# Supplementary material for: Investigating environmental effects on phonology using diachronic models
Source: Evol Hum Sci. 2024 Jan 3;6:e8. doi: 10.1017/ehs.2023.33 (PMC10955398; doi:10.1017/ehs.2023.33)
Supplement: Hartmann et al. supplementary material 1 — Hartmann et al. supplementary material [file S2513843X23000336sup001.bib]

  @Misc{Rstan,
    title = {{RStan}: the {R} interface to {Stan}},
    author = {{Stan Development Team}},
    note = {R package version 2.21.7},
    year = {2022},
    url = {https://mc-stan.org/},
  }
  
  @article{Everett.2017,
  title={Languages in drier climates use fewer vowels},
  author={Everett, Caleb},
  journal={Frontiers in psychology},
  volume={8},
  pages={1285},
  year={2017},
  publisher={Frontiers}
}
@article{Everett.2021,
  title={The sounds of prehistoric speech},
  author={Everett, Caleb},
  journal={Philosophical Transactions of the Royal Society B},
  volume={376},
  number={1824},
  year={2021},
  publisher={The Royal Society}
}

@inproceedings{pearl.1985,
  title={Bayesian netwcrks: A model cf self-activated memory for evidential reasoning},
  author={Pearl, Judea},
  booktitle={Proceedings of the 7th conference of the Cognitive Science Society, University of California, Irvine, CA, USA},
  pages={15--17},
  year={1985}
}

@article{greenhill.2018,
  title={Population size and the rate of language evolution: a test across Indo-European, Austronesian, and Bantu languages},
  author={Greenhill, Simon J and Hua, Xia and Welsh, Caela F and Schneemann, Hilde and Bromham, Lindell},
  journal={Frontiers in psychology},
  volume={9},
  pages={576},
  year={2018},
  publisher={Frontiers Media SA}
}
  @Article{betareg,
    title = {Beta Regression in {R}},
    author = {Francisco Cribari-Neto and Achim Zeileis},
    journal = {Journal of Statistical Software},
    year = {2010},
    volume = {34},
    number = {2},
    pages = {1--24},
    doi = {10.18637/jss.v034.i02},
  }
@article{Everett.2016,
  title={Language evolution and climate: the case of desiccation and tone},
    author = {Everett, Caleb and Blasí, Damián E. and Roberts, S G.},
  journal={Journal of language evolution},
  volume={1},
  number={1},
  pages={33--46},
  year={2016},
  publisher={Oxford University Press}
}
@article{Wichmann.2010,
title = {Evaluating linguistic distance measures},
journal = {Physica A: statistical mechanics and its applications},
volume = {389},
number = {17},
pages = {3632-3639},
year = {2010},
issn = {0378-4371},
author = {Søren Wichmann and Eric W. Holman and Dik Bakker and Cecil H. Brown},
}

 @Article{Wood.2011,
    title = {Fast stable restricted maximum likelihood and marginal 
likelihood estimation of semiparametric generalized linear models},
    journal = {Journal of the Royal Statistical Society (B)},
    volume = {73},
    number = {1},
    pages = {3-36},
    year = {2011},
    author = {S. N. Wood},
}

@unpublished{Hartmann.complexity,
  title={},
  author={Author},
  year={subm.},
  notes={submitted}

}

@unpublished{Hartmann.abm,
  title={},
  author={Author},
  year={subm.},
  notes={submitted}

}

@unpublished{Hartmann.abm,
  title={},
  author={Author},
  year={subm.},
  notes={submitted}

}

@article{Soskuthy.2015,
  title={Understanding change through stability: A computational study of sound change actuation},
  author={S{\'o}skuthy, M{\'a}rton},
  journal={Lingua},
  volume={163},
  pages={40--60},
  year={2015},
  publisher={Elsevier}
}

@article{Turchin.2013,
  title={War, space, and the evolution of Old World complex societies},
  author={Turchin, Peter and Currie, Thomas E and Turner, Edward AL and Gavrilets, Sergey},
  journal={Proceedings of the National Academy of Sciences},
  volume={110},
  number={41},
  pages={16384--16389},
  year={2013},
  publisher={National Acad Sciences}
}

  
@book{Pereltsvaig.2015,
  title={The {I}ndo-{E}uropean Controversy},
  author={Pereltsvaig, Asya and Lewis, Martin W.},
  year={2015},
    address={Cambridge},
  publisher={Cambridge University Press}
}
@article{Petroni.2008,
  title={Language distance and tree reconstruction},
  author={Petroni, Filippo and Serva, Maurizio},
  journal={Journal of statistical mechanics: Theory and experiment},
  volume={2008},
  number={08},
  pages={P08012},
  year={2008},
  publisher={IOP Publishing}
}

@book{Mcelreath.2018,
  title={Statistical rethinking: a {B}ayesian course with examples in {R} and {S}tan},
  author={McElreath, Richard},
  address={Boca Raton},
  year={2018},
  publisher={Chapman and Hall/CRC}
}

@article{Naroll.1961,
  title={Two solutions to {G}alton's problem},
  author={Naroll, Raoul},
  journal={Philosophy of science},
  volume={28},
  number={1},
  pages={15--39},
  year={1961},
  publisher={St. Catherine Press}
}

@inproceedings{Maddieson.2015,
  title={Human language diversity and the acoustic adaptation hypthesis},
  author={Maddieson, Ian and Coup{\'e}, Christophe},
  booktitle={Proceedings of Meetings on Acoustics 170 ASA},
  volume={25},
  number={1},
  year={2015},
  organization={Acoustical Society of America}
}

@article{Fought.2004,
  title={Sonority and climate in a world sample of languages: Findings and prospects},
  author={Fought, John G. and Munroe, Robert L and Fought, Carmen R and Good, Erin M},
  journal={Cross-cultural research},
  volume={38},
  number={1},
  pages={27--51},
  year={2004},
  publisher={Sage Publications}
}

@article{Ladd.2015,
  title={Correlational studies in typological and historical linguistics},
  author={Ladd, D Robert and Roberts, S G and Dediu, Dan},
  journal={Annu. Rev. Linguist.},
  volume={1},
  number={1},
  pages={221--241},
  year={2015},
  publisher={Annual Reviews}
}

@article{Greenhill.2016,
  title={Overview: Debating the effect of environment on language},
  author={Greenhill, Simon J},
  journal={Journal of language evolution},
  volume={1},
  number={1},
  pages={30--32},
  year={2016},
  publisher={Oxford University Press}
}
@article{Everett.2015,
  title={Climate, vocal folds, and tonal languages: Connecting the physiological and geographic dots},
    author = {Everett, Caleb and Blasí, Damián E. and Roberts, S G},
  journal={Proceedings of the National Academy of Sciences},
  volume={112},
  number={5},
  pages={1322--1327},
  year={2015},
  publisher={National Acad Sciences}
}
@article{Collins.2016,
  title={Commentary: the role of language contact in creating correlations between humidity and tone},
  author={Collins, Jeremy},
  journal={Journal of language evolution},
  volume={1},
  number={1},
  pages={46--52},
  year={2016},
  publisher={Oxford University Press}
}
@article{Maddieson.2018,
  title={Language adapts to environment: Sonority and temperature},
  author={Maddieson, Ian},
  journal={Frontiers in communication},
  volume={3},
  pages={28},
  year={2018},
  publisher={Frontiers}
}

@online{Hammarstrom.2021,
  title={Glottolog 4.4.},
  publisher={Leipzig: Max Planck Institute for Evolutionary Anthropology},
  author={Hammarstr{\"o}m, Harald and Forkel, Robert and Haspelmath, Martin and Bank, Sebastian},
  url={http://glottolog.org},
  year={2021}
}
@book{wals,
  address   = {Leipzig},
  editor    = {Matthew S. Dryer and Martin Haspelmath},
  publisher = {Max Planck Institute for Evolutionary Anthropology},
  title     = {WALS Online},
  url       = {https://wals.info/},
  year      = {2013}
}
@article{Winter.2016,
  title={Commentary: Desiccation and tone within linguistic theory and language contact research},
  author={Winter, Bodo and Wedel, Andy},
  journal={Journal of language evolution},
  volume={1},
  number={1},
  pages={80--82},
  year={2016},
  publisher={Oxford University Press}
}
@book{phoible,
  address   = {Jena},
  editor    = {Steven Moran and Daniel McCloy},
  publisher = {Max Planck Institute for the Science of Human History},
  title     = {PHOIBLE 2.0},
  url       = {https://phoible.org/},
  year      = {2019}
}
@article{Buerkner.2020,
author = {Bürkner, Paul-Christian and Charpentier, Emmanuel},
title = {Modelling monotonic effects of ordinal predictors in Bayesian regression models},
journal = {British Journal of Mathematical and Statistical Psychology},
volume = {73},
number = {3},
pages = {420-451},
year = {2020}
}
@article{Jewell.2020,
  title={Environmental Determinism and Spurious Correlation: Just-so stories in phonology},
  author={Jewell, Jeremiah},
  journal={Social sciences},
  volume={1},
  year={2020}
}
@article{Munroe.1996,
  title={Cross-cultural correlates of the consonant-vowel (CV) syllable},
  author={Munroe, Robert L. and Munroe, Ruth H. and Winters, Stephen},
  journal={Cross-cultural research},
  volume={30},
  number={1},
  pages={60--83},
  year={1996},
  publisher={Sage Publications Sage CA: Thousand Oaks, CA}
}
@article{Collins.2016,
  title={Commentary: the role of language contact in creating correlations between humidity and tone},
  author={Collins, Jeremy},
  journal={Journal of language evolution},
  volume={1},
  number={1},
  pages={46--52},
  year={2016},
  publisher={Oxford University Press}
}
@article{Roberts.2013,
  title={Linguistic diversity and traffic accidents: Lessons from statistical studies of cultural traits},
  author={Roberts, S G and Winters, James},
  journal={PloS one},
  volume={8},
  number={8},
  pages={e70902},
  year={2013},
  publisher={Public Library of Science San Francisco, USA}
}
@article{EverettResp,
    author = {Everett, Caleb and Blasí, Damián E. and Roberts, S G.},
    title = {Response: Climate and language: has the discourse shifted?},
    journal = {Journal of Language Evolution},
    volume = {1},
    number = {1},
    pages = {83-87},
    year = {2016},
    month = {02}
}
@article{Roberts.2015,

    author = {Roberts, S G AND Winters, James AND Chen, Keith},
    journal = {PLOS ONE},
    publisher = {Public Library of Science},
    title = {Future Tense and Economic Decisions: Controlling for Cultural Evolution},
    year = {2015},
    month = {07},
    volume = {10},

    pages = {1-46},

    number = {7},

}

@article{Kruschke.2014,
  title={Doing Bayesian data analysis: A tutorial with R, JAGS, and Stan},
  author={Kruschke, John},
  year={2014},
  publisher={Academic Press}
}

@article{Makowski.2019,
  year = {2019},
  publisher = {The Open Journal},
  volume = {4},
  number = {40},
  pages = {1541},
  author = {Dominique Makowski and Mattan S. Ben-Shachar and Daniel Lüdecke},
  title = {bayestestR: Describing Effects and their Uncertainty, Existence and Significance within the Bayesian Framework},
  journal = {Journal of Open Source Software}
}

@article {Ranacher.2021,
	Title = {Contact-tracing in cultural evolution: a Bayesian mixture model to detect geographic areas of language contact},
	Author = {Ranacher, Peter and Neureiter, Nico and van Gijn, Rik and Sonnenhauser, Barbara and Escher, Anastasia and Weibel, Robert and Muysken, Pieter and Bickel, Balthasar},
	Number = {181},
	Volume = {18},
	Month = {August},
	Year = {2021},
	Journal = {Journal of the Royal Society, Interface}
}

@article{Leydon.2009,
  title={Vocal fold surface hydration: A review},
  author={Leydon, Ciara and Sivasankar, Mahalakshmi and Falciglia, Danielle Lodewyck and Atkins, Christopher and Fisher, Kimberly V},
  journal={Journal of Voice},
  volume={23},
  number={6},
  pages={658--665},
  year={2009},
  publisher={Elsevier}
}

@book{Pearl.2009,
  title={Causality},
  author={Pearl, Judea},
  year={2009},
   address={Cambridge},
  publisher={Cambridge University Press}
}
@article{Urban.2021,
  title={Altitude and the distributional typology of language structure: Ejectives and beyond},
  author={Urban, Matthias and Moran, Steven},
  journal={Plos one},
  volume={16},
  number={2},
  year={2021},
  publisher={Public Library of Science San Francisco, CA USA}
}
@article{Roberts.2018,
  title={Robust, causal, and incremental approaches to investigating linguistic adaptation},
  author={Roberts, S G},
  journal={Frontiers in psychology},
  volume={9},
  year={2018},
  publisher={Frontiers}
}
@article{Hammarstrom.2016,
  title={Commentary: There is no demonstrable effect of desiccation},
  author={Hammarstr{\"o}m, Harald},
  journal={Journal of language evolution},
  volume={1},
  pages={65--69},
  year={2016}
}

@article{Ladd.2016,
  title={Commentary: tone languages and laryngeal precision},
  author={Ladd, D. Robert},
  journal={Journal of language evolution},
  volume={1},
  number={1},
  pages={70--72},
  year={2016},
  publisher={Oxford University Press}
}
@article{Hartmann.2022,
  title={Methodological Problems in Quantitative Research on Environmental Effects in Phonology},
  author={Hartmann, Frederik},
  journal={Journal of Language Evolution},
  year={2022}
}

@article{deBoer.2016,
  title={Commentary: Is the effect of desiccation large enough?},
  author={De Boer, Bart},
  journal={Journal of language evolution},
  volume={1},
  number={1},
  pages={55--57},
  year={2016},
  publisher={Oxford University Press}
}

@Misc{loo,
    title = {loo: Efficient leave-one-out cross-validation and WAIC for Bayesian models},
    author = {Aki Vehtari and Jonah Gabry and Mans Magnusson and Yuling Yao and Paul-Christian Bürkner and Topi Paananen and Andrew Gelman},
    year = {2022},
    note = {R package version 2.5.1},
    url = {https://mc-stan.org/loo/},
  }

@article{Jaeger.2011,
  author={Jaeger, T. Florian and Graff, Peter and Croft, William and Pontillo, Daniel},
title = {Mixed effect models for genetic and areal dependencies in linguistic typology},
journal = {Linguistic typology},
number = {2},
volume = {15},
year = {2011},
pages = {281--319}
}

@Manual{corrplot,
    title = {R package "corrplot": visualization of a correlation matrix},
    author = {Taiyun Wei and Viliam Simko},
    year = {2018},
    note = {(Version 0.85)},
    url = {https://github.com/taiyun/corrplot},
  }
@article{Everett.2013,
  title={Evidence for direct geographic influences on linguistic sounds: The case of ejectives},
  author={Everett, Caleb},
  journal={PloS one},
  volume={8},
  number={6},
  year={2013},
  publisher={Public Library of Science San Francisco, USA}
}
 @article{rgbif,
    title = {R Python, and Ruby clients for GBIF species occurrence data},
    author = {Scott Chamberlain and Carl Boettiger},
    journal = {PeerJ PrePrints},
    year = {2017},
    publisher = {PeerJ, Inc.}
  }
  
 @article{valdes2017bridge,
  title={The BRIDGE HadCM3 family of climate models: HadCM3@ Bristol v1. 0},
  author={Valdes, Paul J and Armstrong, Edward and Badger, Marcus PS and Bradshaw, Catherine D and Bragg, Fran and Crucifix, Michel and Davies-Barnard, Taraka and Day, Jonathan J and Farnsworth, Alex and Gordon, Chris and others},
  journal={Geoscientific Model Development},
  volume={10},
  number={10},
  pages={3715--3743},
  year={2017},
  publisher={Copernicus GmbH}
}

@article{donohue2013WPD,
title={World Phonotactics Database},
publisher={Canberra: Australian National University},
year={2013},
author={Donohue, Mark and Rebecca Hetherington and James McElvenny and Virginia Dawson.},
url={http://phonotactics.anu.edu.au}
}

@book{asjp,
title={The ASJP Database (version 20)},
editor={Wichmann, Søren and Eric W. Holman and Cecil H. Brown},
year={2022},
editor={CLLD}}


@article{everett2017languages,
  title={Languages in drier climates use fewer vowels},
  author={Everett, Caleb},
  journal={Frontiers in psychology},
  volume={8},
  pages={1285},
  year={2017},
  publisher={Frontiers Media SA}
}

@article{grollemund2015bantu,
  title={Bantu expansion shows that habitat alters the route and pace of human dispersals},
  author={Grollemund, Rebecca and Branford, Simon and Bostoen, Koen and Meade, Andrew and Venditti, Chris and Pagel, Mark},
  journal={Proceedings of the National Academy of Sciences},
  volume={112},
  number={43},
  pages={13296--13301},
  year={2015},
  publisher={National Acad Sciences}
}


@incollection{meade2022ancestral,
  title={Ancestral State Reconstruction Using BayesTraits},
  author={Meade, Andrew and Pagel, Mark},
  booktitle={Environmental Microbial Evolution},
  pages={255--266},
  year={2022},
  publisher={Springer}
}


@book{nurse2006bantu,
  title={The bantu languages},
  author={Nurse, Derek and Philippson, G{\'e}rard},
  year={2006},
  publisher={Routledge}
}

@article{stevick1969tone,
  title={Tone in Bantu},
  author={Stevick, Earl W},
  journal={International journal of American linguistics},
  volume={35},
  number={4},
  pages={330--341},
  year={1969},
  publisher={Indiana University}
}


@article{everett2017languages,
  title={Languages in drier climates use fewer vowels},
  author={Everett, Caleb},
  journal={Frontiers in psychology},
  volume={8},
  pages={1285},
  year={2017},
  publisher={Frontiers Media SA}
}

@article{everett2016language,
  title={Language evolution and climate: the case of desiccation and tone},
  author={Everett, Caleb and Blasi, Dami{\'a}n E and Roberts, S G},
  journal={Journal of Language Evolution},
  volume={1},
  number={1},
  pages={33--46},
  year={2016},
  publisher={Oxford University Press}
}


@article{urban2021altitude,
  title={Altitude and the distributional typology of language structure: Ejectives and beyond},
  author={Urban, Matthias and Moran, Steven},
  journal={Plos one},
  volume={16},
  number={2},
  pages={e0245522},
  year={2021},
  publisher={Public Library of Science San Francisco, CA USA}
}


@article{bentz2018evolution,
  title={The evolution of language families is shaped by the environment beyond neutral drift},
  author={Bentz, Christian and Dediu, Dan and Verkerk, Annemarie and J{\"a}ger, Gerhard},
  journal={Nature Human Behaviour},
  volume={2},
  number={11},
  pages={816--821},
  year={2018},
  publisher={Nature Publishing Group UK London}
}

@article{roberts2018robust,
  title={Robust, causal, and incremental approaches to investigating linguistic adaptation},
  author={Roberts, S G},
  journal={Frontiers in Psychology},
  volume={9},
  pages={166},
  year={2018},
  publisher={Frontiers Media SA}
}


@article{bickel2017areas,
  title={Areas and universals},
  author={Bickel, Balthasar and Hickey, Raymond},
  journal={Cambridge Handbooks in Language and Linguistics},
  pages={40--55},
  year={2017},
  publisher={Cambridge University Press}
}

@article{collins2016commentary,
  title={Commentary: the role of language contact in creating correlations between humidity and tone},
  author={Collins, Jeremy},
  journal={Journal of Language Evolution},
  volume={1},
  number={1},
  pages={46--52},
  year={2016},
  publisher={Oxford University Press}
}


@article{hammarstrom2016commentary,
  title={Commentary: There is no demonstrable effect of desiccation},
  author={Hammarstr{\"o}m, Harald},
  journal={Journal of Language Evolution},
  volume={1},
  number={1},
  pages={65--69},
  year={2016},
  publisher={Oxford University Press}
}


@article{de2016commentary,
  title={Commentary: Is the effect of desiccation large enough?},
  author={De Boer, Bart},
  journal={Journal of Language Evolution},
  volume={1},
  number={1},
  pages={55--57},
  year={2016},
  publisher={Oxford University Press}
}


@article{urban2023foggy,
  title={Foggy connections, cloudy frontiers: On the (non-) adaptation of lexical structures},
  author={Urban, Matthias},
  journal={Frontiers in Psychology},
  volume={14},
  year={2023},
  publisher={Frontiers Media SA}
}


@article{winter2016commentary,
  title={Commentary: Desiccation and tone within linguistic theory and language contact research},
  author={Winter, Bodo and Wedel, Andy},
  journal={Journal of Language Evolution},
  volume={1},
  number={1},
  pages={80--82},
  year={2016},
  publisher={Oxford University Press}
}


@article{moran2016commentary,
  title={Commentary: Issues of time, tone, roots and replicability},
  author={Moran, Steven},
  journal={Journal of Language Evolution},
  volume={1},
  number={1},
  pages={73--76},
  year={2016},
  publisher={Oxford University Press}
}


@article{everett2021sound,
  title={The Sound Systems of Languages Adapt, But to What Extent?},
  author={Everett, Caleb},
  journal={Cadernos de Lingu{\'i}stica},
  volume={2},
  number={1},
  pages={e342--e342},
  year={2021}
}


@article{zhang2018phonemic,
  title={Phonemic evidence reveals interwoven evolution of Chinese dialects},
  author={Zhang, Meng-han and Pan, Wu-Yun and Yan, Shi and Jin, Li},
  journal={arXiv preprint arXiv:1802.05820},
  year={2018}
}


@article{mendivil2018don,
  title={Why Don't Languages Adapt to Their Environment?},
  author={Mend{\'i}vil-Gir{\'o}, Jos{\'e}-Luis},
  journal={Frontiers in Communication},
  volume={3},
  pages={24},
  year={2018},
  publisher={Frontiers Media SA}
}


@article{maddieson2018language,
  title={Language adapts to environment: sonority and temperature},
  author={Maddieson, Ian},
  journal={Frontiers in Communication},
  volume={3},
  pages={28},
  year={2018},
  publisher={Frontiers Media SA}
}


@article{collins2017real,
  title={Real and spurious correlations involving tonal languages},
  author={Collins, Jeremy},
  journal={Dependencies in},
  pages={129},
  year={2017}
}


@article{murawaki2018statistical,
  title={A statistical model for the joint inference of vertical stability and horizontal diffusibility of typological features},
  author={Murawaki, Yugo and Yamauchi, Kenji},
  journal={Journal of Language Evolution},
  volume={3},
  number={1},
  pages={13--25},
  year={2018},
  publisher={Oxford University Press}
}


@article{moran2021inferring,
  title={Inferring recent evolutionary changes in speech sounds},
  author={Moran, Steven and Lester, Nicholas A and Grossman, Eitan},
  journal={Philosophical Transactions of the Royal Society B},
  volume={376},
  number={1824},
  pages={20200198},
  year={2021},
  publisher={The Royal Society}
}


@article{donohue2016commentary,
  title={Commentary: culture mediates the effects of humidity on language},
  author={Donohue, Mark},
  journal={Journal of Language Evolution},
  volume={1},
  number={1},
  pages={57--60},
  year={2016},
  publisher={Oxford University Press}
}


@article{ladd2016commentary,
  title={Commentary: tone languages and laryngeal precision},
  author={Ladd, D Robert},
  journal={Journal of Language Evolution},
  volume={1},
  number={1},
  pages={70--72},
  year={2016},
  publisher={Oxford University Press}
}


@inproceedings{maddieson2015human,
  title={Human language diversity and the acoustic adaptation hypthesis},
  author={Maddieson, Ian and Coup{\'e}, Christophe},
  booktitle={Proceedings of Meetings on Acoustics 170ASA},
  volume={25},
  number={1},
  pages={060005},
  year={2015},
  organization={Acoustical Society of America}
}

@book{bybee2006frequency,
  title={Frequency of use and the organization of language},
  author={Bybee, Joan},
  year={2006},
  publisher={Oxford University Press}
}


@book{zipf2016human,
  title={Human behavior and the principle of least effort: An introduction to human ecology},
  author={Zipf, George Kingsley},
  year={1949},
  publisher={Addison-Wesley}
}


@book{de1784universalite,
  title={De l'universalit{\'e} de la langue fran{\c{c}}aise: discours qui a remport{\'e} le prix {\`a} l'Acad{\'e}mie de Berlin},
  author={de Rivarol, Antoine},
  year={1784},
  publisher={et se trouv{\'e} {\`a} Paris, Chez Bailly}
}


@book{pinkerton1789enquiry,
  title={An Enquiry Into the History of Scotland: Preceding the Reign of Malcolm III, Or the Year 1056, Including the Authentic History of that Period...},
  author={Pinkerton, John},
  volume={1},
  year={1789},
  publisher={J. Ballantyne and Company}
}


@article{ember2007climate,
  title={Climate, econiche, and sexuality: Influences on sonority in language},
  author={Ember, Carol R and Ember, Melvin},
  journal={American Anthropologist},
  volume={109},
  number={1},
  pages={180--185},
  year={2007},
  publisher={Wiley Online Library}
}


@article{fought2004sonority,
  title={Sonority and climate in a world sample of languages: Findings and prospects},
  author={Fought, John G and Munroe, Robert L and Fought, Carmen R and Good, Erin M},
  journal={Cross-cultural research},
  volume={38},
  number={1},
  pages={27--51},
  year={2004},
  publisher={Sage Publications}
}


@article{everett2013evidence,
  title={Evidence for direct geographic influences on linguistic sounds: The case of ejectives},
  author={Everett, Caleb},
  journal={PloS one},
  volume={8},
  number={6},
  pages={e65275},
  year={2013},
  publisher={Public Library of Science San Francisco, USA}
}


@article{everett2015climate,
  title={Climate, vocal folds, and tonal languages: Connecting the physiological and geographic dots},
  author={Everett, Caleb and Blasi, Dami{\'a}n E and Roberts, S G},
  journal={Proceedings of the National Academy of Sciences},
  volume={112},
  number={5},
  pages={1322--1327},
  year={2015},
  publisher={National Acad Sciences}
}


@article{dediu2007linguistic,
  title={Linguistic tone is related to the population frequency of the adaptive haplogroups of two brain size genes, ASPM and Microcephalin},
  author={Dediu, Dan and Ladd, D Robert},
  journal={Proceedings of the National Academy of Sciences},
  volume={104},
  number={26},
  pages={10944--10949},
  year={2007},
  publisher={National Acad Sciences}
}


@article{lupyan2010language,
  title={Language structure is partly determined by social structure},
  author={Lupyan, Gary and Dale, Rick},
  journal={PloS one},
  volume={5},
  number={1},
  pages={e8559},
  year={2010},
  publisher={Public Library of Science San Francisco, USA}
}


@article{bromham2018parasites,
  title={Parasites and politics: why cross-cultural studies must control for relatedness, proximity and covariation},
  author={Bromham, Lindell and Hua, Xia and Cardillo, Marcel and Schneemann, Hilde and Greenhill, Simon J},
  journal={Royal Society open science},
  volume={5},
  number={8},
  pages={181100},
  year={2018},
  publisher={The Royal Society}
}

@article{atkinson2011phonemic,
  title={Phonemic diversity supports a serial founder effect model of language expansion from Africa},
  author={Atkinson, Quentin D},
  journal={Science},
  volume={332},
  number={6027},
  pages={346--349},
  year={2011},
  publisher={American Association for the Advancement of Science}
}


@article{regier2016languages,
  title={Languages support efficient communication about the environment: Words for snow revisited},
  author={Regier, Terry and Carstensen, Alexandra and Kemp, Charles},
  journal={PloS one},
  volume={11},
  number={4},
  pages={e0151138},
  year={2016},
  publisher={Public Library of Science San Francisco, CA USA}
}


@article{guzman2022estimating,
  title={Estimating areal effects in typology: a case study of African phoneme inventories},
  author={Guzm{\'a}n Naranjo, Mat{\'i}as and Mertner, Miri},
  journal={Linguistic Typology},
  number={0},
  year={2022},
  publisher={De Gruyter}
}


@article{dunn2011evolved,
  title={Evolved structure of language shows lineage-specific trends in word-order universals},
  author={Dunn, Michael and Greenhill, Simon J and Levinson, Stephen C and Gray, Russell D},
  journal={Nature},
  volume={473},
  number={7345},
  pages={79--82},
  year={2011},
  publisher={Nature Publishing Group UK London}
}


@article{koile2022phylogeographic,
  title={Phylogeographic analysis of the Bantu language expansion supports a rainforest route},
  author={Koile, Ezequiel and Greenhill, Simon J and Blasi, Dami{\'a}n E and Bouckaert, Remco and Gray, Russell D},
  journal={Proceedings of the National Academy of Sciences},
  volume={119},
  number={32},
  pages={e2112853119},
  year={2022},
  publisher={National Acad Sciences}
}

@article{sagart2019dated,
  title={Dated language phylogenies shed light on the ancestry of Sino-Tibetan},
  author={Sagart, Laurent and Jacques, Guillaume and Lai, Yunfan and Ryder, Robin J and Thouzeau, Valentin and Greenhill, Simon J and List, Johann-Mattis},
  journal={Proceedings of the National Academy of Sciences},
  volume={116},
  number={21},
  pages={10317--10322},
  year={2019},
  publisher={National Acad Sciences}
}


@article{zhang2020dated,
  title={Dated phylogeny suggests early Neolithic origin of Sino-Tibetan languages},
  author={Zhang, Hanzhi and Ji, Ting and Pagel, Mark and Mace, Ruth},
  journal={Scientific Reports},
  volume={10},
  number={1},
  pages={20792},
  year={2020},
  publisher={Nature Publishing Group UK London}
}

@article{phillips2022bayesian,
  title={Bayesian methods for ancestral state reconstruction in morphosyntax: Exploring the history of argument marking strategies in a large language family},
  author={Phillips, Joshua and Bowern, Claire},
  journal={Journal of Language Evolution},
  volume={7},
  number={1},
  pages={1--15},
  year={2022},
  publisher={Oxford Academic}
}

@article{jordan2009matrilocal,
  title={Matrilocal residence is ancestral in Austronesian societies},
  author={Jordan, Fiona M and Gray, Russell D and Greenhill, Simon J and Mace, Ruth},
  journal={Proceedings of the Royal Society B: Biological Sciences},
  volume={276},
  number={1664},
  pages={1957--1964},
  year={2009},
  publisher={The Royal Society London}
}

@article{mace2005phylogenetic,
  title={A phylogenetic approach to cultural evolution},
  author={Mace, Ruth and Holden, Clare J},
  journal={Trends in ecology \& evolution},
  volume={20},
  number={3},
  pages={116--121},
  year={2005},
  publisher={Elsevier}
}


@article{moran2021investigating,
  title={Investigating diachronic trends in phonological inventories using BDPROTO},
  author={Moran, Steven and Grossman, Eitan and Verkerk, Annemarie},
  journal={Language Resources and Evaluation},
  volume={55},
  pages={79--103},
  year={2021},
  publisher={Springer}
}


@article{davies2017quantifying,
  title={Quantifying the influence of the terrestrial biosphere on glacial--interglacial climate dynamics},
  author={Davies-Barnard, Taraka and Ridgwell, Andy and Singarayer, Joy and Valdes, Paul},
  journal={Climate of the Past},
  volume={13},
  number={10},
  pages={1381--1401},
  year={2017},
  publisher={Copernicus GmbH}
}

@article{bostoen2015middle,
  title={Middle to late Holocene Paleoclimatic change and the early Bantu expansion in the rain forests of Western Central Africa},
  author={Bostoen, Koen and Clist, Bernard and Doumenge, Charles and Grollemund, Rebecca and Hombert, Jean-Marie and Muluwa, Joseph Koni and Maley, Jean},
  journal={Current Anthropology},
  volume={56},
  number={3},
  pages={354--384},
  year={2015},
  publisher={University of Chicago Press Chicago, IL}
}


@article{maddison2015unsolved,
  title={The unsolved challenge to phylogenetic correlation tests for categorical characters},
  author={Maddison, Wayne P and FitzJohn, Richard G},
  journal={Systematic biology},
  volume={64},
  number={1},
  pages={127--136},
  year={2015},
  publisher={Oxford University Press}
}


@article{maddieson2023demonstrating,
  title={Demonstrating environmental impacts on the sound structure of languages: challenges and solutions},
  author={Maddieson, Ian and Benedict, Karl},
  journal={Frontiers in Psychology},
  volume={14},
  year={2023},
  publisher={Frontiers Media SA}
}


@article{liang2023languages,
  title={Languages in China link climate, voice quality, and tone in a causal chain},
  author={Liang, Yuzhu and Wang, Lining and Wichmann, S{\o}ren and Xia, Quansheng and Wang, Shuai and Ding, Jun and Wang, Tianheng and Ran, Qibin},
  journal={Humanities and Social Sciences Communications},
  volume={10},
  number={1},
  pages={1--10},
  year={2023},
  publisher={Palgrave}
}


@article{maddieson2011geographical,
  title={Geographical distribution of phonological complexity},
  author={Maddieson, Ian and Bhattacharya, Tanmoy and Smith, D Eric and Croft, William},
  year={2011},
  publisher={Walter de Gruyter GmbH \& Co. KG}
}


@article{pagel1994detecting,
  title={Detecting correlated evolution on phylogenies: a general method for the comparative analysis of discrete characters},
  author={Pagel, Mark},
  journal={Proceedings of the Royal Society of London. Series B: Biological Sciences},
  volume={255},
  number={1342},
  pages={37--45},
  year={1994},
  publisher={The Royal Society London}
}


@article{pagel1999inferring,
  title={Inferring the historical patterns of biological evolution},
  author={Pagel, Mark},
  journal={Nature},
  volume={401},
  number={6756},
  pages={877--884},
  year={1999},
  publisher={Nature Publishing Group UK London}
}


@article{honkola2013cultural,
  title={Cultural and climatic changes shape the evolutionary history of the Uralic languages},
  author={Honkola, Terhi and Vesakoski, Outi and Korhonen, Kalle and Lehtinen, Jyri and Syrj{\"a}nen, Kaj and Wahlberg, Niklas},
  journal={Journal of Evolutionary Biology},
  volume={26},
  number={6},
  pages={1244--1253},
  year={2013},
  publisher={Wiley Online Library}
}

@incollection{wals-13,
  author    = {Ian Maddieson},
  booktitle = {The World Atlas of Language Structures Online},
  editor    = {Matthew S. Dryer and Martin Haspelmath},
  publisher = {Zenodo},
  title     = {Tone (v2020.3)},
  type      = {Data set},
  url       = {https://doi.org/10.5281/zenodo.7385533},
  year      = {2013},
  doi       = {10.5281/zenodo.7385533}
}

@article{rehkopf2016consistency,
  title={The consistency assumption for causal inference in social epidemiology: when a rose is not a rose},
  author={Rehkopf, David H and Glymour, M Maria and Osypuk, Theresa L},
  journal={Current epidemiology reports},
  volume={3},
  number={1},
  pages={63--71},
  year={2016},
  publisher={Springer}
}


@article{hudgens2008toward,
  title={Toward causal inference with interference},
  author={Hudgens, Michael G and Halloran, M Elizabeth},
  journal={Journal of the American Statistical Association},
  volume={103},
  number={482},
  pages={832--842},
  year={2008},
  publisher={Taylor \& Francis}
}


@article{turchin2018fitting,
  title={Fitting dynamic regression models to Seshat data},
  author={Turchin, Peter},
  journal={Cliodynamics},
  volume={9},
  number={1},
  year={2018}
}


@article{ringen2021novel,
  title={Novel phylogenetic methods reveal that resource-use intensification drives the evolution of “complex” societies},
  author={Ringen, Erik and Martin, Jordan Scott and Jaeggi, Adrian},
  year={2021},
  publisher={EcoEvoRxiv},
  url={https://ecoevorxiv.org/repository/view/4119/}
}

@article{granger1969investigating,
  title={Investigating causal relations by econometric models and cross-spectral methods},
  author={Granger, Clive WJ},
  journal={Econometrica: journal of the Econometric Society},
  pages={424--438},
  year={1969},
  publisher={JSTOR}
}


@article{wiener1956theory,
  title={The theory of prediction. Modern mathematics for engineers},
  author={Wiener, Norbert},
  journal={New York},
  volume={165},
  year={1956}
}


@article{bromham2015rate,
  title={Rate of language evolution is affected by population size},
  author={Bromham, Lindell and Hua, Xia and Fitzpatrick, Thomas G and Greenhill, Simon J},
  journal={Proceedings of the National Academy of Sciences},
  volume={112},
  number={7},
  pages={2097--2102},
  year={2015},
  publisher={National Acad Sciences}
}


@book{morgan2015counterfactuals,
  title={Counterfactuals and causal inference},
  author={Morgan, Stephen L and Winship, Christopher},
  year={2015},
  publisher={Cambridge University Press}
}


@article{cox1958planning,
  title={Planning of experiments},
  author={Cox, David Roxbee},
  year={1958},
  publisher={Wiley}
}


@article{saarela2023role,
  title={The role of exchangeability in causal inference},
  author={Saarela, Olli and Stephens, David A and Moodie, Erica EM},
  journal={Statistical Science},
  volume={1},
  number={1},
  pages={1--17},
  year={2023},
  publisher={Institute of Mathematical Statistics}
}


@incollection{michaud:halshs-02519305,
  TITLE = {{Tonogenesis}},
  AUTHOR = {Michaud, Alexis and Sands, Bonny},
  URL = {https://shs.hal.science/halshs-02519305},
  BOOKTITLE = {{Oxford Research Encyclopedia of Linguistics}},
  EDITOR = {Aronoff, Mark},
  PUBLISHER = {{Oxford University Press}},
  YEAR = {2020},
  DOI = {10.1093/acrefore/9780199384655.013.748},
  HAL_ID = {halshs-02519305},
  HAL_VERSION = {v1},
}


@article{wu2023phylogenetic,
  title={Phylogenetic insight into the origin of tones},
  author={Wu, Baihui and Zhang, Hanzhi and Zhang, Menghan},
  journal={Proceedings of the Royal Society B},
  volume={290},
  number={2002},
  pages={20230606},
  year={2023},
  publisher={The Royal Society}
}


@article{pearl2000models,
  title={Models, reasoning and inference},
  author={Pearl, Judea and others},
  journal={Cambridge, UK: CambridgeUniversityPress},
  volume={19},
  number={2},
  pages={3},
  year={2000}
}


@inproceedings{pearl1985bayesian,
  title={Bayesian netwcrks: A model cf self-activated memory for evidential reasoning},
  author={Pearl, Judea},
  booktitle={Proceedings of the 7th conference of the Cognitive Science Society, University of California, Irvine, CA, USA},
  pages={15--17},
  year={1985}
}


@article{pearl1995causal,
  title={Causal diagrams for empirical research},
  author={Pearl, Judea},
  journal={Biometrika},
  volume={82},
  number={4},
  pages={669--688},
  year={1995},
  publisher={Oxford University Press}
}


@book{pearl2016causal,
  title={Causal inference in statistics: A primer},
  author={Pearl, Judea and Glymour, Madelyn and Jewell, Nicholas P},
  year={2016},
  publisher={John Wiley \& Sons}
}


@book{pearl2018book,
  title={The book of why: the new science of cause and effect},
  author={Pearl, Judea and Mackenzie, Dana},
  year={2018},
  publisher={Basic books}
}


@article{li2023bayesian,
  title={Bayesian causal inference: a critical review},
  author={Li, Fan and Ding, Peng and Mealli, Fabrizia},
  journal={Philosophical Transactions of the Royal Society A},
  volume={381},
  number={2247},
  pages={20220153},
  year={2023},
  publisher={The Royal Society}
}


@article{10.1093/jole/lzaa001,
    author = {Roberts, S G and Killin, Anton and Deb, Angarika and Sheard, Catherine and Greenhill, Simon J and Sinnemäki, Kaius and Segovia-Martn, José and Nölle, Jonas and Berdicevskis, Aleksandrs and Humphreys-Balkwill, Archie and Little, Hannah and Opie, Christopher and Jacques, Guillaume and Bromham, Lindell and Tinits, Peeter and Ross, Robert M and Lee, Sean and Gasser, Emily and Calladine, Jasmine and Spike, Matthew and Mann, Stephen Francis and Shcherbakova, Olena and Singer, Ruth and Zhang, Shuya and Benítez-Burraco, Antonio and Kliesch, Christian and Thomas-Colquhoun, Ewan and Skirgård, Hedvig and Tamariz, Monica and Passmore, Sam and Pellard, Thomas and Jordan, Fiona},
    title = "{CHIELD: the causal hypotheses in evolutionary linguistics database}",
    journal = {Journal of Language Evolution},
    year = {2020},
    month = {04},
    issn = {2058-458X},
    doi = {10.1093/jole/lzaa001},
    url = {https://doi.org/10.1093/jole/lzaa001},
    note = {lzaa001},
    eprint = {https://academic.oup.com/jole/article-pdf/doi/10.1093/jole/lzaa001/33107754/lzaa001.pdf},
}

@article{sugihara2012detecting,
  title={Detecting causality in complex ecosystems},
  author={Sugihara, George and May, Robert and Ye, Hao and Hsieh, Chih-hao and Deyle, Ethan and Fogarty, Michael and Munch, Stephan},
  journal={science},
  volume={338},
  number={6106},
  pages={496--500},
  year={2012},
  publisher={American Association for the Advancement of Science}
}


@article{kandler2018generative,
  title={Generative inference for cultural evolution},
  author={Kandler, Anne and Powell, Adam},
  journal={Philosophical Transactions of the Royal Society B: Biological Sciences},
  volume={373},
  number={1743},
  pages={20170056},
  year={2018},
  publisher={The Royal Society}
}


@article{hernan2020causal,
  title={Causal inference: What if.},
  author={Hernan, MA and Robins, J},
  year={2020},
  publisher={Chapman \& Hall}}
}
