# Supplementary material for: Investigating environmental effects on phonology using diachronic models
Source: Evol Hum Sci. 2024 Jan 3;6:e8. doi: 10.1017/ehs.2023.33 (PMC10955398; doi:10.1017/ehs.2023.33)
Supplement: Hartmann et al. supplementary material 3 — Hartmann et al. supplementary material [file S2513843X23000336sup003.zip]

Archive with 19 entries (18 files):
- publish/
- publish/models_and_comparison_tones.R
- __MACOSX/publish/._models_and_comparison_tones.R
- publish/databuilder_vowelraw.R
- __MACOSX/publish/._databuilder_vowelraw.R
- publish/models_and_comparison_vowelsratio.R
- __MACOSX/publish/._models_and_comparison_vowelsratio.R
- publish/models_and_comparison_asjp.R
- __MACOSX/publish/._models_and_comparison_asjp.R
- publish/models_and_comparison_vowels.R
- __MACOSX/publish/._models_and_comparison_vowels.R
- publish/databuilder_tones.R
- __MACOSX/publish/._databuilder_tones.R
- publish/databuilder_asjp.R
- __MACOSX/publish/._databuilder_asjp.R
- publish/databuilder_vowelratio.R
- __MACOSX/publish/._databuilder_vowelratio.R
- publish/stability_analysis_and_plots.R
- __MACOSX/publish/._stability_analysis_and_plots.R
