# Supplementary material for: Investigating environmental effects on phonology using diachronic models
Source: Evol Hum Sci. 2024 Jan 3;6:e8. doi: 10.1017/ehs.2023.33 (PMC10955398; doi:10.1017/ehs.2023.33)
Supplement: Hartmann et al. supplementary material 4 — Hartmann et al. supplementary material [file S2513843X23000336sup004.zip]

Archive with 278 entries (247 files):
- TonesClimateGeoPhylo_Public-1.0/
- TonesClimateGeoPhylo_Public-1.0/README.md
- TonesClimateGeoPhylo_Public-1.0/analysis/
- TonesClimateGeoPhylo_Public-1.0/analysis/.DS_Store
- TonesClimateGeoPhylo_Public-1.0/analysis/AncestralStateReconstruction/
- TonesClimateGeoPhylo_Public-1.0/analysis/AncestralStateReconstruction/.DS_Store
- TonesClimateGeoPhylo_Public-1.0/analysis/AncestralStateReconstruction/GTree_Anc_ASJP_continuous_estimateAnc.txt
- TonesClimateGeoPhylo_Public-1.0/analysis/AncestralStateReconstruction/GTree_Anc_ASJP_continuous_makeModels.txt
- TonesClimateGeoPhylo_Public-1.0/analysis/AncestralStateReconstruction/GTree_Anc_CONSRAW_continuous_estimateAnc.txt
- TonesClimateGeoPhylo_Public-1.0/analysis/AncestralStateReconstruction/GTree_Anc_CONSRAW_continuous_makeModels.txt
- TonesClimateGeoPhylo_Public-1.0/analysis/AncestralStateReconstruction/GTree_Anc_Tones_SIM10_continuous_estimateAnc.txt
- TonesClimateGeoPhylo_Public-1.0/analysis/AncestralStateReconstruction/GTree_Anc_Tones_SIM10_continuous_makeModels.txt
- TonesClimateGeoPhylo_Public-1.0/analysis/AncestralStateReconstruction/GTree_Anc_Tones_SIM1_continuous_estimateAnc.txt
- TonesClimateGeoPhylo_Public-1.0/analysis/AncestralStateReconstruction/GTree_Anc_Tones_SIM1_continuous_makeModels.txt
- TonesClimateGeoPhylo_Public-1.0/analysis/AncestralStateReconstruction/GTree_Anc_Tones_SIM2_continuous_estimateAnc.txt
- TonesClimateGeoPhylo_Public-1.0/analysis/AncestralStateReconstruction/GTree_Anc_Tones_SIM2_continuous_makeModels.txt
- TonesClimateGeoPhylo_Public-1.0/analysis/AncestralStateReconstruction/GTree_Anc_Tones_SIMFH_continuous_estimateAnc.txt
- TonesClimateGeoPhylo_Public-1.0/analysis/AncestralStateReconstruction/GTree_Anc_Tones_SIMFH_continuous_makeModels.txt
- TonesClimateGeoPhylo_Public-1.0/analysis/AncestralStateReconstruction/GTree_Anc_Tones_continuous_estimateAnc.txt
- TonesClimateGeoPhylo_Public-1.0/analysis/AncestralStateReconstruction/GTree_Anc_Tones_continuous_makeModels.txt
- TonesClimateGeoPhylo_Public-1.0/analysis/AncestralStateReconstruction/GTree_Anc_VOWELSRAW_continuous_estimateAnc.txt
- TonesClimateGeoPhylo_Public-1.0/analysis/AncestralStateReconstruction/GTree_Anc_VOWELSRAW_continuous_makeModels.txt
- TonesClimateGeoPhylo_Public-1.0/analysis/AncestralStateReconstruction/GTree_Anc_VOWELS_continuous_estimateAnc.txt
- TonesClimateGeoPhylo_Public-1.0/analysis/AncestralStateReconstruction/GTree_Anc_VOWELS_continuous_makeModels.txt
- TonesClimateGeoPhylo_Public-1.0/analysis/AncestralStateReconstruction/makeBayesTraitsFiles_DiscreteEvo.R
- TonesClimateGeoPhylo_Public-1.0/analysis/AncestralStateReconstruction/p4_makeBayesTraitsFiles_ContinuousEvo.R
- TonesClimateGeoPhylo_Public-1.0/analysis/AncestralStateReconstruction/p5_runBayesTraits_Anc_Tones_SIM10_continuous.sh
- TonesClimateGeoPhylo_Public-1.0/analysis/AncestralStateReconstruction/p5_runBayesTraits_Anc_Tones_SIM1_continuous.sh
- TonesClimateGeoPhylo_Public-1.0/analysis/AncestralStateReconstruction/p5_runBayesTraits_Anc_Tones_SIM2_continuous.sh
- TonesClimateGeoPhylo_Public-1.0/analysis/AncestralStateReconstruction/p5_runBayesTraits_Anc_Tones_SIMFH_continuous.sh
- TonesClimateGeoPhylo_Public-1.0/analysis/AncestralStateReconstruction/p5_runBayesTraits_Anc_Tones_continuous.sh
- TonesClimateGeoPhylo_Public-1.0/analysis/AncestralStateReconstruction/p6_runBayesTraits_Anc_ASJP_continuous.sh
- TonesClimateGeoPhylo_Public-1.0/analysis/AncestralStateReconstruction/p6_runBayesTraits_Anc_CONSRAW_continuous.sh
- TonesClimateGeoPhylo_Public-1.0/analysis/AncestralStateReconstruction/p6_runBayesTraits_Anc_VOWELSRAW_continuous.sh
- TonesClimateGeoPhylo_Public-1.0/analysis/AncestralStateReconstruction/p6_runBayesTraits_Anc_VOWELS_continuous.sh
- TonesClimateGeoPhylo_Public-1.0/analysis/AncestralStateReconstruction/p7_analyseContinuousReconstruction.R
- TonesClimateGeoPhylo_Public-1.0/analysis/AncestralStateReconstruction/plotRates.R
- TonesClimateGeoPhylo_Public-1.0/analysis/AncestralStateReconstruction/runBayesTraits_Anc_Tones_3cat.sh
- TonesClimateGeoPhylo_Public-1.0/analysis/ContinuousA/
- TonesClimateGeoPhylo_Public-1.0/analysis/ContinuousA/.DS_Store
- TonesClimateGeoPhylo_Public-1.0/analysis/ContinuousA/GTree_FossiliseCorrelCommand_A.txt
- TonesClimateGeoPhylo_Public-1.0/analysis/ContinuousA/GTree_FossiliseCorrelCommand_A_NoNodeFossils.txt
- TonesClimateGeoPhylo_Public-1.0/analysis/ContinuousA/GTree_FossiliseCorrelCommand_B.txt
- TonesClimateGeoPhylo_Public-1.0/analysis/ContinuousA/GTree_FossiliseCorrelCommand_B_NoNodeFossils.txt
- TonesClimateGeoPhylo_Public-1.0/analysis/ContinuousA/analyseContinuousResults.R
- TonesClimateGeoPhylo_Public-1.0/analysis/ContinuousA/makeBayesTraitsFiles_ContinuousA.R
- TonesClimateGeoPhylo_Public-1.0/analysis/ContinuousA/runBayesTraitsFossilisedContinuousA.sh
- TonesClimateGeoPhylo_Public-1.0/analysis/ContinuousA/runBayesTraitsFossilisedContinuousA_NoNodeFossils.sh
- TonesClimateGeoPhylo_Public-1.0/analysis/Discrete_Fossilised/
- TonesClimateGeoPhylo_Public-1.0/analysis/Discrete_Fossilised/.DS_Store
- TonesClimateGeoPhylo_Public-1.0/analysis/Discrete_Fossilised/GTree_FossiliseCorrelCommand_A.txt
- TonesClimateGeoPhylo_Public-1.0/analysis/Discrete_Fossilised/GTree_FossiliseCorrelCommand_B.txt
- TonesClimateGeoPhylo_Public-1.0/analysis/Discrete_Fossilised/analyseDiscreteResults.R
- TonesClimateGeoPhylo_Public-1.0/analysis/Discrete_Fossilised/makeBayesTraitsFiles.R
- TonesClimateGeoPhylo_Public-1.0/analysis/Discrete_Fossilised/runBayesTraitsFossilisedANC.sh
- TonesClimateGeoPhylo_Public-1.0/analysis/GTree_FossiliseCorrelCommand_A.txt
- TonesClimateGeoPhylo_Public-1.0/analysis/GTree_FossiliseCorrelCommand_B.txt
- TonesClimateGeoPhylo_Public-1.0/analysis/IndependentContrasts/
- TonesClimateGeoPhylo_Public-1.0/analysis/IndependentContrasts/GTree_FossiliseCorrelCommand_A.txt
- TonesClimateGeoPhylo_Public-1.0/analysis/IndependentContrasts/GTree_FossiliseCorrelCommand_B.txt
- TonesClimateGeoPhylo_Public-1.0/analysis/IndependentContrasts/analyseIndependentContrastsResults.R
- TonesClimateGeoPhylo_Public-1.0/analysis/IndependentContrasts/makeBayesTraitsFiles_IndepContrastsTone.R
- TonesClimateGeoPhylo_Public-1.0/analysis/IndependentContrasts/runBayesTraitsFossilisedIndependentContrasts.sh
- TonesClimateGeoPhylo_Public-1.0/analysis/Rplots.pdf
- TonesClimateGeoPhylo_Public-1.0/analysis/ancestralStates.R
- TonesClimateGeoPhylo_Public-1.0/analysis/bayestraitr_helper.R
- TonesClimateGeoPhylo_Public-1.0/analysis/getPhyloSignal.R
- TonesClimateGeoPhylo_Public-1.0/analysis/plotData.R
- TonesClimateGeoPhylo_Public-1.0/analysis/runBayesTraitsFossilisedCorrelation.sh
- TonesClimateGeoPhylo_Public-1.0/analysis/tmp.txt
- TonesClimateGeoPhylo_Public-1.0/data/
- TonesClimateGeoPhylo_Public-1.0/data/.DS_Store
- TonesClimateGeoPhylo_Public-1.0/data/EBR_2016/
- TonesClimateGeoPhylo_Public-1.0/data/EBR_2016/ANU_numTones_SpecificHumidity_GlottoFams.csv
- TonesClimateGeoPhylo_Public-1.0/data/asjp/
- TonesClimateGeoPhylo_Public-1.0/data/asjp/forms.csv
- TonesClimateGeoPhylo_Public-1.0/data/asjp/languages.csv
- TonesClimateGeoPhylo_Public-1.0/data/climate/
- TonesClimateGeoPhylo_Public-1.0/data/climate/.DS_Store
- TonesClimateGeoPhylo_Public-1.0/data/climate/MeanMonthlyMeans.csv
- TonesClimateGeoPhylo_Public-1.0/data/climate/MinimumMonthlyMeans.csv
- TonesClimateGeoPhylo_Public-1.0/data/climate/NCEP-NCAR_CDAS_Monthly_Diagnostic_AboveGround_QA.csv
- TonesClimateGeoPhylo_Public-1.0/data/climate/NCEP-NCAR_CDAS_Monthly_Diagnostic_AboveGround_QA_[Y+X]datatable.tsv
- TonesClimateGeoPhylo_Public-1.0/data/climate/NOAA_ESRL_PSD_reforecast2ensemble_meanspfh_2m.tsv
- TonesClimateGeoPhylo_Public-1.0/data/climate/Valdes/
- TonesClimateGeoPhylo_Public-1.0/data/climate/Valdes/.DS_Store
- TonesClimateGeoPhylo_Public-1.0/data/climate/Valdes/NOTES.txt
- TonesClimateGeoPhylo_Public-1.0/data/climate/Valdes/PresentLanguages_LatLong.csv
- TonesClimateGeoPhylo_Public-1.0/data/climate/datafile.tsv
- TonesClimateGeoPhylo_Public-1.0/data/glottolog/
- TonesClimateGeoPhylo_Public-1.0/data/glottolog/.DS_Store
- TonesClimateGeoPhylo_Public-1.0/data/glottolog/languages-and-dialects-geo.csv
- TonesClimateGeoPhylo_Public-1.0/data/phonology/
- TonesClimateGeoPhylo_Public-1.0/data/phonology/.DS_Store
- TonesClimateGeoPhylo_Public-1.0/data/phonology/ANU_numTones_SpecificHumidity_GlottoFams_utf8.csv
- TonesClimateGeoPhylo_Public-1.0/data/phonology/InventoryID-ISO-gcode-Bibkey-Source.tsv
- TonesClimateGeoPhylo_Public-1.0/data/phonology/extraToneData.tab
- TonesClimateGeoPhylo_Public-1.0/data/phonology/phoible-aggregated.tsv
- TonesClimateGeoPhylo_Public-1.0/data/phonology/phoible-aggregated_LANGS.tsv
- TonesClimateGeoPhylo_Public-1.0/data/phonology/phoible-by-phoneme.rdata
- TonesClimateGeoPhylo_Public-1.0/data/phonology/phoible-by-phoneme.tsv
- TonesClimateGeoPhylo_Public-1.0/data/phonology/phoible-dataset.n3
- TonesClimateGeoPhylo_Public-1.0/data/phonology/phoible.RData
- TonesClimateGeoPhylo_Public-1.0/data/phonology/phoible.csv
- TonesClimateGeoPhylo_Public-1.0/data/processed/
- TonesClimateGeoPhylo_Public-1.0/data/processed/.DS_Store
- TonesClimateGeoPhylo_Public-1.0/data/processed/AncestralStateReconstruction/
- TonesClimateGeoPhylo_Public-1.0/data/processed/AncestralStateReconstruction/.DS_Store
- TonesClimateGeoPhylo_Public-1.0/data/processed/AncestralStateReconstruction/GTree_Data_ASJP_continuous.txt
- TonesClimateGeoPhylo_Public-1.0/data/processed/AncestralStateReconstruction/GTree_Data_CONSRAW_continuous.txt
- TonesClimateGeoPhylo_Public-1.0/data/processed/AncestralStateReconstruction/GTree_Data_Tones_3cat.txt
- TonesClimateGeoPhylo_Public-1.0/data/processed/AncestralStateReconstruction/GTree_Data_Tones_SIM10_continuous.txt
- TonesClimateGeoPhylo_Public-1.0/data/processed/AncestralStateReconstruction/GTree_Data_Tones_SIM1_continuous.txt
- TonesClimateGeoPhylo_Public-1.0/data/processed/AncestralStateReconstruction/GTree_Data_Tones_SIM2_continuous.txt
- TonesClimateGeoPhylo_Public-1.0/data/processed/AncestralStateReconstruction/GTree_Data_Tones_SIMFH_continuous.txt
- TonesClimateGeoPhylo_Public-1.0/data/processed/AncestralStateReconstruction/GTree_Data_Tones_continuous.txt
- TonesClimateGeoPhylo_Public-1.0/data/processed/AncestralStateReconstruction/GTree_Data_VOWELSRAW_continuous.txt
- TonesClimateGeoPhylo_Public-1.0/data/processed/AncestralStateReconstruction/GTree_Data_VOWELS_continuous.txt
- TonesClimateGeoPhylo_Public-1.0/data/processed/ContinuousA/
- TonesClimateGeoPhylo_Public-1.0/data/processed/ContinuousA/GTree_Data_Tones_SpecHSimBi.txt
- TonesClimateGeoPhylo_Public-1.0/data/processed/Discrete_Fossilised/
- TonesClimateGeoPhylo_Public-1.0/data/processed/Discrete_Fossilised/GTree_Data_Tones_3cat.txt
- TonesClimateGeoPhylo_Public-1.0/data/processed/GTree_Data.txt
- TonesClimateGeoPhylo_Public-1.0/data/processed/GTree_Data.txt.Log.txt
- TonesClimateGeoPhylo_Public-1.0/data/processed/GTree_Data_Tones_3cat.txt
- TonesClimateGeoPhylo_Public-1.0/data/processed/GTree_phylo4g.RDat
- TonesClimateGeoPhylo_Public-1.0/data/processed/GTree_phylo4g_combined.Rdat
- TonesClimateGeoPhylo_Public-1.0/data/processed/GTree_phylo4g_combined_trimmed.Rdat
- TonesClimateGeoPhylo_Public-1.0/data/processed/GTree_phylo4g_combined_trimmed.nex
- TonesClimateGeoPhylo_Public-1.0/data/processed/GTree_phylo4g_combined_trimmed_ASJP.nex
- TonesClimateGeoPhylo_Public-1.0/data/processed/GTree_phylo4g_combined_trimmed_VOWELS.nex
- TonesClimateGeoPhylo_Public-1.0/data/processed/GTree_phylo4g_withClimateSimData.RDat
- TonesClimateGeoPhylo_Public-1.0/data/processed/GTree_phylo4g_withClimateSimData_withToneSim.RDat
- TonesClimateGeoPhylo_Public-1.0/data/processed/IndependentContrasts/
- TonesClimateGeoPhylo_Public-1.0/data/processed/IndependentContrasts/GTree_Data_Tones_SpecHSimBi.txt
- TonesClimateGeoPhylo_Public-1.0/data/processed/old/
- TonesClimateGeoPhylo_Public-1.0/data/processed/old/.DS_Store
- TonesClimateGeoPhylo_Public-1.0/data/processed/old/tones.csv
- TonesClimateGeoPhylo_Public-1.0/data/processed/old/tones_phoible.csv
- TonesClimateGeoPhylo_Public-1.0/data/processed/old/tree.csv
- TonesClimateGeoPhylo_Public-1.0/data/processed/old/tree_combined.csv
- TonesClimateGeoPhylo_Public-1.0/data/processed/old/tree_phoible.csv
- TonesClimateGeoPhylo_Public-1.0/data/processed/tones_combined.csv
- TonesClimateGeoPhylo_Public-1.0/data/reconstrutions/
- TonesClimateGeoPhylo_Public-1.0/data/reconstrutions/.DS_Store
- TonesClimateGeoPhylo_Public-1.0/data/reconstrutions/purelin_df_altsim.csv
- TonesClimateGeoPhylo_Public-1.0/data/trees/
- TonesClimateGeoPhylo_Public-1.0/data/trees/.DS_Store
- TonesClimateGeoPhylo_Public-1.0/data/trees/bantu_iso_glottolog_links_28Junr2016.csv
- TonesClimateGeoPhylo_Public-1.0/data/trees/extraGlottologLinks.csv
- TonesClimateGeoPhylo_Public-1.0/data/trees/read-me.txt
- TonesClimateGeoPhylo_Public-1.0/data/trees/taxa.csv
- TonesClimateGeoPhylo_Public-1.0/data/trees/transitions.xlsx
- TonesClimateGeoPhylo_Public-1.0/processing/
- TonesClimateGeoPhylo_Public-1.0/processing/.DS_Store
- TonesClimateGeoPhylo_Public-1.0/processing/P1_combineData2.R
- TonesClimateGeoPhylo_Public-1.0/processing/P2_addGeoDataToNodes.R
- TonesClimateGeoPhylo_Public-1.0/processing/P3_getValdesClimateModelData.R
- TonesClimateGeoPhylo_Public-1.0/processing/Rplots.pdf
- TonesClimateGeoPhylo_Public-1.0/processing/gatherPresentDayLatLongDataForValdes.R
- TonesClimateGeoPhylo_Public-1.0/processing/matchByGeo.R
- TonesClimateGeoPhylo_Public-1.0/processing/old/
- TonesClimateGeoPhylo_Public-1.0/processing/old/.DS_Store
- TonesClimateGeoPhylo_Public-1.0/processing/old/combineData.R
- TonesClimateGeoPhylo_Public-1.0/processing/simTones.R
- TonesClimateGeoPhylo_Public-1.0/results/
- TonesClimateGeoPhylo_Public-1.0/results/.DS_Store
- TonesClimateGeoPhylo_Public-1.0/results/BayesTraitsOutput/
- TonesClimateGeoPhylo_Public-1.0/results/BayesTraitsOutput/.DS_Store
- TonesClimateGeoPhylo_Public-1.0/results/BayesTraitsOutput/Anc_Tones_3cat.Log.txt
- TonesClimateGeoPhylo_Public-1.0/results/BayesTraitsOutput/Anc_Tones_3cat.Schedule.txt
- TonesClimateGeoPhylo_Public-1.0/results/BayesTraitsOutput/Anc_Tones_3cat.Stones.txt
- TonesClimateGeoPhylo_Public-1.0/results/BayesTraitsOutput/AncestralStateReconstruction/
- TonesClimateGeoPhylo_Public-1.0/results/BayesTraitsOutput/AncestralStateReconstruction/.DS_Store
- TonesClimateGeoPhylo_Public-1.0/results/BayesTraitsOutput/AncestralStateReconstruction/ANC_vs_Hum.pdf
- TonesClimateGeoPhylo_Public-1.0/results/BayesTraitsOutput/AncestralStateReconstruction/Anc_ASJP_continuous_est.Log.txt
- TonesClimateGeoPhylo_Public-1.0/results/BayesTraitsOutput/AncestralStateReconstruction/Anc_ASJP_continuous_est.Schedule.txt
- TonesClimateGeoPhylo_Public-1.0/results/BayesTraitsOutput/AncestralStateReconstruction/Anc_ASJP_continuous_make.Log.txt
- TonesClimateGeoPhylo_Public-1.0/results/BayesTraitsOutput/AncestralStateReconstruction/Anc_ASJP_continuous_make.Schedule.txt
- TonesClimateGeoPhylo_Public-1.0/results/BayesTraitsOutput/AncestralStateReconstruction/Anc_ASJP_continuous_models.bin
- TonesClimateGeoPhylo_Public-1.0/results/BayesTraitsOutput/AncestralStateReconstruction/Anc_CONSRAW_continuous_make.Log.txt
- TonesClimateGeoPhylo_Public-1.0/results/BayesTraitsOutput/AncestralStateReconstruction/Anc_CONSRAW_continuous_make.Schedule.txt
- TonesClimateGeoPhylo_Public-1.0/results/BayesTraitsOutput/AncestralStateReconstruction/Anc_CONSRAW_continuous_models.bin
- TonesClimateGeoPhylo_Public-1.0/results/BayesTraitsOutput/AncestralStateReconstruction/Anc_Tones_3cat.Log.txt
- TonesClimateGeoPhylo_Public-1.0/results/BayesTraitsOutput/AncestralStateReconstruction/Anc_Tones_3cat.Schedule.txt
- TonesClimateGeoPhylo_Public-1.0/results/BayesTraitsOutput/AncestralStateReconstruction/Anc_Tones_3cat.Stones.txt
- TonesClimateGeoPhylo_Public-1.0/results/BayesTraitsOutput/AncestralStateReconstruction/Anc_Tones_SIM10_continuous_est.Log.txt
- TonesClimateGeoPhylo_Public-1.0/results/BayesTraitsOutput/AncestralStateReconstruction/Anc_Tones_SIM10_continuous_est.Schedule.txt
- TonesClimateGeoPhylo_Public-1.0/results/BayesTraitsOutput/AncestralStateReconstruction/Anc_Tones_SIM10_continuous_make.Log.txt
- TonesClimateGeoPhylo_Public-1.0/results/BayesTraitsOutput/AncestralStateReconstruction/Anc_Tones_SIM10_continuous_make.Schedule.txt
- TonesClimateGeoPhylo_Public-1.0/results/BayesTraitsOutput/AncestralStateReconstruction/Anc_Tones_SIM10_continuous_models.bin
- TonesClimateGeoPhylo_Public-1.0/results/BayesTraitsOutput/AncestralStateReconstruction/Anc_Tones_SIM1_continuous_est.Log.txt
- TonesClimateGeoPhylo_Public-1.0/results/BayesTraitsOutput/AncestralStateReconstruction/Anc_Tones_SIM1_continuous_est.Schedule.txt
- TonesClimateGeoPhylo_Public-1.0/results/BayesTraitsOutput/AncestralStateReconstruction/Anc_Tones_SIM1_continuous_make.Log.txt
- TonesClimateGeoPhylo_Public-1.0/results/BayesTraitsOutput/AncestralStateReconstruction/Anc_Tones_SIM1_continuous_make.Schedule.txt
- TonesClimateGeoPhylo_Public-1.0/results/BayesTraitsOutput/AncestralStateReconstruction/Anc_Tones_SIM1_continuous_models.bin
- TonesClimateGeoPhylo_Public-1.0/results/BayesTraitsOutput/AncestralStateReconstruction/Anc_Tones_SIM2_continuous_est.Log.txt
- TonesClimateGeoPhylo_Public-1.0/results/BayesTraitsOutput/AncestralStateReconstruction/Anc_Tones_SIM2_continuous_est.Schedule.txt
- TonesClimateGeoPhylo_Public-1.0/results/BayesTraitsOutput/AncestralStateReconstruction/Anc_Tones_SIM2_continuous_make.Log.txt
- TonesClimateGeoPhylo_Public-1.0/results/BayesTraitsOutput/AncestralStateReconstruction/Anc_Tones_SIM2_continuous_make.Schedule.txt
- TonesClimateGeoPhylo_Public-1.0/results/BayesTraitsOutput/AncestralStateReconstruction/Anc_Tones_SIM2_continuous_models.bin
- TonesClimateGeoPhylo_Public-1.0/results/BayesTraitsOutput/AncestralStateReconstruction/Anc_Tones_SIMFH_continuous_est.Log.txt
- TonesClimateGeoPhylo_Public-1.0/results/BayesTraitsOutput/AncestralStateReconstruction/Anc_Tones_SIMFH_continuous_est.Schedule.txt
- TonesClimateGeoPhylo_Public-1.0/results/BayesTraitsOutput/AncestralStateReconstruction/Anc_Tones_SIMFH_continuous_make.Log.txt
- TonesClimateGeoPhylo_Public-1.0/results/BayesTraitsOutput/AncestralStateReconstruction/Anc_Tones_SIMFH_continuous_make.Schedule.txt
- TonesClimateGeoPhylo_Public-1.0/results/BayesTraitsOutput/AncestralStateReconstruction/Anc_Tones_SIMFH_continuous_models.bin
- TonesClimateGeoPhylo_Public-1.0/results/BayesTraitsOutput/AncestralStateReconstruction/Anc_Tones_continuous_est.Log.txt
- TonesClimateGeoPhylo_Public-1.0/results/BayesTraitsOutput/AncestralStateReconstruction/Anc_Tones_continuous_est.Schedule.txt
- TonesClimateGeoPhylo_Public-1.0/results/BayesTraitsOutput/AncestralStateReconstruction/Anc_Tones_continuous_make.Log.txt
- TonesClimateGeoPhylo_Public-1.0/results/BayesTraitsOutput/AncestralStateReconstruction/Anc_Tones_continuous_make.Schedule.txt
- TonesClimateGeoPhylo_Public-1.0/results/BayesTraitsOutput/AncestralStateReconstruction/Anc_Tones_continuous_models.bin
- TonesClimateGeoPhylo_Public-1.0/results/BayesTraitsOutput/AncestralStateReconstruction/Anc_VOWELSRAW_continuous_est.Log.txt
- TonesClimateGeoPhylo_Public-1.0/results/BayesTraitsOutput/AncestralStateReconstruction/Anc_VOWELSRAW_continuous_est.Schedule.txt
- TonesClimateGeoPhylo_Public-1.0/results/BayesTraitsOutput/AncestralStateReconstruction/Anc_VOWELSRAW_continuous_make.Log.txt
- TonesClimateGeoPhylo_Public-1.0/results/BayesTraitsOutput/AncestralStateReconstruction/Anc_VOWELSRAW_continuous_make.Schedule.txt
- TonesClimateGeoPhylo_Public-1.0/results/BayesTraitsOutput/AncestralStateReconstruction/Anc_VOWELSRAW_continuous_models.bin
- TonesClimateGeoPhylo_Public-1.0/results/BayesTraitsOutput/AncestralStateReconstruction/Anc_VOWELS_continuous_VOWELS_make.Log.txt
- TonesClimateGeoPhylo_Public-1.0/results/BayesTraitsOutput/AncestralStateReconstruction/Anc_VOWELS_continuous_VOWELS_make.Schedule.txt
- TonesClimateGeoPhylo_Public-1.0/results/BayesTraitsOutput/AncestralStateReconstruction/Anc_VOWELS_continuous_est.Log.txt
- TonesClimateGeoPhylo_Public-1.0/results/BayesTraitsOutput/AncestralStateReconstruction/Anc_VOWELS_continuous_est.Schedule.txt
- TonesClimateGeoPhylo_Public-1.0/results/BayesTraitsOutput/AncestralStateReconstruction/Anc_VOWELS_continuous_models.bin
- TonesClimateGeoPhylo_Public-1.0/results/BayesTraitsOutput/AncestralStateReconstruction/Phylogeny_Tones_Humidity_3cat_BayesTraits.pdf
- TonesClimateGeoPhylo_Public-1.0/results/BayesTraitsOutput/AncestralStateReconstruction/Phylogeny_Tones_Humidity_3cat_BayesTraits_MaxLikelihood.pdf
- TonesClimateGeoPhylo_Public-1.0/results/BayesTraitsOutput/AncestralStateReconstruction/Phylogeny_Tones_Humidity_rate_BayesTraits.pdf
- TonesClimateGeoPhylo_Public-1.0/results/BayesTraitsOutput/AncestralStateReconstruction/RawData.pdf
- TonesClimateGeoPhylo_Public-1.0/results/BayesTraitsOutput/ContinuousA/
- TonesClimateGeoPhylo_Public-1.0/results/BayesTraitsOutput/ContinuousA/ContA_Tones_SpecHSimBi.Log.txt
- TonesClimateGeoPhylo_Public-1.0/results/BayesTraitsOutput/ContinuousA/ContA_Tones_SpecHSimBi.Schedule.txt
- TonesClimateGeoPhylo_Public-1.0/results/BayesTraitsOutput/ContinuousA/ContA_Tones_SpecHSimBi.Stones.txt
- TonesClimateGeoPhylo_Public-1.0/results/BayesTraitsOutput/ContinuousA/ContA_Tones_SpecHSimBi_NoNodeFossils.Log.txt
- TonesClimateGeoPhylo_Public-1.0/results/BayesTraitsOutput/ContinuousA/ContA_Tones_SpecHSimBi_NoNodeFossils.Schedule.txt
- TonesClimateGeoPhylo_Public-1.0/results/BayesTraitsOutput/ContinuousA/ContA_Tones_SpecHSimBi_NoNodeFossils.Stones.txt
- TonesClimateGeoPhylo_Public-1.0/results/BayesTraitsOutput/ContinuousA/ContA_Tones_SpecHSimBi_NoNodeFossils_TestCorrel.Log.txt
- TonesClimateGeoPhylo_Public-1.0/results/BayesTraitsOutput/ContinuousA/ContA_Tones_SpecHSimBi_NoNodeFossils_TestCorrel.Schedule.txt
- TonesClimateGeoPhylo_Public-1.0/results/BayesTraitsOutput/ContinuousA/ContA_Tones_SpecHSimBi_NoNodeFossils_TestCorrel.Stones.txt
- TonesClimateGeoPhylo_Public-1.0/results/BayesTraitsOutput/ContinuousA/ContA_Tones_SpecHSimBi_TestCorrel.Log.txt
- TonesClimateGeoPhylo_Public-1.0/results/BayesTraitsOutput/ContinuousA/ContA_Tones_SpecHSimBi_TestCorrel.Schedule.txt
- TonesClimateGeoPhylo_Public-1.0/results/BayesTraitsOutput/ContinuousA/ContA_Tones_SpecHSimBi_TestCorrel.Stones.txt
- TonesClimateGeoPhylo_Public-1.0/results/BayesTraitsOutput/ContinuousA/Continuous_ModelA_R.pdf
- TonesClimateGeoPhylo_Public-1.0/results/BayesTraitsOutput/Discrete_Fossilised/
- TonesClimateGeoPhylo_Public-1.0/results/BayesTraitsOutput/Discrete_Fossilised/DependentModel.pdf
- TonesClimateGeoPhylo_Public-1.0/results/BayesTraitsOutput/Discrete_Fossilised/FossilCorA.Log.txt
- TonesClimateGeoPhylo_Public-1.0/results/BayesTraitsOutput/Discrete_Fossilised/FossilCorA.Schedule.txt
- TonesClimateGeoPhylo_Public-1.0/results/BayesTraitsOutput/Discrete_Fossilised/FossilCorA.Stones.txt
- TonesClimateGeoPhylo_Public-1.0/results/BayesTraitsOutput/Discrete_Fossilised/FossilCorB.Log.txt
- TonesClimateGeoPhylo_Public-1.0/results/BayesTraitsOutput/Discrete_Fossilised/FossilCorB.Schedule.txt
- TonesClimateGeoPhylo_Public-1.0/results/BayesTraitsOutput/Discrete_Fossilised/FossilCorB.Stones.txt
- TonesClimateGeoPhylo_Public-1.0/results/BayesTraitsOutput/Discrete_Fossilised/GainTones.pdf
- TonesClimateGeoPhylo_Public-1.0/results/BayesTraitsOutput/Discrete_Fossilised/LoseTones.pdf
- TonesClimateGeoPhylo_Public-1.0/results/BayesTraitsOutput/FossilCorA.Log.txt
- TonesClimateGeoPhylo_Public-1.0/results/BayesTraitsOutput/FossilCorA.Schedule.txt
- TonesClimateGeoPhylo_Public-1.0/results/BayesTraitsOutput/FossilCorA.Stones.txt
- TonesClimateGeoPhylo_Public-1.0/results/BayesTraitsOutput/FossilCorB.Log.txt
- TonesClimateGeoPhylo_Public-1.0/results/BayesTraitsOutput/FossilCorB.Schedule.txt
- TonesClimateGeoPhylo_Public-1.0/results/BayesTraitsOutput/FossilCorB.Stones.txt
- TonesClimateGeoPhylo_Public-1.0/results/BayesTraitsOutput/IndependentContrasts/
- TonesClimateGeoPhylo_Public-1.0/results/BayesTraitsOutput/IndependentContrasts/IC_Tones_SpecHSimBi.Log.txt
- TonesClimateGeoPhylo_Public-1.0/results/BayesTraitsOutput/IndependentContrasts/IC_Tones_SpecHSimBi.Schedule.txt
- TonesClimateGeoPhylo_Public-1.0/results/BayesTraitsOutput/IndependentContrasts/IC_Tones_SpecHSimBi.Stones.txt
- TonesClimateGeoPhylo_Public-1.0/results/BayesTraitsOutput/IndependentContrasts/IC_Tones_SpecHSimBi_TestCorrel.Log.txt
- TonesClimateGeoPhylo_Public-1.0/results/BayesTraitsOutput/IndependentContrasts/IC_Tones_SpecHSimBi_TestCorrel.Schedule.txt
- TonesClimateGeoPhylo_Public-1.0/results/BayesTraitsOutput/IndependentContrasts/IC_Tones_SpecHSimBi_TestCorrel.Stones.txt
- TonesClimateGeoPhylo_Public-1.0/results/graphs/
- TonesClimateGeoPhylo_Public-1.0/results/graphs/.DS_Store
- TonesClimateGeoPhylo_Public-1.0/results/graphs/MissingGeoData.pdf
- TonesClimateGeoPhylo_Public-1.0/results/graphs/PhylogenyData.pdf
- TonesClimateGeoPhylo_Public-1.0/results/graphs/SplineInterpolation.pdf
- TonesClimateGeoPhylo_Public-1.0/results/graphs/Tones_vs_Humidity.pdf
- TonesClimateGeoPhylo_Public-1.0/results/graphs/map1.pdf
- TonesClimateGeoPhylo_Public-1.0/results/graphs/old/
- TonesClimateGeoPhylo_Public-1.0/results/graphs/old/Phylogeny_Tones_Humidity.pdf
- TonesClimateGeoPhylo_Public-1.0/results/graphs/old/Phylogeny_Tones_Humidity_3cat.pdf
- TonesClimateGeoPhylo_Public-1.0/results/graphs/old/Phylogeny_Tones_Humidity_3cat_BayesTraits copy.pdf
- TonesClimateGeoPhylo_Public-1.0/results/graphs/old/Phylogeny_Tones_Humidity_3cat_BayesTraits.pdf
- TonesClimateGeoPhylo_Public-1.0/results/graphs/old/Phylogeny_Tones_Humidity_3cat_sameColour.pdf
- TonesClimateGeoPhylo_Public-1.0/results/graphs/old/Phylogeny_Tones_Humidity_3cat_sameColour_BNW.pdf
- TonesClimateGeoPhylo_Public-1.0/results/graphs/old/Phylogeny_Tones_Humidity_3cat_sameColour_TonesOnly.pdf
- TonesClimateGeoPhylo_Public-1.0/results/graphs/old/Phylogeny_Tones_Humidity_rate_BayesTraits.pdf
