# Supplementary material for: Investigating environmental effects on phonology using diachronic models
Source: Evol Hum Sci. 2024 Jan 3;6:e8. doi: 10.1017/ehs.2023.33 (PMC10955398; doi:10.1017/ehs.2023.33)
Supplement: Hartmann et al. supplementary material 4 — Hartmann et al. supplementary material [file S2513843X23000336sup004.zip › TonesClimateGeoPhylo_Public-1.0/analysis/AncestralStateReconstruction/GTree_Anc_Tones_SIM10_continuous_makeModels.txt]

4
2
SaveModels ../../results/BayesTraitsOutput/AncestralStateReconstruction/Anc_Tones_SIM10_continuous_models.bin
LogFile ../../results/BayesTraitsOutput/AncestralStateReconstruction/Anc_Tones_SIM10_continuous_make
Burnin 1000000
Iterations 2000000
PriorAll uniform 0 12
Seed 9898
AddTag PBX Tiv_Tivoid Aghem_Grassfields Kom_Grassfields Oku_Grassfields Moghamo_Grassfields Fefe_Grassfields Mungaka_Grassfields Bamun_Grassfields A53_Bafia_rikpa A45_Nyokon A44_Tunen A46_Nomaande A462_Yambeta A601_Tuki A622_Nugunu A62B_Mmala A62C_Libie A42_Abo A43a_Basaa A61_Ngoro-lunda A61_Ngoro-Asom A61_Ngoro-Bisoo A71_Eton A72a_Ewondo A74a_Bulu A75a_Fang_Bitam A75a_Fang_Minvoul A75a_Fang_Medouneu A24_Duala A33a_Yasa A32C_Batanga A34_Benga A22_Bakweri A122_Bakundu A11_Londo A121_Mbonge A141_Lefo A15C_Akossi A15C_Mkaa A15C_Elung_Central_Manenguba A15A_Mbuu A15_Manenguba A15B_Mienge_NW_Manenguba A91_Kwakum A93_Kako A83_Mekaa A803_Shiwa A81_Kwasio A86c_Mpiemo A84_Njem A841_Badwe B32_Kande B11a_Mpongwe B11b_Orungu B11c_Galwa B11d_Dyumba B11F_Enenga C85_Wongo C83_Bushong C71_Tetela C76_Ombo C105_Mbenga C36d_Lingala C104_Aka C101_Babole_Ma C101_Babole_Dz C101_Babole_Ep C32_Bobangi C22_Akwa C25_Mboshi C61_Mongo D12_Lengola D23_Kibira-Kumu_1919 D311_Bila C401_Pakabete D201_Liko B42_Sangu_Mb H16c_Yombe H42_Hunganna H11_Beembe H13_Kikunyi_1989 H131_Kisundi_Congo_Kimongo_1988 H16c_Kiyombe_DRC_1982 H16_Cilinji H16d_Ciwoyo_DRC_2012 H16_Cizobe H16_Kikongo H16b_Kindibu_2013 C34_Sakata B85_Yanzi B52_Nzebi B501_Wanzi_E B63_Ndumu B77b_Fumu B78_Wuumu H21a_Kimbundu L13_Kwese K31_Luyana L52_Lunda K11_Ciokwe K14_Lwena K33_Kwangali K332_Rumanyo R11_Umbundu R31_Herero R21_Kwanyama R22_Ndonga L31a_Luba-Kasai L33_Luba-Shaba D28_Holoholo D43_Nyanga M61_Lenje M42_Bemba M54_Lamba JD66_Kiha JD62_Rundi JD65_Hangaza JE25_Mkwaya JE25_Jita JE25_Kilegi JE45_Nata JE42_Gusii JE43_Kuria JE43_Kuria_Mago JE43_Kuria_Tari JE15_Luganda JE17_Gwere JE32_Luyia JE34_Samialugwe JE31_Lumasaaba JE31c_Bukusu JE23_Zinza JE21_Runyambo JE22_Haya JE13_Runyankore JE14_Rukiga F23_Sumbwa F22_Nyamwezi F21_Ntuzu F21_Sukuma F32_Nyaturucha F32_Nyaturuwil M13_Fipa M14_Rungu M15_Mambwe M25_Safwa M21_Ndali M31_Nyakyusa P31_Emakhua N21_Tumbuka_Malawi N31_Chewa S11_Shona S16_Kalanga S21_Venda K21_Lozi S31_Tswana S311_Shekgalagari S51_Tshwa S53_Tsonga S41_Xhosa S42_Zulu S44_Ndebele P13_Matumbi P21_Yao P23_Simakonde P25_Mabia G52_Ndamba N12_Ngoni G63_Bena G64_Pangwa F33_Langi G31_Zigua G23_Sambaa G24_Bondei G12_Kagulu G35_Luguru E71A_Upper_Pokomo E72a_Giryama E73_Digo G44a_Ngazija G44b_Ndzwani G41_Bajuni G42a_Amu G401_Mwani G43_Kae G42_Swahili G42d_Unguja G22_Asu G22A_North_Pare G22B_South_Pare G39_Saghala E65_Gweno E621D_Kibosho E621B_Machame E53_Meru E621C_Siha E64_Kahe E622C_Lema E622A_Kimochi E55_Kamba_Kitu E55_Kamba E55_Kamba_Mach E51_Kikuyu E54_Tharaka E53_Igoji E53_Miutini E53_Tigania E53_Merutig E53_Imenti E53_Meruimenti
Fossil PBXF PBX 2
Run
