# Supplementary material for: Investigating environmental effects on phonology using diachronic models
Source: Evol Hum Sci. 2024 Jan 3;6:e8. doi: 10.1017/ehs.2023.33 (PMC10955398; doi:10.1017/ehs.2023.33)
Supplement: Hartmann et al. supplementary material 4 — Hartmann et al. supplementary material [file S2513843X23000336sup004.zip › TonesClimateGeoPhylo_Public-1.0/analysis/AncestralStateReconstruction/GTree_Anc_VOWELSRAW_continuous_makeModels.txt]

4
2
SaveModels ../../results/BayesTraitsOutput/AncestralStateReconstruction/Anc_VOWELSRAW_continuous_models.bin
LogFile ../../results/BayesTraitsOutput/AncestralStateReconstruction/Anc_VOWELSRAW_continuous_make
Burnin 1000000
Iterations 2000000
PriorAll gamma 3.3 0.3
Seed 8383

Run
