# Supplementary material for: Investigating environmental effects on phonology using diachronic models
Source: Evol Hum Sci. 2024 Jan 3;6:e8. doi: 10.1017/ehs.2023.33 (PMC10955398; doi:10.1017/ehs.2023.33)
Supplement: Hartmann et al. supplementary material 4 — Hartmann et al. supplementary material [file S2513843X23000336sup004.zip › TonesClimateGeoPhylo_Public-1.0/analysis/AncestralStateReconstruction/GTree_Anc_VOWELS_continuous_estimateAnc.txt]

4
2
LoadModels ../../results/BayesTraitsOutput/AncestralStateReconstruction/Anc_VOWELS_continuous_models.bin
LogFile ../../results/BayesTraitsOutput/AncestralStateReconstruction/Anc_VOWELS_continuous_est
Burnin 1000000
Iterations 2000000
PriorAll gamma 5.8 19.7
Seed 1873


AddTag N162 Tiv_Tivoid Aghem_Grassfields Kom_Grassfields Oku_Grassfields Moghamo_Grassfields Fefe_Grassfields Mungaka_Grassfields Bamun_Grassfields A53_Bafia_rikpa A31_Bubi A45_Nyokon A44_Tunen A46_Nomaande A462_Yambeta A601_Tuki A622_Nugunu A62B_Mmala A62C_Libie A43a_Basaa A42_Abo A61_Ngoro-lunda A61_Ngoro-Asom A61_Ngoro-Bisoo A71_Eton A72a_Ewondo A74a_Bulu A75a_Fang_Bitam A75a_Fang_Minvoul A75a_Fang_Medouneu A24_Duala A32C_Batanga A22_Bakweri A122_Bakundu A11_Londo A121_Mbonge A141_Lefo A15C_Akossi A15C_Mkaa A15C_Elung_Central_Manenguba A15A_Mbuu A15_Manenguba A15B_Mienge_NW_Manenguba A91_Kwakum A93_Kako A803_Shiwa A83_Mekaa A84_Njem A841_Badwe A86c_Mpiemo B32_Kande B11a_Mpongwe B11b_Orungu B11c_Galwa B11d_Dyumba B11F_Enenga C85_Wongo C36d_Lingala C101_Babole_Ma C101_Babole_Dz C101_Babole_Ep C25_Mboshi D12_Lengola C61_Mongo D23_Kibira-Kumu_1919 D311_Bila D201_Liko C401_Pakabete H42_Hunganna H11_Beembe H13_Kikunyi_1989 C34_Sakata B85_Yanzi B501_Wanzi_E B52_Nzebi L13_Kwese K31_Luyana L52_Lunda K14_Lwena K33_Kwangali K332_Rumanyo R11_Umbundu R31_Herero R21_Kwanyama R22_Ndonga D28_Holoholo D43_Nyanga M42_Bemba JD66_Kiha JD62_Rundi JD65_Hangaza JE25_Mkwaya JE25_Jita JE25_Kilegi JE45_Nata JE43_Kuria JE43_Kuria_Mago JE43_Kuria_Tari JE15_Luganda JE32_Luyia JE34_Samialugwe JE31_Lumasaaba JE31c_Bukusu JE23_Zinza JE21_Runyambo JE22_Haya JE13_Runyankore F23_Sumbwa F22_Nyamwezi F21_Ntuzu F21_Sukuma M13_Fipa M14_Rungu M15_Mambwe M21_Ndali N21_Tumbuka_Malawi S11_Shona S16_Kalanga S311_Shekgalagari S41_Xhosa S42_Zulu S44_Ndebele P21_Yao P23_Simakonde P25_Mabia P13_Matumbi G52_Ndamba G64_Pangwa G63_Bena F33_Langi G31_Zigua G12_Kagulu E71A_Upper_Pokomo E72a_Giryama E73_Digo G44a_Ngazija G44b_Ndzwani G42a_Amu G41_Bajuni G401_Mwani G43_Kae G42_Swahili G42d_Unguja G39_Saghala E65_Gweno E621D_Kibosho E621B_Machame E53_Meru E621C_Siha E64_Kahe E622A_Kimochi E622C_Lema E55_Kamba_Kitu E55_Kamba E55_Kamba_Mach E51_Kikuyu E53_Igoji E53_Miutini E53_Tigania E53_Merutig E53_Imenti E53_Meruimenti
AddMRCA A162 N162
AddTag N163 Tiv_Tivoid Aghem_Grassfields Kom_Grassfields Oku_Grassfields Moghamo_Grassfields Fefe_Grassfields Mungaka_Grassfields Bamun_Grassfields
AddMRCA A163 N163
AddTag N164 Aghem_Grassfields Kom_Grassfields Oku_Grassfields Moghamo_Grassfields Fefe_Grassfields Mungaka_Grassfields Bamun_Grassfields
AddMRCA A164 N164
AddTag N165 Aghem_Grassfields Kom_Grassfields Oku_Grassfields
AddMRCA A165 N165
AddTag N166 Kom_Grassfields Oku_Grassfields
AddMRCA A166 N166
AddTag N167 Moghamo_Grassfields Fefe_Grassfields Mungaka_Grassfields Bamun_Grassfields
AddMRCA A167 N167
AddTag N168 Fefe_Grassfields Mungaka_Grassfields Bamun_Grassfields
AddMRCA A168 N168
AddTag N169 Mungaka_Grassfields Bamun_Grassfields
AddMRCA A169 N169
AddTag N170 A53_Bafia_rikpa A31_Bubi A45_Nyokon A44_Tunen A46_Nomaande A462_Yambeta A601_Tuki A622_Nugunu A62B_Mmala A62C_Libie A43a_Basaa A42_Abo A61_Ngoro-lunda A61_Ngoro-Asom A61_Ngoro-Bisoo A71_Eton A72a_Ewondo A74a_Bulu A75a_Fang_Bitam A75a_Fang_Minvoul A75a_Fang_Medouneu A24_Duala A32C_Batanga A22_Bakweri A122_Bakundu A11_Londo A121_Mbonge A141_Lefo A15C_Akossi A15C_Mkaa A15C_Elung_Central_Manenguba A15A_Mbuu A15_Manenguba A15B_Mienge_NW_Manenguba A91_Kwakum A93_Kako A803_Shiwa A83_Mekaa A84_Njem A841_Badwe A86c_Mpiemo B32_Kande B11a_Mpongwe B11b_Orungu B11c_Galwa B11d_Dyumba B11F_Enenga C85_Wongo C36d_Lingala C101_Babole_Ma C101_Babole_Dz C101_Babole_Ep C25_Mboshi D12_Lengola C61_Mongo D23_Kibira-Kumu_1919 D311_Bila D201_Liko C401_Pakabete H42_Hunganna H11_Beembe H13_Kikunyi_1989 C34_Sakata B85_Yanzi B501_Wanzi_E B52_Nzebi L13_Kwese K31_Luyana L52_Lunda K14_Lwena K33_Kwangali K332_Rumanyo R11_Umbundu R31_Herero R21_Kwanyama R22_Ndonga D28_Holoholo D43_Nyanga M42_Bemba JD66_Kiha JD62_Rundi JD65_Hangaza JE25_Mkwaya JE25_Jita JE25_Kilegi JE45_Nata JE43_Kuria JE43_Kuria_Mago JE43_Kuria_Tari JE15_Luganda JE32_Luyia JE34_Samialugwe JE31_Lumasaaba JE31c_Bukusu JE23_Zinza JE21_Runyambo JE22_Haya JE13_Runyankore F23_Sumbwa F22_Nyamwezi F21_Ntuzu F21_Sukuma M13_Fipa M14_Rungu M15_Mambwe M21_Ndali N21_Tumbuka_Malawi S11_Shona S16_Kalanga S311_Shekgalagari S41_Xhosa S42_Zulu S44_Ndebele P21_Yao P23_Simakonde P25_Mabia P13_Matumbi G52_Ndamba G64_Pangwa G63_Bena F33_Langi G31_Zigua G12_Kagulu E71A_Upper_Pokomo E72a_Giryama E73_Digo G44a_Ngazija G44b_Ndzwani G42a_Amu G41_Bajuni G401_Mwani G43_Kae G42_Swahili G42d_Unguja G39_Saghala E65_Gweno E621D_Kibosho E621B_Machame E53_Meru E621C_Siha E64_Kahe E622A_Kimochi E622C_Lema E55_Kamba_Kitu E55_Kamba E55_Kamba_Mach E51_Kikuyu E53_Igoji E53_Miutini E53_Tigania E53_Merutig E53_Imenti E53_Meruimenti
AddMRCA A170 N170
AddTag N171 A53_Bafia_rikpa A31_Bubi A45_Nyokon A44_Tunen A46_Nomaande A462_Yambeta A601_Tuki A622_Nugunu A62B_Mmala A62C_Libie A43a_Basaa A42_Abo A61_Ngoro-lunda A61_Ngoro-Asom A61_Ngoro-Bisoo A71_Eton A72a_Ewondo A74a_Bulu A75a_Fang_Bitam A75a_Fang_Minvoul A75a_Fang_Medouneu A24_Duala A32C_Batanga A22_Bakweri A122_Bakundu A11_Londo A121_Mbonge A141_Lefo A15C_Akossi A15C_Mkaa A15C_Elung_Central_Manenguba A15A_Mbuu A15_Manenguba A15B_Mienge_NW_Manenguba
AddMRCA A171 N171
AddTag N172 A53_Bafia_rikpa A31_Bubi A45_Nyokon A44_Tunen A46_Nomaande A462_Yambeta A601_Tuki A622_Nugunu A62B_Mmala A62C_Libie
AddMRCA A172 N172
AddTag N173 A31_Bubi A45_Nyokon A44_Tunen A46_Nomaande A462_Yambeta A601_Tuki A622_Nugunu A62B_Mmala A62C_Libie
AddMRCA A173 N173
AddTag N174 A45_Nyokon A44_Tunen A46_Nomaande A462_Yambeta A601_Tuki A622_Nugunu A62B_Mmala A62C_Libie
AddMRCA A174 N174
AddTag N175 A44_Tunen A46_Nomaande A462_Yambeta A601_Tuki A622_Nugunu A62B_Mmala A62C_Libie
AddMRCA A175 N175
AddTag N176 A44_Tunen A46_Nomaande
AddMRCA A176 N176
AddTag N177 A462_Yambeta A601_Tuki A622_Nugunu A62B_Mmala A62C_Libie
AddMRCA A177 N177
AddTag N178 A601_Tuki A622_Nugunu A62B_Mmala A62C_Libie
AddMRCA A178 N178
AddTag N179 A622_Nugunu A62B_Mmala A62C_Libie
AddMRCA A179 N179
AddTag N180 A62B_Mmala A62C_Libie
AddMRCA A180 N180
AddTag N181 A43a_Basaa A42_Abo A61_Ngoro-lunda A61_Ngoro-Asom A61_Ngoro-Bisoo A71_Eton A72a_Ewondo A74a_Bulu A75a_Fang_Bitam A75a_Fang_Minvoul A75a_Fang_Medouneu A24_Duala A32C_Batanga A22_Bakweri A122_Bakundu A11_Londo A121_Mbonge A141_Lefo A15C_Akossi A15C_Mkaa A15C_Elung_Central_Manenguba A15A_Mbuu A15_Manenguba A15B_Mienge_NW_Manenguba
AddMRCA A181 N181
AddTag N182 A43a_Basaa A42_Abo A61_Ngoro-lunda A61_Ngoro-Asom A61_Ngoro-Bisoo A71_Eton A72a_Ewondo A74a_Bulu A75a_Fang_Bitam A75a_Fang_Minvoul A75a_Fang_Medouneu
AddMRCA A182 N182
AddTag N183 A43a_Basaa A42_Abo
AddMRCA A183 N183
AddTag N184 A61_Ngoro-lunda A61_Ngoro-Asom A61_Ngoro-Bisoo A71_Eton A72a_Ewondo A74a_Bulu A75a_Fang_Bitam A75a_Fang_Minvoul A75a_Fang_Medouneu
AddMRCA A184 N184
AddTag N185 A61_Ngoro-Asom A61_Ngoro-Bisoo A71_Eton A72a_Ewondo A74a_Bulu A75a_Fang_Bitam A75a_Fang_Minvoul A75a_Fang_Medouneu
AddMRCA A185 N185
AddTag N186 A61_Ngoro-Asom A61_Ngoro-Bisoo
AddMRCA A186 N186
AddTag N187 A71_Eton A72a_Ewondo A74a_Bulu A75a_Fang_Bitam A75a_Fang_Minvoul A75a_Fang_Medouneu
AddMRCA A187 N187
AddTag N188 A72a_Ewondo A74a_Bulu A75a_Fang_Bitam A75a_Fang_Minvoul A75a_Fang_Medouneu
AddMRCA A188 N188
AddTag N189 A74a_Bulu A75a_Fang_Bitam A75a_Fang_Minvoul A75a_Fang_Medouneu
AddMRCA A189 N189
AddTag N190 A75a_Fang_Bitam A75a_Fang_Minvoul A75a_Fang_Medouneu
AddMRCA A190 N190
AddTag N191 A75a_Fang_Minvoul A75a_Fang_Medouneu
AddMRCA A191 N191
AddTag N192 A24_Duala A32C_Batanga A22_Bakweri A122_Bakundu A11_Londo A121_Mbonge A141_Lefo A15C_Akossi A15C_Mkaa A15C_Elung_Central_Manenguba A15A_Mbuu A15_Manenguba A15B_Mienge_NW_Manenguba
AddMRCA A192 N192
AddTag N193 A24_Duala A32C_Batanga
AddMRCA A193 N193
AddTag N194 A22_Bakweri A122_Bakundu A11_Londo A121_Mbonge A141_Lefo A15C_Akossi A15C_Mkaa A15C_Elung_Central_Manenguba A15A_Mbuu A15_Manenguba A15B_Mienge_NW_Manenguba
AddMRCA A194 N194
AddTag N195 A22_Bakweri A122_Bakundu A11_Londo A121_Mbonge
AddMRCA A195 N195
AddTag N196 A122_Bakundu A11_Londo A121_Mbonge
AddMRCA A196 N196
AddTag N197 A11_Londo A121_Mbonge
AddMRCA A197 N197
AddTag N198 A141_Lefo A15C_Akossi A15C_Mkaa A15C_Elung_Central_Manenguba A15A_Mbuu A15_Manenguba A15B_Mienge_NW_Manenguba
AddMRCA A198 N198
AddTag N199 A15C_Akossi A15C_Mkaa A15C_Elung_Central_Manenguba A15A_Mbuu A15_Manenguba A15B_Mienge_NW_Manenguba
AddMRCA A199 N199
AddTag N200 A15C_Akossi A15C_Mkaa
AddMRCA A200 N200
AddTag N201 A15C_Elung_Central_Manenguba A15A_Mbuu A15_Manenguba A15B_Mienge_NW_Manenguba
AddMRCA A201 N201
AddTag N202 A15A_Mbuu A15_Manenguba A15B_Mienge_NW_Manenguba
AddMRCA A202 N202
AddTag N203 A15_Manenguba A15B_Mienge_NW_Manenguba
AddMRCA A203 N203
AddTag N204 A91_Kwakum A93_Kako A803_Shiwa A83_Mekaa A84_Njem A841_Badwe A86c_Mpiemo B32_Kande B11a_Mpongwe B11b_Orungu B11c_Galwa B11d_Dyumba B11F_Enenga C85_Wongo C36d_Lingala C101_Babole_Ma C101_Babole_Dz C101_Babole_Ep C25_Mboshi D12_Lengola C61_Mongo D23_Kibira-Kumu_1919 D311_Bila D201_Liko C401_Pakabete H42_Hunganna H11_Beembe H13_Kikunyi_1989 C34_Sakata B85_Yanzi B501_Wanzi_E B52_Nzebi L13_Kwese K31_Luyana L52_Lunda K14_Lwena K33_Kwangali K332_Rumanyo R11_Umbundu R31_Herero R21_Kwanyama R22_Ndonga D28_Holoholo D43_Nyanga M42_Bemba JD66_Kiha JD62_Rundi JD65_Hangaza JE25_Mkwaya JE25_Jita JE25_Kilegi JE45_Nata JE43_Kuria JE43_Kuria_Mago JE43_Kuria_Tari JE15_Luganda JE32_Luyia JE34_Samialugwe JE31_Lumasaaba JE31c_Bukusu JE23_Zinza JE21_Runyambo JE22_Haya JE13_Runyankore F23_Sumbwa F22_Nyamwezi F21_Ntuzu F21_Sukuma M13_Fipa M14_Rungu M15_Mambwe M21_Ndali N21_Tumbuka_Malawi S11_Shona S16_Kalanga S311_Shekgalagari S41_Xhosa S42_Zulu S44_Ndebele P21_Yao P23_Simakonde P25_Mabia P13_Matumbi G52_Ndamba G64_Pangwa G63_Bena F33_Langi G31_Zigua G12_Kagulu E71A_Upper_Pokomo E72a_Giryama E73_Digo G44a_Ngazija G44b_Ndzwani G42a_Amu G41_Bajuni G401_Mwani G43_Kae G42_Swahili G42d_Unguja G39_Saghala E65_Gweno E621D_Kibosho E621B_Machame E53_Meru E621C_Siha E64_Kahe E622A_Kimochi E622C_Lema E55_Kamba_Kitu E55_Kamba E55_Kamba_Mach E51_Kikuyu E53_Igoji E53_Miutini E53_Tigania E53_Merutig E53_Imenti E53_Meruimenti
AddMRCA A204 N204
AddTag N205 A91_Kwakum A93_Kako A803_Shiwa A83_Mekaa A84_Njem A841_Badwe A86c_Mpiemo
AddMRCA A205 N205
AddTag N206 A91_Kwakum A93_Kako
AddMRCA A206 N206
AddTag N207 A803_Shiwa A83_Mekaa A84_Njem A841_Badwe A86c_Mpiemo
AddMRCA A207 N207
AddTag N208 A803_Shiwa A83_Mekaa
AddMRCA A208 N208
AddTag N209 A84_Njem A841_Badwe A86c_Mpiemo
AddMRCA A209 N209
AddTag N210 A84_Njem A841_Badwe
AddMRCA A210 N210
AddTag N211 B32_Kande B11a_Mpongwe B11b_Orungu B11c_Galwa B11d_Dyumba B11F_Enenga C85_Wongo C36d_Lingala C101_Babole_Ma C101_Babole_Dz C101_Babole_Ep C25_Mboshi D12_Lengola C61_Mongo D23_Kibira-Kumu_1919 D311_Bila D201_Liko C401_Pakabete H42_Hunganna H11_Beembe H13_Kikunyi_1989 C34_Sakata B85_Yanzi B501_Wanzi_E B52_Nzebi L13_Kwese K31_Luyana L52_Lunda K14_Lwena K33_Kwangali K332_Rumanyo R11_Umbundu R31_Herero R21_Kwanyama R22_Ndonga D28_Holoholo D43_Nyanga M42_Bemba JD66_Kiha JD62_Rundi JD65_Hangaza JE25_Mkwaya JE25_Jita JE25_Kilegi JE45_Nata JE43_Kuria JE43_Kuria_Mago JE43_Kuria_Tari JE15_Luganda JE32_Luyia JE34_Samialugwe JE31_Lumasaaba JE31c_Bukusu JE23_Zinza JE21_Runyambo JE22_Haya JE13_Runyankore F23_Sumbwa F22_Nyamwezi F21_Ntuzu F21_Sukuma M13_Fipa M14_Rungu M15_Mambwe M21_Ndali N21_Tumbuka_Malawi S11_Shona S16_Kalanga S311_Shekgalagari S41_Xhosa S42_Zulu S44_Ndebele P21_Yao P23_Simakonde P25_Mabia P13_Matumbi G52_Ndamba G64_Pangwa G63_Bena F33_Langi G31_Zigua G12_Kagulu E71A_Upper_Pokomo E72a_Giryama E73_Digo G44a_Ngazija G44b_Ndzwani G42a_Amu G41_Bajuni G401_Mwani G43_Kae G42_Swahili G42d_Unguja G39_Saghala E65_Gweno E621D_Kibosho E621B_Machame E53_Meru E621C_Siha E64_Kahe E622A_Kimochi E622C_Lema E55_Kamba_Kitu E55_Kamba E55_Kamba_Mach E51_Kikuyu E53_Igoji E53_Miutini E53_Tigania E53_Merutig E53_Imenti E53_Meruimenti
AddMRCA A211 N211
AddTag N212 B32_Kande B11a_Mpongwe B11b_Orungu B11c_Galwa B11d_Dyumba B11F_Enenga
AddMRCA A212 N212
AddTag N213 B11a_Mpongwe B11b_Orungu B11c_Galwa B11d_Dyumba B11F_Enenga
AddMRCA A213 N213
AddTag N214 B11a_Mpongwe B11b_Orungu
AddMRCA A214 N214
AddTag N215 B11c_Galwa B11d_Dyumba B11F_Enenga
AddMRCA A215 N215
AddTag N216 B11d_Dyumba B11F_Enenga
AddMRCA A216 N216
AddTag N217 C85_Wongo C36d_Lingala C101_Babole_Ma C101_Babole_Dz C101_Babole_Ep C25_Mboshi D12_Lengola C61_Mongo D23_Kibira-Kumu_1919 D311_Bila D201_Liko C401_Pakabete H42_Hunganna H11_Beembe H13_Kikunyi_1989 C34_Sakata B85_Yanzi B501_Wanzi_E B52_Nzebi L13_Kwese K31_Luyana L52_Lunda K14_Lwena K33_Kwangali K332_Rumanyo R11_Umbundu R31_Herero R21_Kwanyama R22_Ndonga D28_Holoholo D43_Nyanga M42_Bemba JD66_Kiha JD62_Rundi JD65_Hangaza JE25_Mkwaya JE25_Jita JE25_Kilegi JE45_Nata JE43_Kuria JE43_Kuria_Mago JE43_Kuria_Tari JE15_Luganda JE32_Luyia JE34_Samialugwe JE31_Lumasaaba JE31c_Bukusu JE23_Zinza JE21_Runyambo JE22_Haya JE13_Runyankore F23_Sumbwa F22_Nyamwezi F21_Ntuzu F21_Sukuma M13_Fipa M14_Rungu M15_Mambwe M21_Ndali N21_Tumbuka_Malawi S11_Shona S16_Kalanga S311_Shekgalagari S41_Xhosa S42_Zulu S44_Ndebele P21_Yao P23_Simakonde P25_Mabia P13_Matumbi G52_Ndamba G64_Pangwa G63_Bena F33_Langi G31_Zigua G12_Kagulu E71A_Upper_Pokomo E72a_Giryama E73_Digo G44a_Ngazija G44b_Ndzwani G42a_Amu G41_Bajuni G401_Mwani G43_Kae G42_Swahili G42d_Unguja G39_Saghala E65_Gweno E621D_Kibosho E621B_Machame E53_Meru E621C_Siha E64_Kahe E622A_Kimochi E622C_Lema E55_Kamba_Kitu E55_Kamba E55_Kamba_Mach E51_Kikuyu E53_Igoji E53_Miutini E53_Tigania E53_Merutig E53_Imenti E53_Meruimenti
AddMRCA A217 N217
AddTag N218 C85_Wongo C36d_Lingala C101_Babole_Ma C101_Babole_Dz C101_Babole_Ep C25_Mboshi D12_Lengola C61_Mongo D23_Kibira-Kumu_1919 D311_Bila D201_Liko C401_Pakabete
AddMRCA A218 N218
AddTag N219 C36d_Lingala C101_Babole_Ma C101_Babole_Dz C101_Babole_Ep C25_Mboshi D12_Lengola C61_Mongo D23_Kibira-Kumu_1919 D311_Bila D201_Liko C401_Pakabete
AddMRCA A219 N219
AddTag N220 C36d_Lingala C101_Babole_Ma C101_Babole_Dz C101_Babole_Ep C25_Mboshi
AddMRCA A220 N220
AddTag N221 C101_Babole_Ma C101_Babole_Dz C101_Babole_Ep C25_Mboshi
AddMRCA A221 N221
AddTag N222 C101_Babole_Ma C101_Babole_Dz
AddMRCA A222 N222
AddTag N223 C101_Babole_Ep C25_Mboshi
AddMRCA A223 N223
AddTag N224 D12_Lengola C61_Mongo D23_Kibira-Kumu_1919 D311_Bila D201_Liko C401_Pakabete
AddMRCA A224 N224
AddTag N225 D12_Lengola C61_Mongo
AddMRCA A225 N225
AddTag N226 D23_Kibira-Kumu_1919 D311_Bila D201_Liko C401_Pakabete
AddMRCA A226 N226
AddTag N227 D23_Kibira-Kumu_1919 D311_Bila
AddMRCA A227 N227
AddTag N228 D201_Liko C401_Pakabete
AddMRCA A228 N228
AddTag N229 H42_Hunganna H11_Beembe H13_Kikunyi_1989 C34_Sakata B85_Yanzi B501_Wanzi_E B52_Nzebi L13_Kwese K31_Luyana L52_Lunda K14_Lwena K33_Kwangali K332_Rumanyo R11_Umbundu R31_Herero R21_Kwanyama R22_Ndonga D28_Holoholo D43_Nyanga M42_Bemba JD66_Kiha JD62_Rundi JD65_Hangaza JE25_Mkwaya JE25_Jita JE25_Kilegi JE45_Nata JE43_Kuria JE43_Kuria_Mago JE43_Kuria_Tari JE15_Luganda JE32_Luyia JE34_Samialugwe JE31_Lumasaaba JE31c_Bukusu JE23_Zinza JE21_Runyambo JE22_Haya JE13_Runyankore F23_Sumbwa F22_Nyamwezi F21_Ntuzu F21_Sukuma M13_Fipa M14_Rungu M15_Mambwe M21_Ndali N21_Tumbuka_Malawi S11_Shona S16_Kalanga S311_Shekgalagari S41_Xhosa S42_Zulu S44_Ndebele P21_Yao P23_Simakonde P25_Mabia P13_Matumbi G52_Ndamba G64_Pangwa G63_Bena F33_Langi G31_Zigua G12_Kagulu E71A_Upper_Pokomo E72a_Giryama E73_Digo G44a_Ngazija G44b_Ndzwani G42a_Amu G41_Bajuni G401_Mwani G43_Kae G42_Swahili G42d_Unguja G39_Saghala E65_Gweno E621D_Kibosho E621B_Machame E53_Meru E621C_Siha E64_Kahe E622A_Kimochi E622C_Lema E55_Kamba_Kitu E55_Kamba E55_Kamba_Mach E51_Kikuyu E53_Igoji E53_Miutini E53_Tigania E53_Merutig E53_Imenti E53_Meruimenti
AddMRCA A229 N229
AddTag N230 H42_Hunganna H11_Beembe H13_Kikunyi_1989 C34_Sakata B85_Yanzi B501_Wanzi_E B52_Nzebi
AddMRCA A230 N230
AddTag N231 H42_Hunganna H11_Beembe H13_Kikunyi_1989
AddMRCA A231 N231
AddTag N232 H11_Beembe H13_Kikunyi_1989
AddMRCA A232 N232
AddTag N233 C34_Sakata B85_Yanzi B501_Wanzi_E B52_Nzebi
AddMRCA A233 N233
AddTag N234 C34_Sakata B85_Yanzi
AddMRCA A234 N234
AddTag N235 B501_Wanzi_E B52_Nzebi
AddMRCA A235 N235
AddTag N236 L13_Kwese K31_Luyana L52_Lunda K14_Lwena K33_Kwangali K332_Rumanyo R11_Umbundu R31_Herero R21_Kwanyama R22_Ndonga D28_Holoholo D43_Nyanga M42_Bemba JD66_Kiha JD62_Rundi JD65_Hangaza JE25_Mkwaya JE25_Jita JE25_Kilegi JE45_Nata JE43_Kuria JE43_Kuria_Mago JE43_Kuria_Tari JE15_Luganda JE32_Luyia JE34_Samialugwe JE31_Lumasaaba JE31c_Bukusu JE23_Zinza JE21_Runyambo JE22_Haya JE13_Runyankore F23_Sumbwa F22_Nyamwezi F21_Ntuzu F21_Sukuma M13_Fipa M14_Rungu M15_Mambwe M21_Ndali N21_Tumbuka_Malawi S11_Shona S16_Kalanga S311_Shekgalagari S41_Xhosa S42_Zulu S44_Ndebele P21_Yao P23_Simakonde P25_Mabia P13_Matumbi G52_Ndamba G64_Pangwa G63_Bena F33_Langi G31_Zigua G12_Kagulu E71A_Upper_Pokomo E72a_Giryama E73_Digo G44a_Ngazija G44b_Ndzwani G42a_Amu G41_Bajuni G401_Mwani G43_Kae G42_Swahili G42d_Unguja G39_Saghala E65_Gweno E621D_Kibosho E621B_Machame E53_Meru E621C_Siha E64_Kahe E622A_Kimochi E622C_Lema E55_Kamba_Kitu E55_Kamba E55_Kamba_Mach E51_Kikuyu E53_Igoji E53_Miutini E53_Tigania E53_Merutig E53_Imenti E53_Meruimenti
AddMRCA A236 N236
AddTag N237 K31_Luyana L52_Lunda K14_Lwena K33_Kwangali K332_Rumanyo R11_Umbundu R31_Herero R21_Kwanyama R22_Ndonga D28_Holoholo D43_Nyanga M42_Bemba JD66_Kiha JD62_Rundi JD65_Hangaza JE25_Mkwaya JE25_Jita JE25_Kilegi JE45_Nata JE43_Kuria JE43_Kuria_Mago JE43_Kuria_Tari JE15_Luganda JE32_Luyia JE34_Samialugwe JE31_Lumasaaba JE31c_Bukusu JE23_Zinza JE21_Runyambo JE22_Haya JE13_Runyankore F23_Sumbwa F22_Nyamwezi F21_Ntuzu F21_Sukuma M13_Fipa M14_Rungu M15_Mambwe M21_Ndali N21_Tumbuka_Malawi S11_Shona S16_Kalanga S311_Shekgalagari S41_Xhosa S42_Zulu S44_Ndebele P21_Yao P23_Simakonde P25_Mabia P13_Matumbi G52_Ndamba G64_Pangwa G63_Bena F33_Langi G31_Zigua G12_Kagulu E71A_Upper_Pokomo E72a_Giryama E73_Digo G44a_Ngazija G44b_Ndzwani G42a_Amu G41_Bajuni G401_Mwani G43_Kae G42_Swahili G42d_Unguja G39_Saghala E65_Gweno E621D_Kibosho E621B_Machame E53_Meru E621C_Siha E64_Kahe E622A_Kimochi E622C_Lema E55_Kamba_Kitu E55_Kamba E55_Kamba_Mach E51_Kikuyu E53_Igoji E53_Miutini E53_Tigania E53_Merutig E53_Imenti E53_Meruimenti
AddMRCA A237 N237
AddTag N238 K31_Luyana L52_Lunda K14_Lwena K33_Kwangali K332_Rumanyo R11_Umbundu R31_Herero R21_Kwanyama R22_Ndonga
AddMRCA A238 N238
AddTag N239 L52_Lunda K14_Lwena K33_Kwangali K332_Rumanyo R11_Umbundu R31_Herero R21_Kwanyama R22_Ndonga
AddMRCA A239 N239
AddTag N240 K14_Lwena K33_Kwangali K332_Rumanyo R11_Umbundu R31_Herero R21_Kwanyama R22_Ndonga
AddMRCA A240 N240
AddTag N241 K33_Kwangali K332_Rumanyo R11_Umbundu R31_Herero R21_Kwanyama R22_Ndonga
AddMRCA A241 N241
AddTag N242 K33_Kwangali K332_Rumanyo
AddMRCA A242 N242
AddTag N243 R11_Umbundu R31_Herero R21_Kwanyama R22_Ndonga
AddMRCA A243 N243
AddTag N244 R31_Herero R21_Kwanyama R22_Ndonga
AddMRCA A244 N244
AddTag N245 R21_Kwanyama R22_Ndonga
AddMRCA A245 N245
AddTag N246 D28_Holoholo D43_Nyanga M42_Bemba JD66_Kiha JD62_Rundi JD65_Hangaza JE25_Mkwaya JE25_Jita JE25_Kilegi JE45_Nata JE43_Kuria JE43_Kuria_Mago JE43_Kuria_Tari JE15_Luganda JE32_Luyia JE34_Samialugwe JE31_Lumasaaba JE31c_Bukusu JE23_Zinza JE21_Runyambo JE22_Haya JE13_Runyankore F23_Sumbwa F22_Nyamwezi F21_Ntuzu F21_Sukuma M13_Fipa M14_Rungu M15_Mambwe M21_Ndali N21_Tumbuka_Malawi S11_Shona S16_Kalanga S311_Shekgalagari S41_Xhosa S42_Zulu S44_Ndebele P21_Yao P23_Simakonde P25_Mabia P13_Matumbi G52_Ndamba G64_Pangwa G63_Bena F33_Langi G31_Zigua G12_Kagulu E71A_Upper_Pokomo E72a_Giryama E73_Digo G44a_Ngazija G44b_Ndzwani G42a_Amu G41_Bajuni G401_Mwani G43_Kae G42_Swahili G42d_Unguja G39_Saghala E65_Gweno E621D_Kibosho E621B_Machame E53_Meru E621C_Siha E64_Kahe E622A_Kimochi E622C_Lema E55_Kamba_Kitu E55_Kamba E55_Kamba_Mach E51_Kikuyu E53_Igoji E53_Miutini E53_Tigania E53_Merutig E53_Imenti E53_Meruimenti
AddMRCA A246 N246
AddTag N247 D28_Holoholo D43_Nyanga
AddMRCA A247 N247
AddTag N248 M42_Bemba JD66_Kiha JD62_Rundi JD65_Hangaza JE25_Mkwaya JE25_Jita JE25_Kilegi JE45_Nata JE43_Kuria JE43_Kuria_Mago JE43_Kuria_Tari JE15_Luganda JE32_Luyia JE34_Samialugwe JE31_Lumasaaba JE31c_Bukusu JE23_Zinza JE21_Runyambo JE22_Haya JE13_Runyankore F23_Sumbwa F22_Nyamwezi F21_Ntuzu F21_Sukuma M13_Fipa M14_Rungu M15_Mambwe M21_Ndali N21_Tumbuka_Malawi S11_Shona S16_Kalanga S311_Shekgalagari S41_Xhosa S42_Zulu S44_Ndebele P21_Yao P23_Simakonde P25_Mabia P13_Matumbi G52_Ndamba G64_Pangwa G63_Bena F33_Langi G31_Zigua G12_Kagulu E71A_Upper_Pokomo E72a_Giryama E73_Digo G44a_Ngazija G44b_Ndzwani G42a_Amu G41_Bajuni G401_Mwani G43_Kae G42_Swahili G42d_Unguja G39_Saghala E65_Gweno E621D_Kibosho E621B_Machame E53_Meru E621C_Siha E64_Kahe E622A_Kimochi E622C_Lema E55_Kamba_Kitu E55_Kamba E55_Kamba_Mach E51_Kikuyu E53_Igoji E53_Miutini E53_Tigania E53_Merutig E53_Imenti E53_Meruimenti
AddMRCA A248 N248
AddTag N249 JD66_Kiha JD62_Rundi JD65_Hangaza JE25_Mkwaya JE25_Jita JE25_Kilegi JE45_Nata JE43_Kuria JE43_Kuria_Mago JE43_Kuria_Tari JE15_Luganda JE32_Luyia JE34_Samialugwe JE31_Lumasaaba JE31c_Bukusu JE23_Zinza JE21_Runyambo JE22_Haya JE13_Runyankore F23_Sumbwa F22_Nyamwezi F21_Ntuzu F21_Sukuma M13_Fipa M14_Rungu M15_Mambwe M21_Ndali N21_Tumbuka_Malawi S11_Shona S16_Kalanga S311_Shekgalagari S41_Xhosa S42_Zulu S44_Ndebele P21_Yao P23_Simakonde P25_Mabia P13_Matumbi G52_Ndamba G64_Pangwa G63_Bena F33_Langi G31_Zigua G12_Kagulu E71A_Upper_Pokomo E72a_Giryama E73_Digo G44a_Ngazija G44b_Ndzwani G42a_Amu G41_Bajuni G401_Mwani G43_Kae G42_Swahili G42d_Unguja G39_Saghala E65_Gweno E621D_Kibosho E621B_Machame E53_Meru E621C_Siha E64_Kahe E622A_Kimochi E622C_Lema E55_Kamba_Kitu E55_Kamba E55_Kamba_Mach E51_Kikuyu E53_Igoji E53_Miutini E53_Tigania E53_Merutig E53_Imenti E53_Meruimenti
AddMRCA A249 N249
AddTag N250 JD66_Kiha JD62_Rundi JD65_Hangaza JE25_Mkwaya JE25_Jita JE25_Kilegi JE45_Nata JE43_Kuria JE43_Kuria_Mago JE43_Kuria_Tari JE15_Luganda JE32_Luyia JE34_Samialugwe JE31_Lumasaaba JE31c_Bukusu JE23_Zinza JE21_Runyambo JE22_Haya JE13_Runyankore
AddMRCA A250 N250
AddTag N251 JD66_Kiha JD62_Rundi JD65_Hangaza
AddMRCA A251 N251
AddTag N252 JD62_Rundi JD65_Hangaza
AddMRCA A252 N252
AddTag N253 JE25_Mkwaya JE25_Jita JE25_Kilegi JE45_Nata JE43_Kuria JE43_Kuria_Mago JE43_Kuria_Tari JE15_Luganda JE32_Luyia JE34_Samialugwe JE31_Lumasaaba JE31c_Bukusu JE23_Zinza JE21_Runyambo JE22_Haya JE13_Runyankore
AddMRCA A253 N253
AddTag N254 JE25_Mkwaya JE25_Jita JE25_Kilegi JE45_Nata JE43_Kuria JE43_Kuria_Mago JE43_Kuria_Tari
AddMRCA A254 N254
AddTag N255 JE25_Mkwaya JE25_Jita JE25_Kilegi
AddMRCA A255 N255
AddTag N256 JE25_Jita JE25_Kilegi
AddMRCA A256 N256
AddTag N257 JE45_Nata JE43_Kuria JE43_Kuria_Mago JE43_Kuria_Tari
AddMRCA A257 N257
AddTag N258 JE43_Kuria JE43_Kuria_Mago JE43_Kuria_Tari
AddMRCA A258 N258
AddTag N259 JE43_Kuria_Mago JE43_Kuria_Tari
AddMRCA A259 N259
AddTag N260 JE15_Luganda JE32_Luyia JE34_Samialugwe JE31_Lumasaaba JE31c_Bukusu JE23_Zinza JE21_Runyambo JE22_Haya JE13_Runyankore
AddMRCA A260 N260
AddTag N261 JE15_Luganda JE32_Luyia JE34_Samialugwe JE31_Lumasaaba JE31c_Bukusu
AddMRCA A261 N261
AddTag N262 JE32_Luyia JE34_Samialugwe JE31_Lumasaaba JE31c_Bukusu
AddMRCA A262 N262
AddTag N263 JE34_Samialugwe JE31_Lumasaaba JE31c_Bukusu
AddMRCA A263 N263
AddTag N264 JE31_Lumasaaba JE31c_Bukusu
AddMRCA A264 N264
AddTag N265 JE23_Zinza JE21_Runyambo JE22_Haya JE13_Runyankore
AddMRCA A265 N265
AddTag N266 JE21_Runyambo JE22_Haya JE13_Runyankore
AddMRCA A266 N266
AddTag N267 JE21_Runyambo JE22_Haya
AddMRCA A267 N267
AddTag N268 F23_Sumbwa F22_Nyamwezi F21_Ntuzu F21_Sukuma M13_Fipa M14_Rungu M15_Mambwe M21_Ndali N21_Tumbuka_Malawi S11_Shona S16_Kalanga S311_Shekgalagari S41_Xhosa S42_Zulu S44_Ndebele P21_Yao P23_Simakonde P25_Mabia P13_Matumbi G52_Ndamba G64_Pangwa G63_Bena F33_Langi G31_Zigua G12_Kagulu E71A_Upper_Pokomo E72a_Giryama E73_Digo G44a_Ngazija G44b_Ndzwani G42a_Amu G41_Bajuni G401_Mwani G43_Kae G42_Swahili G42d_Unguja G39_Saghala E65_Gweno E621D_Kibosho E621B_Machame E53_Meru E621C_Siha E64_Kahe E622A_Kimochi E622C_Lema E55_Kamba_Kitu E55_Kamba E55_Kamba_Mach E51_Kikuyu E53_Igoji E53_Miutini E53_Tigania E53_Merutig E53_Imenti E53_Meruimenti
AddMRCA A268 N268
AddTag N269 F23_Sumbwa F22_Nyamwezi F21_Ntuzu F21_Sukuma M13_Fipa M14_Rungu M15_Mambwe M21_Ndali
AddMRCA A269 N269
AddTag N270 F23_Sumbwa F22_Nyamwezi F21_Ntuzu F21_Sukuma
AddMRCA A270 N270
AddTag N271 F22_Nyamwezi F21_Ntuzu F21_Sukuma
AddMRCA A271 N271
AddTag N272 F21_Ntuzu F21_Sukuma
AddMRCA A272 N272
AddTag N273 M13_Fipa M14_Rungu M15_Mambwe M21_Ndali
AddMRCA A273 N273
AddTag N274 M13_Fipa M14_Rungu M15_Mambwe
AddMRCA A274 N274
AddTag N275 M14_Rungu M15_Mambwe
AddMRCA A275 N275
AddTag N276 N21_Tumbuka_Malawi S11_Shona S16_Kalanga S311_Shekgalagari S41_Xhosa S42_Zulu S44_Ndebele P21_Yao P23_Simakonde P25_Mabia P13_Matumbi G52_Ndamba G64_Pangwa G63_Bena F33_Langi G31_Zigua G12_Kagulu E71A_Upper_Pokomo E72a_Giryama E73_Digo G44a_Ngazija G44b_Ndzwani G42a_Amu G41_Bajuni G401_Mwani G43_Kae G42_Swahili G42d_Unguja G39_Saghala E65_Gweno E621D_Kibosho E621B_Machame E53_Meru E621C_Siha E64_Kahe E622A_Kimochi E622C_Lema E55_Kamba_Kitu E55_Kamba E55_Kamba_Mach E51_Kikuyu E53_Igoji E53_Miutini E53_Tigania E53_Merutig E53_Imenti E53_Meruimenti
AddMRCA A276 N276
AddTag N277 N21_Tumbuka_Malawi S11_Shona S16_Kalanga S311_Shekgalagari S41_Xhosa S42_Zulu S44_Ndebele P21_Yao P23_Simakonde P25_Mabia P13_Matumbi G52_Ndamba G64_Pangwa G63_Bena
AddMRCA A277 N277
AddTag N278 N21_Tumbuka_Malawi S11_Shona S16_Kalanga S311_Shekgalagari S41_Xhosa S42_Zulu S44_Ndebele
AddMRCA A278 N278
AddTag N279 S11_Shona S16_Kalanga S311_Shekgalagari S41_Xhosa S42_Zulu S44_Ndebele
AddMRCA A279 N279
AddTag N280 S11_Shona S16_Kalanga
AddMRCA A280 N280
AddTag N281 S311_Shekgalagari S41_Xhosa S42_Zulu S44_Ndebele
AddMRCA A281 N281
AddTag N282 S41_Xhosa S42_Zulu S44_Ndebele
AddMRCA A282 N282
AddTag N283 S42_Zulu S44_Ndebele
AddMRCA A283 N283
AddTag N284 P21_Yao P23_Simakonde P25_Mabia P13_Matumbi G52_Ndamba G64_Pangwa G63_Bena
AddMRCA A284 N284
AddTag N285 P21_Yao P23_Simakonde P25_Mabia P13_Matumbi
AddMRCA A285 N285
AddTag N286 P21_Yao P23_Simakonde P25_Mabia
AddMRCA A286 N286
AddTag N287 P23_Simakonde P25_Mabia
AddMRCA A287 N287
AddTag N288 G52_Ndamba G64_Pangwa G63_Bena
AddMRCA A288 N288
AddTag N289 G64_Pangwa G63_Bena
AddMRCA A289 N289
AddTag N290 F33_Langi G31_Zigua G12_Kagulu E71A_Upper_Pokomo E72a_Giryama E73_Digo G44a_Ngazija G44b_Ndzwani G42a_Amu G41_Bajuni G401_Mwani G43_Kae G42_Swahili G42d_Unguja G39_Saghala E65_Gweno E621D_Kibosho E621B_Machame E53_Meru E621C_Siha E64_Kahe E622A_Kimochi E622C_Lema E55_Kamba_Kitu E55_Kamba E55_Kamba_Mach E51_Kikuyu E53_Igoji E53_Miutini E53_Tigania E53_Merutig E53_Imenti E53_Meruimenti
AddMRCA A290 N290
AddTag N291 G31_Zigua G12_Kagulu E71A_Upper_Pokomo E72a_Giryama E73_Digo G44a_Ngazija G44b_Ndzwani G42a_Amu G41_Bajuni G401_Mwani G43_Kae G42_Swahili G42d_Unguja G39_Saghala E65_Gweno E621D_Kibosho E621B_Machame E53_Meru E621C_Siha E64_Kahe E622A_Kimochi E622C_Lema E55_Kamba_Kitu E55_Kamba E55_Kamba_Mach E51_Kikuyu E53_Igoji E53_Miutini E53_Tigania E53_Merutig E53_Imenti E53_Meruimenti
AddMRCA A291 N291
AddTag N292 G31_Zigua G12_Kagulu
AddMRCA A292 N292
AddTag N293 E71A_Upper_Pokomo E72a_Giryama E73_Digo G44a_Ngazija G44b_Ndzwani G42a_Amu G41_Bajuni G401_Mwani G43_Kae G42_Swahili G42d_Unguja G39_Saghala E65_Gweno E621D_Kibosho E621B_Machame E53_Meru E621C_Siha E64_Kahe E622A_Kimochi E622C_Lema E55_Kamba_Kitu E55_Kamba E55_Kamba_Mach E51_Kikuyu E53_Igoji E53_Miutini E53_Tigania E53_Merutig E53_Imenti E53_Meruimenti
AddMRCA A293 N293
AddTag N294 E71A_Upper_Pokomo E72a_Giryama E73_Digo G44a_Ngazija G44b_Ndzwani G42a_Amu G41_Bajuni G401_Mwani G43_Kae G42_Swahili G42d_Unguja
AddMRCA A294 N294
AddTag N295 E71A_Upper_Pokomo E72a_Giryama E73_Digo
AddMRCA A295 N295
AddTag N296 E72a_Giryama E73_Digo
AddMRCA A296 N296
AddTag N297 G44a_Ngazija G44b_Ndzwani G42a_Amu G41_Bajuni G401_Mwani G43_Kae G42_Swahili G42d_Unguja
AddMRCA A297 N297
AddTag N298 G44a_Ngazija G44b_Ndzwani
AddMRCA A298 N298
AddTag N299 G42a_Amu G41_Bajuni G401_Mwani G43_Kae G42_Swahili G42d_Unguja
AddMRCA A299 N299
AddTag N300 G42a_Amu G41_Bajuni
AddMRCA A300 N300
AddTag N301 G401_Mwani G43_Kae G42_Swahili G42d_Unguja
AddMRCA A301 N301
AddTag N302 G43_Kae G42_Swahili G42d_Unguja
AddMRCA A302 N302
AddTag N303 G42_Swahili G42d_Unguja
AddMRCA A303 N303
AddTag N304 G39_Saghala E65_Gweno E621D_Kibosho E621B_Machame E53_Meru E621C_Siha E64_Kahe E622A_Kimochi E622C_Lema E55_Kamba_Kitu E55_Kamba E55_Kamba_Mach E51_Kikuyu E53_Igoji E53_Miutini E53_Tigania E53_Merutig E53_Imenti E53_Meruimenti
AddMRCA A304 N304
AddTag N305 E65_Gweno E621D_Kibosho E621B_Machame E53_Meru E621C_Siha E64_Kahe E622A_Kimochi E622C_Lema E55_Kamba_Kitu E55_Kamba E55_Kamba_Mach E51_Kikuyu E53_Igoji E53_Miutini E53_Tigania E53_Merutig E53_Imenti E53_Meruimenti
AddMRCA A305 N305
AddTag N306 E65_Gweno E621D_Kibosho E621B_Machame E53_Meru E621C_Siha E64_Kahe E622A_Kimochi E622C_Lema
AddMRCA A306 N306
AddTag N307 E621D_Kibosho E621B_Machame E53_Meru E621C_Siha E64_Kahe E622A_Kimochi E622C_Lema
AddMRCA A307 N307
AddTag N308 E621D_Kibosho E621B_Machame E53_Meru E621C_Siha
AddMRCA A308 N308
AddTag N309 E621B_Machame E53_Meru E621C_Siha
AddMRCA A309 N309
AddTag N310 E53_Meru E621C_Siha
AddMRCA A310 N310
AddTag N311 E64_Kahe E622A_Kimochi E622C_Lema
AddMRCA A311 N311
AddTag N312 E622A_Kimochi E622C_Lema
AddMRCA A312 N312
AddTag N313 E55_Kamba_Kitu E55_Kamba E55_Kamba_Mach E51_Kikuyu E53_Igoji E53_Miutini E53_Tigania E53_Merutig E53_Imenti E53_Meruimenti
AddMRCA A313 N313
AddTag N314 E55_Kamba_Kitu E55_Kamba E55_Kamba_Mach
AddMRCA A314 N314
AddTag N315 E55_Kamba E55_Kamba_Mach
AddMRCA A315 N315
AddTag N316 E51_Kikuyu E53_Igoji E53_Miutini E53_Tigania E53_Merutig E53_Imenti E53_Meruimenti
AddMRCA A316 N316
AddTag N317 E53_Igoji E53_Miutini E53_Tigania E53_Merutig E53_Imenti E53_Meruimenti
AddMRCA A317 N317
AddTag N318 E53_Igoji E53_Miutini
AddMRCA A318 N318
AddTag N319 E53_Tigania E53_Merutig E53_Imenti E53_Meruimenti
AddMRCA A319 N319
AddTag N320 E53_Tigania E53_Merutig
AddMRCA A320 N320
AddTag N321 E53_Imenti E53_Meruimenti
AddMRCA A321 N321
Run
