# Supplementary material for: Investigating environmental effects on phonology using diachronic models
Source: Evol Hum Sci. 2024 Jan 3;6:e8. doi: 10.1017/ehs.2023.33 (PMC10955398; doi:10.1017/ehs.2023.33)
Supplement: Hartmann et al. supplementary material 4 — Hartmann et al. supplementary material [file S2513843X23000336sup004.zip › TonesClimateGeoPhylo_Public-1.0/analysis/AncestralStateReconstruction/p6_runBayesTraits_Anc_VOWELSRAW_continuous.sh]

/Applications/BayesTraitsV4.0.0-OSX/BayesTraitsV4 ../../data/processed/GTree_phylo4g_combined_trimmed_VOWELS.nex ../../data/processed/AncestralStateReconstruction/GTree_Data_VOWELSRAW_continuous.txt < GTree_Anc_VOWELSRAW_continuous_makeModels.txt
/Applications/BayesTraitsV4.0.0-OSX/BayesTraitsV4 ../../data/processed/GTree_phylo4g_combined_trimmed_VOWELS.nex ../../data/processed/AncestralStateReconstruction/GTree_Data_VOWELSRAW_continuous.txt < GTree_Anc_VOWELSRAW_continuous_estimateAnc.txt
