# Supplementary material for: Investigating environmental effects on phonology using diachronic models
Source: Evol Hum Sci. 2024 Jan 3;6:e8. doi: 10.1017/ehs.2023.33 (PMC10955398; doi:10.1017/ehs.2023.33)
Supplement: Hartmann et al. supplementary material 4 — Hartmann et al. supplementary material [file S2513843X23000336sup004.zip › TonesClimateGeoPhylo_Public-1.0/analysis/ContinuousA/runBayesTraitsFossilisedContinuousA_NoNodeFossils.sh]

/Applications/BayesTraitsV3.0.1-OSX/BayesTraitsV3 ../../data/processed/GTree_phylo4g_combined_trimmed.nex ../../data/processed/ContinuousA/GTree_Data_Tones_SpecHSimBi.txt < GTree_FossiliseCorrelCommand_A_NoNodeFossils.txt
/Applications/BayesTraitsV3.0.1-OSX/BayesTraitsV3 ../../data/processed/GTree_phylo4g_combined_trimmed.nex ../../data/processed/ContinuousA/GTree_Data_Tones_SpecHSimBi.txt < GTree_FossiliseCorrelCommand_B_NoNodeFossils.txt
