# Supplementary material for: Investigating environmental effects on phonology using diachronic models
Source: Evol Hum Sci. 2024 Jan 3;6:e8. doi: 10.1017/ehs.2023.33 (PMC10955398; doi:10.1017/ehs.2023.33)
Supplement: Hartmann et al. supplementary material 4 — Hartmann et al. supplementary material [file S2513843X23000336sup004.zip › TonesClimateGeoPhylo_Public-1.0/analysis/Discrete_Fossilised/GTree_FossiliseCorrelCommand_B.txt]

3
2
LogFile ../../results/BayesTraitsOutput/Discrete_Fossilised/FossilCorB
Stones 100 1000


AddTag N251 Tiv_Tivoid Aghem_Grassfields Kom_Grassfields Oku_Grassfields Moghamo_Grassfields Fefe_Grassfields Mungaka_Grassfields Bamun_Grassfields Zaambo_Jarawan A53_Bafia_rikpa A31_Bubi A45_Nyokon A44_Tunen A46_Nomaande A462_Yambeta A601_Tuki A622_Nugunu A62B_Mmala A62C_Libie A43a_Basaa A42_Abo A61_Ngoro-lunda A61_Ngoro-Asom A61_Ngoro-Bisoo A63_Mangisa A71_Eton A72a_Ewondo A74a_Bulu A75a_Fang_Bitam A75a_Fang_Minvoul A75a_Fang_Medouneu A24_Duala A33a_Yasa A32C_Batanga A34_Benga A22_Bakweri A122_Bakundu A11_Londo A121_Mbonge A141_Lefo A15C_Akossi A15C_Mkaa A15C_Elung_Central_Manenguba A15A_Mbuu A15_Manenguba A15B_Mienge_NW_Manenguba B204_Ndambomo_Li B204_Ndambomo_Mbadi B204_Ndambomo_Massoukou B22E_Mwesa A91_Kwakum A93_Kako A803_Shiwa A81_Kwasio A83_Mekaa A832_Bekol A84_Njem A841_Badwe A86c_Mpiemo B203_Samaye B32_Kande B11a_Mpongwe B11b_Orungu B11c_Galwa B11d_Dyumba B11F_Enenga C85_Wongo C83_Bushong C71_Tetela C76_Ombo C105_Mbenga C36d_Lingala C142_Mondongo C104_Aka C101_Babole_Ma C101_Babole_Dz C32_Bobangi C323_Mpama C101_Babole_Ep C322_Zamba C141_Bonyala C22_Akwa C25E_Eboyi C25_Mboshi C25A_Bunji C25B_Olee C25C_Ondinga D12_Lengola C61_Mongo D23_Kibira-Kumu_1919 D311_Bila D201_Liko C401_Pakabete C43A_Baati H16c_Yombe B404_Ngubi B42_Sangu_Mb H42_Hunganna H11_Beembe H13_Kikunyi_1989 H131_Kisundi_Congo_Kimongo_1988 H16_Cimbala H16c_Kiyombe_DRC_1982 H16_Cilinji H16d_Ciwoyo_DRC_2012 H16_Cizobe H16_Kikongo H16b_Kindibu_2013 H16g_Ntandu H16g_Kimpangu_2012 H16_Kimbata_Ngidinga H16h_Kinkanu_2012 H16_Kimbeko C34_Sakata B865_Nzadi B85e_Mput B862_Lwel B85_Yanzi B864_Ngong B863_Pindi B503_Vili B501_Wanzi_E B52_Nzebi B78_Wuumu B77b_Fumu B63_Ndumu H21a_Kimbundu L13_Kwese K31_Luyana L52_Lunda K11_Ciokwe K14_Lwena K33_Kwangali K332_Rumanyo R11_Umbundu R31_Herero R21_Kwanyama R22_Ndonga L31a_Luba-Kasai L33_Luba-Shaba D28_Holoholo D20B_Vamba_1919 D43_Nyanga M61_Lenje M42_Bemba M54_Lamba JD66_Kiha JD62_Rundi JD65_Hangaza JE25_Mkwaya JE25_Jita JE25_Kilegi JE404_Shasi JE45_Nata JE42_Gusii JE403_Suba JE43_Kuria JE43_Kuria_Mago JE43_Kuria_Tari JE17_Gwere JE15_Luganda JE32_Luyia JE34_Samialugwe JE31_Lumasaaba JE31c_Bukusu JE23_Zinza JE21_Runyambo JE22_Haya JE13_Runyankore JE14_Rukiga F23_Sumbwa F22_Nyamwezi F21_Ntuzu F21_Sukuma F32_Nyaturucha F32_Nyaturuwil M13_Fipa M14_Rungu M15_Mambwe M21_Ndali M31_Nyakyusa M25_Safwa P31_Emakhua P31G_Ikorovere N21_Tumbuka_Malawi N31_Chewa S11_Shona S16_Kalanga S21_Venda K21_Lozi S31_Tswana S311_Shekgalagari S51_Tshwa S53_Tsonga S41_Xhosa S42_Zulu S44_Ndebele P21_Yao P23_Simakonde P25_Mabia P13_Matumbi G52_Ndamba N12_Ngoni G64_Pangwa G63_Bena F33_Langi G31_Zigua G23_Sambaa G24_Bondei G12_Kagulu G35_Luguru E71A_Upper_Pokomo E72a_Giryama E73_Digo G44a_Ngazija G44b_Ndzwani G44D_Maore G42a_Amu G41_Bajuni G412_Mwiini G401_Mwani G43_Kae G42_Swahili G42d_Unguja G22_Asu G22A_North_Pare G22B_South_Pare G39_Saghala E65_Gweno E623A_Kiseri E623D_Keni E623_Mkuu E621D_Kibosho E621B_Machame E53_Meru E621C_Siha E64_Kahe E622A_Kimochi E622C_Lema E55_Kamba_Kitu E55_Kamba E55_Kamba_Mach E51_Kikuyu E54_Tharaka E53_Igoji E53_Miutini E53_Tigania E53_Merutig E53_Imenti E53_Meruimenti
Fossil F251 N251 1 0
AddTag N252 Tiv_Tivoid Aghem_Grassfields Kom_Grassfields Oku_Grassfields Moghamo_Grassfields Fefe_Grassfields Mungaka_Grassfields Bamun_Grassfields

AddTag N253 Aghem_Grassfields Kom_Grassfields Oku_Grassfields Moghamo_Grassfields Fefe_Grassfields Mungaka_Grassfields Bamun_Grassfields

AddTag N254 Aghem_Grassfields Kom_Grassfields Oku_Grassfields

AddTag N255 Kom_Grassfields Oku_Grassfields

AddTag N256 Moghamo_Grassfields Fefe_Grassfields Mungaka_Grassfields Bamun_Grassfields

AddTag N257 Fefe_Grassfields Mungaka_Grassfields Bamun_Grassfields

AddTag N258 Mungaka_Grassfields Bamun_Grassfields

AddTag N259 Zaambo_Jarawan A53_Bafia_rikpa A31_Bubi A45_Nyokon A44_Tunen A46_Nomaande A462_Yambeta A601_Tuki A622_Nugunu A62B_Mmala A62C_Libie A43a_Basaa A42_Abo A61_Ngoro-lunda A61_Ngoro-Asom A61_Ngoro-Bisoo A63_Mangisa A71_Eton A72a_Ewondo A74a_Bulu A75a_Fang_Bitam A75a_Fang_Minvoul A75a_Fang_Medouneu A24_Duala A33a_Yasa A32C_Batanga A34_Benga A22_Bakweri A122_Bakundu A11_Londo A121_Mbonge A141_Lefo A15C_Akossi A15C_Mkaa A15C_Elung_Central_Manenguba A15A_Mbuu A15_Manenguba A15B_Mienge_NW_Manenguba B204_Ndambomo_Li B204_Ndambomo_Mbadi B204_Ndambomo_Massoukou B22E_Mwesa A91_Kwakum A93_Kako A803_Shiwa A81_Kwasio A83_Mekaa A832_Bekol A84_Njem A841_Badwe A86c_Mpiemo B203_Samaye B32_Kande B11a_Mpongwe B11b_Orungu B11c_Galwa B11d_Dyumba B11F_Enenga C85_Wongo C83_Bushong C71_Tetela C76_Ombo C105_Mbenga C36d_Lingala C142_Mondongo C104_Aka C101_Babole_Ma C101_Babole_Dz C32_Bobangi C323_Mpama C101_Babole_Ep C322_Zamba C141_Bonyala C22_Akwa C25E_Eboyi C25_Mboshi C25A_Bunji C25B_Olee C25C_Ondinga D12_Lengola C61_Mongo D23_Kibira-Kumu_1919 D311_Bila D201_Liko C401_Pakabete C43A_Baati H16c_Yombe B404_Ngubi B42_Sangu_Mb H42_Hunganna H11_Beembe H13_Kikunyi_1989 H131_Kisundi_Congo_Kimongo_1988 H16_Cimbala H16c_Kiyombe_DRC_1982 H16_Cilinji H16d_Ciwoyo_DRC_2012 H16_Cizobe H16_Kikongo H16b_Kindibu_2013 H16g_Ntandu H16g_Kimpangu_2012 H16_Kimbata_Ngidinga H16h_Kinkanu_2012 H16_Kimbeko C34_Sakata B865_Nzadi B85e_Mput B862_Lwel B85_Yanzi B864_Ngong B863_Pindi B503_Vili B501_Wanzi_E B52_Nzebi B78_Wuumu B77b_Fumu B63_Ndumu H21a_Kimbundu L13_Kwese K31_Luyana L52_Lunda K11_Ciokwe K14_Lwena K33_Kwangali K332_Rumanyo R11_Umbundu R31_Herero R21_Kwanyama R22_Ndonga L31a_Luba-Kasai L33_Luba-Shaba D28_Holoholo D20B_Vamba_1919 D43_Nyanga M61_Lenje M42_Bemba M54_Lamba JD66_Kiha JD62_Rundi JD65_Hangaza JE25_Mkwaya JE25_Jita JE25_Kilegi JE404_Shasi JE45_Nata JE42_Gusii JE403_Suba JE43_Kuria JE43_Kuria_Mago JE43_Kuria_Tari JE17_Gwere JE15_Luganda JE32_Luyia JE34_Samialugwe JE31_Lumasaaba JE31c_Bukusu JE23_Zinza JE21_Runyambo JE22_Haya JE13_Runyankore JE14_Rukiga F23_Sumbwa F22_Nyamwezi F21_Ntuzu F21_Sukuma F32_Nyaturucha F32_Nyaturuwil M13_Fipa M14_Rungu M15_Mambwe M21_Ndali M31_Nyakyusa M25_Safwa P31_Emakhua P31G_Ikorovere N21_Tumbuka_Malawi N31_Chewa S11_Shona S16_Kalanga S21_Venda K21_Lozi S31_Tswana S311_Shekgalagari S51_Tshwa S53_Tsonga S41_Xhosa S42_Zulu S44_Ndebele P21_Yao P23_Simakonde P25_Mabia P13_Matumbi G52_Ndamba N12_Ngoni G64_Pangwa G63_Bena F33_Langi G31_Zigua G23_Sambaa G24_Bondei G12_Kagulu G35_Luguru E71A_Upper_Pokomo E72a_Giryama E73_Digo G44a_Ngazija G44b_Ndzwani G44D_Maore G42a_Amu G41_Bajuni G412_Mwiini G401_Mwani G43_Kae G42_Swahili G42d_Unguja G22_Asu G22A_North_Pare G22B_South_Pare G39_Saghala E65_Gweno E623A_Kiseri E623D_Keni E623_Mkuu E621D_Kibosho E621B_Machame E53_Meru E621C_Siha E64_Kahe E622A_Kimochi E622C_Lema E55_Kamba_Kitu E55_Kamba E55_Kamba_Mach E51_Kikuyu E54_Tharaka E53_Igoji E53_Miutini E53_Tigania E53_Merutig E53_Imenti E53_Meruimenti

AddTag N260 Zaambo_Jarawan A53_Bafia_rikpa A31_Bubi A45_Nyokon A44_Tunen A46_Nomaande A462_Yambeta A601_Tuki A622_Nugunu A62B_Mmala A62C_Libie A43a_Basaa A42_Abo A61_Ngoro-lunda A61_Ngoro-Asom A61_Ngoro-Bisoo A63_Mangisa A71_Eton A72a_Ewondo A74a_Bulu A75a_Fang_Bitam A75a_Fang_Minvoul A75a_Fang_Medouneu A24_Duala A33a_Yasa A32C_Batanga A34_Benga A22_Bakweri A122_Bakundu A11_Londo A121_Mbonge A141_Lefo A15C_Akossi A15C_Mkaa A15C_Elung_Central_Manenguba A15A_Mbuu A15_Manenguba A15B_Mienge_NW_Manenguba

AddTag N261 Zaambo_Jarawan A53_Bafia_rikpa A31_Bubi A45_Nyokon A44_Tunen A46_Nomaande A462_Yambeta A601_Tuki A622_Nugunu A62B_Mmala A62C_Libie

AddTag N262 A53_Bafia_rikpa A31_Bubi A45_Nyokon A44_Tunen A46_Nomaande A462_Yambeta A601_Tuki A622_Nugunu A62B_Mmala A62C_Libie

AddTag N263 A31_Bubi A45_Nyokon A44_Tunen A46_Nomaande A462_Yambeta A601_Tuki A622_Nugunu A62B_Mmala A62C_Libie

AddTag N264 A45_Nyokon A44_Tunen A46_Nomaande A462_Yambeta A601_Tuki A622_Nugunu A62B_Mmala A62C_Libie

AddTag N265 A44_Tunen A46_Nomaande A462_Yambeta A601_Tuki A622_Nugunu A62B_Mmala A62C_Libie

AddTag N266 A44_Tunen A46_Nomaande

AddTag N267 A462_Yambeta A601_Tuki A622_Nugunu A62B_Mmala A62C_Libie

AddTag N268 A601_Tuki A622_Nugunu A62B_Mmala A62C_Libie

AddTag N269 A622_Nugunu A62B_Mmala A62C_Libie

AddTag N270 A62B_Mmala A62C_Libie

AddTag N271 A43a_Basaa A42_Abo A61_Ngoro-lunda A61_Ngoro-Asom A61_Ngoro-Bisoo A63_Mangisa A71_Eton A72a_Ewondo A74a_Bulu A75a_Fang_Bitam A75a_Fang_Minvoul A75a_Fang_Medouneu A24_Duala A33a_Yasa A32C_Batanga A34_Benga A22_Bakweri A122_Bakundu A11_Londo A121_Mbonge A141_Lefo A15C_Akossi A15C_Mkaa A15C_Elung_Central_Manenguba A15A_Mbuu A15_Manenguba A15B_Mienge_NW_Manenguba

AddTag N272 A43a_Basaa A42_Abo A61_Ngoro-lunda A61_Ngoro-Asom A61_Ngoro-Bisoo A63_Mangisa A71_Eton A72a_Ewondo A74a_Bulu A75a_Fang_Bitam A75a_Fang_Minvoul A75a_Fang_Medouneu

AddTag N273 A43a_Basaa A42_Abo

AddTag N274 A61_Ngoro-lunda A61_Ngoro-Asom A61_Ngoro-Bisoo A63_Mangisa A71_Eton A72a_Ewondo A74a_Bulu A75a_Fang_Bitam A75a_Fang_Minvoul A75a_Fang_Medouneu

AddTag N275 A61_Ngoro-Asom A61_Ngoro-Bisoo A63_Mangisa A71_Eton A72a_Ewondo A74a_Bulu A75a_Fang_Bitam A75a_Fang_Minvoul A75a_Fang_Medouneu

AddTag N276 A61_Ngoro-Asom A61_Ngoro-Bisoo

AddTag N277 A63_Mangisa A71_Eton A72a_Ewondo A74a_Bulu A75a_Fang_Bitam A75a_Fang_Minvoul A75a_Fang_Medouneu

AddTag N278 A63_Mangisa A71_Eton

AddTag N279 A72a_Ewondo A74a_Bulu A75a_Fang_Bitam A75a_Fang_Minvoul A75a_Fang_Medouneu

AddTag N280 A74a_Bulu A75a_Fang_Bitam A75a_Fang_Minvoul A75a_Fang_Medouneu

AddTag N281 A75a_Fang_Bitam A75a_Fang_Minvoul A75a_Fang_Medouneu

AddTag N282 A75a_Fang_Minvoul A75a_Fang_Medouneu

AddTag N283 A24_Duala A33a_Yasa A32C_Batanga A34_Benga A22_Bakweri A122_Bakundu A11_Londo A121_Mbonge A141_Lefo A15C_Akossi A15C_Mkaa A15C_Elung_Central_Manenguba A15A_Mbuu A15_Manenguba A15B_Mienge_NW_Manenguba

AddTag N284 A24_Duala A33a_Yasa A32C_Batanga A34_Benga

AddTag N285 A33a_Yasa A32C_Batanga A34_Benga

AddTag N286 A32C_Batanga A34_Benga

AddTag N287 A22_Bakweri A122_Bakundu A11_Londo A121_Mbonge A141_Lefo A15C_Akossi A15C_Mkaa A15C_Elung_Central_Manenguba A15A_Mbuu A15_Manenguba A15B_Mienge_NW_Manenguba

AddTag N288 A22_Bakweri A122_Bakundu A11_Londo A121_Mbonge

AddTag N289 A122_Bakundu A11_Londo A121_Mbonge

AddTag N290 A11_Londo A121_Mbonge

AddTag N291 A141_Lefo A15C_Akossi A15C_Mkaa A15C_Elung_Central_Manenguba A15A_Mbuu A15_Manenguba A15B_Mienge_NW_Manenguba

AddTag N292 A15C_Akossi A15C_Mkaa A15C_Elung_Central_Manenguba A15A_Mbuu A15_Manenguba A15B_Mienge_NW_Manenguba

AddTag N293 A15C_Akossi A15C_Mkaa

AddTag N294 A15C_Elung_Central_Manenguba A15A_Mbuu A15_Manenguba A15B_Mienge_NW_Manenguba

AddTag N295 A15A_Mbuu A15_Manenguba A15B_Mienge_NW_Manenguba

AddTag N296 A15_Manenguba A15B_Mienge_NW_Manenguba

AddTag N297 B204_Ndambomo_Li B204_Ndambomo_Mbadi B204_Ndambomo_Massoukou B22E_Mwesa A91_Kwakum A93_Kako A803_Shiwa A81_Kwasio A83_Mekaa A832_Bekol A84_Njem A841_Badwe A86c_Mpiemo B203_Samaye B32_Kande B11a_Mpongwe B11b_Orungu B11c_Galwa B11d_Dyumba B11F_Enenga C85_Wongo C83_Bushong C71_Tetela C76_Ombo C105_Mbenga C36d_Lingala C142_Mondongo C104_Aka C101_Babole_Ma C101_Babole_Dz C32_Bobangi C323_Mpama C101_Babole_Ep C322_Zamba C141_Bonyala C22_Akwa C25E_Eboyi C25_Mboshi C25A_Bunji C25B_Olee C25C_Ondinga D12_Lengola C61_Mongo D23_Kibira-Kumu_1919 D311_Bila D201_Liko C401_Pakabete C43A_Baati H16c_Yombe B404_Ngubi B42_Sangu_Mb H42_Hunganna H11_Beembe H13_Kikunyi_1989 H131_Kisundi_Congo_Kimongo_1988 H16_Cimbala H16c_Kiyombe_DRC_1982 H16_Cilinji H16d_Ciwoyo_DRC_2012 H16_Cizobe H16_Kikongo H16b_Kindibu_2013 H16g_Ntandu H16g_Kimpangu_2012 H16_Kimbata_Ngidinga H16h_Kinkanu_2012 H16_Kimbeko C34_Sakata B865_Nzadi B85e_Mput B862_Lwel B85_Yanzi B864_Ngong B863_Pindi B503_Vili B501_Wanzi_E B52_Nzebi B78_Wuumu B77b_Fumu B63_Ndumu H21a_Kimbundu L13_Kwese K31_Luyana L52_Lunda K11_Ciokwe K14_Lwena K33_Kwangali K332_Rumanyo R11_Umbundu R31_Herero R21_Kwanyama R22_Ndonga L31a_Luba-Kasai L33_Luba-Shaba D28_Holoholo D20B_Vamba_1919 D43_Nyanga M61_Lenje M42_Bemba M54_Lamba JD66_Kiha JD62_Rundi JD65_Hangaza JE25_Mkwaya JE25_Jita JE25_Kilegi JE404_Shasi JE45_Nata JE42_Gusii JE403_Suba JE43_Kuria JE43_Kuria_Mago JE43_Kuria_Tari JE17_Gwere JE15_Luganda JE32_Luyia JE34_Samialugwe JE31_Lumasaaba JE31c_Bukusu JE23_Zinza JE21_Runyambo JE22_Haya JE13_Runyankore JE14_Rukiga F23_Sumbwa F22_Nyamwezi F21_Ntuzu F21_Sukuma F32_Nyaturucha F32_Nyaturuwil M13_Fipa M14_Rungu M15_Mambwe M21_Ndali M31_Nyakyusa M25_Safwa P31_Emakhua P31G_Ikorovere N21_Tumbuka_Malawi N31_Chewa S11_Shona S16_Kalanga S21_Venda K21_Lozi S31_Tswana S311_Shekgalagari S51_Tshwa S53_Tsonga S41_Xhosa S42_Zulu S44_Ndebele P21_Yao P23_Simakonde P25_Mabia P13_Matumbi G52_Ndamba N12_Ngoni G64_Pangwa G63_Bena F33_Langi G31_Zigua G23_Sambaa G24_Bondei G12_Kagulu G35_Luguru E71A_Upper_Pokomo E72a_Giryama E73_Digo G44a_Ngazija G44b_Ndzwani G44D_Maore G42a_Amu G41_Bajuni G412_Mwiini G401_Mwani G43_Kae G42_Swahili G42d_Unguja G22_Asu G22A_North_Pare G22B_South_Pare G39_Saghala E65_Gweno E623A_Kiseri E623D_Keni E623_Mkuu E621D_Kibosho E621B_Machame E53_Meru E621C_Siha E64_Kahe E622A_Kimochi E622C_Lema E55_Kamba_Kitu E55_Kamba E55_Kamba_Mach E51_Kikuyu E54_Tharaka E53_Igoji E53_Miutini E53_Tigania E53_Merutig E53_Imenti E53_Meruimenti

AddTag N298 B204_Ndambomo_Li B204_Ndambomo_Mbadi B204_Ndambomo_Massoukou B22E_Mwesa A91_Kwakum A93_Kako A803_Shiwa A81_Kwasio A83_Mekaa A832_Bekol A84_Njem A841_Badwe A86c_Mpiemo

AddTag N299 B204_Ndambomo_Li B204_Ndambomo_Mbadi B204_Ndambomo_Massoukou B22E_Mwesa

AddTag N300 B204_Ndambomo_Li B204_Ndambomo_Mbadi B204_Ndambomo_Massoukou

AddTag N301 B204_Ndambomo_Mbadi B204_Ndambomo_Massoukou

AddTag N302 A91_Kwakum A93_Kako A803_Shiwa A81_Kwasio A83_Mekaa A832_Bekol A84_Njem A841_Badwe A86c_Mpiemo

AddTag N303 A91_Kwakum A93_Kako

AddTag N304 A803_Shiwa A81_Kwasio A83_Mekaa A832_Bekol A84_Njem A841_Badwe A86c_Mpiemo

AddTag N305 A803_Shiwa A81_Kwasio A83_Mekaa A832_Bekol

AddTag N306 A803_Shiwa A81_Kwasio

AddTag N307 A83_Mekaa A832_Bekol

AddTag N308 A84_Njem A841_Badwe A86c_Mpiemo

AddTag N309 A84_Njem A841_Badwe

AddTag N310 B203_Samaye B32_Kande B11a_Mpongwe B11b_Orungu B11c_Galwa B11d_Dyumba B11F_Enenga C85_Wongo C83_Bushong C71_Tetela C76_Ombo C105_Mbenga C36d_Lingala C142_Mondongo C104_Aka C101_Babole_Ma C101_Babole_Dz C32_Bobangi C323_Mpama C101_Babole_Ep C322_Zamba C141_Bonyala C22_Akwa C25E_Eboyi C25_Mboshi C25A_Bunji C25B_Olee C25C_Ondinga D12_Lengola C61_Mongo D23_Kibira-Kumu_1919 D311_Bila D201_Liko C401_Pakabete C43A_Baati H16c_Yombe B404_Ngubi B42_Sangu_Mb H42_Hunganna H11_Beembe H13_Kikunyi_1989 H131_Kisundi_Congo_Kimongo_1988 H16_Cimbala H16c_Kiyombe_DRC_1982 H16_Cilinji H16d_Ciwoyo_DRC_2012 H16_Cizobe H16_Kikongo H16b_Kindibu_2013 H16g_Ntandu H16g_Kimpangu_2012 H16_Kimbata_Ngidinga H16h_Kinkanu_2012 H16_Kimbeko C34_Sakata B865_Nzadi B85e_Mput B862_Lwel B85_Yanzi B864_Ngong B863_Pindi B503_Vili B501_Wanzi_E B52_Nzebi B78_Wuumu B77b_Fumu B63_Ndumu H21a_Kimbundu L13_Kwese K31_Luyana L52_Lunda K11_Ciokwe K14_Lwena K33_Kwangali K332_Rumanyo R11_Umbundu R31_Herero R21_Kwanyama R22_Ndonga L31a_Luba-Kasai L33_Luba-Shaba D28_Holoholo D20B_Vamba_1919 D43_Nyanga M61_Lenje M42_Bemba M54_Lamba JD66_Kiha JD62_Rundi JD65_Hangaza JE25_Mkwaya JE25_Jita JE25_Kilegi JE404_Shasi JE45_Nata JE42_Gusii JE403_Suba JE43_Kuria JE43_Kuria_Mago JE43_Kuria_Tari JE17_Gwere JE15_Luganda JE32_Luyia JE34_Samialugwe JE31_Lumasaaba JE31c_Bukusu JE23_Zinza JE21_Runyambo JE22_Haya JE13_Runyankore JE14_Rukiga F23_Sumbwa F22_Nyamwezi F21_Ntuzu F21_Sukuma F32_Nyaturucha F32_Nyaturuwil M13_Fipa M14_Rungu M15_Mambwe M21_Ndali M31_Nyakyusa M25_Safwa P31_Emakhua P31G_Ikorovere N21_Tumbuka_Malawi N31_Chewa S11_Shona S16_Kalanga S21_Venda K21_Lozi S31_Tswana S311_Shekgalagari S51_Tshwa S53_Tsonga S41_Xhosa S42_Zulu S44_Ndebele P21_Yao P23_Simakonde P25_Mabia P13_Matumbi G52_Ndamba N12_Ngoni G64_Pangwa G63_Bena F33_Langi G31_Zigua G23_Sambaa G24_Bondei G12_Kagulu G35_Luguru E71A_Upper_Pokomo E72a_Giryama E73_Digo G44a_Ngazija G44b_Ndzwani G44D_Maore G42a_Amu G41_Bajuni G412_Mwiini G401_Mwani G43_Kae G42_Swahili G42d_Unguja G22_Asu G22A_North_Pare G22B_South_Pare G39_Saghala E65_Gweno E623A_Kiseri E623D_Keni E623_Mkuu E621D_Kibosho E621B_Machame E53_Meru E621C_Siha E64_Kahe E622A_Kimochi E622C_Lema E55_Kamba_Kitu E55_Kamba E55_Kamba_Mach E51_Kikuyu E54_Tharaka E53_Igoji E53_Miutini E53_Tigania E53_Merutig E53_Imenti E53_Meruimenti

AddTag N311 B32_Kande B11a_Mpongwe B11b_Orungu B11c_Galwa B11d_Dyumba B11F_Enenga C85_Wongo C83_Bushong C71_Tetela C76_Ombo C105_Mbenga C36d_Lingala C142_Mondongo C104_Aka C101_Babole_Ma C101_Babole_Dz C32_Bobangi C323_Mpama C101_Babole_Ep C322_Zamba C141_Bonyala C22_Akwa C25E_Eboyi C25_Mboshi C25A_Bunji C25B_Olee C25C_Ondinga D12_Lengola C61_Mongo D23_Kibira-Kumu_1919 D311_Bila D201_Liko C401_Pakabete C43A_Baati H16c_Yombe B404_Ngubi B42_Sangu_Mb H42_Hunganna H11_Beembe H13_Kikunyi_1989 H131_Kisundi_Congo_Kimongo_1988 H16_Cimbala H16c_Kiyombe_DRC_1982 H16_Cilinji H16d_Ciwoyo_DRC_2012 H16_Cizobe H16_Kikongo H16b_Kindibu_2013 H16g_Ntandu H16g_Kimpangu_2012 H16_Kimbata_Ngidinga H16h_Kinkanu_2012 H16_Kimbeko C34_Sakata B865_Nzadi B85e_Mput B862_Lwel B85_Yanzi B864_Ngong B863_Pindi B503_Vili B501_Wanzi_E B52_Nzebi B78_Wuumu B77b_Fumu B63_Ndumu H21a_Kimbundu L13_Kwese K31_Luyana L52_Lunda K11_Ciokwe K14_Lwena K33_Kwangali K332_Rumanyo R11_Umbundu R31_Herero R21_Kwanyama R22_Ndonga L31a_Luba-Kasai L33_Luba-Shaba D28_Holoholo D20B_Vamba_1919 D43_Nyanga M61_Lenje M42_Bemba M54_Lamba JD66_Kiha JD62_Rundi JD65_Hangaza JE25_Mkwaya JE25_Jita JE25_Kilegi JE404_Shasi JE45_Nata JE42_Gusii JE403_Suba JE43_Kuria JE43_Kuria_Mago JE43_Kuria_Tari JE17_Gwere JE15_Luganda JE32_Luyia JE34_Samialugwe JE31_Lumasaaba JE31c_Bukusu JE23_Zinza JE21_Runyambo JE22_Haya JE13_Runyankore JE14_Rukiga F23_Sumbwa F22_Nyamwezi F21_Ntuzu F21_Sukuma F32_Nyaturucha F32_Nyaturuwil M13_Fipa M14_Rungu M15_Mambwe M21_Ndali M31_Nyakyusa M25_Safwa P31_Emakhua P31G_Ikorovere N21_Tumbuka_Malawi N31_Chewa S11_Shona S16_Kalanga S21_Venda K21_Lozi S31_Tswana S311_Shekgalagari S51_Tshwa S53_Tsonga S41_Xhosa S42_Zulu S44_Ndebele P21_Yao P23_Simakonde P25_Mabia P13_Matumbi G52_Ndamba N12_Ngoni G64_Pangwa G63_Bena F33_Langi G31_Zigua G23_Sambaa G24_Bondei G12_Kagulu G35_Luguru E71A_Upper_Pokomo E72a_Giryama E73_Digo G44a_Ngazija G44b_Ndzwani G44D_Maore G42a_Amu G41_Bajuni G412_Mwiini G401_Mwani G43_Kae G42_Swahili G42d_Unguja G22_Asu G22A_North_Pare G22B_South_Pare G39_Saghala E65_Gweno E623A_Kiseri E623D_Keni E623_Mkuu E621D_Kibosho E621B_Machame E53_Meru E621C_Siha E64_Kahe E622A_Kimochi E622C_Lema E55_Kamba_Kitu E55_Kamba E55_Kamba_Mach E51_Kikuyu E54_Tharaka E53_Igoji E53_Miutini E53_Tigania E53_Merutig E53_Imenti E53_Meruimenti

AddTag N312 B32_Kande B11a_Mpongwe B11b_Orungu B11c_Galwa B11d_Dyumba B11F_Enenga

AddTag N313 B11a_Mpongwe B11b_Orungu B11c_Galwa B11d_Dyumba B11F_Enenga

AddTag N314 B11a_Mpongwe B11b_Orungu

AddTag N315 B11c_Galwa B11d_Dyumba B11F_Enenga

AddTag N316 B11d_Dyumba B11F_Enenga

AddTag N317 C85_Wongo C83_Bushong C71_Tetela C76_Ombo C105_Mbenga C36d_Lingala C142_Mondongo C104_Aka C101_Babole_Ma C101_Babole_Dz C32_Bobangi C323_Mpama C101_Babole_Ep C322_Zamba C141_Bonyala C22_Akwa C25E_Eboyi C25_Mboshi C25A_Bunji C25B_Olee C25C_Ondinga D12_Lengola C61_Mongo D23_Kibira-Kumu_1919 D311_Bila D201_Liko C401_Pakabete C43A_Baati H16c_Yombe B404_Ngubi B42_Sangu_Mb H42_Hunganna H11_Beembe H13_Kikunyi_1989 H131_Kisundi_Congo_Kimongo_1988 H16_Cimbala H16c_Kiyombe_DRC_1982 H16_Cilinji H16d_Ciwoyo_DRC_2012 H16_Cizobe H16_Kikongo H16b_Kindibu_2013 H16g_Ntandu H16g_Kimpangu_2012 H16_Kimbata_Ngidinga H16h_Kinkanu_2012 H16_Kimbeko C34_Sakata B865_Nzadi B85e_Mput B862_Lwel B85_Yanzi B864_Ngong B863_Pindi B503_Vili B501_Wanzi_E B52_Nzebi B78_Wuumu B77b_Fumu B63_Ndumu H21a_Kimbundu L13_Kwese K31_Luyana L52_Lunda K11_Ciokwe K14_Lwena K33_Kwangali K332_Rumanyo R11_Umbundu R31_Herero R21_Kwanyama R22_Ndonga L31a_Luba-Kasai L33_Luba-Shaba D28_Holoholo D20B_Vamba_1919 D43_Nyanga M61_Lenje M42_Bemba M54_Lamba JD66_Kiha JD62_Rundi JD65_Hangaza JE25_Mkwaya JE25_Jita JE25_Kilegi JE404_Shasi JE45_Nata JE42_Gusii JE403_Suba JE43_Kuria JE43_Kuria_Mago JE43_Kuria_Tari JE17_Gwere JE15_Luganda JE32_Luyia JE34_Samialugwe JE31_Lumasaaba JE31c_Bukusu JE23_Zinza JE21_Runyambo JE22_Haya JE13_Runyankore JE14_Rukiga F23_Sumbwa F22_Nyamwezi F21_Ntuzu F21_Sukuma F32_Nyaturucha F32_Nyaturuwil M13_Fipa M14_Rungu M15_Mambwe M21_Ndali M31_Nyakyusa M25_Safwa P31_Emakhua P31G_Ikorovere N21_Tumbuka_Malawi N31_Chewa S11_Shona S16_Kalanga S21_Venda K21_Lozi S31_Tswana S311_Shekgalagari S51_Tshwa S53_Tsonga S41_Xhosa S42_Zulu S44_Ndebele P21_Yao P23_Simakonde P25_Mabia P13_Matumbi G52_Ndamba N12_Ngoni G64_Pangwa G63_Bena F33_Langi G31_Zigua G23_Sambaa G24_Bondei G12_Kagulu G35_Luguru E71A_Upper_Pokomo E72a_Giryama E73_Digo G44a_Ngazija G44b_Ndzwani G44D_Maore G42a_Amu G41_Bajuni G412_Mwiini G401_Mwani G43_Kae G42_Swahili G42d_Unguja G22_Asu G22A_North_Pare G22B_South_Pare G39_Saghala E65_Gweno E623A_Kiseri E623D_Keni E623_Mkuu E621D_Kibosho E621B_Machame E53_Meru E621C_Siha E64_Kahe E622A_Kimochi E622C_Lema E55_Kamba_Kitu E55_Kamba E55_Kamba_Mach E51_Kikuyu E54_Tharaka E53_Igoji E53_Miutini E53_Tigania E53_Merutig E53_Imenti E53_Meruimenti

AddTag N318 C85_Wongo C83_Bushong C71_Tetela C76_Ombo C105_Mbenga C36d_Lingala C142_Mondongo C104_Aka C101_Babole_Ma C101_Babole_Dz C32_Bobangi C323_Mpama C101_Babole_Ep C322_Zamba C141_Bonyala C22_Akwa C25E_Eboyi C25_Mboshi C25A_Bunji C25B_Olee C25C_Ondinga D12_Lengola C61_Mongo D23_Kibira-Kumu_1919 D311_Bila D201_Liko C401_Pakabete C43A_Baati

AddTag N319 C85_Wongo C83_Bushong C71_Tetela C76_Ombo

AddTag N320 C85_Wongo C83_Bushong

AddTag N321 C71_Tetela C76_Ombo

AddTag N322 C105_Mbenga C36d_Lingala C142_Mondongo C104_Aka C101_Babole_Ma C101_Babole_Dz C32_Bobangi C323_Mpama C101_Babole_Ep C322_Zamba C141_Bonyala C22_Akwa C25E_Eboyi C25_Mboshi C25A_Bunji C25B_Olee C25C_Ondinga D12_Lengola C61_Mongo D23_Kibira-Kumu_1919 D311_Bila D201_Liko C401_Pakabete C43A_Baati

AddTag N323 C105_Mbenga C36d_Lingala C142_Mondongo C104_Aka C101_Babole_Ma C101_Babole_Dz C32_Bobangi C323_Mpama C101_Babole_Ep C322_Zamba C141_Bonyala C22_Akwa C25E_Eboyi C25_Mboshi C25A_Bunji C25B_Olee C25C_Ondinga

AddTag N324 C105_Mbenga C36d_Lingala C142_Mondongo

AddTag N325 C105_Mbenga C36d_Lingala

AddTag N326 C104_Aka C101_Babole_Ma C101_Babole_Dz C32_Bobangi C323_Mpama C101_Babole_Ep C322_Zamba C141_Bonyala C22_Akwa C25E_Eboyi C25_Mboshi C25A_Bunji C25B_Olee C25C_Ondinga

AddTag N327 C104_Aka C101_Babole_Ma C101_Babole_Dz

AddTag N328 C101_Babole_Ma C101_Babole_Dz

AddTag N329 C32_Bobangi C323_Mpama C101_Babole_Ep C322_Zamba C141_Bonyala C22_Akwa C25E_Eboyi C25_Mboshi C25A_Bunji C25B_Olee C25C_Ondinga

AddTag N330 C32_Bobangi C323_Mpama C101_Babole_Ep C322_Zamba

AddTag N331 C323_Mpama C101_Babole_Ep C322_Zamba

AddTag N332 C101_Babole_Ep C322_Zamba

AddTag N333 C141_Bonyala C22_Akwa C25E_Eboyi C25_Mboshi C25A_Bunji C25B_Olee C25C_Ondinga

AddTag N334 C141_Bonyala C22_Akwa

AddTag N335 C25E_Eboyi C25_Mboshi C25A_Bunji C25B_Olee C25C_Ondinga

AddTag N336 C25_Mboshi C25A_Bunji C25B_Olee C25C_Ondinga

AddTag N337 C25A_Bunji C25B_Olee C25C_Ondinga

AddTag N338 C25B_Olee C25C_Ondinga

AddTag N339 D12_Lengola C61_Mongo D23_Kibira-Kumu_1919 D311_Bila D201_Liko C401_Pakabete C43A_Baati

AddTag N340 D12_Lengola C61_Mongo

AddTag N341 D23_Kibira-Kumu_1919 D311_Bila D201_Liko C401_Pakabete C43A_Baati

AddTag N342 D23_Kibira-Kumu_1919 D311_Bila

AddTag N343 D201_Liko C401_Pakabete C43A_Baati

AddTag N344 C401_Pakabete C43A_Baati

AddTag N345 H16c_Yombe B404_Ngubi B42_Sangu_Mb H42_Hunganna H11_Beembe H13_Kikunyi_1989 H131_Kisundi_Congo_Kimongo_1988 H16_Cimbala H16c_Kiyombe_DRC_1982 H16_Cilinji H16d_Ciwoyo_DRC_2012 H16_Cizobe H16_Kikongo H16b_Kindibu_2013 H16g_Ntandu H16g_Kimpangu_2012 H16_Kimbata_Ngidinga H16h_Kinkanu_2012 H16_Kimbeko C34_Sakata B865_Nzadi B85e_Mput B862_Lwel B85_Yanzi B864_Ngong B863_Pindi B503_Vili B501_Wanzi_E B52_Nzebi B78_Wuumu B77b_Fumu B63_Ndumu H21a_Kimbundu L13_Kwese K31_Luyana L52_Lunda K11_Ciokwe K14_Lwena K33_Kwangali K332_Rumanyo R11_Umbundu R31_Herero R21_Kwanyama R22_Ndonga L31a_Luba-Kasai L33_Luba-Shaba D28_Holoholo D20B_Vamba_1919 D43_Nyanga M61_Lenje M42_Bemba M54_Lamba JD66_Kiha JD62_Rundi JD65_Hangaza JE25_Mkwaya JE25_Jita JE25_Kilegi JE404_Shasi JE45_Nata JE42_Gusii JE403_Suba JE43_Kuria JE43_Kuria_Mago JE43_Kuria_Tari JE17_Gwere JE15_Luganda JE32_Luyia JE34_Samialugwe JE31_Lumasaaba JE31c_Bukusu JE23_Zinza JE21_Runyambo JE22_Haya JE13_Runyankore JE14_Rukiga F23_Sumbwa F22_Nyamwezi F21_Ntuzu F21_Sukuma F32_Nyaturucha F32_Nyaturuwil M13_Fipa M14_Rungu M15_Mambwe M21_Ndali M31_Nyakyusa M25_Safwa P31_Emakhua P31G_Ikorovere N21_Tumbuka_Malawi N31_Chewa S11_Shona S16_Kalanga S21_Venda K21_Lozi S31_Tswana S311_Shekgalagari S51_Tshwa S53_Tsonga S41_Xhosa S42_Zulu S44_Ndebele P21_Yao P23_Simakonde P25_Mabia P13_Matumbi G52_Ndamba N12_Ngoni G64_Pangwa G63_Bena F33_Langi G31_Zigua G23_Sambaa G24_Bondei G12_Kagulu G35_Luguru E71A_Upper_Pokomo E72a_Giryama E73_Digo G44a_Ngazija G44b_Ndzwani G44D_Maore G42a_Amu G41_Bajuni G412_Mwiini G401_Mwani G43_Kae G42_Swahili G42d_Unguja G22_Asu G22A_North_Pare G22B_South_Pare G39_Saghala E65_Gweno E623A_Kiseri E623D_Keni E623_Mkuu E621D_Kibosho E621B_Machame E53_Meru E621C_Siha E64_Kahe E622A_Kimochi E622C_Lema E55_Kamba_Kitu E55_Kamba E55_Kamba_Mach E51_Kikuyu E54_Tharaka E53_Igoji E53_Miutini E53_Tigania E53_Merutig E53_Imenti E53_Meruimenti

AddTag N346 H16c_Yombe B404_Ngubi B42_Sangu_Mb H42_Hunganna H11_Beembe H13_Kikunyi_1989 H131_Kisundi_Congo_Kimongo_1988 H16_Cimbala H16c_Kiyombe_DRC_1982 H16_Cilinji H16d_Ciwoyo_DRC_2012 H16_Cizobe H16_Kikongo H16b_Kindibu_2013 H16g_Ntandu H16g_Kimpangu_2012 H16_Kimbata_Ngidinga H16h_Kinkanu_2012 H16_Kimbeko C34_Sakata B865_Nzadi B85e_Mput B862_Lwel B85_Yanzi B864_Ngong B863_Pindi B503_Vili B501_Wanzi_E B52_Nzebi B78_Wuumu B77b_Fumu B63_Ndumu

AddTag N347 H16c_Yombe B404_Ngubi B42_Sangu_Mb H42_Hunganna H11_Beembe H13_Kikunyi_1989 H131_Kisundi_Congo_Kimongo_1988 H16_Cimbala H16c_Kiyombe_DRC_1982 H16_Cilinji H16d_Ciwoyo_DRC_2012 H16_Cizobe H16_Kikongo H16b_Kindibu_2013 H16g_Ntandu H16g_Kimpangu_2012 H16_Kimbata_Ngidinga H16h_Kinkanu_2012 H16_Kimbeko

AddTag N348 H16c_Yombe B404_Ngubi B42_Sangu_Mb

AddTag N349 B404_Ngubi B42_Sangu_Mb

AddTag N350 H42_Hunganna H11_Beembe H13_Kikunyi_1989 H131_Kisundi_Congo_Kimongo_1988 H16_Cimbala H16c_Kiyombe_DRC_1982 H16_Cilinji H16d_Ciwoyo_DRC_2012 H16_Cizobe H16_Kikongo H16b_Kindibu_2013 H16g_Ntandu H16g_Kimpangu_2012 H16_Kimbata_Ngidinga H16h_Kinkanu_2012 H16_Kimbeko

AddTag N351 H11_Beembe H13_Kikunyi_1989 H131_Kisundi_Congo_Kimongo_1988 H16_Cimbala H16c_Kiyombe_DRC_1982 H16_Cilinji H16d_Ciwoyo_DRC_2012 H16_Cizobe H16_Kikongo H16b_Kindibu_2013 H16g_Ntandu H16g_Kimpangu_2012 H16_Kimbata_Ngidinga H16h_Kinkanu_2012 H16_Kimbeko

AddTag N352 H11_Beembe H13_Kikunyi_1989 H131_Kisundi_Congo_Kimongo_1988

AddTag N353 H13_Kikunyi_1989 H131_Kisundi_Congo_Kimongo_1988

AddTag N354 H16_Cimbala H16c_Kiyombe_DRC_1982 H16_Cilinji H16d_Ciwoyo_DRC_2012 H16_Cizobe H16_Kikongo H16b_Kindibu_2013 H16g_Ntandu H16g_Kimpangu_2012 H16_Kimbata_Ngidinga H16h_Kinkanu_2012 H16_Kimbeko

AddTag N355 H16_Cimbala H16c_Kiyombe_DRC_1982 H16_Cilinji H16d_Ciwoyo_DRC_2012 H16_Cizobe

AddTag N356 H16c_Kiyombe_DRC_1982 H16_Cilinji H16d_Ciwoyo_DRC_2012 H16_Cizobe

AddTag N357 H16_Cilinji H16d_Ciwoyo_DRC_2012 H16_Cizobe

AddTag N358 H16d_Ciwoyo_DRC_2012 H16_Cizobe

AddTag N359 H16_Kikongo H16b_Kindibu_2013 H16g_Ntandu H16g_Kimpangu_2012 H16_Kimbata_Ngidinga H16h_Kinkanu_2012 H16_Kimbeko

AddTag N360 H16b_Kindibu_2013 H16g_Ntandu H16g_Kimpangu_2012 H16_Kimbata_Ngidinga H16h_Kinkanu_2012 H16_Kimbeko

AddTag N361 H16g_Ntandu H16g_Kimpangu_2012 H16_Kimbata_Ngidinga H16h_Kinkanu_2012 H16_Kimbeko

AddTag N362 H16g_Kimpangu_2012 H16_Kimbata_Ngidinga H16h_Kinkanu_2012 H16_Kimbeko

AddTag N363 H16_Kimbata_Ngidinga H16h_Kinkanu_2012 H16_Kimbeko

AddTag N364 H16h_Kinkanu_2012 H16_Kimbeko

AddTag N365 C34_Sakata B865_Nzadi B85e_Mput B862_Lwel B85_Yanzi B864_Ngong B863_Pindi B503_Vili B501_Wanzi_E B52_Nzebi B78_Wuumu B77b_Fumu B63_Ndumu

AddTag N366 C34_Sakata B865_Nzadi B85e_Mput B862_Lwel B85_Yanzi B864_Ngong B863_Pindi

AddTag N367 B865_Nzadi B85e_Mput B862_Lwel B85_Yanzi B864_Ngong B863_Pindi

AddTag N368 B85e_Mput B862_Lwel B85_Yanzi B864_Ngong B863_Pindi

AddTag N369 B85e_Mput B862_Lwel

AddTag N370 B85_Yanzi B864_Ngong B863_Pindi

AddTag N371 B85_Yanzi B864_Ngong

AddTag N372 B503_Vili B501_Wanzi_E B52_Nzebi B78_Wuumu B77b_Fumu B63_Ndumu

AddTag N373 B503_Vili B501_Wanzi_E B52_Nzebi

AddTag N374 B501_Wanzi_E B52_Nzebi

AddTag N375 B78_Wuumu B77b_Fumu B63_Ndumu

AddTag N376 B78_Wuumu B77b_Fumu

AddTag N377 H21a_Kimbundu L13_Kwese K31_Luyana L52_Lunda K11_Ciokwe K14_Lwena K33_Kwangali K332_Rumanyo R11_Umbundu R31_Herero R21_Kwanyama R22_Ndonga L31a_Luba-Kasai L33_Luba-Shaba D28_Holoholo D20B_Vamba_1919 D43_Nyanga M61_Lenje M42_Bemba M54_Lamba JD66_Kiha JD62_Rundi JD65_Hangaza JE25_Mkwaya JE25_Jita JE25_Kilegi JE404_Shasi JE45_Nata JE42_Gusii JE403_Suba JE43_Kuria JE43_Kuria_Mago JE43_Kuria_Tari JE17_Gwere JE15_Luganda JE32_Luyia JE34_Samialugwe JE31_Lumasaaba JE31c_Bukusu JE23_Zinza JE21_Runyambo JE22_Haya JE13_Runyankore JE14_Rukiga F23_Sumbwa F22_Nyamwezi F21_Ntuzu F21_Sukuma F32_Nyaturucha F32_Nyaturuwil M13_Fipa M14_Rungu M15_Mambwe M21_Ndali M31_Nyakyusa M25_Safwa P31_Emakhua P31G_Ikorovere N21_Tumbuka_Malawi N31_Chewa S11_Shona S16_Kalanga S21_Venda K21_Lozi S31_Tswana S311_Shekgalagari S51_Tshwa S53_Tsonga S41_Xhosa S42_Zulu S44_Ndebele P21_Yao P23_Simakonde P25_Mabia P13_Matumbi G52_Ndamba N12_Ngoni G64_Pangwa G63_Bena F33_Langi G31_Zigua G23_Sambaa G24_Bondei G12_Kagulu G35_Luguru E71A_Upper_Pokomo E72a_Giryama E73_Digo G44a_Ngazija G44b_Ndzwani G44D_Maore G42a_Amu G41_Bajuni G412_Mwiini G401_Mwani G43_Kae G42_Swahili G42d_Unguja G22_Asu G22A_North_Pare G22B_South_Pare G39_Saghala E65_Gweno E623A_Kiseri E623D_Keni E623_Mkuu E621D_Kibosho E621B_Machame E53_Meru E621C_Siha E64_Kahe E622A_Kimochi E622C_Lema E55_Kamba_Kitu E55_Kamba E55_Kamba_Mach E51_Kikuyu E54_Tharaka E53_Igoji E53_Miutini E53_Tigania E53_Merutig E53_Imenti E53_Meruimenti

AddTag N378 H21a_Kimbundu L13_Kwese

AddTag N379 K31_Luyana L52_Lunda K11_Ciokwe K14_Lwena K33_Kwangali K332_Rumanyo R11_Umbundu R31_Herero R21_Kwanyama R22_Ndonga L31a_Luba-Kasai L33_Luba-Shaba D28_Holoholo D20B_Vamba_1919 D43_Nyanga M61_Lenje M42_Bemba M54_Lamba JD66_Kiha JD62_Rundi JD65_Hangaza JE25_Mkwaya JE25_Jita JE25_Kilegi JE404_Shasi JE45_Nata JE42_Gusii JE403_Suba JE43_Kuria JE43_Kuria_Mago JE43_Kuria_Tari JE17_Gwere JE15_Luganda JE32_Luyia JE34_Samialugwe JE31_Lumasaaba JE31c_Bukusu JE23_Zinza JE21_Runyambo JE22_Haya JE13_Runyankore JE14_Rukiga F23_Sumbwa F22_Nyamwezi F21_Ntuzu F21_Sukuma F32_Nyaturucha F32_Nyaturuwil M13_Fipa M14_Rungu M15_Mambwe M21_Ndali M31_Nyakyusa M25_Safwa P31_Emakhua P31G_Ikorovere N21_Tumbuka_Malawi N31_Chewa S11_Shona S16_Kalanga S21_Venda K21_Lozi S31_Tswana S311_Shekgalagari S51_Tshwa S53_Tsonga S41_Xhosa S42_Zulu S44_Ndebele P21_Yao P23_Simakonde P25_Mabia P13_Matumbi G52_Ndamba N12_Ngoni G64_Pangwa G63_Bena F33_Langi G31_Zigua G23_Sambaa G24_Bondei G12_Kagulu G35_Luguru E71A_Upper_Pokomo E72a_Giryama E73_Digo G44a_Ngazija G44b_Ndzwani G44D_Maore G42a_Amu G41_Bajuni G412_Mwiini G401_Mwani G43_Kae G42_Swahili G42d_Unguja G22_Asu G22A_North_Pare G22B_South_Pare G39_Saghala E65_Gweno E623A_Kiseri E623D_Keni E623_Mkuu E621D_Kibosho E621B_Machame E53_Meru E621C_Siha E64_Kahe E622A_Kimochi E622C_Lema E55_Kamba_Kitu E55_Kamba E55_Kamba_Mach E51_Kikuyu E54_Tharaka E53_Igoji E53_Miutini E53_Tigania E53_Merutig E53_Imenti E53_Meruimenti

AddTag N380 K31_Luyana L52_Lunda K11_Ciokwe K14_Lwena K33_Kwangali K332_Rumanyo R11_Umbundu R31_Herero R21_Kwanyama R22_Ndonga

AddTag N381 L52_Lunda K11_Ciokwe K14_Lwena K33_Kwangali K332_Rumanyo R11_Umbundu R31_Herero R21_Kwanyama R22_Ndonga

AddTag N382 K11_Ciokwe K14_Lwena K33_Kwangali K332_Rumanyo R11_Umbundu R31_Herero R21_Kwanyama R22_Ndonga

AddTag N383 K11_Ciokwe K14_Lwena

AddTag N384 K33_Kwangali K332_Rumanyo R11_Umbundu R31_Herero R21_Kwanyama R22_Ndonga

AddTag N385 K33_Kwangali K332_Rumanyo

AddTag N386 R11_Umbundu R31_Herero R21_Kwanyama R22_Ndonga

AddTag N387 R31_Herero R21_Kwanyama R22_Ndonga

AddTag N388 R21_Kwanyama R22_Ndonga

AddTag N389 L31a_Luba-Kasai L33_Luba-Shaba D28_Holoholo D20B_Vamba_1919 D43_Nyanga M61_Lenje M42_Bemba M54_Lamba JD66_Kiha JD62_Rundi JD65_Hangaza JE25_Mkwaya JE25_Jita JE25_Kilegi JE404_Shasi JE45_Nata JE42_Gusii JE403_Suba JE43_Kuria JE43_Kuria_Mago JE43_Kuria_Tari JE17_Gwere JE15_Luganda JE32_Luyia JE34_Samialugwe JE31_Lumasaaba JE31c_Bukusu JE23_Zinza JE21_Runyambo JE22_Haya JE13_Runyankore JE14_Rukiga F23_Sumbwa F22_Nyamwezi F21_Ntuzu F21_Sukuma F32_Nyaturucha F32_Nyaturuwil M13_Fipa M14_Rungu M15_Mambwe M21_Ndali M31_Nyakyusa M25_Safwa P31_Emakhua P31G_Ikorovere N21_Tumbuka_Malawi N31_Chewa S11_Shona S16_Kalanga S21_Venda K21_Lozi S31_Tswana S311_Shekgalagari S51_Tshwa S53_Tsonga S41_Xhosa S42_Zulu S44_Ndebele P21_Yao P23_Simakonde P25_Mabia P13_Matumbi G52_Ndamba N12_Ngoni G64_Pangwa G63_Bena F33_Langi G31_Zigua G23_Sambaa G24_Bondei G12_Kagulu G35_Luguru E71A_Upper_Pokomo E72a_Giryama E73_Digo G44a_Ngazija G44b_Ndzwani G44D_Maore G42a_Amu G41_Bajuni G412_Mwiini G401_Mwani G43_Kae G42_Swahili G42d_Unguja G22_Asu G22A_North_Pare G22B_South_Pare G39_Saghala E65_Gweno E623A_Kiseri E623D_Keni E623_Mkuu E621D_Kibosho E621B_Machame E53_Meru E621C_Siha E64_Kahe E622A_Kimochi E622C_Lema E55_Kamba_Kitu E55_Kamba E55_Kamba_Mach E51_Kikuyu E54_Tharaka E53_Igoji E53_Miutini E53_Tigania E53_Merutig E53_Imenti E53_Meruimenti

AddTag N390 L31a_Luba-Kasai L33_Luba-Shaba

AddTag N391 D28_Holoholo D20B_Vamba_1919 D43_Nyanga M61_Lenje M42_Bemba M54_Lamba JD66_Kiha JD62_Rundi JD65_Hangaza JE25_Mkwaya JE25_Jita JE25_Kilegi JE404_Shasi JE45_Nata JE42_Gusii JE403_Suba JE43_Kuria JE43_Kuria_Mago JE43_Kuria_Tari JE17_Gwere JE15_Luganda JE32_Luyia JE34_Samialugwe JE31_Lumasaaba JE31c_Bukusu JE23_Zinza JE21_Runyambo JE22_Haya JE13_Runyankore JE14_Rukiga F23_Sumbwa F22_Nyamwezi F21_Ntuzu F21_Sukuma F32_Nyaturucha F32_Nyaturuwil M13_Fipa M14_Rungu M15_Mambwe M21_Ndali M31_Nyakyusa M25_Safwa P31_Emakhua P31G_Ikorovere N21_Tumbuka_Malawi N31_Chewa S11_Shona S16_Kalanga S21_Venda K21_Lozi S31_Tswana S311_Shekgalagari S51_Tshwa S53_Tsonga S41_Xhosa S42_Zulu S44_Ndebele P21_Yao P23_Simakonde P25_Mabia P13_Matumbi G52_Ndamba N12_Ngoni G64_Pangwa G63_Bena F33_Langi G31_Zigua G23_Sambaa G24_Bondei G12_Kagulu G35_Luguru E71A_Upper_Pokomo E72a_Giryama E73_Digo G44a_Ngazija G44b_Ndzwani G44D_Maore G42a_Amu G41_Bajuni G412_Mwiini G401_Mwani G43_Kae G42_Swahili G42d_Unguja G22_Asu G22A_North_Pare G22B_South_Pare G39_Saghala E65_Gweno E623A_Kiseri E623D_Keni E623_Mkuu E621D_Kibosho E621B_Machame E53_Meru E621C_Siha E64_Kahe E622A_Kimochi E622C_Lema E55_Kamba_Kitu E55_Kamba E55_Kamba_Mach E51_Kikuyu E54_Tharaka E53_Igoji E53_Miutini E53_Tigania E53_Merutig E53_Imenti E53_Meruimenti

AddTag N392 D28_Holoholo D20B_Vamba_1919 D43_Nyanga

AddTag N393 D20B_Vamba_1919 D43_Nyanga

AddTag N394 M61_Lenje M42_Bemba M54_Lamba JD66_Kiha JD62_Rundi JD65_Hangaza JE25_Mkwaya JE25_Jita JE25_Kilegi JE404_Shasi JE45_Nata JE42_Gusii JE403_Suba JE43_Kuria JE43_Kuria_Mago JE43_Kuria_Tari JE17_Gwere JE15_Luganda JE32_Luyia JE34_Samialugwe JE31_Lumasaaba JE31c_Bukusu JE23_Zinza JE21_Runyambo JE22_Haya JE13_Runyankore JE14_Rukiga F23_Sumbwa F22_Nyamwezi F21_Ntuzu F21_Sukuma F32_Nyaturucha F32_Nyaturuwil M13_Fipa M14_Rungu M15_Mambwe M21_Ndali M31_Nyakyusa M25_Safwa P31_Emakhua P31G_Ikorovere N21_Tumbuka_Malawi N31_Chewa S11_Shona S16_Kalanga S21_Venda K21_Lozi S31_Tswana S311_Shekgalagari S51_Tshwa S53_Tsonga S41_Xhosa S42_Zulu S44_Ndebele P21_Yao P23_Simakonde P25_Mabia P13_Matumbi G52_Ndamba N12_Ngoni G64_Pangwa G63_Bena F33_Langi G31_Zigua G23_Sambaa G24_Bondei G12_Kagulu G35_Luguru E71A_Upper_Pokomo E72a_Giryama E73_Digo G44a_Ngazija G44b_Ndzwani G44D_Maore G42a_Amu G41_Bajuni G412_Mwiini G401_Mwani G43_Kae G42_Swahili G42d_Unguja G22_Asu G22A_North_Pare G22B_South_Pare G39_Saghala E65_Gweno E623A_Kiseri E623D_Keni E623_Mkuu E621D_Kibosho E621B_Machame E53_Meru E621C_Siha E64_Kahe E622A_Kimochi E622C_Lema E55_Kamba_Kitu E55_Kamba E55_Kamba_Mach E51_Kikuyu E54_Tharaka E53_Igoji E53_Miutini E53_Tigania E53_Merutig E53_Imenti E53_Meruimenti

AddTag N395 M61_Lenje M42_Bemba M54_Lamba

AddTag N396 M42_Bemba M54_Lamba

AddTag N397 JD66_Kiha JD62_Rundi JD65_Hangaza JE25_Mkwaya JE25_Jita JE25_Kilegi JE404_Shasi JE45_Nata JE42_Gusii JE403_Suba JE43_Kuria JE43_Kuria_Mago JE43_Kuria_Tari JE17_Gwere JE15_Luganda JE32_Luyia JE34_Samialugwe JE31_Lumasaaba JE31c_Bukusu JE23_Zinza JE21_Runyambo JE22_Haya JE13_Runyankore JE14_Rukiga F23_Sumbwa F22_Nyamwezi F21_Ntuzu F21_Sukuma F32_Nyaturucha F32_Nyaturuwil M13_Fipa M14_Rungu M15_Mambwe M21_Ndali M31_Nyakyusa M25_Safwa P31_Emakhua P31G_Ikorovere N21_Tumbuka_Malawi N31_Chewa S11_Shona S16_Kalanga S21_Venda K21_Lozi S31_Tswana S311_Shekgalagari S51_Tshwa S53_Tsonga S41_Xhosa S42_Zulu S44_Ndebele P21_Yao P23_Simakonde P25_Mabia P13_Matumbi G52_Ndamba N12_Ngoni G64_Pangwa G63_Bena F33_Langi G31_Zigua G23_Sambaa G24_Bondei G12_Kagulu G35_Luguru E71A_Upper_Pokomo E72a_Giryama E73_Digo G44a_Ngazija G44b_Ndzwani G44D_Maore G42a_Amu G41_Bajuni G412_Mwiini G401_Mwani G43_Kae G42_Swahili G42d_Unguja G22_Asu G22A_North_Pare G22B_South_Pare G39_Saghala E65_Gweno E623A_Kiseri E623D_Keni E623_Mkuu E621D_Kibosho E621B_Machame E53_Meru E621C_Siha E64_Kahe E622A_Kimochi E622C_Lema E55_Kamba_Kitu E55_Kamba E55_Kamba_Mach E51_Kikuyu E54_Tharaka E53_Igoji E53_Miutini E53_Tigania E53_Merutig E53_Imenti E53_Meruimenti

AddTag N398 JD66_Kiha JD62_Rundi JD65_Hangaza JE25_Mkwaya JE25_Jita JE25_Kilegi JE404_Shasi JE45_Nata JE42_Gusii JE403_Suba JE43_Kuria JE43_Kuria_Mago JE43_Kuria_Tari JE17_Gwere JE15_Luganda JE32_Luyia JE34_Samialugwe JE31_Lumasaaba JE31c_Bukusu JE23_Zinza JE21_Runyambo JE22_Haya JE13_Runyankore JE14_Rukiga

AddTag N399 JD66_Kiha JD62_Rundi JD65_Hangaza

AddTag N400 JD62_Rundi JD65_Hangaza

AddTag N401 JE25_Mkwaya JE25_Jita JE25_Kilegi JE404_Shasi JE45_Nata JE42_Gusii JE403_Suba JE43_Kuria JE43_Kuria_Mago JE43_Kuria_Tari JE17_Gwere JE15_Luganda JE32_Luyia JE34_Samialugwe JE31_Lumasaaba JE31c_Bukusu JE23_Zinza JE21_Runyambo JE22_Haya JE13_Runyankore JE14_Rukiga

AddTag N402 JE25_Mkwaya JE25_Jita JE25_Kilegi JE404_Shasi JE45_Nata JE42_Gusii JE403_Suba JE43_Kuria JE43_Kuria_Mago JE43_Kuria_Tari

AddTag N403 JE25_Mkwaya JE25_Jita JE25_Kilegi

AddTag N404 JE25_Jita JE25_Kilegi

AddTag N405 JE404_Shasi JE45_Nata JE42_Gusii JE403_Suba JE43_Kuria JE43_Kuria_Mago JE43_Kuria_Tari

AddTag N406 JE404_Shasi JE45_Nata

AddTag N407 JE42_Gusii JE403_Suba JE43_Kuria JE43_Kuria_Mago JE43_Kuria_Tari

AddTag N408 JE403_Suba JE43_Kuria JE43_Kuria_Mago JE43_Kuria_Tari

AddTag N409 JE43_Kuria JE43_Kuria_Mago JE43_Kuria_Tari

AddTag N410 JE43_Kuria_Mago JE43_Kuria_Tari

AddTag N411 JE17_Gwere JE15_Luganda JE32_Luyia JE34_Samialugwe JE31_Lumasaaba JE31c_Bukusu JE23_Zinza JE21_Runyambo JE22_Haya JE13_Runyankore JE14_Rukiga

AddTag N412 JE17_Gwere JE15_Luganda JE32_Luyia JE34_Samialugwe JE31_Lumasaaba JE31c_Bukusu

AddTag N413 JE17_Gwere JE15_Luganda

AddTag N414 JE32_Luyia JE34_Samialugwe JE31_Lumasaaba JE31c_Bukusu

AddTag N415 JE34_Samialugwe JE31_Lumasaaba JE31c_Bukusu

AddTag N416 JE31_Lumasaaba JE31c_Bukusu

AddTag N417 JE23_Zinza JE21_Runyambo JE22_Haya JE13_Runyankore JE14_Rukiga

AddTag N418 JE21_Runyambo JE22_Haya JE13_Runyankore JE14_Rukiga

AddTag N419 JE21_Runyambo JE22_Haya

AddTag N420 JE13_Runyankore JE14_Rukiga

AddTag N421 F23_Sumbwa F22_Nyamwezi F21_Ntuzu F21_Sukuma F32_Nyaturucha F32_Nyaturuwil M13_Fipa M14_Rungu M15_Mambwe M21_Ndali M31_Nyakyusa M25_Safwa P31_Emakhua P31G_Ikorovere N21_Tumbuka_Malawi N31_Chewa S11_Shona S16_Kalanga S21_Venda K21_Lozi S31_Tswana S311_Shekgalagari S51_Tshwa S53_Tsonga S41_Xhosa S42_Zulu S44_Ndebele P21_Yao P23_Simakonde P25_Mabia P13_Matumbi G52_Ndamba N12_Ngoni G64_Pangwa G63_Bena F33_Langi G31_Zigua G23_Sambaa G24_Bondei G12_Kagulu G35_Luguru E71A_Upper_Pokomo E72a_Giryama E73_Digo G44a_Ngazija G44b_Ndzwani G44D_Maore G42a_Amu G41_Bajuni G412_Mwiini G401_Mwani G43_Kae G42_Swahili G42d_Unguja G22_Asu G22A_North_Pare G22B_South_Pare G39_Saghala E65_Gweno E623A_Kiseri E623D_Keni E623_Mkuu E621D_Kibosho E621B_Machame E53_Meru E621C_Siha E64_Kahe E622A_Kimochi E622C_Lema E55_Kamba_Kitu E55_Kamba E55_Kamba_Mach E51_Kikuyu E54_Tharaka E53_Igoji E53_Miutini E53_Tigania E53_Merutig E53_Imenti E53_Meruimenti

AddTag N422 F23_Sumbwa F22_Nyamwezi F21_Ntuzu F21_Sukuma F32_Nyaturucha F32_Nyaturuwil M13_Fipa M14_Rungu M15_Mambwe M21_Ndali M31_Nyakyusa M25_Safwa

AddTag N423 F23_Sumbwa F22_Nyamwezi F21_Ntuzu F21_Sukuma F32_Nyaturucha F32_Nyaturuwil

AddTag N424 F22_Nyamwezi F21_Ntuzu F21_Sukuma F32_Nyaturucha F32_Nyaturuwil

AddTag N425 F22_Nyamwezi F21_Ntuzu F21_Sukuma

AddTag N426 F21_Ntuzu F21_Sukuma

AddTag N427 F32_Nyaturucha F32_Nyaturuwil

AddTag N428 M13_Fipa M14_Rungu M15_Mambwe M21_Ndali M31_Nyakyusa M25_Safwa

AddTag N429 M13_Fipa M14_Rungu M15_Mambwe

AddTag N430 M14_Rungu M15_Mambwe

AddTag N431 M21_Ndali M31_Nyakyusa M25_Safwa

AddTag N432 M21_Ndali M31_Nyakyusa

AddTag N433 P31_Emakhua P31G_Ikorovere N21_Tumbuka_Malawi N31_Chewa S11_Shona S16_Kalanga S21_Venda K21_Lozi S31_Tswana S311_Shekgalagari S51_Tshwa S53_Tsonga S41_Xhosa S42_Zulu S44_Ndebele P21_Yao P23_Simakonde P25_Mabia P13_Matumbi G52_Ndamba N12_Ngoni G64_Pangwa G63_Bena F33_Langi G31_Zigua G23_Sambaa G24_Bondei G12_Kagulu G35_Luguru E71A_Upper_Pokomo E72a_Giryama E73_Digo G44a_Ngazija G44b_Ndzwani G44D_Maore G42a_Amu G41_Bajuni G412_Mwiini G401_Mwani G43_Kae G42_Swahili G42d_Unguja G22_Asu G22A_North_Pare G22B_South_Pare G39_Saghala E65_Gweno E623A_Kiseri E623D_Keni E623_Mkuu E621D_Kibosho E621B_Machame E53_Meru E621C_Siha E64_Kahe E622A_Kimochi E622C_Lema E55_Kamba_Kitu E55_Kamba E55_Kamba_Mach E51_Kikuyu E54_Tharaka E53_Igoji E53_Miutini E53_Tigania E53_Merutig E53_Imenti E53_Meruimenti

AddTag N434 P31_Emakhua P31G_Ikorovere N21_Tumbuka_Malawi N31_Chewa S11_Shona S16_Kalanga S21_Venda K21_Lozi S31_Tswana S311_Shekgalagari S51_Tshwa S53_Tsonga S41_Xhosa S42_Zulu S44_Ndebele P21_Yao P23_Simakonde P25_Mabia P13_Matumbi G52_Ndamba N12_Ngoni G64_Pangwa G63_Bena

AddTag N435 P31_Emakhua P31G_Ikorovere N21_Tumbuka_Malawi N31_Chewa S11_Shona S16_Kalanga S21_Venda K21_Lozi S31_Tswana S311_Shekgalagari S51_Tshwa S53_Tsonga S41_Xhosa S42_Zulu S44_Ndebele

AddTag N436 P31_Emakhua P31G_Ikorovere N21_Tumbuka_Malawi N31_Chewa

AddTag N437 P31_Emakhua P31G_Ikorovere

AddTag N438 N21_Tumbuka_Malawi N31_Chewa

AddTag N439 S11_Shona S16_Kalanga S21_Venda K21_Lozi S31_Tswana S311_Shekgalagari S51_Tshwa S53_Tsonga S41_Xhosa S42_Zulu S44_Ndebele

AddTag N440 S11_Shona S16_Kalanga

AddTag N441 S21_Venda K21_Lozi S31_Tswana S311_Shekgalagari S51_Tshwa S53_Tsonga S41_Xhosa S42_Zulu S44_Ndebele

AddTag N442 K21_Lozi S31_Tswana S311_Shekgalagari S51_Tshwa S53_Tsonga S41_Xhosa S42_Zulu S44_Ndebele

AddTag N443 K21_Lozi S31_Tswana S311_Shekgalagari

AddTag N444 S31_Tswana S311_Shekgalagari

AddTag N445 S51_Tshwa S53_Tsonga S41_Xhosa S42_Zulu S44_Ndebele

AddTag N446 S51_Tshwa S53_Tsonga

AddTag N447 S41_Xhosa S42_Zulu S44_Ndebele

AddTag N448 S42_Zulu S44_Ndebele

AddTag N449 P21_Yao P23_Simakonde P25_Mabia P13_Matumbi G52_Ndamba N12_Ngoni G64_Pangwa G63_Bena

AddTag N450 P21_Yao P23_Simakonde P25_Mabia P13_Matumbi

AddTag N451 P21_Yao P23_Simakonde P25_Mabia

AddTag N452 P23_Simakonde P25_Mabia

AddTag N453 G52_Ndamba N12_Ngoni G64_Pangwa G63_Bena

AddTag N454 N12_Ngoni G64_Pangwa G63_Bena

AddTag N455 G64_Pangwa G63_Bena

AddTag N456 F33_Langi G31_Zigua G23_Sambaa G24_Bondei G12_Kagulu G35_Luguru E71A_Upper_Pokomo E72a_Giryama E73_Digo G44a_Ngazija G44b_Ndzwani G44D_Maore G42a_Amu G41_Bajuni G412_Mwiini G401_Mwani G43_Kae G42_Swahili G42d_Unguja G22_Asu G22A_North_Pare G22B_South_Pare G39_Saghala E65_Gweno E623A_Kiseri E623D_Keni E623_Mkuu E621D_Kibosho E621B_Machame E53_Meru E621C_Siha E64_Kahe E622A_Kimochi E622C_Lema E55_Kamba_Kitu E55_Kamba E55_Kamba_Mach E51_Kikuyu E54_Tharaka E53_Igoji E53_Miutini E53_Tigania E53_Merutig E53_Imenti E53_Meruimenti

AddTag N457 G31_Zigua G23_Sambaa G24_Bondei G12_Kagulu G35_Luguru E71A_Upper_Pokomo E72a_Giryama E73_Digo G44a_Ngazija G44b_Ndzwani G44D_Maore G42a_Amu G41_Bajuni G412_Mwiini G401_Mwani G43_Kae G42_Swahili G42d_Unguja G22_Asu G22A_North_Pare G22B_South_Pare G39_Saghala E65_Gweno E623A_Kiseri E623D_Keni E623_Mkuu E621D_Kibosho E621B_Machame E53_Meru E621C_Siha E64_Kahe E622A_Kimochi E622C_Lema E55_Kamba_Kitu E55_Kamba E55_Kamba_Mach E51_Kikuyu E54_Tharaka E53_Igoji E53_Miutini E53_Tigania E53_Merutig E53_Imenti E53_Meruimenti

AddTag N458 G31_Zigua G23_Sambaa G24_Bondei G12_Kagulu G35_Luguru

AddTag N459 G31_Zigua G23_Sambaa G24_Bondei

AddTag N460 G23_Sambaa G24_Bondei

AddTag N461 G12_Kagulu G35_Luguru

AddTag N462 E71A_Upper_Pokomo E72a_Giryama E73_Digo G44a_Ngazija G44b_Ndzwani G44D_Maore G42a_Amu G41_Bajuni G412_Mwiini G401_Mwani G43_Kae G42_Swahili G42d_Unguja G22_Asu G22A_North_Pare G22B_South_Pare G39_Saghala E65_Gweno E623A_Kiseri E623D_Keni E623_Mkuu E621D_Kibosho E621B_Machame E53_Meru E621C_Siha E64_Kahe E622A_Kimochi E622C_Lema E55_Kamba_Kitu E55_Kamba E55_Kamba_Mach E51_Kikuyu E54_Tharaka E53_Igoji E53_Miutini E53_Tigania E53_Merutig E53_Imenti E53_Meruimenti

AddTag N463 E71A_Upper_Pokomo E72a_Giryama E73_Digo G44a_Ngazija G44b_Ndzwani G44D_Maore G42a_Amu G41_Bajuni G412_Mwiini G401_Mwani G43_Kae G42_Swahili G42d_Unguja

AddTag N464 E71A_Upper_Pokomo E72a_Giryama E73_Digo

AddTag N465 E72a_Giryama E73_Digo

AddTag N466 G44a_Ngazija G44b_Ndzwani G44D_Maore G42a_Amu G41_Bajuni G412_Mwiini G401_Mwani G43_Kae G42_Swahili G42d_Unguja

AddTag N467 G44a_Ngazija G44b_Ndzwani G44D_Maore

AddTag N468 G44b_Ndzwani G44D_Maore

AddTag N469 G42a_Amu G41_Bajuni G412_Mwiini G401_Mwani G43_Kae G42_Swahili G42d_Unguja

AddTag N470 G42a_Amu G41_Bajuni G412_Mwiini

AddTag N471 G41_Bajuni G412_Mwiini

AddTag N472 G401_Mwani G43_Kae G42_Swahili G42d_Unguja

AddTag N473 G43_Kae G42_Swahili G42d_Unguja

AddTag N474 G42_Swahili G42d_Unguja

AddTag N475 G22_Asu G22A_North_Pare G22B_South_Pare G39_Saghala E65_Gweno E623A_Kiseri E623D_Keni E623_Mkuu E621D_Kibosho E621B_Machame E53_Meru E621C_Siha E64_Kahe E622A_Kimochi E622C_Lema E55_Kamba_Kitu E55_Kamba E55_Kamba_Mach E51_Kikuyu E54_Tharaka E53_Igoji E53_Miutini E53_Tigania E53_Merutig E53_Imenti E53_Meruimenti

AddTag N476 G22_Asu G22A_North_Pare G22B_South_Pare

AddTag N477 G22A_North_Pare G22B_South_Pare

AddTag N478 G39_Saghala E65_Gweno E623A_Kiseri E623D_Keni E623_Mkuu E621D_Kibosho E621B_Machame E53_Meru E621C_Siha E64_Kahe E622A_Kimochi E622C_Lema E55_Kamba_Kitu E55_Kamba E55_Kamba_Mach E51_Kikuyu E54_Tharaka E53_Igoji E53_Miutini E53_Tigania E53_Merutig E53_Imenti E53_Meruimenti

AddTag N479 E65_Gweno E623A_Kiseri E623D_Keni E623_Mkuu E621D_Kibosho E621B_Machame E53_Meru E621C_Siha E64_Kahe E622A_Kimochi E622C_Lema E55_Kamba_Kitu E55_Kamba E55_Kamba_Mach E51_Kikuyu E54_Tharaka E53_Igoji E53_Miutini E53_Tigania E53_Merutig E53_Imenti E53_Meruimenti

AddTag N480 E65_Gweno E623A_Kiseri E623D_Keni E623_Mkuu E621D_Kibosho E621B_Machame E53_Meru E621C_Siha E64_Kahe E622A_Kimochi E622C_Lema

AddTag N481 E623A_Kiseri E623D_Keni E623_Mkuu E621D_Kibosho E621B_Machame E53_Meru E621C_Siha E64_Kahe E622A_Kimochi E622C_Lema

AddTag N482 E623A_Kiseri E623D_Keni E623_Mkuu

AddTag N483 E623D_Keni E623_Mkuu

AddTag N484 E621D_Kibosho E621B_Machame E53_Meru E621C_Siha E64_Kahe E622A_Kimochi E622C_Lema

AddTag N485 E621D_Kibosho E621B_Machame E53_Meru E621C_Siha

AddTag N486 E621B_Machame E53_Meru E621C_Siha

AddTag N487 E53_Meru E621C_Siha

AddTag N488 E64_Kahe E622A_Kimochi E622C_Lema

AddTag N489 E622A_Kimochi E622C_Lema

AddTag N490 E55_Kamba_Kitu E55_Kamba E55_Kamba_Mach E51_Kikuyu E54_Tharaka E53_Igoji E53_Miutini E53_Tigania E53_Merutig E53_Imenti E53_Meruimenti

AddTag N491 E55_Kamba_Kitu E55_Kamba E55_Kamba_Mach

AddTag N492 E55_Kamba E55_Kamba_Mach

AddTag N493 E51_Kikuyu E54_Tharaka E53_Igoji E53_Miutini E53_Tigania E53_Merutig E53_Imenti E53_Meruimenti

AddTag N494 E54_Tharaka E53_Igoji E53_Miutini E53_Tigania E53_Merutig E53_Imenti E53_Meruimenti

AddTag N495 E53_Igoji E53_Miutini E53_Tigania E53_Merutig E53_Imenti E53_Meruimenti

AddTag N496 E53_Igoji E53_Miutini

AddTag N497 E53_Tigania E53_Merutig E53_Imenti E53_Meruimenti

AddTag N498 E53_Tigania E53_Merutig

AddTag N499 E53_Imenti E53_Meruimenti

Run
