# Supplementary material for: Investigating environmental effects on phonology using diachronic models
Source: Evol Hum Sci. 2024 Jan 3;6:e8. doi: 10.1017/ehs.2023.33 (PMC10955398; doi:10.1017/ehs.2023.33)
Supplement: Hartmann et al. supplementary material 4 — Hartmann et al. supplementary material [file S2513843X23000336sup004.zip › TonesClimateGeoPhylo_Public-1.0/analysis/IndependentContrasts/GTree_FossiliseCorrelCommand_A.txt]

8
2
LogFile ../../results/BayesTraitsOutput/IndependentContrasts/IC_Tones_SpecHSimBi
Stones 100 1000


AddTag N251 Tiv_Tivoid Aghem_Grassfields Kom_Grassfields Oku_Grassfields Moghamo_Grassfields Fefe_Grassfields Mungaka_Grassfields Bamun_Grassfields Zaambo_Jarawan A53_Bafia_rikpa A31_Bubi A45_Nyokon A44_Tunen A46_Nomaande A462_Yambeta A601_Tuki A622_Nugunu A62B_Mmala A62C_Libie A43a_Basaa A42_Abo A61_Ngoro-lunda A61_Ngoro-Asom A61_Ngoro-Bisoo A63_Mangisa A71_Eton A72a_Ewondo A74a_Bulu A75a_Fang_Bitam A75a_Fang_Minvoul A75a_Fang_Medouneu A24_Duala A33a_Yasa A32C_Batanga A34_Benga A22_Bakweri A122_Bakundu A11_Londo A121_Mbonge A141_Lefo A15C_Akossi A15C_Mkaa A15C_Elung_Central_Manenguba A15A_Mbuu A15_Manenguba A15B_Mienge_NW_Manenguba B204_Ndambomo_Li B204_Ndambomo_Mbadi B204_Ndambomo_Massoukou B22E_Mwesa A91_Kwakum A93_Kako A803_Shiwa A81_Kwasio A83_Mekaa A832_Bekol A84_Njem A841_Badwe A86c_Mpiemo B203_Samaye B32_Kande B11a_Mpongwe B11b_Orungu B11c_Galwa B11d_Dyumba B11F_Enenga C85_Wongo C83_Bushong C71_Tetela C76_Ombo C105_Mbenga C36d_Lingala C142_Mondongo C104_Aka C101_Babole_Ma C101_Babole_Dz C32_Bobangi C323_Mpama C101_Babole_Ep C322_Zamba C141_Bonyala C22_Akwa C25E_Eboyi C25_Mboshi C25A_Bunji C25B_Olee C25C_Ondinga D12_Lengola C61_Mongo D23_Kibira-Kumu_1919 D311_Bila D201_Liko C401_Pakabete C43A_Baati H16c_Yombe B404_Ngubi B42_Sangu_Mb H42_Hunganna H11_Beembe H13_Kikunyi_1989 H131_Kisundi_Congo_Kimongo_1988 H16_Cimbala H16c_Kiyombe_DRC_1982 H16_Cilinji H16d_Ciwoyo_DRC_2012 H16_Cizobe H16_Kikongo H16b_Kindibu_2013 H16g_Ntandu H16g_Kimpangu_2012 H16_Kimbata_Ngidinga H16h_Kinkanu_2012 H16_Kimbeko C34_Sakata B865_Nzadi B85e_Mput B862_Lwel B85_Yanzi B864_Ngong B863_Pindi B503_Vili B501_Wanzi_E B52_Nzebi B78_Wuumu B77b_Fumu B63_Ndumu H21a_Kimbundu L13_Kwese K31_Luyana L52_Lunda K11_Ciokwe K14_Lwena K33_Kwangali K332_Rumanyo R11_Umbundu R31_Herero R21_Kwanyama R22_Ndonga L31a_Luba-Kasai L33_Luba-Shaba D28_Holoholo D20B_Vamba_1919 D43_Nyanga M61_Lenje M42_Bemba M54_Lamba JD66_Kiha JD62_Rundi JD65_Hangaza JE25_Mkwaya JE25_Jita JE25_Kilegi JE404_Shasi JE45_Nata JE42_Gusii JE403_Suba JE43_Kuria JE43_Kuria_Mago JE43_Kuria_Tari JE17_Gwere JE15_Luganda JE32_Luyia JE34_Samialugwe JE31_Lumasaaba JE31c_Bukusu JE23_Zinza JE21_Runyambo JE22_Haya JE13_Runyankore JE14_Rukiga F23_Sumbwa F22_Nyamwezi F21_Ntuzu F21_Sukuma F32_Nyaturucha F32_Nyaturuwil M13_Fipa M14_Rungu M15_Mambwe M21_Ndali M31_Nyakyusa M25_Safwa P31_Emakhua P31G_Ikorovere N21_Tumbuka_Malawi N31_Chewa S11_Shona S16_Kalanga S21_Venda K21_Lozi S31_Tswana S311_Shekgalagari S51_Tshwa S53_Tsonga S41_Xhosa S42_Zulu S44_Ndebele P21_Yao P23_Simakonde P25_Mabia P13_Matumbi G52_Ndamba N12_Ngoni G64_Pangwa G63_Bena F33_Langi G31_Zigua G23_Sambaa G24_Bondei G12_Kagulu G35_Luguru E71A_Upper_Pokomo E72a_Giryama E73_Digo G44a_Ngazija G44b_Ndzwani G44D_Maore G42a_Amu G41_Bajuni G412_Mwiini G401_Mwani G43_Kae G42_Swahili G42d_Unguja G22_Asu G22A_North_Pare G22B_South_Pare G39_Saghala E65_Gweno E623A_Kiseri E623D_Keni E623_Mkuu E621D_Kibosho E621B_Machame E53_Meru E621C_Siha E64_Kahe E622A_Kimochi E622C_Lema E55_Kamba_Kitu E55_Kamba E55_Kamba_Mach E51_Kikuyu E54_Tharaka E53_Igoji E53_Miutini E53_Tigania E53_Merutig E53_Imenti E53_Meruimenti
AddNode A251 N251
Fossil F251 N251 2 0.0153286164669803
AddTag N252 Tiv_Tivoid Aghem_Grassfields Kom_Grassfields Oku_Grassfields Moghamo_Grassfields Fefe_Grassfields Mungaka_Grassfields Bamun_Grassfields
AddNode A252 N252
Fossil F252 N252 - 0.0154382521954797
AddTag N253 Aghem_Grassfields Kom_Grassfields Oku_Grassfields Moghamo_Grassfields Fefe_Grassfields Mungaka_Grassfields Bamun_Grassfields
AddNode A253 N253
Fossil F253 N253 - 0.0157478567654009
AddTag N254 Aghem_Grassfields Kom_Grassfields Oku_Grassfields
AddNode A254 N254
Fossil F254 N254 - 0.0156812341495284
AddTag N255 Kom_Grassfields Oku_Grassfields
AddNode A255 N255
Fossil F255 N255 - 0.0155318029016935
AddTag N256 Moghamo_Grassfields Fefe_Grassfields Mungaka_Grassfields Bamun_Grassfields
AddNode A256 N256
Fossil F256 N256 - 0.0160135179729302
AddTag N257 Fefe_Grassfields Mungaka_Grassfields Bamun_Grassfields
AddNode A257 N257
Fossil F257 N257 - 0.0161192014985974
AddTag N258 Mungaka_Grassfields Bamun_Grassfields
AddNode A258 N258
Fossil F258 N258 - 0.0161104703220795
AddTag N259 Zaambo_Jarawan A53_Bafia_rikpa A31_Bubi A45_Nyokon A44_Tunen A46_Nomaande A462_Yambeta A601_Tuki A622_Nugunu A62B_Mmala A62C_Libie A43a_Basaa A42_Abo A61_Ngoro-lunda A61_Ngoro-Asom A61_Ngoro-Bisoo A63_Mangisa A71_Eton A72a_Ewondo A74a_Bulu A75a_Fang_Bitam A75a_Fang_Minvoul A75a_Fang_Medouneu A24_Duala A33a_Yasa A32C_Batanga A34_Benga A22_Bakweri A122_Bakundu A11_Londo A121_Mbonge A141_Lefo A15C_Akossi A15C_Mkaa A15C_Elung_Central_Manenguba A15A_Mbuu A15_Manenguba A15B_Mienge_NW_Manenguba B204_Ndambomo_Li B204_Ndambomo_Mbadi B204_Ndambomo_Massoukou B22E_Mwesa A91_Kwakum A93_Kako A803_Shiwa A81_Kwasio A83_Mekaa A832_Bekol A84_Njem A841_Badwe A86c_Mpiemo B203_Samaye B32_Kande B11a_Mpongwe B11b_Orungu B11c_Galwa B11d_Dyumba B11F_Enenga C85_Wongo C83_Bushong C71_Tetela C76_Ombo C105_Mbenga C36d_Lingala C142_Mondongo C104_Aka C101_Babole_Ma C101_Babole_Dz C32_Bobangi C323_Mpama C101_Babole_Ep C322_Zamba C141_Bonyala C22_Akwa C25E_Eboyi C25_Mboshi C25A_Bunji C25B_Olee C25C_Ondinga D12_Lengola C61_Mongo D23_Kibira-Kumu_1919 D311_Bila D201_Liko C401_Pakabete C43A_Baati H16c_Yombe B404_Ngubi B42_Sangu_Mb H42_Hunganna H11_Beembe H13_Kikunyi_1989 H131_Kisundi_Congo_Kimongo_1988 H16_Cimbala H16c_Kiyombe_DRC_1982 H16_Cilinji H16d_Ciwoyo_DRC_2012 H16_Cizobe H16_Kikongo H16b_Kindibu_2013 H16g_Ntandu H16g_Kimpangu_2012 H16_Kimbata_Ngidinga H16h_Kinkanu_2012 H16_Kimbeko C34_Sakata B865_Nzadi B85e_Mput B862_Lwel B85_Yanzi B864_Ngong B863_Pindi B503_Vili B501_Wanzi_E B52_Nzebi B78_Wuumu B77b_Fumu B63_Ndumu H21a_Kimbundu L13_Kwese K31_Luyana L52_Lunda K11_Ciokwe K14_Lwena K33_Kwangali K332_Rumanyo R11_Umbundu R31_Herero R21_Kwanyama R22_Ndonga L31a_Luba-Kasai L33_Luba-Shaba D28_Holoholo D20B_Vamba_1919 D43_Nyanga M61_Lenje M42_Bemba M54_Lamba JD66_Kiha JD62_Rundi JD65_Hangaza JE25_Mkwaya JE25_Jita JE25_Kilegi JE404_Shasi JE45_Nata JE42_Gusii JE403_Suba JE43_Kuria JE43_Kuria_Mago JE43_Kuria_Tari JE17_Gwere JE15_Luganda JE32_Luyia JE34_Samialugwe JE31_Lumasaaba JE31c_Bukusu JE23_Zinza JE21_Runyambo JE22_Haya JE13_Runyankore JE14_Rukiga F23_Sumbwa F22_Nyamwezi F21_Ntuzu F21_Sukuma F32_Nyaturucha F32_Nyaturuwil M13_Fipa M14_Rungu M15_Mambwe M21_Ndali M31_Nyakyusa M25_Safwa P31_Emakhua P31G_Ikorovere N21_Tumbuka_Malawi N31_Chewa S11_Shona S16_Kalanga S21_Venda K21_Lozi S31_Tswana S311_Shekgalagari S51_Tshwa S53_Tsonga S41_Xhosa S42_Zulu S44_Ndebele P21_Yao P23_Simakonde P25_Mabia P13_Matumbi G52_Ndamba N12_Ngoni G64_Pangwa G63_Bena F33_Langi G31_Zigua G23_Sambaa G24_Bondei G12_Kagulu G35_Luguru E71A_Upper_Pokomo E72a_Giryama E73_Digo G44a_Ngazija G44b_Ndzwani G44D_Maore G42a_Amu G41_Bajuni G412_Mwiini G401_Mwani G43_Kae G42_Swahili G42d_Unguja G22_Asu G22A_North_Pare G22B_South_Pare G39_Saghala E65_Gweno E623A_Kiseri E623D_Keni E623_Mkuu E621D_Kibosho E621B_Machame E53_Meru E621C_Siha E64_Kahe E622A_Kimochi E622C_Lema E55_Kamba_Kitu E55_Kamba E55_Kamba_Mach E51_Kikuyu E54_Tharaka E53_Igoji E53_Miutini E53_Tigania E53_Merutig E53_Imenti E53_Meruimenti
AddNode A259 N259
Fossil F259 N259 - 0.0155730803239184
AddTag N260 Zaambo_Jarawan A53_Bafia_rikpa A31_Bubi A45_Nyokon A44_Tunen A46_Nomaande A462_Yambeta A601_Tuki A622_Nugunu A62B_Mmala A62C_Libie A43a_Basaa A42_Abo A61_Ngoro-lunda A61_Ngoro-Asom A61_Ngoro-Bisoo A63_Mangisa A71_Eton A72a_Ewondo A74a_Bulu A75a_Fang_Bitam A75a_Fang_Minvoul A75a_Fang_Medouneu A24_Duala A33a_Yasa A32C_Batanga A34_Benga A22_Bakweri A122_Bakundu A11_Londo A121_Mbonge A141_Lefo A15C_Akossi A15C_Mkaa A15C_Elung_Central_Manenguba A15A_Mbuu A15_Manenguba A15B_Mienge_NW_Manenguba
AddNode A260 N260
Fossil F260 N260 - 0.0159101214970673
AddTag N261 Zaambo_Jarawan A53_Bafia_rikpa A31_Bubi A45_Nyokon A44_Tunen A46_Nomaande A462_Yambeta A601_Tuki A622_Nugunu A62B_Mmala A62C_Libie
AddNode A261 N261
Fossil F261 N261 - 0.0158569472297861
AddTag N262 A53_Bafia_rikpa A31_Bubi A45_Nyokon A44_Tunen A46_Nomaande A462_Yambeta A601_Tuki A622_Nugunu A62B_Mmala A62C_Libie
AddNode A262 N262
Fossil F262 N262 - 0.0158327668436515
AddTag N263 A31_Bubi A45_Nyokon A44_Tunen A46_Nomaande A462_Yambeta A601_Tuki A622_Nugunu A62B_Mmala A62C_Libie
AddNode A263 N263
Fossil F263 N263 - 0.0158847676654907
AddTag N264 A45_Nyokon A44_Tunen A46_Nomaande A462_Yambeta A601_Tuki A622_Nugunu A62B_Mmala A62C_Libie
AddNode A264 N264
Fossil F264 N264 - 0.0159398989617191
AddTag N265 A44_Tunen A46_Nomaande A462_Yambeta A601_Tuki A622_Nugunu A62B_Mmala A62C_Libie
AddNode A265 N265
Fossil F265 N265 - 0.0159931645742038
AddTag N266 A44_Tunen A46_Nomaande
AddNode A266 N266
Fossil F266 N266 - 0.0160919237190653
AddTag N267 A462_Yambeta A601_Tuki A622_Nugunu A62B_Mmala A62C_Libie
AddNode A267 N267
Fossil F267 N267 - 0.0160087244252484
AddTag N268 A601_Tuki A622_Nugunu A62B_Mmala A62C_Libie
AddNode A268 N268
Fossil F268 N268 - 0.0160289015765414
AddTag N269 A622_Nugunu A62B_Mmala A62C_Libie
AddNode A269 N269
Fossil F269 N269 - 0.0160853126681323
AddTag N270 A62B_Mmala A62C_Libie
AddNode A270 N270
Fossil F270 N270 - 0.0161976255736504
AddTag N271 A43a_Basaa A42_Abo A61_Ngoro-lunda A61_Ngoro-Asom A61_Ngoro-Bisoo A63_Mangisa A71_Eton A72a_Ewondo A74a_Bulu A75a_Fang_Bitam A75a_Fang_Minvoul A75a_Fang_Medouneu A24_Duala A33a_Yasa A32C_Batanga A34_Benga A22_Bakweri A122_Bakundu A11_Londo A121_Mbonge A141_Lefo A15C_Akossi A15C_Mkaa A15C_Elung_Central_Manenguba A15A_Mbuu A15_Manenguba A15B_Mienge_NW_Manenguba
AddNode A271 N271
Fossil F271 N271 - 0.0162327670363096
AddTag N272 A43a_Basaa A42_Abo A61_Ngoro-lunda A61_Ngoro-Asom A61_Ngoro-Bisoo A63_Mangisa A71_Eton A72a_Ewondo A74a_Bulu A75a_Fang_Bitam A75a_Fang_Minvoul A75a_Fang_Medouneu
AddNode A272 N272
Fossil F272 N272 - 0.0163764658440837
AddTag N273 A43a_Basaa A42_Abo
AddNode A273 N273
Fossil F273 N273 - 0.0165436334293954
AddTag N274 A61_Ngoro-lunda A61_Ngoro-Asom A61_Ngoro-Bisoo A63_Mangisa A71_Eton A72a_Ewondo A74a_Bulu A75a_Fang_Bitam A75a_Fang_Minvoul A75a_Fang_Medouneu
AddNode A274 N274
Fossil F274 N274 - 0.0160104411742562
AddTag N275 A61_Ngoro-Asom A61_Ngoro-Bisoo A63_Mangisa A71_Eton A72a_Ewondo A74a_Bulu A75a_Fang_Bitam A75a_Fang_Minvoul A75a_Fang_Medouneu
AddNode A275 N275
Fossil F275 N275 - 0.0160537201450617
AddTag N276 A61_Ngoro-Asom A61_Ngoro-Bisoo
AddNode A276 N276
Fossil F276 N276 - 0.0160714900211055
AddTag N277 A63_Mangisa A71_Eton A72a_Ewondo A74a_Bulu A75a_Fang_Bitam A75a_Fang_Minvoul A75a_Fang_Medouneu
AddNode A277 N277
Fossil F277 N277 - 0.0161826834594981
AddTag N278 A63_Mangisa A71_Eton
AddNode A278 N278
Fossil F278 N278 - 0.0162376912147281
AddTag N279 A72a_Ewondo A74a_Bulu A75a_Fang_Bitam A75a_Fang_Minvoul A75a_Fang_Medouneu
AddNode A279 N279
Fossil F279 N279 - 0.0165715818472738
AddTag N280 A74a_Bulu A75a_Fang_Bitam A75a_Fang_Minvoul A75a_Fang_Medouneu
AddNode A280 N280
Fossil F280 N280 - 0.0171148180278199
AddTag N281 A75a_Fang_Bitam A75a_Fang_Minvoul A75a_Fang_Medouneu
AddNode A281 N281
Fossil F281 N281 - 0.0174931736571033
AddTag N282 A75a_Fang_Minvoul A75a_Fang_Medouneu
AddNode A282 N282
Fossil F282 N282 - 0.0175851344442836
AddTag N283 A24_Duala A33a_Yasa A32C_Batanga A34_Benga A22_Bakweri A122_Bakundu A11_Londo A121_Mbonge A141_Lefo A15C_Akossi A15C_Mkaa A15C_Elung_Central_Manenguba A15A_Mbuu A15_Manenguba A15B_Mienge_NW_Manenguba
AddNode A283 N283
Fossil F283 N283 - 0.0166125493252608
AddTag N284 A24_Duala A33a_Yasa A32C_Batanga A34_Benga
AddNode A284 N284
Fossil F284 N284 - 0.0168725976847602
AddTag N285 A33a_Yasa A32C_Batanga A34_Benga
AddNode A285 N285
Fossil F285 N285 - 0.0178068858837006
AddTag N286 A32C_Batanga A34_Benga
AddNode A286 N286
Fossil F286 N286 - 0.0180652895588337
AddTag N287 A22_Bakweri A122_Bakundu A11_Londo A121_Mbonge A141_Lefo A15C_Akossi A15C_Mkaa A15C_Elung_Central_Manenguba A15A_Mbuu A15_Manenguba A15B_Mienge_NW_Manenguba
AddNode A287 N287
Fossil F287 N287 - 0.0167382001322548
AddTag N288 A22_Bakweri A122_Bakundu A11_Londo A121_Mbonge
AddNode A288 N288
Fossil F288 N288 - 0.0169559935832131
AddTag N289 A122_Bakundu A11_Londo A121_Mbonge
AddNode A289 N289
Fossil F289 N289 - 0.0170439593317521
AddTag N290 A11_Londo A121_Mbonge
AddNode A290 N290
Fossil F290 N290 - 0.0170576147619493
AddTag N291 A141_Lefo A15C_Akossi A15C_Mkaa A15C_Elung_Central_Manenguba A15A_Mbuu A15_Manenguba A15B_Mienge_NW_Manenguba
AddNode A291 N291
Fossil F291 N291 - 0.0167428810192415
AddTag N292 A15C_Akossi A15C_Mkaa A15C_Elung_Central_Manenguba A15A_Mbuu A15_Manenguba A15B_Mienge_NW_Manenguba
AddNode A292 N292
Fossil F292 N292 - 0.0166779226201397
AddTag N293 A15C_Akossi A15C_Mkaa
AddNode A293 N293
Fossil F293 N293 - 0.0166912046677928
AddTag N294 A15C_Elung_Central_Manenguba A15A_Mbuu A15_Manenguba A15B_Mienge_NW_Manenguba
AddNode A294 N294
Fossil F294 N294 - 0.016683663740954
AddTag N295 A15A_Mbuu A15_Manenguba A15B_Mienge_NW_Manenguba
AddNode A295 N295
Fossil F295 N295 - 0.0166809056765003
AddTag N296 A15_Manenguba A15B_Mienge_NW_Manenguba
AddNode A296 N296
Fossil F296 N296 - 0.0167432298248399
AddTag N297 B204_Ndambomo_Li B204_Ndambomo_Mbadi B204_Ndambomo_Massoukou B22E_Mwesa A91_Kwakum A93_Kako A803_Shiwa A81_Kwasio A83_Mekaa A832_Bekol A84_Njem A841_Badwe A86c_Mpiemo B203_Samaye B32_Kande B11a_Mpongwe B11b_Orungu B11c_Galwa B11d_Dyumba B11F_Enenga C85_Wongo C83_Bushong C71_Tetela C76_Ombo C105_Mbenga C36d_Lingala C142_Mondongo C104_Aka C101_Babole_Ma C101_Babole_Dz C32_Bobangi C323_Mpama C101_Babole_Ep C322_Zamba C141_Bonyala C22_Akwa C25E_Eboyi C25_Mboshi C25A_Bunji C25B_Olee C25C_Ondinga D12_Lengola C61_Mongo D23_Kibira-Kumu_1919 D311_Bila D201_Liko C401_Pakabete C43A_Baati H16c_Yombe B404_Ngubi B42_Sangu_Mb H42_Hunganna H11_Beembe H13_Kikunyi_1989 H131_Kisundi_Congo_Kimongo_1988 H16_Cimbala H16c_Kiyombe_DRC_1982 H16_Cilinji H16d_Ciwoyo_DRC_2012 H16_Cizobe H16_Kikongo H16b_Kindibu_2013 H16g_Ntandu H16g_Kimpangu_2012 H16_Kimbata_Ngidinga H16h_Kinkanu_2012 H16_Kimbeko C34_Sakata B865_Nzadi B85e_Mput B862_Lwel B85_Yanzi B864_Ngong B863_Pindi B503_Vili B501_Wanzi_E B52_Nzebi B78_Wuumu B77b_Fumu B63_Ndumu H21a_Kimbundu L13_Kwese K31_Luyana L52_Lunda K11_Ciokwe K14_Lwena K33_Kwangali K332_Rumanyo R11_Umbundu R31_Herero R21_Kwanyama R22_Ndonga L31a_Luba-Kasai L33_Luba-Shaba D28_Holoholo D20B_Vamba_1919 D43_Nyanga M61_Lenje M42_Bemba M54_Lamba JD66_Kiha JD62_Rundi JD65_Hangaza JE25_Mkwaya JE25_Jita JE25_Kilegi JE404_Shasi JE45_Nata JE42_Gusii JE403_Suba JE43_Kuria JE43_Kuria_Mago JE43_Kuria_Tari JE17_Gwere JE15_Luganda JE32_Luyia JE34_Samialugwe JE31_Lumasaaba JE31c_Bukusu JE23_Zinza JE21_Runyambo JE22_Haya JE13_Runyankore JE14_Rukiga F23_Sumbwa F22_Nyamwezi F21_Ntuzu F21_Sukuma F32_Nyaturucha F32_Nyaturuwil M13_Fipa M14_Rungu M15_Mambwe M21_Ndali M31_Nyakyusa M25_Safwa P31_Emakhua P31G_Ikorovere N21_Tumbuka_Malawi N31_Chewa S11_Shona S16_Kalanga S21_Venda K21_Lozi S31_Tswana S311_Shekgalagari S51_Tshwa S53_Tsonga S41_Xhosa S42_Zulu S44_Ndebele P21_Yao P23_Simakonde P25_Mabia P13_Matumbi G52_Ndamba N12_Ngoni G64_Pangwa G63_Bena F33_Langi G31_Zigua G23_Sambaa G24_Bondei G12_Kagulu G35_Luguru E71A_Upper_Pokomo E72a_Giryama E73_Digo G44a_Ngazija G44b_Ndzwani G44D_Maore G42a_Amu G41_Bajuni G412_Mwiini G401_Mwani G43_Kae G42_Swahili G42d_Unguja G22_Asu G22A_North_Pare G22B_South_Pare G39_Saghala E65_Gweno E623A_Kiseri E623D_Keni E623_Mkuu E621D_Kibosho E621B_Machame E53_Meru E621C_Siha E64_Kahe E622A_Kimochi E622C_Lema E55_Kamba_Kitu E55_Kamba E55_Kamba_Mach E51_Kikuyu E54_Tharaka E53_Igoji E53_Miutini E53_Tigania E53_Merutig E53_Imenti E53_Meruimenti
AddNode A297 N297
Fossil F297 N297 - 0.0158681840144864
AddTag N298 B204_Ndambomo_Li B204_Ndambomo_Mbadi B204_Ndambomo_Massoukou B22E_Mwesa A91_Kwakum A93_Kako A803_Shiwa A81_Kwasio A83_Mekaa A832_Bekol A84_Njem A841_Badwe A86c_Mpiemo
AddNode A298 N298
Fossil F298 N298 - 0.017239263822078
AddTag N299 B204_Ndambomo_Li B204_Ndambomo_Mbadi B204_Ndambomo_Massoukou B22E_Mwesa
AddNode A299 N299
Fossil F299 N299 - 0.0176686349303515
AddTag N300 B204_Ndambomo_Li B204_Ndambomo_Mbadi B204_Ndambomo_Massoukou
AddNode A300 N300
Fossil F300 N300 - 0.0178380081015765
AddTag N301 B204_Ndambomo_Mbadi B204_Ndambomo_Massoukou
AddNode A301 N301
Fossil F301 N301 - 0.0178912242261229
AddTag N302 A91_Kwakum A93_Kako A803_Shiwa A81_Kwasio A83_Mekaa A832_Bekol A84_Njem A841_Badwe A86c_Mpiemo
AddNode A302 N302
Fossil F302 N302 - 0.0168219541242468
AddTag N303 A91_Kwakum A93_Kako
AddNode A303 N303
Fossil F303 N303 - 0.0163405893473203
AddTag N304 A803_Shiwa A81_Kwasio A83_Mekaa A832_Bekol A84_Njem A841_Badwe A86c_Mpiemo
AddNode A304 N304
Fossil F304 N304 - 0.0169778498362433
AddTag N305 A803_Shiwa A81_Kwasio A83_Mekaa A832_Bekol
AddNode A305 N305
Fossil F305 N305 - 0.0169879098111839
AddTag N306 A803_Shiwa A81_Kwasio
AddNode A306 N306
Fossil F306 N306 - 0.0174242460431134
AddTag N307 A83_Mekaa A832_Bekol
AddNode A307 N307
Fossil F307 N307 - 0.0167956059504457
AddTag N308 A84_Njem A841_Badwe A86c_Mpiemo
AddNode A308 N308
Fossil F308 N308 - 0.0172091361143786
AddTag N309 A84_Njem A841_Badwe
AddNode A309 N309
Fossil F309 N309 - 0.0171959474056665
AddTag N310 B203_Samaye B32_Kande B11a_Mpongwe B11b_Orungu B11c_Galwa B11d_Dyumba B11F_Enenga C85_Wongo C83_Bushong C71_Tetela C76_Ombo C105_Mbenga C36d_Lingala C142_Mondongo C104_Aka C101_Babole_Ma C101_Babole_Dz C32_Bobangi C323_Mpama C101_Babole_Ep C322_Zamba C141_Bonyala C22_Akwa C25E_Eboyi C25_Mboshi C25A_Bunji C25B_Olee C25C_Ondinga D12_Lengola C61_Mongo D23_Kibira-Kumu_1919 D311_Bila D201_Liko C401_Pakabete C43A_Baati H16c_Yombe B404_Ngubi B42_Sangu_Mb H42_Hunganna H11_Beembe H13_Kikunyi_1989 H131_Kisundi_Congo_Kimongo_1988 H16_Cimbala H16c_Kiyombe_DRC_1982 H16_Cilinji H16d_Ciwoyo_DRC_2012 H16_Cizobe H16_Kikongo H16b_Kindibu_2013 H16g_Ntandu H16g_Kimpangu_2012 H16_Kimbata_Ngidinga H16h_Kinkanu_2012 H16_Kimbeko C34_Sakata B865_Nzadi B85e_Mput B862_Lwel B85_Yanzi B864_Ngong B863_Pindi B503_Vili B501_Wanzi_E B52_Nzebi B78_Wuumu B77b_Fumu B63_Ndumu H21a_Kimbundu L13_Kwese K31_Luyana L52_Lunda K11_Ciokwe K14_Lwena K33_Kwangali K332_Rumanyo R11_Umbundu R31_Herero R21_Kwanyama R22_Ndonga L31a_Luba-Kasai L33_Luba-Shaba D28_Holoholo D20B_Vamba_1919 D43_Nyanga M61_Lenje M42_Bemba M54_Lamba JD66_Kiha JD62_Rundi JD65_Hangaza JE25_Mkwaya JE25_Jita JE25_Kilegi JE404_Shasi JE45_Nata JE42_Gusii JE403_Suba JE43_Kuria JE43_Kuria_Mago JE43_Kuria_Tari JE17_Gwere JE15_Luganda JE32_Luyia JE34_Samialugwe JE31_Lumasaaba JE31c_Bukusu JE23_Zinza JE21_Runyambo JE22_Haya JE13_Runyankore JE14_Rukiga F23_Sumbwa F22_Nyamwezi F21_Ntuzu F21_Sukuma F32_Nyaturucha F32_Nyaturuwil M13_Fipa M14_Rungu M15_Mambwe M21_Ndali M31_Nyakyusa M25_Safwa P31_Emakhua P31G_Ikorovere N21_Tumbuka_Malawi N31_Chewa S11_Shona S16_Kalanga S21_Venda K21_Lozi S31_Tswana S311_Shekgalagari S51_Tshwa S53_Tsonga S41_Xhosa S42_Zulu S44_Ndebele P21_Yao P23_Simakonde P25_Mabia P13_Matumbi G52_Ndamba N12_Ngoni G64_Pangwa G63_Bena F33_Langi G31_Zigua G23_Sambaa G24_Bondei G12_Kagulu G35_Luguru E71A_Upper_Pokomo E72a_Giryama E73_Digo G44a_Ngazija G44b_Ndzwani G44D_Maore G42a_Amu G41_Bajuni G412_Mwiini G401_Mwani G43_Kae G42_Swahili G42d_Unguja G22_Asu G22A_North_Pare G22B_South_Pare G39_Saghala E65_Gweno E623A_Kiseri E623D_Keni E623_Mkuu E621D_Kibosho E621B_Machame E53_Meru E621C_Siha E64_Kahe E622A_Kimochi E622C_Lema E55_Kamba_Kitu E55_Kamba E55_Kamba_Mach E51_Kikuyu E54_Tharaka E53_Igoji E53_Miutini E53_Tigania E53_Merutig E53_Imenti E53_Meruimenti
AddNode A310 N310
Fossil F310 N310 - 0.0175596434371223
AddTag N311 B32_Kande B11a_Mpongwe B11b_Orungu B11c_Galwa B11d_Dyumba B11F_Enenga C85_Wongo C83_Bushong C71_Tetela C76_Ombo C105_Mbenga C36d_Lingala C142_Mondongo C104_Aka C101_Babole_Ma C101_Babole_Dz C32_Bobangi C323_Mpama C101_Babole_Ep C322_Zamba C141_Bonyala C22_Akwa C25E_Eboyi C25_Mboshi C25A_Bunji C25B_Olee C25C_Ondinga D12_Lengola C61_Mongo D23_Kibira-Kumu_1919 D311_Bila D201_Liko C401_Pakabete C43A_Baati H16c_Yombe B404_Ngubi B42_Sangu_Mb H42_Hunganna H11_Beembe H13_Kikunyi_1989 H131_Kisundi_Congo_Kimongo_1988 H16_Cimbala H16c_Kiyombe_DRC_1982 H16_Cilinji H16d_Ciwoyo_DRC_2012 H16_Cizobe H16_Kikongo H16b_Kindibu_2013 H16g_Ntandu H16g_Kimpangu_2012 H16_Kimbata_Ngidinga H16h_Kinkanu_2012 H16_Kimbeko C34_Sakata B865_Nzadi B85e_Mput B862_Lwel B85_Yanzi B864_Ngong B863_Pindi B503_Vili B501_Wanzi_E B52_Nzebi B78_Wuumu B77b_Fumu B63_Ndumu H21a_Kimbundu L13_Kwese K31_Luyana L52_Lunda K11_Ciokwe K14_Lwena K33_Kwangali K332_Rumanyo R11_Umbundu R31_Herero R21_Kwanyama R22_Ndonga L31a_Luba-Kasai L33_Luba-Shaba D28_Holoholo D20B_Vamba_1919 D43_Nyanga M61_Lenje M42_Bemba M54_Lamba JD66_Kiha JD62_Rundi JD65_Hangaza JE25_Mkwaya JE25_Jita JE25_Kilegi JE404_Shasi JE45_Nata JE42_Gusii JE403_Suba JE43_Kuria JE43_Kuria_Mago JE43_Kuria_Tari JE17_Gwere JE15_Luganda JE32_Luyia JE34_Samialugwe JE31_Lumasaaba JE31c_Bukusu JE23_Zinza JE21_Runyambo JE22_Haya JE13_Runyankore JE14_Rukiga F23_Sumbwa F22_Nyamwezi F21_Ntuzu F21_Sukuma F32_Nyaturucha F32_Nyaturuwil M13_Fipa M14_Rungu M15_Mambwe M21_Ndali M31_Nyakyusa M25_Safwa P31_Emakhua P31G_Ikorovere N21_Tumbuka_Malawi N31_Chewa S11_Shona S16_Kalanga S21_Venda K21_Lozi S31_Tswana S311_Shekgalagari S51_Tshwa S53_Tsonga S41_Xhosa S42_Zulu S44_Ndebele P21_Yao P23_Simakonde P25_Mabia P13_Matumbi G52_Ndamba N12_Ngoni G64_Pangwa G63_Bena F33_Langi G31_Zigua G23_Sambaa G24_Bondei G12_Kagulu G35_Luguru E71A_Upper_Pokomo E72a_Giryama E73_Digo G44a_Ngazija G44b_Ndzwani G44D_Maore G42a_Amu G41_Bajuni G412_Mwiini G401_Mwani G43_Kae G42_Swahili G42d_Unguja G22_Asu G22A_North_Pare G22B_South_Pare G39_Saghala E65_Gweno E623A_Kiseri E623D_Keni E623_Mkuu E621D_Kibosho E621B_Machame E53_Meru E621C_Siha E64_Kahe E622A_Kimochi E622C_Lema E55_Kamba_Kitu E55_Kamba E55_Kamba_Mach E51_Kikuyu E54_Tharaka E53_Igoji E53_Miutini E53_Tigania E53_Merutig E53_Imenti E53_Meruimenti
AddNode A311 N311
Fossil F311 N311 - 0.017652579784201
AddTag N312 B32_Kande B11a_Mpongwe B11b_Orungu B11c_Galwa B11d_Dyumba B11F_Enenga
AddNode A312 N312
Fossil F312 N312 - 0.0182037253037328
AddTag N313 B11a_Mpongwe B11b_Orungu B11c_Galwa B11d_Dyumba B11F_Enenga
AddNode A313 N313
Fossil F313 N313 - 0.0183539367352401
AddTag N314 B11a_Mpongwe B11b_Orungu
AddNode A314 N314
Fossil F314 N314 - 0.0184215553783811
AddTag N315 B11c_Galwa B11d_Dyumba B11F_Enenga
AddNode A315 N315
Fossil F315 N315 - 0.0183393927425844
AddTag N316 B11d_Dyumba B11F_Enenga
AddNode A316 N316
Fossil F316 N316 - 0.0183352071196194
AddTag N317 C85_Wongo C83_Bushong C71_Tetela C76_Ombo C105_Mbenga C36d_Lingala C142_Mondongo C104_Aka C101_Babole_Ma C101_Babole_Dz C32_Bobangi C323_Mpama C101_Babole_Ep C322_Zamba C141_Bonyala C22_Akwa C25E_Eboyi C25_Mboshi C25A_Bunji C25B_Olee C25C_Ondinga D12_Lengola C61_Mongo D23_Kibira-Kumu_1919 D311_Bila D201_Liko C401_Pakabete C43A_Baati H16c_Yombe B404_Ngubi B42_Sangu_Mb H42_Hunganna H11_Beembe H13_Kikunyi_1989 H131_Kisundi_Congo_Kimongo_1988 H16_Cimbala H16c_Kiyombe_DRC_1982 H16_Cilinji H16d_Ciwoyo_DRC_2012 H16_Cizobe H16_Kikongo H16b_Kindibu_2013 H16g_Ntandu H16g_Kimpangu_2012 H16_Kimbata_Ngidinga H16h_Kinkanu_2012 H16_Kimbeko C34_Sakata B865_Nzadi B85e_Mput B862_Lwel B85_Yanzi B864_Ngong B863_Pindi B503_Vili B501_Wanzi_E B52_Nzebi B78_Wuumu B77b_Fumu B63_Ndumu H21a_Kimbundu L13_Kwese K31_Luyana L52_Lunda K11_Ciokwe K14_Lwena K33_Kwangali K332_Rumanyo R11_Umbundu R31_Herero R21_Kwanyama R22_Ndonga L31a_Luba-Kasai L33_Luba-Shaba D28_Holoholo D20B_Vamba_1919 D43_Nyanga M61_Lenje M42_Bemba M54_Lamba JD66_Kiha JD62_Rundi JD65_Hangaza JE25_Mkwaya JE25_Jita JE25_Kilegi JE404_Shasi JE45_Nata JE42_Gusii JE403_Suba JE43_Kuria JE43_Kuria_Mago JE43_Kuria_Tari JE17_Gwere JE15_Luganda JE32_Luyia JE34_Samialugwe JE31_Lumasaaba JE31c_Bukusu JE23_Zinza JE21_Runyambo JE22_Haya JE13_Runyankore JE14_Rukiga F23_Sumbwa F22_Nyamwezi F21_Ntuzu F21_Sukuma F32_Nyaturucha F32_Nyaturuwil M13_Fipa M14_Rungu M15_Mambwe M21_Ndali M31_Nyakyusa M25_Safwa P31_Emakhua P31G_Ikorovere N21_Tumbuka_Malawi N31_Chewa S11_Shona S16_Kalanga S21_Venda K21_Lozi S31_Tswana S311_Shekgalagari S51_Tshwa S53_Tsonga S41_Xhosa S42_Zulu S44_Ndebele P21_Yao P23_Simakonde P25_Mabia P13_Matumbi G52_Ndamba N12_Ngoni G64_Pangwa G63_Bena F33_Langi G31_Zigua G23_Sambaa G24_Bondei G12_Kagulu G35_Luguru E71A_Upper_Pokomo E72a_Giryama E73_Digo G44a_Ngazija G44b_Ndzwani G44D_Maore G42a_Amu G41_Bajuni G412_Mwiini G401_Mwani G43_Kae G42_Swahili G42d_Unguja G22_Asu G22A_North_Pare G22B_South_Pare G39_Saghala E65_Gweno E623A_Kiseri E623D_Keni E623_Mkuu E621D_Kibosho E621B_Machame E53_Meru E621C_Siha E64_Kahe E622A_Kimochi E622C_Lema E55_Kamba_Kitu E55_Kamba E55_Kamba_Mach E51_Kikuyu E54_Tharaka E53_Igoji E53_Miutini E53_Tigania E53_Merutig E53_Imenti E53_Meruimenti
AddNode A317 N317
Fossil F317 N317 - 0.0177214280614175
AddTag N318 C85_Wongo C83_Bushong C71_Tetela C76_Ombo C105_Mbenga C36d_Lingala C142_Mondongo C104_Aka C101_Babole_Ma C101_Babole_Dz C32_Bobangi C323_Mpama C101_Babole_Ep C322_Zamba C141_Bonyala C22_Akwa C25E_Eboyi C25_Mboshi C25A_Bunji C25B_Olee C25C_Ondinga D12_Lengola C61_Mongo D23_Kibira-Kumu_1919 D311_Bila D201_Liko C401_Pakabete C43A_Baati
AddNode A318 N318
Fossil F318 N318 - 0.0182538045900305
AddTag N319 C85_Wongo C83_Bushong C71_Tetela C76_Ombo
AddNode A319 N319
Fossil F319 N319 - 0.0180721041337837
AddTag N320 C85_Wongo C83_Bushong
AddNode A320 N320
Fossil F320 N320 - 0.0176644335628101
AddTag N321 C71_Tetela C76_Ombo
AddNode A321 N321
Fossil F321 N321 - 0.0175956990189052
AddTag N322 C105_Mbenga C36d_Lingala C142_Mondongo C104_Aka C101_Babole_Ma C101_Babole_Dz C32_Bobangi C323_Mpama C101_Babole_Ep C322_Zamba C141_Bonyala C22_Akwa C25E_Eboyi C25_Mboshi C25A_Bunji C25B_Olee C25C_Ondinga D12_Lengola C61_Mongo D23_Kibira-Kumu_1919 D311_Bila D201_Liko C401_Pakabete C43A_Baati
AddNode A322 N322
Fossil F322 N322 - 0.0181487327917532
AddTag N323 C105_Mbenga C36d_Lingala C142_Mondongo C104_Aka C101_Babole_Ma C101_Babole_Dz C32_Bobangi C323_Mpama C101_Babole_Ep C322_Zamba C141_Bonyala C22_Akwa C25E_Eboyi C25_Mboshi C25A_Bunji C25B_Olee C25C_Ondinga
AddNode A323 N323
Fossil F323 N323 - 0.0180467625196706
AddTag N324 C105_Mbenga C36d_Lingala C142_Mondongo
AddNode A324 N324
Fossil F324 N324 - 0.01783219008377
AddTag N325 C105_Mbenga C36d_Lingala
AddNode A325 N325
Fossil F325 N325 - 0.017873533550723
AddTag N326 C104_Aka C101_Babole_Ma C101_Babole_Dz C32_Bobangi C323_Mpama C101_Babole_Ep C322_Zamba C141_Bonyala C22_Akwa C25E_Eboyi C25_Mboshi C25A_Bunji C25B_Olee C25C_Ondinga
AddNode A326 N326
Fossil F326 N326 - 0.0179056119704193
AddTag N327 C104_Aka C101_Babole_Ma C101_Babole_Dz
AddNode A327 N327
Fossil F327 N327 - 0.0178215040608736
AddTag N328 C101_Babole_Ma C101_Babole_Dz
AddNode A328 N328
Fossil F328 N328 - 0.0177969279473168
AddTag N329 C32_Bobangi C323_Mpama C101_Babole_Ep C322_Zamba C141_Bonyala C22_Akwa C25E_Eboyi C25_Mboshi C25A_Bunji C25B_Olee C25C_Ondinga
AddNode A329 N329
Fossil F329 N329 - 0.017990097819222
AddTag N330 C32_Bobangi C323_Mpama C101_Babole_Ep C322_Zamba
AddNode A330 N330
Fossil F330 N330 - 0.0180150286986008
AddTag N331 C323_Mpama C101_Babole_Ep C322_Zamba
AddNode A331 N331
Fossil F331 N331 - 0.0180166886122998
AddTag N332 C101_Babole_Ep C322_Zamba
AddNode A332 N332
Fossil F332 N332 - 0.0180902809196885
AddTag N333 C141_Bonyala C22_Akwa C25E_Eboyi C25_Mboshi C25A_Bunji C25B_Olee C25C_Ondinga
AddNode A333 N333
Fossil F333 N333 - 0.0178802822846042
AddTag N334 C141_Bonyala C22_Akwa
AddNode A334 N334
Fossil F334 N334 - 0.0179315376861435
AddTag N335 C25E_Eboyi C25_Mboshi C25A_Bunji C25B_Olee C25C_Ondinga
AddNode A335 N335
Fossil F335 N335 - 0.0178661393342944
AddTag N336 C25_Mboshi C25A_Bunji C25B_Olee C25C_Ondinga
AddNode A336 N336
Fossil F336 N336 - 0.0178698532904237
AddTag N337 C25A_Bunji C25B_Olee C25C_Ondinga
AddNode A337 N337
Fossil F337 N337 - 0.01788967191511
AddTag N338 C25B_Olee C25C_Ondinga
AddNode A338 N338
Fossil F338 N338 - 0.0178982240997812
AddTag N339 D12_Lengola C61_Mongo D23_Kibira-Kumu_1919 D311_Bila D201_Liko C401_Pakabete C43A_Baati
AddNode A339 N339
Fossil F339 N339 - 0.0177673582791032
AddTag N340 D12_Lengola C61_Mongo
AddNode A340 N340
Fossil F340 N340 - 0.0176456749658914
AddTag N341 D23_Kibira-Kumu_1919 D311_Bila D201_Liko C401_Pakabete C43A_Baati
AddNode A341 N341
Fossil F341 N341 - 0.0170430875930615
AddTag N342 D23_Kibira-Kumu_1919 D311_Bila
AddNode A342 N342
Fossil F342 N342 - 0.0165981247938947
AddTag N343 D201_Liko C401_Pakabete C43A_Baati
AddNode A343 N343
Fossil F343 N343 - 0.0171846535509257
AddTag N344 C401_Pakabete C43A_Baati
AddNode A344 N344
Fossil F344 N344 - 0.0174889647621954
AddTag N345 H16c_Yombe B404_Ngubi B42_Sangu_Mb H42_Hunganna H11_Beembe H13_Kikunyi_1989 H131_Kisundi_Congo_Kimongo_1988 H16_Cimbala H16c_Kiyombe_DRC_1982 H16_Cilinji H16d_Ciwoyo_DRC_2012 H16_Cizobe H16_Kikongo H16b_Kindibu_2013 H16g_Ntandu H16g_Kimpangu_2012 H16_Kimbata_Ngidinga H16h_Kinkanu_2012 H16_Kimbeko C34_Sakata B865_Nzadi B85e_Mput B862_Lwel B85_Yanzi B864_Ngong B863_Pindi B503_Vili B501_Wanzi_E B52_Nzebi B78_Wuumu B77b_Fumu B63_Ndumu H21a_Kimbundu L13_Kwese K31_Luyana L52_Lunda K11_Ciokwe K14_Lwena K33_Kwangali K332_Rumanyo R11_Umbundu R31_Herero R21_Kwanyama R22_Ndonga L31a_Luba-Kasai L33_Luba-Shaba D28_Holoholo D20B_Vamba_1919 D43_Nyanga M61_Lenje M42_Bemba M54_Lamba JD66_Kiha JD62_Rundi JD65_Hangaza JE25_Mkwaya JE25_Jita JE25_Kilegi JE404_Shasi JE45_Nata JE42_Gusii JE403_Suba JE43_Kuria JE43_Kuria_Mago JE43_Kuria_Tari JE17_Gwere JE15_Luganda JE32_Luyia JE34_Samialugwe JE31_Lumasaaba JE31c_Bukusu JE23_Zinza JE21_Runyambo JE22_Haya JE13_Runyankore JE14_Rukiga F23_Sumbwa F22_Nyamwezi F21_Ntuzu F21_Sukuma F32_Nyaturucha F32_Nyaturuwil M13_Fipa M14_Rungu M15_Mambwe M21_Ndali M31_Nyakyusa M25_Safwa P31_Emakhua P31G_Ikorovere N21_Tumbuka_Malawi N31_Chewa S11_Shona S16_Kalanga S21_Venda K21_Lozi S31_Tswana S311_Shekgalagari S51_Tshwa S53_Tsonga S41_Xhosa S42_Zulu S44_Ndebele P21_Yao P23_Simakonde P25_Mabia P13_Matumbi G52_Ndamba N12_Ngoni G64_Pangwa G63_Bena F33_Langi G31_Zigua G23_Sambaa G24_Bondei G12_Kagulu G35_Luguru E71A_Upper_Pokomo E72a_Giryama E73_Digo G44a_Ngazija G44b_Ndzwani G44D_Maore G42a_Amu G41_Bajuni G412_Mwiini G401_Mwani G43_Kae G42_Swahili G42d_Unguja G22_Asu G22A_North_Pare G22B_South_Pare G39_Saghala E65_Gweno E623A_Kiseri E623D_Keni E623_Mkuu E621D_Kibosho E621B_Machame E53_Meru E621C_Siha E64_Kahe E622A_Kimochi E622C_Lema E55_Kamba_Kitu E55_Kamba E55_Kamba_Mach E51_Kikuyu E54_Tharaka E53_Igoji E53_Miutini E53_Tigania E53_Merutig E53_Imenti E53_Meruimenti
AddNode A345 N345
Fossil F345 N345 - 0.0176224632442836
AddTag N346 H16c_Yombe B404_Ngubi B42_Sangu_Mb H42_Hunganna H11_Beembe H13_Kikunyi_1989 H131_Kisundi_Congo_Kimongo_1988 H16_Cimbala H16c_Kiyombe_DRC_1982 H16_Cilinji H16d_Ciwoyo_DRC_2012 H16_Cizobe H16_Kikongo H16b_Kindibu_2013 H16g_Ntandu H16g_Kimpangu_2012 H16_Kimbata_Ngidinga H16h_Kinkanu_2012 H16_Kimbeko C34_Sakata B865_Nzadi B85e_Mput B862_Lwel B85_Yanzi B864_Ngong B863_Pindi B503_Vili B501_Wanzi_E B52_Nzebi B78_Wuumu B77b_Fumu B63_Ndumu
AddNode A346 N346
Fossil F346 N346 - 0.0175800044797534
AddTag N347 H16c_Yombe B404_Ngubi B42_Sangu_Mb H42_Hunganna H11_Beembe H13_Kikunyi_1989 H131_Kisundi_Congo_Kimongo_1988 H16_Cimbala H16c_Kiyombe_DRC_1982 H16_Cilinji H16d_Ciwoyo_DRC_2012 H16_Cizobe H16_Kikongo H16b_Kindibu_2013 H16g_Ntandu H16g_Kimpangu_2012 H16_Kimbata_Ngidinga H16h_Kinkanu_2012 H16_Kimbeko
AddNode A347 N347
Fossil F347 N347 - 0.017594184114056
AddTag N348 H16c_Yombe B404_Ngubi B42_Sangu_Mb
AddNode A348 N348
Fossil F348 N348 - 0.0180468085679101
AddTag N349 B404_Ngubi B42_Sangu_Mb
AddNode A349 N349
Fossil F349 N349 - 0.0183177277255211
AddTag N350 H42_Hunganna H11_Beembe H13_Kikunyi_1989 H131_Kisundi_Congo_Kimongo_1988 H16_Cimbala H16c_Kiyombe_DRC_1982 H16_Cilinji H16d_Ciwoyo_DRC_2012 H16_Cizobe H16_Kikongo H16b_Kindibu_2013 H16g_Ntandu H16g_Kimpangu_2012 H16_Kimbata_Ngidinga H16h_Kinkanu_2012 H16_Kimbeko
AddNode A350 N350
Fossil F350 N350 - 0.0175560557360278
AddTag N351 H11_Beembe H13_Kikunyi_1989 H131_Kisundi_Congo_Kimongo_1988 H16_Cimbala H16c_Kiyombe_DRC_1982 H16_Cilinji H16d_Ciwoyo_DRC_2012 H16_Cizobe H16_Kikongo H16b_Kindibu_2013 H16g_Ntandu H16g_Kimpangu_2012 H16_Kimbata_Ngidinga H16h_Kinkanu_2012 H16_Kimbeko
AddNode A351 N351
Fossil F351 N351 - 0.0176544108701491
AddTag N352 H11_Beembe H13_Kikunyi_1989 H131_Kisundi_Congo_Kimongo_1988
AddNode A352 N352
Fossil F352 N352 - 0.0178223147868676
AddTag N353 H13_Kikunyi_1989 H131_Kisundi_Congo_Kimongo_1988
AddNode A353 N353
Fossil F353 N353 - 0.0179166505530473
AddTag N354 H16_Cimbala H16c_Kiyombe_DRC_1982 H16_Cilinji H16d_Ciwoyo_DRC_2012 H16_Cizobe H16_Kikongo H16b_Kindibu_2013 H16g_Ntandu H16g_Kimpangu_2012 H16_Kimbata_Ngidinga H16h_Kinkanu_2012 H16_Kimbeko
AddNode A354 N354
Fossil F354 N354 - 0.0175967752546657
AddTag N355 H16_Cimbala H16c_Kiyombe_DRC_1982 H16_Cilinji H16d_Ciwoyo_DRC_2012 H16_Cizobe
AddNode A355 N355
Fossil F355 N355 - 0.0177844260216185
AddTag N356 H16c_Kiyombe_DRC_1982 H16_Cilinji H16d_Ciwoyo_DRC_2012 H16_Cizobe
AddNode A356 N356
Fossil F356 N356 - 0.0180003871163389
AddTag N357 H16_Cilinji H16d_Ciwoyo_DRC_2012 H16_Cizobe
AddNode A357 N357
Fossil F357 N357 - 0.0181038066289563
AddTag N358 H16d_Ciwoyo_DRC_2012 H16_Cizobe
AddNode A358 N358
Fossil F358 N358 - 0.0180930373594978
AddTag N359 H16_Kikongo H16b_Kindibu_2013 H16g_Ntandu H16g_Kimpangu_2012 H16_Kimbata_Ngidinga H16h_Kinkanu_2012 H16_Kimbeko
AddNode A359 N359
Fossil F359 N359 - 0.0174550398508961
AddTag N360 H16b_Kindibu_2013 H16g_Ntandu H16g_Kimpangu_2012 H16_Kimbata_Ngidinga H16h_Kinkanu_2012 H16_Kimbeko
AddNode A360 N360
Fossil F360 N360 - 0.0174541020700729
AddTag N361 H16g_Ntandu H16g_Kimpangu_2012 H16_Kimbata_Ngidinga H16h_Kinkanu_2012 H16_Kimbeko
AddNode A361 N361
Fossil F361 N361 - 0.0174315937986258
AddTag N362 H16g_Kimpangu_2012 H16_Kimbata_Ngidinga H16h_Kinkanu_2012 H16_Kimbeko
AddNode A362 N362
Fossil F362 N362 - 0.0174000090377137
AddTag N363 H16_Kimbata_Ngidinga H16h_Kinkanu_2012 H16_Kimbeko
AddNode A363 N363
Fossil F363 N363 - 0.0173692800128737
AddTag N364 H16h_Kinkanu_2012 H16_Kimbeko
AddNode A364 N364
Fossil F364 N364 - 0.0173555876154101
AddTag N365 C34_Sakata B865_Nzadi B85e_Mput B862_Lwel B85_Yanzi B864_Ngong B863_Pindi B503_Vili B501_Wanzi_E B52_Nzebi B78_Wuumu B77b_Fumu B63_Ndumu
AddNode A365 N365
Fossil F365 N365 - 0.0176152960081742
AddTag N366 C34_Sakata B865_Nzadi B85e_Mput B862_Lwel B85_Yanzi B864_Ngong B863_Pindi
AddNode A366 N366
Fossil F366 N366 - 0.0177134972411163
AddTag N367 B865_Nzadi B85e_Mput B862_Lwel B85_Yanzi B864_Ngong B863_Pindi
AddNode A367 N367
Fossil F367 N367 - 0.0176943273953048
AddTag N368 B85e_Mput B862_Lwel B85_Yanzi B864_Ngong B863_Pindi
AddNode A368 N368
Fossil F368 N368 - 0.0176546142816234
AddTag N369 B85e_Mput B862_Lwel
AddNode A369 N369
Fossil F369 N369 - 0.0177368744809077
AddTag N370 B85_Yanzi B864_Ngong B863_Pindi
AddNode A370 N370
Fossil F370 N370 - 0.0175875423839009
AddTag N371 B85_Yanzi B864_Ngong
AddNode A371 N371
Fossil F371 N371 - 0.0175883067042976
AddTag N372 B503_Vili B501_Wanzi_E B52_Nzebi B78_Wuumu B77b_Fumu B63_Ndumu
AddNode A372 N372
Fossil F372 N372 - 0.0177004368207234
AddTag N373 B503_Vili B501_Wanzi_E B52_Nzebi
AddNode A373 N373
Fossil F373 N373 - 0.0179811347914527
AddTag N374 B501_Wanzi_E B52_Nzebi
AddNode A374 N374
Fossil F374 N374 - 0.0180061272574263
AddTag N375 B78_Wuumu B77b_Fumu B63_Ndumu
AddNode A375 N375
Fossil F375 N375 - 0.0177203338388805
AddTag N376 B78_Wuumu B77b_Fumu
AddNode A376 N376
Fossil F376 N376 - 0.0176472744465349
AddTag N377 H21a_Kimbundu L13_Kwese K31_Luyana L52_Lunda K11_Ciokwe K14_Lwena K33_Kwangali K332_Rumanyo R11_Umbundu R31_Herero R21_Kwanyama R22_Ndonga L31a_Luba-Kasai L33_Luba-Shaba D28_Holoholo D20B_Vamba_1919 D43_Nyanga M61_Lenje M42_Bemba M54_Lamba JD66_Kiha JD62_Rundi JD65_Hangaza JE25_Mkwaya JE25_Jita JE25_Kilegi JE404_Shasi JE45_Nata JE42_Gusii JE403_Suba JE43_Kuria JE43_Kuria_Mago JE43_Kuria_Tari JE17_Gwere JE15_Luganda JE32_Luyia JE34_Samialugwe JE31_Lumasaaba JE31c_Bukusu JE23_Zinza JE21_Runyambo JE22_Haya JE13_Runyankore JE14_Rukiga F23_Sumbwa F22_Nyamwezi F21_Ntuzu F21_Sukuma F32_Nyaturucha F32_Nyaturuwil M13_Fipa M14_Rungu M15_Mambwe M21_Ndali M31_Nyakyusa M25_Safwa P31_Emakhua P31G_Ikorovere N21_Tumbuka_Malawi N31_Chewa S11_Shona S16_Kalanga S21_Venda K21_Lozi S31_Tswana S311_Shekgalagari S51_Tshwa S53_Tsonga S41_Xhosa S42_Zulu S44_Ndebele P21_Yao P23_Simakonde P25_Mabia P13_Matumbi G52_Ndamba N12_Ngoni G64_Pangwa G63_Bena F33_Langi G31_Zigua G23_Sambaa G24_Bondei G12_Kagulu G35_Luguru E71A_Upper_Pokomo E72a_Giryama E73_Digo G44a_Ngazija G44b_Ndzwani G44D_Maore G42a_Amu G41_Bajuni G412_Mwiini G401_Mwani G43_Kae G42_Swahili G42d_Unguja G22_Asu G22A_North_Pare G22B_South_Pare G39_Saghala E65_Gweno E623A_Kiseri E623D_Keni E623_Mkuu E621D_Kibosho E621B_Machame E53_Meru E621C_Siha E64_Kahe E622A_Kimochi E622C_Lema E55_Kamba_Kitu E55_Kamba E55_Kamba_Mach E51_Kikuyu E54_Tharaka E53_Igoji E53_Miutini E53_Tigania E53_Merutig E53_Imenti E53_Meruimenti
AddNode A377 N377
Fossil F377 N377 - 0.0170611759265527
AddTag N378 H21a_Kimbundu L13_Kwese
AddNode A378 N378
Fossil F378 N378 - 0.0166638252553954
AddTag N379 K31_Luyana L52_Lunda K11_Ciokwe K14_Lwena K33_Kwangali K332_Rumanyo R11_Umbundu R31_Herero R21_Kwanyama R22_Ndonga L31a_Luba-Kasai L33_Luba-Shaba D28_Holoholo D20B_Vamba_1919 D43_Nyanga M61_Lenje M42_Bemba M54_Lamba JD66_Kiha JD62_Rundi JD65_Hangaza JE25_Mkwaya JE25_Jita JE25_Kilegi JE404_Shasi JE45_Nata JE42_Gusii JE403_Suba JE43_Kuria JE43_Kuria_Mago JE43_Kuria_Tari JE17_Gwere JE15_Luganda JE32_Luyia JE34_Samialugwe JE31_Lumasaaba JE31c_Bukusu JE23_Zinza JE21_Runyambo JE22_Haya JE13_Runyankore JE14_Rukiga F23_Sumbwa F22_Nyamwezi F21_Ntuzu F21_Sukuma F32_Nyaturucha F32_Nyaturuwil M13_Fipa M14_Rungu M15_Mambwe M21_Ndali M31_Nyakyusa M25_Safwa P31_Emakhua P31G_Ikorovere N21_Tumbuka_Malawi N31_Chewa S11_Shona S16_Kalanga S21_Venda K21_Lozi S31_Tswana S311_Shekgalagari S51_Tshwa S53_Tsonga S41_Xhosa S42_Zulu S44_Ndebele P21_Yao P23_Simakonde P25_Mabia P13_Matumbi G52_Ndamba N12_Ngoni G64_Pangwa G63_Bena F33_Langi G31_Zigua G23_Sambaa G24_Bondei G12_Kagulu G35_Luguru E71A_Upper_Pokomo E72a_Giryama E73_Digo G44a_Ngazija G44b_Ndzwani G44D_Maore G42a_Amu G41_Bajuni G412_Mwiini G401_Mwani G43_Kae G42_Swahili G42d_Unguja G22_Asu G22A_North_Pare G22B_South_Pare G39_Saghala E65_Gweno E623A_Kiseri E623D_Keni E623_Mkuu E621D_Kibosho E621B_Machame E53_Meru E621C_Siha E64_Kahe E622A_Kimochi E622C_Lema E55_Kamba_Kitu E55_Kamba E55_Kamba_Mach E51_Kikuyu E54_Tharaka E53_Igoji E53_Miutini E53_Tigania E53_Merutig E53_Imenti E53_Meruimenti
AddNode A379 N379
Fossil F379 N379 - 0.0157275536518259
AddTag N380 K31_Luyana L52_Lunda K11_Ciokwe K14_Lwena K33_Kwangali K332_Rumanyo R11_Umbundu R31_Herero R21_Kwanyama R22_Ndonga
AddNode A380 N380
Fossil F380 N380 - 0.0135581455833438
AddTag N381 L52_Lunda K11_Ciokwe K14_Lwena K33_Kwangali K332_Rumanyo R11_Umbundu R31_Herero R21_Kwanyama R22_Ndonga
AddNode A381 N381
Fossil F381 N381 - 0.0134789565414492
AddTag N382 K11_Ciokwe K14_Lwena K33_Kwangali K332_Rumanyo R11_Umbundu R31_Herero R21_Kwanyama R22_Ndonga
AddNode A382 N382
Fossil F382 N382 - 0.0130699230350828
AddTag N383 K11_Ciokwe K14_Lwena
AddNode A383 N383
Fossil F383 N383 - 0.0135161906311549
AddTag N384 K33_Kwangali K332_Rumanyo R11_Umbundu R31_Herero R21_Kwanyama R22_Ndonga
AddNode A384 N384
Fossil F384 N384 - 0.0125622629733515
AddTag N385 K33_Kwangali K332_Rumanyo
AddNode A385 N385
Fossil F385 N385 - 0.0124022671464531
AddTag N386 R11_Umbundu R31_Herero R21_Kwanyama R22_Ndonga
AddNode A386 N386
Fossil F386 N386 - 0.0124110233939875
AddTag N387 R31_Herero R21_Kwanyama R22_Ndonga
AddNode A387 N387
Fossil F387 N387 - 0.0120955734739706
AddTag N388 R21_Kwanyama R22_Ndonga
AddNode A388 N388
Fossil F388 N388 - 0.0120127631650805
AddTag N389 L31a_Luba-Kasai L33_Luba-Shaba D28_Holoholo D20B_Vamba_1919 D43_Nyanga M61_Lenje M42_Bemba M54_Lamba JD66_Kiha JD62_Rundi JD65_Hangaza JE25_Mkwaya JE25_Jita JE25_Kilegi JE404_Shasi JE45_Nata JE42_Gusii JE403_Suba JE43_Kuria JE43_Kuria_Mago JE43_Kuria_Tari JE17_Gwere JE15_Luganda JE32_Luyia JE34_Samialugwe JE31_Lumasaaba JE31c_Bukusu JE23_Zinza JE21_Runyambo JE22_Haya JE13_Runyankore JE14_Rukiga F23_Sumbwa F22_Nyamwezi F21_Ntuzu F21_Sukuma F32_Nyaturucha F32_Nyaturuwil M13_Fipa M14_Rungu M15_Mambwe M21_Ndali M31_Nyakyusa M25_Safwa P31_Emakhua P31G_Ikorovere N21_Tumbuka_Malawi N31_Chewa S11_Shona S16_Kalanga S21_Venda K21_Lozi S31_Tswana S311_Shekgalagari S51_Tshwa S53_Tsonga S41_Xhosa S42_Zulu S44_Ndebele P21_Yao P23_Simakonde P25_Mabia P13_Matumbi G52_Ndamba N12_Ngoni G64_Pangwa G63_Bena F33_Langi G31_Zigua G23_Sambaa G24_Bondei G12_Kagulu G35_Luguru E71A_Upper_Pokomo E72a_Giryama E73_Digo G44a_Ngazija G44b_Ndzwani G44D_Maore G42a_Amu G41_Bajuni G412_Mwiini G401_Mwani G43_Kae G42_Swahili G42d_Unguja G22_Asu G22A_North_Pare G22B_South_Pare G39_Saghala E65_Gweno E623A_Kiseri E623D_Keni E623_Mkuu E621D_Kibosho E621B_Machame E53_Meru E621C_Siha E64_Kahe E622A_Kimochi E622C_Lema E55_Kamba_Kitu E55_Kamba E55_Kamba_Mach E51_Kikuyu E54_Tharaka E53_Igoji E53_Miutini E53_Tigania E53_Merutig E53_Imenti E53_Meruimenti
AddNode A389 N389
Fossil F389 N389 - 0.015496378314475
AddTag N390 L31a_Luba-Kasai L33_Luba-Shaba
AddNode A390 N390
Fossil F390 N390 - 0.015382369925811
AddTag N391 D28_Holoholo D20B_Vamba_1919 D43_Nyanga M61_Lenje M42_Bemba M54_Lamba JD66_Kiha JD62_Rundi JD65_Hangaza JE25_Mkwaya JE25_Jita JE25_Kilegi JE404_Shasi JE45_Nata JE42_Gusii JE403_Suba JE43_Kuria JE43_Kuria_Mago JE43_Kuria_Tari JE17_Gwere JE15_Luganda JE32_Luyia JE34_Samialugwe JE31_Lumasaaba JE31c_Bukusu JE23_Zinza JE21_Runyambo JE22_Haya JE13_Runyankore JE14_Rukiga F23_Sumbwa F22_Nyamwezi F21_Ntuzu F21_Sukuma F32_Nyaturucha F32_Nyaturuwil M13_Fipa M14_Rungu M15_Mambwe M21_Ndali M31_Nyakyusa M25_Safwa P31_Emakhua P31G_Ikorovere N21_Tumbuka_Malawi N31_Chewa S11_Shona S16_Kalanga S21_Venda K21_Lozi S31_Tswana S311_Shekgalagari S51_Tshwa S53_Tsonga S41_Xhosa S42_Zulu S44_Ndebele P21_Yao P23_Simakonde P25_Mabia P13_Matumbi G52_Ndamba N12_Ngoni G64_Pangwa G63_Bena F33_Langi G31_Zigua G23_Sambaa G24_Bondei G12_Kagulu G35_Luguru E71A_Upper_Pokomo E72a_Giryama E73_Digo G44a_Ngazija G44b_Ndzwani G44D_Maore G42a_Amu G41_Bajuni G412_Mwiini G401_Mwani G43_Kae G42_Swahili G42d_Unguja G22_Asu G22A_North_Pare G22B_South_Pare G39_Saghala E65_Gweno E623A_Kiseri E623D_Keni E623_Mkuu E621D_Kibosho E621B_Machame E53_Meru E621C_Siha E64_Kahe E622A_Kimochi E622C_Lema E55_Kamba_Kitu E55_Kamba E55_Kamba_Mach E51_Kikuyu E54_Tharaka E53_Igoji E53_Miutini E53_Tigania E53_Merutig E53_Imenti E53_Meruimenti
AddNode A391 N391
Fossil F391 N391 - 0.0138813836632613
AddTag N392 D28_Holoholo D20B_Vamba_1919 D43_Nyanga
AddNode A392 N392
Fossil F392 N392 - 0.0141571450724024
AddTag N393 D20B_Vamba_1919 D43_Nyanga
AddNode A393 N393
Fossil F393 N393 - 0.0144992597499574
AddTag N394 M61_Lenje M42_Bemba M54_Lamba JD66_Kiha JD62_Rundi JD65_Hangaza JE25_Mkwaya JE25_Jita JE25_Kilegi JE404_Shasi JE45_Nata JE42_Gusii JE403_Suba JE43_Kuria JE43_Kuria_Mago JE43_Kuria_Tari JE17_Gwere JE15_Luganda JE32_Luyia JE34_Samialugwe JE31_Lumasaaba JE31c_Bukusu JE23_Zinza JE21_Runyambo JE22_Haya JE13_Runyankore JE14_Rukiga F23_Sumbwa F22_Nyamwezi F21_Ntuzu F21_Sukuma F32_Nyaturucha F32_Nyaturuwil M13_Fipa M14_Rungu M15_Mambwe M21_Ndali M31_Nyakyusa M25_Safwa P31_Emakhua P31G_Ikorovere N21_Tumbuka_Malawi N31_Chewa S11_Shona S16_Kalanga S21_Venda K21_Lozi S31_Tswana S311_Shekgalagari S51_Tshwa S53_Tsonga S41_Xhosa S42_Zulu S44_Ndebele P21_Yao P23_Simakonde P25_Mabia P13_Matumbi G52_Ndamba N12_Ngoni G64_Pangwa G63_Bena F33_Langi G31_Zigua G23_Sambaa G24_Bondei G12_Kagulu G35_Luguru E71A_Upper_Pokomo E72a_Giryama E73_Digo G44a_Ngazija G44b_Ndzwani G44D_Maore G42a_Amu G41_Bajuni G412_Mwiini G401_Mwani G43_Kae G42_Swahili G42d_Unguja G22_Asu G22A_North_Pare G22B_South_Pare G39_Saghala E65_Gweno E623A_Kiseri E623D_Keni E623_Mkuu E621D_Kibosho E621B_Machame E53_Meru E621C_Siha E64_Kahe E622A_Kimochi E622C_Lema E55_Kamba_Kitu E55_Kamba E55_Kamba_Mach E51_Kikuyu E54_Tharaka E53_Igoji E53_Miutini E53_Tigania E53_Merutig E53_Imenti E53_Meruimenti
AddNode A394 N394
Fossil F394 N394 - 0.0125547089762782
AddTag N395 M61_Lenje M42_Bemba M54_Lamba
AddNode A395 N395
Fossil F395 N395 - 0.0125441264225138
AddTag N396 M42_Bemba M54_Lamba
AddNode A396 N396
Fossil F396 N396 - 0.0124463208907879
AddTag N397 JD66_Kiha JD62_Rundi JD65_Hangaza JE25_Mkwaya JE25_Jita JE25_Kilegi JE404_Shasi JE45_Nata JE42_Gusii JE403_Suba JE43_Kuria JE43_Kuria_Mago JE43_Kuria_Tari JE17_Gwere JE15_Luganda JE32_Luyia JE34_Samialugwe JE31_Lumasaaba JE31c_Bukusu JE23_Zinza JE21_Runyambo JE22_Haya JE13_Runyankore JE14_Rukiga F23_Sumbwa F22_Nyamwezi F21_Ntuzu F21_Sukuma F32_Nyaturucha F32_Nyaturuwil M13_Fipa M14_Rungu M15_Mambwe M21_Ndali M31_Nyakyusa M25_Safwa P31_Emakhua P31G_Ikorovere N21_Tumbuka_Malawi N31_Chewa S11_Shona S16_Kalanga S21_Venda K21_Lozi S31_Tswana S311_Shekgalagari S51_Tshwa S53_Tsonga S41_Xhosa S42_Zulu S44_Ndebele P21_Yao P23_Simakonde P25_Mabia P13_Matumbi G52_Ndamba N12_Ngoni G64_Pangwa G63_Bena F33_Langi G31_Zigua G23_Sambaa G24_Bondei G12_Kagulu G35_Luguru E71A_Upper_Pokomo E72a_Giryama E73_Digo G44a_Ngazija G44b_Ndzwani G44D_Maore G42a_Amu G41_Bajuni G412_Mwiini G401_Mwani G43_Kae G42_Swahili G42d_Unguja G22_Asu G22A_North_Pare G22B_South_Pare G39_Saghala E65_Gweno E623A_Kiseri E623D_Keni E623_Mkuu E621D_Kibosho E621B_Machame E53_Meru E621C_Siha E64_Kahe E622A_Kimochi E622C_Lema E55_Kamba_Kitu E55_Kamba E55_Kamba_Mach E51_Kikuyu E54_Tharaka E53_Igoji E53_Miutini E53_Tigania E53_Merutig E53_Imenti E53_Meruimenti
AddNode A397 N397
Fossil F397 N397 - 0.0124385134113117
AddTag N398 JD66_Kiha JD62_Rundi JD65_Hangaza JE25_Mkwaya JE25_Jita JE25_Kilegi JE404_Shasi JE45_Nata JE42_Gusii JE403_Suba JE43_Kuria JE43_Kuria_Mago JE43_Kuria_Tari JE17_Gwere JE15_Luganda JE32_Luyia JE34_Samialugwe JE31_Lumasaaba JE31c_Bukusu JE23_Zinza JE21_Runyambo JE22_Haya JE13_Runyankore JE14_Rukiga
AddNode A398 N398
Fossil F398 N398 - 0.0122852529305654
AddTag N399 JD66_Kiha JD62_Rundi JD65_Hangaza
AddNode A399 N399
Fossil F399 N399 - 0.0133747659159929
AddTag N400 JD62_Rundi JD65_Hangaza
AddNode A400 N400
Fossil F400 N400 - 0.0133518370470856
AddTag N401 JE25_Mkwaya JE25_Jita JE25_Kilegi JE404_Shasi JE45_Nata JE42_Gusii JE403_Suba JE43_Kuria JE43_Kuria_Mago JE43_Kuria_Tari JE17_Gwere JE15_Luganda JE32_Luyia JE34_Samialugwe JE31_Lumasaaba JE31c_Bukusu JE23_Zinza JE21_Runyambo JE22_Haya JE13_Runyankore JE14_Rukiga
AddNode A401 N401
Fossil F401 N401 - 0.0114609093617602
AddTag N402 JE25_Mkwaya JE25_Jita JE25_Kilegi JE404_Shasi JE45_Nata JE42_Gusii JE403_Suba JE43_Kuria JE43_Kuria_Mago JE43_Kuria_Tari
AddNode A402 N402
Fossil F402 N402 - 0.0111781389810315
AddTag N403 JE25_Mkwaya JE25_Jita JE25_Kilegi
AddNode A403 N403
Fossil F403 N403 - 0.0113238228773742
AddTag N404 JE25_Jita JE25_Kilegi
AddNode A404 N404
Fossil F404 N404 - 0.011404607970958
AddTag N405 JE404_Shasi JE45_Nata JE42_Gusii JE403_Suba JE43_Kuria JE43_Kuria_Mago JE43_Kuria_Tari
AddNode A405 N405
Fossil F405 N405 - 0.0110985618292616
AddTag N406 JE404_Shasi JE45_Nata
AddNode A406 N406
Fossil F406 N406 - 0.0110812321697887
AddTag N407 JE42_Gusii JE403_Suba JE43_Kuria JE43_Kuria_Mago JE43_Kuria_Tari
AddNode A407 N407
Fossil F407 N407 - 0.011118277100565
AddTag N408 JE403_Suba JE43_Kuria JE43_Kuria_Mago JE43_Kuria_Tari
AddNode A408 N408
Fossil F408 N408 - 0.011195836891676
AddTag N409 JE43_Kuria JE43_Kuria_Mago JE43_Kuria_Tari
AddNode A409 N409
Fossil F409 N409 - 0.0112053943689491
AddTag N410 JE43_Kuria_Mago JE43_Kuria_Tari
AddNode A410 N410
Fossil F410 N410 - 0.0112517707139551
AddTag N411 JE17_Gwere JE15_Luganda JE32_Luyia JE34_Samialugwe JE31_Lumasaaba JE31c_Bukusu JE23_Zinza JE21_Runyambo JE22_Haya JE13_Runyankore JE14_Rukiga
AddNode A411 N411
Fossil F411 N411 - 0.0115617359313486
AddTag N412 JE17_Gwere JE15_Luganda JE32_Luyia JE34_Samialugwe JE31_Lumasaaba JE31c_Bukusu
AddNode A412 N412
Fossil F412 N412 - 0.0116331615562694
AddTag N413 JE17_Gwere JE15_Luganda
AddNode A413 N413
Fossil F413 N413 - 0.0120931933035208
AddTag N414 JE32_Luyia JE34_Samialugwe JE31_Lumasaaba JE31c_Bukusu
AddNode A414 N414
Fossil F414 N414 - 0.0117190495399114
AddTag N415 JE34_Samialugwe JE31_Lumasaaba JE31c_Bukusu
AddNode A415 N415
Fossil F415 N415 - 0.0117302950900768
AddTag N416 JE31_Lumasaaba JE31c_Bukusu
AddNode A416 N416
Fossil F416 N416 - 0.0118378777361936
AddTag N417 JE23_Zinza JE21_Runyambo JE22_Haya JE13_Runyankore JE14_Rukiga
AddNode A417 N417
Fossil F417 N417 - 0.0125395946851181
AddTag N418 JE21_Runyambo JE22_Haya JE13_Runyankore JE14_Rukiga
AddNode A418 N418
Fossil F418 N418 - 0.01297228369624
AddTag N419 JE21_Runyambo JE22_Haya
AddNode A419 N419
Fossil F419 N419 - 0.0131567557199407
AddTag N420 JE13_Runyankore JE14_Rukiga
AddNode A420 N420
Fossil F420 N420 - 0.0142300713391134
AddTag N421 F23_Sumbwa F22_Nyamwezi F21_Ntuzu F21_Sukuma F32_Nyaturucha F32_Nyaturuwil M13_Fipa M14_Rungu M15_Mambwe M21_Ndali M31_Nyakyusa M25_Safwa P31_Emakhua P31G_Ikorovere N21_Tumbuka_Malawi N31_Chewa S11_Shona S16_Kalanga S21_Venda K21_Lozi S31_Tswana S311_Shekgalagari S51_Tshwa S53_Tsonga S41_Xhosa S42_Zulu S44_Ndebele P21_Yao P23_Simakonde P25_Mabia P13_Matumbi G52_Ndamba N12_Ngoni G64_Pangwa G63_Bena F33_Langi G31_Zigua G23_Sambaa G24_Bondei G12_Kagulu G35_Luguru E71A_Upper_Pokomo E72a_Giryama E73_Digo G44a_Ngazija G44b_Ndzwani G44D_Maore G42a_Amu G41_Bajuni G412_Mwiini G401_Mwani G43_Kae G42_Swahili G42d_Unguja G22_Asu G22A_North_Pare G22B_South_Pare G39_Saghala E65_Gweno E623A_Kiseri E623D_Keni E623_Mkuu E621D_Kibosho E621B_Machame E53_Meru E621C_Siha E64_Kahe E622A_Kimochi E622C_Lema E55_Kamba_Kitu E55_Kamba E55_Kamba_Mach E51_Kikuyu E54_Tharaka E53_Igoji E53_Miutini E53_Tigania E53_Merutig E53_Imenti E53_Meruimenti
AddNode A421 N421
Fossil F421 N421 - 0.0121482868238559
AddTag N422 F23_Sumbwa F22_Nyamwezi F21_Ntuzu F21_Sukuma F32_Nyaturucha F32_Nyaturuwil M13_Fipa M14_Rungu M15_Mambwe M21_Ndali M31_Nyakyusa M25_Safwa
AddNode A422 N422
Fossil F422 N422 - 0.0121900479444873
AddTag N423 F23_Sumbwa F22_Nyamwezi F21_Ntuzu F21_Sukuma F32_Nyaturucha F32_Nyaturuwil
AddNode A423 N423
Fossil F423 N423 - 0.0123495228650162
AddTag N424 F22_Nyamwezi F21_Ntuzu F21_Sukuma F32_Nyaturucha F32_Nyaturuwil
AddNode A424 N424
Fossil F424 N424 - 0.0121174585790031
AddTag N425 F22_Nyamwezi F21_Ntuzu F21_Sukuma
AddNode A425 N425
Fossil F425 N425 - 0.0117062977085866
AddTag N426 F21_Ntuzu F21_Sukuma
AddNode A426 N426
Fossil F426 N426 - 0.0115054745829127
AddTag N427 F32_Nyaturucha F32_Nyaturuwil
AddNode A427 N427
Fossil F427 N427 - 0.0117449055920031
AddTag N428 M13_Fipa M14_Rungu M15_Mambwe M21_Ndali M31_Nyakyusa M25_Safwa
AddNode A428 N428
Fossil F428 N428 - 0.0122924971922036
AddTag N429 M13_Fipa M14_Rungu M15_Mambwe
AddNode A429 N429
Fossil F429 N429 - 0.0126905295220535
AddTag N430 M14_Rungu M15_Mambwe
AddNode A430 N430
Fossil F430 N430 - 0.0127051043743484
AddTag N431 M21_Ndali M31_Nyakyusa M25_Safwa
AddNode A431 N431
Fossil F431 N431 - 0.0122821846381359
AddTag N432 M21_Ndali M31_Nyakyusa
AddNode A432 N432
Fossil F432 N432 - 0.0123219075743157
AddTag N433 P31_Emakhua P31G_Ikorovere N21_Tumbuka_Malawi N31_Chewa S11_Shona S16_Kalanga S21_Venda K21_Lozi S31_Tswana S311_Shekgalagari S51_Tshwa S53_Tsonga S41_Xhosa S42_Zulu S44_Ndebele P21_Yao P23_Simakonde P25_Mabia P13_Matumbi G52_Ndamba N12_Ngoni G64_Pangwa G63_Bena F33_Langi G31_Zigua G23_Sambaa G24_Bondei G12_Kagulu G35_Luguru E71A_Upper_Pokomo E72a_Giryama E73_Digo G44a_Ngazija G44b_Ndzwani G44D_Maore G42a_Amu G41_Bajuni G412_Mwiini G401_Mwani G43_Kae G42_Swahili G42d_Unguja G22_Asu G22A_North_Pare G22B_South_Pare G39_Saghala E65_Gweno E623A_Kiseri E623D_Keni E623_Mkuu E621D_Kibosho E621B_Machame E53_Meru E621C_Siha E64_Kahe E622A_Kimochi E622C_Lema E55_Kamba_Kitu E55_Kamba E55_Kamba_Mach E51_Kikuyu E54_Tharaka E53_Igoji E53_Miutini E53_Tigania E53_Merutig E53_Imenti E53_Meruimenti
AddNode A433 N433
Fossil F433 N433 - 0.0122310731689973
AddTag N434 P31_Emakhua P31G_Ikorovere N21_Tumbuka_Malawi N31_Chewa S11_Shona S16_Kalanga S21_Venda K21_Lozi S31_Tswana S311_Shekgalagari S51_Tshwa S53_Tsonga S41_Xhosa S42_Zulu S44_Ndebele P21_Yao P23_Simakonde P25_Mabia P13_Matumbi G52_Ndamba N12_Ngoni G64_Pangwa G63_Bena
AddNode A434 N434
Fossil F434 N434 - 0.0125460030943688
AddTag N435 P31_Emakhua P31G_Ikorovere N21_Tumbuka_Malawi N31_Chewa S11_Shona S16_Kalanga S21_Venda K21_Lozi S31_Tswana S311_Shekgalagari S51_Tshwa S53_Tsonga S41_Xhosa S42_Zulu S44_Ndebele
AddNode A435 N435
Fossil F435 N435 - 0.0126007325685944
AddTag N436 P31_Emakhua P31G_Ikorovere N21_Tumbuka_Malawi N31_Chewa
AddNode A436 N436
Fossil F436 N436 - 0.0126069083036976
AddTag N437 P31_Emakhua P31G_Ikorovere
AddNode A437 N437
Fossil F437 N437 - 0.0154312892408956
AddTag N438 N21_Tumbuka_Malawi N31_Chewa
AddNode A438 N438
Fossil F438 N438 - 0.0121228615463468
AddTag N439 S11_Shona S16_Kalanga S21_Venda K21_Lozi S31_Tswana S311_Shekgalagari S51_Tshwa S53_Tsonga S41_Xhosa S42_Zulu S44_Ndebele
AddNode A439 N439
Fossil F439 N439 - 0.0117283656001417
AddTag N440 S11_Shona S16_Kalanga
AddNode A440 N440
Fossil F440 N440 - 0.0117755121908652
AddTag N441 S21_Venda K21_Lozi S31_Tswana S311_Shekgalagari S51_Tshwa S53_Tsonga S41_Xhosa S42_Zulu S44_Ndebele
AddNode A441 N441
Fossil F441 N441 - 0.0116118580733187
AddTag N442 K21_Lozi S31_Tswana S311_Shekgalagari S51_Tshwa S53_Tsonga S41_Xhosa S42_Zulu S44_Ndebele
AddNode A442 N442
Fossil F442 N442 - 0.0116856730056282
AddTag N443 K21_Lozi S31_Tswana S311_Shekgalagari
AddNode A443 N443
Fossil F443 N443 - 0.0118430102086534
AddTag N444 S31_Tswana S311_Shekgalagari
AddNode A444 N444
Fossil F444 N444 - 0.0114983535543977
AddTag N445 S51_Tshwa S53_Tsonga S41_Xhosa S42_Zulu S44_Ndebele
AddNode A445 N445
Fossil F445 N445 - 0.0114913008025705
AddTag N446 S51_Tshwa S53_Tsonga
AddNode A446 N446
Fossil F446 N446 - 0.0128015584841314
AddTag N447 S41_Xhosa S42_Zulu S44_Ndebele
AddNode A447 N447
Fossil F447 N447 - 0.0107824467879994
AddTag N448 S42_Zulu S44_Ndebele
AddNode A448 N448
Fossil F448 N448 - 0.0109110619583231
AddTag N449 P21_Yao P23_Simakonde P25_Mabia P13_Matumbi G52_Ndamba N12_Ngoni G64_Pangwa G63_Bena
AddNode A449 N449
Fossil F449 N449 - 0.0127850096827145
AddTag N450 P21_Yao P23_Simakonde P25_Mabia P13_Matumbi
AddNode A450 N450
Fossil F450 N450 - 0.0132930089942609
AddTag N451 P21_Yao P23_Simakonde P25_Mabia
AddNode A451 N451
Fossil F451 N451 - 0.014217435063287
AddTag N452 P23_Simakonde P25_Mabia
AddNode A452 N452
Fossil F452 N452 - 0.0157632863465522
AddTag N453 G52_Ndamba N12_Ngoni G64_Pangwa G63_Bena
AddNode A453 N453
Fossil F453 N453 - 0.0128022230577923
AddTag N454 N12_Ngoni G64_Pangwa G63_Bena
AddNode A454 N454
Fossil F454 N454 - 0.0127234260860543
AddTag N455 G64_Pangwa G63_Bena
AddNode A455 N455
Fossil F455 N455 - 0.0125679659683702
AddTag N456 F33_Langi G31_Zigua G23_Sambaa G24_Bondei G12_Kagulu G35_Luguru E71A_Upper_Pokomo E72a_Giryama E73_Digo G44a_Ngazija G44b_Ndzwani G44D_Maore G42a_Amu G41_Bajuni G412_Mwiini G401_Mwani G43_Kae G42_Swahili G42d_Unguja G22_Asu G22A_North_Pare G22B_South_Pare G39_Saghala E65_Gweno E623A_Kiseri E623D_Keni E623_Mkuu E621D_Kibosho E621B_Machame E53_Meru E621C_Siha E64_Kahe E622A_Kimochi E622C_Lema E55_Kamba_Kitu E55_Kamba E55_Kamba_Mach E51_Kikuyu E54_Tharaka E53_Igoji E53_Miutini E53_Tigania E53_Merutig E53_Imenti E53_Meruimenti
AddNode A456 N456
Fossil F456 N456 - 0.0124268640518229
AddTag N457 G31_Zigua G23_Sambaa G24_Bondei G12_Kagulu G35_Luguru E71A_Upper_Pokomo E72a_Giryama E73_Digo G44a_Ngazija G44b_Ndzwani G44D_Maore G42a_Amu G41_Bajuni G412_Mwiini G401_Mwani G43_Kae G42_Swahili G42d_Unguja G22_Asu G22A_North_Pare G22B_South_Pare G39_Saghala E65_Gweno E623A_Kiseri E623D_Keni E623_Mkuu E621D_Kibosho E621B_Machame E53_Meru E621C_Siha E64_Kahe E622A_Kimochi E622C_Lema E55_Kamba_Kitu E55_Kamba E55_Kamba_Mach E51_Kikuyu E54_Tharaka E53_Igoji E53_Miutini E53_Tigania E53_Merutig E53_Imenti E53_Meruimenti
AddNode A457 N457
Fossil F457 N457 - 0.0124283706690964
AddTag N458 G31_Zigua G23_Sambaa G24_Bondei G12_Kagulu G35_Luguru
AddNode A458 N458
Fossil F458 N458 - 0.0127919446380478
AddTag N459 G31_Zigua G23_Sambaa G24_Bondei
AddNode A459 N459
Fossil F459 N459 - 0.0134612489920802
AddTag N460 G23_Sambaa G24_Bondei
AddNode A460 N460
Fossil F460 N460 - 0.013661169942125
AddTag N461 G12_Kagulu G35_Luguru
AddNode A461 N461
Fossil F461 N461 - 0.0128569283189303
AddTag N462 E71A_Upper_Pokomo E72a_Giryama E73_Digo G44a_Ngazija G44b_Ndzwani G44D_Maore G42a_Amu G41_Bajuni G412_Mwiini G401_Mwani G43_Kae G42_Swahili G42d_Unguja G22_Asu G22A_North_Pare G22B_South_Pare G39_Saghala E65_Gweno E623A_Kiseri E623D_Keni E623_Mkuu E621D_Kibosho E621B_Machame E53_Meru E621C_Siha E64_Kahe E622A_Kimochi E622C_Lema E55_Kamba_Kitu E55_Kamba E55_Kamba_Mach E51_Kikuyu E54_Tharaka E53_Igoji E53_Miutini E53_Tigania E53_Merutig E53_Imenti E53_Meruimenti
AddNode A462 N462
Fossil F462 N462 - 0.012108434197181
AddTag N463 E71A_Upper_Pokomo E72a_Giryama E73_Digo G44a_Ngazija G44b_Ndzwani G44D_Maore G42a_Amu G41_Bajuni G412_Mwiini G401_Mwani G43_Kae G42_Swahili G42d_Unguja
AddNode A463 N463
Fossil F463 N463 - 0.0139704447994358
AddTag N464 E71A_Upper_Pokomo E72a_Giryama E73_Digo
AddNode A464 N464
Fossil F464 N464 - 0.0145308783408191
AddTag N465 E72a_Giryama E73_Digo
AddNode A465 N465
Fossil F465 N465 - 0.0147529897313697
AddTag N466 G44a_Ngazija G44b_Ndzwani G44D_Maore G42a_Amu G41_Bajuni G412_Mwiini G401_Mwani G43_Kae G42_Swahili G42d_Unguja
AddNode A466 N466
Fossil F466 N466 - 0.0157570246010432
AddTag N467 G44a_Ngazija G44b_Ndzwani G44D_Maore
AddNode A467 N467
Fossil F467 N467 - 0.0175340943878116
AddTag N468 G44b_Ndzwani G44D_Maore
AddNode A468 N468
Fossil F468 N468 - 0.0174474687183564
AddTag N469 G42a_Amu G41_Bajuni G412_Mwiini G401_Mwani G43_Kae G42_Swahili G42d_Unguja
AddNode A469 N469
Fossil F469 N469 - 0.0166175613417829
AddTag N470 G42a_Amu G41_Bajuni G412_Mwiini
AddNode A470 N470
Fossil F470 N470 - 0.0179070080365843
AddTag N471 G41_Bajuni G412_Mwiini
AddNode A471 N471
Fossil F471 N471 - 0.0164672150528664
AddTag N472 G401_Mwani G43_Kae G42_Swahili G42d_Unguja
AddNode A472 N472
Fossil F472 N472 - 0.0159761360620115
AddTag N473 G43_Kae G42_Swahili G42d_Unguja
AddNode A473 N473
Fossil F473 N473 - 0.0153980573994775
AddTag N474 G42_Swahili G42d_Unguja
AddNode A474 N474
Fossil F474 N474 - 0.0150804023507501
AddTag N475 G22_Asu G22A_North_Pare G22B_South_Pare G39_Saghala E65_Gweno E623A_Kiseri E623D_Keni E623_Mkuu E621D_Kibosho E621B_Machame E53_Meru E621C_Siha E64_Kahe E622A_Kimochi E622C_Lema E55_Kamba_Kitu E55_Kamba E55_Kamba_Mach E51_Kikuyu E54_Tharaka E53_Igoji E53_Miutini E53_Tigania E53_Merutig E53_Imenti E53_Meruimenti
AddNode A475 N475
Fossil F475 N475 - 0.0119983490101773
AddTag N476 G22_Asu G22A_North_Pare G22B_South_Pare
AddNode A476 N476
Fossil F476 N476 - 0.012511706730631
AddTag N477 G22A_North_Pare G22B_South_Pare
AddNode A477 N477
Fossil F477 N477 - 0.0129671212858537
AddTag N478 G39_Saghala E65_Gweno E623A_Kiseri E623D_Keni E623_Mkuu E621D_Kibosho E621B_Machame E53_Meru E621C_Siha E64_Kahe E622A_Kimochi E622C_Lema E55_Kamba_Kitu E55_Kamba E55_Kamba_Mach E51_Kikuyu E54_Tharaka E53_Igoji E53_Miutini E53_Tigania E53_Merutig E53_Imenti E53_Meruimenti
AddNode A478 N478
Fossil F478 N478 - 0.0118995677171875
AddTag N479 E65_Gweno E623A_Kiseri E623D_Keni E623_Mkuu E621D_Kibosho E621B_Machame E53_Meru E621C_Siha E64_Kahe E622A_Kimochi E622C_Lema E55_Kamba_Kitu E55_Kamba E55_Kamba_Mach E51_Kikuyu E54_Tharaka E53_Igoji E53_Miutini E53_Tigania E53_Merutig E53_Imenti E53_Meruimenti
AddNode A479 N479
Fossil F479 N479 - 0.011578048864879
AddTag N480 E65_Gweno E623A_Kiseri E623D_Keni E623_Mkuu E621D_Kibosho E621B_Machame E53_Meru E621C_Siha E64_Kahe E622A_Kimochi E622C_Lema
AddNode A480 N480
Fossil F480 N480 - 0.0114883114101375
AddTag N481 E623A_Kiseri E623D_Keni E623_Mkuu E621D_Kibosho E621B_Machame E53_Meru E621C_Siha E64_Kahe E622A_Kimochi E622C_Lema
AddNode A481 N481
Fossil F481 N481 - 0.0114477805096214
AddTag N482 E623A_Kiseri E623D_Keni E623_Mkuu
AddNode A482 N482
Fossil F482 N482 - 0.0114023357507101
AddTag N483 E623D_Keni E623_Mkuu
AddNode A483 N483
Fossil F483 N483 - 0.0113662599566435
AddTag N484 E621D_Kibosho E621B_Machame E53_Meru E621C_Siha E64_Kahe E622A_Kimochi E622C_Lema
AddNode A484 N484
Fossil F484 N484 - 0.0114286580871962
AddTag N485 E621D_Kibosho E621B_Machame E53_Meru E621C_Siha
AddNode A485 N485
Fossil F485 N485 - 0.0113829100058159
AddTag N486 E621B_Machame E53_Meru E621C_Siha
AddNode A486 N486
Fossil F486 N486 - 0.0113074536295367
AddTag N487 E53_Meru E621C_Siha
AddNode A487 N487
Fossil F487 N487 - 0.011277486762836
AddTag N488 E64_Kahe E622A_Kimochi E622C_Lema
AddNode A488 N488
Fossil F488 N488 - 0.0114616453817471
AddTag N489 E622A_Kimochi E622C_Lema
AddNode A489 N489
Fossil F489 N489 - 0.0114723454674986
AddTag N490 E55_Kamba_Kitu E55_Kamba E55_Kamba_Mach E51_Kikuyu E54_Tharaka E53_Igoji E53_Miutini E53_Tigania E53_Merutig E53_Imenti E53_Meruimenti
AddNode A490 N490
Fossil F490 N490 - 0.0107539008887267
AddTag N491 E55_Kamba_Kitu E55_Kamba E55_Kamba_Mach
AddNode A491 N491
Fossil F491 N491 - 0.0113933586853291
AddTag N492 E55_Kamba E55_Kamba_Mach
AddNode A492 N492
Fossil F492 N492 - 0.0113401364871233
AddTag N493 E51_Kikuyu E54_Tharaka E53_Igoji E53_Miutini E53_Tigania E53_Merutig E53_Imenti E53_Meruimenti
AddNode A493 N493
Fossil F493 N493 - 0.0105124529512684
AddTag N494 E54_Tharaka E53_Igoji E53_Miutini E53_Tigania E53_Merutig E53_Imenti E53_Meruimenti
AddNode A494 N494
Fossil F494 N494 - 0.010422011882544
AddTag N495 E53_Igoji E53_Miutini E53_Tigania E53_Merutig E53_Imenti E53_Meruimenti
AddNode A495 N495
Fossil F495 N495 - 0.0105149856595295
AddTag N496 E53_Igoji E53_Miutini
AddNode A496 N496
Fossil F496 N496 - 0.0106259695644575
AddTag N497 E53_Tigania E53_Merutig E53_Imenti E53_Meruimenti
AddNode A497 N497
Fossil F497 N497 - 0.0105443646557647
AddTag N498 E53_Tigania E53_Merutig
AddNode A498 N498
Fossil F498 N498 - 0.0105579532569022
AddTag N499 E53_Imenti E53_Meruimenti
AddNode A499 N499
Fossil F499 N499 - 0.010596437082028
Run
