# Supplementary material for: Investigating environmental effects on phonology using diachronic models
Source: Evol Hum Sci. 2024 Jan 3;6:e8. doi: 10.1017/ehs.2023.33 (PMC10955398; doi:10.1017/ehs.2023.33)
Supplement: Hartmann et al. supplementary material 4 — Hartmann et al. supplementary material [file S2513843X23000336sup004.zip › TonesClimateGeoPhylo_Public-1.0/data/EBR_2016/ANU_numTones_SpecificHumidity_GlottoFams.csv]

	OID_	iso	Language	Family	gFam	Autotyp.area	Region	Number.of.tones	specH.mean
1	642	nmn	!Xoon	Kx'aa	Tuu	Southern Africa	Africa	3	0.00663521076340326
2	643	xam	/Xam	Kx'aa	Tuu	Southern Africa	Africa	4	0.00816991204933955
3	636	xxx-2	||Ana	Khoe	NA	Southern Africa	Africa	4	0.00816991204933955
4	1544	hnh	||Ani	Khoe	Khoe-Kwadi	Southern Africa	Africa	3	0.0085931970975136
5	639	gnk	||Gana	Khoe	Khoe-Kwadi	Southern Africa	Africa	4	0.0085931970975136
6	2071	xeg	||Xekwi	Khoe	Tuu	Southern Africa	Africa	2	0.00715175996678322
7	2148	gwj	|Gwi	Khoe	Khoe-Kwadi	Southern Africa	Africa	4	0.00663521076340326
8	3671	aib	?ynu	Turkic	NA	Northern Eurasia	Eurasia	0	0.00314777424924242
9	3929	ash	A'iwa	A'iwa	Tekiraka	Amazon	South America	0	0.0181763194250194
10	2493	aji	A'ji?	Austronesian	NA	Pacific	Pacific	0	0.0150983943958819
11	1562	aiw	Aari	Afro-Asiatic	South_Omotic	Ethiopia	Africa	2	0.0141407516427739
12	2072	abm	Abanyom	Niger-Kongo	Atlantic-Congo	West Africa	Africa	4	0.0174789068939394
13	967	aau	Abau	Sepik	Sepik	North New Guinea	Pacific	4	0.0175709102758353
14	3648	abq	Abaza	North-west Caucasus	Abkhaz-Adyge	Middle East	Eurasia	0	0.00821047808935509
15	2486	abt-2	Abelam	Sepik	Ndu	North New Guinea	Pacific	0	0.0174953291414141
16	3631	abe	Abenaki_Western	Algic	Algic	Eastern North America	North America	0	0.00677433170609946
17	2487	bsa	Abinomn	Abinomn	Abinomn	New Guinea Highlands	Pacific	0	0.0177979303535354
18	522	axb	Abipon	Guaicuruan	Guaicuruan	Patagonia	South America	0	0.0114692239963092
19	901	abk	Abkhaz	North-west Caucasus	Abkhaz-Adyge	Middle East	Eurasia	0	0.00726890632167832
20	1269	app	Abma	Austronesian	Austronesian	Pacific	Pacific	0	0.0179532961868687
21	2073	abn	Abua	Niger-Kongo	Atlantic-Congo	West Africa	Africa	3	0.0183740472494172
22	1270	abz	Abui	Timor-Alor-Pantar	Timor-Alor-Pantar	Pacific	Pacific	2	0.0180646842055167
23	1219	kgr	Abun	WestPapuan	Abun	North New Guinea	Pacific	2	0.0189533737762238
24	418	ace	Acehnese	Austronesian	Austronesian	Southeast Asia	Pacific	0	0.0183404387723388
25	2917	aca	Achagua	Arawak	Arawakan	Amazon	South America	0	0.0163750072358197
26	2059	can	Achang_Lianghe	Tibeto-Burman	Lower_Sepik-Ramu	Southeast Asia	Eurasia	3	0.0122121606353924
27	3435	acr	Achi	Mayan	Mayan	Central America	North America	0	0.0169066000524476
28	625	acu	Achuar	Jivaroan	Jivaroan	Amazon	South America	0	0.0152246995221445
29	531	acv	Achumawi	Palaihnihan	Palaihnihan	Western North America	North America	4	0.00723793702991453
30	2001	guq	Ach?	Tupi	NA	Patagonia	South America	0	0.0150239150437063
31	2074	ach	Acooli	Nilo-Saharan	Nilotic	Southern Africa	Africa	2	0.015005820452603
32	2488	adn	Adang	Timor-Alor-Pantar	Timor-Alor-Pantar	Pacific	Pacific	0	0.0180646842055167
33	2075	ada	Adangme	Niger-Kongo	Atlantic-Congo	West Africa	Africa	3	0.0184863100097125
34	902	ady	Adyghe	North-west Caucasus	Abkhaz-Adyge	Middle East	Eurasia	0	0.00911972341239316
35	146	adt	Adynyamathanha	Pama-Nyungan	Pama-Nyungan	Australia	Australia	0	0.00512533951437451
36	295	azr	Adzera	Austronesian	NA	North New Guinea	Pacific	0	0.016431737020202
37	2489	aez	Aeka	Trans New Guinea	Nuclear_Trans_New_Guinea	South New Guinea	Pacific	2	0.0175554056701632
38	2076	aar	Afar	Afro-Asiatic	Afro-Asiatic	Ethiopia	Africa	0	0.0114311249803807
39	559	afr	Afrikaans	Indo-European	Indo-European	Southern Africa	Eurasia	0	0.00817388832808858
40	1094	agd	Agarabi	Trans New Guinea	Nuclear_Trans_New_Guinea	North New Guinea	Pacific	4	0.016431737020202
41	1479	agq	Aghem	Niger-Kongo	Atlantic-Congo	West Africa	Africa	6	0.0174789068939394
42	1078	ahh	Aghu	Trans New Guinea	Nuclear_Trans_New_Guinea	South New Guinea	Pacific	2	0.0189198293822844
43	288	agt	Agta	Austronesian	Austronesian	Pacific	Pacific	0	0.0182355565112665
44	1309	agr	Aguaruna	Jivaroan	Jivaroan	Andes	South America	0	0.0127244460359363
45	3436	agu	Aguatec	Mayan	Mayan	Central America	North America	0	0.0169066000524476
46	3649	agx	Agul	Nakh-Daghestanian	Nakh-Daghestanian	Middle East	Eurasia	0	0.00676271497804973
47	3650	agx-2	Agul_Burkixan	Nakh-Daghestanian	Nakh-Daghestanian	Middle East	Eurasia	0	0.00676271497804973
48	3651	agx-3	Agul_Burshag	Nakh-Daghestanian	Nakh-Daghestanian	Middle East	Eurasia	0	0.00676271497804973
49	3652	agx-4	Agul_Fite	Nakh-Daghestanian	Nakh-Daghestanian	Middle East	Eurasia	0	0.00676271497804973
50	3653	agx-5	Agul_Richa	Nakh-Daghestanian	Nakh-Daghestanian	Middle East	Eurasia	0	0.00676271497804973
51	2340	wmi	Agwamin	Pama-Nyungan	Pama-Nyungan	Northern Australia	Australia	0	0.0117111064726107
52	2060	yix	Ahi	Tibeto-Burman	Sino-Tibetan	Southeast Asia	Eurasia	6	0.0116364705528361
53	3654	aho	Ahom	Tai-Kadai	Tai-Kadai	Southeast Asia	Eurasia	5	0.0127874062121212
54	2002	aht	Ahtna	Na-Dene	Athapaskan-Eyak-Tlingit	Pacific Northwest	North America	2	0.00510713036188811
55	1511	aih	Ai-cham_Diwo	Tai-Kadai	Tai-Kadai	Southeast Asia	Eurasia	5	0.0130511742954545
56	3437	tba	Aikan�	Aikan�	NA	Amazon	South America	0	0.015418129460373
57	47	ain	Ainu	Ainu	Ainu	North Pacific	Eurasia	2	0.00763335874106449
58	2490	air	Airoran	Kwerba	Greater_Kwerba	North New Guinea	Pacific	0	0.0182464219522145
59	3372	mmq	Aisi	Trans New Guinea	Nuclear_Trans_New_Guinea	North New Guinea	Pacific	0	0.0169529563714064
60	4143	tzm-2	Ait Seghrouchen	Afro-Asiatic	Afro-Asiatic	North Africa	Africa	0	0.0054798041470474
61	2491	roo-2	Aita Rotokas	West Bougainville	North_Bougainville	Pacific	Pacific	0	0.0190979505167055
62	3655	aio	Aiton	Tai-Kadai	Tai-Kadai	Southeast Asia	Eurasia	6	0.0144618797727273
63	2492	rar-2	Aitutaki	Austronesian	Austronesian	Pacific	Pacific	0	0.016782399504662
64	943	nfl	Aiwoo	Austronesian	Austronesian	Pacific	Pacific	0	0.019374892004662
65	2003	ahp	Aizi	Niger-Kongo	Atlantic-Congo	West Africa	Africa	2	0.0183151742871018
66	1390	hru	Aka	Tibeto-Burman	Hruso-Aka	South Asia	Eurasia	2	0.0131466522327117
67	822	aka	Akan	Niger-Kongo	Atlantic-Congo	West Africa	Africa	3	0.018372138459596
68	2004	ake	Akawaio	Cariban	Cariban	Amazon	South America	0	0.0160932555827506
69	2494	tsr	Akei	Austronesian	Austronesian	Pacific	Pacific	0	0.0179532961868687
70	997	ahk	Akha	Tibeto-Burman	Sino-Tibetan	Southeast Asia	Eurasia	6	0.0136582032284382
71	3656	ahk	Akha_Senchai	Tibeto-Burman	Sino-Tibetan	Southeast Asia	Eurasia	7	0.0135883932876845
72	2077	akk	Akkadian	Afro-Asiatic	Afro-Asiatic	Middle East	Eurasia	0	0.00519267786519037
73	2495	akl	Aklanon	Austronesian	Austronesian	Pacific	Pacific	0	0.01891040246115
74	3413	bss	Akosse	Niger-Kongo	Atlantic-Congo	West Africa	Africa	4	0.0174789068939394
75	3384	miw-2	Akoye	Trans New Guinea	Angan	South New Guinea	Pacific	3	0.0181360316919192
76	3062	aqz	Akuntsu	Tupi	Tupian	Amazon	South America	0	0.0143314641008159
77	3949	ako	Akurio	Cariban	Cariban	Amazon	South America	0	0.0167495130089355
78	2078	akw	Akwa	Niger-Kongo	Atlantic-Congo	Southern Africa	Africa	4	0.0167561224125874
79	296	nrz	Alaala	Austronesian	Austronesian	South New Guinea	Pacific	0	0.0186935378593629
80	699	akz	Alabama	Muskogean	Muskogean	Eastern North America	North America	2	0.0126482101000388
81	3950	alc-2	Alacalufe_Central	Alaculufan	Kawesqar	Patagonia	South America	0	0.00487168918259518
82	3951	alc-3	Alacalufe_Southern	Alaculufan	Kawesqar	Patagonia	South America	0	0.00486580157614608
83	965	amp	Alamblak	Sepik	Sepik	North New Guinea	Pacific	0	0.0174953291414141
84	131	alh	Alawa	Mara-Warndarang-Alawa	Mangarrayi-Maran	Northern Australia	Australia	0	0.0109675933455711
85	3657	aln	Albanian Gheg	Indo-European	Indo-European	Europe	Eurasia	0	0.00800005438850039
86	550	als	Albanian Tosk	Indo-European	Indo-European	Europe	Eurasia	0	0.0107165001522922
87	3377	gah	Alekano	Trans New Guinea	Nuclear_Trans_New_Guinea	New Guinea Highlands	Pacific	4	0.0169529563714064
88	515	ale	Aleut	Eskimo-Aleut	Eskimo-Aleut	North Pacific	North America	0	0.00521476809537685
89	3438	ale	Aleut_Atkan	Eskimo-Aleut	Eskimo-Aleut	North Pacific	North America	0	0.00527324601029526
90	3439	ale-2	Aleut_Attuan	Eskimo-Aleut	Eskimo-Aleut	North Pacific	North America	0	0.00527324601029526
91	3440	ale-3	Aleut_Eastern	Eskimo-Aleut	Eskimo-Aleut	North Pacific	North America	0	0.00529875792463093
92	3441	alq	Algonquin	Algic	Algic	Eastern North America	North America	0	0.00606666230788656
93	2496	ykm	Ali	Austronesian	Austronesian	North New Guinea	Pacific	0	0.0174953291414141
94	2005	ald	Alladian	Niger-Kongo	Atlantic-Congo	West Africa	Africa	2	0.0183151742871018
95	3442	qbt	Allentiac	Allentiac	NA	Patagonia	South America	0	0.00614836067327117
96	2341	aid	Alngith	Pama-Nyungan	Pama-Nyungan	Northern Australia	Australia	0	0.0167059839005439
97	2066	aol	Alor	Austronesian	Austronesian	Pacific	Pacific	0	0.0180646842055167
98	4166	gsw-2	Alsatian	Indo-European	Indo-European	Europe	Eurasia	0	0.00641935276184926
99	906	aes	Alsea	Oregon Coast	Alsea	Pacific Northwest	North America	2	0.00720821737975913
100	3658	alt	Altai	Turkic	Turkic	Northern Eurasia	Eurasia	0	0.00371968090998446
101	3659	atv	Altai_Kumandy	Turkic	Turkic	Northern Eurasia	Eurasia	0	0.00378037757853535
102	2497	mvv	Alumbis Murut	Austronesian	Austronesian	Southeast Asia	Pacific	0	0.0175545499164724
103	266	alp	Alune	Austronesian	Austronesian	Pacific	Pacific	0	0.018768042964258
104	2080	alz	Alur	Nilo-Saharan	Nilotic	Southern Africa	Africa	2	0.0156356601981352
105	147	aly	Alyawarr	Pama-Nyungan	Pama-Nyungan	Australia	Australia	0	0.00526473209265734
106	3660	alr	Alyutor	Chukotko-Kamchatkan	Chukotko-Kamchatkan	North Pacific	Eurasia	0	0.00402474666511266
107	2498	amm	Ama	Left May	Left_May	North New Guinea	Pacific	4	0.0175709102758353
108	2499	amq	Amahai_Soahuku	Austronesian	Austronesian	Pacific	Pacific	0	0.0188360046717172
109	915	amc	Amahuaca	Panoan	Pano-Tacanan	Amazon	South America	2	0.0096493647968143
110	2500	ali	Amaimon	Trans New Guinea	Nuclear_Trans_New_Guinea	North New Guinea	Pacific	0	0.0169529563714064
111	3661	ams	Amami_Ryukyu	Japonic	Japonic	Southeast Asia	Eurasia	2	0.0157895943492618
112	447	amn	Amanab	Trans New Guinea	Border	North New Guinea	Pacific	0	0.0175709102758353
113	297	aie	Amara	Austronesian	Austronesian	North New Guinea	Pacific	0	0.0175095402136752
114	3952	amr	Amarakaeri	Harakmbet	Harakmbut	Amazon	South America	0	0.00854252087140637
115	1522	aaz	Amarasi	Austronesian	Austronesian	Pacific	Pacific	0	0.0181520703108003
116	2502	utp	Amba_Nembao	Austronesian	Austronesian	Pacific	Pacific	0	0.0190551186091686
117	298	omb	Ambae_West	Austronesian	Austronesian	Pacific	Pacific	0	0.0179532961868687
118	400	amk	Ambai	Austronesian	Austronesian	North New Guinea	Pacific	0	0.0184150213869464
119	2503	alm	Amblong	Austronesian	Austronesian	Pacific	Pacific	0	0.0179532961868687
120	1461	abs	Ambonese Malay	Austronesian	Austronesian	Pacific	Pacific	0	0.018768042964258
121	3041	mmg	Ambrym_North	Austronesian	Austronesian	Pacific	Pacific	0	0.0179532961868687
122	3196	tvk-2	Ambrym_Southeast	Austronesian	Austronesian	Pacific	Pacific	0	0.0179532961868687
123	960	abt	Ambulas	Sepik	Ndu	North New Guinea	Pacific	0	0.0174953291414141
124	1445	adx	Amdo	Tibeto-Burman	Sino-Tibetan	Northern Eurasia	Eurasia	0	0.00293271248125486
125	1120	aey	Amele	Trans New Guinea	Nuclear_Trans_New_Guinea	North New Guinea	Pacific	0	0.016431737020202
126	27	amh	Amharic	Afro-Asiatic	Afro-Asiatic	Ethiopia	Africa	0	0.0124185792455322
127	2342	amy	Ami	Western Daly	Western_Daly	Northern Australia	Australia	0	0.0175196693997669
128	396	ami	Amis	Austronesian	Austronesian	Southeast Asia	Pacific	0	0.017203714020979
129	815	amo	Amo	Niger-Kongo	Atlantic-Congo	West Africa	Africa	2	0.0149418736264569
130	1256	nan	Amoy	Tibeto-Burman	Sino-Tibetan	Southeast Asia	Eurasia	5	0.0149762615592463
131	2505	apz	Ampale	Trans New Guinea	Angan	New Guinea Highlands	Pacific	2	0.016431737020202
132	97	ame	Amuesha	Arawak	Arawakan	Amazon	South America	0	0.0159249024825175
133	3953	adw	Amundava	Tupi	Tupian	Amazon	South America	0	0.0149232652614608
134	2343	amg	Amurdak	Iwaidjan	Iwaidjan_Proper	Northern Australia	Australia	0	0.0157860214772727
135	2006	amu	Amuzgo	Otomanguean	Otomanguean	Central America	North America	4	0.0161145737160062
136	3445	amu	Amuzgo_Huixtepec	Otomanguean	Otomanguean	Central America	North America	3	0.0175253850854701
137	3444	azg	Amuzgo_San Pedro	Otomanguean	Otomanguean	Central America	North America	3	0.0161145737160062
138	3662	aml	Amwi	Austro-Asiatic	Austroasiatic	South Asia	Eurasia	3	0.0151366546365579
139	2081	nar	Anaguta	Niger-Kongo	Atlantic-Congo	West Africa	Africa	2	0.0149418736264569
140	2506	akg	Anakalang	Austronesian	Austronesian	Pacific	Pacific	0	0.0183086013636364
141	1121	imi	Anamuxra	Trans New Guinea	Nuclear_Trans_New_Guinea	North New Guinea	Pacific	0	0.0173973739607615
142	4097	spa-3	Andalusian	Indo-European	Indo-European	Europe	Eurasia	0	0.0107221716804584
143	3663	ani	Andi	Nakh-Daghestanian	Nakh-Daghestanian	Middle East	Eurasia	2	0.00654397926787102
144	3664	ani-2	Andi_Tad-Magitil	Nakh-Daghestanian	Nakh-Daghestanian	Middle East	Eurasia	2	0.00654397926787102
145	3955	anb	Andoa	Zaparoan	Zaparoan	Amazon	South America	0	0.0153195992871018
146	92	ano	Andok?	Andok?	NA	Amazon	South America	2	0.0182238877622378
147	299	aty	Anejom	Austronesian	Austronesian	Pacific	Pacific	0	0.0162276186208236
148	93	anz	Anem	Anem	Anem	North New Guinea	Pacific	0	0.0175095402136752
149	2507	aby	Aneme Wake	Trans New Guinea	Yareban	South New Guinea	Pacific	0	0.0182786253146853
150	2007	agm	Angaatiha	Trans New Guinea	Angan	New Guinea Highlands	Pacific	0	0.0174866709770785
151	2509	age	Angal	Trans New Guinea	Nuclear_Trans_New_Guinea	New Guinea Highlands	Pacific	0	0.0179879601573427
152	2510	akh	Angal Heneng	Trans New Guinea	Nuclear_Trans_New_Guinea	New Guinea Highlands	Pacific	0	0.0179879601573427
153	1012	njm	Angami	Tibeto-Burman	Sino-Tibetan	Southeast Asia	Eurasia	0	0.0127874062121212
154	39	anc	Angas	Afro-Asiatic	Afro-Asiatic	West Africa	Africa	4	0.0149418736264569
155	956	agg	Anggor	Trans New Guinea	Senagi	North New Guinea	Pacific	0	0.0175709102758353
156	2511	kwe-2	Anggreso	Kwerba	Greater_Kwerba	North New Guinea	Pacific	0	0.0182464219522145
157	2344	avm	Angkamuthi	Pama-Nyungan	NA	Northern Australia	Australia	0	0.0167059839005439
158	2512	akb	Angkola Batak	Austronesian	Austronesian	Southeast Asia	Pacific	0	0.0183198359110334
159	148	xxx-3	Anguthimri	Pama-Nyungan	NA	Northern Australia	Australia	0	0.0174729360003885
160	3886	ypn	Ani Phowa	Tibeto-Burman	Sino-Tibetan	Southeast Asia	Eurasia	5	0.0131134044335664
161	2095	blo	Anii	Niger-Kongo	Atlantic-Congo	West Africa	Africa	5	0.0158915132358197
162	112	aoi	Anindilyagwa	Anindilyagwa	Gunwinyguan	Northern Australia	Australia	0	0.0160381957255245
163	2513	fut	Aniwa	Austronesian	Austronesian	Pacific	Pacific	0	0.0162276186208236
164	2514	boj	Anjam	Trans New Guinea	Nuclear_Trans_New_Guinea	North New Guinea	Pacific	0	0.016431737020202
165	2515	aak	Ankave	Trans New Guinea	Angan	New Guinea Highlands	Pacific	0	0.0174866709770785
166	2345	amx	Anmatyerr_East	Pama-Nyungan	Pama-Nyungan	Australia	Australia	0	0.0058695130499223
167	2346	amx-2	Anmatyerr_West	Pama-Nyungan	Pama-Nyungan	Australia	Australia	0	0.00579864685936286
168	1373	nun	Anong	Tibeto-Burman	Sino-Tibetan	South Asia	Eurasia	4	0.0115538669343434
169	2516	and	Ansus	Austronesian	Austronesian	North New Guinea	Pacific	0	0.0188861366569542
170	2082	anu	Anuak	Nilo-Saharan	Nilotic	Ethiopia	Africa	2	0.0155598693094406
171	2083	cko	Anufo	Niger-Kongo	Atlantic-Congo	West Africa	Africa	3	0.0159259896855089
172	2517	aud	Anuta	Austronesian	Austronesian	Pacific	Pacific	0	0.0191406963791764
173	823	any	Anyin	Niger-Kongo	Atlantic-Congo	West Africa	Africa	2	0.0183151742871018
174	1013	njo	Ao	Tibeto-Burman	Sino-Tibetan	Southeast Asia	Eurasia	3	0.0135883932876845
175	2518	aor	Aore	Austronesian	Austronesian	Pacific	Pacific	0	0.0179532961868687
176	3947	apw	Apache_Western	Na-Dene	Athapaskan-Eyak-Tlingit	Western North America	North America	2	0.00492709656565657
177	461	apy	Apalai	Cariban	Cariban	Amazon	South America	0	0.017641327496115
178	3373	ena	Apali	Trans New Guinea	Nuclear_Trans_New_Guinea	North New Guinea	Pacific	0	0.0169529563714064
179	1381	apt	Apatani	Tibeto-Burman	Sino-Tibetan	South Asia	Eurasia	3	0.0131466522327117
180	3956	api	Apiak�	Tupi	NA	Amazon	South America	0	0.0173340307750583
181	665	apn	Apinaye	Macro-Je	Nuclear-Macro-Je	Amazon	South America	0	0.0170482715576923
182	98	apu	Apurin?	Arawak	NA	Amazon	South America	0	0.0160592940967366
183	2519	apx	Aputai	Austronesian	Austronesian	Pacific	Pacific	0	0.0179713804506604
184	149	ard	Arabana	Pama-Nyungan	Pama-Nyungan	Australia	Australia	0	0.00511473777816628
185	2008	arl	Arabela	Zaparoan	Zaparoan	Amazon	South America	0	0.0181763194250194
186	30	arb	Arabic	Afro-Asiatic	Afro-Asiatic	Middle East	Eurasia	0	0.00519267786519037
187	2079	arq	Arabic_Algerian	Afro-Asiatic	Afro-Asiatic	North Africa	Africa	0	0.00665979010761461
188	1573	acm	Arabic_Basra	Afro-Asiatic	Afro-Asiatic	Middle East	Eurasia	0	0.0065054142975913
189	2115	shu	Arabic_Chad	Afro-Asiatic	Afro-Asiatic	West Africa	Africa	0	0.0106202328354701
190	28	arz	Arabic_Egyptian	Afro-Asiatic	Afro-Asiatic	North Africa	Africa	0	0.00612981314083139
191	29	afb	Arabic_Gulf	Afro-Asiatic	Afro-Asiatic	Middle East	Eurasia	0	0.00649742840695416
192	4141	ajp	Arabic_Jordanian	Afro-Asiatic	Afro-Asiatic	Middle East	Eurasia	0	0.00889341553826729
193	2213	apc	Arabic_Lebanese	Afro-Asiatic	Afro-Asiatic	Middle East	Eurasia	0	0.0106818086893939
194	4090	ayl	Arabic_Libyan	Afro-Asiatic	Afro-Asiatic	North Africa	Africa	0	0.00632840416841492
195	2235	mfe	Arabic_Mauritanian	Afro-Asiatic	Indo-European	West Africa	Africa	0	0.0125261330903263
196	31	ary	Arabic_Moroccan	Afro-Asiatic	Afro-Asiatic	North Africa	Africa	0	0.00967100991919192
197	2274	acx	Arabic_Omani	Afro-Asiatic	Afro-Asiatic	Middle East	Eurasia	0	0.0107335876575369
198	2277	ajp	Arabic_Palestinian	Afro-Asiatic	Afro-Asiatic	Middle East	Eurasia	0	0.00680063061499612
199	4088	aec	Arabic_Sa'idi	Afro-Asiatic	Afro-Asiatic	North Africa	Africa	0	0.00488387816239316
200	2284	ars	Arabic_Saudi	Afro-Asiatic	Afro-Asiatic	Middle East	Eurasia	0	0.00470775459207459
201	4089	apd	Arabic_Sudanese	Afro-Asiatic	Afro-Asiatic	North Africa	Africa	0	0.00693468953632478
202	32	apc	Arabic_Syrian	Afro-Asiatic	Afro-Asiatic	Middle East	Eurasia	0	0.00889341553826729
203	33	aeb	Arabic_Tunisian	Afro-Asiatic	Afro-Asiatic	North Africa	Africa	0	0.00783393643104118
204	2337	jye	Arabic_Yemeni	Afro-Asiatic	Afro-Asiatic	Middle East	Africa	0	0.0168075693745144
205	4165	arg	Aragonese	Indo-European	Indo-European	Europe	Eurasia	0	0.00720625018162393
206	2520	akr	Araki	Austronesian	Austronesian	Pacific	Pacific	0	0.0179532961868687
207	2521	atq	Aralle-Tabulahan	Austronesian	Austronesian	Pacific	Pacific	0	0.0183610256682207
208	3385	stk	Arammba	South New Guinea	Morehead-Wasur	South New Guinea	Pacific	0	0.0194966563791764
209	1303	jbj	Arandai	Trans New Guinea	South_Bird's_Head_Family	North New Guinea	Pacific	0	0.0192423063752914
210	1047	aro	Araona	Tacanan	NA	Amazon	South America	0	0.0157988930594406
211	3931	arp	Arapaho	Algic	Algic	Western North America	North America	2	0.00511224453613054
212	2522	aoj	Arapesh_Muhiang	Torricelli	Nuclear_Torricelli	North New Guinea	Pacific	0	0.0174953291414141
213	3072	mcd-2	Arara do Acra	Panoan	Pano-Tacanan	Amazon	South America	0	0.0159249024825175
214	3199	mcd-3	Arara do Mato Grosso	Tupi	Pano-Tacanan	Amazon	South America	0	0.0172629578467366
215	3446	arn-2	Araucanian	Araucanian	Araucanian	Andes	South America	0	0.00762308720959596
216	99	arw	Arawak	Arawak	Arawakan	Amazon	South America	0	0.0139430427758353
217	3958	awt	Arawet?	Tupi	NA	Amazon	South America	0	0.0181739359343434
218	720	aqc	Archi	Nakh-Daghestanian	Nakh-Daghestanian	Middle East	Eurasia	0	0.00676271497804973
219	2523	alu	Are 'Are	Austronesian	Austronesian	Pacific	Pacific	0	0.019128857024087
220	1277	agf	Arguni	Austronesian	Austronesian	North New Guinea	Pacific	0	0.0192423063752914
221	2524	aac	Ari	Trans New Guinea	Suki-Gogodala	South New Guinea	Pacific	0	0.0189312716841492
222	300	laz	Aribwatsa	Austronesian	Austronesian	North New Guinea	Pacific	0	0.016431737020202
223	2525	ylu	Aribwaungg	Austronesian	Austronesian	North New Guinea	Pacific	0	0.016431737020202
224	2526	aai	Arifama-Miniafia	Austronesian	Austronesian	South New Guinea	Pacific	0	0.0182786253146853
225	3447	ark	Arikapu	Macro-Je	Nuclear-Macro-Je	Amazon	South America	0	0.0150847083840326
226	3448	ari	Arikara	Caddoan	Caddoan	Western North America	North America	0	0.00760112607770008
227	2348	rrt	Aritinngithigh	Pama-Nyungan	NA	Northern Australia	Australia	0	0.0177524565831391
228	1424	tew	Arizona Tewa	Kiowa-Tanoan	Kiowa-Tanoan	Western North America	North America	2	0.00492709656565657
229	551	hye	Armenian	Indo-European	Indo-European	Middle East	Eurasia	0	0.00644226019327894
230	4104	hye-2	Armenian_Western	Indo-European	Indo-European	Middle East	Eurasia	0	0.0064640788521756
231	3666	rup	Aromanian	Indo-European	Indo-European	Europe	Eurasia	0	0.00705545860450661
232	301	apr	Arop-Lokep	Austronesian	Austronesian	North New Guinea	Pacific	0	0.016431737020202
233	302	aia	Arosi	Austronesian	Austronesian	Pacific	Pacific	0	0.019128857024087
234	151	are	Arrernte_Central	Pama-Nyungan	Pama-Nyungan	Australia	Australia	0	0.00526473209265734
235	2349	are-2	Arrernte_Eastern	Pama-Nyungan	Pama-Nyungan	Australia	Australia	0	0.00526473209265734
236	150	aer	Arrernte_Mparntwe	Pama-Nyungan	Pama-Nyungan	Australia	Australia	0	0.00526473209265734
237	2441	xxx-82	Arrernte_Pertame	Pama-Nyungan	NA	Australia	Australia	0	0.00505397037101787
238	3957	aap	Ar�ra_Par�	Cariban	NA	Amazon	South America	0	0.0181739359343434
239	2527	asz	As	Austronesian	Austronesian	North New Guinea	Pacific	0	0.0189533737762238
240	2528	aso	Asaro_Upper	Trans New Guinea	Nuclear_Trans_New_Guinea	New Guinea Highlands	Pacific	2	0.0169529563714064
241	3292	cpc	Asheninka_Apurucayali	Arawak	Arawakan	Amazon	South America	0	0.0116867569141414
242	3667	ask	Ashkun	Indo-European	Indo-European	South Asia	Eurasia	0	0.00676218653302253
243	3449	cag-2	Ashuslay	Matacoan	Matacoan	Patagonia	South America	0	0.0128804159700855
244	3959	prq	Ash?ninka_Peren?	Arawak	NA	Andes	South America	0	0.0101656815790598
245	3960	cpu	Ash?ninka_Pichis	Arawak	NA	Andes	South America	0	0.0116867569141414
246	3961	cpb	Ash?ninka_Ucayali-Yur�a	Arawak	NA	Andes	South America	0	0.0116867569141414
247	2529	asi	Asienara	Trans New Guinea	Nuclear_Trans_New_Guinea	North New Guinea	Pacific	0	0.0191192723484848
248	1076	asc	Asmat	Trans New Guinea	Nuclear_Trans_New_Guinea	South New Guinea	Pacific	0	0.0189198293822844
249	2530	nks	Asmat_North	Trans New Guinea	Nuclear_Trans_New_Guinea	South New Guinea	Pacific	0	0.0189198293822844
250	570	asm	Assamese	Indo-European	Indo-European	South Asia	Eurasia	0	0.0131466522327117
251	3450	asb	Assiniboine	Siouan	Siouan	Western North America	North America	0	0.00555570869425019
252	4107	ast	Asturian	Indo-European	NA	Europe	Eurasia	0	0.00744033382264957
253	4167	ast	Asturian	Indo-European	NA	Europe	Eurasia	0	0.00744033382264957
254	3420	asn	Asurini	Tupi	Tupian	Amazon	South America	0	0.018179752047397
255	3962	asu	Asurin?_Tocantins	Tupi	NA	Amazon	South America	0	0.018179752047397
256	1237	ata	Ata	Ata	Ata	North New Guinea	Pacific	0	0.018705178467366
257	2531	atd	Ata Manobo	Austronesian	Austronesian	Pacific	Pacific	0	0.0189142324145299
258	1329	kuz	Atacame�o	Atacame�o	NA	Andes	South America	0	0.00605446459304584
259	1314	aqp	Atakapa	Atakapa	Atakapa	Eastern North America	North America	0	0.0152044868444056
260	2532	jal	Atamanu	Austronesian	Austronesian	Pacific	Pacific	0	0.0188360046717172
261	2350	amz	Atampaya	Pama-Nyungan	Pama-Nyungan	Northern Australia	Australia	0	0.0167059839005439
262	259	tay	Atayal	Austronesian	Austronesian	Southeast Asia	Pacific	0	0.0157794366035354
263	303	upv	Atchin	Austronesian	Austronesian	Pacific	Pacific	0	0.0179532961868687
264	2084	teo	Ateso	Nilo-Saharan	Nilotic	Southern Africa	Africa	4	0.0140485622804973
265	975	aph	Athpare	Tibeto-Burman	Sino-Tibetan	South Asia	Eurasia	0	0.0136147084446387
266	3451	atj	Atikamekw	Algic	Algic	Eastern North America	North America	0	0.00600154380710956
267	1310	aot	Atong	Tibeto-Burman	Sino-Tibetan	South Asia	Eurasia	0	0.0151366546365579
268	3668	atb	Atsi	Tibeto-Burman	Sino-Tibetan	South Asia	Eurasia	4	0.0131466522327117
269	532	atw	Atsugewi	Palaihnihan	Palaihnihan	Western North America	North America	0	0.00723793702991453
270	2659	att-2	Atta_Pamplona-1	Austronesian	Austronesian	Pacific	Pacific	0	0.0183587395512821
271	2534	att	Atta_Pamplona-2	Austronesian	Austronesian	Pacific	Pacific	0	0.0183587395512821
272	1069	avt	Au	Torricelli	Nuclear_Torricelli	North New Guinea	Pacific	0	0.0174953291414141
273	2535	kud	Auhelawa	Austronesian	Austronesian	South New Guinea	Pacific	0	0.0183432960975136
274	2536	aul	Aulua	Austronesian	Austronesian	Pacific	Pacific	0	0.0179532961868687
275	4160	nob-3	Aurland	Indo-European	NA	Europe	Eurasia	2	0.00637276058644134
276	2537	aut	Austral	Austronesian	Austronesian	Pacific	Pacific	0	0.0151065288947164
277	2538	auy	Auyana	Trans New Guinea	Nuclear_Trans_New_Guinea	New Guinea Highlands	Pacific	3	0.0169529563714064
278	2539	auu	Auye	Trans New Guinea	Nuclear_Trans_New_Guinea	New Guinea Highlands	Pacific	2	0.0187903332362082
279	713	ava	Avar	Nakh-Daghestanian	Nakh-Daghestanian	Middle East	Eurasia	0	0.00676271497804973
280	2540	tmb	Avava	Austronesian	Austronesian	Pacific	Pacific	0	0.0179532961868687
281	2667	ave	Avestan	Indo-European	Indo-European	Northern Eurasia	Eurasia	0	0.00367298597960373
282	2541	xxx-101	Aveteian	Austronesian	NA	Pacific	Pacific	0	0.0179532961868687
283	2542	xxx-37	Avok	Austronesian	NA	Pacific	Pacific	2	0.0171321868473193
284	3963	avv	Av�-Canoeiro	Tupi	NA	Amazon	South America	0	0.0140087350973193
285	1095	awb	Awa	Trans New Guinea	Nuclear_Trans_New_Guinea	New Guinea Highlands	Pacific	4	0.0169529563714064
286	443	kwi	Awa Pit	Barbacoan	Barbacoan	Andes	South America	0	0.0139148980205905
287	2544	bcu	Awad Bing	Austronesian	Austronesian	North New Guinea	Pacific	0	0.016431737020202
288	3669	awa	Awadhi	Indo-European	Indo-European	South Asia	Eurasia	0	0.0116019221536519
289	1554	aya	Awar	Lower Sepik-Ramu	Lower_Sepik-Ramu	North New Guinea	Pacific	0	0.0173973739607615
290	3386	awx	Awara	Austronesian	Nuclear_Trans_New_Guinea	North New Guinea	Pacific	0	0.016431737020202
291	2545	awh	Awbono	Trans New Guinea	Bayono-Awbono	New Guinea Highlands	Pacific	0	0.0189198293822844
292	2085	bob	Aweer	Afro-Asiatic	Afro-Asiatic	Southern Africa	Africa	0	0.0172261547979798
293	2546	awr	Awera	Lakes Plains	Lakes_Plain	North New Guinea	Pacific	0	0.0184150213869464
294	3453	awe	Awet?	Tupi	NA	Amazon	South America	0	0.0147937007618493
295	440	awi	Awin	Trans New Guinea	Awin-Pa	New Guinea Highlands	Pacific	2	0.0179879601573427
296	3391	azo	Awing	Niger-Kongo	Atlantic-Congo	West Africa	Africa	0	0.0174789068939394
297	2086	som-2	Awiya	Afro-Asiatic	Afro-Asiatic	Ethiopia	Africa	4	0.0141717241503496
298	14	awn	Awngi	Afro-Asiatic	Afro-Asiatic	Ethiopia	Africa	4	0.0141717241503496
299	964	kmn	Awtuw	Sepik	Sepik	North New Guinea	Pacific	0	0.0174953291414141
300	448	auw	Awyi	Trans New Guinea	Border	North New Guinea	Pacific	0	0.0175709102758353
301	2547	ahb	Axamb	Austronesian	Austronesian	Pacific	Pacific	0	0.0171321868473193
302	3454	cpc	Axininca	Arawak	Arawakan	Amazon	South America	0	0.0116867569141414
303	3670	akv	Axvax	Nakh-Daghestanian	Nakh-Daghestanian	Middle East	Eurasia	0	0.00654397926787102
304	441	ayr	Aymara	Aymaran	Aymaran	Andes	South America	0	0.00812573959537684
305	3935	ayc	Aymara_Chile	Aymaran	Aymaran	Andes	South America	0	0.00798657336868687
306	1231	ayo	Ayor?	Zamucoan	NA	Patagonia	South America	0	0.0127236530881896
307	74	azj	Azerbaijani	Turkic	Turkic	Middle East	Eurasia	0	0.00703468112956488
308	73	azb	Azeri	Turkic	Turkic	Middle East	Eurasia	0	0.00703468112956488
309	2548	sse	Ba:ngingi Sama	Austronesian	Austronesian	Pacific	Pacific	0	0.0191708412024087
310	187	drl	Baagandji	Pama-Nyungan	Pama-Nyungan	Australia	Australia	0	0.0055725365526418
311	2087	bbk	Babanki	Niger-Kongo	Atlantic-Congo	West Africa	Africa	4	0.0174789068939394
312	3042	bcd	Babar_North	Austronesian	Austronesian	Pacific	Pacific	0	0.0182318798659674
313	3197	vbb	Babar_Southeast	Austronesian	Austronesian	Pacific	Pacific	0	0.0182318798659674
314	2549	baa	Babatana	Austronesian	Austronesian	Pacific	Pacific	0	0.0191801465190365
315	3456	bcr	Babine-Witsuwit'en	Na-Dene	Athapaskan-Eyak-Tlingit	Pacific Northwest	North America	2	0.0058687955475913
316	746	bav	Babungo	Niger-Kongo	Atlantic-Congo	West Africa	Africa	8	0.0174789068939394
317	2351	xxx-72	Bachamal	Western Daly	NA	Northern Australia	Australia	0	0.0175196693997669
318	2550	bhz	Bada	Austronesian	Austronesian	Pacific	Pacific	0	0.0183610256682207
319	152	bia	Badimaya	Pama-Nyungan	Pama-Nyungan	Australia	Australia	0	0.00616276818550894
320	2352	xby	Badjala	Pama-Nyungan	NA	Australia	Australia	0	0.0112333524153069
321	2088	pbp	Badyara	Niger-Kongo	Atlantic-Congo	West Africa	Africa	0	0.0123515508304196
322	2552	bvc	Baelelea	Austronesian	Austronesian	Pacific	Pacific	0	0.0191607352758353
323	2551	bvd	Baenggu	Austronesian	Austronesian	Pacific	Pacific	0	0.0191607352758353
324	2553	btr	Baetora	Austronesian	Austronesian	Pacific	Pacific	0	0.0179532961868687
325	2089	bwt	Bafo	Niger-Kongo	Atlantic-Congo	West Africa	Africa	5	0.0174789068939394
326	3948	nri	Bafut	Tibeto-Burman	NA	Southeast Asia	Eurasia	5	0.0127874062121212
327	1566	bfd	Bafut	Niger-Kongo	NA	West Africa	Africa	2	0.0174789068939394
328	854	bmi	Bagirmi	Nilo-Saharan	Central_Sudanic	West Africa	Africa	3	0.0139283709180264
329	714	kva	Bagulal	Nakh-Daghestanian	Nakh-Daghestanian	Middle East	Eurasia	0	0.00654397926787102
330	2554	bgb	Bagusa	Kwerba	Austronesian	North New Guinea	Pacific	0	0.0184150213869464
331	2555	bjh	Bahinemo	Sepik	Sepik	North New Guinea	Pacific	0	0.0174953291414141
332	3672	bdq	Bahnar	Austro-Asiatic	Austroasiatic	Southeast Asia	Eurasia	0	0.0165752412548563
333	970	bca	Bai	Tibeto-Burman	Sino-Tibetan	Southeast Asia	Eurasia	4	0.0122121606353924
334	2556	bkx	Baikeno	Austronesian	Austronesian	Pacific	Pacific	0	0.0181520703108003
335	2070	bqh	Baima	Tibeto-Burman	Sino-Tibetan	Southeast Asia	Eurasia	4	0.0118460755479798
336	2557	dby	Bainapi	Trans New Guinea	Dibiyaso	South New Guinea	Pacific	0	0.0189312716841492
337	3378	gcc-2	Baining	Baining	Baining	North New Guinea	Pacific	0	0.0189455591181041
338	399	ssb	Bajau_Semporna	Austronesian	Austronesian	Southeast Asia	Pacific	0	0.0181812298096348
339	2558	bdl	Bajau_Sulawesi	Austronesian	Austronesian	Pacific	Pacific	0	0.0184522470143745
340	2009	bkq	Bakair?	Cariban	NA	Amazon	South America	0	0.0149255073795649
341	3964	bkq-2	Bakair?_West	Cariban	NA	Amazon	South America	0	0.0149873803974359
342	2559	bki	Baki	Austronesian	Austronesian	Pacific	Pacific	0	0.0171321868473193
343	3392	bkh	Bakoko	Niger-Kongo	Atlantic-Congo	West Africa	Africa	3	0.0180563223115773
344	2184	new-3	Balami	Tibeto-Burman	Sino-Tibetan	South Asia	Eurasia	0	0.0132493651773504
345	289	blw	Balangao	Austronesian	Austronesian	Pacific	Pacific	0	0.0186778298756799
346	831	ble	Balanta	Niger-Kongo	Atlantic-Congo	West Africa	Africa	3	0.017080014040404
347	1535	blz	Balantak	Austronesian	Austronesian	Pacific	Pacific	0	0.0181138166452991
348	2090	led	Balendru	Nilo-Saharan	Central_Sudanic	Southern Africa	Africa	3	0.0156356601981352
349	304	wiv	Bali-Vitu	Austronesian	Austronesian	North New Guinea	Pacific	0	0.0189213659654235
350	419	ban	Balinese	Austronesian	Austronesian	Southeast Asia	Pacific	0	0.018235656462704
351	1447	bgp-2	Balochi	Indo-European	Indo-European	South Asia	Eurasia	0	0.00888268237742813
352	588	bgp	Baluchi	Indo-European	Indo-European	South Asia	Eurasia	0	0.00888268237742813
353	844	bam	Bambara	Mande	Mande	West Africa	Africa	2	0.0132442516769619
354	3379	bcf	Bamu	Trans New Guinea	Kiwaian	South New Guinea	Pacific	0	0.0181360316919192
355	2091	bax	Bamun	Niger-Kongo	Atlantic-Congo	West Africa	Africa	4	0.0163006410402098
356	3393	bcw	Bana	Afro-Asiatic	Afro-Asiatic	West Africa	Africa	2	0.0133330583438228
357	1442	bnd	Banda	Austronesian	Austronesian	Pacific	Pacific	0	0.0189353801204351
358	153	bdy	Bandjalang	Pama-Nyungan	Pama-Nyungan	Australia	Australia	0	0.00939859717735043
359	2353	bdy-2	Bandjalang-2	Pama-Nyungan	Pama-Nyungan	Australia	Australia	0	0.00939859717735043
360	166	bdy-3	Bandjalang-3	Pama-Nyungan	NA	Australia	Australia	0	0.00939859717735043
361	1299	bgz	Banggai	Austronesian	Austronesian	Pacific	Pacific	0	0.0184420513558664
362	1551	dbb	Banggime	Banggime	Afro-Asiatic	West Africa	Africa	4	0.00954897644794095
363	3394	bgj	Bangolan	Niger-Kongo	Atlantic-Congo	West Africa	Africa	0	0.0174789068939394
364	2092	bnx	Bangubangu	Niger-Kongo	Atlantic-Congo	Southern Africa	Africa	0	0.0147102945167055
365	3965	bwi-2	Baniwa_Central	Arawak	Arawakan	Amazon	South America	0	0.0184592302894328
366	3443	bwi	Baniwa_Rio Negro	Arawak	Arawakan	Amazon	South America	2	0.0184831711013986
367	3673	lmn-2	Banjari	Indo-European	Indo-European	South Asia	Eurasia	0	0.0124097338879176
368	1401	cdm-2	Bankariya	Tibeto-Burman	Sino-Tibetan	South Asia	Eurasia	0	0.0132493651773504
369	305	bcm	Banoni	Austronesian	Austronesian	Pacific	Pacific	0	0.0190899393609169
370	1395	bap	Bantawa	Tibeto-Burman	Sino-Tibetan	South Asia	Eurasia	0	0.0136147084446387
371	2561	bnq	Bantik	Austronesian	Austronesian	Pacific	Pacific	0	0.0187695439452214
372	2562	bno	Bantoanon	Austronesian	Austronesian	Pacific	Pacific	0	0.018912183030303
373	2093	bcb	Banyun	Niger-Kongo	NA	West Africa	Africa	0	0.0164393598290598
374	1441	peh	Baoan	Mongolic	Mongolic	Northern Eurasia	Eurasia	0	0.00590224528399378
375	3675	tat-2	Baraba	Turkic	Turkic	Northern Eurasia	Eurasia	0	0.00475987735691531
376	1113	bbb	Barai	Trans New Guinea	Koiarian	South New Guinea	Pacific	0	0.0182786253146853
377	1404	brd	Baram	Tibeto-Burman	Sino-Tibetan	South Asia	Eurasia	0	0.0132493651773504
378	1470	lji	Barang-barang	Austronesian	Austronesian	Pacific	Pacific	0	0.018621902948718
379	2563	brp	Barapasi	Geelvink Bay	Geelvink_Bay	North New Guinea	Pacific	2	0.0184150213869464
380	1143	bsn	Barasano	Tucanoan	Tucanoan	Amazon	South America	2	0.0180299208216783
381	1496	bcj	Bardi	Nyulnyul	Nyulnyulan	Northern Australia	Australia	0	0.0139879753331391
382	3452	bae	Bare	Arawak	Arawakan	Amazon	South America	0	0.0183927678865579
383	2564	mpr	Bareke	Austronesian	Austronesian	Pacific	Pacific	0	0.0191801465190365
384	875	bfa	Bari	Nilo-Saharan	Nilotic	Southern Africa	Africa	4	0.0157265476068376
385	2565	bch	Bariai	Austronesian	Austronesian	North New Guinea	Pacific	0	0.0175095402136752
386	2094	bba	Bariba	Niger-Kongo	Atlantic-Congo	West Africa	Africa	5	0.0158915132358197
387	2566	bjc	Bariji	Trans New Guinea	Yareban	South New Guinea	Pacific	0	0.0182786253146853
388	2354	bpt	Barrow Point	Pama-Nyungan	Pama-Nyungan	Northern Australia	Australia	0	0.0164052590151515
389	3457	bao	Bar�	Panoan	NA	Amazon	South America	0	0.0180299208216783
390	2567	bjz	Baruga	Trans New Guinea	Nuclear_Trans_New_Guinea	South New Guinea	Pacific	0	0.0182786253146853
391	2355	xxx-64	Barunggam	Pama-Nyungan	NA	Australia	Australia	0	0.00880623553049728
392	1040	wra	Barupu	Skou	Sko	North New Guinea	Pacific	6	0.0174953291414141
393	1074	byr	Baruya	Trans New Guinea	Angan	New Guinea Highlands	Pacific	0	0.0174866709770785
394	100	mot	Bar?	Chibchan	NA	Amazon	South America	2	0.0180451803477078
395	747	bas	Basaa	Niger-Kongo	Atlantic-Congo	West Africa	Africa	5	0.0174789068939394
396	832	bsc	Basari	Niger-Kongo	Atlantic-Congo	West Africa	Africa	3	0.0158196257051282
397	2568	byq	Basay_Trobriawan	Austronesian	Austronesian	Southeast Asia	Pacific	0	0.0157794366035354
398	3676	gwc-2	Bashkarik	Indo-European	Indo-European	South Asia	Eurasia	0	0.00991347902719503
399	75	bak	Bashkir	Turkic	Turkic	Northern Eurasia	Eurasia	0	0.00503218675485625
400	2096	bst	Basketo	Afro-Asiatic	Ta-Ne-Omotic	Ethiopia	Africa	0	0.0141407516427739
401	446	eus	Basque	Basque	Basque	Europe	Eurasia	0	0.0066968735998446
402	2097	bta	Bata	Afro-Asiatic	Afro-Asiatic	West Africa	Africa	2	0.0133330583438228
403	2570	btd	Batak Dairi	Austronesian	Austronesian	Southeast Asia	Pacific	0	0.0183198359110334
404	2569	bya	Batak_Palawan	Austronesian	Austronesian	Pacific	Pacific	0	0.0191257313209013
405	3677	btq	Bateg	Austro-Asiatic	Austroasiatic	Southeast Asia	Eurasia	0	0.0181409089918415
406	3679	bbl-2	Batsbi	Nakh-Daghestanian	Nakh-Daghestanian	Middle East	Eurasia	0	0.00654397926787102
407	2571	bbd	Bau	Trans New Guinea	Nuclear_Trans_New_Guinea	North New Guinea	Pacific	0	0.0169529563714064
408	2572	bnb	Baukan Murut	Austronesian	Austronesian	Southeast Asia	Pacific	0	0.018413293978244
409	824	bci	Baule	Niger-Kongo	Atlantic-Congo	West Africa	Africa	5	0.0173445690705128
410	101	brg	Baure	Arawak	Arawakan	Amazon	South America	0	0.0145083481002331
411	2573	bxa	Bauro	Austronesian	Austronesian	Pacific	Pacific	0	0.0190915222766123
412	513	bvz	Bauzi	Geelvink Bay	Geelvink_Bay	New Guinea Highlands	Pacific	0	0.0184150213869464
413	1421	bgr	Bawm	Tibeto-Burman	Sino-Tibetan	South Asia	Eurasia	0	0.0168814254114219
414	2098	baw	Bayso	Afro-Asiatic	Atlantic-Congo	Ethiopia	Africa	0	0.0127948201095571
415	2356	bxj	Bayungu	Pama-Nyungan	Pama-Nyungan	Australia	Australia	0	0.0116300556583139
416	1512	onb	Be	Tai-Kadai	Tai-Kadai	Southeast Asia	Eurasia	4	0.0180892655128205
417	2574	beo	Bedamini	Trans New Guinea	Bosavi	New Guinea Highlands	Pacific	0	0.0179879601573427
418	2575	bth	Bedayuh	Austronesian	Austronesian	Southeast Asia	Pacific	0	0.0189537013869464
419	2099	tnr	Bedik	Niger-Kongo	Atlantic-Congo	West Africa	Africa	3	0.0123515508304196
420	1450	dbj-2	Begak	Austronesian	Austronesian	Southeast Asia	Pacific	0	0.0186642353787879
421	1	bej	Beja	Afro-Asiatic	Afro-Asiatic	North Africa	Africa	2	0.0108584236969697
422	4138	bxd-2	Bela	Tibeto-Burman	Sino-Tibetan	Southeast Asia	Eurasia	3	0.0122121606353924
423	2576	beg	Belait	Austronesian	Austronesian	Southeast Asia	Pacific	0	0.0184177024281274
424	607	bel	Belarussian	Indo-European	Indo-European	Northern Eurasia	Eurasia	0	0.00641265339568765
425	976	byw	Belhare	Tibeto-Burman	Sino-Tibetan	South Asia	Eurasia	0	0.0136147084446387
426	2100	blm	Beli	Nilo-Saharan	Central_Sudanic	West Africa	Africa	0	0.015742162248446
427	948	blc	Bella Coola	Salish	Salishan	Pacific Northwest	North America	0	0.00657977012140637
428	2577	mnv-2	Bellona	Austronesian	Austronesian	Pacific	Pacific	0	0.0190465007828283
429	2578	bmh	Bemal	Trans New Guinea	Nuclear_Trans_New_Guinea	North New Guinea	Pacific	0	0.0169529563714064
430	1559	bem	Bemba	Niger-Kongo	Atlantic-Congo	Southern Africa	Africa	2	0.0109520993034188
431	748	bmb	Bembe	Niger-Kongo	Atlantic-Congo	Southern Africa	Africa	4	0.0165080888383838
432	2579	bef	Bena-Bena	Trans New Guinea	Nuclear_Trans_New_Guinea	New Guinea Highlands	Pacific	0	0.0169529563714064
433	2102	nhb	Beng	Mande	Mande	West Africa	Africa	0	0.0173285097494172
434	2103	bng	Benga	Niger-Kongo	Atlantic-Congo	Southern Africa	Africa	0	0.0179670427933178
435	571	ben	Bengali	Indo-European	Indo-European	South Asia	Eurasia	0	0.015961299199495
436	2101	njz	Bengni	Tibeto-Burman	NA	Northern Eurasia	Eurasia	2	0.00938298668220668
437	1244	bue	Beothuk	Beothuk	Beothuk	Eastern North America	North America	0	0.0056328671482129
438	1287	bkl	Berik	Trans New Guinea	Tor-Orya	North New Guinea	Pacific	0	0.0182464219522145
439	4169	gsw-3	Bernese	Indo-European	Indo-European	Europe	Eurasia	0	0.00710502391472416
440	853	wti	Berta	Nilo-Saharan	Berta	Ethiopia	Africa	3	0.0143162970963481
441	2205	pse	Besemah	Austronesian	Austronesian	Southeast Asia	Pacific	0	0.0183540835489511
442	2580	bep	Besoa	Austronesian	Austronesian	Pacific	Pacific	0	0.0183610256682207
443	2104	byf	Bete	Niger-Kongo	Atlantic-Congo	West Africa	Africa	0	0.0165966920299145
444	2581	pgi	Bewani	Trans New Guinea	Border	North New Guinea	Pacific	0	0.0175709102758353
445	3680	kap	Bezhta	Nakh-Daghestanian	Nakh-Daghestanian	Middle East	Eurasia	0	0.00654397926787102
446	3681	bhb	Bhili	Indo-European	Indo-European	South Asia	Eurasia	0	0.0169255054292929
447	572	bho	Bhojpuri	Indo-European	Indo-European	South Asia	Eurasia	0	0.0132493651773504
448	244	muw	Bhumij	Austro-Asiatic	NA	South Asia	Eurasia	0	0.0155730368585859
449	401	bhw	Biak	Austronesian	Austronesian	North New Guinea	Pacific	0	0.0188861366569542
450	2582	bpv	Bian Marind	Marind	Anim	South New Guinea	Pacific	2	0.0194966563791764
451	2583	big	Biangai	Trans New Guinea	Goilalan	New Guinea Highlands	Pacific	0	0.0174866709770785
452	4102	bmt	Biaomin Yao	Hmong-Mien	Hmong-Mien	Southeast Asia	Eurasia	6	0.0149754553350816
453	2584	bth-2	Biatah	Austronesian	Austronesian	Southeast Asia	Pacific	0	0.0189537013869464
454	2357	bym	Bidjara	Pama-Nyungan	Pama-Nyungan	Australia	Australia	0	0.00794449244133644
455	2585	bnk	Bierebo	Austronesian	Austronesian	Pacific	Pacific	0	0.0171321868473193
456	2586	brj	Bieria	Austronesian	Austronesian	Pacific	Pacific	0	0.0171321868473193
457	283	bcl	Bikol	Austronesian	Austronesian	Pacific	Pacific	0	0.0189896166647242
458	2587	yet	Biksi	Biksi	Biksi	New Guinea Highlands	Pacific	0	0.0175709102758353
459	2588	brz	Bilbil	Austronesian	Austronesian	North New Guinea	Pacific	0	0.016431737020202
460	15	byn	Bilin	Afro-Asiatic	Afro-Asiatic	Ethiopia	Africa	0	0.011394936216589
461	154	nbj	Bilinara	Pama-Nyungan	Pama-Nyungan	Northern Australia	Australia	0	0.011602275994561
462	1027	bll	Biloxi	Siouan	Siouan	Eastern North America	North America	2	0.0124619365920746
463	1041	blb	Bilua	Solomons East Papuan	Bilua	Pacific	Pacific	0	0.0191949471853147
464	2589	bhp	Bima	Austronesian	Austronesian	Southeast Asia	Pacific	0	0.0183340338189588
465	2590	bhl	Bimin	Trans New Guinea	Nuclear_Trans_New_Guinea	New Guinea Highlands	Pacific	0	0.0179879601573427
466	2591	bmn	Bina	Austronesian	Austronesian	South New Guinea	Pacific	0	0.0183432960975136
467	1083	bhg	Binandere	Trans New Guinea	Nuclear_Trans_New_Guinea	South New Guinea	Pacific	0	0.0175554056701632
468	2358	wmb-2	Binbinga	Mirndi	Mirndi	Northern Australia	Australia	0	0.0109675933455711
469	2592	bon	Bine	Eastern Trans Fly	Eastern_Trans-Fly	South New Guinea	Pacific	0	0.0187592087839938
470	803	bin	Bini	Niger-Kongo	Atlantic-Congo	West Africa	Africa	4	0.0187216013752914
471	2359	pnv	Binigura	Pama-Nyungan	Pama-Nyungan	Australia	Australia	0	0.00776166457847708
472	123	gup	Bininj Gun-Wok	Gunwinyku	Gunwinyguan	Northern Australia	Australia	0	0.0157860214772727
473	2593	bny	Bintulu	Austronesian	Austronesian	Southeast Asia	Pacific	0	0.0184177024281274
474	2594	bkd	Binukid	Austronesian	Austronesian	Pacific	Pacific	0	0.0189142324145299
475	2595	bjr	Binumarien	Trans New Guinea	Nuclear_Trans_New_Guinea	North New Guinea	Pacific	4	0.016431737020202
476	2596	biq	Bipi	Austronesian	Austronesian	North New Guinea	Pacific	0	0.0195728509654235
477	2597	brr	Birao	Austronesian	Austronesian	Pacific	Pacific	0	0.0191850258547009
478	2105	btf	Birgid	Nilo-Saharan	Afro-Asiatic	West Africa	Africa	2	0.0113962703041958
479	2106	bvi	Biri	Niger-Kongo	NA	West Africa	Africa	2	0.017759444771756
480	155	bzr	Biri	Pama-Nyungan	NA	Australia	Australia	0	0.0104895148648019
481	2598	bqq	Biritai	Lakes Plains	Lakes_Plain	New Guinea Highlands	Pacific	5	0.0182960252874903
482	839	bom	Birom	Niger-Kongo	Atlantic-Congo	West Africa	Africa	4	0.0149418736264569
483	2107	bib	Bisa	Mande	Mande	West Africa	Africa	3	0.0138192924409479
484	2599	bsb	Bisayah_Sarawak	Austronesian	Austronesian	Southeast Asia	Pacific	0	0.018413293978244
485	998	bii	Bisu	Tibeto-Burman	NA	Southeast Asia	Eurasia	4	0.0147205296447164
486	2600	blp	Blablanga	Austronesian	Austronesian	Pacific	Pacific	0	0.0191607352758353
487	2601	blp-2	Blablanga_Ghove	Austronesian	Austronesian	Pacific	Pacific	0	0.0191607352758353
488	3682	blt	Black_Tai	Tai-Kadai	Tai-Kadai	Southeast Asia	Eurasia	6	0.0159642177107615
489	49	bla	Blackfoot	Algic	Algic	Western North America	North America	0	0.00501623040501165
490	2602	beu	Blagar	Timor-Alor-Pantar	Timor-Alor-Pantar	Pacific	Pacific	0	0.0180646842055167
491	1528	blr	Blang	Austro-Asiatic	Austroasiatic	Southeast Asia	Eurasia	2	0.0127566820036908
492	673	kvg	Boazi	Marind	Anim	South New Guinea	Pacific	2	0.0194966563791764
493	2603	kvg-2	Boazi_Kuni	Marind	Anim	South New Guinea	Pacific	2	0.0194966563791764
494	749	bni	Bobangi	Niger-Kongo	Atlantic-Congo	Southern Africa	Africa	2	0.0173935131701632
495	2012	bbo	Bobo-Fing	Mande	Mande	West Africa	Africa	7	0.0137315616326729
496	1507	bgb	Bobongko	Austronesian	Austronesian	Pacific	Pacific	0	0.0177757728030303
497	3428	bty	Bobot	Austronesian	Austronesian	Pacific	Pacific	0	0.0188360046717172
498	2605	boq	Bogaya	Trans New Guinea	Bogaya	New Guinea Highlands	Pacific	0	0.0179879601573427
499	2606	bxh	Bohutu	Austronesian	Austronesian	South New Guinea	Pacific	0	0.0183432960975136
500	2607	bzf	Boiken	Sepik	Ndu	North New Guinea	Pacific	0	0.0174953291414141
501	1391	adi-2	Bokar	Tibeto-Burman	Sino-Tibetan	South Asia	Eurasia	0	0.0111397989990287
502	2608	bnp	Bola	Austronesian	Austronesian	North New Guinea	Pacific	0	0.018705178467366
503	2108	bol	Bole	Afro-Asiatic	Afro-Asiatic	West Africa	Africa	2	0.0122868704384227
504	2609	smk	Bolinao	Austronesian	Austronesian	Pacific	Pacific	0	0.0190760986208236
505	4152	ply	Bolyu	Austro-Asiatic	Austroasiatic	Southeast Asia	Eurasia	5	0.0122853852439782
506	3683	bfw-2	Bonda	Austro-Asiatic	Austroasiatic	South Asia	Eurasia	0	0.0130771218424631
507	2109	bou	Bondei	Niger-Kongo	Atlantic-Congo	Southern Africa	Africa	0	0.0129499519599845
508	2610	bdg	Bonggi	Austronesian	Austronesian	Southeast Asia	Pacific	0	0.0189074556701632
509	855	bot	Bongo	Nilo-Saharan	Central_Sudanic	West Africa	Africa	3	0.0156155664749417
510	290	bnc	Bontok	Austronesian	NA	Pacific	Pacific	0	0.0186778298756799
511	2110	bvf	Bor	Nilo-Saharan	Afro-Asiatic	West Africa	Africa	2	0.0164602959197747
512	664	bor	Bor?ro	Macro-Je	NA	Amazon	South America	0	0.0142422440425408
513	3458	boa	Bora	Witoto	Boran	Amazon	South America	0	0.0184324251146076
514	3421	adi-7	Bori	Tibeto-Burman	Sino-Tibetan	South Asia	Eurasia	2	0.0111397989990287
515	3684	scy	Bornholmsk	Indo-European	Indo-European	Europe	Eurasia	0	0.00639655109498834
516	971	brx	Boro	Tibeto-Burman	Sino-Tibetan	South Asia	Eurasia	2	0.0134201578290598
517	2611	ksr	Borong_Kosorong	Trans New Guinea	Nuclear_Trans_New_Guinea	North New Guinea	Pacific	0	0.016431737020202
518	2612	bco	Bosavi	Trans New Guinea	Bosavi	New Guinea Highlands	Pacific	0	0.0179879601573427
519	3685	bos	Bosnian	Indo-European	Indo-European	Europe	Eurasia	0	0.00900058436363636
520	2613	kbx-2	Botin_Samban	Lower Sepik-Ramu	Botin	North New Guinea	Pacific	0	0.0173973739607615
521	3686	bph	Botlikh	Nakh-Daghestanian	Nakh-Daghestanian	Middle East	Eurasia	0	0.00654397926787102
522	2615	bye	Bouye	Sepik	Sepik	North New Guinea	Pacific	0	0.0175709102758353
523	1483	khg-2	Brag-g.yab	Tibeto-Burman	Sino-Tibetan	Northern Eurasia	Eurasia	0	0.00683346576573427
524	496	brh	Brahui	Dravidian	Dravidian	South Asia	Eurasia	0	0.00496337656041181
525	233	brb	Brao	Austro-Asiatic	Austroasiatic	Southeast Asia	Eurasia	0	0.0171501788325563
526	554	bre	Breton	Indo-European	Indo-European	Europe	Eurasia	0	0.00872852062567988
527	477	bzd	Bribri	Chibchan	Chibchan	Central America	North America	0	0.0186325900135975
528	1344	sgt	Brokpa	Tibeto-Burman	Sino-Tibetan	South Asia	Eurasia	2	0.0134201578290598
529	2013	brv	Bru_Western	Austro-Asiatic	Austroasiatic	Southeast Asia	Eurasia	0	0.0168488287801088
530	3687	bru	Bruu	Austro-Asiatic	Austroasiatic	Southeast Asia	Eurasia	2	0.0168488287801088
531	2616	bzh	Buang_Central	Austronesian	Austronesian	New Guinea Highlands	Pacific	0	0.0174866709770785
532	2617	bdx	Budong-bundong	Austronesian	Austronesian	Pacific	Pacific	0	0.0183610256682207
533	7	bdm	Buduma	Afro-Asiatic	Afro-Asiatic	West Africa	Africa	0	0.0100615103611111
534	3688	bdk	Budux	Nakh-Daghestanian	Nakh-Daghestanian	Middle East	Eurasia	0	0.00703468112956488
535	3689	bbh	Bugan	Austro-Asiatic	Austroasiatic	Southeast Asia	Eurasia	2	0.0138881765689588
536	2618	bgt	Bughotu	Austronesian	Austronesian	Pacific	Pacific	0	0.0191607352758353
537	408	bug	Bugis	Austronesian	Austronesian	Pacific	Pacific	0	0.0185419442890443
538	1345	bgn	Bugun	Tibeto-Burman	Indo-European	South Asia	Eurasia	2	0.0134201578290598
539	2619	bku	Buhid	Austronesian	Austronesian	Pacific	Pacific	0	0.01891040246115
540	510	buo	Buin	East Bougainville	South_Bougainville	Pacific	Pacific	2	0.0190899393609169
541	2620	buk	Bukawa	Austronesian	Austronesian	North New Guinea	Pacific	2	0.016431737020202
542	1067	ape	Bukiyip_Arapesh	Torricelli	Nuclear_Torricelli	North New Guinea	Pacific	0	0.0174953291414141
543	156	yil	Bularnu	Pama-Nyungan	Pama-Nyungan	Australia	Australia	0	0.00595879877428127
544	608	bul	Bulgarian	Indo-European	Indo-European	Europe	Eurasia	0	0.00697476707983683
545	402	bzq	Buli	Austronesian	Austronesian	Pacific	Pacific	0	0.0187525773698524
546	2111	bum	Bulu	Niger-Kongo	Atlantic-Congo	West Africa	Africa	4	0.0171731030205905
547	306	tkw	Buma	Austronesian	Austronesian	Pacific	Pacific	0	0.0190693058041958
548	1068	aon	Bumbita_Arapesh	Torricelli	Nuclear_Torricelli	North New Guinea	Pacific	0	0.0174953291414141
549	1513	kjz	Bumthang	Tibeto-Burman	Sino-Tibetan	South Asia	Eurasia	2	0.0134201578290598
550	2621	bdd	Bunama	Austronesian	Austronesian	South New Guinea	Pacific	0	0.0183915247261072
551	2160	bfu	Bunan	Tibeto-Burman	Sino-Tibetan	South Asia	Eurasia	2	0.0110403132074592
552	1305	bfn	Bunaq	Timor-Alor-Pantar	Timor-Alor-Pantar	Pacific	Pacific	2	0.0180467343240093
553	2622	bfn-2	Bunaq_Lolotoen	Timor-Alor-Pantar	Timor-Alor-Pantar	Pacific	Pacific	2	0.0180467343240093
554	2623	bfn-3	Bunaq_South	Timor-Alor-Pantar	Timor-Alor-Pantar	Pacific	Pacific	2	0.0180467343240093
555	2360	xbg	Bunganditj	Pama-Nyungan	NA	Australia	Australia	0	0.00737974620454545
556	2624	bkz	Bungku	Austronesian	Austronesian	Pacific	Pacific	0	0.0184522470143745
557	3644	buh	Bunu	Hmong-Mien	Hmong-Mien	Southeast Asia	Eurasia	8	0.013779116725913
558	114	bck	Bunuba	Bunuban	Bunaban	Northern Australia	Australia	0	0.0103105789188034
559	1306	bnn	Bunun	Austronesian	Austronesian	Southeast Asia	Pacific	0	0.017203714020979
560	2625	bnn-2	Bunun_Isbukun	Austronesian	Austronesian	Southeast Asia	Pacific	0	0.017203714020979
561	2626	blf	Buol	Austronesian	Austronesian	Pacific	Pacific	0	0.0184355405439005
562	2112	bwr	Bura	Afro-Asiatic	Afro-Asiatic	West Africa	Africa	2	0.0141151733298368
563	116	bvr	Burarra	Maningrida	Maningrida	Northern Australia	Australia	0	0.0157685866274281
564	2113	bji	Burji	Afro-Asiatic	Afro-Asiatic	Ethiopia	Africa	0	0.0127948201095571
565	2627	vrt	Burmbar	Austronesian	Austronesian	Pacific	Pacific	0	0.0179532961868687
566	999	mya	Burmese	Tibeto-Burman	Sino-Tibetan	Southeast Asia	Eurasia	4	0.0175586729273504
567	2628	bzu	Burmeso	Burmeso	Burmeso	New Guinea Highlands	Pacific	0	0.0182464219522145
568	267	mhs	Buru	Austronesian	Austronesian	Pacific	Pacific	0	0.0188879211752137
569	2629	bmu	Burum	Trans New Guinea	Nuclear_Trans_New_Guinea	North New Guinea	Pacific	0	0.016431737020202
570	455	bsk	Burushaski	Burushaski	Burushaski	South Asia	Eurasia	0	0.00519232456216006
571	59	bxm	Buryat	Mongolic	Mongolic	Northern Eurasia	Eurasia	0	0.00467489146497669
572	801	bqp	Busa	Mande	Mande	West Africa	Africa	2	0.0159099737643745
573	750	buf	Bushong	Niger-Kongo	Atlantic-Congo	Southern Africa	Africa	4	0.0165766199310412
574	2630	bup	Busoa	Austronesian	Austronesian	Pacific	Pacific	0	0.0186075924747475
575	2631	bnr	Butmas Tur	Austronesian	Austronesian	Pacific	Pacific	0	0.0179532961868687
576	3395	bhs	Buwal	Afro-Asiatic	Afro-Asiatic	West Africa	Africa	3	0.0133330583438228
577	1542	jiy	Buyuan Jino	Tibeto-Burman	Sino-Tibetan	Southeast Asia	Eurasia	6	0.0136582032284382
578	2632	bwd	Bwaidoka	Austronesian	Austronesian	South New Guinea	Pacific	0	0.0183432960975136
579	977	bee	Byansi	Tibeto-Burman	Sino-Tibetan	South Asia	Eurasia	2	0.00975631949980575
580	3966	xxx-16	B?siro	Macro-Je	NA	Amazon	South America	0	0.0135536504864025
581	2010	btg	B?t?	Niger-Kongo	NA	West Africa	Africa	4	0.0181313548445998
582	2633	msq	Caac	Austronesian	Austronesian	Pacific	Pacific	0	0.0150988171503496
583	3967	cbb	Cabiyar?	Arawak	NA	Amazon	South America	0	0.0180299208216783
584	2014	cbv	Cacua	Nadahup	Kakua-Nukak	Amazon	South America	4	0.0182160281002331
585	1503	cad	Caddo	Caddoan	Caddoan	Western North America	North America	3	0.011846497798174
586	1191	chl	Cahuilla	Uto-Aztecan	Uto-Aztecan	California	North America	0	0.00970401566608392
587	678	ckf	Cakchiquel	Mayan	NA	Central America	North America	0	0.0184131461752137
588	4147	rmq	Cal?	Indo-European	NA	Europe	Eurasia	0	0.00891031160586636
589	3459	caw	Callahuaya	Puquina	NA	Andes	South America	0	0.00812573959537684
590	978	rab	Camling	Tibeto-Burman	Sino-Tibetan	South Asia	Eurasia	0	0.0136147084446387
591	102	cni	Campa	Arawak	Arawakan	Andes	South America	0	0.0096493647968143
592	459	kbh	Cams�	Cams�	NA	Andes	South America	2	0.0150354835897436
593	460	cbu	Candoshi	Candoshi	Candoshi-Shapra	Andes	South America	0	0.0152246995221445
594	666	ram	Canela-Krah?	Macro-Je	NA	Amazon	South America	0	0.0164555461318959
595	1003	yue	Cantonese	Tibeto-Burman	Sino-Tibetan	Southeast Asia	Eurasia	6	0.0154779265642968
596	3691	jya-2	Caodeng_rGyalrong	Tibeto-Burman	NA	Southeast Asia	Eurasia	3	0.00530402206779332
597	916	kaq	Capanahua	Panoan	Pano-Tacanan	Amazon	South America	3	0.0141445273038073
598	3969	cot	Caquinte	Arawak	Arawakan	Andes	South America	0	0.0096493647968143
599	254	caq	Car	Austro-Asiatic	Austroasiatic	Southeast Asia	Eurasia	0	0.0189531796969697
600	1144	cbc	Carapana	Tucanoan	Tucanoan	Amazon	South America	2	0.0180299208216783
601	462	car	Carib	Cariban	Cariban	Amazon	South America	0	0.016581494450272
602	3793	cbd-2	Carijona	Cariban	Cariban	Amazon	South America	0	0.0180299208216783
603	2634	cal	Carolinian	Austronesian	Austronesian	Pacific	Pacific	0	0.0192253727233877
604	3460	crx	Carrier	Na-Dene	Athapaskan-Eyak-Tlingit	Pacific Northwest	North America	2	0.00522425518414918
605	917	cbr	Cashibo-Cacataibo	Panoan	Pano-Tacanan	Andes	South America	2	0.0101520904520202
606	3461	cbs	Cashinahua	Panoan	Pano-Tacanan	Amazon	South America	0	0.0159249024825175
607	599	cat	Catalan	Indo-European	Indo-European	Europe	Eurasia	0	0.0106998465027195
608	3462	cav	Cavine�a	Tacanan	NA	Amazon	South America	0	0.0164328499067599
609	444	cbi	Cayapa	Barbacoan	Barbacoan	Andes	South America	0	0.0152617957770008
610	3463	cay	Cayuga	Iroquoian	Iroquoian	Eastern North America	North America	0	0.00763722998329448
611	468	cyb	Cayuvava	Cayuvava	Cayuvava	Amazon	South America	0	0.0164328499067599
612	284	ceb	Cebuano	Austronesian	Austronesian	Pacific	Pacific	0	0.0185754732964258
613	307	cam	Cemuhi	Austronesian	Austronesian	Pacific	Pacific	3	0.0150983943958819
614	2114	cme	Cerma	Niger-Kongo	Atlantic-Congo	West Africa	Africa	0	0.0155780711740482
615	1493	cgk	Ch�cangacakha	Tibeto-Burman	NA	South Asia	Eurasia	5	0.0134201578290598
616	4179	cgk-2	Ch�cangacakha-2	Tibeto-Burman	NA	South Asia	Eurasia	5	0.0134201578290598
617	3465	cbi-2	Cha'palaachi	Barbacoan	NA	Andes	South America	0	0.0139148980205905
618	918	cao	Chacobo	Panoan	Pano-Tacanan	Amazon	South America	0	0.0156293154079254
619	34	sgw	Chaha	Afro-Asiatic	Afro-Asiatic	Ethiopia	Africa	0	0.0125021268723776
620	4170	svm	Chakavian	Indo-European	Indo-European	Europe	Eurasia	3	0.00931270212373737
621	2064	tgf	Chali	Tibeto-Burman	Sino-Tibetan	South Asia	Eurasia	2	0.0134201578290598
622	422	cjm	Cham_Eastern	Austronesian	Austronesian	Southeast Asia	Eurasia	2	0.018136469965035
623	423	cja	Cham_Western	Austronesian	Austronesian	Southeast Asia	Eurasia	0	0.0187591800621601
624	3466	ese-2	Chama	Tacanan	Pano-Tacanan	Amazon	South America	0	0.0164328499067599
625	3971	ceg	Chamacoco	Zamucoan	Zamucoan	Patagonia	South America	0	0.0122344340942113
626	3692	cji	Chamalal_Gigatil	Nakh-Daghestanian	Nakh-Daghestanian	Middle East	Eurasia	0	0.00654397926787102
627	3693	cji-2	Chamalal_Nizhnee Gakvari	Nakh-Daghestanian	Nakh-Daghestanian	Middle East	Eurasia	0	0.00654397926787102
628	661	can	Chambri	Lower Sepik-Ramu	Lower_Sepik-Ramu	North New Guinea	Pacific	0	0.0174953291414141
629	3861	ccc	Chamicuro	Arawak	Arawakan	Amazon	South America	0	0.0134748199106449
630	281	cha	Chamorro	Austronesian	Austronesian	Pacific	Pacific	0	0.0194713158352758
631	3694	nan-5	Changchow	Tibeto-Burman	Sino-Tibetan	Southeast Asia	Eurasia	7	0.0149762615592463
632	3695	hsn	Changsha	Tibeto-Burman	Sino-Tibetan	Southeast Asia	Eurasia	6	0.0129849536722999
633	3696	cmn-3	Changzhi	Tibeto-Burman	Sino-Tibetan	Southeast Asia	Eurasia	7	0.00815649279662005
634	979	chx	Chantyal	Tibeto-Burman	Sino-Tibetan	South Asia	Eurasia	0	0.0106403479203574
635	3697	nan-2	Chaozhou	Tibeto-Burman	Sino-Tibetan	Southeast Asia	Eurasia	7	0.016737222736014
636	3467	ess-2	Chaplino	Eskimo-Aleut	Eskimo-Aleut	Pacific Northwest	North America	0	0.00330228918558664
637	3468	ess-3	Chaplino_Alaska	Eskimo-Aleut	Eskimo-Aleut	Pacific Northwest	North America	0	0.00347934878601399
638	2116	cra	Chara	Afro-Asiatic	Ta-Ne-Omotic	Ethiopia	Africa	0	0.0141407516427739
639	912	ctp	Chatino	Otomanguean	Otomanguean	Central America	North America	6	0.0161145737160062
640	3469	ctp-2	Chatino_Yaitepec	Otomanguean	Otomanguean	Central America	North America	10	0.0161145737160062
641	3698	cwg	Che'_Wong	Austro-Asiatic	Austroasiatic	Southeast Asia	Eurasia	0	0.0183690177583528
642	726	che	Chechen	Nakh-Daghestanian	Nakh-Daghestanian	Middle East	Eurasia	0	0.00654397926787102
643	2935	mrn	Cheke Holo_Maringe	Austronesian	Austronesian	Pacific	Pacific	0	0.0191607352758353
644	3470	xch	Chemakum	Chimakuan	Chimakuan	Pacific Northwest	North America	0	0.0071591282503885
645	1183	ute-3	Chemehuevi	Uto-Aztecan	Uto-Aztecan	Western North America	North America	0	0.0060021121021756
646	2636	cjn	Chenapian	Sepik	Sepik	North New Guinea	Pacific	2	0.0174953291414141
647	3699	jeg	Cheng	Austro-Asiatic	Austroasiatic	Southeast Asia	Eurasia	0	0.0167422589724165
648	4124	xxx-109	Chengfeng	Hmong-Mien	NA	Southeast Asia	Eurasia	8	0.0126287145367133
649	3700	wuu-10	Chengqiao	Tibeto-Burman	Sino-Tibetan	Southeast Asia	Eurasia	6	0.0118334952012432
650	980	cdm	Chepang	Tibeto-Burman	Sino-Tibetan	South Asia	Eurasia	2	0.0126320440712898
651	3701	mrj	Cheremis	Mongolic	Uralic	Northern Eurasia	Eurasia	0	0.0053554490999223
652	621	chr	Cherokee	Iroquoian	Iroquoian	Eastern North America	North America	2	0.0109261364413364
653	3471	chy	Cheyenne	Algic	Algic	Western North America	North America	2	0.00488922567540793
654	2015	cic	Chickasaw	Muskogean	Muskogean	Eastern North America	North America	2	0.0114853454009324
655	3758	gui-2	Chiguano_Izoce�o	Tupi	NA	Patagonia	South America	0	0.0121799510742036
656	3472	clc	Chilcotin	Na-Dene	Athapaskan-Eyak-Tlingit	Pacific Northwest	North America	2	0.00606284719405594
657	530	cid	Chimariko	Chimariko	Chimariko	California	North America	0	0.00820180974864025
658	3473	cbg	Chimila	Chibchan	Chibchan	Amazon	South America	0	0.0161849298717949
659	2117	swh-2	Chimwiini	Niger-Kongo	Atlantic-Congo	Southern Africa	Africa	2	0.0172261547979798
660	1552	dao	Chin_Daai	Tibeto-Burman	Sino-Tibetan	Southeast Asia	Eurasia	2	0.017191612972028
661	1376	cfm	Chin_Falam	Tibeto-Burman	Sino-Tibetan	Southeast Asia	Eurasia	4	0.0144618797727273
662	1014	ctd	Chin_Tiddim	Tibeto-Burman	Sino-Tibetan	Southeast Asia	Eurasia	4	0.0144618797727273
663	4116	cmn-5	Chinese_Liao	Tibeto-Burman	Sino-Tibetan	Northern Eurasia	Eurasia	4	0.00691198091103341
664	1298	chh	Chinook	Chinook	Chinookan	Pacific Northwest	North America	0	0.00720213433158508
665	751	nya	ChiNyanja	Niger-Kongo	Atlantic-Congo	Southern Africa	Africa	2	0.0115574432618493
666	3474	cap	Chipaya	Uru-Chipaya	Uru-Chipaya	Andes	South America	0	0.00798657336868687
667	703	chp	Chipewyan	Na-Dene	Athapaskan-Eyak-Tlingit	Eastern North America	North America	2	0.00453364540543901
668	481	cax	Chiquitano	Chiquitano	Chiquitano	Amazon	South America	0	0.0135536504864025
669	704	apm	Chiricahua	Na-Dene	Athapaskan-Eyak-Tlingit	Western North America	North America	2	0.00493242204215229
670	3972	gui-2	Chiriguano_Chan?	Tupi	NA	Amazon	South America	0	0.0135536504864025
671	482	ctm	Chitimacha	Chitimacha	Chitimacha	Eastern North America	North America	2	0.01538925749223
672	700	cho	Choctaw	Muskogean	Muskogean	Eastern North America	North America	2	0.0127240655932401
673	2118	cbo	Chokobo	Niger-Kongo	Atlantic-Congo	West Africa	Africa	2	0.0149418736264569
674	2119	cjk	Chokwe	Niger-Kongo	Atlantic-Congo	Southern Africa	Africa	4	0.0126250523863636
675	486	cht	Cholon	Cholon	Hibito-Cholon	Andes	South America	0	0.0128832080780886
676	3475	xxx-39	Chono	Chonan	NA	Patagonia	South America	0	0.00641316457672883
677	679	chd	Chontal	Mayan	NA	Central America	North America	0	0.0159898933411033
678	1060	clo	Chontal	Tequistlatecan	NA	Central America	North America	0	0.0185677686790987
679	2120	cce	Chopi	Niger-Kongo	Atlantic-Congo	Southern Africa	Africa	3	0.014028110534188
680	3476	crq	Chorote	Matacoan	Matacoan	Patagonia	South America	0	0.0123294733624709
681	3477	caa	Chorti	Mayan	Mayan	Central America	North America	0	0.0158245278593629
682	234	crw	Chrau	Austro-Asiatic	Austroasiatic	Southeast Asia	Eurasia	0	0.0181261285586636
683	2637	cje	Chru	Austronesian	Austronesian	Southeast Asia	Eurasia	0	0.018136469965035
684	2638	cjv	Chuave	Trans New Guinea	Nuclear_Trans_New_Guinea	New Guinea Highlands	Pacific	4	0.0169529563714064
685	680	cac	Chuj	Mayan	Mayan	Central America	North America	0	0.0169066000524476
686	3478	cnm	Chuj_Ixtat�n	Mayan	NA	Central America	North America	0	0.0169066000524476
687	489	ckt	Chukchi	Chukotko-Kamchatkan	Chukotko-Kamchatkan	North Pacific	Eurasia	0	0.00292755412997281
688	492	boi	Chumash	Chumash	Chumashan	California	North America	0	0.00920463888694639
689	308	chk	Chuukese	Austronesian	Austronesian	Pacific	Pacific	0	0.0194050294133644
690	76	chv	Chuvash	Turkic	Turkic	Northern Eurasia	Eurasia	0	0.00547449185635198
691	3479	pxm	Chuxnab�n Mixe	Mixe-Zoque	NA	Central America	North America	2	0.0160060400019425
692	2639	cia	Ciacia	Austronesian	Austronesian	Pacific	Pacific	0	0.0186075924747475
693	2121	awc	Cicipu	Niger-Kongo	Atlantic-Congo	West Africa	Africa	0	0.0137932377480575
694	1436	lua	CiLuba	Niger-Kongo	Atlantic-Congo	Southern Africa	Africa	2	0.0148538743059441
695	2640	tml	Citak	Trans New Guinea	Nuclear_Trans_New_Guinea	South New Guinea	Pacific	0	0.0189198293822844
696	3480	clm	Clallam	Salish	Salishan	Pacific Northwest	North America	0	0.0071591282503885
697	1548	xxx-96	Classical Malay	Austronesian	NA	Southeast Asia	Eurasia	0	0.0186636443997669
698	1350	xct	Classical Tibetan	Tibeto-Burman	Sino-Tibetan	Northern Eurasia	Eurasia	0	0.00354337199399767
699	493	xxx-6	Coahuilteco	Coahuilteco	NA	Western North America	North America	2	0.00924876875505051
700	1156	cod	Cocama-Cocamilla	creole	Tupian	Amazon	South America	0	0.0164238519036519
701	539	coc	Cocopa	Yuman	Cochimi-Yuman	California	North America	0	0.00646814211771562
702	952	crd	Coeur d'Alene	Salish	Salishan	Western North America	North America	0	0.00516837514374514
703	3481	con	Cofan	Chibchan	Cofan	Andes	South America	2	0.0147417203554779
704	1267	jya	Cogtse Gyarong	Tibeto-Burman	NA	Northern Eurasia	Eurasia	0	0.00530402206779332
705	2361	xxx-73	Colac	Pama-Nyungan	NA	Australia	Australia	0	0.0080868630499223
706	1184	com	Comanche	Uto-Aztecan	Uto-Aztecan	Western North America	North America	0	0.00769758625330225
707	949	coo	Comox	Salish	Salishan	Pacific Northwest	North America	0	0.00695018241686092
708	907	csz	Coos	Oregon Coast	Coosan	Pacific Northwest	North America	0	0.00752633479623155
709	22	cop	Coptic	Afro-Asiatic	Afro-Asiatic	North Africa	Africa	0	0.00612981314083139
710	1180	crn	Cora	Uto-Aztecan	Uto-Aztecan	Central America	North America	2	0.0115233385196193
711	555	cor	Cornish	Indo-European	Indo-European	Europe	Eurasia	0	0.00786733314005439
712	4106	cos	Corsican	Indo-European	Indo-European	Europe	Eurasia	0	0.0107271099630925
713	2641	mta	Cotabato Manobo_Kalamansig	Austronesian	Austronesian	Pacific	Pacific	0	0.0190148113714064
714	3482	cow	Cowlitz	Salish	Salishan	Pacific Northwest	North America	0	0.00720213433158508
715	3561	crm	Cree_Moose	Algic	Algic	Eastern North America	North America	0	0.00492238268966589
716	51	crk	Cree_Plains	Algic	Algic	Western North America	North America	0	0.00444782157255245
717	3609	csw	Cree_Swampy	Algic	Algic	Eastern North America	North America	0	0.00384169939722222
718	50	cwd	Cree_Woods	Algic	Algic	Eastern North America	North America	0	0.00437816297249417
719	1565	mus	Creek	Muskogean	Muskogean	Eastern North America	North America	3	0.0126482101000388
720	3703	hrv	Croatian	Indo-European	Indo-European	Europe	Eurasia	0	0.00787739542793318
721	1028	cro	Crow	Siouan	Siouan	Western North America	North America	2	0.00433123949028749
722	235	cua	Cua	Austro-Asiatic	Austroasiatic	Southeast Asia	Eurasia	0	0.0163622158080808
723	1145	cub	Cubeo	Tucanoan	Tucanoan	Amazon	South America	2	0.0182160281002331
724	1062	cui-2	Cuiba	Guahiban	NA	Amazon	South America	0	0.0170847437975913
725	521	yuz	Cuiba	Yurakare	NA	Amazon	South America	0	0.0102040493851981
726	3483	qpb	Cuitlatec	Cuitlatec	NA	Central America	North America	0	0.0186481253069153
727	4057	esu-2	Cup'ik	Eskimo-Aleut	Eskimo-Aleut	Pacific Northwest	North America	0	0.00396905119308469
728	1332	cup	Cupe�o	Uto-Aztecan	NA	California	North America	0	0.00832576455963481
729	3396	cuv	Cuvok	Afro-Asiatic	Afro-Asiatic	West Africa	Africa	0	0.0118947903034188
730	609	ces	Czech	Indo-European	Indo-European	Europe	Eurasia	0	0.00654143249941725
731	2642	kzf	Da'a	Austronesian	Austronesian	Pacific	Pacific	0	0.0183610256682207
732	2122	dbq	Daba	Afro-Asiatic	Afro-Asiatic	West Africa	Africa	0	0.0133330583438228
733	4111	xdc	Dacian	Indo-European	Indo-European	Europe	Eurasia	0	0.00872656658780109
734	2016	mps	Dadibi	Trans New Guinea	Teberan	New Guinea Highlands	Pacific	2	0.0169529563714064
735	1532	gal-2	Dadua	Austronesian	Austronesian	Pacific	Pacific	0	0.0179713804506604
736	494	dgz	Daga	Trans New Guinea	Dagan	South New Guinea	Pacific	0	0.0182786253146853
737	806	dga	Dagaare	Niger-Kongo	Atlantic-Congo	West Africa	Africa	3	0.0138160821025641
738	807	dag	Dagbani	Niger-Kongo	Atlantic-Congo	West Africa	Africa	2	0.0159259896855089
739	60	dta	Dagur	Mongolic	Mongolic	Northern Eurasia	Eurasia	0	0.00562721871355866
740	2123	dal	Dahalo	Afro-Asiatic	Afro-Asiatic	Southern Africa	Africa	2	0.0144298070920746
741	2643	dij	Dai	Austronesian	Austronesian	Pacific	Pacific	0	0.0182318798659674
742	2017	daj	Daju_Dar Fur	Nilo-Saharan	Daju	West Africa	Africa	3	0.0136087944514375
743	2644	bpa	Dakaka	Austronesian	Austronesian	Pacific	Pacific	0	0.0179532961868687
744	1330	dka	Dakpa	Tibeto-Burman	Sino-Tibetan	South Asia	Eurasia	2	0.0134201578290598
745	124	ngk	Dalabon	Gunwinyku	Gunwinyguan	Northern Australia	Australia	0	0.0135422225157343
746	4171	dlm	Dalmatian	Indo-European	Indo-European	Europe	Eurasia	0	0.00931270212373737
747	1235	uhn	Damal	Damal	Uhunduni	New Guinea Highlands	Pacific	3	0.0182960252874903
748	2645	uhn-2	Damal Wa	Damal	Uhunduni	New Guinea Highlands	Pacific	0	0.0182960252874903
749	2678	dmr	Damar_East	Austronesian	Austronesian	Pacific	Pacific	0	0.0180504046095571
750	1443	drn	Damar_West	Austronesian	Austronesian	Pacific	Pacific	0	0.0180504046095571
751	3706	dml	Dameli	Indo-European	Indo-European	South Asia	Eurasia	0	0.00991347902719503
752	2646	dad	Dami	Austronesian	Austronesian	North New Guinea	Pacific	0	0.0169529563714064
753	1343	xxx-7	Damin	Tangkic	NA	Northern Australia	Australia	0	0.0104783284838772
754	802	dnj	Dan	Mande	NA	West Africa	Africa	8	0.0175634382187257
755	3707	dnu	Danau	Austro-Asiatic	Austroasiatic	Southeast Asia	Eurasia	2	0.0127122379887335
756	3484	bea	Danezaa	Na-Dene	Athapaskan-Eyak-Tlingit	Western North America	North America	2	0.00485812285266123
757	2018	daa	Dangal?at_Western	Afro-Asiatic	NA	West Africa	Africa	2	0.0130434648855866
758	2724	thl	Danggaura Tharu	Indo-European	Indo-European	South Asia	Eurasia	0	0.0113968300551671
759	2124	daa-2	Dangla	Afro-Asiatic	Afro-Asiatic	West Africa	Africa	4	0.0130434648855866
760	1091	dni	Dani	Trans New Guinea	Nuclear_Trans_New_Guinea	New Guinea Highlands	Pacific	2	0.0177979303535354
761	2647	dni-3	Dani Aikhe	Trans New Guinea	Nuclear_Trans_New_Guinea	New Guinea Highlands	Pacific	0	0.0177979303535354
762	2648	dni-2	Dani Bele	Trans New Guinea	Nuclear_Trans_New_Guinea	New Guinea Highlands	Pacific	0	0.0177979303535354
763	2649	dnt	Dani Gorge	Trans New Guinea	Nuclear_Trans_New_Guinea	New Guinea Highlands	Pacific	0	0.0177979303535354
764	2650	dni-4	Dani Hablifoeri	Trans New Guinea	NA	New Guinea Highlands	Pacific	0	0.0174310816744367
765	2651	dni-5	Dani Mugogo	Trans New Guinea	Nuclear_Trans_New_Guinea	New Guinea Highlands	Pacific	0	0.0177979303535354
766	2652	wlw	Dani Wodo	Trans New Guinea	Nuclear_Trans_New_Guinea	New Guinea Highlands	Pacific	0	0.0177979303535354
767	560	dan	Danish	Indo-European	Indo-European	Europe	Eurasia	0	0.00617641659032634
768	2125	shg	Danisi	Khoe	Khoe-Kwadi	Southern Africa	Africa	4	0.00882960398154623
769	3708	xxx-52	Danyang	Tibeto-Burman	NA	Southeast Asia	Eurasia	8	0.0108356811536519
770	3709	tyz	Dao_Ngan_Tay	Tai-Kadai	Tai-Kadai	Southeast Asia	Eurasia	4	0.0131134044335664
771	1393	dry	Darai	Indo-European	Indo-European	South Asia	Eurasia	0	0.0126320440712898
772	3710	dar-2	Dargi	Nakh-Daghestanian	Nakh-Daghestanian	Middle East	Eurasia	0	0.00676271497804973
773	718	dar	Dargwa	Nakh-Daghestanian	Nakh-Daghestanian	Middle East	Eurasia	0	0.00676271497804973
774	3711	prs	Dari	Indo-European	Indo-European	South Asia	Eurasia	0	0.0055053160503108
775	1370	drd	Darma	Tibeto-Burman	Sino-Tibetan	South Asia	Eurasia	0	0.0112683775868298
776	2126	dsh	Dasenech	Afro-Asiatic	Afro-Asiatic	Ethiopia	Africa	4	0.0135805168785936
777	2653	dww	Dawawa	Austronesian	Austronesian	South New Guinea	Pacific	0	0.0183432960975136
778	2654	ddw	Dawera-Daweloor	Austronesian	Austronesian	Pacific	Pacific	0	0.0182318798659674
779	3712	rbb	Deang_Guangka	Austro-Asiatic	Austroasiatic	Southeast Asia	Eurasia	8	0.0122121606353924
780	2127	dil	Debri	Nilo-Saharan	Nubian	West Africa	Africa	3	0.0136004093560606
781	2655	ded	Dedua	Trans New Guinea	Nuclear_Trans_New_Guinea	North New Guinea	Pacific	0	0.016431737020202
782	804	deg	Degema	Niger-Kongo	Atlantic-Congo	West Africa	Africa	2	0.0185134842851593
783	3713	tdd	Dehong	Tai-Kadai	Tai-Kadai	Southeast Asia	Eurasia	7	0.012746097297397
784	2656	tad-2	Deirate	Lakes Plains	Lakes_Plain	New Guinea Highlands	Pacific	4	0.0182960252874903
785	463	mch	Dekwana	Cariban	Cariban	Amazon	South America	0	0.0165718901748252
786	2657	row	Dela-Oenale	Austronesian	Austronesian	Pacific	Pacific	0	0.0184341980011655
787	3485	unm	Delaware	Algic	Algic	Eastern North America	North America	0	0.00884730712373737
788	470	mbp	Demena	Chibchan	Chibchan	Amazon	South America	0	0.0188008877466977
789	1509	tfn	Denaina	Na-Dene	Athapaskan-Eyak-Tlingit	Pacific Northwest	North America	0	0.00469129108119658
790	2128	dec	Dengebu	Kordofanian	Narrow_Talodi	West Africa	Africa	2	0.0152365081353924
791	2658	stc	Deni	Austronesian	NA	Pacific	Pacific	0	0.0190551186091686
792	1358	sip	Denjongkha	Tibeto-Burman	Sino-Tibetan	South Asia	Eurasia	4	0.0136147084446387
793	3486	dny	Den?	Araw�	NA	Amazon	South America	0	0.0173890774747475
794	3487	des	Desano	Tucanoan	Tucanoan	Amazon	South America	2	0.0184068211247086
795	2447	dhl	Dhalandji	Pama-Nyungan	Pama-Nyungan	Australia	Australia	0	0.00776166457847708
796	1525	nfa	Dhao	Austronesian	Austronesian	Pacific	Pacific	0	0.018456621961927
797	1295	tbh	Dharawal	Pama-Nyungan	Pama-Nyungan	Australia	Australia	0	0.00779556323426573
798	1302	xxx-8	Dharuk	Pama-Nyungan	NA	Australia	Australia	0	0.00779556323426573
799	158	bjy	Dharumbal	Pama-Nyungan	Pama-Nyungan	Australia	Australia	0	0.0114375755543901
800	1394	dhi	Dhimal	Tibeto-Burman	Sino-Tibetan	South Asia	Eurasia	0	0.0136147084446387
801	2130	bxd	Dholuo	Tibeto-Burman	NA	Southeast Asia	Eurasia	0	0.0122121606353924
802	2363	ddr	Dhudhuroa	Pama-Nyungan	NA	Australia	Australia	0	0.00679459263830614
803	2364	xxx-74	Dhurgal	Pama-Nyungan	NA	Australia	Australia	0	0.00779556323426573
804	3382	dia-2	Dia	Torricelli	Nuclear_Torricelli	North New Guinea	Pacific	0	0.0174953291414141
805	2660	mbd	Dibabawon Manobo	Austronesian	Austronesian	Pacific	Pacific	0	0.0189142324145299
806	2131	dic	Dida	Niger-Kongo	Atlantic-Congo	West Africa	Africa	3	0.0181313548445998
807	3714	tdr	Didra	Austro-Asiatic	Austroasiatic	Southeast Asia	Eurasia	0	0.0163622158080808
808	540	dih	Diegue�o	Yuman	NA	California	North America	0	0.00832576455963481
809	3422	mhu	Digaru Mishmi	Tibeto-Burman	Sino-Tibetan	South Asia	Eurasia	4	0.0112710773405206
810	2134	dur	Dii	Niger-Kongo	Atlantic-Congo	West Africa	Africa	3	0.0144215465252525
811	1379	dis	Dimasa	Tibeto-Burman	Sino-Tibetan	South Asia	Eurasia	2	0.0137841268422688
812	1462	diq	Dimili	Indo-European	Indo-European	Middle East	Eurasia	0	0.00696122578341103
813	1471	bod-4	Dingri	Tibeto-Burman	Sino-Tibetan	South Asia	Eurasia	4	0.0094298995042735
814	2132	aft	Dinik	Nilo-Saharan	Nyimang	West Africa	Africa	0	0.0136004093560606
815	876	dip	Dinka	Nilo-Saharan	Nilotic	West Africa	Africa	3	0.0156155664749417
816	833	dyo	Diola	Niger-Kongo	Atlantic-Congo	West Africa	Africa	0	0.0150291238704351
817	2661	dix	Dixon Reef	Austronesian	Austronesian	Pacific	Pacific	0	0.0179532961868687
818	159	dif	Diyari	Pama-Nyungan	Pama-Nyungan	Australia	Australia	0	0.00519469921192696
819	23	mdx	Dizi	Afro-Asiatic	Dizoid	Ethiopia	Africa	4	0.0141407516427739
820	160	dyy	Djabugay	Pama-Nyungan	Pama-Nyungan	Northern Australia	Australia	0	0.0123180873482906
821	161	djr	Djambarrpuyngu	Pama-Nyungan	Pama-Nyungan	Northern Australia	Australia	0	0.0157685866274281
822	162	duj	Djapu	Pama-Nyungan	Pama-Nyungan	Northern Australia	Australia	0	0.0135774683457653
823	163	ddj	Djaru	Pama-Nyungan	Pama-Nyungan	Northern Australia	Australia	0	0.00668816386402486
824	3488	jbt-2	Djeoromitxi	Macro-Je	Nuclear-Macro-Je	Amazon	South America	0	0.0149232652614608
825	164	dji	Djinang	Pama-Nyungan	Pama-Nyungan	Northern Australia	Australia	0	0.0157685866274281
826	220	jig	Djingili	Mirndi	Mirndi	Northern Australia	Australia	0	0.00873787745687646
827	957	kbv	Dla	Trans New Guinea	Senagi	North New Guinea	Pacific	0	0.0174953291414141
828	1263	kvo	Dobel	Austronesian	Austronesian	Pacific	Pacific	0	0.0189637916686092
829	2662	dob	Dobu	Austronesian	Austronesian	South New Guinea	Pacific	0	0.0183432960975136
830	800	dba	Dogon	Niger-Kongo	NA	West Africa	Africa	2	0.0116306839918415
831	3489	dgr	Dogrib	Na-Dene	Athapaskan-Eyak-Tlingit	Eastern North America	North America	2	0.00349247428045843
832	1281	otd	Dohoi	Austronesian	Austronesian	Southeast Asia	Pacific	0	0.018878377503885
833	1465	dre	Dolpo	Tibeto-Burman	Sino-Tibetan	South Asia	Eurasia	2	0.0106403479203574
834	1292	doa	Dom	Trans New Guinea	Nuclear_Trans_New_Guinea	New Guinea Highlands	Pacific	3	0.0169529563714064
835	1050	doc	Dong	Tai-Kadai	Tai-Kadai	Southeast Asia	Eurasia	4	0.013779116725913
836	732	doo	Dongolawi	Nilo-Saharan	Atlantic-Congo	North Africa	Africa	0	0.00815219824261849
837	1371	khg	Dongwang	Tibeto-Burman	Sino-Tibetan	South Asia	Eurasia	3	0.00926737612432012
838	2664	dor	Dori'o	Austronesian	Austronesian	Pacific	Pacific	0	0.0191850258547009
839	2663	wwo	Dorig	Austronesian	Austronesian	Pacific	Pacific	0	0.018575786981352
840	2665	kqc	Doromu_Koki	Trans New Guinea	Manubaran	South New Guinea	Pacific	0	0.0182786253146853
841	655	tds	Doutai	Lakes Plains	Lakes_Plain	New Guinea Highlands	Pacific	6	0.0177979303535354
842	733	dow	Doyayo	Niger-Kongo	Atlantic-Congo	West Africa	Africa	5	0.0144215465252525
843	309	dhv	Drehu	Austronesian	Austronesian	Pacific	Pacific	0	0.0152260568686869
844	1473	bod-5	Drokpa	Tibeto-Burman	Sino-Tibetan	South Asia	Eurasia	2	0.0106403479203574
845	2133	ybb	Dschang	Niger-Kongo	Atlantic-Congo	West Africa	Africa	3	0.0174789068939394
846	752	dua	Duala	Niger-Kongo	Atlantic-Congo	West Africa	Africa	5	0.0180563223115773
847	2666	dva	Duau	Austronesian	Austronesian	South New Guinea	Pacific	0	0.0183432960975136
848	816	dud	Duka	Niger-Kongo	Atlantic-Congo	West Africa	Africa	4	0.0137932377480575
849	1023	duu	Dulong	Tibeto-Burman	Sino-Tibetan	Southeast Asia	Eurasia	2	0.0115538669343434
850	2668	dgc	Dumagat_Casiguran	Austronesian	Austronesian	Pacific	Pacific	0	0.0182355565112665
851	573	dmk	Dumaki	Indo-European	Indo-European	South Asia	Eurasia	2	0.00519232456216006
852	2669	duf	Dumbea	Austronesian	Austronesian	Pacific	Pacific	0	0.0150983943958819
853	1333	dus	Dumi	Tibeto-Burman	Sino-Tibetan	South Asia	Eurasia	0	0.0136147084446387
854	1037	vam	Dumo	Skou	Sko	North New Guinea	Pacific	3	0.0184464697552448
855	2670	dui	Dumun_Saep	Trans New Guinea	Nuclear_Trans_New_Guinea	North New Guinea	Pacific	0	0.016431737020202
856	1093	duc	Duna	Trans New Guinea	Duna	New Guinea Highlands	Pacific	2	0.0179879601573427
857	1403	drq	Dura	Tibeto-Burman	Sino-Tibetan	South Asia	Eurasia	4	0.0106403479203574
858	2671	dun	Dusun_Deyah	Austronesian	Austronesian	Southeast Asia	Pacific	0	0.0198013607031857
859	2672	duq	Dusun_Malang	Austronesian	Austronesian	Southeast Asia	Pacific	0	0.0182497642851593
860	2674	kzt	Dusun_Tambunan	Austronesian	Austronesian	Southeast Asia	Pacific	0	0.018413293978244
861	2673	duw	Dusun_Witu	Austronesian	Austronesian	Southeast Asia	Pacific	0	0.0194632489879565
862	2675	vam-2	Dusur	Skou	Sko	North New Guinea	Pacific	4	0.0184464697552448
863	561	nld	Dutch	Indo-European	Indo-European	Europe	Eurasia	0	0.00702505466802642
864	2365	wkw	Duungidjawu	Pama-Nyungan	Pama-Nyungan	Australia	Australia	0	0.0100988787560218
865	2676	duv	Duvle	Lakes Plains	Lakes_Plain	New Guinea Highlands	Pacific	5	0.0182960252874903
866	2677	gve	Duwet	Austronesian	Austronesian	North New Guinea	Pacific	0	0.016431737020202
867	2135	gng	Dye	Niger-Kongo	Atlantic-Congo	West Africa	Africa	3	0.0159259896855089
868	165	dbl	Dyirbal	Pama-Nyungan	Pama-Nyungan	Northern Australia	Australia	0	0.0123180873482906
869	2063	dzl	Dzala	Tibeto-Burman	Sino-Tibetan	South Asia	Eurasia	2	0.0134201578290598
870	1282	dzo	Dzongkha	Tibeto-Burman	Sino-Tibetan	South Asia	Eurasia	4	0.0137997874213287
871	1198	kwa	D?w	Nadahup	NA	Amazon	South America	3	0.0184831711013986
872	2129	anv	D?ny�	Niger-Kongo	NA	West Africa	Africa	0	0.0174789068939394
873	2136	hbn	Ebang	Kordofanian	Heiban	West Africa	Africa	3	0.0136004093560606
874	837	igb	Ebrie	Niger-Kongo	Atlantic-Congo	West Africa	Africa	2	0.0183151742871018
875	451	etr	Edolo	Trans New Guinea	Bosavi	New Guinea Highlands	Pacific	2	0.0179879601573427
876	3043	llp	Efate_North_Nguna	Austronesian	Austronesian	Pacific	Pacific	0	0.0171321868473193
877	3195	erk	Efate_South	Austronesian	NA	Pacific	Pacific	0	0.0171321868473193
878	796	efi	Efik	Niger-Kongo	Atlantic-Congo	West Africa	Africa	5	0.0184405448659674
879	825	ega	Ega	Niger-Kongo	Atlantic-Congo	West Africa	Africa	3	0.0181313548445998
880	1413	xxx-9	Egyptian_Ancient	Afro-Asiatic	NA	North Africa	Africa	0	0.00615729788733489
881	2681	eip	Eipomek	Trans New Guinea	Nuclear_Trans_New_Guinea	New Guinea Highlands	Pacific	0	0.0175709102758353
882	2682	eiv	Eivo	West Bougainville	North_Bougainville	Pacific	Pacific	0	0.0190899393609169
883	2019	etu	Ejagham	Niger-Kongo	Atlantic-Congo	West Africa	Africa	2	0.0174789068939394
884	1140	ekg	Ekagi	Trans New Guinea	Nuclear_Trans_New_Guinea	New Guinea Highlands	Pacific	2	0.0182960252874903
885	2137	eko	Ekoti	Niger-Kongo	Atlantic-Congo	Southern Africa	Africa	2	0.0166016039257964
886	4118	elx	Elamite	Elamite	Elamite	Middle East	Eurasia	0	0.0123767810405983
887	2138	elm	Eleme	Niger-Kongo	Atlantic-Congo	West Africa	Africa	5	0.0185134842851593
888	1388	dbf	Elopi	Lakes Plains	Lakes_Plain	New Guinea Highlands	Pacific	5	0.0182960252874903
889	2139	afo	Eloyi	Niger-Kongo	Atlantic-Congo	West Africa	Africa	3	0.0174586344959207
890	2683	mrf	Elseng	Trans New Guinea	Elseng	New Guinea Highlands	Pacific	2	0.0175709102758353
891	337	mme	Emae	Austronesian	Austronesian	Pacific	Pacific	0	0.0171321868473193
892	2140	ema	Emai	Niger-Kongo	Atlantic-Congo	West Africa	Africa	0	0.017759444771756
893	1458	emb	Embaloh	Austronesian	Austronesian	Southeast Asia	Pacific	0	0.0188111469405594
894	484	bdc	Embera_Baudo	Chocoan	Chocoan	Andes	South America	0	0.0169449435547786
895	483	cmi	Embera_Cham?	Chocoan	NA	Andes	South America	0	0.0169449435547786
896	3490	cto	Embera_Choco	Chocoan	NA	Andes	South America	0	0.0190656396250971
897	3491	tdc	Embera_Saija	Chocoan	Chocoan	Andes	South America	0	0.0176211136790987
898	3492	tdc-2	Embera_SanJuan	Chocoan	Chocoan	Andes	South America	0	0.0169449435547786
899	3896	emp	Ember�_Northern	Chocoan	Chocoan	Andes	South America	0	0.0127244460359363
900	3973	eme	Emerillon	Tupi	Tupian	Amazon	South America	0	0.0165324640850816
901	2366	anm	Emmi	Tibeto-Burman	NA	Southeast Asia	Eurasia	0	0.0137841268422688
902	2684	emw	Emplawas	Austronesian	Austronesian	Pacific	Pacific	0	0.0182318798659674
903	3974	unk	Enawen?-Naw?	Arawak	NA	Amazon	South America	0	0.0149621472208625
904	2685	end	Ende	Austronesian	Austronesian	Pacific	Pacific	0	0.0182076588655789
905	2686	enq	Enga	Trans New Guinea	Nuclear_Trans_New_Guinea	New Guinea Highlands	Pacific	3	0.0179879601573427
906	805	enn	Engenni	Niger-Kongo	Atlantic-Congo	West Africa	Africa	2	0.0187216013752914
907	424	eno	Enggano	Austronesian	Austronesian	Southeast Asia	Pacific	0	0.0186974849786325
908	562	eng	English	Indo-European	Indo-European	Europe	Eurasia	0	0.00713321481934732
909	3975	sja	Epena	Chocoan	Chocoan	Andes	South America	0	0.0160433382148407
910	2141	epi	Epie	Niger-Kongo	Atlantic-Congo	West Africa	Africa	2	0.0187216013752914
911	2687	kjy	Erave	Trans New Guinea	Nuclear_Trans_New_Guinea	New Guinea Highlands	Pacific	0	0.0169529563714064
912	2688	twp	Ere	Austronesian	Austronesian	North New Guinea	Pacific	0	0.0195728509654235
913	2689	ert	Eritai	Lakes Plains	Lakes_Plain	New Guinea Highlands	Pacific	4	0.0184150213869464
914	2367	err	Erre	Giimbiyu	Giimbiyu	Northern Australia	Australia	0	0.0157860214772727
915	4148	emx	Erromintxela	Indo-European	NA	Europe	Eurasia	0	0.0067097332024087
916	2142	ish	Esan	Niger-Kongo	Atlantic-Congo	West Africa	Africa	3	0.0187216013752914
917	1048	ese	Eseejja	Tacanan	NA	Amazon	South America	0	0.0164328499067599
918	1046	xxx-10	Esmeralde�o	Esmeralde�o	NA	Andes	South America	0	0.0171346799592075
919	3493	esq	Esselen	Esselen	Esselen	California	North America	0	0.00888534265831391
920	1162	est	Estonian	Uralic	Uralic	Northern Eurasia	Eurasia	0	0.00581687325835276
921	2690	eto	Eton	Austronesian	Atlantic-Congo	Pacific	Pacific	0	0.0171321868473193
922	1576	ett	Etruscan	Tyrrhenian	Etrusco-Rhaetian	Europe	Eurasia	0	0.00965514896328671
923	2143	ets	Etsako	Niger-Kongo	Atlantic-Congo	West Africa	Africa	3	0.017759444771756
924	2144	utr	Etulo	Niger-Kongo	Atlantic-Congo	West Africa	Africa	3	0.0165966920299145
925	67	eve	Even	Tungusic	Tungusic	Northern Eurasia	Eurasia	0	0.00272004086002331
926	68	evn	Evenki	Tungusic	Tungusic	Northern Eurasia	Eurasia	0	0.00463527516070319
927	3045	nou	Ewage-Notu	Trans New Guinea	Nuclear_Trans_New_Guinea	South New Guinea	Pacific	0	0.0182786253146853
928	826	ewe	Ewe	Niger-Kongo	Atlantic-Congo	West Africa	Africa	3	0.0186830117715618
929	753	ewo	Ewondo	Niger-Kongo	Atlantic-Congo	West Africa	Africa	6	0.0171731030205905
930	1280	eya	Eyak	Na-Dene	Athapaskan-Eyak-Tlingit	Pacific Northwest	North America	0	0.00618673563519814
931	2691	faf	Fagani	Austronesian	Austronesian	Pacific	Pacific	0	0.019128857024087
932	2692	fai	Faiwol	Trans New Guinea	Nuclear_Trans_New_Guinea	New Guinea Highlands	Pacific	4	0.0187430518337218
933	2145	fan	Fang	Niger-Kongo	Atlantic-Congo	Southern Africa	Africa	3	0.0164719379487179
934	2146	aka-2	Fante	Niger-Kongo	Atlantic-Congo	West Africa	Africa	3	0.018372138459596
935	563	fao	Faroese	Indo-European	Indo-European	Europe	Eurasia	0	0.00635858781060606
936	3715	pio	Farsi	Arawak	NA	Amazon	South America	0	0.0188419431060606
937	1118	faa	Fasu	Trans New Guinea	Fasu	New Guinea Highlands	Pacific	3	0.0179879601573427
938	2693	far	Fataleka	Austronesian	Austronesian	Pacific	Pacific	0	0.0191607352758353
939	2694	ddg	Fataluku	Timor-Alor-Pantar	Timor-Alor-Pantar	Pacific	Pacific	2	0.0180504046095571
940	2695	fau	Fayu	Lakes Plains	Lakes_Plain	New Guinea Highlands	Pacific	4	0.0182960252874903
941	2020	fmp	Fe'fe'	Niger-Kongo	Atlantic-Congo	West Africa	Africa	2	0.0174789068939394
942	4079	frr	Fering Fries	Indo-European	Indo-European	Europe	Eurasia	0	0.00641055668278943
943	2147	fer	Feroge	Niger-Kongo	Atlantic-Congo	West Africa	Africa	0	0.0144938871074204
944	311	fij	Fijian	Austronesian	Austronesian	Pacific	Pacific	0	0.0174856085431235
945	2614	fij-2	Fijian_Boumaa	Austronesian	Austronesian	Pacific	Pacific	0	0.0174856085431235
946	2679	fij-3	Fijian_Eastern	Austronesian	Austronesian	Pacific	Pacific	0	0.018224057472805
947	3338	wyy-2	Fijian_Western	Austronesian	NA	Pacific	Pacific	0	0.0175211155633256
948	1163	fin	Finnish	Uralic	Uralic	Northern Eurasia	Eurasia	0	0.0052933688974359
949	3387	fag	Finongan	Trans New Guinea	Nuclear_Trans_New_Guinea	North New Guinea	Pacific	2	0.016431737020202
950	3716	vls	Flemish	Indo-European	Indo-European	Europe	Eurasia	0	0.00714627500718726
951	2368	fln	Flinders Island	Pama-Nyungan	Pama-Nyungan	Northern Australia	Australia	0	0.0164052590151515
952	2696	flh	Foau	Lakes Plains	Lakes_Plain	New Guinea Highlands	Pacific	4	0.0177979303535354
953	1119	foi	Foe	Trans New Guinea	East_Kutubu	New Guinea Highlands	Pacific	3	0.0179879601573427
954	3388	ffi	Foia Foia	Trans New Guinea	NA	South New Guinea	Pacific	2	0.0189312716841492
955	3099	ppo	Folopa	Trans New Guinea	Teberan	New Guinea Highlands	Pacific	2	0.0181360316919192
956	827	fon	Fon Gbe	Niger-Kongo	Atlantic-Congo	West Africa	Africa	3	0.0186830117715618
957	1420	frd	Fordata	Austronesian	Austronesian	Pacific	Pacific	0	0.0183834713519814
958	1096	for	Fore	Trans New Guinea	Nuclear_Trans_New_Guinea	New Guinea Highlands	Pacific	2	0.0169529563714064
959	2697	frt	Fort Senal	Austronesian	Austronesian	Pacific	Pacific	0	0.0179532961868687
960	3494	sac	Fox	Algic	Algic	Eastern North America	North America	0	0.00801612431837607
961	3495	xxx-40	Fraser	Salish	NA	Pacific Northwest	North America	0	0.00596737569522145
962	600	fra	French	Indo-European	Indo-European	Europe	Eurasia	0	0.00721674414024864
963	564	frs	Frisian	Indo-European	Indo-European	Europe	Eurasia	0	0.0063776429949495
964	834	fuh	Fula	Niger-Kongo	Atlantic-Congo	West Africa	Africa	2	0.0158196257051282
965	2705	fun	Fulni?	Macro-Je	NA	Amazon	South America	0	0.0139430427758353
966	863	fvr	Fur	Nilo-Saharan	Furan	West Africa	Africa	2	0.0114713013904429
967	312	fud	Futuna_East	Austronesian	Austronesian	Pacific	Pacific	0	0.018224057472805
968	313	fut-2	Futuna_West	Austronesian	Austronesian	Pacific	Pacific	0	0.0163773377758353
969	1324	fuy	Fuyuge	Trans New Guinea	Goilalan	South New Guinea	Pacific	0	0.0174866709770785
970	1351	cdo	Fuzhou	Tibeto-Burman	Sino-Tibetan	Southeast Asia	Eurasia	8	0.0131307660883838
971	2698	fwa	Fwai	Austronesian	Austronesian	Pacific	Pacific	2	0.0150988171503496
972	840	pym	Fyam	Niger-Kongo	Atlantic-Congo	West Africa	Africa	4	0.0149418736264569
973	2149	hio	G||abake	Khoe	Khoe-Kwadi	Southern Africa	Africa	4	0.00829724901923077
974	8	gqa	Ga'anda	Afro-Asiatic	Afro-Asiatic	West Africa	Africa	3	0.0133330583438228
975	121	gbu	Gaagudju	Gaagudju	Gaagudju	Northern Australia	Australia	0	0.0135422225157343
976	2150	tbi-2	Gaam	Nilo-Saharan	Eastern_Jebel	West Africa	Africa	0	0.0143162970963481
977	2699	kbt	Gabadi	Austronesian	Austronesian	South New Guinea	Pacific	0	0.0186935378593629
978	1294	xxx-11	Gabigabi	Pama-Nyungan	NA	Australia	Australia	0	0.0112333524153069
979	3496	xgf	Gabrielino	Uto-Aztecan	NA	California	North America	0	0.00880045316627817
980	245	gdb	Gadaba	Dravidian	Dravidian	South Asia	Eurasia	0	0.0150810996111111
981	2369	mrh	Gadang	Tibeto-Burman	NA	Southeast Asia	Eurasia	0	0.017191612972028
982	2700	gad	Gaddang	Austronesian	Austronesian	Pacific	Pacific	0	0.0182355565112665
983	1097	gaj	Gadsup	Trans New Guinea	Nuclear_Trans_New_Guinea	North New Guinea	Pacific	2	0.016431737020202
984	2701	gaj-2	Gadsup-Akuna	Trans New Guinea	NA	North New Guinea	Pacific	4	0.016431737020202
985	2702	ont	Gadsup-Ontena	Trans New Guinea	NA	New Guinea Highlands	Pacific	2	0.016431737020202
986	2151	gft	Gafat	Afro-Asiatic	Afro-Asiatic	Ethiopia	Africa	0	0.0143162970963481
987	1098	gah	Gahuku	Trans New Guinea	Nuclear_Trans_New_Guinea	New Guinea Highlands	Pacific	2	0.0169529563714064
988	2703	gbf	Gaikundi	Sepik	Ndu	North New Guinea	Pacific	0	0.0174953291414141
989	1213	gbi	Galela	WestPapuan	North_Halmahera	Pacific	Pacific	0	0.0188699555730381
990	2704	gar	Galeya	Austronesian	Austronesian	South New Guinea	Pacific	0	0.0183432960975136
991	3717	glg	Galician	Indo-European	Indo-European	Europe	Eurasia	0	0.00744033382264957
992	2152	gke	Galke	Niger-Kongo	Atlantic-Congo	West Africa	Africa	5	0.0144215465252525
993	1378	adi	Galo	Tibeto-Burman	Sino-Tibetan	South Asia	Eurasia	2	0.0135883932876845
994	1524	gal	Galolen	Austronesian	Austronesian	Pacific	Pacific	0	0.0179713804506604
995	2370	dhg	Galpu	Pama-Nyungan	Pama-Nyungan	Northern Australia	Australia	0	0.0157685866274281
996	2706	dia	Galu	Torricelli	Nuclear_Torricelli	North New Guinea	Pacific	0	0.0174953291414141
997	2371	kld-2	Gamilaraay	Pama-Nyungan	Pama-Nyungan	Australia	Australia	0	0.00757401968084693
998	2153	bjt	Ganja	Niger-Kongo	Atlantic-Congo	West Africa	Africa	6	0.017080014040404
999	2708	gga	Gao	Austronesian	Austronesian	Pacific	Pacific	0	0.0191607352758353
1000	3718	xxx-54	Gaoan	Tibeto-Burman	NA	Southeast Asia	Eurasia	7	0.0126287145367133
1001	314	pwg	Gapapaiwa	Austronesian	Austronesian	South New Guinea	Pacific	0	0.0183432960975136
1002	122	gbc	Garawa	Wanyi-Garrwa	NA	Northern Australia	Australia	0	0.00936992965481741
1003	3719	gbm	Garhwali	Indo-European	Indo-European	South Asia	Eurasia	0	0.0105222514403652
1004	103	cab	Garifuna	Arawak	Arawakan	Central America	North America	0	0.0160878271056721
1005	2372	ilg	Garig	Iwaidjan	Iwaidjan_Proper	Northern Australia	Australia	0	0.0172577677486402
1006	2373	nbx-2	Garlali	Pama-Nyungan	Pama-Nyungan	Australia	Australia	0	0.00621877081721057
1007	972	grt	Garo	Tibeto-Burman	Sino-Tibetan	South Asia	Eurasia	0	0.0150596336587024
1008	4174	oci-2	Gascon	Indo-European	Indo-European	Europe	Eurasia	0	0.00735398520707071
1009	1331	kda	Gathang	Pama-Nyungan	Pama-Nyungan	Australia	Australia	0	0.00988932351825952
1010	1571	xtg	Gaulish	Indo-European	Indo-European	Europe	Eurasia	0	0.0087787428958819
1011	1152	gvo	Gavi?o	Tupi	NA	Amazon	South America	0	0.015418129460373
1012	3977	gvp	Gavi?o_Par�	Macro-Je	NA	Amazon	South America	0	0.018179752047397
1013	2154	gwd	Gawwada	Afro-Asiatic	Afro-Asiatic	Ethiopia	Africa	0	0.0127948201095571
1014	1315	gay	Gayo	Austronesian	Austronesian	Southeast Asia	Pacific	0	0.0178769787839938
1015	2155	gbg	Gbanzili	Niger-Kongo	Atlantic-Congo	West Africa	Africa	11	0.0169718414452214
1016	734	gya	Gbaya-Kara	Niger-Kongo	Atlantic-Congo	West Africa	Africa	4	0.0159599510994561
1017	735	mdo	Gbaya-Mbodomo	Niger-Kongo	NA	West Africa	Africa	3	0.0171683411111111
1018	2156	gya-2	Gbeya	Niger-Kongo	Atlantic-Congo	West Africa	Africa	2	0.0164806996134421
1019	1497	gbp	Gbeya_Bossangoa	Niger-Kongo	Atlantic-Congo	West Africa	Africa	2	0.0164806996134421
1020	2158	gez	Ge'ez	Afro-Asiatic	Afro-Asiatic	Ethiopia	Africa	0	0.0118150448253691
1021	2709	gei	Gebe	Austronesian	Austronesian	Pacific	Pacific	0	0.0187341389180264
1022	2710	gdd	Gedaged	Austronesian	Austronesian	North New Guinea	Pacific	0	0.016431737020202
1023	2157	drs	Gedeo	Afro-Asiatic	Afro-Asiatic	Ethiopia	Africa	0	0.0127948201095571
1024	315	nlg	Gela	Austronesian	Austronesian	Pacific	Pacific	0	0.0191850258547009
1025	2021	gio	Gelao	Tai-Kadai	NA	Southeast Asia	Eurasia	6	0.0138881765689588
1026	2711	gaf	Gende	Trans New Guinea	Nuclear_Trans_New_Guinea	New Guinea Highlands	Pacific	2	0.0169529563714064
1027	631	kat	Georgian	Kartvelian	Kartvelian	Middle East	Eurasia	0	0.00654397926787102
1028	565	deu	German	Indo-European	Indo-European	Europe	Eurasia	0	0.00663663020571096
1029	1579	gsw	German_Swiss	Indo-European	Indo-European	Europe	Eurasia	0	0.00710502391472416
1030	3429	ges-2	Geser	Austronesian	Austronesian	Pacific	Pacific	0	0.0190695738811189
1031	2712	ges	Geser-Gorom	Austronesian	Austronesian	Pacific	Pacific	0	0.0190695738811189
1032	1334	ghe	Ghale	Tibeto-Burman	Sino-Tibetan	South Asia	Eurasia	6	0.0094298995042735
1033	3933	ghh	Ghale_Uiya	Tibeto-Burman	Sino-Tibetan	South Asia	Eurasia	4	0.0094298995042735
1034	2713	ghn	Ghanonga	Austronesian	Austronesian	Pacific	Pacific	0	0.0191949471853147
1035	2714	gri	Ghari_Gae	Austronesian	Austronesian	Pacific	Pacific	0	0.0191850258547009
1036	2715	gri-2	Ghari_Ndi	Austronesian	Austronesian	Pacific	Pacific	0	0.0191850258547009
1037	4149	gho	Ghomara	Afro-Asiatic	Afro-Asiatic	North Africa	Africa	0	0.00741938535081585
1038	2716	kiw	Gibaio	Trans New Guinea	Kiwaian	South New Guinea	Pacific	0	0.0181360316919192
1039	2717	gdr	Gidra	Eastern Trans Fly	Eastern_Trans-Fly	South New Guinea	Pacific	0	0.0187592087839938
1040	757	kik	Gikuyu	Niger-Kongo	Atlantic-Congo	Southern Africa	Africa	2	0.0119878369139472
1041	589	glk	Gilaki	Indo-European	Indo-European	Middle East	Eurasia	0	0.00700602012859363
1042	2718	gzn	Giman	Austronesian	Austronesian	Pacific	Pacific	0	0.0187525773698524
1043	2719	gim	Gimi	Trans New Guinea	Nuclear_Trans_New_Guinea	New Guinea Highlands	Pacific	0	0.0169529563714064
1044	2720	bbr	Girawa	Trans New Guinea	Nuclear_Trans_New_Guinea	North New Guinea	Pacific	0	0.0169529563714064
1045	933	git	Gitksan	Tsimshian	Tsimshian	Pacific Northwest	North America	0	0.00507514311013986
1046	2721	ggt	Gitua	Austronesian	Austronesian	North New Guinea	Pacific	0	0.016431737020202
1047	2722	tof	Gizra	Eastern Trans Fly	Eastern_Trans-Fly	South New Guinea	Pacific	0	0.0187592087839938
1048	2159	glw	Glavda	Afro-Asiatic	Afro-Asiatic	West Africa	Africa	4	0.0118947903034188
1049	3504	xxx-41	G?n?na Yajich	Chonan	NA	Patagonia	South America	0	0.00592503163403263
1050	2723	goi	Gobasi_Oiba	Trans New Guinea	East_Strickland	New Guinea Highlands	Pacific	0	0.0179879601573427
1051	715	gdo	Godoberi	Nakh-Daghestanian	Nakh-Daghestanian	Middle East	Eurasia	0	0.00654397926787102
1052	40	ank	Goemai	Nilo-Saharan	Afro-Asiatic	West Africa	Africa	2	0.0165966920299145
1053	2374	xxx-75	Goeng-Goeng	Pama-Nyungan	NA	Australia	Australia	0	0.0112333524153069
1054	2375	xxx-76	Gog-narr	Pama-Nyungan	NA	Northern Australia	Australia	0	0.011277606227467
1055	520	ggw	Gogodala	Trans New Guinea	Suki-Gogodala	South New Guinea	Pacific	0	0.0189312716841492
1056	1538	gju	Gojri	Indo-European	Indo-European	South Asia	Eurasia	3	0.0110403132074592
1057	2273	gkn	Gokana	Niger-Kongo	Atlantic-Congo	West Africa	Africa	3	0.0185134842851593
1058	3721	gld-2	Gold	Tungusic	Tungusic	North Pacific	Eurasia	0	0.00558397970555556
1059	1474	pll	Golden Palaung	Austro-Asiatic	Austroasiatic	Southeast Asia	Eurasia	5	0.012746097297397
1060	1087	gvf	Golin	Trans New Guinea	Nuclear_Trans_New_Guinea	New Guinea Highlands	Pacific	3	0.0169529563714064
1061	498	gno	Gondi	Dravidian	Dravidian	South Asia	Eurasia	0	0.018402160011655
1062	2161	gjn	Gonja	Niger-Kongo	Atlantic-Congo	West Africa	Africa	2	0.0175536528574204
1063	2162	gjn-2	Gonja_Hill	Niger-Kongo	Atlantic-Congo	West Africa	Africa	4	0.0159259896855089
1064	115	gni	Gooniyandi	Bunuban	Bunaban	Northern Australia	Australia	0	0.00734979197105672
1065	1550	gor	Gorontalo	Austronesian	Austronesian	Pacific	Pacific	0	0.0177757728030303
1066	1429	pcj	Gorum	Austro-Asiatic	Austroasiatic	South Asia	Eurasia	0	0.0130771218424631
1067	1290	got	Gothic	Indo-European	Indo-European	Europe	Eurasia	0	0.00636485822746698
1068	2022	apq	Great Andamanese	Andamanese	Great_Andamanese	Southeast Asia	Eurasia	0	0.018666048490676
1069	819	gry	Grebo	Niger-Kongo	Atlantic-Congo	West Africa	Africa	5	0.0180367070260295
1070	569	ell	Greek	Indo-European	Indo-European	Europe	Eurasia	0	0.00976502642521367
1071	4085	grc	Greek_Ancient	Indo-European	Indo-European	Europe	Eurasia	2	0.011271662263209
1072	4093	ell-2	Greek_Cypriot	Indo-European	Indo-European	Middle East	Eurasia	0	0.012812219711927
1073	4086	grc-2	Greek_Late Koine	Indo-European	Indo-European	Europe	Eurasia	0	0.00689599711946387
1074	4087	grc-3	Greek_Mycenaean	Indo-European	Indo-European	Europe	Eurasia	0	0.0111944188383838
1075	528	hnj	Green_Hmong	Hmong-Mien	Hmong-Mien	Southeast Asia	Eurasia	8	0.0106991477968143
1076	516	kal	Greenlandic	Eskimo-Aleut	Eskimo-Aleut	Eastern North America	North America	0	0.00396274707167832
1077	3932	ats	Gros Ventre	Algic	Algic	Western North America	North America	2	0.0050135393510101
1078	1432	gaq	Gtaq	Austro-Asiatic	Austroasiatic	South Asia	Eurasia	0	0.0150810996111111
1079	1431	gbj	Gtob	Austro-Asiatic	Austroasiatic	South Asia	Eurasia	0	0.0150810996111111
1080	3497	guh	Guahibo	Guahibo	Guahiboan	Amazon	South America	0	0.0186658699378399
1081	1157	gub	Guajajara	Tupi	NA	Amazon	South America	0	0.0164555461318959
1082	104	guc	Guajira	Arawak	Arawakan	Amazon	South America	0	0.0172826348776224
1083	3978	gvj	Guaj�	Tupi	NA	Amazon	South America	0	0.0173550512296037
1084	3499	gvc	Guanano	Tucanoan	Tucanoan	Amazon	South America	0	0.0182160281002331
1085	4130	hmm	Guangshun	Hmong-Mien	Hmong-Mien	Southeast Asia	Eurasia	8	0.0130511742954545
1086	1158	gug	Guarani	Tupi	Tupian	Patagonia	South America	0	0.0149387591311189
1087	3500	gui	Guarani_Bolivia	Tupi	Tupian	Patagonia	South America	0	0.0121799510742036
1088	3501	gug-2	Guarani_Paraguay	Tupi	Tupian	Patagonia	South America	0	0.0136653817123155
1089	3979	gyr	Guarayu	Tupi	Tupian	Amazon	South America	0	0.014006655298951
1090	1193	var	Guarijio	Uto-Aztecan	Uto-Aztecan	Central America	North America	0	0.0117146859755245
1091	670	gta	Guat?	Macro-Je	NA	Amazon	South America	2	0.0107514675691531
1092	3887	guo	Guayabero	Guahibo	Guahiboan	Amazon	South America	0	0.0177057886519037
1093	2376	nji	Gudandji	Mirndi	Mirndi	Northern Australia	Australia	0	0.0109675933455711
1094	9	gde	Gude	Afro-Asiatic	Afro-Asiatic	West Africa	Africa	2	0.0132269323290598
1095	167	ktd	Gugada	Pama-Nyungan	Pama-Nyungan	Australia	Australia	0	0.00627627561849262
1096	2377	gdc	Gugu-Badhun	Pama-Nyungan	Pama-Nyungan	Northern Australia	Australia	0	0.0103270860949883
1097	2378	xxx-77	Gugu-Bujun	Pama-Nyungan	NA	Northern Australia	Australia	0	0.0123180873482906
1098	1084	ghs	GuhuSamane	Trans New Guinea	Nuclear_Trans_New_Guinea	South New Guinea	Pacific	0	0.0174866709770785
1099	3503	mir	Guichicovi Lowland Mixe	Mixe-Zoque	Mixe-Zoque	Central America	North America	0	0.0160060400019425
1100	4128	hme	Guizhu	Hmong-Mien	Hmong-Mien	Southeast Asia	Eurasia	6	0.0115395835400155
1101	574	guj	Gujarati	Indo-European	Indo-European	South Asia	Eurasia	0	0.012407189730575
1102	856	glj	Gula-Iro	Niger-Kongo	Atlantic-Congo	West Africa	Africa	2	0.01474748095338
1103	316	gvs	Gumawana	Austronesian	Austronesian	South New Guinea	Pacific	0	0.0183432960975136
1104	168	kgs	Gumbaynggir	Pama-Nyungan	Pama-Nyungan	Australia	Australia	0	0.00929019482536908
1105	3939	wlg	Gunbarlang	Gunwinyku	Gunwinyguan	Northern Australia	Australia	0	0.0157860214772727
1106	2379	xxx-65	Gundungura	Pama-Nyungan	NA	Australia	Australia	0	0.00779556323426573
1107	2380	kvs	Gunggara	Pama-Nyungan	NA	Northern Australia	Australia	0	0.011277606227467
1108	488	cag	Gununu-Kena	Matacoan	Matacoan	Patagonia	South America	0	0.0128804159700855
1109	2381	guf	Gupapuyngu	Pama-Nyungan	Pama-Nyungan	Northern Australia	Australia	0	0.0157685866274281
1110	2163	stv	Gurage_East	Afro-Asiatic	Afro-Asiatic	Ethiopia	Africa	0	0.0125021268723776
1111	2164	sgw	Gurage_West_Chaha	Afro-Asiatic	Afro-Asiatic	Ethiopia	Africa	0	0.0125021268723776
1112	169	gnr	Gureng Gureng	Pama-Nyungan	Pama-Nyungan	Australia	Australia	0	0.00982273159693085
1113	2165	gur	Gurenne	Niger-Kongo	Atlantic-Congo	West Africa	Africa	3	0.0138192924409479
1114	2382	gue	Gurindji	Pama-Nyungan	Pama-Nyungan	Northern Australia	Australia	0	0.00866773733721834
1115	2166	gvm	Gurma	Niger-Kongo	Atlantic-Congo	West Africa	Africa	3	0.0116200772995338
1116	117	gge	Gurr-goni	Maningrida	Maningrida	Northern Australia	Australia	0	0.0157685866274281
1117	981	gvr	Gurung	Tibeto-Burman	Sino-Tibetan	South Asia	Eurasia	4	0.0106403479203574
1118	2168	guz	Gusii	Niger-Kongo	Atlantic-Congo	Southern Africa	Africa	5	0.0139981181993007
1119	170	kky	Guugu Yimidhirr	Pama-Nyungan	Pama-Nyungan	Northern Australia	Australia	0	0.014455672206488
1120	2383	gwu	Guwa	Pama-Nyungan	Pama-Nyungan	Australia	Australia	0	0.00782169871056721
1121	2726	dah	Gwahatike	Trans New Guinea	Nuclear_Trans_New_Guinea	North New Guinea	Pacific	0	0.016431737020202
1122	2169	gwn	Gwandara	Afro-Asiatic	Afro-Asiatic	West Africa	Africa	3	0.0155803042078477
1123	838	gby	Gwari	Niger-Kongo	Atlantic-Congo	West Africa	Africa	3	0.0155803042078477
1124	2170	gwr	Gwere	Niger-Kongo	Atlantic-Congo	Southern Africa	Africa	3	0.0140485622804973
1125	3505	gwi	Gwich'in	Na-Dene	Athapaskan-Eyak-Tlingit	Pacific Northwest	North America	2	0.00378646376752137
1126	3924	bod-7	Gyalsumdo	Tibeto-Burman	Sino-Tibetan	South Asia	Eurasia	4	0.0106403479203574
1127	828	gaa	G?	Niger-Kongo	NA	West Africa	Africa	5	0.0184863100097125
1128	1556	dzo-2	Haa Zongkha	Tibeto-Burman	Sino-Tibetan	South Asia	Eurasia	4	0.0137997874213287
1129	2171	hdy	Hadiyya	Afro-Asiatic	Afro-Asiatic	Ethiopia	Africa	0	0.0125021268723776
1130	1243	hts	Hadza	Hadza	Hadza	Southern Africa	Africa	2	0.0120555787068765
1131	527	hdn	Haida	Haida	Haida	Pacific Northwest	North America	2	0.00687348258760684
1132	4136	mji	Haininh	Hmong-Mien	Hmong-Mien	Southeast Asia	Eurasia	6	0.0167400563189588
1133	1201	has	Haisla	Wakashan	Wakashan	Pacific Northwest	North America	2	0.00642231786829837
1134	1561	hat	Haitian Creole	creole	Indo-European	Central America	North America	0	0.017524539496892
1135	1372	haj	Hajong	Indo-European	Indo-European	South Asia	Eurasia	0	0.0134201578290598
1136	2727	hao	Hak�	Austronesian	NA	Pacific	Pacific	0	0.0190979505167055
1137	1015	cnh	Hakha_Lai	Tibeto-Burman	Sino-Tibetan	Southeast Asia	Eurasia	4	0.0144618797727273
1138	1004	hak	Hakka	Tibeto-Burman	Sino-Tibetan	Southeast Asia	Eurasia	6	0.0142413648747086
1139	3722	hal	Halang	Austro-Asiatic	Austroasiatic	Southeast Asia	Eurasia	0	0.0167422589724165
1140	317	hla	Halia	Austronesian	Austronesian	Pacific	Pacific	0	0.0190979505167055
1141	950	hur	Halkomelem	Salish	Salishan	Pacific Northwest	North America	0	0.00596737569522145
1142	24	amf	Hamer	Afro-Asiatic	South_Omotic	Ethiopia	Africa	2	0.0141407516427739
1143	961	wos	Hanga_Hundi	Sepik	Ndu	North New Guinea	Pacific	0	0.0174953291414141
1144	1455	wuu-2	Hangzhou	Tibeto-Burman	Sino-Tibetan	Southeast Asia	Eurasia	7	0.01143257175
1145	2179	hni	Hani	Tibeto-Burman	Sino-Tibetan	Southeast Asia	Eurasia	4	0.0127566820036908
1146	2728	hnn	Hanunoo	Austronesian	Austronesian	Pacific	Pacific	0	0.01891040246115
1147	3723	pab	Haroi	Arawak	NA	Amazon	South America	0	0.0152947640777001
1148	2729	hro	Haroi	Austronesian	NA	Southeast Asia	Eurasia	2	0.0165752412548563
1149	2730	hrk	Haruku	Austronesian	Austronesian	Pacific	Pacific	0	0.018768042964258
1150	1211	had	Hatam	Hatam	Hatam-Mansim	North New Guinea	Pacific	0	0.0192423063752914
1151	41	hau	Hausa	Afro-Asiatic	Afro-Asiatic	West Africa	Africa	3	0.0135102759046232
1152	3980	xxx-12	Haush	Chonan	NA	Patagonia	South America	0	0.00512022580555555
1153	3507	yuf-2	Havasupai	Yuman	Cochimi-Yuman	Western North America	North America	0	0.00539849011033411
1154	318	haw	Hawaiian	Austronesian	Austronesian	Pacific	Pacific	0	0.0153916798057498
1155	982	vay	Hayu	Tibeto-Burman	Sino-Tibetan	South Asia	Eurasia	0	0.0132493651773504
1156	3398	xed	Hdi	Afro-Asiatic	Afro-Asiatic	West Africa	Africa	3	0.0118947903034188
1157	35	heb	Hebrew	Afro-Asiatic	Afro-Asiatic	Middle East	Eurasia	0	0.00784912093278943
1158	1527	heg	Helong	Austronesian	Austronesian	Pacific	Pacific	0	0.0181520703108003
1159	1555	her	Herero	Niger-Kongo	Atlantic-Congo	Southern Africa	Africa	3	0.00661301260722611
1160	2732	ham	Hewa	Sepik	Sepik	New Guinea Highlands	Pacific	0	0.0179879601573427
1161	3508	cbd	Hianacoto	Cariban	Cariban	Amazon	South America	0	0.0177057886519037
1162	1029	hid	Hidatsa	Siouan	Siouan	Western North America	North America	2	0.00468966145823621
1163	2172	hig	Higi	Afro-Asiatic	Afro-Asiatic	West Africa	Africa	3	0.0133330583438228
1164	285	hil	Hiligaynon	Austronesian	Austronesian	Pacific	Pacific	0	0.0185754732964258
1165	2041	mrg-2	Hill Miri	Tibeto-Burman	Sino-Tibetan	South Asia	Eurasia	2	0.0131466522327117
1166	575	hin	Hindi	Indo-European	Indo-European	South Asia	Eurasia	0	0.0106066694710567
1167	3724	gin	Hinukh	Nakh-Daghestanian	Nakh-Daghestanian	Middle East	Eurasia	0	0.00654397926787102
1168	1336	hit	Hittite	Indo-European	Indo-European	Middle East	Eurasia	0	0.00742484109324009
1169	2733	htu	Hitu	Austronesian	Austronesian	Pacific	Pacific	0	0.018768042964258
1170	1276	hiw	Hiw	Austronesian	Austronesian	Pacific	Pacific	0	0.0186181166608392
1171	464	hix	Hixkaryana	Cariban	Cariban	Amazon	South America	0	0.0178919068317793
1172	1468	mro	Hkongso	Tibeto-Burman	Sino-Tibetan	South Asia	Eurasia	5	0.017191612972028
1173	1264	lic	Hlai	Tai-Kadai	Tai-Kadai	Southeast Asia	Eurasia	4	0.0176043036499611
1174	1541	hle	Hlersu	Tibeto-Burman	Sino-Tibetan	Southeast Asia	Eurasia	3	0.0131134044335664
1175	1517	hmr	Hmar	Tibeto-Burman	Sino-Tibetan	South Asia	Eurasia	4	0.0151366546365579
1176	4120	hea	Hmong_Taigong	Hmong-Mien	Hmong-Mien	Southeast Asia	Eurasia	8	0.0122190963385781
1177	2734	mrk	Hmwaveke	Austronesian	Austronesian	Pacific	Pacific	2	0.0150988171503496
1178	246	hoc	Ho	Austro-Asiatic	Austroasiatic	South Asia	Eurasia	0	0.0155730368585859
1179	2735	hoa	Hoava	Austronesian	Austronesian	Pacific	Pacific	0	0.0191801465190365
1180	754	hoo	Holoholo	Niger-Kongo	Atlantic-Congo	Southern Africa	Africa	4	0.0139822279856255
1181	1182	hop	Hopi	Uto-Aztecan	Uto-Aztecan	Western North America	North America	2	0.00500523415947941
1182	2736	hot	Hote_Misim	Austronesian	Austronesian	New Guinea Highlands	Pacific	0	0.0174866709770785
1183	3981	yau	Hoti	Hoti	Jodi-Saliban	Amazon	South America	0	0.0164256012898213
1184	3389	hhy	Hoyahoya	Trans New Guinea	Anim	South New Guinea	Pacific	2	0.0189312716841492
1185	3725	hre	Hre	Austro-Asiatic	Austroasiatic	Southeast Asia	Eurasia	2	0.0163622158080808
1186	4155	huo	Hu	Austro-Asiatic	Austroasiatic	Southeast Asia	Eurasia	2	0.0136582032284382
1187	1099	ygr	Hua	Trans New Guinea	Nuclear_Trans_New_Guinea	New Guinea Highlands	Pacific	2	0.0169529563714064
1188	3943	hub	Huambisa	Jivaroan	Jivaroan	Andes	South America	0	0.013203654988345
1189	4133	sfm	Huaqie	Hmong-Mien	Hmong-Mien	Southeast Asia	Eurasia	8	0.0106991477968143
1190	681	hsf	Huastec	Mayan	NA	Central America	North America	0	0.0114666244636752
1191	546	huv	Huave	Huave	Huavean	Central America	North America	2	0.0185677686790987
1192	4126	mmr	Huayuan	Hmong-Mien	Hmong-Mien	Southeast Asia	Eurasia	6	0.0119527885778943
1193	1181	hch	Huichol	Uto-Aztecan	Uto-Aztecan	Central America	North America	2	0.0153876075524476
1194	548	huu	Huitoto_Minica	Witoto	Huitotoan	Amazon	South America	0	0.0184324251146076
1195	549	hux	Huitoto_Murui	Witoto	Huitotoan	Amazon	South America	0	0.0181763194250194
1196	2737	hul	Hula	Austronesian	Austronesian	South New Guinea	Pacific	0	0.0182786253146853
1197	2738	hui	Huli	Trans New Guinea	Nuclear_Trans_New_Guinea	New Guinea Highlands	Pacific	3	0.0179879601573427
1198	3941	hut	Humla	Tibeto-Burman	Sino-Tibetan	South Asia	Eurasia	4	0.0113968300551671
1199	1173	hun	Hungarian	Uralic	Uralic	Europe	Eurasia	0	0.00773176332167832
1200	716	huz	Hunzib	Nakh-Daghestanian	Nakh-Daghestanian	Middle East	Eurasia	0	0.00654397926787102
1201	1199	jup	Hup	Nadahup	Nadahup	Amazon	South America	2	0.0184068211247086
1202	705	hup	Hupa	Na-Dene	Athapaskan-Eyak-Tlingit	California	North America	0	0.00820180974864025
1203	1568	xhu	Hurrian	Hurro-Urartian	Hurro-Urartian	Middle East	Eurasia	0	0.00477345653826729
1204	3506	haa	H?n	Na-Dene	NA	Pacific Northwest	North America	2	0.00354328579461927
1205	3982	inp	I�apari	Arawak	NA	Amazon	South America	2	0.0135846123902486
1206	1308	esi	I�upiaq	Eskimo-Aleut	NA	Pacific Northwest	North America	0	0.00384738689254079
1207	4069	esk-2	I�upiaq_Northern_Anaktuvuk	Eskimo-Aleut	NA	Pacific Northwest	North America	0	0.00384738689254079
1208	4067	esi-2	I�upiaq_Seward_Bering Strait	Eskimo-Aleut	NA	Pacific Northwest	North America	0	0.00322729847909868
1209	4068	esi	I�upiaq_Seward_Qawiaraq	Eskimo-Aleut	NA	Pacific Northwest	North America	0	0.00328047918614996
1210	319	iai	Iaai	Austronesian	Austronesian	Pacific	Pacific	0	0.0150983943958819
1211	1036	ksi	I�saka	Skou	NA	North New Guinea	Pacific	4	0.0184464697552448
1212	3383	yml	Iamalele	Austronesian	Austronesian	South New Guinea	Pacific	0	0.0183432960975136
1213	962	ian	Iatmul	Sepik	Ndu	North New Guinea	Pacific	0	0.0174953291414141
1214	656	tmu	Iau	Lakes Plains	Lakes_Plain	New Guinea Highlands	Pacific	6	0.0182960252874903
1215	425	iba	Iban	Austronesian	Austronesian	Southeast Asia	Pacific	0	0.0188111469405594
1216	2739	ibg	Ibanag	Austronesian	Austronesian	Pacific	Pacific	0	0.0182355565112665
1217	2173	ibb	Ibibio	Niger-Kongo	Atlantic-Congo	West Africa	Africa	3	0.0184405448659674
1218	566	isl	Icelandic	Indo-European	Indo-European	Europe	Eurasia	0	0.00479512077583528
1219	2740	dbj	Ida'an	Austronesian	Austronesian	Pacific	Pacific	0	0.0186070884168609
1220	1408	idi	Idi	South New Guinea	Pahoturi	South New Guinea	Pacific	0	0.0189312716841492
1221	1385	clk	Idu Mishmi	Tibeto-Burman	Sino-Tibetan	South Asia	Eurasia	3	0.0111397989990287
1222	320	viv	Iduna	Austronesian	Austronesian	South New Guinea	Pacific	0	0.0183432960975136
1223	2741	ifa	Ifugao_Amganad	Austronesian	Austronesian	Pacific	Pacific	0	0.0182355565112665
1224	291	ifb	Ifugao_Batad	Austronesian	Austronesian	Pacific	Pacific	0	0.0182355565112665
1225	2742	ify-2	Ifugao_Bayninan	Austronesian	Austronesian	Pacific	Pacific	0	0.0182355565112665
1226	2174	igl	Igala	Niger-Kongo	Atlantic-Congo	West Africa	Africa	5	0.0174586344959207
1227	813	ibo	Igbo	Niger-Kongo	Atlantic-Congo	West Africa	Africa	3	0.0184405448659674
1228	812	ige	Igede	Niger-Kongo	Atlantic-Congo	West Africa	Africa	4	0.0174586344959207
1229	105	ign	Ignaciano	Arawak	Arawakan	Amazon	South America	0	0.0156293154079254
1230	1209	ihp	Iha	Trans New Guinea	West_Bomberai	North New Guinea	Pacific	2	0.0190695738811189
1231	1563	ihb	Iha pidgin	creole	NA	North New Guinea	Pacific	2	0.0190695738811189
1232	2024	ijc-2	Ijo_Kolokuma	Niger-Kongo	Ijoid	West Africa	Africa	2	0.0187216013752914
1233	865	ikx	Ik	Nilo-Saharan	Kuliak	Southern Africa	Africa	2	0.0144831693420746
1234	471	arh	Ika	Chibchan	NA	Amazon	South America	0	0.0188008877466977
1235	2175	ikk	Ika	Niger-Kongo	NA	West Africa	Africa	2	0.0187216013752914
1236	3510	txi	Ikpeng	Cariban	Cariban	Amazon	South America	0	0.0151192097610723
1237	2176	ikw	Ikwerri	Niger-Kongo	Atlantic-Congo	West Africa	Africa	3	0.0185134842851593
1238	2177	ilb	Ila	Niger-Kongo	Atlantic-Congo	Southern Africa	Africa	0	0.01047456596892
1239	2384	ilg-2	Ilgar	Iwaidjan	Iwaidjan_Proper	Northern Australia	Australia	0	0.0157860214772727
1240	2744	ilu	Ili'uun	Austronesian	Austronesian	Pacific	Pacific	0	0.0179713804506604
1241	2743	mbi	Ilianen Manobo	Austronesian	Austronesian	Pacific	Pacific	0	0.0189142324145299
1242	292	ilo	Ilokano	Austronesian	Austronesian	Pacific	Pacific	0	0.0185842156682207
1243	2745	ilk	Ilongot	Austronesian	Austronesian	Pacific	Pacific	0	0.0185842156682207
1244	2746	imo	Imbongu	Trans New Guinea	Nuclear_Trans_New_Guinea	New Guinea Highlands	Pacific	0	0.0169529563714064
1245	449	imn	Imonda	Trans New Guinea	Border	North New Guinea	Pacific	0	0.0175709102758353
1246	2747	imr	Imroing	Austronesian	Austronesian	Pacific	Pacific	0	0.0182318798659674
1247	1318	szp	Inanwatan	Trans New Guinea	Inanwatan	North New Guinea	Pacific	2	0.0189964447610723
1248	426	ind	Indonesian	Austronesian	Austronesian	Southeast Asia	Pacific	0	0.0190810383275058
1249	2025	tbi	Ingessana	Nilo-Saharan	Eastern_Jebel	West Africa	Africa	2	0.0143162970963481
1250	727	inh	Ingush	Nakh-Daghestanian	Nakh-Daghestanian	Middle East	Eurasia	0	0.00654397926787102
1251	2748	ibl	Inibaloi	Austronesian	Austronesian	Pacific	Pacific	0	0.0190760986208236
1252	4072	ikt-8	Inuktitut_Aivilik	Eskimo-Aleut	Eskimo-Aleut	Eastern North America	North America	0	0.00248628524349262
1253	4071	ikt-7	Inuktitut_Kivalliq	Eskimo-Aleut	Eskimo-Aleut	Eastern North America	North America	0	0.00288147337408702
1254	4075	ike-3	Inuktitut_Labrador	Eskimo-Aleut	Eskimo-Aleut	Eastern North America	North America	0	0.00362552083886946
1255	4061	ikt-5	Inuktitut_North Baffin	Eskimo-Aleut	Eskimo-Aleut	Eastern North America	North America	0	0.0020314506577603
1256	4073	ike	Inuktitut_Nunavik_north	Eskimo-Aleut	Eskimo-Aleut	Eastern North America	North America	0	0.00287333311520979
1257	4074	ike-2	Inuktitut_Nunavik_south	Eskimo-Aleut	Eskimo-Aleut	Eastern North America	North America	0	0.00311900684164724
1258	4070	ikt-6	Inuktitut_South Baffin	Eskimo-Aleut	Eskimo-Aleut	Eastern North America	North America	0	0.00225075365903263
1259	4050	kal-2	Inuktun	Eskimo-Aleut	Eskimo-Aleut	Eastern North America	North America	0	0.00204427868304196
1260	4051	ike	Inuttut	Eskimo-Aleut	Eskimo-Aleut	Eastern North America	North America	0	0.00446943128574204
1261	3511	ikt	Inuvialuktun	Eskimo-Aleut	Eskimo-Aleut	Pacific Northwest	North America	0	0.00370110681891997
1262	4052	ikt-2	Inuvialuktun_Kangiryuarmiutun	Eskimo-Aleut	Eskimo-Aleut	Eastern North America	North America	0	0.00301084689988345
1263	4053	ikt-3	Inuvialuktun_Natsilingmiutut	Eskimo-Aleut	Eskimo-Aleut	Eastern North America	North America	0	0.00240678663451826
1264	4054	ikt-4	Inuvialuktun_Uummarmiutun	Eskimo-Aleut	Eskimo-Aleut	Pacific Northwest	North America	0	0.00370110681891997
1265	3726	khv-2	Inxokvari	Nakh-Daghestanian	Nakh-Daghestanian	Middle East	Eurasia	0	0.00654397926787102
1266	3866	iow	Iowa-Oto	Siouan	Siouan	Western North America	North America	2	0.00923393492210567
1267	1232	iqu	Iquito	Zaparoan	Zaparoan	Amazon	South America	0	0.018082869044289
1268	3727	mvi	Irabu_Ryukyu	Japonic	Japonic	Southeast Asia	Eurasia	0	0.0167468142055167
1269	2749	ill	Iranun	Austronesian	Austronesian	Southeast Asia	Pacific	0	0.018413293978244
1270	106	irn	Iranxe	Arawak	Iranxe	Amazon	South America	0	0.0152947640777001
1271	38	irk	Iraqw	Afro-Asiatic	Afro-Asiatic	Southern Africa	Africa	2	0.0120555787068765
1272	403	irh	Irarutu	Austronesian	Austronesian	North New Guinea	Pacific	0	0.0191192723484848
1273	2067	iry	Iraya	Austronesian	Austronesian	Pacific	Pacific	0	0.0191575718531469
1274	2751	ire	Iresim	Austronesian	Austronesian	North New Guinea	Pacific	0	0.0187903332362082
1275	2752	irx	Iria	Trans New Guinea	Nuclear_Trans_New_Guinea	North New Guinea	Pacific	2	0.0191192723484848
1276	2753	xxx-91	Irires	East Bird's Head	NA	North New Guinea	Pacific	2	0.0192423063752914
1277	557	gle	Irish	Indo-European	Indo-European	Europe	Eurasia	0	0.00777347642657343
1278	3728	iru	Irula	Dravidian	Dravidian	South Asia	Eurasia	0	0.0148810231565657
1279	2178	sil	Isala	Niger-Kongo	Atlantic-Congo	West Africa	Africa	4	0.0138160821025641
1280	3729	sgl	Ishkashmi	Indo-European	Indo-European	South Asia	Eurasia	0	0.00586576261985237
1281	2754	srl	Isirawa	Kwerba	Greater_Kwerba	North New Guinea	Pacific	0	0.0182464219522145
1282	2755	isd	Isneg	Austronesian	Austronesian	Pacific	Pacific	0	0.0182355565112665
1283	2026	iso	Isoko	Niger-Kongo	Atlantic-Congo	West Africa	Africa	2	0.0187216013752914
1284	601	ita	Italian	Indo-European	Indo-European	Europe	Eurasia	0	0.0103361834900932
1285	2756	itv	Itawis	Austronesian	Austronesian	Pacific	Pacific	0	0.0182355565112665
1286	2757	ivv	Itbayaten	Austronesian	Austronesian	Southeast Asia	Pacific	0	0.0182643705283605
1287	491	itl	Itelmen	Chukotko-Kamchatkan	Chukotko-Kamchatkan	North Pacific	Eurasia	0	0.00431418676903652
1288	2758	itb	Itneg_Binongan	Austronesian	Austronesian	Pacific	Pacific	0	0.0186778298756799
1289	622	ito	Itonama	Itonama	Itonama	Amazon	South America	0	0.0156293154079254
1290	3730	ium-2	Iu_Mien	Hmong-Mien	Hmong-Mien	Southeast Asia	Eurasia	8	0.0140292734660062
1291	2759	ivv-2	Ivatan_Itbayaten	Austronesian	Austronesian	Southeast Asia	Pacific	0	0.0182643705283605
1292	1500	ivv	Ivatan_Southern	Austronesian	Austronesian	Southeast Asia	Pacific	0	0.0182643705283605
1293	2760	ago	Ivori	Trans New Guinea	Angan	South New Guinea	Pacific	0	0.0181360316919192
1294	125	ibd	Iwaidja	Iwaidjan	Iwaidjan_Proper	Northern Australia	Australia	0	0.0157860214772727
1295	2761	kbm	Iwal	Austronesian	Austronesian	South New Guinea	Pacific	0	0.0174866709770785
1296	2762	iwm	Iwam	Sepik	Sepik	North New Guinea	Pacific	0	0.0175709102758353
1297	682	ixl	Ixil	Mayan	Mayan	Central America	North America	0	0.0169066000524476
1298	3390	nca	Iyo	Trans New Guinea	Nuclear_Trans_New_Guinea	North New Guinea	Pacific	0	0.016431737020202
1299	2180	izi	Izi	Niger-Kongo	Atlantic-Congo	West Africa	Africa	2	0.0184405448659674
1300	3984	jua	J�ma	Tupi	NA	Amazon	South America	0	0.0181838678515929
1301	623	jbt	Jabut?	Macro-Je	NA	Amazon	South America	0	0.0149232652614608
1302	683	jac	Jacaltec	Mayan	Mayan	Central America	North America	0	0.0169066000524476
1303	2306	sne	Jagoi	Austronesian	Austronesian	Southeast Asia	Pacific	0	0.0189537013869464
1304	3731	jah	Jah_hut	Austro-Asiatic	Austroasiatic	Southeast Asia	Eurasia	0	0.0183690177583528
1305	1412	jhi	Jahai	Austro-Asiatic	Austroasiatic	Southeast Asia	Eurasia	0	0.0181240778243978
1306	1508	jax	Jambi Malay	Austronesian	Austronesian	Southeast Asia	Pacific	0	0.0181648608547009
1307	127	djd	Jaminjung	Mirndi	Mirndi	Northern Australia	Australia	0	0.011602275994561
1308	545	dih-2	Jamul Tiipay	Yuman	Cochimi-Yuman	California	North America	0	0.00832576455963481
1309	2181	jnj	Janjero	Afro-Asiatic	Ta-Ne-Omotic	Ethiopia	Africa	0	0.0125021268723776
1310	2182	jni	Janji	Niger-Kongo	Atlantic-Congo	West Africa	Africa	3	0.0149418736264569
1311	624	jpn	Japanese	Japonic	Japonic	North Pacific	Eurasia	2	0.0102388518259518
1312	4161	jya-3	Japhug	Tibeto-Burman	NA	Southeast Asia	Eurasia	0	0.0082298694547397
1313	2027	jru	Japreria	Cariban	Cariban	Amazon	South America	0	0.0161849298717949
1314	442	jqr	Jaqaru	Aymaran	Aymaran	Andes	South America	0	0.0123469161936674
1315	2764	jra	Jarai	Austronesian	Austronesian	Southeast Asia	Eurasia	0	0.0165752412548563
1316	755	jar	Jarawa	Niger-Kongo	NA	West Africa	Africa	3	0.0149418736264569
1317	90	anq	Jarawa	Andaman	NA	Southeast Asia	Eurasia	0	0.018666048490676
1318	94	jap	Jarawara	Araw�	NA	Amazon	South America	0	0.0169571367637918
1319	427	jav	Javanese	Austronesian	Austronesian	Southeast Asia	Pacific	0	0.018421975975136
1320	2385	djn	Jawoyn	Gunwinyku	Gunwinyguan	Northern Australia	Australia	0	0.0108598537711733
1321	458	jeb	Jebero	Cahuapana	Cahuapanan	Andes	South America	0	0.0134748199106449
1322	2028	jeh	Jeh	Austro-Asiatic	Austroasiatic	Southeast Asia	Eurasia	2	0.0163622158080808
1323	3938	tow	Jemez	Kiowa-Tanoan	Kiowa-Tanoan	Western North America	North America	4	0.00513874003457653
1324	1416	jee	Jero	Tibeto-Burman	Sino-Tibetan	South Asia	Eurasia	0	0.0132493651773504
1325	3735	wuu-7	Jiading	Tibeto-Burman	Sino-Tibetan	Southeast Asia	Eurasia	6	0.0118334952012432
1326	3512	jic	Jicaque	Jicaque	Jicaquean	Central America	North America	0	0.0158250287062937
1327	3513	apj	Jicarilla	Na-Dene	Athapaskan-Eyak-Tlingit	Western North America	North America	2	0.00517106847533022
1328	1007	kac	Jingpho	Tibeto-Burman	Sino-Tibetan	Southeast Asia	Eurasia	4	0.0133136857622378
1329	1335	jul	Jirel	Tibeto-Burman	Sino-Tibetan	South Asia	Eurasia	4	0.0132493651773504
1330	2183	jit	Jita	Niger-Kongo	Atlantic-Congo	Southern Africa	Africa	0	0.0127024302736985
1331	626	jiv	Jivaro	Jivaroan	Jivaroan	Andes	South America	0	0.013203654988345
1332	2386	djl	Jiwarli	Pama-Nyungan	Pama-Nyungan	Australia	Australia	0	0.0071650432503885
1333	1494	tlo	Jomang	Kordofanian	Narrow_Talodi	West Africa	Africa	3	0.0152365081353924
1334	3736	lbo	Jru	Austro-Asiatic	Austroasiatic	Southeast Asia	Eurasia	0	0.0167422589724165
1335	640	ktz	Ju|'hoan	Kx'aa	Kxa	Southern Africa	Africa	4	0.00846376807672883
1336	1430	jun	Juang	Austro-Asiatic	Austroasiatic	South Asia	Eurasia	0	0.0155730368585859
1337	3737	xxx-55	Juk	Austro-Asiatic	NA	Southeast Asia	Eurasia	0	0.0167422589724165
1338	841	jbu	Jukun	Niger-Kongo	Atlantic-Congo	West Africa	Africa	5	0.0165966920299145
1339	2185	jib	Jukun Jibu	Niger-Kongo	Atlantic-Congo	West Africa	Africa	3	0.0153914506886169
1340	4142	bex	Jur Modo	Nilo-Saharan	Central_Sudanic	West Africa	Africa	2	0.015742162248446
1341	4115	juc	Jurchen	Tungusic	Tungusic	Southeast Asia	Eurasia	0	0.00988924445940171
1342	3514	jur	Juruna	Tupi	Tupian	Amazon	South America	0	0.017534717975913
1343	2387	wmt-2	Juwaliny	Pama-Nyungan	Pama-Nyungan	Australia	Australia	0	0.00851037463578089
1344	4098	jut	Jysk	Indo-European	Indo-European	Europe	Eurasia	0	0.00654567727991453
1345	3734	fra-2	J?rriais	Indo-European	NA	Europe	Eurasia	0	0.00857377952136752
1346	3515	kek	K'ekchi	Mayan	Mayan	Central America	North America	0	0.0158245278593629
1347	3516	quu	K'iche'	Mayan	NA	Central America	North America	0	0.0169066000524476
1348	4082	ksh	K�lsch	Indo-European	NA	Europe	Eurasia	0	0.00679759565501165
1349	903	kbd	Kabardian	North-west Caucasus	Abkhaz-Adyge	Middle East	Eurasia	0	0.00679422693356643
1350	808	kbp	Kabiye	Niger-Kongo	Atlantic-Congo	West Africa	Africa	3	0.0176471657653458
1351	2765	klz	Kabola	Timor-Alor-Pantar	Timor-Alor-Pantar	Pacific	Pacific	0	0.0180646842055167
1352	4	kab	Kabyle	Afro-Asiatic	Afro-Asiatic	North Africa	Africa	0	0.00665979010761461
1353	261	kzj	Kadazan	Austronesian	Austronesian	Southeast Asia	Pacific	0	0.0186642353787879
1354	523	kbc	Kadiw?u	Guaicuruan	NA	Patagonia	South America	2	0.0141084092721445
1355	3738	kdv	Kadu	Tibeto-Burman	Sino-Tibetan	Southeast Asia	Eurasia	6	0.0130485841217949
1356	627	xtc	Kadugli	Kordofanian	Kadugli-Krongo	West Africa	Africa	3	0.0136004093560606
1357	4163	xxx-111	Kaera	Timor-Alor-Pantar	NA	Pacific	Pacific	0	0.0180646842055167
1358	2766	kbq	Kafe	Trans New Guinea	Nuclear_Trans_New_Guinea	New Guinea Highlands	Pacific	3	0.0169529563714064
1359	2767	kll	Kagan	Austronesian	Austronesian	Pacific	Pacific	0	0.0189142324145299
1360	2768	sjm	Kagayan	Austronesian	Austronesian	Southeast Asia	Pacific	0	0.0189074556701632
1361	2769	cgc	Kagayanen	Austronesian	Austronesian	Pacific	Pacific	0	0.0191257313209013
1362	2770	agw	Kahua	Austronesian	Austronesian	Pacific	Pacific	0	0.0190915222766123
1363	2771	kct	Kaian	Lower Sepik-Ramu	Lower_Sepik-Ramu	North New Guinea	Pacific	0	0.0173973739607615
1364	1349	kzq	Kaike	Tibeto-Burman	Sino-Tibetan	South Asia	Eurasia	4	0.0106403479203574
1365	4121	hea-2	Kaili	Hmong-Mien	Hmong-Mien	Southeast Asia	Eurasia	8	0.0122190963385781
1366	2772	lew	Kaili Ledo	Austronesian	Austronesian	Pacific	Pacific	0	0.0183610256682207
1367	2773	zka	Kaimbulawa	Austronesian	Austronesian	Pacific	Pacific	0	0.0186075924747475
1368	667	kgp	Kaingang	Macro-Je	Nuclear-Macro-Je	Patagonia	South America	0	0.0138555026600622
1369	3945	zkp	Kaing�ng_S?o Paulo	Macro-Je	NA	Patagonia	South America	0	0.0141218942443667
1370	2774	klq	Kairi	Trans New Guinea	Turama-Kikori	New Guinea Highlands	Pacific	4	0.0181360316919192
1371	322	kxa	Kairiru	Austronesian	Austronesian	North New Guinea	Pacific	0	0.0174953291414141
1372	3944	kgk	Kaiw�	Tupi	NA	Patagonia	South America	0	0.0149387591311189
1373	2775	tcq	Kaiy	Lakes Plains	Lakes_Plain	New Guinea Highlands	Pacific	5	0.0177979303535354
1374	514	tbd	Kaki_Ae	Trans New Guinea	Kaki_Ae	South New Guinea	Pacific	0	0.0174866709770785
1375	1506	mwp	Kala Lagaw Ya	Pama-Nyungan	Pama-Nyungan	Northern Australia	Pacific	0	0.0187592087839938
1376	2186	ijn	Kalabari	Niger-Kongo	Ijoid	West Africa	Africa	2	0.0185134842851593
1377	2776	kzz	Kalabra	WestPapuan	West_Bird's_Head	North New Guinea	Pacific	0	0.0189964447610723
1378	2777	kqe	Kalagan	Austronesian	Austronesian	Pacific	Pacific	0	0.0190071267696193
1379	1122	kmh	Kalam	Trans New Guinea	Nuclear_Trans_New_Guinea	New Guinea Highlands	Pacific	0	0.0169529563714064
1380	1488	gwc	Kalami	Indo-European	Indo-European	South Asia	Eurasia	2	0.00991347902719503
1381	2778	tbk	Kalamianon	Austronesian	Austronesian	Pacific	Pacific	0	0.0190848869832945
1382	2779	kkc	Kalamo	Trans New Guinea	East_Strickland	New Guinea Highlands	Pacific	4	0.0189312716841492
1383	3517	kyl	Kalapuya	Oregon Coast	Kalapuyan	Pacific Northwest	North America	0	0.00720821737975913
1384	1449	kls	Kalasha	Indo-European	Indo-European	South Asia	Eurasia	0	0.00991347902719503
1385	323	kvc	KaliaiKove	Austronesian	Austronesian	North New Guinea	Pacific	0	0.018705178467366
1386	2780	knb	Kalinga_Guinaang	Austronesian	Austronesian	Pacific	Pacific	0	0.0182355565112665
1387	2781	kmk	Kalinga_Linimos	Austronesian	Austronesian	Pacific	Pacific	0	0.0182355565112665
1388	3837	fla	Kalispel	Salish	Salishan	Western North America	North America	0	0.00591143347921523
1389	171	ktg	Kalkatungu	Pama-Nyungan	Pama-Nyungan	Australia	Australia	0	0.00637393585994561
1390	2809	kak	Kallahan_Kayapa	Austronesian	Austronesian	Pacific	Pacific	0	0.0185842156682207
1391	61	xal	Kalmyk	Mongolic	Mongolic	Middle East	Eurasia	0	0.00676254044871795
1392	452	bco	Kaluli	Trans New Guinea	Bosavi	New Guinea Highlands	Pacific	2	0.0179879601573427
1393	3739	kmc	Kam	Tai-Kadai	Tai-Kadai	Southeast Asia	Eurasia	7	0.0106991477968143
1394	1159	kay	Kamaiur�	Tupi	NA	Amazon	South America	0	0.0151192097610723
1395	1139	woi	Kamang	Timor-Alor-Pantar	Timor-Alor-Pantar	Pacific	Pacific	0	0.0179713804506604
1396	2782	kbq-2	Kamano	Trans New Guinea	Nuclear_Trans_New_Guinea	New Guinea Highlands	Pacific	2	0.0169529563714064
1397	2783	kgx	Kamaru	Austronesian	Austronesian	Pacific	Pacific	0	0.0185541485042735
1398	1169	xas	Kamas	Uralic	Uralic	Northern Eurasia	Eurasia	0	0.00370968999325952
1399	2784	klp	Kamasa	Trans New Guinea	Angan	New Guinea Highlands	Pacific	0	0.0174866709770785
1400	2785	kms	Kamasau	Torricelli	Nuclear_Torricelli	North New Guinea	Pacific	0	0.0173973739607615
1401	756	kam	Kamba	Niger-Kongo	Atlantic-Congo	Southern Africa	Africa	5	0.012022371246115
1402	2187	ktb	Kambata	Afro-Asiatic	Afro-Asiatic	Ethiopia	Africa	0	0.0125021268723776
1403	268	xbr	Kambera	Austronesian	Austronesian	Pacific	Pacific	0	0.0183086013636364
1404	659	kbx	Kambot	Lower Sepik-Ramu	Botin	North New Guinea	Pacific	0	0.0173973739607615
1405	1363	bed	Kambran	Austronesian	Austronesian	North New Guinea	Pacific	3	0.0192423063752914
1406	1077	kgq	Kamoro	Trans New Guinea	Nuclear_Trans_New_Guinea	South New Guinea	Pacific	0	0.0187903332362082
1407	119	xmu	Kamu	East Daly	Eastern_Daly	Northern Australia	Australia	0	0.015691807785742
1408	2786	xla	Kamula	Trans New Guinea	Kamula	South New Guinea	Pacific	4	0.0189312716841492
1409	3740	gan-2	Kan	Tibeto-Burman	Sino-Tibetan	Southeast Asia	Eurasia	6	0.0122875441893939
1410	797	ogo	Kana	Niger-Kongo	NA	West Africa	Africa	5	0.0183740472494172
1411	2188	klr	Kana	Tibeto-Burman	NA	South Asia	Eurasia	2	0.0136147084446387
1412	2787	xnb	Kanakanabu	Austronesian	Austronesian	Southeast Asia	Pacific	0	0.0170971378360528
1413	42	kna	Kanakuru	Afro-Asiatic	Afro-Asiatic	West Africa	Africa	3	0.0141151733298368
1414	1254	xns	Kanashi	Tibeto-Burman	Sino-Tibetan	South Asia	Eurasia	2	0.00879742076398601
1415	2788	soq	Kanasi	Trans New Guinea	Dagan	South New Guinea	Pacific	0	0.0183432960975136
1416	2707	gam	Kandawo	Trans New Guinea	Nuclear_Trans_New_Guinea	North New Guinea	Pacific	3	0.016431737020202
1417	1444	xnr	Kangri	Indo-European	Indo-European	South Asia	Eurasia	3	0.0100549214823232
1418	2789	kmu	Kanite	Trans New Guinea	Nuclear_Trans_New_Guinea	New Guinea Highlands	Pacific	4	0.0169529563714064
1419	2790	kne	Kankanay	Austronesian	Austronesian	Pacific	Pacific	0	0.0186778298756799
1420	503	kan	Kannada	Dravidian	Dravidian	South Asia	Eurasia	0	0.0171548168473193
1421	3518	xxx-62	Kano?	Kano?	NA	Amazon	South America	0	0.0149232652614608
1422	2388	kbe	Kantyu	Pama-Nyungan	Pama-Nyungan	Northern Australia	Australia	0	0.0161905307575758
1423	694	kcd	Kanum	South New Guinea	Morehead-Wasur	South New Guinea	Pacific	0	0.0194966563791764
1424	888	knc	Kanuri	Nilo-Saharan	Saharan	West Africa	Africa	4	0.0118947903034188
1425	293	pam	Kapampangan	Austronesian	Austronesian	Pacific	Pacific	0	0.0190760986208236
1426	1075	hmt	Kapau	Trans New Guinea	Angan	New Guinea Highlands	Pacific	2	0.0174866709770785
1427	2791	kpg	Kapingamarangi	Austronesian	Austronesian	Pacific	Pacific	0	0.0191272056915307
1428	2792	khp	Kapori	Kapori	Kapauri	New Guinea Highlands	Pacific	0	0.0177979303535354
1429	2793	nij-2	Kapuas	Austronesian	Austronesian	Southeast Asia	Pacific	0	0.0194632489879565
1430	857	kah	Kara	Nilo-Saharan	NA	West Africa	Africa	3	0.0147116666734654
1431	2794	leu	Kara	Austronesian	NA	North New Guinea	Pacific	2	0.0193194798096348
1432	78	krc	Karachay-Balkar	Turkic	Turkic	Middle East	Eurasia	0	0.00821047808935509
1433	1448	kdr	Karaim	Turkic	Turkic	Northern Eurasia	Eurasia	0	0.00647340547358197
1434	172	gbd	Karajarri	Pama-Nyungan	Pama-Nyungan	Northern Australia	Australia	0	0.00991896459615385
1435	3732	kpj	Karaj�	Macro-Je	NA	Amazon	South America	0	0.0158116520971251
1436	79	kaa	Karakalpak	Turkic	Turkic	Northern Eurasia	Eurasia	0	0.00457137875854701
1437	2189	kth	Karanga	Niger-Kongo	Maban	West Africa	Africa	0	0.0114624604467754
1438	2795	kyi	Karao	Austronesian	Austronesian	Pacific	Pacific	0	0.0186778298756799
1439	1275	kgv	Karas Laut	Trans New Guinea	West_Bomberai	North New Guinea	Pacific	0	0.0191192723484848
1440	3741	kpt	Karata	Nakh-Daghestanian	Nakh-Daghestanian	Middle East	Eurasia	0	0.00654397926787102
1441	1382	mjw	Karbi	Tibeto-Burman	Sino-Tibetan	South Asia	Eurasia	3	0.0131466522327117
1442	1018	mjw-2	Karbi-2	Tibeto-Burman	Sino-Tibetan	South Asia	Eurasia	3	0.0131466522327117
1443	3742	krl	Karelian	Uralic	Uralic	Northern Eurasia	Eurasia	0	0.00496765142325175
1444	1008	bwe	Karen	Tibeto-Burman	Sino-Tibetan	Southeast Asia	Eurasia	4	0.0164530675893551
1445	1009	pwo	Karen_Pho	Tibeto-Burman	Sino-Tibetan	Southeast Asia	Eurasia	4	0.0186575377331002
1446	3743	pwo	Karen_Pho_Bassein	Tibeto-Burman	Sino-Tibetan	Southeast Asia	Eurasia	6	0.0179750583119658
1447	3744	kjp	Karen_Pho_Moulmein	Tibeto-Burman	Sino-Tibetan	Southeast Asia	Eurasia	6	0.0186575377331002
1448	3745	pww	Karen_Pho_Sangkhlaburi	Tibeto-Burman	Sino-Tibetan	Southeast Asia	Eurasia	6	0.0186575377331002
1449	1010	ksw	Karen_Sgaw	Tibeto-Burman	Sino-Tibetan	Southeast Asia	Eurasia	4	0.0179750583119658
1450	3746	ksw-2	Karen_Sgaw_Bassein	Tibeto-Burman	Sino-Tibetan	Southeast Asia	Eurasia	6	0.0179750583119658
1451	3747	blk	Karen_Thaungthu	Tibeto-Burman	Sino-Tibetan	Southeast Asia	Eurasia	6	0.0164530675893551
1452	3748	xxx-56	Karii	Austro-Asiatic	NA	Southeast Asia	Eurasia	0	0.0168488287801088
1453	877	kdj	Karimojong	Nilo-Saharan	Nilotic	Southern Africa	Africa	4	0.0144831693420746
1454	671	kzw	Karir?	Karir?	NA	Amazon	South America	0	0.0164201708411033
1455	3519	ktn	Kariti�na	Tupi	NA	Amazon	South America	0	0.0188112614296814
1456	2389	vka	Kariyarra	Pama-Nyungan	Pama-Nyungan	Australia	Australia	0	0.00850697563597514
1457	629	yuj	KarkarYuri	Trans New Guinea	Pauwasi	North New Guinea	Pacific	0	0.0175709102758353
1458	3423	adi-8	Karko	Tibeto-Burman	Sino-Tibetan	South Asia	Eurasia	2	0.0135883932876845
1459	2796	rwo-2	Karo	Trans New Guinea	Nuclear_Trans_New_Guinea	North New Guinea	Pacific	0	0.016431737020202
1460	420	btx	Karo_Batak	Austronesian	Austronesian	Southeast Asia	Pacific	0	0.0178948293725719
1461	630	kyh	Karok	Karok	Karuk	California	North America	2	0.00752633479623155
1462	2390	mpj	Kartujarra	Pama-Nyungan	Pama-Nyungan	Australia	Australia	0	0.00529628378127428
1463	2190	xsm	Kasem	Niger-Kongo	Atlantic-Congo	West Africa	Africa	0	0.0138160821025641
1464	3520	kju	Kashaya	Pomoan	Pomoan	California	North America	2	0.00875393048174048
1465	576	kas	Kashmiri	Indo-European	Indo-European	South Asia	Eurasia	0	0.00807365300058275
1466	3705	kkz	Kaska	Na-Dene	Athapaskan-Eyak-Tlingit	Pacific Northwest	North America	3	0.00387742510897436
1467	2797	khs	Kasua	Trans New Guinea	Bosavi	New Guinea Highlands	Pacific	0	0.0179879601573427
1468	2798	tmb-2	Katbol	Austronesian	Austronesian	Pacific	Pacific	0	0.0179532961868687
1469	628	xtc-2	Katcha	Kordofanian	Kadugli-Krongo	West Africa	Africa	0	0.0136004093560606
1470	1106	kmg	Kate	Trans New Guinea	Nuclear_Trans_New_Guinea	North New Guinea	Pacific	0	0.0175095402136752
1471	3521	xxx-42	Kathlamet	Chinook	NA	Pacific Northwest	North America	0	0.00720213433158508
1472	3749	bsh	Kati	Indo-European	Indo-European	Northern Eurasia	Eurasia	0	0.00676218653302253
1473	1133	yon	Kati_North	Trans New Guinea	Nuclear_Trans_New_Guinea	New Guinea Highlands	Pacific	2	0.0187430518337218
1474	2799	kts	Kati_South	Trans New Guinea	Nuclear_Trans_New_Guinea	New Guinea Highlands	Pacific	2	0.0187430518337218
1475	2800	nij-3	Katingan	Austronesian	Austronesian	North New Guinea	Pacific	0	0.0189455591181041
1476	817	kcr	Katla	Kordofanian	Katla-Tima	West Africa	Africa	2	0.0135326661845377
1477	240	ktv	Katu	Austro-Asiatic	Austroasiatic	Southeast Asia	Eurasia	0	0.0167422589724165
1478	3985	kav	Katuk?na	Katukinan	NA	Amazon	South America	0	0.0199295707439782
1479	3889	knt	Katuk?na	Panoan	NA	Amazon	South America	0	0.0174648897280497
1480	2801	aqm	Kaugat	Trans New Guinea	Kayagaric	South New Guinea	Pacific	0	0.0189198293822844
1481	1411	ubu	Kaugel	Trans New Guinea	Nuclear_Trans_New_Guinea	New Guinea Highlands	Pacific	2	0.0169529563714064
1482	324	pss	Kaulong	Austronesian	Austronesian	North New Guinea	Pacific	0	0.018705178467366
1483	1361	bpp	Kaure	Trans New Guinea	Kaure-Narau	New Guinea Highlands	Pacific	2	0.0177979303535354
1484	2391	zku	Kaurna	Pama-Nyungan	Pama-Nyungan	Australia	Australia	0	0.00583666094560995
1485	2802	xau	Kauwera	Kwerba	Greater_Kwerba	New Guinea Highlands	Pacific	0	0.0182464219522145
1486	2803	xxx-17	Kauwol	Trans New Guinea	NA	New Guinea Highlands	Pacific	0	0.0187430518337218
1487	2804	ckv	Kavalan	Austronesian	Austronesian	Southeast Asia	Pacific	0	0.0157794366035354
1488	3522	ksk	Kaw	Siouan	Siouan	Western North America	North America	0	0.00853175801767677
1489	2805	kcb	Kawacha	Trans New Guinea	Angan	New Guinea Highlands	Pacific	0	0.0174866709770785
1490	1185	xaw	Kawaiisu	Uto-Aztecan	Uto-Aztecan	California	North America	0	0.006232086749223
1491	3523	jqr-2	Kawki	Aymaran	Aymaran	Andes	South America	0	0.0123469161936674
1492	3890	ktx	Kaxarar?	Panoan	NA	Amazon	South America	0	0.0160592940967366
1493	3986	kbb	Kaxui?na	Cariban	NA	Amazon	South America	0	0.0174214727253302
1494	3987	kyz	Kayab?	Tupi	NA	Amazon	South America	0	0.0159117333851981
1495	1011	eky	Kayah_Li	Tibeto-Burman	Sino-Tibetan	Southeast Asia	Eurasia	3	0.0153743685328283
1496	2807	whk	Kayan_Kenyah	Austronesian	Austronesian	Southeast Asia	Pacific	0	0.017432940541958
1497	2806	mxr	Kayan_Long Miri	Austronesian	Austronesian	Southeast Asia	Pacific	0	0.0184177024281274
1498	2808	ree	Kayan_Rejang	Austronesian	Austronesian	Southeast Asia	Pacific	0	0.0176913390656566
1499	216	gyd	Kayardild	Tangkic	Tangkic	Northern Australia	Australia	0	0.0104783284838772
1500	2810	kyt	Kaygir	Trans New Guinea	Kayagaric	South New Guinea	Pacific	0	0.0189198293822844
1501	2392	gbb	Kaytetye	Pama-Nyungan	Pama-Nyungan	Australia	Australia	0	0.00579864685936286
1502	2811	kzu	Kayupulau	Austronesian	Austronesian	North New Guinea	Pacific	0	0.0184464697552448
1503	1249	kaz	Kazakh	Turkic	Turkic	Northern Eurasia	Eurasia	0	0.00432297641522921
1504	2812	kzk	Kazukuru	Austronesian	Austronesian	Pacific	Pacific	0	0.0191801465190365
1505	2813	khz	Keapara_Kalo	Austronesian	Austronesian	South New Guinea	Pacific	0	0.0182786253146853
1506	1501	ksx	Kedang	Austronesian	Austronesian	Pacific	Pacific	0	0.0180646842055167
1507	2029	kbr	Kefa	Afro-Asiatic	Ta-Ne-Omotic	Ethiopia	Africa	3	0.0142825420796426
1508	1466	kei	Kei	Austronesian	Austronesian	Pacific	Pacific	0	0.0189353801204351
1509	2191	kcl	Kela	Niger-Kongo	NA	Southern Africa	Africa	4	0.0176323481633644
1510	2814	kcl	Kela	Austronesian	NA	South New Guinea	Pacific	0	0.0174866709770785
1511	2815	kzi	Kelabit	Austronesian	Austronesian	Southeast Asia	Pacific	0	0.0175545499164724
1512	325	sbc	Kele	Austronesian	Austronesian	North New Guinea	Pacific	0	0.0195728509654235
1513	2816	ify	Keley-I_Kallahan	Austronesian	Austronesian	Pacific	Pacific	0	0.0182355565112665
1514	2817	kem	Kemak	Austronesian	Austronesian	Pacific	Pacific	0	0.0180467343240093
1515	16	ahg	Kemant	Afro-Asiatic	Afro-Asiatic	Ethiopia	Africa	0	0.0137750757618493
1516	3399	dmo	Kemezung	Niger-Kongo	Atlantic-Congo	West Africa	Africa	6	0.0133330583438228
1517	2818	kmt	Kemtuik	Trans New Guinea	Nimboranic	North New Guinea	Pacific	0	0.0184464697552448
1518	858	kyq	Kenga	Nilo-Saharan	Central_Sudanic	West Africa	Africa	3	0.0123284666938617
1519	2065	kns	Kensiu	Austro-Asiatic	Austroasiatic	Southeast Asia	Eurasia	2	0.0181240778243978
1520	3750	knq	Kenta'_Bong	Austro-Asiatic	Austroasiatic	Southeast Asia	Eurasia	0	0.0181240778243978
1521	2819	xkl	Kenyah_Long Terawang	Austronesian	Austronesian	Southeast Asia	Pacific	0	0.0175545499164724
1522	3400	ken	Kenyang	Niger-Kongo	Atlantic-Congo	West Africa	Africa	3	0.0174789068939394
1523	17	ker	Kera	Afro-Asiatic	Afro-Asiatic	West Africa	Africa	0	0.0132269323290598
1524	1428	unr	Keraq	Austro-Asiatic	Austroasiatic	South Asia	Eurasia	0	0.0120557622898213
1525	3751	krk	Kerek	Chukotko-Kamchatkan	Chukotko-Kamchatkan	North Pacific	Eurasia	0	0.0039697551973582
1526	2821	kxz	Kerewo	Trans New Guinea	Kiwaian	South New Guinea	Pacific	2	0.0181360316919192
1527	1422	kvr	Kerinci	Austronesian	Austronesian	Southeast Asia	Pacific	0	0.018206227027972
1528	1272	wah	Kesui	Austronesian	Austronesian	Pacific	Pacific	0	0.0190695738811189
1529	2822	xes	Keswai	Trans New Guinea	Nuclear_Trans_New_Guinea	North New Guinea	Pacific	0	0.0169529563714064
1530	1228	ket	Ket	Na-Dene	Yeniseian	Northern Eurasia	Eurasia	3	0.0040170688472805
1531	2823	xte	Ketengban	Trans New Guinea	Nuclear_Trans_New_Guinea	New Guinea Highlands	Pacific	2	0.0175709102758353
1532	1104	kew	Kewa	Trans New Guinea	Nuclear_Trans_New_Guinea	New Guinea Highlands	Pacific	3	0.0179879601573427
1533	2824	yut-2	Kewieng	Trans New Guinea	Nuclear_Trans_New_Guinea	North New Guinea	Pacific	0	0.016431737020202
1534	80	kjh	Khakas	Turkic	Turkic	Northern Eurasia	Eurasia	0	0.00338215007334887
1535	81	klj	Khalaj	Turkic	Turkic	Middle East	Eurasia	0	0.0050269684489122
1536	62	khk	Khalkha	Mongolic	Mongolic	Northern Eurasia	Eurasia	0	0.00300037764815462
1537	983	kgj	Kham	Tibeto-Burman	Sino-Tibetan	South Asia	Eurasia	4	0.0113968300551671
1538	3752	cnk	Khami	Tibeto-Burman	Sino-Tibetan	South Asia	Eurasia	0	0.017191612972028
1539	3753	kht	Khamti	Tai-Kadai	Tai-Kadai	Southeast Asia	Eurasia	5	0.0133136857622378
1540	3754	ksu	Khamyang	Tai-Kadai	Tai-Kadai	Southeast Asia	Eurasia	5	0.0137841268422688
1541	1174	kca	Khanty	Uralic	Uralic	Northern Eurasia	Eurasia	0	0.00397119449605672
1542	247	khr	Kharia	Austro-Asiatic	Austroasiatic	South Asia	Eurasia	0	0.0109547390802253
1543	241	kha	Khasi	Austro-Asiatic	Austroasiatic	South Asia	Eurasia	0	0.0151366546365579
1544	1352	xkf	Khengkha	Tibeto-Burman	Sino-Tibetan	South Asia	Eurasia	2	0.0134201578290598
1545	2207	nkh	Khezha	Tibeto-Burman	Sino-Tibetan	Southeast Asia	Eurasia	3	0.0127874062121212
1546	242	khm	Khmer	Austro-Asiatic	Austroasiatic	Southeast Asia	Eurasia	0	0.0187591800621601
1547	255	kjg	Khmu	Austro-Asiatic	Austroasiatic	Southeast Asia	Eurasia	2	0.0148562840951826
1548	3757	kkh	Kh?n	Tai-Kadai	NA	Southeast Asia	Eurasia	6	0.013646793977467
1549	2248	nki	Khoirao	Tibeto-Burman	Sino-Tibetan	Southeast Asia	Eurasia	0	0.0137841268422688
1550	3755	kmz	Khorasani Turkic	Turkic	Turkic	Middle East	Eurasia	0	0.0044959161041181
1551	3756	mvf-2	Khorchin	Mongolic	Mongolic	Northern Eurasia	Eurasia	0	0.00574085195048563
1552	1495	khw	Khowar	Indo-European	Indo-European	South Asia	Eurasia	2	0.00586576261985237
1553	3524	kic	Kickapoo	Algic	Algic	Eastern North America	North America	0	0.00801612431837607
1554	2393	gia	Kija	Jarrakan	Jarrakan	Northern Australia	Australia	0	0.00880288729739705
1555	2192	hbb	Kilba	Afro-Asiatic	Afro-Asiatic	West Africa	Africa	2	0.0133330583438228
1556	2825	mgl	Kilenge	Austronesian	Austronesian	North New Guinea	Pacific	0	0.0175095402136752
1557	326	kij	Kilivila	Austronesian	Austronesian	South New Guinea	Pacific	0	0.0183825686247086
1558	542	klb	Kiliwa	Yuman	Cochimi-Yuman	Central America	North America	2	0.00991707293783994
1559	758	lub	Kiluba	Niger-Kongo	Atlantic-Congo	Southern Africa	Africa	2	0.0131438171270396
1560	646	kig	Kimaama	Kolopom	Kolopom	South New Guinea	Pacific	0	0.0193235526631702
1561	2826	kqr	Kimaragang	Austronesian	Austronesian	Southeast Asia	Pacific	0	0.018413293978244
1562	2239	kmb	KiMbundu	Niger-Kongo	Atlantic-Congo	Southern Africa	Africa	0	0.0163994222746698
1563	2827	sbt	Kimki	Kimki	Kimki	New Guinea Highlands	Pacific	0	0.0175709102758353
1564	2193	swc	Kingwana	Niger-Kongo	Atlantic-Congo	Southern Africa	Africa	2	0.0147102945167055
1565	3988	gqn	Kinikinao	Arawak	Arawakan	Patagonia	South America	0	0.0141084092721445
1566	984	kfk	Kinnauri	Tibeto-Burman	Sino-Tibetan	South Asia	Eurasia	2	0.0105222514403652
1567	759	kin	KinyaRwanda	Niger-Kongo	Atlantic-Congo	Southern Africa	Africa	2	0.0134721467575758
1568	644	kio	Kiowa	Kiowa-Tanoan	Kiowa-Tanoan	Western North America	North America	3	0.00761806638442113
1569	3525	kzw	Kipe�	Macro-Je	NA	Amazon	South America	0	0.0156099352156177
1570	2194	sgc	Kipsigis	Nilo-Saharan	Nilotic	Southern Africa	Africa	4	0.0119878369139472
1571	2828	kyi	Kiput	Austronesian	Austronesian	Southeast Asia	Pacific	0	0.0184177024281274
1572	663	geb	Kire	Lower Sepik-Ramu	Lower_Sepik-Ramu	North New Guinea	Pacific	0	0.0173973739607615
1573	82	kir	Kirghiz	Turkic	Turkic	Northern Eurasia	Eurasia	0	0.00385422122066822
1574	2829	kiy	Kiri	Lakes Plains	NA	New Guinea Highlands	Pacific	0	0.0182960252874903
1575	327	gil	Kiribati	Austronesian	Austronesian	Pacific	Pacific	0	0.019110448529526
1576	2195	run	KiRundi	Niger-Kongo	Atlantic-Congo	Southern Africa	Africa	4	0.0147102945167055
1577	2830	kis	Kis	Austronesian	Austronesian	North New Guinea	Pacific	0	0.0173973739607615
1578	2831	kje	Kisar	Austronesian	Austronesian	Pacific	Pacific	0	0.0180504046095571
1579	842	kss	Kisi	Niger-Kongo	Atlantic-Congo	West Africa	Africa	2	0.0159095625679876
1580	4117	zkt	Kitan	Mongolic	Mongolic	Northern Eurasia	Eurasia	0	0.00560572609638695
1581	1577	xxx-43	Kitanemuk	Uto-Aztecan	NA	California	North America	0	0.00880045316627817
1582	3989	nab-2	Kithaulhu	Nambikwara	Nambiquaran	Amazon	South America	0	0.0143314641008159
1583	2196	ktu	Kituba	Niger-Kongo	Atlantic-Congo	Southern Africa	Africa	4	0.014717284477467
1584	3038	kiw-2	Kiwai_north	Trans New Guinea	Kiwaian	South New Guinea	Pacific	0	0.0189312716841492
1585	927	kla	Klamath	Klamath	Klamath-Modoc	Western North America	North America	0	0.00627578891550117
1586	820	klu	Klao	Niger-Kongo	Atlantic-Congo	West Africa	Africa	0	0.0176211982556333
1587	1319	kyo	Klon	Timor-Alor-Pantar	Timor-Alor-Pantar	Pacific	Pacific	0	0.0180646842055167
1588	2197	fuj	Ko	Kordofanian	Heiban	West Africa	Africa	3	0.0151930361932789
1589	701	cku	Koasati	Muskogean	Muskogean	Eastern North America	North America	2	0.0112161846173271
1590	1123	kpw	Kobon	Trans New Guinea	Nuclear_Trans_New_Guinea	New Guinea Highlands	Pacific	0	0.0169529563714064
1591	3759	kdq	Koch_Wanang	Tibeto-Burman	Sino-Tibetan	South Asia	Eurasia	0	0.0150596336587024
1592	504	kfa	Kodagu	Dravidian	Dravidian	South Asia	Eurasia	0	0.0171548168473193
1593	2832	vko	Kodeoha	Austronesian	Austronesian	Pacific	Pacific	0	0.0184522470143745
1594	2833	kod	Kodi	Austronesian	Austronesian	Pacific	Pacific	0	0.0184925962393162
1595	2198	kwl	Kofyar	Nilo-Saharan	Afro-Asiatic	West Africa	Africa	3	0.0149418736264569
1596	3527	kog	Kogi	Chibchan	Chibchan	Amazon	South America	0	0.0188008877466977
1597	3760	kpm	Koho	Austro-Asiatic	Austroasiatic	Southeast Asia	Eurasia	0	0.018136469965035
1598	2199	bcs	Kohumono	Niger-Kongo	Atlantic-Congo	West Africa	Africa	3	0.0184405448659674
1599	1114	kpx	Koiali_Mountain	Trans New Guinea	Koiarian	South New Guinea	Pacific	0	0.0186935378593629
1600	1115	kbk	Koiari	Trans New Guinea	Koiarian	South New Guinea	Pacific	2	0.0186935378593629
1601	1116	kqi	Koita	Trans New Guinea	Koiarian	South New Guinea	Pacific	0	0.0186935378593629
1602	1387	kwh	Koiwai	Austronesian	Austronesian	North New Guinea	Pacific	0	0.0191192723484848
1603	973	trp	Kokborok	Tibeto-Burman	Sino-Tibetan	South Asia	Eurasia	2	0.0137841268422688
1604	2834	xod	Kokoda	Trans New Guinea	South_Bird's_Head_Family	North New Guinea	Pacific	0	0.0192423063752914
1605	328	kkk	Kokota	Austronesian	Austronesian	Pacific	Pacific	0	0.0191607352758353
1606	2835	kol	Kol	Kol	Kol	North New Guinea	Pacific	0	0.0191075927913753
1607	2836	kvv	Kola	Austronesian	Austronesian	Pacific	Pacific	0	0.0189637916686092
1608	495	kfb	Kolami	Dravidian	Dravidian	South Asia	Eurasia	0	0.0111905714652292
1609	1135	kvw	Kolana	Timor-Alor-Pantar	Timor-Alor-Pantar	Pacific	Pacific	0	0.0179713804506604
1610	814	ijc	Kolokuma	Niger-Kongo	Ijoid	West Africa	Africa	2	0.0187216013752914
1611	2837	klx	Koluwawa	Austronesian	Austronesian	South New Guinea	Pacific	0	0.0183432960975136
1612	3401	kmm	Kom	Niger-Kongo	NA	West Africa	Africa	8	0.0174789068939394
1613	2200	kmy	Koma	Nilo-Saharan	Atlantic-Congo	West Africa	Africa	0	0.0144215465252525
1614	2838	kpf	Komba	Trans New Guinea	Nuclear_Trans_New_Guinea	North New Guinea	Pacific	0	0.016431737020202
1615	1079	tyn	Kombai	Trans New Guinea	Nuclear_Trans_New_Guinea	South New Guinea	Pacific	2	0.0189198293822844
1616	2839	xbi	Kombio	Torricelli	Nuclear_Torricelli	North New Guinea	Pacific	0	0.0174953291414141
1617	2840	kge	Komering	Austronesian	Austronesian	Southeast Asia	Pacific	0	0.0186659761285936
1618	1164	koi	Komi	Uralic	Uralic	Northern Eurasia	Eurasia	0	0.00538400764257964
1619	1165	kpv	Komi-Zyrian	Uralic	Uralic	Northern Eurasia	Eurasia	0	0.004472385505439
1620	864	xom	Komo	Nilo-Saharan	Koman	Ethiopia	Africa	3	0.0151010292216395
1621	1423	knh	Komodo	Austronesian	NA	Pacific	Pacific	0	0.0183244385236985
1622	2841	kxw	Konai	Trans New Guinea	East_Strickland	New Guinea Highlands	Pacific	5	0.0179879601573427
1623	3761	kfc	Konda	Dravidian	Dravidian	South Asia	Eurasia	0	0.0150810996111111
1624	760	kng	Kongo	Niger-Kongo	Atlantic-Congo	Southern Africa	Africa	2	0.0150494856216006
1625	409	kjc	Konjo	Austronesian	Austronesian	Pacific	Pacific	0	0.018621902948718
1626	1490	knn	Konkani	Indo-European	Indo-European	South Asia	Eurasia	0	0.0184630007362082
1627	2202	xon	Konkomba	Niger-Kongo	Atlantic-Congo	West Africa	Africa	3	0.0159259896855089
1628	3762	blr	Kontoi	Austro-Asiatic	Austroasiatic	Southeast Asia	Eurasia	2	0.0127566820036908
1629	2347	nbe	Konyak	Tibeto-Burman	Sino-Tibetan	Australia	Eurasia	0	0.0135883932876845
1630	2203	koo	Konzo	Niger-Kongo	Atlantic-Congo	Southern Africa	Africa	4	0.0144951757867133
1631	2842	kiw-3	Kope	Trans New Guinea	Kiwaian	South New Guinea	Pacific	2	0.0181360316919192
1632	2843	kpr	Korafe	Trans New Guinea	Nuclear_Trans_New_Guinea	South New Guinea	Pacific	2	0.0182786253146853
1633	3763	kfd	Koraga	Dravidian	Dravidian	South Asia	Eurasia	0	0.0171548168473193
1634	638	kqz	Korana	Khoe	Khoe-Kwadi	Southern Africa	Africa	4	0.0063264233548951
1635	4145	kcy	Korandje	Nilo-Saharan	Songhay	North Africa	Africa	0	0.00493041938655789
1636	648	kor	Korean	Korean	Koreanic	North Pacific	Eurasia	2	0.00938177335936286
1637	1146	coe	Koreguaje	Tucanoan	Tucanoan	Amazon	South America	2	0.0150354835897436
1638	248	kfq	Korku	Austro-Asiatic	Austroasiatic	South Asia	Eurasia	0	0.0104341761015929
1639	2844	krf	Koro	Austronesian	NA	Pacific	Pacific	0	0.018575786981352
1640	1353	hru-2	Koro	Tibeto-Burman	NA	South Asia	Eurasia	2	0.0131466522327117
1641	809	kfz	Koromfe	Niger-Kongo	Atlantic-Congo	West Africa	Africa	3	0.0116200772995338
1642	2845	bpr	Koronadal Blaan	Austronesian	Austronesian	Pacific	Pacific	0	0.0190071267696193
1643	2846	xkq	Koroni	Austronesian	Austronesian	Pacific	Pacific	0	0.0180044228535354
1644	1080	khe	Korowai	Trans New Guinea	Nuclear_Trans_New_Guinea	South New Guinea	Pacific	2	0.0187430518337218
1645	3990	xor	Korubo	Panoan	Pano-Tacanan	Amazon	South America	0	0.0167076592909868
1646	490	kpy	Koryak	Chukotko-Kamchatkan	Chukotko-Kamchatkan	North Pacific	Eurasia	0	0.00399290461383061
1647	329	kos	Kosraean	Austronesian	Austronesian	Pacific	Pacific	0	0.0192950238286713
1648	2030	kfe	Kota	Dravidian	Dravidian	South Asia	Eurasia	0	0.0162196401845377
1649	2011	bfz	Kotgarhi	Indo-European	Indo-European	South Asia	Eurasia	3	0.0100549214823232
1650	2031	aal	Kotoko (Mpade)	Afro-Asiatic	Afro-Asiatic	West Africa	Africa	4	0.0118932219469697
1651	2847	kqb	Kovai	Trans New Guinea	Nuclear_Trans_New_Guinea	North New Guinea	Pacific	0	0.0175095402136752
1652	2848	nbi	Kowiai	Tibeto-Burman	NA	Southeast Asia	Eurasia	0	0.0137841268422688
1653	499	kff	Koya	Dravidian	Dravidian	South Asia	Eurasia	0	0.0153511073811189
1654	891	khq	Koyra Chiini	Nilo-Saharan	Songhay	West Africa	Africa	3	0.00740768401495726
1655	706	koy	Koyukon	Na-Dene	Athapaskan-Eyak-Tlingit	Pacific Northwest	North America	2	0.00392813226035354
1656	2204	ksf	Kpa	Niger-Kongo	Atlantic-Congo	West Africa	Africa	5	0.0171731030205905
1657	2033	kpk	Kpan	Niger-Kongo	Atlantic-Congo	West Africa	Africa	3	0.0165966920299145
1658	845	xpe	Kpelle	Mande	Mande	West Africa	Africa	4	0.0180207553030303
1659	668	xra	Krah?	Macro-Je	NA	Amazon	South America	0	0.0160922315773116
1660	3991	kqq	Krenak	Macro-Je	Nuclear-Macro-Je	Patagonia	South America	0	0.0137799203879176
1661	3891	xri	Krinkati-Timbira	Macro-Je	Nuclear-Macro-Je	Amazon	South America	0	0.0164555461318959
1662	1419	kgo	Krongo	Kordofanian	Kadugli-Krongo	West Africa	Africa	2	0.0152365081353924
1663	2206	kro	Kru	Niger-Kongo	NA	West Africa	Africa	3	0.0181038462237762
1664	3764	kry	Kryts	Nakh-Daghestanian	Nakh-Daghestanian	Middle East	Eurasia	0	0.00703468112956488
1665	4156	puo	Ksingmul	Austro-Asiatic	Austroasiatic	Southeast Asia	Eurasia	0	0.0167422589724165
1666	1154	arr	K�ro	Tupi	NA	Amazon	South America	0	0.0167072345211733
1667	1410	xxx-14	Ku Waru	Trans New Guinea	NA	New Guinea Highlands	Pacific	2	0.0169529563714064
1668	388	ksd	Kuanua	Austronesian	Austronesian	North New Guinea	Pacific	0	0.0189455591181041
1669	2849	kgf	Kube	Trans New Guinea	Nuclear_Trans_New_Guinea	North New Guinea	Pacific	0	0.016431737020202
1670	2394	xmh	Kugu-Muminh	Pama-Nyungan	Pama-Nyungan	Northern Australia	Australia	0	0.0177524565831391
1671	500	kvd	Kui	Dravidian	NA	South Asia	Eurasia	0	0.0150810996111111
1672	1136	kxu	Kui	Timor-Alor-Pantar	NA	Pacific	Pacific	0	0.0180646842055167
1673	3528	kui	Kuikuro	Cariban	Cariban	Amazon	South America	0	0.0147937007618493
1674	1520	xxx-38	Kukatj	Pama-Nyungan	NA	Northern Australia	Australia	0	0.011277606227467
1675	1547	ght	Kuke	Tibeto-Burman	Sino-Tibetan	South Asia	Eurasia	7	0.0094298995042735
1676	173	wua	Kuku Nganhcara	Pama-Nyungan	Pama-Nyungan	Northern Australia	Australia	0	0.0161905307575758
1677	2395	typ	Kuku Thaypan	Pama-Nyungan	Pama-Nyungan	Northern Australia	Australia	0	0.0152551283236208
1678	174	gvn	Kuku Yalanji	Pama-Nyungan	Pama-Nyungan	Northern Australia	Australia	0	0.014455672206488
1679	2850	mvn	Kukuya	Austronesian	Austronesian	South New Guinea	Pacific	0	0.0183432960975136
1680	3529	cul	Kulina	Araw�	Arawan	Amazon	South America	0	0.0172022256682207
1681	2851	vkl	Kulisusu	Austronesian	Austronesian	Pacific	Pacific	0	0.0187651669172494
1682	2034	gmo	Kullo	Afro-Asiatic	NA	Ethiopia	Africa	2	0.0141407516427739
1683	3374	faj	Kulsab	Trans New Guinea	Nuclear_Trans_New_Guinea	North New Guinea	Pacific	0	0.0169529563714064
1684	1088	kue	Kuman	Trans New Guinea	Nuclear_Trans_New_Guinea	New Guinea Highlands	Pacific	3	0.0169529563714064
1685	577	kfy	Kumauni	Indo-European	Indo-European	South Asia	Eurasia	0	0.0112683775868298
1686	2852	xks	Kumbewaha	Austronesian	Austronesian	Pacific	Pacific	0	0.0185541485042735
1687	3927	kum	Kumyk	Turkic	Turkic	Middle East	Eurasia	0	0.00676271497804973
1688	2035	kvn	Kuna	Chibchan	Chibchan	Andes	South America	0	0.0190656396250971
1689	867	kun	Kunama	Nilo-Saharan	Kunama	Ethiopia	Africa	3	0.0137750757618493
1690	2396	ggk	Kungarakany	Kungarakany	Kungarakany	Northern Australia	Australia	0	0.015691807785742
1691	2397	kgl	Kungkari	Pama-Nyungan	Pama-Nyungan	Australia	Australia	0	0.00698852176534577
1692	1112	kup	Kunimaipa	Trans New Guinea	Goilalan	South New Guinea	Pacific	0	0.0174866709770785
1693	1293	kjn	Kunjen	Pama-Nyungan	Pama-Nyungan	Northern Australia	Australia	0	0.0117111064726107
1694	3402	xuo	Kuo	Niger-Kongo	Atlantic-Congo	West Africa	Africa	2	0.014364369209596
1695	649	kto	Kuot	Kuot	Kuot	North New Guinea	Pacific	0	0.0189455591181041
1696	1478	mkn	Kupang Malay	Austronesian	Austronesian	Pacific	Pacific	0	0.0181520703108003
1697	590	kmr	Kurdish	Indo-European	Indo-European	Middle East	Eurasia	0	0.00718722879545455
1698	2208	kuj	Kuria	Niger-Kongo	Atlantic-Congo	Southern Africa	Africa	4	0.0127024302736985
1699	591	kmr-2	Kurmanji	Indo-European	Indo-European	Middle East	Eurasia	0	0.00717404177874903
1700	3530	kpc	Kurripako	Arawak	Arawakan	Amazon	South America	0	0.0184592302894328
1701	1271	xkz	Kurt�p	Tibeto-Burman	NA	South Asia	Eurasia	2	0.0134201578290598
1702	2853	ktm	Kurti	Austronesian	Austronesian	North New Guinea	Pacific	0	0.0195728509654235
1703	2398	gdj	Kurtjar	Pama-Nyungan	Pama-Nyungan	Northern Australia	Australia	0	0.011277606227467
1704	2854	kjr	Kurudu	Austronesian	Austronesian	North New Guinea	Pacific	0	0.0184150213869464
1705	3765	kfi	Kurumba	Dravidian	NA	South Asia	Eurasia	0	0.0180547997804973
1706	3992	kyr	Kuru�ya	Tupi	NA	Amazon	South America	0	0.0171413340229215
1707	1247	kru	Kurux	Dravidian	Dravidian	South Asia	Eurasia	0	0.0136147084446387
1708	2209	kus	Kusaal	Niger-Kongo	Atlantic-Congo	West Africa	Africa	3	0.0138192924409479
1709	2855	ksg	Kusaghe	Austronesian	Austronesian	Pacific	Pacific	0	0.0191801465190365
1710	4063	esu-4	Kuskokwim	Eskimo-Aleut	Eskimo-Aleut	Pacific Northwest	North America	0	0.00406621133278943
1711	650	kgg	Kusunda	Kusunda	Kusunda	South Asia	Eurasia	0	0.0106403479203574
1712	2210	kub	Kuteb	Niger-Kongo	Atlantic-Congo	West Africa	Africa	6	0.0165966920299145
1713	651	kut	Kutenai	Kutenai	Kutenai	Western North America	North America	0	0.00519935407653458
1714	2399	xut	Kuthant	Pama-Nyungan	Pama-Nyungan	Northern Australia	Australia	0	0.011277606227467
1715	192	thd	Kuuk Thaayorre	Pama-Nyungan	Pama-Nyungan	Northern Australia	Australia	0	0.0161905307575758
1716	175	kuy	Kuuku-Ya'u	Pama-Nyungan	Pama-Nyungan	Northern Australia	Australia	0	0.0161905307575758
1717	501	kxv	Kuvi	Dravidian	Dravidian	South Asia	Eurasia	0	0.0130771218424631
1718	3766	kdt	Kuy	Austro-Asiatic	Austroasiatic	Southeast Asia	Eurasia	2	0.0172633834848485
1719	2856	cyo	Kuyunon	Austronesian	Austronesian	Pacific	Pacific	0	0.01891040246115
1720	4095	fkv	Kven	Uralic	Uralic	Europe	Eurasia	0	0.0041803843475136
1721	1245	kwz	Kwadi	Khoe	Khoe-Kwadi	Southern Africa	Africa	2	0.0128336043539239
1722	2857	gmb	Kwai	Austronesian	Austronesian	Pacific	Pacific	0	0.019128857024087
1723	330	kwd	Kwaio	Austronesian	Austronesian	Pacific	Pacific	0	0.019128857024087
1724	1202	kwk	Kwakw'ala	Wakashan	Wakashan	Pacific Northwest	North America	0	0.0071835896509324
1725	331	tnk	Kwamera	Austronesian	Austronesian	Pacific	Pacific	0	0.0162276186208236
1726	2858	kwj	Kwanga	Sepik	Sepik	North New Guinea	Pacific	0	0.0174953291414141
1727	761	kwn	Kwangari	Niger-Kongo	Atlantic-Congo	Southern Africa	Africa	0	0.0078527188486791
1728	2859	kwf	Kwara'ae	Austronesian	Austronesian	Pacific	Pacific	0	0.0191607352758353
1729	652	xwa	Kwaza	Kwaza	Kwaza	Amazon	South America	0	0.015418129460373
1730	2211	goa	Kweni	Mande	Mande	West Africa	Africa	3	0.0173445690705128
1731	653	kwe	Kwerba	Kwerba	Greater_Kwerba	North New Guinea	Pacific	0	0.0182464219522145
1732	2860	xwr	Kwerba_Mamberamo	Kwerba	Greater_Kwerba	New Guinea Highlands	Pacific	0	0.0182464219522145
1733	226	gww	Kwini	Wororan	Worrorran	Northern Australia	Australia	0	0.0176259696600622
1734	2861	kwo	Kwomtari	Kwomtari	Kwomtari-Nai	North New Guinea	Pacific	0	0.0175709102758353
1735	1105	kyc	Kyaka_Enga	Trans New Guinea	Nuclear_Trans_New_Guinea	New Guinea Highlands	Pacific	3	0.0169529563714064
1736	1400	bod-3	Kyirong_Tibetan	Tibeto-Burman	Sino-Tibetan	South Asia	Eurasia	5	0.0094298995042735
1737	3934	stp	Kyke	Uto-Aztecan	NA	Central America	North America	0	0.0136710180627428
1738	1533	xxk	K?o	Austronesian	NA	Pacific	Pacific	0	0.0182076588655789
1739	2893	urr	L�y�p	Austronesian	NA	Pacific	Pacific	0	0.018575786981352
1740	654	gdm	Laal	Laal	Laal	West Africa	Africa	3	0.0139283709180264
1741	2862	mwi	Labo	Austronesian	Austronesian	Pacific	Pacific	0	0.0179532961868687
1742	2863	lbu	Labu	Austronesian	Austronesian	North New Guinea	Pacific	2	0.016431737020202
1743	985	lbj	Ladakhi	Tibeto-Burman	Sino-Tibetan	South Asia	Eurasia	4	0.00476249239529915
1744	3767	lad	Ladino	Indo-European	Indo-European	Europe	Eurasia	0	0.00720625018162393
1745	2864	lgb	Laghu	Austronesian	Austronesian	Pacific	Pacific	0	0.0191801465190365
1746	3885	lgh	Laghuu	Tibeto-Burman	Sino-Tibetan	Southeast Asia	Eurasia	5	0.0138881765689588
1747	634	kjq	Laguna	Keresan	Keresan	Western North America	North America	2	0.00513874003457653
1748	3403	kot	Lagwan	Afro-Asiatic	Afro-Asiatic	West Africa	Africa	3	0.0118932219469697
1749	3884	lha	Laha	Tai-Kadai	Tai-Kadai	Southeast Asia	Eurasia	6	0.0148620150522533
1750	3768	lah	Lahnda	Indo-European	NA	South Asia	Eurasia	0	0.00956918001320901
1751	1000	lhu	Lahu	Tibeto-Burman	Sino-Tibetan	Southeast Asia	Eurasia	7	0.0136582032284382
1752	2362	bfu-2	Lahuli	Tibeto-Burman	Sino-Tibetan	South Asia	Eurasia	3	0.0110403132074592
1753	719	lbe	Lak	Nakh-Daghestanian	Nakh-Daghestanian	Middle East	Eurasia	0	0.00676271497804973
1754	1030	lkt	Lakhota	Siouan	Siouan	Western North America	North America	2	0.00571593479467754
1755	2036	lbc	Lakkia	Tai-Kadai	Tai-Kadai	Southeast Asia	Eurasia	5	0.0153238601091686
1756	2865	lkn	Lakona	Austronesian	Austronesian	Pacific	Pacific	0	0.018575786981352
1757	2403	yik	Lalo	Tibeto-Burman	Sino-Tibetan	Southeast Asia	Eurasia	3	0.0115519301765734
1758	269	slp	Lamaholot	Austronesian	Austronesian	Pacific	Pacific	0	0.0180646842055167
1759	2400	lby	Lamalama	Pama-Nyungan	Pama-Nyungan	Northern Australia	Australia	0	0.014455672206488
1760	1482	lmn	Lamani	Indo-European	Indo-European	South Asia	Eurasia	0	0.0134552570227273
1761	762	lam	Lamba	Niger-Kongo	Atlantic-Congo	West Africa	Africa	3	0.0141151733298368
1762	2866	lmy	Lamboya	Austronesian	Austronesian	Pacific	Pacific	0	0.0183086013636364
1763	2867	lmu	Lamen	Austronesian	Austronesian	Pacific	Pacific	0	0.0171321868473193
1764	3769	lbn	Lamet	Austro-Asiatic	Austroasiatic	Southeast Asia	Eurasia	2	0.0136582032284382
1765	2868	lev	Lamma	Timor-Alor-Pantar	Timor-Alor-Pantar	Pacific	Pacific	0	0.0180646842055167
1766	2212	lns	Lamnso	Niger-Kongo	Atlantic-Congo	West Africa	Africa	8	0.0163006410402098
1767	428	ljp	Lampung	Austronesian	Austronesian	Southeast Asia	Pacific	0	0.0187343975485625
1768	878	laj	Lango	Nilo-Saharan	Nilotic	Southern Africa	Africa	2	0.0148528708255633
1769	1236	dnw	Lani	Trans New Guinea	Nuclear_Trans_New_Guinea	New Guinea Highlands	Pacific	2	0.0177979303535354
1770	1051	lao	Lao	Tai-Kadai	Tai-Kadai	Southeast Asia	Eurasia	5	0.0153321027653458
1771	128	lrg	Laragia	Darwin	Larrakiyan	Northern Australia	Australia	0	0.015691807785742
1772	1510	lrt	Larantuka Malay	Austronesian	Austronesian	Pacific	Pacific	0	0.0180646842055167
1773	1342	lbz	Lardil	Tangkic	Tangkic	Northern Australia	Australia	0	0.0104783284838772
1774	270	alo	Larike	Austronesian	Austronesian	Pacific	Pacific	0	0.018768042964258
1775	2869	lrv	Lar?vat	Austronesian	NA	Pacific	Pacific	0	0.0179532961868687
1776	2870	llm	Lasalimu	Austronesian	Austronesian	Pacific	Pacific	0	0.0185541485042735
1777	2508	lsi	Lashi	Tibeto-Burman	Sino-Tibetan	Southeast Asia	Eurasia	4	0.0122121606353924
1778	1246	lat	Latin	Indo-European	Indo-European	Europe	Eurasia	0	0.0106171115299145
1779	3993	ltn	Latund?	Nambikwara	NA	Amazon	South America	0	0.0143314641008159
1780	552	lav	Latvian	Indo-European	Indo-European	Northern Eurasia	Eurasia	2	0.00616480385120435
1781	2871	llu	Lau	Austronesian	Austronesian	Pacific	Pacific	0	0.0191607352758353
1782	2872	law	Lauje	Austronesian	Austronesian	Pacific	Pacific	0	0.0184415502389277
1783	4153	sqq	Laven	Austro-Asiatic	Austroasiatic	Southeast Asia	Eurasia	0	0.0167422589724165
1784	3770	brb-2	Lavi	Austro-Asiatic	Austroasiatic	Southeast Asia	Eurasia	0	0.0171501788325563
1785	2873	lcm	Lavonggai	Austronesian	Austronesian	North New Guinea	Pacific	0	0.0193194798096348
1786	1043	lvk	Lavukaleve	Solomons East Papuan	Lavukaleve	Pacific	Pacific	0	0.0191848554176379
1787	3771	arw	Lawa	Arawak	Arawakan	Amazon	South America	0	0.0170554829817405
1788	2069	lcp	Lawa	Austro-Asiatic	NA	Southeast Asia	Eurasia	2	0.0164530675893551
1789	2874	lbx	Lawangan	Austronesian	Austronesian	Southeast Asia	Pacific	0	0.0198013607031857
1790	632	lzz	Laz	Kartvelian	Kartvelian	Middle East	Eurasia	0	0.00645779386985237
1791	3994	lec	Leco	Leco	Leko	Amazon	South America	0	0.00812573959537684
1792	2214	agb	Leggbo	Niger-Kongo	Atlantic-Congo	West Africa	Africa	3	0.0184405448659674
1793	2875	tql	Lehali	Austronesian	Austronesian	Pacific	Pacific	0	0.018575786981352
1794	2876	vam-3	Leitre	Skou	Sko	North New Guinea	Pacific	4	0.0184464697552448
1795	3531	kwk-2	Lekwiltok	Wakashan	Wakashan	Pacific Northwest	North America	0	0.00695018241686092
1796	18	lln	Lele	Afro-Asiatic	NA	West Africa	Africa	3	0.0132269323290598
1797	2877	lle	Lele	Austronesian	NA	North New Guinea	Pacific	0	0.0195728509654235
1798	829	lef	Lelemi	Niger-Kongo	Atlantic-Congo	West Africa	Africa	3	0.0175536528574204
1799	1317	lpa	Lelepa	Austronesian	Austronesian	Pacific	Pacific	0	0.0171321868473193
1800	2878	lrz	Lemarig	Austronesian	Austronesian	Pacific	Pacific	0	0.018575786981352
1801	2533	lmj	Lembata	Austronesian	Austronesian	Pacific	Pacific	0	0.0180646842055167
1802	2879	leq	Lembena	Trans New Guinea	Nuclear_Trans_New_Guinea	New Guinea Highlands	Pacific	0	0.0169529563714064
1803	4101	xle	Lemnian	Tyrrhenian	NA	Middle East	Eurasia	0	0.00872656658780109
1804	2215	ldj	Lemoro	Niger-Kongo	Atlantic-Congo	West Africa	Africa	2	0.0149418736264569
1805	332	tnl	Lenakel	Austronesian	Austronesian	Pacific	Pacific	0	0.0162276186208236
1806	3532	len	Lenca	Lenca	NA	Central America	North America	0	0.0178019308838384
1807	2880	lgr	Lengo	Austronesian	Austronesian	Pacific	Pacific	0	0.0191850258547009
1808	2216	leh	Lenje	Niger-Kongo	Atlantic-Congo	Southern Africa	Africa	0	0.0106368242991453
1809	1021	lep	Lepcha	Tibeto-Burman	Sino-Tibetan	South Asia	Eurasia	0	0.0136147084446387
1810	2881	lpe	Lepki	Lepki	Lepki-Murkim	New Guinea Highlands	Pacific	3	0.0175709102758353
1811	2882	nms	Letemboi	Austronesian	Austronesian	Pacific	Pacific	0	0.0179532961868687
1812	271	lti	Leti	Austronesian	Austronesian	Pacific	Pacific	0	0.0180504046095571
1813	2883	lex	Letri Lgona	Austronesian	Austronesian	Pacific	Pacific	0	0.0180504046095571
1814	333	lww	Lewo	Austronesian	Austronesian	Pacific	Pacific	0	0.0171321868473193
1815	722	lez	Lezgian	Nakh-Daghestanian	Nakh-Daghestanian	Middle East	Eurasia	0	0.00703468112956488
1816	995	bod	Lhasa_Tibetan	Tibeto-Burman	Sino-Tibetan	Northern Eurasia	Eurasia	4	0.00804865915268065
1817	1285	lhm	Lhomi	Tibeto-Burman	Sino-Tibetan	South Asia	Eurasia	6	0.0136147084446387
1818	2543	lpo	Li	Tibeto-Burman	Sino-Tibetan	Southeast Asia	Eurasia	3	0.0115519301765734
1819	3773	lic	Li_Baoding	Tai-Kadai	Tai-Kadai	Southeast Asia	Eurasia	7	0.0176043036499611
1820	2604	njn	Liangmei	Tibeto-Burman	Sino-Tibetan	South Asia	Eurasia	0	0.0131466522327117
1821	3774	wuu-10	Liantang	Tibeto-Burman	Sino-Tibetan	Southeast Asia	Eurasia	6	0.0118334952012432
1822	3212	lih	Lihir	Austronesian	Austronesian	North New Guinea	Pacific	0	0.0189455591181041
1823	953	lil	Lillooet	Salish	Salishan	Pacific Northwest	North America	0	0.00596737569522145
1824	986	lif	Limbu	Tibeto-Burman	Sino-Tibetan	South Asia	Eurasia	0	0.0136147084446387
1825	3404	lmp	Limbum	Niger-Kongo	Atlantic-Congo	West Africa	Africa	6	0.0163006410402098
1826	3775	lim	Limburgish	Indo-European	Indo-European	Europe	Eurasia	2	0.00703573235722611
1827	129	lmc	Limilngan	Darwin	Limilngan	Northern Australia	Australia	0	0.0172577677486402
1828	4176	oci-4	Limousin	Indo-European	Indo-European	Europe	Eurasia	0	0.00752612794036519
1829	736	liy	Linda	Niger-Kongo	Atlantic-Congo	West Africa	Africa	3	0.0171939957905983
1830	2884	klw	Lindu	Austronesian	Austronesian	Pacific	Pacific	0	0.0183610256682207
1831	763	lin	Lingala	Niger-Kongo	Atlantic-Congo	Southern Africa	Africa	2	0.0178323326612277
1832	4137	mji-2	Lingchun	Hmong-Mien	Hmong-Mien	Southeast Asia	Eurasia	5	0.0140292734660062
1833	2401	lnj	Linngithigh	Pama-Nyungan	Pama-Nyungan	Northern Australia	Australia	0	0.0177524565831391
1834	2885	ljl	Lio	Austronesian	Austronesian	Pacific	Pacific	0	0.0182140557109557
1835	1001	lis	Lisu	Tibeto-Burman	Sino-Tibetan	Southeast Asia	Eurasia	4	0.0147205296447164
1836	553	lit	Lithuanian	Indo-European	Indo-European	Northern Eurasia	Eurasia	0	0.0065267131002331
1837	2886	lzl	Litzlitz	Austronesian	Austronesian	Pacific	Pacific	0	0.0179532961868687
1838	3776	liv	Livonian	Uralic	Uralic	Northern Eurasia	Eurasia	0	0.00595184657362082
1839	3533	str-2	Lkungen	Salish	Salishan	Pacific Northwest	North America	0	0.0071591282503885
1840	1486	khb	L?	Tai-Kadai	NA	Southeast Asia	Eurasia	6	0.0136582032284382
1841	2820	ers	L?su	Tibeto-Burman	NA	Southeast Asia	Eurasia	4	0.00972070974087024
1842	2891	lht	Lo-Toga	Austronesian	Austronesian	Pacific	Pacific	0	0.0186181166608392
1843	2217	lob	Lobi	Niger-Kongo	Atlantic-Congo	West Africa	Africa	0	0.0156327858488733
1844	871	lgg	Logbara	Nilo-Saharan	Central_Sudanic	Southern Africa	Africa	5	0.0157265476068376
1845	2218	lof	Logol	Kordofanian	Heiban	West Africa	Africa	3	0.0136004093560606
1846	2887	miw	Lohiki	Trans New Guinea	Angan	South New Guinea	Pacific	0	0.0174866709770785
1847	2220	yaz	Loko	Niger-Kongo	NA	West Africa	Africa	4	0.0184405448659674
1848	2219	lok	Loko	Mande	NA	West Africa	Africa	5	0.0163529372115385
1849	4181	llg	Lole	Austronesian	Austronesian	Pacific	Pacific	0	0.0184341980011655
1850	2888	loa	Loloda	WestPapuan	North_Halmahera	Pacific	Pacific	0	0.0188699555730381
1851	2680	ycl	Lolopho	Tibeto-Burman	Sino-Tibetan	Southeast Asia	Eurasia	4	0.0115519301765734
1852	2889	mfb	Lom	Austronesian	Austronesian	Southeast Asia	Pacific	0	0.0192143953593629
1853	2221	lom	Loma	Mande	Mande	West Africa	Africa	3	0.0180207553030303
1854	3777	lmo	Lombard	Indo-European	Indo-European	Europe	Eurasia	0	0.00965514896328671
1855	334	lgu	Longgu	Austronesian	Austronesian	Pacific	Pacific	0	0.0191850258547009
1856	4127	hmc	Longli	Hmong-Mien	Hmong-Mien	Southeast Asia	Eurasia	3	0.0115395835400155
1857	2222	lnu	Longuda	Niger-Kongo	Atlantic-Congo	West Africa	Africa	2	0.0141151733298368
1858	335	los	Loniu	Austronesian	Austronesian	North New Guinea	Pacific	0	0.0195728509654235
1859	2504	crc	Lonwolwol	Austronesian	Austronesian	Pacific	Pacific	0	0.0179532961868687
1860	2890	lnn	Lorediakarkar	Austronesian	Austronesian	Pacific	Pacific	0	0.0179532961868687
1861	1327	uvl	Lote	Austronesian	Austronesian	North New Guinea	Pacific	0	0.0191075927913753
1862	1016	njh	Lotha	Tibeto-Burman	Sino-Tibetan	Southeast Asia	Eurasia	2	0.0131466522327117
1863	2892	dtr	Lotud_Tuaran Dusun	Austronesian	Austronesian	Southeast Asia	Pacific	0	0.018413293978244
1864	2223	lot	Lotuxo	Nilo-Saharan	Nilotic	West Africa	Africa	4	0.015005820452603
1865	336	loj	Lou	Austronesian	Austronesian	North New Guinea	Pacific	0	0.0195728509654235
1866	3778	lbo	Loven	Austro-Asiatic	Austroasiatic	Southeast Asia	Eurasia	0	0.0167422589724165
1867	764	loz	Lozi	Niger-Kongo	Atlantic-Congo	Southern Africa	Africa	0	0.0100226253512044
1868	2037	nie	Lua	Niger-Kongo	NA	West Africa	Africa	12	0.0139283709180264
1869	3779	prb	Lua	Austro-Asiatic	NA	Southeast Asia	Eurasia	2	0.0148562840951826
1870	1279	ojv	Luangiua	Austronesian	Austronesian	Pacific	Pacific	0	0.0191605344269619
1871	765	lug	LuGanda	Niger-Kongo	Atlantic-Congo	Southern Africa	Africa	2	0.0144193281351981
1872	2224	lum	Luimbi	Niger-Kongo	Atlantic-Congo	Southern Africa	Africa	0	0.0109167232905983
1873	1192	lui	Luise�o	Uto-Aztecan	NA	California	North America	0	0.00970401566608392
1874	3995	xxx-15	Lule	Lule	NA	Patagonia	South America	0	0.00744153818298368
1875	3534	str	Lummi	Salish	Salishan	Pacific Northwest	North America	0	0.00651985847358197
1876	2894	lnd	Lun Dayeh	Austronesian	Austronesian	Southeast Asia	Pacific	0	0.0175545499164724
1877	3780	zzj	Lungchow	Tai-Kadai	Tai-Kadai	Southeast Asia	Eurasia	6	0.0159176864656177
1878	2896	lga	Lungga	Austronesian	Austronesian	Pacific	Pacific	0	0.0191949471853147
1879	2225	mgr-2	Lungu	Niger-Kongo	Atlantic-Congo	Southern Africa	Africa	0	0.0111559680986791
1880	879	luo	Luo	Nilo-Saharan	Nilotic	Southern Africa	Africa	3	0.0139981181993007
1881	2750	ywq	Luquan	Tibeto-Burman	Sino-Tibetan	Southeast Asia	Eurasia	4	0.0116364705528361
1882	4122	xxx-108	Lushan	Hmong-Mien	NA	Southeast Asia	Eurasia	8	0.0100527354865967
1883	1475	lut	Lushootseed	Salish	Salishan	Pacific Northwest	North America	0	0.00651985847358197
1884	2897	khl	Lusi	Austronesian	Austronesian	North New Guinea	Pacific	0	0.0175095402136752
1885	2402	xpj	Luthigh	Pama-Nyungan	NA	Northern Australia	Australia	0	0.0167059839005439
1886	766	lue	Luvale	Niger-Kongo	Atlantic-Congo	Southern Africa	Africa	2	0.0117439837719503
1887	2226	lyn	Luyi	Niger-Kongo	Atlantic-Congo	Southern Africa	Africa	0	0.0100226253512044
1888	2227	ida	Luyia	Niger-Kongo	Atlantic-Congo	Southern Africa	Africa	0	0.0139981181993007
1889	1338	xld	Lydian	Indo-European	Indo-European	Middle East	Eurasia	0	0.0102842179951437
1890	2228	lee	Lyele	Niger-Kongo	Atlantic-Congo	West Africa	Africa	0	0.0138160821025641
1891	3800	lyg	Lyngngam	Austro-Asiatic	Austroasiatic	South Asia	Eurasia	0	0.0151366546365579
1892	3772	ltz	L?tzebuergesch	Indo-European	NA	Europe	Eurasia	0	0.00703573235722611
1893	2229	cma	Ma'a	Afro-Asiatic	Austroasiatic	Southern Africa	Africa	0	0.0129310908346931
1894	1452	slz	Ma'ya	Austronesian	Austronesian	North New Guinea	Pacific	4	0.0189964447610723
1895	262	mhy	Maanyan	Austronesian	Austronesian	Southeast Asia	Pacific	0	0.0194632489879565
1896	880	mas	Maasai	Nilo-Saharan	Nilotic	Southern Africa	Africa	3	0.0117665009529915
1897	868	mde	Maba	Nilo-Saharan	Maban	West Africa	Africa	3	0.0114624604467754
1898	2898	tay-2	Mabalay Atayal	Austronesian	Austronesian	Southeast Asia	Pacific	0	0.0157794366035354
1899	3892	mbn	Macagu�n	Guahibo	NA	Amazon	South America	0	0.0170847437975913
1900	610	mkd	Macedonian	Indo-European	Indo-European	Europe	Eurasia	0	0.00821199616239316
1901	3535	myy	Macuna	Tucanoan	Tucanoan	Amazon	South America	0	0.0180299208216783
1902	465	mbc	Macushi	Cariban	Cariban	Amazon	South America	0	0.0161514896445221
1903	2899	mmx	Madak	Austronesian	Austronesian	North New Guinea	Pacific	0	0.0189455591181041
1904	872	mhi	Madi	Nilo-Saharan	Central_Sudanic	Southern Africa	Africa	3	0.0178358239063714
1905	3536	jaa	Madi_Banaw�	Araw�	NA	Amazon	South America	0	0.0181838678515929
1906	3537	jaa-2	Madi_Jamamadi	Araw�	Arawan	Amazon	South America	0	0.0169571367637918
1907	3538	jaa-3	Madi_Jarawara	Araw�	Arawan	Amazon	South America	0	0.0169571367637918
1908	176	xxx-18	Madimadi	Pama-Nyungan	NA	Australia	Australia	0	0.00601743652156177
1909	429	mad	Madurese	Austronesian	Austronesian	Southeast Asia	Pacific	0	0.0182971446639472
1910	2635	mwo	Maewo_Central	Austronesian	NA	Pacific	Pacific	0	0.0179532961868687
1911	2900	mkv	Mafea	Austronesian	Austronesian	Pacific	Pacific	0	0.0179532961868687
1912	1367	mag	Magahi	Indo-European	Indo-European	South Asia	Eurasia	0	0.0115186960415695
1913	987	mgp	Magar	Tibeto-Burman	Sino-Tibetan	South Asia	Eurasia	2	0.0126320440712898
1914	2901	nng	Magi	Tibeto-Burman	NA	Southeast Asia	Eurasia	0	0.0137841268422688
1915	1129	mgu	Magi	Trans New Guinea	NA	South New Guinea	Pacific	0	0.0182786253146853
1916	2902	mdh	Magindanano	Austronesian	Austronesian	Pacific	Pacific	0	0.0187799196697747
1917	2903	zgr	Magori	Austronesian	Austronesian	South New Guinea	Pacific	0	0.0182786253146853
1918	3781	mhe	Mah_Meri	Austro-Asiatic	Austroasiatic	Southeast Asia	Eurasia	0	0.0184726298329448
1919	767	mew	Maha	Afro-Asiatic	Afro-Asiatic	West Africa	Africa	0	0.0122868704384227
1920	2904	sks	Maia	Trans New Guinea	Nuclear_Trans_New_Guinea	North New Guinea	Pacific	0	0.0173973739607615
1921	2905	mzz	Maiadom	Austronesian	Austronesian	South New Guinea	Pacific	0	0.0183432960975136
1922	2906	tnh	Maiani	Trans New Guinea	Nuclear_Trans_New_Guinea	North New Guinea	Pacific	0	0.0173973739607615
1923	1220	ayz	MaiBrat	WestPapuan	Maybrat	North New Guinea	Pacific	0	0.0192423063752914
1924	928	nmu	Maidu	Maiduan	Maiduan	Western North America	North America	0	0.00576875053263403
1925	3539	nsz-2	Maidu_Southern	Maiduan	Maiduan	California	North America	0	0.00662555672610723
1926	2907	mmm	Maii	Austronesian	Austronesian	Pacific	Pacific	0	0.0171321868473193
1927	2908	npo	Mailu	Tibeto-Burman	Sino-Tibetan	Southeast Asia	Eurasia	0	0.0127874062121212
1928	1130	zrs	Mairasi	Tanah Merah-Mairasi	Mairasi	North New Guinea	Pacific	2	0.0191192723484848
1929	338	mbq	Maisin	Austronesian	Austronesian	South New Guinea	Pacific	0	0.0182786253146853
1930	578	mai	Maithili	Indo-European	Indo-European	South Asia	Eurasia	0	0.0132493651773504
1931	2909	mti	Maiwa	Trans New Guinea	Dagan	South New Guinea	Pacific	0	0.0182786253146853
1932	893	mpe	Majang	Nilo-Saharan	Surmic	Ethiopia	Africa	2	0.0155598693094406
1933	1398	mjz	Majhi	Indo-European	Indo-European	South Asia	Eurasia	0	0.0132493651773504
1934	1499	mkg	Mak	Tai-Kadai	Tai-Kadai	Southeast Asia	Eurasia	6	0.0130511742954545
1935	3415	mcp	Makaa	Niger-Kongo	Atlantic-Congo	West Africa	Africa	3	0.0168875834518259
1936	1203	myh	Makah	Wakashan	Wakashan	Pacific Northwest	North America	0	0.0071591282503885
1937	2910	mkz-2	Makalero	Timor-Alor-Pantar	Timor-Alor-Pantar	Pacific	Pacific	0	0.0180410429292929
1938	1328	mkz	Makasai	Timor-Alor-Pantar	Timor-Alor-Pantar	Pacific	Pacific	0	0.0179713804506604
1939	410	mak	Makassar	Austronesian	Austronesian	Pacific	Pacific	0	0.018621902948718
1940	1218	mqs	Makian_West	WestPapuan	North_Halmahera	Pacific	Pacific	0	0.0187525773698524
1941	453	mgf	Maklew	Bulaka	Bulaka_River	South New Guinea	Pacific	0	0.0194966563791764
1942	3540	mca	Mak�	Matacoan	NA	Patagonia	South America	0	0.0138442504421134
1943	768	vmw	Makua	Niger-Kongo	Atlantic-Congo	Southern Africa	Africa	2	0.0139224302874903
1944	3542	mpu	Makurap	Tupi	Tupian	Amazon	South America	0	0.0149232652614608
1945	3893	mox	Makur�p	Austronesian	NA	South New Guinea	Pacific	0	0.0183432960975136
1946	3782	mlf	Mal	Austro-Asiatic	Austroasiatic	Southeast Asia	Eurasia	2	0.0148562840951826
1947	2249	mlf-2	Mal-2	Austro-Asiatic	Austroasiatic	Southeast Asia	Eurasia	2	0.0148562840951826
1948	2911	ped	Mala	Trans New Guinea	Nuclear_Trans_New_Guinea	North New Guinea	Pacific	0	0.0173973739607615
1949	263	bhr	Malagasy	Austronesian	Austronesian	Southeast Asia	Africa	0	0.0132306122020202
1950	139	mpb	MalakMalak	Northern Daly	Northern_Daly	Northern Australia	Australia	0	0.0175196693997669
1951	2912	mln	Malango	Austronesian	Austronesian	Pacific	Pacific	0	0.0191850258547009
1952	505	mal	Malayalam	Dravidian	Dravidian	South Asia	Eurasia	0	0.0184058671017871
1953	3783	div	Maldivian	Indo-European	Indo-European	South Asia	Eurasia	0	0.0177706447008547
1954	339	mgl	Maleu	Austronesian	Austronesian	North New Guinea	Pacific	0	0.0175095402136752
1955	2914	mlx	Malfaxal	Austronesian	Austronesian	Pacific	Pacific	0	0.0171321868473193
1956	1407	vml	Malgana	Pama-Nyungan	Pama-Nyungan	Australia	Australia	0	0.0106762380306915
1957	1257	gcc	Mali	Baining	Baining	North New Guinea	Pacific	0	0.0189455591181041
1958	3784	mlt	Maltese	Afro-Asiatic	Afro-Asiatic	Europe	Eurasia	0	0.0114262408830614
1959	497	kmj	Malto	Dravidian	Dravidian	South Asia	Eurasia	0	0.0133251709555167
1960	2915	mll	Malua Bay	Austronesian	Austronesian	Pacific	Pacific	0	0.0179532961868687
1961	3785	mup	Malvi	Indo-European	Indo-European	South Asia	Eurasia	0	0.0107896893131313
1962	2404	yga	Malyangaba	Pama-Nyungan	NA	Australia	Australia	0	0.00499675538461538
1963	2913	mdc	Mal?	Austronesian	NA	North New Guinea	Pacific	0	0.016431737020202
1964	684	mvc	Mam	Mayan	NA	Central America	North America	0	0.0169066000524476
1965	729	wmd	Mamainde	Nambikwara	Nambiquaran	Amazon	South America	3	0.0143314641008159
1966	286	mmn	Mamanwa	Austronesian	Austronesian	Pacific	Pacific	0	0.0185383757226107
1967	2916	mqj	Mamasa	Austronesian	Austronesian	Pacific	Pacific	0	0.0185419442890443
1968	1526	mgm	Mambai	Austronesian	Austronesian	Pacific	Pacific	0	0.0180467343240093
1969	769	mzk	Mambila	Niger-Kongo	NA	West Africa	Africa	9	0.0163006410402098
1970	2230	mcu	Mambila	Niger-Kongo	NA	West Africa	Africa	9	0.0163006410402098
1971	2918	mvd	Mamboru	Austronesian	Austronesian	Pacific	Pacific	0	0.0183086013636364
1972	770	mgr	Mambwe	Niger-Kongo	Atlantic-Congo	Southern Africa	Africa	2	0.0111559680986791
1973	870	mdi	Mamvu	Nilo-Saharan	Central_Sudanic	Southern Africa	Africa	3	0.0166649341181041
1974	430	xmm	Manadonese	Austronesian	Austronesian	Pacific	Pacific	0	0.0187695439452214
1975	2919	mcq	Managalasi	Trans New Guinea	Koiarian	South New Guinea	Pacific	0	0.0182786253146853
1976	340	mva	Manam	Austronesian	NA	North New Guinea	Pacific	0	0.0173973739607615
1977	2920	mva-2	Manam, new	Austronesian	NA	North New Guinea	Pacific	0	0.0173973739607615
1978	2921	mle	Manambu	Sepik	Ndu	North New Guinea	Pacific	0	0.0174953291414141
1979	1251	nmm	Manange	Tibeto-Burman	Sino-Tibetan	South Asia	Eurasia	4	0.0106403479203574
1980	2405	znk	Manangkarri	Iwaidjan	NA	Northern Australia	Australia	0	0.0157860214772727
1981	3371	pmr	Manat	Trans New Guinea	Nuclear_Trans_New_Guinea	North New Guinea	Pacific	0	0.0169529563714064
1982	3894	mpd	Manchinere	Arawak	Arawakan	Amazon	South America	0	0.0135846123902486
1983	69	mnc	Manchu	Tungusic	Tungusic	Northern Eurasia	Eurasia	2	0.00655826819265734
1984	2406	zma	Manda	Western Daly	Western_Daly	Northern Australia	Australia	0	0.0175196693997669
1985	2922	btm	Mandailing Batak	Austronesian	Austronesian	Southeast Asia	Pacific	0	0.0183198359110334
1986	1031	mhq	Mandan	Siouan	Siouan	Western North America	North America	2	0.00581684407964258
1987	1006	cmn	Mandarin	Tibeto-Burman	Sino-Tibetan	Southeast Asia	Eurasia	4	0.00668135333974359
1988	3786	cmn-2	Mandarin_Taiyuan	Tibeto-Burman	Sino-Tibetan	Southeast Asia	Eurasia	5	0.00658380825825563
1989	2923	mqr	Mander	Trans New Guinea	Tor-Orya	North New Guinea	Pacific	0	0.0182464219522145
1990	846	man	Mandinka	Mande	NA	West Africa	Africa	2	0.0150291238704351
1991	847	mnk	Mandinka_Gambia	Mande	Mande	West Africa	Africa	2	0.0150291238704351
1992	450	jet	Manem	Trans New Guinea	Border	North New Guinea	Pacific	0	0.0175709102758353
1993	2924	rar-3	Mangaia	Austronesian	Austronesian	Pacific	Pacific	0	0.0167711232031857
1994	341	mna	MangapMbula	Austronesian	Austronesian	North New Guinea	Pacific	0	0.0175095402136752
1995	2925	mrv	Mangareva	Austronesian	Austronesian	Pacific	Pacific	0	0.0151837519444444
1996	2407	mem	Mangarla	Pama-Nyungan	Pama-Nyungan	Northern Australia	Australia	0	0.00851037463578089
1997	869	mdj	Mangbetu	Nilo-Saharan	Central_Sudanic	Southern Africa	Africa	4	0.0177220621911422
1998	4178	neh	Mangde	Tibeto-Burman	Sino-Tibetan	South Asia	Eurasia	2	0.0134201578290598
1999	273	mqy	Manggarai	Austronesian	Austronesian	Pacific	Pacific	0	0.0183244385236985
[truncated: 1,757 more rows]
