# Supplementary material for: Investigating environmental effects on phonology using diachronic models
Source: Evol Hum Sci. 2024 Jan 3;6:e8. doi: 10.1017/ehs.2023.33 (PMC10955398; doi:10.1017/ehs.2023.33)
Supplement: Hartmann et al. supplementary material 4 — Hartmann et al. supplementary material [file S2513843X23000336sup004.zip › TonesClimateGeoPhylo_Public-1.0/data/asjp/forms.csv]

ID	Local_ID	Language_ID	Parameter_ID	Value	Form	Segments	Comment	Source	Cognacy	Loan	Graphemes	Profile	gloss_in_source
A51_BAFIA_MAJA-11-1		A51_BAFIA_MAJA	11	fo7	fo7	f o ʔ		2		false	^ f o 7 $	default	one
A51_BAFIA_MAJA-12-1		A51_BAFIA_MAJA	12	b"yE	b"yE	b’ j a		2		false	^ b" y E $	default	two
A51_BAFIA_MAJA-18-1		A51_BAFIA_MAJA	18	mum	mum	m u m		2		false	^ m u m $	default	person
A51_BAFIA_MAJA-18-2		A51_BAFIA_MAJA	18	b"um	b"um	b’ u m		2		false	^ b" u m $	default	person
A51_BAFIA_MAJA-19-1		A51_BAFIA_MAJA	19	zEy	zEy	z a j		2		false	^ z E y $	default	fish
A51_BAFIA_MAJA-21-1		A51_BAFIA_MAJA	21	b3	b3	b ə		2		false	^ b 3 $	default	dog
A51_BAFIA_MAJA-22-1		A51_BAFIA_MAJA	22	TEy	TEy	c a j		2		false	^ T E y $	default	louse
A51_BAFIA_MAJA-22-2		A51_BAFIA_MAJA	22	b"yey	b"yey	b’ j e j		2		false	^ b" y e y $	default	louse
A51_BAFIA_MAJA-23-1		A51_BAFIA_MAJA	23	t3	t3	t ə		2		false	^ t 3 $	default	tree
A51_BAFIA_MAJA-25-1		A51_BAFIA_MAJA	25	fyeyN	fyeyN	f j e j ŋ		2		false	^ f y e y N $	default	leaf
A51_BAFIA_MAJA-25-2		A51_BAFIA_MAJA	25	fyey	fyey	f j e j		2		false	^ f y e y $	default	leaf
A51_BAFIA_MAJA-25-3		A51_BAFIA_MAJA	25	tyey	tyey	t j e j		2		false	^ t y e y $	default	leaf
A51_BAFIA_MAJA-28-1		A51_BAFIA_MAJA	28	kwokw3	kwokw3	k w o k w ə		2		false	^ k w o k w 3 $	default	skin
A51_BAFIA_MAJA-30-1		A51_BAFIA_MAJA	30	bwap	bwap	b w ɐ p		2		false	^ b w a p $	default	blood
A51_BAFIA_MAJA-31-1		A51_BAFIA_MAJA	31	w3p	w3p	w ə p		2		false	^ w 3 p $	default	bone
A51_BAFIA_MAJA-34-1		A51_BAFIA_MAJA	34	toN	toN	t o ŋ		2		false	^ t o N $	default	horn
A51_BAFIA_MAJA-39-1		A51_BAFIA_MAJA	39	le	le	l e		2		false	^ l e $	default	ear
A51_BAFIA_MAJA-40-1		A51_BAFIA_MAJA	40	d"i7	d"i7	d’ i ʔ		2		false	^ d" i 7 $	default	eye
A51_BAFIA_MAJA-40-2		A51_BAFIA_MAJA	40	mey7	mey7	m e j ʔ		2		false	^ m e y 7 $	default	eye
A51_BAFIA_MAJA-41-1		A51_BAFIA_MAJA	41	d"wey	d"wey	d’ w e j		2		false	^ d" w e y $	default	nose
A51_BAFIA_MAJA-43-1		A51_BAFIA_MAJA	43	soN	soN	s o ŋ		2		false	^ s o N $	default	tooth
A51_BAFIA_MAJA-44-1		A51_BAFIA_MAJA	44	d"3ma7	d"3ma7	d’ ə m ɐ ʔ		2		false	^ d" 3 m a 7 $	default	tongue
A51_BAFIA_MAJA-47-1		A51_BAFIA_MAJA	47	d"w3	d"w3	d’ w ə		2		false	^ d" w 3 $	default	knee
A51_BAFIA_MAJA-51-1		A51_BAFIA_MAJA	51	Ta	Ta	c ɐ		2		false	^ T a $	default	breast
A51_BAFIA_MAJA-53-1		A51_BAFIA_MAJA	53	kw3m	kw3m	k w ə m		2		false	^ k w 3 m $	default	liver
A51_BAFIA_MAJA-54-1		A51_BAFIA_MAJA	54	nwE	nwE	n w a		2		false	^ n w E $	default	drink
A51_BAFIA_MAJA-57-1		A51_BAFIA_MAJA	57	xEyN	xEyN	x a j ŋ		2		false	^ x E y N $	default	see
A51_BAFIA_MAJA-58-1		A51_BAFIA_MAJA	58	wow7	wow7	w o w ʔ		2		false	^ w o w 7 $	default	hear
A51_BAFIA_MAJA-61-1		A51_BAFIA_MAJA	61	wu	wu	w u		2		false	^ w u $	default	die
A51_BAFIA_MAJA-66-1		A51_BAFIA_MAJA	66	ywi	ywi	j w i		2		false	^ y w i $	default	come
A51_BAFIA_MAJA-74-1		A51_BAFIA_MAJA	74	fyE	fyE	f j a		2		false	^ f y E $	default	star
A51_BAFIA_MAJA-74-2		A51_BAFIA_MAJA	74	tyE	tyE	t j a		2		false	^ t y E $	default	star
A51_BAFIA_MAJA-75-1		A51_BAFIA_MAJA	75	momo	momo	m o m o		2		false	^ m o m o $	default	water
A51_BAFIA_MAJA-77-1		A51_BAFIA_MAJA	77	gow5	gow5	g o w ɲ		2		false	^ g o w 5 $	default	stone
A51_BAFIA_MAJA-82-1		A51_BAFIA_MAJA	82	d"u	d"u	d’ u		2		false	^ d" u $	default	fire
A51_BAFIA_MAJA-85-1		A51_BAFIA_MAJA	85	be	be	b e		2		false	^ b e $	default	path
A51_BAFIA_MAJA-86-1		A51_BAFIA_MAJA	86	dwey	dwey	d w e j		2		false	^ d w e y $	default	mountain
A51_BAFIA_MAJA-92-1		A51_BAFIA_MAJA	92	lwe	lwe	l w e		2		false	^ l w e $	default	night
A51_BAFIA_MAJA-95-1		A51_BAFIA_MAJA	95	lwey	lwey	l w e j		2		false	^ l w e y $	default	full
A51_BAFIA_MAJA-96-1		A51_BAFIA_MAJA	96	NwEy	NwEy	ŋ w a j		2		false	^ N w E y $	default	new
A51_BAFIA_MAJA-100-1		A51_BAFIA_MAJA	100	d"i	d"i	d’ i		2		false	^ d" i $	default	name
A51_BAFIA_MAJA-100-2		A51_BAFIA_MAJA	100	mi	mi	m i		2		false	^ m i $	default	name
A51_BAFIA_TUMI_TINGON-11-1		A51_BAFIA_TUMI_TINGON	11	fok	fok	f o k		3		false	^ f o k $	default	one
A51_BAFIA_TUMI_TINGON-12-1		A51_BAFIA_TUMI_TINGON	12	bye	bye	b j e		3		false	^ b y e $	default	two
A51_BAFIA_TUMI_TINGON-18-1		A51_BAFIA_TUMI_TINGON	18	mwot	mwot	m w o t		3		false	^ m w o t $	default	person
A51_BAFIA_TUMI_TINGON-18-2		A51_BAFIA_TUMI_TINGON	18	b"wot	b"wot	b’ w o t		3		false	^ b" w o t $	default	person
A51_BAFIA_TUMI_TINGON-19-1		A51_BAFIA_TUMI_TINGON	19	k3nsEn	k3nsEn	k ə n s a n		3		false	^ k 3 n s E n $	default	fish
A51_BAFIA_TUMI_TINGON-21-1		A51_BAFIA_TUMI_TINGON	21	mb3	mb3	m b ə		3		false	^ m b 3 $	default	dog
A51_BAFIA_TUMI_TINGON-22-1		A51_BAFIA_TUMI_TINGON	22	Ci	Ci	tʃ i		3		false	^ C i $	default	louse
A51_BAFIA_TUMI_TINGON-22-2		A51_BAFIA_TUMI_TINGON	22	bi	bi	b i		3		false	^ b i $	default	louse
A51_BAFIA_TUMI_TINGON-23-1		A51_BAFIA_TUMI_TINGON	23	ntye	ntye	n t j e		3		false	^ n t y e $	default	tree
A51_BAFIA_TUMI_TINGON-25-1		A51_BAFIA_TUMI_TINGON	25	fyEn	fyEn	f j a n		3		false	^ f y E n $	default	leaf
A51_BAFIA_TUMI_TINGON-25-2		A51_BAFIA_TUMI_TINGON	25	tyEn	tyEn	t j a n		3		false	^ t y E n $	default	leaf
A51_BAFIA_TUMI_TINGON-28-1		A51_BAFIA_TUMI_TINGON	28	kwokwo	kwokwo	k w o k w o		3		false	^ k w o k w o $	default	skin
A51_BAFIA_TUMI_TINGON-30-1		A51_BAFIA_TUMI_TINGON	30	nbwap	nbwap	n b w ɐ p		3		false	^ n b w a p $	default	blood
A51_BAFIA_TUMI_TINGON-31-1		A51_BAFIA_TUMI_TINGON	31	wop	wop	w o p		3		false	^ w o p $	default	bone
A51_BAFIA_TUMI_TINGON-34-1		A51_BAFIA_TUMI_TINGON	34	toN	toN	t o ŋ		3		false	^ t o N $	default	horn
A51_BAFIA_TUMI_TINGON-39-1		A51_BAFIA_TUMI_TINGON	39	ti	ti	t i		3		false	^ t i $	default	ear
A51_BAFIA_TUMI_TINGON-40-1		A51_BAFIA_TUMI_TINGON	40	dit	dit	d i t		3		false	^ d i t $	default	eye
A51_BAFIA_TUMI_TINGON-40-2		A51_BAFIA_TUMI_TINGON	40	mit	mit	m i t		3		false	^ m i t $	default	eye
A51_BAFIA_TUMI_TINGON-41-1		A51_BAFIA_TUMI_TINGON	41	di	di	d i		3		false	^ d i $	default	nose
A51_BAFIA_TUMI_TINGON-41-2		A51_BAFIA_TUMI_TINGON	41	mi	mi	m i		3		false	^ m i $	default	nose
A51_BAFIA_TUMI_TINGON-43-1		A51_BAFIA_TUMI_TINGON	43	so*	so*	s õ		3		false	^ s o* $	default	tooth
A51_BAFIA_TUMI_TINGON-44-1		A51_BAFIA_TUMI_TINGON	44	demak	demak	d e m ɐ k		3		false	^ d e m a k $	default	tongue
A51_BAFIA_TUMI_TINGON-47-1		A51_BAFIA_TUMI_TINGON	47	d"o	d"o	d’ o		3		false	^ d" o $	default	knee
A51_BAFIA_TUMI_TINGON-51-1		A51_BAFIA_TUMI_TINGON	51	bye	bye	b j e		3		false	^ b y e $	default	breast
A51_BAFIA_TUMI_TINGON-53-1		A51_BAFIA_TUMI_TINGON	53	posok	posok	p o s o k		3		false	^ p o s o k $	default	liver
A51_BAFIA_TUMI_TINGON-54-1		A51_BAFIA_TUMI_TINGON	54	no	no	n o		3		false	^ n o $	default	drink
A51_BAFIA_TUMI_TINGON-57-1		A51_BAFIA_TUMI_TINGON	57	xE	xE	x a		3		false	^ x E $	default	see
A51_BAFIA_TUMI_TINGON-58-1		A51_BAFIA_TUMI_TINGON	58	woi	woi	w o i		3		false	^ w o i $	default	hear
A51_BAFIA_TUMI_TINGON-61-1		A51_BAFIA_TUMI_TINGON	61	w3	w3	w ə		3		false	^ w 3 $	default	die
A51_BAFIA_TUMI_TINGON-66-1		A51_BAFIA_TUMI_TINGON	66	yu	yu	j u		3		false	^ y u $	default	come
A51_BAFIA_TUMI_TINGON-72-1		A51_BAFIA_TUMI_TINGON	72	mwot	mwot	m w o t		3		false	^ m w o t $	default	sun
A51_BAFIA_TUMI_TINGON-74-1		A51_BAFIA_TUMI_TINGON	74	fyE	fyE	f j a		3		false	^ f y E $	default	star
A51_BAFIA_TUMI_TINGON-74-2		A51_BAFIA_TUMI_TINGON	74	tyE	tyE	t j a		3		false	^ t y E $	default	star
A51_BAFIA_TUMI_TINGON-75-1		A51_BAFIA_TUMI_TINGON	75	m3ni	m3ni	m ə n i		3		false	^ m 3 n i $	default	water
A51_BAFIA_TUMI_TINGON-77-1		A51_BAFIA_TUMI_TINGON	77	ngok	ngok	n g o k		3		false	^ n g o k $	default	stone
A51_BAFIA_TUMI_TINGON-82-1		A51_BAFIA_TUMI_TINGON	82	du	du	d u		3		false	^ d u $	default	fire
A51_BAFIA_TUMI_TINGON-85-1		A51_BAFIA_TUMI_TINGON	85	kpoN	kpoN	k p o ŋ		3		false	^ k p o N $	default	path
A51_BAFIA_TUMI_TINGON-86-1		A51_BAFIA_TUMI_TINGON	86	don	don	d o n		3		false	^ d o n $	default	mountain
A51_BAFIA_TUMI_TINGON-92-1		A51_BAFIA_TUMI_TINGON	92	tu	tu	t u		3		false	^ t u $	default	night
A51_BAFIA_TUMI_TINGON-95-1		A51_BAFIA_TUMI_TINGON	95	lono	lono	l o n o		3		false	^ l o n o $	default	full
A51_BAFIA_TUMI_TINGON-96-1		A51_BAFIA_TUMI_TINGON	96	Con	Con	tʃ o n		3		false	^ C o n $	default	new
A51_BAFIA_TUMI_TINGON-100-1		A51_BAFIA_TUMI_TINGON	100	d"i	d"i	d’ i		3		false	^ d" i $	default	name
A51_BAFIA_TUMI_TINGON-100-2		A51_BAFIA_TUMI_TINGON	100	mi	mi	m i		3		false	^ m i $	default	name
A51_BAFIA_ZAKAAN-11-1		A51_BAFIA_ZAKAAN	11	b"o	b"o	b’ o		4		false	^ b" o $	default	one
A51_BAFIA_ZAKAAN-12-1		A51_BAFIA_ZAKAAN	12	bie*	bie*	b i ẽ		4		false	^ b i e* $	default	two
A51_BAFIA_ZAKAAN-18-1		A51_BAFIA_ZAKAAN	18	mu*m	mu*m	m ũ m		4		false	^ m u* m $	default	person
A51_BAFIA_ZAKAAN-18-2		A51_BAFIA_ZAKAAN	18	bu*m	bu*m	b ũ m		4		false	^ b u* m $	default	person
A51_BAFIA_ZAKAAN-18-3		A51_BAFIA_ZAKAAN	18	mu*	mu*	m ũ		4		false	^ m u* $	default	person
A51_BAFIA_ZAKAAN-18-4		A51_BAFIA_ZAKAAN	18	bu*	bu*	b ũ		4		false	^ b u* $	default	person
A51_BAFIA_ZAKAAN-21-1		A51_BAFIA_ZAKAAN	21	bo*	bo*	b õ		4		false	^ b o* $	default	dog
A51_BAFIA_ZAKAAN-22-1		A51_BAFIA_ZAKAAN	22	CiN	CiN	tʃ i ŋ		4		false	^ C i N $	default	louse
A51_BAFIA_ZAKAAN-22-2		A51_BAFIA_ZAKAAN	22	biN	biN	b i ŋ		4		false	^ b i N $	default	louse
A51_BAFIA_ZAKAAN-23-1		A51_BAFIA_ZAKAAN	23	t3	t3	t ə		4		false	^ t 3 $	default	tree
A51_BAFIA_ZAKAAN-25-1		A51_BAFIA_ZAKAAN	25	fiN	fiN	f i ŋ		4		false	^ f i N $	default	leaf
A51_BAFIA_ZAKAAN-25-2		A51_BAFIA_ZAKAAN	25	tiN	tiN	t i ŋ		4		false	^ t i N $	default	leaf
A51_BAFIA_ZAKAAN-28-1		A51_BAFIA_ZAKAAN	28	gu*gu*	gu*gu*	g ũ g ũ		4		false	^ g u* g u* $	default	skin
A51_BAFIA_ZAKAAN-30-1		A51_BAFIA_ZAKAAN	30	bwa*a	bwa*a	b w ɐ̃ ɐ		4		false	^ b w a* a $	default	blood
A51_BAFIA_ZAKAAN-31-1		A51_BAFIA_ZAKAAN	31	w37	w37	w ə ʔ		4		false	^ w 3 7 $	default	bone
A51_BAFIA_ZAKAAN-34-1		A51_BAFIA_ZAKAAN	34	to*	to*	t õ		4		false	^ t o* $	default	horn
A51_BAFIA_ZAKAAN-39-1		A51_BAFIA_ZAKAAN	39	le	le	l e		4		false	^ l e $	default	ear
A51_BAFIA_ZAKAAN-40-1		A51_BAFIA_ZAKAAN	40	di*	di*	d ĩ		4		false	^ d i* $	default	eye
A51_BAFIA_ZAKAAN-40-2		A51_BAFIA_ZAKAAN	40	mi*	mi*	m ĩ		4		false	^ m i* $	default	eye
A51_BAFIA_ZAKAAN-40-3		A51_BAFIA_ZAKAAN	40	d"i	d"i	d’ i		4		false	^ d" i $	default	eye
A51_BAFIA_ZAKAAN-40-4		A51_BAFIA_ZAKAAN	40	mi	mi	m i		4		false	^ m i $	default	eye
A51_BAFIA_ZAKAAN-43-1		A51_BAFIA_ZAKAAN	43	so*	so*	s õ		4		false	^ s o* $	default	tooth
A51_BAFIA_ZAKAAN-44-1		A51_BAFIA_ZAKAAN	44	d3ma*	d3ma*	d ə m ɐ̃		4		false	^ d 3 m a* $	default	tongue
A51_BAFIA_ZAKAAN-47-1		A51_BAFIA_ZAKAAN	47	do	do	d o		4		false	^ d o $	default	knee
A51_BAFIA_ZAKAAN-51-1		A51_BAFIA_ZAKAAN	51	bE*N	bE*N	b ã ŋ		4		false	^ b E* N $	default	breast
A51_BAFIA_ZAKAAN-53-1		A51_BAFIA_ZAKAAN	53	bE	bE	b a		4		false	^ b E $	default	liver
A51_BAFIA_ZAKAAN-66-1		A51_BAFIA_ZAKAAN	66	yi	yi	j i		4		false	^ y i $	default	come
A51_BAFIA_ZAKAAN-72-1		A51_BAFIA_ZAKAAN	72	mwe*	mwe*	m w ẽ		4		false	^ m w e* $	default	sun
A51_BAFIA_ZAKAAN-74-1		A51_BAFIA_ZAKAAN	74	fyE	fyE	f j a		4		false	^ f y E $	default	star
A51_BAFIA_ZAKAAN-74-2		A51_BAFIA_ZAKAAN	74	tyE	tyE	t j a		4		false	^ t y E $	default	star
A51_BAFIA_ZAKAAN-75-1		A51_BAFIA_ZAKAAN	75	no7	no7	n o ʔ		4		false	^ n o 7 $	default	water
A51_BAFIA_ZAKAAN-77-1		A51_BAFIA_ZAKAAN	77	go	go	g o		4		false	^ g o $	default	stone
A51_BAFIA_ZAKAAN-82-1		A51_BAFIA_ZAKAAN	82	du	du	d u		4		false	^ d u $	default	fire
A51_BAFIA_ZAKAAN-82-2		A51_BAFIA_ZAKAAN	82	mu	mu	m u		4		false	^ m u $	default	fire
A51_BAFIA_ZAKAAN-85-1		A51_BAFIA_ZAKAAN	85	be	be	b e		4		false	^ b e $	default	path
A51_BAFIA_ZAKAAN-92-1		A51_BAFIA_ZAKAAN	92	lo*	lo*	l õ		4		false	^ l o* $	default	night
A51_BAFIA_ZAKAAN-95-1		A51_BAFIA_ZAKAAN	95	lwEni	lwEni	l w a n i		4		false	^ l w E n i $	default	full
A51_BAFIA_ZAKAAN-96-1		A51_BAFIA_ZAKAAN	96	CwE*y	CwE*y	tʃ w ã j		4		false	^ C w E* y $	default	new
A53_BAFIA_RIKPA-11-1		A53_BAFIA_RIKPA	11	fo	fo	f o		5		false	^ f o $	default	one
A53_BAFIA_RIKPA-11-2		A53_BAFIA_RIKPA	11	b"o	b"o	b’ o		5		false	^ b" o $	default	one
A53_BAFIA_RIKPA-12-1		A53_BAFIA_RIKPA	12	b"E	b"E	b’ a		5		false	^ b" E $	default	two
A53_BAFIA_RIKPA-18-1		A53_BAFIA_RIKPA	18	um	um	u m		5		false	^ u m $	default	person
A53_BAFIA_RIKPA-19-1		A53_BAFIA_RIKPA	19	zEn	zEn	z a n		5		false	^ z E n $	default	fish
A53_BAFIA_RIKPA-21-1		A53_BAFIA_RIKPA	21	bu	bu	b u		5		false	^ b u $	default	dog
A53_BAFIA_RIKPA-22-1		A53_BAFIA_RIKPA	22	e*l	e*l	ẽ l		5		false	^ e* l $	default	louse
A53_BAFIA_RIKPA-23-1		A53_BAFIA_RIKPA	23	te	te	t e		5		false	^ t e $	default	tree
A53_BAFIA_RIKPA-25-1		A53_BAFIA_RIKPA	25	En	En	a n		5		false	^ E n $	default	leaf
A53_BAFIA_RIKPA-28-1		A53_BAFIA_RIKPA	28	koko	koko	k o k o		5		false	^ k o k o $	default	skin
A53_BAFIA_RIKPA-30-1		A53_BAFIA_RIKPA	30	buap	buap	b u ɐ p		5		false	^ b u a p $	default	blood
A53_BAFIA_RIKPA-31-1		A53_BAFIA_RIKPA	31	wop	wop	w o p		5		false	^ w o p $	default	bone
A53_BAFIA_RIKPA-34-1		A53_BAFIA_RIKPA	34	toN	toN	t o ŋ		5		false	^ t o N $	default	horn
A53_BAFIA_RIKPA-39-1		A53_BAFIA_RIKPA	39	re	re	r e		5		false	^ r e $	default	ear
A53_BAFIA_RIKPA-40-1		A53_BAFIA_RIKPA	40	is	is	i s		5		false	^ i s $	default	eye
A53_BAFIA_RIKPA-41-1		A53_BAFIA_RIKPA	41	ol	ol	o l		5		false	^ o l $	default	nose
A53_BAFIA_RIKPA-43-1		A53_BAFIA_RIKPA	43	in	in	i n		5		false	^ i n $	default	tooth
A53_BAFIA_RIKPA-44-1		A53_BAFIA_RIKPA	44	lEma	lEma	l a m ɐ		5		false	^ l E m a $	default	tongue
A53_BAFIA_RIKPA-47-1		A53_BAFIA_RIKPA	47	d"u	d"u	d’ u		5		false	^ d" u $	default	knee
A53_BAFIA_RIKPA-48-1		A53_BAFIA_RIKPA	48	a*7	a*7	ɐ̃ ʔ		5		false	^ a* 7 $	default	hand
A53_BAFIA_RIKPA-51-1		A53_BAFIA_RIKPA	51	Elu	Elu	a l u		5		false	^ E l u $	default	breast
A53_BAFIA_RIKPA-53-1		A53_BAFIA_RIKPA	53	ko*m	ko*m	k õ m		5		false	^ k o* m $	default	liver
A53_BAFIA_RIKPA-54-1		A53_BAFIA_RIKPA	54	no	no	n o		5		false	^ n o $	default	drink
A53_BAFIA_RIKPA-57-1		A53_BAFIA_RIKPA	57	xEn	xEn	x a n		5		false	^ x E n $	default	see
A53_BAFIA_RIKPA-58-1		A53_BAFIA_RIKPA	58	wo	wo	w o		5		false	^ w o $	default	hear
A53_BAFIA_RIKPA-61-1		A53_BAFIA_RIKPA	61	wu	wu	w u		5		false	^ w u $	default	die
A53_BAFIA_RIKPA-66-1		A53_BAFIA_RIKPA	66	yu	yu	j u		5		false	^ y u $	default	come
A53_BAFIA_RIKPA-72-1		A53_BAFIA_RIKPA	72	Nuos	Nuos	ŋ u o s		5		false	^ N u o s $	default	sun
A53_BAFIA_RIKPA-72-2		A53_BAFIA_RIKPA	72	Nues	Nues	ŋ u e s		5		false	^ N u e s $	default	sun
A53_BAFIA_RIKPA-74-1		A53_BAFIA_RIKPA	74	Ei	Ei	a i		5		false	^ E i $	default	star
A53_BAFIA_RIKPA-74-2		A53_BAFIA_RIKPA	74	E	E	a		5		false	^ E $	default	star
A53_BAFIA_RIKPA-74-3		A53_BAFIA_RIKPA	74	ol	ol	o l		5		false	^ o l $	default	star
A53_BAFIA_RIKPA-75-1		A53_BAFIA_RIKPA	75	nu	nu	n u		5		false	^ n u $	default	water
A53_BAFIA_RIKPA-75-2		A53_BAFIA_RIKPA	75	nik	nik	n i k		5		false	^ n i k $	default	water
A53_BAFIA_RIKPA-77-1		A53_BAFIA_RIKPA	77	go	go	g o		5		false	^ g o $	default	stone
A53_BAFIA_RIKPA-82-1		A53_BAFIA_RIKPA	82	u	u	u		5		false	^ u $	default	fire
A53_BAFIA_RIKPA-85-1		A53_BAFIA_RIKPA	85	be	be	b e		5		false	^ b e $	default	path
A53_BAFIA_RIKPA-86-1		A53_BAFIA_RIKPA	86	don	don	d o n		5		false	^ d o n $	default	mountain
A53_BAFIA_RIKPA-92-1		A53_BAFIA_RIKPA	92	ru	ru	r u		5		false	^ r u $	default	night
A53_BAFIA_RIKPA-96-1		A53_BAFIA_RIKPA	96	5o	5o	ɲ o		5		false	^ 5 o $	default	new
A53_BAFIA_RIKPA-100-1		A53_BAFIA_RIKPA	100	i	i	i		5		false	^ i $	default	name
A54_BAFIA_NJANTI-11-1		A54_BAFIA_NJANTI	11	83	83	θ ə		6		false	^ 8 3 $	default	one
A54_BAFIA_NJANTI-12-1		A54_BAFIA_NJANTI	12	b"a	b"a	b’ ɐ		6		false	^ b" a $	default	two
A54_BAFIA_NJANTI-18-1		A54_BAFIA_NJANTI	18	cey	cey	ts e j		6		false	^ c e y $	default	person
A54_BAFIA_NJANTI-18-2		A54_BAFIA_NJANTI	18	sey	sey	s e j		6		false	^ s e y $	default	person
A54_BAFIA_NJANTI-19-1		A54_BAFIA_NJANTI	19	nco	nco	n ts o		6		false	^ n c o $	default	fish
A54_BAFIA_NJANTI-21-1		A54_BAFIA_NJANTI	21	nbu	nbu	n b u		6		false	^ n b u $	default	dog
A54_BAFIA_NJANTI-22-1		A54_BAFIA_NJANTI	22	b"ye	b"ye	b’ j e		6		false	^ b" y e $	default	louse
A54_BAFIA_NJANTI-23-1		A54_BAFIA_NJANTI	23	tey	tey	t e j		6		false	^ t e y $	default	tree
A54_BAFIA_NJANTI-25-1		A54_BAFIA_NJANTI	25	je	je	dʒ e		6		false	^ j e $	default	leaf
A54_BAFIA_NJANTI-28-1		A54_BAFIA_NJANTI	28	ko	ko	k o		6		false	^ k o $	default	skin
A54_BAFIA_NJANTI-30-1		A54_BAFIA_NJANTI	30	Tyi	Tyi	c j i		6		false	^ T y i $	default	blood
A54_BAFIA_NJANTI-30-2		A54_BAFIA_NJANTI	30	Ti	Ti	c i		6		false	^ T i $	default	blood
A54_BAFIA_NJANTI-31-1		A54_BAFIA_NJANTI	31	p83y	p83y	p θ ə j		6		false	^ p 8 3 y $	default	bone
A54_BAFIA_NJANTI-34-1		A54_BAFIA_NJANTI	34	tw3o	tw3o	t w ə o		6		false	^ t w 3 o $	default	horn
A54_BAFIA_NJANTI-39-1		A54_BAFIA_NJANTI	39	ti	ti	t i		6		false	^ t i $	default	ear
A54_BAFIA_NJANTI-40-1		A54_BAFIA_NJANTI	40	co	co	ts o		6		false	^ c o $	default	eye
A54_BAFIA_NJANTI-40-2		A54_BAFIA_NJANTI	40	m3l	m3l	m ə l		6		false	^ m 3 l $	default	eye
A54_BAFIA_NJANTI-41-1		A54_BAFIA_NJANTI	41	ju	ju	dʒ u		6		false	^ j u $	default	nose
A54_BAFIA_NJANTI-43-1		A54_BAFIA_NJANTI	43	swEon	swEon	s w a o n		6		false	^ s w E o n $	default	tooth
A54_BAFIA_NJANTI-44-1		A54_BAFIA_NJANTI	44	d"ayN	d"ayN	d’ ɐ j ŋ		6		false	^ d" a y N $	default	tongue
A54_BAFIA_NJANTI-51-1		A54_BAFIA_NJANTI	51	bi	bi	b i		6		false	^ b i $	default	breast
A54_BAFIA_NJANTI-53-1		A54_BAFIA_NJANTI	53	b"l3	b"l3	b’ l ə		6		false	^ b" l 3 $	default	liver
A54_BAFIA_NJANTI-54-1		A54_BAFIA_NJANTI	54	nu	nu	n u		6		false	^ n u $	default	drink
A54_BAFIA_NJANTI-57-1		A54_BAFIA_NJANTI	57	yayn	yayn	j ɐ j n		6		false	^ y a y n $	default	see
A54_BAFIA_NJANTI-58-1		A54_BAFIA_NJANTI	58	k3w3w	k3w3w	k ə w ə w		6		false	^ k 3 w 3 w $	default	hear
A54_BAFIA_NJANTI-61-1		A54_BAFIA_NJANTI	61	yu	yu	j u		6		false	^ y u $	default	die
A54_BAFIA_NJANTI-66-1		A54_BAFIA_NJANTI	66	p83	p83	p θ ə		6		false	^ p 8 3 $	default	come
A54_BAFIA_NJANTI-72-1		A54_BAFIA_NJANTI	72	fyo	fyo	f j o		6		false	^ f y o $	default	sun
A54_BAFIA_NJANTI-74-1		A54_BAFIA_NJANTI	74	nEy3	nEy3	n a j ə		6		false	^ n E y 3 $	default	star
A54_BAFIA_NJANTI-75-1		A54_BAFIA_NJANTI	75	5i	5i	ɲ i		6		false	^ 5 i $	default	water
A54_BAFIA_NJANTI-77-1		A54_BAFIA_NJANTI	77	TiaN	TiaN	c i ɐ ŋ		6		false	^ T i a N $	default	stone
A54_BAFIA_NJANTI-82-1		A54_BAFIA_NJANTI	82	c3	c3	ts ə		6		false	^ c 3 $	default	fire
A54_BAFIA_NJANTI-85-1		A54_BAFIA_NJANTI	85	bey	bey	b e j		6		false	^ b e y $	default	path
A54_BAFIA_NJANTI-86-1		A54_BAFIA_NJANTI	86	kayN	kayN	k ɐ j ŋ		6		false	^ k a y N $	default	mountain
A54_BAFIA_NJANTI-92-1		A54_BAFIA_NJANTI	92	so	so	s o		6		false	^ s o $	default	night
A54_BAFIA_NJANTI-95-1		A54_BAFIA_NJANTI	95	l3N	l3N	l ə ŋ		6		false	^ l 3 N $	default	full
A54_BAFIA_NJANTI-96-1		A54_BAFIA_NJANTI	96	5u	5u	ɲ u		6		false	^ 5 u $	default	new
A54_BAFIA_NJANTI-100-1		A54_BAFIA_NJANTI	100	jie	jie	dʒ i e		6		false	^ j i e $	default	name
A60_GUNU-11-1		A60_GUNU	11	mmwe	mmwe	m m w e		7		false	^ m m w e $	default	one
A60_GUNU-12-1		A60_GUNU	12	handE	handE	h ɐ n d a		7		false	^ h a n d E $	default	two
A60_GUNU-18-1		A60_GUNU	18	to	to	t o		7		false	^ t o $	default	person
A60_GUNU-19-1		A60_GUNU	19	obo	obo	o b o		7		false	^ o b o $	default	fish
A60_GUNU-21-1		A60_GUNU	21	boa	boa	b o ɐ		7		false	^ b o a $	default	dog
A60_GUNU-22-1		A60_GUNU	22	goEna	goEna	g o a n ɐ		7		false	^ g o E n a $	default	louse
A60_GUNU-23-1		A60_GUNU	23	a5e	a5e	ɐ ɲ e		7		false	^ a 5 e $	default	tree
A60_GUNU-23-2		A60_GUNU	23	EtE	EtE	a t a		7		false	^ E t E $	default	tree
A60_GUNU-25-1		A60_GUNU	25	a5e	a5e	ɐ ɲ e		7		false	^ a 5 e $	default	leaf
A60_GUNU-28-1		A60_GUNU	28	ola	ola	o l ɐ		7		false	^ o l a $	default	skin
A60_GUNU-30-1		A60_GUNU	30	noNo	noNo	n o ŋ o		7		false	^ n o N o $	default	blood
A60_GUNU-31-1		A60_GUNU	31	guagua	guagua	g u ɐ g u ɐ		7		false	^ g u a g u a $	default	bone
A60_GUNU-34-1		A60_GUNU	34	doNo	doNo	d o ŋ o		7		false	^ d o N o $	default	horn
A60_GUNU-39-1		A60_GUNU	39	du	du	d u		7		false	^ d u $	default	ear
A60_GUNU-40-1		A60_GUNU	40	iso	iso	i s o		7		false	^ i s o $	default	eye
A60_GUNU-41-1		A60_GUNU	41	ono	ono	o n o		7		false	^ o n o $	default	nose
A60_GUNU-43-1		A60_GUNU	43	i5o	i5o	i ɲ o		7		false	^ i 5 o $	default	tooth
A60_GUNU-44-1		A60_GUNU	44	lEmbE	lEmbE	l a m b a		7		false	^ l E m b E $	default	tongue
A60_GUNU-47-1		A60_GUNU	47	nu	nu	n u		7		false	^ n u $	default	knee
A60_GUNU-51-1		A60_GUNU	51	ba5E	ba5E	b ɐ ɲ a		7		false	^ b a 5 E $	default	breast
A60_GUNU-54-1		A60_GUNU	54	nu	nu	n u		7		false	^ n u $	default	drink
A60_GUNU-57-1		A60_GUNU	57	En	En	a n		7		false	^ E n $	default	see
A60_GUNU-58-1		A60_GUNU	58	ob	ob	o b		7		false	^ o b $	default	hear
A60_GUNU-61-1		A60_GUNU	61	gu	gu	g u		7		false	^ g u $	default	die
A60_GUNU-66-1		A60_GUNU	66	ul	ul	u l		7		false	^ u l $	default	come
A60_GUNU-75-1		A60_GUNU	75	impo	impo	i m p o		7		false	^ i m p o $	default	water
A60_GUNU-82-1		A60_GUNU	82	yuke	yuke	j u k e		7		false	^ y u k e $	default	fire
A60_GUNU-85-1		A60_GUNU	85	bala	bala	b ɐ l ɐ		7		false	^ b a l a $	default	path
A60_GUNU-86-1		A60_GUNU	86	gondo	gondo	g o n d o		7		false	^ g o n d o $	default	mountain
A60_GUNU-92-1		A60_GUNU	92	dugu	dugu	d u g u		7		false	^ d u g u $	default	night
A60_GUNU-95-1		A60_GUNU	95	dacE	dacE	d ɐ ts a		7		false	^ d a c E $	default	full
A60_GUNU-96-1		A60_GUNU	96	fa	fa	f ɐ		7		false	^ f a $	default	new
A60_GUNU-100-1		A60_GUNU	100	fino	fino	f i n o		7		false	^ f i n o $	default	name
A60_MMAALA-11-1		A60_MMAALA	11	mumo	mumo	m u m o		8		false	^ m u m o $	default	one
A60_MMAALA-12-1		A60_MMAALA	12	andE	andE	ɐ n d a		8		false	^ a n d E $	default	two
A60_MMAALA-18-1		A60_MMAALA	18	andu	andu	ɐ n d u		8		false	^ a n d u $	default	person
A60_MMAALA-19-1		A60_MMAALA	19	obo	obo	o b o		8		false	^ o b o $	default	fish
A60_MMAALA-21-1		A60_MMAALA	21	bwa	bwa	b w ɐ		8		false	^ b w a $	default	dog
A60_MMAALA-22-1		A60_MMAALA	22	5ini	5ini	ɲ i n i		8		false	^ 5 i n i $	default	louse
A60_MMAALA-22-2		A60_MMAALA	22	su	su	s u		8		false	^ s u $	default	louse
A60_MMAALA-23-1		A60_MMAALA	23	dEdE	dEdE	d a d a		8		false	^ d E d E $	default	tree
A60_MMAALA-25-1		A60_MMAALA	25	gyanyE	gyanyE	g j ɐ n j a		8		false	^ g y a n y E $	default	leaf
A60_MMAALA-28-1		A60_MMAALA	28	ololo	ololo	o l o l o		8		false	^ o l o l o $	default	skin
A60_MMAALA-30-1		A60_MMAALA	30	noN	noN	n o ŋ		8		false	^ n o N $	default	blood
A60_MMAALA-30-2		A60_MMAALA	30	noNv	noNv	n o ŋ v		8		false	^ n o N v $	default	blood
A60_MMAALA-31-1		A60_MMAALA	31	ko	ko	k o		8		false	^ k o $	default	bone
A60_MMAALA-34-1		A60_MMAALA	34	loNo	loNo	l o ŋ o		8		false	^ l o N o $	default	horn
A60_MMAALA-39-1		A60_MMAALA	39	du	du	d u		8		false	^ d u $	default	ear
A60_MMAALA-40-1		A60_MMAALA	40	isi	isi	i s i		8		false	^ i s i $	default	eye
A60_MMAALA-41-1		A60_MMAALA	41	funu	funu	f u n u		8		false	^ f u n u $	default	nose
A60_MMAALA-43-1		A60_MMAALA	43	inyi	inyi	i n j i		8		false	^ i n y i $	default	tooth
A60_MMAALA-44-1		A60_MMAALA	44	lambi	lambi	l ɐ m b i		8		false	^ l a m b i $	default	tongue
A60_MMAALA-47-1		A60_MMAALA	47	nu	nu	n u		8		false	^ n u $	default	knee
A60_MMAALA-51-1		A60_MMAALA	51	bana	bana	b ɐ n ɐ		8		false	^ b a n a $	default	breast
A60_MMAALA-54-1		A60_MMAALA	54	bu	bu	b u		8		false	^ b u $	default	drink
A60_MMAALA-57-1		A60_MMAALA	57	an	an	ɐ n		8		false	^ a n $	default	see
A60_MMAALA-58-1		A60_MMAALA	58	ob	ob	o b		8		false	^ o b $	default	hear
A60_MMAALA-61-1		A60_MMAALA	61	fu	fu	f u		8		false	^ f u $	default	die
A60_MMAALA-61-2		A60_MMAALA	61	gu	gu	g u		8		false	^ g u $	default	die
A60_MMAALA-66-1		A60_MMAALA	66	ul	ul	u l		8		false	^ u l $	default	come
A60_MMAALA-72-1		A60_MMAALA	72	onyo	onyo	o n j o		8		false	^ o n y o $	default	sun
A60_MMAALA-74-1		A60_MMAALA	74	ododo	ododo	o d o d o		8		false	^ o d o d o $	default	star
A60_MMAALA-75-1		A60_MMAALA	75	dega	dega	d e g ɐ		8		false	^ d e g a $	default	water
A60_MMAALA-77-1		A60_MMAALA	77	danyE	danyE	d ɐ n j a		8		false	^ d a n y E $	default	stone
A60_MMAALA-82-1		A60_MMAALA	82	ogo	ogo	o g o		8		false	^ o g o $	default	fire
A60_MMAALA-85-1		A60_MMAALA	85	yili	yili	j i l i		8		false	^ y i l i $	default	path
A60_MMAALA-86-1		A60_MMAALA	86	gondo	gondo	g o n d o		8		false	^ g o n d o $	default	mountain
A60_MMAALA-92-1		A60_MMAALA	92	dugu	dugu	d u g u		8		false	^ d u g u $	default	night
A60_MMAALA-100-1		A60_MMAALA	100	fEnE	fEnE	f a n a		8		false	^ f E n E $	default	name
A61_NGORO_ASOM-11-1		A61_NGORO_ASOM	11	pok	pok	p o k		9		false	^ p o k $	default	one
A61_NGORO_ASOM-11-2		A61_NGORO_ASOM	11	mbok	mbok	m b o k		9		false	^ m b o k $	default	one
A61_NGORO_ASOM-12-1		A61_NGORO_ASOM	12	b"E	b"E	b’ a		9		false	^ b" E $	default	two
A61_NGORO_ASOM-18-1		A61_NGORO_ASOM	18	ot	ot	o t		9		false	^ o t $	default	person
A61_NGORO_ASOM-19-1		A61_NGORO_ASOM	19	k3	k3	k ə		9		false	^ k 3 $	default	fish
A61_NGORO_ASOM-21-1		A61_NGORO_ASOM	21	mvo	mvo	m v o		9		false	^ m v o $	default	dog
A61_NGORO_ASOM-22-1		A61_NGORO_ASOM	22	an3N	an3N	ɐ n ə ŋ		9		false	^ a n 3 N $	default	louse
A61_NGORO_ASOM-22-2		A61_NGORO_ASOM	22	l353N	l353N	l ə ɲ ə ŋ		9		false	^ l 3 5 3 N $	default	louse
A61_NGORO_ASOM-23-1		A61_NGORO_ASOM	23	8owi	8owi	θ o w i		9		false	^ 8 o w i $	default	tree
A61_NGORO_ASOM-23-2		A61_NGORO_ASOM	23	8i	8i	θ i		9		false	^ 8 i $	default	tree
A61_NGORO_ASOM-23-3		A61_NGORO_ASOM	23	vili	vili	v i l i		9		false	^ v i l i $	default	tree
A61_NGORO_ASOM-25-1		A61_NGORO_ASOM	25	aky~E	aky~E	ɐ kʲ a		9		false	^ a ky~ E $	default	leaf
A61_NGORO_ASOM-25-2		A61_NGORO_ASOM	25	lEkyE	lEkyE	l a k j a		9		false	^ l E k y E $	default	leaf
A61_NGORO_ASOM-28-1		A61_NGORO_ASOM	28	ko	ko	k o		9		false	^ k o $	default	skin
A61_NGORO_ASOM-30-1		A61_NGORO_ASOM	30	Ti	Ti	c i		9		false	^ T i $	default	blood
A61_NGORO_ASOM-31-1		A61_NGORO_ASOM	31	8ui	8ui	θ u i		9		false	^ 8 u i $	default	bone
A61_NGORO_ASOM-34-1		A61_NGORO_ASOM	34	lak	lak	l ɐ k		9		false	^ l a k $	default	horn
A61_NGORO_ASOM-39-1		A61_NGORO_ASOM	39	lw3	lw3	l w ə		9		false	^ l w 3 $	default	ear
A61_NGORO_ASOM-40-1		A61_NGORO_ASOM	40	ji	ji	dʒ i		9		false	^ j i $	default	eye
A61_NGORO_ASOM-40-2		A61_NGORO_ASOM	40	mi	mi	m i		9		false	^ m i $	default	eye
A61_NGORO_ASOM-41-1		A61_NGORO_ASOM	41	ju	ju	dʒ u		9		false	^ j u $	default	nose
A61_NGORO_ASOM-43-1		A61_NGORO_ASOM	43	soN	soN	s o ŋ		9		false	^ s o N $	default	tooth
A61_NGORO_ASOM-44-1		A61_NGORO_ASOM	44	d"3m	d"3m	d’ ə m		9		false	^ d" 3 m $	default	tongue
A61_NGORO_ASOM-51-1		A61_NGORO_ASOM	51	b"e	b"e	b’ e		9		false	^ b" e $	default	breast
A61_NGORO_ASOM-53-1		A61_NGORO_ASOM	53	ith~e	ith~e	i tʰ e		9		false	^ i th~ e $	default	liver
A61_NGORO_ASOM-54-1		A61_NGORO_ASOM	54	5u	5u	ɲ u		9		false	^ 5 u $	default	drink
A61_NGORO_ASOM-57-1		A61_NGORO_ASOM	57	yEn	yEn	j a n		9		false	^ y E n $	default	see
A61_NGORO_ASOM-58-1		A61_NGORO_ASOM	58	wok	wok	w o k		9		false	^ w o k $	default	hear
A61_NGORO_ASOM-61-1		A61_NGORO_ASOM	61	yu	yu	j u		9		false	^ y u $	default	die
A61_NGORO_ASOM-66-1		A61_NGORO_ASOM	66	nju	nju	n dʒ u		9		false	^ n j u $	default	come
A61_NGORO_ASOM-72-1		A61_NGORO_ASOM	72	ji8wa*n	ji8wa*n	dʒ i θ w ɐ̃ n		9		false	^ j i 8 w a* n $	default	sun
A61_NGORO_ASOM-72-2		A61_NGORO_ASOM	72	Sefya*n	Sefya*n	ʃ e f j ɐ̃ n		9		false	^ S e f y a* n $	default	sun
A61_NGORO_ASOM-74-1		A61_NGORO_ASOM	74	isala	isala	i s ɐ l ɐ		9		false	^ i s a l a $	default	star
A61_NGORO_ASOM-75-1		A61_NGORO_ASOM	75	njim	njim	n dʒ i m		9		false	^ n j i m $	default	water
A61_NGORO_ASOM-77-1		A61_NGORO_ASOM	77	lE	lE	l a		9		false	^ l E $	default	stone
A61_NGORO_ASOM-77-2		A61_NGORO_ASOM	77	kolo	kolo	k o l o		9		false	^ k o l o $	default	stone
A61_NGORO_ASOM-82-1		A61_NGORO_ASOM	82	ndw3n	ndw3n	n d w ə n		9		false	^ n d w 3 n $	default	fire
A61_NGORO_ASOM-85-1		A61_NGORO_ASOM	85	nji	nji	n dʒ i		9		false	^ n j i $	default	path
A61_NGORO_ASOM-86-1		A61_NGORO_ASOM	86	nkut	nkut	n k u t		9		false	^ n k u t $	default	mountain
A61_NGORO_ASOM-92-1		A61_NGORO_ASOM	92	lu	lu	l u		9		false	^ l u $	default	night
A61_NGORO_ASOM-95-1		A61_NGORO_ASOM	95	bom	bom	b o m		9		false	^ b o m $	default	full
A61_NGORO_ASOM-96-1		A61_NGORO_ASOM	96	kadE	kadE	k ɐ d a		9		false	^ k a d E $	default	new
A61_NGORO_ASOM-100-1		A61_NGORO_ASOM	100	ju	ju	dʒ u		9		false	^ j u $	default	name
A62_KALONGE-11-1		A62_KALONGE	11	mom	mom	m o m		10		false	^ m o m $	default	one
A62_KALONGE-12-1		A62_KALONGE	12	andE	andE	ɐ n d a		10		false	^ a n d E $	default	two
A62_KALONGE-18-1		A62_KALONGE	18	mond	mond	m o n d		10		false	^ m o n d $	default	person
A62_KALONGE-18-2		A62_KALONGE	18	pEnd	pEnd	p a n d		10		false	^ p E n d $	default	person
A62_KALONGE-19-1		A62_KALONGE	19	opo	opo	o p o		10		false	^ o p o $	default	fish
A62_KALONGE-21-1		A62_KALONGE	21	mbua	mbua	m b u ɐ		10		false	^ m b u a $	default	dog
A62_KALONGE-22-1		A62_KALONGE	22	pal	pal	p ɐ l		10		false	^ p a l $	default	louse
A62_KALONGE-22-2		A62_KALONGE	22	Nini	Nini	ŋ i n i		10		false	^ N i n i $	default	louse
A62_KALONGE-23-1		A62_KALONGE	23	tE	tE	t a		10		false	^ t E $	default	tree
A62_KALONGE-25-1		A62_KALONGE	25	a5	a5	ɐ ɲ		10		false	^ a 5 $	default	leaf
A62_KALONGE-25-2		A62_KALONGE	25	a5i	a5i	ɐ ɲ i		10		false	^ a 5 i $	default	leaf
A62_KALONGE-28-1		A62_KALONGE	28	kiopo	kiopo	k i o p o		10		false	^ k i o p o $	default	skin
A62_KALONGE-28-2		A62_KALONGE	28	piopo	piopo	p i o p o		10		false	^ p i o p o $	default	skin
A62_KALONGE-30-1		A62_KALONGE	30	noNo	noNo	n o ŋ o		10		false	^ n o N o $	default	blood
A62_KALONGE-30-2		A62_KALONGE	30	noN	noN	n o ŋ		10		false	^ n o N $	default	blood
A62_KALONGE-31-1		A62_KALONGE	31	koko	koko	k o k o		10		false	^ k o k o $	default	bone
A62_KALONGE-34-1		A62_KALONGE	34	loN	loN	l o ŋ		10		false	^ l o N $	default	horn
A62_KALONGE-39-1		A62_KALONGE	39	tu	tu	t u		10		false	^ t u $	default	ear
A62_KALONGE-40-1		A62_KALONGE	40	nins	nins	n i n s		10		false	^ n i n s $	default	eye
A62_KALONGE-40-2		A62_KALONGE	40	eNis	eNis	e ŋ i s		10		false	^ e N i s $	default	eye
A62_KALONGE-41-1		A62_KALONGE	41	fun	fun	f u n		10		false	^ f u n $	default	nose
A62_KALONGE-43-1		A62_KALONGE	43	i5	i5	i ɲ		10		false	^ i 5 $	default	tooth
A62_KALONGE-44-1		A62_KALONGE	44	lemb	lemb	l e m b		10		false	^ l e m b $	default	tongue
A62_KALONGE-47-1		A62_KALONGE	47	nu	nu	n u		10		false	^ n u $	default	knee
A62_KALONGE-51-1		A62_KALONGE	51	pEnE	pEnE	p a n a		10		false	^ p E n E $	default	breast
A62_KALONGE-53-1		A62_KALONGE	53	mo5o	mo5o	m o ɲ o		10		false	^ m o 5 o $	default	liver
A62_KALONGE-54-1		A62_KALONGE	54	puwa	puwa	p u w ɐ		10		false	^ p u w a $	default	drink
A62_KALONGE-57-1		A62_KALONGE	57	En	En	a n		10		false	^ E n $	default	see
A62_KALONGE-58-1		A62_KALONGE	58	op	op	o p		10		false	^ o p $	default	hear
A62_KALONGE-61-1		A62_KALONGE	61	ku	ku	k u		10		false	^ k u $	default	die
A62_KALONGE-66-1		A62_KALONGE	66	ol	ol	o l		10		false	^ o l $	default	come
A62_KALONGE-72-1		A62_KALONGE	72	o5	o5	o ɲ		10		false	^ o 5 $	default	sun
A62_KALONGE-72-2		A62_KALONGE	72	o5a	o5a	o ɲ ɐ		10		false	^ o 5 a $	default	sun
A62_KALONGE-74-1		A62_KALONGE	74	otiotio	otiotio	o t i o t i o		10		false	^ o t i o t i o $	default	star
A62_KALONGE-74-2		A62_KALONGE	74	o	o	o		10		false	^ o $	default	star
A62_KALONGE-75-1		A62_KALONGE	75	momb	momb	m o m b		10		false	^ m o m b $	default	water
A62_KALONGE-75-2		A62_KALONGE	75	mombo	mombo	m o m b o		10		false	^ m o m b o $	default	water
A62_KALONGE-77-1		A62_KALONGE	77	ta5	ta5	t ɐ ɲ		10		false	^ t a 5 $	default	stone
A62_KALONGE-82-1		A62_KALONGE	82	ik	ik	i k		10		false	^ i k $	default	fire
A62_KALONGE-85-1		A62_KALONGE	85	Nili	Nili	ŋ i l i		10		false	^ N i l i $	default	path
A62_KALONGE-86-1		A62_KALONGE	86	okEl	okEl	o k a l		10		false	^ o k E l $	default	mountain
A62_KALONGE-92-1		A62_KALONGE	92	tuku	tuku	t u k u		10		false	^ t u k u $	default	night
A62_KALONGE-92-2		A62_KALONGE	92	tuk	tuk	t u k		10		false	^ t u k $	default	night
A62_KALONGE-95-1		A62_KALONGE	95	wonon	wonon	w o n o n		10		false	^ w o n o n $	default	full
A62_KALONGE-95-2		A62_KALONGE	95	won	won	w o n		10		false	^ w o n $	default	full
A62_KALONGE-96-1		A62_KALONGE	96	kos	kos	k o s		10		false	^ k o s $	default	new
A62_KALONGE-100-1		A62_KALONGE	100	siEn	siEn	s i a n		10		false	^ s i E n $	default	name
A72a_EWONDO-11-1		A72a_EWONDO	11	fwag	fwag	f w ɐ g		11		false	^ f w a g $	default	one
A72a_EWONDO-12-1		A72a_EWONDO	12	bE	bE	b a		11		false	^ b E $	default	two
A72a_EWONDO-18-1		A72a_EWONDO	18	od	od	o d		11		false	^ o d $	default	person
A72a_EWONDO-19-1		A72a_EWONDO	19	kwas	kwas	k w ɐ s		11		false	^ k w a s $	default	fish
A72a_EWONDO-21-1		A72a_EWONDO	21	mvu	mvu	m v u		11		false	^ m v u $	default	dog
A72a_EWONDO-22-1		A72a_EWONDO	22	nyin	nyin	n j i n		11		false	^ n y i n $	default	louse
A72a_EWONDO-23-1		A72a_EWONDO	23	ele	ele	e l e		11		false	^ e l e $	default	tree
A72a_EWONDO-25-1		A72a_EWONDO	25	kiE	kiE	k i a		11		false	^ k i E $	default	leaf
A72a_EWONDO-28-1		A72a_EWONDO	28	kob	kob	k o b		11		false	^ k o b $	default	skin
A72a_EWONDO-28-2		A72a_EWONDO	28	nywal	nywal	n j w ɐ l		11		false	^ n y w a l $	default	skin
A72a_EWONDO-30-1		A72a_EWONDO	30	ki	ki	k i		11		false	^ k i $	default	blood
A72a_EWONDO-31-1		A72a_EWONDO	31	vEs	vEs	v a s		11		false	^ v E s $	default	bone
A72a_EWONDO-34-1		A72a_EWONDO	34	twaN	twaN	t w ɐ ŋ		11		false	^ t w a N $	default	horn
A72a_EWONDO-39-1		A72a_EWONDO	39	lo	lo	l o		11		false	^ l o $	default	ear
A72a_EWONDO-40-1		A72a_EWONDO	40	is	is	i s		11		false	^ i s $	default	eye
A72a_EWONDO-41-1		A72a_EWONDO	41	cwe	cwe	ts w e		11		false	^ c w e $	default	nose
A72a_EWONDO-43-1		A72a_EWONDO	43	soN	soN	s o ŋ		11		false	^ s o N $	default	tooth
A72a_EWONDO-44-1		A72a_EWONDO	44	y3m	y3m	j ə m		11		false	^ y 3 m $	default	tongue
A72a_EWONDO-47-1		A72a_EWONDO	47	boN	boN	b o ŋ		11		false	^ b o N $	default	knee
A72a_EWONDO-48-1		A72a_EWONDO	48	wa	wa	w ɐ		11		false	^ w a $	default	hand
A72a_EWONDO-51-1		A72a_EWONDO	51	bE	bE	b a		11		false	^ b E $	default	breast
A72a_EWONDO-53-1		A72a_EWONDO	53	s3g	s3g	s ə g		11		false	^ s 3 g $	default	liver
A72a_EWONDO-54-1		A72a_EWONDO	54	nyu	nyu	n j u		11		false	^ n y u $	default	drink
A72a_EWONDO-57-1		A72a_EWONDO	57	yen	yen	j e n		11		false	^ y e n $	default	see
A72a_EWONDO-58-1		A72a_EWONDO	58	wog	wog	w o g		11		false	^ w o g $	default	hear
A72a_EWONDO-61-1		A72a_EWONDO	61	wu	wu	w u		11		false	^ w u $	default	die
A72a_EWONDO-66-1		A72a_EWONDO	66	zu	zu	z u		11		false	^ z u $	default	come
A72a_EWONDO-66-2		A72a_EWONDO	66	so	so	s o		11		false	^ s o $	default	come
A72a_EWONDO-72-1		A72a_EWONDO	72	vian	vian	v i ɐ n		11		false	^ v i a n $	default	sun
A72a_EWONDO-74-1		A72a_EWONDO	74	titie	titie	t i t i e		11		false	^ t i t i e $	default	star
A72a_EWONDO-75-1		A72a_EWONDO	75	ndim	ndim	n d i m		11		false	^ n d i m $	default	water
A72a_EWONDO-77-1		A72a_EWONDO	77	Ngwag	Ngwag	ŋ g w ɐ g		11		false	^ N g w a g $	default	stone
A72a_EWONDO-82-1		A72a_EWONDO	82	ndoan	ndoan	n d o ɐ n		11		false	^ n d o a n $	default	fire
A72a_EWONDO-85-1		A72a_EWONDO	85	zen	zen	z e n		11		false	^ z e n $	default	path
A72a_EWONDO-86-1		A72a_EWONDO	86	kol	kol	k o l		11		false	^ k o l $	default	mountain
A72a_EWONDO-92-1		A72a_EWONDO	92	lu	lu	l u		11		false	^ l u $	default	night
A72a_EWONDO-95-1		A72a_EWONDO	95	cye	cye	ts j e		11		false	^ c y e $	default	full
A72a_EWONDO-95-2		A72a_EWONDO	95	tut	tut	t u t		11		false	^ t u t $	default	full
A72a_EWONDO-96-1		A72a_EWONDO	96	pkpamaN	pkpamaN	p k p ɐ m ɐ ŋ		11		false	^ p k p a m a N $	default	new
A72a_EWONDO-100-1		A72a_EWONDO	100	cwe	cwe	ts w e		11		false	^ c w e $	default	name
AASAX-11-1		AASAX	11	kinde	kinde	k i n d e		12		false	^ k i n d e $	default	one
AASAX-12-1		AASAX	12	Lam	Lam	ʎ ɐ m		12		false	^ L a m $	default	two
AASAX-18-1		AASAX	18	7iduk	7iduk	ʔ i d u k		12		false	^ 7 i d u k $	default	person
AASAX-19-1		AASAX	19	siNiri	siNiri	s i ŋ i r i		12		false	^ s i N i r i $	default	fish
AASAX-21-1		AASAX	21	kite	kite	k i t e		12		false	^ k i t e $	default	dog
AASAX-22-1		AASAX	22	7ita	7ita	ʔ i t ɐ		12		false	^ 7 i t a $	default	louse
AASAX-23-1		AASAX	23	kaSiN	kaSiN	k ɐ ʃ i ŋ		12		false	^ k a S i N $	default	tree
AASAX-25-1		AASAX	25	debiya	debiya	d e b i j ɐ		12		false	^ d e b i y a $	default	leaf
AASAX-30-1		AASAX	30	sa7aka	sa7aka	s ɐ ʔ ɐ k ɐ		12		false	^ s a 7 a k a $	default	blood
AASAX-31-1		AASAX	31	farit	farit	f ɐ r i t		12		false	^ f a r i t $	default	bone
AASAX-34-1		AASAX	34	hadoN	hadoN	h ɐ d o ŋ		12		false	^ h a d o N $	default	horn
AASAX-39-1		AASAX	39	iatara	iatara	i ɐ t ɐ r ɐ		12		false	^ i a t a r a $	default	ear
AASAX-40-1		AASAX	40	ilat	ilat	i l ɐ t		12		false	^ i l a t $	default	eye
AASAX-41-1		AASAX	41	iriNa	iriNa	i r i ŋ ɐ		12		false	^ i r i N a $	default	nose
AASAX-43-1		AASAX	43	liga	liga	l i g ɐ		12		false	^ l i g a $	default	tooth
AASAX-44-1		AASAX	44	Seferank	Seferank	ʃ e f e r ɐ n k		12		false	^ S e f e r a n k $	default	tongue
AASAX-47-1		AASAX	47	Nuluet	Nuluet	ŋ u l u e t		12		false	^ N u l u e t $	default	knee
AASAX-48-1		AASAX	48	moNok	moNok	m o ŋ o k		12		false	^ m o N o k $	default	hand
AASAX-51-1		AASAX	51	liba	liba	l i b ɐ		12		false	^ l i b a $	default	breast
AASAX-53-1		AASAX	53	dowo	dowo	d o w o		12		false	^ d o w o $	default	liver
AASAX-54-1		AASAX	54	wat	wat	w ɐ t		12		false	^ w a t $	default	drink
AASAX-57-1		AASAX	57	7adam	7adam	ʔ ɐ d ɐ m		12		false	^ 7 a d a m $	default	see
AASAX-58-1		AASAX	58	has	has	h ɐ s		12		false	^ h a s $	default	hear
AASAX-61-1		AASAX	61	ga	ga	g ɐ		12		false	^ g a $	default	die
AASAX-66-1		AASAX	66	dah	dah	d ɐ h		12		false	^ d a h $	default	come
AASAX-72-1		AASAX	72	7ajit	7ajit	ʔ ɐ dʒ i t		12		false	^ 7 a j i t $	default	sun
AASAX-72-2		AASAX	72	7ajet	7ajet	ʔ ɐ dʒ e t		12		false	^ 7 a j e t $	default	sun
AASAX-74-1		AASAX	74	7alalaia	7alalaia	ʔ ɐ l ɐ l ɐ i ɐ		12		false	^ 7 a l a l a i a $	default	star
AASAX-75-1		AASAX	75	ma7a	ma7a	m ɐ ʔ ɐ		12		false	^ m a 7 a $	default	water
AASAX-77-1		AASAX	77	de7ok	de7ok	d e ʔ o k		12		false	^ d e 7 o k $	default	stone
AASAX-82-1		AASAX	82	iogot	iogot	i o g o t		12		false	^ i o g o t $	default	fire
AASAX-85-1		AASAX	85	Simut	Simut	ʃ i m u t		12		false	^ S i m u t $	default	path
AASAX-86-1		AASAX	86	de7ok	de7ok	d e ʔ o k		12		false	^ d e 7 o k $	default	mountain
AASAX-92-1		AASAX	92	eramesa	eramesa	e r ɐ m e s ɐ		12		false	^ e r a m e s a $	default	night
AASAX-95-1		AASAX	95	haS	haS	h ɐ ʃ		12		false	^ h a S $	default	full
AASAX-96-1		AASAX	96	7amba	7amba	ʔ ɐ m b ɐ		12		false	^ 7 a m b a $	default	new
AASAX-100-1		AASAX	100	7imok	7imok	ʔ i m o k		12		false	^ 7 i m o k $	default	name
ABAGA-11-1		ABAGA	11	menasi	menasi	m e n ɐ s i		13		false	^ m e n a s i $	default	one
ABAGA-12-1		ABAGA	12	tera	tera	t e r ɐ		13		false	^ t e r a $	default	two
ABAGA-13-1		ABAGA	13	simpi	simpi	s i m p i		13		false	^ s i m p i $	default	big
ABAGA-15-1		ABAGA	15	kede7a	kede7a	k e d e ʔ ɐ		13		false	^ k e d e 7 a $	default	small
ABAGA-16-1		ABAGA	16	anteedee	anteedee	ɐ n t e e d e e		13		false	^ a n t e e d e e $	default	woman
ABAGA-17-1		ABAGA	17	beside	beside	b e s i d e		13		false	^ b e s i d e $	default	man
ABAGA-18-1		ABAGA	18	besize	besize	b e s i z e		13		false	^ b e s i z e $	default	person
ABAGA-19-1		ABAGA	19	nozamede	nozamede	n o z ɐ m e d e		13		false	^ n o z a m e d e $	default	fish
ABAGA-20-1		ABAGA	20	na madzee	na madzee	n ɐ + m ɐ d z e e		13		false	^ n a + m a d z e e $	default	bird
ABAGA-21-1		ABAGA	21	karafo	karafo	k ɐ r ɐ f o		13		false	^ k a r a f o $	default	dog
ABAGA-21-2		ABAGA	21	karadze	karadze	k ɐ r ɐ d z e		13		false	^ k a r a d z e $	default	dog
ABAGA-22-1		ABAGA	22	sinamai	sinamai	s i n ɐ m ɐ i		13		false	^ s i n a m a i $	default	louse
ABAGA-23-1		ABAGA	23	yafade	yafade	j ɐ f ɐ d e		13		false	^ y a f a d e $	default	tree
ABAGA-24-1		ABAGA	24	seekeera7ai	seekeera7ai	s e e k e e r ɐ ʔ ɐ i		13		false	^ s e e k e e r a 7 a i $	default	seed
ABAGA-25-1		ABAGA	25	azaga7e	azaga7e	ɐ z ɐ g ɐ ʔ e		13		false	^ a z a g a 7 e $	default	leaf
ABAGA-26-1		ABAGA	26	nofidi	nofidi	n o f i d i		13		false	^ n o f i d i $	default	root
ABAGA-27-1		ABAGA	27	uguriza7ai	uguriza7ai	u g u r i z ɐ ʔ ɐ i		13		false	^ u g u r i z a 7 a i $	default	bark
ABAGA-28-1		ABAGA	28	numufade	numufade	n u m u f ɐ d e		13		false	^ n u m u f a d e $	default	skin
ABAGA-29-1		ABAGA	29	nakofadee	nakofadee	n ɐ k o f ɐ d e e		13		false	^ n a k o f a d e e $	default	flesh
ABAGA-30-1		ABAGA	30	narede	narede	n ɐ r e d e		13		false	^ n a r e d e $	default	blood
ABAGA-31-1		ABAGA	31	feferintaze	feferintaze	f e f e r i n t ɐ z e		13		false	^ f e f e r i n t a z e $	default	bone
ABAGA-32-1		ABAGA	32	kage7ai	kage7ai	k ɐ g e ʔ ɐ i		13		false	^ k a g e 7 a i $	default	grease
ABAGA-33-1		ABAGA	33	mamura7ai	mamura7ai	m ɐ m u r ɐ ʔ ɐ i		13		false	^ m a m u r a 7 a i $	default	egg
ABAGA-35-1		ABAGA	35	asogonta7e	asogonta7e	ɐ s o g o n t ɐ ʔ e		13		false	^ a s o g o n t a 7 e $	default	tail
ABAGA-36-1		ABAGA	36	namazoka7e	namazoka7e	n ɐ m ɐ z o k ɐ ʔ e		13		false	^ n a m a z o k a 7 e $	default	feather
ABAGA-37-1		ABAGA	37	azoka7e	azoka7e	ɐ z o k ɐ ʔ e		13		false	^ a z o k a 7 e $	default	hair
ABAGA-38-1		ABAGA	38	nekenopai	nekenopai	n e k e n o p ɐ i		13		false	^ n e k e n o p a i $	default	head
ABAGA-39-1		ABAGA	39	nagasare	nagasare	n ɐ g ɐ s ɐ r e		13		false	^ n a g a s a r e $	default	ear
ABAGA-40-1		ABAGA	40	nugunai	nugunai	n u g u n ɐ i		13		false	^ n u g u n a i $	default	eye
ABAGA-41-1		ABAGA	41	anogofa7	anogofa7	ɐ n o g o f ɐ ʔ		13		false	^ a n o g o f a 7 $	default	nose
ABAGA-42-1		ABAGA	42	nebedai	nebedai	n e b e d ɐ i		13		false	^ n e b e d a i $	default	mouth
ABAGA-43-1		ABAGA	43	nebetai	nebetai	n e b e t ɐ i		13		false	^ n e b e t a i $	default	tooth
ABAGA-44-1		ABAGA	44	nege funanige	nege funanige	n e g e + f u n ɐ n i g e		13		false	^ n e g e + f u n a n i g e $	default	tongue
ABAGA-45-1		ABAGA	45	agiNko7ai	agiNko7ai	ɐ g i ŋ k o ʔ ɐ i		13		false	^ a g i N k o 7 a i $	default	claw
ABAGA-46-1		ABAGA	46	nigitanize	nigitanize	n i g i t ɐ n i z e		13		false	^ n i g i t a n i z e $	default	foot
ABAGA-47-1		ABAGA	47	nigidanize	nigidanize	n i g i d ɐ n i z e		13		false	^ n i g i d a n i z e $	default	knee
ABAGA-48-1		ABAGA	48	needanai	needanai	n e e d ɐ n ɐ i		13		false	^ n e e d a n a i $	default	hand
ABAGA-49-1		ABAGA	49	niripade	niripade	n i r i p ɐ d e		13		false	^ n i r i p a d e $	default	belly
ABAGA-50-1		ABAGA	50	nikinupage	nikinupage	n i k i n u p ɐ g e		13		false	^ n i k i n u p a g e $	default	neck
ABAGA-51-1		ABAGA	51	amitee	amitee	ɐ m i t e e		13		false	^ a m i t e e $	default	breast
ABAGA-52-1		ABAGA	52	nusumidai	nusumidai	n u s u m i d ɐ i		13		false	^ n u s u m i d a i $	default	heart
ABAGA-53-1		ABAGA	53	nirimpai	nirimpai	n i r i m p ɐ i		13		false	^ n i r i m p a i $	default	liver
ABAGA-55-1		ABAGA	55	besi nenai	besi nenai	b e s i + n e n ɐ i		13		false	^ b e s i + n e n a i $	default	eat
ABAGA-57-1		ABAGA	57	besi lukao	besi lukao	b e s i + l u k ɐ o		13		false	^ b e s i + l u k a o $	default	see
ABAGA-65-1		ABAGA	65	besi nebide	besi nebide	b e s i + n e b i d e		13		false	^ b e s i + n e b i d e $	default	walk
ABAGA-66-1		ABAGA	66	besi zano	besi zano	b e s i + z ɐ n o		13		false	^ b e s i + z a n o $	default	come
ABAGA-67-1		ABAGA	67	bedao	bedao	b e d ɐ o		13		false	^ b e d a o $	default	lie
ABAGA-67-2		ABAGA	67	beda	beda	b e d ɐ		13		false	^ b e d a $	default	lie
ABAGA-68-1		ABAGA	68	besi mera	besi mera	b e s i + m e r ɐ		13		false	^ b e s i + m e r a $	default	sit
ABAGA-69-1		ABAGA	69	otao	otao	o t ɐ o		13		false	^ o t a o $	default	stand
ABAGA-70-1		ABAGA	70	besi amo	besi amo	b e s i + ɐ m o		13		false	^ b e s i + a m o $	default	give
ABAGA-72-1		ABAGA	72	tekenentai	tekenentai	t e k e n e n t ɐ i		13		false	^ t e k e n e n t a i $	default	sun
ABAGA-73-1		ABAGA	73	ikenai	ikenai	i k e n ɐ i		13		false	^ i k e n a i $	default	moon
ABAGA-74-1		ABAGA	74	ikenanintai	ikenanintai	i k e n ɐ n i n t ɐ i		13		false	^ i k e n a n i n t a i $	default	star
ABAGA-75-1		ABAGA	75	rinai	rinai	r i n ɐ i		13		false	^ r i n a i $	default	water
ABAGA-76-1		ABAGA	76	kofai	kofai	k o f ɐ i		13		false	^ k o f a i $	default	rain
ABAGA-77-1		ABAGA	77	korumpai	korumpai	k o r u m p ɐ i		13		false	^ k o r u m p a i $	default	stone
ABAGA-79-1		ABAGA	79	okerefai	okerefai	o k e r e f ɐ i		13		false	^ o k e r e f a i $	default	earth
ABAGA-80-1		ABAGA	80	monave7ne	monave7ne	m o n ɐ v e ʔ n e		13		false	^ m o n a v e 7 n e $	default	cloud
ABAGA-81-1		ABAGA	81	anta intai	anta intai	ɐ n t ɐ + i n t ɐ i		13		false	^ a n t a + i n t a i $	default	smoke
ABAGA-82-1		ABAGA	82	antadee	antadee	ɐ n t ɐ d e e		13		false	^ a n t a d e e $	default	fire
ABAGA-83-1		ABAGA	83	anta miri7ai	anta miri7ai	ɐ n t ɐ + m i r i ʔ ɐ i		13		false	^ a n t a + m i r i 7 a i $	default	ash
ABAGA-85-1		ABAGA	85	kampotee	kampotee	k ɐ m p o t e e		13		false	^ k a m p o t e e $	default	path
ABAGA-86-1		ABAGA	86	agonai	agonai	ɐ g o n ɐ i		13		false	^ a g o n a i $	default	mountain
ABAGA-92-1		ABAGA	92	parenkai	parenkai	p ɐ r e n k ɐ i		13		false	^ p a r e n k a i $	default	night
ABAGA-100-1		ABAGA	100	kegarekugurokaze	kegarekugurokaze	k e g ɐ r e k u g u r o k ɐ z e		13		false	^ k e g a r e k u g u r o k a z e $	default	name
ABANYOM-11-1		ABANYOM	11	nj3r3N	nj3r3N	n dʒ ə r ə ŋ		14		false	^ n j 3 r 3 N $	default	one
ABANYOM-12-1		ABANYOM	12	b3bal	b3bal	b ə b ɐ l		14		false	^ b 3 b a l $	default	two
ABANYOM-16-1		ABANYOM	16	kal	kal	k ɐ l		14		false	^ k a l $	default	woman
ABANYOM-16-2		ABANYOM	16	aba	aba	ɐ b ɐ		14		false	^ a b a $	default	woman
ABANYOM-18-1		ABANYOM	18	nE	nE	n a		14		false	^ n E $	default	person
ABANYOM-19-1		ABANYOM	19	ri	ri	r i		14		false	^ r i $	default	fish
ABANYOM-20-1		ABANYOM	20	5amfor	5amfor	ɲ ɐ m f o r		14		false	^ 5 a m f o r $	default	bird
ABANYOM-21-1		ABANYOM	21	go	go	g o		14		false	^ g o $	default	dog
ABANYOM-22-1		ABANYOM	22	bol	bol	b o l		14		false	^ b o l $	default	louse
ABANYOM-23-1		ABANYOM	23	te	te	t e		14		false	^ t e $	default	tree
ABANYOM-24-1		ABANYOM	24	mug	mug	m u g		14		false	^ m u g $	default	seed
ABANYOM-25-1		ABANYOM	25	5an	5an	ɲ ɐ n		14		false	^ 5 a n $	default	leaf
ABANYOM-26-1		ABANYOM	26	dug	dug	d u g		14		false	^ d u g $	default	root
ABANYOM-27-1		ABANYOM	27	kpaga	kpaga	k p ɐ g ɐ		14		false	^ k p a g a $	default	bark
ABANYOM-28-1		ABANYOM	28	go	go	g o		14		false	^ g o $	default	skin
ABANYOM-30-1		ABANYOM	30	loN	loN	l o ŋ		14		false	^ l o N $	default	blood
ABANYOM-31-1		ABANYOM	31	kub	kub	k u b		14		false	^ k u b $	default	bone
ABANYOM-32-1		ABANYOM	32	fom	fom	f o m		14		false	^ f o m $	default	grease
ABANYOM-33-1		ABANYOM	33	ji	ji	dʒ i		14		false	^ j i $	default	egg
ABANYOM-34-1		ABANYOM	34	taN	taN	t ɐ ŋ		14		false	^ t a N $	default	horn
ABANYOM-35-1		ABANYOM	35	kel	kel	k e l		14		false	^ k e l $	default	tail
ABANYOM-36-1		ABANYOM	36	for	for	f o r		14		false	^ f o r $	default	feather
ABANYOM-37-1		ABANYOM	37	5u	5u	ɲ u		14		false	^ 5 u $	default	hair
ABANYOM-38-1		ABANYOM	38	si	si	s i		14		false	^ s i $	default	head
ABANYOM-39-1		ABANYOM	39	toN	toN	t o ŋ		14		false	^ t o N $	default	ear
ABANYOM-40-1		ABANYOM	40	m3r	m3r	m ə r		14		false	^ m 3 r $	default	eye
ABANYOM-41-1		ABANYOM	41	Nmuol	Nmuol	ŋ m u o l		14		false	^ N m u o l $	default	nose
ABANYOM-43-1		ABANYOM	43	m3n	m3n	m ə n		14		false	^ m 3 n $	default	tooth
ABANYOM-44-1		ABANYOM	44	rebe	rebe	r e b e		14		false	^ r e b e $	default	tongue
ABANYOM-47-1		ABANYOM	47	ruN	ruN	r u ŋ		14		false	^ r u N $	default	knee
ABANYOM-49-1		ABANYOM	49	la	la	l ɐ		14		false	^ l a $	default	belly
ABANYOM-50-1		ABANYOM	50	mEl	mEl	m a l		14		false	^ m E l $	default	neck
ABANYOM-51-1		ABANYOM	51	bEl	bEl	b a l		14		false	^ b E l $	default	breast
ABANYOM-52-1		ABANYOM	52	tem	tem	t e m		14		false	^ t e m $	default	heart
ABANYOM-53-1		ABANYOM	53	ghed	ghed	g h e d		14		false	^ g h e d $	default	liver
ABANYOM-54-1		ABANYOM	54	wo	wo	w o		14		false	^ w o $	default	drink
ABANYOM-55-1		ABANYOM	55	li	li	l i		14		false	^ l i $	default	eat
ABANYOM-56-1		ABANYOM	56	lom	lom	l o m		14		false	^ l o m $	default	bite
ABANYOM-57-1		ABANYOM	57	yEn	yEn	j a n		14		false	^ y E n $	default	see
ABANYOM-58-1		ABANYOM	58	yog	yog	j o g		14		false	^ y o g $	default	hear
ABANYOM-59-1		ABANYOM	59	mENE	mENE	m a ŋ a		14		false	^ m E N E $	default	know
ABANYOM-60-1		ABANYOM	60	lal	lal	l ɐ l		14		false	^ l a l $	default	sleep
ABANYOM-61-1		ABANYOM	61	kpo	kpo	k p o		14		false	^ k p o $	default	die
ABANYOM-62-1		ABANYOM	62	yol	yol	j o l		14		false	^ y o l $	default	kill
ABANYOM-63-1		ABANYOM	63	5og	5og	ɲ o g		14		false	^ 5 o g $	default	swim
ABANYOM-64-1		ABANYOM	64	fubi	fubi	f u b i		14		false	^ f u b i $	default	fly
ABANYOM-65-1		ABANYOM	65	jEn	jEn	dʒ a n		14		false	^ j E n $	default	walk
ABANYOM-66-1		ABANYOM	66	ba	ba	b ɐ		14		false	^ b a $	default	come
ABANYOM-69-1		ABANYOM	69	yema	yema	j e m ɐ		14		false	^ y e m a $	default	stand
ABANYOM-73-1		ABANYOM	73	NmuE	NmuE	ŋ m u a		14		false	^ N m u E $	default	moon
ABANYOM-75-1		ABANYOM	75	l3b	l3b	l ə b		14		false	^ l 3 b $	default	water
ABANYOM-81-1		ABANYOM	81	tug	tug	t u g		14		false	^ t u g $	default	smoke
ABANYOM-82-1		ABANYOM	82	gon	gon	g o n		14		false	^ g o n $	default	fire
ABANYOM-83-1		ABANYOM	83	toN	toN	t o ŋ		14		false	^ t o N $	default	ash
ABANYOM-84-1		ABANYOM	84	fi	fi	f i		14		false	^ f i $	default	burn
ABANYOM-86-1		ABANYOM	86	woN	woN	w o ŋ		14		false	^ w o N $	default	mountain
ABANYOM-89-1		ABANYOM	89	gog	gog	g o g		14		false	^ g o g $	default	yellow
ABANYOM-92-1		ABANYOM	92	lag3tu	lag3tu	l ɐ g ə t u		14		false	^ l a g 3 t u $	default	night
ABANYOM-99-1		ABANYOM	99	yom	yom	j o m		14		false	^ y o m $	default	dry
ABANYOM-100-1		ABANYOM	100	beN	beN	b e ŋ		14		false	^ b e N $	default	name
ABAR-11-1		ABAR	11	kumu	kumu	k u m u		15		false	^ k u m u $	default	one
ABAR-12-1		ABAR	12	fin	fin	f i n		15		false	^ f i n $	default	two
ABAR-18-1		ABAR	18	uno	uno	u n o		15		false	^ u n o $	default	person
ABAR-19-1		ABAR	19	su	su	s u		15		false	^ s u $	default	fish
ABAR-21-1		ABAR	21	bi	bi	b i		15		false	^ b i $	default	dog
ABAR-22-1		ABAR	22	SiNk~ohogb~oN	SiNk~ohogb~oN	ʃ i ⁿk o h o g b o ŋ		15		false	^ S i Nk~ o h o gb~ o N $	default	louse
ABAR-23-1		ABAR	23	ti	ti	t i		15		false	^ t i $	default	tree
ABAR-25-1		ABAR	25	j3n	j3n	dʒ ə n		15		false	^ j 3 n $	default	leaf
ABAR-28-1		ABAR	28	gobo	gobo	g o b o		15		false	^ g o b o $	default	skin
ABAR-30-1		ABAR	30	3nSy$3m	3nSy$3m	ə n ʃ j ə m		15		false	^ 3 n S y $ 3 m $	default	blood
ABAR-31-1		ABAR	31	kafo	kafo	k ɐ f o		15		false	^ k a f o $	default	bone
ABAR-34-1		ABAR	34	kp~aha	kp~aha	kp ɐ h ɐ		15		false	^ kp~ a h a $	default	horn
ABAR-39-1		ABAR	39	toNo	toNo	t o ŋ o		15		false	^ t o N o $	default	ear
ABAR-40-1		ABAR	40	cihi	cihi	ts i h i		15		false	^ c i h i $	default	eye
ABAR-41-1		ABAR	41	ny~3N	ny~3N	nʲ ə ŋ		15		false	^ ny~ 3 N $	default	nose
ABAR-41-2		ABAR	41	53N	53N	ɲ ə ŋ		15		false	^ 5 3 N $	default	nose
ABAR-43-1		ABAR	43	c3n	c3n	ts ə n		15		false	^ c 3 n $	default	tooth
ABAR-44-1		ABAR	44	lam	lam	l ɐ m		15		false	^ l a m $	default	tongue
ABAR-48-1		ABAR	48	can	can	ts ɐ n		15		false	^ c a n $	default	hand
ABAR-51-1		ABAR	51	b3n	b3n	b ə n		15		false	^ b 3 n $	default	breast
ABAR-54-1		ABAR	54	mu	mu	m u		15		false	^ m u $	default	drink
ABAR-57-1		ABAR	57	caN	caN	ts ɐ ŋ		15		false	^ c a N $	default	see
ABAR-58-1		ABAR	58	No	No	ŋ o		15		false	^ N o $	default	hear
ABAR-61-1		ABAR	61	ph~i	ph~i	pʰ i		15		false	^ ph~ i $	default	die
ABAR-66-1		ABAR	66	th~i	th~i	tʰ i		15		false	^ th~ i $	default	come
ABAR-72-1		ABAR	72	uwaha	uwaha	u w ɐ h ɐ		15		false	^ u w a h a $	default	sun
ABAR-75-1		ABAR	75	any~a	any~a	ɐ nʲ ɐ		15		false	^ a ny~ a $	default	water
ABAR-75-2		ABAR	75	a5a	a5a	ɐ ɲ ɐ		15		false	^ a 5 a $	default	water
ABAR-82-1		ABAR	82	goho	goho	g o h o		15		false	^ g o h o $	default	fire
ABAR-85-1		ABAR	85	can	can	ts ɐ n		15		false	^ c a n $	default	path
ABAR-92-1		ABAR	92	tu	tu	t u		15		false	^ t u $	default	night
ABAR-100-1		ABAR	100	iya	iya	i j ɐ		15		false	^ i y a $	default	name
ABASAKUR-1-1		ABASAKUR	1	NaN	NaN	ŋ ɐ ŋ		16		false	^ N a N $	default	I
ABASAKUR-2-1		ABASAKUR	2	n3N	n3N	n ə ŋ		16		false	^ n 3 N $	default	you
ABASAKUR-3-1		ABASAKUR	3	gag	gag	g ɐ g		16		false	^ g a g $	default	we
ABASAKUR-4-1		ABASAKUR	4	una	una	u n ɐ		16		false	^ u n a $	default	this
ABASAKUR-5-1		ABASAKUR	5	nop	nop	n o p		16		false	^ n o p $	default	that
ABASAKUR-6-1		ABASAKUR	6	moyo	moyo	m o j o		16		false	^ m o y o $	default	who
ABASAKUR-7-1		ABASAKUR	7	mayandEpi	mayandEpi	m ɐ j ɐ n d a p i		16		false	^ m a y a n d E p i $	default	what
ABASAKUR-10-1		ABASAKUR	10	tora	tora	t o r ɐ		16		false	^ t o r a $	default	many
ABASAKUR-11-1		ABASAKUR	11	ut3m3t	ut3m3t	u t ə m ə t		16		false	^ u t 3 m 3 t $	default	one
ABASAKUR-12-1		ABASAKUR	12	arasa	arasa	ɐ r ɐ s ɐ		16		false	^ a r a s a $	default	two
ABASAKUR-13-1		ABASAKUR	13	epap	epap	e p ɐ p		16		false	^ e p a p $	default	big
ABASAKUR-14-1		ABASAKUR	14	karagoro	karagoro	k ɐ r ɐ g o r o		16		false	^ k a r a g o r o $	default	long
ABASAKUR-15-1		ABASAKUR	15	usuka	usuka	u s u k ɐ		16		false	^ u s u k a $	default	small
ABASAKUR-16-1		ABASAKUR	16	matama	matama	m ɐ t ɐ m ɐ		16		false	^ m a t a m a $	default	woman
ABASAKUR-17-1		ABASAKUR	17	umata	umata	u m ɐ t ɐ		16		false	^ u m a t a $	default	man
ABASAKUR-18-1		ABASAKUR	18	umata	umata	u m ɐ t ɐ	man	16		false	^ u m a t a $	default	person
ABASAKUR-19-1		ABASAKUR	19	ara kasua	ara kasua	ɐ r ɐ + k ɐ s u ɐ		16		false	^ a r a + k a s u a $	default	fish
ABASAKUR-20-1		ABASAKUR	20	nopo	nopo	n o p o		16		false	^ n o p o $	default	bird
ABASAKUR-21-1		ABASAKUR	21	iko	iko	i k o		16		false	^ i k o $	default	dog
ABASAKUR-22-1		ABASAKUR	22	kuN	kuN	k u ŋ		16		false	^ k u N $	default	louse
ABASAKUR-23-1		ABASAKUR	23	n3m	n3m	n ə m		16		false	^ n 3 m $	default	tree
ABASAKUR-26-1		ABASAKUR	26	wail	wail	w ɐ i l		16		false	^ w a i l $	default	root
ABASAKUR-26-2		ABASAKUR	26	wagir	wagir	w ɐ g i r		16		false	^ w a g i r $	default	root
ABASAKUR-28-1		ABASAKUR	28	gugu	gugu	g u g u		16		false	^ g u g u $	default	skin
ABASAKUR-29-1		ABASAKUR	29	iwaN	iwaN	i w ɐ ŋ		16		false	^ i w a N $	default	flesh
ABASAKUR-30-1		ABASAKUR	30	k3njira	k3njira	k ə n dʒ i r ɐ		16		false	^ k 3 n j i r a $	default	blood
ABASAKUR-31-1		ABASAKUR	31	oto	oto	o t o		16		false	^ o t o $	default	bone
ABASAKUR-33-1		ABASAKUR	33	no	no	n o		16		false	^ n o $	default	egg
ABASAKUR-35-1		ABASAKUR	35	iarot	iarot	i ɐ r o t		16		false	^ i a r o t $	default	tail
ABASAKUR-37-1		ABASAKUR	37	m3k	m3k	m ə k		16		false	^ m 3 k $	default	hair
ABASAKUR-38-1		ABASAKUR	38	kotokwar	kotokwar	k o t o k w ɐ r		16		false	^ k o t o k w a r $	default	head
ABASAKUR-39-1		ABASAKUR	39	piga	piga	p i g ɐ		16		false	^ p i g a $	default	ear
ABASAKUR-40-1		ABASAKUR	40	musak	musak	m u s ɐ k		16		false	^ m u s a k $	default	eye
ABASAKUR-41-1		ABASAKUR	41	masapE	masapE	m ɐ s ɐ p a		16		false	^ m a s a p E $	default	nose
ABASAKUR-42-1		ABASAKUR	42	n3ka pasar	n3ka pasar	n ə k ɐ + p ɐ s ɐ r		16		false	^ n 3 k a + p a s a r $	default	mouth
ABASAKUR-43-1		ABASAKUR	43	n3k	n3k	n ə k		16		false	^ n 3 k $	default	tooth
ABASAKUR-44-1		ABASAKUR	44	yawEs	yawEs	j ɐ w a s		16		false	^ y a w E s $	default	tongue
ABASAKUR-45-1		ABASAKUR	45	opas	opas	o p ɐ s		16		false	^ o p a s $	default	claw
ABASAKUR-45-2		ABASAKUR	45	t3p3r	t3p3r	t ə p ə r		16		false	^ t 3 p 3 r $	default	claw
ABASAKUR-46-1		ABASAKUR	46	t3k	t3k	t ə k	leg	16		false	^ t 3 k $	default	foot
ABASAKUR-47-1		ABASAKUR	47	muku	muku	m u k u		16		false	^ m u k u $	default	knee
ABASAKUR-48-1		ABASAKUR	48	kotokw~ar	kotokw~ar	k o t o kʷ ɐ r		16		false	^ k o t o kw~ a r $	default	hand
ABASAKUR-49-1		ABASAKUR	49	no	no	n o		16		false	^ n o $	default	belly
ABASAKUR-50-1		ABASAKUR	50	mutupE	mutupE	m u t u p a		16		false	^ m u t u p E $	default	neck
ABASAKUR-51-1		ABASAKUR	51	mEN	mEN	m a ŋ		16		false	^ m E N $	default	breast
ABASAKUR-52-1		ABASAKUR	52	pEmEmak	pEmEmak	p a m a m ɐ k		16		false	^ p E m E m a k $	default	heart
ABASAKUR-53-1		ABASAKUR	53	kama5i5i	kama5i5i	k ɐ m ɐ ɲ i ɲ i		16		false	^ k a m a 5 i 5 i $	default	liver
ABASAKUR-55-1		ABASAKUR	55	5i	5i	ɲ i		16		false	^ 5 i $	default	eat
ABASAKUR-56-1		ABASAKUR	56	kukuma	kukuma	k u k u m ɐ		16		false	^ k u k u m a $	default	bite
ABASAKUR-57-1		ABASAKUR	57	k3ga	k3ga	k ə g ɐ		16		false	^ k 3 g a $	default	see
ABASAKUR-58-1		ABASAKUR	58	migimat	migimat	m i g i m ɐ t		16		false	^ m i g i m a t $	default	hear
ABASAKUR-60-1		ABASAKUR	60	nama	nama	n ɐ m ɐ		16		false	^ n a m a $	default	sleep
ABASAKUR-61-1		ABASAKUR	61	muy	muy	m u j		16		false	^ m u y $	default	die
ABASAKUR-62-1		ABASAKUR	62	mundapi	mundapi	m u n d ɐ p i		16		false	^ m u n d a p i $	default	kill
ABASAKUR-64-1		ABASAKUR	64	buNa ya	buNa ya	b u ŋ ɐ + j ɐ		16		false	^ b u N a + y a $	default	fly
ABASAKUR-66-1		ABASAKUR	66	t3pi	t3pi	t ə p i		16		false	^ t 3 p i $	default	come
ABASAKUR-66-2		ABASAKUR	66	iripi	iripi	i r i p i		16		false	^ i r i p i $	default	come
ABASAKUR-68-1		ABASAKUR	68	puku	puku	p u k u		16		false	^ p u k u $	default	sit
ABASAKUR-69-1		ABASAKUR	69	asa	asa	ɐ s ɐ		16		false	^ a s a $	default	stand
ABASAKUR-70-1		ABASAKUR	70	uga	uga	u g ɐ		16		false	^ u g a $	default	give
ABASAKUR-71-1		ABASAKUR	71	t3ga	t3ga	t ə g ɐ		16		false	^ t 3 g a $	default	say
ABASAKUR-72-1		ABASAKUR	72	mara	mara	m ɐ r ɐ		16		false	^ m a r a $	default	sun
ABASAKUR-73-1		ABASAKUR	73	EN3r	EN3r	a ŋ ə r		16		false	^ E N 3 r $	default	moon
ABASAKUR-74-1		ABASAKUR	74	koyaN	koyaN	k o j ɐ ŋ		16		false	^ k o y a N $	default	star
ABASAKUR-75-1		ABASAKUR	75	y3k	y3k	j ə k		16		false	^ y 3 k $	default	water
ABASAKUR-76-1		ABASAKUR	76	eta	eta	e t ɐ		16		false	^ e t a $	default	rain
ABASAKUR-77-1		ABASAKUR	77	mopuya	mopuya	m o p u j ɐ		16		false	^ m o p u y a $	default	stone
ABASAKUR-78-1		ABASAKUR	78	EwEwEla	EwEwEla	a w a w a l ɐ		16		false	^ E w E w E l a $	default	sand
ABASAKUR-79-1		ABASAKUR	79	popar	popar	p o p ɐ r		16		false	^ p o p a r $	default	earth
ABASAKUR-80-1		ABASAKUR	80	t3p3ra	t3p3ra	t ə p ə r ɐ		16		false	^ t 3 p 3 r a $	default	cloud
ABASAKUR-81-1		ABASAKUR	81	ko	ko	k o		16		false	^ k o $	default	smoke
ABASAKUR-82-1		ABASAKUR	82	mutu	mutu	m u t u		16		false	^ m u t u $	default	fire
ABASAKUR-83-1		ABASAKUR	83	mia	mia	m i ɐ		16		false	^ m i a $	default	ash
ABASAKUR-84-1		ABASAKUR	84	og	og	o g		16		false	^ o g $	default	burn
ABASAKUR-85-1		ABASAKUR	85	wE	wE	w a		16		false	^ w E $	default	path
ABASAKUR-86-1		ABASAKUR	86	ikam	ikam	i k ɐ m		16		false	^ i k a m $	default	mountain
ABASAKUR-87-1		ABASAKUR	87	ikum3t	ikum3t	i k u m ə t		16		false	^ i k u m 3 t $	default	red
ABASAKUR-89-1		ABASAKUR	89	kogaN	kogaN	k o g ɐ ŋ		16		false	^ k o g a N $	default	yellow
ABASAKUR-90-1		ABASAKUR	90	oya	oya	o j ɐ		16		false	^ o y a $	default	white
ABASAKUR-91-1		ABASAKUR	91	kiriN	kiriN	k i r i ŋ		16		false	^ k i r i N $	default	black
ABASAKUR-92-1		ABASAKUR	92	kaniNga	kaniNga	k ɐ n i ŋ g ɐ		16		false	^ k a n i N g a $	default	night
ABASAKUR-93-1		ABASAKUR	93	pabat	pabat	p ɐ b ɐ t		16		false	^ p a b a t $	default	hot
ABASAKUR-93-2		ABASAKUR	93	kouwa	kouwa	k o u w ɐ		16		false	^ k o u w a $	default	hot
ABASAKUR-94-1		ABASAKUR	94	kigiba	kigiba	k i g i b ɐ		16		false	^ k i g i b a $	default	cold
ABASAKUR-95-1		ABASAKUR	95	iri	iri	i r i		16		false	^ i r i $	default	full
ABASAKUR-96-1		ABASAKUR	96	su3d	su3d	s u ə d		16		false	^ s u 3 d $	default	new
ABASAKUR-96-2		ABASAKUR	96	em	em	e m		16		false	^ e m $	default	new
ABASAKUR-97-1		ABASAKUR	97	parE	parE	p ɐ r a		16		false	^ p a r E $	default	good
ABASAKUR-99-1		ABASAKUR	99	naga	naga	n ɐ g ɐ		16		false	^ n a g a $	default	dry
ABASAKUR-100-1		ABASAKUR	100	mu5i	mu5i	m u ɲ i		16		false	^ m u 5 i $	default	name
ABAU-1-1		ABAU	1	hakwe	hakwe	h ɐ k w e		17		false	^ h a k w e $	default	I
ABAU-2-1		ABAU	2	hunkwe	hunkwe	h u n k w e		17		false	^ h u n k w e $	default	you
ABAU-3-1		ABAU	3	hlom	hlom	h l o m		17		false	^ h l o m $	default	we
ABAU-11-1		ABAU	11	plin	plin	p l i n		17		false	^ p l i n $	default	one
ABAU-11-2		ABAU	11	mon	mon	m o n		17		false	^ m o n $	default	one
ABAU-12-1		ABAU	12	pileis	pileis	p i l e i s		17		false	^ p i l e i s $	default	two
ABAU-19-1		ABAU	19	nom	nom	n o m		17		false	^ n o m $	default	fish
ABAU-21-1		ABAU	21	nwoh	nwoh	n w o h		17		false	^ n w o h $	default	dog
ABAU-22-1		ABAU	22	a	a	ɐ		17		false	^ a $	default	louse
ABAU-23-1		ABAU	23	nop	nop	n o p		17		false	^ n o p $	default	tree
ABAU-25-1		ABAU	25	ma	ma	m ɐ		17		false	^ m a $	default	leaf
ABAU-28-1		ABAU	28	ouhi	ouhi	o u h i		17		false	^ o u h i $	default	skin
ABAU-30-1		ABAU	30	5oh	5oh	ɲ o h		17		false	^ 5 o h $	default	blood
ABAU-31-1		ABAU	31	i	i	i		17		false	^ i $	default	bone
ABAU-40-1		ABAU	40	nene	nene	n e n e		17		false	^ n e n e $	default	eye
ABAU-41-1		ABAU	41	kasau	kasau	k ɐ s ɐ u		17		false	^ k a s a u $	default	nose
ABAU-44-1		ABAU	44	sanE	sanE	s ɐ n a		17		false	^ s a n E $	default	tongue
ABAU-48-1		ABAU	48	iha	iha	i h ɐ		17		false	^ i h a $	default	hand
ABAU-57-1		ABAU	57	ila	ila	i l ɐ		17		false	^ i l a $	default	see
ABAU-58-1		ABAU	58	unwak	unwak	u n w ɐ k		17		false	^ u n w a k $	default	hear
ABAU-66-1		ABAU	66	tE	tE	t a		17		false	^ t E $	default	come
ABAU-72-1		ABAU	72	ei	ei	e i		17		false	^ e i $	default	sun
ABAU-75-1		ABAU	75	hu	hu	h u		17		false	^ h u $	default	water
ABAU-82-1		ABAU	82	ya	ya	j ɐ		17		false	^ y a $	default	fire
ABAU-86-1		ABAU	86	mtnu	mtnu	m t n u		17		false	^ m t n u $	default	mountain
ABAU-92-1		ABAU	92	nal	nal	n ɐ l		17		false	^ n a l $	default	night
ABAU-100-1		ABAU	100	utu	utu	u t u		17		false	^ u t u $	default	name
ABAU_2-1-1		ABAU_2	1	ha	ha	h ɐ		18		false	^ h a $	default	I
ABAU_2-2-1		ABAU_2	2	hwon	hwon	h w o n		18		false	^ h w o n $	default	you
ABAU_2-3-1		ABAU_2	3	hron	hron	h r o n		18		false	^ h r o n $	default	we
ABAU_2-11-1		ABAU_2	11	eyn	eyn	e j n		18		false	^ e y n $	default	one
ABAU_2-11-2		ABAU_2	11	mon	mon	m o n		18		false	^ m o n $	default	one
ABAU_2-12-1		ABAU_2	12	eys	eys	e j s		18		false	^ e y s $	default	two
ABAU_2-12-2		ABAU_2	12	reys	reys	r e j s		18		false	^ r e y s $	default	two
ABAU_2-18-1		ABAU_2	18	uwrsaney	uwrsaney	u w r s ɐ n e j		18		false	^ u w r s a n e y $	default	person
ABAU_2-19-1		ABAU_2	19	ai	ai	ɐ i		18		false	^ a i $	default	fish
ABAU_2-21-1		ABAU_2	21	nwoh	nwoh	n w o h		18		false	^ n w o h $	default	dog
ABAU_2-23-1		ABAU_2	23	now	now	n o w		18		false	^ n o w $	default	tree
ABAU_2-25-1		ABAU_2	25	nowma	nowma	n o w m ɐ		18		false	^ n o w m a $	default	leaf
ABAU_2-28-1		ABAU_2	28	ohi	ohi	o h i		18		false	^ o h i $	default	skin
ABAU_2-30-1		ABAU_2	30	nioh	nioh	n i o h		18		false	^ n i o h $	default	blood
ABAU_2-31-1		ABAU_2	31	oiow	oiow	o i o w		18		false	^ o i o w $	default	bone
ABAU_2-31-2		ABAU_2	31	i	i	i		18		false	^ i $	default	bone
ABAU_2-39-1		ABAU_2	39	nweyk	nweyk	n w e j k		18		false	^ n w e y k $	default	ear
ABAU_2-40-1		ABAU_2	40	nene	nene	n e n e		18		false	^ n e n e $	default	eye
ABAU_2-41-1		ABAU_2	41	kasaw	kasaw	k ɐ s ɐ w		18		false	^ k a s a w $	default	nose
ABAU_2-43-1		ABAU_2	43	nays	nays	n ɐ j s		18		false	^ n a y s $	default	tooth
ABAU_2-44-1		ABAU_2	44	sane	sane	s ɐ n e		18		false	^ s a n e $	default	tongue
ABAU_2-48-1		ABAU_2	48	iha	iha	i h ɐ		18		false	^ i h a $	default	hand
ABAU_2-51-1		ABAU_2	51	mu	mu	m u		18		false	^ m u $	default	breast
ABAU_2-54-1		ABAU_2	54	lowswa	lowswa	l o w s w ɐ		18		false	^ l o w s w a $	default	drink
ABAU_2-57-1		ABAU_2	57	lira	lira	l i r ɐ		18		false	^ l i r a $	default	see
ABAU_2-58-1		ABAU_2	58	lonuayk	lonuayk	l o n u ɐ j k		18		false	^ l o n u a y k $	default	hear
ABAU_2-61-1		ABAU_2	61	lokrue	lokrue	l o k r u e		18		false	^ l o k r u e $	default	die
ABAU_2-61-2		ABAU_2	61	kwor	kwor	k w o r		18		false	^ k w o r $	default	die
ABAU_2-66-1		ABAU_2	66	le	le	l e		18		false	^ l e $	default	come
ABAU_2-72-1		ABAU_2	72	ey	ey	e j		18		false	^ e y $	default	sun
ABAU_2-75-1		ABAU_2	75	hu	hu	h u		18		false	^ h u $	default	water
ABAU_2-77-1		ABAU_2	77	mein	mein	m e i n		18		false	^ m e i n $	default	stone
ABAU_2-82-1		ABAU_2	82	yia	yia	j i ɐ		18		false	^ y i a $	default	fire
ABAU_2-85-1		ABAU_2	85	yerki	yerki	j e r k i		18		false	^ y e r k i $	default	path
ABAU_2-86-1		ABAU_2	86	nnmnuw	nnmnuw	n n m n u w		18		false	^ n n m n u w $	default	mountain
ABAU_2-92-1		ABAU_2	92	arawh	arawh	ɐ r ɐ w h		18		false	^ a r a w h $	default	night
ABAU_2-92-2		ABAU_2	92	nayr	nayr	n ɐ j r		18		false	^ n a y r $	default	night
ABAU_2-96-1		ABAU_2	96	iwon	iwon	i w o n		18		false	^ i w o n $	default	new
ABAU_2-100-1		ABAU_2	100	uru	uru	u r u		18		false	^ u r u $	default	name
ABAWIRI-1-1		ABAWIRI	1	a	a	ɐ		19		false	^ a $	default	I
ABAWIRI-2-1		ABAWIRI	2	du	du	d u		19		false	^ d u $	default	you
ABAWIRI-3-1		ABAWIRI	3	e	e	e		19		false	^ e $	default	we
ABAWIRI-4-1		ABAWIRI	4	du	du	d u		19		false	^ d u $	default	this
ABAWIRI-5-1		ABAWIRI	5	bo	bo	b o		19		false	^ b o $	default	that
ABAWIRI-6-1		ABAWIRI	6	biari	biari	b i ɐ r i		19		false	^ b i a r i $	default	who
ABAWIRI-7-1		ABAWIRI	7	biari	biari	b i ɐ r i		19		false	^ b i a r i $	default	what
ABAWIRI-8-1		ABAWIRI	8	yei	yei	j e i		19		false	^ y e i $	default	not
ABAWIRI-9-1		ABAWIRI	9	fukari	fukari	f u k ɐ r i		19		false	^ f u k a r i $	default	all
ABAWIRI-9-2		ABAWIRI	9	fwoje	fwoje	f w o dʒ e		19		false	^ f w o j e $	default	all
ABAWIRI-10-1		ABAWIRI	10	dyurou	dyurou	d j u r o u		19		false	^ d y u r o u $	default	many
ABAWIRI-11-1		ABAWIRI	11	kiai	kiai	k i ɐ i		19		false	^ k i a i $	default	one
ABAWIRI-12-1		ABAWIRI	12	ta	ta	t ɐ		19		false	^ t a $	default	two
ABAWIRI-13-1		ABAWIRI	13	rou	rou	r o u		19		false	^ r o u $	default	big
ABAWIRI-14-1		ABAWIRI	14	froku	froku	f r o k u		19		false	^ f r o k u $	default	long
ABAWIRI-15-1		ABAWIRI	15	kesai	kesai	k e s ɐ i		19		false	^ k e s a i $	default	small
ABAWIRI-16-1		ABAWIRI	16	oru	oru	o r u		19		false	^ o r u $	default	woman
ABAWIRI-17-1		ABAWIRI	17	du	du	d u		19		false	^ d u $	default	man
ABAWIRI-18-1		ABAWIRI	18	dyi	dyi	d j i		19		false	^ d y i $	default	person
ABAWIRI-20-1		ABAWIRI	20	duke	duke	d u k e		19		false	^ d u k e $	default	bird
ABAWIRI-21-1		ABAWIRI	21	die	die	d i e		19		false	^ d i e $	default	dog
ABAWIRI-23-1		ABAWIRI	23	yrE	yrE	j r a		19		false	^ y r E $	default	tree
ABAWIRI-25-1		ABAWIRI	25	yurobi	yurobi	j u r o b i		19		false	^ y u r o b i $	default	leaf
ABAWIRI-28-1		ABAWIRI	28	gujekare	gujekare	g u dʒ e k ɐ r e		19		false	^ g u j e k a r e $	default	skin
ABAWIRI-29-1		ABAWIRI	29	uori	uori	u o r i		19		false	^ u o r i $	default	flesh
ABAWIRI-31-1		ABAWIRI	31	kre	kre	k r e		19		false	^ k r e $	default	bone
ABAWIRI-33-1		ABAWIRI	33	ku	ku	k u		19		false	^ k u $	default	egg
ABAWIRI-35-1		ABAWIRI	35	wei	wei	w e i		19		false	^ w e i $	default	tail
ABAWIRI-36-1		ABAWIRI	36	gwai	gwai	g w ɐ i		19		false	^ g w a i $	default	feather
ABAWIRI-37-1		ABAWIRI	37	tori	tori	t o r i		19		false	^ t o r i $	default	hair
ABAWIRI-38-1		ABAWIRI	38	tokwre	tokwre	t o k w r e		19		false	^ t o k w r e $	default	head
ABAWIRI-39-1		ABAWIRI	39	gwaku	gwaku	g w ɐ k u		19		false	^ g w a k u $	default	ear
ABAWIRI-40-1		ABAWIRI	40	aryu	aryu	ɐ r j u		19		false	^ a r y u $	default	eye
ABAWIRI-41-1		ABAWIRI	41	gwebi	gwebi	g w e b i		19		false	^ g w e b i $	default	nose
ABAWIRI-42-1		ABAWIRI	42	yabrei	yabrei	j ɐ b r e i		19		false	^ y a b r e i $	default	mouth
ABAWIRI-43-1		ABAWIRI	43	wei	wei	w e i		19		false	^ w e i $	default	tooth
ABAWIRI-46-1		ABAWIRI	46	rakre	rakre	r ɐ k r e		19		false	^ r a k r e $	default	foot
ABAWIRI-47-1		ABAWIRI	47	eija	eija	e i dʒ ɐ		19		false	^ e i j a $	default	knee
ABAWIRI-48-1		ABAWIRI	48	worikre	worikre	w o r i k r e		19		false	^ w o r i k r e $	default	hand
ABAWIRI-49-1		ABAWIRI	49	woru	woru	w o r u		19		false	^ w o r u $	default	belly
ABAWIRI-50-1		ABAWIRI	50	rakai	rakai	r ɐ k ɐ i		19		false	^ r a k a i $	default	neck
ABAWIRI-52-1		ABAWIRI	52	kweyo	kweyo	k w e j o		19		false	^ k w e y o $	default	heart
ABAWIRI-53-1		ABAWIRI	53	kweyo	kweyo	k w e j o		19		false	^ k w e y o $	default	liver
ABAWIRI-54-1		ABAWIRI	54	for	for	f o r		19		false	^ f o r $	default	drink
ABAWIRI-55-1		ABAWIRI	55	di	di	d i		19		false	^ d i $	default	eat
ABAWIRI-56-1		ABAWIRI	56	bijer	bijer	b i dʒ e r		19		false	^ b i j e r $	default	bite
ABAWIRI-57-1		ABAWIRI	57	abro	abro	ɐ b r o		19		false	^ a b r o $	default	see
ABAWIRI-58-1		ABAWIRI	58	ate	ate	ɐ t e		19		false	^ a t e $	default	hear
ABAWIRI-59-1		ABAWIRI	59	afre	afre	ɐ f r e		19		false	^ a f r e $	default	know
ABAWIRI-60-1		ABAWIRI	60	tiro	tiro	t i r o		19		false	^ t i r o $	default	sleep
ABAWIRI-61-1		ABAWIRI	61	trebar	trebar	t r e b ɐ r		19		false	^ t r e b a r $	default	die
ABAWIRI-62-1		ABAWIRI	62	bowe	bowe	b o w e		19		false	^ b o w e $	default	kill
ABAWIRI-63-1		ABAWIRI	63	trar	trar	t r ɐ r		19		false	^ t r a r $	default	swim
ABAWIRI-66-1		ABAWIRI	66	tor	tor	t o r		19		false	^ t o r $	default	come
ABAWIRI-67-1		ABAWIRI	67	deryu	deryu	d e r j u		19		false	^ d e r y u $	default	lie
ABAWIRI-68-1		ABAWIRI	68	bworyu	bworyu	b w o r j u		19		false	^ b w o r y u $	default	sit
ABAWIRI-69-1		ABAWIRI	69	ta	ta	t ɐ		19		false	^ t a $	default	stand
ABAWIRI-69-2		ABAWIRI	69	oiror	oiror	o i r o r		19		false	^ o i r o r $	default	stand
ABAWIRI-69-3		ABAWIRI	69	yuta	yuta	j u t ɐ		19		false	^ y u t a $	default	stand
ABAWIRI-70-1		ABAWIRI	70	bob	bob	b o b		19		false	^ b o b $	default	give
ABAWIRI-71-1		ABAWIRI	71	bed	bed	b e d		19		false	^ b e d $	default	say
ABAWIRI-73-1		ABAWIRI	73	frare	frare	f r ɐ r e		19		false	^ f r a r e $	default	moon
ABAWIRI-75-1		ABAWIRI	75	die	die	d i e		19		false	^ d i e $	default	water
ABAWIRI-76-1		ABAWIRI	76	du	du	d u		19		false	^ d u $	default	rain
ABAWIRI-77-1		ABAWIRI	77	foi	foi	f o i		19		false	^ f o i $	default	stone
ABAWIRI-79-1		ABAWIRI	79	sori	sori	s o r i		19		false	^ s o r i $	default	earth
ABAWIRI-81-1		ABAWIRI	81	dobe	dobe	d o b e		19		false	^ d o b e $	default	smoke
ABAWIRI-83-1		ABAWIRI	83	regi	regi	r e g i		19		false	^ r e g i $	default	ash
ABAWIRI-84-1		ABAWIRI	84	doyu	doyu	d o j u		19		false	^ d o y u $	default	burn
ABAWIRI-85-1		ABAWIRI	85	eigwre	eigwre	e i g w r e		19		false	^ e i g w r e $	default	path
ABAWIRI-86-1		ABAWIRI	86	fabi	fabi	f ɐ b i		19		false	^ f a b i $	default	mountain
ABAWIRI-87-1		ABAWIRI	87	sorikei	sorikei	s o r i k e i		19		false	^ s o r i k e i $	default	red
ABAWIRI-88-1		ABAWIRI	88	twore	twore	t w o r e		19		false	^ t w o r e $	default	green
ABAWIRI-89-1		ABAWIRI	89	gworoyi	gworoyi	g w o r o j i		19		false	^ g w o r o y i $	default	yellow
ABAWIRI-90-1		ABAWIRI	90	turu	turu	t u r u		19		false	^ t u r u $	default	white
ABAWIRI-91-1		ABAWIRI	91	tukare	tukare	t u k ɐ r e		19		false	^ t u k a r e $	default	black
ABAWIRI-92-1		ABAWIRI	92	diru	diru	d i r u		19		false	^ d i r u $	default	night
ABAWIRI-92-2		ABAWIRI	92	koryujou	koryujou	k o r j u dʒ o u		19		false	^ k o r y u j o u $	default	night
ABAWIRI-93-1		ABAWIRI	93	yikare	yikare	j i k ɐ r e		19		false	^ y i k a r e $	default	hot
ABAWIRI-94-1		ABAWIRI	94	try	try	t r j		19		false	^ t r y $	default	cold
ABAWIRI-95-1		ABAWIRI	95	gwarifwei	gwarifwei	g w ɐ r i f w e i		19		false	^ g w a r i f w e i $	default	full
ABAWIRI-96-1		ABAWIRI	96	twore	twore	t w o r e		19		false	^ t w o r e $	default	new
ABAWIRI-97-1		ABAWIRI	97	deria	deria	d e r i ɐ		19		false	^ d e r i a $	default	good
ABAWIRI-99-1		ABAWIRI	99	fwore	fwore	f w o r e		19		false	^ f w o r e $	default	dry
ABAWIRI-99-2		ABAWIRI	99	kare	kare	k ɐ r e		19		false	^ k a r e $	default	dry
ABAWIRI-100-1		ABAWIRI	100	wo	wo	w o		19		false	^ w o $	default	name
ABAZA-1-1		ABAZA	1	sara	sara	s ɐ r ɐ		20		false	^ s a r a $	default	I
ABAZA-2-1		ABAZA	2	w3ra	w3ra	w ə r ɐ		20		false	^ w 3 r a $	default	you
ABAZA-2-2		ABAZA	2	bara	bara	b ɐ r ɐ		20		false	^ b a r a $	default	you
ABAZA-3-1		ABAZA	3	Sw~ara	Sw~ara	ʃʷ ɐ r ɐ		20		false	^ Sw~ a r a $	default	we
ABAZA-11-1		ABAZA	11	zak"3	zak"3	z ɐ kʼ ə		20		false	^ z a k" 3 $	default	one
ABAZA-12-1		ABAZA	12	Xw~ba	Xw~ba	χʷ b ɐ		20		false	^ Xw~ b a $	default	two
ABAZA-18-1		ABAZA	18	Xw~3Cw"y$Xw~3s	Xw~3Cw"y$Xw~3s	χʷ ə tʃ w’ j χʷ ə s		20		false	^ Xw~ 3 C w" y $ Xw~ 3 s $	default	person
ABAZA-19-1		ABAZA	19	pslaCw~a	pslaCw~a	p s l ɐ tʃʷ ɐ		20		false	^ p s l a Cw~ a $	default	fish
ABAZA-21-1		ABAZA	21	la	la	l ɐ		20		false	^ l a $	default	dog
ABAZA-22-1		ABAZA	22	c"a	c"a	tsʼ ɐ		20		false	^ c" a $	default	louse
ABAZA-23-1		ABAZA	23	c"la	c"la	tsʼ l ɐ		20		false	^ c" l a $	default	tree
ABAZA-25-1		ABAZA	25	bxy~3	bxy~3	b xʲ ə		20		false	^ b xy~ 3 $	default	leaf
ABAZA-28-1		ABAZA	28	Cw~azy~	Cw~azy~	tʃʷ ɐ zʲ		20		false	^ Cw~ a zy~ $	default	skin
ABAZA-30-1		ABAZA	30	Sy~a	Sy~a	ʃʲ ɐ		20		false	^ Sy~ a $	default	blood
ABAZA-31-1		ABAZA	31	bXw~3	bXw~3	b χʷ ə		20		false	^ b Xw~ 3 $	default	bone
ABAZA-34-1		ABAZA	34	Cw"3Xw~a	Cw"3Xw~a	tʃ w’ ə χʷ ɐ		20		false	^ C w" 3 Xw~ a $	default	horn
ABAZA-39-1		ABAZA	39	l3mha	l3mha	l ə m h ɐ		20		false	^ l 3 m h a $	default	ear
ABAZA-40-1		ABAZA	40	la	la	l ɐ		20		false	^ l a $	default	eye
ABAZA-41-1		ABAZA	41	p3nc"a	p3nc"a	p ə n tsʼ ɐ		20		false	^ p 3 n c" a $	default	nose
ABAZA-43-1		ABAZA	43	p3c	p3c	p ə ts		20		false	^ p 3 c $	default	tooth
ABAZA-44-1		ABAZA	44	bz3	bz3	b z ə		20		false	^ b z 3 $	default	tongue
ABAZA-47-1		ABAZA	47	Sy~amqa	Sy~amqa	ʃʲ ɐ m q ɐ		20		false	^ Sy~ a m q a $	default	knee
ABAZA-48-1		ABAZA	48	nap"3	nap"3	n ɐ pʼ ə		20		false	^ n a p" 3 $	default	hand
ABAZA-48-2		ABAZA	48	maqa	maqa	m ɐ q ɐ		20		false	^ m a q a $	default	hand
ABAZA-51-1		ABAZA	51	gw~Cp3	gw~Cp3	gʷ tʃ p ə		20		false	^ gw~ C p 3 $	default	breast
ABAZA-53-1		ABAZA	53	C"aC"a	C"aC"a	tʃʼ ɐ tʃʼ ɐ		20		false	^ C" a C" a $	default	liver
ABAZA-53-2		ABAZA	53	Cw"a	Cw"a	tʃ w’ ɐ		20		false	^ C w" a $	default	liver
ABAZA-54-1		ABAZA	54	Zw~ra	Zw~ra	ʒʷ r ɐ		20		false	^ Zw~ r a $	default	drink
ABAZA-57-1		ABAZA	57	bara	bara	b ɐ r ɐ		20		false	^ b a r a $	default	see
ABAZA-58-1		ABAZA	58	aXara	aXara	ɐ χ ɐ r ɐ		20		false	^ a X a r a $	default	hear
ABAZA-61-1		ABAZA	61	psra	psra	p s r ɐ		20		false	^ p s r a $	default	die
ABAZA-66-1		ABAZA	66	Xara	Xara	χ ɐ r ɐ		20		false	^ X a r a $	default	come
ABAZA-72-1		ABAZA	72	mara	mara	m ɐ r ɐ		20		false	^ m a r a $	default	sun
ABAZA-74-1		ABAZA	74	ayaCw"a	ayaCw"a	ɐ j ɐ tʃ w’ ɐ		20		false	^ a y a C w" a $	default	star
ABAZA-75-1		ABAZA	75	c3	c3	ts ə		20		false	^ c 3 $	default	water
ABAZA-77-1		ABAZA	77	haqw"3	haqw"3	h ɐ q w’ ə		20		false	^ h a q w" 3 $	default	stone
ABAZA-82-1		ABAZA	82	mca	mca	m ts ɐ		20		false	^ m c a $	default	fire
ABAZA-86-1		ABAZA	86	xw~a	xw~a	xʷ ɐ		20		false	^ xw~ a $	default	mountain
ABAZA-92-1		ABAZA	92	waq3	waq3	w ɐ q ə		20		false	^ w a q 3 $	default	night
ABAZA-95-1		ABAZA	95	aznata	aznata	ɐ z n ɐ t ɐ		20		false	^ a z n a t a $	default	full
ABAZA-96-1		ABAZA	96	S"3c	S"3c	ʃʼ ə ts		20		false	^ S" 3 c $	default	new
ABAZA-100-1		ABAZA	100	xy~3z	xy~3z	xʲ ə z		20		false	^ xy~ 3 z $	default	name
ABBEY-6-1		ABBEY	6	tSa	tSa	t ʃ ɐ		21		false	^ t S a $	default	who
ABBEY-7-1		ABBEY	7	mabwe	mabwe	m ɐ b w e		21		false	^ m a b w e $	default	what
ABBEY-9-1		ABBEY	9	powu	powu	p o w u		21		false	^ p o w u $	default	all
ABBEY-10-1		ABBEY	10	do	do	d o		21		false	^ d o $	default	many
ABBEY-11-1		ABBEY	11	Nkpo	Nkpo	ŋ k p o		21		false	^ N k p o $	default	one
ABBEY-12-1		ABBEY	12	a5u	a5u	ɐ ɲ u		21		false	^ a 5 u $	default	two
ABBEY-16-1		ABBEY	16	yixo	yixo	j i x o		21		false	^ y i x o $	default	woman
ABBEY-17-1		ABBEY	17	kpe	kpe	k p e		21		false	^ k p e $	default	man
ABBEY-18-1		ABBEY	18	ki	ki	k i		21		false	^ k i $	default	person
ABBEY-18-2		ABBEY	18	xi	xi	x i		21		false	^ x i $	default	person
ABBEY-19-1		ABBEY	19	ki	ki	k i		21		false	^ k i $	default	fish
ABBEY-20-1		ABBEY	20	ahuo	ahuo	ɐ h u o		21		false	^ a h u o $	default	bird
ABBEY-21-1		ABBEY	21	xo	xo	x o		21		false	^ x o $	default	dog
ABBEY-22-1		ABBEY	22	a5u	a5u	ɐ ɲ u		21		false	^ a 5 u $	default	louse
ABBEY-23-1		ABBEY	23	ti	ti	t i		21		false	^ t i $	default	tree
ABBEY-24-1		ABBEY	24	amo*	amo*	ɐ m õ		21		false	^ a m o* $	default	seed
ABBEY-25-1		ABBEY	25	avE	avE	ɐ v a		21		false	^ a v E $	default	leaf
ABBEY-26-1		ABBEY	26	mi5e	mi5e	m i ɲ e		21		false	^ m i 5 e $	default	root
ABBEY-27-1		ABBEY	27	ako	ako	ɐ k o		21		false	^ a k o $	default	bark
ABBEY-28-1		ABBEY	28	oho	oho	o h o		21		false	^ o h o $	default	skin
ABBEY-29-1		ABBEY	29	Ngiti	Ngiti	ŋ g i t i		21		false	^ N g i t i $	default	flesh
ABBEY-30-1		ABBEY	30	mpya	mpya	m p j ɐ		21		false	^ m p y a $	default	blood
ABBEY-31-1		ABBEY	31	efye	efye	e f j e		21		false	^ e f y e $	default	bone
ABBEY-32-1		ABBEY	32	nuwe	nuwe	n u w e		21		false	^ n u w e $	default	grease
ABBEY-33-1		ABBEY	33	axuso	axuso	ɐ x u s o		21		false	^ a x u s o $	default	egg
ABBEY-34-1		ABBEY	34	oro	oro	o r o		21		false	^ o r o $	default	horn
ABBEY-35-1		ABBEY	35	bElE	bElE	b a l a		21		false	^ b E l E $	default	tail
ABBEY-36-1		ABBEY	36	etE	etE	e t a		21		false	^ e t E $	default	feather
ABBEY-37-1		ABBEY	37	orofu	orofu	o r o f u		21		false	^ o r o f u $	default	hair
ABBEY-38-1		ABBEY	38	oro	oro	o r o		21		false	^ o r o $	default	head
ABBEY-39-1		ABBEY	39	roko	roko	r o k o		21		false	^ r o k o $	default	ear
ABBEY-40-1		ABBEY	40	ai*	ai*	ɐ ĩ		21		false	^ a i* $	default	eye
ABBEY-41-1		ABBEY	41	Ngo	Ngo	ŋ g o		21		false	^ N g o $	default	nose
ABBEY-42-1		ABBEY	42	eyimbu	eyimbu	e j i m b u		21		false	^ e y i m b u $	default	mouth
ABBEY-43-1		ABBEY	43	eyi	eyi	e j i		21		false	^ e y i $	default	tooth
ABBEY-44-1		ABBEY	44	lEtE	lEtE	l a t a		21		false	^ l E t E $	default	tongue
ABBEY-44-2		ABBEY	44	mbo	mbo	m b o		21		false	^ m b o $	default	tongue
ABBEY-45-1		ABBEY	45	Ngayokoko	Ngayokoko	ŋ g ɐ j o k o k o		21		false	^ N g a y o k o k o $	default	claw
ABBEY-46-1		ABBEY	46	ofutabu	ofutabu	o f u t ɐ b u		21		false	^ o f u t a b u $	default	foot
ABBEY-47-1		ABBEY	47	ofudu	ofudu	o f u d u		21		false	^ o f u d u $	default	knee
ABBEY-48-1		ABBEY	48	abolo	abolo	ɐ b o l o		21		false	^ a b o l o $	default	hand
ABBEY-49-1		ABBEY	49	opu	opu	o p u		21		false	^ o p u $	default	belly
ABBEY-50-1		ABBEY	50	laxusu	laxusu	l ɐ x u s u		21		false	^ l a x u s u $	default	neck
ABBEY-51-1		ABBEY	51	amimi	amimi	ɐ m i m i		21		false	^ a m i m i $	default	breast
ABBEY-52-1		ABBEY	52	oxorumo*	oxorumo*	o x o r u m õ		21		false	^ o x o r u m o* $	default	heart
ABBEY-53-1		ABBEY	53	matE	matE	m ɐ t a		21		false	^ m a t E $	default	liver
ABBEY-54-1		ABBEY	54	no	no	n o		21		false	^ n o $	default	drink
ABBEY-55-1		ABBEY	55	di	di	d i		21		false	^ d i $	default	eat
ABBEY-56-1		ABBEY	56	pu	pu	p u		21		false	^ p u $	default	bite
ABBEY-57-1		ABBEY	57	wu	wu	w u		21		false	^ w u $	default	see
ABBEY-58-1		ABBEY	58	tSye	tSye	t ʃ j e		21		false	^ t S y e $	default	hear
ABBEY-59-1		ABBEY	59	mu	mu	m u		21		false	^ m u $	default	know
ABBEY-60-1		ABBEY	60	Ca mula	Ca mula	tʃ ɐ + m u l ɐ		21		false	^ C a + m u l a $	default	sleep
ABBEY-62-1		ABBEY	62	e	e	e		21		false	^ e $	default	kill
ABBEY-63-1		ABBEY	63	yo ji	yo ji	j o + dʒ i		21		false	^ y o + j i $	default	swim
ABBEY-64-1		ABBEY	64	ru	ru	r u		21		false	^ r u $	default	fly
ABBEY-65-1		ABBEY	65	no	no	n o		21		false	^ n o $	default	walk
ABBEY-66-1		ABBEY	66	wa	wa	w ɐ		21		false	^ w a $	default	come
ABBEY-68-1		ABBEY	68	so Si	so Si	s o + ʃ i		21		false	^ s o + S i $	default	sit
ABBEY-69-1		ABBEY	69	sumo Si	sumo Si	s u m o + ʃ i		21		false	^ s u m o + S i $	default	stand
ABBEY-70-1		ABBEY	70	lo	lo	l o		21		false	^ l o $	default	give
ABBEY-71-1		ABBEY	71	hE	hE	h a		21		false	^ h E $	default	say
ABBEY-72-1		ABBEY	72	tSi	tSi	t ʃ i		21		false	^ t S i $	default	sun
ABBEY-73-1		ABBEY	73	vE	vE	v a		21		false	^ v E $	default	moon
ABBEY-74-1		ABBEY	74	mfinE*	mfinE*	m f i n ã		21		false	^ m f i n E* $	default	star
ABBEY-75-1		ABBEY	75	miji	miji	m i dʒ i		21		false	^ m i j i $	default	water
ABBEY-76-1		ABBEY	76	ofomiji	ofomiji	o f o m i dʒ i		21		false	^ o f o m i j i $	default	rain
ABBEY-77-1		ABBEY	77	opu	opu	o p u		21		false	^ o p u $	default	stone
ABBEY-78-1		ABBEY	78	Nga5o	Nga5o	ŋ g ɐ ɲ o		21		false	^ N g a 5 o $	default	sand
ABBEY-79-1		ABBEY	79	eSi	eSi	e ʃ i		21		false	^ e S i $	default	earth
ABBEY-79-2		ABBEY	79	eSipata	eSipata	e ʃ i p ɐ t ɐ		21		false	^ e S i p a t a $	default	earth
ABBEY-80-1		ABBEY	80	hao	hao	h ɐ o		21		false	^ h a o $	default	cloud
ABBEY-81-1		ABBEY	81	mulogbu	mulogbu	m u l o g b u		21		false	^ m u l o g b u $	default	smoke
ABBEY-82-1		ABBEY	82	la	la	l ɐ		21		false	^ l a $	default	fire
ABBEY-84-1		ABBEY	84	tu la	tu la	t u + l ɐ		21		false	^ t u + l a $	default	burn
ABBEY-85-1		ABBEY	85	Sigbo	Sigbo	ʃ i g b o		21		false	^ S i g b o $	default	path
ABBEY-87-1		ABBEY	87	E	E	a		21		false	^ E $	default	red
ABBEY-87-2		ABBEY	87	lai*	lai*	l ɐ ĩ		21		false	^ l a i* $	default	red
ABBEY-90-1		ABBEY	90	fufu	fufu	f u f u		21		false	^ f u f u $	default	white
ABBEY-90-2		ABBEY	90	brofue	brofue	b r o f u e		21		false	^ b r o f u e $	default	white
ABBEY-91-1		ABBEY	91	vivi	vivi	v i v i		21		false	^ v i v i $	default	black
ABBEY-92-1		ABBEY	92	orugbu	orugbu	o r u g b u		21		false	^ o r u g b u $	default	night
ABBEY-93-1		ABBEY	93	5u	5u	ɲ u		21		false	^ 5 u $	default	hot
ABBEY-93-2		ABBEY	93	ola	ola	o l ɐ		21		false	^ o l a $	default	hot
ABBEY-94-1		ABBEY	94	CuCu	CuCu	tʃ u tʃ u		21		false	^ C u C u $	default	cold
ABBEY-95-1		ABBEY	95	Si	Si	ʃ i		21		false	^ S i $	default	full
ABBEY-96-1		ABBEY	96	pwopwo	pwopwo	p w o p w o		21		false	^ p w o p w o $	default	new
ABBEY-97-1		ABBEY	97	yE5i	yE5i	j a ɲ i		21		false	^ y E 5 i $	default	good
ABBEY-98-1		ABBEY	98	trErE	trErE	t r a r a		21		false	^ t r E r E $	default	round
ABBEY-99-1		ABBEY	99	fu	fu	f u		21		false	^ f u $	default	dry
ABBEY-100-1		ABBEY	100	eyi	eyi	e j i		21		false	^ e y i $	default	name
ABE-1-1		ABE	1	m3	m3	m ə		22		false	^ m 3 $	default	I
ABE-2-1		ABE	2	f3	f3	f ə		22		false	^ f 3 $	default	you
ABE-3-1		ABE	3	el3	el3	e l ə		22		false	^ e l 3 $	default	we
ABE-12-1		ABE	12	anu*	anu*	ɐ n ũ		22		false	^ a n u* $	default	two
ABE-18-1		ABE	18	xo	xo	x o		22		false	^ x o $	default	person
ABE-21-1		ABE	21	xo	xo	x o		22		false	^ x o $	default	dog
ABE-23-1		ABE	23	ti	ti	t i		22		false	^ t i $	default	tree
ABE-31-1		ABE	31	efy~e	efy~e	e fʲ e		22		false	^ e fy~ e $	default	bone
ABE-39-1		ABE	39	roko	roko	r o k o		22		false	^ r o k o $	default	ear
ABE-40-1		ABE	40	aE*	aE*	ɐ ã		22		false	^ a E* $	default	eye
ABE-41-1		ABE	41	Ngo	Ngo	ŋ g o		22		false	^ N g o $	default	nose
ABE-48-1		ABE	48	ba	ba	b ɐ		22		false	^ b a $	default	hand
ABE-51-1		ABE	51	oku	oku	o k u		22		false	^ o k u $	default	breast
ABE-54-1		ABE	54	no*	no*	n õ		22		false	^ n o* $	default	drink
ABE-57-1		ABE	57	kp~o	kp~o	kp o		22		false	^ kp~ o $	default	see
ABE-66-1		ABE	66	a	a	ɐ		22		false	^ a $	default	come
ABE-72-1		ABE	72	Ngu	Ngu	ŋ g u		22		false	^ N g u $	default	sun
ABE-74-1		ABE	74	mfnE*	mfnE*	m f n ã		22		false	^ m f n E* $	default	star
ABE-75-1		ABE	75	miji	miji	m i dʒ i		22		false	^ m i j i $	default	water
ABE-77-1		ABE	77	kp~e	kp~e	kp e		22		false	^ kp~ e $	default	stone
ABE-86-1		ABE	86	fa5i	fa5i	f ɐ ɲ i		22		false	^ f a 5 i $	default	mountain
ABE-92-1		ABE	92	orugb~u	orugb~u	o r u g b u		22		false	^ o r u gb~ u $	default	night
ABE-96-1		ABE	96	pw~opw~o	pw~opw~o	pʷ o pʷ o		22		false	^ pw~ o pw~ o $	default	new
ABIDJI-1-1		ABIDJI	1	EmE	EmE	a m a		23		false	^ E m E $	default	I
ABIDJI-2-1		ABIDJI	2	EfE	EfE	a f a		23		false	^ E f E $	default	you
ABIDJI-3-1		ABIDJI	3	ErE	ErE	a r a		23		false	^ E r E $	default	we
ABIDJI-12-1		ABIDJI	12	ono	ono	o n o		23		false	^ o n o $	default	two
ABIDJI-18-1		ABIDJI	18	kpa	kpa	k p ɐ		23		false	^ k p a $	default	person
ABIDJI-19-1		ABIDJI	19	siyE	siyE	s i j a		23		false	^ s i y E $	default	fish
ABIDJI-21-1		ABIDJI	21	adua	adua	ɐ d u ɐ		23		false	^ a d u a $	default	dog
ABIDJI-22-1		ABIDJI	22	o5o	o5o	o ɲ o		23		false	^ o 5 o $	default	louse
ABIDJI-23-1		ABIDJI	23	ti	ti	t i		23		false	^ t i $	default	tree
ABIDJI-40-1		ABIDJI	40	nEsE	nEsE	n a s a		23		false	^ n E s E $	default	eye
ABIDJI-43-1		ABIDJI	43	Ene	Ene	a n e		23		false	^ E n e $	default	tooth
ABIDJI-54-1		ABIDJI	54	no	no	n o		23		false	^ n o $	default	drink
ABIDJI-58-1		ABIDJI	58	ti	ti	t i		23		false	^ t i $	default	hear
ABIDJI-66-1		ABIDJI	66	7i	7i	ʔ i		23		false	^ 7 i $	default	come
ABIDJI-72-1		ABIDJI	72	gbe	gbe	g b e		23		false	^ g b e $	default	sun
ABIDJI-75-1		ABIDJI	75	mind~i	mind~i	m i ⁿd i		23		false	^ m i nd~ i $	default	water
ABIDJI-82-1		ABIDJI	82	lE	lE	l a		23		false	^ l E $	default	fire
ABIDJI_2-6-1		ABIDJI_2	6	Ebi	Ebi	a b i		24		false	^ E b i $	default	who
ABIDJI_2-7-1		ABIDJI_2	7	Emi*	Emi*	a m ĩ		24		false	^ E m i* $	default	what
ABIDJI_2-9-1		ABIDJI_2	9	fE*i	fE*i	f ã i		24		false	^ f E* i $	default	all
ABIDJI_2-10-1		ABIDJI_2	10	kpagba	kpagba	k p ɐ g b ɐ		24		false	^ k p a g b a $	default	many
ABIDJI_2-11-1		ABIDJI_2	11	n no	n no	n + n o		24		false	^ n + n o $	default	one
ABIDJI_2-12-1		ABIDJI_2	12	a nu	a nu	ɐ + n u		24		false	^ a + n u $	default	two
ABIDJI_2-16-1		ABIDJI_2	16	yi	yi	j i		24		false	^ y i $	default	woman
ABIDJI_2-17-1		ABIDJI_2	17	kpisi	kpisi	k p i s i		24		false	^ k p i s i $	default	man
ABIDJI_2-18-1		ABIDJI_2	18	kpa	kpa	k p ɐ		24		false	^ k p a $	default	person
ABIDJI_2-19-1		ABIDJI_2	19	sie	sie	s i e		24		false	^ s i e $	default	fish
ABIDJI_2-20-1		ABIDJI_2	20	ru waru	ru waru	r u + w ɐ r u		24		false	^ r u + w a r u $	default	bird
ABIDJI_2-21-1		ABIDJI_2	21	adua	adua	ɐ d u ɐ		24		false	^ a d u a $	default	dog
ABIDJI_2-22-1		ABIDJI_2	22	o5u	o5u	o ɲ u		24		false	^ o 5 u $	default	louse
ABIDJI_2-23-1		ABIDJI_2	23	ti	ti	t i		24		false	^ t i $	default	tree
ABIDJI_2-24-1		ABIDJI_2	24	ama	ama	ɐ m ɐ		24		false	^ a m a $	default	seed
ABIDJI_2-25-1		ABIDJI_2	25	ruwa	ruwa	r u w ɐ		24		false	^ r u w a $	default	leaf
ABIDJI_2-26-1		ABIDJI_2	26	lika	lika	l i k ɐ		24		false	^ l i k a $	default	root
ABIDJI_2-27-1		ABIDJI_2	27	duo	duo	d u o		24		false	^ d u o $	default	bark
ABIDJI_2-28-1		ABIDJI_2	28	kpE*kpE	kpE*kpE	k p ã k p a		24		false	^ k p E* k p E $	default	skin
ABIDJI_2-29-1		ABIDJI_2	29	be	be	b e		24		false	^ b e $	default	flesh
ABIDJI_2-30-1		ABIDJI_2	30	mbuo	mbuo	m b u o		24		false	^ m b u o $	default	blood
ABIDJI_2-31-1		ABIDJI_2	31	luwu	luwu	l u w u		24		false	^ l u w u $	default	bone
ABIDJI_2-32-1		ABIDJI_2	32	rine	rine	r i n e		24		false	^ r i n e $	default	grease
ABIDJI_2-33-1		ABIDJI_2	33	ndi	ndi	n d i		24		false	^ n d i $	default	egg
ABIDJI_2-34-1		ABIDJI_2	34	ahua	ahua	ɐ h u ɐ		24		false	^ a h u a $	default	horn
ABIDJI_2-34-2		ABIDJI_2	34	axua	axua	ɐ x u ɐ		24		false	^ a x u a $	default	horn
ABIDJI_2-35-1		ABIDJI_2	35	nuhui	nuhui	n u h u i		24		false	^ n u h u i $	default	tail
ABIDJI_2-36-1		ABIDJI_2	36	ruho	ruho	r u h o		24		false	^ r u h o $	default	feather
ABIDJI_2-37-1		ABIDJI_2	37	ineruho	ineruho	i n e r u h o		24		false	^ i n e r u h o $	default	hair
ABIDJI_2-38-1		ABIDJI_2	38	ine	ine	i n e		24		false	^ i n e $	default	head
ABIDJI_2-39-1		ABIDJI_2	39	riti	riti	r i t i		24		false	^ r i t i $	default	ear
ABIDJI_2-40-1		ABIDJI_2	40	nu	nu	n u		24		false	^ n u $	default	eye
ABIDJI_2-40-2		ABIDJI_2	40	nunuwi	nunuwi	n u n u w i		24		false	^ n u n u w i $	default	eye
ABIDJI_2-41-1		ABIDJI_2	41	wo*	wo*	w õ		24		false	^ w o* $	default	nose
ABIDJI_2-42-1		ABIDJI_2	42	numuti	numuti	n u m u t i		24		false	^ n u m u t i $	default	mouth
ABIDJI_2-43-1		ABIDJI_2	43	E*7i*	E*7i*	ã ʔ ĩ		24		false	^ E* 7 i* $	default	tooth
ABIDJI_2-44-1		ABIDJI_2	44	ine	ine	i n e		24		false	^ i n e $	default	tongue
ABIDJI_2-44-2		ABIDJI_2	44	obuo	obuo	o b u o		24		false	^ o b u o $	default	tongue
ABIDJI_2-45-1		ABIDJI_2	45	Nkua	Nkua	ŋ k u ɐ		24		false	^ N k u a $	default	claw
ABIDJI_2-46-1		ABIDJI_2	46	lika	lika	l i k ɐ		24		false	^ l i k a $	default	foot
ABIDJI_2-47-1		ABIDJI_2	47	lukpo*	lukpo*	l u k p õ		24		false	^ l u k p o* $	default	knee
ABIDJI_2-48-1		ABIDJI_2	48	bo	bo	b o		24		false	^ b o $	default	hand
ABIDJI_2-49-1		ABIDJI_2	49	luwu	luwu	l u w u		24		false	^ l u w u $	default	belly
ABIDJI_2-50-1		ABIDJI_2	50	wati	wati	w ɐ t i		24		false	^ w a t i $	default	neck
ABIDJI_2-51-1		ABIDJI_2	51	mu	mu	m u		24		false	^ m u $	default	breast
ABIDJI_2-52-1		ABIDJI_2	52	luboluwi	luboluwi	l u b o l u w i		24		false	^ l u b o l u w i $	default	heart
ABIDJI_2-53-1		ABIDJI_2	53	lete	lete	l e t e		24		false	^ l e t e $	default	liver
ABIDJI_2-54-1		ABIDJI_2	54	no	no	n o		24		false	^ n o $	default	drink
ABIDJI_2-55-1		ABIDJI_2	55	hi	hi	h i		24		false	^ h i $	default	eat
ABIDJI_2-56-1		ABIDJI_2	56	ti	ti	t i		24		false	^ t i $	default	bite
ABIDJI_2-57-1		ABIDJI_2	57	di nu	di nu	d i + n u		24		false	^ d i + n u $	default	see
ABIDJI_2-58-1		ABIDJI_2	58	ti	ti	t i		24		false	^ t i $	default	hear
ABIDJI_2-59-1		ABIDJI_2	59	di a	di a	d i + ɐ		24		false	^ d i + a $	default	know
ABIDJI_2-60-1		ABIDJI_2	60	ke muno	ke muno	k e + m u n o		24		false	^ k e + m u n o $	default	sleep
ABIDJI_2-62-1		ABIDJI_2	62	wo	wo	w o		24		false	^ w o $	default	kill
ABIDJI_2-63-1		ABIDJI_2	63	bodi	bodi	b o d i		24		false	^ b o d i $	default	swim
ABIDJI_2-64-1		ABIDJI_2	64	wu	wu	w u		24		false	^ w u $	default	fly
ABIDJI_2-65-1		ABIDJI_2	65	ni* ei	ni* ei	n ĩ + e i		24		false	^ n i* + e i $	default	walk
ABIDJI_2-66-1		ABIDJI_2	66	hi	hi	h i		24		false	^ h i $	default	come
ABIDJI_2-68-1		ABIDJI_2	68	pi ete	pi ete	p i + e t e		24		false	^ p i + e t e $	default	sit
ABIDJI_2-69-1		ABIDJI_2	69	5e Eti	5e Eti	ɲ e + a t i		24		false	^ 5 e + E t i $	default	stand
ABIDJI_2-70-1		ABIDJI_2	70	tu	tu	t u		24		false	^ t u $	default	give
ABIDJI_2-71-1		ABIDJI_2	71	ka	ka	k ɐ		24		false	^ k a $	default	say
ABIDJI_2-72-1		ABIDJI_2	72	gbe	gbe	g b e		24		false	^ g b e $	default	sun
ABIDJI_2-73-1		ABIDJI_2	73	wo*	wo*	w õ		24		false	^ w o* $	default	moon
ABIDJI_2-74-1		ABIDJI_2	74	mulolo	mulolo	m u l o l o		24		false	^ m u l o l o $	default	star
ABIDJI_2-75-1		ABIDJI_2	75	midi	midi	m i d i		24		false	^ m i d i $	default	water
ABIDJI_2-76-1		ABIDJI_2	76	midi	midi	m i d i		24		false	^ m i d i $	default	rain
ABIDJI_2-77-1		ABIDJI_2	77	lubobu	lubobu	l u b o b u		24		false	^ l u b o b u $	default	stone
ABIDJI_2-78-1		ABIDJI_2	78	Nkria	Nkria	ŋ k r i ɐ		24		false	^ N k r i a $	default	sand
ABIDJI_2-79-1		ABIDJI_2	79	rikEki	rikEki	r i k a k i		24		false	^ r i k E k i $	default	earth
ABIDJI_2-79-2		ABIDJI_2	79	wutu	wutu	w u t u		24		false	^ w u t u $	default	earth
ABIDJI_2-80-1		ABIDJI_2	80	jru	jru	dʒ r u		24		false	^ j r u $	default	cloud
ABIDJI_2-81-1		ABIDJI_2	81	mi negbe	mi negbe	m i + n e g b e		24		false	^ m i + n e g b e $	default	smoke
ABIDJI_2-82-1		ABIDJI_2	82	lE	lE	l a		24		false	^ l E $	default	fire
ABIDJI_2-84-1		ABIDJI_2	84	la lE	la lE	l ɐ + l a		24		false	^ l a + l E $	default	burn
ABIDJI_2-85-1		ABIDJI_2	85	atingbre	atingbre	ɐ t i n g b r e		24		false	^ a t i n g b r e $	default	path
ABIDJI_2-87-1		ABIDJI_2	87	lebe	lebe	l e b e		24		false	^ l e b e $	default	red
ABIDJI_2-87-2		ABIDJI_2	87	bene	bene	b e n e		24		false	^ b e n e $	default	red
ABIDJI_2-90-1		ABIDJI_2	90	lofu	lofu	l o f u		24		false	^ l o f u $	default	white
ABIDJI_2-90-2		ABIDJI_2	90	brEfuE	brEfuE	b r a f u a		24		false	^ b r E f u E $	default	white
ABIDJI_2-91-1		ABIDJI_2	91	lobu	lobu	l o b u		24		false	^ l o b u $	default	black
ABIDJI_2-91-2		ABIDJI_2	91	bri	bri	b r i		24		false	^ b r i $	default	black
ABIDJI_2-92-1		ABIDJI_2	92	you	you	j o u		24		false	^ y o u $	default	night
ABIDJI_2-93-1		ABIDJI_2	93	ola	ola	o l ɐ		24		false	^ o l a $	default	hot
ABIDJI_2-94-1		ABIDJI_2	94	grele	grele	g r e l e		24		false	^ g r e l e $	default	cold
ABIDJI_2-95-1		ABIDJI_2	95	ie	ie	i e		24		false	^ i e $	default	full
ABIDJI_2-95-2		ABIDJI_2	95	yi	yi	j i		24		false	^ y i $	default	full
ABIDJI_2-96-1		ABIDJI_2	96	lowo	lowo	l o w o		24		false	^ l o w o $	default	new
ABIDJI_2-97-1		ABIDJI_2	97	ja nu	ja nu	dʒ ɐ + n u		24		false	^ j a + n u $	default	good
ABIDJI_2-98-1		ABIDJI_2	98	hruhru	hruhru	h r u h r u		24		false	^ h r u h r u $	default	round
ABIDJI_2-99-1		ABIDJI_2	99	hrEhrE	hrEhrE	h r a h r a		24		false	^ h r E h r E $	default	dry
ABIDJI_2-100-1		ABIDJI_2	100	ine	ine	i n e		24		false	^ i n e $	default	name
ABINOMN-1-1		ABINOMN	1	mit	mit	m i t		25		false	^ m i t $	default	I
ABINOMN-2-1		ABINOMN	2	pi	pi	p i		25		false	^ p i $	default	you
ABINOMN-3-1		ABINOMN	3	mor	mor	m o r		25		false	^ m o r $	default	we
ABINOMN-11-1		ABINOMN	11	kekei	kekei	k e k e i		25		false	^ k e k e i $	default	one
ABINOMN-12-1		ABINOMN	12	gwabrom	gwabrom	g w ɐ b r o m		25		false	^ g w a b r o m $	default	two
ABINOMN-16-1		ABINOMN	16	mnon	mnon	m n o n		25		false	^ m n o n $	default	woman
ABINOMN-17-1		ABINOMN	17	nakn	nakn	n ɐ k n		25		false	^ n a k n $	default	man
ABINOMN-18-1		ABINOMN	18	jei	jei	dʒ e i		25		false	^ j e i $	default	person
ABINOMN-19-1		ABINOMN	19	owtin	owtin	o w t i n		25		false	^ o w t i n $	default	fish
ABINOMN-20-1		ABINOMN	20	sre	sre	s r e		25		false	^ s r e $	default	bird
ABINOMN-21-1		ABINOMN	21	wti	wti	w t i		25		false	^ w t i $	default	dog
ABINOMN-22-1		ABINOMN	22	jen	jen	dʒ e n		25		false	^ j e n $	default	louse
ABINOMN-23-1		ABINOMN	23	wr	wr	u r		25		false	^wr$	default	tree
ABINOMN-24-1		ABINOMN	24	in	in	i n		25		false	^ i n $	default	seed
ABINOMN-25-1		ABINOMN	25	nate	nate	n ɐ t e		25		false	^ n a t e $	default	leaf
ABINOMN-26-1		ABINOMN	26	ism	ism	i s m		25		false	^ i s m $	default	root
ABINOMN-27-1		ABINOMN	27	wrwidom	wrwidom	w r w i d o m		25		false	^ w r w i d o m $	default	bark
ABINOMN-28-1		ABINOMN	28	isom	isom	i s o m		25		false	^ i s o m $	default	skin
ABINOMN-29-1		ABINOMN	29	midom	midom	m i d o m		25		false	^ m i d o m $	default	flesh
ABINOMN-30-1		ABINOMN	30	seire	seire	s e i r e		25		false	^ s e i r e $	default	blood
ABINOMN-31-1		ABINOMN	31	wetom	wetom	w e t o m		25		false	^ w e t o m $	default	bone
ABINOMN-33-1		ABINOMN	33	ak	ak	ɐ k		25		false	^ a k $	default	egg
ABINOMN-35-1		ABINOMN	35	abeyom	abeyom	ɐ b e j o m		25		false	^ a b e y o m $	default	tail
ABINOMN-37-1		ABINOMN	37	erkigon	erkigon	e r k i g o n		25		false	^ e r k i g o n $	default	hair
ABINOMN-38-1		ABINOMN	38	awtetom	awtetom	ɐ w t e t o m		25		false	^ a w t e t o m $	default	head
ABINOMN-39-1		ABINOMN	39	dm	dm	d m		25		false	^ d m $	default	ear
ABINOMN-40-1		ABINOMN	40	tibdom	tibdom	t i b d o m		25		false	^ t i b d o m $	default	eye
ABINOMN-41-1		ABINOMN	41	amidom	amidom	ɐ m i d o m		25		false	^ a m i d o m $	default	nose
ABINOMN-42-1		ABINOMN	42	setofum	setofum	s e t o f u m		25		false	^ s e t o f u m $	default	mouth
ABINOMN-43-1		ABINOMN	43	irkom	irkom	i r k o m		25		false	^ i r k o m $	default	tooth
ABINOMN-44-1		ABINOMN	44	ditom	ditom	d i t o m		25		false	^ d i t o m $	default	tongue
ABINOMN-46-1		ABINOMN	46	tefidrom	tefidrom	t e f i d r o m	ÔlegsÕ	25		false	^ t e f i d r o m $	default	foot
ABINOMN-47-1		ABINOMN	47	smorom	smorom	s m o r o m		25		false	^ s m o r o m $	default	knee
ABINOMN-48-1		ABINOMN	48	akwidom	akwidom	ɐ k w i d o m	ÔarmÕ	25		false	^ a k w i d o m $	default	hand
ABINOMN-49-1		ABINOMN	49	mo	mo	m o	ÔstomachÕ	25		false	^ m o $	default	belly
ABINOMN-51-1		ABINOMN	51	amerom	amerom	ɐ m e r o m		25		false	^ a m e r o m $	default	breasts
ABINOMN-52-1		ABINOMN	52	fak	fak	f ɐ k		25		false	^ f a k $	default	heart
ABINOMN-53-1		ABINOMN	53	sn	sn	s n		25		false	^ s n $	default	liver
ABINOMN-72-1		ABINOMN	72	sr	sr	s r		25		false	^ s r $	default	sun
ABINOMN-73-1		ABINOMN	73	man	man	m ɐ n		25		false	^ m a n $	default	moon
ABINOMN-74-1		ABINOMN	74	skin	skin	s k i n		25		false	^ s k i n $	default	star
ABINOMN-75-1		ABINOMN	75	wi	wi	w i		25		false	^ w i $	default	water
ABINOMN-76-1		ABINOMN	76	wi	wi	w i		25		false	^ w i $	default	rain
ABINOMN-77-1		ABINOMN	77	wor	wor	w o r		25		false	^ w o r $	default	stone
ABINOMN-78-1		ABINOMN	78	bidi	bidi	b i d i		25		false	^ b i d i $	default	sand
ABINOMN-79-1		ABINOMN	79	bom	bom	b o m		25		false	^ b o m $	default	earth
ABINOMN-80-1		ABINOMN	80	se	se	s e		25		false	^ s e $	default	cloud
ABINOMN-81-1		ABINOMN	81	mro	mro	m r o		25		false	^ m r o $	default	smoke
ABINOMN-82-1		ABINOMN	82	sibi	sibi	s i b i		25		false	^ s i b i $	default	fire
ABINOMN-83-1		ABINOMN	83	beskr	beskr	b e s k r		25		false	^ b e s k r $	default	ash
ABINOMN-85-1		ABINOMN	85	jewon	jewon	dʒ e w o n		25		false	^ j e w o n $	default	path
ABINOMN-86-1		ABINOMN	86	trawn	trawn	t r ɐ w n		25		false	^ t r a w n $	default	mountain
ABINOMN-87-1		ABINOMN	87	fokini	fokini	f o k i n i		25		false	^ f o k i n i $	default	red
ABINOMN-88-1		ABINOMN	88	syosyomi	syosyomi	s j o s j o m i		25		false	^ s y o s y o m i $	default	green
ABINOMN-90-1		ABINOMN	90	tmari	tmari	t m ɐ r i		25		false	^ t m a r i $	default	white
ABINOMN-91-1		ABINOMN	91	mtai	mtai	m t ɐ i		25		false	^ m t a i $	default	black
ABINOMN-92-1		ABINOMN	92	siwi	siwi	s i w i		25		false	^ s i w i $	default	night
ABINOMN-100-1		ABINOMN	100	du	du	d u		25		false	^ d u $	default	name
ABIPON-6-1		ABIPON	6	hegm	hegm	h e g m		26		false	^ h e g m $	default	who
ABIPON-6-2		ABIPON	6	kah	kah	k ɐ h		26		false	^ k a h $	default	who
ABIPON-7-1		ABIPON	7	ekn	ekn	e k n		26		false	^ e k n $	default	what
ABIPON-7-2		ABIPON	7	hegm	hegm	h e g m		26		false	^ h e g m $	default	what
ABIPON-8-1		ABIPON	8	Ci	Ci	tʃ i		26		false	^ C i $	default	not
ABIPON-8-2		ABIPON	8	ina	ina	i n ɐ		26		false	^ i n a $	default	not
ABIPON-9-1		ABIPON	9	aoge	aoge	ɐ o g e		26		false	^ a o g e $	default	all
ABIPON-10-1		ABIPON	10	aier	aier	ɐ i e r		26		false	^ a i e r $	default	many
ABIPON-10-2		ABIPON	10	ait	ait	ɐ i t		26		false	^ a i t $	default	many
ABIPON-13-1		ABIPON	13	laten	laten	l ɐ t e n		26		false	^ l a t e n $	default	big
ABIPON-14-1		ABIPON	14	lareg	lareg	l ɐ r e g		26		false	^ l a r e g $	default	long
ABIPON-15-1		ABIPON	15	eneCi	eneCi	e n e tʃ i		26		false	^ e n e C i $	default	small
ABIPON-16-1		ABIPON	16	oanerm	oanerm	o ɐ n e r m		26		false	^ o a n e r m $	default	woman
ABIPON-17-1		ABIPON	17	ioale	ioale	i o ɐ l e		26		false	^ i o a l e $	default	man
ABIPON-19-1		ABIPON	19	noai	noai	n o ɐ i		26		false	^ n o a i $	default	fish
ABIPON-20-1		ABIPON	20	eteg	eteg	e t e g		26		false	^ e t e g $	default	bird
ABIPON-20-2		ABIPON	20	kata	kata	k ɐ t ɐ		26		false	^ k a t a $	default	bird
ABIPON-21-1		ABIPON	21	eteg	eteg	e t e g		26		false	^ e t e g $	default	dog
ABIPON-21-2		ABIPON	21	ne	ne	n e		26		false	^ n e $	default	dog
ABIPON-22-1		ABIPON	22	oapa	oapa	o ɐ p ɐ		26		false	^ o a p a $	default	louse
ABIPON-23-1		ABIPON	23	oahi	oahi	o ɐ h i		26		false	^ o a h i $	default	tree
ABIPON-24-1		ABIPON	24	peta	peta	p e t ɐ		26		false	^ p e t a $	default	seed
ABIPON-25-1		ABIPON	25	eteg	eteg	e t e g		26		false	^ e t e g $	default	leaf
ABIPON-26-1		ABIPON	26	hakam	hakam	h ɐ k ɐ m		26		false	^ h a k a m $	default	root
ABIPON-26-2		ABIPON	26	pana	pana	p ɐ n ɐ		26		false	^ p a n a $	default	root
ABIPON-27-1		ABIPON	27	aoelag	aoelag	ɐ o e l ɐ g		26		false	^ a o e l a g $	default	bark
ABIPON-27-2		ABIPON	27	halag	halag	h ɐ l ɐ g		26		false	^ h a l a g $	default	bark
ABIPON-28-1		ABIPON	28	elerk	elerk	e l e r k		26		false	^ e l e r k $	default	skin
ABIPON-28-2		ABIPON	28	halag	halag	h ɐ l ɐ g		26		false	^ h a l a g $	default	skin
ABIPON-29-1		ABIPON	29	oaig	oaig	o ɐ i g		26		false	^ o a i g $	default	flesh
ABIPON-29-2		ABIPON	29	pahe	pahe	p ɐ h e		26		false	^ p a h e $	default	flesh
ABIPON-30-1		ABIPON	30	aoig	aoig	ɐ o i g		26		false	^ a o i g $	default	blood
ABIPON-31-1		ABIPON	31	ahaor	ahaor	ɐ h ɐ o r		26		false	^ a h a o r $	default	bone
ABIPON-31-2		ABIPON	31	pink	pink	p i n k		26		false	^ p i n k $	default	bone
ABIPON-32-1		ABIPON	32	epag	epag	e p ɐ g		26		false	^ e p a g $	default	grease
ABIPON-33-1		ABIPON	33	kaoe	kaoe	k ɐ o e		26		false	^ k a o e $	default	egg
ABIPON-34-1		ABIPON	34	ahaC	ahaC	ɐ h ɐ tʃ		26		false	^ a h a C $	default	horn
ABIPON-35-1		ABIPON	35	keit	keit	k e i t		26		false	^ k e i t $	default	tail
ABIPON-36-1		ABIPON	36	eteg	eteg	e t e g		26		false	^ e t e g $	default	feather
ABIPON-37-1		ABIPON	37	eoe	eoe	e o e		26		false	^ e o e $	default	hair
ABIPON-37-2		ABIPON	37	eteg	eteg	e t e g		26		false	^ e t e g $	default	hair
ABIPON-38-1		ABIPON	38	apa5ige	apa5ige	ɐ p ɐ ɲ i g e		26		false	^ a p a 5 i g e $	default	head
ABIPON-38-2		ABIPON	38	ema	ema	e m ɐ		26		false	^ e m a $	default	head
ABIPON-39-1		ABIPON	39	ketal	ketal	k e t ɐ l		26		false	^ k e t a l $	default	ear
ABIPON-41-1		ABIPON	41	kat	kat	k ɐ t		26		false	^ k a t $	default	nose
ABIPON-42-1		ABIPON	42	ag	ag	ɐ g		26		false	^ a g $	default	mouth
ABIPON-43-1		ABIPON	43	ao	ao	ɐ o		26		false	^ a o $	default	tooth
ABIPON-44-1		ABIPON	44	aCi	aCi	ɐ tʃ i		26		false	^ a C i $	default	tongue
ABIPON-45-1		ABIPON	45	enaC	enaC	e n ɐ tʃ		26		false	^ e n a C $	default	claw
ABIPON-46-1		ABIPON	46	aCaq	aCaq	ɐ tʃ ɐ q		26		false	^ a C a q $	default	foot
ABIPON-46-2		ABIPON	46	pigao	pigao	p i g ɐ o		26		false	^ p i g a o $	default	foot
ABIPON-47-1		ABIPON	47	eleokete	eleokete	e l e o k e t e		26		false	^ e l e o k e t e $	default	knee
ABIPON-48-1		ABIPON	48	apaken	apaken	ɐ p ɐ k e n		26		false	^ a p a k e n $	default	hand
ABIPON-50-1		ABIPON	50	kahate	kahate	k ɐ h ɐ t e		26		false	^ k a h a t e $	default	neck
ABIPON-51-1		ABIPON	51	aCiC	aCiC	ɐ tʃ i tʃ		26		false	^ a C i C $	default	breast
ABIPON-52-1		ABIPON	52	aoel	aoel	ɐ o e l		26		false	^ a o e l $	default	heart
ABIPON-52-2		ABIPON	52	eo	eo	e o		26		false	^ e o $	default	heart
ABIPON-53-1		ABIPON	53	ank	ank	ɐ n k		26		false	^ a n k $	default	liver
ABIPON-54-1		ABIPON	54	a5am	a5am	ɐ ɲ ɐ m		26		false	^ a 5 a m $	default	drink
ABIPON-54-2		ABIPON	54	et	et	e t		26		false	^ e t $	default	drink
ABIPON-55-1		ABIPON	55	aeg	aeg	ɐ e g		26		false	^ a e g $	default	eat
ABIPON-55-2		ABIPON	55	aharo	aharo	ɐ h ɐ r o		26		false	^ a h a r o $	default	eat
ABIPON-56-1		ABIPON	56	ag	ag	ɐ g		26		false	^ a g $	default	bite
ABIPON-56-2		ABIPON	56	atag	atag	ɐ t ɐ g		26		false	^ a t a g $	default	bite
ABIPON-57-1		ABIPON	57	arogena	arogena	ɐ r o g e n ɐ		26		false	^ a r o g e n a $	default	see
ABIPON-57-2		ABIPON	57	eon	eon	e o n		26		false	^ e o n $	default	see
ABIPON-58-1		ABIPON	58	oahipaC	oahipaC	o ɐ h i p ɐ tʃ		26		false	^ o a h i p a C $	default	hear
ABIPON-58-2		ABIPON	58	oaqa	oaqa	o ɐ q ɐ		26		false	^ o a q a $	default	hear
ABIPON-59-1		ABIPON	59	arai	arai	ɐ r ɐ i		26		false	^ a r a i $	default	know
ABIPON-59-2		ABIPON	59	akaC	akaC	ɐ k ɐ tʃ		26		false	^ a k a C $	default	know
ABIPON-60-1		ABIPON	60	aC	aC	ɐ tʃ		26		false	^ a C $	default	sleep
ABIPON-60-2		ABIPON	60	ao	ao	ɐ o		26		false	^ a o $	default	sleep
ABIPON-61-1		ABIPON	61	aham	aham	ɐ h ɐ m		26		false	^ a h a m $	default	die
ABIPON-61-2		ABIPON	61	egaC	egaC	e g ɐ tʃ		26		false	^ e g a C $	default	die
ABIPON-62-1		ABIPON	62	aham	aham	ɐ h ɐ m		26		false	^ a h a m $	default	kill
ABIPON-62-2		ABIPON	62	egaC	egaC	e g ɐ tʃ		26		false	^ e g a C $	default	kill
ABIPON-63-1		ABIPON	63	al	al	ɐ l		26		false	^ a l $	default	swim
ABIPON-64-1		ABIPON	64	aC	aC	ɐ tʃ		26		false	^ a C $	default	fly
ABIPON-65-1		ABIPON	65	aoa	aoa	ɐ o ɐ		26		false	^ a o a $	default	walk
ABIPON-65-2		ABIPON	65	apag	apag	ɐ p ɐ g		26		false	^ a p a g $	default	walk
ABIPON-66-1		ABIPON	66	aneg	aneg	ɐ n e g		26		false	^ a n e g $	default	come
ABIPON-66-2		ABIPON	66	aC	aC	ɐ tʃ		26		false	^ a C $	default	come
ABIPON-67-1		ABIPON	67	ao	ao	ɐ o		26		false	^ a o $	default	lie
ABIPON-67-2		ABIPON	67	iri	iri	i r i		26		false	^ i r i $	default	lie
ABIPON-68-1		ABIPON	68	a5a	a5a	ɐ ɲ ɐ		26		false	^ a 5 a $	default	sit
ABIPON-68-2		ABIPON	68	a5i	a5i	ɐ ɲ i		26		false	^ a 5 i $	default	sit
ABIPON-70-1		ABIPON	70	aC	aC	ɐ tʃ		26		false	^ a C $	default	give
ABIPON-70-2		ABIPON	70	an	an	ɐ n		26		false	^ a n $	default	give
ABIPON-71-1		ABIPON	71	akaC	akaC	ɐ k ɐ tʃ		26		false	^ a k a C $	default	say
ABIPON-71-2		ABIPON	71	arat	arat	ɐ r ɐ t		26		false	^ a r a t $	default	say
ABIPON-72-1		ABIPON	72	grahaolai	grahaolai	g r ɐ h ɐ o l ɐ i		26		false	^ g r a h a o l a i $	default	sun
ABIPON-72-2		ABIPON	72	pae	pae	p ɐ e		26		false	^ p a e $	default	sun
ABIPON-73-1		ABIPON	73	erg	erg	e r g		26		false	^ e r g $	default	moon
ABIPON-73-2		ABIPON	73	graoek	graoek	g r ɐ o e k		26		false	^ g r a o e k $	default	moon
ABIPON-74-1		ABIPON	74	erg	erg	e r g		26		false	^ e r g $	default	star
ABIPON-75-1		ABIPON	75	enarap	enarap	e n ɐ r ɐ p		26		false	^ e n a r a p $	default	water
ABIPON-75-2		ABIPON	75	ilik	ilik	i l i k		26		false	^ i l i k $	default	water
ABIPON-76-1		ABIPON	76	aneg	aneg	ɐ n e g		26		false	^ a n e g $	default	rain
ABIPON-76-2		ABIPON	76	ete	ete	e t e		26		false	^ e t e $	default	rain
ABIPON-77-1		ABIPON	77	ailig	ailig	ɐ i l i g		26		false	^ a i l i g $	default	stone
ABIPON-78-1		ABIPON	78	apaog	apaog	ɐ p ɐ o g		26		false	^ a p a o g $	default	sand
ABIPON-79-1		ABIPON	79	alo	alo	ɐ l o		26		false	^ a l o $	default	earth
ABIPON-79-2		ABIPON	79	ahir	ahir	ɐ h i r		26		false	^ a h i r $	default	earth
ABIPON-81-1		ABIPON	81	ehala	ehala	e h ɐ l ɐ		26		false	^ e h a l a $	default	smoke
ABIPON-82-1		ABIPON	82	kat	kat	k ɐ t		26		false	^ k a t $	default	fire
ABIPON-83-1		ABIPON	83	aCi	aCi	ɐ tʃ i		26		false	^ a C i $	default	ash
ABIPON-83-2		ABIPON	83	ata	ata	ɐ t ɐ		26		false	^ a t a $	default	ash
ABIPON-84-1		ABIPON	84	ahimag	ahimag	ɐ h i m ɐ g		26		false	^ a h i m a g $	default	burn
ABIPON-84-2		ABIPON	84	erg	erg	e r g		26		false	^ e r g $	default	burn
ABIPON-85-1		ABIPON	85	aC	aC	ɐ tʃ		26		false	^ a C $	default	path
ABIPON-86-1		ABIPON	86	ah	ah	ɐ h		26		false	^ a h $	default	mountain
ABIPON-87-1		ABIPON	87	aoig	aoig	ɐ o i g		26		false	^ a o i g $	default	red
ABIPON-88-1		ABIPON	88	ikalk	ikalk	i k ɐ l k		26		false	^ i k a l k $	default	green
ABIPON-88-2		ABIPON	88	pahe	pahe	p ɐ h e		26		false	^ p a h e $	default	green
ABIPON-89-1		ABIPON	89	aoig	aoig	ɐ o i g		26		false	^ a o i g $	default	yellow
ABIPON-89-2		ABIPON	89	kai	kai	k ɐ i		26		false	^ k a i $	default	yellow
ABIPON-90-1		ABIPON	90	alag	alag	ɐ l ɐ g		26		false	^ a l a g $	default	white
ABIPON-91-1		ABIPON	91	aor	aor	ɐ o r		26		false	^ a o r $	default	black
ABIPON-91-2		ABIPON	91	naoe	naoe	n ɐ o e		26		false	^ n a o e $	default	black
ABIPON-92-1		ABIPON	92	nehaol	nehaol	n e h ɐ o l		26		false	^ n e h a o l $	default	night
ABIPON-92-2		ABIPON	92	nenegin	nenegin	n e n e g i n		26		false	^ n e n e g i n $	default	night
ABIPON-94-1		ABIPON	94	ata	ata	ɐ t ɐ		26		false	^ a t a $	default	cold
ABIPON-97-1		ABIPON	97	aoap	aoap	ɐ o ɐ p		26		false	^ a o a p $	default	good
ABIPON-97-2		ABIPON	97	ariai	ariai	ɐ r i ɐ i		26		false	^ a r i a i $	default	good
ABIPON-99-1		ABIPON	99	oah	oah	o ɐ h		26		false	^ o a h $	default	dry
ABIPON-100-1		ABIPON	100	akala	akala	ɐ k ɐ l ɐ		26		false	^ a k a l a $	default	name
ABIPON-100-2		ABIPON	100	egeik	egeik	e g e i k		26		false	^ e g e i k $	default	name
ABIRPARA_MAHALI-1-1		ABIRPARA_MAHALI	1	in	in	i n		27		false	^ i n $	default	I
ABIRPARA_MAHALI-2-1		ABIRPARA_MAHALI	2	am	am	ɐ m		27		false	^ a m $	default	you
ABIRPARA_MAHALI-3-1		ABIRPARA_MAHALI	3	abu	abu	ɐ b u		27		false	^ a b u $	default	we
ABIRPARA_MAHALI-11-1		ABIRPARA_MAHALI	11	mit	mit	m i t		27		false	^ m i t $	default	one
ABIRPARA_MAHALI-12-1		ABIRPARA_MAHALI	12	baria	baria	b ɐ r i ɐ		27		false	^ b a r i a $	default	two
ABIRPARA_MAHALI-18-1		ABIRPARA_MAHALI	18	hor	hor	h o r		27		false	^ h o r $	default	person
ABIRPARA_MAHALI-19-1		ABIRPARA_MAHALI	19	haku	haku	h ɐ k u		27		false	^ h a k u $	default	fish
ABIRPARA_MAHALI-21-1		ABIRPARA_MAHALI	21	SEta	SEta	ʃ a t ɐ		27		false	^ S E t a $	default	dog
ABIRPARA_MAHALI-23-1		ABIRPARA_MAHALI	23	darE	darE	d ɐ r a		27		false	^ d a r E $	default	tree
ABIRPARA_MAHALI-25-1		ABIRPARA_MAHALI	25	Sakam	Sakam	ʃ ɐ k ɐ m		27		false	^ S a k a m $	default	leaf
ABIRPARA_MAHALI-28-1		ABIRPARA_MAHALI	28	harta	harta	h ɐ r t ɐ		27		false	^ h a r t a $	default	skin
ABIRPARA_MAHALI-30-1		ABIRPARA_MAHALI	30	mayom	mayom	m ɐ j o m		27		false	^ m a y o m $	default	blood
ABIRPARA_MAHALI-31-1		ABIRPARA_MAHALI	31	jaN	jaN	dʒ ɐ ŋ		27		false	^ j a N $	default	bone
ABIRPARA_MAHALI-34-1		ABIRPARA_MAHALI	34	diriN	diriN	d i r i ŋ		27		false	^ d i r i N $	default	horn
ABIRPARA_MAHALI-39-1		ABIRPARA_MAHALI	39	lutur	lutur	l u t u r		27		false	^ l u t u r $	default	ear
ABIRPARA_MAHALI-40-1		ABIRPARA_MAHALI	40	mEt	mEt	m a t		27		false	^ m E t $	default	eye
ABIRPARA_MAHALI-41-1		ABIRPARA_MAHALI	41	mu	mu	m u		27		false	^ m u $	default	nose
ABIRPARA_MAHALI-43-1		ABIRPARA_MAHALI	43	data	data	d ɐ t ɐ		27		false	^ d a t a $	default	tooth
ABIRPARA_MAHALI-44-1		ABIRPARA_MAHALI	44	alaN	alaN	ɐ l ɐ ŋ		27		false	^ a l a N $	default	tongue
ABIRPARA_MAHALI-47-1		ABIRPARA_MAHALI	47	gunth~i	gunth~i	g u n tʰ i		27		false	^ g u n th~ i $	default	knee
ABIRPARA_MAHALI-48-1		ABIRPARA_MAHALI	48	ti	ti	t i		27		false	^ t i $	default	hand
ABIRPARA_MAHALI-54-1		ABIRPARA_MAHALI	54	nu	nu	n u		27		false	^ n u $	default	drink
ABIRPARA_MAHALI-57-1		ABIRPARA_MAHALI	57	lEl	lEl	l a l		27		false	^ l E l $	default	see
ABIRPARA_MAHALI-58-1		ABIRPARA_MAHALI	58	anjom	anjom	ɐ n dʒ o m		27		false	^ a n j o m $	default	hear
ABIRPARA_MAHALI-61-1		ABIRPARA_MAHALI	61	goit	goit	g o i t		27		false	^ g o i t $	default	die
ABIRPARA_MAHALI-66-1		ABIRPARA_MAHALI	66	hEju7	hEju7	h a dʒ u ʔ		27		false	^ h E j u 7 $	default	come
ABIRPARA_MAHALI-72-1		ABIRPARA_MAHALI	72	Cando	Cando	tʃ ɐ n d o		27		false	^ C a n d o $	default	sun
ABIRPARA_MAHALI-74-1		ABIRPARA_MAHALI	74	ipil	ipil	i p i l		27		false	^ i p i l $	default	star
ABIRPARA_MAHALI-75-1		ABIRPARA_MAHALI	75	da7	da7	d ɐ ʔ		27		false	^ d a 7 $	default	water
ABIRPARA_MAHALI-77-1		ABIRPARA_MAHALI	77	dh~iri	dh~iri	dʰ i r i		27		false	^ dh~ i r i $	default	stone
ABIRPARA_MAHALI-82-1		ABIRPARA_MAHALI	82	SENgEl	SENgEl	ʃ a ŋ g a l		27		false	^ S E N g E l $	default	fire
ABIRPARA_MAHALI-85-1		ABIRPARA_MAHALI	85	dahar	dahar	d ɐ h ɐ r		27		false	^ d a h a r $	default	path
ABIRPARA_MAHALI-86-1		ABIRPARA_MAHALI	86	buru	buru	b u r u		27		false	^ b u r u $	default	mountain
ABIRPARA_MAHALI-92-1		ABIRPARA_MAHALI	92	ninda	ninda	n i n d ɐ		27		false	^ n i n d a $	default	night
ABIRPARA_MAHALI-95-1		ABIRPARA_MAHALI	95	pEreit	pEreit	p a r e i t		27		false	^ p E r e i t $	default	full
ABIRPARA_MAHALI-96-1		ABIRPARA_MAHALI	96	nawa	nawa	n ɐ w ɐ		27		false	^ n a w a $	default	new
ABIRPARA_MAHALI-100-1		ABIRPARA_MAHALI	100	nutum	nutum	n u t u m		27		false	^ n u t u m $	default	name
ABKHAZ-1-1		ABKHAZ	1	sara	sara	s ɐ r ɐ		28		false	^ s a r a $	default	I
ABKHAZ-2-1		ABKHAZ	2	wara	wara	w ɐ r ɐ		28		false	^ w a r a $	default	you
ABKHAZ-2-2		ABKHAZ	2	bara	bara	b ɐ r ɐ		28		false	^ b a r a $	default	you
ABKHAZ-3-1		ABKHAZ	3	Sw~ara	Sw~ara	ʃʷ ɐ r ɐ		28		false	^ Sw~ a r a $	default	we
ABKHAZ-11-1		ABKHAZ	11	ak"3	ak"3	ɐ kʼ ə		28		false	^ a k" 3 $	default	one
ABKHAZ-11-2		ABKHAZ	11	acw~3	acw~3	ɐ tsʷ ə		28		false	^ a cw~ 3 $	default	one
ABKHAZ-12-1		ABKHAZ	12	Xw~ba	Xw~ba	χʷ b ɐ		28		false	^ Xw~ b a $	default	two
ABKHAZ-18-1		ABKHAZ	18	waXw~3	waXw~3	w ɐ χʷ ə		28		false	^ w a Xw~ 3 $	default	person
ABKHAZ-19-1		ABKHAZ	19	ps3c	ps3c	p s ə ts		28		false	^ p s 3 c $	default	fish
ABKHAZ-21-1		ABKHAZ	21	la	la	l ɐ		28		false	^ l a $	default	dog
ABKHAZ-22-1		ABKHAZ	22	c"a	c"a	tsʼ ɐ		28		false	^ c" a $	default	louse
ABKHAZ-23-1		ABKHAZ	23	c"la	c"la	tsʼ l ɐ		28		false	^ c" l a $	default	tree
ABKHAZ-25-1		ABKHAZ	25	bxy~3	bxy~3	b xʲ ə		28		false	^ b xy~ 3 $	default	leaf
ABKHAZ-28-1		ABKHAZ	28	cw~a	cw~a	tsʷ ɐ		28		false	^ cw~ a $	default	skin
ABKHAZ-30-1		ABKHAZ	30	Sy~a	Sy~a	ʃʲ ɐ		28		false	^ Sy~ a $	default	blood
ABKHAZ-31-1		ABKHAZ	31	baXw~	baXw~	b ɐ χʷ		28		false	^ b a Xw~ $	default	bone
ABKHAZ-34-1		ABKHAZ	34	tw"3Xw~a	tw"3Xw~a	t w’ ə χʷ ɐ		28		false	^ t w" 3 Xw~ a $	default	horn
ABKHAZ-39-1		ABKHAZ	39	l3mha	l3mha	l ə m h ɐ		28		false	^ l 3 m h a $	default	ear
ABKHAZ-40-1		ABKHAZ	40	la	la	l ɐ		28		false	^ l a $	default	eye
ABKHAZ-40-2		ABKHAZ	40	bla	bla	b l ɐ		28		false	^ b l a $	default	eye
ABKHAZ-41-1		ABKHAZ	41	p3nc"a	p3nc"a	p ə n tsʼ ɐ		28		false	^ p 3 n c" a $	default	nose
ABKHAZ-43-1		ABKHAZ	43	xap3c	xap3c	x ɐ p ə ts		28		false	^ x a p 3 c $	default	tooth
ABKHAZ-44-1		ABKHAZ	44	b3z	b3z	b ə z		28		false	^ b 3 z $	default	tongue
ABKHAZ-47-1		ABKHAZ	47	Sy~amx3	Sy~amx3	ʃʲ ɐ m x ə		28		false	^ Sy~ a m x 3 $	default	knee
ABKHAZ-48-1		ABKHAZ	48	nap"3	nap"3	n ɐ pʼ ə		28		false	^ n a p" 3 $	default	hand
ABKHAZ-51-1		ABKHAZ	51	gw~3	gw~3	gʷ ə		28		false	^ gw~ 3 $	default	breast
ABKHAZ-53-1		ABKHAZ	53	gw~acw"a	gw~acw"a	gʷ ɐ ts w’ ɐ		28		false	^ gw~ a c w" a $	default	liver
ABKHAZ-54-1		ABKHAZ	54	Zw~ra	Zw~ra	ʒʷ r ɐ		28		false	^ Zw~ r a $	default	drink
ABKHAZ-57-1		ABKHAZ	57	bara	bara	b ɐ r ɐ		28		false	^ b a r a $	default	see
ABKHAZ-58-1		ABKHAZ	58	hara	hara	h ɐ r ɐ		28		false	^ h a r a $	default	hear
ABKHAZ-61-1		ABKHAZ	61	psra	psra	p s r ɐ		28		false	^ p s r a $	default	die
ABKHAZ-66-1		ABKHAZ	66	ara	ara	ɐ r ɐ		28		false	^ a r a $	default	come
ABKHAZ-72-1		ABKHAZ	72	mra	mra	m r ɐ		28		false	^ m r a $	default	sun
ABKHAZ-74-1		ABKHAZ	74	yacw"a	yacw"a	j ɐ ts w’ ɐ		28		false	^ y a c w" a $	default	star
ABKHAZ-75-1		ABKHAZ	75	c3	c3	ts ə		28		false	^ c 3 $	default	water
ABKHAZ-77-1		ABKHAZ	77	xahw~	xahw~	x ɐ hʷ		28		false	^ x a hw~ $	default	stone
ABKHAZ-82-1		ABKHAZ	82	mca	mca	m ts ɐ		28		false	^ m c a $	default	fire
ABKHAZ-86-1		ABKHAZ	86	Sy~xa	Sy~xa	ʃʲ x ɐ		28		false	^ Sy~ x a $	default	mountain
ABKHAZ-92-1		ABKHAZ	92	c"x	c"x	tsʼ x		28		false	^ c" x $	default	night
ABKHAZ-95-1		ABKHAZ	95	zna	zna	z n ɐ		28		false	^ z n a $	default	full
ABKHAZ-96-1		ABKHAZ	96	C"a	C"a	tʃʼ ɐ		28		false	^ C" a $	default	new
ABKHAZ-100-1		ABKHAZ	100	xy~c	xy~c	xʲ ts		28		false	^ xy~ c $	default	name
ABKHAZ_2-1-1		ABKHAZ_2	1	so	so	s o		29		false	^ s o $	default	I
ABKHAZ_2-1-2		ABKHAZ_2	1	soro	soro	s o r o		29		false	^ s o r o $	default	I
ABKHAZ_2-2-1		ABKHAZ_2	2	boro	boro	b o r o		29		false	^ b o r o $	default	you
ABKHAZ_2-3-1		ABKHAZ_2	3	Xoro	Xoro	χ o r o		29		false	^ X o r o $	default	we
ABKHAZ_2-4-1		ABKHAZ_2	4	ori	ori	o r i		29		false	^ o r i $	default	this
ABKHAZ_2-4-2		ABKHAZ_2	4	obri	obri	o b r i		29		false	^ o b r i $	default	this
ABKHAZ_2-5-1		ABKHAZ_2	5	obni	obni	o b n i		29		false	^ o b n i $	default	that
ABKHAZ_2-5-2		ABKHAZ_2	5	ubri	ubri	u b r i		29		false	^ u b r i $	default	that
ABKHAZ_2-6-1		ABKHAZ_2	6	dorbon	dorbon	d o r b o n		29		false	^ d o r b o n $	default	who
ABKHAZ_2-8-1		ABKHAZ_2	8	m	m	m		29		false	^ m $	default	not
ABKHAZ_2-9-1		ABKHAZ_2	9	zEgy~i	zEgy~i	z a gʲ i		29		false	^ z E gy~ i $	default	all
ABKHAZ_2-11-1		ABKHAZ_2	11	ok"3	ok"3	o kʼ ə		29		false	^ o k" 3 $	default	one
ABKHAZ_2-11-2		ABKHAZ_2	11	ojw~u	ojw~u	o dʒʷ u		29		false	^ o jw~ u $	default	one
ABKHAZ_2-12-1		ABKHAZ_2	12	ybo	ybo	j b o		29		false	^ y b o $	default	two
ABKHAZ_2-13-1		ABKHAZ_2	13	odu	odu	o d u		29		false	^ o d u $	default	big
ABKHAZ_2-14-1		ABKHAZ_2	14	oX3X3o	oX3X3o	o χ ə χ ə o		29		false	^ o X 3 X 3 o $	default	long
ABKHAZ_2-15-1		ABKHAZ_2	15	omoC"	omoC"	o m o tʃʼ		29		false	^ o m o C" $	default	small
ABKHAZ_2-16-1		ABKHAZ_2	16	oph~X33s	oph~X33s	o pʰ χ ə ə s		29		false	^ o ph~ X 3 3 s $	default	woman
ABKHAZ_2-17-1		ABKHAZ_2	17	oXoc"o	oXoc"o	o χ o tsʼ o		29		false	^ o X o c" o $	default	man
ABKHAZ_2-18-1		ABKHAZ_2	18	ouoy3	ouoy3	o u o j ə		29		false	^ o u o y 3 $	default	person
ABKHAZ_2-19-1		ABKHAZ_2	19	oph~s3c	oph~s3c	o pʰ s ə ts		29		false	^ o ph~ s 3 c $	default	fish
ABKHAZ_2-20-1		ABKHAZ_2	20	oph~sot"3	oph~sot"3	o pʰ s o tʼ ə		29		false	^ o ph~ s o t" 3 $	default	bird
ABKHAZ_2-21-1		ABKHAZ_2	21	olo	olo	o l o		29		false	^ o l o $	default	dog
ABKHAZ_2-22-1		ABKHAZ_2	22	oc"o	oc"o	o tsʼ o		29		false	^ o c" o $	default	louse
ABKHAZ_2-23-1		ABKHAZ_2	23	oc"lo	oc"lo	o tsʼ l o		29		false	^ o c" l o $	default	tree
ABKHAZ_2-24-1		ABKHAZ_2	24	oZ3lo	oZ3lo	o ʒ ə l o		29		false	^ o Z 3 l o $	default	seed
ABKHAZ_2-25-1		ABKHAZ_2	25	obXy~i	obXy~i	o b χʲ i		29		false	^ o b Xy~ i $	default	leaf
ABKHAZ_2-26-1		ABKHAZ_2	26	odoch~	odoch~	o d o tsʰ		29		false	^ o d o ch~ $	default	root
ABKHAZ_2-27-1		ABKHAZ_2	27	och~3o	och~3o	o tsʰ ə o		29		false	^ o ch~ 3 o $	default	bark
ABKHAZ_2-28-1		ABKHAZ_2	28	och~3o	och~3o	o tsʰ ə o		29		false	^ o ch~ 3 o $	default	skin
ABKHAZ_2-29-1		ABKHAZ_2	29	ok"3och~	ok"3och~	o kʼ ə o tsʰ		29		false	^ o k" 3 o ch~ $	default	flesh
ABKHAZ_2-30-1		ABKHAZ_2	30	oSo	oSo	o ʃ o		29		false	^ o S o $	default	blood
ABKHAZ_2-31-1		ABKHAZ_2	31	boy	boy	b o j		29		false	^ b o y $	default	bone
ABKHAZ_2-32-1		ABKHAZ_2	32	oSSo	oSSo	o ʃ ʃ o		29		false	^ o S S o $	default	grease
ABKHAZ_2-33-1		ABKHAZ_2	33	ok"3t"oXy~	ok"3t"oXy~	o kʼ ə tʼ o χʲ		29		false	^ o k" 3 t" o Xy~ $	default	egg
ABKHAZ_2-34-1		ABKHAZ_2	34	ot"33yo	ot"33yo	o tʼ ə ə j o		29		false	^ o t" 3 3 y o $	default	horn
ABKHAZ_2-35-1		ABKHAZ_2	35	oc"3X3o	oc"3X3o	o tsʼ ə χ ə o		29		false	^ o c" 3 X 3 o $	default	tail
ABKHAZ_2-36-1		ABKHAZ_2	36	oXc3	oXc3	o χ ts ə		29		false	^ o X c 3 $	default	feather
ABKHAZ_2-37-1		ABKHAZ_2	37	oX33ch~	oX33ch~	o χ ə ə tsʰ		29		false	^ o X 3 3 ch~ $	default	hair
ABKHAZ_2-38-1		ABKHAZ_2	38	oX3	oX3	o χ ə		29		false	^ o X 3 $	default	head
ABKHAZ_2-39-1		ABKHAZ_2	39	ol3mXo	ol3mXo	o l ə m χ o		29		false	^ o l 3 m X o $	default	ear
ABKHAZ_2-40-1		ABKHAZ_2	40	olo	olo	o l o		29		false	^ o l o $	default	eye
ABKHAZ_2-41-1		ABKHAZ_2	41	oph~3nc"o	oph~3nc"o	o pʰ ə n tsʼ o		29		false	^ o ph~ 3 n c" o $	default	nose
ABKHAZ_2-42-1		ABKHAZ_2	42	oph~3S3	oph~3S3	o pʰ ə ʃ ə		29		false	^ o ph~ 3 S 3 $	default	mouth
ABKHAZ_2-43-1		ABKHAZ_2	43	oXoph~3ch~	oXoph~3ch~	o χ o pʰ ə tsʰ		29		false	^ o X o ph~ 3 ch~ $	default	tooth
ABKHAZ_2-44-1		ABKHAZ_2	44	obz	obz	o b z		29		false	^ o b z $	default	tongue
ABKHAZ_2-45-1		ABKHAZ_2	45	onop"X3ch~	onop"X3ch~	o n o pʼ χ ə tsʰ		29		false	^ o n o p" X 3 ch~ $	default	claw
ABKHAZ_2-46-1		ABKHAZ_2	46	oSop"s3rg33c"o	oSop"s3rg33c"o	o ʃ o pʼ s ə r g ə ə tsʼ o		29		false	^ o S o p" s 3 r g 3 3 c" o $	default	foot
ABKHAZ_2-47-1		ABKHAZ_2	47	oSomX3	oSomX3	o ʃ o m χ ə		29		false	^ o S o m X 3 $	default	knee
ABKHAZ_2-48-1		ABKHAZ_2	48	onop"3	onop"3	o n o pʼ ə		29		false	^ o n o p" 3 $	default	hand
ABKHAZ_2-49-1		ABKHAZ_2	49	omg3o	omg3o	o m g ə o		29		false	^ o m g 3 o $	default	belly
ABKHAZ_2-50-1		ABKHAZ_2	50	oX3do	oX3do	o χ ə d o		29		false	^ o X 3 d o $	default	neck
ABKHAZ_2-51-1		ABKHAZ_2	51	og33ph~X33	og33ph~X33	o g ə ə pʰ χ ə ə		29		false	^ o g 3 3 ph~ X 3 3 $	default	breast
ABKHAZ_2-52-1		ABKHAZ_2	52	og33	og33	o g ə ə		29		false	^ o g 3 3 $	default	heart
ABKHAZ_2-53-1		ABKHAZ_2	53	og3oc"3o	og3oc"3o	o g ə o tsʼ ə o		29		false	^ o g 3 o c" 3 o $	default	liver
ABKHAZ_2-54-1		ABKHAZ_2	54	oZ3ro	oZ3ro	o ʒ ə r o		29		false	^ o Z 3 r o $	default	drink
ABKHAZ_2-55-1		ABKHAZ_2	55	ok"r3foro	ok"r3foro	o kʼ r ə f o r o		29		false	^ o k" r 3 f o r o $	default	eat
ABKHAZ_2-56-1		ABKHAZ_2	56	och~Xoro	och~Xoro	o tsʰ χ o r o		29		false	^ o ch~ X o r o $	default	bite
ABKHAZ_2-57-1		ABKHAZ_2	57	oboro	oboro	o b o r o		29		false	^ o b o r o $	default	see
ABKHAZ_2-58-1		ABKHAZ_2	58	oXoro	oXoro	o χ o r o		29		false	^ o X o r o $	default	hear
ABKHAZ_2-59-1		ABKHAZ_2	59	od3rro	od3rro	o d ə r r o		29		false	^ o d 3 r r o $	default	know
ABKHAZ_2-60-1		ABKHAZ_2	60	och~3ozoro	och~3ozoro	o tsʰ ə o z o r o		29		false	^ o ch~ 3 o z o r o $	default	sleep
ABKHAZ_2-61-1		ABKHAZ_2	61	oph~sro	oph~sro	o pʰ s r o		29		false	^ o ph~ s r o $	default	die
ABKHAZ_2-62-1		ABKHAZ_2	62	oSro	oSro	o ʃ r o		29		false	^ o S r o $	default	kill
ABKHAZ_2-63-1		ABKHAZ_2	63	ocsoro	ocsoro	o ts s o r o		29		false	^ o c s o r o $	default	swim
ABKHAZ_2-64-1		ABKHAZ_2	64	oph~3rro	oph~3rro	o pʰ ə r r o		29		false	^ o ph~ 3 r r o $	default	fly
ABKHAZ_2-65-1		ABKHAZ_2	65	on3q"3oro	on3q"3oro	o n ə qʼ ə o r o		29		false	^ o n 3 q" 3 o r o $	default	walk
ABKHAZ_2-66-1		ABKHAZ_2	66	oro	oro	o r o		29		false	^ o r o $	default	come
ABKHAZ_2-66-2		ABKHAZ_2	66	oiro	oiro	o i r o		29		false	^ o i r o $	default	come
ABKHAZ_2-67-1		ABKHAZ_2	67	oioro	oioro	o i o r o		29		false	^ o i o r o $	default	lie
ABKHAZ_2-68-1		ABKHAZ_2	68	ot"3oro	ot"3oro	o tʼ ə o r o		29		false	^ o t" 3 o r o $	default	sit
ABKHAZ_2-68-2		ABKHAZ_2	68	ot"3ozoro	ot"3ozoro	o tʼ ə o z o r o		29		false	^ o t" 3 o z o r o $	default	sit
ABKHAZ_2-69-1		ABKHAZ_2	69	og3lozoro	og3lozoro	o g ə l o z o r o		29		false	^ o g 3 l o z o r o $	default	stand
ABKHAZ_2-70-1		ABKHAZ_2	70	oth~oro	oth~oro	o tʰ o r o		29		false	^ o th~ o r o $	default	give
ABKHAZ_2-71-1		ABKHAZ_2	71	oX3oro	oX3oro	o χ ə o r o		29		false	^ o X 3 o r o $	default	say
ABKHAZ_2-72-1		ABKHAZ_2	72	omro	omro	o m r o		29		false	^ o m r o $	default	sun
ABKHAZ_2-73-1		ABKHAZ_2	73	omzo	omzo	o m z o		29		false	^ o m z o $	default	moon
ABKHAZ_2-74-1		ABKHAZ_2	74	oEc"3o	oEc"3o	o a tsʼ ə o		29		false	^ o E c" 3 o $	default	star
ABKHAZ_2-75-1		ABKHAZ_2	75	oc3	oc3	o ts ə		29		false	^ o c 3 $	default	water
ABKHAZ_2-76-1		ABKHAZ_2	76	okh~3o	okh~3o	o kʰ ə o		29		false	^ o kh~ 3 o $	default	rain
ABKHAZ_2-77-1		ABKHAZ_2	77	oXoX3	oXoX3	o χ o χ ə		29		false	^ o X o X 3 $	default	stone
ABKHAZ_2-78-1		ABKHAZ_2	78	oph~sl3mc	oph~sl3mc	o pʰ s l ə m ts		29		false	^ o ph~ s l 3 m c $	default	sand
ABKHAZ_2-79-1		ABKHAZ_2	79	odgy~il	odgy~il	o d gʲ i l		29		false	^ o d gy~ i l $	default	earth
ABKHAZ_2-80-1		ABKHAZ_2	80	oph~sth~X3o	oph~sth~X3o	o pʰ s tʰ χ ə o		29		false	^ o ph~ s th~ X 3 o $	default	cloud
ABKHAZ_2-81-1		ABKHAZ_2	81	olyo	olyo	o l j o		29		false	^ o l y o $	default	smoke
ABKHAZ_2-82-1		ABKHAZ_2	82	omch~o	omch~o	o m tsʰ o		29		false	^ o m ch~ o $	default	fire
ABKHAZ_2-83-1		ABKHAZ_2	83	oX3o	oX3o	o χ ə o		29		false	^ o X 3 o $	default	ash
ABKHAZ_2-84-1		ABKHAZ_2	84	ob3lro	ob3lro	o b ə l r o		29		false	^ o b 3 l r o $	default	burn
ABKHAZ_2-85-1		ABKHAZ_2	85	omX3osth~o	omX3osth~o	o m χ ə o s tʰ o		29		false	^ o m X 3 o s th~ o $	default	path
ABKHAZ_2-86-1		ABKHAZ_2	86	oSXo	oSXo	o ʃ χ o		29		false	^ o S X o $	default	mountain
ABKHAZ_2-87-1		ABKHAZ_2	87	oq"oph~S	oq"oph~S	o qʼ o pʰ ʃ		29		false	^ o q" o ph~ S $	default	red
ABKHAZ_2-88-1		ABKHAZ_2	88	oSoch~ph~Sth~3olo	oSoch~ph~Sth~3olo	o ʃ o tsʰ pʰ ʃ tʰ ə o l o		29		false	^ o S o ch~ ph~ S th~ 3 o l o $	default	green
ABKHAZ_2-88-2		ABKHAZ_2	88	oEc"3o	oEc"3o	o a tsʼ ə o		29		false	^ o E c" 3 o $	default	green
ABKHAZ_2-89-1		ABKHAZ_2	89	oyEiZ	oyEiZ	o j a i ʒ		29		false	^ o y E i Z $	default	yellow
ABKHAZ_2-90-1		ABKHAZ_2	90	oSk"3ok"3o	oSk"3ok"3o	o ʃ kʼ ə o kʼ ə o		29		false	^ o S k" 3 o k" 3 o $	default	white
ABKHAZ_2-91-1		ABKHAZ_2	91	oikh~uoc"w~o	oikh~uoc"w~o	o i kʰ u o ts’ʷ o		29		false	^ o i kh~ u o c"w~ o $	default	black
ABKHAZ_2-92-1		ABKHAZ_2	92	oc"X	oc"X	o tsʼ χ		29		false	^ o c" X $	default	night
ABKHAZ_2-93-1		ABKHAZ_2	93	oph~Xo	oph~Xo	o pʰ χ o		29		false	^ o ph~ X o $	default	hot
ABKHAZ_2-94-1		ABKHAZ_2	94	oXy~S3oS3o	oXy~S3oS3o	o χʲ ʃ ə o ʃ ə o		29		false	^ o Xy~ S 3 o S 3 o $	default	cold
ABKHAZ_2-95-1		ABKHAZ_2	95	ozno	ozno	o z n o		29		false	^ o z n o $	default	full
ABKHAZ_2-96-1		ABKHAZ_2	96	ottS~"3ch~	ottS~"3ch~	o tʃ’ː ə tsʰ		29		false	^ o ttS~" 3 ch~ $	default	new
ABKHAZ_2-97-1		ABKHAZ_2	97	obzio	obzio	o b z i o		29		false	^ o b z i o $	default	good
ABKHAZ_2-98-1		ABKHAZ_2	98	ok"3mp"3l	ok"3mp"3l	o kʼ ə m pʼ ə l		29		false	^ o k" 3 m p" 3 l $	default	round
ABKHAZ_2-99-1		ABKHAZ_2	99	obo	obo	o b o		29		false	^ o b o $	default	dry
ABKHAZ_2-99-2		ABKHAZ_2	99	oyo	oyo	o j o		29		false	^ o y o $	default	dry
ABKHAZ_2-100-1		ABKHAZ_2	100	oXy~c	oXy~c	o χʲ ts		29		false	^ o Xy~ c $	default	name
ABNAKI_EASTERN-2-1		ABNAKI_EASTERN	2	gia	gia	g i ɐ		30		false	^ g i a $	default	you
ABNAKI_EASTERN-2-2		ABNAKI_EASTERN	2	kia	kia	k i ɐ		30		false	^ k i a $	default	you
ABNAKI_EASTERN-3-1		ABNAKI_EASTERN	3	niona	niona	n i o n ɐ		30		false	^ n i o n a $	default	we
ABNAKI_EASTERN-11-1		ABNAKI_EASTERN	11	paz3go	paz3go	p ɐ z ə g o		30		false	^ p a z 3 g o $	default	one
ABNAKI_EASTERN-11-2		ABNAKI_EASTERN	11	paz3gu3n	paz3gu3n	p ɐ z ə g u ə n		30		false	^ p a z 3 g u 3 n $	default	one
ABNAKI_EASTERN-12-1		ABNAKI_EASTERN	12	nis	nis	n i s		30		false	^ n i s $	default	two
ABNAKI_EASTERN-18-1		ABNAKI_EASTERN	18	pm~owsowinno	pm~owsowinno	p m o w s o w i n n o		30		false	^ pm~ o w s o w i n n o $	default	person
ABNAKI_EASTERN-19-1		ABNAKI_EASTERN	19	namas	namas	n ɐ m ɐ s		30		false	^ n a m a s $	default	fish
ABNAKI_EASTERN-21-1		ABNAKI_EASTERN	21	adia	adia	ɐ d i ɐ		30		false	^ a d i a $	default	dog
ABNAKI_EASTERN-21-2		ABNAKI_EASTERN	21	al3mos	al3mos	ɐ l ə m o s		30		false	^ a l 3 m o s $	default	dog
ABNAKI_EASTERN-22-1		ABNAKI_EASTERN	22	k3mo*	k3mo*	k ə m õ		30		false	^ k 3 m o* $	default	louse
ABNAKI_EASTERN-23-1		ABNAKI_EASTERN	23	abazi	abazi	ɐ b ɐ z i		30		false	^ a b a z i $	default	tree
ABNAKI_EASTERN-25-1		ABNAKI_EASTERN	25	wanibagw~	wanibagw~	w ɐ n i b ɐ gʷ		30		false	^ w a n i b a gw~ $	default	leaf
ABNAKI_EASTERN-30-1		ABNAKI_EASTERN	30	bagakaw	bagakaw	b ɐ g ɐ k ɐ w		30		false	^ b a g a k a w $	default	blood
ABNAKI_EASTERN-30-2		ABNAKI_EASTERN	30	pagakan	pagakan	p ɐ g ɐ k ɐ n		30		false	^ p a g a k a n $	default	blood
ABNAKI_EASTERN-31-1		ABNAKI_EASTERN	31	wsk$aw	wsk$aw	w s k ɐ w		30		false	^ w s k $ a w $	default	bone
ABNAKI_EASTERN-34-1		ABNAKI_EASTERN	34	askan	askan	ɐ s k ɐ n		30		false	^ a s k a n $	default	horn
ABNAKI_EASTERN-39-1		ABNAKI_EASTERN	39	wd~awagw~	wd~awagw~	u d ɐ w ɐ gʷ		30		false	^ wd~ a w a gw~ $	default	ear
ABNAKI_EASTERN-40-1		ABNAKI_EASTERN	40	ms~izukw~	ms~izukw~	m s i z u kʷ		30		false	^ ms~ i z u kw~ $	default	eye
ABNAKI_EASTERN-41-1		ABNAKI_EASTERN	41	wj~o*l	wj~o*l	u dʒ õ l		30		false	^ wj~ o* l $	default	nose
ABNAKI_EASTERN-41-2		ABNAKI_EASTERN	41	wj~onl~	wj~onl~	u dʒ o n l		30		false	^ wj~ o nl~ $	default	nose
ABNAKI_EASTERN-43-1		ABNAKI_EASTERN	43	wibid	wibid	w i b i d		30		false	^ w i b i d $	default	tooth
ABNAKI_EASTERN-44-1		ABNAKI_EASTERN	44	wilalo	wilalo	w i l ɐ l o		30		false	^ w i l a l o $	default	tongue
ABNAKI_EASTERN-47-1		ABNAKI_EASTERN	47	mk~3dukw~	mk~3dukw~	m k ə d u kʷ		30		false	^ mk~ 3 d u kw~ $	default	knee
ABNAKI_EASTERN-47-2		ABNAKI_EASTERN	47	wk~3dokw~	wk~3dokw~	u k ə d o kʷ		30		false	^ wk~ 3 d o kw~ $	default	knee
ABNAKI_EASTERN-48-1		ABNAKI_EASTERN	48	w3lji	w3lji	w ə l dʒ i		30		false	^ w 3 l j i $	default	hand
ABNAKI_EASTERN-51-1		ABNAKI_EASTERN	51	bobos	bobos	b o b o s		30		false	^ b o b o s $	default	breast
ABNAKI_EASTERN-51-2		ABNAKI_EASTERN	51	dodos	dodos	d o d o s		30		false	^ d o d o s $	default	breast
ABNAKI_EASTERN-53-1		ABNAKI_EASTERN	53	ms~kw~3n	ms~kw~3n	m s kʷ ə n		30		false	^ ms~ kw~ 3 n $	default	liver
ABNAKI_EASTERN-54-1		ABNAKI_EASTERN	54	kadosmim3k	kadosmim3k	k ɐ d o s m i m ə k		30		false	^ k a d o s m i m 3 k $	default	drink
ABNAKI_EASTERN-57-1		ABNAKI_EASTERN	57	namiho*muk	namiho*muk	n ɐ m i h õ m u k		30		false	^ n a m i h o* m u k $	default	see
ABNAKI_EASTERN-57-2		ABNAKI_EASTERN	57	namito*zik	namito*zik	n ɐ m i t õ z i k		30		false	^ n a m i t o* z i k $	default	see
ABNAKI_EASTERN-58-1		ABNAKI_EASTERN	58	taps3do*zik	taps3do*zik	t ɐ p s ə d õ z i k		30		false	^ t a p s 3 d o* z i k $	default	hear
ABNAKI_EASTERN-58-2		ABNAKI_EASTERN	58	taps3dawo*muk	taps3dawo*muk	t ɐ p s ə d ɐ w õ m u k		30		false	^ t a p s 3 d a w o* m u k $	default	hear
ABNAKI_EASTERN-66-1		ABNAKI_EASTERN	66	paio*muk	paio*muk	p ɐ i õ m u k		30		false	^ p a i o* m u k $	default	come
ABNAKI_EASTERN-66-2		ABNAKI_EASTERN	66	pono*muk	pono*muk	p o n õ m u k		30		false	^ p o n o* m u k $	default	come
ABNAKI_EASTERN-72-1		ABNAKI_EASTERN	72	kizos	kizos	k i z o s		30		false	^ k i z o s $	default	sun
ABNAKI_EASTERN-74-1		ABNAKI_EASTERN	74	alakws$	alakws$	ɐ l ɐ k w s		30		false	^ a l a k w s $ $	default	star
ABNAKI_EASTERN-75-1		ABNAKI_EASTERN	75	n3bi	n3bi	n ə b i		30		false	^ n 3 b i $	default	water
ABNAKI_EASTERN-77-1		ABNAKI_EASTERN	77	s3n	s3n	s ə n		30		false	^ s 3 n $	default	stone
ABNAKI_EASTERN-82-1		ABNAKI_EASTERN	82	skw$3da	skw$3da	s k w ə d ɐ		30		false	^ s k w $ 3 d a $	default	fire
ABNAKI_EASTERN-85-1		ABNAKI_EASTERN	85	o*wd3sis	o*wd3sis	õ w d ə s i s		30		false	^ o* w d 3 s i s $	default	path
ABNAKI_EASTERN-86-1		ABNAKI_EASTERN	86	wajo	wajo	w ɐ dʒ o		30		false	^ w a j o $	default	mountain
ABNAKI_EASTERN-92-1		ABNAKI_EASTERN	92	t3bokw~	t3bokw~	t ə b o kʷ		30		false	^ t 3 b o kw~ $	default	night
ABNAKI_EASTERN-96-1		ABNAKI_EASTERN	96	pildowi	pildowi	p i l d o w i		30		false	^ p i l d o w i $	default	new
ABNAKI_EASTERN-96-2		ABNAKI_EASTERN	96	pili	pili	p i l i		30		false	^ p i l i $	default	new
ABNAKI_WESTERN-1-1		ABNAKI_WESTERN	1	nia	nia	n i ɐ		31		false	^ n i a $	default	I
ABNAKI_WESTERN-2-1		ABNAKI_WESTERN	2	gia	gia	g i ɐ		31		false	^ g i a $	default	you
ABNAKI_WESTERN-3-1		ABNAKI_WESTERN	3	giona	giona	g i o n ɐ		31		false	^ g i o n a $	default	we
ABNAKI_WESTERN-3-2		ABNAKI_WESTERN	3	niona	niona	n i o n ɐ		31		false	^ n i o n a $	default	we
ABNAKI_WESTERN-11-1		ABNAKI_WESTERN	11	bazegw~en	bazegw~en	b ɐ z e gʷ e n		31		false	^ b a z e gw~ e n $	default	one
ABNAKI_WESTERN-11-2		ABNAKI_WESTERN	11	negw~eci	negw~eci	n e gʷ e ts i		31		false	^ n e gw~ e c i $	default	one
ABNAKI_WESTERN-12-1		ABNAKI_WESTERN	12	niz	niz	n i z		31		false	^ n i z $	default	two
ABNAKI_WESTERN-18-1		ABNAKI_WESTERN	18	bemozowinno	bemozowinno	b e m o z o w i n n o		31		false	^ b e m o z o w i n n o $	default	person
ABNAKI_WESTERN-19-1		ABNAKI_WESTERN	19	namas	namas	n ɐ m ɐ s		31		false	^ n a m a s $	default	fish
ABNAKI_WESTERN-21-1		ABNAKI_WESTERN	21	alemos	alemos	ɐ l e m o s		31		false	^ a l e m o s $	default	dog
ABNAKI_WESTERN-22-1		ABNAKI_WESTERN	22	akemo	akemo	ɐ k e m o		31		false	^ a k e m o $	default	louse
ABNAKI_WESTERN-22-2		ABNAKI_WESTERN	22	kemo	kemo	k e m o		31		false	^ k e m o $	default	louse
ABNAKI_WESTERN-23-1		ABNAKI_WESTERN	23	abazi	abazi	ɐ b ɐ z i		31		false	^ a b a z i $	default	tree
ABNAKI_WESTERN-25-1		ABNAKI_WESTERN	25	wanibagw~	wanibagw~	w ɐ n i b ɐ gʷ		31		false	^ w a n i b a gw~ $	default	leaf
ABNAKI_WESTERN-28-1		ABNAKI_WESTERN	28	madagen	madagen	m ɐ d ɐ g e n		31		false	^ m a d a g e n $	default	skin
ABNAKI_WESTERN-30-1		ABNAKI_WESTERN	30	bagakan	bagakan	b ɐ g ɐ k ɐ n		31		false	^ b a g a k a n $	default	blood
ABNAKI_WESTERN-31-1		ABNAKI_WESTERN	31	oskan	oskan	o s k ɐ n		31		false	^ o s k a n $	default	bone
ABNAKI_WESTERN-34-1		ABNAKI_WESTERN	34	askan	askan	ɐ s k ɐ n		31		false	^ a s k a n $	default	horn
ABNAKI_WESTERN-39-1		ABNAKI_WESTERN	39	otawagw~	otawagw~	o t ɐ w ɐ gʷ		31		false	^ o t a w a gw~ $	default	ear
ABNAKI_WESTERN-40-1		ABNAKI_WESTERN	40	sizegw~	sizegw~	s i z e gʷ		31		false	^ s i z e gw~ $	default	eye
ABNAKI_WESTERN-41-1		ABNAKI_WESTERN	41	col	col	ts o l		31		false	^ c o l $	default	nose
ABNAKI_WESTERN-41-2		ABNAKI_WESTERN	41	colak	colak	ts o l ɐ k		31		false	^ c o l a k $	default	nose
ABNAKI_WESTERN-43-1		ABNAKI_WESTERN	43	ibid	ibid	i b i d		31		false	^ i b i d $	default	tooth
ABNAKI_WESTERN-44-1		ABNAKI_WESTERN	44	ilalo	ilalo	i l ɐ l o		31		false	^ i l a l o $	default	tongue
ABNAKI_WESTERN-47-1		ABNAKI_WESTERN	47	kedegw~	kedegw~	k e d e gʷ		31		false	^ k e d e gw~ $	default	knee
ABNAKI_WESTERN-48-1		ABNAKI_WESTERN	48	eld	eld	e l d		31		false	^ e l d $	default	hand
ABNAKI_WESTERN-48-2		ABNAKI_WESTERN	48	elci	elci	e l ts i		31		false	^ e l c i $	default	hand
ABNAKI_WESTERN-51-1		ABNAKI_WESTERN	51	dodos	dodos	d o d o s		31		false	^ d o d o s $	default	breast
ABNAKI_WESTERN-53-1		ABNAKI_WESTERN	53	skw~en	skw~en	s kʷ e n		31		false	^ s kw~ e n $	default	liver
ABNAKI_WESTERN-54-1		ABNAKI_WESTERN	54	gogadosmi	gogadosmi	g o g ɐ d o s m i		31		false	^ g o g a d o s m i $	default	drink
ABNAKI_WESTERN-57-1		ABNAKI_WESTERN	57	bazobi	bazobi	b ɐ z o b i		31		false	^ b a z o b i $	default	see
ABNAKI_WESTERN-58-1		ABNAKI_WESTERN	58	debestamasi	debestamasi	d e b e s t ɐ m ɐ s i		31		false	^ d e b e s t a m a s i $	default	hear
ABNAKI_WESTERN-58-2		ABNAKI_WESTERN	58	noda	noda	n o d ɐ		31		false	^ n o d a $	default	hear
ABNAKI_WESTERN-61-1		ABNAKI_WESTERN	61	macina	macina	m ɐ ts i n ɐ		31		false	^ m a c i n a $	default	die
ABNAKI_WESTERN-66-1		ABNAKI_WESTERN	66	baji	baji	b ɐ dʒ i		31		false	^ b a j i $	default	come
ABNAKI_WESTERN-66-2		ABNAKI_WESTERN	66	nawa	nawa	n ɐ w ɐ		31		false	^ n a w a $	default	come
ABNAKI_WESTERN-72-1		ABNAKI_WESTERN	72	gizos	gizos	g i z o s		31		false	^ g i z o s $	default	sun
ABNAKI_WESTERN-74-1		ABNAKI_WESTERN	74	alakw~a	alakw~a	ɐ l ɐ kʷ ɐ		31		false	^ a l a kw~ a $	default	star
ABNAKI_WESTERN-75-1		ABNAKI_WESTERN	75	nebi	nebi	n e b i		31		false	^ n e b i $	default	water
ABNAKI_WESTERN-77-1		ABNAKI_WESTERN	77	asen	asen	ɐ s e n		31		false	^ a s e n $	default	stone
ABNAKI_WESTERN-82-1		ABNAKI_WESTERN	82	skw~eda	skw~eda	s kʷ e d ɐ		31		false	^ s kw~ e d a $	default	fire
ABNAKI_WESTERN-85-1		ABNAKI_WESTERN	85	owd~isiz	owd~isiz	o u d i s i z		31		false	^ o wd~ i s i z $	default	path
ABNAKI_WESTERN-86-1		ABNAKI_WESTERN	86	waco	waco	w ɐ ts o		31		false	^ w a c o $	default	mountain
ABNAKI_WESTERN-95-1		ABNAKI_WESTERN	95	besanta	besanta	b e s ɐ n t ɐ		31		false	^ b e s a n t a $	default	full
ABNAKI_WESTERN-96-1		ABNAKI_WESTERN	96	wsk$i	wsk$i	w s k i		31		false	^ w s k $ i $	default	new
ABNAKI_WESTERN-100-1		ABNAKI_WESTERN	100	wizw~ogan	wizw~ogan	w i zʷ o g ɐ n		31		false	^ w i zw~ o g a n $	default	name
ABOM-1-1		ABOM	1	nE	nE	n a		32		false	^ n E $	default	I
ABOM-2-1		ABOM	2	gE	gE	g a		32		false	^ g E $	default	you
ABOM-3-1		ABOM	3	ne	ne	n e		32		false	^ n e $	default	we
ABOM-4-1		ABOM	4	ete	ete	e t e		32		false	^ e t e $	default	this
ABOM-5-1		ABOM	5	etegag	etegag	e t e g ɐ g		32		false	^ e t e g a g $	default	that
ABOM-6-1		ABOM	6	kwakamark3m	kwakamark3m	k w ɐ k ɐ m ɐ r k ə m		32		false	^ k w a k a m a r k 3 m $	default	who
ABOM-7-1		ABOM	7	kwaka	kwaka	k w ɐ k ɐ		32		false	^ k w a k a $	default	what
ABOM-8-1		ABOM	8	manE	manE	m ɐ n a		32		false	^ m a n E $	default	not
ABOM-9-1		ABOM	9	mark3mdziruda	mark3mdziruda	m ɐ r k ə m d z i r u d ɐ		32		false	^ m a r k 3 m d z i r u d a $	default	all
ABOM-10-1		ABOM	10	dziruda	dziruda	d z i r u d ɐ		32		false	^ d z i r u d a $	default	many
ABOM-11-1		ABOM	11	korade	korade	k o r ɐ d e		32		false	^ k o r a d e $	default	one
ABOM-12-1		ABOM	12	wadin	wadin	w ɐ d i n		32		false	^ w a d i n $	default	two
ABOM-13-1		ABOM	13	aburgag	aburgag	ɐ b u r g ɐ g		32		false	^ a b u r g a g $	default	big
ABOM-14-1		ABOM	14	p3mp3m	p3mp3m	p ə m p ə m		32		false	^ p 3 m p 3 m $	default	long
ABOM-15-1		ABOM	15	sarpandinia	sarpandinia	s ɐ r p ɐ n d i n i ɐ		32		false	^ s a r p a n d i n i a $	default	small
ABOM-16-1		ABOM	16	tip	tip	t i p		32		false	^ t i p $	default	woman
ABOM-17-1		ABOM	17	mark3m	mark3m	m ɐ r k ə m		32		false	^ m a r k 3 m $	default	man
ABOM-18-1		ABOM	18	mark3m	mark3m	m ɐ r k ə m		32		false	^ m a r k 3 m $	default	person
ABOM-19-1		ABOM	19	kaikh~	kaikh~	k ɐ i kʰ		32		false	^ k a i kh~ $	default	fish
ABOM-20-1		ABOM	20	qan	qan	q ɐ n		32		false	^ q a n $	default	bird
ABOM-21-1		ABOM	21	gara	gara	g ɐ r ɐ		32		false	^ g a r a $	default	dog
ABOM-22-1		ABOM	22	nim	nim	n i m		32		false	^ n i m $	default	louse
ABOM-23-1		ABOM	23	rug	rug	r u g		32		false	^ r u g $	default	tree
ABOM-24-1		ABOM	24	up	up	u p		32		false	^ u p $	default	seed
ABOM-25-1		ABOM	25	pEn	pEn	p a n		32		false	^ p E n $	default	leaf
ABOM-26-1		ABOM	26	sip	sip	s i p		32		false	^ s i p $	default	root
ABOM-27-1		ABOM	27	Ep	Ep	a p		32		false	^ E p $	default	bark
ABOM-28-1		ABOM	28	Ep	Ep	a p		32		false	^ E p $	default	skin
ABOM-29-1		ABOM	29	kanam	kanam	k ɐ n ɐ m		32		false	^ k a n a m $	default	flesh
ABOM-30-1		ABOM	30	kEm	kEm	k a m		32		false	^ k E m $	default	blood
ABOM-31-1		ABOM	31	gosa	gosa	g o s ɐ		32		false	^ g o s a $	default	bone
ABOM-32-1		ABOM	32	ir3d	ir3d	i r ə d		32		false	^ i r 3 d $	default	grease
ABOM-33-1		ABOM	33	up	up	u p		32		false	^ u p $	default	egg
ABOM-35-1		ABOM	35	wap	wap	w ɐ p		32		false	^ w a p $	default	tail
ABOM-36-1		ABOM	36	gawar	gawar	g ɐ w ɐ r		32		false	^ g a w a r $	default	feather
ABOM-37-1		ABOM	37	worumo	worumo	w o r u m o		32		false	^ w o r u m o $	default	hair
ABOM-38-1		ABOM	38	tin	tin	t i n		32		false	^ t i n $	default	head
ABOM-39-1		ABOM	39	kauwam	kauwam	k ɐ u w ɐ m		32		false	^ k a u w a m $	default	ear
ABOM-40-1		ABOM	40	ikup	ikup	i k u p		32		false	^ i k u p $	default	eye
ABOM-41-1		ABOM	41	matu	matu	m ɐ t u		32		false	^ m a t u $	default	nose
ABOM-42-1		ABOM	42	tawar	tawar	t ɐ w ɐ r		32		false	^ t a w a r $	default	mouth
ABOM-43-1		ABOM	43	nag3	nag3	n ɐ g ə		32		false	^ n a g 3 $	default	tooth
ABOM-44-1		ABOM	44	mEt	mEt	m a t		32		false	^ m E t $	default	tongue
ABOM-45-1		ABOM	45	tanup	tanup	t ɐ n u p		32		false	^ t a n u p $	default	claw
ABOM-46-1		ABOM	46	taot	taot	t ɐ o t		32		false	^ t a o t $	default	foot
ABOM-47-1		ABOM	47	kauptin	kauptin	k ɐ u p t i n		32		false	^ k a u p t i n $	default	knee
ABOM-48-1		ABOM	48	teteb	teteb	t e t e b		32		false	^ t e t e b $	default	hand
ABOM-49-1		ABOM	49	ren	ren	r e n		32		false	^ r e n $	default	belly
ABOM-50-1		ABOM	50	poq3b	poq3b	p o q ə b		32		false	^ p o q 3 b $	default	neck
ABOM-51-1		ABOM	51	bub	bub	b u b		32		false	^ b u b $	default	breast
ABOM-52-1		ABOM	52	kar3dkop	kar3dkop	k ɐ r ə d k o p		32		false	^ k a r 3 d k o p $	default	heart
ABOM-53-1		ABOM	53	bi	bi	b i		32		false	^ b i $	default	liver
ABOM-54-1		ABOM	54	tetarkit	tetarkit	t e t ɐ r k i t		32		false	^ t e t a r k i t $	default	drink
ABOM-55-1		ABOM	55	gyanirik	gyanirik	g j ɐ n i r i k		32		false	^ g y a n i r i k $	default	eat
ABOM-56-1		ABOM	56	awok3d	awok3d	ɐ w o k ə d		32		false	^ a w o k 3 d $	default	bite
ABOM-57-1		ABOM	57	EntEmErkit	EntEmErkit	a n t a m a r k i t		32		false	^ E n t E m E r k i t $	default	see
ABOM-58-1		ABOM	58	takarkit	takarkit	t ɐ k ɐ r k i t		32		false	^ t a k a r k i t $	default	hear
ABOM-59-1		ABOM	59	wum	wum	w u m		32		false	^ w u m $	default	know
ABOM-60-1		ABOM	60	tetapk3p	tetapk3p	t e t ɐ p k ə p		32		false	^ t e t a p k 3 p $	default	sleep
ABOM-61-1		ABOM	61	gatarkit	gatarkit	g ɐ t ɐ r k i t		32		false	^ g a t a r k i t $	default	die
ABOM-62-1		ABOM	62	kasin	kasin	k ɐ s i n		32		false	^ k a s i n $	default	kill
ABOM-63-1		ABOM	63	woEwErik	woEwErik	w o a w a r i k		32		false	^ w o E w E r i k $	default	swim
ABOM-64-1		ABOM	64	in3markit	in3markit	i n ə m ɐ r k i t		32		false	^ i n 3 m a r k i t $	default	fly
ABOM-65-1		ABOM	65	tadankit	tadankit	t ɐ d ɐ n k i t		32		false	^ t a d a n k i t $	default	walk
ABOM-66-1		ABOM	66	igar3bk3t	igar3bk3t	i g ɐ r ə b k ə t		32		false	^ i g a r 3 b k 3 t $	default	come
ABOM-67-1		ABOM	67	wot3ran	wot3ran	w o t ə r ɐ n		32		false	^ w o t 3 r a n $	default	lie
ABOM-68-1		ABOM	68	piawuran	piawuran	p i ɐ w u r ɐ n		32		false	^ p i a w u r a n $	default	sit
ABOM-69-1		ABOM	69	daniram	daniram	d ɐ n i r ɐ m		32		false	^ d a n i r a m $	default	stand
ABOM-70-1		ABOM	70	kipam	kipam	k i p ɐ m		32		false	^ k i p a m $	default	give
ABOM-71-1		ABOM	71	ekh~ag	ekh~ag	e kʰ ɐ g		32		false	^ e kh~ a g $	default	say
ABOM-72-1		ABOM	72	kado	kado	k ɐ d o		32		false	^ k a d o $	default	sun
ABOM-73-1		ABOM	73	sawakara	sawakara	s ɐ w ɐ k ɐ r ɐ		32		false	^ s a w a k a r a $	default	moon
ABOM-74-1		ABOM	74	medam	medam	m e d ɐ m		32		false	^ m e d a m $	default	star
ABOM-75-1		ABOM	75	7obe	7obe	ʔ o b e		32		false	^ 7 o b e $	default	water
ABOM-76-1		ABOM	76	beNgag	beNgag	b e ŋ g ɐ g		32		false	^ b e N g a g $	default	rain
ABOM-77-1		ABOM	77	garE	garE	g ɐ r a		32		false	^ g a r E $	default	stone
ABOM-78-1		ABOM	78	EsErEsEr	EsErEsEr	a s a r a s a r		32		false	^ E s E r E s E r $	default	sand
ABOM-79-1		ABOM	79	ga	ga	g ɐ		32		false	^ g a $	default	earth
ABOM-80-1		ABOM	80	mogau	mogau	m o g ɐ u		32		false	^ m o g a u $	default	cloud
ABOM-81-1		ABOM	81	tEm	tEm	t a m		32		false	^ t E m $	default	smoke
ABOM-82-1		ABOM	82	tarkup	tarkup	t ɐ r k u p		32		false	^ t a r k u p $	default	fire
ABOM-83-1		ABOM	83	baba	baba	b ɐ b ɐ		32		false	^ b a b a $	default	ash
ABOM-84-1		ABOM	84	watirik	watirik	w ɐ t i r i k		32		false	^ w a t i r i k $	default	burn
ABOM-85-1		ABOM	85	tE	tE	t a		32		false	^ t E $	default	path
ABOM-86-1		ABOM	86	susak	susak	s u s ɐ k		32		false	^ s u s a k $	default	mountain
ABOM-87-1		ABOM	87	kaNkaNkup	kaNkaNkup	k ɐ ŋ k ɐ ŋ k u p		32		false	^ k a N k a N k u p $	default	red
ABOM-89-1		ABOM	89	dubabun	dubabun	d u b ɐ b u n		32		false	^ d u b a b u n $	default	yellow
ABOM-90-1		ABOM	90	p3pkup	p3pkup	p ə p k u p		32		false	^ p 3 p k u p $	default	white
ABOM-91-1		ABOM	91	daumbun	daumbun	d ɐ u m b u n		32		false	^ d a u m b u n $	default	black
ABOM-92-1		ABOM	92	dziwam	dziwam	d z i w ɐ m		32		false	^ d z i w a m $	default	night
ABOM-93-1		ABOM	93	papairik	papairik	p ɐ p ɐ i r i k		32		false	^ p a p a i r i k $	default	hot
ABOM-94-1		ABOM	94	karubkup	karubkup	k ɐ r u b k u p		32		false	^ k a r u b k u p $	default	cold
ABOM-95-1		ABOM	95	peseur3m	peseur3m	p e s e u r ə m		32		false	^ p e s e u r 3 m $	default	full
ABOM-96-1		ABOM	96	kiarum	kiarum	k i ɐ r u m		32		false	^ k i a r u m $	default	new
ABOM-97-1		ABOM	97	namuk3r3m	namuk3r3m	n ɐ m u k ə r ə m		32		false	^ n a m u k 3 r 3 m $	default	good
ABOM-98-1		ABOM	98	sarasaraur3m	sarasaraur3m	s ɐ r ɐ s ɐ r ɐ u r ə m		32		false	^ s a r a s a r a u r 3 m $	default	round
ABOM-99-1		ABOM	99	karEk3raur3m	karEk3raur3m	k ɐ r a k ə r ɐ u r ə m		32		false	^ k a r E k 3 r a u r 3 m $	default	dry
ABOM-100-1		ABOM	100	me	me	m e		32		false	^ m e $	default	name
ABON-11-1		ABON	11	imo	imo	i m o		33		false	^ i m o $	default	one
ABON-12-1		ABON	12	bifa	bifa	b i f ɐ		33		false	^ b i f a $	default	two
ABON-23-1		ABON	23	kwENi	kwENi	k w a ŋ i		33		false	^ k w E N i $	default	tree
ABON-28-1		ABON	28	gugi	gugi	g u g i		33		false	^ g u g i $	default	skin
ABON-34-1		ABON	34	ese	ese	e s e		33		false	^ e s e $	default	horn
ABON-34-2		ABON	34	eso	eso	e s o		33		false	^ e s o $	default	horn
ABON-40-1		ABON	40	nyiSi	nyiSi	n j i ʃ i		33		false	^ n y i S i $	default	eye
ABON-43-1		ABON	43	5i	5i	ɲ i		33		false	^ 5 i $	default	tooth
ABON-44-1		ABON	44	nye	nye	n j e		33		false	^ n y e $	default	tongue
ABON-48-1		ABON	48	bu	bu	b u		33		false	^ b u $	default	hand
ABON-61-1		ABON	61	kwema	kwema	k w e m ɐ		33		false	^ k w e m a $	default	die
ABON-92-1		ABON	92	nema	nema	n e m ɐ		33		false	^ n e m a $	default	night
ABON-100-1		ABON	100	teme	teme	t e m e		33		false	^ t e m e $	default	name
ABRON-11-1		ABRON	11	eko*	eko*	e k õ		34		false	^ e k o* $	default	one
ABRON-12-1		ABRON	12	e5o*	e5o*	e ɲ õ		34		false	^ e 5 o* $	default	two
ABRON-19-1		ABRON	19	agiene	agiene	ɐ g i e n e		34		false	^ a g i e n e $	default	fish
ABRON-21-1		ABRON	21	qia	qia	q i ɐ		34		false	^ q i a $	default	dog
ABRON-23-1		ABRON	23	dia	dia	d i ɐ		34		false	^ d i a $	default	tree
ABRON-30-1		ABRON	30	mogya	mogya	m o g j ɐ		34		false	^ m o g y a $	default	blood
ABRON-39-1		ABRON	39	aso	aso	ɐ s o		34		false	^ a s o $	default	ear
ABRON-40-1		ABRON	40	ani	ani	ɐ n i		34		false	^ a n i $	default	eye
ABRON-41-1		ABRON	41	ejhini	ejhini	e dʒ h i n i		34		false	^ e j h i n i $	default	nose
ABRON-43-1		ABRON	43	si	si	s i		34		false	^ s i $	default	tooth
ABRON-44-1		ABRON	44	tekerema	tekerema	t e k e r e m ɐ		34		false	^ t e k e r e m a $	default	tongue
ABRON-47-1		ABRON	47	kotogie	kotogie	k o t o g i e		34		false	^ k o t o g i e $	default	knee
ABRON-48-1		ABRON	48	sa	sa	s ɐ		34		false	^ s a $	default	hand
ABRON-51-1		ABRON	51	koko	koko	k o k o		34		false	^ k o k o $	default	breast
ABRON-72-1		ABRON	72	eyia	eyia	e j i ɐ		34		false	^ e y i a $	default	sun
ABRON-74-1		ABRON	74	esrama	esrama	e s r ɐ m ɐ		34		false	^ e s r a m a $	default	star
ABRON-75-1		ABRON	75	enzio	enzio	e n z i o		34		false	^ e n z i o $	default	water
ABRON-82-1		ABRON	82	gy~a	gy~a	gʲ ɐ		34		false	^ gy~ a $	default	fire
ABRON-85-1		ABRON	85	ewan	ewan	e w ɐ n		34		false	^ e w a n $	default	path
ABRON-85-2		ABRON	85	kwame	kwame	k w ɐ m e		34		false	^ k w a m e $	default	path
ABRON-86-1		ABRON	86	bopo	bopo	b o p o		34		false	^ b o p o $	default	mountain
ABRON-100-1		ABRON	100	di	di	d i		34		false	^ d i $	default	name
ABRON_2-6-1		ABRON_2	6	hwan	hwan	h w ɐ n		35		false	^ h w a n $	default	who
ABRON_2-7-1		ABRON_2	7	abE	abE	ɐ b a		35		false	^ a b E $	default	what
ABRON_2-9-1		ABRON_2	9	y*inaa	y*inaa	j ĩ n ɐ ɐ		35		false	^ y*i n a a $	default	all
ABRON_2-10-1		ABRON_2	10	bebree	bebree	b e b r e e		35		false	^ b e b r e e $	default	many
ABRON_2-11-1		ABRON_2	11	biaku7	biaku7	b i ɐ k u ʔ		35		false	^ b i a k u 7 $	default	one
ABRON_2-12-1		ABRON_2	12	mienu7	mienu7	m i e n u ʔ		35		false	^ m i e n u 7 $	default	two
ABRON_2-16-1		ABRON_2	16	bia	bia	b i ɐ		35		false	^ b i a $	default	woman
ABRON_2-17-1		ABRON_2	17	bay*ini	bay*ini	b ɐ̃ j i n i		35		false	^ b ay* i n i $	default	man
ABRON_2-18-1		ABRON_2	18	nipa	nipa	n i p ɐ		35		false	^ n i p a $	default	person
ABRON_2-19-1		ABRON_2	19	ajyi*ni*	ajyi*ni*	ɐ dʒ j ĩ n ĩ		35		false	^ a j y i* n i* $	default	fish
ABRON_2-20-1		ABRON_2	20	anuma	anuma	ɐ n u m ɐ		35		false	^ a n u m a $	default	bird
ABRON_2-21-1		ABRON_2	21	knamani*	knamani*	k n ɐ m ɐ n ĩ		35		false	^ k n a m a n i* $	default	dog
ABRON_2-22-1		ABRON_2	22	yyi	yyi	j j i		35		false	^ y y i $	default	louse
ABRON_2-23-1		ABRON_2	23	dua	dua	d u ɐ		35		false	^ d u a $	default	tree
ABRON_2-24-1		ABRON_2	24	aduaba	aduaba	ɐ d u ɐ b ɐ		35		false	^ a d u a b a $	default	seed
ABRON_2-25-1		ABRON_2	25	ahani*	ahani*	ɐ h ɐ n ĩ		35		false	^ a h a n i* $	default	leaf
ABRON_2-26-1		ABRON_2	26	hni	hni	h n i		35		false	^ h n i $	default	root
ABRON_2-27-1		ABRON_2	27	huma	huma	h u m ɐ		35		false	^ h u m a $	default	bark
ABRON_2-27-2		ABRON_2	27	abna	abna	ɐ b n ɐ		35		false	^ a b n a $	default	bark
ABRON_2-28-1		ABRON_2	28	hunam	hunam	h u n ɐ m		35		false	^ h u n a m $	default	skin
ABRON_2-29-1		ABRON_2	29	hunam	hunam	h u n ɐ m		35		false	^ h u n a m $	default	flesh
ABRON_2-30-1		ABRON_2	30	mmoja	mmoja	m m o dʒ ɐ		35		false	^ m m o j a $	default	blood
ABRON_2-31-1		ABRON_2	31	bowuo	bowuo	b o w u o		35		false	^ b o w u o $	default	bone
ABRON_2-32-1		ABRON_2	32	sradiE	sradiE	s r ɐ d i a		35		false	^ s r a d i E $	default	grease
ABRON_2-33-1		ABRON_2	33	kosua	kosua	k o s u ɐ		35		false	^ k o s u a $	default	egg
ABRON_2-34-1		ABRON_2	34	amEn	amEn	ɐ m a n		35		false	^ a m E n $	default	horn
ABRON_2-35-1		ABRON_2	35	dua	dua	d u ɐ		35		false	^ d u a $	default	tail
ABRON_2-36-1		ABRON_2	36	takra	takra	t ɐ k r ɐ		35		false	^ t a k r a $	default	feather
ABRON_2-37-1		ABRON_2	37	w*i	w*i	w ĩ		35		false	^ w*i $	default	hair
ABRON_2-38-1		ABRON_2	38	ti7	ti7	t i ʔ		35		false	^ t i 7 $	default	head
ABRON_2-39-1		ABRON_2	39	asu	asu	ɐ s u		35		false	^ a s u $	default	ear
ABRON_2-40-1		ABRON_2	40	aniba7	aniba7	ɐ n i b ɐ ʔ		35		false	^ a n i b a 7 $	default	eye
ABRON_2-41-1		ABRON_2	41	hyi*ni*7	hyi*ni*7	h j ĩ n ĩ ʔ		35		false	^ h y i* n i* 7 $	default	nose
ABRON_2-42-1		ABRON_2	42	anu	anu	ɐ n u		35		false	^ a n u $	default	mouth
ABRON_2-43-1		ABRON_2	43	si*	si*	s ĩ		35		false	^ s i* $	default	tooth
ABRON_2-44-1		ABRON_2	44	kEtrEma	kEtrEma	k a t r a m ɐ		35		false	^ k E t r E m a $	default	tongue
ABRON_2-44-2		ABRON_2	44	kasa	kasa	k ɐ s ɐ		35		false	^ k a s a $	default	tongue
ABRON_2-45-1		ABRON_2	45	moyirE	moyirE	m o j i r a		35		false	^ m o y i r E $	default	claw
ABRON_2-46-1		ABRON_2	46	na7	na7	n ɐ ʔ		35		false	^ n a 7 $	default	foot
ABRON_2-47-1		ABRON_2	47	kotegue7	kotegue7	k o t e g u e ʔ		35		false	^ k o t e g u e 7 $	default	knee
ABRON_2-48-1		ABRON_2	48	nza	nza	n z ɐ		35		false	^ n z a $	default	hand
ABRON_2-49-1		ABRON_2	49	afuru7	afuru7	ɐ f u r u ʔ		35		false	^ a f u r u 7 $	default	belly
ABRON_2-50-1		ABRON_2	50	ku7	ku7	k u ʔ		35		false	^ k u 7 $	default	neck
ABRON_2-51-1		ABRON_2	51	nufu7	nufu7	n u f u ʔ		35		false	^ n u f u 7 $	default	breast
ABRON_2-52-1		ABRON_2	52	akumba	akumba	ɐ k u m b ɐ		35		false	^ a k u m b a $	default	heart
ABRON_2-53-1		ABRON_2	53	mrobuo	mrobuo	m r o b u o		35		false	^ m r o b u o $	default	liver
ABRON_2-54-1		ABRON_2	54	no*m7	no*m7	n õ m ʔ		35		false	^ n o* m 7 $	default	drink
ABRON_2-55-1		ABRON_2	55	didi7	didi7	d i d i ʔ		35		false	^ d i d i 7 $	default	eat
ABRON_2-56-1		ABRON_2	56	ka7	ka7	k ɐ ʔ		35		false	^ k a 7 $	default	bite
ABRON_2-57-1		ABRON_2	57	hu7	hu7	h u ʔ		35		false	^ h u 7 $	default	see
ABRON_2-58-1		ABRON_2	58	ti7	ti7	t i ʔ		35		false	^ t i 7 $	default	hear
ABRON_2-59-1		ABRON_2	59	nim7	nim7	n i m ʔ		35		false	^ n i m 7 $	default	know
ABRON_2-60-1		ABRON_2	60	da7	da7	d ɐ ʔ		35		false	^ d a 7 $	default	sleep
ABRON_2-62-1		ABRON_2	62	ku7	ku7	k u ʔ		35		false	^ k u 7 $	default	kill
ABRON_2-63-1		ABRON_2	63	asujyari	asujyari	ɐ s u dʒ j ɐ r i		35		false	^ a s u j y a r i $	default	swim
ABRON_2-64-1		ABRON_2	64	tu7	tu7	t u ʔ		35		false	^ t u 7 $	default	fly
ABRON_2-65-1		ABRON_2	65	nandi7	nandi7	n ɐ n d i ʔ		35		false	^ n a n d i 7 $	default	walk
ABRON_2-66-1		ABRON_2	66	ba7	ba7	b ɐ ʔ		35		false	^ b a 7 $	default	come
ABRON_2-68-1		ABRON_2	68	tna si7	tna si7	t n ɐ + s i ʔ		35		false	^ t n a + s i 7 $	default	sit
ABRON_2-69-1		ABRON_2	69	jina	jina	dʒ i n ɐ		35		false	^ j i n a $	default	stand
ABRON_2-70-1		ABRON_2	70	man	man	m ɐ n		35		false	^ m a n $	default	give
ABRON_2-71-1		ABRON_2	71	ka7	ka7	k ɐ ʔ		35		false	^ k a 7 $	default	say
ABRON_2-72-1		ABRON_2	72	yia	yia	j i ɐ		35		false	^ y i a $	default	sun
ABRON_2-73-1		ABRON_2	73	bosumi*	bosumi*	b o s u m ĩ		35		false	^ b o s u m i* $	default	moon
ABRON_2-74-1		ABRON_2	74	nzroma	nzroma	n z r o m ɐ		35		false	^ n z r o m a $	default	star
ABRON_2-75-1		ABRON_2	75	nzuo	nzuo	n z u o		35		false	^ n z u o $	default	water
ABRON_2-76-1		ABRON_2	76	nzuo	nzuo	n z u o		35		false	^ n z u o $	default	rain
ABRON_2-77-1		ABRON_2	77	buo	buo	b u o		35		false	^ b u o $	default	stone
ABRON_2-78-1		ABRON_2	78	yia	yia	j i ɐ		35		false	^ y i a $	default	sand
ABRON_2-79-1		ABRON_2	79	asasi	asasi	ɐ s ɐ s i		35		false	^ a s a s i $	default	earth
ABRON_2-81-1		ABRON_2	81	Nwisie	Nwisie	ŋ w i s i e		35		false	^ N w i s i e $	default	smoke
ABRON_2-82-1		ABRON_2	82	ja	ja	dʒ ɐ		35		false	^ j a $	default	fire
ABRON_2-84-1		ABRON_2	84	Si7	Si7	ʃ i ʔ		35		false	^ S i 7 $	default	burn
ABRON_2-85-1		ABRON_2	85	kwan	kwan	k w ɐ n		35		false	^ k w a n $	default	path
ABRON_2-87-1		ABRON_2	87	koko	koko	k o k o		35		false	^ k o k o $	default	red
ABRON_2-90-1		ABRON_2	90	fufuo	fufuo	f u f u o		35		false	^ f u f u o $	default	white
ABRON_2-90-2		ABRON_2	90	broni	broni	b r o n i		35		false	^ b r o n i $	default	white
ABRON_2-91-1		ABRON_2	91	tundum	tundum	t u n d u m		35		false	^ t u n d u m $	default	black
ABRON_2-92-1		ABRON_2	92	nofini	nofini	n o f i n i		35		false	^ n o f i n i $	default	night
ABRON_2-93-1		ABRON_2	93	lolo	lolo	l o l o		35		false	^ l o l o $	default	hot
ABRON_2-94-1		ABRON_2	94	y*unu	y*unu	j̃ u n u		35		false	^ y* u n u $	default	cold
ABRON_2-95-1		ABRON_2	95	hri7	hri7	h r i ʔ		35		false	^ h r i 7 $	default	full
ABRON_2-96-1		ABRON_2	96	fufro	fufro	f u f r o		35		false	^ f u f r o $	default	new
ABRON_2-97-1		ABRON_2	97	pa	pa	p ɐ		35		false	^ p a $	default	good
ABRON_2-97-2		ABRON_2	97	yE	yE	j a		35		false	^ y E $	default	good
ABRON_2-98-1		ABRON_2	98	krukruwa	krukruwa	k r u k r u w ɐ		35		false	^ k r u k r u w a $	default	round
ABRON_2-99-1		ABRON_2	99	hu	hu	h u		35		false	^ h u $	default	dry
ABRON_2-99-2		ABRON_2	99	yE	yE	j a		35		false	^ y E $	default	dry
ABRON_2-100-1		ABRON_2	100	ndi	ndi	n d i		35		false	^ n d i $	default	name
ABU-1-1		ABU	1	na	na	n ɐ		36		false	^ n a $	default	I
ABU-1-2		ABU	1	nap	nap	n ɐ p		36		false	^ n a p $	default	I
ABU-2-1		ABU	2	Nwu	Nwu	ŋ w u		36		false	^ N w u $	default	you
ABU-3-1		ABU	3	a53	a53	ɐ ɲ ə		36		false	^ a 5 3 $	default	we
ABU-3-2		ABU	3	a5i	a5i	ɐ ɲ i		36		false	^ a 5 i $	default	we
ABU-11-1		ABU	11	kwusir3	kwusir3	k w u s i r ə		36		false	^ k w u s i r 3 $	default	one
ABU-12-1		ABU	12	mpiaNg3r	mpiaNg3r	m p i ɐ ŋ g ə r		36		false	^ m p i a N g 3 r $	default	two
ABU-18-1		ABU	18	Ngwab3r3	Ngwab3r3	ŋ g w ɐ b ə r ə		36		false	^ N g w a b 3 r 3 $	default	person
ABU-19-1		ABU	19	ay3	ay3	ɐ j ə		36		false	^ a y 3 $	default	fish
ABU-21-1		ABU	21	kwo	kwo	k w o		36		false	^ k w o $	default	dog
ABU-22-1		ABU	22	am3r3N	am3r3N	ɐ m ə r ə ŋ		36		false	^ a m 3 r 3 N $	default	louse
ABU-23-1		ABU	23	k3	k3	k ə		36		false	^ k 3 $	default	tree
ABU-25-1		ABU	25	ap3	ap3	ɐ p ə		36		false	^ a p 3 $	default	leaf
ABU-25-2		ABU	25	kap3	kap3	k ɐ p ə		36		false	^ k a p 3 $	default	leaf
ABU-28-1		ABU	28	53Nap	53Nap	ɲ ə ŋ ɐ p		36		false	^ 5 3 N a p $	default	skin
ABU-30-1		ABU	30	ErEN	ErEN	a r a ŋ		36		false	^ E r E N $	default	blood
ABU-31-1		ABU	31	agar3	agar3	ɐ g ɐ r ə		36		false	^ a g a r 3 $	default	bone
ABU-39-1		ABU	39	kwur3	kwur3	k w u r ə		36		false	^ k w u r 3 $	default	ear
ABU-40-1		ABU	40	ampar	ampar	ɐ m p ɐ r		36		false	^ a m p a r $	default	eye
ABU-41-1		ABU	41	p3n3m	p3n3m	p ə n ə m		36		false	^ p 3 n 3 m $	default	nose
ABU-43-1		ABU	43	ant3n	ant3n	ɐ n t ə n		36		false	^ a n t 3 n $	default	tooth
ABU-44-1		ABU	44	ndyimba	ndyimba	n d j i m b ɐ		36		false	^ n d y i m b a $	default	tongue
ABU-47-1		ABU	47	tunamban	tunamban	t u n ɐ m b ɐ n		36		false	^ t u n a m b a n $	default	knee
ABU-48-1		ABU	48	apo Ngwo	apo Ngwo	ɐ p o + ŋ g w o		36		false	^ a p o + N g w o $	default	hand
ABU-51-1		ABU	51	untyi	untyi	u n t j i		36		false	^ u n t y i $	default	breast
ABU-53-1		ABU	53	dimaN	dimaN	d i m ɐ ŋ		36		false	^ d i m a N $	default	liver
ABU-54-1		ABU	54	am3ni	am3ni	ɐ m ə n i		36		false	^ a m 3 n i $	default	drink
ABU-57-1		ABU	57	gar	gar	g ɐ r		36		false	^ g a r $	default	see
ABU-58-1		ABU	58	m3nar	m3nar	m ə n ɐ r		36		false	^ m 3 n a r $	default	hear
ABU-72-1		ABU	72	gar	gar	g ɐ r		36		false	^ g a r $	default	sun
ABU-74-1		ABU	74	biriN	biriN	b i r i ŋ		36		false	^ b i r i N $	default	star
ABU-75-1		ABU	75	an3m	an3m	ɐ n ə m		36		false	^ a n 3 m $	default	water
ABU-77-1		ABU	77	mEmbat	mEmbat	m a m b ɐ t		36		false	^ m E m b a t $	default	stone
ABU-82-1		ABU	82	gw3	gw3	g w ə		36		false	^ g w 3 $	default	fire
ABU-85-1		ABU	85	otax	otax	o t ɐ x		36		false	^ o t a x $	default	path
ABU-86-1		ABU	86	opu	opu	o p u		36		false	^ o p u $	default	mountain
ABU-92-1		ABU	92	g3m3	g3m3	g ə m ə		36		false	^ g 3 m 3 $	default	night
ABU-96-1		ABU	96	ENkan3N	ENkan3N	a ŋ k ɐ n ə ŋ		36		false	^ E N k a n 3 N $	default	new
ABUA-1-1		ABUA	1	m3	m3	m ə		39		false	^ m 3 $	default	I
ABUA-2-1		ABUA	2	nE	nE	n a		39		false	^ n E $	default	you
ABUA-3-1		ABUA	3	ior	ior	i o r		39		false	^ i o r $	default	we
ABUA-11-1		ABUA	11	nin	nin	n i n		39		false	^ n i n $	default	one
ABUA-12-1		ABUA	12	3ial	3ial	ə i ɐ l		39		false	^ 3 i a l $	default	two
ABUA-19-1		ABUA	19	enE	enE	e n a		39		false	^ e n E $	default	fish
ABUA-21-1		ABUA	21	Exox	Exox	a x o x		39		false	^ E x o x $	default	dog
ABUA-23-1		ABUA	23	oreni	oreni	o r e n i		39		false	^ o r e n i $	default	tree
ABUA-28-1		ABUA	28	ozu	ozu	o z u		39		false	^ o z u $	default	skin
ABUA-30-1		ABUA	30	3bal	3bal	ə b ɐ l		39		false	^ 3 b a l $	default	blood
ABUA-31-1		ABUA	31	okpo	okpo	o k p o		39		false	^ o k p o $	default	bone
ABUA-39-1		ABUA	39	Eberi	Eberi	a b e r i		39		false	^ E b e r i $	default	ear
ABUA-40-1		ABUA	40	ekpe8ien	ekpe8ien	e k p e θ i e n		39		false	^ e k p e 8 i e n $	default	eye
ABUA-41-1		ABUA	41	izon	izon	i z o n		39		false	^ i z o n $	default	nose
ABUA-43-1		ABUA	43	olEi	olEi	o l a i		39		false	^ o l E i $	default	tooth
ABUA-44-1		ABUA	44	Enem	Enem	a n e m		39		false	^ E n e m $	default	tongue
ABUA-47-1		ABUA	47	ekum	ekum	e k u m		39		false	^ e k u m $	default	knee
ABUA-48-1		ABUA	48	E83xEx	E83xEx	a θ ə x a x		39		false	^ E 8 3 x E x $	default	hand
ABUA-54-1		ABUA	54	puxol	puxol	p u x o l		39		false	^ p u x o l $	default	drink
ABUA-57-1		ABUA	57	m3n	m3n	m ə n		39		false	^ m 3 n $	default	see
ABUA-58-1		ABUA	58	nExEn	nExEn	n a x a n		39		false	^ n E x E n $	default	hear
ABUA-61-1		ABUA	61	mux	mux	m u x		39		false	^ m u x $	default	die
ABUA-66-1		ABUA	66	tu	tu	t u		39		false	^ t u $	default	come
ABUA-72-1		ABUA	72	erumu8io	erumu8io	e r u m u θ i o		39		false	^ e r u m u 8 i o $	default	sun
ABUA-75-1		ABUA	75	Emum	Emum	a m u m		39		false	^ E m u m $	default	water
ABUA-77-1		ABUA	77	E8ixix	E8ixix	a θ i x i x		39		false	^ E 8 i x i x $	default	stone
ABUA-82-1		ABUA	82	En3En	En3En	a n ə a n		39		false	^ E n 3 E n $	default	fire
ABUA-85-1		ABUA	85	eten	eten	e t e n		39		false	^ e t e n $	default	path
ABUA-92-1		ABUA	92	E8uxul	E8uxul	a θ u x u l		39		false	^ E 8 u x u l $	default	night
ABUA-100-1		ABUA	100	E8ien	E8ien	a θ i e n		39		false	^ E 8 i e n $	default	name
ABUI-11-1		ABUI	11	nuku	nuku	n u k u		40		false	^ n u k u $	default	one
ABUI-12-1		ABUI	12	ayoku	ayoku	ɐ j o k u		40		false	^ a y o k u $	default	two
ABUI-13-1		ABUI	13	foko	foko	f o k o		40		false	^ f o k o $	default	big
ABUI-14-1		ABUI	14	lohu	lohu	l o h u		40		false	^ l o h u $	default	long
ABUI-15-1		ABUI	15	kidiN	kidiN	k i d i ŋ		40		false	^ k i d i N $	default	small
ABUI-16-1		ABUI	16	mayuo	mayuo	m ɐ j u o		40		false	^ m a y u o $	default	woman
ABUI-17-1		ABUI	17	ne*	ne*	n ẽ		40		false	^ n e* $	default	man
ABUI-17-2		ABUI	17	neN	neN	n e ŋ		40		false	^ n e N $	default	man
ABUI-18-1		ABUI	18	ama	ama	ɐ m ɐ		40		false	^ a m a $	default	person
ABUI-18-2		ABUI	18	amakaN	amakaN	ɐ m ɐ k ɐ ŋ		40		false	^ a m a k a N $	default	person
ABUI-19-1		ABUI	19	afu	afu	ɐ f u		40		false	^ a f u $	default	fish
ABUI-20-1		ABUI	20	ruo haliN tama	ruo haliN tama	r u o + h ɐ l i ŋ + t ɐ m ɐ		40		false	^ r u o + h a l i N + t a m a $	default	bird
ABUI-21-1		ABUI	21	kai	kai	k ɐ i		40		false	^ k a i $	default	dog
ABUI-22-1		ABUI	22	bikiaN	bikiaN	b i k i ɐ ŋ		40		false	^ b i k i a N $	default	louse
ABUI-23-1		ABUI	23	7bata	7bata	ʔ b ɐ t ɐ		40		false	^ 7 b a t a $	default	tree
ABUI-24-1		ABUI	24	bika	bika	b i k ɐ		40		false	^ b i k a $	default	seed
ABUI-25-1		ABUI	25	tala	tala	t ɐ l ɐ		40		false	^ t a l a $	default	leaf
ABUI-26-1		ABUI	26	ai	ai	ɐ i		40		false	^ a i $	default	root
ABUI-27-1		ABUI	27	kul	kul	k u l		40		false	^ k u l $	default	bark
ABUI-28-1		ABUI	28	kul	kul	k u l		40		false	^ k u l $	default	skin
ABUI-29-1		ABUI	29	mahitiN	mahitiN	m ɐ h i t i ŋ		40		false	^ m a h i t i N $	default	flesh
ABUI-30-1		ABUI	30	we	we	w e		40		false	^ w e $	default	blood
ABUI-31-1		ABUI	31	taipa	taipa	t ɐ i p ɐ		40		false	^ t a i p a $	default	bone
ABUI-32-1		ABUI	32	tamada	tamada	t ɐ m ɐ d ɐ		40		false	^ t a m a d a $	default	grease
ABUI-33-1		ABUI	33	ruo bira	ruo bira	r u o + b i r ɐ		40		false	^ r u o + b i r a $	default	egg
ABUI-34-1		ABUI	34	muk	muk	m u k		40		false	^ m u k $	default	horn
ABUI-35-1		ABUI	35	wai	wai	w ɐ i		40		false	^ w a i $	default	tail
ABUI-36-1		ABUI	36	ruo habakai	ruo habakai	r u o + h ɐ b ɐ k ɐ i		40		false	^ r u o + h a b a k a i $	default	feather
ABUI-37-1		ABUI	37	bata	bata	b ɐ t ɐ		40		false	^ b a t a $	default	hair
ABUI-38-1		ABUI	38	tiakai	tiakai	t i ɐ k ɐ i		40		false	^ t i a k a i $	default	head
ABUI-39-1		ABUI	39	wei	wei	w e i		40		false	^ w e i $	default	ear
ABUI-40-1		ABUI	40	ieN	ieN	i e ŋ		40		false	^ i e N $	default	eye
ABUI-41-1		ABUI	41	minfa	minfa	m i n f ɐ		40		false	^ m i n f a $	default	nose
ABUI-42-1		ABUI	42	wa	wa	w ɐ		40		false	^ w a $	default	mouth
ABUI-43-1		ABUI	43	weiti	weiti	w e i t i		40		false	^ w e i t i $	default	tooth
ABUI-44-1		ABUI	44	leifi	leifi	l e i f i		40		false	^ l e i f i $	default	tongue
ABUI-45-1		ABUI	45	kusiN	kusiN	k u s i ŋ		40		false	^ k u s i N $	default	claw
ABUI-46-1		ABUI	46	tuku	tuku	t u k u		40		false	^ t u k u $	default	foot
ABUI-47-1		ABUI	47	babuk	babuk	b ɐ b u k		40		false	^ b a b u k $	default	knee
ABUI-48-1		ABUI	48	taN	taN	t ɐ ŋ		40		false	^ t a N $	default	hand
ABUI-50-1		ABUI	50	rola	rola	r o l ɐ		40		false	^ r o l a $	default	neck
ABUI-51-1		ABUI	51	raihiaN	raihiaN	r ɐ i h i ɐ ŋ		40		false	^ r a i h i a N $	default	breast
ABUI-52-1		ABUI	52	bikamaN	bikamaN	b i k ɐ m ɐ ŋ		40		false	^ b i k a m a N $	default	heart
ABUI-53-1		ABUI	53	tomi	tomi	t o m i		40		false	^ t o m i $	default	liver
ABUI-54-1		ABUI	54	buk	buk	b u k		40		false	^ b u k $	default	drink
ABUI-55-1		ABUI	55	ne	ne	n e		40		false	^ n e $	default	eat
ABUI-56-1		ABUI	56	take	take	t ɐ k e		40		false	^ t a k e $	default	bite
ABUI-57-1		ABUI	57	herei	herei	h e r e i		40		false	^ h e r e i $	default	see
ABUI-57-2		ABUI	57	da nerei	da nerei	d ɐ + n e r e i		40		false	^ d a + n e r e i $	default	see
ABUI-58-1		ABUI	58	mahia	mahia	m ɐ h i ɐ		40		false	^ m a h i a $	default	hear
ABUI-59-1		ABUI	59	ohiena	ohiena	o h i e n ɐ		40		false	^ o h i e n a $	default	know
ABUI-60-1		ABUI	60	ta	ta	t ɐ		40		false	^ t a $	default	sleep
ABUI-61-1		ABUI	61	moN	moN	m o ŋ		40		false	^ m o N $	default	die
ABUI-62-1		ABUI	62	faheN	faheN	f ɐ h e ŋ		40		false	^ f a h e N $	default	kill
ABUI-63-1		ABUI	63	teula	teula	t e u l ɐ		40		false	^ t e u l a $	default	swim
ABUI-64-1		ABUI	64	li7	li7	l i ʔ		40		false	^ l i 7 $	default	fly
ABUI-65-1		ABUI	65	lak	lak	l ɐ k		40		false	^ l a k $	default	walk
ABUI-65-2		ABUI	65	lol	lol	l o l		40		false	^ l o l $	default	walk
ABUI-66-1		ABUI	66	me	me	m e		40		false	^ m e $	default	come
ABUI-67-1		ABUI	67	ta	ta	t ɐ		40		false	^ t a $	default	lie
ABUI-68-1		ABUI	68	miti	miti	m i t i		40		false	^ m i t i $	default	sit
ABUI-69-1		ABUI	69	nate	nate	n ɐ t e		40		false	^ n a t e $	default	stand
ABUI-70-1		ABUI	70	hede	hede	h e d e		40		false	^ h e d e $	default	give
ABUI-71-1		ABUI	71	taNa	taNa	t ɐ ŋ ɐ		40		false	^ t a N a $	default	say
ABUI-72-1		ABUI	72	wari	wari	w ɐ r i		40		false	^ w a r i $	default	sun
ABUI-73-1		ABUI	73	iye	iye	i j e		40		false	^ i y e $	default	moon
ABUI-74-1		ABUI	74	fir	fir	f i r		40		false	^ f i r $	default	star
ABUI-75-1		ABUI	75	ye	ye	j e		40		false	^ y e $	default	water
ABUI-76-1		ABUI	76	anui	anui	ɐ n u i		40		false	^ a n u i $	default	rain
ABUI-77-1		ABUI	77	vi	vi	v i		40		false	^ v i $	default	stone
ABUI-78-1		ABUI	78	malatai	malatai	m ɐ l ɐ t ɐ i		40		false	^ m a l a t a i $	default	sand
ABUI-79-1		ABUI	79	anai	anai	ɐ n ɐ i		40		false	^ a n a i $	default	earth
ABUI-79-2		ABUI	79	buku	buku	b u k u		40		false	^ b u k u $	default	earth
ABUI-80-1		ABUI	80	tabo	tabo	t ɐ b o		40		false	^ t a b o $	default	cloud
ABUI-81-1		ABUI	81	tika	tika	t i k ɐ		40		false	^ t i k a $	default	smoke
ABUI-82-1		ABUI	82	ara	ara	ɐ r ɐ		40		false	^ a r a $	default	fire
ABUI-83-1		ABUI	83	arui	arui	ɐ r u i		40		false	^ a r u i $	default	ash
ABUI-84-1		ABUI	84	hiede	hiede	h i e d e		40		false	^ h i e d e $	default	burn
ABUI-85-1		ABUI	85	safoko	safoko	s ɐ f o k o		40		false	^ s a f o k o $	default	path
ABUI-85-2		ABUI	85	safoka telesiN	safoka telesiN	s ɐ f o k ɐ + t e l e s i ŋ		40		false	^ s a f o k a + t e l e s i N $	default	path
ABUI-86-1		ABUI	86	buku watika	buku watika	b u k u + w ɐ t i k ɐ		40		false	^ b u k u + w a t i k a $	default	mountain
ABUI-87-1		ABUI	87	kik	kik	k i k		40		false	^ k i k $	default	red
ABUI-88-1		ABUI	88	walaNai	walaNai	w ɐ l ɐ ŋ ɐ i		40		false	^ w a l a N a i $	default	green
ABUI-89-1		ABUI	89	ade7sani	ade7sani	ɐ d e ʔ s ɐ n i		40		false	^ a d e 7 s a n i $	default	yellow
ABUI-90-1		ABUI	90	kuli	kuli	k u l i		40		false	^ k u l i $	default	white
ABUI-91-1		ABUI	91	akani	akani	ɐ k ɐ n i		40		false	^ a k a n i $	default	black
ABUI-92-1		ABUI	92	tuNtama	tuNtama	t u ŋ t ɐ m ɐ		40		false	^ t u N t a m a $	default	night
ABUI-93-1		ABUI	93	lila	lila	l i l ɐ		40		false	^ l i l a $	default	hot
ABUI-94-1		ABUI	94	palata	palata	p ɐ l ɐ t ɐ		40		false	^ p a l a t a $	default	cold
ABUI-95-1		ABUI	95	vemidi	vemidi	v e m i d i		40		false	^ v e m i d i $	default	full
ABUI-96-1		ABUI	96	tifa	tifa	t i f ɐ		40		false	^ t i f a $	default	new
ABUI-97-1		ABUI	97	kaN	kaN	k ɐ ŋ		40		false	^ k a N $	default	good
ABUI-99-1		ABUI	99	takata	takata	t ɐ k ɐ t ɐ		40		false	^ t a k a t a $	default	dry
ABUI-100-1		ABUI	100	ne	ne	n e		40		false	^ n e $	default	name
ABUI_2-1-1		ABUI_2	1	na	na	n ɐ		41		false	^ n a $	default	I
ABUI_2-2-1		ABUI_2	2	a	a	ɐ		41		false	^ a $	default	you
ABUI_2-3-1		ABUI_2	3	pi	pi	p i	excl is ni	41		false	^ p i $	default	we
ABUI_2-4-1		ABUI_2	4	do	do	d o		41		false	^ d o $	default	this
ABUI_2-5-1		ABUI_2	5	o	o	o		41		false	^ o $	default	that
ABUI_2-6-1		ABUI_2	6	ma	ma	m ɐ		41		false	^ m a $	default	who
ABUI_2-7-1		ABUI_2	7	nala	nala	n ɐ l ɐ		41		false	^ n a l a $	default	what
ABUI_2-8-1		ABUI_2	8	naha	naha	n ɐ h ɐ		41		false	^ n a h a $	default	not
ABUI_2-9-1		ABUI_2	9	tafuda	tafuda	t ɐ f u d ɐ		41		false	^ t a f u d a $	default	all
ABUI_2-10-1		ABUI_2	10	sila	sila	s i l ɐ		41		false	^ s i l a $	default	many
ABUI_2-10-2		ABUI_2	10	fariN	fariN	f ɐ r i ŋ		41		false	^ f a r i N $	default	many
ABUI_2-49-1		ABUI_2	49	mata	mata	m ɐ t ɐ		41		false	^ m a t a $	default	belly
ABUI_2-98-1		ABUI_2	98	kupil	kupil	k u p i l		41		false	^ k u p i l $	default	round
ABUI_ATIMELANG-11-1		ABUI_ATIMELANG	11	nuku	nuku	n u k u		42		false	^ n u k u $	default	one
ABUI_ATIMELANG-12-1		ABUI_ATIMELANG	12	oki	oki	o k i		42		false	^ o k i $	default	two
ABUI_ATIMELANG-19-1		ABUI_ATIMELANG	19	afu	afu	ɐ f u		42		false	^ a f u $	default	fish
ABUI_ATIMELANG-21-1		ABUI_ATIMELANG	21	kay	kay	k ɐ j		42		false	^ k a y $	default	dog
ABUI_ATIMELANG-22-1		ABUI_ATIMELANG	22	bikEN	bikEN	b i k a ŋ		42		false	^ b i k E N $	default	louse
ABUI_ATIMELANG-22-2		ABUI_ATIMELANG	22	bikEl	bikEl	b i k a l		42		false	^ b i k E l $	default	louse
ABUI_ATIMELANG-23-1		ABUI_ATIMELANG	23	iyEri	iyEri	i j a r i		42		false	^ i y E r i $	default	tree
ABUI_ATIMELANG-25-1		ABUI_ATIMELANG	25	ata	ata	ɐ t ɐ		42		false	^ a t a $	default	leaf
ABUI_ATIMELANG-28-1		ABUI_ATIMELANG	28	noposiN	noposiN	n o p o s i ŋ		42		false	^ n o p o s i N $	default	skin
ABUI_ATIMELANG-30-1		ABUI_ATIMELANG	30	newalna	newalna	n e w ɐ l n ɐ		42		false	^ n e w a l n a $	default	blood
ABUI_ATIMELANG-31-1		ABUI_ATIMELANG	31	nEtEpay	nEtEpay	n a t a p ɐ j		42		false	^ n E t E p a y $	default	bone
ABUI_ATIMELANG-39-1		ABUI_ATIMELANG	39	neyata	neyata	n e j ɐ t ɐ		42		false	^ n e y a t a $	default	ear
ABUI_ATIMELANG-40-1		ABUI_ATIMELANG	40	niyEn	niyEn	n i j a n		42		false	^ n i y E n $	default	eye
ABUI_ATIMELANG-40-2		ABUI_ATIMELANG	40	nEN	nEN	n a ŋ		42		false	^ n E N $	default	eye
ABUI_ATIMELANG-41-1		ABUI_ATIMELANG	41	namuNfal	namuNfal	n ɐ m u ŋ f ɐ l		42		false	^ n a m u N f a l $	default	nose
ABUI_ATIMELANG-43-1		ABUI_ATIMELANG	43	nEtiN	nEtiN	n a t i ŋ		42		false	^ n E t i N $	default	tooth
ABUI_ATIMELANG-44-1		ABUI_ATIMELANG	44	nalifi	nalifi	n ɐ l i f i		42		false	^ n a l i f i $	default	tongue
ABUI_ATIMELANG-47-1		ABUI_ATIMELANG	47	bnabaleybuku	bnabaleybuku	b n ɐ b ɐ l e j b u k u		42		false	^ b n a b a l e y b u k u $	default	knee
ABUI_ATIMELANG-48-1		ABUI_ATIMELANG	48	nataN	nataN	n ɐ t ɐ ŋ		42		false	^ n a t a N $	default	hand
ABUI_ATIMELANG-51-1		ABUI_ATIMELANG	51	notuk	notuk	n o t u k		42		false	^ n o t u k $	default	breast
ABUI_ATIMELANG-54-1		ABUI_ATIMELANG	54	bud	bud	b u d		42		false	^ b u d $	default	drink
ABUI_ATIMELANG-57-1		ABUI_ATIMELANG	57	halal	halal	h ɐ l ɐ l		42		false	^ h a l a l $	default	see
ABUI_ATIMELANG-57-2		ABUI_ATIMELANG	57	yEni	yEni	j a n i		42		false	^ y E n i $	default	see
ABUI_ATIMELANG-61-1		ABUI_ATIMELANG	61	moN	moN	m o ŋ		42		false	^ m o N $	default	die
ABUI_ATIMELANG-66-1		ABUI_ATIMELANG	66	namE7	namE7	n ɐ m a ʔ		42		false	^ n a m E 7 $	default	come
ABUI_ATIMELANG-72-1		ABUI_ATIMELANG	72	wari	wari	w ɐ r i		42		false	^ w a r i $	default	sun
ABUI_ATIMELANG-74-1		ABUI_ATIMELANG	74	fur	fur	f u r		42		false	^ f u r $	default	star
ABUI_ATIMELANG-74-2		ABUI_ATIMELANG	74	furi	furi	f u r i		42		false	^ f u r i $	default	star
ABUI_ATIMELANG-75-1		ABUI_ATIMELANG	75	hiya7	hiya7	h i j ɐ ʔ		42		false	^ h i y a 7 $	default	water
ABUI_ATIMELANG-77-1		ABUI_ATIMELANG	77	wi	wi	w i		42		false	^ w i $	default	stone
ABUI_ATIMELANG-82-1		ABUI_ATIMELANG	82	ara	ara	ɐ r ɐ		42		false	^ a r a $	default	fire
ABUI_ATIMELANG-85-1		ABUI_ATIMELANG	85	lela7	lela7	l e l ɐ ʔ		42		false	^ l e l a 7 $	default	path
ABUI_ATIMELANG-86-1		ABUI_ATIMELANG	86	loma	loma	l o m ɐ		42		false	^ l o m a $	default	mountain
ABUI_ATIMELANG-92-1		ABUI_ATIMELANG	92	akuni	akuni	ɐ k u n i		42		false	^ a k u n i $	default	night
ABUI_ATIMELANG-96-1		ABUI_ATIMELANG	96	tifa	tifa	t i f ɐ		42		false	^ t i f a $	default	new
ABUI_ATIMELANG-100-1		ABUI_ATIMELANG	100	nanE7	nanE7	n ɐ n a ʔ		42		false	^ n a n E 7 $	default	name
[truncated: 480,119 more rows]
