# Supplementary material for: Investigating environmental effects on phonology using diachronic models
Source: Evol Hum Sci. 2024 Jan 3;6:e8. doi: 10.1017/ehs.2023.33 (PMC10955398; doi:10.1017/ehs.2023.33)
Supplement: Hartmann et al. supplementary material 4 — Hartmann et al. supplementary material [file S2513843X23000336sup004.zip › TonesClimateGeoPhylo_Public-1.0/data/asjp/languages.csv]

ID	Name	Glottocode	Glottolog_Name	ISO639P3code	Macroarea	Latitude	Longitude	Family	classification_wals	classification_ethnologue	classification_glottolog	recently_extinct	long_extinct	year_of_extinction	code_wals	code_iso	transcribers
A51_BAFIA_MAJA	A51_BAFIA_MAJA	lefa1242	Lefa	lfa	Africa	5.1	11.2	Atlantic-Congo	NC.BANTU	Niger-Congo,Atlantic-Congo,Volta-Congo,Benue-Congo,Bantoid,Southern,NarrowBantu,Northwest,A,Bafia(A.51)	Atlantic-Congo,Volta-Congo,Benue-Congo,Bantoid,SouthernBantoid,NarrowBantu,BantuA-B10-B20-B30,Bafia(A.50),NuclearBafia(A.50),Lefa-Bafia	False	False			lfa	Ann-Katrin Wett
A51_BAFIA_TUMI_TINGON	A51_BAFIA_TUMI_TINGON	lefa1242	Lefa	lfa	Africa	5.1	11.2	Atlantic-Congo	NC.BANTU	Niger-Congo,Atlantic-Congo,Volta-Congo,Benue-Congo,Bantoid,Southern,NarrowBantu,Northwest,A,Bafia(A.51)	Atlantic-Congo,Volta-Congo,Benue-Congo,Bantoid,SouthernBantoid,NarrowBantu,BantuA-B10-B20-B30,Bafia(A.50),NuclearBafia(A.50),Lefa-Bafia	False	False			lfa	Ann-Katrin Wett
A51_BAFIA_ZAKAAN	A51_BAFIA_ZAKAAN	lefa1242	Lefa	lfa	Africa	5.1	11.2	Atlantic-Congo	NC.BANTU	Niger-Congo,Atlantic-Congo,Volta-Congo,Benue-Congo,Bantoid,Southern,NarrowBantu,Northwest,A,Bafia(A.51)	Atlantic-Congo,Volta-Congo,Benue-Congo,Bantoid,SouthernBantoid,NarrowBantu,BantuA-B10-B20-B30,Bafia(A.50),NuclearBafia(A.50),Lefa-Bafia	False	False			lfa	Ann-Katrin Wett
A53_BAFIA_RIKPA	A53_BAFIA_RIKPA	bafi1243	Bafia	ksf	Africa	5.0	11.17	Atlantic-Congo	NC.BANTU	Niger-Congo,Atlantic-Congo,Volta-Congo,Benue-Congo,Bantoid,Southern,NarrowBantu,Northwest,A,Bafia(A.53)	Atlantic-Congo,Volta-Congo,Benue-Congo,Bantoid,SouthernBantoid,NarrowBantu,BantuA-B10-B20-B30,Bafia(A.50),NuclearBafia(A.50),Lefa-Bafia	False	False		bfi	ksf	Ann-Katrin Wett
A54_BAFIA_NJANTI	A54_BAFIA_NJANTI	tibe1274	Tibea	ngy	Africa	5.3	11.3	Atlantic-Congo	NC.BANTU	Niger-Congo,Atlantic-Congo,Volta-Congo,Benue-Congo,Bantoid,Southern,NarrowBantu,Northwest,A,Bafia(A.54)	Atlantic-Congo,Volta-Congo,Benue-Congo,Bantoid,SouthernBantoid,NarrowBantu,BantuA-B10-B20-B30,Bafia(A.50)	False	False			ngy	Ann-Katrin Wett
A60_GUNU	A60_GUNU	nugu1242	Nugunu (Cameroon)	yas	Africa	4.58	11.25	Atlantic-Congo	NC.BANTU	Niger-Congo,Atlantic-Congo,Volta-Congo,Benue-Congo,Bantoid,Southern,NarrowBantu,Northwest,A,Sanaga(A.622)	Atlantic-Congo,Volta-Congo,Benue-Congo,Bantoid,SouthernBantoid,NarrowBantu,Mbam-Bubi-Jarawan,Mbam,NuclearMbam,Bati-Mbure-Yambassa,Mbure-Yambassa,Yambassa(A.60),Mmala-Elip-Gunu,Elip-Gunu	False	False		gun	yas	Ann-Katrin Wett
A60_MMAALA	A60_MMAALA	mmaa1238	Mmaala	mmu	Africa	4.5	11.08	Atlantic-Congo	NC.BANTU	Niger-Congo,Atlantic-Congo,Volta-Congo,Benue-Congo,Bantoid,Southern,NarrowBantu,Northwest,A,Sanaga(A.62)	Atlantic-Congo,Volta-Congo,Benue-Congo,Bantoid,SouthernBantoid,NarrowBantu,Mbam-Bubi-Jarawan,Mbam,NuclearMbam,Bati-Mbure-Yambassa,Mbure-Yambassa,Yambassa(A.60),Mmala-Elip-Gunu	False	False			mmu	Ann-Katrin Wett
A61_NGORO_ASOM	A61_NGORO_ASOM	tuki1240	Tuki	bag	Africa	4.58	11.5	Atlantic-Congo	NC.BANTU	Niger-Congo,Atlantic-Congo,Volta-Congo,Benue-Congo,Bantoid,Southern,NarrowBantu,Northwest,A,Sanaga(A.601)	Atlantic-Congo,Volta-Congo,Benue-Congo,Bantoid,SouthernBantoid,NarrowBantu,Mbam-Bubi-Jarawan,Mbam,NuclearMbam,Sanaga-WestMbam(A.40),Sanaga(A.60)	False	False		tki	bag	Ann-Katrin Wett
A62_KALONGE	A62_KALONGE	yang1293	Yangben	yav	Africa	4.43	11.08	Atlantic-Congo	NC.BANTU	Niger-Congo,Atlantic-Congo,Volta-Congo,Benue-Congo,Bantoid,Southern,NarrowBantu,Northwest,A,Sanaga(A.62)	Atlantic-Congo,Volta-Congo,Benue-Congo,Bantoid,SouthernBantoid,NarrowBantu,Mbam-Bubi-Jarawan,Mbam,NuclearMbam,Bati-Mbure-Yambassa,Mbure-Yambassa,Yambassa(A.60)	False	False			yav	Ann-Katrin Wett
A72a_EWONDO	A72a_EWONDO	ewon1239	Ewondo	ewo	Africa	4.0	12.0	Atlantic-Congo	NC.BANTU	Niger-Congo,Atlantic-Congo,Volta-Congo,Benue-Congo,Bantoid,Southern,NarrowBantu,Northwest,A,Ewondo-Fang(A.72)	Atlantic-Congo,Volta-Congo,Benue-Congo,Bantoid,SouthernBantoid,NarrowBantu,BantuA-B10-B20-B30,Basaa-Yaunde(A40-70),Yaunde-Fang(A.70),Ewondo-Bebele	False	False		ewo	ewo	Ann-Katrin Wett
AASAX	AASAX	aasa1238	Aasax	aas	Africa	-4.04	37.16	Afro-Asiatic	AA.SOUTHERN_CUSHITIC	Afro-Asiatic,Cushitic,South	Afro-Asiatic,Cushitic,SouthCushitic	True	False	2010		aas	Darja Appelganz
ABAGA	ABAGA	abag1245	Abaga	abg	Papunesia	-6.17	145.67	Nuclear Trans New Guinea	TNG.SIANE-YAGARIA	Trans-NewGuinea,Madang,Kalam-Kobon	Nuclear_Trans_New_Guinea,Kainantu-Goroka,Goroka,NuclearGoroka,Siane-Yagaria,Kamano-Yagaria,UnclassifiedKamano-Yagaria	False	False			abg	Matthew S. Dryer and Søren Wichmann
ABANYOM	ABANYOM	aban1242	Abanyom	abm	Africa	6.29	8.63	Atlantic-Congo	NC.EKOID-MBE	Niger-Congo,Atlantic-Congo,Volta-Congo,Benue-Congo,Bantoid,Southern,Ekoid,Bakor	Atlantic-Congo,Volta-Congo,Benue-Congo,Bantoid,SouthernBantoid,Ekoid-Mbe,Ekoid,Bakor-Ejagham,Bakor,NorthernBakor,Abanyom-Nkem-Nkum	False	False			abm	Guillaume Segerer and Søren Wichmann
ABAR	ABAR	abar1238	Mungbam	mij	Africa	6.58	10.25	Atlantic-Congo	NC.YEMNE-KIMBI	Niger-Congo,Atlantic-Congo,Volta-Congo,Benue-Congo,Bantoid,Southern,Yemne-Kimbi	Atlantic-Congo,Volta-Congo,Benue-Congo,Bantoid,SouthernBantoid,Yemne-Kimbi	False	False			mij	Viveka Velupillai
ABASAKUR	ABASAKUR	pall1244	Pal	abw	Papunesia	-4.77	145.23	Nuclear Trans New Guinea	TNG.OMOSAN	Trans-NewGuinea,Madang,Croisilles,Pihom,Omosan	Nuclear_Trans_New_Guinea,Madang,Croisilles,Omosan	False	False			abw	Cecil H. Brown and Matthew S. Dryer
ABAU	ABAU	abau1245	Abau	aau	Papunesia	-4.0	141.25	Sepik	Sep.ABAU	Sepik,Abau	Sepik	False	False		aba	aau	Julia Bischoffberger
ABAU_2	ABAU_2	abau1245	Abau	aau	Papunesia	-4.0	141.25	Sepik	Sep.ABAU	Sepik,Abau	Sepik	False	False		aba	aau	Julia Bischoffberger and Matthew S. Dryer
ABAWIRI	ABAWIRI	foau1240	Abawiri	flh	Papunesia	-3.0	139.17	Lakes Plain	LP.EAST_LAKES_PLAIN	LakesPlain,East	Lakes_Plain,EastLakesPlain	False	False			flh	Matthew S. Dryer
ABAZA	ABAZA	abaz1241	Abaza	abq	Eurasia	44.0	42.0	Abkhaz-Adyge	NWC.NORTHWEST_CAUCASIAN	Abkhaz-Adyghe,Abkhaz-Abazin	Abkhaz-Adyge,Abkhaz-Abaza	False	False		abz	abq	André Müller
ABBEY	ABBEY	abee1242	Abé	aba	Africa	5.9	-4.38	Atlantic-Congo	NC.AGNEBY	Niger-Congo,Atlantic-Congo,Volta-Congo,Kwa,Nyo,Agneby	Atlantic-Congo,Volta-Congo,KwaVolta-Congo,Nyo,Agneby	False	False			aba	Guillaume Segerer and Søren Wichmann
ABE	ABE	abee1242	Abé	aba	Africa	5.83	-4.25	Atlantic-Congo	NC.AGNEBY	Niger-Congo,Atlantic-Congo,Volta-Congo,Kwa,Nyo,Agneby	Atlantic-Congo,Volta-Congo,KwaVolta-Congo,Nyo,Agneby	False	False			aba
ABIDJI	ABIDJI	abid1235	Abidji	abi	Africa	5.67	-4.58	Atlantic-Congo	NC.AGNEBY	Niger-Congo,Atlantic-Congo,Volta-Congo,Kwa,Nyo,Agneby	Atlantic-Congo,Volta-Congo,KwaVolta-Congo,Nyo,Agneby	False	False		abd	abi	Tessa de Mol-van Valen
ABIDJI_2	ABIDJI_2	abid1235	Abidji	abi	Africa	5.67	-4.58	Atlantic-Congo	NC.AGNEBY	Niger-Congo,Atlantic-Congo,Volta-Congo,Kwa,Nyo,Agneby	Atlantic-Congo,Volta-Congo,KwaVolta-Congo,Nyo,Agneby	False	False		abd	abi	Guillaume Segerer and Søren Wichmann
ABINOMN	ABINOMN	abin1243	Abinomn	bsa	Papunesia	-3.0	138.83	Abinomn	Abi.ABINOMN	Languageisolate_bsa	Abinomn	False	False			bsa	Matthew S. Dryer
ABIPON	ABIPON	abip1241	Abipon	axb	South America	-29.0	-61.0	Guaicuruan	Gcu.ABIPON	Guaykuruan,Southern	Guaicuruan,GuaicurudelSur	True	False		abi	axb	Cecil H. Brown
ABIRPARA_MAHALI	ABIRPARA_MAHALI	maha1291	Mahali	mjx	Eurasia	23.4	85.32	Austroasiatic	AuA.MUNDA	Austro-Asiatic,Munda,NorthMunda,Kherwari,Santali	Austroasiatic,Mundaic,NorthMunda,Kherwarian,Santalic	False	False			mjx	Sebastian Sauppe
ABKHAZ	ABKHAZ	abkh1244	Abkhaz	abk	Eurasia	43.08	41.0	Abkhaz-Adyge	NWC.NORTHWEST_CAUCASIAN	Abkhaz-Adyghe,Abkhaz-Abazin	Abkhaz-Adyge,Abkhaz-Abaza	False	False		abk	abk	André Müller
ABKHAZ_2	ABKHAZ_2	abkh1244	Abkhaz	abk	Eurasia	43.08	41.0	Abkhaz-Adyge	NWC.NORTHWEST_CAUCASIAN	Abkhaz-Adyghe,Abkhaz-Abazin	Abkhaz-Adyge,Abkhaz-Abaza	False	False		abk	abk	Søren Wichmann
ABNAKI_EASTERN	ABNAKI_EASTERN	east2544	Eastern Abenaki	aaq	North America	45.0	-68.67	Algic	Alg.ALGONQUIAN	Algic,Algonquian,EasternAlgonquian,Abenaki	Algic,Algonquian-Blackfoot,Algonquian,EasternAlgonquian,Abenaki	True	False	1995		aaq	Helen Geyer
ABNAKI_WESTERN	ABNAKI_WESTERN	west2630	Western Abenaki	abe	North America	44.0	-72.25	Algic	Alg.ALGONQUIAN	Algic,Algonquian,EasternAlgonquian,Abenaki	Algic,Algonquian-Blackfoot,Algonquian,EasternAlgonquian,Abenaki	False	False		abw	abe	Pamela Brown
ABOM	ABOM	abom1238	Abom	aob	Papunesia	-8.42	142.84	Anim	Ani.ABOM	Trans-NewGuinea,Tirio	Anim,Tirio	False	False			aob	Matthew S. Dryer
ABON	ABON	abon1238	Abon	abo	Africa	6.91	10.88	Atlantic-Congo	NC.TIVOID	Niger-Congo,Atlantic-Congo,Volta-Congo,Benue-Congo,Bantoid,Southern,Tivoid	Atlantic-Congo,Volta-Congo,Benue-Congo,Bantoid,SouthernBantoid,Tivoid,NorthTivoid	False	False			abo	Tessa de Mol-van Valen
ABRON	ABRON	abro1238	Abron	abr	Africa	8.0	-3.0	Atlantic-Congo	NC.TANO	Niger-Congo,Atlantic-Congo,Volta-Congo,Kwa,Nyo,Potou-Tano,Tano,Central,Akan	Atlantic-Congo,Volta-Congo,KwaVolta-Congo,Nyo,Potou-Tano,Tano,CentralTano,Akanic	False	False			abr	Julia Bischoffberger
ABRON_2	ABRON_2	abro1238	Abron	abr	Africa	7.6	-2.0	Atlantic-Congo	NC.TANO	Niger-Congo,Atlantic-Congo,Volta-Congo,Kwa,Nyo,Potou-Tano,Tano,Central,Akan	Atlantic-Congo,Volta-Congo,KwaVolta-Congo,Nyo,Potou-Tano,Tano,CentralTano,Akanic	False	False			abr	Guillaume Segerer and Søren Wichmann
ABU	ABU	abuu1241	Abu	ado	Papunesia	-4.25	144.5	Lower Sepik-Ramu	RLS.AGOAN	Ramu-LowerSepik,Ramu,Grass	Lower_Sepik-Ramu,Ramu,Agoan	False	False			ado	Matthew S. Dryer
ABUA	ABUA	abua1244	Abua	abn	Africa	4.91	6.69	Atlantic-Congo	NC.CENTRAL_DELTA	Niger-Congo,Atlantic-Congo,Volta-Congo,Benue-Congo,CrossRiver,DeltaCross,CentralDelta,Abua-Odual	Atlantic-Congo,Volta-Congo,Benue-Congo,DeltaCross,CentralDelta,Abua-Odual	False	False			abn	Viveka Velupillai
ABUI	ABUI	abui1241	Abui	abz	Papunesia	-8.25	124.58	Timor-Alor-Pantar	GWB.ALOR-PANTAR	Trans-NewGuinea,West,Timor-Alor-Pantar,Alor-Pantar,Alor	Timor-Alor-Pantar,Alor-Pantar,Alor	False	False		abv	abz	Ann-Katrin Wett and Matthew S. Dryer
ABUI_2	ABUI_2	abui1241	Abui	abz	Papunesia	-8.25	124.58	Timor-Alor-Pantar	GWB.ALOR-PANTAR	Trans-NewGuinea,West,Timor-Alor-Pantar,Alor-Pantar,Alor	Timor-Alor-Pantar,Alor-Pantar,Alor	False	False		abv	abz	Matthew S. Dryer
ABUI_ATIMELANG	ABUI_ATIMELANG	abui1241	Abui	abz	Papunesia	-8.25	124.58	Timor-Alor-Pantar	GWB.ALOR-PANTAR	Trans-NewGuinea,West,Timor-Alor-Pantar,Alor-Pantar,Alor	Timor-Alor-Pantar,Alor-Pantar,Alor	False	False		abv	abz	Zarina Molochieva
ABUI_MAKADAI	ABUI_MAKADAI	abui1241	Abui	abz	Papunesia	-8.25	124.58	Timor-Alor-Pantar	GWB.ALOR-PANTAR	Trans-NewGuinea,West,Timor-Alor-Pantar,Alor-Pantar,Alor	Timor-Alor-Pantar,Alor-Pantar,Alor	False	False		abv	abz	Zarina Molochieva
ABUI_TAKALELANG	ABUI_TAKALELANG	abui1241	Abui	abz	Papunesia	-8.25	124.58	Timor-Alor-Pantar	GWB.ALOR-PANTAR	Trans-NewGuinea,West,Timor-Alor-Pantar,Alor-Pantar,Alor	Timor-Alor-Pantar,Alor-Pantar,Alor	False	False		abv	abz	Søren Wichmann and Viveka Velupillai
ABUJHMARIA	ABUJHMARIA	mari1414	Maria (India)	mrr	Eurasia	19.5	81.0	Dravidian	Dra.DRAVIDIAN	Dravidian,South-Central,Gondi-Kui,Gondi	Dravidian,SouthDravidian,SouthDravidianII,Gondi,SoutheastGondi	False	False			mrr	Ann-Katrin Wett
ABUL	ABUL	heib1243	Ebang	hbn	Africa	11.25	30.67	Heibanic	Krd.HEIBAN	Niger-Congo,Kordofanian,Heiban,West-Central,Central,Ebang-Logol,Ebang-Laru	Heibanic,West-CentralHeibanic,CentralHeibanic,Ebang-Logol,Ebang-Laru	False	False			hbn	Viveka Velupillai
ABUN	ABUN	abun1252	Abun	kgr	Papunesia	-0.5	132.5	Abun	Abu.ABUN	Languageisolate_kgr	Abun	False	False		abu	kgr	Matthew S. Dryer and Søren Wichmann
ABUNG_SUKADANA_LAMPUNG_NYO	ABUNG_SUKADANA_LAMPUNG_NYO	lamp1242	Lampung Nyo	abl	Papunesia	-4.67	105.5	Austronesian	An.LAMPUNGIC	Austronesian,Malayo-Polynesian,Lampung	Austronesian,Malayo-Polynesian,Lampungic	False	False			abl	Sebastian Sauppe
ABURE	ABURE	abur1243	Abure	abu	Africa	5.22	-3.64	Atlantic-Congo	NC.TANO	Niger-Congo,Atlantic-Congo,Volta-Congo,Kwa,Nyo,Potou-Tano,Tano,Western	Atlantic-Congo,Volta-Congo,KwaVolta-Congo,Nyo,Potou-Tano,Tano,WesternTano	False	False			abu	Tessa de Mol-van Valen
ABURE_2	ABURE_2	abur1243	Abure	abu	Africa	5.31	-3.5	Atlantic-Congo	NC.TANO	Niger-Congo,Atlantic-Congo,Volta-Congo,Kwa,Nyo,Potou-Tano,Tano,Western	Atlantic-Congo,Volta-Congo,KwaVolta-Congo,Nyo,Potou-Tano,Tano,WesternTano	False	False			abu	Guillaume Segerer and Søren Wichmann
ABURE_3	ABURE_3	abur1243	Abure	abu	Africa	5.31	-3.5	Atlantic-Congo	NC.TANO	Niger-Congo,Atlantic-Congo,Volta-Congo,Kwa,Nyo,Potou-Tano,Tano,Western	Atlantic-Congo,Volta-Congo,KwaVolta-Congo,Nyo,Potou-Tano,Tano,WesternTano	False	False			abu	Guillaume Segerer and Søren Wichmann
ABU_2	ABU_2	abua1245	Abu' Arapesh	aah	Papunesia	-3.46	142.92	Nuclear Torricelli	Tor.KOMBIO-ARAPESH	Torricelli,Kombio-Arapesh,Arapesh	Nuclear_Torricelli,Kombio-Arapesh-Urat,Arapesh,Mufian-Bukiyip-Abu,Bukiyip-Abu	False	False			aah	Matthew S. Dryer and Søren Wichmann
ABU_ARAPESH	ABU_ARAPESH	abua1245	Abu' Arapesh	aah	Papunesia	-6.17	140.17	Nuclear Torricelli	Tor.KOMBIO-ARAPESH	Torricelli,Kombio-Arapesh,Arapesh	Nuclear_Torricelli,Kombio-Arapesh-Urat,Arapesh,Mufian-Bukiyip-Abu,Bukiyip-Abu	False	False			aah	Julia Bischoffberger and Matthew S. Dryer
ACATECO_SAN_MIGUEL_ACATAN	ACATECO_SAN_MIGUEL_ACATAN	west2635	Akateko	knj	North America	15.33	-91.67	Mayan	May.MAYAN	Mayan,Yucatecan-CoreMayan,Q'anjob'alan-Chujean,Q'anjob'alan,Q'anjob'al-Akateko-Jakalteko	Mayan,CoreMayan,WesternMayan,Kanjobalan-Chujean,Kanjobalan,Kanjobal-Jacaltec	False	False		kwe	knj	Pamela Brown
ACEH	ACEH	achi1257	Acehnese	ace	Papunesia	5.5	95.5	Austronesian	An.MALAYO-SUMBAWAN	Austronesian,Malayo-Polynesian,Malayo-Chamic,Chamic,Acehnese	Austronesian,Malayo-Polynesian,Malayo-Sumbawan,NorthandEastMalayo-Sumbawan,Aceh-Chamic	False	False		ace	ace	Søren Wichmann and Viveka Velupillai
ACHAEMENID_ARAMAIC	ACHAEMENID_ARAMAIC	jewi1240	Jewish Babylonian Aramaic (ca. 200-1200 CE)	tmr	Eurasia	32.54	44.42	Afro-Asiatic	AA.SEMITIC	Afro-Asiatic,Semitic,Central,Aramaic,Eastern,Central,Northeastern	Afro-Asiatic,Semitic,WestSemitic,CentralSemitic,NorthwestSemitic,Aramaic,Imperial-Middle-ModernAramaic,Middle-ModernAramaic,EasternAramaic,CentralEasternAramaic,North-EasternNeo-Aramaic	False	True			tmr	André Müller
ACHAGUA	ACHAGUA	acha1250	Achagua	aca	South America	4.42	-72.25	Arawakan	Arw.JAPURA-COLOMBIA	Maipurean,Northern,UpperAmazon,WesternNawiki,Piapoco	Arawakan,Japura-Colombia,NuclearJapura-Colombia,NortheastJapura-Colombia,Piapoco-Achagua	False	False		acg	aca	Cecil H. Brown
ACHANG	ACHANG	acha1249	Longchuan Achang	acn	Eurasia	25.0	98.5	Sino-Tibetan	ST.BURMESE-LOLO	Sino-Tibetan,Tibeto-Burman,Ngwi-Burmese,Burmish,Northern	Sino-Tibetan,Burmo-Qiangic,Lolo-Burmese,Burmish,SouthernBurmish,Achangic	False	False		acn	acn	Cecil H. Brown
ACHE	ACHE	ache1246	Aché	guq	South America	-25.25	-55.17	Tupian	Tup.MAWETI-GUARANI	Tupian,Tupi-Guarani,Guarani	Tupian,Maweti-Guarani,Aweti-Guarani,Tupi-Guarani,SouthernTupi-Guarani,Tupi-GuaraniSubgroupI	False	False		ach	guq	André Müller
ACHOLI	ACHOLI	acol1236	Acoli	ach	Africa	3.0	32.67	Nilotic	ESu.WESTERN_NILOTIC	Nilo-Saharan,Satellite-Core,Core,EasternSudanic,Southern(nlanguages),Nilotic,Western,Luo,Southern,Luo-Acholi,Alur-Acholi,Lango-Acholi	Nilotic,WesternNilotic,Lwoo,SouthernLwoo	False	False		acl	ach	Viveka Velupillai
ACHOLI_2	ACHOLI_2	acol1236	Acoli	ach	Africa	3.0	32.67	Nilotic	ESu.WESTERN_NILOTIC	Nilo-Saharan,Satellite-Core,Core,EasternSudanic,Southern(nlanguages),Nilotic,Western,Luo,Southern,Luo-Acholi,Alur-Acholi,Lango-Acholi	Nilotic,WesternNilotic,Lwoo,SouthernLwoo	False	False		acl	ach	Søren Wichmann
ACHUAR	ACHUAR	achu1248	Achuar-Shiwiar	acu	South America	-3.0	-76.0	Chicham	Jiv.JIVAROAN	Jivaroan,Jivaro	Chicham,Shuaric	False	False		acu	acu
ACHUMAWI	ACHUMAWI	achu1247	Achumawi	acv	North America	41.5	-121.0	Palaihnihan	Hok.ACHUMAWI	Palaihnihan	Palaihnihan	False	False		acm	acv	Cecil H. Brown and Matthew S. Dryer
ACOMA_KERES	ACOMA_KERES	west2632	Western Keres	kjq	North America	34.97	-107.52	Keresan	Ker.KERESAN	Keresan	Keresan	False	False		aco	kjq	Søren Wichmann
ADANG	ADANG	adan1251	Adang	adn	Papunesia	-8.17	124.47	Timor-Alor-Pantar	GWB.ALOR-PANTAR	Trans-NewGuinea,West,Timor-Alor-Pantar,Alor-Pantar,Alor	Timor-Alor-Pantar,Alor-Pantar,Alor,WestAlor,StraitsWestAlor,Adang-Hamap-Kabola	False	False		adg	adn	Ann-Katrin Wett
ADANGBE	ADANGBE	adan1248	Adangbe	adq	Africa	6.42	0.67	Atlantic-Congo	NC.GBE	Niger-Congo,Atlantic-Congo,Volta-Congo,Kwa,LeftBank,Kposo-Ahlo-Bowili	Atlantic-Congo,Volta-Congo,KwaVolta-Congo,Gbe,WesternGbe,Eweic	False	False			adq	Tessa de Mol-van Valen
ADANGBE_2	ADANGBE_2	adan1248	Adangbe	adq	Africa	6.42	0.67	Atlantic-Congo	NC.GBE	Niger-Congo,Atlantic-Congo,Volta-Congo,Kwa,LeftBank,Kposo-Ahlo-Bowili	Atlantic-Congo,Volta-Congo,KwaVolta-Congo,Gbe,WesternGbe,Eweic	False	False			adq	Guillaume Segerer and Søren Wichmann
ADANG_PITUNG	ADANG_PITUNG	adan1251	Adang	adn	Papunesia	-8.17	124.47	Timor-Alor-Pantar	GWB.ALOR-PANTAR	Trans-NewGuinea,West,Timor-Alor-Pantar,Alor-Pantar,Alor	Timor-Alor-Pantar,Alor-Pantar,Alor,WestAlor,StraitsWestAlor,Adang-Hamap-Kabola	False	False		adg	adn	Viveka Velupillai
ADELE	ADELE	adel1244	Adele	ade	Africa	8.17	0.5	Atlantic-Congo	NC.NA-TOGO	Niger-Congo,Atlantic-Congo,Volta-Congo,Kwa,Nyo,Potou-Tano,Basila-Adele	Atlantic-Congo,Volta-Congo,KwaVolta-Congo,Na-Togo,Basila-Adele	False	False			ade	Viveka Velupillai
ADHOLA	ADHOLA	adho1243	Adhola	adh	Africa	0.67	34.0	Nilotic	ESu.WESTERN_NILOTIC	Nilo-Saharan,Satellite-Core,Core,EasternSudanic,Southern(nlanguages),Nilotic,Western,Luo,Southern,Adhola	Nilotic,WesternNilotic,Lwoo,SouthernLwoo,Adhola-Alur-Luo,Adhola-Luo	False	False			adh	Zarina Molochieva
ADILABAD_GONDI	ADILABAD_GONDI	utno1237	Adilabad Gondi	wsg	Eurasia	19.0	81.0	Dravidian	Dra.DRAVIDIAN	Dravidian,South-Central,Gondi-Kui,Gondi	Dravidian,SouthDravidian,SouthDravidianII,Gondi,NorthwestGondi,SouthwestGondi,SouthernGondi	False	False		gon	wsg	Ann-Katrin Wett
ADIOUKROU	ADIOUKROU	adio1239	Adioukrou	adj	Africa	5.42	-4.58	Atlantic-Congo	NC.AGNEBY	Niger-Congo,Atlantic-Congo,Volta-Congo,Kwa,Nyo,Agneby	Atlantic-Congo,Volta-Congo,KwaVolta-Congo,Nyo,Agneby	False	False		adi	adj	Viveka Velupillai
ADIOUKROU_2	ADIOUKROU_2	adio1239	Adioukrou	adj	Africa	5.39	-4.52	Atlantic-Congo	NC.AGNEBY	Niger-Congo,Atlantic-Congo,Volta-Congo,Kwa,Nyo,Agneby	Atlantic-Congo,Volta-Congo,KwaVolta-Congo,Nyo,Agneby	False	False		adi	adj	Guillaume Segerer and Søren Wichmann
ADIWASI_GARASIA	ADIWASI_GARASIA	adiw1235	Adiwasi Garasia	gas	Eurasia	24.07	73.14	Indo-European	IE.INDIC	Indo-European,Indo-Iranian,Indo-Aryan,IntermediateDivisions,Western,Bhil	Indo-European,ClassicalIndo-European,Indo-Iranian,Indo-Aryan,Indo-AryanCentralzone,SubcontinentalCentralIndo-Aryan,Bhil,GarasiaBhil	False	False			gas	Tessa de Mol-van Valen
ADI_GALO	ADI_GALO	galo1242	Galo	adl	Eurasia	28.23	94.07	Sino-Tibetan	ST.TANI	Sino-Tibetan,Tibeto-Burman,CentralTibeto-Burman,Tani	Sino-Tibetan,Macro-Tani,Tani,Pre-WesternTani,WesternTani,Subansiri	False	False			adl	Sebastian Sauppe
ADNYAMATHANHA	ADNYAMATHANHA	adny1235	Adnyamathanha	adt	Australia	-30.5	139.5	Pama-Nyungan	PN.CENTRAL_PAMA-NYUNGAN	Australian,Pama-Nyungan,South-West,Yura	Pama-Nyungan,Arandic-Thura-Yura,Thura-Yura,CoreThuraYura,NorthernThura-Yura	False	False		adn	adt	Zarina Molochieva
ADORA	ADORA	airo1242	Airoran	air	Papunesia	-1.85	138.16	Greater Kwerba	TKw.KWERBA	Tor-Kwerba,GreaterKwerba,Kwerba,WestCoast	Greater_Kwerba,Kwerba-Samarokena,Samarokena-Airoran	False	False			air	Matthew S. Dryer
ADUMANIS_ULU_KOMERING	ADUMANIS_ULU_KOMERING	kome1238	Komering	kge	Papunesia	-4.0	105.0	Austronesian	An.LAMPUNGIC	Austronesian,Malayo-Polynesian,Lampung	Austronesian,Malayo-Polynesian,Lampungic	False	False		kag	kge	Sebastian Sauppe
ADYGHE	ADYGHE	adyg1241	Adyghe	ady	Eurasia	45.23	40.58	Abkhaz-Adyge	NWC.NORTHWEST_CAUCASIAN	Abkhaz-Adyghe,Circassian	Abkhaz-Adyge,Circassian	False	False		adt	ady	André Müller
ADYGHE_2	ADYGHE_2	adyg1241	Adyghe	ady	Eurasia	45.22	39.7	Abkhaz-Adyge	NWC.NORTHWEST_CAUCASIAN	Abkhaz-Adyghe,Circassian	Abkhaz-Adyge,Circassian	False	False		adt	ady	Søren Wichmann
ADZERA	ADZERA	adze1240	Adzera	adz	Papunesia	-6.25	146.25	Austronesian	An.OCEANIC	Austronesian,Malayo-Polynesian,Central-EasternMalayo-Polynesian,EasternMalayo-Polynesian,Oceanic,WesternOceanic,NorthNewGuinea,HuonGulf,Markham,Upper	Austronesian,Malayo-Polynesian,Central-EasternMalayo-Polynesian,EasternMalayo-Polynesian,Oceanic,WesternOceaniclinkage,NorthNewGuinealinkage,HuonGulf,Markham,UpperMarkham	False	False		adz	adz	Mark Donohue and Viveka Velupillai
AEKA	AEKA	aeka1244	Aeka	aez	Papunesia	-8.79	148.09	Nuclear Trans New Guinea	TNG.BINANDEREAN	Trans-NewGuinea,GreaterBinanderean,Binanderean,NuclearBinanderean,SouthBinanderean,Orokaivan	Nuclear_Trans_New_Guinea,GreaterBinanderean,Binanderean,NuclearBinanderean,SouthBinanderean,Orokaivic	False	False			aez	Matthew S. Dryer and Søren Wichmann
AEKA_2	AEKA_2	aeka1244	Aeka	aez	Papunesia	-8.79	148.09	Nuclear Trans New Guinea	TNG.BINANDEREAN	Trans-NewGuinea,GreaterBinanderean,Binanderean,NuclearBinanderean,SouthBinanderean,Orokaivan	Nuclear_Trans_New_Guinea,GreaterBinanderean,Binanderean,NuclearBinanderean,SouthBinanderean,Orokaivic	False	False			aez	Matthew S. Dryer and Søren Wichmann
AEKA_3	AEKA_3	aeka1244	Aeka	aez	Papunesia	-8.79	148.09	Nuclear Trans New Guinea	TNG.BINANDEREAN	Trans-NewGuinea,GreaterBinanderean,Binanderean,NuclearBinanderean,SouthBinanderean,Orokaivan	Nuclear_Trans_New_Guinea,GreaterBinanderean,Binanderean,NuclearBinanderean,SouthBinanderean,Orokaivic	False	False			aez	Matthew S. Dryer and Søren Wichmann
AEKYOM	AEKYOM	aeky1238	Aekyom	awi	Papunesia	-5.75	141.42	Kamula-Elevala	KE.ELEVALA	Trans-NewGuinea,Awin-Pare	Kamula-Elevala,Elevala	False	False		awi	awi	Matthew S. Dryer and Søren Wichmann
AEKYOM_2	AEKYOM_2	aeky1238	Aekyom	awi	Papunesia	-5.75	141.42	Kamula-Elevala	KE.ELEVALA	Trans-NewGuinea,Awin-Pare	Kamula-Elevala,Elevala	False	False		awi	awi	Matthew S. Dryer
AFADE	AFADE	afad1236	Afade	aal	Africa	11.33	15.33	Afro-Asiatic	AA.BIU-MANDARA	Afro-Asiatic,Chadic,Biu-Mandara,B,B.1,KotokoProper,North	Afro-Asiatic,Chadic,Biu-Mandara,NorthBiu-Mandara,Kotoko-Buduma,KotokoSeptentrional,KotokoSeptentrional1	False	False		ktk	aal	Julia Bischoffberger
AFAR	AFAR	afar1241	Afar	aar	Africa	12.0	42.0	Afro-Asiatic	AA.LOWLAND_EAST_CUSHITIC	Afro-Asiatic,Cushitic,East,Saho-Afar	Afro-Asiatic,Cushitic,EastCushitic,LowlandEastCushitic,Saho-Afar	False	False		qaf	aar	André Müller
AFAR_2	AFAR_2	afar1241	Afar	aar	Africa	12.0	42.0	Afro-Asiatic	AA.LOWLAND_EAST_CUSHITIC	Afro-Asiatic,Cushitic,East,Saho-Afar	Afro-Asiatic,Cushitic,EastCushitic,LowlandEastCushitic,Saho-Afar	False	False		qaf	aar	André Müller
AFAR_3	AFAR_3	afar1241	Afar	aar	Africa	12.5	41.5	Afro-Asiatic	AA.LOWLAND_EAST_CUSHITIC	Afro-Asiatic,Cushitic,East,Saho-Afar	Afro-Asiatic,Cushitic,EastCushitic,LowlandEastCushitic,Saho-Afar	False	False		qaf	aar	Guillaume Segerer and Matthew S. Dryer and Søren Wichmann
AFITTI	AFITTI	afit1238	Afitti	aft	Africa	12.47	30.75	Nyimang	ESu.NYIMANG	Nilo-Saharan,Satellite-Core,Core,EasternSudanic,Northern(klanguages),Nyimang	Nyimang	False	False			aft	Julia Bischoffberger and Matthew S. Dryer
AFI_AMANDA	AFI_AMANDA	batu1255	Batu	btu	Africa	6.8	10.95	Atlantic-Congo	NC.TIVOID	Niger-Congo,Atlantic-Congo,Volta-Congo,Benue-Congo,Bantoid,Southern,Tivoid	Atlantic-Congo,Volta-Congo,Benue-Congo,Bantoid,SouthernBantoid,Tivoid,NorthTivoid	False	False			btu	Viveka Velupillai
AFRIKAANS	AFRIKAANS	afri1274	Afrikaans	afr	Africa	-31.0	22.0	Indo-European	IE.GERMANIC	Indo-European,Germanic,West,LowSaxon-LowFranconian,LowFranconian	Indo-European,ClassicalIndo-European,Germanic,NorthwestGermanic,WestGermanic,Macro-Dutch,Middle-ModernDutch,ModernDutch,GlobalDutch,Afrikaansic	False	False		afr	afr	André Müller
AGALA	AGALA	femb1238	Fembe	agl	Papunesia	-5.75	142.25	East Strickland	TNG.EAST_STRICKLAND	Trans-NewGuinea,EastStrickland	East_Strickland	False	False			agl	Mark Donohue and Matthew S. Dryer and Oleg Belyaev
AGARABI	AGARABI	agar1252	Agarabi	agd	Papunesia	-6.17	146.0	Nuclear Trans New Guinea	TNG.GAUWA	Trans-NewGuinea,Kainantu-Goroka,Kainantu,Gadsup-Auyana-Awa	Nuclear_Trans_New_Guinea,Kainantu-Goroka,Kainantu,Gauwa,Gadsup-Agarabi	False	False		aga	agd	Søren Wichmann
AGA_BEREHO	AGA_BEREHO	bari1290	Bariji	bjc	Papunesia	-9.23	148.45	Yareban	TNG.YAREBAN	Trans-NewGuinea,SoutheastPapuan,Yareban	Yareban,Yareba-Bariji-Nawaru	False	False			bjc	Matthew S. Dryer
AGHEM	AGHEM	aghe1239	Aghem	agq	Africa	6.65	10.0	Atlantic-Congo	NC.WIDE_GRASSFIELDS	Niger-Congo,Atlantic-Congo,Volta-Congo,Benue-Congo,Bantoid,Southern,WideGrassfields,NarrowGrassfields,Ring,West	Atlantic-Congo,Volta-Congo,Benue-Congo,Bantoid,SouthernBantoid,WideGrassfields,NarrowGrassfields,Ring,Center-WestRing,WestRing,Aghemic,Aghem-Weh	False	False		agh	agq	Guillaume Segerer and Søren Wichmann
AGHEM_2	AGHEM_2	aghe1239	Aghem	agq	Africa	6.65	10.0	Atlantic-Congo	NC.WIDE_GRASSFIELDS	Niger-Congo,Atlantic-Congo,Volta-Congo,Benue-Congo,Bantoid,Southern,WideGrassfields,NarrowGrassfields,Ring,West	Atlantic-Congo,Volta-Congo,Benue-Congo,Bantoid,SouthernBantoid,WideGrassfields,NarrowGrassfields,Ring,Center-WestRing,WestRing,Aghemic,Aghem-Weh	False	False		agh	agq	Guillaume Segerer and Søren Wichmann
AGHEM_ISU	AGHEM_ISU	aghe1239	Aghem	agq	Africa	6.67	10.0	Atlantic-Congo	NC.WIDE_GRASSFIELDS	Niger-Congo,Atlantic-Congo,Volta-Congo,Benue-Congo,Bantoid,Southern,WideGrassfields,NarrowGrassfields,Ring,West	Atlantic-Congo,Volta-Congo,Benue-Congo,Bantoid,SouthernBantoid,WideGrassfields,NarrowGrassfields,Ring,Center-WestRing,WestRing,Aghemic,Aghem-Weh	False	False		agh	agq	Viveka Velupillai
AGHEM_WEH	AGHEM_WEH	aghe1239	Aghem	agq	Africa	6.67	10.0	Atlantic-Congo	NC.WIDE_GRASSFIELDS	Niger-Congo,Atlantic-Congo,Volta-Congo,Benue-Congo,Bantoid,Southern,WideGrassfields,NarrowGrassfields,Ring,West	Atlantic-Congo,Volta-Congo,Benue-Congo,Bantoid,SouthernBantoid,WideGrassfields,NarrowGrassfields,Ring,Center-WestRing,WestRing,Aghemic,Aghem-Weh	False	False		agh	agq	Viveka Velupillai
AGHEM_WUM	AGHEM_WUM	aghe1239	Aghem	agq	Africa	6.67	10.0	Atlantic-Congo	NC.WIDE_GRASSFIELDS	Niger-Congo,Atlantic-Congo,Volta-Congo,Benue-Congo,Bantoid,Southern,WideGrassfields,NarrowGrassfields,Ring,West	Atlantic-Congo,Volta-Congo,Benue-Congo,Bantoid,SouthernBantoid,WideGrassfields,NarrowGrassfields,Ring,Center-WestRing,WestRing,Aghemic,Aghem-Weh	False	False		agh	agq	Viveka Velupillai
AGHU	AGHU	aghu1255	Aghu	ahh	Papunesia	-6.17	140.17	Nuclear Trans New Guinea	TNG.AWJU	Trans-NewGuinea,Ok-Awyu,Awyu-Dumut,Awyu	Nuclear_Trans_New_Guinea,Asmat-Awyu-Ok,Awyu-Ok,GreaterAwyu,Awyu-Dumut,Awyu,Mappi-DigulAwyu	False	False		ahu	ahh	Matthew S. Dryer and Søren Wichmann
AGHU_2	AGHU_2	aghu1255	Aghu	ahh	Papunesia	-6.17	140.17	Nuclear Trans New Guinea	TNG.AWJU	Trans-NewGuinea,Ok-Awyu,Awyu-Dumut,Awyu	Nuclear_Trans_New_Guinea,Asmat-Awyu-Ok,Awyu-Ok,GreaterAwyu,Awyu-Dumut,Awyu,Mappi-DigulAwyu	False	False		ahu	ahh	Julia Bischoffberger
AGHU_THARRNGGALA	AGHU_THARRNGGALA	aghu1254	Aghu Tharnggalu	ggr	Australia	-13.73	142.43	Pama-Nyungan	PN.NORTHERN_PAMA-NYUNGAN	Australian,Pama-Nyungan,Paman,RarmulPama	Pama-Nyungan,Paman,Alaya-Athima,Thaypanic	True	False			ggr	Julia Bischoffberger
AGI	AGI	moru1253	Moru	mgd	Africa	4.75	29.75	Central Sudanic	CSu.MORU-MADI	Nilo-Saharan,Satellite-Core,Satellites,CentralSudanic,East,Moru-Madi,Northern	Central_Sudanic,Moru-Madi	False	False		mou	mgd	Viveka Velupillai
AGI_AGEI	AGI_AGEI	agii1245	Agi	aif	Papunesia	-3.42	142.42	Nuclear Torricelli	Tor.WEST_PALEI	Torricelli,Wapei-Palei,Palei	Nuclear_Torricelli,WestPalai,Agi-Yeri	False	False			aif	Matthew S. Dryer and Søren Wichmann
AGI_WORU	AGI_WORU	agii1245	Agi	aif	Papunesia	-3.42	142.42	Nuclear Torricelli	Tor.WEST_PALEI	Torricelli,Wapei-Palei,Palei	Nuclear_Torricelli,WestPalai,Agi-Yeri	False	False			aif	Matthew S. Dryer
AGI_YOLPA	AGI_YOLPA	agii1245	Agi	aif	Papunesia	-3.42	142.42	Nuclear Torricelli	Tor.WEST_PALEI	Torricelli,Wapei-Palei,Palei	Nuclear_Torricelli,WestPalai,Agi-Yeri	False	False			aif	Matthew S. Dryer and Søren Wichmann
AGNI_ANYIN	AGNI_ANYIN	anyi1245	Anyin	any	Africa	6.8	-3.2	Atlantic-Congo	NC.TANO	Niger-Congo,Atlantic-Congo,Volta-Congo,Kwa,Nyo,Potou-Tano,Tano,Central,Bia,Northern	Atlantic-Congo,Volta-Congo,KwaVolta-Congo,Nyo,Potou-Tano,Tano,CentralTano,Bia,NorthernBia,Anyinic	False	False		ayi	any	Guillaume Segerer and Søren Wichmann
AGNI_ANYIN_2	AGNI_ANYIN_2	anyi1245	Anyin	any	Africa	6.8	-3.2	Atlantic-Congo	NC.TANO	Niger-Congo,Atlantic-Congo,Volta-Congo,Kwa,Nyo,Potou-Tano,Tano,Central,Bia,Northern	Atlantic-Congo,Volta-Congo,KwaVolta-Congo,Nyo,Potou-Tano,Tano,CentralTano,Bia,NorthernBia,Anyinic	False	False		ayi	any	Guillaume Segerer and Søren Wichmann
AGNI_INDENIE	AGNI_INDENIE	anyi1245	Anyin	any	Africa	6.73	-3.5	Atlantic-Congo	NC.TANO	Niger-Congo,Atlantic-Congo,Volta-Congo,Kwa,Nyo,Potou-Tano,Tano,Central,Bia,Northern	Atlantic-Congo,Volta-Congo,KwaVolta-Congo,Nyo,Potou-Tano,Tano,CentralTano,Bia,NorthernBia,Anyinic	False	False		ayi	any	Guillaume Segerer and Søren Wichmann
AGNI_INDENIE_2	AGNI_INDENIE_2	anyi1245	Anyin	any	Africa	6.73	-3.5	Atlantic-Congo	NC.TANO	Niger-Congo,Atlantic-Congo,Volta-Congo,Kwa,Nyo,Potou-Tano,Tano,Central,Bia,Northern	Atlantic-Congo,Volta-Congo,KwaVolta-Congo,Nyo,Potou-Tano,Tano,CentralTano,Bia,NorthernBia,Anyinic	False	False		ayi	any	Guillaume Segerer and Søren Wichmann
AGOB_DABU	AGOB_DABU	agob1244	Agob-Ende-Kawam	kit	Papunesia	-9.0	142.58	Pahoturi	Ya.PAHOTURI	South-CentralPapuan,Pahoturi	Pahoturi	False	False			kit
AGOI	AGOI	agoi1246	Agoi	ibm	Africa	5.86	8.21	Atlantic-Congo	NC.UPPER_CROSS	Niger-Congo,Atlantic-Congo,Volta-Congo,Benue-Congo,CrossRiver,DeltaCross,UpperCross,Agoi-Doko-Iyoniyong	Atlantic-Congo,Volta-Congo,Benue-Congo,DeltaCross,UpperCross,Agoi-Doko-Iyoniyong	False	False			ibm	Matthew S. Dryer
AGOI_2	AGOI_2	agoi1246	Agoi	ibm	Africa	5.86	8.21	Atlantic-Congo	NC.UPPER_CROSS	Niger-Congo,Atlantic-Congo,Volta-Congo,Benue-Congo,CrossRiver,DeltaCross,UpperCross,Agoi-Doko-Iyoniyong	Atlantic-Congo,Volta-Congo,Benue-Congo,DeltaCross,UpperCross,Agoi-Doko-Iyoniyong	False	False			ibm	Guillaume Segerer and Søren Wichmann
AGRA_GUJARI	AGRA_GUJARI	guja1253	Gujari	gju	Eurasia	27.18	78.0	Indo-European	IE.INDIC	Indo-European,Indo-Iranian,Indo-Aryan,IntermediateDivisions,Western,Rajasthani,Unclassified	Indo-European,ClassicalIndo-European,Indo-Iranian,Indo-Aryan,Indo-AryanCentralzone,SubcontinentalCentralIndo-Aryan,Gujarati-Rajasthani,Rajasthani,Mewati-Gojri	False	False		goj	gju
AGTA	AGTA	cent2084	Central Cagayan Agta	agt	Papunesia	17.97	121.83	Austronesian	An.GREATER_CENTRAL_PHILIPPINE	Austronesian,Malayo-Polynesian,NorthernLuzon,NorthernCordilleran,CagayanValley,Ibanagic,Gaddangic	Austronesian,Malayo-Polynesian,NorthernLuzon,CagayanValley,Ibanagic,Gaddangic	False	False		agc	agt	Ann-Katrin Wett
AGUACATEC	AGUACATEC	agua1252	Aguacateco	agu	North America	15.42	-91.33	Mayan	May.MAYAN	Mayan,Yucatecan-CoreMayan,K'ichean-Mamean,Mamean,Awakateko-Ixil	Mayan,CoreMayan,Quichean-Mamean,GreaterMamean,Ixilan	False	False		agu	agu	Cecil H. Brown
AGUACATECO_AGUACATAN	AGUACATECO_AGUACATAN	agua1252	Aguacateco	agu	North America	15.42	-91.33	Mayan	May.MAYAN	Mayan,Yucatecan-CoreMayan,K'ichean-Mamean,Mamean,Awakateko-Ixil	Mayan,CoreMayan,Quichean-Mamean,GreaterMamean,Ixilan	False	False		agu	agu	Pamela Brown
AGUARUNA	AGUARUNA	agua1253	Aguaruna	agr	South America	-5.0	-78.0	Chicham	Jiv.JIVAROAN	Jivaroan	Chicham	False	False		agr	agr	Cecil H. Brown
AGUARUNA_2	AGUARUNA_2	agua1253	Aguaruna	agr	South America	-5.0	-78.0	Chicham	Jiv.JIVAROAN	Jivaroan	Chicham	False	False		agr	agr	Patience Epps and Søren Wichmann
AGUL	AGUL	aghu1253	Aghul	agx	Eurasia	41.75	47.67	Nakh-Daghestanian	NDa.LEZGIC	Nakh-Daghestanian,Lezgic,NuclearLezgic,EastLezgic	Nakh-Daghestanian,Daghestanian,Lezgic,Samur,EasternSamur,Tabasaran-Aghul-Lezgi,Aghul-Lezgi	False	False		agl	agx	André Müller
AGWAGWUNE	AGWAGWUNE	agwa1247	Agwagwune	yay	Africa	5.76	8.1	Atlantic-Congo	NC.UPPER_CROSS	Niger-Congo,Atlantic-Congo,Volta-Congo,Benue-Congo,CrossRiver,DeltaCross,UpperCross,Central,North-South,Ubaghara-Kohumono,Kohumono	Atlantic-Congo,Volta-Congo,Benue-Congo,DeltaCross,UpperCross,CentralUpperCross,North-SouthCentralDeltaCross,Ubaghara-Kohumono,Kohumonoic	False	False			yay	Guillaume Segerer and Søren Wichmann
AGWAGWUNE_2	AGWAGWUNE_2	agwa1247	Agwagwune	yay	Africa	5.76	8.1	Atlantic-Congo	NC.UPPER_CROSS	Niger-Congo,Atlantic-Congo,Volta-Congo,Benue-Congo,CrossRiver,DeltaCross,UpperCross,Central,North-South,Ubaghara-Kohumono,Kohumono	Atlantic-Congo,Volta-Congo,Benue-Congo,DeltaCross,UpperCross,CentralUpperCross,North-SouthCentralDeltaCross,Ubaghara-Kohumono,Kohumonoic	False	False			yay	Guillaume Segerer and Søren Wichmann
AGWAGWUNE_3	AGWAGWUNE_3	agwa1247	Agwagwune	yay	Africa	5.76	8.1	Atlantic-Congo	NC.UPPER_CROSS	Niger-Congo,Atlantic-Congo,Volta-Congo,Benue-Congo,CrossRiver,DeltaCross,UpperCross,Central,North-South,Ubaghara-Kohumono,Kohumono	Atlantic-Congo,Volta-Congo,Benue-Congo,DeltaCross,UpperCross,CentralUpperCross,North-SouthCentralDeltaCross,Ubaghara-Kohumono,Kohumonoic	False	False			yay	Guillaume Segerer and Søren Wichmann
AGWAGWUNE_4	AGWAGWUNE_4	agwa1247	Agwagwune	yay	Africa	5.76	8.1	Atlantic-Congo	NC.UPPER_CROSS	Niger-Congo,Atlantic-Congo,Volta-Congo,Benue-Congo,CrossRiver,DeltaCross,UpperCross,Central,North-South,Ubaghara-Kohumono,Kohumono	Atlantic-Congo,Volta-Congo,Benue-Congo,DeltaCross,UpperCross,CentralUpperCross,North-SouthCentralDeltaCross,Ubaghara-Kohumono,Kohumonoic	False	False			yay	Guillaume Segerer and Søren Wichmann
AGWAGWUNE_5	AGWAGWUNE_5	agwa1247	Agwagwune	yay	Africa	5.75	8.08	Atlantic-Congo	NC.UPPER_CROSS	Niger-Congo,Atlantic-Congo,Volta-Congo,Benue-Congo,CrossRiver,DeltaCross,UpperCross,Central,North-South,Ubaghara-Kohumono,Kohumono	Atlantic-Congo,Volta-Congo,Benue-Congo,DeltaCross,UpperCross,CentralUpperCross,North-SouthCentralDeltaCross,Ubaghara-Kohumono,Kohumonoic	False	False			yay	Matthew S. Dryer
AHAN	AHAN	ahan1244	Àhàn	ahn	Africa	7.43	6.0	Atlantic-Congo	NC.DEFOID	Niger-Congo,Atlantic-Congo,Volta-Congo,Benue-Congo,Defoid,Ayere-Ahan	Atlantic-Congo,Volta-Congo,Benue-Congo,Defoid,Ayere-Ahan	False	False			ahn	Julia Bischoffberger
AHANTE	AHANTE	ahan1243	Ahanta	aha	Africa	4.9	-2.0	Atlantic-Congo	NC.TANO	Niger-Congo,Atlantic-Congo,Volta-Congo,Kwa,Nyo,Potou-Tano,Tano,Central,Bia,Southern	Atlantic-Congo,Volta-Congo,KwaVolta-Congo,Nyo,Potou-Tano,Tano,CentralTano,Bia,SouthernBia	False	False			aha	Viveka Velupillai
AHEAVE	AHEAVE	keor1235	Keoru-Ahia	xeu	Papunesia	-7.67	145.42	Eleman	Ele.ELEMAN	Trans-NewGuinea,Eleman,NuclearEleman,Western	Eleman,WesternEleman	False	False			xeu
AHLO	AHLO	igoo1238	Igo	ahl	Africa	6.67	0.67	Atlantic-Congo	NC.KA-TOGO	Niger-Congo,Atlantic-Congo,Volta-Congo,Kwa,LeftBank,Kposo-Ahlo-Bowili	Atlantic-Congo,Volta-Congo,KwaVolta-Congo,Ka-Togo,Kposo-Ahlo-Bowili	False	False			ahl	Viveka Velupillai
AHOM	AHOM	ahom1240	Ahom	aho	Eurasia	26.98	94.63	Tai-Kadai	TK.KAM-TAI	Kra-Dai,Kam-Tai,Tai,Southwestern	Tai-Kadai,Kam-Tai,Daic-Beic,Daic,Central-SouthwesternTai,Wenma-SouthwesternTai,Sapa-SouthwesternTai,SouthwesternTai,SouthwesternTaiP	True	False			aho	Søren Wichmann
AHTNA	AHTNA	ahte1237	Ahtena	aht	North America	62.0	-145.0	Athabaskan-Eyak-Tlingit	NDe.ATHAPASKAN	Eyak-Athabaskan,Athabaskan,NorthernAthabaskan	Athabaskan-Eyak-Tlingit,Athabaskan-Eyak,Athabaskan,SouthernAlaskanAthabaskan	False	False		aht	aht	Pamela Brown
AIHUI_MANCHU	AIHUI_MANCHU	manc1252	Manchu	mnc	Eurasia	50.25	127.5	Tungusic	Alt.TUNGUSIC	Tungusic,Southern,Southwest	Tungusic,Manchu-Jurchen,Manchu-Xibe	False	False		mnc	mnc	André Müller
AIKANA	AIKANA	aika1237	Aikanã	tba	South America	-12.67	-60.67	Aikanã	Aik.AIKANA	Languageisolate_tba	Aikana	False	False		aik	tba	Cecil H. Brown
AIKLEP	AIKLEP	aikl1237	Aiklep	mwg	Papunesia	-6.25	149.67	Austronesian	An.OCEANIC	Austronesian,Malayo-Polynesian,Central-EasternMalayo-Polynesian,EasternMalayo-Polynesian,Oceanic,WesternOceanic,NorthNewGuinea,Ngero-Vitiaz,Vitiaz,SouthwestNewBritain,Arawe-Pasismanua,Arawe,WestArawe	Austronesian,Malayo-Polynesian,Central-EasternMalayo-Polynesian,EasternMalayo-Polynesian,Oceanic,WesternOceaniclinkage,NorthNewGuinealinkage,Ngero-Vitiazlinkage,Vitiazlinkage,SouthwestNewBritainlinkage,Arawe-Pasismanua,Arawe,WestArawe	False	False			mwg	Julia Bischoffberger
AIKU	AIKU	yang1296	Yangum Mon	ymo	Papunesia	-3.7	142.6	Nuclear Torricelli	Tor.YANGUM-AMBRAK	Torricelli,Wapei-Palei,Palei	Nuclear_Torricelli,NuclearPalai,Yangum-Ambrak,Yangum	False	False			ymo	Matthew S. Dryer
AIMELE	AIMELE	aime1238	Aimele	ail	Papunesia	-6.92	142.67	Bosavi	TNG.BOSAVI	Trans-NewGuinea,Bosavi	Bosavi,BosaviWatershed	False	False			ail	Mark Donohue and Oleg Belyaev
AIMOL	AIMOL	aimo1244	Aimol	aim	Eurasia	24.64	94.36	Sino-Tibetan	ST.KUKI-CHIN	Sino-Tibetan,Tibeto-Burman,Kuki-Chin,Northwestern	Sino-Tibetan,Kuki-Chin-Naga,Kuki-Chin,NorthwesternKuki-Chin,Aimol-Koireng	False	False			aim	Tessa de Mol-van Valen
AINU_ASAHIKAWA	AINU_ASAHIKAWA	ainu1240	Hokkaido Ainu	ain	Eurasia	43.77	142.37	Ainu	Ain.AINU	Languageisolate_ain	Ainu,Hokkaido-KurilAinu	False	False		ain	ain
AINU_BIHORO	AINU_BIHORO	ainu1240	Hokkaido Ainu	ain	Eurasia	43.82	144.1	Ainu	Ain.AINU	Languageisolate_ain	Ainu,Hokkaido-KurilAinu	False	False		ain	ain
AINU_HIRATORI	AINU_HIRATORI	ainu1240	Hokkaido Ainu	ain	Eurasia	42.58	142.13	Ainu	Ain.AINU	Languageisolate_ain	Ainu,Hokkaido-KurilAinu	False	False		ain	ain
AINU_HOROBETSU	AINU_HOROBETSU	ainu1240	Hokkaido Ainu	ain	Eurasia	42.42	141.1	Ainu	Ain.AINU	Languageisolate_ain	Ainu,Hokkaido-KurilAinu	False	False		ain	ain
AINU_KUSHIRO	AINU_KUSHIRO	ainu1240	Hokkaido Ainu	ain	Eurasia	42.98	144.38	Ainu	Ain.AINU	Languageisolate_ain	Ainu,Hokkaido-KurilAinu	False	False		ain	ain
AINU_MAOKA	AINU_MAOKA	ainu1240	Hokkaido Ainu	ain	Eurasia	47.05	142.05	Ainu	Ain.AINU	Languageisolate_ain	Ainu,Hokkaido-KurilAinu	False	False		ain	ain
AINU_NAIRO	AINU_NAIRO	ainu1240	Hokkaido Ainu	ain	Eurasia	45.39	141.06	Ainu	Ain.AINU	Languageisolate_ain	Ainu,Hokkaido-KurilAinu	False	False		ain	ain
AINU_NAYORO	AINU_NAYORO	ainu1240	Hokkaido Ainu	ain	Eurasia	44.35	142.46	Ainu	Ain.AINU	Languageisolate_ain	Ainu,Hokkaido-KurilAinu	False	False		ain	ain
AINU_NIIKAPPU	AINU_NIIKAPPU	ainu1240	Hokkaido Ainu	ain	Eurasia	42.37	142.32	Ainu	Ain.AINU	Languageisolate_ain	Ainu,Hokkaido-KurilAinu	False	False		ain	ain
AINU_NUKKIBETSU	AINU_NUKKIBETSU	ainu1240	Hokkaido Ainu	ain	Eurasia	42.66	142.27	Ainu	Ain.AINU	Languageisolate_ain	Ainu,Hokkaido-KurilAinu	False	False		ain	ain
AINU_OBIHIRO	AINU_OBIHIRO	ainu1240	Hokkaido Ainu	ain	Eurasia	42.92	143.2	Ainu	Ain.AINU	Languageisolate_ain	Ainu,Hokkaido-KurilAinu	False	False		ain	ain
AINU_OCHIHO	AINU_OCHIHO	ainu1240	Hokkaido Ainu	ain	Eurasia	46.92	143.09	Ainu	Ain.AINU	Languageisolate_ain	Ainu,Hokkaido-KurilAinu	False	False		ain	ain
AINU_OSHAMAMBE	AINU_OSHAMAMBE	ainu1240	Hokkaido Ainu	ain	Eurasia	42.51	140.37	Ainu	Ain.AINU	Languageisolate_ain	Ainu,Hokkaido-KurilAinu	False	False		ain	ain
AINU_RAICHISHKA	AINU_RAICHISHKA	ainu1240	Hokkaido Ainu	ain	Eurasia	49.07	142.03	Ainu	Ain.AINU	Languageisolate_ain	Ainu,Hokkaido-KurilAinu	False	False		ain	ain
AINU_SAMANI	AINU_SAMANI	ainu1240	Hokkaido Ainu	ain	Eurasia	42.13	142.93	Ainu	Ain.AINU	Languageisolate_ain	Ainu,Hokkaido-KurilAinu	False	False		ain	ain
AINU_SARU	AINU_SARU	ainu1240	Hokkaido Ainu	ain	Eurasia	42.5	142.01	Ainu	Ain.AINU	Languageisolate_ain	Ainu,Hokkaido-KurilAinu	False	False		ain	ain	André Müller
AINU_SHIRAURA	AINU_SHIRAURA	ainu1240	Hokkaido Ainu	ain	Eurasia	47.85	142.52	Ainu	Ain.AINU	Languageisolate_ain	Ainu,Hokkaido-KurilAinu	False	False		ain	ain
AINU_SOYA	AINU_SOYA	ainu1240	Hokkaido Ainu	ain	Eurasia	45.52	141.94	Ainu	Ain.AINU	Languageisolate_ain	Ainu,Hokkaido-KurilAinu	False	False		ain	ain
AINU_TARANTOMARI	AINU_TARANTOMARI	ainu1240	Hokkaido Ainu	ain	Eurasia	46.86	141.97	Ainu	Ain.AINU	Languageisolate_ain	Ainu,Hokkaido-KurilAinu	False	False		ain	ain
AINU_YAKUMO	AINU_YAKUMO	ainu1240	Hokkaido Ainu	ain	Eurasia	42.25	140.27	Ainu	Ain.AINU	Languageisolate_ain	Ainu,Hokkaido-KurilAinu	False	False		ain	ain
AIOME	AIOME	aiom1240	Aiome	aki	Papunesia	-5.17	144.83	Lower Sepik-Ramu	RLS.AIAN	Ramu-LowerSepik,Ramu,MiddleRamu	Lower_Sepik-Ramu,Ramu,Aian	False	False			aki	Matthew S. Dryer
AIRORAN	AIRORAN	airo1242	Airoran	air	Papunesia	-1.85	138.16	Greater Kwerba	TKw.KWERBA	Tor-Kwerba,GreaterKwerba,Kwerba,WestCoast	Greater_Kwerba,Kwerba-Samarokena,Samarokena-Airoran	False	False			air	Matthew S. Dryer
AISHUO_WA	AISHUO_WA	para1301	South Wa	prk	Eurasia	22.32	99.59	Austroasiatic	AuA.PALAUNGIC	Austro-Asiatic,Mon-Khmer,NorthernMon-Khmer,Palaungic,EasternPalaungic,Waic,Wa	Austroasiatic,Khasi-Palaung,Palaungic,EastPalaungic,Waic,Wa-Lawa,NuclearWaic	False	False		puk	prk	André Müller
AIZI	AIZI	apro1235	Aproumu Aizi	ahp	Africa	5.25	-4.5	Atlantic-Congo	NC.KRU	Niger-Congo,Atlantic-Congo,Volta-Congo,Kru,Aizi	Atlantic-Congo,Volta-Congo,UnclassifiedVolta-Congo	False	False		aiz	ahp	Tessa de Mol-van Valen
AIZI_TIAGBAMRIN	AIZI_TIAGBAMRIN	tiag1235	Tiagbamrin Aizi	ahi	Africa	5.28	-4.64	Kru	NC.KRU	Niger-Congo,Atlantic-Congo,Volta-Congo,Kru,Aizi	Kru,GreaterWesternKru,WesternKru,Grebo-Aizi,Aizi	False	False			ahi	Guillaume Segerer and Søren Wichmann
AI_BANDA	AI_BANDA	band1353	Banda Malay	bpq	Papunesia	-4.52	129.77	Austronesian	An.MALAYO-SUMBAWAN	Creole,Malaybased	Austronesian,Malayo-Polynesian,Malayo-Sumbawan,NorthandEastMalayo-Sumbawan,Malayic,NuclearMalayic,VehicularMalay,EasternIndonesiaTradeMalay,AmbonicMalay	False	False			bpq	Ann-Katrin Wett
AJA	AJA	ajas1235	Aja (South Sudan)	aja	Africa	7.33	25.67	Kresh-Aja	CSu.KRESH	Nilo-Saharan,Satellite-Core,Satellites,CentralSudanic,West,Kresh	Kresh-Aja	False	False		aja	aja	Matthew S. Dryer and Zarina Molochieva
AJAGBE	AJAGBE	ajab1235	Aja (Benin)	ajg	Africa	7.07	1.65	Atlantic-Congo	NC.GBE	Niger-Congo,Atlantic-Congo,Volta-Congo,Kwa,LeftBank,Gbe,Aja	Atlantic-Congo,Volta-Congo,KwaVolta-Congo,Gbe	False	False		ajg	ajg	Tessa de Mol-van Valen
AJA_GBE	AJA_GBE	ajab1235	Aja (Benin)	ajg	Africa	6.9	1.7	Atlantic-Congo	NC.GBE	Niger-Congo,Atlantic-Congo,Volta-Congo,Kwa,LeftBank,Gbe,Aja	Atlantic-Congo,Volta-Congo,KwaVolta-Congo,Gbe	False	False		ajg	ajg	Guillaume Segerer and Søren Wichmann
AJIE	AJIE	ajie1238	Ajië	aji	Papunesia	-21.33	165.5	Austronesian	An.OCEANIC	Austronesian,Malayo-Polynesian,Central-EasternMalayo-Polynesian,EasternMalayo-Polynesian,Oceanic,Central-EasternOceanic,RemoteOceanic,NewCaledonian,Southern,South,Wailic	Austronesian,Malayo-Polynesian,Central-EasternMalayo-Polynesian,EasternMalayo-Polynesian,Oceanic,SouthernMelanesian,NewCaledonian,MainlandNewCaledonian,SouthernNewCaledonian,Mid-SouthernNewCaledonian,Houailou	False	False		aji	aji	Viveka Velupillai
AJYININKA_APURUCAYALI	AJYININKA_APURUCAYALI	ajyi1238	Ajyíninka Apurucayali	cpc	South America	-9.92	-74.53	Arawakan	Arw.PRE-ANDINE_ARAWAKAN	Maipurean,Southern,Campa,Asheninga	Arawakan,SouthernMaipuran,Kampa-Amuesha,Pre-AndineMaipuran,Asha-Ashe-Kak-Matsi-Nan,Asha-Ashe-Kak,Ashe-Asha,Ashe-AshaNorte	False	False			cpc
AK	AK	akkk1240	Ak	akq	Papunesia	-3.5	141.75	Sepik	Sep.YELLOW_RIVER	Sepik,YellowRiver	Sepik,YellowRiver	False	False			akq	Matthew S. Dryer
AKA	AKA	akaa1242	Aka	soh	Africa	11.17	33.83	Eastern Jebel	ESu.EASTERN_JEBEL	Nilo-Saharan,Satellite-Core,Core,EasternSudanic,Southern(nlanguages),EasternJebel,Aka-Kelo-Molo	Eastern_Jebel,Aka-Kelo-Molo	False	False			soh	Julia Bischoffberger
AKAHA	AKAHA	sout2774	Southeast Ijo	ijs	Africa	4.5	6.42	Ijoid	Ijo.IJOID	Niger-Congo,Atlantic-Congo,Ijoid,Ijo,East	Ijoid,Ijo,EasternIjo	False	False			ijs	Viveka Velupillai
AKAJIMA_OKINAWAN	AKAJIMA_OKINAWAN	cent2126	Central Okinawan	ryu	Eurasia	26.2	127.28	Japonic	Jap.JAPANESE	Japonic,Ryukyuan,Amami-Okinawan,SouthernAmami-Okinawan	Japonic,Ryukyuan,NorthernRyukyuan,Okinawa	False	False			ryu	André Müller
AKAN_ASANTE	AKAN_ASANTE	akan1250	Akan	aka	Africa	6.4	-1.2	Atlantic-Congo	NC.TANO	Niger-Congo,Atlantic-Congo,Volta-Congo,Kwa,Nyo,Potou-Tano,Tano,Central,Akan	Atlantic-Congo,Volta-Congo,KwaVolta-Congo,Nyo,Potou-Tano,Tano,CentralTano,Akanic	False	False		akn	aka	Guillaume Segerer and Søren Wichmann
AKARA	AKARA	east2379	Eastern Arrernte	aer	Australia	-24.0	136.0	Pama-Nyungan	PN.CENTRAL_PAMA-NYUNGAN	Australian,Pama-Nyungan,Arandic	Pama-Nyungan,Arandic-Thura-Yura,Arandic,Aranda	False	False		amp	aer	Julia Bischoffberger
AKAR_BALE	AKAR_BALE	akar1243	Akarbale	acl	Eurasia	12.67	92.83	Great Andamanese	GA.GREAT_ANDAMANESE	Andamanese,GreatAndamanese,Central	Great_Andamanese,SouthGreatAndamanese	True	False			acl	Julia Bischoffberger
AKASELEM	AKASELEM	akas1242	Akaselem	aks	Africa	8.83	1.33	Atlantic-Congo	NC.OTI-VOLTA	Niger-Congo,Atlantic-Congo,Volta-Congo,North,Gur,Central,Northern,Oti-Volta,Gurma,Ntcham	Atlantic-Congo,Volta-Congo,NorthVolta-Congo,Gur,CentralGur,NorthernCentralGur,Bwamu-Oti-Volta,Oti-Volta,NuclearOti-Volta,Gurma-Yom-Oti-VoltaOccidental,Gurma-Yom-Naudem,Gurma,GurmaA	False	False			aks	Zarina Molochieva
AKAWAIO	AKAWAIO	akaw1239	Akawaio-Ingariko	ake	South America	6.0	-59.5	Cariban	Car.CARIBAN	Cariban,NorthAmazonian,Pemon,Pemonproper,Kapong	Cariban,VenezuelanCariban,Pemong-Panare,Pemongan,Kapong	False	False		akw	ake	Viveka Velupillai
AKAWAIO_2	AKAWAIO_2	akaw1239	Akawaio-Ingariko	ake	South America	6.0	-59.5	Cariban	Car.CARIBAN	Cariban,NorthAmazonian,Pemon,Pemonproper,Kapong	Cariban,VenezuelanCariban,Pemong-Panare,Pemongan,Kapong	False	False		akw	ake	Patience Epps and Søren Wichmann
AKA_BEA	AKA_BEA	akab1249	Akabea	abj	Eurasia	11.67	92.5	Great Andamanese	GA.GREAT_ANDAMANESE	Andamanese,GreatAndamanese,Central	Great_Andamanese,SouthGreatAndamanese	True	False	1931	akb	abj
AKA_BO	AKA_BO	akab1248	Akabo	akm	Eurasia	13.25	93.0	Great Andamanese	GA.GREAT_ANDAMANESE	Andamanese,GreatAndamanese,Northern	Great_Andamanese,NorthAndamanese-Akakede,NorthernGreatAndamanese,Bo-Cari	True	False			akm	Søren Wichmann
AKA_CARI	AKA_CARI	akac1240	Akacari	aci	Eurasia	13.5	93.0	Great Andamanese	GA.GREAT_ANDAMANESE	Andamanese,GreatAndamanese,Northern	Great_Andamanese,NorthAndamanese-Akakede,NorthernGreatAndamanese,Bo-Cari	True	False		akc	aci	Søren Wichmann
AKA_KEDE	AKA_KEDE	akak1252	Akakede	akx	Eurasia	12.75	92.75	Great Andamanese	GA.GREAT_ANDAMANESE	Andamanese,GreatAndamanese,Central	Great_Andamanese,NorthAndamanese-Akakede	True	False		akk	akx	Søren Wichmann
AKA_KOL	AKA_KOL	akak1253	Akakol	aky	Eurasia	12.25	92.9	Great Andamanese	GA.GREAT_ANDAMANESE	Andamanese,GreatAndamanese,Central	Great_Andamanese,MiddleGreatAndamanese,Okol-Opucikwar	True	False			aky	Julia Bischoffberger
AKA_KORA	AKA_KORA	akak1251	Akakora	ack	Eurasia	12.09	92.75	Great Andamanese	GA.GREAT_ANDAMANESE	Andamanese,GreatAndamanese,Northern	Great_Andamanese,NorthAndamanese-Akakede,NorthernGreatAndamanese,Jeru-Kora	True	False			ack	Matthew S. Dryer
AKE	AKE	akee1238	Akye	aik	Africa	8.58	8.75	Atlantic-Congo	NC.BENUE-CONGO_PLATEAU	Niger-Congo,Atlantic-Congo,Volta-Congo,Benue-Congo,Plateau,Western,Southwestern,B	Atlantic-Congo,Volta-Congo,Benue-Congo,Benue-CongoPlateau,Alumic,Jilic-Eggonic,Eggon-Ake	False	False			aik	Viveka Velupillai
AKEBU	AKEBU	akeb1238	Akebu	keu	Africa	7.78	0.92	Atlantic-Congo	NC.KA-TOGO	Niger-Congo,Atlantic-Congo,Volta-Congo,Kwa,LeftBank,Kebu-Animere	Atlantic-Congo,Volta-Congo,KwaVolta-Congo,Ka-Togo,Kebu-Animere	False	False			keu	Julia Bischoffberger
AKEI	AKEI	akei1237	Akei	tsr	Papunesia	-15.58	166.78	Austronesian	An.OCEANIC	Austronesian,Malayo-Polynesian,Central-EasternMalayo-Polynesian,EasternMalayo-Polynesian,Oceanic,Central-EasternOceanic,RemoteOceanic,NorthandCentralVanuatu,NortheastVanuatu-BanksIslands,WestSanto	Austronesian,Malayo-Polynesian,Central-EasternMalayo-Polynesian,EasternMalayo-Polynesian,Oceanic,NorthandCentralVanuatu,NorthernVanuatu,EspirituSanto,WestSanto,SouthwestSanto	False	False			tsr	André Müller
AKEI_PENANTSIRO	AKEI_PENANTSIRO	akei1237	Akei	tsr	Papunesia	-15.6	166.8	Austronesian	An.OCEANIC	Austronesian,Malayo-Polynesian,Central-EasternMalayo-Polynesian,EasternMalayo-Polynesian,Oceanic,Central-EasternOceanic,RemoteOceanic,NorthandCentralVanuatu,NortheastVanuatu-BanksIslands,WestSanto	Austronesian,Malayo-Polynesian,Central-EasternMalayo-Polynesian,EasternMalayo-Polynesian,Oceanic,NorthandCentralVanuatu,NorthernVanuatu,EspirituSanto,WestSanto,SouthwestSanto	False	False			tsr	André Müller
AKEI_TASIRIKI	AKEI_TASIRIKI	akei1237	Akei	tsr	Papunesia	-15.65	166.82	Austronesian	An.OCEANIC	Austronesian,Malayo-Polynesian,Central-EasternMalayo-Polynesian,EasternMalayo-Polynesian,Oceanic,Central-EasternOceanic,RemoteOceanic,NorthandCentralVanuatu,NortheastVanuatu-BanksIslands,WestSanto	Austronesian,Malayo-Polynesian,Central-EasternMalayo-Polynesian,EasternMalayo-Polynesian,Oceanic,NorthandCentralVanuatu,NorthernVanuatu,EspirituSanto,WestSanto,SouthwestSanto	False	False			tsr	André Müller
AKHA	AKHA	akha1245	Akha	ahk	Eurasia	21.83	99.83	Sino-Tibetan	ST.BURMESE-LOLO	Sino-Tibetan,Tibeto-Burman,Ngwi-Burmese,Ngwi,Southern	Sino-Tibetan,Burmo-Qiangic,Lolo-Burmese,Loloish,Hani-Jino,Bisoid-Hanic,Hanic,Ha-Ya,Akhaic	False	False		akh	ahk	Cecil H. Brown
AKHVAKH	AKHVAKH	akhv1239	Akhvakh	akv	Eurasia	42.33	46.33	Nakh-Daghestanian	NDa.AVAR-ANDIC-TSEZIC	Nakh-Daghestanian,Avar-Andic,Andic	Nakh-Daghestanian,Daghestanian,Avar-Andic-Tsezic,Andic	False	False		axv	akv	André Müller
AKITA	AKITA	okod1238	Okodia	okd	Africa	5.25	6.42	Ijoid	Ijo.IJOID	Niger-Congo,Atlantic-Congo,Ijoid,Ijo,West,InlandIjo	Ijoid,Ijo,WesternIjo,InlandIjo,Biseni-Okordia	False	False			okd	Viveka Velupillai
AKKADIAN	AKKADIAN	akka1240	Akkadian	akk	Eurasia	33.1	44.1	Afro-Asiatic	AA.SEMITIC	Afro-Asiatic,Semitic	Afro-Asiatic,Semitic,EastSemitic	False	True			akk	André Müller
AKKADIAN_2	AKKADIAN_2	akka1240	Akkadian	akk	Eurasia	33.1	44.1	Afro-Asiatic	AA.SEMITIC	Afro-Asiatic,Semitic	Afro-Asiatic,Semitic,EastSemitic	False	True			akk	André Müller
AKKADIAN_3	AKKADIAN_3	akka1240	Akkadian	akk	Eurasia	33.1	44.1	Afro-Asiatic	AA.SEMITIC	Afro-Asiatic,Semitic	Afro-Asiatic,Semitic,EastSemitic	False	True			akk	Julia Bischoffberger
AKKALA_SAMI	AKKALA_SAMI	akka1237	Akkala Saami	sia	Eurasia	67.86	32.4	Uralic	Ura.SAAMI	Uralic,Sami,Eastern	Uralic,Saami,EasternSaami,MainlandEasternSaami	True	False	2003		sia	Tessa de Mol-van Valen
AKKIN_CHECHEN	AKKIN_CHECHEN	chec1245	Chechen	che	Eurasia	43.25	46.58	Nakh-Daghestanian	NDa.NAKH	Nakh-Daghestanian,Nakh,Chechen-Ingush	Nakh-Daghestanian,Nakh,Chechen-Ingush	False	False		chc	che	André Müller
AKLANON	AKLANON	akla1240	Aklanon	akl	Papunesia	11.58	122.33	Austronesian	An.GREATER_CENTRAL_PHILIPPINE	Austronesian,Malayo-Polynesian,GreaterCentralPhilippine,CentralPhilippine,Bisayan,West,Aklan	Austronesian,Malayo-Polynesian,GreaterCentralPhilippine,CentralPhilippine,Bisayan,WestBisayan	False	False		akl	akl	André Müller
AKOLET	AKOLET	akol1237	Akolet	akt	Papunesia	-6.23	150.18	Austronesian	An.OCEANIC	Austronesian,Malayo-Polynesian,Central-EasternMalayo-Polynesian,EasternMalayo-Polynesian,Oceanic,WesternOceanic,NorthNewGuinea,Ngero-Vitiaz,Vitiaz,SouthwestNewBritain,Arawe-Pasismanua,Arawe,EastArawe	Austronesian,Malayo-Polynesian,Central-EasternMalayo-Polynesian,EasternMalayo-Polynesian,Oceanic,WesternOceaniclinkage,NorthNewGuinealinkage,Ngero-Vitiazlinkage,Vitiazlinkage,SouthwestNewBritainlinkage,Arawe-Pasismanua,Arawe,EastArawe	False	False			akt
AKOYE	AKOYE	akoy1238	Akoye	miw	Papunesia	-7.67	145.67	Angan	TNG.NUCLEAR_ANGAN	Trans-NewGuinea,Angan,NuclearAngan	Angan,NuclearAngan,Ankave-Tainae-Akoye,Tainae-Akoye	False	False			miw	Matthew S. Dryer
AKPAFU	AKPAFU	siwu1238	Siwu	akp	Africa	7.25	0.42	Atlantic-Congo	NC.NA-TOGO	Niger-Congo,Atlantic-Congo,Volta-Congo,Kwa,Nyo,Potou-Tano,Lelemi,Lelemi-Akpafu	Atlantic-Congo,Volta-Congo,KwaVolta-Congo,Na-Togo,Lelemic,Lelemi-Akpafu	False	False			akp	Viveka Velupillai
AKPOSO	AKPOSO	ikpo1238	Ikposo	kpo	Africa	7.53	0.65	Atlantic-Congo	NC.KA-TOGO	Niger-Congo,Atlantic-Congo,Volta-Congo,Kwa,LeftBank,Kposo-Ahlo-Bowili	Atlantic-Congo,Volta-Congo,KwaVolta-Congo,Ka-Togo,Kposo-Ahlo-Bowili	False	False		kpo	kpo	Guillaume Segerer and Søren Wichmann
AKUKRAY	AKUKRAY	akru1241	Chini	afi	Papunesia	-4.83	144.83	Lower Sepik-Ramu	RLS.TAMOLAN	Ramu-LowerSepik,Ramu,Tamolan	Lower_Sepik-Ramu,Ramu,Goam,Tamolan	False	False			afi	Matthew S. Dryer
AKUM	AKUM	akum1238	Akum	aku	Africa	6.77	10.0	Atlantic-Congo	NC.BENUE-CONGO_PLATEAU	Niger-Congo,Atlantic-Congo,Volta-Congo,Benue-Congo,Jukunoid,Yukuben-Kuteb	Atlantic-Congo,Volta-Congo,Benue-Congo,Benue-CongoPlateau,Yukubenic,Akum-Beezen	False	False			aku	Matthew S. Dryer
AKUNNU	AKUNNU	akpe1248	Akpes	ibe	Africa	7.58	5.92	Atlantic-Congo	NC.AKPES	Niger-Congo,Atlantic-Congo,Volta-Congo,Benue-Congo,Akpes	Atlantic-Congo,Volta-Congo,Benue-Congo,Akpes-Edoid	False	False			ibe	Viveka Velupillai
AKUNTSU	AKUNTSU	akun1241	Akuntsu	aqz	South America	-13.1	-61.1	Tupian	Tup.TUPARI	Tupian,Tupari	Tupian,Tuparic,NuclearTuparic,Corumbiara	False	False			aqz	Viveka Velupillai
AKWA	AKWA	akwa1248	Akwa	akw	Africa	-0.25	15.85	Atlantic-Congo	NC.BANTU	Niger-Congo,Atlantic-Congo,Volta-Congo,Benue-Congo,Bantoid,Southern,NarrowBantu,Northwest,C,Mboshi(C.22)	Atlantic-Congo,Volta-Congo,Benue-Congo,Bantoid,SouthernBantoid,NarrowBantu,Central-WesternBantu,NorthZaireRiver,RiversBantu,Mboshi(C.20)	False	False			akw	Julia Bischoffberger
ALAABA	ALAABA	alab1254	Alaba-K'abeena	alw	Africa	7.42	38.17	Afro-Asiatic	AA.HIGHLAND_EAST_CUSHITIC	Afro-Asiatic,Cushitic,East,Highland	Afro-Asiatic,Cushitic,EastCushitic,HighlandEastCushitic,Sidaama-Hadiyya-Kambaata,Hadiyya-Kambaata,Kambaataic	False	False			alw	Matthew S. Dryer
ALABAMA	ALABAMA	alab1237	Alabama	akz	North America	32.33	-87.41	Muskogean	Mus.MUSKOGEAN	Muskogean,EasternMuskogean,CentralMuskogean,Apalachee-Alabama-Koasati,Alabama-Koasati	Muskogean,Alabaman-Koasati	False	False		abm	akz	Cecil H. Brown
ALAGO	ALAGO	alag1242	Alago	ala	Africa	8.35	8.52	Atlantic-Congo	NC.IDOMOID	Niger-Congo,Atlantic-Congo,Volta-Congo,Benue-Congo,Idomoid,Akweya,Etulo-Idoma,Idoma	Atlantic-Congo,Volta-Congo,Benue-Congo,Idomoid,Akweya,Etulo-Idoma,NuclearIdoma	False	False			ala	Tessa de Mol-van Valen
ALAGWA	ALAGWA	alag1248	Alagwa	wbj	Africa	-5.5	35.75	Afro-Asiatic	AA.SOUTHERN_CUSHITIC	Afro-Asiatic,Cushitic,South	Afro-Asiatic,Cushitic,SouthCushitic,WestRiftSouthCushitic,NorthernWestRiftSouthCushitic	False	False		agw	wbj	Søren Wichmann
ALAK	ALAK	alak1253	Alak	alk	Eurasia	16.25	106.25	Austroasiatic	AuA.BAHNARIC	Austro-Asiatic,Mon-Khmer,EasternMon-Khmer,Bahnaric,CentralBahnaric	Austroasiatic,Bahnaric,WestBahnaric	False	False			alk	Matthew S. Dryer
ALAMBLAK	ALAMBLAK	alam1246	Alamblak	amp	Papunesia	-4.67	143.33	Sepik	Sep.SEPIK_HILL	Sepik,SepikHill,Alamblak	Sepik,SepikHill,EasternSepikHill	False	False		ala	amp	André Müller and Matthew S. Dryer
ALAMBLAK_2	ALAMBLAK_2	alam1246	Alamblak	amp	Papunesia	-4.67	143.33	Sepik	Sep.SEPIK_HILL	Sepik,SepikHill,Alamblak	Sepik,SepikHill,EasternSepikHill	False	False		ala	amp	Matthew S. Dryer
ALATIL_SUMAMBUM	ALATIL_SUMAMBUM	amol1235	Mol	alx	Papunesia	-3.42	142.5	Nuclear Torricelli	Tor.EAST_PALEI	Torricelli,Wapei-Palei,Palei	Nuclear_Torricelli,NuclearPalai,Bragat-Aruop-Amol	False	False			alx	Matthew S. Dryer
ALATIL_YINUNGEN	ALATIL_YINUNGEN	amol1235	Mol	alx	Papunesia	-3.42	142.5	Nuclear Torricelli	Tor.EAST_PALEI	Torricelli,Wapei-Palei,Palei	Nuclear_Torricelli,NuclearPalai,Bragat-Aruop-Amol	False	False			alx	Matthew S. Dryer
ALAWA	ALAWA	alaw1244	Alawa	alh	Australia	-15.17	134.25	Mangarrayi-Maran	MM.MARA	Australian,Gunwingguan,Maran,Alawic	Mangarrayi-Maran,Maran	False	False		alw	alh	Søren Wichmann
ALBANIAN	ALBANIAN	tosk1239	Northern Tosk Albanian	als	Eurasia	41.0	20.0	Indo-European	IE.ALBANIAN	Indo-European,Albanian,Tosk	Indo-European,ClassicalIndo-European,Albanian,Albanian-Tosk	False	False		alb	als	Ann-Katrin Wett
ALBANIAN_GHEG	ALBANIAN_GHEG	gheg1238	Gheg Albanian	aln	Eurasia	41.33	20.83	Indo-European	IE.ALBANIAN	Indo-European,Albanian,Gheg	Indo-European,ClassicalIndo-European,Albanian	False	False		alb	aln
ALBANIAN_TOSK	ALBANIAN_TOSK	tosk1239	Northern Tosk Albanian	als	Eurasia	41.0	20.0	Indo-European	IE.ALBANIAN	Indo-European,Albanian,Tosk	Indo-European,ClassicalIndo-European,Albanian,Albanian-Tosk	False	False		alb	als	André Müller
ALEGE	ALEGE	aleg1238	Alege	alf	Africa	6.59	9.0	Atlantic-Congo	NC.BENDIC	Niger-Congo,Atlantic-Congo,Volta-Congo,Benue-Congo,CrossRiver,Bendi	Atlantic-Congo,Volta-Congo,Benue-Congo,Bantoid,SouthernBantoid,Bendic,NuclearBendic,Bukpic	False	False			alf	Tessa de Mol-van Valen
ALEGE_2	ALEGE_2	aleg1238	Alege	alf	Africa	6.59	9.0	Atlantic-Congo	NC.BENDIC	Niger-Congo,Atlantic-Congo,Volta-Congo,Benue-Congo,CrossRiver,Bendi	Atlantic-Congo,Volta-Congo,Benue-Congo,Bantoid,SouthernBantoid,Bendic,NuclearBendic,Bukpic	False	False			alf	Guillaume Segerer and Søren Wichmann
ALEKANO	ALEKANO	alek1238	Alekano	gah	Papunesia	-6.0	145.42	Nuclear Trans New Guinea	TNG.GAHUKU	Trans-NewGuinea,Kainantu-Goroka,Gorokan,Gahuku-Benabena	Nuclear_Trans_New_Guinea,Kainantu-Goroka,Goroka,NuclearGoroka,Gahuku	False	False		gah	gah	Evgenia Korovina
ALEUT	ALEUT	aleu1260	Aleut	ale	North America	54.0	-166.0	Eskimo-Aleut	EA.ALEUT	Eskimo-Aleut,Aleut	Eskimo-Aleut,Aleutic	False	False		aea	ale	Cecil H. Brown
ALEUT_2	ALEUT_2	aleu1260	Aleut	ale	North America	54.0	-166.0	Eskimo-Aleut	EA.ALEUT	Eskimo-Aleut,Aleut	Eskimo-Aleut,Aleutic	False	False		aea	ale	Søren Wichmann
ALFENDIO_2	ALFENDIO_2	tape1242	Tapei	afp	Papunesia	-4.78	143.34	Arafundi	Ara.ARAFUNDI	Arafundi	Arafundi	False	False			afp	Matthew S. Dryer and Søren Wichmann
ALGONQUIN	ALGONQUIN	algo1255	Algonquin	alq	North America	46.0	-77.0	Algic	Alg.ALGONQUIAN	Algic,Algonquian,Ojibwa-Potawatomi	Algic,Algonquian-Blackfoot,Algonquian,EasternGreatLakesAlgonquian,Ojibwa-Potawatomi,Ojibwa,Severn-Algonquin	False	False		alg	alq	Pamela Brown
ALI	ALI	alii1240	Ali	aiy	Africa	4.67	18.0	Atlantic-Congo	NC.GBAYA-MANZA-NGBAKA	Niger-Congo,Atlantic-Congo,Volta-Congo,North,Adamawa-Ubangi,Ubangi,Gbaya-Manza-Ngbaka,East	Atlantic-Congo,Volta-Congo,NorthVolta-Congo,Gbaya-Manza-Ngbaka,GbayaOriental,Gbanu-Manza-Ngbaka,Manza-Ngbaka,Manzaic,Ngbaka-Manza-Ali	False	False			aiy	Julia Bischoffberger
ALINGA	ALINGA	tune1261	Tunen	tvu	Africa	4.75	10.67	Atlantic-Congo	NC.BANTU	Niger-Congo,Atlantic-Congo,Volta-Congo,Benue-Congo,Bantoid,Southern,NarrowBantu,Northwest,A,Basaa(A.44)	Atlantic-Congo,Volta-Congo,Benue-Congo,Bantoid,SouthernBantoid,NarrowBantu,Mbam-Bubi-Jarawan,Mbam,NuclearMbam,Sanaga-WestMbam(A.40),WestMbam(A.40),Mandi-Nyokon	False	False		tnn	tvu	Søren Wichmann and Viveka Velupillai
ALLADIAN	ALLADIAN	alla1248	Alladian	ald	Africa	5.17	-4.33	Atlantic-Congo	NC.AVIKAM-ALLADIAN	Niger-Congo,Atlantic-Congo,Volta-Congo,Kwa,Nyo,Avikam-Alladian	Atlantic-Congo,Volta-Congo,KwaVolta-Congo,Nyo,Avikam-Alladian	False	False		ald	ald	Tessa de Mol-van Valen
ALLADIAN_2	ALLADIAN_2	alla1248	Alladian	ald	Africa	5.2	-4.58	Atlantic-Congo	NC.AVIKAM-ALLADIAN	Niger-Congo,Atlantic-Congo,Volta-Congo,Kwa,Nyo,Avikam-Alladian	Atlantic-Congo,Volta-Congo,KwaVolta-Congo,Nyo,Avikam-Alladian	False	False		ald	ald	Guillaume Segerer and Søren Wichmann
ALLENTIAC	ALLENTIAC					-33.48	-68.1		Hur.HUARPE	Huarpe	Huarpean	True	False	1750		al0	Matthias Pache
ALOAPAM_ZAPOTEC	ALOAPAM_ZAPOTEC	aloa1235	Aloápam Zapotec	zaq	North America	17.42	-96.68	Otomanguean	OM.ZAPOTECAN	Otomanguean,EasternOtomanguean,Popolocan-Zapotecan,Zapotecan,Zapotec	Otomanguean,EasternOtomanguean,Popoloca-Zapotecan,Zapotecan,Zapotec,CoreZapotec,NarrowCoreZapotec,NorthernCoreZapotec,SierraJuarezic	False	False			zaq	André Müller
ALOR	ALOR	alor1247	Alorese	aol	Papunesia	-7.67	124.0	Austronesian	An.CENTRAL_MALAYO-POLYNESIAN	Austronesian,Malayo-Polynesian,Central-EasternMalayo-Polynesian,Bima-Lembata	Austronesian,Malayo-Polynesian,Central-EasternMalayo-Polynesian,CentralMalayo-Polynesian,Bima-Lembata,Flores-Lembata,LamaholotBarat	False	False			aol	Søren Wichmann and Viveka Velupillai
ALOR_BARAHUSA_KABIR	ALOR_BARAHUSA_KABIR	alor1247	Alorese	aol	Papunesia	-7.67	124.0	Austronesian	An.CENTRAL_MALAYO-POLYNESIAN	Austronesian,Malayo-Polynesian,Central-EasternMalayo-Polynesian,Bima-Lembata	Austronesian,Malayo-Polynesian,Central-EasternMalayo-Polynesian,CentralMalayo-Polynesian,Bima-Lembata,Flores-Lembata,LamaholotBarat	False	False			aol	Zarina Molochieva
ALOR_KALABAHI	ALOR_KALABAHI	alor1247	Alorese	aol	Papunesia	-7.67	124.0	Austronesian	An.CENTRAL_MALAYO-POLYNESIAN	Austronesian,Malayo-Polynesian,Central-EasternMalayo-Polynesian,Bima-Lembata	Austronesian,Malayo-Polynesian,Central-EasternMalayo-Polynesian,CentralMalayo-Polynesian,Bima-Lembata,Flores-Lembata,LamaholotBarat	False	False			aol
ALSATIAN	ALSATIAN	swis1247	Central Alemannic	gsw	Eurasia	48.5	7.5	Indo-European	IE.GERMANIC	Indo-European,Germanic,West,HighGerman,German,UpperGerman,Alemannic	Indo-European,ClassicalIndo-European,Germanic,NorthwestGermanic,WestGermanic,HighGerman,UpperGerman,Middle-ModernHighGerman,ModernHighGerman,Alemannic,SouthAlemannic	False	False		alt	gsw	André Müller
ALSEA	ALSEA	alse1251	Alsea-Yaquina	aes	North America	44.67	-123.92	Alsea-Yaquina	OC.ALSEA	Alsea	Alsea	True	False	1940	als	aes	Mark Donohue and Matthew S. Dryer and Oleg Belyaev
ALTAI	ALTAI	sout2694	Southern Altai	alt	Eurasia	51.0	87.0	Turkic	Alt.TURKIC	Turkic,Northern	Turkic,CommonTurkic,Kipchak,EastKipchak	False	False		aso	alt	Dmitry Egorov and Viveka Velupillai
ALTA_NORTHERN	ALTA_NORTHERN	nort2875	Northern Alta	aqn	Papunesia	15.67	121.5	Austronesian	An.NORTHERN_LUZON	Austronesian,Malayo-Polynesian,NorthernLuzon,Meso-Cordilleran,Alta	Austronesian,Malayo-Polynesian,NorthernLuzon,Meso-Cordilleran	False	False			aqn	Julia Bischoffberger
ALTA_SOUTHERN	ALTA_SOUTHERN	sout2905	Southern Alta	agy	Papunesia	15.17	121.08	Austronesian	An.NORTHERN_LUZON	Austronesian,Malayo-Polynesian,NorthernLuzon,Meso-Cordilleran,Alta	Austronesian,Malayo-Polynesian,NorthernLuzon,Meso-Cordilleran	False	False			agy	Julia Bischoffberger
ALUNE	ALUNE	alun1238	Alune	alp	Papunesia	-3.0	128.3	Austronesian	An.CENTRAL_MALAYO-POLYNESIAN	Austronesian,Malayo-Polynesian,Central-EasternMalayo-Polynesian,CentralMaluku,East,Seram,Nunusaku,ThreeRivers,Amalumute,NorthwestSeram,UlatInai	Austronesian,Malayo-Polynesian,Central-EasternMalayo-Polynesian,CentralMalayo-Polynesian,CentralMaluku,EastCentralMaluku,Nunusaku,ThreeRivers,Amalumute,NorthwestSeram,UlatInai	False	False		aln	alp	André Müller
ALUR	ALUR	alur1250	Alur	alz	Africa	2.42	31.25	Nilotic	ESu.WESTERN_NILOTIC	Nilo-Saharan,Satellite-Core,Core,EasternSudanic,Southern(nlanguages),Nilotic,Western,Luo,Southern,Luo-Acholi,Alur-Acholi,Alur	Nilotic,WesternNilotic,Lwoo,SouthernLwoo,Adhola-Alur-Luo	False	False			alz	Viveka Velupillai
ALUTOR	ALUTOR	alut1245	Alutor	alr	Eurasia	61.0	165.0	Chukotko-Kamchatkan	CK.NORTHERN_CHUKOTKO-KAMCHATKAN	Chukotko-Kamchatkan,Northern,Koryak-Alyutor	Chukotko-Kamchatkan,Chukotian,Koryakic	False	False		alu	alr	Cecil H. Brown
ALU_MONO	ALU_MONO	mono1273	Mono-Alu	mte	Papunesia	-7.05	155.75	Austronesian	An.OCEANIC	Austronesian,Malayo-Polynesian,Central-EasternMalayo-Polynesian,EasternMalayo-Polynesian,Oceanic,WesternOceanic,MesoMelanesian,NewIreland,SouthNewIreland-NorthwestSolomonic,Mono-Uruava	Austronesian,Malayo-Polynesian,Central-EasternMalayo-Polynesian,EasternMalayo-Polynesian,Oceanic,WesternOceaniclinkage,MesoMelanesianlinkage,NewIreland-NorthwestSolomoniclinkage,StGeorgelinkage,NorthwestSolomonic,Mono-Uruavan	False	False		moa	mte	Sebastian Sauppe
ALYAWARRA	ALYAWARRA	alya1239	Alyawarr	aly	Australia	-22.5	135.0	Pama-Nyungan	PN.CENTRAL_PAMA-NYUNGAN	Australian,Pama-Nyungan,Arandic	Pama-Nyungan,Arandic-Thura-Yura,Arandic,Aranda	False	False		aly	aly	Dmitry Egorov
ALYAWARR_ALYAWARA	ALYAWARR_ALYAWARA	alya1239	Alyawarr	aly	Australia	-22.5	135.0	Pama-Nyungan	PN.CENTRAL_PAMA-NYUNGAN	Australian,Pama-Nyungan,Arandic	Pama-Nyungan,Arandic-Thura-Yura,Arandic,Aranda	False	False		aly	aly	Julia Bischoffberger
ALYAWARR_MACDONALDDOWNS_ALYAWARA	ALYAWARR_MACDONALDDOWNS_ALYAWARA	alya1239	Alyawarr	aly	Australia	-22.5	135.0	Pama-Nyungan	PN.CENTRAL_PAMA-NYUNGAN	Australian,Pama-Nyungan,Arandic	Pama-Nyungan,Arandic-Thura-Yura,Arandic,Aranda	False	False		aly	aly	Julia Bischoffberger
AMA	AMA	amap1240	Ama (Papua New Guinea)	amm	Papunesia	-4.17	141.67	Left May	LeM.LEFT_MAY	Arai(LeftMay)	Left_May,WesternLeftMay	False	False		amm	amm	Zarina Molochieva
AMAHAI	AMAHAI	amah1245	Amahai	amq	Papunesia	-3.33	128.92	Austronesian	An.CENTRAL_MALAYO-POLYNESIAN	Austronesian,Malayo-Polynesian,Central-EasternMalayo-Polynesian,CentralMaluku,East,Seram,Nunusaku,PiruBay,East,SeramStraits,Uliase,Hatuhaha,Elpaputi	Austronesian,Malayo-Polynesian,Central-EasternMalayo-Polynesian,CentralMalayo-Polynesian,CentralMaluku,EastCentralMaluku,Nunusaku,PiruBay,EastPiruBay,Solehua,SeramStraits,Uliase,Hatuhaha,Saparuan,Elpaputi	False	False			amq	André Müller
AMAHUACA	AMAHUACA	amah1246	Amahuaca	amc	South America	-10.5	-72.5	Pano-Tacanan	PT.PANOAN	Panoan,Mainline,Tri-State,Amawaka	Pano-Tacanan,Panoan,MainlinePano,PanoNawa,HeadwatersPano	False	False		amc	amc	Cecil H. Brown
AMAIMON	AMAIMON	amai1246	Amaimon	ali	Papunesia	-5.2	145.39	Nuclear Trans New Guinea	TNG.AMAIMON	Trans-NewGuinea,Madang,Croisilles,Pihom,Amaimon	Nuclear_Trans_New_Guinea,Madang,Croisilles	False	False			ali	Cecil H. Brown and Matthew S. Dryer
AMAL	AMAL	amal1242	Amal	aad	Papunesia	-4.0	142.0	Sepik	Sep.AMAL	Sepik,Iwam	Sepik	False	False			aad	Matthew S. Dryer
AMAM	AMAM					-7.9	146.92		TNG.CORE_GOILALAN	Trans-NewGuinea,SoutheastPapuan,Goilalan,Kunimaipa	Goilalan,Weric	False	False			am0	Matthew S. Dryer
AMANAB	AMANAB	aman1265	Amanab	amn	Papunesia	-3.58	141.25	Border	Bor.BORDER	Border,Waris	Border,Warisic	False	False		amn	amn	Julia Bischoffberger
AMANAYE	AMANAYE	aman1266	Amanayé	ama	South America	-3.75	-48.67	Tupian	Tup.MAWETI-GUARANI	Tupian,Tupi-Guarani,Wayampi,Amanaye	Tupian,Maweti-Guarani,Aweti-Guarani,Tupi-Guarani,Tupi-GuaraniSubgroupV,Arawetic	True	False			ama	Viveka Velupillai
AMARA	AMARA	amar1272	Amara	aie	Papunesia	-5.67	148.5	Austronesian	An.OCEANIC	Austronesian,Malayo-Polynesian,Central-EasternMalayo-Polynesian,EasternMalayo-Polynesian,Oceanic,WesternOceanic,NorthNewGuinea,Ngero-Vitiaz,Vitiaz,SouthwestNewBritain,Amara	Austronesian,Malayo-Polynesian,Central-EasternMalayo-Polynesian,EasternMalayo-Polynesian,Oceanic,WesternOceaniclinkage,NorthNewGuinealinkage,Ngero-Vitiazlinkage,Vitiazlinkage,SouthwestNewBritainlinkage	False	False		ama	aie	André Müller
AMARAKAERI	AMARAKAERI	amar1274	Amarakaeri	amr	South America	-12.5	-70.5	Harakmbut	Har.HARAKMBET	Harakmbut	Harakmbut	False	False		amk	amr
AMARI	AMARI	adze1240	Adzera	adz	Papunesia	-6.3	146.2	Austronesian	An.OCEANIC	Austronesian,Malayo-Polynesian,Central-EasternMalayo-Polynesian,EasternMalayo-Polynesian,Oceanic,WesternOceanic,NorthNewGuinea,HuonGulf,Markham,Upper	Austronesian,Malayo-Polynesian,Central-EasternMalayo-Polynesian,EasternMalayo-Polynesian,Oceanic,WesternOceaniclinkage,NorthNewGuinealinkage,HuonGulf,Markham,UpperMarkham	False	False		adz	adz	Ann-Katrin Wett
AMASI	AMASI	mant1267	Manta	myg	Africa	6.0	9.58	Atlantic-Congo	NC.WIDE_GRASSFIELDS	Niger-Congo,Atlantic-Congo,Volta-Congo,Benue-Congo,Bantoid,Southern,Tivoid	Atlantic-Congo,Volta-Congo,Benue-Congo,Bantoid,SouthernBantoid,WideGrassfields,NarrowGrassfields,SouthwestGrassfields	False	False			myg	Viveka Velupillai
AMATLAN_ZAPOTEC	AMATLAN_ZAPOTEC	amat1238	Amatlán Zapotec	zpo	North America	16.18	-96.58	Otomanguean	OM.ZAPOTECAN	Otomanguean,EasternOtomanguean,Popolocan-Zapotecan,Zapotecan,Zapotec	Otomanguean,EasternOtomanguean,Popoloca-Zapotecan,Zapotecan,Zapotec,CoreZapotec,Macrocoatecano,Amatecano	False	False			zpo	André Müller
AMA_2	AMA_2	amap1240	Ama (Papua New Guinea)	amm	Papunesia	-4.17	141.67	Left May	LeM.LEFT_MAY	Arai(LeftMay)	Left_May,WesternLeftMay	False	False		amm	amm	Ann-Katrin Wett
AMA_3	AMA_3	amap1240	Ama (Papua New Guinea)	amm	Papunesia	-4.17	141.67	Left May	LeM.LEFT_MAY	Arai(LeftMay)	Left_May,WesternLeftMay	False	False		amm	amm	Matthew S. Dryer and Søren Wichmann
AMA_AFRICA	AMA_AFRICA	amas1236	Ama (Sudan)	nyi	Africa	12.17	29.33	Nyimang	ESu.NYIMANG	Nilo-Saharan,Satellite-Core,Core,EasternSudanic,Northern(klanguages),Nyimang	Nyimang	False	False		nyi	nyi	Matthew S. Dryer
AMBADAIRU	AMBADAIRU	nucl1454	Yawa	yva	Papunesia	-1.75	136.25	Yawa-Saweru	Yaw.YAWA	WestPapuan,Yapen	Yawa-Saweru	False	False		yaw	yva	Matthew S. Dryer and Viveka Velupillai
AMBAI	AMBAI	amba1265	Ambai	amk	Papunesia	-1.5	136.3	Austronesian	An.SOUTH_HALMAHERA-WEST_NEW_GUINEA	Austronesian,Malayo-Polynesian,Central-EasternMalayo-Polynesian,EasternMalayo-Polynesian,SouthHalmahera-WestNewGuinea,WestNewGuinea,CenderawasihBay,Yapen,Central-Western	Austronesian,Malayo-Polynesian,Central-EasternMalayo-Polynesian,EasternMalayo-Polynesian,GreaterSHWNG,SouthHalmahera-WestNewGuinea,CenderawasihBay,Yapen,Central-WesternYapen,Ansus-Ambai	False	False		amq	amk	André Müller and Mark Donohue
AMBAKICH	AMBAKICH	amba1269	Ambakich	aew	Papunesia	-4.23	144.28	Keram	Krm.AMBAKICH	Ramu-LowerSepik,Ramu,Grass	Keram,EastKeram	False	False			aew	Matthew S. Dryer
AMBAKICH_AGURANT	AMBAKICH_AGURANT	amba1269	Ambakich	aew	Papunesia	-4.25	144.25	Keram	Krm.AMBAKICH	Ramu-LowerSepik,Ramu,Grass	Keram,EastKeram	False	False			aew	Matthew S. Dryer and Søren Wichmann
AMBAKICH_AGURANT_2	AMBAKICH_AGURANT_2	amba1269	Ambakich	aew	Papunesia	-4.25	144.25	Keram	Krm.AMBAKICH	Ramu-LowerSepik,Ramu,Grass	Keram,EastKeram	False	False			aew	Matthew S. Dryer and Søren Wichmann
AMBAKICH_ARANGO	AMBAKICH_ARANGO	amba1269	Ambakich	aew	Papunesia	-4.25	144.25	Keram	Krm.AMBAKICH	Ramu-LowerSepik,Ramu,Grass	Keram,EastKeram	False	False			aew	Matthew S. Dryer and Søren Wichmann
AMBAKICH_OMBOS	AMBAKICH_OMBOS	amba1269	Ambakich	aew	Papunesia	-4.25	144.25	Keram	Krm.AMBAKICH	Ramu-LowerSepik,Ramu,Grass	Keram,EastKeram	False	False			aew	Matthew S. Dryer and Søren Wichmann
AMBAKICH_PANGIN	AMBAKICH_PANGIN	amba1269	Ambakich	aew	Papunesia	-4.25	144.25	Keram	Krm.AMBAKICH	Ramu-LowerSepik,Ramu,Grass	Keram,EastKeram	False	False			aew	Matthew S. Dryer and Søren Wichmann
AMBAKICH_YAUT	AMBAKICH_YAUT	amba1269	Ambakich	aew	Papunesia	-4.25	144.25	Keram	Krm.AMBAKICH	Ramu-LowerSepik,Ramu,Grass	Keram,EastKeram	False	False			aew	Matthew S. Dryer and Søren Wichmann
AMBEL	AMBEL	waig1244	Waigeo	wgo	Papunesia	-0.03	130.82	Austronesian	An.SOUTH_HALMAHERA-WEST_NEW_GUINEA	Austronesian,Malayo-Polynesian,Central-EasternMalayo-Polynesian,EasternMalayo-Polynesian,SouthHalmahera-WestNewGuinea,WestNewGuinea,CenderawasihBay,RajaAmpat	Austronesian,Malayo-Polynesian,Central-EasternMalayo-Polynesian,EasternMalayo-Polynesian,GreaterSHWNG,SouthHalmahera-WestNewGuinea,RajaAmpat-SouthHalmahera,Ambel-Biga	False	False			wgo	Viveka Velupillai
AMBELE	AMBELE	ambe1247	Ambele	ael	Africa	5.92	9.67	Atlantic-Congo	NC.WIDE_GRASSFIELDS	Niger-Congo,Atlantic-Congo,Volta-Congo,Benue-Congo,Bantoid,Southern,WideGrassfields,WesternMomo	Atlantic-Congo,Volta-Congo,Benue-Congo,Bantoid,SouthernBantoid,WideGrassfields	False	False			ael	André Müller
AMBELE_2	AMBELE_2	ambe1247	Ambele	ael	Africa	5.92	9.67	Atlantic-Congo	NC.WIDE_GRASSFIELDS	Niger-Congo,Atlantic-Congo,Volta-Congo,Benue-Congo,Bantoid,Southern,WideGrassfields,WesternMomo	Atlantic-Congo,Volta-Congo,Benue-Congo,Bantoid,SouthernBantoid,WideGrassfields	False	False			ael	André Müller
AMBLONG	AMBLONG	ambl1237	Amblong	alm	Papunesia	-15.52	166.97	Austronesian	An.OCEANIC	Austronesian,Malayo-Polynesian,Central-EasternMalayo-Polynesian,EasternMalayo-Polynesian,Oceanic,Central-EasternOceanic,RemoteOceanic,NorthandCentralVanuatu,NortheastVanuatu-BanksIslands,WestSanto	Austronesian,Malayo-Polynesian,Central-EasternMalayo-Polynesian,EasternMalayo-Polynesian,Oceanic,NorthandCentralVanuatu,NorthernVanuatu,EspirituSanto,WestSanto,South-CentralSanto	False	False			alm	André Müller
AMBONESE_MALAY	AMBONESE_MALAY	ambo1250	Ambonese Malay	abs	Papunesia	-3.83	128.2	Austronesian	An.MALAYO-SUMBAWAN	Creole,Malaybased	Austronesian,Malayo-Polynesian,Malayo-Sumbawan,NorthandEastMalayo-Sumbawan,Malayic,NuclearMalayic,VehicularMalay,EasternIndonesiaTradeMalay,AmbonicMalay	False	False			abs	André Müller
AMBON_MALEIS	AMBON_MALEIS	ambo1250	Ambonese Malay	abs	Papunesia	-3.83	128.17	Austronesian	An.MALAYO-SUMBAWAN	Creole,Malaybased	Austronesian,Malayo-Polynesian,Malayo-Sumbawan,NorthandEastMalayo-Sumbawan,Malayic,NuclearMalayic,VehicularMalay,EasternIndonesiaTradeMalay,AmbonicMalay	False	False			abs	Ann-Katrin Wett
AMBULAS	AMBULAS	ambu1247	Ambulas	abt	Papunesia	-3.83	143.0	Ndu	Sep.NDU	Sepik,Ndu	Ndu,NuclearNdu,Ambulas-Hanga-Hundi	False	False		amb	abt	Matthew S. Dryer
AMDANG	AMDANG	amda1238	Amdang	amj	Africa	14.5	21.17	Furan	Fur.FUR	Nilo-Saharan,Satellite-Core,Satellites,Fur	Furan	False	False			amj	Matthew S. Dryer
AMEDYA_ARAMAIC	AMEDYA_ARAMAIC	assy1241	Assyrian Neo-Aramaic	aii	Eurasia	37.1	43.5	Afro-Asiatic	AA.SEMITIC	Afro-Asiatic,Semitic,Central,Aramaic,Eastern,Central,Northeastern	Afro-Asiatic,Semitic,WestSemitic,CentralSemitic,NorthwestSemitic,Aramaic,Imperial-Middle-ModernAramaic,Middle-ModernAramaic,EasternAramaic,CentralEasternAramaic,North-EasternNeo-Aramaic	False	False		nsy	aii	André Müller
AMELE	AMELE	amel1241	Amele	aey	Papunesia	-5.25	145.58	Nuclear Trans New Guinea	TNG.MABUSO	Trans-NewGuinea,Madang,Croisilles,Gum	Nuclear_Trans_New_Guinea,Madang,Croisilles,Mabuso,Gum	False	False		ame	aey	Cecil H. Brown
AMELE_2	AMELE_2	amel1241	Amele	aey	Papunesia	-5.25	145.58	Nuclear Trans New Guinea	TNG.MABUSO	Trans-NewGuinea,Madang,Croisilles,Gum	Nuclear_Trans_New_Guinea,Madang,Croisilles,Mabuso,Gum	False	False		ame	aey	Matthew S. Dryer
AMGOTRO	AMGOTRO	dera1245	Dera (Indonesia)	kbv	Papunesia	-3.58	141.0	Senagi	Sen.SENAGI	Senagi	Senagi	False	False		der	kbv	Søren Wichmann
AMHARIC	AMHARIC	amha1245	Amharic	amh	Africa	10.0	38.0	Afro-Asiatic	AA.SEMITIC	Afro-Asiatic,Semitic,South,Ethiopian,South,Transversal,Amharic-Argobba	Afro-Asiatic,Semitic,WestSemitic,Ethiosemitic,SouthEthiopic,TransversalSouthEthiopic,Amharic-Argobba	False	False		amh	amh	Cecil H. Brown
AMHARIC_2	AMHARIC_2	amha1245	Amharic	amh	Africa	10.0	38.0	Afro-Asiatic	AA.SEMITIC	Afro-Asiatic,Semitic,South,Ethiopian,South,Transversal,Amharic-Argobba	Afro-Asiatic,Semitic,WestSemitic,Ethiosemitic,SouthEthiopic,TransversalSouthEthiopic,Amharic-Argobba	False	False		amh	amh	André Müller
AMHARIC_3	AMHARIC_3	amha1245	Amharic	amh	Africa	10.0	38.0	Afro-Asiatic	AA.SEMITIC	Afro-Asiatic,Semitic,South,Ethiopian,South,Transversal,Amharic-Argobba	Afro-Asiatic,Semitic,WestSemitic,Ethiosemitic,SouthEthiopic,TransversalSouthEthiopic,Amharic-Argobba	False	False		amh	amh	Julia Bischoffberger
AMI	AMI	amii1238	Ami	amy	Australia	-13.5	130.0	Western Daly	WD.WAGAYDY	Australian,Daly,Bringen-Wagaydy,Wagaydy	Western_Daly,Maranunggu-Ame-Manda,Ame-Manda	False	False		emm	amy	Robert Mailhammer
AMIS_NATAORAN	AMIS_NATAORAN	nata1254	Northern Amis	ais	Papunesia	24.0	121.5	Austronesian	An.EAST_FORMOSAN	Austronesian,EastFormosan,Central	Austronesian,EastFormosan,CentralEastFormosan	False	False			ais
AMO	AMO	amoo1242	Amo	amo	Africa	10.33	8.67	Atlantic-Congo	NC.CENTRAL_KAINJI	Niger-Congo,Atlantic-Congo,Volta-Congo,Benue-Congo,Kainji,Eastern,Amo	Atlantic-Congo,Volta-Congo,Benue-Congo,Kainji,CentralKainji,Basa-EasternKainji,EasternKainji,Jos	False	False		amo	amo	Julia Bischoffberger and Matthew S. Dryer
AMONDAVA	AMONDAVA	amun1246	Amundava	adw	South America	-11.14	-63.77	Tupian	Tup.MAWETI-GUARANI	Tupian,Tupi-Guarani,Kawahib,Parintintin	Tupian,Maweti-Guarani,Aweti-Guarani,Tupi-Guarani,Tupi-GuaraniSubgroupVI,KawahiwaMeridionais,Amondava-Uru-Eu-Wau-Wau	False	False			adw	Viveka Velupillai
AMOY_MINNAN_CHINESE	AMOY_MINNAN_CHINESE	minn1241	Min Nan Chinese	nan	Eurasia	25.0	118.0	Sino-Tibetan	ST.CHINESE	Sino-Tibetan,Chinese	Sino-Tibetan,Sinitic,Min,CoastalMin	False	False		chz	nan
AMPALE	AMPALE	safe1240	Safeyoka	apz	Papunesia	-6.75	146.08	Angan	TNG.NUCLEAR_ANGAN	Trans-NewGuinea,Angan,NuclearAngan	Angan,NuclearAngan,Wojokesic	False	False		ape	apz	Søren Wichmann
AMPARI_PA	AMPARI_PA	ampa1238	Ampari Dogon	aqd	Africa	14.22	-3.87	Dogon	Dog.DOGON	Niger-Congo,Atlantic-Congo,Volta-Congo,Dogon	Dogon,WestDogon,Penangic	False	False			aqd	Viveka Velupillai
AMRI_KARBI	AMRI_KARBI	amri1238	Amri Karbi	ajz	Eurasia	26.02	91.48	Sino-Tibetan	ST.KARBIC	Sino-Tibetan,Tibeto-Burman,Karbi	Sino-Tibetan,Kuki-Chin-Naga,Karbic	False	False			ajz	Tessa de Mol-van Valen
AMTO	AMTO	amto1250	Amto	amt	Papunesia	-4.08	141.33	Amto-Musan	AM.AMTO-MUSAN	Amto-Musan	Amto-Musan	False	False			amt	Ann-Katrin Wett
AMUESHA	AMUESHA	yane1238	Yanesha'	ame	South America	-10.5	-75.42	Arawakan	Arw.YANESHA	Maipurean,Southern,Western	Arawakan,SouthernMaipuran,Kampa-Amuesha	False	False		amu	ame	Cecil H. Brown
AMURDAK	AMURDAK	amar1271	Amurdak	amg	Australia	-12.0	133.0	Iwaidjan Proper	Iwa.IWAIDJAN	Australian,Yiwaidjan,Amaragic	Iwaidjan_Proper	False	False			amg	Robert Mailhammer and Viveka Velupillai
ANAANG	ANAANG	anaa1238	Anaang	anw	Africa	5.0	7.58	Atlantic-Congo	NC.LOWER_CROSS	Niger-Congo,Atlantic-Congo,Volta-Congo,Benue-Congo,CrossRiver,DeltaCross,LowerCross,Obolo,Efik	Atlantic-Congo,Volta-Congo,Benue-Congo,DeltaCross,LowerCross,CentralLowerCross,Efik-Ibibio	False	False			anw	Viveka Velupillai
ANAANG_2	ANAANG_2	anaa1238	Anaang	anw	Africa	4.94	7.59	Atlantic-Congo	NC.LOWER_CROSS	Niger-Congo,Atlantic-Congo,Volta-Congo,Benue-Congo,CrossRiver,DeltaCross,LowerCross,Obolo,Efik	Atlantic-Congo,Volta-Congo,Benue-Congo,DeltaCross,LowerCross,CentralLowerCross,Efik-Ibibio	False	False			anw	Guillaume Segerer and Søren Wichmann
ANAIWOI_BAJAU	ANAIWOI_BAJAU	indo1317	Indonesian Bajau	bdl	Papunesia	-4.33	123.0	Austronesian	An.SAMA-BAJAW	Austronesian,Malayo-Polynesian,GreaterBarito,Sama-Bajaw,Sulu-Borneo,BorneoCoastBajaw	Austronesian,Malayo-Polynesian,Basap-GreaterBarito,GreaterBaritolinkage,Sama-Bajaw,Sulu-Borneo,BorneoCoastBajaw	False	False		baj	bdl	Sebastian Sauppe
ANAKALANG	ANAKALANG	anak1240	Anakalangu	akg	Papunesia	-9.75	119.5	Austronesian	An.CENTRAL_MALAYO-POLYNESIAN	Austronesian,Malayo-Polynesian,Central-EasternMalayo-Polynesian,Sumba-Hawu,Sumba	Austronesian,Malayo-Polynesian,Central-EasternMalayo-Polynesian,CentralMalayo-Polynesian,Bima-Lembata,Flores-Sumba-Hawu,Sumba-Hawu,Sumba,Central-EastSumbanese,CentralSumbanese	False	False			akg	André Müller and Mark Donohue
ANAL	ANAL	anal1239	Anal	anm	Eurasia	24.05	94.28	Sino-Tibetan	ST.KUKI-CHIN	Sino-Tibetan,Tibeto-Burman,Kuki-Chin,Northwestern	Sino-Tibetan,Kuki-Chin-Naga,Kuki-Chin,NorthwesternKuki-Chin,Anal-Lamgang	False	False			anm	Tessa de Mol-van Valen
ANAMBE	ANAMBE	anam1249	Anambé	aan	South America	-2.63	-49.33	Tupian	Tup.MAWETI-GUARANI	Tupian,Tupi-Guarani,Wayampi,Amanaye	Tupian,Maweti-Guarani,Aweti-Guarani,Tupi-Guarani,Tupi-GuaraniSubgroupV,Arawetic	False	False			aan	Viveka Velupillai
ANAMUXRA	ANAMUXRA	anam1248	Anamuxra	imi	Papunesia	-4.67	145.0	Nuclear Trans New Guinea	TNG.JOSEPHSTAAL	Trans-NewGuinea,Madang,SouthAdelbert,Josephstaal,Pomoikan	Nuclear_Trans_New_Guinea,Madang,Kalamic-SouthAdelbert,SouthAdelbert,Osum-Wadaginam-Pomoikan,Pomoikan,Anamuxric	False	False		amx	imi	Matthew S. Dryer
ANA_TINGA	ANA_TINGA	anat1248	Ana Tinga Dogon	dti	Africa	14.67	-3.12	Dogon	Dog.DOGON	Niger-Congo,Atlantic-Congo,Volta-Congo,Dogon	Dogon,NorthPlateauDogon,Yanda-Bondum-Tebul,Yanda-Ana	False	False			dti	Viveka Velupillai
ANDAI	ANDAI	anda1283	Andai	afd	Papunesia	-4.9	143.6	Arafundi	Ara.ARAFUNDI	Arafundi	Arafundi	False	False			afd	Julia Bischoffberger
ANDAI_2	ANDAI_2	anda1283	Andai	afd	Papunesia	-4.9	143.6	Arafundi	Ara.ARAFUNDI	Arafundi	Arafundi	False	False			afd	Matthew S. Dryer
ANDAMAN_CREOLE_HINDI	ANDAMAN_CREOLE_HINDI	anda1280	Andaman Creole Hindi	hca	Eurasia	11.68	92.74	Indo-European	Oth.CREOLES_AND_PIDGINS	Creole,Hindibased	Indo-European,ClassicalIndo-European,Indo-Iranian,Indo-Aryan,Indo-AryanCentralzone,SubcontinentalCentralIndo-Aryan,WesternHindi,Hindustani	False	False			hca	Tessa de Mol-van Valen
ANDAQUI	ANDAQUI	anda1286	Andaqui	ana	South America	1.0	-76.0	Andaqui	Bar.ANDAQUI	Paezan	Andaqui	True	False			ana	Julia Bischoffberger
ANDARUM	ANDARUM	anda1284	Andarum	aod	Papunesia	-4.5	144.75	Lower Sepik-Ramu	RLS.ATAITAN	Ramu-LowerSepik,Ramu,Tanggu	Lower_Sepik-Ramu,Ramu,Goam,Ataitan	False	False			aod	Matthew S. Dryer
ANDI	ANDI	andi1255	Andi	ani	Eurasia	42.75	46.25	Nakh-Daghestanian	NDa.AVAR-ANDIC-TSEZIC	Nakh-Daghestanian,Avar-Andic,Andic	Nakh-Daghestanian,Daghestanian,Avar-Andic-Tsezic,Andic	False	False		anx	ani	André Müller
ANDI_MUNI	ANDI_MUNI	andi1255	Andi	ani	Eurasia	42.68	46.31	Nakh-Daghestanian	NDa.AVAR-ANDIC-TSEZIC	Nakh-Daghestanian,Avar-Andic,Andic	Nakh-Daghestanian,Daghestanian,Avar-Andic-Tsezic,Andic	False	False		anx	ani	André Müller
ANDOA	ANDOA	ando1255	Andoa	anb	South America	-3.3	-76.61	Zaparoan	Zap.ZAPAROAN	Zaparoan,Zaparo,Arabela-Andoa	Zaparoan,Iquito-Arabela,Arabela-Andoa	True	False	2012		anb	Matthew S. Dryer
ANDOQUE	ANDOQUE	ando1256	Andoque	ano	South America	-0.67	-72.0	Andoque	Ank.ANDOKE	Languageisolate_ano	Andoque	False	False		adk	ano	Patience Epps and Søren Wichmann
ANDOQUERO	ANDOQUERO					-0.67	-72.31		Wit.WITOTO	Witotoan	Huitotoan,UnclassifiedHuitotoan	True	False			an0	Matthew S. Dryer
ANDRI	ANDRI	moru1253	Moru	mgd	Africa	4.75	29.75	Central Sudanic	CSu.MORU-MADI	Nilo-Saharan,Satellite-Core,Satellites,CentralSudanic,East,Moru-Madi,Northern	Central_Sudanic,Moru-Madi	False	False		mou	mgd	Viveka Velupillai
ANDRO	ANDRO					24.75	94.03		ST.BRAHMAPUTRAN	Sino-Tibetan,Tibeto-Burman,Sal,Jingppaw-Asakia,Asakian	Sino-Tibetan,Brahmaputran,Jingpho-Luish,Luish,Chakpa-Kadu-Ganan,Chakpa,Andro-Sengmai	True	False			ad0	Matthew S. Dryer
ANEITYUM_2	ANEITYUM_2	anei1239	Aneityum	aty	Papunesia	-20.2	169.8	Austronesian	An.OCEANIC	Austronesian,Malayo-Polynesian,Central-EasternMalayo-Polynesian,EasternMalayo-Polynesian,Oceanic,Central-EasternOceanic,SouthVanuatu,Aneityum	Austronesian,Malayo-Polynesian,Central-EasternMalayo-Polynesian,EasternMalayo-Polynesian,Oceanic,SouthernMelanesian,SouthernVanuatu	False	False		anj	aty	Sebastian Sauppe
ANEM	ANEM	anem1249	Anem	anz	Papunesia	-5.58	149.08	Anem	Ane.ANEM	Yele-WestNewBritain,WestNewBritain	Anem	False	False		ane	anz	Agustina Carrizo and Matthew S. Dryer
ANEME_WAKE	ANEME_WAKE	anem1248	Aneme Wake	aby	Papunesia	-9.83	148.5	Yareban	TNG.YAREBAN	Trans-NewGuinea,SoutheastPapuan,Yareban	Yareban,Doriri-Abia	False	False			aby	Julia Bischoffberger and Matthew S. Dryer
ANFILLO	ANFILLO	anfi1235	Anfillo	myo	Africa	8.6	34.6	Ta-Ne-Omotic	AA.TA-NE-OMOTIC	Afro-Asiatic,Omotic,North,Gonga-Gimojan,Gonga,Central	Ta-Ne-Omotic,Kefoid	False	False			myo	Guillaume Segerer and Søren Wichmann
ANGAATAHA	ANGAATAHA	anga1290	Angaataha	agm	Papunesia	-7.22	146.25	Angan	TNG.ANGAATAHA	Trans-NewGuinea,Angan,Angaatiha	Angan	False	False		ant	agm	Matthew S. Dryer and Søren Wichmann
ANGAL	ANGAL	anga1293	Angal	age	Papunesia	-6.0	143.67	Nuclear Trans New Guinea	TNG.ENGA_KEWA-HULI	Trans-NewGuinea,Engan,Angal-Kewa	Nuclear_Trans_New_Guinea,Enga-Kewa-Huli,Kewa-Huli,Sau-Angal-Kewa,Angal-Kewa,AngalMendi	False	False			age	Julia Bischoffberger and Matthew S. Dryer
ANGAL_2	ANGAL_2	anga1293	Angal	age	Papunesia	-6.0	143.67	Nuclear Trans New Guinea	TNG.ENGA_KEWA-HULI	Trans-NewGuinea,Engan,Angal-Kewa	Nuclear_Trans_New_Guinea,Enga-Kewa-Huli,Kewa-Huli,Sau-Angal-Kewa,Angal-Kewa,AngalMendi	False	False			age	Matthew S. Dryer
ANGAL_HENENG	ANGAL_HENENG	anga1292	Angal Heneng	akh	Papunesia	-6.08	143.5	Nuclear Trans New Guinea	TNG.ENGA_KEWA-HULI	Trans-NewGuinea,Engan,Angal-Kewa	Nuclear_Trans_New_Guinea,Enga-Kewa-Huli,Kewa-Huli,Sau-Angal-Kewa,Angal-Kewa,AngalMendi	False	False			akh	Matthew S. Dryer
ANGAMI	ANGAMI	anga1288	Angami Naga	njm	Eurasia	25.67	94.5	Sino-Tibetan	ST.ANGAMI-POCHURI	Sino-Tibetan,Tibeto-Burman,Angami-Pochuri	Sino-Tibetan,Kuki-Chin-Naga,Angami-Ao,Angami-Pochuri,Angami-Mao,Angami-Chokri	False	False		agm	njm	Ann-Katrin Wett
ANGAS	ANGAS	ngas1240	Ngas	anc	Africa	9.5	9.5	Afro-Asiatic	AA.WEST_CHADIC	Afro-Asiatic,Chadic,West,A,A.3,AngasProper,1	Afro-Asiatic,Chadic,WestChadic,WestChadicA,WestChadicA.2-3,WestChadicA.3	False	False		anc	anc	Viveka Velupillai
ANGAS_NGAS	ANGAS_NGAS	ngas1240	Ngas	anc	Africa	9.5	9.5	Afro-Asiatic	AA.WEST_CHADIC	Afro-Asiatic,Chadic,West,A,A.3,AngasProper,1	Afro-Asiatic,Chadic,WestChadic,WestChadicA,WestChadicA.2-3,WestChadicA.3	False	False		anc	anc	Guillaume Segerer and Søren Wichmann
ANGAUA	ANGAUA	nend1239	Nend	anh	Papunesia	-5.0	144.92	Nuclear Trans New Guinea	TNG.SOGERAM	Trans-NewGuinea,Madang,SouthAdelbert,Sogeram,WestSogeram	Nuclear_Trans_New_Guinea,Madang,Kalamic-SouthAdelbert,SouthAdelbert,Sogeram,Apalic,GreaterWestSogeram,WestSogeram	False	False		nnd	anh	Cecil H. Brown and Matthew S. Dryer
ANGGURUK_YALI	ANGGURUK_YALI	angg1239	Angguruk Yali	yli	Papunesia	-4.0	139.2	Nuclear Trans New Guinea	TNG.DANI	Trans-NewGuinea,West,Dani,Ngalik	Nuclear_Trans_New_Guinea,Dani,Ngalik-Nduga,Yalic	False	False		yli	yli
ANGIKA	ANGIKA	angi1238	Angika	anp	Eurasia	26.0	85.53	Indo-European	IE.INDIC	Indo-European,Indo-Iranian,Indo-Aryan,OuterLanguages,Eastern,Unclassified	Indo-European,ClassicalIndo-European,Indo-Iranian,Indo-Aryan,Bihari,Magadhan	False	False			anp	Tessa de Mol-van Valen
ANGIYAKMIN_FAIWOL	ANGIYAKMIN_FAIWOL	faiw1243	Faiwol	fai	Papunesia	-5.5	141.67	Nuclear Trans New Guinea	TNG.OK	Trans-NewGuinea,Ok-Awyu,Ok,Mountain	Nuclear_Trans_New_Guinea,Asmat-Awyu-Ok,Awyu-Ok,Ok-Oksapmin,Ok,MountainOk	False	False			fai
ANGLOROMANI	ANGLOROMANI	angl1239	Archaic Angloromani	rme	Eurasia	52.0	1.0	Indo-European	Oth.CREOLES_AND_PIDGINS	Mixedlanguage,English-Romani	Indo-European,ClassicalIndo-European,Indo-Iranian,Indo-Aryan,Indo-AryanCentralzone,Romani,Anglo-NorthwesternRomani,BritishRomani	False	False			rme	Viveka Velupillai
ANGOLAR	ANGOLAR	ango1258	Angolar	aoa	Africa	0.25	6.5	Indo-European	Oth.CREOLES_AND_PIDGINS	Creole,Portuguesebased	Indo-European,ClassicalIndo-European,Italic,Latino-Faliscan,Latinic,ImperialLatin,Romance,Italo-WesternRomance,WesternRomance,ShiftedWesternRomance,SouthwesternShiftedRomance,WestIbero-Romance,GalicianRomance,Macro-Portuguese,LowerGuineaPortuguese	False	False		ago	aoa	Viveka Velupillai
ANGOR	ANGOR	ango1254	Angor	agg	Papunesia	-3.75	141.17	Senagi	Sen.SENAGI	Senagi	Senagi	False	False		ang	agg	Matthew S. Dryer
ANGORAM	ANGORAM	ango1255	Angoram	aog	Papunesia	-4.08	144.0	Lower Sepik-Ramu	RLS.LOWER_SEPIK	Ramu-LowerSepik,LowerSepik,Angoram	Lower_Sepik-Ramu,LowerSepik	False	False			aog	Julia Bischoffberger
ANGORAM_2	ANGORAM_2	ango1255	Angoram	aog	Papunesia	-4.08	144.0	Lower Sepik-Ramu	RLS.LOWER_SEPIK	Ramu-LowerSepik,LowerSepik,Angoram	Lower_Sepik-Ramu,LowerSepik	False	False			aog	Matthew S. Dryer and Søren Wichmann
ANGUTHIMRI	ANGUTHIMRI	angu1242	Anguthimri	awg	Australia	-12.39	141.75	Pama-Nyungan	PN.NORTHERN_PAMA-NYUNGAN	Australian,Pama-Nyungan,Paman,NorthernPama	Pama-Nyungan,Paman,NorthernPama,AlbatrossBay,Anguthimri-Yangathimri-Yuputhimri,Anguthimri-Yangathimri	True	False			awg	Matthew S. Dryer
ANI	ANI	anii1246	//Ani	hnh	Africa	-18.92	21.92	Khoe-Kwadi	KK.KHOE-KWADI	Khoe-Kwadi,Khoe,KalahariKhoe,Northwest	Khoe-Kwadi,Khoe,Non-Khoekhoe,West-Kxoe,Kxoe-Ani	False	False		ani	hnh	Matthew S. Dryer
ANIB	ANIB	kanu1277	Kanufi	kni	Africa	9.5	8.25	Atlantic-Congo	NC.BENUE-CONGO_PLATEAU	Niger-Congo,Atlantic-Congo,Volta-Congo,Benue-Congo,Plateau,Western,Southwestern,A	Atlantic-Congo,Volta-Congo,Benue-Congo,Benue-CongoPlateau,WesternBenue-CongoPlateau,Ninzic,Kanufi-Ninkyob-Angan	False	False			kni	Viveka Velupillai
ANIGIBI	ANIGIBI	nort2930	Northeast Kiwai	kiw	Papunesia	-8.0	143.5	Kiwaian	TNG.KIWAIAN	Trans-NewGuinea,Kiwaian	Kiwaian	False	False		kiw	kiw	Julia Bischoffberger
ANII	ANII	anii1245	Anii	blo	Africa	9.25	1.75	Atlantic-Congo	NC.NA-TOGO	Niger-Congo,Atlantic-Congo,Volta-Congo,Kwa,Nyo,Potou-Tano,Basila-Adele	Atlantic-Congo,Volta-Congo,KwaVolta-Congo,Na-Togo,Basila-Adele	False	False			blo	Julia Bischoffberger and Matthew S. Dryer
ANIMERE	ANIMERE	anim1239	Animere	anf	Africa	7.6	0.42	Atlantic-Congo	NC.KA-TOGO	Niger-Congo,Atlantic-Congo,Volta-Congo,Kwa,LeftBank,Kebu-Animere	Atlantic-Congo,Volta-Congo,KwaVolta-Congo,Ka-Togo,Kebu-Animere	False	False			anf	Viveka Velupillai
ANIWA	ANIWA	futu1245	Futuna-Aniwa	fut	Papunesia	-19.26	169.6	Austronesian	An.OCEANIC	Austronesian,Malayo-Polynesian,Central-EasternMalayo-Polynesian,EasternMalayo-Polynesian,Oceanic,Central-EasternOceanic,RemoteOceanic,CentralPacific,EastFijian-Polynesian,Polynesian,Nuclear,Samoic-Outlier,Futunic	Austronesian,Malayo-Polynesian,Central-EasternMalayo-Polynesian,EasternMalayo-Polynesian,Oceanic,CentralPacificlinkage,Tokelau-Fijian,Polynesian,NuclearPolynesian,Vanuatu-LoyaltyOutliers,Mele-Futuna	False	False		fut	fut
ANKAVE	ANKAVE	anka1246	Ankave	aak	Papunesia	-7.17	145.75	Angan	TNG.NUCLEAR_ANGAN	Trans-NewGuinea,Angan,NuclearAngan	Angan,NuclearAngan,Ankave-Tainae-Akoye	False	False			aak	Søren Wichmann
ANKAVE_2	ANKAVE_2	anka1246	Ankave	aak	Papunesia	-7.17	145.75	Angan	TNG.NUCLEAR_ANGAN	Trans-NewGuinea,Angan,NuclearAngan	Angan,NuclearAngan,Ankave-Tainae-Akoye	False	False			aak	Julia Bischoffberger
ANMATYERRE	ANMATYERRE	anma1239	Anmatyerre	amx	Australia	-22.0	133.25	Pama-Nyungan	PN.CENTRAL_PAMA-NYUNGAN	Australian,Pama-Nyungan,Arandic	Pama-Nyungan,Arandic-Thura-Yura,Arandic,Aranda	False	False			amx
ANONG	ANONG	nung1282	Nung (Myanmar)	nun	Eurasia	27.33	98.75	Sino-Tibetan	ST.NUNGISH	Sino-Tibetan,Tibeto-Burman,CentralTibeto-Burman,Nungish	Sino-Tibetan,Nungish,Gunong	False	False		ano	nun	André Müller
ANOR	ANOR	anor1241	Anor	anj	Papunesia	-5.0	144.83	Lower Sepik-Ramu	RLS.AIAN	Ramu-LowerSepik,Ramu,MiddleRamu	Lower_Sepik-Ramu,Ramu,Aian	False	False			anj	Søren Wichmann
ANOR_2	ANOR_2	anor1241	Anor	anj	Papunesia	-5.0	144.83	Lower Sepik-Ramu	RLS.AIAN	Ramu-LowerSepik,Ramu,MiddleRamu	Lower_Sepik-Ramu,Ramu,Aian	False	False			anj	Matthew S. Dryer
ANSUS	ANSUS	ansu1237	Ansus	and	Papunesia	-1.71	135.78	Austronesian	An.SOUTH_HALMAHERA-WEST_NEW_GUINEA	Austronesian,Malayo-Polynesian,Central-EasternMalayo-Polynesian,EasternMalayo-Polynesian,SouthHalmahera-WestNewGuinea,WestNewGuinea,CenderawasihBay,Yapen,Central-Western	Austronesian,Malayo-Polynesian,Central-EasternMalayo-Polynesian,EasternMalayo-Polynesian,GreaterSHWNG,SouthHalmahera-WestNewGuinea,CenderawasihBay,Yapen,Central-WesternYapen,Ansus-Ambai	False	False			and	André Müller
ANUFO	ANUFO	anuf1239	Anufo	cko	Africa	10.08	0.25	Atlantic-Congo	NC.TANO	Niger-Congo,Atlantic-Congo,Volta-Congo,Kwa,Nyo,Potou-Tano,Tano,Central,Bia,Northern	Atlantic-Congo,Volta-Congo,KwaVolta-Congo,Nyo,Potou-Tano,Tano,CentralTano,Bia,NorthernBia	False	False		anu	cko	Zarina Molochieva
ANUKI	ANUKI	anuk1239	Anuki	aui	Papunesia	-9.58	149.83	Austronesian	An.OCEANIC	Austronesian,Malayo-Polynesian,Central-EasternMalayo-Polynesian,EasternMalayo-Polynesian,Oceanic,WesternOceanic,PapuanTip,Nuclear,NorthPapuanMainland-D'Entrecasteaux,Anuki	Austronesian,Malayo-Polynesian,Central-EasternMalayo-Polynesian,EasternMalayo-Polynesian,Oceanic,WesternOceaniclinkage,PapuanTiplinkage,NuclearPapuanTiplinkage,NorthPapuanMainland-D'Entrecasteauxlinkage	False	False			aui	Julia Bischoffberger and Matthew S. Dryer
ANUTA	ANUTA	anut1237	Anuta	aud	Papunesia	-11.75	169.75	Austronesian	An.OCEANIC	Austronesian,Malayo-Polynesian,Central-EasternMalayo-Polynesian,EasternMalayo-Polynesian,Oceanic,Central-EasternOceanic,RemoteOceanic,CentralPacific,EastFijian-Polynesian,Polynesian,Nuclear,Samoic-Outlier,Futunic	Austronesian,Malayo-Polynesian,Central-EasternMalayo-Polynesian,EasternMalayo-Polynesian,Oceanic,CentralPacificlinkage,Tokelau-Fijian,Polynesian,NuclearPolynesian	False	False			aud	Julia Bischoffberger
ANYI	ANYI	anyi1245	Anyin	any	Africa	7.0	-3.5	Atlantic-Congo	NC.TANO	Niger-Congo,Atlantic-Congo,Volta-Congo,Kwa,Nyo,Potou-Tano,Tano,Central,Bia,Northern	Atlantic-Congo,Volta-Congo,KwaVolta-Congo,Nyo,Potou-Tano,Tano,CentralTano,Bia,NorthernBia,Anyinic	False	False		ayi	any
ANYUAK	ANYUAK	anua1242	Anuak	anu	Africa	8.0	33.5	Nilotic	ESu.WESTERN_NILOTIC	Nilo-Saharan,Satellite-Core,Core,EasternSudanic,Southern(nlanguages),Nilotic,Western,Luo,Northern,Anuak	Nilotic,WesternNilotic,Lwoo,NorthernLwoo	False	False		any	anu	André Müller
AOMA	AOMA	emai1241	Emai-Iuleha-Ora	ema	Africa	7.08	5.92	Atlantic-Congo	NC.EDOID	Niger-Congo,Atlantic-Congo,Volta-Congo,Benue-Congo,Edoid,North-Central,Edo-Esan-Ora	Atlantic-Congo,Volta-Congo,Benue-Congo,Akpes-Edoid,Edoid,North-CentralEdoid,CentralPlainsEdoid,Emaic	False	False		ora	ema	Søren Wichmann
AOMIE	AOMIE	omie1241	Ömie	aom	Papunesia	-9.05	148.08	Koiarian	TNG.KOIARIAN	Trans-NewGuinea,SoutheastPapuan,Koiarian,Baraic	Koiarian,Baraic	False	False		omi	aom	Viveka Velupillai
AORE	AORE	aore1237	Aore	aor	Papunesia	-15.6	167.18	Austronesian	An.OCEANIC	Austronesian,Malayo-Polynesian,Central-EasternMalayo-Polynesian,EasternMalayo-Polynesian,Oceanic,Central-EasternOceanic,RemoteOceanic,NorthandCentralVanuatu,NortheastVanuatu-BanksIslands,WestSanto	Austronesian,Malayo-Polynesian,Central-EasternMalayo-Polynesian,EasternMalayo-Polynesian,Oceanic,NorthandCentralVanuatu,NorthernVanuatu,EspirituSanto,NuclearSanto,SouthSanto	True	False	2005		aor	André Müller
APALAI	APALAI	apal1257	Apalaí	apy	South America	0.0	-54.0	Cariban	Car.CARIBAN	Cariban,Central	Cariban	False	False		apl	apy	Viveka Velupillai
APANIEKRA	APANIEKRA	cane1242	Canela-Krahô	ram	South America	-7.0	-45.0	Nuclear-Macro-Je	MGe.JE_SETENTRIONAL	Jean,Northern,Timbira	Nuclear-Macro-Je,Je,JeSetentrional,CoreNorthernJe,EasternTimbira,SoutheasternTimbira	False	False		cnl	ram	Viveka Velupillai
APATANI	APATANI	apat1240	Apatani	apt	Eurasia	27.5	93.75	Sino-Tibetan	ST.TANI	Sino-Tibetan,Tibeto-Burman,CentralTibeto-Burman,Tani	Sino-Tibetan,Macro-Tani,Tani,Pre-WesternTani,WesternTani	False	False		apt	apt	André Müller
APIAKA	APIAKA	apia1248	Apiaká	api	South America	-10.77	-57.0	Tupian	Tup.MAWETI-GUARANI	Tupian,Tupi-Guarani,Kawahib	Tupian,Maweti-Guarani,Aweti-Guarani,Tupi-Guarani,Tupi-GuaraniSubgroupVI,KawahiwaMeridionais	True	False	2011		api	Viveka Velupillai
APINAYE	APINAYE	apin1244	Apinayé	apn	South America	-5.5	-48.0	Nuclear-Macro-Je	MGe.JE_SETENTRIONAL	Jean,Northern	Nuclear-Macro-Je,Je,JeSetentrional,CoreNorthernJe	False	False		api	apn	Cecil H. Brown
APMA	APMA	apma1240	Apma	app	Papunesia	-15.66	168.2	Austronesian	An.OCEANIC	Austronesian,Malayo-Polynesian,Central-EasternMalayo-Polynesian,EasternMalayo-Polynesian,Oceanic,Central-EasternOceanic,RemoteOceanic,NorthandCentralVanuatu,NortheastVanuatu-BanksIslands,EastVanuatu	Austronesian,Malayo-Polynesian,Central-EasternMalayo-Polynesian,EasternMalayo-Polynesian,Oceanic,NorthandCentralVanuatu,CentralVanuatu,SouthPentecost	False	False			app	André Müller
APOI	APOI	izon1238	Izon	ijc	Africa	4.92	5.67	Ijoid	Ijo.IJOID	Niger-Congo,Atlantic-Congo,Ijoid,Ijo,WestIjo	Ijoid,Ijo,WesternIjo	False	False		ijo	ijc	Viveka Velupillai
APURINA	APURINA	apur1254	Apurinã	apu	South America	-9.0	-67.0	Arawakan	Arw.PURUS	Maipurean,Southern,SouthernOutlier,Piro	Arawakan,SouthernMaipuran,Purus-Chamicuro,Purus	False	False		apu	apu	Cecil H. Brown
APUTAI	APUTAI	aput1237	Aputai	apx	Papunesia	-7.83	126.5	Austronesian	An.CENTRAL_MALAYO-POLYNESIAN	Austronesian,Malayo-Polynesian,Central-EasternMalayo-Polynesian,Timor-Babar,SouthwestMaluku,Wetar	Austronesian,Malayo-Polynesian,Central-EasternMalayo-Polynesian,CentralMalayo-Polynesian,TimoricA,NorthernTimoricA,Wetar,Perai-Tugun-Aputai,Perai-Aputai	False	False			apx	André Müller
AP_MA	AP_MA	apma1241	Ap Ma	kbx	Papunesia	-4.25	144.13	Keram	Krm.AP_MA	Ramu-LowerSepik,Kambot	Keram,EastKeram	False	False		kbo	kbx	Matthew S. Dryer and Søren Wichmann
AP_MA_KAMBARAMBA	AP_MA_KAMBARAMBA	apma1241	Ap Ma	kbx	Papunesia	-4.25	144.13	Keram	Krm.AP_MA	Ramu-LowerSepik,Kambot	Keram,EastKeram	False	False		kbo	kbx	Matthew S. Dryer and Søren Wichmann
ARABANA	ARABANA	arab1267	Arabana	ard	Australia	-28.25	136.25	Pama-Nyungan	PN.CENTRAL_PAMA-NYUNGAN	Australian,Pama-Nyungan,Karnic,Palku	Pama-Nyungan,Karnic,Palku,Arabana-Wangganguru	False	False		abn	ard	Zarina Molochieva
ARABELA	ARABELA	arab1268	Arabela	arl	South America	-2.0	-75.17	Zaparoan	Zap.ZAPAROAN	Zaparoan,Zaparo,Arabela-Andoa	Zaparoan,Iquito-Arabela,Arabela-Andoa	False	False		arb	arl	Cecil H. Brown
ARABIC_CYPRIOT_SPOKEN	ARABIC_CYPRIOT_SPOKEN	cypr1248	Cypriot Arabic	acy	Eurasia	35.25	33.5	Afro-Asiatic	AA.SEMITIC	Afro-Asiatic,Semitic,Central,South,Arabic	Afro-Asiatic,Semitic,WestSemitic,CentralSemitic,Arabian,Arabic,LevantineArabic	False	False		ako	acy	Julia Bischoffberger
ARABIC_GULF_SPOKEN	ARABIC_GULF_SPOKEN	gulf1241	Gulf Arabic	afb	Eurasia	26.0	49.0	Afro-Asiatic	AA.SEMITIC	Afro-Asiatic,Semitic,Central,South,Arabic	Afro-Asiatic,Semitic,WestSemitic,CentralSemitic,Arabian,Arabic,ArabianPeninsulaArabic	False	False		arg	afb	Zarina Molochieva
ARABIC_KHUZESTANI	ARABIC_KHUZESTANI	gulf1241	Gulf Arabic	afb	Eurasia	26.0	49.0	Afro-Asiatic	AA.SEMITIC	Afro-Asiatic,Semitic,Central,South,Arabic	Afro-Asiatic,Semitic,WestSemitic,CentralSemitic,Arabian,Arabic,ArabianPeninsulaArabic	False	False		arg	afb	Søren Wichmann
ARABIC_LIBYAN_SPOKEN	ARABIC_LIBYAN_SPOKEN	liby1240	Libyan Arabic	ayl	Africa	32.0	22.0	Afro-Asiatic	AA.SEMITIC	Afro-Asiatic,Semitic,Central,South,Arabic	Afro-Asiatic,Semitic,WestSemitic,CentralSemitic,Arabian,Arabic,NorthAfricanArabic	False	False		ael	ayl	Agustina Carrizo
ARABIC_MARDIN	ARABIC_MARDIN	nort3142	North Mesopotamian Arabic	ayp	Eurasia	36.3	42.0	Afro-Asiatic	AA.SEMITIC	Afro-Asiatic,Semitic,Central,South,Arabic	Afro-Asiatic,Semitic,WestSemitic,CentralSemitic,Arabian,Arabic,EasternArabic,Qeltu	False	False			ayp	Søren Wichmann
ARABIC_MOSUL	ARABIC_MOSUL	nort3142	North Mesopotamian Arabic	ayp	Eurasia	36.3	42.0	Afro-Asiatic	AA.SEMITIC	Afro-Asiatic,Semitic,Central,South,Arabic	Afro-Asiatic,Semitic,WestSemitic,CentralSemitic,Arabian,Arabic,EasternArabic,Qeltu	False	False			ayp	Søren Wichmann
ARABIC_NORTH_LEVANTINE_SPOKEN	ARABIC_NORTH_LEVANTINE_SPOKEN	nort3139	North Levantine Arabic	apc	Eurasia	33.75	36.0	Afro-Asiatic	AA.SEMITIC	Afro-Asiatic,Semitic,Central,South,Arabic	Afro-Asiatic,Semitic,WestSemitic,CentralSemitic,Arabian,Arabic,LevantineArabic	False	False		abe	apc	Julia Bischoffberger
ARABIC_QURANIC	ARABIC_QURANIC	stan1318	Standard Arabic	arb	Eurasia	25.0	42.0	Afro-Asiatic	AA.SEMITIC	Afro-Asiatic,Semitic,Central,South,Arabic	Afro-Asiatic,Semitic,WestSemitic,CentralSemitic,Arabian,Arabic	False	True		ams	arb	Julia Bischoffberger
ARABIC_SUDANESE_SPOKEN	ARABIC_SUDANESE_SPOKEN	suda1236	Sudanese Arabic	apd	Africa	15.55	32.53	Afro-Asiatic	AA.SEMITIC	Afro-Asiatic,Semitic,Central,South,Arabic	Afro-Asiatic,Semitic,WestSemitic,CentralSemitic,Arabian,Arabic,EgypticArabic,Egypto-SudanicArabic,Sudanese-ChadianArabic	False	False			apd	Agustina Carrizo
ARABIC_URFA	ARABIC_URFA	nort3142	North Mesopotamian Arabic	ayp	Eurasia	36.3	42.0	Afro-Asiatic	AA.SEMITIC	Afro-Asiatic,Semitic,Central,South,Arabic	Afro-Asiatic,Semitic,WestSemitic,CentralSemitic,Arabian,Arabic,EasternArabic,Qeltu	False	False			ayp	Søren Wichmann
ARABISHI	ARABISHI	gwan1268	Gwandara	gwn	Africa	8.67	8.08	Afro-Asiatic	AA.WEST_CHADIC	Afro-Asiatic,Chadic,West,A,A.1	Afro-Asiatic,Chadic,WestChadic,WestChadicA,WestChadicA.1	False	False			gwn	Viveka Velupillai
ARAGONESE	ARAGONESE	arag1245	Aragonese	arg	Eurasia	42.17	-0.17	Indo-European	IE.ROMANCE	Indo-European,Italic,Romance,Italo-Western,Western,Pyrenean-Mozarabic,Pyrenean	Indo-European,ClassicalIndo-European,Italic,Latino-Faliscan,Latinic,ImperialLatin,Romance,Italo-WesternRomance,WesternRomance,UnshiftedWesternRomance	False	False			arg	André Müller
ARAKI	ARAKI	arak1252	Araki	akr	Papunesia	-15.64	166.96	Austronesian	An.OCEANIC	Austronesian,Malayo-Polynesian,Central-EasternMalayo-Polynesian,EasternMalayo-Polynesian,Oceanic,Central-EasternOceanic,RemoteOceanic,NorthandCentralVanuatu,NortheastVanuatu-BanksIslands,WestSanto	Austronesian,Malayo-Polynesian,Central-EasternMalayo-Polynesian,EasternMalayo-Polynesian,Oceanic,NorthandCentralVanuatu,NorthernVanuatu,EspirituSanto,NuclearSanto,SouthSanto,Araki-Tangoa	False	False		ark	akr	André Müller
ARALLE	ARALLE	aral1243	Aralle-Tabulahan	atq	Papunesia	-2.75	119.25	Austronesian	An.SOUTH_SULAWESI	Austronesian,Malayo-Polynesian,SouthSulawesi,Northern,PituUlunnaSalu	Austronesian,Malayo-Polynesian,SouthSulawesi,NorthernSouthSulawesi,PituUlunnaSalu,Matangnga-Aralle-Tabulahan	False	False		atb	atq	Ann-Katrin Wett
ARAMAIC	ARAMAIC	chal1275	Chaldean Neo-Aramaic	cld	Eurasia	36.0	43.0	Afro-Asiatic	AA.SEMITIC	Afro-Asiatic,Semitic,Central,Aramaic,Eastern,Central,Northeastern	Afro-Asiatic,Semitic,WestSemitic,CentralSemitic,NorthwestSemitic,Aramaic,Imperial-Middle-ModernAramaic,Middle-ModernAramaic,EasternAramaic,CentralEasternAramaic,North-EasternNeo-Aramaic	False	False		cld	cld	André Müller
ARAMAIC_ANCIENT	ARAMAIC_ANCIENT					35.0	37.0		AA.SEMITIC	Afro-Asiatic,Semitic,Central,Aramaic	Afro-Asiatic,Semitic,WestSemitic,CentralSemitic,NorthwestSemitic,Aramaic	False	True				Viveka Velupillai
ARAMMBA	ARAMMBA	aram1253	Arammba	stk	Papunesia	-8.3	141.43	Yam	Ya.TONDA	South-CentralPapuan,Morehead-UpperMaro,Tonda	Yam,Morehead-Maro,Tonda	False	False			stk	Darja Appelganz and Matthew S. Dryer
ARANDA	ARANDA	east2379	Eastern Arrernte	aer	Australia	-24.0	136.0	Pama-Nyungan	PN.CENTRAL_PAMA-NYUNGAN	Australian,Pama-Nyungan,Arandic	Pama-Nyungan,Arandic-Thura-Yura,Arandic,Aranda	False	False		amp	aer	Julia Bischoffberger
ARANDAI_SEBYAR	ARANDAI_SEBYAR	aran1237	Dombano	jbj	Papunesia	-2.08	133.0	South Bird's Head Family	SBH.SOUTH_BIRDS_HEAD_PROPER	Trans-NewGuinea,SouthBird'sHead,SouthBird'sHeadProper,Eastern	South_Bird's_Head_Family,EastSouthBird'sHead,Kemberanic	False	False		ard	jbj	Julia Bischoffberger
ARANDAI_TAROF	ARANDAI_TAROF	aran1237	Dombano	jbj	Papunesia	-2.08	133.0	South Bird's Head Family	SBH.SOUTH_BIRDS_HEAD_PROPER	Trans-NewGuinea,SouthBird'sHead,SouthBird'sHeadProper,Eastern	South_Bird's_Head_Family,EastSouthBird'sHead,Kemberanic	False	False		ard	jbj	Julia Bischoffberger
ARAONA	ARAONA	arao1248	Araona	aro	South America	-12.33	-67.75	Pano-Tacanan	PT.TACANAN	Tacanan,Tacana	Pano-Tacanan,Tacanan,Takanik-Chamik,Takanik,Araona-Toromono	False	False		ana	aro	André Müller
ARAPAHO	ARAPAHO	arap1274	Arapaho	arp	North America	40.0	-103.0	Algic	Alg.ALGONQUIAN	Algic,Algonquian,Arapaho	Algic,Algonquian-Blackfoot,Algonquian,Arapahoic,Arapaho-GrosVentre-Besawunena	False	False		aho	arp	Agustina Carrizo
ARAPESH	ARAPESH	buki1249	Bukiyip	ape	Papunesia	-3.42	143.17	Nuclear Torricelli	Tor.KOMBIO-ARAPESH	Torricelli,Kombio-Arapesh,Arapesh	Nuclear_Torricelli,Kombio-Arapesh-Urat,Arapesh,Mufian-Bukiyip-Abu,Bukiyip-Abu	False	False		arp	ape	Matthew S. Dryer and Viveka Velupillai
ARARA_DO_PARA	ARARA_DO_PARA	para1310	Pará Arára	aap	South America	-3.62	-53.0	Cariban	Car.CARIBAN	Cariban,SouthAmazonian,Arara	Cariban,Pekodian,Xinguan	False	False			aap
ARARA_PANO	ARARA_PANO	pano1254	Panoan Katukína	knt	South America	-8.0	-71.33	Pano-Tacanan	PT.PANOAN	Panoan,Mainline,Shipibo	Pano-Tacanan,Panoan,MainlinePano,PanoNawa,MaruboSubgroup	False	False			knt	Viveka Velupillai
ARAWE	ARAWE	solo1258	Solong	aaw	Papunesia	-5.92	148.83	Austronesian	An.OCEANIC	Austronesian,Malayo-Polynesian,Central-EasternMalayo-Polynesian,EasternMalayo-Polynesian,Oceanic,WesternOceanic,NorthNewGuinea,Ngero-Vitiaz,Vitiaz,SouthwestNewBritain,Arawe-Pasismanua,Arawe,WestArawe	Austronesian,Malayo-Polynesian,Central-EasternMalayo-Polynesian,EasternMalayo-Polynesian,Oceanic,WesternOceaniclinkage,NorthNewGuinealinkage,Ngero-Vitiazlinkage,Vitiazlinkage,SouthwestNewBritainlinkage,Arawe-Pasismanua,Arawe,WestArawe	False	False			aaw	Ann-Katrin Wett
ARAWETE	ARAWETE	araw1273	Araweté	awt	South America	-5.0	-52.24	Tupian	Tup.MAWETI-GUARANI	Tupian,Tupi-Guarani	Tupian,Maweti-Guarani,Aweti-Guarani,Tupi-Guarani,Tupi-GuaraniSubgroupV,Arawetic	False	False			awt	Viveka Velupillai
ARAWUM	ARAWUM	araw1272	Arawum	awm	Papunesia	-5.51	145.94	Nuclear Trans New Guinea	TNG.RAI_COAST	Trans-NewGuinea,Madang,RaiCoast,Kabenau	Nuclear_Trans_New_Guinea,Madang,RaiCoast,Kabenau	False	False			awm	Cecil H. Brown
ARBEL_NEO_ARAMAIC	ARBEL_NEO_ARAMAIC	lish1245	Lishanid Noshan	aij	Eurasia	31.75	35.0	Afro-Asiatic	AA.SEMITIC	Afro-Asiatic,Semitic,Central,Aramaic,Eastern,Central,Northeastern,Trans-Zab	Afro-Asiatic,Semitic,WestSemitic,CentralSemitic,NorthwestSemitic,Aramaic,Imperial-Middle-ModernAramaic,Middle-ModernAramaic,EasternAramaic,CentralEasternAramaic,North-EasternNeo-Aramaic,Trans-Zab,WesternTrans-Zab	False	False		naj	aij	Matthew S. Dryer
ARBORE	ARBORE	arbo1245	Arbore	arv	Africa	5.0	36.75	Afro-Asiatic	AA.LOWLAND_EAST_CUSHITIC	Afro-Asiatic,Cushitic,East,WesternOmo-Tana	Afro-Asiatic,Cushitic,EastCushitic,LowlandEastCushitic,SouthernLowlandEastCushitic,MainstreamLowlandEastCushitic,Omo-Tana,WesternOmo-Tana	False	False		abo	arv	André Müller
ARBORE_2	ARBORE_2	arbo1245	Arbore	arv	Africa	5.0	36.75	Afro-Asiatic	AA.LOWLAND_EAST_CUSHITIC	Afro-Asiatic,Cushitic,East,WesternOmo-Tana	Afro-Asiatic,Cushitic,EastCushitic,LowlandEastCushitic,SouthernLowlandEastCushitic,MainstreamLowlandEastCushitic,Omo-Tana,WesternOmo-Tana	False	False		abo	arv	André Müller
ARCHI	ARCHI	arch1244	Archi	aqc	Eurasia	42.0	46.83	Nakh-Daghestanian	NDa.LEZGIC	Nakh-Daghestanian,Lezgic,Archi	Nakh-Daghestanian,Daghestanian,Lezgic	False	False		arc	aqc	André Müller
ARCHI_2	ARCHI_2	arch1244	Archi	aqc	Eurasia	42.0	46.83	Nakh-Daghestanian	NDa.LEZGIC	Nakh-Daghestanian,Lezgic,Archi	Nakh-Daghestanian,Daghestanian,Lezgic	False	False		arc	aqc	Søren Wichmann
ARE	ARE	aree1239	Are	mwc	Papunesia	-9.67	150.0	Austronesian	An.OCEANIC	Austronesian,Malayo-Polynesian,Central-EasternMalayo-Polynesian,EasternMalayo-Polynesian,Oceanic,WesternOceanic,PapuanTip,Nuclear,NorthPapuanMainland-D'Entrecasteaux,Are-Taupota,Are	Austronesian,Malayo-Polynesian,Central-EasternMalayo-Polynesian,EasternMalayo-Polynesian,Oceanic,WesternOceaniclinkage,PapuanTiplinkage,NuclearPapuanTiplinkage,NorthPapuanMainland-D'Entrecasteauxlinkage,Are-Taupotalinkage,Arelinkage,Are-Doga	False	False			mwc	Julia Bischoffberger
ARGOBBA	ARGOBBA	argo1244	Argobba	agj	Africa	10.17	40.08	Afro-Asiatic	AA.SEMITIC	Afro-Asiatic,Semitic,South,Ethiopian,South,Transversal,Amharic-Argobba	Afro-Asiatic,Semitic,WestSemitic,Ethiosemitic,SouthEthiopic,TransversalSouthEthiopic,Amharic-Argobba	False	False			agj	Cecil H. Brown and Dmitry Egorov and Søren Wichmann
ARGUNI	ARGUNI	argu1237	Arguni	agf	Papunesia	-2.67	132.6	Austronesian	An.CENTRAL_MALAYO-POLYNESIAN	Austronesian,Malayo-Polynesian,Central-EasternMalayo-Polynesian,NorthBomberai	Austronesian,Malayo-Polynesian,Central-EasternMalayo-Polynesian,EasternMalayo-Polynesian,GreaterSHWNG,SouthHalmahera-WestNewGuinea,Bomberai	False	False			agf	André Müller
ARI	ARI	aari1239	Aari	aiw	Africa	6.0	36.58	South Omotic	AA.SOUTH_OMOTIC	Afro-Asiatic,Omotic,South	South_Omotic,AHK,Aari-Gayil	False	False		aar	aiw	Søren Wichmann
ARIBWATSA	ARIBWATSA	arib1241	Aribwatsa	laz	Papunesia	-6.72	147.0	Austronesian	An.OCEANIC	Austronesian,Malayo-Polynesian,Central-EasternMalayo-Polynesian,EasternMalayo-Polynesian,Oceanic,WesternOceanic,NorthNewGuinea,HuonGulf,Markham,Lower,Busu	Austronesian,Malayo-Polynesian,Central-EasternMalayo-Polynesian,EasternMalayo-Polynesian,Oceanic,WesternOceaniclinkage,NorthNewGuinealinkage,HuonGulf,Markham,LowerMarkham,Busu	True	False	1997	ari	laz	Zarina Molochieva
ARIEPI	ARIEPI	nucl1454	Yawa	yva	Papunesia	-1.75	136.25	Yawa-Saweru	Yaw.YAWA	WestPapuan,Yapen	Yawa-Saweru	False	False		yaw	yva	Viveka Velupillai
ARIGIDI	ARIGIDI	arig1246	Arigidi	aqg	Africa	7.57	5.87	Atlantic-Congo	NC.DEFOID	Niger-Congo,Atlantic-Congo,Volta-Congo,Benue-Congo,Defoid,Akokoid	Atlantic-Congo,Volta-Congo,Benue-Congo,Defoid	False	False			aqg	Viveka Velupillai
ARIKAPU	ARIKAPU	arik1265	Arikapú	ark	South America	-12.42	-62.8	Nuclear-Macro-Je	Jab.JABUTI	Jabutian	Nuclear-Macro-Je,Jabuti	True	False	2020		ark	André Müller
ARIKARA	ARIKARA	arik1262	Arikara	ari	North America	45.5	-100.5	Caddoan	Cad.NORTHERN_CADDOAN	Caddoan,NorthernCaddoan,Kitsai-Proto-Pawnee,Proto-Pawnee	Caddoan,NorthernCaddoan,Pawnee-Kitsai,Pawnee-Arikara	False	False		akr	ari	Cecil H. Brown
ARIKEM	ARIKEM	arik1264	Arikem	ait	South America	-10.9	-62.76	Tupian	Tup.ARIKEM	Tupian,Arikem	Tupian,Arikemic	True	False			ait	Julia Bischoffberger and Matthew S. Dryer
ARIN	ARIN	arin1243	Arin	xrn	Eurasia	57.0	93.0	Yeniseian	Yen.YENISEIAN	Yeniseian,AP	Yeniseian,SouthernYeniseian,Arin-Pumpokol	True	False	1790		xrn	Ann-Katrin Wett
ARINGA	ARINGA	arin1244	Aringa	luc	Africa	3.65	31.2	Central Sudanic	CSu.MORU-MADI	Nilo-Saharan,Satellite-Core,Satellites,CentralSudanic,East,Moru-Madi,Central	Central_Sudanic,Moru-Madi,CentralMoru-Madi	False	False			luc	Matthew S. Dryer
ARINGA_2	ARINGA_2	arin1244	Aringa	luc	Africa	3.5	31.25	Central Sudanic	CSu.MORU-MADI	Nilo-Saharan,Satellite-Core,Satellites,CentralSudanic,East,Moru-Madi,Central	Central_Sudanic,Moru-Madi,CentralMoru-Madi	False	False			luc	Guillaume Segerer and Søren Wichmann
ARMENIAN	ARMENIAN	nucl1235	Eastern Armenian	hye	Eurasia	40.0	45.0	Indo-European	IE.ARMENIAN	Indo-European,Armenian	Indo-European,ClassicalIndo-European,Armenic,Eastern-WesternArmenian	False	False		arm	hye	Søren Wichmann
ARMENIAN_CLASSICAL	ARMENIAN_CLASSICAL	clas1249	Classical-Middle Armenian	xcl	Eurasia	40.0	45.0	Indo-European	IE.ARMENIAN	Indo-European,ClassicalArmenian	Indo-European,ClassicalIndo-European,Armenic	False	True			xcl	Darja Appelganz
ARO	ARO	torr1259	Aro	tei	Papunesia	-3.42	142.58	Nuclear Torricelli	Tor.KOMBIO-ARAPESH	Torricelli,Kombio-Arapesh,Kombio	Nuclear_Torricelli,Kombio-Arapesh-Urat,Kombio-Yambes,Kombioic	False	False			tei	Matthew S. Dryer
AROGBO	AROGBO	izon1238	Izon	ijc	Africa	4.92	5.67	Ijoid	Ijo.IJOID	Niger-Congo,Atlantic-Congo,Ijoid,Ijo,WestIjo	Ijoid,Ijo,WesternIjo	False	False		ijo	ijc	Viveka Velupillai
AROP_LOKEP	AROP_LOKEP	arop1243	Arop-Lokep	apr	Papunesia	-5.33	147.01	Austronesian	An.OCEANIC	Austronesian,Malayo-Polynesian,Central-EasternMalayo-Polynesian,EasternMalayo-Polynesian,Oceanic,WesternOceanic,NorthNewGuinea,Ngero-Vitiaz,Vitiaz,Korap	Austronesian,Malayo-Polynesian,Central-EasternMalayo-Polynesian,EasternMalayo-Polynesian,Oceanic,WesternOceaniclinkage,NorthNewGuinealinkage,Ngero-Vitiazlinkage,Vitiazlinkage,Koraplinkage	False	False		alk	apr	Cecil H. Brown
AROP_SISSANO	AROP_SISSANO	arop1242	Arop-Sissano	aps	Papunesia	-3.07	142.12	Austronesian	An.OCEANIC	Austronesian,Malayo-Polynesian,Central-EasternMalayo-Polynesian,EasternMalayo-Polynesian,Oceanic,WesternOceanic,NorthNewGuinea,Schouten,Siau	Austronesian,Malayo-Polynesian,Central-EasternMalayo-Polynesian,EasternMalayo-Polynesian,Oceanic,WesternOceaniclinkage,NorthNewGuinealinkage,Schoutenlinkage,Siau,Sissano-Tumleo,Sera-Sissano,Sissanoic	False	False			aps	Matthew S. Dryer and Søren Wichmann
AROSI_TAWATANA	AROSI_TAWATANA	aros1241	Arosi	aia	Papunesia	-10.25	161.33	Austronesian	An.OCEANIC	Austronesian,Malayo-Polynesian,Central-EasternMalayo-Polynesian,EasternMalayo-Polynesian,Oceanic,Central-EasternOceanic,SoutheastSolomonic,Malaita-SanCristobal,SanCristobal	Austronesian,Malayo-Polynesian,Central-EasternMalayo-Polynesian,EasternMalayo-Polynesian,Oceanic,SoutheastSolomonic,Longgu-Malaita-Makira,Malaita-Makira,Makira	False	False		aro	aia	Søren Wichmann
ARPITAN	ARPITAN	fran1260	Arpitan	frp	Eurasia	45.77	4.83	Indo-European	IE.ROMANCE	Indo-European,Italic,Romance,Italo-Western,Western,Gallo-Iberian,Gallo-Romance,Gallo-Rhaetian,Oil,Southeastern	Indo-European,ClassicalIndo-European,Italic,Latino-Faliscan,Latinic,ImperialLatin,Romance,Italo-WesternRomance,WesternRomance,ShiftedWesternRomance,NorthwesternShiftedRomance,Gallo-Rhaetian,Oil,Francoprovencalic	False	False			frp	André Müller
ARRARNTA_WESTERN	ARRARNTA_WESTERN	west2441	Western Arrarnta	are	Australia	-24.0	132.5	Pama-Nyungan	PN.CENTRAL_PAMA-NYUNGAN	Australian,Pama-Nyungan,Arandic	Pama-Nyungan,Arandic-Thura-Yura,Arandic,Aranda	False	False		awe	are	Julia Bischoffberger
ARRERNTE_CENTRAL	ARRERNTE_CENTRAL	east2379	Eastern Arrernte	aer	Australia	-24.0	136.0	Pama-Nyungan	PN.CENTRAL_PAMA-NYUNGAN	Australian,Pama-Nyungan,Arandic	Pama-Nyungan,Arandic-Thura-Yura,Arandic,Aranda	False	False		amp	aer	Zarina Molochieva
ARRERNTE_EASTERN	ARRERNTE_EASTERN	east2379	Eastern Arrernte	aer	Australia	-24.0	136.0	Pama-Nyungan	PN.CENTRAL_PAMA-NYUNGAN	Australian,Pama-Nyungan,Arandic	Pama-Nyungan,Arandic-Thura-Yura,Arandic,Aranda	False	False		amp	aer	Zarina Molochieva
ARRERNTE_EASTERN_2	ARRERNTE_EASTERN_2	east2379	Eastern Arrernte	aer	Australia	-24.0	136.0	Pama-Nyungan	PN.CENTRAL_PAMA-NYUNGAN	Australian,Pama-Nyungan,Arandic	Pama-Nyungan,Arandic-Thura-Yura,Arandic,Aranda	False	False		amp	aer	Julia Bischoffberger
ARTA	ARTA	arta1239	Arta	atz	Papunesia	16.33	121.67	Austronesian	An.NORTHERN_LUZON	Austronesian,Malayo-Polynesian,NorthernLuzon,Arta	Austronesian,Malayo-Polynesian,NorthernLuzon	False	False			atz	Julia Bischoffberger
ARUAMU	ARUAMU	arua1260	Aruamu	msy	Papunesia	-4.42	144.92	Lower Sepik-Ramu	RLS.RUBONI	Ramu-LowerSepik,Ramu,Mikarew	Lower_Sepik-Ramu,Ramu,LowerRamu,Ruboni,Mikarewan	False	False		mkr	msy	Julia Bischoffberger
ARUEK	ARUEK	arue1240	Aruek	aur	Papunesia	-3.33	142.75	Nuclear Torricelli	Tor.KOMBIO-ARAPESH	Torricelli,Kombio-Arapesh,Kombio	Nuclear_Torricelli,Kombio-Arapesh-Urat,Kombio-Yambes,UnclassifiedKombio-Yambes	False	False			aur	Matthew S. Dryer
ARU_SUMAMBUM	ARU_SUMAMBUM	amol1235	Mol	alx	Papunesia	-3.42	142.5	Nuclear Torricelli	Tor.EAST_PALEI	Torricelli,Wapei-Palei,Palei	Nuclear_Torricelli,NuclearPalai,Bragat-Aruop-Amol	False	False			alx	Matthew S. Dryer
AS	AS	asss1237	As	asz	Papunesia	-0.75	131.67	Austronesian	An.SOUTH_HALMAHERA-WEST_NEW_GUINEA	Austronesian,Malayo-Polynesian,Central-EasternMalayo-Polynesian,EasternMalayo-Polynesian,SouthHalmahera-WestNewGuinea,WestNewGuinea,CenderawasihBay,RajaAmpat	Austronesian,Malayo-Polynesian,Central-EasternMalayo-Polynesian,EasternMalayo-Polynesian,GreaterSHWNG,SouthHalmahera-WestNewGuinea,RajaAmpat-SouthHalmahera	False	False			asz	André Müller
ASADLI_KHORASANI	ASADLI_KHORASANI	khor1269	Khorasan Turkic	kmz	Eurasia	37.3	57.35	Turkic	Alt.TURKIC	Turkic,Southern,Turkish	Turkic,CommonTurkic,Oghuz,NuclearOghuz,EastOghuz	False	False		tex	kmz	André Müller
ASARO	ASARO	dano1240	Dano	aso	Papunesia	-6.0	145.25	Nuclear Trans New Guinea	TNG.GAHUKU	Trans-NewGuinea,Kainantu-Goroka,Gorokan,Gahuku-Benabena	Nuclear_Trans_New_Guinea,Kainantu-Goroka,Goroka,NuclearGoroka,Gahuku	False	False			aso	Søren Wichmann
ASARO7O	ASARO7O	asar1240	Asaro'o	mtv	Papunesia	-5.68	146.51	Nuclear Trans New Guinea	TNG.FINISTERRE	Trans-NewGuinea,Finisterre-Huon,Finisterre,Warup	Nuclear_Trans_New_Guinea,Finisterre-Huon,Finisterre-Saruwaged,Warup,NuclearWarup,Molet-Asaroo	False	False			mtv	Matthew S. Dryer
ASAS	ASAS	asas1240	Asas	asd	Papunesia	-5.7	145.58	Nuclear Trans New Guinea	TNG.RAI_COAST	Trans-NewGuinea,Madang,RaiCoast,Evapia	Nuclear_Trans_New_Guinea,Madang,RaiCoast,Evapia,Asas-Sinsauru	False	False			asd	Cecil H. Brown
ASHANINKA	ASHANINKA	asha1243	Asháninka	cni	South America	-12.0	-74.0	Arawakan	Arw.PRE-ANDINE_ARAWAKAN	Maipurean,Southern,Campa	Arawakan,SouthernMaipuran,Kampa-Amuesha,Pre-AndineMaipuran,Asha-Ashe-Kak-Matsi-Nan,Asha-Ashe-Kak,Ashe-Asha	False	False		cax	cni	Julia Bischoffberger
ASHENINKA	ASHENINKA	pich1237	Pichis Ashéninka	cpu	South America	-10.33	-74.33	Arawakan	Arw.PRE-ANDINE_ARAWAKAN	Maipurean,Southern,Campa,Asheninga	Arawakan,SouthernMaipuran,Kampa-Amuesha,Pre-AndineMaipuran,Asha-Ashe-Kak-Matsi-Nan,Asha-Ashe-Kak,Ashe-Asha,Ashe-AshaNorte	False	False			cpu	Cecil H. Brown
ASHENINKA_PAJONAL	ASHENINKA_PAJONAL	ashe1273	Ashéninka Pajonal	cjo	South America	-10.67	-74.25	Arawakan	Arw.PRE-ANDINE_ARAWAKAN	Maipurean,Southern,Campa,Asheninga	Arawakan,SouthernMaipuran,Kampa-Amuesha,Pre-AndineMaipuran,Asha-Ashe-Kak-Matsi-Nan,Asha-Ashe-Kak,Ashe-Asha,Asheninka	False	False		cpa	cjo	Julia Bischoffberger
ASHENINKA_PICHIS	ASHENINKA_PICHIS	pich1237	Pichis Ashéninka	cpu	South America	-10.33	-74.33	Arawakan	Arw.PRE-ANDINE_ARAWAKAN	Maipurean,Southern,Campa,Asheninga	Arawakan,SouthernMaipuran,Kampa-Amuesha,Pre-AndineMaipuran,Asha-Ashe-Kak-Matsi-Nan,Asha-Ashe-Kak,Ashe-Asha,Ashe-AshaNorte	False	False			cpu	Julia Bischoffberger
ASHENINKA_UCAYALI_YURUA	ASHENINKA_UCAYALI_YURUA	ucay1237	Ucayali-Yurúa Ashéninka	cpb	South America	-9.75	-73.67	Arawakan	Arw.PRE-ANDINE_ARAWAKAN	Maipurean,Southern,Campa,Asheninga	Arawakan,SouthernMaipuran,Kampa-Amuesha,Pre-AndineMaipuran,Asha-Ashe-Kak-Matsi-Nan,Asha-Ashe-Kak,Ashe-Asha,Ashe-AshaNorte	False	False			cpb
ASHING	ASHING	bori1243	Bori-Karko	adi	Eurasia	28.62	95.04	Sino-Tibetan	ST.TANI	Sino-Tibetan,Tibeto-Burman,CentralTibeto-Burman,Tani	Sino-Tibetan,Macro-Tani,Tani,EasternTani	False	False		boj	adi	André Müller
ASHKUN	ASHKUN	ashk1246	Ashkun	ask	Eurasia	34.84	70.37	Indo-European	IE.NURISTANI	Indo-European,Indo-Iranian,Nuristani	Indo-European,ClassicalIndo-European,Indo-Iranian,Nuristani	False	False			ask	Matthew S. Dryer
ASHRET_PHALURA	ASHRET_PHALURA	phal1254	Palula	phl	Eurasia	35.44	71.75	Indo-European	IE.INDIC	Indo-European,Indo-Iranian,Indo-Aryan,OuterLanguages,Northwestern,Dardic,Shina	Indo-European,ClassicalIndo-European,Indo-Iranian,Indo-Aryan,Indo-AryanNorthwesternzone,Shinaic,WesternShinaic,Dangari	False	False			phl
ASIENARA	ASIENARA	buru1308	Buruwai	asi	Papunesia	-3.5	133.33	Nuclear Trans New Guinea	AK.ASMAT-KAMRAU_BAY	Trans-NewGuinea,Asmat-Kamoro,Sabakor	Nuclear_Trans_New_Guinea,Asmat-Awyu-Ok,Asmat-Kamoro,Sabakor	False	False			asi	Julia Bischoffberger
ASILULU	ASILULU	asil1242	Asilulu	asl	Papunesia	-3.67	128.0	Austronesian	An.CENTRAL_MALAYO-POLYNESIAN	Austronesian,Malayo-Polynesian,Central-EasternMalayo-Polynesian,CentralMaluku,East,Seram,Nunusaku,PiruBay,West,Asilulu	Austronesian,Malayo-Polynesian,Central-EasternMalayo-Polynesian,CentralMalayo-Polynesian,CentralMaluku,EastCentralMaluku,Nunusaku,PiruBay,WestPiruBay	False	False			asl
ASILULU_LIMA_RUMAHSOSAL_NUWETETU	ASILULU_LIMA_RUMAHSOSAL_NUWETETU	asil1242	Asilulu	asl	Papunesia	-3.67	128.0	Austronesian	An.CENTRAL_MALAYO-POLYNESIAN	Austronesian,Malayo-Polynesian,Central-EasternMalayo-Polynesian,CentralMaluku,East,Seram,Nunusaku,PiruBay,West,Asilulu	Austronesian,Malayo-Polynesian,Central-EasternMalayo-Polynesian,CentralMalayo-Polynesian,CentralMaluku,EastCentralMaluku,Nunusaku,PiruBay,WestPiruBay	False	False			asl
ASILULU_LIMA_WARAKA	ASILULU_LIMA_WARAKA	asil1242	Asilulu	asl	Papunesia	-3.67	128.0	Austronesian	An.CENTRAL_MALAYO-POLYNESIAN	Austronesian,Malayo-Polynesian,Central-EasternMalayo-Polynesian,CentralMaluku,East,Seram,Nunusaku,PiruBay,West,Asilulu	Austronesian,Malayo-Polynesian,Central-EasternMalayo-Polynesian,CentralMalayo-Polynesian,CentralMaluku,EastCentralMaluku,Nunusaku,PiruBay,WestPiruBay	False	False			asl
ASMATH_NORTH	ASMATH_NORTH	nort2917	Momogo-Pupis-Irogo	nks	Papunesia	-4.83	138.05	Nuclear Trans New Guinea	AK.ASMAT-KAMRAU_BAY	Trans-NewGuinea,Asmat-Kamoro,Asmat	Nuclear_Trans_New_Guinea,Asmat-Awyu-Ok,Asmat-Kamoro,Asmat	False	False			nks
ASMAT_CENTRAL	ASMAT_CENTRAL	cent2117	Central Asmat	cns	Papunesia	-5.5	138.5	Nuclear Trans New Guinea	AK.ASMAT-KAMRAU_BAY	Trans-NewGuinea,Asmat-Kamoro,Asmat	Nuclear_Trans_New_Guinea,Asmat-Awyu-Ok,Asmat-Kamoro,Asmat,Central-YaosakorAsmat	False	False			cns	Viveka Velupillai
ASMAT_YAOSAKOR	ASMAT_YAOSAKOR	yaos1235	Yaosakor Asmat	asy	Papunesia	-5.58	138.5	Nuclear Trans New Guinea	AK.ASMAT-KAMRAU_BAY	Trans-NewGuinea,Asmat-Kamoro,Asmat	Nuclear_Trans_New_Guinea,Asmat-Awyu-Ok,Asmat-Kamoro,Asmat,Central-YaosakorAsmat	False	False			asy	Julia Bischoffberger
ASOA	ASOA	asoa1238	Asoa	asv	Africa	2.27	26.72	Central Sudanic	CSu.MANGBETU	Nilo-Saharan,Satellite-Core,Satellites,CentralSudanic,East,Mangbetu	Central_Sudanic,Mangbetu-Asua,Mangbetuic	False	False			asv	Julia Bischoffberger
ASSAMESE	ASSAMESE	assa1263	Assamese	asm	Eurasia	26.0	93.0	Indo-European	IE.INDIC	Indo-European,Indo-Iranian,Indo-Aryan,OuterLanguages,Eastern,Bengali-Assamese	Indo-European,ClassicalIndo-European,Indo-Iranian,Indo-Aryan,Indo-AryanEasternzone,Oriya-Gauda-Kamrupa,Gauda-Kamrupa,Kamrupa,EasternKamrupa	False	False		ass	asm	Agustina Carrizo
ASSAN	ASSAN	kott1239	Kott-Assan	xss	Eurasia	55.0	94.0	Yeniseian	Yen.YENISEIAN	Yeniseian,KA	Yeniseian,SouthernYeniseian	True	False	1790		xss	Ann-Katrin Wett
ASSANGORI	ASSANGORI	assa1269	Assangori	sjg	Africa	13.75	21.5	Tamaic	ESu.TAMAN	Nilo-Saharan,Satellite-Core,Core,EasternSudanic,Northern(klanguages),Tama,Tama-Sungor	Tamaic,Tama-Sungor-Miisiirii,Tama-Sungor	False	False		sug	sjg	Julia Bischoffberger
ASSINIBOINE	ASSINIBOINE	assi1247	Assiniboine	asb	North America	50.25	-103.42	Siouan	Sio.MISSISSIPPI_VALLEY_SIOUAN	Siouan-Catawban,Siouan,MississippiValley-OhioValleySiouan,MississippiValleySiouan,Dakota	Siouan,CoreSiouan,MississippiValley,Dakotan	False	False			asb	Matthias Urban
ASTOR_SHINA	ASTOR_SHINA	shin1264	Shina	scl	Eurasia	36.0	74.0	Indo-European	IE.INDIC	Indo-European,Indo-Iranian,Indo-Aryan,OuterLanguages,Northwestern,Dardic,Shina	Indo-European,ClassicalIndo-European,Indo-Iranian,Indo-Aryan,Indo-AryanNorthwesternzone,Shinaic	False	False		sna	scl	Sebastian Sauppe
ASTURIAN	ASTURIAN	astu1245	Asturian-Leonese-Cantabrian	ast	Eurasia	43.25	-6.0	Indo-European	IE.ROMANCE	Indo-European,Italic,Romance,Italo-Western,Western,Gallo-Iberian,Ibero-Romance,WestIberian,Asturo-Leonese	Indo-European,ClassicalIndo-European,Italic,Latino-Faliscan,Latinic,ImperialLatin,Romance,Italo-WesternRomance,WesternRomance,ShiftedWesternRomance,SouthwesternShiftedRomance,WestIbero-Romance,Asturo-Leonese	False	False		ast	ast	Ann-Katrin Wett
ASUMBOA	ASUMBOA	asum1237	Asumboa	aua	Papunesia	-11.33	166.67	Austronesian	An.OCEANIC	Austronesian,Malayo-Polynesian,Central-EasternMalayo-Polynesian,EasternMalayo-Polynesian,Oceanic,Temotu,Utupua-Vanikoro,Utupua	Austronesian,Malayo-Polynesian,Central-EasternMalayo-Polynesian,EasternMalayo-Polynesian,Oceanic,Temotu,Utupua-Vanikoro,Utupua	False	False			aua	André Müller
ASURINI	ASURINI	toca1235	Tocantins Asurini	asu	South America	-3.5	-49.5	Tupian	Tup.MAWETI-GUARANI	Tupian,Tupi-Guarani,Tenetehara,Akwawa	Tupian,Maweti-Guarani,Aweti-Guarani,Tupi-Guarani,Tupi-GuaraniSubgroupIV,Tupi-GuaraniSubgroupIV.A	False	False		asu	asu	Viveka Velupillai
ASURINI_XINGU	ASURINI_XINGU	xing1248	Xingú Asuriní	asn	South America	-4.25	-52.67	Tupian	Tup.MAWETI-GUARANI	Tupian,Tupi-Guarani,Kayabi	Tupian,Maweti-Guarani,Aweti-Guarani,Tupi-Guarani,Tupi-GuaraniSubgroupV	False	False			asn	Viveka Velupillai
ASU_NIGERIA	ASU_NIGERIA	asun1235	Asu (Nigeria)	aum	Africa	10.1	5.42	Atlantic-Congo	NC.NUPOID	Niger-Congo,Atlantic-Congo,Volta-Congo,Benue-Congo,Nupoid,Nupe-Gbagyi,Nupe	Atlantic-Congo,Volta-Congo,Benue-Congo,Ebira-Nupoid,Macro-Nupoid,Nupoid	False	False			aum	Guillaume Segerer and Søren Wichmann
ASU_NIGERIA_2	ASU_NIGERIA_2	asun1235	Asu (Nigeria)	aum	Africa	10.0	5.42	Atlantic-Congo	NC.NUPOID	Niger-Congo,Atlantic-Congo,Volta-Congo,Benue-Congo,Nupoid,Nupe-Gbagyi,Nupe	Atlantic-Congo,Volta-Congo,Benue-Congo,Ebira-Nupoid,Macro-Nupoid,Nupoid	False	False			aum	Matthew S. Dryer
ASU_TANZANIA	ASU_TANZANIA	asut1235	Asu (Tanzania)	asa	Africa	-4.1	37.7	Atlantic-Congo	NC.BANTU	Niger-Congo,Atlantic-Congo,Volta-Congo,Benue-Congo,Bantoid,Southern,NarrowBantu,Central,G,Shambala(G.22)	Atlantic-Congo,Volta-Congo,Benue-Congo,Bantoid,SouthernBantoid,NarrowBantu,EastBantu,NortheastSavannaBantu,NortheastCoastalBantu,Pare-Taveta,Pareic	False	False		pre	asa	Guillaume Segerer and Søren Wichmann
ASU_TANZANIA_2	ASU_TANZANIA_2	asut1235	Asu (Tanzania)	asa	Africa	-4.1	37.7	Atlantic-Congo	NC.BANTU	Niger-Congo,Atlantic-Congo,Volta-Congo,Benue-Congo,Bantoid,Southern,NarrowBantu,Central,G,Shambala(G.22)	Atlantic-Congo,Volta-Congo,Benue-Congo,Bantoid,SouthernBantoid,NarrowBantu,EastBantu,NortheastSavannaBantu,NortheastCoastalBantu,Pare-Taveta,Pareic	False	False		pre	asa	Guillaume Segerer and Søren Wichmann
ATAKAPA	ATAKAPA	atak1252	Atakapa	aqp	North America	30.0	-93.5	Atakapa	Ata.ATAKAPA	Atakapa	Atakapa	True	False		atk	aqp	Cecil H. Brown
ATALLA	ATALLA	ayac1239	Ayacucho Quechua	quy	South America	-12.76	-74.87	Quechuan	Que.QUECHUAN	Quechuan,PeripheralQuechua,Chinchay,SouthernChinchay,SouthernPeruvianQuechua	Quechuan,QuechuaII,QuechuaIIC,AyacuchanQuechua	False	False		qay	quy	Ann-Katrin Wett and Arjan Mossel
ATATLAHUCA_MIXTEC	ATATLAHUCA_MIXTEC	atat1238	Atatláhuca Mixtec	mib	North America	17.0	-97.75	Otomanguean	OM.MIXTEC	Otomanguean,EasternOtomanguean,Amuzgo-Mixtecan,Mixtecan,Mixtec	Otomanguean,EasternOtomanguean,Amuzgo-Mixtecan,Mixtecan,Mixtec-Cuicatec,Mixtec,WesternAltaMixtec	False	False		mxa	mib	Matthew S. Dryer
ATAYAL	ATAYAL	atay1247	Atayal	tay	Papunesia	24.5	121.33	Austronesian	An.ATAYALIC	Austronesian,Atayalic	Austronesian,Atayalic	False	False		ata	tay	Viveka Velupillai
ATCHIN	ATCHIN	urip1239	Uripiv-Wala-Rano-Atchin	upv	Papunesia	-16.0	167.33	Austronesian	An.OCEANIC	Austronesian,Malayo-Polynesian,Central-EasternMalayo-Polynesian,EasternMalayo-Polynesian,Oceanic,Central-EasternOceanic,RemoteOceanic,NorthandCentralVanuatu,NortheastVanuatu-BanksIslands,MalekulaCoastal	Austronesian,Malayo-Polynesian,Central-EasternMalayo-Polynesian,EasternMalayo-Polynesian,Oceanic,NorthandCentralVanuatu,CentralVanuatu,Malakula,EasternMalakulalinkage	False	False		atc	upv	André Müller
ATEMPLE	ATEMPLE	atem1241	Mand	ate	Papunesia	-5.1	144.8	Nuclear Trans New Guinea	TNG.SOGERAM	Trans-NewGuinea,Madang,SouthAdelbert,Sogeram,WestSogeram	Nuclear_Trans_New_Guinea,Madang,Kalamic-SouthAdelbert,SouthAdelbert,Sogeram,Apalic,GreaterWestSogeram,WestSogeram	False	False			ate	Cecil H. Brown
ATHPARE	ATHPARE	athp1241	Athpariya	aph	Eurasia	27.0	87.33	Sino-Tibetan	ST.HIMALAYISH	Sino-Tibetan,Tibeto-Burman,WesternTibeto-Burman,Himalayan,Kiranti,Eastern	Sino-Tibetan,Himalayish,Mahakiranti,Kiranti,EasternKiranti,GreaterYakkha,Athpariyic	False	False		ath	aph	Tessa de Mol-van Valen
ATIKAMEKW	ATIKAMEKW	atik1240	Atikamekw	atj	North America	48.0	-74.0	Algic	Alg.ALGONQUIAN	Algic,Algonquian,Cree-Montagnais	Algic,Algonquian-Blackfoot,Algonquian,Cree-Montagnais-Naskapi	False	False		ati	atj	Pamela Brown
ATITLAN_MIXE	ATITLAN_MIXE	nort2939	North Central Mixe	neq	North America	17.5	-96.0	Mixe-Zoque	MZ.MIXE-ZOQUE	Mixe-Zoquean,Mixean,OaxacaMixean	Mixe-Zoque,Mixe,OaxacaMixe,Lowland-Midland-SouthHighlandMixe,Lowland-MidlandMixe,MidlandMixe	False	False			neq	Søren Wichmann
ATOHWAIM	ATOHWAIM	atoh1238	Atohwaim	aqm	Papunesia	-6.33	138.67	Kayagaric	Kay.KAYAGAR	Trans-NewGuinea,Kayagar	Kayagaric	False	False			aqm	Matthew S. Dryer
ATOHWAIM_2	ATOHWAIM_2	atoh1238	Atohwaim	aqm	Papunesia	-6.33	138.67	Kayagaric	Kay.KAYAGAR	Trans-NewGuinea,Kayagar	Kayagaric	False	False			aqm	Matthew S. Dryer
ATORAI_19TH_CENTURY	ATORAI_19TH_CENTURY	ator1244	Atorada	aox	South America	2.48	-60.29	Arawakan	Arw.NEGRO-RORAIMA	Maipurean,Northern,Maritime,Wapixana	Arawakan,Negro-Roraima,Mapidianic,Wapishanan,Wapishana-Atorai	False	False			aox	Søren Wichmann
ATORAI_20TH_CENTURY	ATORAI_20TH_CENTURY	ator1244	Atorada	aox	South America	2.48	-60.29	Arawakan	Arw.NEGRO-RORAIMA	Maipurean,Northern,Maritime,Wapixana	Arawakan,Negro-Roraima,Mapidianic,Wapishanan,Wapishana-Atorai	False	False			aox	Søren Wichmann
ATSAM	ATSAM	atsa1241	Atsam	cch	Africa	10.0	8.5	Atlantic-Congo	NC.CENTRAL_KAINJI	Niger-Congo,Atlantic-Congo,Volta-Congo,Benue-Congo,Kainji,Eastern,Piti-Atsam	Atlantic-Congo,Volta-Congo,Benue-Congo,Kainji,CentralKainji,Basa-EasternKainji,EasternKainji,Piti-Atsam	False	False			cch	Matthew S. Dryer
ATSAM_2	ATSAM_2	atsa1241	Atsam	cch	Africa	10.0	8.5	Atlantic-Congo	NC.CENTRAL_KAINJI	Niger-Congo,Atlantic-Congo,Volta-Congo,Benue-Congo,Kainji,Eastern,Piti-Atsam	Atlantic-Congo,Volta-Congo,Benue-Congo,Kainji,CentralKainji,Basa-EasternKainji,EasternKainji,Piti-Atsam	False	False			cch	Matthew S. Dryer
ATSUGEWI	ATSUGEWI	atsu1245	Atsugewi	atw	North America	40.75	-121.0	Palaihnihan	Hok.ATSUGEWI	Palaihnihan	Palaihnihan	True	False	2013	ats	atw	Cecil H. Brown
ATTA_PAMPLONA	ATTA_PAMPLONA	pamp1244	Pamplona Atta	att	Papunesia	18.42	121.25	Austronesian	An.NORTHERN_LUZON	Austronesian,Malayo-Polynesian,NorthernLuzon,NorthernCordilleran,CagayanValley,Ibanagic	Austronesian,Malayo-Polynesian,NorthernLuzon,CagayanValley,Ibanagic,Atta	False	False			att	Ann-Katrin Wett
ATTIE	ATTIE	atti1239	Attié	ati	Africa	6.0	-3.75	Atlantic-Congo	NC.ATTIE	Niger-Congo,Atlantic-Congo,Volta-Congo,Kwa,Nyo,Attie	Atlantic-Congo,Volta-Congo,KwaVolta-Congo,Nyo	False	False			ati	Julia Bischoffberger
ATTIE_2	ATTIE_2	atti1239	Attié	ati	Africa	6.02	-3.82	Atlantic-Congo	NC.ATTIE	Niger-Congo,Atlantic-Congo,Volta-Congo,Kwa,Nyo,Attie	Atlantic-Congo,Volta-Congo,KwaVolta-Congo,Nyo	False	False			ati	Guillaume Segerer and Søren Wichmann
ATTOCK	ATTOCK	sout2668	Southern Hindko	hnd	Eurasia	33.88	72.08	Indo-European	IE.INDIC	Indo-European,Indo-Iranian,Indo-Aryan,IntermediateDivisions,Western,Panjabi,WesternPanjabi	Indo-European,ClassicalIndo-European,Indo-Iranian,Indo-Aryan,Indo-AryanNorthwesternzone,Sindhi-Lahnda,Lahnda,Hindko	False	False			hnd	Viveka Velupillai
ATTOCK_CITY_HINDKO	ATTOCK_CITY_HINDKO	sout2668	Southern Hindko	hnd	Eurasia	33.87	72.25	Indo-European	IE.INDIC	Indo-European,Indo-Iranian,Indo-Aryan,IntermediateDivisions,Western,Panjabi,WesternPanjabi	Indo-European,ClassicalIndo-European,Indo-Iranian,Indo-Aryan,Indo-AryanNorthwesternzone,Sindhi-Lahnda,Lahnda,Hindko	False	False			hnd	André Müller and Viveka Velupillai
AU	AU	auuu1241	Au	avt	Papunesia	-3.58	142.08	Nuclear Torricelli	Tor.CENTRAL_WAPEI	Torricelli,Wapei-Palei,Wapei	Nuclear_Torricelli,Au-Olo-Elkei	False	False		au	avt	Matthew S. Dryer
AUA	AUA	imbo1238	Imbongu	imo	Papunesia	-6.17	144.0	Nuclear Trans New Guinea	TNG.CHIMBU-WAHGI	Trans-NewGuinea,Chimbu-Wahgi,Hagen,Kaugel	Nuclear_Trans_New_Guinea,Chimbu-Wahgi,Hagen,Aua-Gawil	False	False			imo	Søren Wichmann
AUCHI	AUCHI	yekh1238	Yekhee	ets	Africa	7.25	6.5	Atlantic-Congo	NC.EDOID	Niger-Congo,Atlantic-Congo,Volta-Congo,Benue-Congo,Edoid,North-Central,Ghotuo-Uneme-Yekhee	Atlantic-Congo,Volta-Congo,Benue-Congo,Akpes-Edoid,Edoid,North-CentralEdoid,Afenmai-Bendel,Uneme-Yekhee	False	False		ets	ets	Søren Wichmann
AUKAN	AUKAN	ndyu1242	Aukan	djk	South America	5.0	-54.5	Indo-European	Oth.CREOLES_AND_PIDGINS	Creole,Englishbased,Atlantic,Suriname,Ndyuka	Indo-European,ClassicalIndo-European,Germanic,NorthwestGermanic,WestGermanic,NorthSeaGermanic,Anglo-Frisian,Anglic,LaterAnglic,Middle-ModernEnglish,Macro-English,GuineaCoastCreoleEnglish,SurinameseCreoleEnglish,EasternMaroons,Ndyuka	False	False		ndy	djk	Cecil H. Brown
AULUA	AULUA	aulu1238	Aulua	aul	Papunesia	-16.33	167.67	Austronesian	An.OCEANIC	Austronesian,Malayo-Polynesian,Central-EasternMalayo-Polynesian,EasternMalayo-Polynesian,Oceanic,Central-EasternOceanic,RemoteOceanic,NorthandCentralVanuatu,NortheastVanuatu-BanksIslands,MalekulaCoastal	Austronesian,Malayo-Polynesian,Central-EasternMalayo-Polynesian,EasternMalayo-Polynesian,Oceanic,NorthandCentralVanuatu,CentralVanuatu,Malakula,EasternMalakulalinkage,Central-SoutheastMalakula	False	False		aul	aul	André Müller
AULU_SAA	AULU_SAA	saaa1240	Sa'a	apb	Papunesia	-9.26	161.45	Austronesian	An.OCEANIC	Austronesian,Malayo-Polynesian,Central-EasternMalayo-Polynesian,EasternMalayo-Polynesian,Oceanic,Central-EasternOceanic,SoutheastSolomonic,Malaita-SanCristobal,Malaita,Southern	Austronesian,Malayo-Polynesian,Central-EasternMalayo-Polynesian,EasternMalayo-Polynesian,Oceanic,SoutheastSolomonic,Longgu-Malaita-Makira,Malaita-Makira	False	False		saa	apb	Sebastian Sauppe
AUNI	AUNI	lowe1407	Lower-Nosop	nsb	Africa	-25.55	20.59	Tuu	Tu.TU	Tuu,Taa	Tuu,Hua	True	False	2015	xoo	nsb	Ann-Katrin Wett
AURAN_KULON_PAZEH	AURAN_KULON_PAZEH			uun		24.15	120.63		An.NORTHWEST_FORMOSAN	Austronesian,NorthwestFormosan	Austronesian,NorthwestFormosan	False	False			uun	Sebastian Sauppe
AUSHI	AUSHI	aush1241	Aushi	auh	Africa	-11.0	29.0	Atlantic-Congo	NC.BANTU	Niger-Congo,Atlantic-Congo,Volta-Congo,Benue-Congo,Bantoid,Southern,NarrowBantu,Central,M,Bemba(M.402)	Atlantic-Congo,Volta-Congo,Benue-Congo,Bantoid,SouthernBantoid,NarrowBantu,EastBantu,Sabi,Malungu-CentralSabi,CentralSabi,Bemba(M.40)	False	False			auh	Ann-Katrin Wett
AUWE	AUWE	auwe1239	Auwe	smf	Papunesia	-3.34	141.25	Border	Bor.BORDER	Border,Waris	Border,Warisic,NuclearWarisic	False	False			smf	Matthew S. Dryer
AUYANA	AUYANA	awiy1238	Awiyaana	auy	Papunesia	-6.5	145.75	Nuclear Trans New Guinea	TNG.GAUWA	Trans-NewGuinea,Kainantu-Goroka,Kainantu,Gadsup-Auyana-Awa	Nuclear_Trans_New_Guinea,Kainantu-Goroka,Kainantu,Gauwa,Auyana	False	False		auy	auy	Cecil H. Brown
AUYE	AUYE	auye1238	Auye	auu	Papunesia	-3.44	136.1	Nuclear Trans New Guinea	TNG.PANIAI_LAKES	Trans-NewGuinea,West,WisselLakes	Nuclear_Trans_New_Guinea,PaniaiLakes,Auye-Dao	False	False			auu	Matthew S. Dryer
AU_2	AU_2	auuu1241	Au	avt	Papunesia	-3.58	142.08	Nuclear Torricelli	Tor.CENTRAL_WAPEI	Torricelli,Wapei-Palei,Wapei	Nuclear_Torricelli,Au-Olo-Elkei	False	False		au	avt	Matthew S. Dryer
AU_3	AU_3	auuu1241	Au	avt	Papunesia	-3.58	142.08	Nuclear Torricelli	Tor.CENTRAL_WAPEI	Torricelli,Wapei-Palei,Wapei	Nuclear_Torricelli,Au-Olo-Elkei	False	False		au	avt	Matthew S. Dryer
AVAR	AVAR	avar1256	Avar	ava	Eurasia	42.5	46.5	Nakh-Daghestanian	NDa.AVAR-ANDIC-TSEZIC	Nakh-Daghestanian,Avar-Andic,Avar	Nakh-Daghestanian,Daghestanian,Avar-Andic-Tsezic	False	False		ava	ava	André Müller
AVAR_2	AVAR_2	avar1256	Avar	ava	Eurasia	42.5	46.5	Nakh-Daghestanian	NDa.AVAR-ANDIC-TSEZIC	Nakh-Daghestanian,Avar-Andic,Avar	Nakh-Daghestanian,Daghestanian,Avar-Andic-Tsezic	False	False		ava	ava	Søren Wichmann
AVAR_ANDALAL	AVAR_ANDALAL	avar1256	Avar	ava	Eurasia	42.39	46.96	Nakh-Daghestanian	NDa.AVAR-ANDIC-TSEZIC	Nakh-Daghestanian,Avar-Andic,Avar	Nakh-Daghestanian,Daghestanian,Avar-Andic-Tsezic	False	False		ava	ava	André Müller
AVAR_ANTSUKH	AVAR_ANTSUKH	avar1256	Avar	ava	Eurasia	42.48	46.31	Nakh-Daghestanian	NDa.AVAR-ANDIC-TSEZIC	Nakh-Daghestanian,Avar-Andic,Avar	Nakh-Daghestanian,Daghestanian,Avar-Andic-Tsezic	False	False		ava	ava	André Müller
AVAR_BATLUKH	AVAR_BATLUKH	avar1256	Avar	ava	Eurasia	42.56	46.35	Nakh-Daghestanian	NDa.AVAR-ANDIC-TSEZIC	Nakh-Daghestanian,Avar-Andic,Avar	Nakh-Daghestanian,Daghestanian,Avar-Andic-Tsezic	False	False		ava	ava	André Müller
AVAR_HID	AVAR_HID	avar1256	Avar	ava	Eurasia	42.33	46.72	Nakh-Daghestanian	NDa.AVAR-ANDIC-TSEZIC	Nakh-Daghestanian,Avar-Andic,Avar	Nakh-Daghestanian,Daghestanian,Avar-Andic-Tsezic	False	False		ava	ava	André Müller
AVAR_KARAKH	AVAR_KARAKH	avar1256	Avar	ava	Eurasia	42.24	46.83	Nakh-Daghestanian	NDa.AVAR-ANDIC-TSEZIC	Nakh-Daghestanian,Avar-Andic,Avar	Nakh-Daghestanian,Daghestanian,Avar-Andic-Tsezic	False	False		ava	ava	André Müller
AVAR_KUSUR	AVAR_KUSUR	avar1256	Avar	ava	Eurasia	42.06	46.86	Nakh-Daghestanian	NDa.AVAR-ANDIC-TSEZIC	Nakh-Daghestanian,Avar-Andic,Avar	Nakh-Daghestanian,Daghestanian,Avar-Andic-Tsezic	False	False		ava	ava	André Müller
AVAR_ZAKATALY	AVAR_ZAKATALY	avar1256	Avar	ava	Eurasia	41.62	46.81	Nakh-Daghestanian	NDa.AVAR-ANDIC-TSEZIC	Nakh-Daghestanian,Avar-Andic,Avar	Nakh-Daghestanian,Daghestanian,Avar-Andic-Tsezic	False	False		ava	ava	André Müller
AVASO_BABATANA	AVASO_BABATANA	baba1268	Babatana	baa	Papunesia	-7.33	157.5	Austronesian	An.OCEANIC	Austronesian,Malayo-Polynesian,Central-EasternMalayo-Polynesian,EasternMalayo-Polynesian,Oceanic,WesternOceanic,MesoMelanesian,NewIreland,SouthNewIreland-NorthwestSolomonic,Choiseul	Austronesian,Malayo-Polynesian,Central-EasternMalayo-Polynesian,EasternMalayo-Polynesian,Oceanic,WesternOceaniclinkage,MesoMelanesianlinkage,NewIreland-NorthwestSolomoniclinkage,StGeorgelinkage,NorthwestSolomonic,Choiseul,EastChoiseul,SoutheastChoiseul	False	False		sis	baa	Sebastian Sauppe
AVAU	AVAU	avau1237	Avau	avb	Papunesia	-6.24	150.43	Austronesian	An.OCEANIC	Austronesian,Malayo-Polynesian,Central-EasternMalayo-Polynesian,EasternMalayo-Polynesian,Oceanic,WesternOceanic,NorthNewGuinea,Ngero-Vitiaz,Vitiaz,SouthwestNewBritain,Arawe-Pasismanua,Arawe,EastArawe	Austronesian,Malayo-Polynesian,Central-EasternMalayo-Polynesian,EasternMalayo-Polynesian,Oceanic,WesternOceaniclinkage,NorthNewGuinealinkage,Ngero-Vitiazlinkage,Vitiazlinkage,SouthwestNewBritainlinkage,Arawe-Pasismanua,Arawe,EastArawe	False	False			avb
AVA_CANOEIRO	AVA_CANOEIRO	avac1239	Avá-Canoeiro	avv	South America	-11.3	-50.0	Tupian	Tup.MAWETI-GUARANI	Tupian,Tupi-Guarani,Tenetehara	Tupian,Maweti-Guarani,Aweti-Guarani,Tupi-Guarani,Tupi-GuaraniSubgroupVIII,Guaja-Kaapor-Ava	False	False			avv
AVBIANWU	AVBIANWU	yekh1238	Yekhee	ets	Africa	7.25	6.5	Atlantic-Congo	NC.EDOID	Niger-Congo,Atlantic-Congo,Volta-Congo,Benue-Congo,Edoid,North-Central,Ghotuo-Uneme-Yekhee	Atlantic-Congo,Volta-Congo,Benue-Congo,Akpes-Edoid,Edoid,North-CentralEdoid,Afenmai-Bendel,Uneme-Yekhee	False	False		ets	ets	Søren Wichmann
AVESTAN	AVESTAN	aves1237	Avestan	ave	Eurasia	34.22	62.11	Indo-European	IE.IRANIAN	Indo-European,Indo-Iranian,Iranian	Indo-European,ClassicalIndo-European,Indo-Iranian,Iranian	False	True			ave	André Müller
AVESTAN_2	AVESTAN_2	aves1237	Avestan	ave	Eurasia	34.22	62.11	Indo-European	IE.IRANIAN	Indo-European,Indo-Iranian,Iranian	Indo-European,ClassicalIndo-European,Indo-Iranian,Iranian	False	True			ave
AVIKAM	AVIKAM	avik1243	Avikam	avi	Africa	5.1	-5.43	Atlantic-Congo	NC.AVIKAM-ALLADIAN	Niger-Congo,Atlantic-Congo,Volta-Congo,Kwa,Nyo,Avikam-Alladian	Atlantic-Congo,Volta-Congo,KwaVolta-Congo,Nyo,Avikam-Alladian	False	False		avk	avi	Julia Bischoffberger
AVIKAM_2	AVIKAM_2	avik1243	Avikam	avi	Africa	5.16	-5.24	Atlantic-Congo	NC.AVIKAM-ALLADIAN	Niger-Congo,Atlantic-Congo,Volta-Congo,Kwa,Nyo,Avikam-Alladian	Atlantic-Congo,Volta-Congo,KwaVolta-Congo,Nyo,Avikam-Alladian	False	False		avk	avi	Guillaume Segerer and Søren Wichmann
AVOKAYA	AVOKAYA	avok1242	Avokaya	avu	Africa	4.86	29.97	Central Sudanic	CSu.MORU-MADI	Nilo-Saharan,Satellite-Core,Satellites,CentralSudanic,East,Moru-Madi,Central	Central_Sudanic,Moru-Madi,CentralMoru-Madi	False	False		avo	avu	Guillaume Segerer and Søren Wichmann
AVOKAYA_2	AVOKAYA_2	avok1242	Avokaya	avu	Africa	4.86	29.97	Central Sudanic	CSu.MORU-MADI	Nilo-Saharan,Satellite-Core,Satellites,CentralSudanic,East,Moru-Madi,Central	Central_Sudanic,Moru-Madi,CentralMoru-Madi	False	False		avo	avu	Guillaume Segerer and Søren Wichmann
AWA	AWA	awap1236	Awa (Papua New Guinea)	awb	Papunesia	-6.67	145.75	Nuclear Trans New Guinea	TNG.GAUWA	Trans-NewGuinea,Kainantu-Goroka,Kainantu,Gadsup-Auyana-Awa	Nuclear_Trans_New_Guinea,Kainantu-Goroka,Kainantu,Gauwa,Awa-Oweina	False	False		awa	awb	Cecil H. Brown
AWABAKAL	AWABAKAL	awab1243	Awabakal	awk	Australia	-32.9	151.29	Pama-Nyungan	PN.SOUTHEASTERN_PAMA-NYUNGAN	Australian,Pama-Nyungan,Worimi	Pama-Nyungan,SoutheasternPama-Nyungan,NewSouthWalesPama-Nyungan,Yuin-Kuri,Kuri,Hunter-Hastings	True	False			awk	Zarina Molochieva
AWADHI	AWADHI	awad1243	Awadhi	awa	Eurasia	27.5	81.5	Indo-European	IE.INDIC	Indo-European,Indo-Iranian,Indo-Aryan,IntermediateDivisions,Eastern,EastCentral	Indo-European,ClassicalIndo-European,Indo-Iranian,Indo-Aryan,Indo-AryanCentralzone,SubcontinentalCentralIndo-Aryan,EasternHindi,Awadhic	False	False		awd	awa	Matthew S. Dryer
AWAK	AWAK	awak1250	Awak	awo	Africa	9.87	11.33	Atlantic-Congo	NC.TULA-LONGUDA	Niger-Congo,Atlantic-Congo,Volta-Congo,North,Adamawa-Ubangi,Adamawa,Waja-Jen,Waja,Awak	Atlantic-Congo,Volta-Congo,NorthVolta-Congo,Gur,CentralGur,Tula-Longuda,Tula-Waja,Tulaic,Tula-Ma-Yebu,Awak-Kamo	False	False			awo	Julia Bischoffberger
AWAKE	AWAKE	arut1244	Arutani	atx	South America	4.0	-63.12	Arutani	Art.ARUTANI	Languageisolate_atx	Awake	True	False	2020		atx	Viveka Velupillai
AWALAI_WA	AWALAI_WA	awac1238	Lavia-Awalai-Damangnuo Awa	vwa	Eurasia	22.64	99.44	Austroasiatic	AuA.PALAUNGIC	Austro-Asiatic,Mon-Khmer,NorthernMon-Khmer,Palaungic,EasternPalaungic,Waic,Wa	Austroasiatic,Khasi-Palaung,Palaungic,EastPalaungic,Waic,Wa-Lawa,NuclearWaic	False	False			vwa	André Müller
AWAR	AWAR	awar1249	Awar	aya	Papunesia	-4.08	144.83	Lower Sepik-Ramu	RLS.LOWER_RAMU	Ramu-LowerSepik,Ramu,Ottilien,Bosmun-Awar	Lower_Sepik-Ramu,Ramu,LowerRamu,Ottilien,Bosngun-Awar	False	False			aya	Julia Bischoffberger
AWARA	AWARA	awar1248	Awara	awx	Papunesia	-6.17	146.75	Nuclear Trans New Guinea	TNG.FINISTERRE	Trans-NewGuinea,Finisterre-Huon,Finisterre,Wantoat	Nuclear_Trans_New_Guinea,Finisterre-Huon,Finisterre-Saruwaged,Wantoatic,Wantoat-Awara	False	False			awx	Cecil H. Brown and Matthew S. Dryer
AWAR_2	AWAR_2	awar1249	Awar	aya	Papunesia	-4.08	144.83	Lower Sepik-Ramu	RLS.LOWER_RAMU	Ramu-LowerSepik,Ramu,Ottilien,Bosmun-Awar	Lower_Sepik-Ramu,Ramu,LowerRamu,Ottilien,Bosngun-Awar	False	False			aya	Matthew S. Dryer and Søren Wichmann
AWAR_3	AWAR_3	awar1249	Awar	aya	Papunesia	-4.08	144.83	Lower Sepik-Ramu	RLS.LOWER_RAMU	Ramu-LowerSepik,Ramu,Ottilien,Bosmun-Awar	Lower_Sepik-Ramu,Ramu,LowerRamu,Ottilien,Bosngun-Awar	False	False			aya	Matthew S. Dryer
AWA_2	AWA_2	awap1236	Awa (Papua New Guinea)	awb	Papunesia	-6.67	145.75	Nuclear Trans New Guinea	TNG.GAUWA	Trans-NewGuinea,Kainantu-Goroka,Kainantu,Gadsup-Auyana-Awa	Nuclear_Trans_New_Guinea,Kainantu-Goroka,Kainantu,Gauwa,Awa-Oweina	False	False		awa	awb	Ann-Katrin Wett
AWA_PIT	AWA_PIT	awac1239	Awa-Cuaiquer	kwi	South America	1.5	-78.25	Barbacoan	Bar.BARBACOAN	Barbacoan,Northern	Barbacoan,UnclassifiedBarbacoan	False	False		awp	kwi	Cecil H. Brown
AWBONO	AWBONO	awbo1238	Awbono	awh	Papunesia	-5.06	139.72	Bayono-Awbono	TNG.BAYONO-AWBONO	Bayono-Awbono	Bayono-Awbono	False	False			awh	Matthew S. Dryer
AWEER	AWEER	awee1242	Aweer	bob	Africa	-1.4	41.23	Afro-Asiatic	AA.LOWLAND_EAST_CUSHITIC	Afro-Asiatic,Cushitic,East,Rendille-Boni	Afro-Asiatic,Cushitic,EastCushitic,LowlandEastCushitic,SouthernLowlandEastCushitic,MainstreamLowlandEastCushitic,Omo-Tana,EasternOmo-Tana,Karre-Boni	False	False			bob	Tessa de Mol-van Valen
AWERA	AWERA	awer1241	Awera	awr	Papunesia	-2.75	136.0	Lakes Plain	LP.FAR_WEST_LAKES_PLAIN	LakesPlain,Awera	Lakes_Plain,FarWestLakesPlain	False	False			awr	Julia Bischoffberger and Matthew S. Dryer
AWETI	AWETI	awet1244	Awetí	awe	South America	-12.87	-53.53	Tupian	Tup.MAWETI-GUARANI	Tupian	Tupian,Maweti-Guarani,Aweti-Guarani	False	False			awe	Viveka Velupillai
AWING	AWING	awin1248	Awing	azo	Africa	5.87	10.28	Atlantic-Congo	NC.WIDE_GRASSFIELDS	Niger-Congo,Atlantic-Congo,Volta-Congo,Benue-Congo,Bantoid,Southern,WideGrassfields,NarrowGrassfields,Mbam-Nkam,Ngemba	Atlantic-Congo,Volta-Congo,Benue-Congo,Bantoid,SouthernBantoid,WideGrassfields,NarrowGrassfields,Mbam-Nkam,SouthernMbam-Nkam,Ngembaic	False	False			azo	Viveka Velupillai
AWJI	AWJI	awyi1241	Awyi	auw	Papunesia	-2.92	140.58	Border	Bor.BORDER	Border,Taikat	Border,Taikat-Awyi	False	False		awy	auw	Ann-Katrin Wett
AWJILAH	AWJILAH	awji1241	Awjilah	auj	Africa	29.0	21.0	Afro-Asiatic	AA.BERBER	Afro-Asiatic,Berber,Eastern,Awjila-Sokna	Afro-Asiatic,Berber	False	False			auj	Zarina Molochieva
AWNGI	AWNGI	awng1244	Awngi	awn	Africa	10.83	36.67	Afro-Asiatic	AA.CENTRAL_CUSHITIC	Afro-Asiatic,Cushitic,Central,Southern	Afro-Asiatic,Cushitic,Agaw	False	False		awn	awn	André Müller
AWNGI_2	AWNGI_2	awng1244	Awngi	awn	Africa	10.83	36.67	Afro-Asiatic	AA.CENTRAL_CUSHITIC	Afro-Asiatic,Cushitic,Central,Southern	Afro-Asiatic,Cushitic,Agaw	False	False		awn	awn	André Müller
AWTUW	AWTUW	awtu1239	Awtuw	kmn	Papunesia	-3.58	142.0	Sepik	Sep.RAM	Sepik,Ram	Sepik,Ram	False	False		awt	kmn	Matthew S. Dryer and Søren Wichmann
AWUN	AWUN	awun1245	Auwon	aww	Papunesia	-3.75	142.0	Sepik	Sep.YELLOW_RIVER	Sepik,YellowRiver	Sepik,YellowRiver	False	False			aww	Matthew S. Dryer
AWYU_ASUE	AWYU_ASUE	asue1235	Asue Awyu	psa	Papunesia	-5.17	139.17	Nuclear Trans New Guinea	TNG.AWJU	Trans-NewGuinea,Ok-Awyu,Awyu-Dumut,Awyu	Nuclear_Trans_New_Guinea,Asmat-Awyu-Ok,Awyu-Ok,GreaterAwyu,Awyu-Dumut,Awyu	False	False		pis	psa	Julia Bischoffberger
AWYU_CENTRAL_BUSIRI	AWYU_CENTRAL_BUSIRI	cent2118	Central Awyu	awu	Papunesia	-6.29	139.69	Nuclear Trans New Guinea	TNG.AWJU	Trans-NewGuinea,Ok-Awyu,Awyu-Dumut,Awyu	Nuclear_Trans_New_Guinea,Asmat-Awyu-Ok,Awyu-Ok,GreaterAwyu,Awyu-Dumut,Awyu,Mappi-DigulAwyu	False	False			awu	Matthew S. Dryer and Søren Wichmann
AWYU_CENTRAL_KETAH	AWYU_CENTRAL_KETAH	cent2118	Central Awyu	awu	Papunesia	-6.29	139.69	Nuclear Trans New Guinea	TNG.AWJU	Trans-NewGuinea,Ok-Awyu,Awyu-Dumut,Awyu	Nuclear_Trans_New_Guinea,Asmat-Awyu-Ok,Awyu-Ok,GreaterAwyu,Awyu-Dumut,Awyu,Mappi-DigulAwyu	False	False			awu	Matthew S. Dryer and Søren Wichmann
AWYU_CENTRAL_NOHON	AWYU_CENTRAL_NOHON	cent2118	Central Awyu	awu	Papunesia	-6.29	139.69	Nuclear Trans New Guinea	TNG.AWJU	Trans-NewGuinea,Ok-Awyu,Awyu-Dumut,Awyu	Nuclear_Trans_New_Guinea,Asmat-Awyu-Ok,Awyu-Ok,GreaterAwyu,Awyu-Dumut,Awyu,Mappi-DigulAwyu	False	False			awu	Matthew S. Dryer and Søren Wichmann
AWYU_CENTRAL_TAIM	AWYU_CENTRAL_TAIM	cent2118	Central Awyu	awu	Papunesia	-6.29	139.69	Nuclear Trans New Guinea	TNG.AWJU	Trans-NewGuinea,Ok-Awyu,Awyu-Dumut,Awyu	Nuclear_Trans_New_Guinea,Asmat-Awyu-Ok,Awyu-Ok,GreaterAwyu,Awyu-Dumut,Awyu,Mappi-DigulAwyu	False	False			awu	Matthew S. Dryer and Søren Wichmann
AXAMB	AXAMB	axam1237	Axamb	ahb	Papunesia	-16.52	167.72	Austronesian	An.OCEANIC	Austronesian,Malayo-Polynesian,Central-EasternMalayo-Polynesian,EasternMalayo-Polynesian,Oceanic,Central-EasternOceanic,RemoteOceanic,NorthandCentralVanuatu,NortheastVanuatu-BanksIslands,MalekulaCoastal	Austronesian,Malayo-Polynesian,Central-EasternMalayo-Polynesian,EasternMalayo-Polynesian,Oceanic,NorthandCentralVanuatu,CentralVanuatu,Malakula,EasternMalakulalinkage,Central-SoutheastMalakula,SoutheasternMalakulalinkage,PortSandwich-Axamb-Avok	False	False			ahb	André Müller
AXAMB_AVOK	AXAMB_AVOK	axam1237	Axamb	ahb	Papunesia	-16.5	167.75	Austronesian	An.OCEANIC	Austronesian,Malayo-Polynesian,Central-EasternMalayo-Polynesian,EasternMalayo-Polynesian,Oceanic,Central-EasternOceanic,RemoteOceanic,NorthandCentralVanuatu,NortheastVanuatu-BanksIslands,MalekulaCoastal	Austronesian,Malayo-Polynesian,Central-EasternMalayo-Polynesian,EasternMalayo-Polynesian,Oceanic,NorthandCentralVanuatu,CentralVanuatu,Malakula,EasternMalakulalinkage,Central-SoutheastMalakula,SoutheasternMalakulalinkage,PortSandwich-Axamb-Avok	False	False			ahb	André Müller
AXAMB_MAXBAXO	AXAMB_MAXBAXO	axam1237	Axamb	ahb	Papunesia	-16.54	167.75	Austronesian	An.OCEANIC	Austronesian,Malayo-Polynesian,Central-EasternMalayo-Polynesian,EasternMalayo-Polynesian,Oceanic,Central-EasternOceanic,RemoteOceanic,NorthandCentralVanuatu,NortheastVanuatu-BanksIslands,MalekulaCoastal	Austronesian,Malayo-Polynesian,Central-EasternMalayo-Polynesian,EasternMalayo-Polynesian,Oceanic,NorthandCentralVanuatu,CentralVanuatu,Malakula,EasternMalakulalinkage,Central-SoutheastMalakula,SoutheasternMalakulalinkage,PortSandwich-Axamb-Avok	False	False			ahb	André Müller
AYAPANECO	AYAPANECO	taba1264	Tabasco Zoque	zoq	North America	18.17	-93.08	Mixe-Zoque	MZ.MIXE-ZOQUE	Mixe-Zoquean,Zoquean,GulfZoquean	Mixe-Zoque,Zoque,GulfZoque	False	False			zoq	Søren Wichmann
AYERE	AYERE	ayer1245	Ayere	aye	Africa	7.5	6.0	Atlantic-Congo	NC.DEFOID	Niger-Congo,Atlantic-Congo,Volta-Congo,Benue-Congo,Defoid,Ayere-Ahan	Atlantic-Congo,Volta-Congo,Benue-Congo,Defoid,Ayere-Ahan	False	False			aye	Viveka Velupillai
AYIWO	AYIWO	ayiw1239	Äiwoo	nfl	Papunesia	-10.33	166.25	Austronesian	An.OCEANIC	Austronesian,Malayo-Polynesian,Central-EasternMalayo-Polynesian,EasternMalayo-Polynesian,Oceanic,Temotu,Reefs-SantaCruz	Austronesian,Malayo-Polynesian,Central-EasternMalayo-Polynesian,EasternMalayo-Polynesian,Oceanic,Temotu,Reefs-SantaCruz	False	False		ayw	nfl	Sebastian Sauppe and Søren Wichmann
AYIZO_GBE	AYIZO_GBE	ayiz1245	Ayizo Gbe	ayb	Africa	6.63	2.21	Atlantic-Congo	NC.GBE	Niger-Congo,Atlantic-Congo,Volta-Congo,Kwa,LeftBank,Gbe,Aja	Atlantic-Congo,Volta-Congo,KwaVolta-Congo,Gbe,EasternGbe,WesternPhla-Phera	False	False			ayb	Tessa de Mol-van Valen
AYNU	AYNU	ainu1251	Ainu (China)	aib	Eurasia	39.5	76.0	Turkic	Alt.TURKIC	Turkic,Eastern	Turkic,CommonTurkic,CentralSiberianTurkic,SouthSiberianTurkic,Yenisei-EastSiberianTurkic,EastSiberianTurkic	False	False		ayn	aib	Matthew S. Dryer
AYOMAN	AYOMAN					10.57	-69.7		Jir.JIRAJARAN	Languageisolate_ji0	Jirajaran	True	False			ji0	Matthew S. Dryer
AYOQUESCO_ZAPOTEC	AYOQUESCO_ZAPOTEC	ayoq1235	Ayoquesco Zapotec	zaf	North America	16.67	-96.83	Otomanguean	OM.ZAPOTECAN	Otomanguean,EasternOtomanguean,Popolocan-Zapotecan,Zapotecan,Zapotec	Otomanguean,EasternOtomanguean,Popoloca-Zapotecan,Zapotecan,Zapotec,CoreZapotec,NarrowCoreZapotec,CentralCoreZapotec	False	False			zaf	André Müller
AYOREO	AYOREO	ayor1240	Ayoreo	ayo	South America	-20.25	-59.25	Zamucoan	Zam.ZAMUCOAN	Zamucoan	Zamucoan,Zamuco-Ayoreo	False	False		ayr	ayo	André Müller
AYOREO_2	AYOREO_2	ayor1240	Ayoreo	ayo	South America	-20.25	-59.25	Zamucoan	Zam.ZAMUCOAN	Zamucoan	Zamucoan,Zamuco-Ayoreo	False	False		ayr	ayo	Søren Wichmann
AYTA_ABELLEN	AYTA_ABELLEN	aben1249	Abenlen Ayta	abp	Papunesia	15.42	120.17	Austronesian	An.CENTRAL_LUZON	Austronesian,Malayo-Polynesian,CentralLuzon,Sambalic	Austronesian,Malayo-Polynesian,CentralLuzon,Sambalic,Abellen-Botolan	False	False			abp	Julia Bischoffberger
AYT_SEGHROUCHEN	AYT_SEGHROUCHEN	cent2194	Central Moroccan Berber	tzm	Africa	33.33	-4.67	Afro-Asiatic	AA.BERBER	Afro-Asiatic,Berber,Northern,Atlas	Afro-Asiatic,Berber,Kabyle-AtlasBerber,AtlasBerber	False	False		bse	tzm	André Müller
AYU	AYU	ayuu1242	Ayu	ayu	Africa	9.28	8.62	Atlantic-Congo	NC.BENUE-CONGO_PLATEAU	Niger-Congo,Atlantic-Congo,Volta-Congo,Benue-Congo,Plateau,Ayu	Atlantic-Congo,Volta-Congo,Benue-Congo,Benue-CongoPlateau,WesternBenue-CongoPlateau,Ninzic	False	False			ayu	Viveka Velupillai
AYUTLA_MIXE	AYUTLA_MIXE	tlah1239	Tlahuitoltepec Mixe	mxp	North America	17.02	-96.07	Mixe-Zoque	MZ.MIXE-ZOQUE	Mixe-Zoquean,Mixean,OaxacaMixean,SouthHighlandMixe	Mixe-Zoque,Mixe,OaxacaMixe,Lowland-Midland-SouthHighlandMixe	False	False		mth	mxp	Ann-Katrin Wett
AZA_IRABU_MIYAKO	AZA_IRABU_MIYAKO	miya1259	Miyako	mvi	Eurasia	24.81	125.19	Japonic	Jap.JAPANESE	Japonic,Ryukyuan,Sakishima	Japonic,Ryukyuan,SouthernRyukyu	False	False			mvi	André Müller
AZERA	AZERA	adze1240	Adzera	adz	Papunesia	-6.3	146.2	Austronesian	An.OCEANIC	Austronesian,Malayo-Polynesian,Central-EasternMalayo-Polynesian,EasternMalayo-Polynesian,Oceanic,WesternOceanic,NorthNewGuinea,HuonGulf,Markham,Upper	Austronesian,Malayo-Polynesian,Central-EasternMalayo-Polynesian,EasternMalayo-Polynesian,Oceanic,WesternOceaniclinkage,NorthNewGuinealinkage,HuonGulf,Markham,UpperMarkham	False	False		adz	adz	Ann-Katrin Wett
AZERBAIJANI	AZERBAIJANI	nort2697	North Azerbaijani	azj	Eurasia	40.5	48.5	Turkic	Alt.TURKIC	Turkic,Southern,Azerbaijani	Turkic,CommonTurkic,Oghuz,NuclearOghuz,CentralOghuz,ModernAzeric	False	False		aze	azj
AZERBAIJANI_NORTH	AZERBAIJANI_NORTH	nort2697	North Azerbaijani	azj	Eurasia	40.5	48.5	Turkic	Alt.TURKIC	Turkic,Southern,Azerbaijani	Turkic,CommonTurkic,Oghuz,NuclearOghuz,CentralOghuz,ModernAzeric	False	False		aze	azj	André Müller
AZERBAIJANI_NORTH_2	AZERBAIJANI_NORTH_2	nort2697	North Azerbaijani	azj	Eurasia	40.5	48.5	Turkic	Alt.TURKIC	Turkic,Southern,Azerbaijani	Turkic,CommonTurkic,Oghuz,NuclearOghuz,CentralOghuz,ModernAzeric	False	False		aze	azj	Søren Wichmann
AZERBAIJANI_SOUTHERN	AZERBAIJANI_SOUTHERN	sout2697	South Azerbaijani	azb	Eurasia	37.5	47.0	Turkic	Alt.TURKIC	Turkic,Southern,Azerbaijani	Turkic,CommonTurkic,Oghuz,NuclearOghuz,CentralOghuz,ModernAzeric	False	False		azi	azb
AZOYU_TLAPANEC	AZOYU_TLAPANEC	azoy1236	Azoyú Me'phaa	tpc	North America	17.08	-99.0	Otomanguean	OM.SUBTIABA-TLAPANEC	Otomanguean,WesternOtomanguean,Tlapanec-Manguean,Tlapanec-Subtiaba,Tlapanec	Otomanguean,WesternOtomanguean,Tlapanec-Manguean,Subtiaba-Tlapanec,Mephaa	False	False			tpc
A_TONG	A_TONG	aton1241	Atong (India)	aot	Eurasia	26.0	93.0	Sino-Tibetan	ST.BRAHMAPUTRAN	Sino-Tibetan,Tibeto-Burman,Sal,Boro-Garo,Koch	Sino-Tibetan,Brahmaputran,Bodo-Garo,Kochic	False	False			aot
B11c_GALWA_1	B11c_GALWA_1	myen1241	Myene	mye	Africa	-1.25	9.5	Atlantic-Congo	NC.BANTU	Niger-Congo,Atlantic-Congo,Volta-Congo,Benue-Congo,Bantoid,Southern,NarrowBantu,Northwest,B,Myene(B.11)	Atlantic-Congo,Volta-Congo,Benue-Congo,Bantoid,SouthernBantoid,NarrowBantu,BantuA-B10-B20-B30,B10-B30	False	False		mpo	mye	Ann-Katrin Wett
B11c_GALWA_2	B11c_GALWA_2	myen1241	Myene	mye	Africa	-1.25	9.5	Atlantic-Congo	NC.BANTU	Niger-Congo,Atlantic-Congo,Volta-Congo,Benue-Congo,Bantoid,Southern,NarrowBantu,Northwest,B,Myene(B.11)	Atlantic-Congo,Volta-Congo,Benue-Congo,Bantoid,SouthernBantoid,NarrowBantu,BantuA-B10-B20-B30,B10-B30	False	False		mpo	mye	Ann-Katrin Wett
B25_KOTA_2	B25_KOTA_2	kota1274	Kota (Gabon)	koq	Africa	0.0	12.5	Atlantic-Congo	NC.BANTU	Niger-Congo,Atlantic-Congo,Volta-Congo,Benue-Congo,Bantoid,Southern,NarrowBantu,Northwest,B,Kele(B.25)	Atlantic-Congo,Volta-Congo,Benue-Congo,Bantoid,SouthernBantoid,NarrowBantu,BantuA-B10-B20-B30,Ndasaic,Kota-Mahongwe	False	False			koq	Ann-Katrin Wett
B312_HIMBA	B312_HIMBA	zemb1238	Zemba	dhm	Africa	-16.5	13.75	Atlantic-Congo	NC.BANTU	Niger-Congo,Atlantic-Congo,Volta-Congo,Benue-Congo,Bantoid,Southern,NarrowBantu,Central,R,Herero(R.311)	Atlantic-Congo,Volta-Congo,Benue-Congo,Bantoid,SouthernBantoid,NarrowBantu,Central-WesternBantu,Njila,SouthernNjila,Kunene,Cimbebasia,Herero(R.30)	False	False			dhm	Ann-Katrin Wett
B414_VARAMA	B414_VARAMA	bara1362	Barama	bbg	Africa	-2.5	10.75	Atlantic-Congo	NC.BANTU	Niger-Congo,Atlantic-Congo,Volta-Congo,Benue-Congo,Bantoid,Southern,NarrowBantu,Northwest,B,Shira-Punu(B.402)	Atlantic-Congo,Volta-Congo,Benue-Congo,Bantoid,SouthernBantoid,NarrowBantu,Central-WesternBantu,West-CoastalBantu,Nzadic,Lweric,Dingic,Loange-Atlantic,KLCExtended,KikongoLanguageCluster,NuclearKLC,Kikongoic,KambakunyicKikongo,KilaadicKikongo,Central-SouthernKikongo,WestKikongo,Vilic,Lumbuic,Ngubi-Sangu-Sira-Punu,Sangu-Sira-Punu,Sangu-Sira,Sira-Barama	False	False			bbg
B41_SHIRA	B41_SHIRA	sira1266	Sira	swj	Africa	-1.75	10.5	Atlantic-Congo	NC.BANTU	Niger-Congo,Atlantic-Congo,Volta-Congo,Benue-Congo,Bantoid,Southern,NarrowBantu,Northwest,B,Shira-Punu(B.41)	Atlantic-Congo,Volta-Congo,Benue-Congo,Bantoid,SouthernBantoid,NarrowBantu,Central-WesternBantu,West-CoastalBantu,Nzadic,Lweric,Dingic,Loange-Atlantic,KLCExtended,KikongoLanguageCluster,NuclearKLC,Kikongoic,KambakunyicKikongo,KilaadicKikongo,Central-SouthernKikongo,WestKikongo,Vilic,Lumbuic,Ngubi-Sangu-Sira-Punu,Sangu-Sira-Punu,Sangu-Sira,Sira-Barama	False	False			swj	Ann-Katrin Wett
B42_SANGU_2	B42_SANGU_2	sang1333	Sangu (Gabon)	snq	Africa	-1.5	11.83	Atlantic-Congo	NC.BANTU	Niger-Congo,Atlantic-Congo,Volta-Congo,Benue-Congo,Bantoid,Southern,NarrowBantu,Northwest,B,Shira-Punu(B.42)	Atlantic-Congo,Volta-Congo,Benue-Congo,Bantoid,SouthernBantoid,NarrowBantu,Central-WesternBantu,West-CoastalBantu,Nzadic,Lweric,Dingic,Loange-Atlantic,KLCExtended,KikongoLanguageCluster,NuclearKLC,Kikongoic,KambakunyicKikongo,KilaadicKikongo,Central-SouthernKikongo,WestKikongo,Vilic,Lumbuic,Ngubi-Sangu-Sira-Punu,Sangu-Sira-Punu,Sangu-Sira	False	False		sgu	snq	Ann-Katrin Wett
B431_VUNGU	B431_VUNGU	punu1239	Punu	puu	Africa	-2.5	11.33	Atlantic-Congo	NC.BANTU	Niger-Congo,Atlantic-Congo,Volta-Congo,Benue-Congo,Bantoid,Southern,NarrowBantu,Northwest,B,Shira-Punu(B.43)	Atlantic-Congo,Volta-Congo,Benue-Congo,Bantoid,SouthernBantoid,NarrowBantu,Central-WesternBantu,West-CoastalBantu,Nzadic,Lweric,Dingic,Loange-Atlantic,KLCExtended,KikongoLanguageCluster,NuclearKLC,Kikongoic,KambakunyicKikongo,KilaadicKikongo,Central-SouthernKikongo,WestKikongo,Vilic,Lumbuic,Ngubi-Sangu-Sira-Punu,Sangu-Sira-Punu,Punu-Vungu	False	False			puu	Ann-Katrin Wett
B44_LUMBU_YI_BANDA	B44_LUMBU_YI_BANDA	lumb1249	Lumbu	lup	Africa	-3.0	10.58	Atlantic-Congo	NC.BANTU	Niger-Congo,Atlantic-Congo,Volta-Congo,Benue-Congo,Bantoid,Southern,NarrowBantu,Northwest,B,Shira-Punu(B.44)	Atlantic-Congo,Volta-Congo,Benue-Congo,Bantoid,SouthernBantoid,NarrowBantu,Central-WesternBantu,West-CoastalBantu,Nzadic,Lweric,Dingic,Loange-Atlantic,KLCExtended,KikongoLanguageCluster,NuclearKLC,Kikongoic,KambakunyicKikongo,KilaadicKikongo,Central-SouthernKikongo,WestKikongo,Vilic,Lumbuic,Lumbu-Bwisi	False	False			lup	Ann-Katrin Wett
B63_NDUUMO_KUYA	B63_NDUUMO_KUYA	ndum1239	Ndumu	nmd	Africa	-1.67	13.58	Atlantic-Congo	NC.BANTU	Niger-Congo,Atlantic-Congo,Volta-Congo,Benue-Congo,Bantoid,Southern,NarrowBantu,Northwest,B,Mbete(B.63)	Atlantic-Congo,Volta-Congo,Benue-Congo,Bantoid,SouthernBantoid,NarrowBantu,Central-WesternBantu,West-CoastalBantu,Nzadic,Lweric,Dingic,Loange-Atlantic,Kwilu-Ngounie,Kasai-Ngounie,MoyenKasai-Ngounie,InteriorKasai-Ngounie,WestKasai-Ngounie,NorthwestKasai-Ngounie,Mbere(B.60)	False	False		ndu	nmd	Ann-Katrin Wett
B70_TEKE_OMVULA	B70_TEKE_OMVULA	teke1274	Teke-Fuumu	ifm	Africa	-3.67	15.33	Atlantic-Congo	NC.BANTU	Niger-Congo,Atlantic-Congo,Volta-Congo,Benue-Congo,Bantoid,Southern,NarrowBantu,Northwest,B,Teke(B.77)	Atlantic-Congo,Volta-Congo,Benue-Congo,Bantoid,SouthernBantoid,NarrowBantu,Central-WesternBantu,West-CoastalBantu,Nzadic,Lweric,Dingic,Loange-Atlantic,Kwilu-Ngounie,Kasai-Ngounie,MoyenKasai-Ngounie,InteriorKasai-Ngounie	False	False		ifm	ifm	Ann-Katrin Wett
B77a_KUKUYA_1	B77a_KUKUYA_1	teke1280	Teke-Kukuya	kkw	Africa	-2.33	14.5	Atlantic-Congo	NC.BANTU	Niger-Congo,Atlantic-Congo,Volta-Congo,Benue-Congo,Bantoid,Southern,NarrowBantu,Northwest,B,Teke(B.77)	Atlantic-Congo,Volta-Congo,Benue-Congo,Bantoid,SouthernBantoid,NarrowBantu,Central-WesternBantu,West-CoastalBantu,Nzadic,Lweric,Dingic,Loange-Atlantic,Kwilu-Ngounie,Kasai-Ngounie,MoyenKasai-Ngounie,InteriorKasai-Ngounie	False	False		tks	kkw	Ann-Katrin Wett
B77a_KUKUYA_2	B77a_KUKUYA_2	teke1280	Teke-Kukuya	kkw	Africa	-2.33	14.5	Atlantic-Congo	NC.BANTU	Niger-Congo,Atlantic-Congo,Volta-Congo,Benue-Congo,Bantoid,Southern,NarrowBantu,Northwest,B,Teke(B.77)	Atlantic-Congo,Volta-Congo,Benue-Congo,Bantoid,SouthernBantoid,NarrowBantu,Central-WesternBantu,West-CoastalBantu,Nzadic,Lweric,Dingic,Loange-Atlantic,Kwilu-Ngounie,Kasai-Ngounie,MoyenKasai-Ngounie,InteriorKasai-Ngounie	False	False		tks	kkw	Ann-Katrin Wett
B78_IWUM_WUUMBU_SUD_TEKE	B78_IWUM_WUUMBU_SUD_TEKE	teke1274	Teke-Fuumu	ifm	Africa	-3.67	15.33	Atlantic-Congo	NC.BANTU	Niger-Congo,Atlantic-Congo,Volta-Congo,Benue-Congo,Bantoid,Southern,NarrowBantu,Northwest,B,Teke(B.77)	Atlantic-Congo,Volta-Congo,Benue-Congo,Bantoid,SouthernBantoid,NarrowBantu,Central-WesternBantu,West-CoastalBantu,Nzadic,Lweric,Dingic,Loange-Atlantic,Kwilu-Ngounie,Kasai-Ngounie,MoyenKasai-Ngounie,InteriorKasai-Ngounie	False	False		ifm	ifm	Ann-Katrin Wett
B85d_TSONG	B85d_TSONG	song1299	Nsong-Mpiin	soo	Africa	-4.67	18.08	Atlantic-Congo	NC.BANTU	Niger-Congo,Atlantic-Congo,Volta-Congo,Benue-Congo,Bantoid,Southern,NarrowBantu,Northwest,B,Tiene-Yanzi(B.85)	Atlantic-Congo,Volta-Congo,Benue-Congo,Bantoid,SouthernBantoid,NarrowBantu,Central-WesternBantu,West-CoastalBantu,Nzadic,Lweric,Dingic,Loange-Atlantic,KLCExtended,Nsong-Mpiin-Ngong	False	False			soo	Ann-Katrin Wett
B86_DZING_BISEY	B86_DZING_BISEY	ding1239	Ding	diz	Africa	-4.33	19.5	Atlantic-Congo	NC.BANTU	Niger-Congo,Atlantic-Congo,Volta-Congo,Benue-Congo,Bantoid,Southern,NarrowBantu,Northwest,B,Tiene-Yanzi(B.86)	Atlantic-Congo,Volta-Congo,Benue-Congo,Bantoid,SouthernBantoid,NarrowBantu,Central-WesternBantu,West-CoastalBantu,Nzadic,Lweric,Dingic	False	False		dng	diz	Ann-Katrin Wett
B871_MPIIN_2	B871_MPIIN_2	mpuo1241	Mbuun	zmp	Africa	-5.17	19.33	Atlantic-Congo	NC.BANTU	Niger-Congo,Atlantic-Congo,Volta-Congo,Benue-Congo,Bantoid,Southern,NarrowBantu,Northwest,B,Tiene-Yanzi(B.84)	Atlantic-Congo,Volta-Congo,Benue-Congo,Bantoid,SouthernBantoid,NarrowBantu,Central-WesternBantu,West-CoastalBantu,Nzadic,Lweric,Dingic,Loange-Atlantic,KLCExtended	False	False			zmp	Ann-Katrin Wett
B87_MBUUN_LABAEMPI	B87_MBUUN_LABAEMPI	mpuo1241	Mbuun	zmp	Africa	-5.17	19.33	Atlantic-Congo	NC.BANTU	Niger-Congo,Atlantic-Congo,Volta-Congo,Benue-Congo,Bantoid,Southern,NarrowBantu,Northwest,B,Tiene-Yanzi(B.84)	Atlantic-Congo,Volta-Congo,Benue-Congo,Bantoid,SouthernBantoid,NarrowBantu,Central-WesternBantu,West-CoastalBantu,Nzadic,Lweric,Dingic,Loange-Atlantic,KLCExtended	False	False			zmp	Ann-Katrin Wett
B87_MBUUN_MWILANBONG	B87_MBUUN_MWILANBONG	mpuo1241	Mbuun	zmp	Africa	-5.17	19.33	Atlantic-Congo	NC.BANTU	Niger-Congo,Atlantic-Congo,Volta-Congo,Benue-Congo,Bantoid,Southern,NarrowBantu,Northwest,B,Tiene-Yanzi(B.84)	Atlantic-Congo,Volta-Congo,Benue-Congo,Bantoid,SouthernBantoid,NarrowBantu,Central-WesternBantu,West-CoastalBantu,Nzadic,Lweric,Dingic,Loange-Atlantic,KLCExtended	False	False			zmp	Ann-Katrin Wett
BAALE	BAALE	kaci1244	Kacipo-Balesi	koe	Africa	6.2	35.2	Surmic	ESu.SOUTH_SURMIC	Nilo-Saharan,Satellite-Core,Core,EasternSudanic,Southern(nlanguages),Surmic,South,Southwest,Kacipo-Balesi	Surmic,SouthSurmic,SouthwestSurmic,Baale-Olam	False	False		blj	koe	Søren Wichmann
BAATONUM	BAATONUM	baat1238	Baatonum	bba	Africa	10.0	2.05	Atlantic-Congo	NC.BAATONUM	Niger-Congo,Atlantic-Congo,Volta-Congo,North,Gur,Bariba	Atlantic-Congo,Volta-Congo,NorthVolta-Congo,Gur,CentralGur,SouthernCentralGur	False	False		brb	bba	Zarina Molochieva
BAATONUM_2	BAATONUM_2	baat1238	Baatonum	bba	Africa	10.0	2.65	Atlantic-Congo	NC.BAATONUM	Niger-Congo,Atlantic-Congo,Volta-Congo,North,Gur,Bariba	Atlantic-Congo,Volta-Congo,NorthVolta-Congo,Gur,CentralGur,SouthernCentralGur	False	False		brb	bba	Guillaume Segerer and Søren Wichmann
BABA	BABA	baba1264	Baba	bbw	Africa	6.12	10.52	Atlantic-Congo	NC.WIDE_GRASSFIELDS	Niger-Congo,Atlantic-Congo,Volta-Congo,Benue-Congo,Bantoid,Southern,WideGrassfields,NarrowGrassfields,Mbam-Nkam,Nun	Atlantic-Congo,Volta-Congo,Benue-Congo,Bantoid,SouthernBantoid,WideGrassfields,NarrowGrassfields,Mbam-Nkam,SouthernMbam-Nkam,Mbam-NkamNun	False	False			bbw	Zarina Molochieva
BABANGO	BABANGO	baba1263	Babango	bbm	Africa	1.79	23.59	Atlantic-Congo	NC.BANTU	Niger-Congo,Atlantic-Congo,Volta-Congo,Benue-Congo,Bantoid,Southern,NarrowBantu,Northwest,C,Ngombe(C.441)	Atlantic-Congo,Volta-Congo,Benue-Congo,Bantoid,SouthernBantoid,NarrowBantu,Central-WesternBantu,NorthZaireRiver,RiversBantu,Ngiri,NgiriRiverainMongala,Motemboic,Bujaic,Budja(C.37)	False	False			bbm	Tessa de Mol-van Valen
BABANKI	BABANKI	baba1266	Babanki	bbk	Africa	6.08	10.32	Atlantic-Congo	NC.WIDE_GRASSFIELDS	Niger-Congo,Atlantic-Congo,Volta-Congo,Benue-Congo,Bantoid,Southern,WideGrassfields,NarrowGrassfields,Ring,Center	Atlantic-Congo,Volta-Congo,Benue-Congo,Bantoid,SouthernBantoid,WideGrassfields,NarrowGrassfields,Ring,Center-WestRing,CenterRing	False	False			bbk	Viveka Velupillai
BABANKI_2	BABANKI_2	baba1266	Babanki	bbk	Africa	6.11	10.31	Atlantic-Congo	NC.WIDE_GRASSFIELDS	Niger-Congo,Atlantic-Congo,Volta-Congo,Benue-Congo,Bantoid,Southern,WideGrassfields,NarrowGrassfields,Ring,Center	Atlantic-Congo,Volta-Congo,Benue-Congo,Bantoid,SouthernBantoid,WideGrassfields,NarrowGrassfields,Ring,Center-WestRing,CenterRing	False	False			bbk	Guillaume Segerer and Søren Wichmann
BABA_2	BABA_2	baba1264	Baba	bbw	Africa	6.14	10.52	Atlantic-Congo	NC.WIDE_GRASSFIELDS	Niger-Congo,Atlantic-Congo,Volta-Congo,Benue-Congo,Bantoid,Southern,WideGrassfields,NarrowGrassfields,Mbam-Nkam,Nun	Atlantic-Congo,Volta-Congo,Benue-Congo,Bantoid,SouthernBantoid,WideGrassfields,NarrowGrassfields,Mbam-Nkam,SouthernMbam-Nkam,Mbam-NkamNun	False	False			bbw	Guillaume Segerer and Søren Wichmann
BABILI	BABILI	bera1261	Berakou	bxv	Africa	12.83	16.73	Central Sudanic	CSu.BONGO-BAGIRMI	Nilo-Saharan,Satellite-Core,Satellites,CentralSudanic,West,Bongo-Bagirmi,Sara-Bagirmi,Bagirmi	Central_Sudanic,Sara-Bongo-Bagirmi,SBBOccidental,NuclearSBBOccidental,Saraic,Bagirmic,Morom-Jaya-Naba,Naba-Berakou	True	False			bxv	Matthew S. Dryer
BABOLE_DZEKE	BABOLE_DZEKE	dibo1245	Dibole	bvx	Africa	1.08	17.25	Atlantic-Congo	NC.BANTU	Niger-Congo,Atlantic-Congo,Volta-Congo,Benue-Congo,Bantoid,Southern,NarrowBantu,Northwest,C,Ngondi(C.101)	Atlantic-Congo,Volta-Congo,Benue-Congo,Bantoid,SouthernBantoid,NarrowBantu,Central-WesternBantu,NorthZaireRiver,RiversBantu,Likouala-Sangha	False	False		bbl	bvx	Ann-Katrin Wett
BABOLE_IMPFONDO	BABOLE_IMPFONDO	dibo1245	Dibole	bvx	Africa	1.08	17.25	Atlantic-Congo	NC.BANTU	Niger-Congo,Atlantic-Congo,Volta-Congo,Benue-Congo,Bantoid,Southern,NarrowBantu,Northwest,C,Ngondi(C.101)	Atlantic-Congo,Volta-Congo,Benue-Congo,Bantoid,SouthernBantoid,NarrowBantu,Central-WesternBantu,NorthZaireRiver,RiversBantu,Likouala-Sangha	False	False		bbl	bvx	Ann-Katrin Wett
BABONG	BABONG	baka1273	Bakaka	bqz	Africa	5.3	9.5	Atlantic-Congo	NC.BANTU	Niger-Congo,Atlantic-Congo,Volta-Congo,Benue-Congo,Bantoid,Southern,NarrowBantu,Northwest,A,Lundu-Balong(A.15C)	Atlantic-Congo,Volta-Congo,Benue-Congo,Bantoid,SouthernBantoid,NarrowBantu,BantuA-B10-B20-B30,Lundu-Balong(A.10),GreaterManenguba,Bafaw-Balong-Manenguba,Manenguba,CentralManenguba	False	False			bqz	Søren Wichmann
BABUNGO	BABUNGO	veng1238	Vengo	bav	Africa	6.12	10.42	Atlantic-Congo	NC.WIDE_GRASSFIELDS	Niger-Congo,Atlantic-Congo,Volta-Congo,Benue-Congo,Bantoid,Southern,WideGrassfields,NarrowGrassfields,Ring,South	Atlantic-Congo,Volta-Congo,Benue-Congo,Bantoid,SouthernBantoid,WideGrassfields,NarrowGrassfields,Ring,SouthRing,Babungoic	False	False		bab	bav	Viveka Velupillai
BABUYAN	BABUYAN	ibat1238	Ibatan	ivb	Papunesia	19.5	121.9	Austronesian	An.BATANIC	Austronesian,Malayo-Polynesian,Bashiic,Ivatan	Austronesian,Malayo-Polynesian,Batanic	False	False			ivb	André Müller
BACAMA	BACAMA	baca1246	Bacama	bcy	Africa	9.4	11.65	Afro-Asiatic	AA.BIU-MANDARA	Afro-Asiatic,Chadic,Biu-Mandara,A,A.8	Afro-Asiatic,Chadic,Biu-Mandara,SouthBiu-Mandara,Bataic	False	False			bcy	André Müller
BACAMA_MULYEN	BACAMA_MULYEN	baca1246	Bacama	bcy	Africa	9.5	12.0	Afro-Asiatic	AA.BIU-MANDARA	Afro-Asiatic,Chadic,Biu-Mandara,A,A.8	Afro-Asiatic,Chadic,Biu-Mandara,SouthBiu-Mandara,Bataic	False	False			bcy	André Müller
BACANESE_MALAY	BACANESE_MALAY	baca1243	Bacanese Malay	btj	Papunesia	-0.58	127.42	Austronesian	An.MALAYO-SUMBAWAN	Austronesian,Malayo-Polynesian,Malayo-Chamic,Malayic,Malay	Austronesian,Malayo-Polynesian,Malayo-Sumbawan,NorthandEastMalayo-Sumbawan,Malayic,NuclearMalayic,EastBorneoMalay,Banjar-Berau-BruneiMalay,Berau-BruneiMalay,BruneicMalay,Brunei-BacanMalay	False	False			btj	Matthew S. Dryer
BADA	BADA	bada1258	Bada (Nigeria)	bau	Africa	9.6	9.94	Atlantic-Congo	NC.BANTU	Niger-Congo,Atlantic-Congo,Volta-Congo,Benue-Congo,Bantoid,Southern,Jarawan,Nigerian	Atlantic-Congo,Volta-Congo,Benue-Congo,Bantoid,SouthernBantoid,NarrowBantu,Mbam-Bubi-Jarawan,Jarawan,NigerianJarawan,Jarawaic	False	False			bau	Viveka Velupillai
BADAGA	BADAGA	bada1257	Badaga	bfq	Eurasia	11.67	76.75	Dravidian	Dra.DRAVIDIAN	Dravidian,Southern,Tamil-Kannada,Kannada	Dravidian,SouthDravidian,SouthDravidianI,Tamil-Kannada,Badaga-Kannada	False	False		bdg	bfq	André Müller
BADA_INDONESIA	BADA_INDONESIA	bada1261	Bada (Indonesia)	bhz	Papunesia	-1.67	120.33	Austronesian	An.CELEBIC	Austronesian,Malayo-Polynesian,Celebic,Kaili-Pamona,Southern,Badaic	Austronesian,Malayo-Polynesian,SouthSulawesi,Rampi-Seko-Badaic,Badaic	False	False			bhz	Evgenia Korovina
BADE	BADE	bade1248	Bade	bde	Africa	12.83	10.5	Afro-Asiatic	AA.WEST_CHADIC	Afro-Asiatic,Chadic,West,B,B.1,BadeProper	Afro-Asiatic,Chadic,WestChadic,WestChadicB,WestChadicB.1,Ngizim-SouthwesternBade,Shira-SouthwesternBade	False	False		bad	bde
BADE_2	BADE_2	bade1248	Bade	bde	Africa	12.8	10.63	Afro-Asiatic	AA.WEST_CHADIC	Afro-Asiatic,Chadic,West,B,B.1,BadeProper	Afro-Asiatic,Chadic,WestChadic,WestChadicB,WestChadicB.1,Ngizim-SouthwesternBade,Shira-SouthwesternBade	False	False		bad	bde	Guillaume Segerer and Søren Wichmann
BADE_3	BADE_3	bade1248	Bade	bde	Africa	12.8	10.63	Afro-Asiatic	AA.WEST_CHADIC	Afro-Asiatic,Chadic,West,B,B.1,BadeProper	Afro-Asiatic,Chadic,WestChadic,WestChadicB,WestChadicB.1,Ngizim-SouthwesternBade,Shira-SouthwesternBade	False	False		bad	bde	Guillaume Segerer and Søren Wichmann
BADGA	BADGA	bada1257	Badaga	bfq	Eurasia	11.67	76.75	Dravidian	Dra.DRAVIDIAN	Dravidian,Southern,Tamil-Kannada,Kannada	Dravidian,SouthDravidian,SouthDravidianI,Tamil-Kannada,Badaga-Kannada	False	False		bdg	bfq	Søren Wichmann
BADIMAYA	BADIMAYA	badi1246	Badimaya	bia	Australia	-27.67	118.0	Pama-Nyungan	PN.WESTERN_PAMA-NYUNGAN	Australian,Pama-Nyungan,South-West,Wadjari	Pama-Nyungan,South-WestPama-Nyungan,Kartu-Nhanda,Kartu	False	False		bdm	bia	Julia Bischoffberger
BADJIRRI	BADJIRRI	badj1244	Badjirri	jbi	Australia	-27.33	143.0	Pama-Nyungan	PN.CENTRAL_PAMA-NYUNGAN	Australian,Pama-Nyungan,Karnic,Ngura	Pama-Nyungan,Karnic,Badjiri-EasternKarnic	True	False	2005	wan	jbi
BAETORA	BAETORA	baet1237	Baetora	btr	Papunesia	-15.37	168.17	Austronesian	An.OCEANIC	Austronesian,Malayo-Polynesian,Central-EasternMalayo-Polynesian,EasternMalayo-Polynesian,Oceanic,Central-EasternOceanic,RemoteOceanic,NorthandCentralVanuatu,NortheastVanuatu-BanksIslands,EastVanuatu	Austronesian,Malayo-Polynesian,Central-EasternMalayo-Polynesian,EasternMalayo-Polynesian,Oceanic,NorthandCentralVanuatu,NorthernVanuatu,Maewo	False	False			btr	André Müller
BAETORA_NAROVOROVO	BAETORA_NAROVOROVO	baet1237	Baetora	btr	Papunesia	-15.32	168.12	Austronesian	An.OCEANIC	Austronesian,Malayo-Polynesian,Central-EasternMalayo-Polynesian,EasternMalayo-Polynesian,Oceanic,Central-EasternOceanic,RemoteOceanic,NorthandCentralVanuatu,NortheastVanuatu-BanksIslands,EastVanuatu	Austronesian,Malayo-Polynesian,Central-EasternMalayo-Polynesian,EasternMalayo-Polynesian,Oceanic,NorthandCentralVanuatu,NorthernVanuatu,Maewo	False	False			btr	André Müller
BAETORA_NASAWA	BAETORA_NASAWA	baet1237	Baetora	btr	Papunesia	-15.28	168.14	Austronesian	An.OCEANIC	Austronesian,Malayo-Polynesian,Central-EasternMalayo-Polynesian,EasternMalayo-Polynesian,Oceanic,Central-EasternOceanic,RemoteOceanic,NorthandCentralVanuatu,NortheastVanuatu-BanksIslands,EastVanuatu	Austronesian,Malayo-Polynesian,Central-EasternMalayo-Polynesian,EasternMalayo-Polynesian,Oceanic,NorthandCentralVanuatu,NorthernVanuatu,Maewo	False	False			btr	André Müller
BAETORA_NAVENEVENE	BAETORA_NAVENEVENE	baet1237	Baetora	btr	Papunesia	-15.22	168.13	Austronesian	An.OCEANIC	Austronesian,Malayo-Polynesian,Central-EasternMalayo-Polynesian,EasternMalayo-Polynesian,Oceanic,Central-EasternOceanic,RemoteOceanic,NorthandCentralVanuatu,NortheastVanuatu-BanksIslands,EastVanuatu	Austronesian,Malayo-Polynesian,Central-EasternMalayo-Polynesian,EasternMalayo-Polynesian,Oceanic,NorthandCentralVanuatu,NorthernVanuatu,Maewo	False	False			btr	André Müller
BAETORA_TAM	BAETORA_TAM	baet1237	Baetora	btr	Papunesia	-15.19	168.16	Austronesian	An.OCEANIC	Austronesian,Malayo-Polynesian,Central-EasternMalayo-Polynesian,EasternMalayo-Polynesian,Oceanic,Central-EasternOceanic,RemoteOceanic,NorthandCentralVanuatu,NortheastVanuatu-BanksIslands,EastVanuatu	Austronesian,Malayo-Polynesian,Central-EasternMalayo-Polynesian,EasternMalayo-Polynesian,Oceanic,NorthandCentralVanuatu,NorthernVanuatu,Maewo	False	False			btr	André Müller
BAFANJI	BAFANJI	bafa1249	Bafanji	bfj	Africa	5.85	10.45	Atlantic-Congo	NC.WIDE_GRASSFIELDS	Niger-Congo,Atlantic-Congo,Volta-Congo,Benue-Congo,Bantoid,Southern,WideGrassfields,NarrowGrassfields,Mbam-Nkam,Nun	Atlantic-Congo,Volta-Congo,Benue-Congo,Bantoid,SouthernBantoid,WideGrassfields,NarrowGrassfields,Mbam-Nkam,SouthernMbam-Nkam,Mbam-NkamNun	False	False			bfj	Tessa de Mol-van Valen
BAFAW	BAFAW	bafa1247	Bafaw-Balong	bwt	Africa	4.7	9.47	Atlantic-Congo	NC.BANTU	Niger-Congo,Atlantic-Congo,Volta-Congo,Benue-Congo,Bantoid,Southern,NarrowBantu,Northwest,A,Lundu-Balong(A.13)	Atlantic-Congo,Volta-Congo,Benue-Congo,Bantoid,SouthernBantoid,NarrowBantu,BantuA-B10-B20-B30,Lundu-Balong(A.10),GreaterManenguba,Bafaw-Balong-Manenguba,Bafawic-Bakweric,Bafawic	False	False			bwt	Søren Wichmann
BAFAW_BALONG	BAFAW_BALONG	bafa1247	Bafaw-Balong	bwt	Africa	4.55	9.6	Atlantic-Congo	NC.BANTU	Niger-Congo,Atlantic-Congo,Volta-Congo,Benue-Congo,Bantoid,Southern,NarrowBantu,Northwest,A,Lundu-Balong(A.13)	Atlantic-Congo,Volta-Congo,Benue-Congo,Bantoid,SouthernBantoid,NarrowBantu,BantuA-B10-B20-B30,Lundu-Balong(A.10),GreaterManenguba,Bafaw-Balong-Manenguba,Bafawic-Bakweric,Bafawic	False	False			bwt	Guillaume Segerer and Søren Wichmann
BAFFA_PASHTO	BAFFA_PASHTO	nort2646	Northern Pashto	pbu	Eurasia	34.5	73.26	Indo-European	IE.IRANIAN	Indo-European,Indo-Iranian,Iranian,Eastern,Southeastern,Pashto	Indo-European,ClassicalIndo-European,Indo-Iranian,Iranian,Pashto,NuclearPashto	False	False			pbu	André Müller
BAFIA	BAFIA	bafi1243	Bafia	ksf	Africa	4.73	11.13	Atlantic-Congo	NC.BANTU	Niger-Congo,Atlantic-Congo,Volta-Congo,Benue-Congo,Bantoid,Southern,NarrowBantu,Northwest,A,Bafia(A.53)	Atlantic-Congo,Volta-Congo,Benue-Congo,Bantoid,SouthernBantoid,NarrowBantu,BantuA-B10-B20-B30,Bafia(A.50),NuclearBafia(A.50),Lefa-Bafia	False	False		bfi	ksf	Søren Wichmann and Viveka Velupillai
BAFIA_ROPE	BAFIA_ROPE	bafi1243	Bafia	ksf	Africa	5.0	11.17	Atlantic-Congo	NC.BANTU	Niger-Congo,Atlantic-Congo,Volta-Congo,Benue-Congo,Bantoid,Southern,NarrowBantu,Northwest,A,Bafia(A.53)	Atlantic-Congo,Volta-Congo,Benue-Congo,Bantoid,SouthernBantoid,NarrowBantu,BantuA-B10-B20-B30,Bafia(A.50),NuclearBafia(A.50),Lefa-Bafia	False	False		bfi	ksf	Ann-Katrin Wett
BAFUT	BAFUT	bafu1246	Bafut	bfd	Africa	6.25	9.92	Atlantic-Congo	NC.WIDE_GRASSFIELDS	Niger-Congo,Atlantic-Congo,Volta-Congo,Benue-Congo,Bantoid,Southern,WideGrassfields,NarrowGrassfields,Mbam-Nkam,Ngemba	Atlantic-Congo,Volta-Congo,Benue-Congo,Bantoid,SouthernBantoid,WideGrassfields,NarrowGrassfields,Mbam-Nkam,SouthernMbam-Nkam,Ngembaic,Mankonic	False	False		baf	bfd	Viveka Velupillai
BAGA_FORE	BAGA_FORE	mbul1258	Mbulungish	mbv	Africa	10.78	-14.66	Atlantic-Congo	NC.NALUIC	Niger-Congo,Atlantic-Congo,Atlantic,Northern,Mbulungish-Nalu	Atlantic-Congo,North-CentralAtlantic,Naluic	False	False			mbv	Guillaume Segerer and Søren Wichmann
BAGA_FORE_2	BAGA_FORE_2	mbul1258	Mbulungish	mbv	Africa	10.78	-14.66	Atlantic-Congo	NC.NALUIC	Niger-Congo,Atlantic-Congo,Atlantic,Northern,Mbulungish-Nalu	Atlantic-Congo,North-CentralAtlantic,Naluic	False	False			mbv	Guillaume Segerer and Søren Wichmann
BAGA_FORE_3	BAGA_FORE_3	mbul1258	Mbulungish	mbv	Africa	10.78	-14.66	Atlantic-Congo	NC.NALUIC	Niger-Congo,Atlantic-Congo,Atlantic,Northern,Mbulungish-Nalu	Atlantic-Congo,North-CentralAtlantic,Naluic	False	False			mbv	Guillaume Segerer and Søren Wichmann
BAGA_KOBA	BAGA_KOBA	baga1273	Baga Koga	bgo	Africa	9.93	-13.88	Atlantic-Congo	NC.NORTHERN_MEL	Niger-Congo,Atlantic-Congo,Atlantic,Southern,Mel,Temne,Baga	Atlantic-Congo,Mel,NorthernMel	False	False			bgo	Guillaume Segerer and Søren Wichmann
BAGA_KOBA_2	BAGA_KOBA_2	baga1273	Baga Koga	bgo	Africa	9.93	-13.88	Atlantic-Congo	NC.NORTHERN_MEL	Niger-Congo,Atlantic-Congo,Atlantic,Southern,Mel,Temne,Baga	Atlantic-Congo,Mel,NorthernMel	False	False			bgo	Guillaume Segerer and Søren Wichmann
BAGA_KOBA_3	BAGA_KOBA_3	baga1273	Baga Koga	bgo	Africa	9.93	-13.88	Atlantic-Congo	NC.NORTHERN_MEL	Niger-Congo,Atlantic-Congo,Atlantic,Southern,Mel,Temne,Baga	Atlantic-Congo,Mel,NorthernMel	False	False			bgo	Guillaume Segerer and Søren Wichmann
BAGA_MADURI	BAGA_MADURI	baga1270	Baga Manduri	bmd	Africa	10.83	-14.55	Atlantic-Congo	NC.NORTHERN_MEL	Niger-Congo,Atlantic-Congo,Atlantic,Southern,Mel,Temne,Baga	Atlantic-Congo,Mel,NorthernMel	False	False			bmd	Søren Wichmann and Viveka Velupillai
BAGA_MBOTENI	BAGA_MBOTENI	baga1275	Pukur	bcg	Africa	12.27	-12.07	Atlantic-Congo	NC.NALUIC	Niger-Congo,Atlantic-Congo,Atlantic,Southern,Mel,Temne,Baga	Atlantic-Congo,North-CentralAtlantic,Naluic	False	False			bcg	Julia Bischoffberger
BAGA_MBOTENI_2	BAGA_MBOTENI_2	baga1275	Pukur	bcg	Africa	12.27	-12.07	Atlantic-Congo	NC.NALUIC	Niger-Congo,Atlantic-Congo,Atlantic,Southern,Mel,Temne,Baga	Atlantic-Congo,North-CentralAtlantic,Naluic	False	False			bcg	Guillaume Segerer and Søren Wichmann
BAGA_MBOTENI_3	BAGA_MBOTENI_3	baga1275	Pukur	bcg	Africa	12.27	-12.07	Atlantic-Congo	NC.NALUIC	Niger-Congo,Atlantic-Congo,Atlantic,Southern,Mel,Temne,Baga	Atlantic-Congo,North-CentralAtlantic,Naluic	False	False			bcg	Guillaume Segerer and Søren Wichmann
BAGA_SITEMU	BAGA_SITEMU	baga1272	Baga Sitemu	bsp	Africa	10.5	-14.5	Atlantic-Congo	NC.NORTHERN_MEL	Niger-Congo,Atlantic-Congo,Atlantic,Southern,Mel,Temne,Baga	Atlantic-Congo,Mel,NorthernMel	False	False		bgs	bsp
BAGA_SITEMU_2	BAGA_SITEMU_2	baga1272	Baga Sitemu	bsp	Africa	10.51	-14.5	Atlantic-Congo	NC.NORTHERN_MEL	Niger-Congo,Atlantic-Congo,Atlantic,Southern,Mel,Temne,Baga	Atlantic-Congo,Mel,NorthernMel	False	False		bgs	bsp	Guillaume Segerer and Søren Wichmann
BAGA_SITEMU_3	BAGA_SITEMU_3	baga1272	Baga Sitemu	bsp	Africa	10.51	-14.5	Atlantic-Congo	NC.NORTHERN_MEL	Niger-Congo,Atlantic-Congo,Atlantic,Southern,Mel,Temne,Baga	Atlantic-Congo,Mel,NorthernMel	False	False		bgs	bsp	Guillaume Segerer and Søren Wichmann
BAGA_SITEMU_4	BAGA_SITEMU_4	baga1272	Baga Sitemu	bsp	Africa	10.51	-14.5	Atlantic-Congo	NC.NORTHERN_MEL	Niger-Congo,Atlantic-Congo,Atlantic,Southern,Mel,Temne,Baga	Atlantic-Congo,Mel,NorthernMel	False	False		bgs	bsp	Guillaume Segerer and Søren Wichmann
BAGA_SITEMU_5	BAGA_SITEMU_5	baga1272	Baga Sitemu	bsp	Africa	10.51	-14.5	Atlantic-Congo	NC.NORTHERN_MEL	Niger-Congo,Atlantic-Congo,Atlantic,Southern,Mel,Temne,Baga	Atlantic-Congo,Mel,NorthernMel	False	False		bgs	bsp	Guillaume Segerer and Søren Wichmann
BAGHELI	BAGHELI	bagh1251	Bagheli	bfy	Eurasia	24.68	87.5	Indo-European	IE.INDIC	Indo-European,Indo-Iranian,Indo-Aryan,IntermediateDivisions,Eastern,EastCentral	Indo-European,ClassicalIndo-European,Indo-Iranian,Indo-Aryan,Indo-AryanCentralzone,SubcontinentalCentralIndo-Aryan,EasternHindi,Awadhic	False	False			bfy	Tessa de Mol-van Valen
BAGIRMI	BAGIRMI	bagi1246	Bagirmi	bmi	Africa	11.67	16.0	Central Sudanic	CSu.BONGO-BAGIRMI	Nilo-Saharan,Satellite-Core,Satellites,CentralSudanic,West,Bongo-Bagirmi,Sara-Bagirmi,Bagirmi	Central_Sudanic,Sara-Bongo-Bagirmi,SBBOccidental,NuclearSBBOccidental,Saraic,Bagirmic	False	False		bag	bmi	Viveka Velupillai
BAGIRMI_2	BAGIRMI_2	bagi1246	Bagirmi	bmi	Africa	11.0	16.2	Central Sudanic	CSu.BONGO-BAGIRMI	Nilo-Saharan,Satellite-Core,Satellites,CentralSudanic,West,Bongo-Bagirmi,Sara-Bagirmi,Bagirmi	Central_Sudanic,Sara-Bongo-Bagirmi,SBBOccidental,NuclearSBBOccidental,Saraic,Bagirmic	False	False		bag	bmi	Guillaume Segerer and Søren Wichmann
BAGIRMI_FULFULDE	BAGIRMI_FULFULDE	bagi1244	Bagirmi Fulfulde	fui	Africa	8.82	18.35	Atlantic-Congo	NC.PEUL-SERER	Niger-Congo,Atlantic-Congo,Atlantic,Northern,Senegambian,Fula-Wolof,Fula,Eastern	Atlantic-Congo,North-CentralAtlantic,Fula-Sereer,Fula,EasternFula,Adamawa-BagirmiFulfulde	False	False			fui	Tessa de Mol-van Valen
BAGO_KUSUNTU	BAGO_KUSUNTU	bago1245	Bago-Kusuntu	bqg	Africa	8.53	1.41	Atlantic-Congo	NC.GRUSI	Niger-Congo,Atlantic-Congo,Volta-Congo,North,Gur,Central,Southern,Grusi,Eastern	Atlantic-Congo,Volta-Congo,NorthVolta-Congo,Gur,CentralGur,SouthernCentralGur,Grusi,East-WestGrusi,EasternGrusi,Tem-Chala,Bago-Delo-Cala	False	False			bqg	Tessa de Mol-van Valen
BAGRI	BAGRI	bagr1243	Bagri	bgq	Eurasia	29.58	74.33	Indo-European	IE.INDIC	Indo-European,Indo-Iranian,Indo-Aryan,IntermediateDivisions,Western,Rajasthani,Unclassified	Indo-European,ClassicalIndo-European,Indo-Iranian,Indo-Aryan,Indo-AryanCentralzone,SubcontinentalCentralIndo-Aryan,Gujarati-Rajasthani,Rajasthani,Bagri-Jandavra	False	False		bgi	bgq	Matthew S. Dryer
BAGROT_SHINA	BAGROT_SHINA	shin1264	Shina	scl	Eurasia	36.0	74.0	Indo-European	IE.INDIC	Indo-European,Indo-Iranian,Indo-Aryan,OuterLanguages,Northwestern,Dardic,Shina	Indo-European,ClassicalIndo-European,Indo-Iranian,Indo-Aryan,Indo-AryanNorthwesternzone,Shinaic	False	False		sna	scl	Sebastian Sauppe
BAGUPI	BAGUPI	bagu1252	Bagupi	bpi	Papunesia	-5.05	145.63	Nuclear Trans New Guinea	TNG.MABUSO	Trans-NewGuinea,Madang,Croisilles,Hanseman	Nuclear_Trans_New_Guinea,Madang,Croisilles,Mabuso,Hanseman,Silopic	False	False			bpi	Cecil H. Brown and Matthew S. Dryer
BAGUSA	BAGUSA	bagu1251	Bagusa	bqb	Papunesia	-2.0	137.83	Greater Kwerba	TKw.KWERBA	Tor-Kwerba,GreaterKwerba,Kwerba,Nuclear	Greater_Kwerba,Kwerba-Samarokena,Kwerbaic	False	False			bqb	Matthew S. Dryer
BAGUSA_2	BAGUSA_2	bagu1251	Bagusa	bqb	Papunesia	-2.0	137.83	Greater Kwerba	TKw.KWERBA	Tor-Kwerba,GreaterKwerba,Kwerba,Nuclear	Greater_Kwerba,Kwerba-Samarokena,Kwerbaic	False	False			bqb	Matthew S. Dryer
BAGWALAL	BAGWALAL	bagv1239	Bagvalal	kva	Eurasia	42.58	46.17	Nakh-Daghestanian	NDa.AVAR-ANDIC-TSEZIC	Nakh-Daghestanian,Avar-Andic,Andic	Nakh-Daghestanian,Daghestanian,Avar-Andic-Tsezic,Andic,Bagvalal-Tindi	False	False		bgv	kva	André Müller
BAHA_BUYANG	BAHA_BUYANG	baha1256	Baha Buyang	yha	Eurasia	24.4	104.75	Tai-Kadai	TK.KADAI	Kra-Dai,Kra,CentralKra	Tai-Kadai,Kadaic,SouthwesternKra,SouthernKra	False	False			yha	Sebastian Sauppe
BAHINEMO	BAHINEMO	bahi1254	Bahinemo	bjh	Papunesia	-4.58	142.83	Sepik	Sep.SEPIK_HILL	Sepik,SepikHill,Bahinemo	Sepik,SepikHill,CentralSepikHill,Bahinemic	False	False		bhn	bjh	André Müller and Matthew S. Dryer
BAHINEMO_2	BAHINEMO_2	bahi1254	Bahinemo	bjh	Papunesia	-4.58	142.83	Sepik	Sep.SEPIK_HILL	Sepik,SepikHill,Bahinemo	Sepik,SepikHill,CentralSepikHill,Bahinemic	False	False		bhn	bjh	Matthew S. Dryer
BAHING	BAHING	bahi1252	Bahing	bhj	Eurasia	27.4	86.4	Sino-Tibetan	ST.HIMALAYISH	Sino-Tibetan,Tibeto-Burman,WesternTibeto-Burman,Himalayan,Kiranti,Western	Sino-Tibetan,Himalayish,Mahakiranti,Kiranti,WesternKiranti,NorthwesternKiranti	False	False			bhj	Søren Wichmann
BAHNAR	BAHNAR	bahn1262	Bahnar	bdq	Eurasia	13.83	108.33	Austroasiatic	AuA.BAHNARIC	Austro-Asiatic,Mon-Khmer,EasternMon-Khmer,Bahnaric,CentralBahnaric	Austroasiatic,Bahnaric,WestBahnaric,Tampuon-Bahnar	False	False		bpb	bdq	Cecil H. Brown
BAHNAR_2	BAHNAR_2	bahn1262	Bahnar	bdq	Eurasia	13.83	108.33	Austroasiatic	AuA.BAHNARIC	Austro-Asiatic,Mon-Khmer,EasternMon-Khmer,Bahnaric,CentralBahnaric	Austroasiatic,Bahnaric,WestBahnaric,Tampuon-Bahnar	False	False		bpb	bdq	Paul Sidwell and Søren Wichmann
BAHRAIN_ARABIC	BAHRAIN_ARABIC	baha1259	Baharna Arabic	abv	Eurasia	26.0	50.5	Afro-Asiatic	AA.SEMITIC	Afro-Asiatic,Semitic,Central,South,Arabic	Afro-Asiatic,Semitic,WestSemitic,CentralSemitic,Arabian,Arabic,ArabianPeninsulaArabic	False	False		abh	abv	Tessa de Mol-van Valen
BAHUANA	BAHUANA	xiri1243	Xiriâna	xir	South America	-0.5	-62.5	Arawakan	Arw.NEGRO-RORAIMA	Maipurean,Northern,UpperAmazon,Unclassified	Arawakan,Negro-Roraima,Bahuanaic	True	False		bah	xir	Viveka Velupillai
BAI	BAI	baii1251	Bai	bdj	Africa	7.67	26.5	Atlantic-Congo	NC.UBANGI	Niger-Congo,Atlantic-Congo,Volta-Congo,North,Adamawa-Ubangi,Ubangi,Sere-Ngbaka-Mba,Sere,Sere-Bviri,Bai-Viri	Atlantic-Congo,Volta-Congo,NorthVolta-Congo,Cameroun-Ubangian,Ubangi,Sereic,Sere-Indri,Sere-Bviri,Bai-Viri	False	False			bdj	Julia Bischoffberger
BAIBAI	BAIBAI	baib1251	Baibai	bbf	Papunesia	-3.42	141.33	Baibai-Fas	BF.BAIBAI-FAS	Fas	Baibai-Fas	False	False			bbf	Matthew S. Dryer and Sebastian Sauppe
BAIBAI_2	BAIBAI_2	baib1251	Baibai	bbf	Papunesia	-3.42	141.33	Baibai-Fas	BF.BAIBAI-FAS	Fas	Baibai-Fas	False	False			bbf	Matthew S. Dryer
BAIKENO	BAIKENO	baik1238	Baikeno	bkx	Papunesia	-10.6	124.3	Austronesian	An.CENTRAL_MALAYO-POLYNESIAN	Austronesian,Malayo-Polynesian,Central-EasternMalayo-Polynesian,Timor-Babar,NuclearTimor,UabMeto	Austronesian,Malayo-Polynesian,Central-EasternMalayo-Polynesian,CentralMalayo-Polynesian,TimoricA,WesternTimoricA,Rote-Meto,EastRote-Meto,Central-EasternRote-Meto,Eastern-East-CentralRote-Meto,EasternRote-Meto,UabMetoic,NortheastMeto	False	False			bkx
BAIMAK	BAIMAK	baim1245	Baimak	bmx	Papunesia	-5.18	145.61	Nuclear Trans New Guinea	TNG.MABUSO	Trans-NewGuinea,Madang,Croisilles,Hanseman	Nuclear_Trans_New_Guinea,Madang,Croisilles,Mabuso,Hanseman,Garuh-Foran	False	False			bmx	Cecil H. Brown and Matthew S. Dryer
BAINOUK_GUNYAAMOLO	BAINOUK_GUNYAAMOLO	bain1261	Bainouk-Gunyaamolo-Gutobor	bcz	Africa	12.87	-16.23	Atlantic-Congo	NC.NYUN	Niger-Congo,Atlantic-Congo,Atlantic,Northern,EasternSenegal-Guinea,Banyun	Atlantic-Congo,North-CentralAtlantic,Wolof-BKK,Nyun,Bainounk	False	False			bcz
BAINOUNK_GUJAHER	BAINOUNK_GUJAHER	bain1259	Bainounk-Gujaher	bab	Africa	12.31	-16.06	Atlantic-Congo	NC.NYUN	Niger-Congo,Atlantic-Congo,Atlantic,Northern,EasternSenegal-Guinea,Banyun	Atlantic-Congo,North-CentralAtlantic,Wolof-BKK,Nyun,Bainounk	False	False			bab	Tessa de Mol-van Valen
BAISO	BAISO	bais1246	Baiso	bsw	Africa	6.25	37.75	Afro-Asiatic	AA.LOWLAND_EAST_CUSHITIC	Afro-Asiatic,Cushitic,East,WesternOmo-Tana	Afro-Asiatic,Cushitic,EastCushitic,LowlandEastCushitic,SouthernLowlandEastCushitic,MainstreamLowlandEastCushitic,Omo-Tana,EasternOmo-Tana,Baiso-Jiiddu	False	False		bys	bsw	André Müller
BAISO_2	BAISO_2	bais1246	Baiso	bsw	Africa	6.25	37.75	Afro-Asiatic	AA.LOWLAND_EAST_CUSHITIC	Afro-Asiatic,Cushitic,East,WesternOmo-Tana	Afro-Asiatic,Cushitic,EastCushitic,LowlandEastCushitic,SouthernLowlandEastCushitic,MainstreamLowlandEastCushitic,Omo-Tana,EasternOmo-Tana,Baiso-Jiiddu	False	False		bys	bsw	André Müller
BAISO_3	BAISO_3	bais1246	Baiso	bsw	Africa	6.4	37.7	Afro-Asiatic	AA.LOWLAND_EAST_CUSHITIC	Afro-Asiatic,Cushitic,East,WesternOmo-Tana	Afro-Asiatic,Cushitic,EastCushitic,LowlandEastCushitic,SouthernLowlandEastCushitic,MainstreamLowlandEastCushitic,Omo-Tana,EasternOmo-Tana,Baiso-Jiiddu	False	False		bys	bsw	Guillaume Segerer and Søren Wichmann
BAI_2	BAI_2	baii1251	Bai	bdj	Africa	5.7	27.5	Atlantic-Congo	NC.UBANGI	Niger-Congo,Atlantic-Congo,Volta-Congo,North,Adamawa-Ubangi,Ubangi,Sere-Ngbaka-Mba,Sere,Sere-Bviri,Bai-Viri	Atlantic-Congo,Volta-Congo,NorthVolta-Congo,Cameroun-Ubangian,Ubangi,Sereic,Sere-Indri,Sere-Bviri,Bai-Viri	False	False			bdj	Guillaume Segerer and Søren Wichmann
BAJAUR_PASHTO	BAJAUR_PASHTO	nort2646	Northern Pashto	pbu	Eurasia	34.82	71.68	Indo-European	IE.IRANIAN	Indo-European,Indo-Iranian,Iranian,Eastern,Southeastern,Pashto	Indo-European,ClassicalIndo-European,Indo-Iranian,Iranian,Pashto,NuclearPashto	False	False			pbu	André Müller
BAJAU_WEST_COAST	BAJAU_WEST_COAST	west2560	West Coast Bajau	bdr	Papunesia	5.25	117.0	Austronesian	An.SAMA-BAJAW	Austronesian,Malayo-Polynesian,GreaterBarito,Sama-Bajaw,Sulu-Borneo,BorneoCoastBajaw	Austronesian,Malayo-Polynesian,Basap-GreaterBarito,GreaterBaritolinkage,Sama-Bajaw,Sulu-Borneo,BorneoCoastBajaw	False	False		bwc	bdr	Zarina Molochieva
BAJOE_BAJAU	BAJOE_BAJAU	indo1317	Indonesian Bajau	bdl	Papunesia	-4.33	123.0	Austronesian	An.SAMA-BAJAW	Austronesian,Malayo-Polynesian,GreaterBarito,Sama-Bajaw,Sulu-Borneo,BorneoCoastBajaw	Austronesian,Malayo-Polynesian,Basap-GreaterBarito,GreaterBaritolinkage,Sama-Bajaw,Sulu-Borneo,BorneoCoastBajaw	False	False		baj	bdl	Sebastian Sauppe
BAKA	BAKA	baka1272	Baka (Cameroon)	bkc	Africa	2.05	15.2	Atlantic-Congo	NC.UBANGI	Niger-Congo,Atlantic-Congo,Volta-Congo,North,Adamawa-Ubangi,Ubangi,Sere-Ngbaka-Mba,Ngbaka-Mba,Ngbaka,Western,Baka-Gundi	Atlantic-Congo,Volta-Congo,NorthVolta-Congo,Cameroun-Ubangian,Ubangi,Mundu-Baka,WesternMundu-Baka,Baka-Gundi,Bakacomplex	False	False		bak	bkc	Guillaume Segerer and Søren Wichmann
BAKAIRI	BAKAIRI	baka1277	Bakairí	bkq	South America	-14.0	-55.0	Cariban	Car.CARIBAN	Cariban,SouthAmazonian,Bakairi	Cariban,Pekodian	False	False		bki	bkq	Viveka Velupillai
BAKAKA	BAKAKA	baka1273	Bakaka	bqz	Africa	4.8	9.88	Atlantic-Congo	NC.BANTU	Niger-Congo,Atlantic-Congo,Volta-Congo,Benue-Congo,Bantoid,Southern,NarrowBantu,Northwest,A,Lundu-Balong(A.15C)	Atlantic-Congo,Volta-Congo,Benue-Congo,Bantoid,SouthernBantoid,NarrowBantu,BantuA-B10-B20-B30,Lundu-Balong(A.10),GreaterManenguba,Bafaw-Balong-Manenguba,Manenguba,CentralManenguba	False	False			bqz	Søren Wichmann
BAKA_2	BAKA_2	baka1272	Baka (Cameroon)	bkc	Africa	2.58	13.58	Atlantic-Congo	NC.UBANGI	Niger-Congo,Atlantic-Congo,Volta-Congo,North,Adamawa-Ubangi,Ubangi,Sere-Ngbaka-Mba,Ngbaka-Mba,Ngbaka,Western,Baka-Gundi	Atlantic-Congo,Volta-Congo,NorthVolta-Congo,Cameroun-Ubangian,Ubangi,Mundu-Baka,WesternMundu-Baka,Baka-Gundi,Bakacomplex	False	False		bak	bkc
BAKA_3	BAKA_3	baka1272	Baka (Cameroon)	bkc	Africa	2.05	15.2	Atlantic-Congo	NC.UBANGI	Niger-Congo,Atlantic-Congo,Volta-Congo,North,Adamawa-Ubangi,Ubangi,Sere-Ngbaka-Mba,Ngbaka-Mba,Ngbaka,Western,Baka-Gundi	Atlantic-Congo,Volta-Congo,NorthVolta-Congo,Cameroun-Ubangian,Ubangi,Mundu-Baka,WesternMundu-Baka,Baka-Gundi,Bakacomplex	False	False		bak	bkc	Guillaume Segerer and Søren Wichmann
BAKA_4	BAKA_4	baka1272	Baka (Cameroon)	bkc	Africa	2.05	15.2	Atlantic-Congo	NC.UBANGI	Niger-Congo,Atlantic-Congo,Volta-Congo,North,Adamawa-Ubangi,Ubangi,Sere-Ngbaka-Mba,Ngbaka-Mba,Ngbaka,Western,Baka-Gundi	Atlantic-Congo,Volta-Congo,NorthVolta-Congo,Cameroun-Ubangian,Ubangi,Mundu-Baka,WesternMundu-Baka,Baka-Gundi,Bakacomplex	False	False		bak	bkc	Guillaume Segerer and Søren Wichmann
BAKA_5	BAKA_5	baka1272	Baka (Cameroon)	bkc	Africa	2.05	15.2	Atlantic-Congo	NC.UBANGI	Niger-Congo,Atlantic-Congo,Volta-Congo,North,Adamawa-Ubangi,Ubangi,Sere-Ngbaka-Mba,Ngbaka-Mba,Ngbaka,Western,Baka-Gundi	Atlantic-Congo,Volta-Congo,NorthVolta-Congo,Cameroun-Ubangian,Ubangi,Mundu-Baka,WesternMundu-Baka,Baka-Gundi,Bakacomplex	False	False		bak	bkc	Guillaume Segerer and Søren Wichmann
BAKA_SUDAN	BAKA_SUDAN	baka1274	Baka (South Sudan)	bdh	Africa	4.83	29.25	Central Sudanic	CSu.BONGO-BAGIRMI	Nilo-Saharan,Satellite-Core,Satellites,CentralSudanic,West,Bongo-Bagirmi,Bongo-Baka,Baka	Central_Sudanic,Sara-Bongo-Bagirmi,Baka-Beli	False	False		bka	bdh	Ann-Katrin Wett
BAKA_SUDAN_2	BAKA_SUDAN_2	baka1274	Baka (South Sudan)	bdh	Africa	4.83	29.25	Central Sudanic	CSu.BONGO-BAGIRMI	Nilo-Saharan,Satellite-Core,Satellites,CentralSudanic,West,Bongo-Bagirmi,Bongo-Baka,Baka	Central_Sudanic,Sara-Bongo-Bagirmi,Baka-Beli	False	False		bka	bdh	Matthew S. Dryer
BAKHTIARI	BAKHTIARI	bakh1245	Bakhtiari	bqi	Eurasia	32.02	49.77	Indo-European	IE.IRANIAN	Indo-European,Indo-Iranian,Iranian,Western,Southwestern,Luri	Indo-European,ClassicalIndo-European,Indo-Iranian,Iranian,SouthwesternIranian,Middle-ModernPersian,ModernSouthwesternIranian,Luric-Dezfulic,Luric,Bakhtiari-SouthernLori	False	False			bqi	Tessa de Mol-van Valen
BAKHTIARI_ARDAL	BAKHTIARI_ARDAL	bakh1245	Bakhtiari	bqi	Eurasia	32.02	49.77	Indo-European	IE.IRANIAN	Indo-European,Indo-Iranian,Iranian,Western,Southwestern,Luri	Indo-European,ClassicalIndo-European,Indo-Iranian,Iranian,SouthwesternIranian,Middle-ModernPersian,ModernSouthwesternIranian,Luric-Dezfulic,Luric,Bakhtiari-SouthernLori	False	False			bqi	Søren Wichmann
BAKHTIARI_MASHED_SOLEYMAN	BAKHTIARI_MASHED_SOLEYMAN	bakh1245	Bakhtiari	bqi	Eurasia	32.02	49.77	Indo-European	IE.IRANIAN	Indo-European,Indo-Iranian,Iranian,Western,Southwestern,Luri	Indo-European,ClassicalIndo-European,Indo-Iranian,Iranian,SouthwesternIranian,Middle-ModernPersian,ModernSouthwesternIranian,Luric-Dezfulic,Luric,Bakhtiari-SouthernLori	False	False			bqi	Søren Wichmann
BAKI	BAKI	baki1244	Baki	bki	Papunesia	-16.71	168.14	Austronesian	An.OCEANIC	Austronesian,Malayo-Polynesian,Central-EasternMalayo-Polynesian,EasternMalayo-Polynesian,Oceanic,Central-EasternOceanic,RemoteOceanic,NorthandCentralVanuatu,NortheastVanuatu-BanksIslands,Epi,Lamenu-Baki,Baki-Bierebo	Austronesian,Malayo-Polynesian,Central-EasternMalayo-Polynesian,EasternMalayo-Polynesian,Oceanic,NorthandCentralVanuatu,CentralVanuatu,Epi-Efate,Epi,Baki-Bierebo	False	False			bki	André Müller
BAKOKO	BAKOKO	bako1249	Bakoko	bkh	Africa	3.5	10.0	Atlantic-Congo	NC.BANTU	Niger-Congo,Atlantic-Congo,Volta-Congo,Benue-Congo,Bantoid,Southern,NarrowBantu,Northwest,A,Basaa(A.43)	Atlantic-Congo,Volta-Congo,Benue-Congo,Bantoid,SouthernBantoid,NarrowBantu,BantuA-B10-B20-B30,Basaa-Yaunde(A40-70),Basaa(A.40),Basaa-Bakoko	False	False			bkh	Julia Bischoffberger
BAKOLE	BAKOLE	bako1250	Bakole	kme	Africa	4.44	8.97	Atlantic-Congo	NC.BANTU	Niger-Congo,Atlantic-Congo,Volta-Congo,Benue-Congo,Bantoid,Southern,NarrowBantu,Northwest,A,Duala(A.231)	Atlantic-Congo,Volta-Congo,Benue-Congo,Bantoid,SouthernBantoid,NarrowBantu,BantuA-B10-B20-B30,Sawabantu,Dualaic,Kole-Isubu	False	False			kme	Tessa de Mol-van Valen
BAKOSSI	BAKOSSI	akoo1248	Akoose	bss	Africa	4.8	9.62	Atlantic-Congo	NC.BANTU	Niger-Congo,Atlantic-Congo,Volta-Congo,Benue-Congo,Bantoid,Southern,NarrowBantu,Northwest,A,Lundu-Balong(A.15C)	Atlantic-Congo,Volta-Congo,Benue-Congo,Bantoid,SouthernBantoid,NarrowBantu,BantuA-B10-B20-B30,Lundu-Balong(A.10),GreaterManenguba,Bafaw-Balong-Manenguba,Manenguba,CentralManenguba	False	False			bss	Søren Wichmann
BAKPINKA	BAKPINKA	bakp1238	Bakpinka	bbs	Africa	5.27	8.26	Atlantic-Congo	NC.UPPER_CROSS	Niger-Congo,Atlantic-Congo,Volta-Congo,Benue-Congo,CrossRiver,DeltaCross,UpperCross,Agoi-Doko-Iyoniyong	Atlantic-Congo,Volta-Congo,Benue-Congo,DeltaCross,UpperCross,Agoi-Doko-Iyoniyong	True	False	2015		bbs	Tessa de Mol-van Valen
BAKPINKA_2	BAKPINKA_2	bakp1238	Bakpinka	bbs	Africa	5.27	8.26	Atlantic-Congo	NC.UPPER_CROSS	Niger-Congo,Atlantic-Congo,Volta-Congo,Benue-Congo,CrossRiver,DeltaCross,UpperCross,Agoi-Doko-Iyoniyong	Atlantic-Congo,Volta-Congo,Benue-Congo,DeltaCross,UpperCross,Agoi-Doko-Iyoniyong	True	False	2015		bbs	Guillaume Segerer and Søren Wichmann
BAKUERI	BAKUERI	mokp1239	Mokpwe	bri	Africa	4.25	9.25	Atlantic-Congo	NC.BANTU	Niger-Congo,Atlantic-Congo,Volta-Congo,Benue-Congo,Bantoid,Southern,NarrowBantu,Northwest,A,Duala(A.22)	Atlantic-Congo,Volta-Congo,Benue-Congo,Bantoid,SouthernBantoid,NarrowBantu,BantuA-B10-B20-B30,Lundu-Balong(A.10),GreaterManenguba,Bafaw-Balong-Manenguba,Bafawic-Bakweric,Bakweric	False	False		bku	bri	Søren Wichmann
BAKUNDU_BALUE	BAKUNDU_BALUE	orok1266	Oroko	bdu	Africa	4.81	9.1	Atlantic-Congo	NC.BANTU	Niger-Congo,Atlantic-Congo,Volta-Congo,Benue-Congo,Bantoid,Southern,NarrowBantu,Northwest,A,Lundu-Balong(A.11)	Atlantic-Congo,Volta-Congo,Benue-Congo,Bantoid,SouthernBantoid,NarrowBantu,BantuA-B10-B20-B30,Lundu-Balong(A.10),GreaterManenguba,Bafaw-Balong-Manenguba,Bafawic-Bakweric,Bafawic	False	False		bkn	bdu	Guillaume Segerer and Søren Wichmann
BAKWE	BAKWE	bakw1243	Bakwé	bjw	Africa	5.25	-6.58	Kru	NC.KRU	Niger-Congo,Atlantic-Congo,Volta-Congo,Kru,Eastern,Bakwe	Kru,EasternKru,Bakwe-Wane	False	False			bjw	André Müller
BAKWE_2	BAKWE_2	bakw1243	Bakwé	bjw	Africa	5.4	-6.51	Kru	NC.KRU	Niger-Congo,Atlantic-Congo,Volta-Congo,Kru,Eastern,Bakwe	Kru,EasternKru,Bakwe-Wane	False	False			bjw	Guillaume Segerer and Søren Wichmann
BAKWE_3	BAKWE_3	bakw1243	Bakwé	bjw	Africa	5.4	-6.51	Kru	NC.KRU	Niger-Congo,Atlantic-Congo,Volta-Congo,Kru,Eastern,Bakwe	Kru,EasternKru,Bakwe-Wane	False	False			bjw	Guillaume Segerer and Søren Wichmann
BAKWE_4	BAKWE_4	bakw1243	Bakwé	bjw	Africa	5.4	-6.51	Kru	NC.KRU	Niger-Congo,Atlantic-Congo,Volta-Congo,Kru,Eastern,Bakwe	Kru,EasternKru,Bakwe-Wane	False	False			bjw	Guillaume Segerer and Søren Wichmann
BALADE	BALADE					-20.25	164.2		An.OCEANIC	Austronesian,Malayo-Polynesian,Central-EasternMalayo-Polynesian,EasternMalayo-Polynesian,Oceanic,Central-EasternOceanic,RemoteOceanic,NewCaledonian,Northern,ExtremeNorthern	Austronesian,Malayo-Polynesian,Central-EasternMalayo-Polynesian,EasternMalayo-Polynesian,Oceanic,SouthernMelanesian,NewCaledonian,MainlandNewCaledonian,NorthernNewCaledonian,ExtremeNorthernNewCaledonian,Nyalayu	False	False			ba0	Matthew S. Dryer
BALAESANG	BALAESANG	bala1314	Balaesang	bls	Papunesia	-0.08	119.67	Austronesian	An.CELEBIC	Austronesian,Malayo-Polynesian,Celebic,Tomini-Tolitoli,Tomini,Southern	Austronesian,Malayo-Polynesian,Celebic,GreaterEasternCelebic,Tominic,SouthernTomini	False	False			bls	Zarina Molochieva
BALAKOT_HINDKO	BALAKOT_HINDKO	nort2662	Northern Hindko	hno	Eurasia	34.55	73.35	Indo-European	IE.INDIC	Indo-European,Indo-Iranian,Indo-Aryan,IntermediateDivisions,Western,Panjabi,WesternPanjabi	Indo-European,ClassicalIndo-European,Indo-Iranian,Indo-Aryan,Indo-AryanNorthwesternzone,Sindhi-Lahnda,Lahnda,Hindko	False	False			hno	André Müller
BALANGAW	BALANGAW	bala1310	Balangao	blw	Papunesia	17.17	121.17	Austronesian	An.NORTHERN_LUZON	Austronesian,Malayo-Polynesian,NorthernLuzon,Meso-Cordilleran,South-CentralCordilleran,CentralCordilleran,NorthCentralCordilleran,NuclearCordilleran,Balangaw	Austronesian,Malayo-Polynesian,NorthernLuzon,Meso-Cordilleran,South-CentralCordilleran,CentralCordilleran,NuclearCordilleran	False	False		blg	blw	Ann-Katrin Wett
BALANGINGI_SAMA	BALANGINGI_SAMA	bala1311	Balangingi	sse	Papunesia	6.17	121.83	Austronesian	An.SAMA-BAJAW	Austronesian,Malayo-Polynesian,GreaterBarito,Sama-Bajaw,Sulu-Borneo,InnerSuluSama	Austronesian,Malayo-Polynesian,Basap-GreaterBarito,GreaterBaritolinkage,Sama-Bajaw,Sulu-Borneo,InnerSuluSama	False	False		sbg	sse	Viveka Velupillai
BALANTA	BALANTA	bala1301	Balanta-Kentohe	ble	Africa	12.25	-15.33	Atlantic-Congo	NC.BALANTA	Niger-Congo,Atlantic-Congo,Atlantic,Northern,Bak,Balant-Ganja	Atlantic-Congo,North-CentralAtlantic,CentralAtlantic,Bak,Balanta	False	False		blz	ble	Søren Wichmann and Viveka Velupillai
BALANTA_FCA	BALANTA_FCA	bala1302	Balanta-Ganja	bjt	Africa	12.55	-15.65	Atlantic-Congo	NC.BALANTA	Niger-Congo,Atlantic-Congo,Atlantic,Northern,Bak,Balant-Ganja	Atlantic-Congo,North-CentralAtlantic,CentralAtlantic,Bak,Balanta	False	False		blz	bjt	Guillaume Segerer and Søren Wichmann
BALANTA_FCA_2	BALANTA_FCA_2	bala1302	Balanta-Ganja	bjt	Africa	12.55	-15.65	Atlantic-Congo	NC.BALANTA	Niger-Congo,Atlantic-Congo,Atlantic,Northern,Bak,Balant-Ganja	Atlantic-Congo,North-CentralAtlantic,CentralAtlantic,Bak,Balanta	False	False		blz	bjt	Guillaume Segerer and Søren Wichmann
BALANTA_FCA_3	BALANTA_FCA_3	bala1302	Balanta-Ganja	bjt	Africa	12.55	-15.65	Atlantic-Congo	NC.BALANTA	Niger-Congo,Atlantic-Congo,Atlantic,Northern,Bak,Balant-Ganja	Atlantic-Congo,North-CentralAtlantic,CentralAtlantic,Bak,Balanta	False	False		blz	bjt	Guillaume Segerer and Søren Wichmann
BALANTA_FCA_4	BALANTA_FCA_4	bala1302	Balanta-Ganja	bjt	Africa	12.55	-15.65	Atlantic-Congo	NC.BALANTA	Niger-Congo,Atlantic-Congo,Atlantic,Northern,Bak,Balant-Ganja	Atlantic-Congo,North-CentralAtlantic,CentralAtlantic,Bak,Balanta	False	False		blz	bjt	Guillaume Segerer and Søren Wichmann
BALANTA_FCA_5	BALANTA_FCA_5	bala1302	Balanta-Ganja	bjt	Africa	12.55	-15.65	Atlantic-Congo	NC.BALANTA	Niger-Congo,Atlantic-Congo,Atlantic,Northern,Bak,Balant-Ganja	Atlantic-Congo,North-CentralAtlantic,CentralAtlantic,Bak,Balanta	False	False		blz	bjt	Guillaume Segerer and Søren Wichmann
BALANTA_FORA	BALANTA_FORA	bala1301	Balanta-Kentohe	ble	Africa	11.75	-15.2	Atlantic-Congo	NC.BALANTA	Niger-Congo,Atlantic-Congo,Atlantic,Northern,Bak,Balant-Ganja	Atlantic-Congo,North-CentralAtlantic,CentralAtlantic,Bak,Balanta	False	False		blz	ble	Guillaume Segerer and Søren Wichmann
BALANTA_FORA_2	BALANTA_FORA_2	bala1301	Balanta-Kentohe	ble	Africa	11.75	-15.2	Atlantic-Congo	NC.BALANTA	Niger-Congo,Atlantic-Congo,Atlantic,Northern,Bak,Balant-Ganja	Atlantic-Congo,North-CentralAtlantic,CentralAtlantic,Bak,Balanta	False	False		blz	ble	Guillaume Segerer and Søren Wichmann
BALANTA_GANJA	BALANTA_GANJA	bala1302	Balanta-Ganja	bjt	Africa	12.25	-15.33	Atlantic-Congo	NC.BALANTA	Niger-Congo,Atlantic-Congo,Atlantic,Northern,Bak,Balant-Ganja	Atlantic-Congo,North-CentralAtlantic,CentralAtlantic,Bak,Balanta	False	False		blz	bjt	Viveka Velupillai
BALANTA_KENTOHE	BALANTA_KENTOHE	bala1301	Balanta-Kentohe	ble	Africa	12.35	-15.5	Atlantic-Congo	NC.BALANTA	Niger-Congo,Atlantic-Congo,Atlantic,Northern,Bak,Balant-Ganja	Atlantic-Congo,North-CentralAtlantic,CentralAtlantic,Bak,Balanta	False	False		blz	ble	Guillaume Segerer and Søren Wichmann
BALANTA_KENTOHE_2	BALANTA_KENTOHE_2	bala1301	Balanta-Kentohe	ble	Africa	12.35	-15.5	Atlantic-Congo	NC.BALANTA	Niger-Congo,Atlantic-Congo,Atlantic,Northern,Bak,Balant-Ganja	Atlantic-Congo,North-CentralAtlantic,CentralAtlantic,Bak,Balanta	False	False		blz	ble	Guillaume Segerer and Søren Wichmann
BALANTA_SOOFA	BALANTA_SOOFA	bala1301	Balanta-Kentohe	ble	Africa	12.2	-15.6	Atlantic-Congo	NC.BALANTA	Niger-Congo,Atlantic-Congo,Atlantic,Northern,Bak,Balant-Ganja	Atlantic-Congo,North-CentralAtlantic,CentralAtlantic,Bak,Balanta	False	False		blz	ble	Guillaume Segerer and Søren Wichmann
BALEAR_CATALAN	BALEAR_CATALAN	stan1289	Catalan	cat	Eurasia	39.57	2.65	Indo-European	IE.ROMANCE	Indo-European,Italic,Romance,Italo-Western,Western,Gallo-Iberian,Ibero-Romance,EastIberian	Indo-European,ClassicalIndo-European,Italic,Latino-Faliscan,Latinic,ImperialLatin,Romance,Italo-WesternRomance,WesternRomance,ShiftedWesternRomance,SouthwesternShiftedRomance	False	False		ctl	cat	André Müller
BALEP	BALEP	ndoe1238	Ndoe	nbb	Africa	6.08	8.67	Atlantic-Congo	NC.EKOID-MBE	Niger-Congo,Atlantic-Congo,Volta-Congo,Benue-Congo,Bantoid,Southern,Ekoid	Atlantic-Congo,Volta-Congo,Benue-Congo,Bantoid,SouthernBantoid,Ekoid-Mbe,Ekoid	False	False			nbb	Viveka Velupillai
BALEP_2	BALEP_2	ndoe1238	Ndoe	nbb	Africa	6.11	8.66	Atlantic-Congo	NC.EKOID-MBE	Niger-Congo,Atlantic-Congo,Volta-Congo,Benue-Congo,Bantoid,Southern,Ekoid	Atlantic-Congo,Volta-Congo,Benue-Congo,Bantoid,SouthernBantoid,Ekoid-Mbe,Ekoid	False	False			nbb	Guillaume Segerer and Søren Wichmann
BALESE	BALESE	lese1243	Lese	les	Africa	2.0	29.0	Central Sudanic	CSu.MANGBUTU-EFE	Nilo-Saharan,Satellite-Core,Satellites,CentralSudanic,East,Mangbutu-Efe	Central_Sudanic,Membi-Mangbutu-Efe,Mangbutu-Efe,Leseic	False	False		les	les	Ann-Katrin Wett and Matthew S. Dryer
BALI	BALI	bali1278	Balinese	ban	Papunesia	-8.33	115.25	Austronesian	An.MALAYO-SUMBAWAN	Austronesian,Malayo-Polynesian,Bali-Sasak-Sumbawa	Austronesian,Malayo-Polynesian,Malayo-Sumbawan,NorthandEastMalayo-Sumbawan,Bali-Sasak-Sumbawa	False	False		bal	ban	Cecil H. Brown
BALILEDO	BALILEDO	wanu1241	Wanukaka	wnk	Papunesia	-9.75	119.42	Austronesian	An.CENTRAL_MALAYO-POLYNESIAN	Austronesian,Malayo-Polynesian,Central-EasternMalayo-Polynesian,Sumba-Hawu,Sumba	Austronesian,Malayo-Polynesian,Central-EasternMalayo-Polynesian,CentralMalayo-Polynesian,Bima-Lembata,Flores-Sumba-Hawu,Sumba-Hawu,Sumba,Central-EastSumbanese,CentralSumbanese	False	False			wnk	André Müller
BALIMBA	BALIMBA	moru1253	Moru	mgd	Africa	4.75	29.75	Central Sudanic	CSu.MORU-MADI	Nilo-Saharan,Satellite-Core,Satellites,CentralSudanic,East,Moru-Madi,Northern	Central_Sudanic,Moru-Madi	False	False		mou	mgd	Viveka Velupillai
BALI_2	BALI_2	bali1245	Bali (Nigeria)	bcn	Africa	8.82	11.3	Atlantic-Congo	NC.MUMUYE-YANDANG	Niger-Congo,Atlantic-Congo,Volta-Congo,North,Adamawa-Ubangi,Adamawa,Leko-Nimbari,Mumuye-Yandang,Yandang	Atlantic-Congo,Volta-Congo,NorthVolta-Congo,Cameroun-Ubangian,CentralAdamawa,Mumuye-Yandang,Yandangic,Bali-Kpasam	False	False			bcn	Guillaume Segerer and Søren Wichmann
BALI_NIGERIA	BALI_NIGERIA	bali1245	Bali (Nigeria)	bcn	Africa	8.82	11.3	Atlantic-Congo	NC.MUMUYE-YANDANG	Niger-Congo,Atlantic-Congo,Volta-Congo,North,Adamawa-Ubangi,Adamawa,Leko-Nimbari,Mumuye-Yandang,Yandang	Atlantic-Congo,Volta-Congo,NorthVolta-Congo,Cameroun-Ubangian,CentralAdamawa,Mumuye-Yandang,Yandangic,Bali-Kpasam	False	False			bcn	Viveka Velupillai
BALI_VITU	BALI_VITU	unea1237	Uneapa	bbn	Papunesia	-4.9	149.12	Austronesian	An.OCEANIC	Austronesian,Malayo-Polynesian,Central-EasternMalayo-Polynesian,EasternMalayo-Polynesian,Oceanic,WesternOceanic,MesoMelanesian,Bali-Vitu	Austronesian,Malayo-Polynesian,Central-EasternMalayo-Polynesian,EasternMalayo-Polynesian,Oceanic,WesternOceaniclinkage,MesoMelanesianlinkage,Bali-Vitu	False	False		bvi	bbn	Matthew S. Dryer
BALO	BALO	balo1264	Balo	bqo	Africa	6.13	9.69	Atlantic-Congo	NC.WIDE_GRASSFIELDS	Niger-Congo,Atlantic-Congo,Volta-Congo,Benue-Congo,Bantoid,Southern,Tivoid	Atlantic-Congo,Volta-Congo,Benue-Congo,Bantoid,SouthernBantoid,WideGrassfields,NarrowGrassfields,SouthwestGrassfields	False	False			bqo	Tessa de Mol-van Valen
BALOCHI_EASTERN	BALOCHI_EASTERN	east2304	Eastern Balochi	bgp	Eurasia	28.0	62.0	Indo-European	IE.IRANIAN	Indo-European,Indo-Iranian,Iranian,Western,Northwestern,Balochi	Indo-European,ClassicalIndo-European,Indo-Iranian,Iranian,CentralIranianPBS,CentralIranianPB,NorthwesternIranian,Balochic	False	False		blc	bgp	Helen Geyer
BALOCHI_WESTERN	BALOCHI_WESTERN	west2368	Western Balochi	bgn	Eurasia	37.83	62.17	Indo-European	IE.IRANIAN	Indo-European,Indo-Iranian,Iranian,Western,Northwestern,Balochi	Indo-European,ClassicalIndo-European,Indo-Iranian,Iranian,CentralIranianPBS,CentralIranianPB,NorthwesternIranian,Balochic,Southern-WesternBalochi	False	False			bgn	Julia Bischoffberger
BALOI	BALOI	balo1261	Loi-Likila	biz	Africa	0.95	18.2	Atlantic-Congo	NC.BANTU	Niger-Congo,Atlantic-Congo,Volta-Congo,Benue-Congo,Bantoid,Southern,NarrowBantu,Northwest,C,Bangi-Ntomba(C.31)	Atlantic-Congo,Volta-Congo,Benue-Congo,Bantoid,SouthernBantoid,NarrowBantu,Central-WesternBantu,NorthZaireRiver,RiversBantu,Ngiri,NgiriRiverainUbangi,NgiriRiverainUbangi-Ripuaire,Bobangic,BobangicRiverain	False	False			biz	Guillaume Segerer and Søren Wichmann
BALONDO	BALONDO	baka1273	Bakaka	bqz	Africa	4.83	9.98	Atlantic-Congo	NC.BANTU	Niger-Congo,Atlantic-Congo,Volta-Congo,Benue-Congo,Bantoid,Southern,NarrowBantu,Northwest,A,Lundu-Balong(A.15C)	Atlantic-Congo,Volta-Congo,Benue-Congo,Bantoid,SouthernBantoid,NarrowBantu,BantuA-B10-B20-B30,Lundu-Balong(A.10),GreaterManenguba,Bafaw-Balong-Manenguba,Manenguba,CentralManenguba	False	False			bqz	Søren Wichmann
BALUAN_PAM	BALUAN_PAM	balu1257	Paluai	blq	Papunesia	-2.5	147.33	Austronesian	An.OCEANIC	Austronesian,Malayo-Polynesian,Central-EasternMalayo-Polynesian,EasternMalayo-Polynesian,Oceanic,AdmiraltyIslands,Eastern,SoutheastIslands	Austronesian,Malayo-Polynesian,Central-EasternMalayo-Polynesian,EasternMalayo-Polynesian,Oceanic,AdmiraltyIslands,EasternAdmiraltyIslands,South-EastAdmiralty,Lou-Paluai	False	False			blq	Julia Bischoffberger
BAMBALANG	BAMBALANG	bamb1265	Bambalang	bmo	Africa	5.86	10.54	Atlantic-Congo	NC.WIDE_GRASSFIELDS	Niger-Congo,Atlantic-Congo,Volta-Congo,Benue-Congo,Bantoid,Southern,WideGrassfields,NarrowGrassfields,Mbam-Nkam,Nun	Atlantic-Congo,Volta-Congo,Benue-Congo,Bantoid,SouthernBantoid,WideGrassfields,NarrowGrassfields,Mbam-Nkam,SouthernMbam-Nkam,Mbam-NkamNun	False	False			bmo	Tessa de Mol-van Valen
BAMBARA	BAMBARA	bamb1269	Bambara	bam	Africa	12.5	-7.5	Mande	Man.WESTERN_MANDE	Niger-Congo,Mande,Western,Central-Southwestern,Central,Manding-Jogo,Manding-Vai,Manding-Mokole,Manding,Manding-East,NortheasternManding,Bamana	Mande,WesternMande,Manding-Kpelle,CentralMande,Manding-Jogo,Manding-Vai,Manding-Mokole,Manding,EastManding	False	False		bam	bam	Cecil H. Brown
BAMBARA_2	BAMBARA_2	bamb1269	Bambara	bam	Africa	10.11	-6.99	Mande	Man.WESTERN_MANDE	Niger-Congo,Mande,Western,Central-Southwestern,Central,Manding-Jogo,Manding-Vai,Manding-Mokole,Manding,Manding-East,NortheasternManding,Bamana	Mande,WesternMande,Manding-Kpelle,CentralMande,Manding-Jogo,Manding-Vai,Manding-Mokole,Manding,EastManding	False	False		bam	bam	Guillaume Segerer and Søren Wichmann
BAMBARA_3	BAMBARA_3	bamb1269	Bambara	bam	Africa	10.11	-6.99	Mande	Man.WESTERN_MANDE	Niger-Congo,Mande,Western,Central-Southwestern,Central,Manding-Jogo,Manding-Vai,Manding-Mokole,Manding,Manding-East,NortheasternManding,Bamana	Mande,WesternMande,Manding-Kpelle,CentralMande,Manding-Jogo,Manding-Vai,Manding-Mokole,Manding,EastManding	False	False		bam	bam	Guillaume Segerer and Søren Wichmann
BAMBARA_4	BAMBARA_4	bamb1269	Bambara	bam	Africa	10.11	-6.99	Mande	Man.WESTERN_MANDE	Niger-Congo,Mande,Western,Central-Southwestern,Central,Manding-Jogo,Manding-Vai,Manding-Mokole,Manding,Manding-East,NortheasternManding,Bamana	Mande,WesternMande,Manding-Kpelle,CentralMande,Manding-Jogo,Manding-Vai,Manding-Mokole,Manding,EastManding	False	False		bam	bam	Guillaume Segerer and Søren Wichmann
BAMBASSI	BAMBASSI	bamb1262	Bambassi	myf	Africa	9.7	34.6	Blue Nile Mao	AA.BLUE_NILE_MAO	Afro-Asiatic,Omotic,North,Mao	Blue_Nile_Mao	False	False			myf	Guillaume Segerer and Søren Wichmann
BAMBILI	BAMBILI	bamb1266	Bambili-Bambui	baw	Africa	6.12	10.2	Atlantic-Congo	NC.WIDE_GRASSFIELDS	Niger-Congo,Atlantic-Congo,Volta-Congo,Benue-Congo,Bantoid,Southern,WideGrassfields,NarrowGrassfields,Mbam-Nkam,Ngemba	Atlantic-Congo,Volta-Congo,Benue-Congo,Bantoid,SouthernBantoid,WideGrassfields,NarrowGrassfields,Mbam-Nkam,SouthernMbam-Nkam,Ngembaic,Mankonic	False	False		mbi	baw	Viveka Velupillai
BAMBOMBA_EPENA	BAMBOMBA_EPENA	bomi1238	Bomitaba	zmx	Africa	1.67	17.5	Atlantic-Congo	NC.BANTU	Niger-Congo,Atlantic-Congo,Volta-Congo,Benue-Congo,Bantoid,Southern,NarrowBantu,Northwest,C,Ngondi(C.14)	Atlantic-Congo,Volta-Congo,Benue-Congo,Bantoid,SouthernBantoid,NarrowBantu,Central-WesternBantu,NorthZaireRiver,RiversBantu,Likouala-Sangha,Impfondoic	False	False			zmx	Ann-Katrin Wett
BAMENYAM	BAMENYAM	bame1260	Bamenyam	bce	Africa	5.75	10.33	Atlantic-Congo	NC.WIDE_GRASSFIELDS	Niger-Congo,Atlantic-Congo,Volta-Congo,Benue-Congo,Bantoid,Southern,WideGrassfields,NarrowGrassfields,Mbam-Nkam,Nun	Atlantic-Congo,Volta-Congo,Benue-Congo,Bantoid,SouthernBantoid,WideGrassfields,NarrowGrassfields,Mbam-Nkam,SouthernMbam-Nkam,Mbam-NkamNun,NunMCNB	False	False			bce	Julia Bischoffberger
BAMENYAM_2	BAMENYAM_2	bame1260	Bamenyam	bce	Africa	5.81	10.34	Atlantic-Congo	NC.WIDE_GRASSFIELDS	Niger-Congo,Atlantic-Congo,Volta-Congo,Benue-Congo,Bantoid,Southern,WideGrassfields,NarrowGrassfields,Mbam-Nkam,Nun	Atlantic-Congo,Volta-Congo,Benue-Congo,Bantoid,SouthernBantoid,WideGrassfields,NarrowGrassfields,Mbam-Nkam,SouthernMbam-Nkam,Mbam-NkamNun,NunMCNB	False	False			bce	Guillaume Segerer and Søren Wichmann
BAMILEKE	BAMILEKE	yemb1246	Yemba	ybb	Africa	5.42	10.08	Atlantic-Congo	NC.WIDE_GRASSFIELDS	Niger-Congo,Atlantic-Congo,Volta-Congo,Benue-Congo,Bantoid,Southern,WideGrassfields,NarrowGrassfields,Mbam-Nkam,Bamileke	Atlantic-Congo,Volta-Congo,Benue-Congo,Bantoid,SouthernBantoid,WideGrassfields,NarrowGrassfields,Mbam-Nkam,SouthernMbam-Nkam,Bamileke,WestBamileke,Bamboutos	False	False		yem	ybb	Viveka Velupillai
BAMU	BAMU	bamu1257	Bamu	bcf	Papunesia	-8.0	143.5	Kiwaian	TNG.KIWAIAN	Trans-NewGuinea,Kiwaian	Kiwaian	False	False			bcf	Matthew S. Dryer
BAMUKUMBIT	BAMUKUMBIT	bamu1254	Bamukumbit	bqt	Africa	5.87	10.35	Atlantic-Congo	NC.WIDE_GRASSFIELDS	Niger-Congo,Atlantic-Congo,Volta-Congo,Benue-Congo,Bantoid,Southern,WideGrassfields,NarrowGrassfields,Mbam-Nkam,Ngemba	Atlantic-Congo,Volta-Congo,Benue-Congo,Bantoid,SouthernBantoid,WideGrassfields,NarrowGrassfields,Mbam-Nkam,SouthernMbam-Nkam,Mbam-NkamNun,NunMCNB	False	False			bqt	Tessa de Mol-van Valen
BAMUN	BAMUN	bamu1253	Bamun	bax	Africa	5.65	10.75	Atlantic-Congo	NC.WIDE_GRASSFIELDS	Niger-Congo,Atlantic-Congo,Volta-Congo,Benue-Congo,Bantoid,Southern,WideGrassfields,NarrowGrassfields,Mbam-Nkam,Nun	Atlantic-Congo,Volta-Congo,Benue-Congo,Bantoid,SouthernBantoid,WideGrassfields,NarrowGrassfields,Mbam-Nkam,SouthernMbam-Nkam,Mbam-NkamNun	False	False		bmn	bax	Guillaume Segerer and Søren Wichmann
BAMU_2	BAMU_2	bamu1257	Bamu	bcf	Papunesia	-8.0	143.5	Kiwaian	TNG.KIWAIAN	Trans-NewGuinea,Kiwaian	Kiwaian	False	False			bcf	Mark Donohue and Oleg Belyaev
BAMWE	BAMWE	bamw1238	Bamwe	bmg	Africa	2.17	19.16	Atlantic-Congo	NC.BANTU	Niger-Congo,Atlantic-Congo,Volta-Congo,Benue-Congo,Bantoid,Southern,NarrowBantu,Northwest,C,Ngombe(C.412)	Atlantic-Congo,Volta-Congo,Benue-Congo,Bantoid,SouthernBantoid,NarrowBantu,Central-WesternBantu,NorthZaireRiver,RiversBantu,Ngiri,NgiriTerrien,Bamweic	False	False			bmg	Tessa de Mol-van Valen
BAMWE_2	BAMWE_2	bamw1238	Bamwe	bmg	Africa	2.35	19.25	Atlantic-Congo	NC.BANTU	Niger-Congo,Atlantic-Congo,Volta-Congo,Benue-Congo,Bantoid,Southern,NarrowBantu,Northwest,C,Ngombe(C.412)	Atlantic-Congo,Volta-Congo,Benue-Congo,Bantoid,SouthernBantoid,NarrowBantu,Central-WesternBantu,NorthZaireRiver,RiversBantu,Ngiri,NgiriTerrien,Bamweic	False	False			bmg	Guillaume Segerer and Søren Wichmann
BANA	BANA	bana1305	Bana	bcw	Africa	10.25	13.35	Afro-Asiatic	AA.BIU-MANDARA	Afro-Asiatic,Chadic,Biu-Mandara,A,A.3	Afro-Asiatic,Chadic,Biu-Mandara,NorthBiu-Mandara,Higic,Nkafa-Kirya-Bana	False	False		ban	bcw	Zarina Molochieva
BANARO	BANARO	bana1292	Banaro	byz	Papunesia	-4.58	144.33	Lower Sepik-Ramu	RLS.BANARO	Ramu-LowerSepik,Ramu,Grass	Lower_Sepik-Ramu,Ramu	False	False			byz	Matthew S. Dryer and Søren Wichmann
BANARO_2	BANARO_2	bana1292	Banaro	byz	Papunesia	-4.58	144.33	Lower Sepik-Ramu	RLS.BANARO	Ramu-LowerSepik,Ramu,Grass	Lower_Sepik-Ramu,Ramu	False	False			byz	Matthew S. Dryer
BANARO_3	BANARO_3	bana1292	Banaro	byz	Papunesia	-4.58	144.33	Lower Sepik-Ramu	RLS.BANARO	Ramu-LowerSepik,Ramu,Grass	Lower_Sepik-Ramu,Ramu	False	False			byz	Matthew S. Dryer
BANARO_BAKARAM	BANARO_BAKARAM	bana1292	Banaro	byz	Papunesia	-4.58	144.33	Lower Sepik-Ramu	RLS.BANARO	Ramu-LowerSepik,Ramu,Grass	Lower_Sepik-Ramu,Ramu	False	False			byz	Matthew S. Dryer
BANATISKI_GURBET_ROMANI	BANATISKI_GURBET_ROMANI	vlax1238	Vlax Romani	rmy	Eurasia	45.4	20.18	Indo-European	IE.INDIC	Indo-European,Indo-Iranian,Indo-Aryan,IntermediateDivisions,Western,Romani,Vlax	Indo-European,ClassicalIndo-European,Indo-Iranian,Indo-Aryan,Indo-AryanCentralzone,Romani	False	False		rka	rmy	Viveka Velupillai
BANAWA	BANAWA	jama1261	Madi	jaa	South America	-7.0	-65.0	Arawan	Aru.ARAUAN	Arauan,Jamamadi	Arawan,Madi-Madiha	False	False			jaa	Viveka Velupillai
BANA_2	BANA_2	bana1305	Bana	bcw	Africa	10.36	13.65	Afro-Asiatic	AA.BIU-MANDARA	Afro-Asiatic,Chadic,Biu-Mandara,A,A.3	Afro-Asiatic,Chadic,Biu-Mandara,NorthBiu-Mandara,Higic,Nkafa-Kirya-Bana	False	False		ban	bcw	Guillaume Segerer and Søren Wichmann
BANDA_BANDA	BANDA_BANDA	band1343	Banda-Banda	bpd	Africa	5.75	19.75	Atlantic-Congo	NC.UBANGI	Niger-Congo,Atlantic-Congo,Volta-Congo,North,Adamawa-Ubangi,Ubangi,Banda,Central,CentralCore,Banda-Banda	Atlantic-Congo,Volta-Congo,NorthVolta-Congo,Cameroun-Ubangian,Ubangi,Bandaic,NuclearBandaic,CentralBandaic,CentralCoreBandaic	False	False			bpd	Guillaume Segerer and Søren Wichmann
BANDA_NDELE_NGAO	BANDA_NDELE_NGAO	band1345	Banda-Ndélé	bfl	Africa	8.03	23.9	Atlantic-Congo	NC.UBANGI	Niger-Congo,Atlantic-Congo,Volta-Congo,North,Adamawa-Ubangi,Ubangi,Banda,Central,CentralCore,Banda-Ndele	Atlantic-Congo,Volta-Congo,NorthVolta-Congo,Cameroun-Ubangian,Ubangi,Bandaic,NuclearBandaic,CentralBandaic,CentralCoreBandaic	False	False			bfl	Julia Bischoffberger
BANDA_YANGERE	BANDA_YANGERE	band1348	Banda-Yangere	yaj	Africa	3.99	16.54	Atlantic-Congo	NC.UBANGI	Niger-Congo,Atlantic-Congo,Volta-Congo,North,Adamawa-Ubangi,Ubangi,Banda,Central,Western	Atlantic-Congo,Volta-Congo,NorthVolta-Congo,Cameroun-Ubangian,Ubangi,Bandaic,NuclearBandaic,CentralBandaic	False	False			yaj	Julia Bischoffberger
BANDI	BANDI	band1352	Bandi	bza	Africa	8.08	-10.25	Mande	Man.WESTERN_MANDE	Niger-Congo,Mande,Western,Central-Southwestern,Southwestern,Mende-Loma,Mende-Bandi,Bandi	Mande,WesternMande,Manding-Kpelle,SouthwestMande,Mende-Loma,Mende-Bandi,Bandi-Zialo	False	False		bnd	bza
BANDIAL	BANDIAL	band1340	Bandial	bqj	Africa	12.53	-16.42	Atlantic-Congo	NC.JOLA	Niger-Congo,Atlantic-Congo,Atlantic,Northern,Bak,Jola,JolaProper,JolaCentral,Gusilay	Atlantic-Congo,North-CentralAtlantic,CentralAtlantic,Bak,Joola-Manjaku,Jola,Gusilay-Bandial	False	False			bqj	Tessa de Mol-van Valen
BANDI_2	BANDI_2	band1352	Bandi	bza	Africa	8.05	-10.16	Mande	Man.WESTERN_MANDE	Niger-Congo,Mande,Western,Central-Southwestern,Southwestern,Mende-Loma,Mende-Bandi,Bandi	Mande,WesternMande,Manding-Kpelle,SouthwestMande,Mende-Loma,Mende-Bandi,Bandi-Zialo	False	False		bnd	bza	Guillaume Segerer and Søren Wichmann
BANEKA	BANEKA	baka1273	Bakaka	bqz	Africa	4.9	9.93	Atlantic-Congo	NC.BANTU	Niger-Congo,Atlantic-Congo,Volta-Congo,Benue-Congo,Bantoid,Southern,NarrowBantu,Northwest,A,Lundu-Balong(A.15C)	Atlantic-Congo,Volta-Congo,Benue-Congo,Bantoid,SouthernBantoid,NarrowBantu,BantuA-B10-B20-B30,Lundu-Balong(A.10),GreaterManenguba,Bafaw-Balong-Manenguba,Manenguba,CentralManenguba	False	False			bqz	Søren Wichmann
BANGALA	BANGALA	bang1353	Bangala	bxg	Africa	2.87	27.67	Atlantic-Congo	NC.BANTU	Niger-Congo,Atlantic-Congo,Volta-Congo,Benue-Congo,Bantoid,Southern,NarrowBantu,Northwest,C,Bangi-Ntomba(C.30)	Atlantic-Congo,Volta-Congo,Benue-Congo,Bantoid,SouthernBantoid,NarrowBantu,Central-WesternBantu,NorthZaireRiver,RiversBantu,Ngiri,NgiriRiverainUbangi,NgiriRiverainUbangi-Ripuaire,Bobangic,BobangicRiverain,Bobangi-Bangala-Lingala,Lingala-Bangala	False	False			bxg	André Müller
BANGANDU	BANGANDU	bang1347	Ngombe-Bangandu	bgf	Africa	2.33	15.33	Atlantic-Congo	NC.GBAYA-MANZA-NGBAKA	Niger-Congo,Atlantic-Congo,Volta-Congo,North,Adamawa-Ubangi,Ubangi,Gbaya-Manza-Ngbaka,Southwest	Atlantic-Congo,Volta-Congo,NorthVolta-Congo,Gbaya-Manza-Ngbaka,GbayaMeridional-Occidental,GbayaMeridional	False	False			bgf	Julia Bischoffberger
BANGBA	BANGBA	bang1345	Bangba	bbe	Africa	3.42	28.25	Atlantic-Congo	NC.UBANGI	Niger-Congo,Atlantic-Congo,Volta-Congo,North,Adamawa-Ubangi,Ubangi,Sere-Ngbaka-Mba,Ngbaka-Mba,Ngbaka,Eastern,Mayogo-Bangba	Atlantic-Congo,Volta-Congo,NorthVolta-Congo,Cameroun-Ubangian,Ubangi,Mundu-Baka,EasternMundu-Baka,Mayogo-Bangba	False	False			bbe	Julia Bischoffberger
BANGBA_2	BANGBA_2	bang1345	Bangba	bbe	Africa	3.5	28.2	Atlantic-Congo	NC.UBANGI	Niger-Congo,Atlantic-Congo,Volta-Congo,North,Adamawa-Ubangi,Ubangi,Sere-Ngbaka-Mba,Ngbaka-Mba,Ngbaka,Eastern,Mayogo-Bangba	Atlantic-Congo,Volta-Congo,NorthVolta-Congo,Cameroun-Ubangian,Ubangi,Mundu-Baka,EasternMundu-Baka,Mayogo-Bangba	False	False			bbe	Guillaume Segerer and Søren Wichmann
BANGBA_3	BANGBA_3	bang1345	Bangba	bbe	Africa	3.5	28.2	Atlantic-Congo	NC.UBANGI	Niger-Congo,Atlantic-Congo,Volta-Congo,North,Adamawa-Ubangi,Ubangi,Sere-Ngbaka-Mba,Ngbaka-Mba,Ngbaka,Eastern,Mayogo-Bangba	Atlantic-Congo,Volta-Congo,NorthVolta-Congo,Cameroun-Ubangian,Ubangi,Mundu-Baka,EasternMundu-Baka,Mayogo-Bangba	False	False			bbe	Guillaume Segerer and Søren Wichmann
BANGERI_ME	BANGERI_ME	bang1363	Bangime	dba	Africa	14.9	-3.7	Bangime	Ban.BANGIME	Languageisolate_dba	Bangi_Me	False	False		bgm	dba	Guillaume Segerer and Søren Wichmann
BANGERI_ME_2	BANGERI_ME_2	bang1363	Bangime	dba	Africa	14.9	-3.7	Bangime	Ban.BANGIME	Languageisolate_dba	Bangi_Me	False	False		bgm	dba	Guillaume Segerer and Søren Wichmann
BANGGAI	BANGGAI	bang1368	Banggai	bgz	Papunesia	-1.42	123.17	Austronesian	An.CELEBIC	Austronesian,Malayo-Polynesian,Celebic,Eastern,Saluan-Banggai,Eastern	Austronesian,Malayo-Polynesian,Celebic,GreaterEasternCelebic,EasternCelebic,Saluan-Banggai,EasternSaluan-Banggai	False	False		bgg	bgz	André Müller
BANGGARLA	BANGGARLA	bang1339	Banggarla	bjb	Australia	-32.0	137.0	Pama-Nyungan	PN.CENTRAL_PAMA-NYUNGAN	Australian,Pama-Nyungan,South-West,Yura	Pama-Nyungan,Arandic-Thura-Yura,Thura-Yura,CoreThuraYura,NorthernThura-Yura	True	False		bnl	bjb	Julia Bischoffberger
BANGI	BANGI	bang1354	Bobangi	bni	Africa	0.05	17.95	Atlantic-Congo	NC.BANTU	Niger-Congo,Atlantic-Congo,Volta-Congo,Benue-Congo,Bantoid,Southern,NarrowBantu,Northwest,C,Bangi-Ntomba(C.32)	Atlantic-Congo,Volta-Congo,Benue-Congo,Bantoid,SouthernBantoid,NarrowBantu,Central-WesternBantu,NorthZaireRiver,RiversBantu,Ngiri,NgiriRiverainUbangi,NgiriRiverainUbangi-Ripuaire,Bobangic,BobangicRiverain,Bobangi-Bangala-Lingala	False	False		bob	bni	Guillaume Segerer and Søren Wichmann
BANGI_ME	BANGI_ME	bang1363	Bangime	dba	Africa	14.8	-3.78	Bangime	Ban.BANGIME	Languageisolate_dba	Bangi_Me	False	False		bgm	dba	André Müller
BANGNI_NYISHI	BANGNI_NYISHI	nyis1236	Nyishi-Hill Miri	njz	Eurasia	28.0	93.0	Sino-Tibetan	ST.TANI	Sino-Tibetan,Tibeto-Burman,CentralTibeto-Burman,Tani	Sino-Tibetan,Macro-Tani,Tani,Pre-WesternTani,WesternTani,Subansiri	False	False			njz	André Müller
BANGOLAN	BANGOLAN	bang1356	Bangolan	bgj	Africa	6.01	10.67	Atlantic-Congo	NC.WIDE_GRASSFIELDS	Niger-Congo,Atlantic-Congo,Volta-Congo,Benue-Congo,Bantoid,Southern,WideGrassfields,NarrowGrassfields,Mbam-Nkam,Nun	Atlantic-Congo,Volta-Congo,Benue-Congo,Bantoid,SouthernBantoid,WideGrassfields,NarrowGrassfields,Mbam-Nkam,SouthernMbam-Nkam,Mbam-NkamNun	False	False			bgj	Tessa de Mol-van Valen
BANGOLAN_2	BANGOLAN_2	bang1356	Bangolan	bgj	Africa	6.03	10.66	Atlantic-Congo	NC.WIDE_GRASSFIELDS	Niger-Congo,Atlantic-Congo,Volta-Congo,Benue-Congo,Bantoid,Southern,WideGrassfields,NarrowGrassfields,Mbam-Nkam,Nun	Atlantic-Congo,Volta-Congo,Benue-Congo,Bantoid,SouthernBantoid,WideGrassfields,NarrowGrassfields,Mbam-Nkam,SouthernMbam-Nkam,Mbam-NkamNun	False	False			bgj	Guillaume Segerer and Søren Wichmann
BANGRU	BANGRU					27.95	93.15		ST.MIJI	Sino-Tibetan,Tibeto-Burman,CentralTibeto-Burman,Hrusish	Sino-Tibetan,Miji	False	False			bn0	Matthew S. Dryer
BANGUBANGU	BANGUBANGU	bang1350	Bangubangu	bnx	Africa	-6.0	28.0	Atlantic-Congo	NC.BANTU	Niger-Congo,Atlantic-Congo,Volta-Congo,Benue-Congo,Bantoid,Southern,NarrowBantu,Central,D,Lega-Holoholo(D.27)	Atlantic-Congo,Volta-Congo,Benue-Congo,Bantoid,SouthernBantoid,NarrowBantu,Central-WesternBantu,Luban,Luba-Kaonde,Lubaic,Bangubangu-Kasai	False	False			bnx	Julia Bischoffberger
BANGUBANGU_KABAMBARE	BANGUBANGU_KABAMBARE	bang1350	Bangubangu	bnx	Africa	-6.0	28.0	Atlantic-Congo	NC.BANTU	Niger-Congo,Atlantic-Congo,Volta-Congo,Benue-Congo,Bantoid,Southern,NarrowBantu,Central,D,Lega-Holoholo(D.27)	Atlantic-Congo,Volta-Congo,Benue-Congo,Bantoid,SouthernBantoid,NarrowBantu,Central-WesternBantu,Luban,Luba-Kaonde,Lubaic,Bangubangu-Kasai	False	False			bnx	Ann-Katrin Wett
BANHONG_WA	BANHONG_WA	para1301	South Wa	prk	Eurasia	23.29	99.1	Austroasiatic	AuA.PALAUNGIC	Austro-Asiatic,Mon-Khmer,NorthernMon-Khmer,Palaungic,EasternPalaungic,Waic,Wa	Austroasiatic,Khasi-Palaung,Palaungic,EastPalaungic,Waic,Wa-Lawa,NuclearWaic	False	False		puk	prk	André Müller
BANIVA	BANIVA	bani1255	Baniwa do Icana	bwi	South America	2.67	-66.83	Arawakan	Arw.JAPURA-COLOMBIA	Maipurean,Northern,UpperAmazon,EasternNawiki,Karu	Arawakan,Japura-Colombia,NuclearJapura-Colombia,NortheastJapura-Colombia,Baniwa-Curripaco-Tariano,Baniwa-Curripaco	False	False		bnw	bwi	Cecil H. Brown
BANIWA	BANIWA	bani1255	Baniwa do Icana	bwi	South America	2.7	-66.3	Arawakan	Arw.JAPURA-COLOMBIA	Maipurean,Northern,UpperAmazon,EasternNawiki,Karu	Arawakan,Japura-Colombia,NuclearJapura-Colombia,NortheastJapura-Colombia,Baniwa-Curripaco-Tariano,Baniwa-Curripaco	False	False		bnw	bwi	Viveka Velupillai
BANIWA_2	BANIWA_2	bani1255	Baniwa do Icana	bwi	South America	2.67	-66.83	Arawakan	Arw.JAPURA-COLOMBIA	Maipurean,Northern,UpperAmazon,EasternNawiki,Karu	Arawakan,Japura-Colombia,NuclearJapura-Colombia,NortheastJapura-Colombia,Baniwa-Curripaco-Tariano,Baniwa-Curripaco	False	False		bnw	bwi	Patience Epps and Søren Wichmann
BANJARESE_MALAY	BANJARESE_MALAY	banj1239	Banjar	bjn	Papunesia	-1.0	116.5	Austronesian	An.MALAYO-SUMBAWAN	Austronesian,Malayo-Polynesian,Malayo-Chamic,Malayic,Malay	Austronesian,Malayo-Polynesian,Malayo-Sumbawan,NorthandEastMalayo-Sumbawan,Malayic,NuclearMalayic,EastBorneoMalay,Banjar-Berau-BruneiMalay,Banjar-BukitMalay	False	False			bjn	André Müller
BANJAR_SARI_ENGGANO	BANJAR_SARI_ENGGANO	engg1245	Enggano	eno	Papunesia	-5.42	102.25	Austronesian	An.ENGGANO	Unclassified_eno	Austronesian,Malayo-Polynesian	False	False		eno	eno	André Müller
BANKA	BANKA	bank1258	Bankagooma	bxw	Africa	11.67	-5.5	Mande	Man.WESTERN_MANDE	Niger-Congo,Mande,Western,Northwestern,Samogo	Mande,WesternMande,NorthwesternMande,Duun-Bobo,Duun-Jo,Duun-Seenku,Duun	False	False			bxw	Dmitry Egorov
BANKAGOMA	BANKAGOMA	bank1258	Bankagooma	bxw	Africa	11.75	-5.55	Mande	Man.WESTERN_MANDE	Niger-Congo,Mande,Western,Northwestern,Samogo	Mande,WesternMande,NorthwesternMande,Duun-Bobo,Duun-Jo,Duun-Seenku,Duun	False	False			bxw	Guillaume Segerer and Søren Wichmann
BANKALA	BANKALA	bank1257	Bankal	jjr	Africa	9.5	10.5	Atlantic-Congo	NC.BANTU	Niger-Congo,Atlantic-Congo,Volta-Congo,Benue-Congo,Bantoid,Southern,Jarawan,Nigerian	Atlantic-Congo,Volta-Congo,Benue-Congo,Bantoid,SouthernBantoid,NarrowBantu,Mbam-Bubi-Jarawan,Jarawan,NigerianJarawan,Jarawaic	False	False			jjr	André Müller
BANKAN_TEY	BANKAN_TEY	bank1259	Bankan Tey Dogon	dbw	Africa	14.9	-3.0	Dogon	Dog.DOGON	Niger-Congo,Atlantic-Congo,Volta-Congo,Dogon	Dogon,NanganDogon	False	False			dbw	Guillaume Segerer and Søren Wichmann
BANKON	BANKON	bank1256	Bankon	abb	Africa	4.42	9.58	Atlantic-Congo	NC.BANTU	Niger-Congo,Atlantic-Congo,Volta-Congo,Benue-Congo,Bantoid,Southern,NarrowBantu,Northwest,A,Basaa(A.42)	Atlantic-Congo,Volta-Congo,Benue-Congo,Bantoid,SouthernBantoid,NarrowBantu,BantuA-B10-B20-B30,Basaa-Yaunde(A40-70),Basaa(A.40),Abo-Barombi	False	False		bnk	abb	Zarina Molochieva
BANNA	BANNA	hame1242	Hamer-Banna	amf	Africa	5.0	36.5	South Omotic	AA.SOUTH_OMOTIC	Afro-Asiatic,Omotic,South	South_Omotic,AHK,Hamer-Karo	False	False		hmr	amf	André Müller
BANNU_PASHTO	BANNU_PASHTO	cent1973	Central Pashto	pst	Eurasia	32.98	70.6	Indo-European	IE.IRANIAN	Indo-European,Indo-Iranian,Iranian,Eastern,Southeastern,Pashto	Indo-European,ClassicalIndo-European,Indo-Iranian,Iranian,Pashto,NuclearPashto	False	False		psh	pst	André Müller
BANONI	BANONI	bann1247	Bannoni	bcm	Papunesia	-6.42	155.25	Austronesian	An.OCEANIC	Austronesian,Malayo-Polynesian,Central-EasternMalayo-Polynesian,EasternMalayo-Polynesian,Oceanic,WesternOceanic,MesoMelanesian,NewIreland,SouthNewIreland-NorthwestSolomonic,Piva-Banoni	Austronesian,Malayo-Polynesian,Central-EasternMalayo-Polynesian,EasternMalayo-Polynesian,Oceanic,WesternOceaniclinkage,MesoMelanesianlinkage,NewIreland-NorthwestSolomoniclinkage,StGeorgelinkage,NorthwestSolomonic,Banoni-Piva	False	False		bnn	bcm	Søren Wichmann
BANTAWA	BANTAWA	bant1281	Bantawa	bap	Eurasia	27.12	87.05	Sino-Tibetan	ST.HIMALAYISH	Sino-Tibetan,Tibeto-Burman,WesternTibeto-Burman,Himalayan,Kiranti,Eastern	Sino-Tibetan,Himalayish,Mahakiranti,Kiranti,CentralKiranti,SouthernCentralKiranti,Bantawic	False	False			bap	Tessa de Mol-van Valen
BANTIK	BANTIK	bant1286	Bantik	bnq	Papunesia	1.42	124.75	Austronesian	An.SANGIRIC	Austronesian,Malayo-Polynesian,Sangiric,Southern	Austronesian,Malayo-Polynesian,Sangiric,SouthernSangiric	False	False		bnt	bnq
BANTON_BANTOANON	BANTON_BANTOANON	bant1288	Bantoanon	bno	Papunesia	12.5	122.0	Austronesian	An.GREATER_CENTRAL_PHILIPPINE	Austronesian,Malayo-Polynesian,GreaterCentralPhilippine,CentralPhilippine,Bisayan,Banton	Austronesian,Malayo-Polynesian,GreaterCentralPhilippine,CentralPhilippine,Bisayan	False	False			bno	Sebastian Sauppe
BANUA	BANUA	nalo1235	Nalögo	nlz	Papunesia	-10.78	165.87	Austronesian	An.OCEANIC	Austronesian,Malayo-Polynesian,Central-EasternMalayo-Polynesian,EasternMalayo-Polynesian,Oceanic,Temotu,Reefs-SantaCruz	Austronesian,Malayo-Polynesian,Central-EasternMalayo-Polynesian,EasternMalayo-Polynesian,Oceanic,Temotu,Reefs-SantaCruz,Natugu-Nalogo	False	False		nbk	nlz	Søren Wichmann
BAN_OGOI	BAN_OGOI	baan1241	Baan	bvj	Africa	4.67	7.3	Atlantic-Congo	NC.OGONOID	Niger-Congo,Atlantic-Congo,Volta-Congo,Benue-Congo,CrossRiver,DeltaCross,Ogoni,West	Atlantic-Congo,Volta-Congo,Benue-Congo,DeltaCross,Ogonoid,WestOgonoid	False	False			bvj	Viveka Velupillai
BAODING_HLAI	BAODING_HLAI	hlai1239	Hlai	lic	Eurasia	18.82	110.34	Tai-Kadai	TK.HLAI	Kra-Dai,Hlai	Tai-Kadai,Hlaic,NuclearHlaic	False	False		lic	lic	André Müller
BARA	BARA	waim1255	Waimaha	bao	South America	0.33	-70.25	Tucanoan	Tuc.TUCANOAN	Tucanoan,EasternTucanoan,Bara-Tuyuka	Tucanoan,EasternTucanoan,EasternEasternTucanoan,EasternEasternTucanoanI,Bara-Tatuyo	False	False		bno	bao	Cecil H. Brown
BARAI	BARAI	nucl1630	Barai	bbb	Papunesia	-9.33	148.08	Koiarian	TNG.KOIARIAN	Trans-NewGuinea,SoutheastPapuan,Koiarian,Baraic	Koiarian,Baraic,Barai-Namiae	False	False		baa	bbb	Viveka Velupillai
BARAI_2	BARAI_2	nucl1630	Barai	bbb	Papunesia	-9.33	148.08	Koiarian	TNG.KOIARIAN	Trans-NewGuinea,SoutheastPapuan,Koiarian,Baraic	Koiarian,Baraic,Barai-Namiae	False	False		baa	bbb	Matthew S. Dryer
BARAI_3	BARAI_3	nucl1630	Barai	bbb	Papunesia	-9.33	148.08	Koiarian	TNG.KOIARIAN	Trans-NewGuinea,SoutheastPapuan,Koiarian,Baraic	Koiarian,Baraic,Barai-Namiae	False	False		baa	bbb	Matthew S. Dryer
BARALAKAKAN	BARALAKAKAN	maho1249	Mahou	mxx	Africa	8.87	-7.78	Mande	Man.WESTERN_MANDE	Niger-Congo,Mande,Western,Central-Southwestern,Central,Manding-Jogo,Manding-Vai,Manding-Mokole,Manding,Manding-East,SoutheasternManding,Maninka-Mori	Mande,WesternMande,Manding-Kpelle,CentralMande,Manding-Jogo,Manding-Vai,Manding-Mokole,Manding,EastManding,Maninka-Mori	False	False		mka	mxx	Søren Wichmann
BARAMBU	BARAMBU	bara1361	Barambu	brm	Africa	3.5	27.0	Atlantic-Congo	NC.UBANGI	Niger-Congo,Atlantic-Congo,Volta-Congo,North,Adamawa-Ubangi,Ubangi,Zande,Barambo-Pambia	Atlantic-Congo,Volta-Congo,NorthVolta-Congo,Cameroun-Ubangian,Ubangi,Zandic,Barambo-Pambia	False	False		bbu	brm	Ann-Katrin Wett
BARAMU	BARAMU	bara1378	Baramu	bmz	Papunesia	-8.42	142.92	Anim	TNG.NUCLEAR_TIRIO	Trans-NewGuinea,Tirio	Anim,Tirio,NuclearTirio	False	False			bmz
BARAMU_2	BARAMU_2	bara1378	Baramu	bmz	Papunesia	-8.42	142.92	Anim	TNG.NUCLEAR_TIRIO	Trans-NewGuinea,Tirio	Anim,Tirio,NuclearTirio	False	False			bmz	Matthew S. Dryer
BARAPASI	BARAPASI	bara1375	Barapasi	brp	Papunesia	-2.33	137.0	Geelvink Bay	GB.GEELVINK_BAY	EastGeelvinkBay	Geelvink_Bay,Barapasi-Sauri-Kofei	False	False			brp	Julia Bischoffberger and Matthew S. Dryer
BARASANO	BARASANO	bara1380	Barasana-Eduria	bsn	South America	-0.17	-70.67	Tucanoan	Tuc.TUCANOAN	Tucanoan,EasternTucanoan,Bara-Tuyuka	Tucanoan,EasternTucanoan,WesternEasternTucanoan,Barasano-Eduria-Macuna	False	False		brs	bsn	Cecil H. Brown
BARDI	BARDI	bard1255	Bardi	bcj	Australia	-16.58	122.92	Nyulnyulan	Nyu.NYULNYULAN	Australian,Nyulnyulan	Nyulnyulan,WesternNyulnyulan,Bardic	False	False		brd	bcj	Robert Mailhammer
BARE	BARE	bare1276	Baré	bae	South America	1.0	-67.0	Arawakan	Arw.MEDIO_RIO_NEGRO	Maipurean,Northern,UpperAmazon,CentralUpperAmazon,Bare	Arawakan,MedioRioNegro,Bareic	False	False		bae	bae	Viveka Velupillai
BAREE	BAREE	pamo1252	Pamona	pmf	Papunesia	-1.75	120.83	Austronesian	An.CELEBIC	Austronesian,Malayo-Polynesian,Celebic,Kaili-Pamona,Northern,Pamona	Austronesian,Malayo-Polynesian,Celebic,Kaili-Wolio,NorthernKaili-Wolio,Pamona-Tombelala	False	False		pna	pmf	André Müller
BAREIN	BAREIN	bare1279	Barain	bva	Africa	11.0	18.0	Afro-Asiatic	AA.EAST_CHADIC	Afro-Asiatic,Chadic,East,B,B.3	Afro-Asiatic,Chadic,EastChadic,EastChadicB,Barainic	False	False			bva	Julia Bischoffberger
BARGAM_2	BARGAM_2	barg1252	Bargam	mlp	Papunesia	-4.88	145.75	Nuclear Trans New Guinea	TNG.BARGAM	Trans-NewGuinea,Madang,Croisilles,Mugil	Nuclear_Trans_New_Guinea,Madang,Croisilles	False	False		mug	mlp	Matthew S. Dryer and Søren Wichmann
BARIAI	BARIAI	bari1286	Bariai	bch	Papunesia	-5.48	148.63	Austronesian	An.OCEANIC	Austronesian,Malayo-Polynesian,Central-EasternMalayo-Polynesian,EasternMalayo-Polynesian,Oceanic,WesternOceanic,NorthNewGuinea,Ngero-Vitiaz,Ngero,Bariai	Austronesian,Malayo-Polynesian,Central-EasternMalayo-Polynesian,EasternMalayo-Polynesian,Oceanic,WesternOceaniclinkage,NorthNewGuinealinkage,Ngero-Vitiazlinkage,Ngero,EasternNgero	False	False			bch	Viveka Velupillai
BARIJI	BARIJI	gain1243	Gaina	gcn	Papunesia	-9.17	148.58	Nuclear Trans New Guinea	TNG.BINANDEREAN	Trans-NewGuinea,GreaterBinanderean,Binanderean,NuclearBinanderean,SouthBinanderean,CoastalBinanderean,Gaena-Korafe	Nuclear_Trans_New_Guinea,GreaterBinanderean,Binanderean,NuclearBinanderean,SouthBinanderean,CoastalBinanderean,Gaena-Korafe	False	False			gcn	Matthew S. Dryer and Søren Wichmann
BARIKEWA	BARIKEWA	bari1298	Barikewa	jbk	Papunesia	-7.33	144.0	Turama-Kikori	TNG.TURAMA-KIKORIAN	Trans-NewGuinea,Turama-Kikorian,Kaser	Turama-Kikori,Turama-Omatian	False	False			jbk	Matthew S. Dryer
BARIM	BARIM	karn1252	Karnai	bbv	Papunesia	-5.83	147.92	Austronesian	An.OCEANIC	Austronesian,Malayo-Polynesian,Central-EasternMalayo-Polynesian,EasternMalayo-Polynesian,Oceanic,WesternOceanic,NorthNewGuinea,Ngero-Vitiaz,Vitiaz,Korap	Austronesian,Malayo-Polynesian,Central-EasternMalayo-Polynesian,EasternMalayo-Polynesian,Oceanic,WesternOceaniclinkage,NorthNewGuinealinkage,Ngero-Vitiazlinkage,Vitiazlinkage,Koraplinkage	False	False			bbv	Ann-Katrin Wett
BARIO_KELABIT	BARIO_KELABIT	kela1258	Kelabit	kzi	Papunesia	3.67	115.42	Austronesian	An.NORTH_BORNEO	Austronesian,Malayo-Polynesian,NorthBorneo,NorthSarawakan,Dayic,Kelabitic	Austronesian,Malayo-Polynesian,NorthBorneoMalayo-Polynesian,NorthSarawakan,Dayic	False	False		klt	kzi	André Müller
BARI_COLUMBIA	BARI_COLUMBIA	bari1297	Barí	mot	South America	9.0	-73.0	Chibchan	Chi.BARI	Chibchan,ChibchanB,EasternChibchan,Colombian,SouthernColombian	Chibchan,CoreChibchan,Magdalenic,SouthernMagdalenic	False	False		mti	mot	Cecil H. Brown
BARI_SUDAN	BARI_SUDAN	bari1284	Bari	bfa	Africa	5.83	31.67	Nilotic	ESu.EASTERN_NILOTIC	Nilo-Saharan,Satellite-Core,Core,EasternSudanic,Southern(nlanguages),Nilotic,Eastern,Bari	Nilotic,EasternNilotic,Barian,NuclearBarian	False	False		bar	bfa	Viveka Velupillai
BAROK	BAROK	baro1253	Barok	bjk	Papunesia	-3.5	152.17	Austronesian	An.OCEANIC	Austronesian,Malayo-Polynesian,Central-EasternMalayo-Polynesian,EasternMalayo-Polynesian,Oceanic,WesternOceanic,MesoMelanesian,NewIreland,Madak	Austronesian,Malayo-Polynesian,Central-EasternMalayo-Polynesian,EasternMalayo-Polynesian,Oceanic,WesternOceaniclinkage,MesoMelanesianlinkage,NewIreland-NorthwestSolomoniclinkage,Madaklinkage	False	False			bjk	André Müller
BAROMBI	BAROMBI	baro1252	Barombi	bbi	Africa	4.65	9.25	Atlantic-Congo	NC.BANTU	Niger-Congo,Atlantic-Congo,Volta-Congo,Benue-Congo,Bantoid,Southern,NarrowBantu,Northwest,A,Basaa(A.41)	Atlantic-Congo,Volta-Congo,Benue-Congo,Bantoid,SouthernBantoid,NarrowBantu,BantuA-B10-B20-B30,Basaa-Yaunde(A40-70),Basaa(A.40),Abo-Barombi	False	False			bbi	Tessa de Mol-van Valen
BAROO_BAURO	BAROO_BAURO	baur1252	Bauro	bxa	Papunesia	-10.67	161.83	Austronesian	An.OCEANIC	Austronesian,Malayo-Polynesian,Central-EasternMalayo-Polynesian,EasternMalayo-Polynesian,Oceanic,Central-EasternOceanic,SoutheastSolomonic,Malaita-SanCristobal,SanCristobal	Austronesian,Malayo-Polynesian,Central-EasternMalayo-Polynesian,EasternMalayo-Polynesian,Oceanic,SoutheastSolomonic,Longgu-Malaita-Makira,Malaita-Makira,Makira	False	False			bxa	Sebastian Sauppe
BARRANBIYA	BARRANBIYA					-30.1	145.93		PN.SOUTHEASTERN_PAMA-NYUNGAN	Australian,Pama-Nyungan	Pama-Nyungan,SoutheasternPama-Nyungan,NewSouthWalesPama-Nyungan,Muruwaric	True	False				Julia Bischoffberger
BARUPU	BARUPU	wara1302	Bauni	bpe	Papunesia	-3.07	142.01	Sko	Sko.WARAPU	Skou,Skou-Serra-Lagoon,SerraHills,Lagoon	Sko,Skou-Serra-Piore,BarupuLagoon	False	False		brp	bpe	Mark Donohue and Viveka Velupillai
BARUPU_2	BARUPU_2	wara1302	Bauni	bpe	Papunesia	-3.07	142.01	Sko	Sko.WARAPU	Skou,Skou-Serra-Lagoon,SerraHills,Lagoon	Sko,Skou-Serra-Piore,BarupuLagoon	False	False		brp	bpe	Matthew S. Dryer
BARUYA	BARUYA	baru1267	Baruya	byr	Papunesia	-6.92	145.92	Angan	TNG.NUCLEAR_ANGAN	Trans-NewGuinea,Angan,NuclearAngan	Angan,NuclearAngan,Baruya-Simbari	False	False		bry	byr	André Müller
BARUYA_2	BARUYA_2	baru1267	Baruya	byr	Papunesia	-6.92	145.92	Angan	TNG.NUCLEAR_ANGAN	Trans-NewGuinea,Angan,NuclearAngan	Angan,NuclearAngan,Baruya-Simbari	False	False		bry	byr	Søren Wichmann
BAR_PASHTO	BAR_PASHTO	nort2646	Northern Pashto	pbu	Eurasia	35.12	71.74	Indo-European	IE.IRANIAN	Indo-European,Indo-Iranian,Iranian,Eastern,Southeastern,Pashto	Indo-European,ClassicalIndo-European,Indo-Iranian,Iranian,Pashto,NuclearPashto	False	False			pbu	André Müller
BASAA	BASAA	basa1284	Basa (Cameroon)	bas	Africa	3.92	10.5	Atlantic-Congo	NC.BANTU	Niger-Congo,Atlantic-Congo,Volta-Congo,Benue-Congo,Bantoid,Southern,NarrowBantu,Northwest,A,Basaa(A.43)	Atlantic-Congo,Volta-Congo,Benue-Congo,Bantoid,SouthernBantoid,NarrowBantu,BantuA-B10-B20-B30,Basaa-Yaunde(A40-70),Basaa(A.40),Basaa-Bakoko,Basaa-Hijuk	False	False		bas	bas	Søren Wichmann and Viveka Velupillai
BASAA_2	BASAA_2	basa1284	Basa (Cameroon)	bas	Africa	5.0	10.2	Atlantic-Congo	NC.BANTU	Niger-Congo,Atlantic-Congo,Volta-Congo,Benue-Congo,Bantoid,Southern,NarrowBantu,Northwest,A,Basaa(A.43)	Atlantic-Congo,Volta-Congo,Benue-Congo,Bantoid,SouthernBantoid,NarrowBantu,BantuA-B10-B20-B30,Basaa-Yaunde(A40-70),Basaa(A.40),Basaa-Bakoko,Basaa-Hijuk	False	False		bas	bas	Guillaume Segerer and Søren Wichmann
BASAN	BASAN	izon1238	Izon	ijc	Africa	4.92	5.67	Ijoid	Ijo.IJOID	Niger-Congo,Atlantic-Congo,Ijoid,Ijo,WestIjo	Ijoid,Ijo,WesternIjo	False	False		ijo	ijc	Viveka Velupillai
BASARI	BASARI	bass1258	Bassari-Tanda	bsc	Africa	12.67	-13.0	Atlantic-Congo	NC.TENDA	Niger-Congo,Atlantic-Congo,Atlantic,Northern,EasternSenegal-Guinea,Tenda	Atlantic-Congo,North-CentralAtlantic,Tenda,Bassari-Bedik-Bapen	False	False		bsr	bsc	Tessa de Mol-van Valen
BASAY	BASAY	basa1287	Basay	byq	Papunesia	24.3	121.4	Austronesian	An.EAST_FORMOSAN	Austronesian,EastFormosan,Northern	Austronesian,EastFormosan,NorthernEastFormosan	True	False			byq	Sebastian Sauppe
BASHKARDI	BASHKARDI	bash1263	Bashkardi	bsg	Eurasia	32.0	53.0	Indo-European	IE.IRANIAN	Indo-European,Indo-Iranian,Iranian,Western,Northwestern,Balochi	Indo-European,ClassicalIndo-European,Indo-Iranian,Iranian,SouthwesternIranian,Middle-ModernPersian,ModernSouthwesternIranian	False	False			bsg	Tessa de Mol-van Valen
BASHKIR	BASHKIR	bash1264	Bashkir	bak	Eurasia	53.0	58.0	Turkic	Alt.TURKIC	Turkic,Western,Uralian	Turkic,CommonTurkic,Kipchak,NorthKipchak	False	False		bsk	bak	André Müller
BASHKIR_2	BASHKIR_2	bash1264	Bashkir	bak	Eurasia	53.0	58.0	Turkic	Alt.TURKIC	Turkic,Western,Uralian	Turkic,CommonTurkic,Kipchak,NorthKipchak	False	False		bsk	bak	Søren Wichmann
BASKETO	BASKETO	bask1236	Basketo	bst	Africa	6.42	36.58	Ta-Ne-Omotic	AA.TA-NE-OMOTIC	Afro-Asiatic,Omotic,North,Gonga-Gimojan,Gimojan,Ometo-Gimira,Ometo,West	Ta-Ne-Omotic,Ometo,North-WestOmeto	False	False			bst	André Müller
BASKETO_2	BASKETO_2	bask1236	Basketo	bst	Africa	7.24	35.4	Ta-Ne-Omotic	AA.TA-NE-OMOTIC	Afro-Asiatic,Omotic,North,Gonga-Gimojan,Gimojan,Ometo-Gimira,Ometo,West	Ta-Ne-Omotic,Ometo,North-WestOmeto	False	False			bst	Guillaume Segerer and Søren Wichmann
BASQUE	BASQUE	basq1248	Basque	eus	Eurasia	43.0	-3.0	Basque	Bas.BASQUE	Languageisolate_eus	Basque	False	False		bqb	eus	Cecil H. Brown
BASQUE_2	BASQUE_2	basq1248	Basque	eus	Eurasia	43.0	-3.0	Basque	Bas.BASQUE	Languageisolate	Basque	False	False		bqb	eus	Søren Wichmann
BASSA	BASSA	nucl1418	Bassa	bsq	Africa	6.0	-9.5	Kru	NC.KRU	Niger-Congo,Atlantic-Congo,Volta-Congo,Kru,Western,Bassa	Kru,GreaterWesternKru,WesternKru,Wee-Bassa-Klao,Bassa-Klao,Bassaic	False	False			bsq	Julia Bischoffberger
BASSARI	BASSARI	ntch1242	Ntcham	bud	Africa	10.08	0.5	Atlantic-Congo	NC.OTI-VOLTA	Niger-Congo,Atlantic-Congo,Volta-Congo,North,Gur,Central,Northern,Oti-Volta,Gurma,Ntcham	Atlantic-Congo,Volta-Congo,NorthVolta-Congo,Gur,CentralGur,NorthernCentralGur,Bwamu-Oti-Volta,Oti-Volta,NuclearOti-Volta,Gurma-Yom-Oti-VoltaOccidental,Gurma-Yom-Naudem,Gurma,GurmaA	False	False		ncm	bud	Viveka Velupillai
BASSA_2	BASSA_2	nucl1418	Bassa	bsq	Africa	6.06	-9.85	Kru	NC.KRU	Niger-Congo,Atlantic-Congo,Volta-Congo,Kru,Western,Bassa	Kru,GreaterWesternKru,WesternKru,Wee-Bassa-Klao,Bassa-Klao,Bassaic	False	False			bsq	Guillaume Segerer and Søren Wichmann
BASSA_3	BASSA_3	nucl1418	Bassa	bsq	Africa	6.06	-9.85	Kru	NC.KRU	Niger-Congo,Atlantic-Congo,Volta-Congo,Kru,Western,Bassa	Kru,GreaterWesternKru,WesternKru,Wee-Bassa-Klao,Bassa-Klao,Bassaic	False	False			bsq	Guillaume Segerer and Søren Wichmann
BASSA_KONTAGORA	BASSA_KONTAGORA	bass1259	Bassa-Kontagora	bsr	Africa	10.33	4.98	Atlantic-Congo	NC.CENTRAL_KAINJI	Niger-Congo,Atlantic-Congo,Volta-Congo,Benue-Congo,Kainji,Western,Basa	Atlantic-Congo,Volta-Congo,Benue-Congo,Kainji,CentralKainji,Basa-EasternKainji,Basa,Kontagora-Gumna-Koromba,Gumna-Kontagora	True	False	2005		bsr
BASSA_KONTAGORA_2	BASSA_KONTAGORA_2	bass1259	Bassa-Kontagora	bsr	Africa	10.33	4.98	Atlantic-Congo	NC.CENTRAL_KAINJI	Niger-Congo,Atlantic-Congo,Volta-Congo,Benue-Congo,Kainji,Western,Basa	Atlantic-Congo,Volta-Congo,Benue-Congo,Kainji,CentralKainji,Basa-EasternKainji,Basa,Kontagora-Gumna-Koromba,Gumna-Kontagora	True	False	2005		bsr	Guillaume Segerer and Søren Wichmann
BASUM	BASUM					29.99	93.88		ST.BODIC	Sino-Tibetan,Tibeto-Burman,WesternTibeto-Burman,Bodish	Sino-Tibetan,Bodic,Bodish,UnclassifiedBodish	False	False			bs0	Matthew S. Dryer
BAS_KENYANG	BAS_KENYANG	keny1279	Kenyang	ken	Africa	5.67	9.5	Atlantic-Congo	NC.MAMFE	Niger-Congo,Atlantic-Congo,Volta-Congo,Benue-Congo,Bantoid,Southern,Mamfe	Atlantic-Congo,Volta-Congo,Benue-Congo,Bantoid,SouthernBantoid,Mamfe	False	False		kyg	ken	Viveka Velupillai
BATAGRAM_PASHTO	BATAGRAM_PASHTO	nort2646	Northern Pashto	pbu	Eurasia	34.69	73.11	Indo-European	IE.IRANIAN	Indo-European,Indo-Iranian,Iranian,Eastern,Southeastern,Pashto	Indo-European,ClassicalIndo-European,Indo-Iranian,Iranian,Pashto,NuclearPashto	False	False			pbu	André Müller
BATAK	BATAK	bata1301	Batak	bya	Papunesia	10.25	119.08	Austronesian	An.GREATER_CENTRAL_PHILIPPINE	Austronesian,Malayo-Polynesian,GreaterCentralPhilippine,Palawanic	Austronesian,Malayo-Polynesian,GreaterCentralPhilippine,Palawanic,NorthernPalawanic,Batak-CentralTagbanwa	False	False		bat	bya	Ann-Katrin Wett
BATAK_ANGKOLA	BATAK_ANGKOLA	bata1290	Batak Angkola	akb	Papunesia	2.0	100.5	Austronesian	An.NORTHWEST_SUMATRA-BARRIER_ISLANDS	Austronesian,Malayo-Polynesian,NorthwestSumatra-BarrierIslands,Batak,Southern	Austronesian,Malayo-Polynesian,NorthwestSumatra-BarrierIslands,Batakic,SouthernBatak,Tobaic,Angkola-Mandailing	False	False			akb	Julia Bischoffberger
BATAK_DAIRI	BATAK_DAIRI	bata1294	Batak Dairi	btd	Papunesia	2.5	98.25	Austronesian	An.NORTHWEST_SUMATRA-BARRIER_ISLANDS	Austronesian,Malayo-Polynesian,NorthwestSumatra-BarrierIslands,Batak,Northern	Austronesian,Malayo-Polynesian,NorthwestSumatra-BarrierIslands,Batakic,NorthernBatak	False	False			btd	Matthew S. Dryer
BATAK_MANDAILING	BATAK_MANDAILING	bata1291	Batak Mandailing	btm	Papunesia	1.0	100.0	Austronesian	An.NORTHWEST_SUMATRA-BARRIER_ISLANDS	Austronesian,Malayo-Polynesian,NorthwestSumatra-BarrierIslands,Batak,Southern	Austronesian,Malayo-Polynesian,NorthwestSumatra-BarrierIslands,Batakic,SouthernBatak,Tobaic,Angkola-Mandailing	False	False			btm	Julia Bischoffberger
BATAK_PALAWAN	BATAK_PALAWAN	bata1301	Batak	bya	Papunesia	10.25	119.08	Austronesian	An.GREATER_CENTRAL_PHILIPPINE	Austronesian,Malayo-Polynesian,GreaterCentralPhilippine,Palawanic	Austronesian,Malayo-Polynesian,GreaterCentralPhilippine,Palawanic,NorthernPalawanic,Batak-CentralTagbanwa	False	False		bat	bya	Ann-Katrin Wett
BATAK_SIMALUNGEN	BATAK_SIMALUNGEN	bata1288	Batak Simalungun	bts	Papunesia	3.0	99.0	Austronesian	An.NORTHWEST_SUMATRA-BARRIER_ISLANDS	Austronesian,Malayo-Polynesian,NorthwestSumatra-BarrierIslands,Batak,Simalungan	Austronesian,Malayo-Polynesian,NorthwestSumatra-BarrierIslands,Batakic,SouthernBatak	False	False			bts	Matthew S. Dryer
BATANGA	BATANGA	bata1285	Batanga	bnm	Africa	3.0	10.0	Atlantic-Congo	NC.BANTU	Niger-Congo,Atlantic-Congo,Volta-Congo,Benue-Congo,Bantoid,Southern,NarrowBantu,Northwest,A,Bubi-Benga(A.32)	Atlantic-Congo,Volta-Congo,Benue-Congo,Bantoid,SouthernBantoid,NarrowBantu,BantuA-B10-B20-B30,Sawabantu,Bengaic	False	False			bnm	Julia Bischoffberger
BATANGA_BALUNDU	BATANGA_BALUNDU	orok1266	Oroko	bdu	Africa	5.0	9.17	Atlantic-Congo	NC.BANTU	Niger-Congo,Atlantic-Congo,Volta-Congo,Benue-Congo,Bantoid,Southern,NarrowBantu,Northwest,A,Lundu-Balong(A.11)	Atlantic-Congo,Volta-Congo,Benue-Congo,Bantoid,SouthernBantoid,NarrowBantu,BantuA-B10-B20-B30,Lundu-Balong(A.10),GreaterManenguba,Bafaw-Balong-Manenguba,Bafawic-Bakweric,Bafawic	False	False		bkn	bdu	Viveka Velupillai
BATA_ALAS_KLUET	BATA_ALAS_KLUET	bata1292	Batak Alas-Kluet	btz	Papunesia	3.67	97.83	Austronesian	An.NORTHWEST_SUMATRA-BARRIER_ISLANDS	Austronesian,Malayo-Polynesian,NorthwestSumatra-BarrierIslands,Batak,Northern	Austronesian,Malayo-Polynesian,NorthwestSumatra-BarrierIslands,Batakic,NorthernBatak	False	False		alx	btz	Matthew S. Dryer
BATA_MALABU	BATA_MALABU	bata1314	Bata	bta	Africa	10.0	12.67	Afro-Asiatic	AA.BIU-MANDARA	Afro-Asiatic,Chadic,Biu-Mandara,A,A.8	Afro-Asiatic,Chadic,Biu-Mandara,SouthBiu-Mandara,Bataic	False	False			bta	Julia Bischoffberger
BATA_ZUMU	BATA_ZUMU	bata1314	Bata	bta	Africa	10.0	12.67	Afro-Asiatic	AA.BIU-MANDARA	Afro-Asiatic,Chadic,Biu-Mandara,A,A.8	Afro-Asiatic,Chadic,Biu-Mandara,SouthBiu-Mandara,Bataic	False	False			bta	Julia Bischoffberger
BATEK_DEQ	BATEK_DEQ	bate1262	Batek	btq	Eurasia	3.75	102.5	Austroasiatic	AuA.ASLIAN	Austro-Asiatic,Mon-Khmer,Aslian,NorthAslian,Eastern	Austroasiatic,Aslian,Central-NorthernAslian,NorthAslian,Maniq-Menraq-Batek,Menraq-Batek,Batekic	False	False			btq	Julia Bischoffberger
BATEK_NONG	BATEK_NONG	bate1262	Batek	btq	Eurasia	3.75	102.5	Austroasiatic	AuA.ASLIAN	Austro-Asiatic,Mon-Khmer,Aslian,NorthAslian,Eastern	Austroasiatic,Aslian,Central-NorthernAslian,NorthAslian,Maniq-Menraq-Batek,Menraq-Batek,Batekic	False	False			btq	Julia Bischoffberger
BATS	BATS	bats1242	Bats	bbl	Eurasia	42.5	45.5	Nakh-Daghestanian	NDa.NAKH	Nakh-Daghestanian,Nakh,Batsi	Nakh-Daghestanian,Nakh	False	False		ttu	bbl	André Müller
BATULEY	BATULEY	batu1258	Batuley	bay	Papunesia	-5.75	134.75	Austronesian	An.CENTRAL_MALAYO-POLYNESIAN	Austronesian,Malayo-Polynesian,Central-EasternMalayo-Polynesian,Aru	Austronesian,Malayo-Polynesian,Central-EasternMalayo-Polynesian,CentralMalayo-Polynesian,Aru,Batuley-Mariri	False	False			bay	Matthew S. Dryer
BATU_ANWE	BATU_ANWE	batu1255	Batu	btu	Africa	6.83	11.0	Atlantic-Congo	NC.TIVOID	Niger-Congo,Atlantic-Congo,Volta-Congo,Benue-Congo,Bantoid,Southern,Tivoid	Atlantic-Congo,Volta-Congo,Benue-Congo,Bantoid,SouthernBantoid,Tivoid,NorthTivoid	False	False			btu	Viveka Velupillai
BATU_ATAS	BATU_ATAS	ciac1237	Cia-Cia	cia	Papunesia	-5.47	122.6	Austronesian	An.CELEBIC	Austronesian,Malayo-Polynesian,Celebic,Eastern,Southeastern,Muna-Buton,NuclearMuna-Buton,Buton,WestButon	Austronesian,Malayo-Polynesian,Celebic,GreaterEasternCelebic,EasternCelebic,SoutheasternCelebic,Muna-Buton,NuclearMuna-Buton,Butonic	False	False			cia	André Müller and Mark Donohue
BATWA	BATWA	xegw1238	//Xegwi	xeg	Africa	-29.0	26.0	Tuu	Tu.TU	Tuu,!Ui	Tuu,!Ui,Eastern!Ui	True	False	1988		xeg	Ann-Katrin Wett
BAU	BAU	bauu1244	Bau	bbd	Papunesia	-5.4	145.7	Nuclear Trans New Guinea	TNG.MABUSO	Trans-NewGuinea,Madang,Croisilles,Gum	Nuclear_Trans_New_Guinea,Madang,Croisilles,Mabuso,Gum,Panim-Isebe-Bau	False	False		bau	bbd	Cecil H. Brown
BAULE	BAULE	baou1238	Baoulé	bci	Africa	7.0	-5.0	Atlantic-Congo	NC.TANO	Niger-Congo,Atlantic-Congo,Volta-Congo,Kwa,Nyo,Potou-Tano,Tano,Central,Bia,Northern	Atlantic-Congo,Volta-Congo,KwaVolta-Congo,Nyo,Potou-Tano,Tano,CentralTano,Bia,NorthernBia	False	False		ble	bci	Viveka Velupillai
BAULE_2	BAULE_2	baou1238	Baoulé	bci	Africa	7.1	-4.9	Atlantic-Congo	NC.TANO	Niger-Congo,Atlantic-Congo,Volta-Congo,Kwa,Nyo,Potou-Tano,Tano,Central,Bia,Northern	Atlantic-Congo,Volta-Congo,KwaVolta-Congo,Nyo,Potou-Tano,Tano,CentralTano,Bia,NorthernBia	False	False		ble	bci	Guillaume Segerer and Søren Wichmann
BAURE	BAURE	baur1253	Baure	brg	South America	-13.08	-64.17	Arawakan	Arw.BOLIVIA-PARANA	Maipurean,Southern,SouthernOutlier,Mojo	Arawakan,SouthernMaipuran,BolivianArawakan	False	False		baq	brg	Søren Wichmann and Viveka Velupillai
BAURO	BAURO	baur1252	Bauro	bxa	Papunesia	-10.67	161.83	Austronesian	An.OCEANIC	Austronesian,Malayo-Polynesian,Central-EasternMalayo-Polynesian,EasternMalayo-Polynesian,Oceanic,Central-EasternOceanic,SoutheastSolomonic,Malaita-SanCristobal,SanCristobal	Austronesian,Malayo-Polynesian,Central-EasternMalayo-Polynesian,EasternMalayo-Polynesian,Oceanic,SoutheastSolomonic,Longgu-Malaita-Makira,Malaita-Makira,Makira	False	False			bxa	Søren Wichmann
BAUWAKI	BAUWAKI	bauw1240	Bauwaki	bwk	Papunesia	-9.92	148.83	Mailuan	TNG.MAILUAN	Trans-NewGuinea,SoutheastPapuan,Mailuan	Mailuan,Bauwakic	False	False			bwk	Matthew S. Dryer and Søren Wichmann
BAUWAKI_2	BAUWAKI_2	bauw1240	Bauwaki	bwk	Papunesia	-9.92	148.83	Mailuan	TNG.MAILUAN	Trans-NewGuinea,SoutheastPapuan,Mailuan	Mailuan,Bauwakic	False	False			bwk	Matthew S. Dryer
BAUZI	BAUZI	bauz1241	Bauzi	bvz	Papunesia	-2.5	137.5	Geelvink Bay	GB.GEELVINK_BAY	EastGeelvinkBay,Bauzi	Geelvink_Bay	False	False		bzi	bvz	Julia Bischoffberger and Matthew S. Dryer
BAUZI_2	BAUZI_2	bauz1241	Bauzi	bvz	Papunesia	-2.5	137.5	Geelvink Bay	GB.GEELVINK_BAY	EastGeelvinkBay,Bauzi	Geelvink_Bay	False	False		bzi	bvz	Matthew S. Dryer and Søren Wichmann
BAVARIAN_GERMAN	BAVARIAN_GERMAN	bava1246	Bavarian	bar	Eurasia	47.0	14.0	Indo-European	IE.GERMANIC	Indo-European,Germanic,West,HighGerman,German,UpperGerman,Bavarian-Austrian	Indo-European,ClassicalIndo-European,Germanic,NorthwestGermanic,WestGermanic,HighGerman,UpperGerman,Middle-ModernHighGerman,ModernHighGerman,Bairisch	False	False		gau	bar	Søren Wichmann and Tessa de Mol-van Valen
BAVARIAN_GERMAN_2	BAVARIAN_GERMAN_2	bava1246	Bavarian	bar	Eurasia	47.0	14.0	Indo-European	IE.GERMANIC	Indo-European,Germanic,West,HighGerman,German,UpperGerman,Bavarian-Austrian	Indo-European,ClassicalIndo-European,Germanic,NorthwestGermanic,WestGermanic,HighGerman,UpperGerman,Middle-ModernHighGerman,ModernHighGerman,Bairisch	False	False		gau	bar	Søren Wichmann
BAWM	BAWM	bawm1236	Bawm Chin	bgr	Eurasia	22.5	92.25	Sino-Tibetan	ST.KUKI-CHIN	Sino-Tibetan,Tibeto-Burman,Kuki-Chin,Central,Lai	Sino-Tibetan,Kuki-Chin-Naga,Kuki-Chin,CentralKuki-Chin,CoreCentralKuki-Chin,LaiChin,Falamic	False	False		baw	bgr	Matthew S. Dryer
BAYALI	BAYALI	baya1257	Bayali	bjy	Australia	-22.75	150.5	Pama-Nyungan	PN.NORTHERN_PAMA-NYUNGAN	Australian,Pama-Nyungan,Waka-Kabic,Kingkel	Pama-Nyungan,Rockhampton-Gladstone	True	False		dhb	bjy
BAYGO	BAYGO	bayg1239	Baygo	byg	Africa	11.13	25.22	Dajuic	ESu.DAJU	Nilo-Saharan,Satellite-Core,Core,EasternSudanic,Southern(nlanguages),Daju,WesternDaju	Dajuic,WesternDajuic,NyalaDajuic	True	False			byg	Tessa de Mol-van Valen
BAYGO_2	BAYGO_2	bayg1239	Baygo	byg	Africa	11.13	25.22	Dajuic	ESu.DAJU	Nilo-Saharan,Satellite-Core,Core,EasternSudanic,Southern(nlanguages),Daju,WesternDaju	Dajuic,WesternDajuic,NyalaDajuic	True	False			byg	Matthew S. Dryer
BAYNUNK_DJIBELOR	BAYNUNK_DJIBELOR	bain1259	Bainounk-Gujaher	bab	Africa	12.55	-16.33	Atlantic-Congo	NC.NYUN	Niger-Congo,Atlantic-Congo,Atlantic,Northern,EasternSenegal-Guinea,Banyun	Atlantic-Congo,North-CentralAtlantic,Wolof-BKK,Nyun,Bainounk	False	False			bab	Guillaume Segerer and Søren Wichmann
BAYNUNK_DJIBELOR_2	BAYNUNK_DJIBELOR_2	bain1259	Bainounk-Gujaher	bab	Africa	12.55	-16.33	Atlantic-Congo	NC.NYUN	Niger-Congo,Atlantic-Congo,Atlantic,Northern,EasternSenegal-Guinea,Banyun	Atlantic-Congo,North-CentralAtlantic,Wolof-BKK,Nyun,Bainounk	False	False			bab	Guillaume Segerer and Søren Wichmann
BAYNUNK_DJIBELOR_3	BAYNUNK_DJIBELOR_3	bain1259	Bainounk-Gujaher	bab	Africa	12.55	-16.33	Atlantic-Congo	NC.NYUN	Niger-Congo,Atlantic-Congo,Atlantic,Northern,EasternSenegal-Guinea,Banyun	Atlantic-Congo,North-CentralAtlantic,Wolof-BKK,Nyun,Bainounk	False	False			bab	Guillaume Segerer and Søren Wichmann
BAYNUNK_GUBHER	BAYNUNK_GUBHER	bain1259	Bainounk-Gujaher	bab	Africa	12.53	-16.35	Atlantic-Congo	NC.NYUN	Niger-Congo,Atlantic-Congo,Atlantic,Northern,EasternSenegal-Guinea,Banyun	Atlantic-Congo,North-CentralAtlantic,Wolof-BKK,Nyun,Bainounk	False	False			bab	Guillaume Segerer and Søren Wichmann
BAYNUNK_GUBHER_2	BAYNUNK_GUBHER_2	bain1259	Bainounk-Gujaher	bab	Africa	12.53	-16.35	Atlantic-Congo	NC.NYUN	Niger-Congo,Atlantic-Congo,Atlantic,Northern,EasternSenegal-Guinea,Banyun	Atlantic-Congo,North-CentralAtlantic,Wolof-BKK,Nyun,Bainounk	False	False			bab	Guillaume Segerer and Søren Wichmann
BAYNUNK_GUJAXER	BAYNUNK_GUJAXER	bain1259	Bainounk-Gujaher	bcb	Africa	12.51	-16.0	Atlantic-Congo	NC.NYUN	Niger-Congo,Atlantic-Congo,Atlantic,Northern,EasternSenegal-Guinea,Banyun	Atlantic-Congo,North-CentralAtlantic,Wolof-BKK,Nyun,Bainounk	False	False			bcb	Guillaume Segerer and Søren Wichmann
BAYNUNK_GUJAXER_2	BAYNUNK_GUJAXER_2	bain1259	Bainounk-Gujaher	bcb	Africa	12.51	-16.0	Atlantic-Congo	NC.NYUN	Niger-Congo,Atlantic-Congo,Atlantic,Northern,EasternSenegal-Guinea,Banyun	Atlantic-Congo,North-CentralAtlantic,Wolof-BKK,Nyun,Bainounk	False	False			bcb	Guillaume Segerer and Søren Wichmann
BAYNUNK_GUJAXER_3	BAYNUNK_GUJAXER_3	bain1259	Bainounk-Gujaher	bcb	Africa	12.51	-16.0	Atlantic-Congo	NC.NYUN	Niger-Congo,Atlantic-Congo,Atlantic,Northern,EasternSenegal-Guinea,Banyun	Atlantic-Congo,North-CentralAtlantic,Wolof-BKK,Nyun,Bainounk	False	False			bcb	Guillaume Segerer and Søren Wichmann
BAYNUNK_GUJAXER_4	BAYNUNK_GUJAXER_4	bain1259	Bainounk-Gujaher	bcb	Africa	12.51	-16.0	Atlantic-Congo	NC.NYUN	Niger-Congo,Atlantic-Congo,Atlantic,Northern,EasternSenegal-Guinea,Banyun	Atlantic-Congo,North-CentralAtlantic,Wolof-BKK,Nyun,Bainounk	False	False			bcb	Guillaume Segerer and Søren Wichmann
BAYNUNK_GUJAXER_5	BAYNUNK_GUJAXER_5	bain1259	Bainounk-Gujaher	bcb	Africa	12.51	-16.0	Atlantic-Congo	NC.NYUN	Niger-Congo,Atlantic-Congo,Atlantic,Northern,EasternSenegal-Guinea,Banyun	Atlantic-Congo,North-CentralAtlantic,Wolof-BKK,Nyun,Bainounk	False	False			bcb	Guillaume Segerer and Søren Wichmann
BAYNUNK_GUJAXER_6	BAYNUNK_GUJAXER_6	bain1259	Bainounk-Gujaher	bcb	Africa	12.51	-16.0	Atlantic-Congo	NC.NYUN	Niger-Congo,Atlantic-Congo,Atlantic,Northern,EasternSenegal-Guinea,Banyun	Atlantic-Congo,North-CentralAtlantic,Wolof-BKK,Nyun,Bainounk	False	False			bcb	Guillaume Segerer and Søren Wichmann
BAYNUNK_GUNYAAMOLO	BAYNUNK_GUNYAAMOLO	bain1261	Bainouk-Gunyaamolo-Gutobor	bcz	Africa	12.73	-16.33	Atlantic-Congo	NC.NYUN	Niger-Congo,Atlantic-Congo,Atlantic,Northern,EasternSenegal-Guinea,Banyun	Atlantic-Congo,North-CentralAtlantic,Wolof-BKK,Nyun,Bainounk	False	False			bcz	Guillaume Segerer and Søren Wichmann
BAYNUNK_GUNYAAMOLO_2	BAYNUNK_GUNYAAMOLO_2	bain1261	Bainouk-Gunyaamolo-Gutobor	bcz	Africa	12.73	-16.33	Atlantic-Congo	NC.NYUN	Niger-Congo,Atlantic-Congo,Atlantic,Northern,EasternSenegal-Guinea,Banyun	Atlantic-Congo,North-CentralAtlantic,Wolof-BKK,Nyun,Bainounk	False	False			bcz	Guillaume Segerer and Søren Wichmann
BAYNUNK_GUNYAAMOLO_3	BAYNUNK_GUNYAAMOLO_3	bain1261	Bainouk-Gunyaamolo-Gutobor	bcz	Africa	12.73	-16.33	Atlantic-Congo	NC.NYUN	Niger-Congo,Atlantic-Congo,Atlantic,Northern,EasternSenegal-Guinea,Banyun	Atlantic-Congo,North-CentralAtlantic,Wolof-BKK,Nyun,Bainounk	False	False			bcz	Guillaume Segerer and Søren Wichmann
BAYNUNK_GUNYAAMOLO_4	BAYNUNK_GUNYAAMOLO_4	bain1261	Bainouk-Gunyaamolo-Gutobor	bcz	Africa	12.73	-16.33	Atlantic-Congo	NC.NYUN	Niger-Congo,Atlantic-Congo,Atlantic,Northern,EasternSenegal-Guinea,Banyun	Atlantic-Congo,North-CentralAtlantic,Wolof-BKK,Nyun,Bainounk	False	False			bcz	Guillaume Segerer and Søren Wichmann
BAYNUNK_GUNYAAMOLO_5	BAYNUNK_GUNYAAMOLO_5	bain1261	Bainouk-Gunyaamolo-Gutobor	bcz	Africa	12.73	-16.33	Atlantic-Congo	NC.NYUN	Niger-Congo,Atlantic-Congo,Atlantic,Northern,EasternSenegal-Guinea,Banyun	Atlantic-Congo,North-CentralAtlantic,Wolof-BKK,Nyun,Bainounk	False	False			bcz	Guillaume Segerer and Søren Wichmann
BAYNUNK_GUNYAAMOLO_6	BAYNUNK_GUNYAAMOLO_6	bain1261	Bainouk-Gunyaamolo-Gutobor	bcz	Africa	12.73	-16.33	Atlantic-Congo	NC.NYUN	Niger-Congo,Atlantic-Congo,Atlantic,Northern,EasternSenegal-Guinea,Banyun	Atlantic-Congo,North-CentralAtlantic,Wolof-BKK,Nyun,Bainounk	False	False			bcz	Guillaume Segerer and Søren Wichmann
BAYNUNK_SONKODOU	BAYNUNK_SONKODOU	bain1259	Bainounk-Gujaher	bab	Africa	13.19	-15.14	Atlantic-Congo	NC.NYUN	Niger-Congo,Atlantic-Congo,Atlantic,Northern,EasternSenegal-Guinea,Banyun	Atlantic-Congo,North-CentralAtlantic,Wolof-BKK,Nyun,Bainounk	False	False			bab	Guillaume Segerer and Søren Wichmann
BAYNUNK_TOBOR	BAYNUNK_TOBOR	bain1261	Bainouk-Gunyaamolo-Gutobor	bcz	Africa	13.02	-15.68	Atlantic-Congo	NC.NYUN	Niger-Congo,Atlantic-Congo,Atlantic,Northern,EasternSenegal-Guinea,Banyun	Atlantic-Congo,North-CentralAtlantic,Wolof-BKK,Nyun,Bainounk	False	False			bcz	Guillaume Segerer and Søren Wichmann
BAYONO	BAYONO	bayo1260	Bayono	byl	Papunesia	-5.22	139.62	Bayono-Awbono	TNG.BAYONO-AWBONO	Bayono-Awbono	Bayono-Awbono	False	False			byl	Matthew S. Dryer
BAYONO_2	BAYONO_2	bayo1260	Bayono	byl	Papunesia	-5.22	139.62	Bayono-Awbono	TNG.BAYONO-AWBONO	Bayono-Awbono	Bayono-Awbono	False	False			byl	Matthew S. Dryer
BAYOT	BAYOT	bayo1255	Kugere-Kuxinge	bda	Africa	12.35	-16.23	Atlantic-Congo	NC.JOLA	Niger-Congo,Atlantic-Congo,Atlantic,Northern,Bak,Jola,Bayot	Atlantic-Congo,North-CentralAtlantic,CentralAtlantic,Bak,Joola-Manjaku,Jola,Bayot	False	False			bda	Julia Bischoffberger
BAYOT_2	BAYOT_2	bayo1255	Kugere-Kuxinge	bda	Africa	12.48	-16.37	Atlantic-Congo	NC.JOLA	Niger-Congo,Atlantic-Congo,Atlantic,Northern,Bak,Jola,Bayot	Atlantic-Congo,North-CentralAtlantic,CentralAtlantic,Bak,Joola-Manjaku,Jola,Bayot	False	False			bda	Guillaume Segerer and Søren Wichmann
BAYOT_3	BAYOT_3	bayo1255	Kugere-Kuxinge	bda	Africa	12.48	-16.37	Atlantic-Congo	NC.JOLA	Niger-Congo,Atlantic-Congo,Atlantic,Northern,Bak,Jola,Bayot	Atlantic-Congo,North-CentralAtlantic,CentralAtlantic,Bak,Joola-Manjaku,Jola,Bayot	False	False			bda	Guillaume Segerer and Søren Wichmann
BAYOT_4	BAYOT_4	bayo1255	Kugere-Kuxinge	bda	Africa	12.48	-16.37	Atlantic-Congo	NC.JOLA	Niger-Congo,Atlantic-Congo,Atlantic,Northern,Bak,Jola,Bayot	Atlantic-Congo,North-CentralAtlantic,CentralAtlantic,Bak,Joola-Manjaku,Jola,Bayot	False	False			bda	Guillaume Segerer and Søren Wichmann
BAYOT_5	BAYOT_5	bayo1255	Kugere-Kuxinge	bda	Africa	12.48	-16.37	Atlantic-Congo	NC.JOLA	Niger-Congo,Atlantic-Congo,Atlantic,Northern,Bak,Jola,Bayot	Atlantic-Congo,North-CentralAtlantic,CentralAtlantic,Bak,Joola-Manjaku,Jola,Bayot	False	False			bda	Guillaume Segerer and Søren Wichmann
BAYOT_6	BAYOT_6	bayo1255	Kugere-Kuxinge	bda	Africa	12.48	-16.37	Atlantic-Congo	NC.JOLA	Niger-Congo,Atlantic-Congo,Atlantic,Northern,Bak,Jola,Bayot	Atlantic-Congo,North-CentralAtlantic,CentralAtlantic,Bak,Joola-Manjaku,Jola,Bayot	False	False			bda	Guillaume Segerer and Søren Wichmann
BAYOT_7	BAYOT_7	bayo1255	Kugere-Kuxinge	bda	Africa	12.48	-16.37	Atlantic-Congo	NC.JOLA	Niger-Congo,Atlantic-Congo,Atlantic,Northern,Bak,Jola,Bayot	Atlantic-Congo,North-CentralAtlantic,CentralAtlantic,Bak,Joola-Manjaku,Jola,Bayot	False	False			bda	Guillaume Segerer and Søren Wichmann
BAYOT_8	BAYOT_8	bayo1255	Kugere-Kuxinge	bda	Africa	12.48	-16.37	Atlantic-Congo	NC.JOLA	Niger-Congo,Atlantic-Congo,Atlantic,Northern,Bak,Jola,Bayot	Atlantic-Congo,North-CentralAtlantic,CentralAtlantic,Bak,Joola-Manjaku,Jola,Bayot	False	False			bda	Guillaume Segerer and Søren Wichmann
BAZZA	BAZZA	kamw1239	Kamwe	hig	Africa	10.5	13.26	Afro-Asiatic	AA.BIU-MANDARA	Afro-Asiatic,Chadic,Biu-Mandara,A,A.3	Afro-Asiatic,Chadic,Biu-Mandara,NorthBiu-Mandara,Higic,Nkafa-Kirya-Bana,Nkafa-Kirya	False	False			hig	André Müller
BEAVER	BEAVER	beav1236	Beaver	bea	North America	57.0	-120.0	Athabaskan-Eyak-Tlingit	NDe.ATHAPASKAN	Eyak-Athabaskan,Athabaskan,NorthernAthabaskan	Athabaskan-Eyak-Tlingit,Athabaskan-Eyak,Athabaskan,NorthwesternCanadaAthabaskan,CordilleraAthabaskan,Beaver-Sekani	False	False			bea	Oleg Belyaev
BEBA	BEBA	beba1238	Beba	bfp	Africa	6.32	9.74	Atlantic-Congo	NC.WIDE_GRASSFIELDS	Niger-Congo,Atlantic-Congo,Volta-Congo,Benue-Congo,Bantoid,Southern,WideGrassfields,NarrowGrassfields,Mbam-Nkam,Ngemba	Atlantic-Congo,Volta-Congo,Benue-Congo,Bantoid,SouthernBantoid,WideGrassfields,NarrowGrassfields,Mbam-Nkam,SouthernMbam-Nkam,Ngembaic	False	False			bfp	Tessa de Mol-van Valen
BEBELI	BEBELI	bebe1252	Bebeli	bek	Papunesia	-5.63	150.32	Austronesian	An.OCEANIC	Austronesian,Malayo-Polynesian,Central-EasternMalayo-Polynesian,EasternMalayo-Polynesian,Oceanic,WesternOceanic,NorthNewGuinea,Ngero-Vitiaz,Vitiaz,SouthwestNewBritain,Arawe-Pasismanua,Arawe,EastArawe	Austronesian,Malayo-Polynesian,Central-EasternMalayo-Polynesian,EasternMalayo-Polynesian,Oceanic,WesternOceaniclinkage,NorthNewGuinealinkage,Ngero-Vitiazlinkage,Vitiazlinkage,SouthwestNewBritainlinkage,Arawe-Pasismanua,Bebeli-Mangseng	False	False			bek	Matthew S. Dryer
BEDAMINI	BEDAMINI	beam1240	Beami	beo	Papunesia	-6.17	142.5	Bosavi	TNG.BOSAVI	Trans-NewGuinea,Bosavi	Bosavi,Etoro-Bedamini	False	False			beo	Matthew S. Dryer
BEDIK	BEDIK	bedi1235	Bedik	tnr	Africa	12.75	-12.48	Atlantic-Congo	NC.TENDA	Niger-Congo,Atlantic-Congo,Atlantic,Northern,EasternSenegal-Guinea,Tenda	Atlantic-Congo,North-CentralAtlantic,Tenda,Bassari-Bedik-Bapen,Bedik-Bapen	False	False			tnr	Tessa de Mol-van Valen
BEDJA_BEDAWI	BEDJA_BEDAWI	beja1238	Beja	bej	Africa	19.0	36.0	Afro-Asiatic	AA.BEJA	Afro-Asiatic,Cushitic,North	Afro-Asiatic,Cushitic	False	False		bej	bej	Guillaume Segerer and Søren Wichmann
BEELE	BEELE	beel1236	Beele	bxq	Africa	10.16	10.42	Afro-Asiatic	AA.WEST_CHADIC	Afro-Asiatic,Chadic,West,A,A.2,Bole,BoleProper	Afro-Asiatic,Chadic,WestChadic,WestChadicA,WestChadicA.2-3,WestChadicA.2,Boleic,NuclearBoleic,Galambu-Bele,Kirfi-Bele,Ngamo-Bele,Bolanci-Bele	False	False			bxq	Julia Bischoffberger
BEEMBE	BEEMBE	beem1239	Beembe	beq	Africa	-3.92	14.08	Atlantic-Congo	NC.BANTU	Niger-Congo,Atlantic-Congo,Volta-Congo,Benue-Congo,Bantoid,Southern,NarrowBantu,Central,H,Kikongo(H.11)	Atlantic-Congo,Volta-Congo,Benue-Congo,Bantoid,SouthernBantoid,NarrowBantu,Central-WesternBantu,West-CoastalBantu,Nzadic,Lweric,Dingic,Loange-Atlantic,KLCExtended,KikongoLanguageCluster,NuclearKLC,Kikongoic	False	False		bee	beq	Julia Bischoffberger
BEEZEN	BEEZEN	beez1238	Beezen	bnz	Africa	6.75	10.08	Atlantic-Congo	NC.BENUE-CONGO_PLATEAU	Niger-Congo,Atlantic-Congo,Volta-Congo,Benue-Congo,Jukunoid,Yukuben-Kuteb	Atlantic-Congo,Volta-Congo,Benue-Congo,Benue-CongoPlateau,Yukubenic,Akum-Beezen,Beezen-Baazem	False	False			bnz	Matthew S. Dryer
BEGBERE_EJAR	BEGBERE_EJAR	begb1241	Begbere-Ejar	bqv	Africa	9.67	7.67	Atlantic-Congo	NC.BENUE-CONGO_PLATEAU	Niger-Congo,Atlantic-Congo,Volta-Congo,Benue-Congo,Plateau,Western,Northwestern,Koro	Atlantic-Congo,Volta-Congo,Benue-Congo,Benue-CongoPlateau,WesternBenue-CongoPlateau,NorthwesternBenue-CongoPlateau,Koroic	False	False			bqv
BEGBERE_EJAR_2	BEGBERE_EJAR_2	begb1241	Begbere-Ejar	bqv	Africa	9.36	7.6	Atlantic-Congo	NC.BENUE-CONGO_PLATEAU	Niger-Congo,Atlantic-Congo,Volta-Congo,Benue-Congo,Plateau,Western,Northwestern,Koro	Atlantic-Congo,Volta-Congo,Benue-Congo,Benue-CongoPlateau,WesternBenue-CongoPlateau,NorthwesternBenue-CongoPlateau,Koroic	False	False			bqv	Guillaume Segerer and Søren Wichmann
BEHDINI	BEHDINI	nort2641	Northern Kurdish	kmr	Eurasia	38.0	42.0	Indo-European	IE.IRANIAN	Indo-European,Indo-Iranian,Iranian,Western,Northwestern,Kurdish	Indo-European,ClassicalIndo-European,Indo-Iranian,Iranian,CentralIranianPBS,CentralIranianPB,NorthwesternIranian,Laki-Kurdish,Kurdish	False	False		kji	kmr	Søren Wichmann
BEJA	BEJA	beja1238	Beja	bej	Africa	18.0	36.0	Afro-Asiatic	AA.BEJA	Afro-Asiatic,Cushitic,North	Afro-Asiatic,Cushitic	False	False		bej	bej	André Müller
BEJA_2	BEJA_2	beja1238	Beja	bej	Africa	18.0	36.0	Afro-Asiatic	AA.BEJA	Afro-Asiatic,Cushitic,North	Afro-Asiatic,Cushitic	False	False		bej	bej	Julia Bischoffberger
BEJOND	BEJOND	bedj1245	Nangnda	bjv	Africa	8.37	16.0	Central Sudanic	CSu.BONGO-BAGIRMI	Nilo-Saharan,Satellite-Core,Satellites,CentralSudanic,West,Bongo-Bagirmi,Sara-Bagirmi,Sara,SaraProper	Central_Sudanic,Sara-Bongo-Bagirmi,SBBOccidental,NuclearSBBOccidental,Saraic,SaraCentral,SaraCentralLogone-Chari,Bediondo	False	False			bjv	Søren Wichmann and Viveka Velupillai
BEKATI	BEKATI	beka1241	Riuk Bekati'	bei	Papunesia	1.33	109.5	Austronesian	An.LAND_DAYAK	Austronesian,Malayo-Polynesian,LandDayak,Bakati'	Austronesian,Malayo-Polynesian,LandDayak,Benyadu-Bekati,Bakati'	False	False			bei	André Müller
BEKWARRA	BEKWARRA	bekw1241	Bekwarra	bkv	Africa	6.75	8.92	Atlantic-Congo	NC.BENDIC	Niger-Congo,Atlantic-Congo,Volta-Congo,Benue-Congo,CrossRiver,Bendi	Atlantic-Congo,Volta-Congo,Benue-Congo,Bantoid,SouthernBantoid,Bendic	False	False			bkv	Viveka Velupillai
BEKWEL	BEKWEL	bekw1242	Bekwil	bkw	Africa	1.6	14.5	Atlantic-Congo	NC.BANTU	Niger-Congo,Atlantic-Congo,Volta-Congo,Benue-Congo,Bantoid,Southern,NarrowBantu,Northwest,A,Makaa-Njem(A.85)	Atlantic-Congo,Volta-Congo,Benue-Congo,Bantoid,SouthernBantoid,NarrowBantu,BantuA-B10-B20-B30,Makaa-Kako(A.80-90),Makaa-Njem(A.80),Mpoic	False	False			bkw	Guillaume Segerer and Søren Wichmann
BEKWEL_2	BEKWEL_2	bekw1242	Bekwil	bkw	Africa	1.6	14.5	Atlantic-Congo	NC.BANTU	Niger-Congo,Atlantic-Congo,Volta-Congo,Benue-Congo,Bantoid,Southern,NarrowBantu,Northwest,A,Makaa-Njem(A.85)	Atlantic-Congo,Volta-Congo,Benue-Congo,Bantoid,SouthernBantoid,NarrowBantu,BantuA-B10-B20-B30,Makaa-Kako(A.80-90),Makaa-Njem(A.80),Mpoic	False	False			bkw	Guillaume Segerer and Søren Wichmann
BEKWEL_3	BEKWEL_3	bekw1242	Bekwil	bkw	Africa	1.6	14.5	Atlantic-Congo	NC.BANTU	Niger-Congo,Atlantic-Congo,Volta-Congo,Benue-Congo,Bantoid,Southern,NarrowBantu,Northwest,A,Makaa-Njem(A.85)	Atlantic-Congo,Volta-Congo,Benue-Congo,Bantoid,SouthernBantoid,NarrowBantu,BantuA-B10-B20-B30,Makaa-Kako(A.80-90),Makaa-Njem(A.80),Mpoic	False	False			bkw	Guillaume Segerer and Søren Wichmann
BEKWEL_4	BEKWEL_4	bekw1242	Bekwil	bkw	Africa	1.6	14.5	Atlantic-Congo	NC.BANTU	Niger-Congo,Atlantic-Congo,Volta-Congo,Benue-Congo,Bantoid,Southern,NarrowBantu,Northwest,A,Makaa-Njem(A.85)	Atlantic-Congo,Volta-Congo,Benue-Congo,Bantoid,SouthernBantoid,NarrowBantu,BantuA-B10-B20-B30,Makaa-Kako(A.80-90),Makaa-Njem(A.80),Mpoic	False	False			bkw	Guillaume Segerer and Søren Wichmann
BEKWIL	BEKWIL	bekw1242	Bekwil	bkw	Africa	1.67	14.33	Atlantic-Congo	NC.BANTU	Niger-Congo,Atlantic-Congo,Volta-Congo,Benue-Congo,Bantoid,Southern,NarrowBantu,Northwest,A,Makaa-Njem(A.85)	Atlantic-Congo,Volta-Congo,Benue-Congo,Bantoid,SouthernBantoid,NarrowBantu,BantuA-B10-B20-B30,Makaa-Kako(A.80-90),Makaa-Njem(A.80),Mpoic	False	False			bkw	Ann-Katrin Wett
BELAIT	BELAIT	bela1260	Lemeting	beg	Papunesia	4.6	114.33	Austronesian	An.NORTH_BORNEO	Austronesian,Malayo-Polynesian,NorthBorneo,NorthSarawakan,Berawan-LowerBaram,LowerBaram,Central,A	Austronesian,Malayo-Polynesian,NorthBorneoMalayo-Polynesian,NorthSarawakan,Berawan-LowerBaram,LowerBaram,CentralLowerBaramA	False	False			beg	André Müller
BELALAU_LAMPUNG_API	BELALAU_LAMPUNG_API	lamp1243	Lampung Api	ljp	Papunesia	-5.0	105.0	Austronesian	An.LAMPUNGIC	Austronesian,Malayo-Polynesian,Lampung	Austronesian,Malayo-Polynesian,Lampungic	False	False		lmp	ljp	Sebastian Sauppe
BELANDA_BOR	BELANDA_BOR	bela1256	Belanda Bor	bxb	Africa	6.52	27.89	Nilotic	ESu.WESTERN_NILOTIC	Nilo-Saharan,Satellite-Core,Core,EasternSudanic,Southern(nlanguages),Nilotic,Western,Luo,Northern,Bor	Nilotic,WesternNilotic,Lwoo,NorthernLwoo	False	False			bxb	Guillaume Segerer and Matthew S. Dryer and Søren Wichmann
BELANDA_VIRI	BELANDA_VIRI	bela1255	Belanda Viri	bvi	Africa	6.75	27.5	Atlantic-Congo	NC.UBANGI	Niger-Congo,Atlantic-Congo,Volta-Congo,North,Adamawa-Ubangi,Ubangi,Sere-Ngbaka-Mba,Sere,Sere-Bviri,Bai-Viri	Atlantic-Congo,Volta-Congo,NorthVolta-Congo,Cameroun-Ubangian,Ubangi,Sereic,Sere-Indri,Sere-Bviri,Bai-Viri	False	False			bvi	Julia Bischoffberger
BELARUSIAN	BELARUSIAN	bela1254	Belarusian	bel	Eurasia	54.0	28.0	Indo-European	IE.SLAVIC	Indo-European,Balto-Slavic,Slavic,East	Indo-European,ClassicalIndo-European,Balto-Slavic,Slavic,EastSlavic	False	False		blr	bel
BELARUSIAN_2	BELARUSIAN_2	bela1254	Belarusian	bel	Eurasia	54.0	28.0	Indo-European	IE.SLAVIC	Indo-European,Balto-Slavic,Slavic,East	Indo-European,ClassicalIndo-European,Balto-Slavic,Slavic,EastSlavic	False	False		blr	bel	Søren Wichmann
BELHARE	BELHARE	belh1239	Belhariya	byw	Eurasia	26.97	87.3	Sino-Tibetan	ST.HIMALAYISH	Sino-Tibetan,Tibeto-Burman,WesternTibeto-Burman,Himalayan,Kiranti,Eastern	Sino-Tibetan,Himalayish,Mahakiranti,Kiranti,EasternKiranti,GreaterYakkha,Athpariyic	False	False		bel	byw	Tessa de Mol-van Valen
BELI	BELI	beli1258	Beli (Papua New Guinea)	bey	Papunesia	-3.67	142.33	Nuclear Torricelli	Tor.MAIMAI	Torricelli,Maimai,Beli	Nuclear_Torricelli	False	False			bey	Matthew S. Dryer
BELIZE_KRIOL_ENGLISH	BELIZE_KRIOL_ENGLISH	beli1260	Belize Kriol English	bzj	North America	17.39	-88.63	Indo-European	Oth.CREOLES_AND_PIDGINS	Creole,Englishbased,Atlantic,Western	Indo-European,ClassicalIndo-European,Germanic,NorthwestGermanic,WestGermanic,NorthSeaGermanic,Anglo-Frisian,Anglic,LaterAnglic,Middle-ModernEnglish,Macro-English,GuineaCoastCreoleEnglish,CaribbeanEnglishCreole,WesternCaribbeanCreole,MiskitoicCreoleEnglish,Belize-MiskitoCreoleEnglish	False	False		mce	bzj	Julia Bischoffberger
BELLA_COOLA	BELLA_COOLA	bell1243	Bella Coola	blc	North America	52.5	-126.67	Salishan	Sal.BELLA_COOLA	Salish	Salishan	False	False		bco	blc	André Müller and Cecil H. Brown and David Beck and Pamela Brown
BEMAL	BEMAL	kein1239	Kein	bmh	Papunesia	-5.29	145.5	Nuclear Trans New Guinea	TNG.MABUSO	Trans-NewGuinea,Madang,Croisilles,Kokon	Nuclear_Trans_New_Guinea,Madang,Croisilles,Mabuso,Kokon	False	False			bmh	Cecil H. Brown
BEMBA	BEMBA	bemb1257	Bemba (Zambia)	bem	Africa	-10.0	30.0	Atlantic-Congo	NC.BANTU	Niger-Congo,Atlantic-Congo,Volta-Congo,Benue-Congo,Bantoid,Southern,NarrowBantu,Central,M,Bemba(M.42)	Atlantic-Congo,Volta-Congo,Benue-Congo,Bantoid,SouthernBantoid,NarrowBantu,EastBantu,Sabi,Malungu-CentralSabi,CentralSabi,Bemba(M.40)	False	False		bem	bem	Ann-Katrin Wett
BEMBA_1	BEMBA_1	bemb1257	Bemba (Zambia)	bem	Africa	-10.0	30.0	Atlantic-Congo	NC.BANTU	Niger-Congo,Atlantic-Congo,Volta-Congo,Benue-Congo,Bantoid,Southern,NarrowBantu,Central,M,Bemba(M.42)	Atlantic-Congo,Volta-Congo,Benue-Congo,Bantoid,SouthernBantoid,NarrowBantu,EastBantu,Sabi,Malungu-CentralSabi,CentralSabi,Bemba(M.40)	False	False		bem	bem	André Müller and Ann-Katrin Wett
BEMBA_2	BEMBA_2	bemb1257	Bemba (Zambia)	bem	Africa	-10.0	30.0	Atlantic-Congo	NC.BANTU	Niger-Congo,Atlantic-Congo,Volta-Congo,Benue-Congo,Bantoid,Southern,NarrowBantu,Central,M,Bemba(M.42)	Atlantic-Congo,Volta-Congo,Benue-Congo,Bantoid,SouthernBantoid,NarrowBantu,EastBantu,Sabi,Malungu-CentralSabi,CentralSabi,Bemba(M.40)	False	False		bem	bem	André Müller and Søren Wichmann and Viveka Velupillai
BEMBE	BEMBE	beem1239	Beembe	beq	Africa	-3.92	14.08	Atlantic-Congo	NC.BANTU	Niger-Congo,Atlantic-Congo,Volta-Congo,Benue-Congo,Bantoid,Southern,NarrowBantu,Central,H,Kikongo(H.11)	Atlantic-Congo,Volta-Congo,Benue-Congo,Bantoid,SouthernBantoid,NarrowBantu,Central-WesternBantu,West-CoastalBantu,Nzadic,Lweric,Dingic,Loange-Atlantic,KLCExtended,KikongoLanguageCluster,NuclearKLC,Kikongoic	False	False		bee	beq	Ann-Katrin Wett
BEMBE_2	BEMBE_2	beem1239	Beembe	beq	Africa	-3.92	14.08	Atlantic-Congo	NC.BANTU	Niger-Congo,Atlantic-Congo,Volta-Congo,Benue-Congo,Bantoid,Southern,NarrowBantu,Central,H,Kikongo(H.11)	Atlantic-Congo,Volta-Congo,Benue-Congo,Bantoid,SouthernBantoid,NarrowBantu,Central-WesternBantu,West-CoastalBantu,Nzadic,Lweric,Dingic,Loange-Atlantic,KLCExtended,KikongoLanguageCluster,NuclearKLC,Kikongoic	False	False		bee	beq	Ann-Katrin Wett
BEMBE_3	BEMBE_3	beem1239	Beembe	beq	Africa	-3.92	14.08	Atlantic-Congo	NC.BANTU	Niger-Congo,Atlantic-Congo,Volta-Congo,Benue-Congo,Bantoid,Southern,NarrowBantu,Central,H,Kikongo(H.11)	Atlantic-Congo,Volta-Congo,Benue-Congo,Bantoid,SouthernBantoid,NarrowBantu,Central-WesternBantu,West-CoastalBantu,Nzadic,Lweric,Dingic,Loange-Atlantic,KLCExtended,KikongoLanguageCluster,NuclearKLC,Kikongoic	False	False		bee	beq	Ann-Katrin Wett
BEMBE_BMB	BEMBE_BMB	bemb1255	Bembe	bmb	Africa	-4.49	29.05	Atlantic-Congo	NC.BANTU	Niger-Congo,Atlantic-Congo,Volta-Congo,Benue-Congo,Bantoid,Southern,NarrowBantu,Central,D,Bembe-Buyi(D.54)	Atlantic-Congo,Volta-Congo,Benue-Congo,Bantoid,SouthernBantoid,NarrowBantu,EastBantu,Nyanga-Mituku-Lega,Mituku-Lega,LegaComplex,Bembe-Buyu-Binja	False	False			bmb	Tessa de Mol-van Valen
BEMBE_BMB_2	BEMBE_BMB_2	bemb1255	Bembe	bmb	Africa	-4.08	28.58	Atlantic-Congo	NC.BANTU	Niger-Congo,Atlantic-Congo,Volta-Congo,Benue-Congo,Bantoid,Southern,NarrowBantu,Central,D,Bembe-Buyi(D.54)	Atlantic-Congo,Volta-Congo,Benue-Congo,Bantoid,SouthernBantoid,NarrowBantu,EastBantu,Nyanga-Mituku-Lega,Mituku-Lega,LegaComplex,Bembe-Buyu-Binja	False	False			bmb	Matthew S. Dryer
BENA	BENA	bena1262	Bena (Tanzania)	bez	Africa	-9.2	35.1	Atlantic-Congo	NC.BANTU	Niger-Congo,Atlantic-Congo,Volta-Congo,Benue-Congo,Bantoid,Southern,NarrowBantu,Central,G,Bena-Kinga(G.63)	Atlantic-Congo,Volta-Congo,Benue-Congo,Bantoid,SouthernBantoid,NarrowBantu,EastBantu,NortheastSavannaBantu,SouthernTanzaniaHighlandsBantu,Bena-Hehe	False	False			bez	Guillaume Segerer and Søren Wichmann
BENABENA	BENABENA	bena1264	Benabena	bef	Papunesia	-6.17	145.5	Nuclear Trans New Guinea	TNG.SIANE-YAGARIA	Trans-NewGuinea,Kainantu-Goroka,Gorokan,Gahuku-Benabena	Nuclear_Trans_New_Guinea,Kainantu-Goroka,Goroka,NuclearGoroka,Siane-Yagaria	False	False		beb	bef	Cecil H. Brown
BENABENA_2	BENABENA_2	bena1264	Benabena	bef	Papunesia	-6.17	145.5	Nuclear Trans New Guinea	TNG.SIANE-YAGARIA	Trans-NewGuinea,Kainantu-Goroka,Gorokan,Gahuku-Benabena	Nuclear_Trans_New_Guinea,Kainantu-Goroka,Goroka,NuclearGoroka,Siane-Yagaria	False	False		beb	bef	Matthew S. Dryer and Søren Wichmann
BENARAF	BENARAF	bone1255	Bonerif	bnv	Papunesia	-2.08	139.17	Tor-Orya	TKw.TOR-ORYA	Tor-Kwerba,Orya-Tor,Tor	Tor-Orya,Tor,CoastalTor	False	False			bnv	Matthew S. Dryer
BENA_2	BENA_2	bena1262	Bena (Tanzania)	bez	Africa	-9.0	35.0	Atlantic-Congo	NC.BANTU	Niger-Congo,Atlantic-Congo,Volta-Congo,Benue-Congo,Bantoid,Southern,NarrowBantu,Central,G,Bena-Kinga(G.63)	Atlantic-Congo,Volta-Congo,Benue-Congo,Bantoid,SouthernBantoid,NarrowBantu,EastBantu,NortheastSavannaBantu,SouthernTanzaniaHighlandsBantu,Bena-Hehe	False	False			bez	Matthew S. Dryer
BENCHO	BENCHO	benc1235	Bench	bcq	Africa	7.0	35.75	Ta-Ne-Omotic	AA.TA-NE-OMOTIC	Afro-Asiatic,Omotic,North,Gonga-Gimojan,Gimojan,Ometo-Gimira,Gimira	Ta-Ne-Omotic	False	False		gim	bcq	André Müller
BENDE	BENDE	bend1258	Bende	bdp	Africa	-6.0	30.58	Atlantic-Congo	NC.BANTU	Niger-Congo,Atlantic-Congo,Volta-Congo,Benue-Congo,Bantoid,Southern,NarrowBantu,Central,F,Tongwe-Bende(F.12)	Atlantic-Congo,Volta-Congo,Benue-Congo,Bantoid,SouthernBantoid,NarrowBantu,EastBantu,NortheastSavannaBantu,UnclassifiedNortheastSavannaBantu,Bende-Tongwe	False	False			bdp	André Müller
BENDEGHE	BENDEGHE	ejag1239	Ejagham	etu	Africa	5.42	8.67	Atlantic-Congo	NC.EKOID-MBE	Niger-Congo,Atlantic-Congo,Volta-Congo,Benue-Congo,Bantoid,Southern,Ekoid	Atlantic-Congo,Volta-Congo,Benue-Congo,Bantoid,SouthernBantoid,Ekoid-Mbe,Ekoid,Bakor-Ejagham	False	False		eja	etu	Viveka Velupillai
BENDEGHE_2	BENDEGHE_2	ejag1239	Ejagham	etu	Africa	6.02	8.87	Atlantic-Congo	NC.EKOID-MBE	Niger-Congo,Atlantic-Congo,Volta-Congo,Benue-Congo,Bantoid,Southern,Ekoid	Atlantic-Congo,Volta-Congo,Benue-Congo,Bantoid,SouthernBantoid,Ekoid-Mbe,Ekoid,Bakor-Ejagham	False	False		eja	etu	Guillaume Segerer and Søren Wichmann
BENDE_2	BENDE_2	bend1258	Bende	bdp	Africa	-6.3	30.7	Atlantic-Congo	NC.BANTU	Niger-Congo,Atlantic-Congo,Volta-Congo,Benue-Congo,Bantoid,Southern,NarrowBantu,Central,F,Tongwe-Bende(F.12)	Atlantic-Congo,Volta-Congo,Benue-Congo,Bantoid,SouthernBantoid,NarrowBantu,EastBantu,NortheastSavannaBantu,UnclassifiedNortheastSavannaBantu,Bende-Tongwe	False	False			bdp	Guillaume Segerer and Søren Wichmann
BENDI	BENDI	bend1260	Bendi	bct	Africa	2.17	30.33	Central Sudanic	CSu.MANGBUTU-EFE	Nilo-Saharan,Satellite-Core,Satellites,CentralSudanic,East,Mangbutu-Efe	Central_Sudanic,Membi-Mangbutu-Efe,Mangbutu-Efe,Leseic	False	False			bct	Matthew S. Dryer
BENERAF	BENERAF	bone1255	Bonerif	bnv	Papunesia	-2.08	139.17	Tor-Orya	TKw.TOR-ORYA	Tor-Kwerba,Orya-Tor,Tor	Tor-Orya,Tor,CoastalTor	False	False			bnv	Matthew S. Dryer and Søren Wichmann
BENE_BOMITABA	BENE_BOMITABA	bomi1238	Bomitaba	zmx	Africa	1.67	17.5	Atlantic-Congo	NC.BANTU	Niger-Congo,Atlantic-Congo,Volta-Congo,Benue-Congo,Bantoid,Southern,NarrowBantu,Northwest,C,Ngondi(C.14)	Atlantic-Congo,Volta-Congo,Benue-Congo,Bantoid,SouthernBantoid,NarrowBantu,Central-WesternBantu,NorthZaireRiver,RiversBantu,Likouala-Sangha,Impfondoic	False	False			zmx	Sebastian Sauppe
BENG	BENG	beng1286	Beng	nhb	Africa	7.83	-4.25	Mande	Man.EASTERN_MANDE	Niger-Congo,Mande,Eastern,Southeastern,Nwa-Ben,Ben-Gban	Mande,EasternMande,SoutheasternMande,Nwa-Ben,Ben-Gban,Bengic	False	False		bnq	nhb	Cecil H. Brown
BENGA	BENGA	beng1282	Benga	bng	Africa	1.25	9.4	Atlantic-Congo	NC.BANTU	Niger-Congo,Atlantic-Congo,Volta-Congo,Benue-Congo,Bantoid,Southern,NarrowBantu,Northwest,A,Bubi-Benga(A.34)	Atlantic-Congo,Volta-Congo,Benue-Congo,Bantoid,SouthernBantoid,NarrowBantu,BantuA-B10-B20-B30,Sawabantu,Bengaic	False	False		bga	bng	Guillaume Segerer and Søren Wichmann
BENGALI	BENGALI	beng1280	Bengali	ben	Eurasia	24.0	90.0	Indo-European	IE.INDIC	Indo-European,Indo-Iranian,Indo-Aryan,OuterLanguages,Eastern,Bengali-Assamese	Indo-European,ClassicalIndo-European,Indo-Iranian,Indo-Aryan,Indo-AryanEasternzone,Oriya-Gauda-Kamrupa,Gauda-Kamrupa,Gauda-Banga	False	False		ben	ben	André Müller
BENGALI_2	BENGALI_2	beng1280	Bengali	ben	Eurasia	24.0	90.0	Indo-European	IE.INDIC	Indo-European,Indo-Iranian,Indo-Aryan,OuterLanguages,Eastern,Bengali-Assamese	Indo-European,ClassicalIndo-European,Indo-Iranian,Indo-Aryan,Indo-AryanEasternzone,Oriya-Gauda-Kamrupa,Gauda-Kamrupa,Gauda-Banga	False	False		ben	ben	Søren Wichmann
BENGA_2	BENGA_2	beng1282	Benga	bng	Africa	1.17	9.42	Atlantic-Congo	NC.BANTU	Niger-Congo,Atlantic-Congo,Volta-Congo,Benue-Congo,Bantoid,Southern,NarrowBantu,Northwest,A,Bubi-Benga(A.34)	Atlantic-Congo,Volta-Congo,Benue-Congo,Bantoid,SouthernBantoid,NarrowBantu,BantuA-B10-B20-B30,Sawabantu,Bengaic	False	False		bga	bng	Matthew S. Dryer
BENGE_BATI	BENGE_BATI	bwaa1238	Bwa	bww	Africa	3.0	25.33	Atlantic-Congo	NC.BANTU	Niger-Congo,Atlantic-Congo,Volta-Congo,Benue-Congo,Bantoid,Southern,NarrowBantu,Northwest,C,Ngombe(C.44)	Atlantic-Congo,Volta-Congo,Benue-Congo,Bantoid,SouthernBantoid,NarrowBantu,Central-WesternBantu,NorthZaireRiver,RiversBantu,Ngiri,NgiriTerrien,Ngombe-Ababuan,Ababuan,OldBomokandian,MiddleBomokandian,LateBomokandian,Pagabeteic	False	False			bww	Ann-Katrin Wett
BENGNI	BENGNI	bori1243	Bori-Karko	adi	Eurasia	27.3	93.05	Sino-Tibetan	ST.TANI	Sino-Tibetan,Tibeto-Burman,CentralTibeto-Burman,Tani	Sino-Tibetan,Macro-Tani,Tani,EasternTani	False	False		boj	adi	André Müller
BENI_SNOUS_WESTERN_ALGERIAN_BERBER	BENI_SNOUS_WESTERN_ALGERIAN_BERBER	tari1263	Tarifiyt-Beni-Iznasen-Eastern Middle Atlas Berber	rif	Africa	34.62	-1.64	Afro-Asiatic	AA.BERBER	Afro-Asiatic,Berber,Northern,Zenati,Riff	Afro-Asiatic,Berber,GreaterZenatic,Zenatic	False	False		brf	rif
BEN_LOMOND_CAPE_PORTLAND	BEN_LOMOND_CAPE_PORTLAND			xpb		-41.33	147.79		NET.NORTH-EASTERN_TASMANIAN	Australian,North-Eastern_Tasmanian	North-Eastern_Tasmanian	True	False			xpb	Matthew S. Dryer
BEN_TEY_DOGON	BEN_TEY_DOGON	bent1238	Ben Tey Dogon	dbt	Africa	14.85	-2.95	Dogon	Dog.DOGON	Niger-Congo,Atlantic-Congo,Volta-Congo,Dogon	Dogon,NanganDogon	False	False			dbt	Matthew S. Dryer
BEOTHUK	BEOTHUK	beot1247	Beothuk	bue	North America	48.0	-57.0	Beothuk	Beo.BEOTHUK	Unclassified_bue	Beothuk	True	False	1829	beo	bue	Pamela Brown
BEPOUR	BEPOUR	bepo1240	Bepour	bie	Papunesia	-4.58	145.46	Nuclear Trans New Guinea	TNG.NORTH_ADELBERT	Trans-NewGuinea,Madang,Croisilles,Pihom,Kumilan	Nuclear_Trans_New_Guinea,Madang,Croisilles,GreaterNorthernAdelbert,NorthernAdelbert,Kumil-Tibor,Kumil	False	False			bie	Cecil H. Brown
BERBICE_DUTCH_CREOLE	BERBICE_DUTCH_CREOLE	berb1259	Berbice Creole Dutch	brc	South America	5.33	-58.0	Indo-European	Oth.CREOLES_AND_PIDGINS	Creole,Dutchbased	Indo-European,ClassicalIndo-European,Germanic,NorthwestGermanic,WestGermanic,Macro-Dutch,Middle-ModernDutch,ModernDutch,SouthwesternDutch,Zeeuwic	True	False	2011	bdc	brc	Søren Wichmann and Viveka Velupillai
BERIA	BERIA	zagh1240	Beria	zag	Africa	15.17	24.0	Saharan	Sah.EASTERN_SAHARAN	Nilo-Saharan,Saharan,Eastern	Saharan,EasternSaharan	False	False		zag	zag	André Müller
BERIK_2	BERIK_2	beri1254	Berik	bkl	Papunesia	-2.25	138.83	Tor-Orya	TKw.TOR-ORYA	Tor-Kwerba,Orya-Tor,Tor	Tor-Orya,Tor	False	False		brk	bkl	Julia Bischoffberger
BERIK_3	BERIK_3	beri1254	Berik	bkl	Papunesia	-2.25	138.83	Tor-Orya	TKw.TOR-ORYA	Tor-Kwerba,Orya-Tor,Tor	Tor-Orya,Tor	False	False		brk	bkl	Matthew S. Dryer
BERINOMO	BERINOMO	beri1253	Berinomo	bit	Papunesia	-4.42	142.5	Sepik	Sep.SEPIK_HILL	Sepik,SepikHill,Bahinemo	Sepik,SepikHill,CentralSepikHill,Bahinemic	False	False			bit	Matthew S. Dryer and Søren Wichmann
BERNESE_GERMAN	BERNESE_GERMAN	swis1247	Central Alemannic	gsw	Eurasia	47.0	7.42	Indo-European	IE.GERMANIC	Indo-European,Germanic,West,HighGerman,German,UpperGerman,Alemannic	Indo-European,ClassicalIndo-European,Germanic,NorthwestGermanic,WestGermanic,HighGerman,UpperGerman,Middle-ModernHighGerman,ModernHighGerman,Alemannic,SouthAlemannic	False	False		alt	gsw	Viveka Velupillai
BEROM_F	BEROM_F	bero1242	Berom	bom	Africa	9.67	8.83	Atlantic-Congo	NC.BENUE-CONGO_PLATEAU	Niger-Congo,Atlantic-Congo,Volta-Congo,Benue-Congo,Plateau,Beromic	Atlantic-Congo,Volta-Congo,Benue-Congo,Benue-CongoPlateau,Beromic,Iten-Cara-Berom	False	False		bir	bom	Viveka Velupillai
BEROM_R	BEROM_R	bero1242	Berom	bom	Africa	9.67	8.83	Atlantic-Congo	NC.BENUE-CONGO_PLATEAU	Niger-Congo,Atlantic-Congo,Volta-Congo,Benue-Congo,Plateau,Beromic	Atlantic-Congo,Volta-Congo,Benue-Congo,Benue-CongoPlateau,Beromic,Iten-Cara-Berom	False	False		bir	bom
BERTA	BERTA	bert1248	Berta	wti	Africa	10.5	34.6	Berta	Ber.BERTA	Nilo-Saharan,Satellite-Core,Satellites	Berta	False	False		ber	wti	Guillaume Segerer and Søren Wichmann
BERTI	BERTI	bert1249	Berti	byt	Africa	14.57	25.85	Saharan	Sah.EASTERN_SAHARAN	Nilo-Saharan,Saharan,Eastern	Saharan,EasternSaharan	True	False			byt	Julia Bischoffberger
BESEMAH	BESEMAH	cent2053	South Barisan Malay	pse	Papunesia	-4.17	103.5	Austronesian	An.MALAYO-SUMBAWAN	Austronesian,Malayo-Polynesian,Malayo-Chamic,Malayic,Malay	Austronesian,Malayo-Polynesian,Malayo-Sumbawan,NorthandEastMalayo-Sumbawan,Malayic,NuclearMalayic,SouthSumatraMalay	False	False			pse	Sebastian Sauppe
BESME	BESME	besm1235	Besme	bes	Africa	9.58	16.08	Atlantic-Congo	NC.KIM	Niger-Congo,Atlantic-Congo,Volta-Congo,North,Adamawa-Ubangi,Adamawa,Mbum-Day,Kim	Atlantic-Congo,Volta-Congo,NorthVolta-Congo,Bua-Kim-Day,Kim-Besme-Goundo	False	False			bes	Julia Bischoffberger
BETAF	BETAF	beta1253	Betaf	bfe	Papunesia	-2.08	139.25	Tor-Orya	TKw.TOR-ORYA	Tor-Kwerba,Orya-Tor,Tor	Tor-Orya,Tor,CoastalTor,Betaf-Vitou	False	False			bfe	Matthew S. Dryer
BETAWI	BETAWI	beta1252	Betawi	bew	Papunesia	-6.5	107.0	Austronesian	Oth.CREOLES_AND_PIDGINS	Creole,Malaybased	Austronesian,Malayo-Polynesian,Malayo-Sumbawan,NorthandEastMalayo-Sumbawan,Malayic,NuclearMalayic,Betawic	False	False		meb	bew
BETE_DALOA	BETE_DALOA	dalo1238	Daloa Bété	bev	Africa	6.25	-6.25	Kru	NC.KRU	Niger-Congo,Atlantic-Congo,Volta-Congo,Kru,Eastern,Bete,Western	Kru,EasternKru,Beteic,WesternBete	False	False		bet	bev
BETE_DALOA_2	BETE_DALOA_2	dalo1238	Daloa Bété	bev	Africa	6.8	-6.62	Kru	NC.KRU	Niger-Congo,Atlantic-Congo,Volta-Congo,Kru,Eastern,Bete,Western	Kru,EasternKru,Beteic,WesternBete	False	False		bet	bev	Guillaume Segerer and Søren Wichmann
BETE_GUIBEROUA	BETE_GUIBEROUA	guib1246	Guiberoua Béte	bet	Africa	6.33	-6.5	Kru	NC.KRU	Niger-Congo,Atlantic-Congo,Volta-Congo,Kru,Eastern,Bete,Western	Kru,EasternKru,Beteic,WesternBete	False	False			bet	Julia Bischoffberger
BETOI	BETOI					7.22	-71.42		Bet.BETOI	Languageisolate_be0	Betoi-Jirara	True	False	1850	bti	be0	Matthew S. Dryer
BETTA_KURUMBA	BETTA_KURUMBA	bett1235	Betta Kurumba	xub	Eurasia	11.48	76.73	Dravidian	Dra.DRAVIDIAN	Dravidian,Southern,Tamil-Kannada,Tamil-Kodagu,Tamil-Malayalam,Tamil	Dravidian,SouthDravidian,SouthDravidianI,Tamil-Kannada,Badaga-Kannada,Kannadoid	False	False		bkb	xub
BETTA_KURUMBA_2	BETTA_KURUMBA_2	bett1235	Betta Kurumba	xub	Eurasia	11.64	76.61	Dravidian	Dra.DRAVIDIAN	Dravidian,Southern,Tamil-Kannada,Tamil-Kodagu,Tamil-Malayalam,Tamil	Dravidian,SouthDravidian,SouthDravidianI,Tamil-Kannada,Badaga-Kannada,Kannadoid	False	False		bkb	xub	Søren Wichmann
BEZHTA	BEZHTA	bezh1248	Bezhta	kap	Eurasia	42.08	46.17	Nakh-Daghestanian	NDa.AVAR-ANDIC-TSEZIC	Nakh-Daghestanian,Tsezic,EastTsezic	Nakh-Daghestanian,Daghestanian,Avar-Andic-Tsezic,Tsezic,EastTsezic	False	False		bez	kap	André Müller
BEZHTA_2	BEZHTA_2	bezh1248	Bezhta	kap	Eurasia	42.08	46.17	Nakh-Daghestanian	NDa.AVAR-ANDIC-TSEZIC	Nakh-Daghestanian,Tsezic,EastTsezic	Nakh-Daghestanian,Daghestanian,Avar-Andic-Tsezic,Tsezic,EastTsezic	False	False		bez	kap	Søren Wichmann
BHADRAWAHI	BHADRAWAHI	bhad1241	Bhadrawahi	bhd	Eurasia	33.15	75.55	Indo-European	IE.INDIC	Indo-European,Indo-Iranian,Indo-Aryan,IntermediateDivisions,Western,Pahari,WesternPahari	Indo-European,ClassicalIndo-European,Indo-Iranian,Indo-Aryan,Indo-AryanNorthernzone,Himachali,Kangric-Chamealic-Bhattiyali,Chamealic,Bhadrawahi-Bhalesi-Curahi	False	False			bhd	Julia Bischoffberger
BHATRI	BHATRI	bhat1265	Bhatri	bgw	Eurasia	19.26	82.24	Indo-European	IE.INDIC	Indo-European,Indo-Iranian,Indo-Aryan,OuterLanguages,Eastern,Oriya	Indo-European,ClassicalIndo-European,Indo-Iranian,Indo-Aryan,Indo-AryanEasternzone,Halbic	False	False			bgw	Tessa de Mol-van Valen
BHATTIYALI	BHATTIYALI	bhat1263	Bhattiyali	bht	Eurasia	32.55	76.12	Indo-European	IE.INDIC	Indo-European,Indo-Iranian,Indo-Aryan,IntermediateDivisions,Western,Pahari,WesternPahari	Indo-European,ClassicalIndo-European,Indo-Iranian,Indo-Aryan,Indo-AryanNorthernzone,Himachali,Kangric-Chamealic-Bhattiyali,Chamealic	False	False			bht	Julia Bischoffberger
BHOIPURI	BHOIPURI	bhoj1244	Bhojpuri	bho	Eurasia	26.0	84.0	Indo-European	IE.INDIC	Indo-European,Indo-Iranian,Indo-Aryan,OuterLanguages,Eastern,Bihari	Indo-European,ClassicalIndo-European,Indo-Iranian,Indo-Aryan,Bihari,Magadhan,Bhojpuric	False	False		bho	bho	Julia Bischoffberger
BHOJPURI	BHOJPURI	bhoj1244	Bhojpuri	bho	Eurasia	26.0	84.0	Indo-European	IE.INDIC	Indo-European,Indo-Iranian,Indo-Aryan,OuterLanguages,Eastern,Bihari	Indo-European,ClassicalIndo-European,Indo-Iranian,Indo-Aryan,Bihari,Magadhan,Bhojpuric	False	False		bho	bho	Julia Bischoffberger
BIAFADA	BIAFADA	biaf1240	Biafada	bif	Africa	11.42	-15.17	Atlantic-Congo	NC.JAAD	Niger-Congo,Atlantic-Congo,Atlantic,Northern,EasternSenegal-Guinea,Tenda	Atlantic-Congo,North-CentralAtlantic,Jaad	False	False		bfd	bif	Søren Wichmann and Viveka Velupillai
BIAFADA_2	BIAFADA_2	biaf1240	Biafada	bif	Africa	11.5	-15.12	Atlantic-Congo	NC.JAAD	Niger-Congo,Atlantic-Congo,Atlantic,Northern,EasternSenegal-Guinea,Tenda	Atlantic-Congo,North-CentralAtlantic,Jaad	False	False		bfd	bif	Guillaume Segerer and Søren Wichmann
BIAGE	BIAGE	biag1234	Biage	bdf	Papunesia	-8.88	147.65	Koiarian	TNG.KOIARIAN	Trans-NewGuinea,SoutheastPapuan,Koiarian,Koiaric	Koiarian,Koiaric,Biage-MountainKoiali	False	False			bdf	Matthew S. Dryer
BIAK	BIAK	biak1248	Biak	bhw	Papunesia	-1.17	136.05	Austronesian	An.SOUTH_HALMAHERA-WEST_NEW_GUINEA	Austronesian,Malayo-Polynesian,Central-EasternMalayo-Polynesian,EasternMalayo-Polynesian,SouthHalmahera-WestNewGuinea,WestNewGuinea,CenderawasihBay,Biakic	Austronesian,Malayo-Polynesian,Central-EasternMalayo-Polynesian,EasternMalayo-Polynesian,GreaterSHWNG,SouthHalmahera-WestNewGuinea,CenderawasihBay,Biakic,Biak-Roon	False	False		bik	bhw	André Müller
BIAK_2	BIAK_2	biak1248	Biak	bhw	Papunesia	-1.17	136.05	Austronesian	An.SOUTH_HALMAHERA-WEST_NEW_GUINEA	Austronesian,Malayo-Polynesian,Central-EasternMalayo-Polynesian,EasternMalayo-Polynesian,SouthHalmahera-WestNewGuinea,WestNewGuinea,CenderawasihBay,Biakic	Austronesian,Malayo-Polynesian,Central-EasternMalayo-Polynesian,EasternMalayo-Polynesian,GreaterSHWNG,SouthHalmahera-WestNewGuinea,CenderawasihBay,Biakic,Biak-Roon	False	False		bik	bhw	Søren Wichmann
BIALI	BIALI	bial1238	Biali	beh	Africa	11.33	1.17	Atlantic-Congo	NC.OTI-VOLTA	Niger-Congo,Atlantic-Congo,Volta-Congo,North,Gur,Central,Northern,Oti-Volta,Eastern	Atlantic-Congo,Volta-Congo,NorthVolta-Congo,Gur,CentralGur,NorthernCentralGur,Bwamu-Oti-Volta,Oti-Volta,NuclearOti-Volta,Oti-VoltaOriental	False	False			beh	Julia Bischoffberger
BIAMI	BIAMI	beam1240	Beami	beo	Papunesia	-6.17	142.5	Bosavi	TNG.BOSAVI	Trans-NewGuinea,Bosavi	Bosavi,Etoro-Bedamini	False	False			beo	Julia Bischoffberger
BIANGAI	BIANGAI	bian1252	Biangai	big	Papunesia	-7.33	146.75	Goilalan	TNG.CORE_GOILALAN	Trans-NewGuinea,SoutheastPapuan,Goilalan,Kunimaipa	Goilalan	False	False			big	Matthew S. Dryer
BIATAH_BIDAYUH	BIATAH_BIDAYUH	biat1246	Biatah Bidayuh	bth	Papunesia	1.25	110.0	Austronesian	An.LAND_DAYAK	Austronesian,Malayo-Polynesian,LandDayak,Bidayuh,Core,Central	Austronesian,Malayo-Polynesian,LandDayak,Bidayuh-SouthernLandDayak,Bidayuh-Rejang	False	False		bit	bth	Julia Bischoffberger
BIBLICAL_HEBREW	BIBLICAL_HEBREW	anci1244	Ancient Hebrew	hbo	Eurasia	31.47	35.13	Afro-Asiatic	AA.SEMITIC	Afro-Asiatic,Semitic,Central,South,Canaanite	Afro-Asiatic,Semitic,WestSemitic,CentralSemitic,NorthwestSemitic,Canaanite,Hebrewic	False	True			hbo
BIDAYUH_BAU	BIDAYUH_BAU	baub1235	Bau-Jagoi Bidayuh	sne	Papunesia	1.44	110.06	Austronesian	An.LAND_DAYAK	Austronesian,Malayo-Polynesian,LandDayak,Bidayuh,Core,Western	Austronesian,Malayo-Polynesian,LandDayak,Bidayuh-SouthernLandDayak,Bidayuh-Rejang	False	False			sne	Julia Bischoffberger
BIDIYA	BIDIYA	bidi1241	Bidiyo	bid	Africa	11.92	18.75	Afro-Asiatic	AA.EAST_CHADIC	Afro-Asiatic,Chadic,East,B,B.1,1	Afro-Asiatic,Chadic,EastChadic,EastChadicB,EastChadicB.1,Dangla-Mabire-Birgit,Dangla	False	False		bid	bid	Viveka Velupillai
BIDJARA	BIDJARA	bidy1243	Bidyara	bym	Australia	-25.17	146.0	Pama-Nyungan	PN.NORTHERN_PAMA-NYUNGAN	Australian,Pama-Nyungan,Maric	Pama-Nyungan,GreaterMaric,Guwa-Maric,Maric,SouthernMaric,Bidyaric	True	False	1987		bym	Robert Mailhammer
BIEM	BIEM	biem1237	Biem	bmc	Papunesia	-3.5	144.58	Austronesian	An.OCEANIC	Austronesian,Malayo-Polynesian,Central-EasternMalayo-Polynesian,EasternMalayo-Polynesian,Oceanic,WesternOceanic,NorthNewGuinea,Schouten,Kairiru-Manam,Manam	Austronesian,Malayo-Polynesian,Central-EasternMalayo-Polynesian,EasternMalayo-Polynesian,Oceanic,WesternOceaniclinkage,NorthNewGuinealinkage,Schoutenlinkage,Kairiru-Manam,Manamiclinkage,Bam-Manam	False	False			bmc	Julia Bischoffberger
BIEREBO_BONKOVIA	BIEREBO_BONKOVIA	bier1244	Bierebo	bnk	Papunesia	-16.75	168.16	Austronesian	An.OCEANIC	Austronesian,Malayo-Polynesian,Central-EasternMalayo-Polynesian,EasternMalayo-Polynesian,Oceanic,Central-EasternOceanic,RemoteOceanic,NorthandCentralVanuatu,NortheastVanuatu-BanksIslands,Epi,Lamenu-Baki,Baki-Bierebo	Austronesian,Malayo-Polynesian,Central-EasternMalayo-Polynesian,EasternMalayo-Polynesian,Oceanic,NorthandCentralVanuatu,CentralVanuatu,Epi-Efate,Epi,Baki-Bierebo	False	False			bnk	André Müller
BIEREBO_BURUPIKA	BIEREBO_BURUPIKA	bier1244	Bierebo	bnk	Papunesia	-16.63	168.19	Austronesian	An.OCEANIC	Austronesian,Malayo-Polynesian,Central-EasternMalayo-Polynesian,EasternMalayo-Polynesian,Oceanic,Central-EasternOceanic,RemoteOceanic,NorthandCentralVanuatu,NortheastVanuatu-BanksIslands,Epi,Lamenu-Baki,Baki-Bierebo	Austronesian,Malayo-Polynesian,Central-EasternMalayo-Polynesian,EasternMalayo-Polynesian,Oceanic,NorthandCentralVanuatu,CentralVanuatu,Epi-Efate,Epi,Baki-Bierebo	False	False			bnk	André Müller
BIEREBO_TAVIO	BIEREBO_TAVIO	bier1244	Bierebo	bnk	Papunesia	-16.67	168.23	Austronesian	An.OCEANIC	Austronesian,Malayo-Polynesian,Central-EasternMalayo-Polynesian,EasternMalayo-Polynesian,Oceanic,Central-EasternOceanic,RemoteOceanic,NorthandCentralVanuatu,NortheastVanuatu-BanksIslands,Epi,Lamenu-Baki,Baki-Bierebo	Austronesian,Malayo-Polynesian,Central-EasternMalayo-Polynesian,EasternMalayo-Polynesian,Oceanic,NorthandCentralVanuatu,CentralVanuatu,Epi-Efate,Epi,Baki-Bierebo	False	False			bnk	André Müller
BIEREBO_YEVALI	BIEREBO_YEVALI	bier1244	Bierebo	bnk	Papunesia	-16.62	168.17	Austronesian	An.OCEANIC	Austronesian,Malayo-Polynesian,Central-EasternMalayo-Polynesian,EasternMalayo-Polynesian,Oceanic,Central-EasternOceanic,RemoteOceanic,NorthandCentralVanuatu,NortheastVanuatu-BanksIslands,Epi,Lamenu-Baki,Baki-Bierebo	Austronesian,Malayo-Polynesian,Central-EasternMalayo-Polynesian,EasternMalayo-Polynesian,Oceanic,NorthandCentralVanuatu,CentralVanuatu,Epi-Efate,Epi,Baki-Bierebo	False	False			bnk	André Müller
BIERIA_VOVO	BIERIA_VOVO	bier1246	Bieria	brj	Papunesia	-16.81	168.21	Austronesian	An.OCEANIC	Austronesian,Malayo-Polynesian,Central-EasternMalayo-Polynesian,EasternMalayo-Polynesian,Oceanic,Central-EasternOceanic,RemoteOceanic,NorthandCentralVanuatu,NortheastVanuatu-BanksIslands,Epi,Bieria-Maii	Austronesian,Malayo-Polynesian,Central-EasternMalayo-Polynesian,EasternMalayo-Polynesian,Oceanic,NorthandCentralVanuatu,CentralVanuatu,Epi-Efate,Epi,Bieria-Maii	False	False			brj	André Müller
BIGA	BIGA	biga1238	Biga	bhc	Papunesia	-2.0	130.27	Austronesian	An.SOUTH_HALMAHERA-WEST_NEW_GUINEA	Austronesian,Malayo-Polynesian,Central-EasternMalayo-Polynesian,EasternMalayo-Polynesian,SouthHalmahera-WestNewGuinea,WestNewGuinea,CenderawasihBay,RajaAmpat	Austronesian,Malayo-Polynesian,Central-EasternMalayo-Polynesian,EasternMalayo-Polynesian,GreaterSHWNG,SouthHalmahera-WestNewGuinea,RajaAmpat-SouthHalmahera,Ambel-Biga	False	False			bhc	Julia Bischoffberger
BIGAMBAL	BIGAMBAL					-28.6	150.35		PN.EAST_QUEENSLAND_BORDER	Australian,Pama-Nyungan	Pama-Nyungan,EastQueenslandBorderPamaNyungan,Yugambalic,Yugambal-Bigambal	True	False				Julia Bischoffberger
BIG_NAMBAS_LEVIAMP	BIG_NAMBAS_LEVIAMP	bign1238	Big Nambas	nmb	Papunesia	-16.09	167.17	Austronesian	An.OCEANIC	Austronesian,Malayo-Polynesian,Central-EasternMalayo-Polynesian,EasternMalayo-Polynesian,Oceanic,Central-EasternOceanic,RemoteOceanic,NorthandCentralVanuatu,MalekulaInterior,MalekulaCentral	Austronesian,Malayo-Polynesian,Central-EasternMalayo-Polynesian,EasternMalayo-Polynesian,Oceanic,NorthandCentralVanuatu,CentralVanuatu,Malakula,WesternMalakulalinkage,PeripheralWesternMalakula,NorthwesternMalakula	False	False		nbb	nmb
BIG_NAMBAS_UNMET	BIG_NAMBAS_UNMET	bign1238	Big Nambas	nmb	Papunesia	-16.15	167.25	Austronesian	An.OCEANIC	Austronesian,Malayo-Polynesian,Central-EasternMalayo-Polynesian,EasternMalayo-Polynesian,Oceanic,Central-EasternOceanic,RemoteOceanic,NorthandCentralVanuatu,MalekulaInterior,MalekulaCentral	Austronesian,Malayo-Polynesian,Central-EasternMalayo-Polynesian,EasternMalayo-Polynesian,Oceanic,NorthandCentralVanuatu,CentralVanuatu,Malakula,WesternMalakulalinkage,PeripheralWesternMalakula,NorthwesternMalakula	False	False		nbb	nmb
BIJOGO	BIJOGO	bidy1244	Kanyaki-Kagbaaga-Kajoko Bidyogo	bjg	Africa	11.33	-16.0	Atlantic-Congo	NC.BIJOGO	Niger-Congo,Atlantic-Congo,Atlantic,Bijago	Atlantic-Congo,North-CentralAtlantic,CentralAtlantic,Bijogo	False	False			bjg	Søren Wichmann
BIJOGO_KAJOKO	BIJOGO_KAJOKO	bidy1244	Kanyaki-Kagbaaga-Kajoko Bidyogo	bjg	Africa	11.14	-16.13	Atlantic-Congo	NC.BIJOGO	Niger-Congo,Atlantic-Congo,Atlantic,Bijago	Atlantic-Congo,North-CentralAtlantic,CentralAtlantic,Bijogo	False	False			bjg	Guillaume Segerer and Søren Wichmann
BIJOGO_KAJOKO_2	BIJOGO_KAJOKO_2	bidy1244	Kanyaki-Kagbaaga-Kajoko Bidyogo	bjg	Africa	11.14	-16.13	Atlantic-Congo	NC.BIJOGO	Niger-Congo,Atlantic-Congo,Atlantic,Bijago	Atlantic-Congo,North-CentralAtlantic,CentralAtlantic,Bijogo	False	False			bjg	Guillaume Segerer and Søren Wichmann
BIJOGO_KAJOKO_3	BIJOGO_KAJOKO_3	bidy1244	Kanyaki-Kagbaaga-Kajoko Bidyogo	bjg	Africa	11.14	-16.13	Atlantic-Congo	NC.BIJOGO	Niger-Congo,Atlantic-Congo,Atlantic,Bijago	Atlantic-Congo,North-CentralAtlantic,CentralAtlantic,Bijogo	False	False			bjg	Guillaume Segerer and Søren Wichmann
BIJOGO_KAMONA	BIJOGO_KAMONA	bidy1244	Kanyaki-Kagbaaga-Kajoko Bidyogo	bjg	Africa	11.5	-16.27	Atlantic-Congo	NC.BIJOGO	Niger-Congo,Atlantic-Congo,Atlantic,Bijago	Atlantic-Congo,North-CentralAtlantic,CentralAtlantic,Bijogo	False	False			bjg	Guillaume Segerer and Søren Wichmann
BIKARU	BIKARU	biso1243	Bisorio	bir	Papunesia	-4.83	143.0	Nuclear Trans New Guinea	TNG.ENGA_KEWA-HULI	Sepik,SepikHill,Sanio	Nuclear_Trans_New_Guinea,Enga-Kewa-Huli,Engan,OuterEnga	False	False			bir	Matthew S. Dryer
BIKARU_3	BIKARU_3	biso1243	Bisorio	bir	Papunesia	-4.83	143.0	Nuclear Trans New Guinea	TNG.ENGA_KEWA-HULI	Sepik,SepikHill,Sanio	Nuclear_Trans_New_Guinea,Enga-Kewa-Huli,Engan,OuterEnga	False	False			bir	Matthew S. Dryer and Søren Wichmann
BIKSI	BIKSI	yetf1238	Yetfa	yet	Papunesia	-4.08	140.58	Yetfa	Pau.BIKSI	Unclassified_yet	Biksi	False	False			yet	Ann-Katrin Wett and Matthew S. Dryer
BIKSI_3	BIKSI_3	yetf1238	Yetfa	yet	Papunesia	-4.08	140.58	Yetfa	Pau.BIKSI	Unclassified_yet	Biksi	False	False			yet	Matthew S. Dryer
BIKSI_4	BIKSI_4	yetf1238	Yetfa	yet	Papunesia	-4.08	140.58	Yetfa	Pau.BIKSI	Unclassified_yet	Biksi	False	False			yet	Matthew S. Dryer
BIKSI_BIAS	BIKSI_BIAS	yetf1238	Yetfa	yet	Papunesia	-4.08	140.58	Yetfa	Pau.BIKSI	Unclassified_yet	Biksi	False	False			yet	Matthew S. Dryer
BILAAN_KORONADAL	BILAAN_KORONADAL	koro1310	Koronadal Blaan	bpr	Papunesia	6.17	125.0	Austronesian	An.BILIC	Austronesian,Malayo-Polynesian,Bilic,Blaan	Austronesian,Malayo-Polynesian,Bilic,Tboli-Blaan,Blaan	False	False			bpr	Ann-Katrin Wett
BILAAN_SARANGANI	BILAAN_SARANGANI	sara1326	Sarangani Blaan	bps	Papunesia	6.0	125.33	Austronesian	An.BILIC	Austronesian,Malayo-Polynesian,Bilic,Blaan	Austronesian,Malayo-Polynesian,Bilic,Tboli-Blaan,Blaan	False	False		biq	bps	Ann-Katrin Wett
BILAKURA	BILAKURA	bila1257	Karen	bql	Papunesia	-4.89	145.57	Nuclear Trans New Guinea	TNG.NORTH_ADELBERT	Trans-NewGuinea,Madang,Croisilles,Pihom,Numugenan	Nuclear_Trans_New_Guinea,Madang,Croisilles,GreaterNorthernAdelbert,NorthernAdelbert,Numugenan,Karian-Usan-Yaben	False	False			bql	Cecil H. Brown
BILAKURA_2	BILAKURA_2	bila1257	Karen	bql	Papunesia	-4.92	145.58	Nuclear Trans New Guinea	TNG.NORTH_ADELBERT	Trans-NewGuinea,Madang,Croisilles,Pihom,Numugenan	Nuclear_Trans_New_Guinea,Madang,Croisilles,GreaterNorthernAdelbert,NorthernAdelbert,Numugenan,Karian-Usan-Yaben	False	False			bql	Matthew S. Dryer and Søren Wichmann
BILBIL	BILBIL	bilb1241	Bilibil	brz	Papunesia	-5.25	145.75	Austronesian	An.OCEANIC	Austronesian,Malayo-Polynesian,Central-EasternMalayo-Polynesian,EasternMalayo-Polynesian,Oceanic,WesternOceanic,NorthNewGuinea,Ngero-Vitiaz,Vitiaz,Bel,NuclearBel,Northern	Austronesian,Malayo-Polynesian,Central-EasternMalayo-Polynesian,EasternMalayo-Polynesian,Oceanic,WesternOceaniclinkage,NorthNewGuinealinkage,Ngero-Vitiazlinkage,Vitiazlinkage,Bel-Roinji-Nenaya,Bel,WesternBel	False	False			brz	André Müller
BILE	BILE	bile1244	Bile	bil	Africa	8.92	11.17	Atlantic-Congo	NC.BANTU	Niger-Congo,Atlantic-Congo,Volta-Congo,Benue-Congo,Bantoid,Southern,Jarawan,Nigerian	Atlantic-Congo,Volta-Congo,Benue-Congo,Bantoid,SouthernBantoid,NarrowBantu,Mbam-Bubi-Jarawan,Jarawan,NigerianJarawan,Numan	False	False			bil	Viveka Velupillai
BILEKI_NAKANAI	BILEKI_NAKANAI	naka1262	Nakanai	nak	Papunesia	-5.58	150.6	Austronesian	An.OCEANIC	Austronesian,Malayo-Polynesian,Central-EasternMalayo-Polynesian,EasternMalayo-Polynesian,Oceanic,WesternOceanic,MesoMelanesian,Willaumez	Austronesian,Malayo-Polynesian,Central-EasternMalayo-Polynesian,EasternMalayo-Polynesian,Oceanic,WesternOceaniclinkage,MesoMelanesianlinkage,Willaumezlinkage,Nakanai-Meramera	False	False		nak	nak	André Müller
BILIAU	BILIAU	awad1244	Awad Bing	bcu	Papunesia	-5.67	146.33	Austronesian	An.OCEANIC	Austronesian,Malayo-Polynesian,Central-EasternMalayo-Polynesian,EasternMalayo-Polynesian,Oceanic,WesternOceanic,NorthNewGuinea,Ngero-Vitiaz,Vitiaz,Bel,Astrolabe	Austronesian,Malayo-Polynesian,Central-EasternMalayo-Polynesian,EasternMalayo-Polynesian,Oceanic,WesternOceaniclinkage,NorthNewGuinealinkage,Ngero-Vitiazlinkage,Vitiazlinkage,Bel-Roinji-Nenaya,Bel,EasternBel	False	False			bcu	Evgenia Korovina
BILIN	BILIN	bili1260	Bilin	byn	Africa	15.75	38.5	Afro-Asiatic	AA.CENTRAL_CUSHITIC	Afro-Asiatic,Cushitic,Central,Northern	Afro-Asiatic,Cushitic,Agaw,Northern-Eastern-WesternAgaw,NortheasternAgaw	False	False		bln	byn	André Müller
BILIN_2	BILIN_2	bili1260	Bilin	byn	Africa	15.75	38.5	Afro-Asiatic	AA.CENTRAL_CUSHITIC	Afro-Asiatic,Cushitic,Central,Northern	Afro-Asiatic,Cushitic,Agaw,Northern-Eastern-WesternAgaw,NortheasternAgaw	False	False		bln	byn	André Müller
BILMA_KANURI	BILMA_KANURI	bilm1238	Bilma Kanuri	bms	Africa	19.1	13.07	Saharan	Sah.WESTERN_SAHARAN	Nilo-Saharan,Saharan,Western,Kanuri	Saharan,WesternSaharan,Kanuri-Kanembu,Kanuric,EastKanuri	False	False			bms	Tessa de Mol-van Valen
BILOXI	BILOXI	bilo1248	Biloxi	bll	North America	30.5	-88.67	Siouan	Sio.OHIO_VALLEY_SIOUAN	Siouan-Catawban,Siouan,Southeastern,Biloxi-Ofo	Siouan,CoreSiouan,OhioValleySiouan,SoutheasternSiouan	True	False	1934	blx	bll	Cecil H. Brown
BILUA	BILUA	bilu1245	Bilua	blb	Papunesia	-7.75	156.67	Bilua	SoP.BILUA	CentralSolomons	Bilua	False	False		bil	blb
BILUR	BILUR	bilu1244	Bilur	bxf	Papunesia	-4.25	152.42	Austronesian	An.OCEANIC	Austronesian,Malayo-Polynesian,Central-EasternMalayo-Polynesian,EasternMalayo-Polynesian,Oceanic,WesternOceanic,MesoMelanesian,NewIreland,SouthNewIreland-NorthwestSolomonic	Austronesian,Malayo-Polynesian,Central-EasternMalayo-Polynesian,EasternMalayo-Polynesian,Oceanic,WesternOceaniclinkage,MesoMelanesianlinkage,NewIreland-NorthwestSolomoniclinkage,StGeorgelinkage,Label-Bilur	False	False			bxf	André Müller
BIMA	BIMA	bima1247	Bima	bhp	Papunesia	-8.5	118.67	Austronesian	An.CENTRAL_MALAYO-POLYNESIAN	Austronesian,Malayo-Polynesian,Central-EasternMalayo-Polynesian,Bima-Lembata	Austronesian,Malayo-Polynesian,Central-EasternMalayo-Polynesian,CentralMalayo-Polynesian,Bima-Lembata	False	False		bim	bhp	André Müller and Mark Donohue
BIMIN	BIMIN	bimi1240	Bimin	bhl	Papunesia	-5.29	142.03	Nuclear Trans New Guinea	TNG.OK	Trans-NewGuinea,Ok-Awyu,Ok,Mountain	Nuclear_Trans_New_Guinea,Asmat-Awyu-Ok,Awyu-Ok,Ok-Oksapmin,Ok,MountainOk	False	False			bhl	Cecil H. Brown
BIMOBA	BIMOBA	bimo1239	Bimoba	bim	Africa	10.5	0.0	Atlantic-Congo	NC.OTI-VOLTA	Niger-Congo,Atlantic-Congo,Volta-Congo,North,Gur,Central,Northern,Oti-Volta,Gurma,Moba	Atlantic-Congo,Volta-Congo,NorthVolta-Congo,Gur,CentralGur,NorthernCentralGur,Bwamu-Oti-Volta,Oti-Volta,NuclearOti-Volta,Gurma-Yom-Oti-VoltaOccidental,Gurma-Yom-Naudem,Gurma,GurmaB,Gourmantche-Moba,Moba-Bimoba	False	False		bmb	bim	Tessa de Mol-van Valen
BINA	BINA	bina1271	Bina (Papua New Guinea)	bmn	Papunesia	-10.27	149.66	Austronesian	An.OCEANIC	Austronesian,Malayo-Polynesian,Central-EasternMalayo-Polynesian,EasternMalayo-Polynesian,Oceanic,WesternOceanic,PapuanTip,Peripheral,CentralPapuan,Oumic,Magoric	Austronesian,Malayo-Polynesian,Central-EasternMalayo-Polynesian,EasternMalayo-Polynesian,Oceanic,WesternOceaniclinkage,PapuanTiplinkage,PeripheralPapuanTiplinkage,CentralPapuanOceanic,Oumic,Magoric	True	False			bmn	Julia Bischoffberger
BINAHARI	BINAHARI	bina1275	Binahari-Neme	bxz	Papunesia	-10.08	148.83	Mailuan	TNG.MAILUAN	Trans-NewGuinea,SoutheastPapuan,Mailuan	Mailuan,Binaharic	False	False			bxz	Julia Bischoffberger
BINAHARI_MA	BINAHARI_MA					-10.13	148.72		TNG.MAILUAN	Trans-NewGuinea,SoutheastPapuan,Mailuan	Mailuan,Binaharic	False	False			bi0	Matthew S. Dryer
BINAHARI_NEMEA	BINAHARI_NEMEA	bina1275	Binahari-Neme	bxz	Papunesia	-10.08	148.83	Mailuan	TNG.MAILUAN	Trans-NewGuinea,SoutheastPapuan,Mailuan	Mailuan,Binaharic	False	False			bxz	Matthew S. Dryer
BINANDERE	BINANDERE	bina1277	Binandere	bhg	Papunesia	-8.25	148.0	Nuclear Trans New Guinea	TNG.BINANDEREAN	Trans-NewGuinea,GreaterBinanderean,Binanderean,NuclearBinanderean,Binandere	Nuclear_Trans_New_Guinea,GreaterBinanderean,Binanderean,NuclearBinanderean	False	False		bin	bhg	Julia Bischoffberger
BINE_BOZ	BINE_BOZ	bine1240	Bine	bon	Papunesia	-9.0	142.92	Eastern Trans-Fly	ETF.EASTERN_TRANS-FLY	EasternTrans-Fly	Eastern_Trans-Fly	False	False			bon	Matthew S. Dryer
BINE_KUNINI	BINE_KUNINI	bine1240	Bine	bon	Papunesia	-9.0	142.92	Eastern Trans-Fly	ETF.EASTERN_TRANS-FLY	EasternTrans-Fly	Eastern_Trans-Fly	False	False			bon
BINTULU	BINTULU	bint1246	Bintulu	bny	Papunesia	3.17	113.03	Austronesian	An.NORTH_BORNEO	Austronesian,Malayo-Polynesian,NorthBorneo,NorthSarawakan,Bintulu	Austronesian,Malayo-Polynesian,NorthBorneoMalayo-Polynesian,NorthSarawakan	False	False			bny	André Müller
BINUKID	BINUKID	binu1244	Talaandig-Binukid	bkd	Papunesia	8.25	124.83	Austronesian	An.GREATER_CENTRAL_PHILIPPINE	Austronesian,Malayo-Polynesian,GreaterCentralPhilippine,Manobo,North	Austronesian,Malayo-Polynesian,GreaterCentralPhilippine,Manobo,NorthManobo,Kinamiguin-Bukidnon,Bukidnon	False	False		bkd	bkd	Ann-Katrin Wett
BINUMARIEN	BINUMARIEN	binu1245	Binumarien	bjr	Papunesia	-6.28	146.08	Nuclear Trans New Guinea	TNG.TAIRORA	Trans-NewGuinea,Kainantu-Goroka,Kainantu,Tairora	Nuclear_Trans_New_Guinea,Kainantu-Goroka,Kainantu,Tairora	False	False		bnm	bjr	Søren Wichmann
BIORI_PHALURA	BIORI_PHALURA	phal1254	Palula	phl	Eurasia	35.47	71.88	Indo-European	IE.INDIC	Indo-European,Indo-Iranian,Indo-Aryan,OuterLanguages,Northwestern,Dardic,Shina	Indo-European,ClassicalIndo-European,Indo-Iranian,Indo-Aryan,Indo-AryanNorthwesternzone,Shinaic,WesternShinaic,Dangari	False	False			phl
BIPI	BIPI	bipi1237	Bipi	biq	Papunesia	-2.11	146.4	Austronesian	An.OCEANIC	Austronesian,Malayo-Polynesian,Central-EasternMalayo-Polynesian,EasternMalayo-Polynesian,Oceanic,AdmiraltyIslands,Eastern,Manus,West	Austronesian,Malayo-Polynesian,Central-EasternMalayo-Polynesian,EasternMalayo-Polynesian,Oceanic,AdmiraltyIslands,EasternAdmiraltyIslands,Manus,WestManus,WestManusI	False	False			biq
BIRA	BIRA	bera1259	Bera	brf	Africa	1.25	30.0	Atlantic-Congo	NC.BANTU	Niger-Congo,Atlantic-Congo,Volta-Congo,Benue-Congo,Bantoid,Southern,NarrowBantu,Central,D,Bira-Nyali(D.32)	Atlantic-Congo,Volta-Congo,Benue-Congo,Bantoid,SouthernBantoid,NarrowBantu,Central-WesternBantu,NorthZaireRiver,RiversBantu,Ngiri,NgiriTerrien,Ngombe-Ababuan,Ababuan,OldBomokandian,Komoic	False	False		bia	brf	Ann-Katrin Wett
BIRAYLE	BIRAYLE	bira1253	Ongota	bxe	Africa	5.33	37.33	Ongota	AA.ONGOTA	Afro-Asiatic,Unclassified	Ongota	False	False			bxe	André Müller
BIRA_BIP	BIRA_BIP	bila1255	Bila	bip	Africa	1.0	28.75	Atlantic-Congo	NC.BANTU	Niger-Congo,Atlantic-Congo,Volta-Congo,Benue-Congo,Bantoid,Southern,NarrowBantu,Central,D,Bira-Nyali(D.311)	Atlantic-Congo,Volta-Congo,Benue-Congo,Bantoid,SouthernBantoid,NarrowBantu,Central-WesternBantu,NorthZaireRiver,RiversBantu,Ngiri,NgiriTerrien,Ngombe-Ababuan,Ababuan,OldBomokandian,Komoic,Bilaic,Bila-Kaiku	False	False		bia	bip	Tessa de Mol-van Valen
BIRA_MIALA_BUNIA	BIRA_MIALA_BUNIA	bera1259	Bera	brf	Africa	1.25	30.0	Atlantic-Congo	NC.BANTU	Niger-Congo,Atlantic-Congo,Volta-Congo,Benue-Congo,Bantoid,Southern,NarrowBantu,Central,D,Bira-Nyali(D.32)	Atlantic-Congo,Volta-Congo,Benue-Congo,Bantoid,SouthernBantoid,NarrowBantu,Central-WesternBantu,NorthZaireRiver,RiversBantu,Ngiri,NgiriTerrien,Ngombe-Ababuan,Ababuan,OldBomokandian,Komoic	False	False		bia	brf	Ann-Katrin Wett
BIRA_SEDZABO	BIRA_SEDZABO	bera1259	Bera	brf	Africa	1.25	30.0	Atlantic-Congo	NC.BANTU	Niger-Congo,Atlantic-Congo,Volta-Congo,Benue-Congo,Bantoid,Southern,NarrowBantu,Central,D,Bira-Nyali(D.32)	Atlantic-Congo,Volta-Congo,Benue-Congo,Bantoid,SouthernBantoid,NarrowBantu,Central-WesternBantu,NorthZaireRiver,RiversBantu,Ngiri,NgiriTerrien,Ngombe-Ababuan,Ababuan,OldBomokandian,Komoic	False	False		bia	brf	Ann-Katrin Wett
BIRGIT	BIRGIT	birg1239	Birgit	btf	Africa	12.0	20.0	Afro-Asiatic	AA.EAST_CHADIC	Afro-Asiatic,Chadic,East,B,B.1,2	Afro-Asiatic,Chadic,EastChadic,EastChadicB,EastChadicB.1,Dangla-Mabire-Birgit,Birgit-Mogum-Toram	False	False			btf	Julia Bischoffberger
BIRHOR	BIRHOR	birh1242	Birhor	biy	Eurasia	23.59	85.56	Austroasiatic	AuA.MUNDA	Austro-Asiatic,Munda,NorthMunda,Kherwari,Mundari	Austroasiatic,Mundaic,NorthMunda,Kherwarian,Mundaric	False	False			biy	Tessa de Mol-van Valen
BIRI	BIRI	biri1256	Biri	bzr	Australia	-20.15	146.67	Pama-Nyungan	PN.NORTHERN_PAMA-NYUNGAN	Australian,Pama-Nyungan,Maric	Pama-Nyungan,GreaterMaric,Guwa-Maric,Maric,EasternMaric	True	False	2005	bii	bzr	Julia Bischoffberger
BIRIFOR_SOUTHERN	BIRIFOR_SOUTHERN	sout2790	Southern Birifor	biv	Africa	9.67	-2.67	Atlantic-Congo	NC.OTI-VOLTA	Niger-Congo,Atlantic-Congo,Volta-Congo,North,Gur,Central,Northern,Oti-Volta,Western,Northwest,Dagaari-Birifor,Birifor	Atlantic-Congo,Volta-Congo,NorthVolta-Congo,Gur,CentralGur,NorthernCentralGur,Bwamu-Oti-Volta,Oti-Volta,NuclearOti-Volta,Gurma-Yom-Oti-VoltaOccidental,Oti-VoltaOccidental,NuclearOti-VoltaOccidental,NorthwestOti-Volta,Safaliba-Dagaare,Dagaaric,North-WestDagaric,Birifor	False	False			biv	Julia Bischoffberger
BIRITAI	BIRITAI	biri1259	Biritai	bqq	Papunesia	-2.92	137.67	Lakes Plain	LP.EAST_TARIKU	LakesPlain,Tariku,East	Lakes_Plain,Tariku,EastTariku,Eritai-Obokuitai-Biritai	False	False			bqq	Julia Bischoffberger
BIRKED	BIRKED	birk1242	Birked	brk	Africa	16.07	25.47	Nubian	ESu.NUBIAN	Nilo-Saharan,Satellite-Core,Core,EasternSudanic,Northern(klanguages),Nubian,Central,Birked	Nubian,West-CentralNubian,CentralNubian	True	False			brk	Julia Bischoffberger
BIRRDHAWAL	BIRRDHAWAL					-37.05	148.93		PN.SOUTHEASTERN_PAMA-NYUNGAN	Australian,Pama-Nyungan	Pama-Nyungan	True	False				Julia Bischoffberger
BIRRI_AUSTRALIA	BIRRI_AUSTRALIA	biri1256	Biri	bzr	Australia	-20.5	146.5	Pama-Nyungan	PN.NORTHERN_PAMA-NYUNGAN	Australian,Pama-Nyungan,Maric	Pama-Nyungan,GreaterMaric,Guwa-Maric,Maric,EasternMaric	True	False	2005	bii	bzr	Søren Wichmann
BIRRI_C_AFRICAN_REP	BIRRI_C_AFRICAN_REP	birr1240	Birri	bvq	Africa	5.5	25.17	Central Sudanic	CSu.BIRRI	Nilo-Saharan,Satellite-Core,Satellites,CentralSudanic,West,Bongo-Bagirmi,Sara-Bagirmi	Central_Sudanic,Membi-Mangbutu-Efe,UnclassifiedMembi-Mangbutu-Efe	False	False		brz	bvq	Julia Bischoffberger and Matthew S. Dryer
BISA	BISA	biss1248	Bissa	bib	Africa	11.5	-0.5	Mande	Man.EASTERN_MANDE	Niger-Congo,Mande,Eastern,Eastern,Bissa	Mande,EasternMande,Bisa-Busa	False	False		bis	bib	Viveka Velupillai
BISAYA_BRUNEI	BISAYA_BRUNEI	brun1245	Brunei Bisaya-Dusun	bsb	Papunesia	4.6	114.33	Austronesian	An.NORTH_BORNEO	Austronesian,Malayo-Polynesian,NorthBorneo,Sabahan,Dusunic,Bisaya-Lotud,Southern	Austronesian,Malayo-Polynesian,NorthBorneoMalayo-Polynesian,SouthwestSabahan,GreaterDusunic,Bisaya-Lotud	False	False			bsb	Julia Bischoffberger
BISAYA_SABAH	BISAYA_SABAH	saba1267	Sabah Bisaya	bsy	Papunesia	5.25	117.0	Austronesian	An.NORTH_BORNEO	Austronesian,Malayo-Polynesian,NorthBorneo,Sabahan,Dusunic,Bisaya-Lotud	Austronesian,Malayo-Polynesian,NorthBorneoMalayo-Polynesian,SouthwestSabahan,GreaterDusunic,Bisaya-Lotud	False	False			bsy	Julia Bischoffberger
BISENI	BISENI	bise1238	Biseni	ije	Africa	5.37	6.5	Ijoid	Ijo.IJOID	Niger-Congo,Atlantic-Congo,Ijoid,Ijo,West,InlandIjo	Ijoid,Ijo,WesternIjo,InlandIjo,Biseni-Okordia	False	False			ije	Viveka Velupillai
BISIS	BISIS	bisi1244	Bisis	bnw	Papunesia	-4.42	143.08	Sepik	Sep.SEPIK_HILL	Sepik,SepikHill,Bahinemo	Sepik,SepikHill,CentralSepikHill,NuclearCentralSepikHill	False	False			bnw	Matthew S. Dryer and Søren Wichmann
BISLAMA	BISLAMA	bisl1239	Bislama	bis	Papunesia	-16.0	168.0	Indo-European	Oth.CREOLES_AND_PIDGINS	Creole,Englishbased,Pacific	Indo-European,ClassicalIndo-European,Germanic,NorthwestGermanic,WestGermanic,NorthSeaGermanic,Anglo-Frisian,Anglic,LaterAnglic,Middle-ModernEnglish,Macro-English,PacificCreoleEnglish,EarlyMelanesianPidgin	False	False		bsm	bis	Viveka Velupillai
BISORIO_2	BISORIO_2	biso1243	Bisorio	bir	Papunesia	-4.75	143.08	Nuclear Trans New Guinea	TNG.ENGA_KEWA-HULI	Trans-NewGuinea,Engan,Enga	Nuclear_Trans_New_Guinea,Enga-Kewa-Huli,Engan,OuterEnga	False	False			bir	Julia Bischoffberger
BISORIO_3	BISORIO_3	biso1243	Bisorio	bir	Papunesia	-4.75	143.08	Nuclear Trans New Guinea	TNG.ENGA_KEWA-HULI	Trans-NewGuinea,Engan,Enga	Nuclear_Trans_New_Guinea,Enga-Kewa-Huli,Engan,OuterEnga	False	False			bir	Matthew S. Dryer
BISU	BISU	bisu1244	Bisu	bzi	Eurasia	19.75	100.0	Sino-Tibetan	ST.BURMESE-LOLO	Sino-Tibetan,Tibeto-Burman,Ngwi-Burmese,Ngwi,Southern,Bisoid	Sino-Tibetan,Burmo-Qiangic,Lolo-Burmese,Loloish,Hani-Jino,Bisoid-Hanic,Bisoid,Bisu-Pyen-Laomian	False	False		biu	bzi	Cecil H. Brown
BIT	BIT	bitt1240	Bit	bgk	Eurasia	21.53	101.88	Austroasiatic	AuA.PALAUNGIC	Austro-Asiatic,Mon-Khmer,NorthernMon-Khmer,Palaungic,EasternPalaungic,Bit-Khang	Austroasiatic,Khasi-Palaung,Palaungic,EastPalaungic,Khao-Bit	False	False			bgk	Søren Wichmann and Viveka Velupillai
BITURI	BITURI	bitu1242	Bitur	mcc	Papunesia	-8.58	142.75	Anim	TNG.NUCLEAR_TIRIO	Trans-NewGuinea,Tirio	Anim,Tirio,NuclearTirio	False	False			mcc	Matthew S. Dryer
BIWAT	BIWAT	biwa1243	Biwat	bwm	Papunesia	-4.33	143.83	Yuat	Yua.YUAT	Yuat	Yuat,Miyak-Bun-Biwat,Bun-Mundukumo	False	False			bwm	Matthew S. Dryer
BIWAT_2	BIWAT_2	biwa1243	Biwat	bwm	Papunesia	-4.33	143.83	Yuat	Yua.YUAT	Yuat	Yuat,Miyak-Bun-Biwat,Bun-Mundukumo	False	False			bwm	Matthew S. Dryer and Søren Wichmann
BIWAT_3	BIWAT_3	biwa1243	Biwat	bwm	Papunesia	-4.33	143.83	Yuat	Yua.YUAT	Yuat	Yuat,Miyak-Bun-Biwat,Bun-Mundukumo	False	False			bwm	Matthew S. Dryer and Søren Wichmann
BIWAT_MUDUKUMO	BIWAT_MUDUKUMO	biwa1243	Biwat	bwm	Papunesia	-4.33	143.83	Yuat	Yua.YUAT	Yuat	Yuat,Miyak-Bun-Biwat,Bun-Mundukumo	False	False			bwm	Matthew S. Dryer
BIYANDA	BIYANDA	sout2785	Southwest Gbaya	gso	Africa	4.5	15.5	Atlantic-Congo	NC.GBAYA-MANZA-NGBAKA	Niger-Congo,Atlantic-Congo,Volta-Congo,North,Adamawa-Ubangi,Ubangi,Gbaya-Manza-Ngbaka,Southwest	Atlantic-Congo,Volta-Congo,NorthVolta-Congo,Gbaya-Manza-Ngbaka,GbayaMeridional-Occidental,GbayaMeridional	False	False			gso	Søren Wichmann and Viveka Velupillai
BIYOM	BIYOM	biyo1244	Biyom	bpm	Papunesia	-5.8	145.33	Nuclear Trans New Guinea	TNG.RAI_COAST	Trans-NewGuinea,Madang,RaiCoast,Biyom-Tauya	Nuclear_Trans_New_Guinea,Madang,RaiCoast,UnclassifiedRaiCoast	False	False			bpm	Cecil H. Brown
BIYUE	BIYUE	biyo1243	Biyo	byo	Eurasia	23.0	102.5	Sino-Tibetan	ST.BURMESE-LOLO	Sino-Tibetan,Tibeto-Burman,Ngwi-Burmese,Ngwi,Southern	Sino-Tibetan,Burmo-Qiangic,Lolo-Burmese,Loloish,Hani-Jino,Bisoid-Hanic,Hanic,Bi-Ka	False	False			byo	Cecil H. Brown
BLABLANGA	BLABLANGA	blab1237	Blablanga	blp	Papunesia	-8.17	159.33	Austronesian	An.OCEANIC	Austronesian,Malayo-Polynesian,Central-EasternMalayo-Polynesian,EasternMalayo-Polynesian,Oceanic,WesternOceanic,MesoMelanesian,NewIreland,SouthNewIreland-NorthwestSolomonic,SantaIsabel,Central	Austronesian,Malayo-Polynesian,Central-EasternMalayo-Polynesian,EasternMalayo-Polynesian,Oceanic,WesternOceaniclinkage,MesoMelanesianlinkage,NewIreland-NorthwestSolomoniclinkage,StGeorgelinkage,NorthwestSolomonic,SantaIsabel,CentralSantaIsabel,Zazao-Blanga	False	False			blp	Søren Wichmann
BLACKFOOT	BLACKFOOT	siks1238	Siksika	bla	North America	50.0	-112.67	Algic	Alg.ALGONQUIAN	Algic,Algonquian	Algic,Algonquian-Blackfoot	False	False		bla	bla	Cecil H. Brown
BLACK_TAI_2	BLACK_TAI_2	taid1247	Tai Dam	blt	Eurasia	21.67	103.08	Tai-Kadai	TK.KAM-TAI	Kra-Dai,Kam-Tai,Tai,Southwestern	Tai-Kadai,Kam-Tai,Daic-Beic,Daic,Central-SouthwesternTai,Wenma-SouthwesternTai,Sapa-SouthwesternTai,SouthwesternTai,SouthwesternTaiP,BlackTai	False	False			blt	Ann-Katrin Wett
BLACK_THAI	BLACK_THAI	taid1247	Tai Dam	blt	Eurasia	21.67	103.08	Tai-Kadai	TK.KAM-TAI	Kra-Dai,Kam-Tai,Tai,Southwestern	Tai-Kadai,Kam-Tai,Daic-Beic,Daic,Central-SouthwesternTai,Wenma-SouthwesternTai,Sapa-SouthwesternTai,SouthwesternTai,SouthwesternTaiP,BlackTai	False	False			blt	Søren Wichmann
BLAFE	BLAFE	blaf1238	Mblafe-Ránmo	bfh	Papunesia	-8.56	141.23	Yam	Ya.TONDA	South-CentralPapuan,Morehead-UpperMaro,Tonda	Yam,Morehead-Maro,Tonda	False	False			bfh	Matthew S. Dryer
BLAGAR	BLAGAR	blag1240	Blagar	beu	Papunesia	-8.33	124.25	Timor-Alor-Pantar	GWB.ALOR-PANTAR	Trans-NewGuinea,West,Timor-Alor-Pantar,Alor-Pantar,Pantar	Timor-Alor-Pantar,Alor-Pantar,Alor,WestAlor,StraitsWestAlor,Blagaric	False	False			beu	Ann-Katrin Wett
BLAGAR_APURI_PURA	BLAGAR_APURI_PURA	blag1240	Blagar	beu	Papunesia	-8.33	124.25	Timor-Alor-Pantar	GWB.ALOR-PANTAR	Trans-NewGuinea,West,Timor-Alor-Pantar,Alor-Pantar,Pantar	Timor-Alor-Pantar,Alor-Pantar,Alor,WestAlor,StraitsWestAlor,Blagaric	False	False			beu
BLAGAR_BAKALANG	BLAGAR_BAKALANG	blag1240	Blagar	beu	Papunesia	-8.33	124.25	Timor-Alor-Pantar	GWB.ALOR-PANTAR	Trans-NewGuinea,West,Timor-Alor-Pantar,Alor-Pantar,Pantar	Timor-Alor-Pantar,Alor-Pantar,Alor,WestAlor,StraitsWestAlor,Blagaric	False	False			beu	Zarina Molochieva
BLAGAR_LIMARAHING	BLAGAR_LIMARAHING	blag1240	Blagar	beu	Papunesia	-8.33	124.25	Timor-Alor-Pantar	GWB.ALOR-PANTAR	Trans-NewGuinea,West,Timor-Alor-Pantar,Alor-Pantar,Pantar	Timor-Alor-Pantar,Alor-Pantar,Alor,WestAlor,StraitsWestAlor,Blagaric	False	False			beu	Zarina Molochieva
BLAGAR_RETTA_PURA	BLAGAR_RETTA_PURA	rett1240	Reta	ret	Papunesia	-8.22	124.36	Timor-Alor-Pantar	GWB.ALOR-PANTAR	Trans-NewGuinea,West,Timor-Alor-Pantar,Alor-Pantar,Pantar	Timor-Alor-Pantar,Alor-Pantar,Alor,WestAlor,StraitsWestAlor,Blagaric	False	False			ret	Zarina Molochieva
BLAGAR_RETTA_TERNATE	BLAGAR_RETTA_TERNATE	rett1240	Reta	ret	Papunesia	-8.22	124.36	Timor-Alor-Pantar	GWB.ALOR-PANTAR	Trans-NewGuinea,West,Timor-Alor-Pantar,Alor-Pantar,Pantar	Timor-Alor-Pantar,Alor-Pantar,Alor,WestAlor,StraitsWestAlor,Blagaric	False	False			ret	Zarina Molochieva
BLAGAR_TEREWENG	BLAGAR_TEREWENG	tere1277	Tereweng	twg	Papunesia	-8.48	124.27	Timor-Alor-Pantar	GWB.ALOR-PANTAR	Trans-NewGuinea,West,Timor-Alor-Pantar,Alor-Pantar,Pantar	Timor-Alor-Pantar,Alor-Pantar,Alor,WestAlor,StraitsWestAlor,Blagaric	False	False			twg	Zarina Molochieva
BLE	BLE	jalk1242	Jalkunan	bxl	Africa	10.5	-5.2	Mande	Man.WESTERN_MANDE	Niger-Congo,Mande,Western,Central-Southwestern,Central,Manding-Jogo,Jogo-Jeri,Jeri-Jalkuna	Mande,WesternMande,Manding-Kpelle,CentralMande,Manding-Jogo,Jogo-Jeri,Jeri	False	False			bxl	Guillaume Segerer and Søren Wichmann
BO	BO	bopa1235	Bo (Papua New Guinea)	bpw	Papunesia	-4.33	141.5	Left May	LeM.LEFT_MAY	Arai(LeftMay)	Left_May,WesternLeftMay,Iteri-Bo	False	False			bpw	Ann-Katrin Wett
BOANO	BOANO	boan1243	Boano (Sulawesi)	bzl	Papunesia	0.5	121.0	Austronesian	An.CELEBIC	Austronesian,Malayo-Polynesian,Celebic,Tomini-Tolitoli,Tolitoli	Austronesian,Malayo-Polynesian,Tolitoli	False	False			bzl	Zarina Molochieva
BOAZI	BOAZI	kuni1265	Kuni-Boazi	kvg	Papunesia	-7.0	141.33	Anim	Ani.BOAZI	Trans-NewGuinea,Marind,Boazi	Anim,Marind-Boazi-Yaqai,Boazi	False	False		boa	kvg	Julia Bischoffberger
BOA_ABAMAKE	BOA_ABAMAKE	bwaa1238	Bwa	bww	Africa	3.0	25.33	Atlantic-Congo	NC.BANTU	Niger-Congo,Atlantic-Congo,Volta-Congo,Benue-Congo,Bantoid,Southern,NarrowBantu,Northwest,C,Ngombe(C.44)	Atlantic-Congo,Volta-Congo,Benue-Congo,Bantoid,SouthernBantoid,NarrowBantu,Central-WesternBantu,NorthZaireRiver,RiversBantu,Ngiri,NgiriTerrien,Ngombe-Ababuan,Ababuan,OldBomokandian,MiddleBomokandian,LateBomokandian,Pagabeteic	False	False			bww	Ann-Katrin Wett
BOA_BABANDA	BOA_BABANDA	bwaa1238	Bwa	bww	Africa	3.0	25.33	Atlantic-Congo	NC.BANTU	Niger-Congo,Atlantic-Congo,Volta-Congo,Benue-Congo,Bantoid,Southern,NarrowBantu,Northwest,C,Ngombe(C.44)	Atlantic-Congo,Volta-Congo,Benue-Congo,Bantoid,SouthernBantoid,NarrowBantu,Central-WesternBantu,NorthZaireRiver,RiversBantu,Ngiri,NgiriTerrien,Ngombe-Ababuan,Ababuan,OldBomokandian,MiddleBomokandian,LateBomokandian,Pagabeteic	False	False			bww	Ann-Katrin Wett
BOA_BUTA	BOA_BUTA	bwaa1238	Bwa	bww	Africa	3.0	25.33	Atlantic-Congo	NC.BANTU	Niger-Congo,Atlantic-Congo,Volta-Congo,Benue-Congo,Bantoid,Southern,NarrowBantu,Northwest,C,Ngombe(C.44)	Atlantic-Congo,Volta-Congo,Benue-Congo,Bantoid,SouthernBantoid,NarrowBantu,Central-WesternBantu,NorthZaireRiver,RiversBantu,Ngiri,NgiriTerrien,Ngombe-Ababuan,Ababuan,OldBomokandian,MiddleBomokandian,LateBomokandian,Pagabeteic	False	False			bww	Ann-Katrin Wett
BOBANGI	BOBANGI	bang1354	Bobangi	bni	Africa	-1.33	17.33	Atlantic-Congo	NC.BANTU	Niger-Congo,Atlantic-Congo,Volta-Congo,Benue-Congo,Bantoid,Southern,NarrowBantu,Northwest,C,Bangi-Ntomba(C.32)	Atlantic-Congo,Volta-Congo,Benue-Congo,Bantoid,SouthernBantoid,NarrowBantu,Central-WesternBantu,NorthZaireRiver,RiversBantu,Ngiri,NgiriRiverainUbangi,NgiriRiverainUbangi-Ripuaire,Bobangic,BobangicRiverain,Bobangi-Bangala-Lingala	False	False		bob	bni	Ann-Katrin Wett
BOBAWA	BOBAWA	west2600	West Makian	mqs	Papunesia	0.5	127.58	North Halmahera	NHa.NORTH_HALMAHERAN	WestPapuan,NorthHalmahera,WestMakian	North_Halmahera	False	False		wma	mqs	Ann-Katrin Wett
BOBOT	BOBOT	bobo1254	Bobot	bty	Papunesia	-3.42	130.17	Austronesian	An.CENTRAL_MALAYO-POLYNESIAN	Austronesian,Malayo-Polynesian,Central-EasternMalayo-Polynesian,CentralMaluku,East,Seram,Bobot	Austronesian,Malayo-Polynesian,Central-EasternMalayo-Polynesian,CentralMalayo-Polynesian,CentralMaluku,EastCentralMaluku,EastSeram,EastRiversSeram	False	False			bty	André Müller
BODE_DOEI	BODE_DOEI	duwa1244	Duwai	dbp	Africa	12.92	11.0	Afro-Asiatic	AA.WEST_CHADIC	Afro-Asiatic,Chadic,West,B,B.1,Duwai	Afro-Asiatic,Chadic,WestChadic,WestChadicB,WestChadicB.1	False	False			dbp	Matthew S. Dryer
BODO	BODO	bodo1272	Bodo (Central African Republic)	boy	Africa	6.0	26.0	Atlantic-Congo	NC.BANTU	Niger-Congo,Atlantic-Congo,Volta-Congo,Benue-Congo,Bantoid,Southern,NarrowBantu,Central,D,Bira-Nyali(D.308)	Atlantic-Congo,Volta-Congo,Benue-Congo,Bantoid,SouthernBantoid,NarrowBantu,Central-WesternBantu,NorthZaireRiver,RiversBantu,Ngiri,NgiriTerrien,Ngombe-Ababuan,Ababuan,OldBomokandian,Ngbele-Ngenda,Ngendan,UnclassifiedNgendan	False	False			boy	Ann-Katrin Wett
BODOBELGHORIA_SANTALI	BODOBELGHORIA_SANTALI	sant1410	Santali	sat	Eurasia	24.5	87.0	Austroasiatic	AuA.MUNDA	Austro-Asiatic,Munda,NorthMunda,Kherwari,Santali	Austroasiatic,Mundaic,NorthMunda,Kherwarian,Santalic	False	False		stl	sat	Sebastian Sauppe
BODO_GADABA	BODO_GADABA	bodo1267	Bodo Gadaba	gbj	Eurasia	19.0	83.67	Austroasiatic	AuA.MUNDA	Austro-Asiatic,Munda,SouthMunda,KoraputMunda,Gutob-Remo-Geta',Gutob-Remo	Austroasiatic,Mundaic,Gutob-Remo	False	False		gdb	gbj	Matthew S. Dryer
BODO_INDIA	BODO_INDIA	bodo1269	Bodo-Mech	brx	Eurasia	26.83	92.0	Sino-Tibetan	ST.BRAHMAPUTRAN	Sino-Tibetan,Tibeto-Burman,Sal,Boro-Garo,Boro-Tiwa,Boro	Sino-Tibetan,Brahmaputran,Bodo-Garo,Boroic,Tiwa-Boro,Bodo-Mech-Kachari	False	False		bod	brx	Julia Bischoffberger
BODUGUKAKAN	BODUGUKAKAN	woje1238	Wojenaka	jod	Africa	10.22	-7.48	Mande	Man.WESTERN_MANDE	Niger-Congo,Mande,Western,Central-Southwestern,Central,Manding-Jogo,Manding-Vai,Manding-Mokole,Manding,Manding-East,SoutheasternManding,Maninka-Mori	Mande,WesternMande,Manding-Kpelle,CentralMande,Manding-Jogo,Manding-Vai,Manding-Mokole,Manding,EastManding,Maninka-Mori	False	False			jod
BOEPINANG_BAJAU	BOEPINANG_BAJAU	indo1317	Indonesian Bajau	bdl	Papunesia	-4.33	123.0	Austronesian	An.SAMA-BAJAW	Austronesian,Malayo-Polynesian,GreaterBarito,Sama-Bajaw,Sulu-Borneo,BorneoCoastBajaw	Austronesian,Malayo-Polynesian,Basap-GreaterBarito,GreaterBaritolinkage,Sama-Bajaw,Sulu-Borneo,BorneoCoastBajaw	False	False		baj	bdl	Sebastian Sauppe
BOFI	BOFI	bofi1238	Bofi	bff	Africa	4.0	17.25	Atlantic-Congo	NC.GBAYA-MANZA-NGBAKA	Niger-Congo,Atlantic-Congo,Volta-Congo,North,Adamawa-Ubangi,Ubangi,Gbaya-Manza-Ngbaka,East	Atlantic-Congo,Volta-Congo,NorthVolta-Congo,Gbaya-Manza-Ngbaka,GbayaOriental,Mbodomo-Bofi	False	False			bff	Julia Bischoffberger
BOGA	BOGA	boga1251	Boga	bvw	Africa	11.0	12.8	Afro-Asiatic	AA.BIU-MANDARA	Afro-Asiatic,Chadic,Biu-Mandara,A,A.1,Eastern	Afro-Asiatic,Chadic,Biu-Mandara,SouthBiu-Mandara,Teraic,EasternTera	False	False			bvw	André Müller
BOGAYA	BOGAYA	boga1247	Bogaya	boq	Papunesia	-5.75	142.25	Bogaya	DB.BOGAYA	Trans-NewGuinea,Duna-Bogaya	Bogaya	False	False			boq	Mark Donohue and Matthew S. Dryer and Oleg Belyaev
BOGHOM	BOGHOM	bogh1241	Boghom	bux	Africa	9.1	9.97	Afro-Asiatic	AA.WEST_CHADIC	Afro-Asiatic,Chadic,West,B,B.3,Boghom	Afro-Asiatic,Chadic,WestChadic,WestChadicB,WestChadicB.3,SouthBauchiEast,Boghomic	False	False			bux	André Müller
BOGONGO	BOGONGO	pand1264	Pande	bkj	Africa	3.58	16.25	Atlantic-Congo	NC.BANTU	Niger-Congo,Atlantic-Congo,Volta-Congo,Benue-Congo,Bantoid,Southern,NarrowBantu,Northwest,C,Ngondi(C.12)	Atlantic-Congo,Volta-Congo,Benue-Congo,Bantoid,SouthernBantoid,NarrowBantu,Central-WesternBantu,NorthZaireRiver,RiversBantu,Likouala-Sangha,Bwamba-Ngondi-Pande-Mbati-Aka	False	False			bkj	Ann-Katrin Wett
BOIKIN	BOIKIN	boik1241	Boikin	bzf	Papunesia	-3.5	143.5	Ndu	Sep.NDU	Sepik,Ndu	Ndu	False	False		boi	bzf	Søren Wichmann
BOKAR	BOKAR	bori1243	Bori-Karko	adi	Eurasia	28.5	94.67	Sino-Tibetan	ST.TANI	Sino-Tibetan,Tibeto-Burman,CentralTibeto-Burman,Tani	Sino-Tibetan,Macro-Tani,Tani,EasternTani	False	False		boj	adi	André Müller
BOKI	BOKI	boky1238	Bokyi	bky	Africa	6.25	9.0	Atlantic-Congo	NC.BENDIC	Niger-Congo,Atlantic-Congo,Volta-Congo,Benue-Congo,CrossRiver,Bendi	Atlantic-Congo,Volta-Congo,Benue-Congo,Bantoid,SouthernBantoid,Bendic,NuclearBendic	False	False			bky	Viveka Velupillai
BOKO	BOKO	boko1266	Boko (Benin)	bqc	Africa	10.5	3.5	Mande	Man.EASTERN_MANDE	Niger-Congo,Mande,Eastern,Eastern,Busa	Mande,EasternMande,Bisa-Busa,Samo-Busa,Busan,Boko-Busa	False	False		bok	bqc	Viveka Velupillai
BOKOBARU	BOKOBARU	boko1267	Bokobaru	bus	Africa	9.62	3.95	Mande	Man.EASTERN_MANDE	Niger-Congo,Mande,Eastern,Eastern,Busa	Mande,EasternMande,Bisa-Busa,Samo-Busa,Busan,Boko-Busa	False	False			bus	Viveka Velupillai
BOKOBARU_2	BOKOBARU_2	boko1267	Bokobaru	bus	Africa	9.5	3.7	Mande	Man.EASTERN_MANDE	Niger-Congo,Mande,Eastern,Eastern,Busa	Mande,EasternMande,Bisa-Busa,Samo-Busa,Busan,Boko-Busa	False	False			bus	Guillaume Segerer and Søren Wichmann
BOKOTO	BOKOTO	boko1261	Bokoto	bdt	Africa	4.92	16.5	Atlantic-Congo	NC.GBAYA-MANZA-NGBAKA	Niger-Congo,Atlantic-Congo,Volta-Congo,North,Adamawa-Ubangi,Ubangi,Gbaya-Manza-Ngbaka,Central	Atlantic-Congo,Volta-Congo,NorthVolta-Congo,Gbaya-Manza-Ngbaka,GbayaMeridional-Occidental,Bokoto-Gbeya	False	False			bdt	Julia Bischoffberger
BOKO_2	BOKO_2	boko1266	Boko (Benin)	bqc	Africa	10.76	3.37	Mande	Man.EASTERN_MANDE	Niger-Congo,Mande,Eastern,Eastern,Busa	Mande,EasternMande,Bisa-Busa,Samo-Busa,Busan,Boko-Busa	False	False		bok	bqc	Guillaume Segerer and Søren Wichmann
BOKO_DRC	BOKO_DRC	boko1263	Boko (Democratic Republic of Congo)	bkp	Africa	1.52	18.88	Atlantic-Congo	NC.BANTU	Niger-Congo,Atlantic-Congo,Volta-Congo,Benue-Congo,Bantoid,Southern,NarrowBantu,Northwest,C,Ngondi(C.16)	Atlantic-Congo,Volta-Congo,Benue-Congo,Bantoid,SouthernBantoid,NarrowBantu,Central-WesternBantu,NorthZaireRiver,RiversBantu,Ngiri,NgiriRiverainUbangi,NgiriRiverainUbangi-Interieur,Lobalic	False	False			bkp	Tessa de Mol-van Valen
BOKYI	BOKYI	boky1238	Bokyi	bky	Africa	6.24	9.05	Atlantic-Congo	NC.BENDIC	Niger-Congo,Atlantic-Congo,Volta-Congo,Benue-Congo,CrossRiver,Bendi	Atlantic-Congo,Volta-Congo,Benue-Congo,Bantoid,SouthernBantoid,Bendic,NuclearBendic	False	False			bky	Guillaume Segerer and Søren Wichmann
BOLA	BOLA	bola1250	Bola	bnp	Papunesia	-5.4	150.0	Austronesian	An.OCEANIC	Austronesian,Malayo-Polynesian,Central-EasternMalayo-Polynesian,EasternMalayo-Polynesian,Oceanic,WesternOceanic,MesoMelanesian,Willaumez	Austronesian,Malayo-Polynesian,Central-EasternMalayo-Polynesian,EasternMalayo-Polynesian,Oceanic,WesternOceaniclinkage,MesoMelanesianlinkage,Willaumezlinkage,Bola-Bulu	False	False			bnp	Cecil H. Brown
BOLE	BOLE	nucl1695	Bole	bol	Africa	11.33	11.25	Afro-Asiatic	AA.WEST_CHADIC	Afro-Asiatic,Chadic,West,A,A.2,Bole,BoleProper	Afro-Asiatic,Chadic,WestChadic,WestChadicA,WestChadicA.2-3,WestChadicA.2,Boleic,NuclearBoleic,Galambu-Bele,Kirfi-Bele,Ngamo-Bele,Bolanci-Bele	False	False		blq	bol	André Müller
BOLEKE_BOMITABA	BOLEKE_BOMITABA	bomi1238	Bomitaba	zmx	Africa	1.67	17.5	Atlantic-Congo	NC.BANTU	Niger-Congo,Atlantic-Congo,Volta-Congo,Benue-Congo,Bantoid,Southern,NarrowBantu,Northwest,C,Ngondi(C.14)	Atlantic-Congo,Volta-Congo,Benue-Congo,Bantoid,SouthernBantoid,NarrowBantu,Central-WesternBantu,NorthZaireRiver,RiversBantu,Likouala-Sangha,Impfondoic	False	False			zmx	Sebastian Sauppe
BOLE_2	BOLE_2	nucl1695	Bole	bol	Africa	11.33	11.25	Afro-Asiatic	AA.WEST_CHADIC	Afro-Asiatic,Chadic,West,A,A.2,Bole,BoleProper	Afro-Asiatic,Chadic,WestChadic,WestChadicA,WestChadicA.2-3,WestChadicA.2,Boleic,NuclearBoleic,Galambu-Bele,Kirfi-Bele,Ngamo-Bele,Bolanci-Bele	False	False		blq	bol	Julia Bischoffberger
BOLE_3	BOLE_3	nucl1695	Bole	bol	Africa	11.35	11.26	Afro-Asiatic	AA.WEST_CHADIC	Afro-Asiatic,Chadic,West,A,A.2,Bole,BoleProper	Afro-Asiatic,Chadic,WestChadic,WestChadicA,WestChadicA.2-3,WestChadicA.2,Boleic,NuclearBoleic,Galambu-Bele,Kirfi-Bele,Ngamo-Bele,Bolanci-Bele	False	False		blq	bol	Guillaume Segerer and Søren Wichmann
BOLGO	BOLGO	bolg1251	Bolgo	bvo	Africa	10.9	18.8	Atlantic-Congo	NC.BUA	Niger-Congo,Atlantic-Congo,Volta-Congo,North,Adamawa-Ubangi,Adamawa,Mbum-Day,Bua	Atlantic-Congo,Volta-Congo,NorthVolta-Congo,Bua-Kim-Day,AdamawaBua,InlandBua,Bolgo-Koke	False	False			bvo	Guillaume Segerer and Søren Wichmann
BOLIA	BOLIA	boli1255	Bolia	bli	Africa	-1.25	18.33	Atlantic-Congo	NC.BANTU	Niger-Congo,Atlantic-Congo,Volta-Congo,Benue-Congo,Bantoid,Southern,NarrowBantu,Northwest,C,Bangi-Ntomba(C.35)	Atlantic-Congo,Volta-Congo,Benue-Congo,Bantoid,SouthernBantoid,NarrowBantu,Central-WesternBantu,NorthZaireRiver,InnerBasinBantu,Cuvette,Mongoic,Bolia-Ntomba	False	False		bol	bli	Julia Bischoffberger
BOLIANO	BOLIANO	boli1256	Bolinao	smk	Papunesia	16.33	119.83	Austronesian	An.CENTRAL_LUZON	Austronesian,Malayo-Polynesian,CentralLuzon,Sambalic	Austronesian,Malayo-Polynesian,CentralLuzon,Sambalic,Tina-Bolinao	False	False			smk	Julia Bischoffberger
BOLIA_BANDUNDU	BOLIA_BANDUNDU	boli1255	Bolia	bli	Africa	-1.25	18.33	Atlantic-Congo	NC.BANTU	Niger-Congo,Atlantic-Congo,Volta-Congo,Benue-Congo,Bantoid,Southern,NarrowBantu,Northwest,C,Bangi-Ntomba(C.35)	Atlantic-Congo,Volta-Congo,Benue-Congo,Bantoid,SouthernBantoid,NarrowBantu,Central-WesternBantu,NorthZaireRiver,InnerBasinBantu,Cuvette,Mongoic,Bolia-Ntomba	False	False		bol	bli	Ann-Katrin Wett
BOLIA_NSAO	BOLIA_NSAO	boli1255	Bolia	bli	Africa	-1.25	18.33	Atlantic-Congo	NC.BANTU	Niger-Congo,Atlantic-Congo,Volta-Congo,Benue-Congo,Bantoid,Southern,NarrowBantu,Northwest,C,Bangi-Ntomba(C.35)	Atlantic-Congo,Volta-Congo,Benue-Congo,Bantoid,SouthernBantoid,NarrowBantu,Central-WesternBantu,NorthZaireRiver,InnerBasinBantu,Cuvette,Mongoic,Bolia-Ntomba	False	False		bol	bli	Ann-Katrin Wett
BOLO	BOLO	bolo1261	Kibala	blv	Africa	-10.3	15.1	Atlantic-Congo	NC.BANTU	Niger-Congo,Atlantic-Congo,Volta-Congo,Benue-Congo,Bantoid,Southern,NarrowBantu,Central,H,Kimbundu(H.23)	Atlantic-Congo,Volta-Congo,Benue-Congo,Bantoid,SouthernBantoid,NarrowBantu,Central-WesternBantu,Njila,NorthernNjila,Mbundu(H.20)	False	False			blv	Guillaume Segerer and Søren Wichmann
BOLON	BOLON	bolo1266	Bolon	bof	Africa	11.83	-4.83	Mande	Man.WESTERN_MANDE	Niger-Congo,Mande,Western,Central-Southwestern,Central,Manding-Jogo,Manding-Vai,Manding-Mokole,Manding	Mande,WesternMande,Manding-Kpelle,CentralMande,Manding-Jogo,Manding-Vai,Manding-Mokole,Manding,EastManding	False	False			bof	Julia Bischoffberger
BOLONDO	BOLONDO	bolo1263	Bolondo	bzm	Africa	2.45	19.55	Atlantic-Congo	NC.BANTU	Niger-Congo,Atlantic-Congo,Volta-Congo,Benue-Congo,Bantoid,Southern,NarrowBantu,Northwest,C,Bangi-Ntomba(C.302)	Atlantic-Congo,Volta-Congo,Benue-Congo,Bantoid,SouthernBantoid,NarrowBantu,Central-WesternBantu,NorthZaireRiver,RiversBantu,Ngiri,NgiriRiverainMongala,Motemboic	False	False			bzm	Guillaume Segerer and Søren Wichmann
BOLONGAN	BOLONGAN	bolo1268	Bolongan	blj	Papunesia	3.0	117.5	Austronesian	An.NORTH_BORNEO	Austronesian,Malayo-Polynesian,Unclassified	Austronesian,Malayo-Polynesian,NorthBorneoMalayo-Polynesian,UnclassifiedNorthBorneoMalayo-Polynesian	False	False			blj	Julia Bischoffberger
BOM	BOM	anja1238	Anjam	boj	Papunesia	-5.58	145.73	Nuclear Trans New Guinea	TNG.RAI_COAST	Trans-NewGuinea,Madang,RaiCoast,Mindjim	Nuclear_Trans_New_Guinea,Madang,RaiCoast,Mindjim	False	False			boj	Cecil H. Brown
BOMA	BOMA	boma1246	Boma Yumu	boh	Africa	3.58	23.17	Atlantic-Congo	NC.BANTU	Niger-Congo,Atlantic-Congo,Volta-Congo,Benue-Congo,Bantoid,Southern,NarrowBantu,Northwest,B,Tiene-Yanzi(B.82)	Atlantic-Congo,Volta-Congo,Benue-Congo,Bantoid,SouthernBantoid,NarrowBantu,Central-WesternBantu,West-CoastalBantu,Nzadic,Lweric,Dingic,Loange-Atlantic,Kwilu-Ngounie,Kasai-Ngounie,Kwa-KasaiNorth	False	False			boh	Julia Bischoffberger
BOMASSA_LIMASSA	BOMASSA_LIMASSA	lima1246	Limassa	bme	Africa	4.5	18.9	Atlantic-Congo	NC.UBANGI	Niger-Congo,Atlantic-Congo,Volta-Congo,North,Adamawa-Ubangi,Ubangi,Sere-Ngbaka-Mba,Ngbaka-Mba,Ngbaka,Western,Baka-Gundi	Atlantic-Congo,Volta-Congo,NorthVolta-Congo,Cameroun-Ubangian,Ubangi,Mundu-Baka,WesternMundu-Baka,Baka-Gundi	False	False			bme	Guillaume Segerer and Søren Wichmann
BOMA_2	BOMA_2	boma1246	Boma Yumu	boh	Africa	3.55	23.0	Atlantic-Congo	NC.BANTU	Niger-Congo,Atlantic-Congo,Volta-Congo,Benue-Congo,Bantoid,Southern,NarrowBantu,Northwest,B,Tiene-Yanzi(B.82)	Atlantic-Congo,Volta-Congo,Benue-Congo,Bantoid,SouthernBantoid,NarrowBantu,Central-WesternBantu,West-CoastalBantu,Nzadic,Lweric,Dingic,Loange-Atlantic,Kwilu-Ngounie,Kasai-Ngounie,Kwa-KasaiNorth	False	False			boh	Guillaume Segerer and Søren Wichmann
BOMA_NORD	BOMA_NORD	boma1246	Boma Yumu	boh	Africa	3.58	23.17	Atlantic-Congo	NC.BANTU	Niger-Congo,Atlantic-Congo,Volta-Congo,Benue-Congo,Bantoid,Southern,NarrowBantu,Northwest,B,Tiene-Yanzi(B.82)	Atlantic-Congo,Volta-Congo,Benue-Congo,Bantoid,SouthernBantoid,NarrowBantu,Central-WesternBantu,West-CoastalBantu,Nzadic,Lweric,Dingic,Loange-Atlantic,Kwilu-Ngounie,Kasai-Ngounie,Kwa-KasaiNorth	False	False			boh	Ann-Katrin Wett
BOMA_NORD_EKEMWA	BOMA_NORD_EKEMWA	boma1246	Boma Yumu	boh	Africa	3.58	23.17	Atlantic-Congo	NC.BANTU	Niger-Congo,Atlantic-Congo,Volta-Congo,Benue-Congo,Bantoid,Southern,NarrowBantu,Northwest,B,Tiene-Yanzi(B.82)	Atlantic-Congo,Volta-Congo,Benue-Congo,Bantoid,SouthernBantoid,NarrowBantu,Central-WesternBantu,West-CoastalBantu,Nzadic,Lweric,Dingic,Loange-Atlantic,Kwilu-Ngounie,Kasai-Ngounie,Kwa-KasaiNorth	False	False			boh	Ann-Katrin Wett
BOMA_NORD_PLATEAUX_CONGO	BOMA_NORD_PLATEAUX_CONGO	boma1246	Boma Yumu	boh	Africa	3.58	23.17	Atlantic-Congo	NC.BANTU	Niger-Congo,Atlantic-Congo,Volta-Congo,Benue-Congo,Bantoid,Southern,NarrowBantu,Northwest,B,Tiene-Yanzi(B.82)	Atlantic-Congo,Volta-Congo,Benue-Congo,Bantoid,SouthernBantoid,NarrowBantu,Central-WesternBantu,West-CoastalBantu,Nzadic,Lweric,Dingic,Loange-Atlantic,Kwilu-Ngounie,Kasai-Ngounie,Kwa-KasaiNorth	False	False			boh	Ann-Katrin Wett
BOMA_NORD_SAIO	BOMA_NORD_SAIO	boma1246	Boma Yumu	boh	Africa	3.58	23.17	Atlantic-Congo	NC.BANTU	Niger-Congo,Atlantic-Congo,Volta-Congo,Benue-Congo,Bantoid,Southern,NarrowBantu,Northwest,B,Tiene-Yanzi(B.82)	Atlantic-Congo,Volta-Congo,Benue-Congo,Bantoid,SouthernBantoid,NarrowBantu,Central-WesternBantu,West-CoastalBantu,Nzadic,Lweric,Dingic,Loange-Atlantic,Kwilu-Ngounie,Kasai-Ngounie,Kwa-KasaiNorth	False	False			boh	Ann-Katrin Wett
BOMBOMA	BOMBOMA	bomb1262	Bomboma	bws	Africa	2.42	18.83	Atlantic-Congo	NC.BANTU	Niger-Congo,Atlantic-Congo,Volta-Congo,Benue-Congo,Bantoid,Southern,NarrowBantu,Northwest,C,Ngombe(C.411)	Atlantic-Congo,Volta-Congo,Benue-Congo,Bantoid,SouthernBantoid,NarrowBantu,Central-WesternBantu,NorthZaireRiver,RiversBantu,Ngiri,NgiriTerrien,Bombomic	False	False			bws	Ann-Katrin Wett
BOMBOMA_2	BOMBOMA_2	bomb1262	Bomboma	bws	Africa	2.4	18.75	Atlantic-Congo	NC.BANTU	Niger-Congo,Atlantic-Congo,Volta-Congo,Benue-Congo,Bantoid,Southern,NarrowBantu,Northwest,C,Ngombe(C.411)	Atlantic-Congo,Volta-Congo,Benue-Congo,Bantoid,SouthernBantoid,NarrowBantu,Central-WesternBantu,NorthZaireRiver,RiversBantu,Ngiri,NgiriTerrien,Bombomic	False	False			bws	Guillaume Segerer and Søren Wichmann
BOMBORAWA	BOMBORAWA	lame1257	Lame	bma	Africa	10.72	8.79	Atlantic-Congo	NC.BANTU	Niger-Congo,Atlantic-Congo,Volta-Congo,Benue-Congo,Bantoid,Southern,Jarawan,Nigerian	Atlantic-Congo,Volta-Congo,Benue-Congo,Bantoid,SouthernBantoid,NarrowBantu,Mbam-Bubi-Jarawan,Jarawan,NigerianJarawan	False	False			bma	Matthew S. Dryer
BOMU	BOMU	bomu1247	Bomu	bmq	Africa	12.38	-4.54	Atlantic-Congo	NC.BWAMU	Niger-Congo,Atlantic-Congo,Volta-Congo,North,Gur,Central,Northern,Bwamu	Atlantic-Congo,Volta-Congo,NorthVolta-Congo,Gur,CentralGur,NorthernCentralGur,Bwamu-Oti-Volta,Bwamu	False	False			bmq	Tessa de Mol-van Valen
BOMU_BOBO	BOMU_BOBO	sout2840	Southern Bobo Madaré	bwq	Africa	11.5	-4.33	Mande	Man.WESTERN_MANDE	Niger-Congo,Mande,Western,Northwestern,Soninke-Bobo,Bobo	Mande,WesternMande,NorthwesternMande,Duun-Bobo,Bobo	False	False		bbf	bwq	Darja Appelganz
BOMWALI	BOMWALI	bomw1238	Bomwali	bmw	Africa	1.58	16.0	Atlantic-Congo	NC.BANTU	Niger-Congo,Atlantic-Congo,Volta-Congo,Benue-Congo,Bantoid,Southern,NarrowBantu,Northwest,A,Makaa-Njem(A.87)	Atlantic-Congo,Volta-Congo,Benue-Congo,Bantoid,SouthernBantoid,NarrowBantu,BantuA-B10-B20-B30,Makaa-Kako(A.80-90),Makaa-Njem(A.80)	False	False			bmw	Ann-Katrin Wett
BOMWALI_2	BOMWALI_2	bomw1238	Bomwali	bmw	Africa	1.58	16.0	Atlantic-Congo	NC.BANTU	Niger-Congo,Atlantic-Congo,Volta-Congo,Benue-Congo,Bantoid,Southern,NarrowBantu,Northwest,A,Makaa-Njem(A.87)	Atlantic-Congo,Volta-Congo,Benue-Congo,Bantoid,SouthernBantoid,NarrowBantu,BantuA-B10-B20-B30,Makaa-Kako(A.80-90),Makaa-Njem(A.80)	False	False			bmw	Ann-Katrin Wett
BOM_2	BOM_2	bomk1234	Bom-Kim	bmf	Africa	7.45	-12.08	Atlantic-Congo	NC.SOUTHERN_MEL	Niger-Congo,Atlantic-Congo,Atlantic,Southern,Mel,Bullom-Kissi,Bullom,Northern	Atlantic-Congo,Mel,SouthernMel,Bullom,NorthernBullom	False	False			bmf	Guillaume Segerer and Søren Wichmann
BOM_SIERRA_LEONE	BOM_SIERRA_LEONE	bomk1234	Bom-Kim	bmf	Africa	9.28	-11.6	Atlantic-Congo	NC.SOUTHERN_MEL	Niger-Congo,Atlantic-Congo,Atlantic,Southern,Mel,Bullom-Kissi,Bullom,Northern	Atlantic-Congo,Mel,SouthernMel,Bullom,NorthernBullom	False	False			bmf	Tessa de Mol-van Valen
BONAN	BONAN	bona1250	Bonan	peh	Eurasia	36.0	102.5	Mongolic-Khitan	Alt.MONGOLIC	Mongolic,Eastern,Mongour	Mongolic-Khitan,Mongolic,SouthernPeripheryMongolic,Shirongol,Baoanic	False	False		bao	peh
BONDEI	BONDEI	bond1247	Bondei	bou	Africa	-5.0	38.33	Atlantic-Congo	NC.BANTU	Niger-Congo,Atlantic-Congo,Volta-Congo,Benue-Congo,Bantoid,Southern,NarrowBantu,Central,G,Shambala(G.24)	Atlantic-Congo,Volta-Congo,Benue-Congo,Bantoid,SouthernBantoid,NarrowBantu,EastBantu,NortheastSavannaBantu,NortheastCoastalBantu,Ruvu,WestRuvu,Seuta,Bondei-Shambala	False	False			bou	Ann-Katrin Wett
BONDEI_2	BONDEI_2	bond1247	Bondei	bou	Africa	-5.05	38.5	Atlantic-Congo	NC.BANTU	Niger-Congo,Atlantic-Congo,Volta-Congo,Benue-Congo,Bantoid,Southern,NarrowBantu,Central,G,Shambala(G.24)	Atlantic-Congo,Volta-Congo,Benue-Congo,Bantoid,SouthernBantoid,NarrowBantu,EastBantu,NortheastSavannaBantu,NortheastCoastalBantu,Ruvu,WestRuvu,Seuta,Bondei-Shambala	False	False			bou	Guillaume Segerer and Søren Wichmann
BONDEI_3	BONDEI_3	bond1247	Bondei	bou	Africa	-5.05	38.5	Atlantic-Congo	NC.BANTU	Niger-Congo,Atlantic-Congo,Volta-Congo,Benue-Congo,Bantoid,Southern,NarrowBantu,Central,G,Shambala(G.24)	Atlantic-Congo,Volta-Congo,Benue-Congo,Bantoid,SouthernBantoid,NarrowBantu,EastBantu,NortheastSavannaBantu,NortheastCoastalBantu,Ruvu,WestRuvu,Seuta,Bondei-Shambala	False	False			bou	Guillaume Segerer and Søren Wichmann
BONDEKO_BOMITABA	BONDEKO_BOMITABA	bomi1238	Bomitaba	zmx	Africa	1.67	17.5	Atlantic-Congo	NC.BANTU	Niger-Congo,Atlantic-Congo,Volta-Congo,Benue-Congo,Bantoid,Southern,NarrowBantu,Northwest,C,Ngondi(C.14)	Atlantic-Congo,Volta-Congo,Benue-Congo,Bantoid,SouthernBantoid,NarrowBantu,Central-WesternBantu,NorthZaireRiver,RiversBantu,Likouala-Sangha,Impfondoic	False	False			zmx	Sebastian Sauppe
BONDUM_DOM	BONDUM_DOM	bond1248	Najamba-Kindige	dbu	Africa	14.95	-3.4	Dogon	Dog.DOGON	Niger-Congo,Atlantic-Congo,Volta-Congo,Dogon	Dogon,NorthPlateauDogon,Yanda-Bondum-Tebul	False	False			dbu	Guillaume Segerer and Søren Wichmann
BONDUM_DOM_2	BONDUM_DOM_2	bond1248	Najamba-Kindige	dbu	Africa	14.95	-3.4	Dogon	Dog.DOGON	Niger-Congo,Atlantic-Congo,Volta-Congo,Dogon	Dogon,NorthPlateauDogon,Yanda-Bondum-Tebul	False	False			dbu	Guillaume Segerer and Søren Wichmann
BONEK	BONEK	tuot1238	Tuotomb	ttf	Africa	4.75	11.23	Atlantic-Congo	NC.BANTU	Niger-Congo,Atlantic-Congo,Volta-Congo,Benue-Congo,Bantoid,Southern,NarrowBantu,Northwest,A,Basaa(A.461)	Atlantic-Congo,Volta-Congo,Benue-Congo,Bantoid,SouthernBantoid,NarrowBantu,Mbam-Bubi-Jarawan,Mbam,NuclearMbam,Sanaga-WestMbam(A.40),WestMbam(A.40)	False	False			ttf	Søren Wichmann and Viveka Velupillai
BONERATE	BONERATE	bone1254	Bonerate	bna	Papunesia	-7.42	121.17	Austronesian	An.CELEBIC	Austronesian,Malayo-Polynesian,Celebic,Eastern,Southeastern,Muna-Buton,Tukangbesi-Bonerate	Austronesian,Malayo-Polynesian,Celebic,GreaterEasternCelebic,EasternCelebic,SoutheasternCelebic,Muna-Buton,Tukangbesi-Bonerate	False	False			bna	André Müller
BONFIA	BONFIA	masi1266	Masiwang	bnf	Papunesia	-3.25	130.5	Austronesian	An.CENTRAL_MALAYO-POLYNESIAN	Austronesian,Malayo-Polynesian,Central-EasternMalayo-Polynesian,CentralMaluku,East,Seram,Masiwang	Austronesian,Malayo-Polynesian,Central-EasternMalayo-Polynesian,CentralMalayo-Polynesian,CentralMaluku,EastCentralMaluku,EastSeram,EastRiversSeram	False	False			bnf	Ann-Katrin Wett
BONFIAY	BONFIAY	masi1266	Masiwang	bnf	Papunesia	-3.25	130.5	Austronesian	An.CENTRAL_MALAYO-POLYNESIAN	Austronesian,Malayo-Polynesian,Central-EasternMalayo-Polynesian,CentralMaluku,East,Seram,Masiwang	Austronesian,Malayo-Polynesian,Central-EasternMalayo-Polynesian,CentralMalayo-Polynesian,CentralMaluku,EastCentralMaluku,EastSeram,EastRiversSeram	False	False			bnf	André Müller
BONGGI	BONGGI	bong1289	Bonggi	bdg	Papunesia	10.0	123.0	Austronesian	An.NORTH_BORNEO	Austronesian,Malayo-Polynesian,GreaterCentralPhilippine,Palawanic	Austronesian,Malayo-Polynesian,NorthBorneoMalayo-Polynesian,NortheastSabahan	False	False		bgz	bdg	André Müller
BONGGO	BONGGO	bong1287	Bonggo	bpg	Papunesia	-2.25	139.5	Austronesian	An.OCEANIC	Austronesian,Malayo-Polynesian,Central-EasternMalayo-Polynesian,EasternMalayo-Polynesian,Oceanic,WesternOceanic,NorthNewGuinea,Sarmi-JayapuraBay,Sarmi	Austronesian,Malayo-Polynesian,Central-EasternMalayo-Polynesian,EasternMalayo-Polynesian,Oceanic,WesternOceaniclinkage,NorthNewGuinealinkage,Sarmi-JayapuraBay,Sarmi	False	False			bpg	Julia Bischoffberger
BONGILI_1	BONGILI_1	bong1284	Bongili	bui	Africa	0.33	16.58	Atlantic-Congo	NC.BANTU	Niger-Congo,Atlantic-Congo,Volta-Congo,Benue-Congo,Bantoid,Southern,NarrowBantu,Northwest,C,Ngondi(C.15)	Atlantic-Congo,Volta-Congo,Benue-Congo,Bantoid,SouthernBantoid,NarrowBantu,Central-WesternBantu,NorthZaireRiver,RiversBantu,Likouala-Sangha,Mokiba-Ngando	False	False			bui	Ann-Katrin Wett
BONGILI_2	BONGILI_2	bong1284	Bongili	bui	Africa	0.33	16.58	Atlantic-Congo	NC.BANTU	Niger-Congo,Atlantic-Congo,Volta-Congo,Benue-Congo,Bantoid,Southern,NarrowBantu,Northwest,C,Ngondi(C.15)	Atlantic-Congo,Volta-Congo,Benue-Congo,Bantoid,SouthernBantoid,NarrowBantu,Central-WesternBantu,NorthZaireRiver,RiversBantu,Likouala-Sangha,Mokiba-Ngando	False	False			bui	Ann-Katrin Wett
BONGO	BONGO	bong1285	Bongo	bot	Africa	7.5	28.5	Central Sudanic	CSu.BONGO-BAGIRMI	Nilo-Saharan,Satellite-Core,Satellites,CentralSudanic,West,Bongo-Bagirmi,Bongo-Baka,Bongo	Central_Sudanic,Sara-Bongo-Bagirmi	False	False		bgo	bot	Ann-Katrin Wett
BONGO_2	BONGO_2	bong1285	Bongo	bot	Africa	7.2	28.4	Central Sudanic	CSu.BONGO-BAGIRMI	Nilo-Saharan,Satellite-Core,Satellites,CentralSudanic,West,Bongo-Bagirmi,Bongo-Baka,Bongo	Central_Sudanic,Sara-Bongo-Bagirmi	False	False		bgo	bot	Guillaume Segerer and Søren Wichmann
BONGU	BONGU	bong1291	Bongu	bpu	Papunesia	-5.5	145.92	Nuclear Trans New Guinea	TNG.RAI_COAST	Trans-NewGuinea,Madang,RaiCoast,Mindjim	Nuclear_Trans_New_Guinea,Madang,RaiCoast,Mindjim	False	False		bon	bpu	Cecil H. Brown
BONTOC_GUINAANG	BONTOC_GUINAANG	cent2292	Central Bontoc	lbk	Papunesia	17.08	120.92	Austronesian	An.NORTHERN_LUZON	Austronesian,Malayo-Polynesian,NorthernLuzon,Meso-Cordilleran,South-CentralCordilleran,CentralCordilleran,NorthCentralCordilleran,NuclearCordilleran,Bontok-Kankanay,Bontok	Austronesian,Malayo-Polynesian,NorthernLuzon,Meso-Cordilleran,South-CentralCordilleran,CentralCordilleran,NuclearCordilleran,Bontok-Kankanay,Bontok	False	False		btk	lbk	Ann-Katrin Wett
BON_GULA	BON_GULA	bong1282	Bon Gula	glc	Africa	10.42	19.5	Atlantic-Congo	NC.BUA	Niger-Congo,Atlantic-Congo,Volta-Congo,North,Adamawa-Ubangi,Adamawa,Mbum-Day,Bua	Atlantic-Congo,Volta-Congo,NorthVolta-Congo,Bua-Kim-Day,AdamawaBua,InlandBua,Goulaic	False	False			glc	Julia Bischoffberger
BOON	BOON	boon1242	Boon	bnl	Africa	3.0	45.0	Afro-Asiatic	AA.BOON	Afro-Asiatic,Cushitic,East	Afro-Asiatic,Cushitic,EastCushitic,UnclassifiedEastCushitic	False	False			bnl	Zarina Molochieva
BORA	BORA	bora1263	Bora	boa	South America	-2.17	-72.33	Boran	Bra.BORAN	Witotoan,Proto-Bora-Muinane	Boran	False	False		bor	boa	Søren Wichmann
BORANA_OROMO	BORANA_OROMO	bora1271	Borana-Arsi-Guji Oromo	gax	Africa	4.5	38.5	Afro-Asiatic	AA.LOWLAND_EAST_CUSHITIC	Afro-Asiatic,Cushitic,East,Oromo	Afro-Asiatic,Cushitic,EastCushitic,LowlandEastCushitic,SouthernLowlandEastCushitic,MainstreamLowlandEastCushitic,Oromoid,NuclearOromo,Central-EasternOromo,CentralOromo	False	False		orb	gax	André Müller
BORANA_OROMO_2	BORANA_OROMO_2	bora1271	Borana-Arsi-Guji Oromo	gax	Africa	4.5	38.5	Afro-Asiatic	AA.LOWLAND_EAST_CUSHITIC	Afro-Asiatic,Cushitic,East,Oromo	Afro-Asiatic,Cushitic,EastCushitic,LowlandEastCushitic,SouthernLowlandEastCushitic,MainstreamLowlandEastCushitic,Oromoid,NuclearOromo,Central-EasternOromo,CentralOromo	False	False		orb	gax	André Müller
BORGU_FULFULDE	BORGU_FULFULDE	borg1235	Borgu Fulfulde	fue	Africa	9.8	3.99	Atlantic-Congo	NC.PEUL-SERER	Niger-Congo,Atlantic-Congo,Atlantic,Northern,Senegambian,Fula-Wolof,Fula,WestCentral	Atlantic-Congo,North-CentralAtlantic,Fula-Sereer,Fula	False	False			fue	Tessa de Mol-van Valen
BORONG	BORONG	boro1279	Borong	ksr	Papunesia	-6.5	147.47	Nuclear Trans New Guinea	TNG.HUON	Trans-NewGuinea,Finisterre-Huon,Huon,Eastern	Nuclear_Trans_New_Guinea,Finisterre-Huon,Huon,WesternHuon,Rawlinson,Pindiu,Kosorong-Burum-Mindik	False	False			ksr	Cecil H. Brown
BORORO	BORORO	boro1282	Bororo	bor	South America	-16.0	-57.0	Bororoan	Bro.BOROROAN	Bororoan	Bororoan,Bororo-Otuke	False	False		brr	bor	Søren Wichmann
BORUCA	BORUCA	boru1252	Boruca	brn	North America	8.83	-83.25	Chibchan	Chi.WESTERN_ISTHMIC_CHIBCHAN	Chibchan,ChibchanA	Chibchan,CoreChibchan,IsthmicChibchan,WesternIsthmicChibchan	True	False	2010	brc	brn	Cecil H. Brown
BOSAVI	BOSAVI	kalu1248	Kaluli	bco	Papunesia	-6.5	142.75	Bosavi	TNG.BOSAVI	Trans-NewGuinea,Bosavi	Bosavi,BosaviWatershed,Kaluli-Sunia	False	False		kll	bco	Ann-Katrin Wett
BOSMAN	BOSMAN	bosn1248	Bosngun	bqs	Papunesia	-4.17	144.67	Lower Sepik-Ramu	RLS.LOWER_RAMU	Ramu-LowerSepik,Ramu,Ottilien,Bosmun-Awar	Lower_Sepik-Ramu,Ramu,LowerRamu,Ottilien,Bosngun-Awar	False	False			bqs	Matthew S. Dryer
BOSMUN	BOSMUN	bosn1248	Bosngun	bqs	Papunesia	-4.17	144.67	Lower Sepik-Ramu	RLS.LOWER_RAMU	Ramu-LowerSepik,Ramu,Ottilien,Bosmun-Awar	Lower_Sepik-Ramu,Ramu,LowerRamu,Ottilien,Bosngun-Awar	False	False			bqs	Matthew S. Dryer and Søren Wichmann
BOSNIAN	BOSNIAN	bosn1245	Bosnian Standard	bos	Eurasia	43.0	18.0	Indo-European	IE.SLAVIC	Indo-European,Balto-Slavic,Slavic,South,Western	Indo-European,ClassicalIndo-European,Balto-Slavic,Slavic,SouthSlavic,WesternSouthSlavic	False	False		bos	bos	Søren Wichmann
BOSSELA_BOMITABA	BOSSELA_BOMITABA	bomi1238	Bomitaba	zmx	Africa	1.67	17.5	Atlantic-Congo	NC.BANTU	Niger-Congo,Atlantic-Congo,Volta-Congo,Benue-Congo,Bantoid,Southern,NarrowBantu,Northwest,C,Ngondi(C.14)	Atlantic-Congo,Volta-Congo,Benue-Congo,Bantoid,SouthernBantoid,NarrowBantu,Central-WesternBantu,NorthZaireRiver,RiversBantu,Likouala-Sangha,Impfondoic	False	False			zmx	Sebastian Sauppe
BOTALA_BOMITABA	BOTALA_BOMITABA	bomi1238	Bomitaba	zmx	Africa	1.67	17.5	Atlantic-Congo	NC.BANTU	Niger-Congo,Atlantic-Congo,Volta-Congo,Benue-Congo,Bantoid,Southern,NarrowBantu,Northwest,C,Ngondi(C.14)	Atlantic-Congo,Volta-Congo,Benue-Congo,Bantoid,SouthernBantoid,NarrowBantu,Central-WesternBantu,NorthZaireRiver,RiversBantu,Likouala-Sangha,Impfondoic	False	False			zmx	Sebastian Sauppe
BOTLIKH	BOTLIKH	botl1242	Botlikh	bph	Eurasia	43.06	46.22	Nakh-Daghestanian	NDa.AVAR-ANDIC-TSEZIC	Nakh-Daghestanian,Avar-Andic,Andic	Nakh-Daghestanian,Daghestanian,Avar-Andic-Tsezic,Andic,Botlikh-Godoberi	False	False			bph	André Müller
BOTONGO_DIBOLE	BOTONGO_DIBOLE	dibo1245	Dibole	bvx	Africa	1.08	17.25	Atlantic-Congo	NC.BANTU	Niger-Congo,Atlantic-Congo,Volta-Congo,Benue-Congo,Bantoid,Southern,NarrowBantu,Northwest,C,Ngondi(C.101)	Atlantic-Congo,Volta-Congo,Benue-Congo,Bantoid,SouthernBantoid,NarrowBantu,Central-WesternBantu,NorthZaireRiver,RiversBantu,Likouala-Sangha	False	False		bbl	bvx	Sebastian Sauppe
BOTTENG	BOTTENG	ulum1237	Ulumanda'	ulm	Papunesia	-2.92	119.0	Austronesian	An.SOUTH_SULAWESI	Austronesian,Malayo-Polynesian,SouthSulawesi,Northern,PituUlunnaSalu	Austronesian,Malayo-Polynesian,SouthSulawesi,NorthernSouthSulawesi,PituUlunnaSalu,Matangnga-Aralle-Tabulahan	False	False			ulm	Ann-Katrin Wett
BOUMAI	BOUMAI	domm1246	Dom	doa	Papunesia	-6.0	144.92	Nuclear Trans New Guinea	TNG.CHIMBU-WAHGI	Trans-NewGuinea,Chimbu-Wahgi,Chimbu	Nuclear_Trans_New_Guinea,Chimbu-Wahgi,Simbu,NuclearSimbu,Kuman-Dom-Gunaa	False	False			doa	Søren Wichmann
BOUNI	BOUNI	boun1246	Bouni-Bobe	suo	Papunesia	-3.07	141.93	Sko	Sko.WARAPU	Skou,Skou-Serra-Lagoon,SerraHills,Lagoon	Sko,Skou-Serra-Piore,BarupuLagoon	False	False			suo	Matthew S. Dryer
BOZO_HAINYAHO	BOZO_HAINYAHO	hain1253	Hainyaxo Bozo	bzx	Africa	13.92	-5.5	Mande	Man.WESTERN_MANDE	Niger-Congo,Mande,Western,Northwestern,Soninke-Bobo,Soninke-Boso,Boso,Eastern	Mande,WesternMande,NorthwesternMande,Soninke-Bozo,Bozo	False	False			bzx	Dmitry Egorov
BOZO_HAINYAXO	BOZO_HAINYAXO	hain1253	Hainyaxo Bozo	bzx	Africa	13.75	-5.75	Mande	Man.WESTERN_MANDE	Niger-Congo,Mande,Western,Northwestern,Soninke-Bobo,Soninke-Boso,Boso,Eastern	Mande,WesternMande,NorthwesternMande,Soninke-Bozo,Bozo	False	False			bzx	Guillaume Segerer and Søren Wichmann
BOZO_JENAAMA	BOZO_JENAAMA	jena1242	Jenaama Bozo	bze	Africa	15.05	-4.0	Mande	Man.WESTERN_MANDE	Niger-Congo,Mande,Western,Northwestern,Soninke-Bobo,Soninke-Boso,Boso,Jenaama	Mande,WesternMande,NorthwesternMande,Soninke-Bozo,Bozo,NuclearBozo	False	False			bze	Dmitry Egorov
BOZO_SOROGAMA	BOZO_SOROGAMA	jena1242	Jenaama Bozo	bze	Africa	14.75	-4.5	Mande	Man.WESTERN_MANDE	Niger-Congo,Mande,Western,Northwestern,Soninke-Bobo,Soninke-Boso,Boso,Jenaama	Mande,WesternMande,NorthwesternMande,Soninke-Bozo,Bozo,NuclearBozo	False	False			bze	Guillaume Segerer and Søren Wichmann
BOZO_SOROGAMA_2	BOZO_SOROGAMA_2	jena1242	Jenaama Bozo	bze	Africa	14.75	-4.5	Mande	Man.WESTERN_MANDE	Niger-Congo,Mande,Western,Northwestern,Soninke-Bobo,Soninke-Boso,Boso,Jenaama	Mande,WesternMande,NorthwesternMande,Soninke-Bozo,Bozo,NuclearBozo	False	False			bze	Guillaume Segerer and Søren Wichmann
BOZO_SOROGAMA_3	BOZO_SOROGAMA_3	jena1242	Jenaama Bozo	bze	Africa	14.75	-4.5	Mande	Man.WESTERN_MANDE	Niger-Congo,Mande,Western,Northwestern,Soninke-Bobo,Soninke-Boso,Boso,Jenaama	Mande,WesternMande,NorthwesternMande,Soninke-Bozo,Bozo,NuclearBozo	False	False			bze	Guillaume Segerer and Søren Wichmann
BOZO_SOROGAMA_4	BOZO_SOROGAMA_4	jena1242	Jenaama Bozo	bze	Africa	14.75	-4.5	Mande	Man.WESTERN_MANDE	Niger-Congo,Mande,Western,Northwestern,Soninke-Bobo,Soninke-Boso,Boso,Jenaama	Mande,WesternMande,NorthwesternMande,Soninke-Bozo,Bozo,NuclearBozo	False	False			bze	Guillaume Segerer and Søren Wichmann
BOZO_SOROGAMA_5	BOZO_SOROGAMA_5	jena1242	Jenaama Bozo	bze	Africa	14.75	-4.5	Mande	Man.WESTERN_MANDE	Niger-Congo,Mande,Western,Northwestern,Soninke-Bobo,Soninke-Boso,Boso,Jenaama	Mande,WesternMande,NorthwesternMande,Soninke-Bozo,Bozo,NuclearBozo	False	False			bze	Guillaume Segerer and Søren Wichmann
BOZO_SOROGAMA_6	BOZO_SOROGAMA_6	jena1242	Jenaama Bozo	bze	Africa	14.75	-4.5	Mande	Man.WESTERN_MANDE	Niger-Congo,Mande,Western,Northwestern,Soninke-Bobo,Soninke-Boso,Boso,Jenaama	Mande,WesternMande,NorthwesternMande,Soninke-Bozo,Bozo,NuclearBozo	False	False			bze	Guillaume Segerer and Søren Wichmann
BOZO_TIEMA_CIEWE	BOZO_TIEMA_CIEWE	tiem1235	Tiemacèwè Bozo	boo	Africa	15.6	-4.3	Mande	Man.WESTERN_MANDE	Niger-Congo,Mande,Western,Northwestern,Soninke-Bobo,Soninke-Boso,Boso,Eastern	Mande,WesternMande,NorthwesternMande,Soninke-Bozo,Bozo,NuclearBozo,Ti-Bozo	False	False			boo	Guillaume Segerer and Søren Wichmann
BOZO_TIEYAHO	BOZO_TIEYAHO	tiey1235	Tiéyaxo Bozo	boz	Africa	15.0	-4.0	Mande	Man.WESTERN_MANDE	Niger-Congo,Mande,Western,Northwestern,Soninke-Bobo,Soninke-Boso,Boso,Eastern	Mande,WesternMande,NorthwesternMande,Soninke-Bozo,Bozo,NuclearBozo,Ti-Bozo	False	False		boz	boz	Dmitry Egorov
BOZO_TIGEMAXO	BOZO_TIGEMAXO	tiey1235	Tiéyaxo Bozo	boz	Africa	14.25	-5.0	Mande	Man.WESTERN_MANDE	Niger-Congo,Mande,Western,Northwestern,Soninke-Bobo,Soninke-Boso,Boso,Eastern	Mande,WesternMande,NorthwesternMande,Soninke-Bozo,Bozo,NuclearBozo,Ti-Bozo	False	False		boz	boz	Guillaume Segerer and Søren Wichmann
BRABANTIC	BRABANTIC	dutc1256	Dutch	nld	Eurasia	50.75	4.5	Indo-European	IE.GERMANIC	Indo-European,Germanic,West,LowSaxon-LowFranconian,LowFranconian	Indo-European,ClassicalIndo-European,Germanic,NorthwestGermanic,WestGermanic,Macro-Dutch,Middle-ModernDutch,ModernDutch,GlobalDutch	False	False		dbr	nld	André Müller
BRAGAT	BRAGAT	brag1240	Bragat	aof	Papunesia	-3.5	142.5	Nuclear Torricelli	Tor.EAST_PALEI	Torricelli,Wapei-Palei,Palei	Nuclear_Torricelli,NuclearPalai,Bragat-Aruop-Amol	False	False			aof	Matthew S. Dryer and Søren Wichmann
BRAGAT_2	BRAGAT_2	brag1240	Bragat	aof	Papunesia	-3.5	142.5	Nuclear Torricelli	Tor.EAST_PALEI	Torricelli,Wapei-Palei,Palei	Nuclear_Torricelli,NuclearPalai,Bragat-Aruop-Amol	False	False			aof	Matthew S. Dryer
BRAHUI	BRAHUI	brah1256	Brahui	brh	Eurasia	28.5	67.0	Dravidian	Dra.DRAVIDIAN	Dravidian,Northern	Dravidian,NorthDravidian	False	False		brh	brh	Søren Wichmann
BRAHUI_2	BRAHUI_2	brah1256	Brahui	brh	Eurasia	28.5	67.0	Dravidian	Dra.DRAVIDIAN	Dravidian,Northern	Dravidian,NorthDravidian	False	False		brh	brh	Søren Wichmann
BRAO_KRUNG	BRAO_KRUNG	krun1240	Krung	krr	Eurasia	13.75	106.92	Austroasiatic	AuA.BAHNARIC	Austro-Asiatic,Mon-Khmer,EasternMon-Khmer,Bahnaric,WestBahnaric,Brao-Kravet	Austroasiatic,Bahnaric,WestBahnaric,NuclearWestBahnaric	False	False			krr	Matthew S. Dryer
BRERI	BRERI	brer1240	Breri	brq	Papunesia	-4.75	144.67	Lower Sepik-Ramu	RLS.TAMOLAN	Ramu-LowerSepik,Ramu,Tamolan	Lower_Sepik-Ramu,Ramu,Goam,Tamolan,Breri-Romkun	False	False			brq	Matthew S. Dryer
BRETON	BRETON	bret1244	Breton	bre	Eurasia	48.0	-3.0	Indo-European	IE.CELTIC	Indo-European,Celtic,Insular,Brythonic	Indo-European,ClassicalIndo-European,Celtic,NuclearCeltic,TGBCeltic,InsularCeltic,Brythonic,SouthwesternBrythonic	False	False		bre	bre	André Müller
BRETON_2	BRETON_2	bret1244	Breton	bre	Eurasia	48.0	-3.0	Indo-European	IE.CELTIC	Indo-European,Celtic,Insular,Brythonic	Indo-European,ClassicalIndo-European,Celtic,NuclearCeltic,TGBCeltic,InsularCeltic,Brythonic,SouthwesternBrythonic	False	False		bre	bre	Søren Wichmann
BRIBRI	BRIBRI	brib1243	Bribri	bzd	North America	9.42	-83.0	Chibchan	Chi.WESTERN_ISTHMIC_CHIBCHAN	Chibchan,ChibchanA,Viceitic	Chibchan,CoreChibchan,IsthmicChibchan,WesternIsthmicChibchan,Viceitic	False	False		bri	bzd	Cecil H. Brown
BROKSKAT	BROKSKAT	brok1247	Brokskat	bkk	Eurasia	35.33	76.5	Indo-European	IE.INDIC	Indo-European,Indo-Iranian,Indo-Aryan,OuterLanguages,Northwestern,Dardic,Shina	Indo-European,ClassicalIndo-European,Indo-Iranian,Indo-Aryan,Indo-AryanNorthwesternzone,Shinaic	False	False		bkt	bkk	Julia Bischoffberger
BROK_SKAD	BROK_SKAD	brok1247	Brokskat	bkk	Eurasia	35.33	76.5	Indo-European	IE.INDIC	Indo-European,Indo-Iranian,Indo-Aryan,OuterLanguages,Northwestern,Dardic,Shina	Indo-European,ClassicalIndo-European,Indo-Iranian,Indo-Aryan,Indo-AryanNorthwesternzone,Shinaic	False	False		bkt	bkk
BROOKES_POINT_PALAWAN	BROOKES_POINT_PALAWAN	broo1239	Brooke's Point Palawano	plw	Papunesia	8.83	117.92	Austronesian	An.GREATER_CENTRAL_PHILIPPINE	Austronesian,Malayo-Polynesian,GreaterCentralPhilippine,Palawanic	Austronesian,Malayo-Polynesian,GreaterCentralPhilippine,Palawanic,SouthernPalawanic,Molbog-Palawan,NuclearPalawan,Brooke-CanipaanPalawan	False	False			plw	Ann-Katrin Wett
BRU	BRU	east2332	Eastern Bru	bru	Eurasia	17.33	106.0	Austroasiatic	AuA.KATUIC	Austro-Asiatic,Mon-Khmer,EasternMon-Khmer,Katuic,WestKatuic,Bru	Austroasiatic,Katuic,WestKatuic,Brou-So,EasternBru-Katang	False	False		bru	bru	Paul Sidwell and Søren Wichmann
BRUNEI	BRUNEI	brun1242	Brunei	kxd	Papunesia	4.94	114.94	Austronesian	An.MALAYO-SUMBAWAN	Austronesian,Malayo-Polynesian,Malayo-Chamic,Malayic,Malay	Austronesian,Malayo-Polynesian,Malayo-Sumbawan,NorthandEastMalayo-Sumbawan,Malayic,NuclearMalayic,EastBorneoMalay,Banjar-Berau-BruneiMalay,Berau-BruneiMalay,BruneicMalay,Brunei-BacanMalay	False	False			kxd	Julia Bischoffberger
BRU_WESTERN_UnnamedInSource	BRU_WESTERN_UnnamedInSource	west2397	Western Bru	brv	Eurasia	16.75	104.75	Austroasiatic	AuA.KATUIC	Austro-Asiatic,Mon-Khmer,EasternMon-Khmer,Katuic,WestKatuic,Bru	Austroasiatic,Katuic,WestKatuic,Brou-So,WesternBru-So	False	False		brw	brv	Søren Wichmann
BU	BU	mund1328	Mundabli-Mufu	boe	Africa	6.58	10.25	Atlantic-Congo	NC.YEMNE-KIMBI	Niger-Congo,Atlantic-Congo,Volta-Congo,Benue-Congo,Bantoid,Southern,Yemne-Kimbi	Atlantic-Congo,Volta-Congo,Benue-Congo,Bantoid,SouthernBantoid,Yemne-Kimbi,Ji	False	False			boe	Viveka Velupillai
BUA	BUA	buaa1245	Bua	bub	Africa	10.0	18.0	Atlantic-Congo	NC.BUA	Niger-Congo,Atlantic-Congo,Volta-Congo,North,Adamawa-Ubangi,Adamawa,Mbum-Day,Bua	Atlantic-Congo,Volta-Congo,NorthVolta-Congo,Bua-Kim-Day,AdamawaBua,RiverineBua,Bua-Lua,Ba-Korom	False	False			bub	Julia Bischoffberger
BUAN	BUAN	ngal1292	Ngalkbun	ngk	Australia	-13.5	134.83	Gunwinyguan	Gun.MARNE	Australian,Gunwingguan,Ngalkbun	Gunwinyguan,Marne,CentralGunwinyguan	False	False		nkb	ngk	Søren Wichmann
BUANG	BUANG	pate1247	Patep	ptp	Papunesia	-6.92	146.83	Austronesian	An.OCEANIC	Austronesian,Malayo-Polynesian,Central-EasternMalayo-Polynesian,EasternMalayo-Polynesian,Oceanic,WesternOceanic,NorthNewGuinea,HuonGulf,South,Hote-Buang,Buang,Mumeng	Austronesian,Malayo-Polynesian,Central-EasternMalayo-Polynesian,EasternMalayo-Polynesian,Oceanic,WesternOceaniclinkage,NorthNewGuinealinkage,HuonGulf,SouthHuonGulflinkage,Buanglinkage,Mumeng,Zenag-Patep	False	False		pat	ptp	Mark Donohue and Viveka Velupillai
BUANG_MAPOS	BUANG_MAPOS	mapo1242	Mapos Buang	bzh	Papunesia	-6.92	146.83	Austronesian	An.OCEANIC	Austronesian,Malayo-Polynesian,Central-EasternMalayo-Polynesian,EasternMalayo-Polynesian,Oceanic,WesternOceanic,NorthNewGuinea,HuonGulf,South,Hote-Buang,Buang	Austronesian,Malayo-Polynesian,Central-EasternMalayo-Polynesian,EasternMalayo-Polynesian,Oceanic,WesternOceaniclinkage,NorthNewGuinealinkage,HuonGulf,SouthHuonGulflinkage,Buanglinkage,Mapos-Mangga-Wagau	False	False			bzh	Cecil H. Brown
BUASI	BUASI	vehe1237	Vehes	val	Papunesia	-6.92	146.92	Austronesian	An.OCEANIC	Austronesian,Malayo-Polynesian,Central-EasternMalayo-Polynesian,EasternMalayo-Polynesian,Oceanic,WesternOceanic,NorthNewGuinea,HuonGulf,South,Hote-Buang,Buang	Austronesian,Malayo-Polynesian,Central-EasternMalayo-Polynesian,EasternMalayo-Polynesian,Oceanic,WesternOceaniclinkage,NorthNewGuinealinkage,HuonGulf,SouthHuonGulflinkage,Buanglinkage	False	False			val	Ann-Katrin Wett
BUBE	BUBE	bube1242	Bube	bvb	Africa	3.5	8.67	Atlantic-Congo	NC.BANTU	Niger-Congo,Atlantic-Congo,Volta-Congo,Benue-Congo,Bantoid,Southern,NarrowBantu,Northwest,A,Bubi-Benga(A.31)	Atlantic-Congo,Volta-Congo,Benue-Congo,Bantoid,SouthernBantoid,NarrowBantu,Mbam-Bubi-Jarawan	False	False		bub	bvb	Julia Bischoffberger
BUBWAF	BUBWAF	midd1327	Middle Watut	mpl	Papunesia	-6.83	146.33	Austronesian	An.OCEANIC	Austronesian,Malayo-Polynesian,Central-EasternMalayo-Polynesian,EasternMalayo-Polynesian,Oceanic,WesternOceanic,NorthNewGuinea,HuonGulf,Markham,Watut	Austronesian,Malayo-Polynesian,Central-EasternMalayo-Polynesian,EasternMalayo-Polynesian,Oceanic,WesternOceaniclinkage,NorthNewGuinealinkage,HuonGulf,Markham,Watut	False	False			mpl	Ann-Katrin Wett
BUDAI_RUKAI	BUDAI_RUKAI	ruka1240	Rukai	dru	Papunesia	22.83	120.83	Austronesian	An.RUKAI	Austronesian,Rukai	Austronesian	False	False		ruk	dru	Sebastian Sauppe
BUDONG_BUDONG	BUDONG_BUDONG	budo1241	Budong-Budong	bdx	Papunesia	-2.08	119.33	Austronesian	An.SOUTH_SULAWESI	Austronesian,Malayo-Polynesian,SouthSulawesi,Seko,Panasuan	Austronesian,Malayo-Polynesian,SouthSulawesi,Rampi-Seko-Badaic,Seko,Panasuanic	False	False			bdx
BUDU	BUDU	budu1250	Budu	buu	Africa	2.0	28.0	Atlantic-Congo	NC.BANTU	Niger-Congo,Atlantic-Congo,Volta-Congo,Benue-Congo,Bantoid,Southern,NarrowBantu,Central,D,Bira-Nyali(D.332)	Atlantic-Congo,Volta-Congo,Benue-Congo,Bantoid,SouthernBantoid,NarrowBantu,Central-WesternBantu,NorthZaireRiver,InnerBasinBantu,Keleic,Kele-Poke,So-Poke,So-Lebonya,Lebonya,BantuD33,Budu-Ndaka-Mbo	False	False		bdu	buu	Tessa de Mol-van Valen
BUDUKH	BUDUKH	budu1248	Budukh	bdk	Eurasia	41.17	48.42	Nakh-Daghestanian	NDa.LEZGIC	Nakh-Daghestanian,Lezgic,NuclearLezgic,SouthLezgic	Nakh-Daghestanian,Daghestanian,Lezgic,Samur,SouthernSamur	False	False		bdk	bdk	André Müller
BUDUKU_KULANGO	BUDUKU_KULANGO	bond1246	Bondoukou Kulango	kzc	Africa	8.25	-3.33	Atlantic-Congo	NC.KULANGO-LOROM	Niger-Congo,Atlantic-Congo,Volta-Congo,North,Gur,Kulango	Atlantic-Congo,Volta-Congo,NorthVolta-Congo,Gur,Kulango-Lorom,Kulango	False	False			kzc	Matthew S. Dryer
BUDUMA	BUDUMA	budu1265	Buduma	bdm	Africa	13.05	14.05	Afro-Asiatic	AA.BIU-MANDARA	Afro-Asiatic,Chadic,Biu-Mandara,B,B.1,Buduma	Afro-Asiatic,Chadic,Biu-Mandara,NorthBiu-Mandara,Kotoko-Buduma	False	False		bud	bdm	Zarina Molochieva
BUDUMA_2	BUDUMA_2	budu1265	Buduma	bdm	Africa	13.5	14.5	Afro-Asiatic	AA.BIU-MANDARA	Afro-Asiatic,Chadic,Biu-Mandara,B,B.1,Buduma	Afro-Asiatic,Chadic,Biu-Mandara,NorthBiu-Mandara,Kotoko-Buduma	False	False		bud	bdm	Guillaume Segerer and Søren Wichmann
BUDU_2	BUDU_2	budu1250	Budu	buu	Africa	2.0	28.0	Atlantic-Congo	NC.BANTU	Niger-Congo,Atlantic-Congo,Volta-Congo,Benue-Congo,Bantoid,Southern,NarrowBantu,Central,D,Bira-Nyali(D.332)	Atlantic-Congo,Volta-Congo,Benue-Congo,Bantoid,SouthernBantoid,NarrowBantu,Central-WesternBantu,NorthZaireRiver,InnerBasinBantu,Keleic,Kele-Poke,So-Poke,So-Lebonya,Lebonya,BantuD33,Budu-Ndaka-Mbo	False	False		bdu	buu	Matthew S. Dryer
BUEM_LELEMI	BUEM_LELEMI	lele1264	Lelemi	lef	Africa	7.33	0.5	Atlantic-Congo	NC.NA-TOGO	Niger-Congo,Atlantic-Congo,Volta-Congo,Kwa,Nyo,Potou-Tano,Lelemi,Lelemi-Akpafu	Atlantic-Congo,Volta-Congo,KwaVolta-Congo,Na-Togo,Lelemic,Lelemi-Akpafu	False	False		llm	lef	Viveka Velupillai
BUGAN	BUGAN	buga1247	Bugan	bbh	Eurasia	23.6	104.92	Austroasiatic	AuA.PALYU	Austro-Asiatic,Mon-Khmer,Palyu	Austroasiatic,Mangic,Pakanic	False	False			bbh	Paul Sidwell and Søren Wichmann
BUGAN_2	BUGAN_2	buga1247	Bugan	bbh	Eurasia	22.63	101.85	Austroasiatic	AuA.PALYU	Austro-Asiatic,Mon-Khmer,Palyu	Austroasiatic,Mangic,Pakanic	False	False			bbh	André Müller
BUGAWAC	BUGAWAC	buga1250	Bugawac	buk	Papunesia	-6.75	147.25	Austronesian	An.OCEANIC	Austronesian,Malayo-Polynesian,Central-EasternMalayo-Polynesian,EasternMalayo-Polynesian,Oceanic,WesternOceanic,NorthNewGuinea,HuonGulf,North	Austronesian,Malayo-Polynesian,Central-EasternMalayo-Polynesian,EasternMalayo-Polynesian,Oceanic,WesternOceaniclinkage,NorthNewGuinealinkage,HuonGulf,NorthHuonGulflinkage	False	False			buk
BUGHOTU	BUGHOTU	bugh1239	Bughotu	bgt	Papunesia	-8.5	159.83	Austronesian	An.OCEANIC	Austronesian,Malayo-Polynesian,Central-EasternMalayo-Polynesian,EasternMalayo-Polynesian,Oceanic,Central-EasternOceanic,SoutheastSolomonic,Gela-Guadalcanal,Bughotu	Austronesian,Malayo-Polynesian,Central-EasternMalayo-Polynesian,EasternMalayo-Polynesian,Oceanic,SoutheastSolomonic,Guadalcanal-Nggelic,NuclearGuadalcanal-Nggelic,Nggelic	False	False			bgt	André Müller
BUGINESE	BUGINESE	bugi1244	Buginese	bug	Papunesia	-4.0	120.0	Austronesian	An.SOUTH_SULAWESI	Austronesian,Malayo-Polynesian,SouthSulawesi,Bugis	Austronesian,Malayo-Polynesian,SouthSulawesi,Tamanic-Bugis,Bugis	False	False		bug	bug	Ann-Katrin Wett
BUGLERE_MURIRE	BUGLERE_MURIRE	bugl1243	Buglere	sab	North America	8.5	-81.25	Chibchan	Chi.GUAYMIIC	Chibchan,ChibchanA,Guaymiic	Chibchan,CoreChibchan,IsthmicChibchan,EasternIsthmicChibchan,Guaymiic	False	False		bgl	sab
BUGUN	BUGUN	bugu1246	Bugun	bgg	Eurasia	27.5	92.58	Sino-Tibetan	ST.KHO-BWA	Sino-Tibetan,Tibeto-Burman,CentralTibeto-Burman,Kho-Bwa	Sino-Tibetan,Kho-Bwa	False	False			bgg	Ann-Katrin Wett
BUGURDZI_ROMANI	BUGURDZI_ROMANI	balk1252	Balkan Romani	rmn	Eurasia	42.67	21.17	Indo-European	IE.INDIC	Indo-European,Indo-Iranian,Indo-Aryan,IntermediateDivisions,Western,Romani,Balkan	Indo-European,ClassicalIndo-European,Indo-Iranian,Indo-Aryan,Indo-AryanCentralzone,Romani	False	False		rav	rmn	Viveka Velupillai
BUHI	BUHI	buhi1243	Buhi	ubl	Papunesia	13.17	123.5	Austronesian	An.GREATER_CENTRAL_PHILIPPINE	Austronesian,Malayo-Polynesian,GreaterCentralPhilippine,CentralPhilippine,Bikol,Inland	Austronesian,NuclearAustronesian,Malayo-Polynesian,GreaterCentralPhilippine,CentralPhilippine,Bikol,InlandBikol	False	False			ubl	Ann-Katrin Wett
BUHINON_ALBAY_BICOLANO	BUHINON_ALBAY_BICOLANO	buhi1243	Buhi	ubl	Papunesia	13.17	123.5	Austronesian	An.GREATER_CENTRAL_PHILIPPINE	Austronesian,Malayo-Polynesian,GreaterCentralPhilippine,CentralPhilippine,Bikol,Inland	Austronesian,NuclearAustronesian,Malayo-Polynesian,GreaterCentralPhilippine,CentralPhilippine,Bikol,InlandBikol	False	False			ubl	Sebastian Sauppe
BUHUTU	BUHUTU	buhu1237	Buhutu	bxh	Papunesia	-10.5	150.33	Austronesian	An.OCEANIC	Austronesian,Malayo-Polynesian,Central-EasternMalayo-Polynesian,EasternMalayo-Polynesian,Oceanic,WesternOceanic,PapuanTip,Nuclear,Suauic	Austronesian,Malayo-Polynesian,Central-EasternMalayo-Polynesian,EasternMalayo-Polynesian,Oceanic,WesternOceaniclinkage,PapuanTiplinkage,NuclearPapuanTiplinkage,Suauic	False	False			bxh	Cecil H. Brown
BUIN	BUIN	tere1278	Terei	buo	Papunesia	-6.75	155.75	South Bougainville	SB.SOUTH_BOUGAINVILLE	SouthBougainville,Buin	South_Bougainville,Buinic,Buin	False	False		bun	buo	Søren Wichmann
BUJA	BUJA	budz1238	Budza	bja	Africa	2.5	22.67	Atlantic-Congo	NC.BANTU	Niger-Congo,Atlantic-Congo,Volta-Congo,Benue-Congo,Bantoid,Southern,NarrowBantu,Northwest,C,Bangi-Ntomba(C.37)	Atlantic-Congo,Volta-Congo,Benue-Congo,Bantoid,SouthernBantoid,NarrowBantu,Central-WesternBantu,NorthZaireRiver,RiversBantu,Ngiri,NgiriRiverainMongala,Motemboic,Bujaic,Budja(C.37)	False	False			bja	Ann-Katrin Wett
BUJAN	BUJAN	kele1258	Kele (Papua New Guinea)	sbc	Papunesia	-2.08	147.08	Austronesian	An.OCEANIC	Austronesian,Malayo-Polynesian,Central-EasternMalayo-Polynesian,EasternMalayo-Polynesian,Oceanic,AdmiraltyIslands,Eastern,Manus,East	Austronesian,Malayo-Polynesian,Central-EasternMalayo-Polynesian,EasternMalayo-Polynesian,Oceanic,AdmiraltyIslands,EasternAdmiraltyIslands,Manus,EastManus,Kurti-Kele-Ere	False	False		kel	sbc
BUJA_2	BUJA_2	budz1238	Budza	bja	Africa	2.07	21.53	Atlantic-Congo	NC.BANTU	Niger-Congo,Atlantic-Congo,Volta-Congo,Benue-Congo,Bantoid,Southern,NarrowBantu,Northwest,C,Bangi-Ntomba(C.37)	Atlantic-Congo,Volta-Congo,Benue-Congo,Bantoid,SouthernBantoid,NarrowBantu,Central-WesternBantu,NorthZaireRiver,RiversBantu,Ngiri,NgiriRiverainMongala,Motemboic,Bujaic,Budja(C.37)	False	False			bja	Guillaume Segerer and Søren Wichmann
BUJA_3	BUJA_3	budz1238	Budza	bja	Africa	2.07	21.53	Atlantic-Congo	NC.BANTU	Niger-Congo,Atlantic-Congo,Volta-Congo,Benue-Congo,Bantoid,Southern,NarrowBantu,Northwest,C,Bangi-Ntomba(C.37)	Atlantic-Congo,Volta-Congo,Benue-Congo,Bantoid,SouthernBantoid,NarrowBantu,Central-WesternBantu,NorthZaireRiver,RiversBantu,Ngiri,NgiriRiverainMongala,Motemboic,Bujaic,Budja(C.37)	False	False			bja	Guillaume Segerer and Søren Wichmann
BUJA_BUMBA_YAMOLOTO	BUJA_BUMBA_YAMOLOTO	budz1238	Budza	bja	Africa	2.5	22.67	Atlantic-Congo	NC.BANTU	Niger-Congo,Atlantic-Congo,Volta-Congo,Benue-Congo,Bantoid,Southern,NarrowBantu,Northwest,C,Bangi-Ntomba(C.37)	Atlantic-Congo,Volta-Congo,Benue-Congo,Bantoid,SouthernBantoid,NarrowBantu,Central-WesternBantu,NorthZaireRiver,RiversBantu,Ngiri,NgiriRiverainMongala,Motemboic,Bujaic,Budja(C.37)	False	False			bja	Ann-Katrin Wett
BUJA_MONOGO_BUMBA	BUJA_MONOGO_BUMBA	budz1238	Budza	bja	Africa	2.5	22.67	Atlantic-Congo	NC.BANTU	Niger-Congo,Atlantic-Congo,Volta-Congo,Benue-Congo,Bantoid,Southern,NarrowBantu,Northwest,C,Bangi-Ntomba(C.37)	Atlantic-Congo,Volta-Congo,Benue-Congo,Bantoid,SouthernBantoid,NarrowBantu,Central-WesternBantu,NorthZaireRiver,RiversBantu,Ngiri,NgiriRiverainMongala,Motemboic,Bujaic,Budja(C.37)	False	False			bja	Ann-Katrin Wett
BUJEBA	BUJEBA	kwas1243	Kwasio	nmg	Africa	3.0	10.17	Atlantic-Congo	NC.BANTU	Niger-Congo,Atlantic-Congo,Volta-Congo,Benue-Congo,Bantoid,Southern,NarrowBantu,Northwest,A,Makaa-Njem(A.81)	Atlantic-Congo,Volta-Congo,Benue-Congo,Bantoid,SouthernBantoid,NarrowBantu,BantuA-B10-B20-B30,Makaa-Kako(A.80-90),Makaa-Njem(A.80),WesternA80,Mvumboic,Kwasio-Gyele	False	False		buj	nmg	Ann-Katrin Wett
BUJHYAL	BUJHYAL	bujh1238	Bujhyal	byh	Eurasia	28.01	84.51	Sino-Tibetan	ST.HIMALAYISH	Sino-Tibetan,Tibeto-Burman,WesternTibeto-Burman,Himalayan,CentralHimalayan,Chepang-Bhujel	Sino-Tibetan,Himalayish,Mahakiranti,Kham-Magar-Chepang,Chepangic	False	False			byh	Tessa de Mol-van Valen
BUKA	BUKA	band1342	Banda-Mbrès	bqk	Africa	6.5	18.0	Atlantic-Congo	NC.UBANGI	Niger-Congo,Atlantic-Congo,Volta-Congo,North,Adamawa-Ubangi,Ubangi,Banda,Central,CentralCore,Banda-Mbres	Atlantic-Congo,Volta-Congo,NorthVolta-Congo,Cameroun-Ubangian,Ubangi,Bandaic,NuclearBandaic,CentralBandaic,CentralCoreBandaic	False	False			bqk	Guillaume Segerer and Søren Wichmann
BUKAR_SADONG_BIDAYUH	BUKAR_SADONG_BIDAYUH	buka1257	Bukar-Sadung Bidayuh	sdo	Papunesia	1.25	111.0	Austronesian	An.LAND_DAYAK	Austronesian,Malayo-Polynesian,LandDayak,Bidayuh,Eastern	Austronesian,Malayo-Polynesian,LandDayak,Bidayuh-SouthernLandDayak,Bidayuh-Rejang,Sadong-Rejang	False	False		mta	sdo	Julia Bischoffberger
BUKAT	BUKAT	buka1261	Bukat	bvk	Papunesia	1.17	113.33	Austronesian	An.NORTH_BORNEO	Austronesian,Malayo-Polynesian,NorthBorneo,NorthSarawakan,Kayan-Kenyah,Kayanic,Muller-Schwaner'Punan'	Austronesian,Malayo-Polynesian,NorthBorneoMalayo-Polynesian,Sarawak-Melanau-Kajang,Punan-Muller-Schwaner,Punan,Bukat-Ukit-Beketan-Lugat-Lisum	False	False			bvk	André Müller
BUKAUA	BUKAUA	buga1250	Bugawac	buk	Papunesia	-6.75	147.25	Austronesian	An.OCEANIC	Austronesian,Malayo-Polynesian,Central-EasternMalayo-Polynesian,EasternMalayo-Polynesian,Oceanic,WesternOceanic,NorthNewGuinea,HuonGulf,North	Austronesian,Malayo-Polynesian,Central-EasternMalayo-Polynesian,EasternMalayo-Polynesian,Oceanic,WesternOceaniclinkage,NorthNewGuinealinkage,HuonGulf,NorthHuonGulflinkage	False	False			buk	Ann-Katrin Wett
BUKIDNON_BINUKID	BUKIDNON_BINUKID	binu1244	Talaandig-Binukid	bkd	Papunesia	8.25	124.83	Austronesian	An.GREATER_CENTRAL_PHILIPPINE	Austronesian,Malayo-Polynesian,GreaterCentralPhilippine,Manobo,North	Austronesian,Malayo-Polynesian,GreaterCentralPhilippine,Manobo,NorthManobo,Kinamiguin-Bukidnon,Bukidnon	False	False		bkd	bkd	Dickson Pagente
BUKITAN	BUKITAN	buki1248	Bukitan	bkn	Papunesia	1.5	116.5	Austronesian	An.NORTH_BORNEO	Austronesian,Malayo-Polynesian,NorthBorneo,Melanau-Kajang,Kajang	Austronesian,Malayo-Polynesian,NorthBorneoMalayo-Polynesian,Sarawak-Melanau-Kajang,Punan-Muller-Schwaner,Punan,Bukat-Ukit-Beketan-Lugat-Lisum	False	False			bkn	Julia Bischoffberger
BUKIYIP	BUKIYIP	buki1249	Bukiyip	ape	Papunesia	-3.42	143.17	Nuclear Torricelli	Tor.KOMBIO-ARAPESH	Torricelli,Kombio-Arapesh,Arapesh	Nuclear_Torricelli,Kombio-Arapesh-Urat,Arapesh,Mufian-Bukiyip-Abu,Bukiyip-Abu	False	False		arp	ape	Julia Bischoffberger and Mark Donohue and Matthew S. Dryer
BUKUSU	BUKUSU	buku1249	Bukusu	bxk	Africa	0.7	34.7	Atlantic-Congo	NC.BANTU	Niger-Congo,Atlantic-Congo,Volta-Congo,Benue-Congo,Bantoid,Southern,NarrowBantu,Central,J,Masaba-Luhya(E.31)	Atlantic-Congo,Volta-Congo,Benue-Congo,Bantoid,SouthernBantoid,NarrowBantu,EastBantu,NortheastSavannaBantu,GreatLakesBantu,GreaterLuyia,Luyia,Saamia-Wanga-Bukusu,Bukusuic	False	False		buk	bxk	Guillaume Segerer and Søren Wichmann
BULARNU	BULARNU					-21.03	138.16		PN.WESTERN_PAMA-NYUNGAN	Australian,Pama-Nyungan,Wagaya-Warluwaric,Warluwara-Thawa	Pama-Nyungan,Ngarna,SouthernNgarna,Thawa	True	False			bl0	Matthew S. Dryer
BULGARIAN	BULGARIAN	bulg1262	Bulgarian	bul	Eurasia	42.5	25.0	Indo-European	IE.SLAVIC	Indo-European,Balto-Slavic,Slavic,South,Eastern	Indo-European,ClassicalIndo-European,Balto-Slavic,Slavic,SouthSlavic,EasternSouthSlavic,Macedo-Bulgarian	False	False		bul	bul	André Müller
BULGARIAN_2	BULGARIAN_2	bulg1262	Bulgarian	bul	Eurasia	42.5	25.0	Indo-European	IE.SLAVIC	Indo-European,Balto-Slavic,Slavic,South,Eastern	Indo-European,ClassicalIndo-European,Balto-Slavic,Slavic,SouthSlavic,EasternSouthSlavic,Macedo-Bulgarian	False	False		bul	bul	Søren Wichmann
BULI	BULI	buli1255	Buli (Indonesia)	bzq	Papunesia	1.0	128.5	Austronesian	An.SOUTH_HALMAHERA-WEST_NEW_GUINEA	Austronesian,Malayo-Polynesian,Central-EasternMalayo-Polynesian,EasternMalayo-Polynesian,SouthHalmahera-WestNewGuinea,SouthHalmahera,Southeast	Austronesian,Malayo-Polynesian,Central-EasternMalayo-Polynesian,EasternMalayo-Polynesian,GreaterSHWNG,SouthHalmahera-WestNewGuinea,RajaAmpat-SouthHalmahera,SouthHalmahera,Central-EasternSouthHalmahera	False	False		bui	bzq	Cecil H. Brown
BULI_2	BULI_2	buli1254	Buli (Ghana)	bwu	Africa	10.55	-1.25	Atlantic-Congo	NC.OTI-VOLTA	Niger-Congo,Atlantic-Congo,Volta-Congo,North,Gur,Central,Northern,Oti-Volta,Buli-Koma	Atlantic-Congo,Volta-Congo,NorthVolta-Congo,Gur,CentralGur,NorthernCentralGur,Bwamu-Oti-Volta,Oti-Volta,Buli-Koma	False	False		buy	bwu	Guillaume Segerer and Søren Wichmann
BULI_GHANA	BULI_GHANA	buli1254	Buli (Ghana)	bwu	Africa	10.5	-1.25	Atlantic-Congo	NC.OTI-VOLTA	Niger-Congo,Atlantic-Congo,Volta-Congo,North,Gur,Central,Northern,Oti-Volta,Buli-Koma	Atlantic-Congo,Volta-Congo,NorthVolta-Congo,Gur,CentralGur,NorthernCentralGur,Bwamu-Oti-Volta,Oti-Volta,Buli-Koma	False	False		buy	bwu	Julia Bischoffberger
BULU	BULU	bulu1251	Bulu (Cameroon)	bum	Africa	3.0	11.0	Atlantic-Congo	NC.BANTU	Niger-Congo,Atlantic-Congo,Volta-Congo,Benue-Congo,Bantoid,Southern,NarrowBantu,Northwest,A,Ewondo-Fang(A.74)	Atlantic-Congo,Volta-Congo,Benue-Congo,Bantoid,SouthernBantoid,NarrowBantu,BantuA-B10-B20-B30,Basaa-Yaunde(A40-70),Yaunde-Fang(A.70)	False	False		buw	bum	Ann-Katrin Wett
BULU_PUROIK	BULU_PUROIK					27.32	92.38		ST.KHO-BWA	Sino-Tibetan,Tibeto-Burman,CentralTibeto-Burman,Kho-Bwa	Sino-Tibetan,Kho-Bwa,Puroikic	False	False			pu0	Matthew S. Dryer
BUM	BUM	bumm1238	Bum	bmv	Africa	6.49	10.41	Atlantic-Congo	NC.WIDE_GRASSFIELDS	Niger-Congo,Atlantic-Congo,Volta-Congo,Benue-Congo,Bantoid,Southern,WideGrassfields,NarrowGrassfields,Ring,Center	Atlantic-Congo,Volta-Congo,Benue-Congo,Bantoid,SouthernBantoid,WideGrassfields,NarrowGrassfields,Ring,Center-WestRing,CenterRing,Mmen-Bum	False	False			bmv	Guillaume Segerer and Søren Wichmann
BUMANG	BUMANG	khan1274	Kháng	bvp	Eurasia	23.02	103.34	Austroasiatic	AuA.PALAUNGIC	Austro-Asiatic,Mon-Khmer,NorthernMon-Khmer,Palaungic,EasternPalaungic,Bit-Khang	Austroasiatic,Khasi-Palaung,Palaungic,EastPalaungic,Khao-Bit	False	False			bvp	André Müller
BUMO	BUMO	izon1238	Izon	ijc	Africa	4.92	5.67	Ijoid	Ijo.IJOID	Niger-Congo,Atlantic-Congo,Ijoid,Ijo,WestIjo	Ijoid,Ijo,WesternIjo	False	False		ijo	ijc	Viveka Velupillai
BUMTHANGKHA	BUMTHANGKHA	bumt1240	Bumthangkha	kjz	Eurasia	27.65	90.8	Sino-Tibetan	ST.BODIC	Sino-Tibetan,Tibeto-Burman,WesternTibeto-Burman,Bodish,EastBodish,Bumthang	Sino-Tibetan,Bodic,Bodish,Tshangla-EastBodish,EastBodish,MainstreamEastBodish,Phobjib-Chali-Bumthangic,Chali-Bumthangic,Bumthangic	False	False			kjz	Julia Bischoffberger
BUM_B_CAMEROON	BUM_B_CAMEROON	bumm1238	Bum	bmv	Africa	6.49	10.41	Atlantic-Congo	NC.WIDE_GRASSFIELDS	Niger-Congo,Atlantic-Congo,Volta-Congo,Benue-Congo,Bantoid,Southern,WideGrassfields,NarrowGrassfields,Ring,Center	Atlantic-Congo,Volta-Congo,Benue-Congo,Bantoid,SouthernBantoid,WideGrassfields,NarrowGrassfields,Ring,Center-WestRing,CenterRing,Mmen-Bum	False	False			bmv	Viveka Velupillai
BUN	BUN	bunn1240	Bun	buv	Papunesia	-4.5	143.83	Yuat	Yua.YUAT	Yuat	Yuat,Miyak-Bun-Biwat,Bun-Mundukumo	False	False			buv	Matthew S. Dryer
BUNABA	BUNABA	buna1275	Bunaba	bck	Australia	-17.75	125.75	Bunaban	Bun.BUNUBAN	Australian,Bunaban	Bunaban	False	False		bnb	bck
BUNABUN	BUNABUN	brem1238	Barem	buq	Papunesia	-4.63	145.55	Nuclear Trans New Guinea	TNG.NORTH_ADELBERT	Trans-NewGuinea,Madang,Croisilles,Isumrud	Nuclear_Trans_New_Guinea,Madang,Croisilles,GreaterNorthernAdelbert,NorthernAdelbert,Manep-Barem	False	False			buq	Cecil H. Brown and Matthew S. Dryer
BUNAK_2	BUNAK_2	buna1278	Bunak	bfn	Papunesia	-9.17	125.33	Timor-Alor-Pantar	GWB.BUNAK	Trans-NewGuinea,West,Timor-Alor-Pantar,Timor	Timor-Alor-Pantar,EastTimor-Bunaq	False	False			bfn
BUNAMA	BUNAMA	buna1276	Bunama	bdd	Papunesia	-10.08	151.08	Austronesian	An.OCEANIC	Austronesian,Malayo-Polynesian,Central-EasternMalayo-Polynesian,EasternMalayo-Polynesian,Oceanic,WesternOceanic,PapuanTip,Nuclear,NorthPapuanMainland-D'Entrecasteaux,Dobu-Duau	Austronesian,Malayo-Polynesian,Central-EasternMalayo-Polynesian,EasternMalayo-Polynesian,Oceanic,WesternOceaniclinkage,PapuanTiplinkage,NuclearPapuanTiplinkage,NorthPapuanMainland-D'Entrecasteauxlinkage,Dobu-Duaulinkage,Bunama-Mwatebu	False	False			bdd	Evgenia Korovina
BUNAN	BUNAN	gahr1239	Bunan	bfu	Eurasia	32.5	77.0	Sino-Tibetan	ST.BODIC	Sino-Tibetan,Tibeto-Burman,WesternTibeto-Burman,Bodish,WestHimalayish,Kinauri	Sino-Tibetan,Bodic,WestHimalayish,EasternWestHimalayish,Central-EasternWestHimalayish	False	False		ghr	bfu	Tessa de Mol-van Valen
BUNAQ	BUNAQ	buna1278	Bunak	bfn	Papunesia	-9.17	125.33	Timor-Alor-Pantar	GWB.BUNAK	Trans-NewGuinea,West,Timor-Alor-Pantar,Timor	Timor-Alor-Pantar,EastTimor-Bunaq	False	False			bfn	Matthew S. Dryer
BUNA_2	BUNA_2	buna1277	Buna	bvn	Papunesia	-3.92	144.17	Nuclear Torricelli	Tor.MARIENBERG	Torricelli,Marienberg	Nuclear_Torricelli,Marienberg	False	False			bvn	Matthew S. Dryer and Søren Wichmann
BUNA_MAMBEL	BUNA_MAMBEL	buna1277	Buna	bvn	Papunesia	-3.92	144.17	Nuclear Torricelli	Tor.MARIENBERG	Torricelli,Marienberg	Nuclear_Torricelli,Marienberg	False	False			bvn	Matthew S. Dryer
BUNA_NORTHERN	BUNA_NORTHERN	buna1277	Buna	bvn	Papunesia	-3.92	144.17	Nuclear Torricelli	Tor.MARIENBERG	Torricelli,Marienberg	Nuclear_Torricelli,Marienberg	False	False			bvn	Matthew S. Dryer and Søren Wichmann
BUNA_SOUTHERN	BUNA_SOUTHERN	buna1277	Buna	bvn	Papunesia	-3.92	144.17	Nuclear Torricelli	Tor.MARIENBERG	Torricelli,Marienberg	Nuclear_Torricelli,Marienberg	False	False			bvn	Matthew S. Dryer and Søren Wichmann
BUNDELI	BUNDELI	bund1253	Bundeli	bns	Eurasia	25.5	78.45	Indo-European	IE.INDIC	Indo-European,Indo-Iranian,Indo-Aryan,WesternHindi,Bundeli	Indo-European,ClassicalIndo-European,Indo-Iranian,Indo-Aryan,Indo-AryanCentralzone,SubcontinentalCentralIndo-Aryan,WesternHindi,Bundeli-Bharia	False	False			bns	Julia Bischoffberger
BUNGAIN	BUNGAIN	bung1270	Bungain	but	Papunesia	-3.67	143.75	Nuclear Torricelli	Tor.MARIENBERG	Torricelli,Marienberg	Nuclear_Torricelli,Marienberg	False	False			but	Søren Wichmann
BUNGANDITJ	BUNGANDITJ	bung1264	Bunganditj	xbg	Australia	-36.5	140.5	Pama-Nyungan	PN.SOUTHEASTERN_PAMA-NYUNGAN	Australian,Pama-Nyungan,Bungandidj	Pama-Nyungan,SoutheasternPama-Nyungan,VictorianPama-Nyungan,Kulin-Bunganditj,Warrnambool-Bunganditj	True	False			xbg	Matthew S. Dryer
BUNGU	BUNGU	bung1265	Bungu	wun	Africa	-8.33	32.88	Atlantic-Congo	NC.BANTU	Niger-Congo,Atlantic-Congo,Volta-Congo,Benue-Congo,Bantoid,Southern,NarrowBantu,Central,F,Sukuma-Nyamwezi(F.25)	Atlantic-Congo,Volta-Congo,Benue-Congo,Bantoid,SouthernBantoid,NarrowBantu,EastBantu,CorridorBantu,Mbozi,Mwika	False	False			wun	Tessa de Mol-van Valen
BUNGU_2	BUNGU_2	bung1265	Bungu	wun	Africa	-8.5	33.0	Atlantic-Congo	NC.BANTU	Niger-Congo,Atlantic-Congo,Volta-Congo,Benue-Congo,Bantoid,Southern,NarrowBantu,Central,F,Sukuma-Nyamwezi(F.25)	Atlantic-Congo,Volta-Congo,Benue-Congo,Bantoid,SouthernBantoid,NarrowBantu,EastBantu,CorridorBantu,Mbozi,Mwika	False	False			wun	Guillaume Segerer and Søren Wichmann
BUNGU_3	BUNGU_3	bung1265	Bungu	wun	Africa	-8.5	33.0	Atlantic-Congo	NC.BANTU	Niger-Congo,Atlantic-Congo,Volta-Congo,Benue-Congo,Bantoid,Southern,NarrowBantu,Central,F,Sukuma-Nyamwezi(F.25)	Atlantic-Congo,Volta-Congo,Benue-Congo,Bantoid,SouthernBantoid,NarrowBantu,EastBantu,CorridorBantu,Mbozi,Mwika	False	False			wun	Guillaume Segerer and Søren Wichmann
BUNJI_SHINA	BUNJI_SHINA	shin1264	Shina	scl	Eurasia	36.0	74.0	Indo-European	IE.INDIC	Indo-European,Indo-Iranian,Indo-Aryan,OuterLanguages,Northwestern,Dardic,Shina	Indo-European,ClassicalIndo-European,Indo-Iranian,Indo-Aryan,Indo-AryanNorthwesternzone,Shinaic	False	False		sna	scl	Sebastian Sauppe
BUNOGE	BUNOGE	buno1241	Bunoge Dogon	dgb	Africa	14.67	-3.8	Dogon	Dog.DOGON	Niger-Congo,Atlantic-Congo,Volta-Congo,Dogon	Dogon,WestDogon,Penangic	False	False			dgb	Viveka Velupillai
BUNOR	BUNOR	cent1992	Central Mnong	cmo	Eurasia	12.5	107.58	Austroasiatic	AuA.BAHNARIC	Austro-Asiatic,Mon-Khmer,EasternMon-Khmer,Bahnaric,SouthBahnaric,Sre-Mnong,Mnong,Southern-CentralMnong	Austroasiatic,Bahnaric,WestBahnaric,SouthBahnaric,Mnong-Stieng-Chrau,Mnong,Southern-CentralMnong	False	False			cmo	Ann-Katrin Wett
BUNU	BUNU	buna1273	Bu-Nao Bunu	bwx	Eurasia	20.4	107.7	Hmong-Mien	HM.HMONGIC	Hmong-Mien,Hmongic,Bunu	Hmong-Mien,Hmongic,NuclearHmongic-HoNe,NuclearHmongic,WestHmongic	False	False			bwx	Cecil H. Brown
BUNUN	BUNUN	bunu1267	Bunun	bnn	Papunesia	23.5	121.0	Austronesian	An.BUNUN	Austronesian,Bunun	Austronesian	False	False			bnn	André Müller
BUOL	BUOL	buol1237	Buol	blf	Papunesia	1.0	121.5	Austronesian	An.GREATER_CENTRAL_PHILIPPINE	Austronesian,Malayo-Polynesian,GreaterCentralPhilippine,Gorontalo-Mongondow,Gorontalic	Austronesian,Malayo-Polynesian,GreaterCentralPhilippine,Gorontalo-Mongondow,Gorontalic	False	False			blf	Søren Wichmann
BURA	BURA	bura1292	Bura-Pabir	bwr	Africa	10.5	12.25	Afro-Asiatic	AA.BIU-MANDARA	Afro-Asiatic,Chadic,Biu-Mandara,A,A.2,1	Afro-Asiatic,Chadic,Biu-Mandara,NorthBiu-Mandara,Margi-Mandara-Mofu,Bura-Marghi,Buraic	False	False		bpa	bwr	André Müller
BURAK	BURAK	bura1271	Burak	bys	Africa	9.5	11.08	Atlantic-Congo	NC.BIKWIN-JEN	Niger-Congo,Atlantic-Congo,Volta-Congo,North,Adamawa-Ubangi,Adamawa,Waja-Jen,Jen	Atlantic-Congo,Volta-Congo,NorthVolta-Congo,Cameroun-Ubangian,Bikwin-Jen,NorthernBikwin-Jen,Burak-Loo	False	False			bys	Julia Bischoffberger
BURAK_2	BURAK_2	bura1271	Burak	bys	Africa	9.5	11.08	Atlantic-Congo	NC.BIKWIN-JEN	Niger-Congo,Atlantic-Congo,Volta-Congo,North,Adamawa-Ubangi,Adamawa,Waja-Jen,Jen	Atlantic-Congo,Volta-Congo,NorthVolta-Congo,Cameroun-Ubangian,Bikwin-Jen,NorthernBikwin-Jen,Burak-Loo	False	False			bys	Matthew S. Dryer
BURARRA	BURARRA	bura1267	Burarra	bvr	Australia	-12.25	134.58	Maningrida	Mng.BURARRAN	Australian,Gunwingguan,Burarran	Maningrida,Burera-Nakara,Bureran	False	False		bua	bvr	Robert Mailhammer
BURATE	BURATE	bura1276	Burate	bti	Papunesia	-2.25	136.0	Geelvink Bay	GB.GEELVINK_BAY	EastGeelvinkBay	Geelvink_Bay,Burate-Wate	False	False			bti	Matthew S. Dryer
BURE	BURE	bure1242	Bure	bvh	Africa	10.45	10.43	Afro-Asiatic	AA.WEST_CHADIC	Afro-Asiatic,Chadic,West,A,A.2,Bole,BoleProper	Afro-Asiatic,Chadic,WestChadic,WestChadicA,WestChadicA.2-3,WestChadicA.2,Boleic,UnclassifiedBoleic	False	False			bvh	Matthew S. Dryer
BURGENLAND_ROMANI	BURGENLAND_ROMANI	carp1235	Central Romani	rmc	Eurasia	47.5	16.5	Indo-European	IE.INDIC	Indo-European,Indo-Iranian,Indo-Aryan,IntermediateDivisions,Western,Romani,Northern	Indo-European,ClassicalIndo-European,Indo-Iranian,Indo-Aryan,Indo-AryanCentralzone,Romani	False	False			rmc	Viveka Velupillai
BURIAT_MONGOLIA	BURIAT_MONGOLIA	mong1330	Mongolia Buriat	bxm	Eurasia	52.0	108.0	Mongolic-Khitan	Alt.MONGOLIC	Mongolic,Eastern,Oirat-Khalkha,Khalkha-Buriat,Buriat	Mongolic-Khitan,Mongolic,EasternMongolic,Khalkha-Buriat,Buriat	False	False		but	bxm	Cecil H. Brown and Dmitry Egorov
BURIAT_RUSSIA	BURIAT_RUSSIA	russ1264	Russia Buriat	bxr	Eurasia	51.0	106.0	Mongolic-Khitan	Alt.MONGOLIC	Mongolic,Eastern,Oirat-Khalkha,Khalkha-Buriat,Buriat	Mongolic-Khitan,Mongolic,EasternMongolic,Khalkha-Buriat,Buriat	False	False			bxr	Julia Bischoffberger
BURIAT_RUSSIA_2	BURIAT_RUSSIA_2	russ1264	Russia Buriat	bxr	Eurasia	51.0	106.0	Mongolic-Khitan	Alt.MONGOLIC	Mongolic,Eastern,Oirat-Khalkha,Khalkha-Buriat,Buriat	Mongolic-Khitan,Mongolic,EasternMongolic,Khalkha-Buriat,Buriat	False	False			bxr	Søren Wichmann
BURJI	BURJI	burj1242	Burji	bji	Africa	5.5	37.83	Afro-Asiatic	AA.HIGHLAND_EAST_CUSHITIC	Afro-Asiatic,Cushitic,East,Highland	Afro-Asiatic,Cushitic,EastCushitic,HighlandEastCushitic	False	False		brj	bji	André Müller
BURJI_2	BURJI_2	burj1242	Burji	bji	Africa	5.5	37.83	Afro-Asiatic	AA.HIGHLAND_EAST_CUSHITIC	Afro-Asiatic,Cushitic,East,Highland	Afro-Asiatic,Cushitic,EastCushitic,HighlandEastCushitic	False	False		brj	bji	André Müller
BURMBAR	BURMBAR	burm1263	Burmbar	vrt	Papunesia	-16.37	167.77	Austronesian	An.OCEANIC	Austronesian,Malayo-Polynesian,Central-EasternMalayo-Polynesian,EasternMalayo-Polynesian,Oceanic,Central-EasternOceanic,RemoteOceanic,NorthandCentralVanuatu,NortheastVanuatu-BanksIslands,MalekulaCoastal	Austronesian,Malayo-Polynesian,Central-EasternMalayo-Polynesian,EasternMalayo-Polynesian,Oceanic,NorthandCentralVanuatu,CentralVanuatu,Malakula,EasternMalakulalinkage,Central-SoutheastMalakula	False	False			vrt	André Müller
BURMBAR_LEPAXSIVIR	BURMBAR_LEPAXSIVIR	burm1263	Burmbar	vrt	Papunesia	-16.41	167.77	Austronesian	An.OCEANIC	Austronesian,Malayo-Polynesian,Central-EasternMalayo-Polynesian,EasternMalayo-Polynesian,Oceanic,Central-EasternOceanic,RemoteOceanic,NorthandCentralVanuatu,NortheastVanuatu-BanksIslands,MalekulaCoastal	Austronesian,Malayo-Polynesian,Central-EasternMalayo-Polynesian,EasternMalayo-Polynesian,Oceanic,NorthandCentralVanuatu,CentralVanuatu,Malakula,EasternMalakulalinkage,Central-SoutheastMalakula	False	False			vrt	André Müller
BURMBAR_VARTAVO	BURMBAR_VARTAVO	burm1263	Burmbar	vrt	Papunesia	-16.35	167.77	Austronesian	An.OCEANIC	Austronesian,Malayo-Polynesian,Central-EasternMalayo-Polynesian,EasternMalayo-Polynesian,Oceanic,Central-EasternOceanic,RemoteOceanic,NorthandCentralVanuatu,NortheastVanuatu-BanksIslands,MalekulaCoastal	Austronesian,Malayo-Polynesian,Central-EasternMalayo-Polynesian,EasternMalayo-Polynesian,Oceanic,NorthandCentralVanuatu,CentralVanuatu,Malakula,EasternMalakulalinkage,Central-SoutheastMalakula	False	False			vrt	André Müller
BURMESE	BURMESE	nucl1310	Burmese	mya	Eurasia	21.0	96.0	Sino-Tibetan	ST.BURMESE-LOLO	Sino-Tibetan,Tibeto-Burman,Ngwi-Burmese,Burmish,Southern	Sino-Tibetan,Burmo-Qiangic,Lolo-Burmese,Burmish,SouthernBurmish,Mranmaic,NuclearMranmaic	False	False		brm	mya	Cecil H. Brown
BURMESO	BURMESO	burm1264	Burmeso	bzu	Papunesia	-2.5	138.25	Burmeso	Bur.BURMESO	EastBird'sHead-Sentani,Burmeso	Burmeso	False	False			bzu	Julia Bischoffberger and Matthew S. Dryer
BURMESO_2	BURMESO_2	burm1264	Burmeso	bzu	Papunesia	-2.5	138.25	Burmeso	Bur.BURMESO	EastBird'sHead-Sentani,Burmeso	Burmeso	False	False			bzu	Matthew S. Dryer
BURMESO_3	BURMESO_3	burm1264	Burmeso	bzu	Papunesia	-2.5	138.25	Burmeso	Bur.BURMESO	EastBird'sHead-Sentani,Burmeso	Burmeso	False	False			bzu	Matthew S. Dryer
BURU	BURU	buru1299	Buru-Angwe	bqw	Africa	7.0	10.9	Atlantic-Congo	NC.BURU-ANGWE	Niger-Congo,Atlantic-Congo,Volta-Congo,Benue-Congo,Bantoid,Unclassified	Atlantic-Congo,Volta-Congo,Benue-Congo,Bantoid,SouthernBantoid	False	False			bqw	Viveka Velupillai
BURUI	BURUI	buru1309	Burui	bry	Papunesia	-4.0	143.0	Ndu	Sep.NDU	Sepik,Ndu	Ndu,NuclearNdu,Sawosic,Burui-Gaikundi	False	False			bry	Matthew S. Dryer and Søren Wichmann
BURUI_2	BURUI_2	buru1309	Burui	bry	Papunesia	-4.0	143.0	Ndu	Sep.NDU	Sepik,Ndu	Ndu,NuclearNdu,Sawosic,Burui-Gaikundi	False	False			bry	Matthew S. Dryer and Søren Wichmann
BURUM	BURUM	buru1306	Burum-Mindik	bmu	Papunesia	-6.5	147.33	Nuclear Trans New Guinea	TNG.HUON	Trans-NewGuinea,Finisterre-Huon,Huon,Western	Nuclear_Trans_New_Guinea,Finisterre-Huon,Huon,WesternHuon,Rawlinson,Pindiu,Kosorong-Burum-Mindik	False	False		bmr	bmu	Søren Wichmann
BURUMAKOK	BURUMAKOK	buru1307	Burumakok	aip	Papunesia	-4.92	140.25	Nuclear Trans New Guinea	TNG.OK	Trans-NewGuinea,Ok-Awyu,Ok,Western	Nuclear_Trans_New_Guinea,Asmat-Awyu-Ok,Awyu-Ok,Ok-Oksapmin,Ok,Kwer-Kopkaka-Burumakok,Kwer-Burumakok	False	False			aip	Matthew S. Dryer
BURUM_MINDIK	BURUM_MINDIK	buru1306	Burum-Mindik	bmu	Papunesia	-6.5	147.33	Nuclear Trans New Guinea	TNG.HUON	Trans-NewGuinea,Finisterre-Huon,Huon,Western	Nuclear_Trans_New_Guinea,Finisterre-Huon,Huon,WesternHuon,Rawlinson,Pindiu,Kosorong-Burum-Mindik	False	False		bmr	bmu
BURUN	BURUN	buru1301	Northern Burun	bdi	Africa	10.75	34.0	Nilotic	ESu.WESTERN_NILOTIC	Nilo-Saharan,Satellite-Core,Core,EasternSudanic,Southern(nlanguages),Nilotic,Western,Luo,Northern,Mabaan-Burun,Burun	Nilotic,WesternNilotic,Burun	False	False			bdi	André Müller
BURUNGE	BURUNGE	buru1320	Burunge	bds	Africa	-5.33	36.0	Afro-Asiatic	AA.SOUTHERN_CUSHITIC	Afro-Asiatic,Cushitic,South	Afro-Asiatic,Cushitic,SouthCushitic,WestRiftSouthCushitic	False	False		brn	bds	Zarina Molochieva
BURUSHASKI	BURUSHASKI	buru1296	Burushaski	bsk	Eurasia	36.5	74.5	Burushaski	Brs.BURUSHASKI	Languageisolate_bsk	Burushaski	False	False		bur	bsk	André Müller
BURUSHASKI_2	BURUSHASKI_2	buru1296	Burushaski	bsk	Eurasia	36.5	74.5	Burushaski	Brs.BURUSHASKI	Languageisolate_bsk	Burushaski	False	False		bur	bsk	Søren Wichmann
BURUSU	BURUSU	buru1304	Burusu	bqr	Papunesia	3.17	117.0	Austronesian	An.NORTH_BORNEO	Austronesian,Malayo-Polynesian,NorthBorneo,Rejang-Sajau	Austronesian,Malayo-Polynesian,NorthBorneoMalayo-Polynesian,SouthwestSabahan,GreaterMurutic,Murutic,NorthernMurutic,Sumambu-Tagal,Tidung-Bulusu	False	False			bqr	Julia Bischoffberger
BURU_MASARETE	BURU_MASARETE	buru1303	Buru (Indonesia)	mhs	Papunesia	-3.5	126.5	Austronesian	An.CENTRAL_MALAYO-POLYNESIAN	Austronesian,Malayo-Polynesian,Central-EasternMalayo-Polynesian,CentralMaluku,Buru	Austronesian,Malayo-Polynesian,Central-EasternMalayo-Polynesian,CentralMalayo-Polynesian,CentralMaluku,WestCentralMaluku,Buru-Sula-Taliabo,Sula-Buru,Buruic	False	False		buu	mhs	Viveka Velupillai
BUSA	BUSA	odia1239	Odiai	bhf	Papunesia	-3.83	141.42	Odiai	Odi.ODIAI	Languageisolate_bhf	Busa	False	False			bhf	Matthew S. Dryer
BUSAMI	BUSAMI	busa1254	Busami	bsm	Papunesia	-1.75	136.0	Austronesian	An.CENTRAL_MALAYO-POLYNESIAN	Austronesian,Malayo-Polynesian,Central-EasternMalayo-Polynesian,EasternMalayo-Polynesian,SouthHalmahera-WestNewGuinea,WestNewGuinea,CenderawasihBay,Yapen,Central-Western	Austronesian,Malayo-Polynesian,Central-EasternMalayo-Polynesian,EasternMalayo-Polynesian,GreaterSHWNG,SouthHalmahera-WestNewGuinea,CenderawasihBay,Yapen,Central-WesternYapen,CentralYapen,Serui-Busami	False	False			bsm	Matthew S. Dryer and Søren Wichmann
BUSAN	BUSAN	odia1239	Odiai	bhf	Papunesia	-3.83	141.42	Odiai	Odi.ODIAI	Languageisolate_bhf	Busa	False	False			bhf	Ann-Katrin Wett and Matthew S. Dryer
BUSA_NIGERIA	BUSA_NIGERIA	busa1253	Busa	bqp	Africa	9.67	4.0	Mande	Man.EASTERN_MANDE	Niger-Congo,Mande,Eastern,Eastern,Busa	Mande,EasternMande,Bisa-Busa,Samo-Busa,Busan,Boko-Busa	False	False		bus	bqp	Viveka Velupillai
BUSHI	BUSHI	bush1250	Kibosy Kiantalaotsy-Majunga	buc	Africa	-12.8	45.1	Austronesian	An.BARITO	Austronesian,Malayo-Polynesian,GreaterBarito,East,Malagasy	Austronesian,Malayo-Polynesian,Basap-GreaterBarito,GreaterBaritolinkage,SoutheastBarito,Malagasic,North-CentralMalagasic	False	False			buc
BUSHONG_1	BUSHONG_1	bush1247	Bushoong	buf	Africa	-4.5	21.5	Atlantic-Congo	NC.BANTU	Niger-Congo,Atlantic-Congo,Volta-Congo,Benue-Congo,Bantoid,Southern,NarrowBantu,Northwest,C,Bushoong(C.83)	Atlantic-Congo,Volta-Congo,Benue-Congo,Bantoid,SouthernBantoid,NarrowBantu,Central-WesternBantu,NorthZaireRiver,InnerBasinBantu,Cuvette,Nkutsuic,Bushoong-Wongo-Lele	False	False		bsh	buf	Ann-Katrin Wett
BUSHONG_2	BUSHONG_2	bush1247	Bushoong	buf	Africa	-4.5	21.5	Atlantic-Congo	NC.BANTU	Niger-Congo,Atlantic-Congo,Volta-Congo,Benue-Congo,Bantoid,Southern,NarrowBantu,Northwest,C,Bushoong(C.83)	Atlantic-Congo,Volta-Congo,Benue-Congo,Bantoid,SouthernBantoid,NarrowBantu,Central-WesternBantu,NorthZaireRiver,InnerBasinBantu,Cuvette,Nkutsuic,Bushoong-Wongo-Lele	False	False		bsh	buf	Ann-Katrin Wett
BUSHOONG	BUSHOONG	bush1247	Bushoong	buf	Africa	-4.5	21.5	Atlantic-Congo	NC.BANTU	Niger-Congo,Atlantic-Congo,Volta-Congo,Benue-Congo,Bantoid,Southern,NarrowBantu,Northwest,C,Bushoong(C.83)	Atlantic-Congo,Volta-Congo,Benue-Congo,Bantoid,SouthernBantoid,NarrowBantu,Central-WesternBantu,NorthZaireRiver,InnerBasinBantu,Cuvette,Nkutsuic,Bushoong-Wongo-Lele	False	False		bsh	buf	Julia Bischoffberger
BUSOA	BUSOA	buso1238	Busoa	bup	Papunesia	-5.58	122.63	Austronesian	An.CELEBIC	Austronesian,Malayo-Polynesian,Celebic,Eastern,Southeastern,Muna-Buton,NuclearMuna-Buton,Munan	Austronesian,Malayo-Polynesian,Celebic,GreaterEasternCelebic,EasternCelebic,SoutheasternCelebic,Muna-Buton,NuclearMuna-Buton,Munan	False	False			bup	André Müller and Mark Donohue
BUSSA	BUSSA	buss1239	Bussa	dox	Africa	5.75	37.25	Afro-Asiatic	AA.LOWLAND_EAST_CUSHITIC	Afro-Asiatic,Cushitic,East,Konso-Gidole	Afro-Asiatic,Cushitic,EastCushitic,LowlandEastCushitic,SouthernLowlandEastCushitic,MainstreamLowlandEastCushitic,Oromoid,Konsoid,Gidole-Bussa	False	False			dox	André Müller
BUSSA_2	BUSSA_2	buss1239	Bussa	dox	Africa	5.75	37.25	Afro-Asiatic	AA.LOWLAND_EAST_CUSHITIC	Afro-Asiatic,Cushitic,East,Konso-Gidole	Afro-Asiatic,Cushitic,EastCushitic,LowlandEastCushitic,SouthernLowlandEastCushitic,MainstreamLowlandEastCushitic,Oromoid,Konsoid,Gidole-Bussa	False	False			dox	André Müller
BUTAM	BUTAM					-4.47	152.25		Tal.TAULIL	EastNewBritain,Taulil	Taulil-Butam	False	False			bu0	Matthew S. Dryer
BUTANGLU_PAIWAN	BUTANGLU_PAIWAN	paiw1248	Paiwan	pwn	Papunesia	22.5	120.83	Austronesian	An.PAIWAN	Austronesian,Paiwan	Austronesian	False	False		pai	pwn	Sebastian Sauppe
BUTLEH	BUTLEH	maya1282	Misool-Salawati Ma'ya	slz	Papunesia	-0.9	130.97	Austronesian	An.SOUTH_HALMAHERA-WEST_NEW_GUINEA	Austronesian,Malayo-Polynesian,Central-EasternMalayo-Polynesian,EasternMalayo-Polynesian,SouthHalmahera-WestNewGuinea,WestNewGuinea,CenderawasihBay,RajaAmpat	Austronesian,Malayo-Polynesian,Central-EasternMalayo-Polynesian,EasternMalayo-Polynesian,GreaterSHWNG,SouthHalmahera-WestNewGuinea,RajaAmpat-SouthHalmahera,Maya-Matbat,RajaAmpatMaya	False	False		mya	slz	Viveka Velupillai
BUTMAS	BUTMAS	butm1237	Farafi	bnr	Papunesia	-15.41	167.06	Austronesian	An.OCEANIC	Austronesian,Malayo-Polynesian,Central-EasternMalayo-Polynesian,EasternMalayo-Polynesian,Oceanic,Central-EasternOceanic,RemoteOceanic,NorthandCentralVanuatu,EastSanto,South	Austronesian,Malayo-Polynesian,Central-EasternMalayo-Polynesian,EasternMalayo-Polynesian,Oceanic,NorthandCentralVanuatu,NorthernVanuatu,EspirituSanto,NuclearSanto,EastSanto,SoutheastSanto	False	False			bnr	André Müller
BUTUANON	BUTUANON	butu1244	Butuanon	btw	Papunesia	9.0	125.33	Austronesian	An.GREATER_CENTRAL_PHILIPPINE	Austronesian,Malayo-Polynesian,GreaterCentralPhilippine,CentralPhilippine,Bisayan,South,Butuan-Tausug	Austronesian,Malayo-Polynesian,GreaterCentralPhilippine,CentralPhilippine,Bisayan,SouthBisayan,Butuan-Tausug	False	False			btw	André Müller
BUU	BUU	poko1261	Pokomo	pkb	Africa	-2.37	40.33	Atlantic-Congo	NC.BANTU	Niger-Congo,Atlantic-Congo,Volta-Congo,Benue-Congo,Bantoid,Southern,NarrowBantu,Central,E,Nyika-Taita(E.71)	Atlantic-Congo,Volta-Congo,Benue-Congo,Bantoid,SouthernBantoid,NarrowBantu,EastBantu,NortheastSavannaBantu,NortheastCoastalBantu,CoastalNECBantu,Mijikenda-Pokomo-Comorian	False	False			pkb	Søren Wichmann and Viveka Velupillai
BUU_ZARANDA	BUU_ZARANDA			gji		10.23	9.52		AA.WEST_CHADIC	Afro-Asiatic,Chadic,West,B,B.3,ZaarProper	Afro-Asiatic,Chadic,WestChadic,WestChadicB,WestChadicB.3,SouthBauchiWest,NorthwestSouthBauchi	False	False			gji	Guillaume Segerer and Søren Wichmann
BUWAL	BUWAL	buwa1243	Buwal	bhs	Africa	10.67	13.92	Afro-Asiatic	AA.BIU-MANDARA	Afro-Asiatic,Chadic,Biu-Mandara,A,A.7	Afro-Asiatic,Chadic,Biu-Mandara,SouthBiu-Mandara,Dabaic,Buwal-Gavar	False	False			bhs	Matthew S. Dryer
BUYANG	BUYANG	lang1316	Langnian Buyang	yln	Eurasia	23.7	106.1	Tai-Kadai	TK.KADAI	Kra-Dai,Kra,EasternKra	Tai-Kadai,Kadaic,EasternKra,Buyang,NorthernBuyang	False	False			yln	André Müller
BUY_KASANGA	BUY_KASANGA	kasa1248	Kasanga	ccj	Africa	12.33	-15.92	Atlantic-Congo	NC.NYUN	Niger-Congo,Atlantic-Congo,Atlantic,Northern,EasternSenegal-Guinea,Nun	Atlantic-Congo,North-CentralAtlantic,Wolof-BKK,Nyun,Buy	False	False			ccj	Guillaume Segerer and Søren Wichmann
BUY_KASANGA_2	BUY_KASANGA_2	kasa1248	Kasanga	ccj	Africa	12.39	-15.92	Atlantic-Congo	NC.NYUN	Niger-Congo,Atlantic-Congo,Atlantic,Northern,EasternSenegal-Guinea,Nun	Atlantic-Congo,North-CentralAtlantic,Wolof-BKK,Nyun,Buy	False	False			ccj	Guillaume Segerer and Søren Wichmann
BUY_KOBIANA	BUY_KOBIANA	kobi1241	Kobiana	kcj	Africa	12.43	-15.97	Atlantic-Congo	NC.NYUN	Niger-Congo,Atlantic-Congo,Atlantic,Northern,EasternSenegal-Guinea,Nun	Atlantic-Congo,North-CentralAtlantic,Wolof-BKK,Nyun,Buy	False	False			kcj	Guillaume Segerer and Søren Wichmann
BUY_KOBIANA_2	BUY_KOBIANA_2	kobi1241	Kobiana	kcj	Africa	12.43	-15.97	Atlantic-Congo	NC.NYUN	Niger-Congo,Atlantic-Congo,Atlantic,Northern,EasternSenegal-Guinea,Nun	Atlantic-Congo,North-CentralAtlantic,Wolof-BKK,Nyun,Buy	False	False			kcj	Guillaume Segerer and Søren Wichmann
BUY_KOBIANA_3	BUY_KOBIANA_3	kobi1241	Kobiana	kcj	Africa	12.43	-15.97	Atlantic-Congo	NC.NYUN	Niger-Congo,Atlantic-Congo,Atlantic,Northern,EasternSenegal-Guinea,Nun	Atlantic-Congo,North-CentralAtlantic,Wolof-BKK,Nyun,Buy	False	False			kcj	Guillaume Segerer and Søren Wichmann
BUY_KOBIANA_4	BUY_KOBIANA_4	kobi1241	Kobiana	kcj	Africa	12.43	-15.97	Atlantic-Congo	NC.NYUN	Niger-Congo,Atlantic-Congo,Atlantic,Northern,EasternSenegal-Guinea,Nun	Atlantic-Congo,North-CentralAtlantic,Wolof-BKK,Nyun,Buy	False	False			kcj	Guillaume Segerer and Søren Wichmann
BU_2	BU_2	laim1240	Laimbue	lmx	Africa	6.22	10.08	Atlantic-Congo	NC.WIDE_GRASSFIELDS	Niger-Congo,Atlantic-Congo,Volta-Congo,Benue-Congo,Bantoid,Southern,WideGrassfields,NarrowGrassfields,Ring,West	Atlantic-Congo,Volta-Congo,Benue-Congo,Bantoid,SouthernBantoid,WideGrassfields,NarrowGrassfields,Ring,Center-WestRing,WestRing	False	False			lmx	Guillaume Segerer and Søren Wichmann
BU_CAMEROON	BU_CAMEROON	laim1240	Laimbue	lmx	Africa	6.22	10.08	Atlantic-Congo	NC.WIDE_GRASSFIELDS	Niger-Congo,Atlantic-Congo,Volta-Congo,Benue-Congo,Bantoid,Southern,WideGrassfields,NarrowGrassfields,Ring,West	Atlantic-Congo,Volta-Congo,Benue-Congo,Bantoid,SouthernBantoid,WideGrassfields,NarrowGrassfields,Ring,Center-WestRing,WestRing	False	False			lmx	Viveka Velupillai
BU_NIGERIA	BU_NIGERIA	buuu1244	Bu	jid	Africa	9.08	8.42	Atlantic-Congo	NC.BENUE-CONGO_PLATEAU	Niger-Congo,Atlantic-Congo,Volta-Congo,Benue-Congo,Plateau,Western,Southwestern,A	Atlantic-Congo,Volta-Congo,Benue-Congo,Benue-CongoPlateau,WesternBenue-CongoPlateau,Ninzic	False	False			jid	Viveka Velupillai
BWAIDOKA	BWAIDOKA	bwai1242	Bwaidoka	bwd	Papunesia	-9.5	150.33	Austronesian	An.OCEANIC	Austronesian,Malayo-Polynesian,Central-EasternMalayo-Polynesian,EasternMalayo-Polynesian,Oceanic,WesternOceanic,PapuanTip,Nuclear,NorthPapuanMainland-D'Entrecasteaux,Bwaidoga	Austronesian,Malayo-Polynesian,Central-EasternMalayo-Polynesian,EasternMalayo-Polynesian,Oceanic,WesternOceaniclinkage,PapuanTiplinkage,NuclearPapuanTiplinkage,NorthPapuanMainland-D'Entrecasteauxlinkage,Bwaidogalinkage,Bwaidoka-Iduna	False	False			bwd	Cecil H. Brown
BWAMU	BWAMU	buam1238	Buamu	box	Africa	11.67	-3.83	Atlantic-Congo	NC.BWAMU	Niger-Congo,Atlantic-Congo,Volta-Congo,North,Gur,Central,Northern,Bwamu	Atlantic-Congo,Volta-Congo,NorthVolta-Congo,Gur,CentralGur,NorthernCentralGur,Bwamu-Oti-Volta,Bwamu,NuclearBwamu	False	False			box	Julia Bischoffberger
BWAMU_2	BWAMU_2	buam1238	Buamu	box	Africa	12.22	-3.8	Atlantic-Congo	NC.BWAMU	Niger-Congo,Atlantic-Congo,Volta-Congo,North,Gur,Central,Northern,Bwamu	Atlantic-Congo,Volta-Congo,NorthVolta-Congo,Gur,CentralGur,NorthernCentralGur,Bwamu-Oti-Volta,Bwamu,NuclearBwamu	False	False			box	Guillaume Segerer and Søren Wichmann
BWANABWANA	BWANABWANA	bwan1241	Bwanabwana	tte	Papunesia	-10.75	151.25	Austronesian	An.OCEANIC	Austronesian,Malayo-Polynesian,Central-EasternMalayo-Polynesian,EasternMalayo-Polynesian,Oceanic,WesternOceanic,PapuanTip,Nuclear,Suauic	Austronesian,Malayo-Polynesian,Central-EasternMalayo-Polynesian,EasternMalayo-Polynesian,Oceanic,WesternOceaniclinkage,PapuanTiplinkage,NuclearPapuanTiplinkage,Suauic	False	False			tte	Julia Bischoffberger
[truncated: 8,772 more rows]
