# Supplementary material for: Investigating environmental effects on phonology using diachronic models
Source: Evol Hum Sci. 2024 Jan 3;6:e8. doi: 10.1017/ehs.2023.33 (PMC10955398; doi:10.1017/ehs.2023.33)
Supplement: Hartmann et al. supplementary material 4 — Hartmann et al. supplementary material [file S2513843X23000336sup004.zip › TonesClimateGeoPhylo_Public-1.0/data/climate/MeanMonthlyMeans.csv]

	V1	V2	V3	V4	V5	V6	V7	V8	V9	V10	V11	V12	V13	V14	V15	V16	V17	V18	V19	V20	V21	V22	V23	V24	V25	V26	V27	V28	V29	V30	V31	V32	V33	V34	V35	V36	V37	V38	V39	V40	V41	V42	V43	V44	V45	V46	V47	V48	V49
1	0.000168258552836053	0.000286933036130536	0.000791489671717172	0.00126438068181818	0.00124040652486402	0.00106951622183372	0.00099173539044289	0.00112539078282828	0.00128063256993007	0.0013989027020202	0.00160138178515929	0.00200247668803419	0.00260670309052059	0.00330313396853147	0.00383261388306138	0.00426592221250971	0.00470655131895882	0.00504947808663559	0.00533435364996115	0.00572877024669775	0.00608939055749806	0.00634488577117327	0.00676203427156177	0.00749263622183372	0.00823155363442113	0.00876337798562549	0.00920686764374514	0.00972079270979021	0.0102730528729604	0.0107973637121212	0.0113958002233877	0.0121392950641026	0.01294313248446	0.0138082570532246	0.0148321691278166	0.0158778760819736	0.0167728042560218	0.0175463553127428	0.018224057472805	0.0187944146289821	0.0192375070143745	0.0194107991511267	0.0193272873562549	0.0192095616297591	0.0190674845512821	0.0188899098737374	0.0188242474261849	0.0188338524456099	0.0188867857711733
2	0.000169406679181915	0.000304331102169775	0.000833650976282051	0.0012624134712704	0.00120381166068667	0.00102992236731352	0.00095089038110878	0.00109302754068376	0.00128777781114413	0.00143903409016123	0.0016494529845474	0.00205898051656954	0.00264723089885392	0.0032838875998446	0.00379132715792541	0.00425318445512821	0.00472033258352758	0.00508137963247863	0.00537557615268065	0.00576884763908314	0.00617510031235431	0.00651210292618493	0.00692579304390054	0.00753411483139083	0.00821684212237762	0.00885641220066045	0.00937388117443667	0.00977693161635587	0.0102281369240482	0.0107904525497281	0.011402708229021	0.0121116624731935	0.0129701957066822	0.0138801316866744	0.0148091209246309	0.0157898264957265	0.0167545118006993	0.0176207102233877	0.0183821725019425	0.0189882949475524	0.0192839782789433	0.0192450186732712	0.0191194828438228	0.0190829952156177	0.0190276210353535	0.018915853989899	0.0188329970765346	0.018749378486791	0.0187739732090132
3	0.000170774075079643	0.000322105018258547	0.00087338481013986	0.00125361687275641	0.00116548368670163	0.000997976299454934	0.000931927694054973	0.00108466660837218	0.00130609950075369	0.00148109417126068	0.00170505255930458	0.00211290308714064	0.00266506200275835	0.00323104334508547	0.00371431032070707	0.00418469408255633	0.00467486507828283	0.0051042914500777	0.005458485246892	0.00583610507770008	0.00625376582575758	0.00667950691822067	0.00712052311441336	0.0076074027975913	0.00816648619250194	0.00880278153613054	0.00934205825874126	0.0097235157043512	0.0101890709378399	0.0108082763646076	0.0114091800174825	0.012063154708042	0.0129373799393939	0.0138835117952603	0.0147976852233877	0.015774931497669	0.0167673562082362	0.0176531519133644	0.0184517249456099	0.0190641405167055	0.0192907509440559	0.0192176650446775	0.0191302316064491	0.0190893241122766	0.0189752330244755	0.0188066674941725	0.0187140329467754	0.0186997773057498	0.0188081197494172
4	0.000172534687714452	0.000339945286769619	0.000908787400097125	0.00124004973681624	0.00112674836548252	0.000976610266895105	0.000937201526378011	0.0010999553465568	0.00133316134697358	0.00151831607113442	0.00175430125561383	0.0021540778285742	0.0026556064028749	0.00318405289219114	0.00365412123232323	0.00411276447183372	0.00459660570648796	0.00508671722707848	0.00552027923834499	0.00589744234343434	0.00630717191996892	0.00676667058935509	0.00722558662101787	0.00765065915520591	0.00811746643201243	0.00867935436713287	0.00918873815850816	0.00960836359809635	0.0101426691087801	0.0108072139409479	0.0114289715685703	0.0120890383063326	0.0129358607731158	0.0138514761528749	0.0147956066278166	0.0158365361849262	0.016844945475913	0.0177007686771562	0.0184234726748252	0.018917616493784	0.0191345696348096	0.0192165727505828	0.0192190497902098	0.0191215079700855	0.0189453372280497	0.0187356126806527	0.0186083286829837	0.0186429139160839	0.0188003069308469
5	0.000174283376315851	0.000357112262496115	0.000941915067501942	0.0012267511425641	0.0010943797606216	0.00096924426264054	0.000969757664740268	0.00115119265944775	0.0013627881289627	0.00155523332501943	0.00179324615883838	0.0021809568545066	0.00265087869073427	0.00316674756730769	0.00364472308275058	0.00408717825738151	0.00453239941627817	0.00502968226456876	0.00550808568725719	0.00590678762432012	0.006321261246892	0.00678109402544678	0.00723946556041181	0.00767372188014763	0.00813089345629371	0.00861846743978244	0.009075956505439	0.0095436553041958	0.01012012123446	0.0107701233238151	0.0114357980337995	0.0121746326519037	0.0129925238428516	0.013838246040404	0.0147883034265734	0.0158482750893551	0.0168544685625486	0.0177579789452214	0.0184928315695416	0.01888212004662	0.0190404576825952	0.0191471549242424	0.0190964096134421	0.018950307503885	0.0188858786655012	0.0187722045571096	0.0185945841045066	0.0185831629448329	0.018732013498446
6	0.000176122017939588	0.000373847196462704	0.000971640141336441	0.00121307572899378	0.00106538887124806	0.000974526507200544	0.00102480047236092	0.00120617532833547	0.0013981008474087	0.00158260851938617	0.00181661180804196	0.002188809072669	0.00264417241402486	0.00316802864811577	0.00367332954176379	0.00411702866686092	0.00451736908857809	0.00496363567094017	0.00543534089801865	0.00586713862315462	0.00631942327253302	0.00677475493686869	0.00721456432905983	0.00767808676379176	0.00817492054700855	0.00862787093939394	0.00905275894055944	0.00956076849320124	0.0101311470283605	0.0107118507216395	0.0113850526837607	0.0121858985792541	0.0129998062847708	0.0138360053076923	0.014822879508547	0.0158543153554779	0.0168031275097125	0.0177437807051282	0.0185384062101787	0.0189278814996115	0.0190794008566434	0.0191549077972028	0.0190233881662782	0.0188544011810412	0.0188479311188811	0.0187401954312354	0.0185170634110334	0.0185232933721834	0.0187183000621601
7	0.00017833649116082	0.000389556065409868	0.00099734169527972	0.00119939138171329	0.00104092608545144	0.000990444863059538	0.00109981015344899	0.00127998076666055	0.001430435317331	0.00160168372024087	0.00182909711986208	0.00218208824178322	0.00262951961517094	0.00316759660703186	0.0036969090998446	0.0041517737449495	0.00452928512801088	0.00492157113461538	0.00536286370959596	0.00582525648368298	0.0063210416501554	0.00677088832536908	0.00717357802894328	0.00763047836188811	0.008148319	0.0086019395019425	0.00903174927913753	0.00956686821153846	0.0101251533317793	0.0106648435627428	0.0113314184920357	0.0121337098047786	0.012938900470474	0.0138251062752525	0.0148891961577312	0.0159246449456099	0.0168267527836053	0.0177117566938617	0.0184386640268065	0.0188213517812743	0.0190305460198135	0.0191533682498057	0.0190689493026418	0.0189315142676768	0.0188342981993007	0.0185906984479409	0.0183791848776224	0.0184813610780886	0.018703399531857
8	0.000182239998319736	0.000403132087830225	0.00101166638646076	0.00118570315171911	0.00102096272173854	0.00101642190064491	0.00118933600651709	0.001357672225	0.00145855332061966	0.00161633510214646	0.00184344865304973	0.00217270345425408	0.00260376458471251	0.00314367465501166	0.0036681306958042	0.00413196477719503	0.00452617522940948	0.00490436105128205	0.00533082619483295	0.0058121356002331	0.00632298748018648	0.00676213983275058	0.0071287603517871	0.00754049277214452	0.00803612887024087	0.00850796904020979	0.00896388262859363	0.00949872761926962	0.0100630420697358	0.0106426711954157	0.0113455027839938	0.0121320853100233	0.0129170591738539	0.0138228722513598	0.0148904471853147	0.0159323681099456	0.0168766578671329	0.0177349943201243	0.0183670192385392	0.0187332671114996	0.0189631048756799	0.0190500823523699	0.0189772153379953	0.0188885592929293	0.0187463829467754	0.0184699210236985	0.0183455702136752	0.0184811336091686	0.0186268214296814
9	0.000185001582073038	0.000416128469007381	0.00102909587540793	0.00117488466871989	0.00100552209317793	0.00104782260648213	0.00128570006185703	0.00143074560546426	0.00147166911701049	0.00163089650059246	0.00186575755963481	0.00217069944017094	0.00258535380227273	0.00310021750893551	0.00358252983022533	0.00404318654662005	0.00447994422435897	0.00488869471891997	0.0053332380538073	0.00582112049281274	0.00630951533799534	0.00674057822533022	0.00711334455477855	0.00748931817637918	0.00794498720765346	0.00843642513014763	0.008914543248446	0.0094221341486014	0.00998626885275835	0.0106254684230769	0.0113674767136752	0.0121496396093629	0.0129464393762626	0.0138568469055944	0.0148563045629371	0.0158461622125097	0.0168260190578866	0.0177087082556333	0.0183419978865579	0.0187710913306138	0.0190251282400932	0.0190155276942502	0.018872355483683	0.0187857152389277	0.018648793459596	0.0184194966219891	0.0183382817599068	0.0184184067948718	0.0185394236790987
10	0.000187294923710179	0.000428301034312354	0.00104650733653846	0.00116718805017288	0.000993938326236402	0.00108185116660936	0.00138067265364608	0.00149071932232129	0.00147411156262432	0.00164915785206876	0.00190224465260295	0.00218160469475524	0.00257501197092075	0.00305211428069153	0.00347746342210567	0.00392368518084693	0.00440178312257187	0.00485291653205128	0.00532708081798757	0.00582085533022533	0.00627088343609169	0.00670551711402486	0.00712770048135198	0.00750190370998446	0.00792348428768454	0.00842672967443668	0.00892060139219114	0.00940460477622378	0.00995947523426573	0.010605230798174	0.0113249966095571	0.0120981114294872	0.01294464371115	0.0139042514597902	0.0148924913752914	0.0158354247513598	0.0167652715753691	0.0175948955128205	0.0182120790112665	0.0186824379739705	0.018981766958042	0.0190034931818182	0.0189001252641803	0.0188048915073815	0.0186035958430458	0.018338949980575	0.0182175452952603	0.0182539222358197	0.0184640992365967
11	0.000189381449151321	0.000438838752136752	0.00106131579506605	0.00116236514625097	0.000986020266772145	0.00111553587940851	0.0014634160757265	0.00153394579248252	0.00146983923184926	0.00167298748624709	0.0019517779752331	0.00220541130200078	0.0025795602798174	0.00302202455982906	0.00340797330555556	0.00383732742094017	0.00433903758236208	0.0048011826041181	0.00528880403768454	0.00579379636441337	0.0062212035994561	0.0066575323486791	0.0071186544512432	0.00749588753690754	0.00789561320066045	0.00840386578088578	0.00890597086655012	0.00939723956021756	0.00996960966724942	0.0105991620757576	0.0112848359013209	0.0120665398214841	0.0129356628745144	0.0139088793084693	0.0149347332187257	0.0158980811247086	0.016782399504662	0.0175499443084693	0.0181189152505827	0.018521160955711	0.0187803194094794	0.0188699559285159	0.0188704022338772	0.0187805939005439	0.0185229915481741	0.0182375735858586	0.0181125781934732	0.0181632876262626	0.0184169991588967
12	0.000191501892986597	0.000448393415520591	0.00107315005516706	0.00116016655781274	0.000980896692836053	0.00114481319620901	0.00152909457846737	0.0015613066988345	0.00146040572340909	0.00169929486311189	0.00200365965650738	0.00223206400141803	0.00259262547000777	0.00303070445629371	0.00339526785353535	0.00381237978302253	0.00431312829895105	0.00475057572202797	0.005235054501554	0.0057717441509324	0.00619885943978244	0.00661417138131313	0.00705879237937063	0.00741723613578089	0.00781375147086247	0.00833178181332556	0.00882755929545454	0.00933844845629371	0.00995351020182595	0.0105909901967754	0.0112990448723776	0.0121427794796037	0.0129920010891608	0.0138761034382284	0.0148903185353535	0.01588630252331	0.0167711232031857	0.0175610153146853	0.0181551794425019	0.0185021760431235	0.0186901978651904	0.0187692485198135	0.0187642053477078	0.018665941025641	0.0184429931390831	0.018198025495338	0.0180826442773893	0.0181461238830614	0.0183892354118104
13	0.000193637573815657	0.000456040375330225	0.00108225703401321	0.00116059309925796	0.000977543374440559	0.00116375657683761	0.00157261338302253	0.00157592888819347	0.0014495898908819	0.00172490610479798	0.0020492194270202	0.00225075490299145	0.0026038504206488	0.00305513793599456	0.00341074281468531	0.00381836066996892	0.00430391983974359	0.00470308241822067	0.0051907721041181	0.00577655537004662	0.00621563267016317	0.00659428157264957	0.0069936490495338	0.00732877365034965	0.00774676297280497	0.00828754834324009	0.00876520583372183	0.00927492585839161	0.00991906966647242	0.0105629501379176	0.0113004015448718	0.012216477473582	0.0130648041097514	0.0138782062198912	0.0148795509265734	0.0158876943298368	0.0167446263908314	0.0175185651709402	0.0181026939568765	0.0184274745337995	0.0186357225621601	0.0187400426573427	0.0187001716025641	0.0185987318881119	0.0184402093550894	0.0181772996056721	0.0179716705691531	0.0180204307245532	0.0183137530536131
14	0.000195661895384227	0.000462317611470474	0.00108830656437451	0.00116216801224747	0.000971387560282634	0.00115970887222611	0.00158718554252137	0.00157253839768842	0.00145208760337413	0.0017486525027972	0.00208146252130925	0.0022564892284188	0.00260395713513986	0.00306386198912199	0.00340480751418026	0.00378927142968143	0.00425793858158508	0.00464590635703186	0.00515933685159285	0.00579225194075369	0.0062354272503885	0.00658712118900544	0.00696714016083916	0.0073039054454157	0.00774849067404817	0.00831175584324009	0.00877358580322455	0.00926947221522922	0.0099270690530303	0.0105624206299534	0.011275153	0.0121979984147242	0.0130775169127817	0.0139272132488345	0.0149832844599845	0.0160229151864802	0.0168432638053613	0.0175282707828283	0.0179908092229992	0.0182308522047397	0.0184611502680653	0.0186296824009324	0.0186124287490287	0.0185345499358974	0.0184076358857809	0.0181052217987568	0.017828850460373	0.0178885384013209	0.0182281833333333
15	0.000197868220641997	0.000466916644325952	0.0010908087524087	0.00115556419962121	0.000961000023172106	0.00114767114225913	0.00158586871361694	0.00157371733682984	0.00146227324918803	0.0017678294349359	0.00209914386802642	0.00225246381610334	0.00259271723581974	0.00304713565870241	0.00335348316219891	0.00370087377156177	0.00415672035975136	0.00457028220920746	0.00512820194191919	0.00578023771445221	0.00620370538888889	0.00654878783430458	0.00695601863616939	0.0073100835483683	0.00774823024087024	0.00831124476107226	0.0087754299988345	0.00927346420920746	0.00995539897125097	0.0106118372385392	0.0113010940095183	0.0121888439726107	0.0130866303927739	0.0139797816958042	0.0150569948329448	0.0161144465520591	0.0169505393492618	0.0176021139413364	0.0179961198601399	0.018177779477467	0.0183623090345765	0.018514373974359	0.0185063026223776	0.0184342392871018	0.0182925366938617	0.0180076099087024	0.0177869371309246	0.0178734913306138	0.0181840649300699
16	0.00019976701433683	0.000470143346759907	0.00109205198232323	0.00114634187059052	0.000950883828457265	0.00113456590472416	0.0015831695479798	0.00158121737203768	0.00148790321983489	0.00178478245790598	0.00210690718168221	0.00225216398255633	0.00258415783838384	0.00301587092909868	0.00327573713869464	0.00357974221328671	0.00402810459731935	0.00449024147358197	0.00509301812004662	0.00573120952836053	0.00611848729448329	0.00646772247979798	0.00691698239102564	0.00728109554428904	0.00767982605322455	0.00822529152331002	0.00871411656682207	0.00922749244289044	0.00992742761149961	0.010639646989122	0.0113696442433955	0.0122544214407537	0.0131590146318959	0.0140416880613831	0.0150551791317016	0.0160791687995338	0.0169221448912199	0.0175460034615385	0.0179512011013986	0.0181957272358197	0.0183640399786325	0.0184537797144522	0.0184434172785548	0.0183730517890443	0.0181822326923077	0.0179003943298368	0.0177197785955711	0.0177732332439782	0.0180598674242424
17	0.000200560226491841	0.000472651686977467	0.0010984522003108	0.00116259748122766	0.000962919354949495	0.00110728978637141	0.00153374004151127	0.00158145211390831	0.00153308606188423	0.0018032486004662	0.00210551054465812	0.0022657956465035	0.00259552449648407	0.00299537221318959	0.00321946610392385	0.00349111823659674	0.00393463354020979	0.00443864506857032	0.00506449448057498	0.00567808894133644	0.00604827010042735	0.00640362773076923	0.0068636064508547	0.00722491720823621	0.00760032052933178	0.00814251670571096	0.00867010222902098	0.00919179562412587	0.00986995076748252	0.0106155937566045	0.0114009256486014	0.0122982231884227	0.0132162771890054	0.0141174614199689	0.0151065288947164	0.0161103743958819	0.0169193419036519	0.0174330391958042	0.0177875632439782	0.0181030385742036	0.0182949703205128	0.0183420914316239	0.0183517308896659	0.0183133460664336	0.0180941708158508	0.0177959445454545	0.017593203502331	0.0175779721250971	0.0178696569250194
18	0.000202140671645105	0.000473003260126263	0.00109442612855478	0.0011784299421756	0.000971671912870047	0.00106803819888112	0.00148452530860528	0.00159318779326923	0.00159333507133644	0.00182478433032246	0.00210587356472416	0.00230281572420357	0.00263701042871018	0.00300715873912199	0.00322095386149961	0.00348491029118104	0.00391407193667444	0.00443129289257964	0.00505303246853147	0.00565337138636364	0.00604629341919192	0.00640350416530692	0.00682705000874126	0.00719291923989899	0.00759462689005439	0.00814245812451438	0.00869415326748252	0.00922756932595183	0.0098714693041958	0.0106148662711733	0.0114181323752914	0.0122859817653458	0.0131960814360917	0.0141582924864025	0.0151823938850039	0.0161818769910645	0.0169801523581974	0.0174428472804973	0.0177449668414918	0.0180619595920746	0.0182440566588967	0.0182436578962704	0.018245523993784	0.0182178981351981	0.0179953160528361	0.0177111729351204	0.0175226266511267	0.0175113878593629	0.0178036193764569
19	0.000204177526912393	0.000471257734222999	0.00108460560238928	0.00119427369908897	0.000982741902965229	0.00101850670710761	0.00141635758469308	0.00161570701279138	0.00166247658457459	0.00185063259915501	0.00211239943918026	0.00236453609508547	0.00270382838826729	0.00303968583323621	0.00327789883216783	0.00355280367424242	0.00395148727933178	0.00445175288247863	0.00504834168104118	0.00564282641336441	0.00608099556080031	0.00643075046076146	0.00678737314452214	0.00717215950815851	0.0076287184020979	0.00815155852039627	0.00868860827855478	0.00925829689957265	0.00990785540850816	0.0106574960633256	0.0114837683605284	0.0123152103626651	0.0131902345475913	0.0141844871037296	0.0151877026243201	0.0160937574980575	0.0168806691355866	0.0174275782012432	0.0177741284576535	0.0180724118337218	0.0182337841394716	0.0182137077661228	0.0181901063267288	0.0181354196853147	0.0179030862762238	0.0176145142540793	0.017422388045843	0.0174503188247863	0.0177904469289044
20	0.000206335524073038	0.0004680060499223	0.00107135256722999	0.00121121481958042	0.000995850549975913	0.000961967826340326	0.00132931090808081	0.00162725425695416	0.00174219148296426	0.00187811578942308	0.00212293985367133	0.0024402256712704	0.00276986335654623	0.00307270648679099	0.0033469501033411	0.00363547789879565	0.00399877567968143	0.0044738426524864	0.00503678137101787	0.00560794446406371	0.00607426732439782	0.00641358399864025	0.00671029606779332	0.00712190706487957	0.00762453748368298	0.00808823549339549	0.00859160773679099	0.00922340277136752	0.00990418523445998	0.0106651693302253	0.011547759278749	0.0124013901114996	0.0132580796825952	0.0142580707711733	0.0152162781857032	0.0159902337606838	0.0167115316627817	0.017306279013209	0.0176743133605284	0.0179455491375291	0.0181210706449106	0.0181356445765346	0.0181129533372183	0.0180556646095571	0.0178485179856255	0.0175438426437451	0.0172796112470862	0.0172593960800311	0.0176483188694639
21	0.000208444720558469	0.000463433502657343	0.00105426034168609	0.00122789882517483	0.00101057284310412	0.000902005115423465	0.00122676256351981	0.00163128032867133	0.00181713117529138	0.00190366346773504	0.00213127181225719	0.00250121137785548	0.0028188583264763	0.00308030643133256	0.0033857568022533	0.00368108951670552	0.00400910552913753	0.00448367181041181	0.0050318028517871	0.005549261749223	0.00600478948426573	0.00634879895745921	0.00662711215306915	0.00706377955477855	0.00759167911965812	0.00801743889957265	0.00852199975699301	0.00921921274203574	0.00990187815229215	0.0106338357354312	0.0115626686029526	0.0124716173473193	0.0133247569566822	0.0143183601456876	0.0152877129331779	0.0160388727836053	0.0167028702078477	0.0172439527428127	0.017565524450272	0.0178236195104895	0.0180244773640249	0.0180427154409479	0.0179986282284382	0.0179571218667444	0.0178027531138306	0.0175261578535354	0.0172479172163947	0.0171705228224553	0.0174885600446775
22	0.000210431200605089	0.000457540980021368	0.00103288598482906	0.0012431954338073	0.00102778568711441	0.000842577421526806	0.00111259667309246	0.00161777018521756	0.00188083607729215	0.00192419388777195	0.00213186325439005	0.00254376071470474	0.00283569433467366	0.00305505673358586	0.00338608736421911	0.00368262535878011	0.00398231432439782	0.00448927061713287	0.00505700729856255	0.0055077257550505	0.00592898063267288	0.00630471115617716	0.00660619114529915	0.00704793182478632	0.00758511728865579	0.00802851913733489	0.00857227771017871	0.00929768848951049	0.00995727231585082	0.0106525907340715	0.0115893823086636	0.0125278862599068	0.0133679511363636	0.0143079095532246	0.0152556968667444	0.0160316188830614	0.0166805600893551	0.0171777041297591	0.0175046393123543	0.017800221954157	0.0179979396853147	0.0179793572222222	0.0179190073989899	0.0178900313869464	0.0177244527777778	0.0174194888092463	0.0171924971348096	0.0171906375815851	0.0174494335314685
23	0.000212615539887723	0.000450588411511266	0.00100764874125874	0.00125563395979992	0.00104731657440171	0.000787344832612665	0.000991626313688811	0.0015800369260878	0.00192828084067599	0.00193627826843434	0.00212317175056333	0.00256710724506605	0.00283577130561383	0.00302493113694639	0.00337914036460762	0.00367688132867133	0.00396101269114219	0.00451197727175602	0.0051109764527972	0.00550432345707071	0.00589702029370629	0.00631665363092463	0.00664459844211344	0.00705647689296814	0.00758227498659674	0.00807155108003108	0.00863776866181041	0.00932935532303807	0.00999048802428127	0.0107211002404817	0.0116528847999223	0.0125927946340326	0.0134581963743201	0.0143401657731158	0.0151741408682984	0.0158953333838384	0.0165182348174048	0.017003802975913	0.017377204485237	0.0176923270493395	0.017849888463481	0.0178441716045066	0.0178499932789433	0.0178532572785548	0.0176521205574981	0.0172562720862471	0.0169909873057498	0.0170661529195804	0.0174089953943279
24	0.000214747508809246	0.000442706545701243	0.000978252084693085	0.00126288807308664	0.00106837692404429	0.00073894153781857	0.000870680195827506	0.00151122261996892	0.001953456350777	0.00193774016658897	0.00210711703056527	0.00257570676303419	0.00283885927552448	0.0030241617024864	0.00340477286188811	0.00371283827447552	0.00398183908119658	0.00454646600582751	0.00515042854331779	0.00550897272299922	0.00589012516025641	0.00633296339918415	0.00666094569405595	0.00702689628205128	0.00753552858041958	0.00806796549281274	0.0086222222031857	0.00924644707692308	0.00994776466006216	0.0107759555677933	0.0116873119755245	0.0126060310188423	0.0135549011567599	0.014447155538073	0.0151837519444444	0.0158472636655012	0.01644253753108	0.0168959253030303	0.017260058010878	0.0175318698426573	0.0176595643550894	0.0177283970609946	0.0177811903535354	0.0177474509459984	0.017578853471251	0.0172374318609169	0.0169003869172494	0.0168868604933955	0.0172586414801865
25	0.000216934504121018	0.000434124783824786	0.000944671274708625	0.00126346300057304	0.00109064833429099	0.000700017420443862	0.000757683510819736	0.00142064734279332	0.00195968625151515	0.00194030427855478	0.0020910437758547	0.00257976269395882	0.00286730191588967	0.00306799243220668	0.00347316357012432	0.00379707106351981	0.00404933014724165	0.00457121429215229	0.00513110682711733	0.0054773917542735	0.00586574051612277	0.00629474673717949	0.0066088575963481	0.00696966098562549	0.00748475840753691	0.00805187590423465	0.00861102782498057	0.00919988845687646	0.009938924246892	0.0108330447418415	0.0116991289224942	0.0125730184403652	0.0135750777651515	0.014471428966589	0.0151643203787879	0.0158445159013209	0.0164377375582751	0.0168353811655012	0.0171706574980575	0.0174197581740482	0.0175679240617716	0.017723039512432	0.0177397346484071	0.0175659819949495	0.017420793978244	0.0172277335839161	0.0169255626806527	0.0168284266239316	0.0171084552195027
26	0.000219139400309829	0.000425050273214841	0.000907207185353535	0.00125597390681818	0.00111309310794095	0.000673391468634421	0.000660249147278555	0.00131934949471639	0.00195141857482517	0.00194540721717172	0.00208249223051671	0.00258249593257576	0.00292472896019813	0.00314793451359751	0.00355550460003885	0.00388583703205128	0.00412837614413364	0.00458141124397824	0.00506825763772339	0.00542651370551671	0.00583607956507382	0.00622316323620824	0.00653790405322455	0.00696428044502719	0.00750064829254079	0.00806825515384615	0.00866996706662782	0.00928047731487956	0.0100087047325175	0.0108981251283994	0.0117469293278943	0.0126057277229992	0.0135871254205517	0.0144069920959596	0.0150438028049728	0.0157372168570319	0.0162975749125874	0.0166396910081585	0.0169985229001554	0.0172705622066822	0.0174128718278943	0.0176122763966589	0.0176649174980575	0.0174721049864025	0.0172981003923854	0.017064799020979	0.0167784586188811	0.0167782366841492	0.0170671809693085
27	0.000221266296390831	0.000415373794044289	0.00086614871292735	0.00123827239244367	0.00113294646791181	0.000659622925477855	0.000583599329578477	0.00121873194188034	0.00193060046522922	0.00195786934636752	0.00208637493403263	0.00258734229644522	0.00299066676408314	0.00323520847785548	0.00361179353515929	0.00393529313539239	0.00419036924184149	0.00459613774222999	0.00502387386499611	0.00541477935450661	0.00584714247163947	0.00617838076107226	0.00650726943162393	0.00702637731740482	0.00755171259188034	0.00805521488014763	0.00870001195104895	0.00935701932400932	0.0100317483313908	0.0108913480835276	0.0117944274036519	0.0126955358026418	0.0136449269949495	0.0143991475641026	0.0149976528729604	0.0156562016763792	0.0161415000738151	0.0164500959168609	0.0168574869094794	0.0171345527564103	0.0172055032789433	0.0173823606177156	0.0175229609129759	0.0174675843045843	0.0173315781410256	0.0169610802000777	0.016585778537296	0.0166887837237762	0.0170472837956488
28	0.000223504361818182	0.000405633474256022	0.000822127432268842	0.00120967199475524	0.00114783198717949	0.000659654483218726	0.000531761806419969	0.00113083759501748	0.00190609919050117	0.00198011618461538	0.00210481695001942	0.00259701158984072	0.00304942291258741	0.00330167492113442	0.00362507025893551	0.00393379597979798	0.00423282958547009	0.00464376366666667	0.00504512520182595	0.00546029088655789	0.00589667676573427	0.0061696513958819	0.00649941202602953	0.00707317849475525	0.0075505958471251	0.00796982758624709	0.00864519607886558	0.00934685600660451	0.00998311337587413	0.0108422430712898	0.0118100303090521	0.0127165814129759	0.0136296611324786	0.014397292457265	0.0150108022358197	0.0156226142307692	0.0160577961052836	0.0163646321639472	0.0167709766744367	0.0170248236577312	0.0171019042968143	0.0172874866608392	0.0173891417229992	0.0173277797261072	0.01727687003885	0.0169685241958042	0.0165791760839161	0.016648674527972	0.016940050483683
29	0.000225892618114802	0.000395999841404429	0.000775604448449884	0.00116964638892774	0.00115558584827117	0.000673975585285548	0.000505846829695027	0.00106562998010878	0.00188988696808469	0.00201077881754079	0.00213249848768454	0.00260318833508159	0.00308691373504274	0.00333558123756799	0.00361216253574204	0.0039120021458819	0.00427180274028749	0.00472817842288267	0.00511296172921523	0.00550295588500388	0.00591377277583528	0.00615235637470862	0.0064678308022533	0.00704466828535354	0.00750142716433567	0.00791158374106449	0.00862542212529138	0.00935694920765346	0.00999931165540016	0.0108915271186869	0.0118616231027584	0.0126796999757187	0.0135263092909868	0.0143132937567988	0.0149128339957265	0.0154615764374514	0.015899910951826	0.0162227361557887	0.0165615362956488	0.0167815215540016	0.0169671302486402	0.0172641165617716	0.0173145979933955	0.0171238738986014	0.0170733612762238	0.0168993589374514	0.0165859710644911	0.0166044426456876	0.0168444268550894
30	0.000228247939155594	0.000386562607275641	0.000727530552097902	0.00111784614747475	0.00115318629428904	0.000700172089059829	0.000504594985626457	0.00102790498177933	0.00187546276165501	0.00203944066045066	0.0021622931526418	0.00260367242915695	0.00309754070979021	0.0033479570518648	0.00361264418609169	0.00391812611363636	0.00431843582614608	0.00480703781293706	0.0051576822027972	0.00546864610955711	0.00584655091181041	0.00611167236557887	0.00642824465947941	0.00698322411188811	0.00748205550621601	0.00796971808974359	0.00870232462160062	0.00941730112276612	0.0100797546182984	0.0109991528791764	0.0119295903080808	0.0126739657653458	0.0134940732653458	0.0142676710936286	0.0147892438364413	0.0152699463053613	0.0157318629409479	0.0160638613092463	0.0163533870959596	0.0165647539432789	0.0167635573232323	0.0170807344405594	0.0172264599436674	0.0171148732867133	0.0170317653593629	0.016810116996892	0.0164796704700855	0.016490933038073	0.0168354313034188
31	0.000230507812951049	0.000377797284933955	0.000679005389811577	0.00105490864488151	0.0011389337480575	0.000736229149228827	0.000528773665844988	0.0010246705754662	0.00186525177863248	0.00206086323628594	0.00218832012993396	0.0026048824955711	0.00309335109731935	0.00336236847940948	0.00365959923251748	0.0039763290468143	0.00436069235431235	0.00483287727447552	0.00514075212140637	0.00536626246153846	0.00573589672999223	0.00609229307692308	0.00643611843803419	0.00695432442871018	0.00750538513616939	0.00805929331216006	0.00874212454778555	0.00940459314083139	0.0100901811047009	0.0110061392397047	0.0119015379081197	0.0126685963799534	0.0135270548601399	0.014272731540404	0.0147352834362859	0.0151992521600622	0.0156521836810412	0.0159325594386169	0.0162365947785548	0.0165444796017871	0.0166771420843046	0.0168258166569542	0.0170479072940948	0.0171337862509712	0.0170509706449106	0.0167533991103341	0.0164155427525253	0.0164057834207459	0.0167643617987568
32	0.000232806408430264	0.000369843556952214	0.000631067669592075	0.000982434535052448	0.00111142451447164	0.000777984036800699	0.000577908200949883	0.00105669370727467	0.00185703299267677	0.00206604611369464	0.00220608000722611	0.00261620411202409	0.00309227923543124	0.00338869018648019	0.00374682615578866	0.00406843413053613	0.00437655659324009	0.00479596392113442	0.00509603896386946	0.00528647198815074	0.0056679149496892	0.00612031968142968	0.00648578913578089	0.00694725581351981	0.00750821995066045	0.0080617884036519	0.00866634848912199	0.00933029669386169	0.0100815541419969	0.0109704128576146	0.0118318363047786	0.0126380403807304	0.0134819466958042	0.0141542397882673	0.0146152082012432	0.0151128016142191	0.0155181573523699	0.0156870463344988	0.0159734923523699	0.0164045114996115	0.0166052563111888	0.0166968219386169	0.0169023893919969	0.0169919092696193	0.0168559461033411	0.0166216555361305	0.0164417086499612	0.0164168192365967	0.0166135308702409
33	0.000235190825973193	0.000362507429641026	0.000584424134273504	0.000902205833010878	0.00106954426451049	0.000818585223275058	0.000649486982465035	0.00111591683346931	0.00184296088756799	0.00205130296713287	0.00221402629362859	0.00263998786666667	0.00310718257167832	0.00342205196794872	0.00383640922882673	0.00415365764005439	0.00436228138811189	0.00473270101359751	0.00508575285159285	0.00529968036013986	0.00567253625971251	0.00614957027272727	0.00650249516355866	0.00691386904292929	0.00747361855361305	0.00801678426320901	0.00860194414957265	0.00935366868142968	0.0101857139568765	0.0110225414918415	0.0118504723686869	0.0126560891478244	0.013392667975913	0.01396674504662	0.0144484467560218	0.0149505634149184	0.0153267647610723	0.0154881380808081	0.0157052259576535	0.0160673217812743	0.0163719776981352	0.0166364022455322	0.0168833396484071	0.0169004518861694	0.0167111901554002	0.0165200352350427	0.0164221996348096	0.0163997683935509	0.0165363702933178
34	0.000237475559056915	0.00035593701519425	0.000540113004717366	0.000816361569061772	0.00101199092255245	0.000854410363550894	0.000741594692696193	0.00120142172644716	0.00183119674184149	0.00202126348339161	0.00221318538090521	0.00267725090440948	0.00314405362237762	0.00345112225757576	0.00388795816802642	0.00419923271600622	0.00433877760508935	0.00469332377117327	0.00513037700738151	0.0053826032496115	0.00569834556837607	0.00612096587606838	0.00645361706235431	0.00686885724358974	0.00746286334285159	0.00802947795784771	0.00864355431701632	0.00945882380846931	0.0102820152503885	0.011040616990676	0.0118759735691531	0.0126951875876068	0.0133446707828283	0.013895521517094	0.0143999519405594	0.0148020812237762	0.0151442117832168	0.0154612561072261	0.0156865501534577	0.0158561649009324	0.0161253636752137	0.0164923583294483	0.0167603766958042	0.0168358263267288	0.0167708845920746	0.0165394704895105	0.0162906797047397	0.0162615566297591	0.0165114727350427
35	0.000239876142340715	0.0003507958904662	0.000499022494440559	0.000728487300592463	0.000938306486693862	0.000880272989316239	0.00084735688977467	0.00130413543787879	0.00182231742917638	0.00198068510775058	0.00220773517773893	0.00272772159290987	0.00319805459770785	0.00346602342249417	0.0038821428026418	0.0041999627039627	0.00433708992773893	0.00470204338267288	0.00518703717540793	0.00544538133061383	0.00568706129428904	0.0060518305998446	0.00640680304118104	0.00687555257692308	0.00750267982983683	0.00807995606759907	0.00869457678399378	0.0094728823947164	0.0102100590538073	0.0109267682441725	0.0118139438677156	0.0126451193370241	0.013250577016317	0.0138411288714064	0.0143699936383061	0.0146308788364413	0.0148727741064491	0.0152706437373737	0.0155453421658897	0.0156836928030303	0.015982207991453	0.0163326806837607	0.0164927227195027	0.0166254850097125	0.0167439567754468	0.0165141583449883	0.0161652366006216	0.016178476451049	0.0165010435081585
36	0.000242385428442113	0.000346701343681041	0.000461873347039627	0.000642636203331391	0.00085095678947164	0.000890500397707848	0.000953129419133644	0.00140841669114219	0.00181962124543512	0.00193254615803225	0.00220155541474359	0.00277968540444833	0.00325689400252525	0.0034674289493007	0.00383493393842269	0.0041804634980575	0.00438007953185703	0.00475183482206682	0.00520067696250971	0.00543208493492619	0.00565189993453768	0.00602384679428904	0.00643765812859363	0.00694083684285159	0.0075318294024864	0.00807452274261849	0.0086729967995338	0.00940495547338772	0.0101209504535742	0.0108905029300699	0.0118001334360917	0.0125562815009712	0.0130862678428516	0.0136603995027195	0.0141919570104895	0.0144536522105672	0.0146643254856255	0.0149516200679876	0.0151444229448329	0.0153752090229215	0.0158352236985237	0.0162426617832168	0.0163939731041181	0.0165245456371406	0.0166249068512044	0.0164054863092463	0.0161545921639472	0.0162542513383838	0.0165373508022533
37	0.000244807879429293	0.000343763326401127	0.000429651690773116	0.000561922586880342	0.000754157578902486	0.000879764126689977	0.00104225753238151	0.00149801122560218	0.00182525908119658	0.00189196910083528	0.00220060329131702	0.00282298379933955	0.0033033921961927	0.00346808438675214	0.00378866891899767	0.00417130428768454	0.00446067728515928	0.00481683135955711	0.00516321432070707	0.00537671188189588	0.00565648863947164	0.00607527469716395	0.00651432595648796	0.00698778121037296	0.00749371953768454	0.00801677901048951	0.00865688246445221	0.00940963285314685	0.0101828411107226	0.0110226313533411	0.011861387785742	0.0124988019652292	0.0129969643648019	0.0134990081682207	0.0139487294386169	0.0143260040112665	0.0146676209343434	0.0148494157362082	0.0149255792055167	0.0151835212373737	0.0156158103243978	0.0160166956798757	0.0163605438636364	0.016594133022533	0.016565532960373	0.0163214785567211	0.0161773042035742	0.0162477116627817	0.0164700603807304
38	0.000247108049358197	0.000342349510512821	0.000402556133121795	0.000489533060251554	0.000655449559716395	0.000843625407789433	0.00110096477874903	0.00156231705213675	0.00182888226184926	0.0018702576520202	0.00220844174221057	0.0028513929752331	0.00332280161926962	0.00348235519017094	0.00378202133780109	0.00418508508469308	0.00454204080361305	0.00486786911538462	0.00511452237509713	0.00535434951884227	0.00572747336946387	0.00614493414763015	0.00653152252253302	0.0069586431470474	0.00742845398115773	0.00799880584693085	0.00871615833177933	0.00946497187684538	0.010225665208042	0.0110472734529915	0.0117673708945221	0.0123670223842269	0.0129854632031857	0.0134691564374514	0.0137517881701632	0.0141175300874126	0.014506960990676	0.0146455711616162	0.0147843696503497	0.0151272161693862	0.0153908156857032	0.0156482018278943	0.0161470989180264	0.0165139380011655	0.0164620679448329	0.0162852062043512	0.0161814842249417	0.0161134153049728	0.0163209044755245
39	0.000249318059527584	0.000342172543721834	0.000380599631690365	0.000427192381459207	0.000562290759545455	0.000783460352651515	0.00112214464048174	0.001596880445338	0.0018204124236791	0.0018678232917735	0.00223537011443279	0.00286530945697358	0.00330845012820513	0.00351132152855478	0.00382480952564103	0.00420976677272727	0.00458195081118881	0.00488866719560995	0.00509341724048174	0.00539083212509713	0.0058150806486014	0.00614474728457653	0.00645196340501166	0.00690320749145299	0.00741810493512044	0.00803898106487956	0.00877111913306138	0.00942697139335665	0.010096584278749	0.0108913382645688	0.0115611016449106	0.0121668987121212	0.0128904701592852	0.013397271950272	0.0135959783158508	0.0138742696853147	0.0141269467463092	0.0141674231313131	0.0144193860819736	0.0149183585858586	0.0152188732634033	0.0155133897882673	0.0160475661363636	0.0163650008605284	0.016341127550505	0.0162892300369075	0.0161972303885004	0.0160937043745144	0.0163777060625486
40	0.000251639361920163	0.000343495808611694	0.000364672894224942	0.000377065281833722	0.000480589886041181	0.000706928507123155	0.00110435762222222	0.00160031801806527	0.00181596975881896	0.00188831602156177	0.00227901539296814	0.00286107881610334	0.00326230554817405	0.00354688762723388	0.00390103299145299	0.00422228542463092	0.00456014243473193	0.00488145038694639	0.00510459928438228	0.00544215043395493	0.00584611321212121	0.00606816905885781	0.00636241301010101	0.00691595142288267	0.00746771818648019	0.00804556792404817	0.00872901859071484	0.00932419207362082	0.00998538466860917	0.0108579459300699	0.0115654845920746	0.0120924173484848	0.0126874750769231	0.0131463687121212	0.0134402414102564	0.0137912492171717	0.0139792896173271	0.013970105971251	0.0141940582867133	0.0146036598989899	0.0149820811188811	0.0155215956837607	0.016077590998446	0.0162793690656566	0.0163170845104895	0.016283223030303	0.01609904250777	0.0161147406196581	0.0165473541472416
41	0.000253936681323815	0.000346264454229798	0.00035461527017094	0.00033911023370979	0.000413492458443085	0.000626110620775058	0.00105201521773504	0.0015666878975136	0.00180678944487179	0.00192104921212121	0.00233267135866356	0.00284405662257187	0.00319678159382284	0.00357423184013209	0.00397995171930847	0.00421523337140637	0.00450140671639472	0.00487083197338772	0.0051308366493784	0.00545267240656566	0.00580376373310023	0.00599359006177156	0.00636004020668221	0.00699760853438228	0.00749111623174048	0.00796086383080808	0.008642638254662	0.00930645762218337	0.0100308521664724	0.0109505130681818	0.0116624859285159	0.0120914571464646	0.0125042555182595	0.0128700701674437	0.0132410300854701	0.0136394068900544	0.0138207473562549	0.0139311763461538	0.0141758412082362	0.0143442267696193	0.0146386029176379	0.0153165717560218	0.015850511993007	0.0160776932362082	0.0163401754292929	0.0162678674475524	0.0159043688092463	0.0160698281468531	0.0166139516763792
42	0.000256277255883838	0.000350285173220668	0.000349936281590909	0.000312343134373737	0.000362106464121989	0.000551000485914918	0.00097397524504662	0.00149420173820901	0.00177756011357809	0.00194996537633061	0.00239121158251748	0.00283585117480575	0.0031335646482129	0.00358245751359751	0.00403367931993007	0.00420076704778555	0.0044583120990676	0.0048887148548951	0.00515889027933178	0.00541591292094017	0.00574196278496504	0.00599214624417249	0.00642920453166278	0.00703964219444444	0.00742680689996115	0.00786074255924631	0.00862939452000777	0.00937642898815074	0.0100526620580808	0.0108195502948718	0.0114416437552448	0.0119226706466589	0.012398411222028	0.0127500462987568	0.0130483539024864	0.0132730778127428	0.0132982377097902	0.0134990193881119	0.0139223439879565	0.0141217165889666	0.0144544310567211	0.0151805613694639	0.0156255131623932	0.0159072828651904	0.016387903958819	0.016293784032634	0.0158566802331002	0.0161679207886558	0.0167362831332556
43	0.000258477439910645	0.000356179790730381	0.000350942190273893	0.000297307470561383	0.000327995491493784	0.000492093551932789	0.000882057873008936	0.00138577293238151	0.00171996349933955	0.00196403951666667	0.00244301390524476	0.00284491873414918	0.00309642137820513	0.00357447113616939	0.00405209572630148	0.0041968876486014	0.00446588559149184	0.00494096976243201	0.00518173186771562	0.00536902629584305	0.00572228413442113	0.00605695331487957	0.00647347809032634	0.00697137586790987	0.0073321947527195	0.00786230154506604	0.00869648373038073	0.00939950291938617	0.00995257593803419	0.0105557592581585	0.0110946151072261	0.0116801544380342	0.0122915919625097	0.0126354983193473	0.0128793127195027	0.0130817116996892	0.0130371092560218	0.0131570813733489	0.0135978169832945	0.0139172018414918	0.0143941400757576	0.0151891258682984	0.0156279107867133	0.015917412004662	0.0163624827350427	0.0161919702020202	0.0158608628923854	0.016323715518648	0.0168264912898213
44	0.00026060410704157	0.000363335008412005	0.000357577303039044	0.00029324440849359	0.00031017216667735	0.000452352668632479	0.000791109109061772	0.00126129147699106	0.00164013357939005	0.00195718705465229	0.002470752372669	0.00286670198086636	0.00310313378749029	0.00356054978477078	0.00403691971930847	0.00420967278651904	0.00451730184576535	0.00499541303030303	0.00518680254098679	0.00534526320571096	0.00575292958547009	0.006119776245338	0.0064404024949495	0.00685936651398601	0.00731747580516705	0.00796524738364413	0.00872379721794872	0.00929628212548562	0.00988215807226107	0.0105808444032634	0.0111050616283994	0.0116048058177933	0.0121009682012432	0.0123071943741259	0.0125589944957265	0.0130127162762238	0.0131704956371406	0.0131927278166278	0.0134399394755245	0.0136864936713287	0.0141033817365967	0.0148582483313908	0.0154439351126651	0.015877537975913	0.0162241446173271	0.0159889884207459	0.0158112671503497	0.0163245347552448	0.0167009802214452
45	0.000262778772195027	0.000371904426826729	0.000369299670720668	0.000299739887241842	0.00030811270471115	0.000432106327365967	0.000714380218463481	0.00114236639313326	0.00156136081416084	0.00193008248006993	0.00245984568277001	0.002892630122669	0.00315236526340326	0.00354991584421134	0.00399508715637141	0.00422832621581197	0.00457198389918415	0.00500588152952603	0.00516063583566434	0.00534636540578866	0.0057905947457265	0.00612310889277389	0.00637306468745144	0.00682562520221445	0.00740522689801865	0.00804598881021756	0.00863501615734266	0.0091336805994561	0.00987486886052836	0.0107445406320901	0.0112177063045843	0.0115165919195804	0.0118805028836441	0.0120300846398601	0.0122059113937451	0.0126308247494172	0.0128284617715618	0.0128534010159285	0.0131266873795649	0.013477304040404	0.0138634566142191	0.0145122288383838	0.0152284876282051	0.0158510777894328	0.0162043438850039	0.0160137773310023	0.0159220211635587	0.0163712343376068	0.0167326183041958
46	0.000264947478117716	0.000381642799660062	0.000386775325067988	0.000317301357050117	0.000323898739281274	0.000434661469201632	0.000662521779325952	0.0010432221152195	0.0014922037699495	0.00188749329543512	0.00240863819448329	0.00290819402185315	0.00322584712062937	0.00355052843453768	0.00394288445493395	0.00424165547533023	0.00459750270998446	0.00495619179234654	0.00511204661149961	0.00536185436790987	0.00579658940112665	0.00606867272746698	0.00634001205808081	0.00689646383197358	0.00748988975524476	0.00800539870843046	0.00853215515501166	0.00908541891103341	0.00981230735606061	0.0105542550464258	0.0109053352599068	0.0111846316769619	0.0117156601149961	0.0120922836019814	0.0121789953523699	0.0122500257051282	0.012261204458042	0.0123464283139083	0.0127889791258741	0.0133818322397047	0.0139311609440559	0.0145787436596737	0.0152780144832945	0.0158604742735043	0.0161714739180264	0.0160513196522922	0.0159607486926962	0.0163425904059829	0.0169458883080808
47	0.000267035767039239	0.000392266867521367	0.000409966980501166	0.000345724679653069	0.000357617760135198	0.000461819579739705	0.00063900293993784	0.000972839063850039	0.00144303251645299	0.00184276061252914	0.00232310793403263	0.00288742352255245	0.00329609614083139	0.00356520879215229	0.00389997476262626	0.00425211257770008	0.00459682194386169	0.00488404057128982	0.00508447499669775	0.005398949503885	0.00577890875485625	0.00600753361946387	0.00636309429040404	0.00698092926631702	0.00746236902894328	0.00787697905710956	0.00855304646717172	0.009240681246892	0.00972617248543124	0.0101595198793706	0.0105267782022145	0.0109391546515152	0.0115332694487179	0.0119974986179099	0.0121069203552836	0.0121413640559441	0.0122729464219114	0.0124541501398601	0.0127193469522145	0.0131169875582751	0.0136835377039627	0.0144084116375291	0.0151161936460761	0.0156468757575758	0.0159378473154623	0.0158929282711733	0.0157971771406371	0.0160984160236985	0.016917126048951
48	0.00026888720806488	0.000403780563096348	0.000438760126605672	0.000385241574567988	0.000409816975721639	0.000515532150780886	0.000645265418255633	0.000935750901466589	0.0014254251761655	0.00181556704684343	0.00222795199520202	0.00281286887486402	0.00333577548912199	0.0035885367043512	0.00388146432983683	0.00427204401534577	0.00459628941045066	0.00484516399553225	0.00511761917948718	0.00546473765540016	0.00576828821017871	0.00599498998096348	0.006420686503885	0.00699986198562549	0.00735617987975913	0.00777288801359751	0.00862937601573427	0.00937595633838384	0.00965002807808858	0.0100209182820513	0.0106492940901321	0.0110805278181818	0.0112575881282051	0.0114042009294872	0.0115433980167055	0.0117920595182595	0.0121865443997669	0.0124248474222999	0.0124598735586636	0.0126820093667444	0.0132867678069153	0.0140904378943279	0.0149072892268842	0.0155876922766123	0.0159527681973582	0.0159800404856255	0.0159756361383061	0.0162755949669775	0.0170069079312354
49	0.000270810776057692	0.000416168140640054	0.000474098219507187	0.000436260041055361	0.000481367724605672	0.000600817184234654	0.000683037294838772	0.000933761297241647	0.00144952229040404	0.00182940496476301	0.00215124360229215	0.00271059146905594	0.00333148632964258	0.00360904894949495	0.00389170094269619	0.00431071968919969	0.00461520155400155	0.00485870970337995	0.00519818420337995	0.00552671089452214	0.00576344975757576	0.00603923225058275	0.00648613231993007	0.00697031402331002	0.00731965406915307	0.00779847027039627	0.00858643519832945	0.00918755750407925	0.00944938609498834	0.00999527542793318	0.0107954130231158	0.0110937055188423	0.0109777211153846	0.0110508788766511	0.0112415608642191	0.0113556903207071	0.0115242574671717	0.011734686774087	0.0120611792031857	0.0127681801709402	0.0136416942268842	0.0143288618181818	0.0150408468395493	0.0157457454428904	0.0159983516530692	0.0159514933916084	0.0161630316317016	0.016729084524087	0.01742070997669
50	0.000272437981204351	0.0004288599772669	0.000514957827736985	0.000497809081161616	0.000569140973210956	0.000711527953801476	0.00074832265268648	0.000961942601126651	0.00151809183455711	0.00189487848784965	0.0021165474663073	0.00260270501771562	0.00328415335664336	0.00361956711421911	0.00392230603749029	0.00436170455652681	0.00464497912587413	0.00489210843201243	0.0052631630982906	0.00552705051864802	0.00572631309576535	0.00609662842074592	0.00652915810314685	0.00693000785275835	0.00742228025951826	0.00797524164102564	0.00845074460800311	0.00882863257303807	0.00923833314199689	0.00981860762160062	0.0103287309302642	0.0105008320066045	0.0107227851600622	0.0112588578550894	0.0115256655571096	0.0113232808059441	0.0112477354897047	0.0115712387558275	0.0122120438857809	0.0131022098076923	0.0138269940637141	0.0142147034848485	0.0147462932478632	0.0153521462956488	0.01542931996892	0.0153166671503497	0.0157248753185703	0.0165575361169386	0.0174086547338772
51	0.000274009248298368	0.000441444040501166	0.00055996731058275	0.000568529123675214	0.000669722664024864	0.000839772601379176	0.000834602930769231	0.00101122113696581	0.00161107453630536	0.00201076047248446	0.00213958625901321	0.00251515058684926	0.00321169672513598	0.00361498657128982	0.00395544600874126	0.00440599466472417	0.00466030851359751	0.0048958389477467	0.00526425927466978	0.00545649332498058	0.00565267003379953	0.00613131580963481	0.00652929103613054	0.00685804679156954	0.00752993200505051	0.00816436288014763	0.00838658246212121	0.00873252257750583	0.00938798933003108	0.00979779156565657	0.00983858739393939	0.0100111392987568	0.0105485902837995	0.0110580618729604	0.0110863391192696	0.011009812001554	0.0114357753552836	0.0120756634483294	0.0123843399300699	0.012576447474359	0.0129636709386169	0.0135417945485625	0.0143652461557887	0.0150357554545455	0.0151943863422688	0.0153464394250194	0.0158894653690754	0.0165476952214452	0.017191943954934
52	0.000275374930106838	0.000454355258593629	0.00060662251958042	0.000644594862278555	0.00077668022777972	0.000972830807770008	0.000933047105905206	0.00106292227060995	0.00169466908861694	0.00214368809652292	0.00221860244224942	0.00247314081192696	0.00314242459050117	0.00359829798484849	0.00397203177913753	0.00442602311907537	0.0046510874508547	0.00486228876340326	0.00522830695940171	0.00540014307867133	0.00562137978846154	0.00617802508760684	0.00652939781002331	0.00675066454972805	0.00746503780982906	0.00814472715306915	0.0083418913954934	0.00884637789724165	0.00967183605128205	0.00993169830613831	0.00993344941899767	0.0103491020095183	0.0106549863399378	0.0103709800011655	0.0101279073150738	0.0105188716511267	0.0113264831740482	0.0118369235664336	0.0118131925905206	0.0119411794731935	0.012855598993784	0.0142541905652681	0.0152541937567988	0.0154701144463869	0.0155033527020202	0.0160484932983683	0.0168311422027972	0.0173836143240093	0.0177227807303807
53	0.000276614116855089	0.000466228121462704	0.000652337383040015	0.000721637660495338	0.000880551017171717	0.00108980668968531	0.00102996853810218	0.00110364905231158	0.00174605004102564	0.00226181358313908	0.00232699423238151	0.0024708145201826	0.00310269710448718	0.00358207710625486	0.00396006945881896	0.00441616418453768	0.00463826925699301	0.00483344475835276	0.00523097577272727	0.00546749660664336	0.00572447152039627	0.00629656969230769	0.00662164411888112	0.00673311399320124	0.00730176151806527	0.00791355810042735	0.00818252266724942	0.00874929751398601	0.00940038786305361	0.00953300866569541	0.00988882337801088	0.0106580127043512	0.0106504656590909	0.0101500382783605	0.0104992589531857	0.0112518688512044	0.0112708756367521	0.0110665285167055	0.0114976420384615	0.0127431033997669	0.0143235522571873	0.0153370829390054	0.0151100577408702	0.0140550492327117	0.0142274843142968	0.0147051811091686	0.0158830371212121	0.0171346799592075	0.018299790027195
54	0.000277656498589744	0.000477432454786325	0.00069474053552836	0.000795100629390054	0.000970720480613831	0.00118007068412976	0.00111152011221834	0.00112213934951437	0.00174513458154623	0.00233691963257576	0.00242653206907537	0.00250836591655012	0.00309744833533411	0.00357078734265734	0.00392047196348096	0.0043905165534188	0.00465643627738928	0.00485367833100233	0.00530134312878788	0.00565039606157731	0.00591053774242424	0.00641838258624709	0.00679499694716395	0.00693547932672883	0.00733043190034965	0.00779635471056721	0.00810030979739705	0.00855563920454546	0.00883955346095571	0.00881234337626263	0.00929144037432013	0.00995372332264957	0.00984149128807304	0.0100706248135198	0.011498060986791	0.0121294958076923	0.0112151185695416	0.0110016472416472	0.0124262886318959	0.0138719620745921	0.0139782593337218	0.0126993243168221	0.0128832080780886	0.0127244460359363	0.013203654988345	0.0133793786596737	0.0139148980205905	0.0152617957770008	0.0176211136790987
55	0.000278872070648407	0.000487163340440948	0.000733204139617327	0.000860124892123155	0.00105174553801476	0.00127458443063326	0.00118224927404817	0.00111982293058469	0.00168943000207848	0.00235095134700855	0.00247896398434343	0.00255197528620824	0.00311995485977078	0.00356014531701632	0.00385930940811966	0.00435944127097902	0.00471716750369075	0.00491862746348096	0.00537026241899767	0.005786504000777	0.00596429977583528	0.00631620637237762	0.0068152958482906	0.00720177527641803	0.00758957889724165	0.00795675879467754	0.00827770822183372	0.00870224493473194	0.00897506493900544	0.00906101596114996	0.00934952772008547	0.00942683933585859	0.00916679329487179	0.00971378909459985	0.0108459565475913	0.0107999723976301	0.0104668606070319	0.0117539228638306	0.0132783242703963	0.0123469161936674	0.0101656815790598	0.0101520904520202	0.011511019044289	0.0134748199106449	0.0152246995221445	0.0153195992871018	0.0147417203554779	0.0150354835897436	0.0160433382148407
56	0.000279781803291569	0.000495375668445998	0.000766440885003885	0.00091386597712704	0.00110266160017483	0.00132274757548563	0.00122317539180264	0.00109972638302253	0.0015875674491453	0.0022683419253108	0.00245568240167055	0.00256155937931235	0.003140804602331	0.00354650449630925	0.00378672525602176	0.00432347901087801	0.00479182216822067	0.00497291037237762	0.0053335208447941	0.00570571200524476	0.00570470251884227	0.00571906250738151	0.00641316457672883	0.00711636498465423	0.00762308720959596	0.00796605076029526	0.00828194433236208	0.00875963590520591	0.00939312337490288	0.00998319086674437	0.0102654585815851	0.0101401063486791	0.010138046298951	0.0105053929669775	0.0102007930846931	0.0094900825534188	0.0105347049512432	0.0129183607198912	0.0119935136113054	0.0100835383754856	0.0096493647968143	0.0116867569141414	0.0141445273038073	0.0164238519036519	0.018082869044289	0.0181763194250194	0.0174058433974359	0.0165227139024864	0.0154243998776224
57	0.000280693055745921	0.000502120025003885	0.000794404555167055	0.000954678652253302	0.00112059951182984	0.0013233515041181	0.00123355804236597	0.00106937970073815	0.00143008375707071	0.00208132605066045	0.00234112996414141	0.00251882248459596	0.00311285723055556	0.00352838901612277	0.00372658874436674	0.0042837776474359	0.00483682124203574	0.00497035199203574	0.00516580416375291	0.00535386661907537	0.00510259646561772	0.00494949355516705	0.00551787574669775	0.00639527121309246	0.00700245508236208	0.00729087028515928	0.00721148552136752	0.0074496637519425	0.00841776940889666	0.0092436871458819	0.00965142251942502	0.00997123015734266	0.0110662111643357	0.0120588600390443	0.0116786835608003	0.0112597414310412	0.0128645953515929	0.0134846959032634	0.0102312188921911	0.00832723922397047	0.0111739118329448	0.0159249024825175	0.0174648897280497	0.0173550731002331	0.0179904138986014	0.0184324251146076	0.0182238877622378	0.0177057886519037	0.0163750072358197
58	0.000281567377824398	0.000506359008954934	0.000817220048980187	0.000981203708100233	0.00110262030735237	0.00127905060930458	0.00121248490806138	0.00102458488723776	0.00123621056084887	0.00181401853692696	0.00213753214061772	0.00241734476068376	0.00304337087791375	0.00349217549048174	0.00367842150621601	0.0042326238022533	0.00482991742948718	0.00492608217171717	0.00487168918259518	0.00513390644560995	0.00488273839685315	0.00463585693512043	0.00503894322999223	0.00570266192327117	0.00609255633003108	0.00618713680574981	0.00599613614879565	0.00574449192560217	0.00592107793881119	0.00616801047824398	0.0059267294524087	0.00625046419463869	0.0082712536544289	0.0102136679487179	0.0113474522900155	0.0122583686138306	0.0131481056915307	0.0108282193288656	0.00807384708022533	0.00854252087140637	0.0135846123902486	0.0179082257789433	0.0172022256682207	0.0167076592909868	0.0176327397863248	0.0181267419036519	0.0180299208216783	0.0182160281002331	0.0180360437218337
59	0.000282422646543026	0.000509401876688034	0.000834435311383061	0.000995011197008547	0.00106748851316045	0.00120812806229798	0.00118605054391997	0.000989672361295649	0.00106465492224165	0.00151648178857809	0.00188518345409868	0.00227897093038073	0.00293265135392385	0.00342898614491065	0.00364461069560995	0.0041694025491453	0.00475699739005439	0.00486580157614608	0.00474205262567988	0.00511537392773893	0.00499465049378399	0.00475338189413364	0.00494815654001554	0.00525736620998446	0.00527761499222999	0.00532010221056721	0.00539196387781663	0.00517537232439782	0.00494415077156177	0.00478941038558664	0.00434609001340326	0.00382066516025641	0.00395065329312354	0.00476648075369075	0.00605446459304584	0.00734641323348873	0.00798657336868687	0.00749582190637141	0.00812573959537684	0.011153885017094	0.0157988930594406	0.0168821342327117	0.0162283369250194	0.0173890774747475	0.0191075366142191	0.019211596528749	0.0184068211247086	0.0184592302894328	0.0188419431060606
60	0.000283005869359285	0.000510073092496115	0.000845268225660451	0.000996538272921523	0.00101928409802059	0.00112729478160062	0.00115048668686869	0.000976761098892774	0.000957300178593629	0.00124746879542541	0.00164976662350427	0.00209217455437063	0.00278737568673271	0.00332676640229215	0.00360546183411033	0.00408986628962704	0.00463670391958042	0.0048216927496115	0.00479545481274281	0.00541281223407148	0.00554245149009324	0.00535361839568765	0.00529436306565657	0.00525440747125097	0.0048809506552059	0.00483774575524475	0.00527337648776224	0.00568232274417249	0.00592979784362859	0.00614836067327117	0.00610011302447552	0.00537694440462315	0.00414125838451826	0.0035152425994561	0.00373377507566045	0.00435097710936286	0.00502847970707071	0.00694741606196581	0.0107514675691531	0.0150913899708625	0.0164328499067599	0.0160592940967366	0.0169571367637918	0.0188449867909868	0.0199295707439782	0.0192798216588967	0.0184831711013986	0.0183927678865579	0.0183496626223776
61	0.000283665987421134	0.000508707848731546	0.000849801323562549	0.000987890240112665	0.000964075031256799	0.0010472123839122	0.00109806426767677	0.00100263154714452	0.000930366013160451	0.00113973291741453	0.00152807853079837	0.00199067970118493	0.00263848784700855	0.00318284346765734	0.0035492630495338	0.00400820194347319	0.00450563408721834	0.00479697837587413	0.00512022580555555	0.00562017236441336	0.00592756083275058	0.00612351580400155	0.00647117305574981	0.00657400663209013	0.00539751947280497	0.00517782268919969	0.00560694223076923	0.00644807032653458	0.00731613936247086	0.00804494851767677	0.00864009078069153	0.00880776044114219	0.00820870829467754	0.00744153818298368	0.00723044143861694	0.00714888404040404	0.00754950564102564	0.0102040493851981	0.0145083481002331	0.0164177390423465	0.0156293154079254	0.0162192133275058	0.0181838678515929	0.0192995077486402	0.0188112614296814	0.0181403193492618	0.0183511121231546	0.0184173446736597	0.0174471174106449
62	0.000284010492148407	0.000505169270137918	0.000847872083663559	0.000971011381682207	0.000908670423891414	0.000969662442371018	0.00107113491493201	0.00106872655535159	0.000974699174543512	0.00111666470988733	0.00149589164286131	0.00194485054628982	0.00242998261346154	0.00300912831895882	0.00346540224397824	0.00392365880827506	0.00438181796814297	0.00476042129059829	0.00517577799222999	0.0056231246961927	0.00594657050019425	0.00624698374494949	0.00667899203185703	0.00703810778010878	0.00714531617579643	0.00585703252233877	0.00592503163403263	0.00662819596639472	0.0076707711501554	0.00829174759479409	0.00886937948523698	0.00966669896930847	0.0104384700188423	0.011374843011655	0.0122840854040404	0.0123294733624709	0.0121799510742036	0.0135536504864025	0.0152886663578089	0.0150847083840326	0.0149232652614608	0.0167072345211733	0.0187066708430458	0.0190239147766123	0.0185036936713287	0.0185031331818182	0.0189279115229215	0.0184229443609169	0.0165718901748252
63	0.00028414777061756	0.000499771106388889	0.000839226111674437	0.00094899502043512	0.000857451166816434	0.000897591884937257	0.00105464831083528	0.00117064063360528	0.00108616526672494	0.00117889755042735	0.0015350929506216	0.00196174383962704	0.0022855263236014	0.00282508241249029	0.0033546655746892	0.0038382274028749	0.00428229957303807	0.00472336912160062	0.00515164263597514	0.00548684963247863	0.00573909502700078	0.0060353240971251	0.0064434314009324	0.00695590347804973	0.00748994630963481	0.00767377982575758	0.00642795687218337	0.0069529826489899	0.00789874398018648	0.00843336968881119	0.00863778312587412	0.0092116198010878	0.0101999045510878	0.0114692239963092	0.0128804159700855	0.0134878018376068	0.0132874010336053	0.013486532961927	0.014006655298951	0.0143314641008159	0.015418129460373	0.0172629578467366	0.0184339736538462	0.0187731275582751	0.0191425339607615	0.0194033148038073	0.0190263099592075	0.0178919068317793	0.0161514896445221
64	0.000284546679251748	0.00049224616724359	0.000823827810858586	0.000923968369638694	0.000813683378605672	0.000834013853216472	0.00102455260906954	0.00126341284544483	0.00127571188500388	0.00132349147278555	0.00165458771295649	0.00202688338694639	0.00225336819357032	0.00259258654933955	0.0032328233537296	0.0037442476478244	0.00419304885120435	0.00468667757012432	0.00511893372630148	0.00537229510742036	0.00559016189160839	0.00590207072960373	0.00624175236188811	0.00673134192637918	0.00744625603943279	0.00795185551029526	0.00796273031196581	0.00772040722902098	0.00877652678263403	0.00954140613986014	0.010019474707265	0.0106384020794483	0.0112822064479409	0.0117031929322067	0.0122344340942113	0.0127236530881896	0.0129606515707071	0.0133695143218726	0.0140558049164724	0.0149621472208625	0.0162209647977855	0.0173135907255245	0.0177432893084693	0.0183441833935509	0.0190934566705517	0.0189995262296037	0.0182822243181818	0.0177676056954157	0.01699308753885
65	0.00028446162876343	0.000482521830920746	0.000802241964121989	0.000898197592202797	0.000779647496042587	0.000784544068547669	0.000999087514063714	0.00133641323517871	0.00145262158624709	0.0014805615482906	0.0017544338722805	0.00206448389228827	0.00220343695437063	0.00250243903341103	0.00311910319560995	0.00363979461441336	0.00409168736383061	0.00463176603632479	0.0050895090534188	0.00533652378535354	0.00559053491414141	0.00597697407323232	0.00632179071891997	0.00669244997533023	0.00727940616045066	0.00791783408469308	0.00836469794094794	0.0084993700990676	0.00936908716958042	0.0102572545487568	0.0113333522027972	0.0126283208908314	0.0136419972078477	0.0138442504421134	0.0136653817123155	0.0136928506019814	0.0141084092721445	0.014651908760878	0.0149873803974359	0.0152947640777001	0.0159117333851981	0.0166630087315462	0.0173340307750583	0.0182382598659674	0.0188093672591298	0.0185900295940171	0.0181548372455322	0.0180475918162393	0.01745957250777
66	0.000284389980207935	0.0004711131377331	0.000774993643949106	0.000873217306118881	0.000757498921254202	0.000751993814750631	0.000977380002514074	0.00138106136901709	0.00158218653867521	0.00160695248395493	0.00181435693346931	0.00206825933867521	0.0021745755284965	0.00242564460576923	0.00302660812432012	0.00353237760198135	0.00397737553166278	0.00454419513869464	0.00503075143842269	0.00530368783780109	0.00560302701651127	0.00608235434518259	0.00654856478554779	0.00689411013053613	0.0072560234508547	0.00778791622630148	0.00848162316647242	0.00924224758333333	0.00983219141219891	0.00998463419133644	0.0113042571923077	0.0129318986474359	0.0144152323290598	0.0150239150437063	0.0149387591311189	0.0147341133333333	0.0148465914733877	0.0150706102839938	0.0150689589289044	0.0149255073795649	0.0150789291903652	0.0159648164485237	0.0171413340229215	0.0181970537587413	0.0186603094094794	0.0185764016200466	0.0181911863927739	0.0174214727253302	0.0167495130089355
67	0.000284218104489122	0.00045788750697164	0.000743209849308469	0.000850584984652292	0.000728597285079254	0.000703307627833761	0.000951193547804973	0.00139252520676962	0.00164060322599068	0.00166465113694639	0.00181330405790598	0.00202818769100622	0.00214558585503108	0.00240869997474747	0.00294703107760295	0.00343586007226107	0.00386775781002331	0.00443090056468531	0.0049174641470474	0.0052080222948718	0.00551681296017871	0.00604840669832945	0.00668222454292929	0.00717986017365967	0.00748155422280497	0.0079121673482906	0.00866170852991453	0.00946133123290598	0.00992893573076923	0.0100836185359363	0.0110662789514375	0.0122390453906371	0.0133004314788267	0.0140567877140637	0.0144860858669386	0.0145746330112665	0.0145259619304584	0.014436189707265	0.0144972593152681	0.0147937007618493	0.0151192097610723	0.0157569917597125	0.0166311706765734	0.017534717975913	0.0181739359343434	0.0182851463947164	0.017641327496115	0.0166418536266511	0.0165324640850816
68	0.000283636728606741	0.000443306212797203	0.000706967447874903	0.000831525398434344	0.000725752061262141	0.000697620739679992	0.000937676953304293	0.00137376079505633	0.00163841354512432	0.00165782732602953	0.00176205357651515	0.00195092087362082	0.00210655648842269	0.00240711412839938	0.00288724899446387	0.00335383333061383	0.00378107346678322	0.00431668458644134	0.00476156628962704	0.00506709286752137	0.00540074850990676	0.00593098220027195	0.00666686529584305	0.00739345958430458	0.0078384367480575	0.00830294607770008	0.00909186957167832	0.00993863715773116	0.0106114708626651	0.0113216230503108	0.0120411676006216	0.0124265214465812	0.0124322839996115	0.0128021288545066	0.0136941559180264	0.0144544777602953	0.0145927279485237	0.0142383369131702	0.0142422440425408	0.0149864336113054	0.0156099352156177	0.015883400259324	0.0163072869232712	0.0171931296847319	0.0179785249222999	0.0181774322435897	0.0178164837101787	0.0174610005244755	0.0177712917909868
69	0.000283227688550311	0.000427412698597514	0.000668330488154623	0.000814919534222999	0.000752809790213287	0.000739966794290404	0.000940411550341103	0.00132859599616356	0.00158649945308858	0.00160509955351593	0.0016833330210373	0.00185488507637918	0.00206300740223388	0.00240444580491453	0.00283398244201632	0.00327911176398601	0.00371953398387723	0.00422200443201243	0.00460092655691531	0.0049306286447164	0.0053601044024864	0.00591898203263403	0.00665248585858586	0.00746728149630925	0.00808585852602953	0.00868458279545455	0.00945529197066822	0.0101931302705905	0.0109588916443279	0.012017070509324	0.0128348661769619	0.0129573243414918	0.0126595486165501	0.012802716461927	0.0135754966289821	0.0144530003201243	0.0147957040641026	0.0143354552571873	0.0140497409221057	0.014673068713481	0.0154974438556721	0.0158116520971251	0.0163650368409091	0.0174029891000388	0.018179752047397	0.0182857238247863	0.018282937004662	0.0186515136868687	0.018624643459596
70	0.000282588069296426	0.000410968725907148	0.000627469846728827	0.000802117241056721	0.000790140427975136	0.000789626712220668	0.000951204233301088	0.00126830074560995	0.00149587264761072	0.00153315555493395	0.00161390815277778	0.00178084629254079	0.00203131378964646	0.00239283515339938	0.00278398986091686	0.00320842473465423	0.00367541026418026	0.00415093814724165	0.0044617228997669	0.00482323005477855	0.00538789436538462	0.00601515304137529	0.00666423472843823	0.00736995283080808	0.00800810370454545	0.00872067990442891	0.00950374695707071	0.0100979235213675	0.0107093378972416	0.0117039563954934	0.0126689104217172	0.0130825697202797	0.0133971098523699	0.0135585116161616	0.0137189279864025	0.0138555026600622	0.0141202830021368	0.014037298019425	0.0137666053065268	0.0140087350973193	0.0146670117900155	0.0152844209609557	0.0160922315773116	0.0170482715576923	0.0178073878146853	0.0181109312296037	0.0183125757012432	0.0186986879156954	0.0185293663791764
71	0.000281783910001943	0.000393880498608392	0.000585517342820513	0.000791252569250194	0.000840050318753497	0.00085744715880235	0.000974133235000291	0.00120906434501748	0.00139182630612859	0.00146637909638695	0.00158048109348291	0.00176005778614996	0.0020123145284965	0.00238218451958042	0.00274245969055944	0.00314382326592852	0.00363242896853147	0.00409222021076146	0.00434703453749029	0.00470904564491064	0.00536153949087024	0.00605599175932401	0.00663277699300699	0.00717338250932401	0.00773536136907537	0.0085088439965035	0.00938346673465424	0.0100346419840715	0.0106231835384615	0.011484781280303	0.0124244199803807	0.0133047565336053	0.0142625108896659	0.0147267944832945	0.0141218942443667	0.0132393723315851	0.0131862634840715	0.013604527760878	0.0137037339516317	0.0136462504900932	0.0139343576239316	0.014549734457265	0.0154098255145688	0.0164555461318959	0.0173550512296037	0.017980051478244	0.0182344806235431	0.0185239839160839	0.0183565540151515
72	0.00028080247372028	0.000376797998878205	0.000543667554090909	0.000780625747490288	0.000903786469438617	0.000940482129241453	0.0010111367290103	0.00116213573574009	0.00129960079043318	0.00142063042151321	0.00159732419897047	0.00178837723583916	0.00202586408109946	0.00236699253341103	0.00269729974796037	0.00308569367521368	0.00357566694560995	0.00402096050893551	0.00424255946561772	0.0045644389032634	0.00519765421017871	0.00591845648562549	0.00651970268473193	0.00702710509770785	0.00755131253787879	0.00832229602700078	0.00925389617890443	0.0100550544799922	0.010817147513986	0.0117225975021368	0.0125905647641803	0.0134853997542735	0.0146521842501943	0.0154228374902875	0.0147746590928516	0.0135006497303807	0.0130194835275835	0.0134013881219891	0.0135813615359363	0.013334583225136	0.0133994725732323	0.0140655191977467	0.0150393139269619	0.0161504959537685	0.0173769931721057	0.017993441489899	0.0185534426418026	0.0184540399980575	0.0183464909770785
73	0.000280006385067988	0.00035964844176418	0.000502088266682207	0.000769783431585081	0.00099356509759324	0.00108119605472805	0.00107485657144328	0.00114026037143357	0.00124102607744755	0.00140940596083916	0.00165723773751943	0.00187377189576535	0.00207653678686869	0.0023594291702603	0.00266977084411422	0.00304484997688423	0.00351046165656566	0.00392553151903652	0.00413953814296814	0.00442319611577312	0.00497910570532246	0.00569104286111111	0.0063831582527195	0.00697995164840715	0.00753465808488733	0.00827013333430458	0.00913629984848485	0.00992267696114996	0.0107263071041181	0.0116601219203574	0.0125064418535354	0.0132608454166667	0.0142440488111888	0.0152383981118881	0.0153561168570319	0.0145052858265346	0.0137799203879176	0.0136583337371795	0.0134681240569153	0.0130200412839938	0.013058302960373	0.0137735045510878	0.0146352274539627	0.0156020262801088	0.0167928506041181	0.0176942914393939	0.0184087902039627	0.0183961278982129	0.0183060279623155
74	0.000278945119817016	0.000343245649968532	0.000461585166767677	0.000756107308255633	0.0010750528962704	0.00119818336745338	0.00114218172113831	0.00114603681093629	0.00121958934005439	0.00142472670608003	0.0017410881481352	0.00197716741266511	0.00212670131402486	0.0023519193759324	0.00265398379662005	0.00302739963471251	0.00344993526554002	0.00382020515870241	0.00405352257614608	0.00434393931915307	0.00484517621678322	0.00553346448018648	0.00627129648640249	0.00693038916336441	0.00752553526592852	0.00825519633682984	0.00905785621056721	0.00974177731546232	0.0104163030425408	0.0112706931829837	0.0122001372393162	0.013047625956488	0.0139370978243978	0.0149827553127428	0.015724306548174	0.0156679219599845	0.0150534500951826	0.0146965733993784	0.0142138454001554	0.0137669080439005	0.0137726987665113	0.0139431545493395	0.014023746530303	0.0146146252107615	0.0159562931585082	0.0178133122533023	0.0182838180128205	0.0184091069522145	0.0183242288772339
75	0.000277822470770396	0.000327394410533605	0.000423029408685897	0.000737659935003885	0.00114555568253691	0.00129642793121601	0.00121055279102564	0.00118038170745532	0.00123715472351399	0.00145936352932207	0.00181305405358392	0.00206138129941725	0.00216145622060995	0.00233661290979021	0.00264440779982517	0.00302059727884615	0.00340759776806527	0.00372852791219891	0.00398645522027972	0.00432097736829837	0.00482292732070707	0.00548661117676768	0.00617709184557109	0.00679301235236985	0.00739714651864802	0.00817608923038073	0.00902521519560995	0.00973417686732712	0.010383537454157	0.0111874431800699	0.0122016215798368	0.0132440601971639	0.014139589500777	0.0149835794871795	0.015765869965035	0.0161657787121212	0.0162425567540793	0.0162762904118104	0.0157600107323232	0.0155646557342657	0.0156211680439005	0.0149764051806527	0.0139430427758353	0.0141005058974359	0.0158347205205905	0.0180385204273504	0.0183737679098679	0.0183070444405594	0.0181874355516706
76	0.000276553872200078	0.00031271423884965	0.000387013486473388	0.000713999688461539	0.00120685134104507	0.00138325243846154	0.001278751728885	0.00124269409193085	0.00129793831877428	0.0015065790597805	0.00184811415153458	0.00209921964339549	0.00216544517496115	0.00230748237099845	0.00262930355021368	0.00302003925339938	0.00337979098756799	0.00366258664471639	0.00391907152389277	0.00428112649417249	0.00480749628613054	0.00545362314452214	0.00607027462606838	0.0066219788537296	0.00723956724456099	0.00806968270066045	0.00896497610722611	0.00976306320901321	0.0105291255141803	0.0113505923148796	0.0122958168725719	0.0133126347542735	0.0141599570104895	0.0147813587529138	0.0153514962101787	0.015876286958042	0.0163452043822844	0.0167550273970474	0.0169852216647242	0.0172068456623932	0.0174158121348096	0.0164201708411033	0.0150299898232323	0.0150438745920746	0.0166192641647242	0.0183291764763015	0.0182345747455322	0.018001790487568	0.0179727230769231
77	0.000275279325047009	0.000298857039807304	0.00035363221322533	0.000684100563605284	0.00122599229623155	0.00143998311004273	0.00132883637319347	0.00132112839134615	0.00138825425415695	0.00154292692792347	0.00183705537558275	0.00208854058016706	0.00214247919489122	0.00226936632152292	0.00259588495122378	0.00299180746406371	0.00335245619230769	0.0036173934512432	0.00384261480963481	0.00418162626806527	0.00471102114044289	0.00534874052874903	0.00594736892035742	0.00652834055982906	0.0072190273556721	0.00806071043026418	0.0088760174988345	0.00963379002525253	0.0104652789864025	0.0113152565627428	0.0121349407160062	0.013006014269425	0.0138347351107226	0.0144852510955711	0.0150354142929293	0.0155328781351981	0.0159908040617716	0.0164060588966589	0.0167238001282051	0.0171374048698524	0.0176295852816628	0.0175722891103341	0.0166649318492618	0.0168353951573427	0.018039909017094	0.0182467593395493	0.0179345046212121	0.0178715197125097	0.0179841319463869
78	0.00027406692871892	0.000286208089441531	0.000323625427060218	0.000647452593912199	0.0012042916221251	0.00145606396179099	0.00135503465990676	0.00140311874593046	0.00148841888601399	0.00157159524480381	0.00178499151523893	0.00203294027558275	0.00211285499955322	0.00223987170965423	0.00255406674988345	0.00294156476505439	0.00331182288850039	0.0035814413993784	0.00377902823445998	0.00406910284731935	0.0045722484036519	0.00520812882245532	0.00584408601806527	0.00651490939840715	0.0072925854504662	0.00812401210644911	0.00883111746348096	0.00948452277564103	0.0102948043867521	0.0111875186674437	0.0120226988224553	0.0128757409388112	0.0137403965433178	0.0144911873562549	0.0151019851243201	0.0155411107070707	0.0158454996522922	0.0161372415423465	0.0164152461266511	0.0167459296386946	0.017244719551282	0.0176566696270396	0.0178297267152292	0.0180579666666667	0.0182272817909868	0.0180139880244755	0.017754913525641	0.0178296916083916	0.0178981473795649
79	0.000272858418133838	0.00027465049909324	0.000296999949441725	0.000605163965825563	0.0011577658746892	0.00143058223824786	0.00134939186925019	0.00145517734179293	0.00158309602027972	0.0015881572798174	0.0017140951732906	0.00196975979527972	0.00210249062459207	0.00223836666557887	0.00252614688877234	0.00288557887956488	0.00325219983760684	0.00354639484110334	0.00375115818453768	0.00402278522902098	0.00450238019191919	0.00511885794230769	0.00576700793783994	0.00648000393473194	0.00728121156216006	0.00810643300019425	0.0088239339562937	0.00948718550446775	0.0102829193681041	0.0112113921526807	0.0121370416612277	0.0130167872567988	0.013803549527972	0.0144466631721057	0.0149771072940948	0.0153721636072261	0.0156756556410256	0.0160364693201243	0.0163993534032634	0.0166577551631702	0.0169733084693085	0.017434057968143	0.0178379123407148	0.0180481414607615	0.0180222802000777	0.0178071664141414	0.017661202488345	0.0176426096076146	0.0175927944405594
80	0.000271843284207459	0.000264599046770396	0.000273842694747863	0.000558413760087413	0.00107815535675991	0.00133509583212898	0.00129772828776224	0.00148602810930458	0.00165968125347708	0.0015957084206488	0.00165388099768842	0.00192744473440171	0.00212206820909091	0.00226654799485237	0.00252374002793318	0.00284940961431624	0.00319446267152292	0.00351153996464646	0.00375795663578089	0.00405581876379176	0.00452630075	0.00509743803166278	0.00570590518550894	0.00639434323193473	0.00716208162762238	0.00798200602059052	0.00878279646658897	0.0095304839020979	0.010318656967366	0.011224334545843	0.012153688006993	0.0129762952482517	0.0136234481662782	0.0141339567463092	0.0145936929020979	0.0150004848484848	0.0153537316783217	0.0157439988791764	0.0161299522727273	0.0164310272533023	0.0167718701146076	0.0172278913403263	0.0176149586635587	0.017799777024087	0.0178129683585859	0.0176990639801865	0.0175725113092463	0.0175015787198912	0.0174969835431235
81	0.000270676409853924	0.000255333370189588	0.000254065721607032	0.000509076237806915	0.000974459097921523	0.00118270439038462	0.00118854475674048	0.00147592817060995	0.00170643486423854	0.00160821336769619	0.00162365956271368	0.00192241623407148	0.00216574483150738	0.0023092294207265	0.00254253894347319	0.00284864505536131	0.0031646246548174	0.00348186328807304	0.00377028946814297	0.00410728530827506	0.00456276852059052	0.00507807052602953	0.0056489065994561	0.00633659285236985	0.00710054910567211	0.00790415326806527	0.00871421825835276	0.00947010047863248	0.0102324245920746	0.0111061628855866	0.0120000096618104	0.0127723378296426	0.0134219089069542	0.0140018712004662	0.0145121712412587	0.0149182615870241	0.015211563455711	0.0154538001029526	0.0157101319211344	0.016063299481352	0.0165705921736597	0.0171195344832945	0.0175238776301476	0.017747087004662	0.017783110448718	0.017613479473582	0.0174352629448329	0.0174336452428127	0.0175408805536131
82	0.000269402779438034	0.000247571334887723	0.000237468993842269	0.000459238968121601	0.000856106535431236	0.00099322939524087	0.00102080726660839	0.0013937901458042	0.00171640566054779	0.00162575997560218	0.00163155035743978	0.00195231114310412	0.00221392022270785	0.00233932150524476	0.00256056139763015	0.00287812190656566	0.00317246240462315	0.00346933623038073	0.00376534171678322	0.00411402379001554	0.00453938058974359	0.00501516639996115	0.00559672932012432	0.00634766841161616	0.00716419665734266	0.00794284773989899	0.00867250085120435	0.00936869674339549	0.0101371716513209	0.011046134749223	0.0119468681975524	0.012716774034965	0.0134163693434343	0.0140529759809635	0.0145347772882673	0.0148546278010878	0.0150800235664336	0.0152677106138306	0.0154916529487179	0.0158676902486402	0.0164108323310023	0.0169615564918415	0.0173848230710956	0.0176713789296814	0.0177322098290598	0.0175150596950272	0.0173080498892774	0.0173159769871795	0.0174078343609169
83	0.000268423947775835	0.000240816299102758	0.000224063952018648	0.000411746676544872	0.000732736299048174	0.000791631993065268	0.000824966570415695	0.0012814497463481	0.00168320158939394	0.00164084744019037	0.0016687717416958	0.00199315512892385	0.00224121139566822	0.00233870992006605	0.00255442359285159	0.00291871845716783	0.00321415377272727	0.0034762653038073	0.00375584377097902	0.00408503029739705	0.00447677802408702	0.00494878628243978	0.00556961054001554	0.00636929169133644	0.00720990201456876	0.00795671859168609	0.00862891912956488	0.00932403630167055	0.0101521317939005	0.0110988438008935	0.0119812463521756	0.012711958020979	0.0133466169467754	0.0138674033585859	0.0142275102525253	0.0144924843395493	0.0147415159246309	0.0150042298232323	0.0153027217229992	0.015685447964258	0.0161779807206682	0.0167072604079254	0.017161621029526	0.0174792400757576	0.0175793828613054	0.0174531813461538	0.0173098891414141	0.0172639152972028	0.0172850214452214
84	0.000267324576265734	0.000235401956090909	0.000213827923935509	0.00036866691144289	0.000611907503591686	0.000599987734011267	0.000628689317043512	0.00112737690034965	0.00161529036592852	0.0016479121724359	0.00171066230743978	0.00202454785854701	0.00223833098873349	0.00231019206126651	0.00252164440285548	0.00292962274096737	0.00325011503088578	0.00349595574358974	0.00376508469910645	0.00407381853787879	0.0044473614005439	0.00493873577758353	0.00557478099475524	0.00633370558469308	0.00711897052214452	0.00784586953982129	0.00854895741705517	0.00931924131021756	0.0101888512257187	0.0110823428554779	0.011890580206488	0.0125825816913364	0.0131504373881119	0.0135908199559052	0.0139613042812743	0.0142914021173271	0.0145339142793318	0.0147436730905206	0.0150155575990676	0.0153909516472416	0.0159113381818182	0.0165310076340326	0.017061731981352	0.0173692614238539	0.0174679478399378	0.0174050933080808	0.0173026750019425	0.017252423455711	0.0173052150679876
85	0.000266336093816628	0.000231132878797009	0.000206568596134227	0.000332413171446581	0.000501779653344988	0.000441525667533023	0.000459425808490676	0.000945752522649573	0.00152487306585082	0.0016437449480575	0.00174667450639083	0.00203214202014374	0.00220995797597125	0.00226791044972805	0.00248233411383061	0.00290684790889666	0.00325538080128205	0.00351066336946387	0.0037874014001554	0.00409265542929293	0.00446575345066045	0.0049775626544289	0.00559017604059829	0.00625832434809635	0.00697976183663559	0.00772949149514375	0.00849680584071484	0.0093166551045066	0.0101600355485625	0.0109645294207459	0.01173428198446	0.0124572880619658	0.0130405320437063	0.0134976311555944	0.0139403305439005	0.014290771017871	0.0144302345590521	0.0145307227564103	0.0147759763616939	0.0151767673038073	0.0157352915345765	0.0163870578166278	0.0169325353826729	0.0172660608041958	0.017407691013986	0.0173380274242424	0.0171848773834499	0.0171682745143745	0.017334873537296
86	0.000265417803800311	0.000227788760472805	0.000201435087078089	0.000302933301486791	0.00040873301793512	0.000325305470994172	0.000332283736493784	0.000762480144630925	0.00140298160270008	0.00162257050495338	0.00176595386726884	0.00201164598123543	0.00217518406734654	0.00225172643006993	0.00246499358890831	0.00287208097931235	0.00323446377214452	0.00350322490112665	0.00379585297474748	0.00410591289529915	0.00447520983935509	0.00498703384207459	0.0055700345	0.00619306776204351	0.00692081492676768	0.00771877098931624	0.00850216554390054	0.00929623107634032	0.0101058055423465	0.0108944663438228	0.0116766723205128	0.0124014241917249	0.0129535821618104	0.0133711543455711	0.0137529916472416	0.0139999744832945	0.0140920976301476	0.0142618972105672	0.0145964170881896	0.0150235626048951	0.0155498491103341	0.0161181322610723	0.0166199404156954	0.0170591188597514	0.0173496790734266	0.0173263122863248	0.0171684338092463	0.0171828675641026	0.0173653093298368
87	0.000264327462916861	0.000225376792729215	0.000199080873265346	0.000280298302817016	0.000338511680568182	0.000249115872558664	0.00024671584798582	0.000602520293319736	0.00124284369796037	0.00158972910273893	0.00176791788574204	0.00197013112465035	0.00215153257634033	0.00227848149135587	0.0024826893293512	0.00284679864792152	0.00319990425718726	0.00347481183313908	0.00377404797688423	0.00408377580652681	0.00443510251223776	0.00491899269832945	0.00548697593240093	0.00613779686188811	0.00691997719910645	0.00773529094133644	0.0084755450003885	0.00923829839840715	0.010076307756993	0.010906504708819	0.0116651177154235	0.0122935087649573	0.012752364471251	0.013121996540404	0.0134380533838384	0.0136274938325563	0.0137877195337995	0.0140679206235431	0.014385607987568	0.0147469608158508	0.0152787170726496	0.0158702675951826	0.0164122073640249	0.0169354210858586	0.0172752512626263	0.017290225479798	0.017249703049728	0.0173180239374514	0.0174047108818959
88	0.000263353690765734	0.000224014918027001	0.000199132169673271	0.000264830899029526	0.000291127394590521	0.000206172891547009	0.000196876813297591	0.000485237799345377	0.00111358791965812	0.00155538442614608	0.00175694456058664	0.00192212209283217	0.00214918104695027	0.00234151036103341	0.00252386655270008	0.00282518268006993	0.0031661326033411	0.00344516768978244	0.00373544416647242	0.00403680871581197	0.00436761630982906	0.00481668433935509	0.00538230372999223	0.00607606513306138	0.00688049058430459	0.00766251162956488	0.00836686313228438	0.00916551206002331	0.0100647095215618	0.0108929699988345	0.0115741906719114	0.0121114689302642	0.0125462466647242	0.0129617345386558	0.0133159961344211	0.013524398045843	0.0137175851864802	0.0139532949417249	0.0141240726942502	0.0144272847066822	0.0150410909576535	0.0157253023853924	0.0163372607031857	0.0168908094463869	0.017157324504662	0.017141894496892	0.0172258684188034	0.0173739881099456	0.0174376072416472
89	0.000262571084624514	0.000223669960127234	0.000201308433590715	0.000254906620874709	0.000261243788308275	0.00018563285420338	0.000173143166244561	0.000400630483329448	0.000993590632653458	0.00152269928088578	0.00174395428160451	0.00187638057239705	0.00215697787944833	0.0024100087270979	0.00255663233333333	0.00279917161081974	0.00314315142540793	0.00343198444425019	0.00370369433741259	0.00399656017501942	0.00431753039238539	0.00474322643958819	0.00531379254739705	0.00602460518648019	0.00680115490811966	0.00753934645648796	0.0082642174461927	0.00913401517210567	0.0100445193642191	0.0108012707612665	0.0114274826880342	0.0119645259098679	0.0124127116064491	0.0128252572861305	0.0131676270532246	0.013351392983683	0.0135021088131313	0.0136823707264957	0.0138565304623155	0.0142341431565657	0.0148640619211344	0.0154773858857809	0.0160761633061383	0.0167138770182595	0.0170612853749029	0.0171023613344988	0.0172157698076923	0.017372472008547	0.0175316586810412
90	0.000261826432529915	0.000224073205837995	0.000205538475052448	0.000250163738500777	0.000244681563539044	0.000182162552168026	0.00016975804204526	0.000344397589572261	0.000887623029273504	0.00148509001355866	0.00174351814168609	0.00184099889059829	0.00215498107746698	0.00245321643745144	0.00255609501299534	0.00275945986480187	0.00312945092968143	0.00343633702602953	0.00368299412082362	0.00396985995532245	0.00429349052272727	0.00470621897707848	0.00527890012354312	0.00599411974378399	0.00674772856837607	0.0074718899508547	0.00822961311577312	0.00912652861849262	0.00999184084226884	0.0106869967113442	0.0113185936047009	0.0118807222024087	0.0122728690724553	0.0125746296223776	0.0128493226186869	0.0130196278457653	0.0131667602797203	0.0133758620998446	0.0136507261674437	0.0140878734168609	0.0146472896367521	0.015183713537296	0.0157975352719503	0.0165057966569542	0.0169962908682984	0.0171832997261072	0.0172848429817405	0.017386976458819	0.0176211982556333
91	0.000261000459226884	0.00022505424876826	0.000211757503118881	0.000249893659568182	0.000238051301061189	0.000193174039449301	0.000184434653728438	0.000310026095628011	0.00079527984988345	0.00144584528104118	0.00175800038496503	0.00182334353958819	0.00214158758310023	0.00245746100301088	0.00252622834695027	0.00271234861810412	0.0031189313517871	0.00344099162237762	0.00365526271950272	0.0039361003521756	0.00426650447785548	0.00467237219444444	0.00524308862490287	0.00595881576573427	0.00671509543997669	0.00744391572125097	0.00819592381332556	0.00906277158663559	0.0099100234458042	0.0106202991460761	0.0112607151827894	0.0117735048040016	0.0120823195470085	0.0123357430928516	0.012635464482906	0.0128717321930847	0.0130485826748252	0.013239914450272	0.0134717621581197	0.0138274945784771	0.0143630399436674	0.0150419184071484	0.0157712950738151	0.0163917907517483	0.0168237507090132	0.0171009632109557	0.0172489102972028	0.0173969353321678	0.0177198649358974
92	0.000260179631963092	0.000226582771112082	0.000219755429050311	0.000253245362227078	0.000237959807004662	0.000215446388056527	0.000213598363801282	0.000290513585602176	0.000711480502350427	0.00142655618354701	0.00178276018653846	0.00182486280508936	0.00211767738038073	0.00243626782101787	0.00249262679351204	0.00268077701616162	0.00311186794910645	0.00342592558663559	0.00360926704020979	0.00389023566550117	0.00422774008469308	0.00462851661713287	0.0052013082952603	0.00591256080749806	0.00666501857672883	0.0073873750518648	0.00811445415675991	0.00895615609848485	0.00984133051787102	0.0105892331721057	0.011161421748446	0.0115629659176379	0.011857866457265	0.0121634739918415	0.0124897071781274	0.0127329071212121	0.0129022492637918	0.0130567681934732	0.0132430981390831	0.0135643812101787	0.0141094465462315	0.014869141540404	0.0156388983391608	0.0161878937179487	0.0166116292540793	0.0170046117055167	0.0172286811208236	0.0174823179176379	0.0179636656973582
93	0.000259647720590521	0.000228777995591686	0.000229540580925602	0.000259321556188034	0.000242228895376457	0.000245600967664724	0.000252987455847514	0.000279479295952797	0.000630562009085082	0.00140689418175991	0.001821025273446	0.00184154924776612	0.00209346613203186	0.00241584380056333	0.00248118757680653	0.00268047392898213	0.00311039639850427	0.00339029831002331	0.00355959285703186	0.00386111961072261	0.00421092885198135	0.00461316891045066	0.00519490500796426	0.00588979224028749	0.00660486279623155	0.00731750562121212	0.00805609135159285	0.00890609180536131	0.00980219212024087	0.0105139285281663	0.0109698523197358	0.0113032942754468	0.0116524409312354	0.0119873486932789	0.0122211126452991	0.0123818390876068	0.0125626022202797	0.0127632089257964	0.0130464073562549	0.0134861210683761	0.0139987603846154	0.0145747201379176	0.0152539451651127	0.0159134278807304	0.016558789017094	0.0171243518123543	0.0173578238597514	0.0175770845629371	0.0181431655924631
94	0.000259168108426185	0.000231482280143745	0.000240634511949106	0.000266801426547009	0.000248367357493007	0.000278262115526029	0.000295518642277001	0.000270819226493784	0.000547787473941336	0.00137805041705517	0.0018604284227467	0.00186122916967754	0.00207921791171329	0.0024210788985237	0.00251179802979798	0.00271057197358197	0.00310601107799145	0.00334776722571873	0.0035306068471251	0.0038725314551282	0.00423673218473193	0.00464764277078477	0.0052459536010101	0.00591070041530692	0.00656358911926962	0.00727866275524476	0.00807235120027195	0.00892606705167055	0.00974569640967366	0.0103669708700466	0.0107762337711733	0.0111313650499223	0.0115190332560218	0.011824749776418	0.0119782081204351	0.0121453099586247	0.0124054407206682	0.012613967016317	0.0128907323193473	0.0133964618842269	0.0139094349417249	0.0143966467773893	0.0150873163733489	0.0158470472008547	0.0165307143648019	0.0171334659324009	0.0174136433605284	0.0175867835780886	0.0181266237548563
95	0.000258636358797591	0.000234455766600816	0.000252595657317405	0.000274755436700466	0.000253675928330808	0.000307743615425602	0.000333849983483294	0.000258911397582556	0.000462629832115385	0.00133332151340326	0.00188957411581197	0.00188240715742036	0.00207596038611111	0.00244842554149184	0.00256693878871406	0.00274859755850816	0.00309246258605284	0.00331159476612277	0.00353099341802642	0.00391041244289044	0.00427549192482517	0.00469079132808858	0.00530321898310023	0.00593665670493396	0.00653665648057498	0.00726317376301476	0.00810227215695416	0.00892833325932401	0.00964445933197358	0.0102183918818959	0.0106691779252137	0.0110352338754856	0.0113556451006216	0.011616905719697	0.0118036972542735	0.0120577753601399	0.0123766473904429	0.0125301811965812	0.0126826945299145	0.013131879461927	0.013682121493784	0.0142923403205128	0.015144889017094	0.0159060702855478	0.0163879227738928	0.0169457164335664	0.0174310816744367	0.0177154967832168	0.0182091146173271
96	0.000258134653188617	0.000237750213253108	0.000265123250491453	0.000282409727470474	0.000256009285371989	0.000329646754400738	0.000362421379468143	0.000240445466790987	0.000380095406182984	0.00127144466715229	0.00190075751394716	0.00189886998830614	0.00207786432923465	0.00247679417356255	0.00261516654838772	0.00276621839116162	0.00306833596416084	0.00329090230516706	0.0035468074980575	0.003935726996892	0.0042832853954934	0.00469853183527584	0.00531325923387723	0.00592273875912976	0.00650699445143745	0.00724770414180264	0.00808289445066045	0.00886766515773116	0.00953787628904429	0.0101120192900155	0.0105788498496503	0.0108728578156566	0.0110800469685315	0.0113467374104507	0.0116010532785548	0.0118335400662393	0.0121162859333722	0.0123434517948718	0.0125918852136752	0.0130613261849262	0.0135876858313908	0.0141776948523699	0.0150530104545455	0.0158642722338772	0.0163837086421911	0.0170145358216783	0.0176105297804973	0.0179019991122766	0.0183506158488734
97	0.000257664616626457	0.000241251528768454	0.000277539112225524	0.000288614077863248	0.000253807470550505	0.000340157963133256	0.000377017144092852	0.000215908959219309	0.00030626279628108	0.00119708641596737	0.00189259003984071	0.00190557652948718	0.0020787092028749	0.00249252435844988	0.00263326761260684	0.00275319919318182	0.00303986487237762	0.00328980485275835	0.00356159677331002	0.00392710385703186	0.00425589513519814	0.00468179757148407	0.00528698649514375	0.00587990030846931	0.00649133443881119	0.00724769991569542	0.00803221789316239	0.00878414628185703	0.0094689514442502	0.0100186426775447	0.0104229262078477	0.0106675320079643	0.0108866352736985	0.0112502792183372	0.0115506696225719	0.0116656358162393	0.0118500035755633	0.0122106762884615	0.0126661461829837	0.0132433843123543	0.0138127351476301	0.0143373394230769	0.0150645267929293	0.0159039870668221	0.0166241672144522	0.0172874745843046	0.0177159039024864	0.0178608189180264	0.0183041753477078
98	0.000257095880370629	0.000244764456436674	0.000289341546055556	0.000293086565868298	0.000246279068393939	0.00033694424475	0.000377071948929681	0.00018876912780303	0.000245303301922106	0.00112015514349262	0.00187394338694639	0.00190310978844211	0.0020781020475136	0.00249016151377234	0.00262212104671717	0.00272581298160451	0.00302400238073038	0.00330401281662782	0.00356782716161616	0.00389849385878011	0.00423027478399378	0.00468535194211344	0.00527143764257964	0.00584316327816628	0.00649937326126651	0.00727071642812743	0.00798513712567988	0.00872129512451437	0.00944651528496504	0.00993965257750583	0.010274151040404	0.0105862802107615	0.0109024149768842	0.01126466845338	0.0115331806775447	0.0116345273651904	0.0118291674191919	0.0122122751476301	0.0126175079871795	0.0131579605594406	0.0139121839083139	0.0146735109362859	0.0153988926495726	0.0161484528729604	0.0168302550563326	0.0173414702059052	0.0176411452059052	0.0178881528729604	0.0183740472494172
99	0.000256470941486597	0.000248173914174242	0.000300158890728438	0.000295447687127234	0.000233662892527972	0.000319514850722805	0.000362691067043901	0.000162534162528361	0.000199916594277001	0.00105161049695027	0.00185336020392385	0.00188921601353924	0.00206731166666667	0.00247626435685703	0.00260313269698912	0.00271190826600622	0.00303409119794095	0.00332231378593629	0.00356411276301476	0.00387442677738928	0.00423270662490288	0.00472098889355089	0.00528063887043512	0.00581892451184926	0.00650306064316239	0.0072889498529526	0.00795517567327117	0.00869563533721834	0.00946572011693862	0.00990403026456876	0.0101927302070707	0.0105959651390831	0.0108986573267288	0.0110321220747863	0.0111956380514763	0.0114508055304973	0.0118449545742036	0.0123208736724942	0.0126779929300699	0.013084804524087	0.0138773502117327	0.0148196919949495	0.01563506502331	0.0163519962043512	0.0169734715928516	0.017322790491453	0.0177032188480963	0.018129781509324	0.0185134842851593
100	0.000256023240658897	0.000251312067490482	0.000309483479869464	0.000295389906668415	0.000217166128809441	0.000290797578883256	0.000337612306551865	0.000140847859801865	0.000170805568042735	0.00100285212746698	0.00184019882606838	0.00187366038337218	0.00205095109879565	0.00246556261841492	0.0026015265758547	0.00273243616847319	0.00306612882731158	0.00333324943881119	0.00355028572105672	0.00386392721930847	0.0042469226478244	0.00474579204428904	0.00528730860003885	0.00580027899902875	0.00649368012859363	0.00731106964840715	0.00798286363636364	0.00872236022008547	0.00949351578127428	0.00986387485625486	0.0101033759832945	0.0105399358611111	0.010816076298951	0.0108204776849262	0.011020330971251	0.01143488304662	0.0118505837115385	0.0124109984193862	0.01310949252331	0.0137745766919192	0.0144825916647242	0.0151790247649573	0.0157984583041958	0.0165442813655789	0.0172325172416472	0.0174443715870241	0.017179608506216	0.0179670427933178	0.0180563223115773
101	0.00025560388489122	0.000254285019339549	0.000316889440269619	0.000293012356347319	0.000198837617738539	0.00025706522810742	0.000307485649719114	0.000126064170597319	0.000156124707901904	0.000979891477097902	0.00183797729440559	0.00186389271804584	0.00204129175236985	0.00246863157286325	0.00262410420852758	0.00277699761897824	0.00310117833100233	0.00332835638986014	0.00353015565423465	0.00386583358993784	0.00424720612917638	0.00472414265928516	0.00527954273135198	0.00581320733216783	0.00652523800019425	0.00740559816414142	0.0081263893451826	0.00881477346386947	0.00950240014840715	0.00982239585198135	0.0100326561623932	0.0104994982130925	0.0108969726505439	0.0110830282410645	0.0114687278952991	0.0117593566400544	0.0115757889662005	0.0117251598591686	0.0128336043539239	0.014283474496892	0.0154206701340326	0.0161065843550894	0.0163806002641803	0.0168093137781663	0.0173239021600622	0.0170110652602953	0.0164719379487179	0.0171758783935509	0.0171731030205905
102	0.000255284309104507	0.000256876324313326	0.00032234584857129	0.000288276872364219	0.000179984022179681	0.000223990647955711	0.000278790994870241	0.000119173720257964	0.000154526982182207	0.000983189543764569	0.00184959850858586	0.00186186321425796	0.00203909089607615	0.00248355922426185	0.00265813257867133	0.0028180638991453	0.00312401247960373	0.00331416907264957	0.00351577932867133	0.00387920728457653	0.00423652047105672	0.00467884180944056	0.00528730975019425	0.0058941795959596	0.00664266358974359	0.00760059760470085	0.00838255643939394	0.00897935486829837	0.0095614819500777	0.00993703773426573	0.0102264504749417	0.0106467429302642	0.0108996623745144	0.0109404361274281	0.0111623657913753	0.0110996736522922	0.00969178517249417	0.00912823746173271	0.0101050103220668	0.0121454779114219	0.0150601639685315	0.0163994222746698	0.0166678512082362	0.0162651386946387	0.0165080888383838	0.0163097279137529	0.0163593538811189	0.0168505062529138	0.0168875834518259
103	0.000255053625853147	0.000258906901544483	0.000325875539650738	0.000281907108919775	0.00016187317887296	0.0001946815036554	0.000256391231914336	0.000120390840785159	0.000164383495378399	0.00100814654871795	0.00187426493764569	0.00186681300087024	0.0020405312486791	0.00250050819710567	0.00268425479553225	0.00283712732043512	0.00313410583993784	0.00331044441181041	0.00351809691569542	0.00390068160683761	0.00423553065675991	0.00465488816006216	0.00532759751437451	0.00602197288228438	0.00680658430555555	0.00782680525582751	0.00867871716860917	0.00922761727855478	0.00974569553710179	0.0102166537241647	0.010561786496892	0.0106342166225719	0.0101129936604507	0.00870864050369075	0.00826357490753691	0.00816767840423465	0.00739282829856255	0.00734802673290598	0.00835574483799534	0.00996470996250971	0.0125521601285936	0.0145181491219891	0.0152020919036519	0.0150494856216006	0.015609875274864	0.0162600917657343	0.0167561224125874	0.0171579245707071	0.0171683411111111
104	0.000254859719180653	0.000260410566146076	0.000327371684001554	0.000274057795078089	0.000145453607787879	0.000170449811296037	0.000241690774141026	0.00012960432229798	0.000183522703886946	0.00104565828240093	0.00189730899825175	0.00187021466701632	0.00203859956936674	0.00251210195386558	0.00269259907301865	0.00283189374353147	0.00314140331993007	0.00333375625505051	0.00353603051476302	0.0039156576961927	0.00424995233974359	0.00466443228515928	0.00536544721212121	0.00612346962723388	0.00695034216414141	0.00802203906099456	0.00896955799708625	0.00956403755089355	0.00995783926243201	0.0102150872035742	0.0102333000642968	0.00977124540190365	0.00794505030652681	0.00603322498601399	0.00546286910800311	0.00601068433566434	0.00696579420707071	0.00820287877117327	0.00936195398076923	0.0099796692008547	0.0109167232905983	0.0125558891091686	0.0136693664879565	0.0144262793191531	0.0156689323980186	0.0168977471940559	0.0173935131701632	0.0174543833411033	0.0173172946872572
105	0.0002549222266385	0.000261227591342269	0.000326774534691142	0.000265132019575175	0.0001313664543277	0.000151938377422106	0.000236409904474942	0.00014662653923582	0.000209665638843823	0.00108542556367521	0.00190894905856643	0.00186928569529915	0.00203283404947552	0.00251786712680653	0.00269177576447164	0.002820102597669	0.00316368211188811	0.00338723166394716	0.00355543065073815	0.00390198368822844	0.00425880850213675	0.00468216806701632	0.00535791386111111	0.00616063153418803	0.0070788089539627	0.00820269448038073	0.00924983057459207	0.00996101782342657	0.0100678657847708	0.0090082768475136	0.00822937538500389	0.00750180264083139	0.00604547357925408	0.00509591669910645	0.00542770542929293	0.00661301260722611	0.0078527188486791	0.00926581954020979	0.0103533200914918	0.0106066395244755	0.0110273303513986	0.0121608625376845	0.0134749532185315	0.014717284477467	0.0162940924145299	0.0175380201767677	0.0179393266113054	0.0178323326612277	0.0175021017735043
106	0.000255197273685897	0.000261346254390637	0.000323879815141414	0.000255879601133256	0.000119981355092269	0.000138957337803419	0.000239367478938617	0.000169904124842657	0.000238126037379953	0.00111723874473582	0.00191466711928904	0.00186503823806915	0.00202764207604895	0.00252350404877622	0.00270288697939005	0.00282762431402486	0.00320668545260295	0.0034524696454934	0.00356478118240093	0.00385776731662782	0.00424972499281274	0.00469134570066045	0.0053104805549728	0.00616304050213675	0.00723143816083916	0.00838116597960373	0.00947243606080031	0.0103660935979021	0.0101899526691919	0.00772851810800311	0.00615108817948718	0.0056810477952603	0.00552657487140637	0.00558099057711733	0.00663521076340326	0.0078717913510101	0.00846376807672883	0.00923366790617716	0.0101903808199301	0.0108137362084305	0.0115134588752914	0.0125496985806138	0.0137444460413753	0.0150433539393939	0.0165766199310412	0.0176527630448718	0.018115484508547	0.0181018110528361	0.0178358239063714
107	0.000255507938191142	0.000260818564437451	0.000318663070952603	0.000246536029660645	0.000111552831987957	0.000130913520298368	0.000248045117179099	0.00019667175407634	0.000264066637039627	0.00113232951757964	0.00191222666672494	0.00186027522421134	0.00202804702649573	0.00253714423952991	0.00273431708970474	0.00286911930780886	0.00325674118084693	0.00350079418434343	0.00356952780536131	0.00381407308352758	0.00423548424630925	0.00470391391608392	0.00526958367715618	0.00616111897183372	0.00737372674048174	0.0084892304972805	0.00952969796930847	0.0106847394741647	0.0105417681829837	0.00742420110042735	0.00545685537101787	0.00547259472863248	0.00605006331157731	0.0063264233548951	0.00715175996678322	0.00816991204933955	0.0085931970975136	0.0091574937987568	0.0100226253512044	0.0108435492610723	0.0117439837719503	0.0126250523863636	0.0135229478675214	0.0148538743059441	0.0165259964257964	0.0175639468453768	0.0179985529137529	0.0180822072222222	0.0178701448212898
108	0.000256122944203963	0.000259631917157343	0.00031123567590812	0.000237564443511849	0.000105817813038462	0.000127493437008936	0.000259834960199883	0.000222455702403846	0.000282059491983683	0.00112540975376845	0.00189853617944833	0.00186260982994173	0.00204070909063714	0.00256037843599456	0.00278663003372183	0.0029341224460373	0.0032934799040404	0.00352043906526807	0.00359009971289821	0.00380828891763792	0.00422735566880342	0.00472686888694639	0.0052683717968143	0.00614720258177933	0.00742904832653458	0.0084824194965035	0.00940181258158508	0.0108135632457265	0.0110948367610723	0.00794549578321678	0.00586450495843046	0.00604757457400932	0.00680953549533799	0.00696384703885004	0.0074036193049728	0.00819796258682984	0.00882960398154623	0.00960946887451437	0.0103189091120824	0.0108430672913753	0.0115630826486014	0.0123283284061772	0.0131794538935509	0.0146990423490676	0.0165560943444056	0.0176323481633644	0.0179371980516706	0.017983064481352	0.0176484272066822
109	0.000256878056543512	0.000257921352427933	0.000301899494747086	0.000229231938977273	0.000102762459888306	0.000127557312108586	0.000271995824087801	0.000244193162659285	0.000290024772289044	0.00109591035979021	0.00187917313045843	0.00187411714625097	0.00206569005654623	0.00258357908405206	0.00284395606954157	0.00300277857284382	0.00330458204662005	0.00351332782944833	0.00364221269036519	0.00385483352486402	0.00422425858003108	0.00475452775912976	0.00531060891200466	0.00611466262626263	0.00738881890462316	0.00845620641977467	0.00926656749708625	0.0107579035312743	0.0116001527210567	0.00892730598076923	0.00676866133197358	0.00654825909440559	0.00716185748368298	0.00761963061790987	0.00829724901923077	0.00882307301087801	0.00912564194405594	0.00985542475330225	0.01047456596892	0.0106594918787879	0.0111463947674825	0.0120393668725719	0.0131438171270396	0.0146916153622766	0.0161422077913753	0.016931102000777	0.0174197132847708	0.0177220621911422	0.01733265245338
110	0.000257541777060606	0.000255565753754468	0.00029099064706216	0.000221504934938811	0.000102310359417638	0.000130033110827894	0.000282533412342657	0.000259396885372183	0.000288860902483683	0.0010472298013986	0.00184818006357809	0.00189274162014375	0.0020991534791958	0.00259590062059052	0.00288182587843823	0.00306607186655012	0.00330273817929293	0.0034995715979021	0.00372178508469309	0.00393902868764569	0.00422007152331002	0.00477965826204351	0.00539244299941725	0.00608541487820513	0.00730469376864802	0.00851516349300699	0.00929493695182595	0.0106252286126651	0.0119028959421134	0.010833549534188	0.00833771688675214	0.00742045842735043	0.00747579166472416	0.00817388832808858	0.0092469863997669	0.00948790571930847	0.0092112196037296	0.00979983715870241	0.0106368242991453	0.0107363338370241	0.0108782568168221	0.0116472053527584	0.0128011999306527	0.0139822279856255	0.0147102945167055	0.0151614583041958	0.0159441389471639	0.0167664198659674	0.0166649341181041
111	0.000258403181680653	0.000252749113246698	0.000278573660027584	0.000214510324845765	0.000104143320167055	0.000134149078006216	0.000289351178573038	0.000267930666128982	0.00028133325402603	0.000985460560567211	0.00178475412264957	0.00191745776983295	0.00213603181979409	0.00259002035804196	0.0028860413288073	0.00311255838131313	0.00331389152758353	0.00349774022474748	0.00380019149261849	0.00402739694638695	0.00421623651728827	0.00479518519308469	0.00548857408313908	0.00607553106429681	0.00720450506254856	0.00861185231487956	0.00945450739160839	0.0104891448626651	0.011968892998446	0.0123667905817793	0.0111356541618104	0.00961535958275058	0.00895335536655012	0.00920187392579642	0.00997294603399378	0.00985611311596737	0.00931286207167832	0.00992814090384615	0.0109967773745144	0.0111474996588967	0.0109520993034188	0.0111559680986791	0.0118491332435897	0.0126667994182207	0.0130588946932789	0.0134721467575758	0.0144951757867133	0.0156356601981352	0.0157265476068376
112	0.000259321663407343	0.000249593962171911	0.00026504155883683	0.000207963550597514	0.00010844809494289	0.000139664800828671	0.000291748903022727	0.000270850446576535	0.00027210882705439	0.000919539247882673	0.00172419930594406	0.00193966190200078	0.00217246644300699	0.00256914329034577	0.00286104717055167	0.00314198240617716	0.00335225618725719	0.00350991868104118	0.00384445226515152	0.00409267917113442	0.00422655222358197	0.00479707185722611	0.00554955357789433	0.00607148645221445	0.00708336747630148	0.0086131567519425	0.00959827234693085	0.0104005297447552	0.0117805544500777	0.0129861032770008	0.013326493502331	0.0127914899640637	0.0116377731744367	0.0112201079646465	0.0112615483908314	0.0108165258366356	0.0102335096291764	0.0105445222571873	0.01114487875	0.0112736968894716	0.011191065550505	0.0110188218721834	0.0110774965639083	0.0116927066254856	0.0124231325740093	0.0130603359019037	0.0144193281351981	0.0148528708255633	0.015005820452603
113	0.000260033562097319	0.000246218116781857	0.000250826128542735	0.000202209828487179	0.000115263118456488	0.000145475313794872	0.000289087729119852	0.000269732917543901	0.000264988412192113	0.00085762773014763	0.00167164910446775	0.00195424029201632	0.00220684567676768	0.00254689389374514	0.00282706447665113	0.00316861976243201	0.00341301422338772	0.00353060203127428	0.00384237871484072	0.00412776272008547	0.0042626753954934	0.00477915416414141	0.00552819315870241	0.00604987742404817	0.00696486672960373	0.00849100483216783	0.00966162877680653	0.0104437609226884	0.0115046737123155	0.0126893492705905	0.0137242027777778	0.0143842954895105	0.0142258284022922	0.014028110534188	0.0132240670475913	0.0128759411761849	0.0123917615013598	0.0120578666447164	0.0115574432618493	0.0112267374096737	0.0113914314487179	0.0112583989599845	0.0109100839277389	0.0112262216882284	0.0120555787068765	0.0127024302736985	0.0139981181993007	0.0140485622804973	0.0144831693420746
114	0.000260875774085082	0.000242668849516317	0.000236569478988733	0.000197272154916472	0.000123918564207459	0.000150871587649573	0.000280507691171717	0.000266132984226884	0.000263514207729215	0.000805812330011655	0.00161411748076923	0.00196780128727661	0.0022454901475913	0.00253668821381119	0.002803439573446	0.00319820744716395	0.00347402777564103	0.00355382298989899	0.0038084645534188	0.00413711117249417	0.00431828020532246	0.004738537746892	0.00541523653904429	0.00600848942094017	0.00690563869269619	0.00833519258449883	0.00964204762898213	0.0105910062264957	0.011417659260101	0.0121502108888889	0.0130484723756799	0.0141056198562549	0.0147592839685315	0.0150772888772339	0.0151910328457653	0.0154198369677545	0.0154487524980575	0.0142269888850039	0.0127848445211733	0.0117131249508547	0.0117165686495726	0.0116820437115385	0.0113058159087024	0.0114404592509713	0.0117665009529915	0.0116420561404429	0.0119878369139472	0.0126418021790987	0.0135805168785936
115	0.000261600319783411	0.000238823024517871	0.000222413899686286	0.000192543611239122	0.000134363674703186	0.000155986438583916	0.000266883512767483	0.000261936622077117	0.000269450690811966	0.000766339398397436	0.00154724487711733	0.00197174330623543	0.00228541421843434	0.00254274329545455	0.00280343089026807	0.00321275217618493	0.00350807240928516	0.00357511090870241	0.00377101277466977	0.00412536625330225	0.00437060904254079	0.00469317178030303	0.00526202747552448	0.00595268243337218	0.00691601582128982	0.00822747971542346	0.00953647011344211	0.0106442151307304	0.0114913769527972	0.0120720466416084	0.0127579364568765	0.0136430791258741	0.0143570038578089	0.0148974990695416	0.0154447312956488	0.0159662504215229	0.016440688471251	0.016125118459596	0.0139224302874903	0.0125530467183372	0.0124213166816239	0.0126114024176379	0.0126152811590909	0.0129499519599845	0.0129310908346931	0.012022371246115	0.0113696072185315	0.0118025208269231	0.0126427237393162
116	0.000262285515641997	0.000235355738238151	0.000208555889944444	0.000188137865811966	0.00014615523870338	0.000160729298895493	0.000249859135561189	0.000258107339034771	0.000282045103964452	0.000736254763228438	0.00149079254601787	0.00195665873152681	0.0023013807291181	0.0025568068280303	0.00282717505699301	0.00321268777564103	0.00350122632342657	0.00359450399145299	0.00375580356740482	0.00409410806662782	0.00439643385975136	0.004679123995338	0.0051496773517871	0.00588607119638695	0.00692747181526807	0.00817813758877234	0.0094022770042735	0.0104870371991064	0.0114046306456876	0.0122136284279332	0.0130407134188034	0.0137862409013209	0.0143930111013986	0.015035728459596	0.0156228369910645	0.0161080844114219	0.0165868485722611	0.0166016039257964	0.0145079290734266	0.0137921198277001	0.013976261199495	0.0143922766647242	0.0146742125621601	0.0160094092385392	0.0159794159071484	0.0144298070920746	0.0131517820881896	0.0124212104506605	0.0122407851893939
117	0.000263077304809635	0.000231841103973193	0.000195655259132673	0.000183902608921329	0.000158749427553225	0.000165374691767094	0.000232134431987374	0.000256178898193473	0.000302478354068765	0.000711363347105672	0.00142956560369075	0.0019286881755439	0.0022881658758547	0.00256230596917249	0.00286429767418415	0.00320677220299145	0.00345960114413364	0.0036127010947941	0.00377353716491842	0.00404956615559441	0.00438557767074592	0.00471268753243978	0.00512819359615385	0.00581366652680653	0.00687551645532246	0.00816239271367521	0.00936776744444444	0.0103030941991064	0.0111080308556721	0.0120491354630925	0.0130704118249806	0.0138963192268842	0.0146659776379176	0.0155418576748252	0.0162183446114996	0.0167070486402486	0.0172276093065268	0.0172464769133644	0.0164644151282051	0.0161773158954934	0.0164861941588967	0.0167841347999223	0.0169560505885781	0.0174218335314685	0.0175606846114996	0.0172261547979798	0.0151503993512044	0.0134070284226884	0.012246972755439
118	0.000263616356761849	0.000228467989211344	0.000183022176445998	0.000179454146982129	0.000171775606923271	0.000170572364455905	0.000215932417076146	0.000256856164515152	0.000324854578844211	0.000680247815831391	0.00135247797837995	0.00188644891550117	0.00224329440268065	0.00254381004353147	0.00289940900011655	0.00320735268317793	0.00340745195648796	0.00362865503457653	0.00381753287975913	0.00400862187121212	0.0043458011509324	0.0047648461958042	0.00516934597319347	0.0057468800541958	0.00677102336810412	0.00814519361985237	0.00943737086421912	0.0102976092533023	0.0109278992878788	0.0117599354409479	0.012763940743007	0.0137092281779332	0.0147057578962704	0.0155747893162393	0.0159887525699301	0.0163458142268842	0.0171223290520591	0.0175846082770008	0.0174776992307692	0.017473306466589	0.0174380789413364	0.0172373058469308	0.0173734787373737	0.0176250632090132	0.0176146486111111	0.0176985229467754	0.0172307733838384	0.0144868846348096	0.0127404204506605
119	0.000264106418008159	0.000225440477843823	0.000171190516340521	0.000174793776800311	0.00018487984546756	0.000176519052325369	0.000202776044888306	0.000260931158278555	0.000344528676431624	0.00063399876542735	0.00124999636818182	0.00178628895743978	0.00216194430289433	0.00249397957117327	0.00291807708716006	0.00322704788694639	0.00337202866530692	0.00363465397766123	0.00386447156080031	0.00398862765034965	0.0043013878006993	0.00478998756060606	0.00519718928613054	0.00568238401243201	0.00666796426689977	0.00809403394425019	0.0094494179481352	0.0103479083515929	0.0109657246118881	0.0117144506530692	0.0126474161175214	0.0136787818259518	0.0147375602913753	0.0152083388111888	0.0138234838418803	0.0138258303815074	0.0145988889160839	0.0154814132575758	0.016810492496115	0.0171140656351981	0.0170499855205905	0.016908938451826	0.0173723368783994	0.0177654014374514	0.0175245479351204	0.0177086532731158	0.0180151549339549	0.0168890089044289	0.0141365258430458
120	0.000264645216972611	0.000222791311087801	0.000160444901850427	0.000169927990937063	0.000197376114449883	0.000184039750282828	0.000195153774510878	0.000267341250956682	0.000356836130166278	0.000562527849700855	0.00110874492377622	0.00170813186299534	0.00207286383813131	0.0024165350010878	0.00291218838651904	0.00326553968861694	0.00336702387412587	0.00362639960683761	0.00389628533158508	0.0040031721981352	0.00428337751981352	0.00476804858508159	0.00515111277059052	0.00561065106293706	0.00660769532575758	0.00800879234265734	0.00929826801243201	0.0102262990172883	0.0109473137198912	0.0117310587420357	0.012663802228244	0.0137419062024087	0.0148092652233877	0.0151770789763015	0.0136575038076923	0.0132782786330614	0.0132306122020202	0.0134158693057498	0.0142409497758353	0.0162976004292929	0.0166975348076923	0.0169373547455322	0.017493688475136	0.0177946027486403	0.0174991876379176	0.0177472062781663	0.0183704363422688	0.0179149202000777	0.0168059031274281
121	0.00026512632508547	0.000220517909093434	0.000150586662189977	0.000164333998233877	0.000208531171800505	0.000193624363159674	0.00019233496235742	0.000276215340384615	0.000360772398556721	0.000470517292004662	0.000930451496289821	0.00160482244215229	0.00199100965324398	0.00232861259092852	0.00287685476969697	0.0033099747480575	0.00339449451476301	0.00360853064083139	0.00390468368298368	0.00405097991375291	0.00431168864160839	0.00472449595862471	0.00504815812490288	0.00553155039393939	0.00658922920376845	0.00795160330691531	0.0091205293490676	0.0100151771886169	0.0107826658323621	0.0115675109044289	0.0124837092486402	0.0135111202700078	0.0145449415889666	0.0152938948853924	0.0153878371561772	0.0152051132031857	0.0147808072727273	0.0140413804652292	0.0142184624116162	0.015321540979021	0.016779657979798	0.0172519349164724	0.0175186856759907	0.0176157045376845	0.0174991648989899	0.0176461658974359	0.0180019740753691	0.0179100073407148	0.0176220576689977
122	0.000265428535204934	0.000218569194446387	0.000141697941201437	0.000158424271639472	0.00021812975378108	0.000204572817269425	0.00019460385992094	0.000288175280799922	0.000361593781666667	0.00037385934409965	0.000732955478069153	0.00147896119423077	0.00191621540979021	0.00225614810965423	0.00281627765460373	0.00333720640695416	0.00344052512878788	0.00359369986072261	0.00389454277661228	0.00410665020726496	0.00436585299203574	0.00470321661052836	0.00497400927564103	0.0054790647983683	0.00658877235081585	0.00795314152020202	0.00906812304273504	0.00993041303341103	0.0106713913756799	0.0113939899794095	0.0122825589747475	0.0132306460800311	0.0140857470784771	0.0149939604001554	0.0159327372688423	0.0164579023135198	0.0164469542501943	0.016216771493784	0.0161718358702409	0.0164339239685315	0.017103252964258	0.0175570157012432	0.0175871664160839	0.0176694212043512	0.0178429156973582	0.0177409198465423	0.0176731599630925	0.0178190087859363	0.0179315411363636
123	0.00026600220746892	0.000217454331937646	0.000133870135049534	0.000151989900793124	0.000225929880739705	0.000217518887648796	0.000201916733017677	0.00030406431027972	0.000367310922006216	0.00029726991640035	0.000552363323238151	0.00133936250777001	0.00185190057284382	0.00221782952688423	0.00274020232641803	0.00332653920221445	0.00348602926301476	0.003592858495338	0.00387961270415695	0.00414106907264957	0.00440112476884227	0.00471185257031857	0.0049991781950272	0.00552709934770785	0.00663149787878788	0.00798763904351204	0.00908610616219891	0.00992439699747475	0.010635885791181	0.0113327367303807	0.0122545357804973	0.0132356273300311	0.0139459660421523	0.0145927825835276	0.0153667339801865	0.0159416868512044	0.0163524076437451	0.0168954117210567	0.0171939614024864	0.0171205033780109	0.0174186815870241	0.017818878993784	0.0177323133255633	0.017808515464258	0.0181075904156954	0.0178905360936286	0.0177485626068376	0.0180782478749029	0.01802761003885
124	0.000266277577504079	0.00021671956369728	0.000127236120405905	0.000145240839617832	0.000231521875194444	0.00023205855616181	0.0002127997436554	0.000324106304476263	0.000384195296578283	0.000253571647422261	0.000419424752927351	0.00120540380394328	0.00183940373273116	0.00220945031219891	0.00266511063424631	0.00328374283566434	0.00351771145571096	0.00360906410081585	0.0038737647008547	0.00415105286402486	0.00439277282400932	0.00472492386713287	0.00512446031313131	0.00571008257031857	0.00675845725252525	0.00804334726825952	0.0090649054485237	0.00981383537451437	0.0105039797055167	0.0112223041184926	0.0121429945835276	0.0131833836876457	0.0139848639461927	0.0145513978205128	0.015065614020979	0.0154259226651127	0.0158200390617716	0.0165432046853147	0.0171294251359751	0.0172579696250971	0.0175853183255633	0.0179385827622378	0.0177686071600622	0.0177436182245532	0.0179821232439782	0.0178035937762238	0.0177969025641026	0.0181996152292152	0.0179245170629371
125	0.00026658604551282	0.000216584708212704	0.000121666409443124	0.000138004625030109	0.000234481313881119	0.000247123462876263	0.000226673750963287	0.000349064422530886	0.000415768498890831	0.000247189070884382	0.000349111059142385	0.00109482189123932	0.00188701746126651	0.00223457743144911	0.00260359921326729	0.00321138361985237	0.00353143668881119	0.00363572151320901	0.00388380415656566	0.0041581455514763	0.00436463534149184	0.00472818838888889	0.00528516445221445	0.00598915939801865	0.00700101248387723	0.008171363247669	0.00902890168181818	0.00962729751243201	0.0103160162377622	0.0110766265951826	0.0118770605180653	0.012823410965035	0.0137698169784382	0.0145385383003108	0.0152041028360528	0.0157039222222222	0.0160123007789433	0.0164316895143745	0.016920867999223	0.0172458136849262	0.0175935461868687	0.0178632792035742	0.0178101811693862	0.0178496941724942	0.0180050032303807	0.0178479623076923	0.0178226790637141	0.0181211252408702	0.0180012412742813
126	0.00026688918683244	0.000217011583085373	0.000117602531308042	0.000130732337173543	0.000235139885949262	0.000262324338887626	0.000242447486190559	0.000378815091029526	0.000472992231528749	0.00028622205790373	0.000345032436755439	0.00102569762837995	0.00189354889770785	0.00226952621612277	0.00257241415617716	0.00315451556546232	0.00353355822319347	0.00365944757886558	0.00389962491122766	0.00418090951029526	0.00436453724592075	0.0047351757979798	0.0054145826536519	0.00625156287121212	0.00727445036655012	0.00834400678088578	0.0090409302020202	0.00951956649475525	0.0102407107987568	0.0110677443925796	0.0117545630928516	0.0125522563111888	0.0134953260984848	0.0142898570920746	0.0150152812043512	0.0157493550291375	0.016206130979021	0.0164886493842269	0.0169130778341103	0.0173302759246309	0.0175852365073815	0.0177879659382284	0.0179713924553225	0.0181119521056721	0.0181405584324009	0.0180282107614608	0.0179561897921523	0.0180218170299145	0.018137555034965
127	0.000267093304432789	0.00021815833299359	0.000114443501592152	0.000123466861933566	0.000232582150234577	0.00027583551165812	0.000258402396242813	0.000408100020191142	0.000548601281101399	0.000376525453782828	0.000407029261472417	0.00101142525745921	0.00187838435244755	0.00228770677395105	0.00255939525483683	0.00313724552894328	0.00353593538403263	0.00367011274048174	0.00390305876184926	0.00420955507672883	0.00440482425582751	0.00475890623232323	0.00548496495881896	0.00642419709362859	0.00745546763869464	0.00842307003069153	0.00902559637198912	0.00947613131313131	0.0102135597511655	0.0110675587350427	0.011759024225913	0.0125545860780886	0.0134590242533023	0.0141091100223388	0.0146511030652681	0.0153503739335664	0.0159515576107226	0.016387765538073	0.0169305657245532	0.0174243937432012	0.0176418219347319	0.0178269182439782	0.0180746625252525	0.0181012524009324	0.0179732862160062	0.0180052555361305	0.0180473173543124	0.0178937326010101	0.0179286761305361
128	0.000267269110933664	0.000219881004051768	0.000112546781299029	0.000116391229781216	0.000227175780208081	0.000286646303582945	0.000272773756391317	0.000433789559673077	0.00063340292952603	0.000530090325567211	0.000543893250684732	0.00105731989170552	0.00183729918527584	0.00226741104261849	0.00257520220534188	0.00314579757167832	0.00354065376184926	0.00366908841472417	0.00388615648271173	0.00421275658974359	0.00444464026340326	0.00478055991822067	0.00549601974397824	0.00649405722494173	0.00751611258100233	0.00836224687373737	0.00891725735120435	0.00941098307556332	0.0101032742668998	0.010874079008547	0.0116074309259907	0.0124759585075758	0.0133796989436674	0.0140576233100233	0.0146288003554779	0.0152609987004662	0.0158374523912199	0.0163594768434343	0.0169169718376068	0.0173782700019425	0.017657349044289	0.0178902239238539	0.0180785582226107	0.0180400620687646	0.017925400003885	0.0180114116530692	0.0180791076398601	0.0178763271542347	0.0178013340540016
129	0.000267327784863539	0.000222412943789918	0.000111866549718337	0.000109937154912199	0.000219218597635101	0.000293847104490967	0.000283819276435897	0.00045107471834188	0.00071980768787296	0.000740664920837218	0.00076864616760878	0.00116306167311577	0.00176993563502331	0.00220753472731158	0.00259772489222999	0.00317122765462315	0.00354041147202797	0.0036669952035742	0.00386618755050505	0.00417844153224553	0.00443848681410256	0.00476912017171717	0.00544220416686092	0.0064634908475136	0.00749675094308469	0.00825043113947164	0.00878848762839938	0.00936154585275835	0.0100029076099456	0.0106604845444833	0.0114131492331002	0.0122590223343046	0.0130535275145688	0.0138528774405594	0.0146855721367521	0.0153459699397824	0.0158630122843823	0.0164304298154623	0.0169282742987568	0.0172939124456099	0.017657163506216	0.0179248038986014	0.0180461271833722	0.0181583477195027	0.018198837527195	0.0180840757323232	0.0179696753108003	0.0179234168045843	0.0179691596639472
130	0.00026752374227568	0.000225503042361228	0.000112372386520443	0.000104239614733613	0.000208956843879487	0.000295346211164157	0.000291564517897801	0.000454590169742735	0.000785317709110334	0.000948401121804584	0.00105663986524864	0.00130313871219891	0.00171131623951049	0.00212148631596737	0.00261132880516706	0.00319155591414141	0.00352075493783994	0.00367317157303807	0.00387330337354312	0.00413381698892774	0.00439065466588967	0.00471994485742036	0.00533926026010101	0.00636084998348873	0.0074365183989899	0.00816217241491841	0.00870455697824398	0.00935568759401709	0.00999150043783994	0.0106168136878399	0.0114141786588967	0.0121963870190365	0.0128146665454545	0.01358903146892	0.0145023696173271	0.0151254704390054	0.0156658612645688	0.0164090777020202	0.0169743997008547	0.0173165490889666	0.0177344786713287	0.0179732956643357	0.0179852673834499	0.0181755768414918	0.018272132979798	0.0179655065384615	0.0177624425524476	0.0178672692055167	0.017940409520202
131	0.000267615144431818	0.000228967270107323	0.000113956288210373	9.93467500304002e-05	0.000197113412427836	0.000291297106037005	0.000293603349919289	0.000443579859309441	0.000807713088422688	0.00111666281099456	0.00133405832090132	0.00146520767610723	0.00167300973657731	0.00203111353317793	0.00261767300973193	0.00319304686033411	0.00347215736111111	0.00368063175835276	0.00391522152738928	0.00411078087995338	0.00433716678438228	0.00467295509226884	0.00525193736946387	0.00625243791103341	0.00736355710936286	0.00809396986324786	0.00863554095823621	0.00930648320337995	0.00993878716200466	0.0105678347948718	0.0113993506217949	0.0121861065576923	0.0127853512599068	0.0135259984147242	0.0143413593356643	0.014892444005439	0.015512482024087	0.0163781706546232	0.0169825846464646	0.0173415977428127	0.0177849469308469	0.0180299224397824	0.018018388974359	0.0181421147746698	0.0181705488306138	0.0179419485878011	0.0178654501864802	0.0178825093026418	0.0177398016899767
132	0.000267642868900641	0.000233175206058411	0.000117263524461636	9.5772698510373e-05	0.000184563894967754	0.000282388227519716	0.00029001452965507	0.000419210904758159	0.000774565799203574	0.00120451210415695	0.00152678160990676	0.00160041979786325	0.0016709994521756	0.00197937974215229	0.002628963978885	0.00317761783216783	0.00340258233411033	0.00367499036849262	0.00396273234576535	0.00410476507770008	0.0043016872047397	0.00466053489607615	0.00523329224514375	0.00620016407750583	0.00730130513228438	0.00803008581080031	0.00856300169036519	0.00920052052175602	0.00980428711907537	0.0104149070924631	0.0111870998185703	0.0119650705736208	0.0126861765229215	0.0134920546773504	0.0142661044055944	0.0148916156196581	0.0156077046192696	0.0163825719386169	0.0169157384401709	0.0173296410042735	0.0177609982711733	0.0180272471270396	0.0181494285314685	0.0182517013267288	0.0181831516783217	0.0180722191433566	0.0180991289996115	0.0179415592735043	0.0177041528787879
133	0.000267564213026418	0.000237968075010839	0.000121560417827933	9.336007383446e-05	0.000172029973167832	0.000269485155719969	0.000282879373215618	0.000384439133497747	0.000693644696845377	0.0011883222531857	0.00162039198677156	0.00169438961116939	0.00170423487319347	0.00197833455658508	0.00265261452667055	0.00315395005244755	0.00333305351107226	0.00364837054662005	0.00397529675524476	0.00408375233663559	0.0042766115982906	0.00468287460955711	0.00528636104331779	0.00622886348931624	0.00727422681332556	0.00797867927059052	0.00852022541977467	0.00912994312645688	0.00972328668045843	0.0103450931643357	0.0110290164842657	0.0117199399250194	0.0125070203832556	0.0133380872059052	0.014075742736014	0.0148376581740482	0.0156410334382284	0.0162801828651904	0.0168464857770008	0.0174394124397824	0.0178054547552448	0.0179785904448329	0.0182072772533023	0.0183257751243201	0.0181716422183372	0.0180453050854701	0.0180389414957265	0.0178844004428904	0.0177706447008547
134	0.000267404809583003	0.000243030794472572	0.000127226241527797	9.19914462277001e-05	0.000160574846179487	0.000254364154370629	0.000273314870392385	0.000345172326111791	0.000581572086923077	0.00107060663016706	0.00161048100613831	0.00174946833199301	0.00176816018366356	0.00201088902379565	0.00267186500777001	0.00313385827175602	0.0032823808482906	0.00360868427408702	0.00393927433313908	0.00403553358799534	0.00425530821017871	0.00471556049864025	0.00537538303379953	0.00630830290617716	0.00726456220221445	0.00791772138908314	0.00849255537101787	0.00909615496814297	0.00968661413986014	0.0103706309273504	0.011042447211927	0.0116556602257187	0.0124392562022145	0.013225156293512	0.0138642677311577	0.0146746851981352	0.0155277322921523	0.0161248643259518	0.0168285836965812	0.0175884266569542	0.0178786916336441	0.0179777195337995	0.0182248713500388	0.0183003761888112	0.0181607721095571	0.0180571883255633	0.0179965802758353	0.01795527247669	0.0179372980167055
135	0.000267141659471251	0.000248620361615035	0.000134470593576301	9.24595355995727e-05	0.00015065002584965	0.000239815660321484	0.000264258950077117	0.000309461059515346	0.000468548616015928	0.000878373236237374	0.0014984107258547	0.00178989204928127	0.00185916269648407	0.00206407065681818	0.00268774412354312	0.00312149523484848	0.00326151417307692	0.00357439112606838	0.003873826250777	0.00398151815112665	0.004257992996115	0.0047486001544289	0.00542305206080031	0.00635433256410256	0.00723101785392385	0.00782737555827506	0.00844041864199689	0.00903372215656566	0.00956781046173271	0.0102863154168609	0.01099399879662	0.0115831899376457	0.0123876306511267	0.0131918442676768	0.0137866566647242	0.0145937249980575	0.0154686401029526	0.0160827219794095	0.016834384048174	0.0175590457847708	0.0178119986771562	0.0180501020337995	0.0183245779467754	0.0182662626787102	0.0182268543881119	0.018247977472805	0.0180963126010101	0.0181290076223776	0.0182312635761461
136	0.000266519032875758	0.00025463397937772	0.000142916779564996	9.42211533347319e-05	0.000142886764260392	0.000226879158947261	0.00025699440250845	0.000281233244135373	0.000371043117511655	0.000671030486581197	0.00131581004125874	0.00180113114592075	0.00194123629329837	0.00212245942991453	0.00268868094586247	0.00310001113014763	0.00326338282498058	0.00356048428379953	0.00381474497824398	0.00395311062393162	0.00430262396445221	0.00479434173387723	0.00542471805011655	0.00633836976243201	0.0071632811528749	0.00772266267385392	0.00837486623776224	0.00896299279351204	0.00941937713947164	0.0101224539966977	0.0108434577229992	0.0114045046934732	0.0122236072558275	0.0130889183972416	0.0137168589160839	0.0145382092132867	0.0154247152816628	0.0160819906351981	0.0168533116239316	0.0174737928787879	0.0177108275330225	0.0181389246153846	0.0184235876282051	0.0181875657206682	0.0182148963170163	0.0183226590617716	0.0179982847824398	0.0180761429312354	0.0184420392657343
137	0.000265981573360528	0.000260535868257576	0.000152781757107615	9.70342415872183e-05	0.000137461575759518	0.000216712981182984	0.000251707225060218	0.000264517075809246	0.000300550836064491	0.000495294312898213	0.00109726816926962	0.00177241598269231	0.00200540236388889	0.00217195669298757	0.00265660852146465	0.00306646782536908	0.00328145668026418	0.0035744070553613	0.00379408413364413	0.00396819616142191	0.00437957557400932	0.0048514081969697	0.00541461406099456	0.0063011145538073	0.00710539783741259	0.0076492970011655	0.0083311584481352	0.0089325123541181	0.00936380716608392	0.0100656837490287	0.0107824900788656	0.0112969037735043	0.0120769992488345	0.0129310567214452	0.0135657356711344	0.0144108252661228	0.0152934754390054	0.0159790736635587	0.0168553446678322	0.0175230932692308	0.0177364367948718	0.018175978997669	0.0184418812315462	0.0181464862043512	0.0182124526981352	0.0183398698640249	0.0179049360275835	0.0180526433236208	0.0186154216763792
138	0.000265241050907148	0.000266700439925019	0.000164117568991064	0.000101683946055944	0.000134989210505245	0.000210647788245144	0.000249118498819347	0.000260022334817405	0.000263313141932401	0.000379072588706294	0.0009052067	0.00170530712913753	0.00204161415695416	0.00220080169885392	0.00261520611783217	0.00303925667016317	0.00330575338869464	0.0036031424013209	0.00380476152078477	0.0040030679972805	0.00445458476165501	0.00492275140734266	0.00543431707109557	0.00628599320668221	0.00707648589180264	0.0076179542987568	0.00829292429351204	0.00889408762198912	0.00934234757575758	0.0100611773343046	0.0107640420440948	0.011259145506993	0.0120172342851593	0.0128161053857809	0.0134179452661228	0.014310491010101	0.0152112858954934	0.0158543456701632	0.016788783459596	0.017593260468143	0.0177989782342657	0.0181405220512821	0.0184391212218337	0.0182435090384615	0.0182993457536908	0.0184006641317016	0.0180216472610723	0.0182273017482517	0.0187789648076923
139	0.000264133277340715	0.00027263045462296	0.000176516403113442	0.000107848463027584	0.000134336687747281	0.000207830055172106	0.000247668224212121	0.000264105047019231	0.000256565282152292	0.000319029610009713	0.000763693488791764	0.00162528778391608	0.00204976731781274	0.00221611063580031	0.00258531502463092	0.00303955545415695	0.00334316235198135	0.00363564467929293	0.00383747099028749	0.00404411707867133	0.00450352062393162	0.00499325297707848	0.00550003790986791	0.0063010183475136	0.00705846591278166	0.00759983581798757	0.0082362005990676	0.00880160164024864	0.00926148592249417	0.00996671948815074	0.0106227399832945	0.0111234701641414	0.0119237258348873	0.012716226223582	0.0132936961524864	0.0142416070104895	0.015222208502331	0.0158288380574981	0.0167033711538462	0.0175703546406371	0.0178266103438228	0.0181174491219891	0.0184574616122766	0.0183465234421134	0.0182917994055944	0.0183138085897436	0.0180692623096348	0.0182610756118881	0.0186885227000777
140	0.000263039845656566	0.000278263786115773	0.000190075902290987	0.000115129299443667	0.000136385967702603	0.000208039417970668	0.000246857066389083	0.00027137075820338	0.000276659692526418	0.000308187528774281	0.000677741625889666	0.00153629225468143	0.00204111408500388	0.0022224348770979	0.00257828356274281	0.00308686222804973	0.00340204106274281	0.00366676758236208	0.00388598012490288	0.0041018079500777	0.00454436761052836	0.00506723300446775	0.00559750891219891	0.00632499403593629	0.00702486371192696	0.00757278710955711	0.00817836842715618	0.00871509899281274	0.00918846548057498	0.00986007042035742	0.0104560941056721	0.0109489637292152	0.0117743065625486	0.0125962140501165	0.0131733775097125	0.0140965572863248	0.0151397914063714	0.0158294382828283	0.0166689650602176	0.0175280091025641	0.0178826579292929	0.0181871016550117	0.0184928636810412	0.0184021017191142	0.0182793079331779	0.0182324692871018	0.0180916580730381	0.0182397587956488	0.0185248640384615
141	0.000261468264731935	0.000283593873199301	0.000204450755467172	0.000124243849932401	0.000140354914767482	0.000211068176285548	0.000245701495214452	0.000277817530102564	0.000311475230116162	0.00033656748253108	0.000637408256816239	0.00145254045666278	0.00202324439413364	0.00222763486103341	0.00260128556674437	0.00317706878224553	0.00346571041181041	0.00368459547960373	0.00393952092443667	0.00418939714160839	0.00460635416161616	0.00514682410780886	0.00569085486111111	0.00633336225641026	0.00697526270862471	0.00754000724106449	0.00813556877700078	0.0086761586489899	0.00917575046114996	0.009821104002331	0.0103992876013986	0.0108785661252914	0.011636364973582	0.0124716364320124	0.0131144587371795	0.0139527191452991	0.0149411997746698	0.0157750612412587	0.0166735125174825	0.017500695452603	0.0179479916317016	0.0182837958566434	0.0184972298212898	0.0184426459654235	0.0184062881585082	0.0183320715540016	0.0182017525912976	0.0183579723931624	0.0185615478962704
142	0.000259967766060606	0.000288343117914141	0.000219269757866939	0.000134415100805556	0.000146348618546426	0.000215644737708042	0.000241694545057304	0.000278546546728827	0.000346597713671329	0.000387865376377234	0.000623737231227661	0.00137507263698524	0.00199983332614608	0.00225127908160451	0.00263109086091686	0.00325350400893551	0.00351861037315462	0.00368490649184149	0.00398483445745921	0.00429306039568765	0.0046843913533411	0.0052114144461927	0.00574719837470862	0.00631746464724165	0.00692549665520591	0.00750573287587413	0.00808503770260295	0.00863330439374514	0.0091416992527195	0.00973812806895882	0.0103445559273504	0.0108588887496115	0.0114988882037685	0.0123026175899378	0.0130980984592075	0.0139214086907537	0.0147982061285936	0.0157239613850039	0.0166948031157731	0.0174707856837607	0.0179744478962704	0.0183457433313908	0.0184635613714064	0.0184321537898213	0.0185079156546232	0.0183932218142968	0.0181776843861694	0.0183583493376068	0.0185718658877234
143	0.000258225038455711	0.000292257772248252	0.000234166267413364	0.000145656204390054	0.00015376706875272	0.000221419358951632	0.000234912387440754	0.000270700663185703	0.000376269175793512	0.000441545476730769	0.000619533183688811	0.00130292058830614	0.0019810829236791	0.00227682849607615	0.00264279705802253	0.00328582092754468	0.00355127255361305	0.00367494563966589	0.00400785980982906	0.0043716031474359	0.00473590928088578	0.00523021510547786	0.00575198948581974	0.00628420393084693	0.00689250565073815	0.00747928772455322	0.00801352617210567	0.00856073300679876	0.0090632525499223	0.00957065157847708	0.0101912131114996	0.0108043103486791	0.0113777030545843	0.0121021200405983	0.013012421979021	0.0138943265947941	0.0147213592735043	0.0156990926612277	0.0167159108663559	0.0174601326534577	0.0180005648038073	0.0184099224048174	0.0184875032206682	0.0184642985975136	0.0185676116569542	0.0184193414491064	0.0181529060897436	0.018295469543512	0.0185071904448329
144	0.000256315242117327	0.000295764407730381	0.000248602567476107	0.0001577095921892	0.000162452409990288	0.000228101276941142	0.000225325900155594	0.00025237190611519	0.000387852966216977	0.000478261056494755	0.000610000404137529	0.00123403031196581	0.0019720633467366	0.00231306185934343	0.00263360884052059	0.00327109536363636	0.00356643335081585	0.00366822556565657	0.0040049817043512	0.00439630039024864	0.00473430611674437	0.00520335356351981	0.00572443185975136	0.00624812911713287	0.00688004811208236	0.00746961796639472	0.00794213619599845	0.00849197210236985	0.00902694891860917	0.00945270142521367	0.0100210279120047	0.0107251855977079	0.0113272083704351	0.0119718944158897	0.0128587099201632	0.013766014965035	0.0146221623795649	0.0156523779428904	0.0167017893240093	0.0174708960275835	0.0180373469425019	0.0184443556818182	0.0185594286344211	0.0185885993162393	0.0186369903729604	0.0184714449669775	0.0182981393142968	0.0183706988422688	0.0184361945901321
145	0.00025428848488345	0.000298299866296037	0.000262382101114608	0.000170228829581002	0.000171779516149961	0.000234344552598291	0.000215619860087607	0.000229688527679681	0.000381417970925408	0.000492767629114219	0.000589337564275447	0.00116727500130148	0.00199021117993395	0.0023602204486014	0.00261521026798757	0.00323458452389277	0.0035802092519425	0.00367869463597514	0.00399123461519037	0.00438263664840715	0.00470523967871018	0.00517130804098679	0.00570901099864025	0.00622888903243978	0.00687460382284382	0.00746815955827506	0.00788631202369852	0.00842809137956488	0.00902884243667443	0.00943752540928516	0.00991149571756022	0.0106112377987568	0.0112823613193473	0.0119279751144134	0.0127445515503108	0.0136344298193473	0.0145547492773893	0.0156158528321678	0.0166613341297591	0.0174934293550894	0.0180808398310023	0.0184054445784771	0.0185655550369075	0.0186830784129759	0.0186163112121212	0.0183913533838384	0.0183605784207459	0.0183695173484848	0.0181775396969697
146	0.000252038042263598	0.0002996185823446	0.000274271382395882	0.000182789349338772	0.000180831127181818	0.000240089557916278	0.000207156751487568	0.00020743913415812	0.000360200606868687	0.000488684612472417	0.000560032208702409	0.00110298894636752	0.00203296451975524	0.0024160811041958	0.00261145208222611	0.00320387804331779	0.00360426738306138	0.00370743452952603	0.0039864993943279	0.00436967580516705	0.00468748816763792	0.00516170958877234	0.00572655866239316	0.00623818179312354	0.00686587228282828	0.00746423628496504	0.00785409137062937	0.00834672990423465	0.008969690749223	0.00942304391647242	0.00984846359032634	0.0104716425475913	0.0111682846509324	0.0118816349108392	0.0126870257216395	0.0135711632381507	0.0145633728515929	0.0156261740637141	0.0166130583352758	0.0175018869949495	0.0181406731293706	0.0183795266588967	0.01855150245338	0.018759192503885	0.0186199156293706	0.0183507396891997	0.0183779379623155	0.0182820062975913	0.0178769787839938
147	0.000249718972128399	0.000299963701688423	0.000284497448754274	0.00019472707259188	0.000189008495522922	0.000244758173051671	0.000201946013951632	0.000190594073385393	0.000333624123939588	0.000474173307071678	0.000531836259393939	0.00104461275157343	0.00202036193412976	0.00245511099193862	0.0026417490958042	0.00320024745143745	0.00363199322494172	0.00373613577078477	0.00399269807012432	0.00437911215112665	0.00469092645668221	0.00515677024630925	0.00575114612820513	0.00626759255905206	0.00685888904564879	0.0074573085518648	0.00785902982148407	0.0082873914489122	0.00884918105205905	0.00934895890384615	0.00982077788131313	0.0103920583436286	0.0110476878187646	0.0118045540633256	0.0126284965675991	0.0135043131235431	0.014548378026418	0.0156286067968143	0.0165569623348873	0.017459995483683	0.0181651162198912	0.0184110946775447	0.0185952599261849	0.0188325218822844	0.01867109253108	0.0184021721076146	0.0184353216802642	0.0183198359110334	0.0178948293725719
148	0.000246957676581002	0.000299388787431235	0.000292495154921523	0.000205518211979798	0.000195803620028555	0.000247739975780692	0.000200302479283994	0.000181663629539821	0.000313928118342463	0.000461092900273893	0.000514127072342657	0.000997226364452214	0.00194586516569542	0.00247516111759907	0.00269722226645299	0.00322786626942502	0.00365152438578089	0.00374259675874126	0.00399475524456099	0.00439867541103341	0.00469958612509712	0.00513494557459207	0.00575645797746698	0.00630873266511267	0.00686569974786325	0.00743978804700855	0.00788350148853924	0.00830042671328671	0.00877333261829837	0.00925605581721057	0.00979775713480963	0.0103792465887723	0.0109840560027195	0.0117415203686869	0.0125866363308081	0.0134387118162393	0.014483887960373	0.0156165235042735	0.01656053249223	0.0174262914393939	0.0181292611149961	0.0184275242871018	0.0186292132031857	0.0187756682692308	0.0185050571192696	0.018206227027972	0.0183700474184149	0.0184726298329448	0.0181637069463869
149	0.000244165590996503	0.000297725173739316	0.000298095082874903	0.000215013184909868	0.000200831215334887	0.000249234274019814	0.000202665449710373	0.000181145665181624	0.000306281211379759	0.000457538514555944	0.00051545162266317	0.000970690458226496	0.00187736088010878	0.00247105642027972	0.00275480111163559	0.00327583579118104	0.00365794710159285	0.0037272467000777	0.0039883087952603	0.00441182111344211	0.00470146868648019	0.00510844897513598	0.00575746438111888	0.00636645939471639	0.00689685206196581	0.00740142638189588	0.0078703985530303	0.00835037433080808	0.00879343705011655	0.00920615402097902	0.00975854435606061	0.0103804106342269	0.0109721488883061	0.0117282327533023	0.0126209145048563	0.013475618533411	0.0144725594910645	0.0156283057381507	0.0166397030497281	0.0174694538383838	0.0180991167793318	0.0184203558954934	0.0186411900563326	0.0186974849786325	0.0183540835489511	0.0181648608547009	0.018518221002331	0.0186636443997669	0.0183690177583528
150	0.000241398324598873	0.000294933765894328	0.000301245506337413	0.000222235014105866	0.000203811824216395	0.000249696686235626	0.000208768927924242	0.000189490465593629	0.000313414832473388	0.0004669690035946	0.000540329099841686	0.00097587448030303	0.00185637621520979	0.00245046596165501	0.00280579010528361	0.00332562666647242	0.00365599684576535	0.00371540178826729	0.00399168815034965	0.00441371408547009	0.00470320619599845	0.00511855642696193	0.00578198736829837	0.00642307596756022	0.00694110956895882	0.00736965410586636	0.00781548301398601	0.00837086311285936	0.00885928403127428	0.00922548809615385	0.00975095896212121	0.0104155902775835	0.0110246595909091	0.0117628906095571	0.0126896486258741	0.0135915095376845	0.0145478593939394	0.0156502332828283	0.0166772904662005	0.0175052008197358	0.0181035916006216	0.0184423896736597	0.0186591529098679	0.0187343975485625	0.0186659761285936	0.0187862159518259	0.0189087428749029	0.0191214424417249	0.0189879330788656
151	0.000238410695270008	0.000290960570716783	0.000302119268763598	0.000227605259430847	0.000204927268592657	0.000248308746171329	0.000217381433861694	0.000206029376745338	0.000331996849527001	0.000485091266690948	0.000586475387832168	0.00101846798442113	0.00182834717047397	0.0024303795266317	0.00284794111596737	0.00336918241588967	0.00365687448135198	0.00373337205361305	0.00402336424378399	0.00440927650912976	0.00471065747610723	0.00518053012703963	0.00583576108605284	0.00644315869075369	0.00696544921581197	0.00738472252855478	0.00779586657420357	0.00836453610703186	0.00890374338791764	0.00928041210431236	0.00979888516647242	0.0104989843296426	0.0111405736419969	0.0118417760967366	0.012735330727467	0.0136788826048951	0.0146613404506605	0.0157128008974359	0.016683763958819	0.0174957886965812	0.0181291333527584	0.0184970342812743	0.0186173148873349	0.0187179837626263	0.01892626503885	0.0192143953593629	0.0190810383275058	0.0190397723290598	0.0190519947416472
152	0.000235508306145105	0.000285940783898601	0.000300737003490676	0.000230938236943667	0.000204610675995532	0.000245346729140054	0.000227137526993201	0.000229291781957459	0.000358680256207265	0.000507313046965812	0.000645469263325563	0.00109860391800699	0.00183748097921523	0.00242201058230381	0.00288682083187646	0.00340586025679876	0.00366731412567988	0.00378466591996892	0.00408074974203574	0.00439719120765346	0.00471243330439006	0.0052668301451049	0.00589414777292152	0.00641281552195027	0.0069557201532634	0.00744958480516706	0.0078564469516317	0.00837888282731158	0.00892390060508936	0.00935110214957265	0.0099031986958042	0.0106335057138695	0.0113430050190365	0.0120788408273116	0.0129213203813131	0.013816344477467	0.0148107384440559	0.015870520979021	0.0168027533430458	0.0175619273756799	0.0181929455205905	0.0185513862606838	0.0185215818317793	0.0185193801262626	0.0186802330205905	0.0190588235722611	0.0189809108799534	0.018762040460373	0.0188311372397047
153	0.000232582949480769	0.000279775548885004	0.000297116265282828	0.000232675884381313	0.000203744886195221	0.000240666766620435	0.000236338166190754	0.000255348834123155	0.000387181765682595	0.000525943098195416	0.000701992309215229	0.00120546599537685	0.00189500393416861	0.00244529583951049	0.00293218147183372	0.00343999017365967	0.003687456494561	0.00384911591103341	0.00414055463461538	0.00437561359848485	0.00469957664199689	0.0053413641447164	0.00594942563461538	0.00638457245571096	0.00694026642599068	0.00751000677350427	0.00794027760664336	0.00844297355866356	0.00901423993065268	0.00954791357944833	0.0101950859547397	0.0109455357564103	0.0116915343479021	0.0125186991394716	0.0133763835168998	0.0141613051029526	0.0150364939374514	0.0160454230322455	0.0169716570726496	0.0177090422513598	0.0182674326670552	0.0185307987626263	0.018421975975136	0.0183081560042735	0.0186478160625486	0.019037268455711	0.0190383414296814	0.0189537013869464	0.0191614989646465
154	0.000229481818276807	0.000272639553224359	0.000291299390558081	0.000232933609582945	0.000202877396409285	0.000234880411802448	0.000242617988183761	0.000277828065064297	0.000407828203544289	0.000531992747746698	0.000743264416870629	0.00131729359224942	0.00197564795687646	0.00248739302109557	0.00298477110227273	0.0034775196454934	0.00371287362160062	0.0038985572012432	0.00418372089141414	0.00436673838034188	0.00470031664724165	0.00539712310975136	0.00601088460761461	0.00642358985644911	0.00696613960567211	0.00752099869425019	0.00798053205730381	0.00856713825971251	0.00923356643026418	0.00989029681060606	0.0106500875844988	0.0113499278117716	0.0119037562503885	0.012644313025641	0.0135923926000388	0.0144887377777778	0.015345980027195	0.0162177483838384	0.0170583625582751	0.0178286497804973	0.0183477624125874	0.0184398439005439	0.0182971446639472	0.0183978963014763	0.0188954822668998	0.0191916934770785	0.018878377503885	0.0188111469405594	0.0193614581216006
155	0.000226480831543318	0.000264699303542347	0.000283467929209596	0.000232269371086247	0.000202792243770979	0.000229198720779526	0.000244964058429681	0.000291389875330225	0.000415355771784771	0.000519355923642191	0.000761843725064103	0.00141095389289044	0.00205042986891997	0.00253028405549728	0.00302335512053225	0.00351758256196581	0.0037410457480575	0.00392269328399378	0.00420901823387723	0.00439773016647242	0.0047516408003108	0.00544948638014763	0.00606848213053613	0.00651700117871018	0.00703395402272727	0.0074994447952603	0.00799532635314685	0.00873866007556333	0.00944348515384615	0.0100233905112665	0.0107244382439782	0.0112516554164724	0.0105795065345765	0.0106762380306915	0.0116300556583139	0.0143060963704351	0.0156515592754468	0.0165340305011655	0.017160257004662	0.0179287800932401	0.018499026048951	0.0184426005439005	0.0181924475058275	0.0184578678729604	0.0191305785431235	0.0194632489879565	0.0182497642851593	0.0176913390656566	0.0184177024281274
156	0.000223599366087801	0.000255931341831585	0.000274036564066628	0.000231002122359363	0.00020435679659596	0.000225283623350622	0.000243027915460567	0.000293153248055167	0.0004070534274223	0.0004911404751554	0.000759226528745144	0.0014722565217366	0.00212652287400932	0.00255836732082362	0.00304756896891997	0.00355884461111111	0.00377800671853147	0.0039344764024864	0.0042302254028749	0.00447749331993007	0.00486121236752137	0.00550391195998446	0.00608984719055944	0.00658593215889666	0.00709312267832168	0.00748599694755245	0.00804589532109557	0.00891268383216783	0.00943213760936286	0.00905568468531469	0.00922125363286713	0.00939195432148407	0.00779919308080808	0.00703588592948718	0.00776166457847708	0.0120034155586636	0.0157799414432789	0.0169483379390054	0.0173665588442113	0.0180188581526807	0.0186139889296814	0.0185384637354312	0.018235656462704	0.0185213249941725	0.0192241092152292	0.0198013607031857	0.0185204487257187	0.017432940541958	0.0175545499164724
157	0.000220426753109946	0.000246398763617327	0.000263292442860334	0.000229526674097902	0.000207815674996503	0.000224008894482517	0.000237953299079643	0.000285222366222999	0.000386092257517871	0.000460299386291764	0.000747886641977467	0.00150181646363636	0.00215491470347708	0.00257918056680264	0.00305990834285159	0.00360056991045066	0.00382910914063714	0.00395902697241647	0.00426178535159285	0.00457740291705517	0.00498987973465423	0.00555912228069153	0.00607998341686092	0.00659236298290598	0.00710745494153069	0.00749459390967366	0.00813215601573427	0.00903689139452215	0.00924425789219114	0.00743104244794095	0.00679762436169386	0.00665454435003885	0.00616276818550894	0.0053387345963481	0.00568398976825952	0.00850697563597514	0.0155412371231546	0.0171957501534577	0.0175978211013986	0.0180448037412587	0.0185309976320901	0.0184925962393162	0.0183340338189588	0.0186070884168609	0.0189976322552448	0.0195170221930847	0.0190367417968143	0.0185595624222999	0.0181812298096348
158	0.000217264509515152	0.000236451947887529	0.000251708342955322	0.000228432791187257	0.000213828612746698	0.000226358858005828	0.000232009826141608	0.000270855097922688	0.000358825170641414	0.000437930523189588	0.00074200701235237	0.00150939195784771	0.00216853739425019	0.0026003719486014	0.00307325465151515	0.00363892853146853	0.00388805615559441	0.00400782430769231	0.0043093758974359	0.00465945817968143	0.00508608313908314	0.00561918726029526	0.00609818396173271	0.00659424655128205	0.00710711117327117	0.00751656935683761	0.00818310397105672	0.00906277670862471	0.00911746780011655	0.00682604309362859	0.00574676757362082	0.00560319532323232	0.00568907792754468	0.00530486214607615	0.00516262624553224	0.0071650432503885	0.0131999826272339	0.0171638231623932	0.017823612952603	0.018135098482906	0.0184193273212898	0.0183086013636364	0.0183244385236985	0.018621902948718	0.0185419442890443	0.0183610256682207	0.0184415502389277	0.0190449853768454	0.0190379064452214
159	0.000214128575847902	0.00022644398931993	0.000239613264092657	0.000227618173498252	0.000222581230438034	0.000232911174061966	0.000227843367364802	0.000254914094308469	0.000333202651959013	0.000430240421937646	0.000750604061047008	0.00150618976163559	0.00217529939685315	0.00263599853282828	0.0031051777952603	0.00366981961402486	0.00393719120454545	0.00407058657944833	0.00437210046775447	0.00471675314005439	0.0051396772991453	0.0056921275491453	0.00618328753477078	0.00664847058022533	0.00713363455011655	0.00754519383080808	0.00815965837354312	0.00897973498912199	0.00912416777583528	0.00690031428846154	0.00562248748970474	0.00532854915792541	0.0056917308510101	0.00572089653923854	0.00529628378127428	0.00631709305749806	0.00991896459615385	0.0167591515462315	0.0178876741297591	0.0183209034246309	0.018456621961927	0.0182076588655789	0.0182140557109557	0.0186075924747475	0.0184522470143745	0.0180044228535354	0.0177757728030303	0.0184355405439005	0.0190514380011655
160	0.000210825468956876	0.000216348401122378	0.000227397444934538	0.000227122456398601	0.000233771651415501	0.000243509473321678	0.000227079468204157	0.000241622227766123	0.000314511361096542	0.000437519677509712	0.000772292591973582	0.00149613051781274	0.00217235008152681	0.00269701250009712	0.00316465501223776	0.00369085106429681	0.0039596816509324	0.00412747121833722	0.00444641092618493	0.00477418195726496	0.00518571171484071	0.00577896103807304	0.00629852504079254	0.00672120111227661	0.00717508532206682	0.00758507399087024	0.00811377676534576	0.00885776157711733	0.00917669593104118	0.00727941410586636	0.00595909600330225	0.00531136267229992	0.00539638311421911	0.00556177134071484	0.00533106603263403	0.00584979987043512	0.00851037463578089	0.0139879753331391	0.0174160444347319	0.0182258004312354	0.0184341980011655	0.0181520703108003	0.0180646842055167	0.0185541485042735	0.0187651669172494	0.0184420513558664	0.0181138166452991	0.0183974427078477	0.0188866597183372
161	0.000207612257483294	0.000206532582133644	0.000215408807833722	0.000227388808220668	0.000247744689630342	0.000258603548486402	0.000231431530472416	0.000234451128912393	0.000306291542419969	0.000454967609710567	0.000796656425969309	0.00147403566484072	0.00216387900918803	0.00277230106557887	0.00324317459032634	0.00370264772299922	0.00395742783993784	0.00416716002855478	0.00452393811577312	0.00485813197979798	0.00526454284576535	0.00587102128651904	0.00637630588811189	0.00674439996114996	0.00719752803671329	0.00763963354370629	0.00810544990928516	0.00878472228962704	0.00923523523232323	0.00825106214257964	0.00631846961480186	0.00534691862762238	0.00501524463209013	0.00519545949941725	0.00546497939840715	0.00586353487004662	0.00734979197105672	0.0103105789188034	0.0149856331225719	0.0178527043589744	0.0182443148543124	0.0180467343240093	0.0179713804506604	0.0184424577039627	0.0188879211752137	0.0188749602195027	0.0187332287742813	0.0187695439452214	0.0189581438947164
162	0.000204510027697358	0.000197148727174242	0.000204084592551476	0.00022851706111927	0.000264021482093046	0.000277228094752719	0.000241583519013598	0.000235810335235625	0.000308627898271173	0.000470446495902292	0.000803549586140249	0.00142581223752914	0.00214029076159674	0.00284353592793318	0.00331706002000777	0.00371018831526807	0.00395498597183372	0.00419809549378399	0.00459110383119658	0.0049601980472028	0.0053759806501554	0.00595603441550117	0.00640296317696193	0.00672415893220668	0.00721072957264957	0.00769819030730381	0.00810379548853924	0.00873374348698524	0.0093039223463481	0.00912934169755245	0.00660470674514374	0.00545808229195804	0.00493191087218337	0.00508318802622378	0.00571271494269619	0.00611263497338772	0.00668816386402486	0.00880288729739705	0.0124664401790987	0.0176259696600622	0.018230569972805	0.0180410429292929	0.0180504046095571	0.0184574893065268	0.018768042964258	0.0187581333061383	0.0187525773698524	0.0188699555730381	0.0190624543512043
163	0.000201362856686674	0.000188043424509712	0.000193664306995338	0.000230317982058664	0.00028158157070338	0.000297348731199495	0.000256252512180653	0.000245748523321096	0.000318330834084693	0.000475027160960567	0.000776911615850816	0.00133941181480186	0.00209499762991453	0.00288114768051671	0.00336120801456876	0.00371889963480963	0.00398006884207459	0.00423775169347319	0.00463572901903652	0.00504318240229215	0.00547990222746698	0.00602443718278943	0.00642645331449107	0.00673376110936286	0.00725296975291375	0.00774795962004662	0.00805464797707848	0.00861864488422688	0.00932528081429681	0.00924833922299922	0.00673236177700078	0.005489029496115	0.00496811772824398	0.00499809978302253	0.00556864502466977	0.00611224802972028	0.00662047204234654	0.00841585604215229	0.0120165484978632	0.0175196693997669	0.018383441021756	0.0181551707478632	0.0182318798659674	0.0186454663461538	0.0188360046717172	0.0187217177680653	0.0187341389180264	0.0189366039801865	0.0191479023445998
164	0.0001982774629662	0.000179425471092852	0.000184324766329837	0.000232963488874903	0.000299141740871018	0.00031621381649087	0.000274059133020591	0.000264122283278361	0.000334689369416861	0.000466861798302253	0.000713131819916472	0.00121645217505827	0.00202037308308081	0.00287626715675991	0.00336214825621601	0.0037276971993007	0.0040405976462704	0.00429374325174825	0.00465672658158508	0.00508660087218337	0.00554097438558664	0.00606859543686869	0.00648312091511266	0.00680529687315462	0.00730994692016317	0.00777793527311577	0.00800464227933178	0.00849460397377622	0.00927686438811189	0.00926799457264957	0.00661196228224553	0.00532893487917638	0.00495514860664336	0.00489853642929293	0.00514060368745144	0.0058695130499223	0.00691806890967366	0.00866773733721834	0.011602275994561	0.015691807785742	0.0172577677486402	0.0182716674300699	0.0183834713519814	0.0188243491647242	0.0190695738811189	0.0189964447610723	0.0189533737762238	0.0190922166161616	0.0192378039141414
165	0.000195220268789627	0.0001715686516554	0.000176188303175602	0.000236563454213869	0.000315432299684538	0.000330116285279332	0.000291740898105284	0.000288384276840326	0.000355713366744367	0.000450844583395493	0.000627133816651126	0.00107987115236014	0.00191314890938228	0.0028325335468143	0.00332514488655789	0.0037308370959596	0.00411729450135975	0.00435449008430458	0.00466754530749806	0.00511120681759907	0.00556629907187257	0.00608206526146076	0.00655153842443667	0.00688709756546232	0.00731370601243201	0.00777623781254856	0.00805888157109557	0.00852307358838384	0.009209985004662	0.00913967497163947	0.00627627561849262	0.00509502082905983	0.00501216803010878	0.00505397037101787	0.00504099964005439	0.00574378362315462	0.00711005820707071	0.00873787745687646	0.0108598537711733	0.0135422225157343	0.0157860214772727	0.0182868509265734	0.0185665497571873	0.0189353801204351	0.0191192723484848	0.0192423063752914	0.0191405320590521	0.0190369628321678	0.0192255214957265
166	0.000192231895107809	0.000164398213363442	0.000169353176103924	0.000241430590289044	0.000329571650199495	0.000337060948090521	0.000304645482946775	0.000314600103350816	0.000379229478036519	0.000433974441493784	0.000545138175743978	0.00096350754017094	0.00182502569028749	0.00278178375025252	0.00327692962490287	0.00373021773212898	0.00417966966996892	0.00439553503010878	0.00468104184421134	0.00515412523581974	0.00559446308158508	0.00607609980128205	0.0065976478467366	0.00693505156157731	0.00725374475252525	0.00774570714413364	0.00821665789005439	0.00867522602389277	0.00906772316899767	0.00798120866686092	0.00583708915656566	0.00493426527156177	0.00510093752486402	0.00528860038597514	0.00526473209265734	0.00579864685936286	0.00704150418822844	0.00873791085567211	0.0109675933455711	0.0135774683457653	0.0157685866274281	0.0183615083547009	0.0188443463286713	0.0189637916686092	0.0187903332362082	0.0188861366569542	0.0189714691161616	0.0189374764355089	0.0191384026981352
167	0.000189491852066822	0.000157907989878011	0.000164060841535354	0.000247754458164336	0.000341109784951438	0.000336526340266123	0.000309554971715229	0.000339441451142191	0.000405925239022921	0.000424917348154623	0.000493662163111888	0.000898799014763015	0.00178251147296037	0.00274201722657343	0.00324493563830614	0.00373111800291375	0.00420728438131313	0.00439823369910645	0.00469184241511267	0.00522061302700078	0.00564612991647242	0.00607307016958042	0.0066260497558275	0.006984747002331	0.00722977498873349	0.00772915614763015	0.00832290209052059	0.00868228613733489	0.00870709144036519	0.00664273946114996	0.00542277176223776	0.0049303103014763	0.00511473777816628	0.00527680676806527	0.00544055955672106	0.00595879877428127	0.00708301146950272	0.00936992965481741	0.0125652678923854	0.0160381957255245	0.0171693262917638	0.0184507407750583	0.0191076887393162	0.0188847867754468	0.0182960252874903	0.0184150213869464	0.0188750455167055	0.0191147135780886	0.0190682890268065
168	0.000186885726246115	0.000152173151268065	0.000160421458667444	0.000255928820970474	0.000350404525210179	0.00032803534780575	0.000304639896096737	0.000358276580317016	0.000433447065556721	0.000431490781812354	0.000488026756113054	0.000900402084737762	0.00177128723822844	0.0027379251513209	0.00324237716744367	0.0037408970011655	0.00420074961868687	0.00436441644599845	0.00468718214413364	0.00527648677156177	0.00570247199067599	0.00608880340695416	0.00665979402816628	0.00707752108255633	0.00733687511052836	0.00779238806254856	0.00827792832167832	0.00841825596231546	0.00733294930866356	0.00583666094560995	0.00512533951437451	0.00507824487684538	0.00519469921192696	0.00522683355594406	0.00563362877913753	0.00637393585994561	0.00758371221891997	0.0104783284838772	0.015642182008547	0.0178649939024864	0.0178406388791764	0.018345518958819	0.0193235526631702	0.0189198293822844	0.0177979303535354	0.0182464219522145	0.0191026825874126	0.01934930250777	0.0190196296581197
169	0.000184324545714841	0.000147265940644134	0.000158414747319347	0.000266708939673854	0.00035784701899864	0.000311553312007964	0.000289566690955128	0.000366626268147436	0.000456868058389083	0.000456506316353924	0.000532936398350816	0.000968014566818182	0.00180173340751748	0.0027498400042735	0.00326220476981352	0.00376405454040404	0.00417854191822067	0.00431745666219891	0.00466483878010878	0.0052840489957265	0.00573191113966589	0.00613057262296037	0.00670272828885004	0.00716512285780886	0.00751809211441336	0.00794386116452992	0.00816613736324786	0.00737974620454545	0.00624825711790987	0.00545564942327117	0.00499675538461538	0.00522452457090132	0.00541013586888112	0.00550674381313131	0.006147223245338	0.00710266141414141	0.00837968416511266	0.011277606227467	0.017043241470474	0.0177524565831391	0.0174729360003885	0.0183915247261072	0.0194966563791764	0.0187430518337218	0.0175709102758353	0.0184464697552448	0.0193827394366744	0.0193224470707071	0.0189658473601399
170	0.000181955533477661	0.000143435511256993	0.000158306524257576	0.000280992427222999	0.000365171126246115	0.000289633507360528	0.000266633104130925	0.000363537934086247	0.000473280904472028	0.000499239046067405	0.000629584973708236	0.0010915172576826	0.0018585199287296	0.00274329728360528	0.00327967342055167	0.0037862374009324	0.00414979522222222	0.0042867282527195	0.00465189861849262	0.00525137064199689	0.00572950275641026	0.00620544392171717	0.00675623885722611	0.00716686065462315	0.00761345458236208	0.00809601279215229	0.0080868630499223	0.00659955307226107	0.00601743652156177	0.0055725365526418	0.00520155335780886	0.00535036907614608	0.0057036533010878	0.00614777859537685	0.00700164836013986	0.00800471802583528	0.00922311301204351	0.0117111064726107	0.0152551283236208	0.0161905307575758	0.0167059839005439	0.0187592087839938	0.0189312716841492	0.0179879601573427	0.0174953291414141	0.0187424530730381	0.0195742763131313	0.0191116047824398	0.0189484609926185
171	0.00017976128730575	0.000140314598463093	0.000160353805870047	0.000299303193615773	0.000374580006552059	0.000266426455993395	0.000239838422642968	0.000350202964783605	0.000476481562418415	0.000548633056732712	0.000763002470557498	0.0012411247235237	0.00190291299046232	0.00269211928127428	0.0032752082511655	0.00379003662995338	0.00410757912820513	0.00428150691239316	0.00468846029215229	0.00524364100330225	0.00573481258003108	0.00631674392812743	0.00683827035703186	0.00709979187626263	0.00756341303302253	0.0081724306513209	0.00805210993240093	0.00636266533449883	0.00608614524261849	0.00606923973038073	0.00580915966414141	0.00576411429428904	0.00621877081721057	0.00703858792424242	0.00812457923504274	0.00916589057653458	0.0103270860949883	0.0123180873482906	0.014455672206488	0.0164052590151515	0.0175165768453768	0.0189779881915307	0.0181360316919192	0.0169529563714064	0.0173973739607615	0.0191470745337995	0.0195649108080808	0.018940869988345	0.0190912980963481
172	0.00017765178513986	0.00013811957919561	0.000164658517789044	0.000322876257402098	0.000388269788943279	0.000248017976953768	0.000215200049795843	0.000330050235552059	0.000462110303321678	0.000588592694467755	0.000903177546532634	0.00138232088712121	0.00191377191505439	0.00260469869920357	0.00324952840695416	0.00377433600543901	0.00405407380827506	0.00429665106118881	0.00477805428127428	0.00529208130244755	0.00576520210606061	0.00643023998329448	0.00695032089918415	0.00707226224902875	0.00747386894444445	0.00823772654817405	0.00811745385625486	0.00634542115540015	0.00624760745532245	0.00664097373290598	0.00670098347183372	0.00660863122241647	0.00698852176534577	0.00794449244133644	0.00926216251515152	0.0104895148648019	0.0117184081777389	0.0142166405555556	0.0158950697668998	0.017421898517871	0.0183828544871795	0.0186935378593629	0.0174866709770785	0.016431737020202	0.0179719082012432	0.0195728509654235	0.0193647002000777	0.0188708795784771	0.0193146905885781
173	0.000175711514569736	0.000137032567463092	0.000171537819321484	0.000352982128469308	0.000409452186341298	0.000239665044870629	0.000198839651466395	0.00030746087953749	0.000431292054900932	0.000604752999716395	0.00102151681843434	0.00149209735866356	0.00188990410402098	0.00251095860460373	0.00322517223601399	0.00375142108780109	0.00399719437393162	0.00431615854662005	0.00488768911946387	0.00538141974281274	0.0058040840506993	0.00648114745959596	0.0070420859009324	0.00716593322241647	0.00754916902525253	0.00836908518978244	0.00839954072066822	0.00679459263830614	0.00670227042424242	0.00719197448756799	0.00753713881895882	0.00757401968084693	0.00782169871056721	0.00877985497397047	0.0102982942641803	0.0118232287762238	0.0131366536080031	0.0157697945998446	0.0171001461713287	0.0179042271930847	0.0183294127389277	0.0182786253146853	0.0175554056701632	0.0175095402136752	0.0189213659654235	0.01969730004662	0.0191205379020979	0.0188958878457653	0.0193611264471639
174	0.000173901017023116	0.000136715744095183	0.000181064566890249	0.000390376828674242	0.000440870179347319	0.000243225831272339	0.000193915118091686	0.000288548805854701	0.000389158591211538	0.000589919420735237	0.0010996243222805	0.00156600000722611	0.00185708645448718	0.00243426253193473	0.00322688506351981	0.00374525144289044	0.00395721078846154	0.00433180574125874	0.00497623026631702	0.00547840507070707	0.00584448119075369	0.00644694834848485	0.00705173385916861	0.00733436871775447	0.00776782138209013	0.00855731791452992	0.00889642036849262	0.00837173362917638	0.00779556323426573	0.00808224758255633	0.00831202125485626	0.00839609894832945	0.00880623553049728	0.00982273159693085	0.0114375755543901	0.0137279374823232	0.0149712208430458	0.016394978545066	0.0174205677991453	0.0180065892482517	0.0182221768667444	0.0183432960975136	0.0183825686247086	0.018705178467366	0.0192482182847708	0.0193194798096348	0.0189750934479409	0.0190646668259518	0.0192832392929293
175	0.000172331872670163	0.000137409165367521	0.000194116664573815	0.000435525158453768	0.000484528448927739	0.000260643699639083	0.000202550759863636	0.000279869837218337	0.000344134467753691	0.000551501035683761	0.00113395261555944	0.00160801452426185	0.00183824911824009	0.00241263110571096	0.00326359459382284	0.00377172652233877	0.00396369450932401	0.00436633665792541	0.00502794968201243	0.00555043579506605	0.00590462437548563	0.00639479612898213	0.00698664251709402	0.00746872213170163	0.00798320752253302	0.00869080145182595	0.00931792346367521	0.00969676961130536	0.00976411818570318	0.00988932351825952	0.00929019482536908	0.00939859717735043	0.0100988787560218	0.0112333524153069	0.0132155594267677	0.0148470316899767	0.0157914681332556	0.0165049278515929	0.0173603699145299	0.0180322473348873	0.0183884749630925	0.0187538252758353	0.0190791402836053	0.0191075927913753	0.0189455591181041	0.0188479518550894	0.0189795290617716	0.0192189056002331	0.0192451126845377
176	0.00017086746534965	0.000139002720662199	0.0002106246320338	0.000488901948694639	0.000542948853560606	0.000295928961227661	0.000229441538442113	0.000288961563671329	0.0003106138350777	0.000507054879448329	0.00113673559714452	0.00163562050709013	0.00185247678125486	0.00243923445545843	0.00332077628263403	0.00380948692715618	0.0040150668978244	0.00444168118376068	0.00505685787859363	0.0055845754535742	0.00599981718434343	0.00641432578710179	0.00691861151320901	0.00751370312024087	0.00810461421600622	0.00871030897416472	0.0094186325526418	0.0102132789850427	0.0109611316307304	0.0113123967082362	0.0110590259044289	0.0112471445505051	0.0120506284026807	0.0130549525573038	0.0141790613927739	0.0150653814879565	0.0158380539024864	0.0165351498601399	0.0173993947591298	0.0182008390831391	0.0186706148038073	0.0190266746756022	0.0192497006701632	0.0190979505167055	0.0188300875679876	0.0188664430322455	0.0190678514199689	0.0191272056915307	0.0191512627408702
177	0.000169634579025058	0.000141933422714064	0.000231654272619464	0.000549692140613831	0.000615491645066045	0.000353486102188228	0.000280524890304973	0.000322846080653652	0.000296815329678516	0.00047343962857129	0.00113147594530886	0.00166427667496115	0.00189217552241647	0.00248560544706682	0.00336577290938228	0.00382132749164724	0.00407320556449106	0.00454395708430458	0.00507792414160839	0.00557903687762238	0.00609903863170163	0.00650598092074592	0.00689296293512043	0.00748243567521367	0.00811884050621601	0.00868726252855478	0.00933025129856255	0.0101076150848873	0.010981281738345	0.0117202265462315	0.0120819632379565	0.0123975957377622	0.0130568380617716	0.0137320606895882	0.0142051961538462	0.0148794986072261	0.0158164846367521	0.0167117467443667	0.0175793047533023	0.0183766342074592	0.0188690099028749	0.0191176991569542	0.0191949471853147	0.0190899393609169	0.0190320213344988	0.0191395303263403	0.019137720549728	0.018991487503885	0.0190671836091686
178	0.000168419997940948	0.000145870643152681	0.00025729344721892	0.000616886532542735	0.000700481364592075	0.000437167648344017	0.000363711092214646	0.00039009773258547	0.000307281681391414	0.000462658243598485	0.00113864146290793	0.00170507495866356	0.00193794679630925	0.00252697239996115	0.00337543153477078	0.00379011393822844	0.00410346103030303	0.0046396131470474	0.00509419747533022	0.00553646213150738	0.00614058176612277	0.00658422579409479	0.00689238408954934	0.00741722572222222	0.00805097362587413	0.00866738269289044	0.00932587458022533	0.00992741413714064	0.0105669839005439	0.0114074688346931	0.0121137445491453	0.0125362601278166	0.0130138524399767	0.0135466930740093	0.0140456106419969	0.0148382478341103	0.0159201041627817	0.0168600629739705	0.0176539247086247	0.0184307658663559	0.0189768896989122	0.0191848554176379	0.0191801465190365	0.0191117816239316	0.0191127352758353	0.0191634386849262	0.0191275964724165	0.0190814557070707	0.0191895188344988
179	0.000167475337651904	0.00015058466410237	0.000287716001890443	0.000689412206555944	0.000795464908100233	0.000548340869151127	0.000487286126787102	0.000498064294669775	0.000349909186184538	0.000484889351802642	0.00117453892225136	0.00175915400683761	0.00198519058154623	0.00255613929972805	0.00336206274786325	0.00373563073348873	0.00410205809071484	0.00470761931390831	0.00511891125524475	0.00549397902874903	0.00611540989180264	0.00659177950524475	0.00690513944599845	0.00740363129409479	0.00797446182012432	0.00859835086149961	0.00938650171192696	0.0100144380514763	0.0104457267529138	0.011103689994561	0.0118372294708625	0.0123174489106449	0.0127928840685703	0.0134430461237374	0.014172783490676	0.0150568216899767	0.0160373864568765	0.0168850997416472	0.0176886993628594	0.0185082581662782	0.0190465007828283	0.0191850258547009	0.0191607352758353	0.0191605344269619	0.0191461127447552	0.0190918155050505	0.0190820683003108	0.0191792211635587	0.019298643954934
180	0.000166537015951826	0.000156873590690171	0.00032285826972028	0.000764785781759907	0.000896702849106449	0.000686439932867133	0.000643879931400544	0.000638397693515929	0.000432541452174048	0.000545612703356643	0.00124582632004662	0.00181761649139472	0.00203082842552448	0.0025838903529526	0.00336739836897824	0.00372080234246309	0.00410865741938617	0.00475509299630925	0.00516894526301476	0.00551219381798757	0.00609359663073038	0.00656367641452991	0.00695179868492619	0.00751556325777001	0.00800640506895882	0.00848186408255633	0.00928897371833722	0.0101023708659674	0.0105991050666278	0.0111029226792929	0.0116991756015929	0.012222315999223	0.012822080521756	0.0135754322727273	0.0143533889432789	0.0151740601282051	0.0160470118317793	0.0169382237179487	0.0178775820998446	0.0186960326359751	0.0190915222766123	0.019128857024087	0.01914681496892	0.0192663169172494	0.0193108773193473	0.0191996871561772	0.0190982050641026	0.0191211212334887	0.0191972009032634
181	0.000165869772493978	0.000164103163610917	0.000362416034803807	0.000841823689801865	0.00100529273879176	0.000832917039024864	0.000804852901359751	0.000800805356653069	0.000556615503713092	0.000647616681363636	0.00134067506293706	0.00188116059831002	0.00207696388772339	0.00262034437820513	0.00341980436965812	0.00378328077952603	0.00416428936208236	0.00480445745648796	0.00523971220745921	0.00559871341258741	0.00613891587276612	0.00657557659440559	0.00702150447960373	0.00768489931254856	0.0081713035986791	0.00846321875932401	0.00905829658896659	0.00988889702447552	0.0105770923352758	0.0111242928051671	0.0116288424970862	0.0121771046857032	0.0128777600757576	0.0136106141006216	0.0142975472843823	0.0150988171503496	0.016052767031857	0.0170793685703186	0.018056121041181	0.0187583315540016	0.0190895786324786	0.0192008283624709	0.0192540091958042	0.0193100594172494	0.0193239544522145	0.01924054000777	0.0191451901689977	0.0191211226398601	0.0191579054059829
182	0.000165365683909868	0.000172732390054779	0.000405322470876068	0.000913892194910645	0.00110100614019037	0.000967583869395882	0.000989720950854701	0.000986260505167055	0.000712564038088578	0.000781890682676768	0.00143504686419969	0.00193341499020979	0.00211793065835276	0.00267873311217949	0.00351455073174048	0.00392016468162393	0.00428845125679876	0.00488007460606061	0.00531039383566434	0.00569310547766123	0.00622253428321678	0.00663315619250194	0.00703382926651127	0.00769003487917638	0.00828227100252525	0.00862762780167055	0.00900439906410257	0.00958342675058275	0.0103122991260684	0.0109983393960761	0.011504858300505	0.0120583755134033	0.0128147955312743	0.0135461358488733	0.0142258783954934	0.0150983943958819	0.0161387436499612	0.0171619253749029	0.0180186795493395	0.0186181166608392	0.0190551186091686	0.019374892004662	0.0194352641433566	0.019298214001554	0.0191791107148407	0.0191220648679099	0.0191240614257964	0.0191902618201243	0.019257322496115
183	0.000165178093658508	0.000182585417830225	0.000451566754559052	0.000988180480555556	0.00119011862179487	0.0010810302782634	0.00112861125483683	0.00115027867022145	0.000867001103142968	0.000927444730221445	0.00151316256165501	0.00196455575777001	0.00215478504926185	0.00274211443871406	0.00361499769522145	0.00407621398659674	0.00444344361324786	0.0049692257480575	0.00535239981274281	0.00572355163383838	0.00626178054623155	0.00667253182983683	0.00691223404020979	0.00739105228108003	0.00810034716122766	0.00880852041375291	0.00923871883896659	0.00953162076068376	0.010116139524087	0.0108720478109946	0.0114172946367521	0.0119756108535354	0.012780059225136	0.0135767934285159	0.014327024461927	0.0152260568686869	0.0162013199009324	0.0171321868473193	0.0179532961868687	0.018575786981352	0.0190693058041958	0.0194200495648796	0.0194613174494949	0.0193234386169386	0.0192249603205128	0.0191338491647242	0.0190783078263403	0.0191414505788656	0.0192337381177156
184	0.000164982922310606	0.000194024322255245	0.000500314678401321	0.00106688400151515	0.0012680527723582	0.001163492020338	0.0012202701951049	0.0012760168225913	0.00101687753814103	0.00106221756794872	0.00156761761202409	0.00197402911124709	0.00219250438344988	0.00282619770308858	0.00368569412684538	0.00418631530808081	0.004574909996115	0.0050558257024087	0.00537024630788656	0.0056767745971251	0.00620915756216006	0.00665817257090132	0.00674100097513598	0.0067843441985237	0.00766067298659674	0.00875328009052059	0.00947349123581974	0.00968053630283605	0.0101046650322455	0.0108254531773504	0.0113896454399767	0.011973764727467	0.0128086845895493	0.0136399770017483	0.0144338227894328	0.0153240996814297	0.0162276186208236	0.0171466424358974	0.0180536254195804	0.0187263670940171	0.0191406963791764	0.0193475286111111	0.0193410790190365	0.0193147288558664	0.0193237782167832	0.0192074791841492	0.0190718252894328	0.0190839522630148	0.0191520541219891
185	0.000164959853691919	0.00020674746468784	0.000549749041499612	0.00112817287993395	0.00131420100102953	0.00120837560828477	0.00125877409687257	0.00133670794230769	0.00117147790070901	0.00118217044734848	0.00159545211717172	0.00196512029275447	0.00223808326285936	0.00289967913762626	0.00371322600932401	0.00421303320881896	0.00464078775679876	0.00512565615773116	0.00539724726320901	0.00561556460470085	0.00610466444153069	0.0066272733970474	0.0067331288966589	0.00662856271076146	0.00729224298174048	0.00845722014568765	0.00937519239471639	0.00971188968473194	0.0101308214601787	0.0107819232097902	0.0113424127946775	0.0119908539125874	0.0128356923451826	0.0136300643395493	0.0144604827777778	0.0154304892463092	0.0163773377758353	0.0173076605866356	0.0181886830846931	0.0188001633721834	0.0191828655672106	0.0193902928088578	0.0193706082420357	0.019294379473582	0.0192260399980575	0.0190884056449106	0.0190423699125874	0.019129233018648	0.0191743567987568
186	0.000165275094507576	0.000220390552124709	0.000599501761089744	0.00117757831798757	0.00133355879009324	0.00121706967968143	0.00125096222156177	0.00134419186707459	0.00124634925024281	0.00125203588965618	0.00159418260339938	0.00194679956326729	0.00229456398451826	0.00298287993735431	0.00371897515559441	0.0041794156993007	0.00463882061771562	0.00515041157167832	0.00542692434479409	0.00559668626184926	0.00601427322066822	0.00658278200446775	0.00686895858275058	0.00685736364024864	0.00688083625407925	0.00817859100407925	0.00902141849339549	0.00956237635567211	0.0101310280472028	0.0107509694570707	0.0113087489778555	0.0120409730561383	0.0128886554545455	0.0136392914413364	0.0145352394094794	0.0156167948562549	0.0166079968803419	0.017506030545843	0.0182721102505828	0.0187663467463092	0.0191736982517483	0.0194911462684538	0.0195020907459207	0.0193396262801088	0.019159024996115	0.0189887082478632	0.0189975345823621	0.019110448529526	0.0191325995843046
187	0.000165750592344988	0.000235248080855866	0.000648733683877234	0.00121572144050117	0.00133054344311383	0.00119795610814685	0.00120309162981352	0.00130934330106838	0.00128018181036325	0.00129810285626457	0.00157484529283217	0.00193145848397436	0.0023635678235237	0.00307766381565657	0.00372944518900544	0.00414518081216006	0.00461191588694639	0.00512722625990676	0.0054349363966589	0.0056290668982129	0.00597368996853147	0.00649253062140637	0.00697550008527583	0.0072774447999223	0.0075254865998446	0.00808799003457654	0.00824718501165501	0.0094383571474359	0.0101796631270396	0.0107956682542735	0.0113428223681041	0.0121256821668609	0.012959153996892	0.0137070588125486	0.0146763813111888	0.0157720815909091	0.016700213003108	0.0175770839199689	0.0183537457245532	0.0188345491880342	0.0191985882362082	0.0194439863539239	0.0194085773659674	0.0193009612548563	0.0192173961713287	0.0190617101748252	0.0189874146833722	0.0190010703574204	0.0190066728787879
188	0.000166279411362762	0.000251299291447552	0.000697111953224553	0.00124266587136752	0.00130960095039821	0.00116188217182401	0.00113425198530109	0.00124818472486014	0.00128855172339744	0.00133123679793124	0.0015652886156857	0.00193476340275835	0.00244606885099068	0.00318261448921911	0.00376586813986014	0.00415511979254079	0.00460861227991453	0.00508201633974359	0.0054079833022533	0.00567589557109557	0.00597663191006216	0.00636721604933955	0.00691291554098679	0.00752520288325563	0.0079626954450272	0.00825278788733489	0.00828186218201243	0.00947397455167055	0.0102731897055167	0.0108568360448718	0.0113906176587024	0.0121655071124709	0.0129615993043901	0.0137402006109169	0.0147813486868687	0.0158436091996892	0.0166757637218337	0.0175211155633256	0.0183562277272727	0.0189170791802642	0.0192703616297591	0.0193940438772339	0.019264028455711	0.0191910258430458	0.0191826301534577	0.0190366310975136	0.0189298352389277	0.0189530148562549	0.0190077258585859
189	0.000167092287421232	0.000268123266347125	0.000743936057731158	0.00125829686925019	0.00127877573965812	0.00111803981179128	0.00105820887477661	0.00118341775550117	0.00128550308973582	0.00136006675146659	0.00157280733911228	0.00195811620955711	0.00253448512062937	0.00326537428719891	0.00381407709090909	0.00421180489316239	0.00464888360003885	0.00504770134343434	0.00535936334421134	0.00570585630594406	0.00601490226010101	0.00629051135392385	0.0067767653958819	0.00753492022804973	0.0081728298533411	0.00852787846814297	0.00888293947746698	0.00959043532556333	0.0103097234221057	0.0108458108646076	0.0113976847540793	0.0121504445623543	0.0129229719405594	0.0137459198527584	0.0148266662121212	0.0158913969560995	0.0167102522533023	0.0174856085431235	0.0182438589257964	0.0188336464840715	0.019278076033411	0.0194600957284382	0.0193386751418026	0.0192062719716395	0.0190916843259518	0.0188976422416472	0.0188318542463092	0.018927068974359	0.0190348556740482
190	0.000168188220899767	0.000285815609805361	0.000788684755555555	0.00126406509114219	0.00124270002453963	0.00107239415349417	0.000995599761595999	0.00112877405248329	0.00128092407402875	0.00139656380867327	0.00159960171074204	0.00199976809491065	0.00260253310633256	0.00330112275087413	0.00383167476087801	0.00426276978185703	0.0047030892948718	0.00504919964199689	0.00533569954137529	0.00572744679292929	0.00608483852622378	0.00634105548523699	0.00676226734343434	0.00749527563053613	0.0082287572983683	0.00874974816860917	0.00918941064219114	0.0097130778494561	0.0102755473912199	0.01080036751554	0.0113959343910256	0.0121399076822067	0.0129416331930847	0.0138042916295649	0.0148320173174048	0.0158789715617716	0.0167690168842269	0.0175423133508159	0.0182247062684538	0.0187964188189588	0.0192401020590521	0.0194143381410256	0.0193285023484848	0.0192094966569542	0.0190685521736597	0.0188896582070707	0.0188242254020979	0.0188396857867133	0.0188963875874126
[truncated: 45 more columns]
