# Supplementary material for: Investigating environmental effects on phonology using diachronic models
Source: Evol Hum Sci. 2024 Jan 3;6:e8. doi: 10.1017/ehs.2023.33 (PMC10955398; doi:10.1017/ehs.2023.33)
Supplement: Hartmann et al. supplementary material 4 — Hartmann et al. supplementary material [file S2513843X23000336sup004.zip › TonesClimateGeoPhylo_Public-1.0/data/climate/MinimumMonthlyMeans.csv]

	V1	V2	V3	V4	V5	V6	V7	V8	V9	V10	V11	V12	V13	V14	V15	V16	V17	V18	V19	V20	V21	V22	V23	V24	V25	V26	V27	V28	V29	V30	V31	V32	V33	V34	V35	V36	V37	V38	V39	V40	V41	V42	V43	V44	V45	V46	V47	V48	V49
1	2.6530303030303e-06	4.40681818181818e-05	0.000246516666666667	0.000320407575757576	0.000155086363636364	7.26318181818182e-05	5.78075757575758e-05	8.72257575757576e-05	0.000161916666666667	0.00023885	0.000387383333333333	0.000743125757575758	0.00139144696969697	0.00246578636363636	0.00323646515151515	0.00373815	0.00415737424242424	0.00448507727272727	0.00472944090909091	0.00502996818181818	0.00530924090909091	0.00544773181818182	0.00565586515151515	0.00617065303030303	0.00675266515151515	0.00716533787878788	0.00748097727272727	0.00791413484848485	0.00836205	0.00877003181818182	0.00925557727272727	0.00985532878787879	0.0105115227272727	0.011275146969697	0.0122360924242424	0.0133200681818182	0.0144235287878788	0.015563353030303	0.0167500984848485	0.0178871833333333	0.0187695954545455	0.01917672	0.0190621646153846	0.0189237569230769	0.0188230923076923	0.01865118	0.0185562753846154	0.0185335676923077	0.0185104
2	2.65538416666667e-06	4.99999257575757e-05	0.000261086227272727	0.000296489875757576	0.000124419390151515	5.77831174242424e-05	4.7949396969697e-05	7.70842954545454e-05	0.000159480125757576	0.000262397986363636	0.000437032683333333	0.000806046454545454	0.00145606087878788	0.00249370016666667	0.00322678954545454	0.00372649575757576	0.00416585424242424	0.00452174409090909	0.00476659348484849	0.00504929696969697	0.0053585546969697	0.00558251545454545	0.00581314454545455	0.00623703257575758	0.00677045015151515	0.00726069848484849	0.00762619515151515	0.00794038893939394	0.00829850318181818	0.00874833772727273	0.00924805757575757	0.00983257727272727	0.0105442762121212	0.0113269833333333	0.0122029545454545	0.013269603030303	0.0144643333333333	0.0156994636363636	0.0169749878787879	0.0181392636363636	0.018856503030303	0.0190324030769231	0.0188747984615385	0.0188014661538462	0.0187806015384615	0.0186489446153846	0.0185391307692308	0.0184252061538462	0.0183724569230769
3	2.80925318181818e-06	5.6253543939394e-05	0.000274505590909091	0.000268641507575758	0.000101553489090909	4.95561633333333e-05	4.62938784848485e-05	7.79761572727273e-05	0.000168004839393939	0.000292717525757576	0.000491665677272727	0.000864704090909091	0.00152991590909091	0.00246333560606061	0.00317374575757576	0.00365764681818182	0.00411695121212121	0.00454905909090909	0.00484129803030303	0.00510020893939394	0.00541217818181818	0.00572297439393939	0.00601196272727273	0.00635980151515152	0.00678234484848485	0.00724976590909091	0.00762529257575757	0.00789938621212121	0.0082559756060606	0.00873998424242424	0.00920463712121212	0.00973299242424242	0.0104894275757576	0.0113340560606061	0.0122093090909091	0.0132789	0.0145050272727273	0.0157740772727273	0.0171024545454545	0.0182643484848485	0.0188771984848485	0.0190102123076923	0.0189099969230769	0.0188191569230769	0.0187039	0.0184952953846154	0.0183936907692308	0.0183630769230769	0.0184105184615385
4	2.95606060606061e-06	6.30681893939394e-05	0.00028632753030303	0.000242572613636364	8.32360518181818e-05	4.49160724242424e-05	5.01851953939394e-05	8.6718301939394e-05	0.000183776037878788	0.000324265813636364	0.000542657848484849	0.000912341363636364	0.00149676384848485	0.00243221303030303	0.00312883121212121	0.003580885	0.00403582090909091	0.00452449196969697	0.00488073439393939	0.00513940666666667	0.00544745727272727	0.0057882796969697	0.00611660151515152	0.00643356681818182	0.0067645343939394	0.00715775696969697	0.00749850454545455	0.00779274863636364	0.0082028203030303	0.00872417348484849	0.00919151893939393	0.00971547651515151	0.0104626483333333	0.0113183196969697	0.0122466166666667	0.0133758681818182	0.0146273136363636	0.0158914348484848	0.0171394348484849	0.0181466712121212	0.0187298348484848	0.0190090369230769	0.0190099707692308	0.0188680861538462	0.0186774246153846	0.0184167461538462	0.0182714476923077	0.0182787861538462	0.0183800061538462
5	2.9846833030303e-06	6.9143246969697e-05	0.000296082621212121	0.000220112045454545	7.11737236363636e-05	4.48307848333333e-05	6.02797857121212e-05	0.000105505693	0.000208174418181818	0.000356137742424242	0.000588295	0.000950807818181818	0.00150814639393939	0.00243040833333333	0.00312849636363636	0.00355915939393939	0.00397869363636364	0.00445906909090909	0.00484129712121212	0.00513149666666667	0.00546011454545454	0.00579844212121212	0.00612970333333333	0.00646547560606061	0.00678535121212121	0.00710485136363637	0.00740201621212121	0.00772570636363637	0.00817634818181818	0.00870744257575757	0.00923232393939394	0.00982759484848485	0.0105262951515151	0.0113060181818182	0.0122471712121212	0.0134132878787879	0.0146988348484849	0.0160311424242424	0.0172643151515151	0.0181282757575758	0.0186523075757576	0.01894354	0.0188867292307692	0.0186963215384615	0.0186029523076923	0.0184420138461538	0.0182262538461539	0.0181731476923077	0.0182767646153846
6	3.45197496969697e-06	7.52237984848485e-05	0.000303899348484849	0.000201356906060606	6.33461660606061e-05	4.7999256e-05	7.72548563939394e-05	0.000132964802636364	0.000234404125757576	0.000385001233333333	0.000623596348484848	0.000971327303030303	0.00150807218181818	0.00243853515151515	0.00316001772727273	0.00359979787878788	0.00397647848484848	0.00439233833333333	0.004758355	0.00509347151515152	0.00547943454545454	0.00581401984848485	0.00611966924242424	0.00648579484848485	0.00682112257575758	0.00711812121212121	0.00739400409090909	0.00774694393939394	0.00818946833333333	0.00866979196969697	0.00922376712121212	0.00988631333333333	0.010559318030303	0.011305925	0.0122898424242424	0.0134478257575758	0.0146880636363636	0.0160557090909091	0.0173281742424242	0.0181692560606061	0.0186838106060606	0.0189606261538462	0.0188073984615385	0.0185870830769231	0.0185506169230769	0.0183924107692308	0.0181317261538461	0.0181002107692308	0.01826042
7	3.61964134848485e-06	8.11566666666667e-05	0.000310674090909091	0.000185829824242424	5.87863954545455e-05	5.51710798484849e-05	0.000101563132060606	0.000168391367106061	0.000259287903030303	0.000408477025757576	0.000649053498484848	0.000978933757575758	0.00149464909090909	0.00240778893939394	0.00317849242424242	0.00364863393939394	0.00400510636363636	0.00435742015151515	0.00469191166666667	0.00506843878787879	0.00550318166666667	0.00583169681818182	0.00610594060606061	0.00644785196969697	0.00679346651515152	0.00709698393939394	0.00738683621212121	0.00777025636363636	0.00820125348484849	0.00862977590909091	0.00916459257575758	0.00983555681818182	0.0105204401515152	0.0113285186363636	0.012410853030303	0.0135735090909091	0.0147421272727273	0.0160374484848485	0.0172425681818182	0.0180640075757576	0.0186157409090909	0.0189470415384615	0.01884492	0.0186591323076923	0.0185452507692308	0.0182661753846154	0.0180045046153846	0.0180547476923077	0.01823238
8	4.06477212121212e-06	8.56364166666667e-05	0.000313267242424243	0.000173977181818182	5.64639321212121e-05	6.48992039393939e-05	0.000134853691515152	0.000211002543636364	0.000278524909090909	0.000426615287878788	0.000671703	0.000980695227272727	0.00146883709090909	0.0023477003030303	0.00314209045454545	0.00364425727272727	0.00401406636363636	0.00434653590909091	0.00467220712121212	0.00506924818181818	0.00550936575757576	0.0058306003030303	0.00607764590909091	0.006360895	0.00667723590909091	0.00699900333333333	0.00732064090909091	0.00771570909090909	0.0081705706060606	0.00862764393939394	0.00917323590909091	0.00983186893939394	0.0105225757575758	0.0113607642424242	0.0124632727272727	0.0136332575757576	0.0148232333333333	0.01608985	0.0172090515151515	0.0179950424242424	0.0185444272727273	0.0188362769230769	0.0187421015384615	0.0186093923076923	0.0184491784615385	0.0181699492307692	0.0179713784615385	0.0180316892307692	0.0181251446153846
9	4.30162045454545e-06	8.96790757575758e-05	0.000317577803030303	0.000164681543939394	5.62803984848485e-05	7.73056063636363e-05	0.000178653038787879	0.000253283790909091	0.000291030974242424	0.000443702643939394	0.000697231390909091	0.00098295693939394	0.00144211039393939	0.00227308151515152	0.00305169090909091	0.00356849742424242	0.00397157045454545	0.00432853742424243	0.00468318666666666	0.00508179515151515	0.00548567015151515	0.00580538484848485	0.00606974363636363	0.00630538060606061	0.00657876257575757	0.00692290590909091	0.00726778439393939	0.00764251393939394	0.00811808621212121	0.00864797181818182	0.00922992106060606	0.00988217757575758	0.0105814603030303	0.0114073657575758	0.0124323666666667	0.0135670909090909	0.0148042636363636	0.01610485	0.0172228681818182	0.0180468893939394	0.0186118257575758	0.0187997523076923	0.0186332446153846	0.0185062261538462	0.0183316169230769	0.0181151523076923	0.0179605707692308	0.0179631923076923	0.01804698
10	4.17424242424242e-06	9.3262543939394e-05	0.000320984015151515	0.00015892013030303	5.8330918030303e-05	9.21236093939394e-05	0.000229096374242424	0.000291766906060606	0.00029415845	0.000460747410606061	0.000730833484848485	0.000996755227272727	0.00141895016666667	0.00218420727272727	0.0029387346969697	0.00346271303030303	0.00389809045454545	0.00428708045454545	0.0046811896969697	0.00508563333333333	0.00543924545454545	0.00577182272727273	0.00609623545454545	0.00631928803030303	0.00656636060606061	0.00692951621212121	0.00728534848484849	0.00763019863636364	0.00809795424242424	0.00865039090909091	0.00922112575757576	0.00986421742424242	0.0106018990909091	0.0114623486363636	0.0124732954545455	0.013576046969697	0.0147722560606061	0.0160197303030303	0.017111553030303	0.0179658681818182	0.0185818257575758	0.0187725138461538	0.0186592830769231	0.0185335384615385	0.0182874692307692	0.0180227246153846	0.0178525938461539	0.0178121030769231	0.0179896876923077
11	4.17424196969697e-06	9.52251257575758e-05	0.000322961151515151	0.000155900356060606	6.09083328787879e-05	0.000109560914242424	0.000282000831818182	0.00032090143030303	0.000294865340909091	0.000480940371212121	0.000771635424242424	0.00102058777272727	0.00140955128787879	0.00207216378787879	0.00286031742424242	0.00338745621212121	0.0038410506060606	0.0042344096969697	0.00464788227272727	0.00506806409090909	0.0053942806060606	0.00573451287878788	0.006096095	0.0063270743939394	0.00655789196969697	0.00693114818181818	0.00729790484848485	0.00764182863636364	0.00811512666666667	0.00864707212121212	0.00918319136363637	0.00982915696969697	0.0105925922727273	0.0114857548484848	0.0125456833333333	0.0136669893939394	0.0148063757575758	0.0159917060606061	0.0170460166666667	0.0178424045454545	0.0184154363636364	0.0186161184615385	0.0186162215384615	0.0185039138461538	0.0182085076923077	0.0179181707692308	0.0177589615384615	0.0177264153846154	0.0179328507692308
12	4.20116863636364e-06	9.87956575757576e-05	0.000324244015151515	0.000155520036363636	6.57348712121212e-05	0.00012934462030303	0.000331772974242424	0.000342274678787879	0.000292088689393939	0.000500276293939394	0.000814532393939394	0.0010506155	0.00141478625757576	0.00206113803030303	0.00283065272727273	0.00336346590909091	0.0038289246969697	0.00419255151515152	0.00460468227272727	0.00506108409090909	0.0053869093939394	0.00570411454545454	0.00604071257575757	0.00626123818181818	0.00648857863636364	0.00686841863636363	0.00723925015151515	0.00761187257575757	0.00812389484848485	0.0086555393939394	0.00920276090909091	0.00989354	0.010633756969697	0.0114503621212121	0.0125023636363636	0.0136459439393939	0.01479275	0.0160061863636364	0.0171081075757576	0.0178726439393939	0.0183558075757576	0.0184950138461538	0.0184765969230769	0.0183686307692308	0.0181217307692308	0.0178645261538462	0.0177185292307692	0.0177181353846154	0.0179034415384615
13	4.36006333333333e-06	9.99703742424243e-05	0.000324691075757576	0.000156911996969697	7.0771046969697e-05	0.000149396465454545	0.000370889872727273	0.000354999903030303	0.000291011442424242	0.000518114551515151	0.000851898515151515	0.00107725695454546	0.00142877209090909	0.0020689153030303	0.00281740984848485	0.00336357742424242	0.00383771954545454	0.00416189681818182	0.00457023378787879	0.00507619939393939	0.00541545848484849	0.00568085863636364	0.00596902439393939	0.00617371954545454	0.00642585318181818	0.00682258257575758	0.00718309121212121	0.00757104545454546	0.00811455924242424	0.00864741196969697	0.00921873409090909	0.00996918818181818	0.0106955433333333	0.01143171	0.0124567090909091	0.0136171666666667	0.0147662303030303	0.0159744515151515	0.0170553878787879	0.0178053333333333	0.0183195166666667	0.0184517246153846	0.0183965461538462	0.0182812815384615	0.0180890538461538	0.0177983553846154	0.0175882984615385	0.0175972907692308	0.0178295646153846
14	4.51393227272727e-06	0.000100694527272727	0.000324665196969697	0.000161223545454545	7.70194327272727e-05	0.000171394131818182	0.000390388184848485	0.000363059045454545	0.000295191698484848	0.000534319719696969	0.000878176878787879	0.00108847133333333	0.00144068062121212	0.00207192060606061	0.00277508363636364	0.00332361878787879	0.00380896939393939	0.00412198272727273	0.00454447439393939	0.00509753303030303	0.00544266227272727	0.00567243075757576	0.00593614196969697	0.00614819878787879	0.00644167106060606	0.00686255696969697	0.00720933363636364	0.00758639545454546	0.00812150061538462	0.00863223969230769	0.00917862515151515	0.00993792757575758	0.0106953806060606	0.0114731459090909	0.0125524772727273	0.0137539378787879	0.0148911196969697	0.0160052439393939	0.0169308015151515	0.0175950015151515	0.0181532787878788	0.0183393861538462	0.0182930015384615	0.0181923369230769	0.0180170892307692	0.0176991015384615	0.0174312276923077	0.0174456553846154	0.0177004261538461
15	4.63484848484849e-06	0.000101029168181818	0.000323597909090909	0.00016845663030303	8.53044451515152e-05	0.000188862646969697	0.000416382536363636	0.000371038242424242	0.00030314478030303	0.000545993806060606	0.000893046424242424	0.00108518886363636	0.00144991333333333	0.00203870418181818	0.00268610424242424	0.00322849696969697	0.00372372515151515	0.00406207	0.00451685863636363	0.005083115	0.00541959757575757	0.00564822272727273	0.00592929303030303	0.00615813424242424	0.0064636203030303	0.00689519484848485	0.00724232863636364	0.00761765727272727	0.00814556507692308	0.00865322523076923	0.0091746546969697	0.00989247909090909	0.0106805606060606	0.011532	0.0126585575757576	0.0138792606060606	0.0150268	0.0161004151515151	0.0169399378787879	0.017533446969697	0.0180428984848485	0.0182137030769231	0.0181454292307692	0.0180277723076923	0.0178575584615385	0.0175830261538462	0.0173862492307692	0.0174174076923077	0.0176233153846154
16	4.6009546969697e-06	0.000100485539393939	0.000322201045454545	0.000180611515151515	9.57663381818182e-05	0.000202727148484848	0.000441884015151515	0.000381923134848485	0.000317488601515151	0.000555511348484848	0.000894590515151515	0.00108032245454545	0.00143153172727273	0.00199100875757576	0.00257565166666667	0.00309662833333333	0.00360631696969697	0.00399942348484848	0.00449507287878788	0.00503571121212121	0.00534569772727273	0.00558993681818182	0.00590035878787879	0.00612766333333333	0.00640219909090909	0.00682673151515152	0.00720030151515152	0.00759559984848485	0.00812780569230769	0.00866663738461539	0.00923289676923077	0.00993855181818182	0.0107297760606061	0.0115986439393939	0.0126982878787879	0.0138880166666667	0.0150281378787879	0.0160683515151515	0.0169158515151515	0.0175457696969697	0.0180222303030303	0.0181456646153846	0.0180641292307692	0.0179361815384615	0.0177196307692308	0.0174574923076923	0.0172982123076923	0.0173078307692308	0.0175002230769231
17	4.45173333333333e-06	9.8479243939394e-05	0.00032089796969697	0.000191194554545455	0.000109483687878788	0.000211521184848485	0.000442225151515151	0.00039305226969697	0.00034189763030303	0.000564872454545455	0.000888125909090909	0.00108230598484848	0.00143035746969697	0.00196168543939394	0.00251289742424243	0.00300365681818182	0.00351311772727273	0.00396918787878788	0.00448707378787879	0.00498968606060606	0.00527955984848485	0.00553699575757576	0.00585191242424242	0.0060645056060606	0.00631555545454546	0.00674250515151515	0.0071605753030303	0.00755702676923077	0.00807753384615384	0.00862879707692307	0.00924976492307692	0.00998493560606061	0.0107809018181818	0.0116782848484848	0.0127909848484848	0.0139843833333333	0.0150875363636364	0.0160033666666667	0.0167679515151515	0.0174330045454545	0.0179271666666667	0.0180225861538462	0.0179636815384615	0.0178737415384615	0.0176101907692308	0.0173208138461539	0.0171476046153846	0.0170946338461538	0.0172954815384615
18	4.299465e-06	9.61157393939394e-05	0.000316881984848485	0.000205280178787879	0.000121738215909091	0.000214711509090909	0.0004461775	0.000409668128787879	0.000374168339393939	0.000576055448484849	0.000880446621212121	0.00110050603030303	0.00145313409090909	0.00196871363636364	0.00252372015151515	0.00299725136363636	0.00348823015151515	0.00396695787878788	0.00448730136363636	0.00497340606060606	0.00527290924242424	0.00553135545454546	0.00581702151515152	0.00603338924242424	0.00631227303030303	0.0067539443939394	0.007194452	0.00759805584615384	0.00808370923076923	0.008614218	0.00924028707692308	0.00996819621212121	0.0107706243939394	0.011738096969697	0.0129064393939394	0.0141268803030303	0.0152222212121212	0.0160672833333333	0.0167347181818182	0.0173666833333333	0.0178391606060606	0.0179219861538462	0.0178451615384615	0.0177564430769231	0.0174726476923077	0.0171940338461538	0.0170514030769231	0.01701864	0.01721894
19	4.15005590909091e-06	9.38305060606061e-05	0.000312341772727273	0.000221298963636364	0.000136284057727273	0.000213165171212121	0.000436184257575758	0.000439575816666667	0.000413043409090909	0.000591227846969697	0.000874602303030303	0.00113555757575758	0.00149916022727273	0.00201230956060606	0.00259974863636364	0.00306619333333333	0.00351168892307692	0.0039827946969697	0.00449439363636363	0.0049722446969697	0.00530065742424242	0.00555354181818182	0.00578775454545454	0.00602657318181818	0.00636238909090909	0.00679045212121212	0.00722075681818182	0.00765246830769231	0.00813184676923077	0.00865867676923077	0.00928856415384616	0.00998541303030303	0.010787855	0.0117980484848485	0.0129448924242424	0.0140826318181818	0.0151683606060606	0.0160818666666667	0.0167759439393939	0.0173664803030303	0.0177883454545455	0.0178983615384615	0.0177941261538462	0.01764618	0.0173428969230769	0.0170809861538462	0.0169431476923077	0.0169533076923077	0.0172216615384615
20	4.04090909090909e-06	9.07383621212122e-05	0.000306259136363636	0.000238642683333333	0.000152094694242424	0.000207199572727273	0.00041548903030303	0.000471070151515151	0.000466816609090909	0.000607093162121212	0.000873498303030303	0.00118082736363636	0.00155650096969697	0.00208855633333333	0.00269637393939394	0.00314777307692308	0.00354375738461538	0.00400170257575757	0.00449358212121212	0.00494970696969697	0.00529783696969697	0.00554534651515152	0.00572927575757576	0.00598774242424242	0.00636211651515152	0.00674110439393939	0.00714183939393939	0.00763162169230769	0.00813507107692308	0.00868641815384615	0.00936309015384615	0.0100741431818182	0.0108883924242424	0.0119194424242424	0.0130155924242424	0.0140160833333333	0.0150376454545455	0.0159858863636364	0.0166871893939394	0.0172306106060606	0.0176327166666667	0.0177933938461538	0.0177131123076923	0.01755976	0.0172794015384615	0.0169969138461539	0.0167772323076923	0.0167384107692308	0.0170760353846154
21	3.99571636363636e-06	8.69807121212122e-05	0.000299152393939394	0.00025760196969697	0.000169761045454546	0.000199048606060606	0.000383046712121212	0.000497851742424242	0.000525486757575757	0.000622736136363636	0.000872472848484849	0.00122369871212121	0.0016091113030303	0.00217056353846154	0.00273726984615385	0.003180998	0.00354901384615385	0.00400834606060606	0.00449346924242424	0.00490229651515152	0.00524223151515151	0.00549763378787879	0.0056617843939394	0.00593197348484848	0.00631996454545454	0.00666373878787879	0.00707059803030303	0.00762265307692307	0.00812236538461539	0.00866720738461539	0.00939506923076923	0.0101480429230769	0.0109829325757576	0.0120278454545455	0.0131362712121212	0.0141149590909091	0.01508685	0.0159608833333333	0.0165773575757576	0.0170797363636364	0.0174920742424242	0.0176478446153846	0.0175684723076923	0.0174433446153846	0.0172281969230769	0.0169690276923077	0.0167257215384615	0.0166275276923077	0.01689794
22	3.89743166666667e-06	8.22757575757576e-05	0.000290049439393939	0.000277539363636364	0.000188450590454545	0.000188094292424242	0.000342606854545454	0.000515234348484848	0.000579783757575758	0.000635844328787879	0.000866675136363636	0.00125806822727273	0.00164775171212121	0.00216484	0.00274938876923077	0.003179986	0.00352534615384615	0.00401561045454546	0.00451805545454546	0.0048659246969697	0.00518049772727273	0.00546415393939394	0.00564573484848485	0.00592149090909091	0.00631905909090909	0.00667646090909091	0.00712427318181818	0.00770237584615384	0.00816837523076923	0.00867847046153846	0.00942649181818182	0.0102125921538462	0.0110445969230769	0.0120498621212121	0.0131413318181818	0.0141485848484848	0.0151107	0.0159293378787879	0.016515896969697	0.0170239196969697	0.017425746969697	0.0175378846153846	0.01746212	0.0173512676923077	0.0171308969230769	0.0168511123076923	0.0166706015384615	0.0166414046153846	0.01685132
23	3.90151545454545e-06	7.70949257575758e-05	0.000279297212121212	0.000296556801515152	0.000209200390909091	0.000176473968181818	0.000294562301515151	0.000515723954545454	0.000621905590909091	0.000640151303030303	0.000855355242424242	0.00128188404545455	0.00168063771212121	0.00217902476923077	0.002762924	0.00317768584615385	0.00351253292307692	0.00404515666666667	0.00457245393939394	0.00486879984848485	0.00515730606060606	0.00547251136363636	0.00568274742424242	0.00595294772727273	0.00634802939393939	0.00673723696969697	0.00720160924242425	0.00775000753846154	0.00820960707692308	0.00873669969230769	0.00949336415384615	0.0103005072307692	0.0111543353846154	0.0121014348484849	0.0130867757575758	0.0140395878787879	0.0149701166666667	0.0157848924242424	0.0164121590909091	0.0169086257575758	0.0172469151515152	0.0173634492307692	0.0173646323076923	0.0173042215384615	0.0170412492307692	0.0166742507692308	0.0164584784615385	0.0165017092307692	0.0167812446153846
24	3.90151515151515e-06	7.21328454545455e-05	0.000267341833333333	0.00031282251969697	0.000231752681818182	0.000164985372727273	0.00024367983030303	0.000492792984848485	0.000649270818181818	0.000636959272727273	0.000840721756060606	0.00129737359090909	0.00171968515151515	0.00223602092307692	0.00281379492307692	0.00321679353846154	0.00353699384615385	0.00408317181818182	0.00461299075757576	0.00488003590909091	0.00515698954545455	0.00548106106060606	0.00569484121212121	0.00594930590909091	0.00633364227272727	0.00673808272727273	0.00717846651515151	0.00766970892307692	0.008176008	0.00878703169230769	0.00953553569230769	0.0103448496923077	0.0112793092307692	0.0122314393939394	0.0131458439393939	0.0140504257575758	0.0149294606060606	0.0157032893939394	0.0163222166666667	0.0167481848484849	0.0170247318181818	0.0172081138461538	0.0172772723076923	0.0171694430769231	0.01694902	0.0166358846153846	0.0163440615384615	0.0163129076923077	0.0166219030769231
25	3.9580053030303e-06	6.75974318181818e-05	0.00025319446969697	0.00032673691969697	0.000254870295454545	0.000153926268939394	0.000194450483333333	0.000450761757575758	0.000664310287878788	0.000636929090909091	0.000827048809090909	0.00131134322727273	0.00180646577272727	0.00231068815384615	0.00290986984615385	0.00330857446153846	0.00360127015384615	0.00410512333333333	0.00459226151515152	0.00485485363636364	0.00514276454545455	0.00544329363636364	0.00564361909090909	0.00590598484848485	0.00629536090909091	0.00671255939393939	0.00714466575757576	0.00760370892307692	0.00816100292307693	0.00884195676923077	0.00955038723076923	0.0103367976923077	0.0113306156060606	0.0122938863636364	0.0131955712121212	0.0141337151515152	0.0149835015151515	0.0156617848484848	0.0162414590909091	0.0166325636363636	0.0169046666666667	0.0171645246153846	0.0172021523076923	0.0169346876923077	0.0167612707692308	0.0165958969230769	0.0163410969230769	0.0162568892307692	0.0164785969230769
26	3.99654e-06	6.28247348484849e-05	0.000237451160606061	0.000335770333333333	0.000278212184848485	0.000145881868181818	0.0001523163	0.0003993946	0.0006667155	0.000638761515151515	0.000820683333333333	0.00133071801515152	0.00188386363076923	0.00242122523076923	0.00301843061538462	0.00340339784615385	0.00367203969230769	0.00410409378787879	0.0045252653030303	0.00480829651515152	0.00512257863636364	0.0053825196969697	0.00557879803030303	0.00589979151515151	0.00630914015151515	0.00673369060606061	0.00720348712121212	0.00767873276923077	0.00822219646153846	0.00890575538461538	0.00959641090909091	0.0103928043939394	0.0113881301515151	0.0122942666666667	0.0131363242424242	0.01409155	0.0149013636363636	0.0154888893939394	0.0160734560606061	0.0164870787878788	0.0167406909090909	0.0170213953846154	0.0170860276923077	0.0168114784615385	0.0166187061538462	0.0163934784615385	0.0161536261538461	0.0161879169230769	0.0164394323076923
27	3.90757575757576e-06	5.77187651515152e-05	0.000219804695454545	0.000338936606060606	0.000300035610606061	0.000141080713636364	0.000119753194545455	0.000347167012121212	0.000661166378787879	0.000645903	0.000822265848484849	0.00135462631818182	0.00196142846153846	0.00254035676923077	0.00309893646153846	0.00346084538461538	0.00372585984848485	0.00410485393939394	0.00447399878787879	0.0047944746969697	0.00513592015151515	0.00534815878787879	0.00555609893939394	0.00595612954545455	0.00635899863636364	0.00674707318181818	0.00726209712121212	0.00776700439393939	0.00824908584615384	0.00890265984615385	0.00964475166666667	0.0104945127272727	0.0115107809090909	0.0123719560606061	0.0131449075757576	0.0140526242424242	0.0148001893939394	0.0153408106060606	0.0159406878787879	0.0163531121212121	0.0165330075757576	0.0167607769230769	0.0169015215384615	0.0167950215384615	0.0166203923076923	0.0162590353846154	0.0159260938461538	0.01606426	0.0164129169230769
28	3.90757575757576e-06	5.27267121212121e-05	0.000200357987878788	0.000335982015151515	0.000319495572727273	0.000139788363939394	9.74005375757576e-05	0.00030314011969697	0.000653119393939394	0.000660973166666667	0.000833747893939394	0.00137730065151515	0.00204410030769231	0.00263394461538462	0.00312689246153846	0.00346866815384615	0.00375927651515151	0.00414093681818182	0.00448743575757576	0.00483277469696969	0.00518003545454546	0.0053413753030303	0.00555625424242424	0.00600149287878788	0.00635521545454545	0.00667541393939394	0.00722164636363636	0.00774695712121212	0.00820384615384615	0.00885896492307692	0.00967704545454545	0.0105258160606061	0.0115410909090909	0.0124453606060606	0.0132216060606061	0.0140728909090909	0.0147753833333333	0.0152963075757576	0.0158619575757576	0.0162376651515152	0.01642768	0.0166403630769231	0.0167308476923077	0.0166153353846154	0.0165383292307692	0.01626076	0.0159116092307692	0.0159997076923077	0.0162973630769231
29	3.91021196969697e-06	4.81593459090909e-05	0.000180017434848485	0.000326196166666667	0.000333631772727273	0.00014379296969697	8.37794015151515e-05	0.000272071806060606	0.000646624439393939	0.000682153787878788	0.000851927393939394	0.0013942931969697	0.00214194076923077	0.002693098	0.00311767215384616	0.00344626818181818	0.00379179151515151	0.00421889212121212	0.00455063893939394	0.00487131742424243	0.00519442424242424	0.00532360681818182	0.00553083075757576	0.00597925545454545	0.00629828060606061	0.00660115924242424	0.00718641545454546	0.00773967969696969	0.00820972015384615	0.00891221584615384	0.00973741803030303	0.0104921007575758	0.0114541272727273	0.0124059560606061	0.0131886212121212	0.0139748893939394	0.0146590712121212	0.0151735318181818	0.0156636090909091	0.015999003030303	0.0162850815384615	0.0166118507692308	0.0166177384615385	0.0163571015384615	0.0163041738461538	0.0161810615384615	0.0159065584615385	0.0159311061538462	0.0161925815384615
30	3.84810712121212e-06	4.3807295e-05	0.000159221509090909	0.000309691212121212	0.000341546424242424	0.000153916578787879	7.73261913636364e-05	0.000254990542424242	0.000641941484848485	0.000702526409090909	0.000872453136363636	0.00140618440909091	0.00221962621212121	0.00272333569230769	0.00311500061538462	0.00344393393939394	0.0038315996969697	0.00429127090909091	0.00458921060606061	0.00483782272727273	0.0051347456060606	0.0052856553030303	0.00549255227272728	0.0059273296969697	0.00627661015151515	0.00663667954545455	0.00725056560606061	0.00780059106060606	0.0082782	0.00901937153846154	0.00981227909090909	0.0105139674242424	0.0114460363636364	0.0123911	0.0131165272727273	0.0138376439393939	0.0145139060606061	0.0150210257575758	0.0154763227272727	0.0157985046153846	0.0160635184615385	0.01642096	0.0164867415384615	0.0163024076923077	0.0162230861538462	0.0160540246153846	0.0157649553846154	0.0157981123076923	0.0161825123076923
31	3.76818181818182e-06	4.00516245454546e-05	0.000139121681818182	0.000286877583333333	0.000343156242424242	0.000168944128787879	7.93414921212121e-05	0.000251702242424242	0.000640107348484849	0.000718065242424242	0.000891713878787879	0.00141591971212121	0.00223769560606061	0.00275453615384615	0.00315736307692308	0.00349411090909091	0.0038675503030303	0.00431034712121212	0.00456295590909091	0.00473707287878788	0.00504033712121212	0.00527427954545455	0.005496675	0.00590466393939394	0.00630830621212121	0.00672034257575757	0.00729464333333334	0.00780425075757576	0.00828562261538462	0.00902823384615385	0.00980267303030303	0.0105664760606061	0.0115325348484849	0.0124342893939394	0.0131096378787879	0.0138239954545455	0.0144697575757576	0.0149012833333333	0.0153734742424242	0.0157787138461538	0.01595572	0.0161384215384615	0.0162506661538461	0.0162768430769231	0.0162039030769231	0.0159566615384615	0.01566822	0.0157112061538462	0.0161136307692308
32	3.77110045454545e-06	3.64046378787879e-05	0.000119713643939394	0.000258575813636364	0.000338261136363636	0.000187059824242424	8.97471939393939e-05	0.000262495298484849	0.000640254318181818	0.000724754121212121	0.000906397590909091	0.00142855154545455	0.00225380909090909	0.00279911553846154	0.00324396861538462	0.0035802153030303	0.00388002363636364	0.00426949787878788	0.00450804	0.00465498742424242	0.00498697212121212	0.0053133956060606	0.00554038075757576	0.00589525166666667	0.00631876878787879	0.00672200696969697	0.00721313136363637	0.00772300075757576	0.00826796454545454	0.0089935296969697	0.00975834848484849	0.0105782772727273	0.0115382606060606	0.0123617378787879	0.0130367696969697	0.0137908606060606	0.0143773166666667	0.0146647409090909	0.0151001892307692	0.0156310292307692	0.0158779984615385	0.01596178	0.0160562138461538	0.0160887723076923	0.0159671769230769	0.0157944707692308	0.0156698138461538	0.0157108061538462	0.0159461507692308
33	3.92488454545454e-06	3.38964984848485e-05	0.000100976512121212	0.000225408445454545	0.000327787681818182	0.00020694536969697	0.000109907990909091	0.000287854966666667	0.000639074060606061	0.00071901796969697	0.0009143685	0.00144879009090909	0.00228424818181818	0.00285077769230769	0.00333884384615385	0.00366315045454545	0.00386321515151515	0.00420668015151515	0.00449379045454545	0.00466053151515152	0.00499627636363636	0.00535393651515152	0.00555704606060606	0.00585483787878788	0.00628126560606061	0.00667032303030303	0.00712743060606061	0.00771836166666667	0.00836813318181818	0.00907236984848485	0.00980165212121212	0.0106041684848485	0.0114776257575758	0.0122287984848485	0.0129110378787879	0.0136518196969697	0.0142032757575758	0.0144638242424242	0.0148007123076923	0.0152710846153846	0.0156465523076923	0.0158671661538461	0.0159956276923077	0.0159223692307692	0.0157659015384615	0.0156622153846154	0.0156258784615385	0.0156640353846154	0.0158418784615385
34	4.0803796969697e-06	3.14723030303031e-05	8.39668537878788e-05	0.000191051459090909	0.000308441136363636	0.000227053590909091	0.000143245987878788	0.000327793822727273	0.000637853257575758	0.000702413303030303	0.000917565545454545	0.00148239937878788	0.00232619166666667	0.00288560242424243	0.00339819507692308	0.00370672545454546	0.00383362848484849	0.00417078636363637	0.00454276303030303	0.00473414393939394	0.00501330590909091	0.00533201196969697	0.00551842090909091	0.00580824590909091	0.00626386181818182	0.00668281181818182	0.00716596757575758	0.00781850045454546	0.00848054075757576	0.00912718090909091	0.00985020606060606	0.0106518912121212	0.0114652681818182	0.0122210484848485	0.0128958742424242	0.0134951136363636	0.0140116227272727	0.0144366939393939	0.0147698538461538	0.0150410753846154	0.0153853476923077	0.0156860046153846	0.0157999153846154	0.0157768492307692	0.0157637123076923	0.0156496938461538	0.0154667938461538	0.0155006738461538	0.0158026969230769
35	4.08653454545455e-06	2.93755727272728e-05	6.90174106060606e-05	0.000157744218181818	0.000279237593939394	0.000245354242424242	0.000191342215151515	0.000382088151515152	0.000637107030303031	0.000679896427272727	0.000920770348484849	0.00152717303030303	0.00237563287878788	0.00290069803030303	0.00340096075757576	0.00370441287878788	0.00382309181818182	0.00417918712121212	0.00460476287878788	0.00478889742424243	0.00498511409090909	0.00526213257575758	0.00548519303030303	0.00582096196969697	0.00630470681818182	0.0067454853030303	0.00724139090909091	0.00785471818181818	0.00842562666666666	0.00902588242424242	0.00980619939393939	0.0106371459090909	0.0114178	0.012212203030303	0.0128870757575758	0.0133140257575758	0.0137197878787879	0.0142421742424242	0.0146376153846154	0.0148627846153846	0.0151957046153846	0.01546422	0.0154460615384615	0.0155011615384615	0.01568812	0.0155805861538462	0.0152920430769231	0.0153943830769231	0.0157812615384615
36	4.17177727272727e-06	2.75087887878788e-05	5.64271015151515e-05	0.000127027937878788	0.000241611803030303	0.000259209666666667	0.000249916439393939	0.000444693424242424	0.000635412378787879	0.000658234086363636	0.000927504106060606	0.00157362362121212	0.00243033484848485	0.00289779818181818	0.00335310621212121	0.00368007545454545	0.00385427151515152	0.00421974227272727	0.00461900424242424	0.00477134621212121	0.0049340103030303	0.00522759848484848	0.00552197515151515	0.00589207409090909	0.00633820560606061	0.00674794106060606	0.0072299853030303	0.00779520196969697	0.0083318503030303	0.00897383712121212	0.00980713863636364	0.0106011524242424	0.0112882074242424	0.0120366909090909	0.0127184	0.0131425575757576	0.0134876893939394	0.0138948348484849	0.0142264815384615	0.0145496815384615	0.01500098	0.0152780861538462	0.0152639692307692	0.0153456076923077	0.0155196	0.0153937046153846	0.0152079169230769	0.0154487630769231	0.0158040630769231
37	4.41377075757576e-06	2.53335004545455e-05	4.62091818181818e-05	0.0001002795	0.000199765021212121	0.000264819212121212	0.000308516742424242	0.0005059235	0.000634881393939394	0.000644788309090909	0.000940003409090909	0.00161882303030303	0.00247692045454545	0.00289342909090909	0.00330142196969697	0.0036678653030303	0.00392459136363636	0.00427030121212121	0.00457603606060606	0.00471408015151515	0.00492790893939394	0.00526900151515151	0.00559273151515151	0.00593885318181818	0.00630672560606061	0.006689155	0.00719325303030303	0.00778565393939394	0.00839109787878788	0.00910276909090909	0.00989364212121212	0.0106012313636364	0.0112316393939394	0.0118746090909091	0.0124893287878788	0.0130344196969697	0.0134798393939394	0.0137651893939394	0.0139819538461538	0.0143461076923077	0.0147303476923077	0.0149661569230769	0.0151437476923077	0.0153441676923077	0.0153897676923077	0.0152291553846154	0.0151629015384615	0.0154141153846154	0.0157320630769231
38	4.63708984848485e-06	2.41576393939394e-05	3.8194348030303e-05	7.77063287878788e-05	0.000159625939393939	0.000255112715151515	0.000354139939393939	0.000555505303030303	0.00063736096969697	0.000644497227272727	0.000959588636363636	0.00165856313636364	0.00250627575757576	0.00290610666666667	0.00328672742424242	0.00368120318181818	0.00400376136363636	0.00430727318181818	0.00451437060606061	0.00468688106060606	0.0049929696969697	0.00532798166666666	0.00559833878787879	0.00590401015151515	0.0062533603030303	0.00668002621212121	0.00723799075757576	0.00783868075757576	0.00846415696969697	0.00915958075757576	0.00982993954545455	0.010514436969697	0.0112692466666667	0.0118806287878788	0.0123175515151515	0.0128389545454545	0.0133302227272727	0.0135718307692308	0.0138295246153846	0.0142456430769231	0.0144423646153846	0.0145269753846154	0.0148390338461538	0.0151783723076923	0.0151934692307692	0.0151058015384615	0.0150798	0.0152080076923077	0.0155810661538462
39	4.88040242424243e-06	2.36745893939394e-05	3.1425886969697e-05	5.89402796969697e-05	0.000124977936363636	0.000230074965151515	0.00037960003030303	0.000589118242424242	0.000642178333333333	0.000658334071212121	0.000986352196969697	0.00169121453030303	0.00251678772727273	0.00293955196969697	0.00332016666666667	0.00370687606060606	0.00404966181818182	0.00432041909090909	0.00448083803030303	0.00471899696969697	0.00507667181818182	0.00532016848484849	0.00550868833333333	0.00584014924242424	0.00625046575757576	0.00674051727272727	0.00730363893939394	0.00781665575757576	0.00837313984848485	0.009040995	0.009643635	0.0103237347692308	0.0111755384615385	0.0118042261538462	0.0121363984615385	0.0125625846153846	0.0129335415384615	0.0130893923076923	0.0134571015384615	0.0139788753846154	0.0141938476923077	0.0143182523076923	0.0146535123076923	0.0149472015384615	0.0149909615384615	0.0150107830769231	0.0149846153846154	0.0151122907692308	0.0156535876923077
40	5.37540590909091e-06	2.33406621212121e-05	2.67783066666667e-05	4.51425828787879e-05	9.6162756060606e-05	0.000194613165151515	0.000379992590909091	0.000603760681818182	0.000652821893939394	0.00068680056969697	0.00102196128787879	0.0017096516969697	0.00251018651515152	0.00298704409090909	0.00338521181818182	0.00371639348484849	0.00403657015151515	0.00431260015151515	0.00448835409090909	0.00477141863636364	0.00510244636363636	0.00523311212121212	0.00541234242424242	0.00584387909090909	0.00629200075757576	0.00675431969696969	0.00727336045454545	0.00771762954545455	0.00826672969230769	0.00901394338461539	0.00965328246153846	0.0102356721538462	0.0109535132307692	0.0115380646153846	0.0119579569230769	0.0124451338461538	0.0127549492307692	0.0128690769230769	0.0132027707692308	0.0136140953846154	0.0138808953846154	0.01423776	0.0146009769230769	0.0147806	0.0148884584615385	0.0149119492307692	0.0147944907692308	0.0150934569230769	0.0158571292307692
41	5.61666666666667e-06	2.33887833333334e-05	2.40649121212121e-05	3.42788186363637e-05	7.38963484848485e-05	0.000156799790909091	0.000357252712121212	0.000595858121212121	0.000671215787878788	0.00072419803030303	0.0010651866969697	0.00171758221212121	0.00248337	0.00303269424242424	0.00345196106060606	0.00369769787878788	0.00397968924242424	0.00430083136363636	0.00451537924242424	0.00478500045454545	0.00504980757575758	0.00514126909090909	0.0054056753030303	0.00591879787878788	0.00629734651515152	0.00665863272727273	0.00718542015151515	0.00769445848484848	0.00829762815384615	0.009112652	0.00977943784615385	0.010252028	0.0107548773846154	0.0112324972307692	0.0117431353846154	0.0122836169230769	0.0125813353846154	0.0128066015384615	0.0131506692307692	0.0133109815384615	0.0134733846153846	0.0139497307692308	0.0143002061538461	0.0144803107692308	0.0148142384615385	0.0148062876923077	0.0145326138461538	0.0150366861538462	0.0159343846153846
42	5.81353696969697e-06	2.34684712121212e-05	2.21945478787879e-05	2.654576e-05	5.64640539393939e-05	0.000123187139393939	0.000317438872727273	0.000563957681818182	0.000677714575757576	0.000762087822727272	0.0011111276969697	0.0017585365	0.00244612151515151	0.00305862424242424	0.00349754090909091	0.00366866818181818	0.00392933560606061	0.00431071742424242	0.00454097121212121	0.0047501953030303	0.00497548090909091	0.0051207703030303	0.00547122621212121	0.00596311545454545	0.00622628924242424	0.00654883	0.00717292924242424	0.00778142212121212	0.00832146261538461	0.00899555861538462	0.00959047938461538	0.0101113858461538	0.0106398855384615	0.0110814463076923	0.0115301923076923	0.0119044923076923	0.01204504	0.0123702307692308	0.0128863369230769	0.0130322307692308	0.0132212046153846	0.0137449276923077	0.0140110153846154	0.0142151092307692	0.0147541215384615	0.0147316646153846	0.0144255830769231	0.0151543553846154	0.0160564630769231
43	6.12347575757576e-06	2.49799303030303e-05	2.14673242424243e-05	2.13637893939394e-05	4.46061575757576e-05	9.79854818181818e-05	0.000268410365151515	0.000512357863636363	0.000661615227272727	0.000790725339393939	0.00114637307575758	0.00177891945454545	0.00241620393939394	0.00306416181818182	0.00351567454545455	0.00365379272727273	0.00392884181818182	0.00435183636363636	0.00455493106060606	0.0047023446969697	0.00494962121212121	0.00517389378787879	0.00551065303030303	0.00589646575757576	0.00613461287878788	0.00655304196969697	0.00724641924242424	0.00783018753846154	0.00824261923076923	0.00874118523076923	0.00924767676923077	0.00988236123076923	0.010541442	0.0109586650769231	0.0113436153846154	0.0116892923076923	0.01176206	0.0120280707692308	0.0125534184615385	0.0127658492307692	0.0130722030769231	0.0136708230769231	0.01391868	0.0141281907692308	0.01462672	0.0145352030769231	0.0143845461538462	0.0153231384615385	0.0161587707692308
44	6.33405e-06	2.73187477272727e-05	2.22679287878788e-05	1.82348037878788e-05	3.649475e-05	8.14681416666667e-05	0.000218838437878788	0.000449410028787879	0.000633936181818182	0.000799289107575758	0.00116024166666667	0.00172931225757576	0.00241128378787879	0.00305497545454545	0.00350463636363636	0.00366431015151515	0.00397838075757576	0.00439934151515152	0.00454730742424242	0.00467341	0.00498306090909091	0.00523911075757576	0.00547276363636364	0.00577230090909091	0.00611577515151515	0.00665902166666667	0.00727261090909091	0.00773277815384615	0.00819399061538462	0.00877748353846154	0.00925425738461538	0.00981358153846154	0.0103656258461538	0.0106295618461538	0.0110124036923077	0.01160784	0.0118803661538462	0.0120473646153846	0.0123671476923077	0.0124777323076923	0.0127012615384615	0.0132358061538462	0.0136031476923077	0.0139728815384615	0.0143928553846154	0.0142529984615385	0.0142500615384615	0.0152708723076923	0.0160440215384615
45	6.39050606060606e-06	2.98688227272727e-05	2.42373304545455e-05	1.69812660606061e-05	3.23738404545455e-05	7.13171075757575e-05	0.000176555760606061	0.000383171943939394	0.000598994560606061	0.000785070333333333	0.00114730462121212	0.00170728445454546	0.00243363878787879	0.00303695393939394	0.00346726560606061	0.00368889545454546	0.00403960712121212	0.00441044318181818	0.00451162621212121	0.00466448318181818	0.0050237846969697	0.00525208893939394	0.00540333424242424	0.00571773803030303	0.00618738272727273	0.00673870378787879	0.00717954560606061	0.00756742846153846	0.00820519369230769	0.008968782	0.00938625384615384	0.00974019415384615	0.0101464489230769	0.0103294418461538	0.0106340466153846	0.0112220815384615	0.0115414276923077	0.0116882430769231	0.0119853907692308	0.0121968538461538	0.0123918907692308	0.0127899753846154	0.0132655630769231	0.0138412569230769	0.0142895415384615	0.0142041076923077	0.0142618338461538	0.0152895846153846	0.0160904615384615
46	6.39242424242425e-06	3.28392696969697e-05	2.71755196969697e-05	1.70411321212121e-05	3.18097090909091e-05	6.63125757575758e-05	0.000146028357272727	0.000325248483333333	0.000560000166666667	0.000751840984848485	0.00110333927272727	0.0017014705	0.00247213424242424	0.00302270484848485	0.00341646863636364	0.00370984878787879	0.00407409318181818	0.00436825	0.00446096045454546	0.00467182303030303	0.00502448075757576	0.00520126939393939	0.00537274803030303	0.00577845181818182	0.00626132727272727	0.00670427272727272	0.00709116454545455	0.00752503753846154	0.00816276169230769	0.00881616815384615	0.00911364892307693	0.00942770169230769	0.009977832	0.0103731198461538	0.0105811383076923	0.0108235223076923	0.0109714323076923	0.0111753061538462	0.0115827923076923	0.0120095292307692	0.0123459446153846	0.0127267092307692	0.0131920661538462	0.0137655938461538	0.0141863261538462	0.0141674446153846	0.0142271569230769	0.0152876538461538	0.0163286
47	6.50502878787879e-06	3.59622527272728e-05	3.15043424242424e-05	1.94129227272727e-05	3.66945933333334e-05	6.86194848484849e-05	0.000126857107272727	0.000281578857575757	0.000526446303030303	0.000709762209090909	0.00103348343939394	0.00167244812121212	0.00250703666666667	0.00301808151515152	0.00336938621212121	0.00372007909090909	0.0040744696969697	0.00430175318181818	0.0044377953030303	0.00470584893939394	0.00499569818181818	0.00513115106060606	0.00539792484848485	0.00587174575757576	0.00623398424242424	0.00658133075757576	0.00713854727272727	0.00769795384615385	0.00809606584615384	0.00845022815384616	0.00876481876923077	0.00918895307692308	0.00980176938461538	0.0103042724615385	0.0105213029230769	0.0106944038461538	0.0109670092307692	0.0112718846153846	0.0114646830769231	0.0116364584615385	0.0119452892307692	0.0123883092307692	0.0128918476923077	0.0134612830769231	0.0138836892307692	0.0139195246153846	0.0140458523076923	0.0150630276923077	0.0163501384615385
48	6.771255e-06	4.00845015151515e-05	3.86085625757576e-05	2.50675972727273e-05	4.73471625757576e-05	8.04095075757576e-05	0.000118295284848485	0.000254732840909091	0.000508359675757576	0.000675003153030303	0.000954091757575758	0.00160417781818182	0.00252603015151515	0.00302316954545454	0.00334354242424242	0.00373218454545455	0.0040630203030303	0.00425928075757576	0.00447446924242424	0.0047745746969697	0.00497945833333333	0.00510237909090909	0.00545004848484849	0.00590353181818182	0.00612726181818182	0.00646511757575758	0.007225475	0.007851854	0.00804061815384615	0.00834091507692308	0.00890762923076923	0.00932417646153846	0.00952235907692308	0.00973743230769231	0.00999572076923077	0.0103597212307692	0.0108788984615385	0.0112037338461539	0.0111106184615385	0.0110728492307692	0.0114127369230769	0.0119444492307692	0.0125800107692308	0.0133000430769231	0.0138048338461538	0.0139665523076923	0.0142987430769231	0.0153406938461538	0.0164552446153846
49	7.07899378787879e-06	4.48264453030303e-05	4.92875133333333e-05	3.39481316666667e-05	6.55405787878788e-05	0.000104687736363636	0.000121762190909091	0.000242601533333333	0.000512855451515151	0.00066459703030303	0.000886395727272727	0.0015165021969697	0.00252162424242424	0.00303345515151515	0.00334855393939394	0.003762095	0.00406746848484848	0.00426210121212121	0.00454927636363636	0.00483949575757576	0.00498206954545454	0.00514032696969697	0.0055065846969697	0.00587974939393939	0.00608636924242424	0.00647411348484848	0.00718583212121212	0.00768145492307692	0.00786275969230769	0.00835235707692308	0.00909300092307692	0.00934437846153847	0.00923221030769231	0.00938984615384615	0.00973033969230769	0.00996955184615384	0.0102414136923077	0.0104626924615385	0.0106198073846154	0.0110546138461538	0.0116840538461538	0.0121221230769231	0.0126584046153846	0.0133441046153846	0.0137369738461538	0.0138888107692308	0.0145433046153846	0.0159247815384615	0.0168619323076923
50	7.27139606060606e-06	4.84984006060606e-05	6.46492363636364e-05	5.01621506060606e-05	8.97526757575758e-05	0.000141079043939394	0.000135321653030303	0.000243630033333333	0.000539916257575757	0.000689255425757576	0.000847073362121212	0.00142790615151515	0.00247757075757576	0.00304241606060606	0.00338027757575758	0.00380944318181818	0.0040885253030303	0.00428608424242424	0.00459972727272727	0.004830275	0.00495133227272727	0.005200845	0.00554240212121212	0.00583893090909091	0.00619460454545455	0.00665816575757576	0.00707549227272727	0.00734090523076923	0.00766440230769231	0.00819392738461538	0.00865001030769231	0.00878106861538462	0.00901051953846154	0.00963484384615385	0.0100521584615385	0.00998326846153846	0.00998570969230769	0.010303866	0.0107510536923077	0.0113765138461538	0.0118524230769231	0.0119815353846154	0.0123015076923077	0.0128857876923077	0.0130636492307692	0.01314346	0.0140613184615385	0.01574702	0.0169084415384615
51	7.42526515151516e-06	5.43788939393939e-05	8.60688e-05	7.15230424242424e-05	0.000118846863636364	0.000187928598484849	0.000159022727272727	0.000252868606060606	0.000578830636363636	0.000750952727272727	0.000846579227272727	0.00135254778787879	0.00240712121212121	0.0030382603030303	0.00341872393939394	0.00385858909090909	0.00410546090909091	0.00428983984848485	0.00458237242424242	0.0047317103030303	0.00486989424242424	0.00523952575757576	0.00553733696969697	0.0057675796969697	0.00631962030303031	0.0068778956060606	0.00705296696969697	0.00726255784615385	0.007808286	0.00814684446153846	0.00814072876923077	0.00830995907692308	0.00891753338461538	0.00953081384615385	0.00968474861538462	0.00972247415384615	0.0101871378461538	0.0107762387692308	0.0109288	0.0108944081538462	0.0109853883076923	0.0111674246153846	0.0117515738461538	0.0124760430769231	0.0127677384615385	0.0131600246153846	0.0143075969230769	0.0157818523076923	0.0167227446153846
52	7.57913484848485e-06	5.94915075757576e-05	0.000110233018181818	9.96360696969697e-05	0.000152803456060606	0.000238825581818182	0.000189124440909091	0.000264121234848485	0.000621731151515151	0.000836405333333333	0.000890434890909091	0.00130887195454545	0.00232154712121212	0.00301094151515152	0.00343861939393939	0.00388278636363636	0.00410040409090909	0.00426447166666667	0.00453643575757576	0.00464654212121212	0.00482354651515152	0.00528663742424242	0.00553586378787879	0.00566416939393939	0.00627289530303031	0.00688297075757576	0.00702585307692308	0.00739500246153846	0.008101686	0.00828022953846154	0.00823354492307692	0.00867491030769231	0.00909502584615384	0.00892609292307693	0.00877212692307692	0.00927010138461539	0.0101113321538462	0.0105333958461538	0.0103318601538461	0.010166196	0.0106256721538462	0.0116302246153846	0.0125970092307692	0.0130180907692308	0.0132670030769231	0.0141535753846154	0.0155301369230769	0.0167637215384615	0.0171877907692308
53	7.61060606060606e-06	6.48973106060607e-05	0.000132915948484848	0.000132140763636364	0.000187695340909091	0.000279924303030303	0.000220268872727273	0.00027393566969697	0.000654746424242424	0.000930156	0.000966692	0.00128873784848485	0.00224795893939394	0.00296895378787879	0.00342116242424242	0.00386707393939394	0.00408145454545455	0.00424497636363636	0.00455201727272727	0.00471505181818182	0.00492662303030303	0.00540887954545454	0.00563482196969697	0.00566144015151515	0.00612690515151515	0.00665476212121212	0.00685678323076923	0.00730732446153846	0.00787283092307692	0.007963742	0.00829128046153846	0.00908006415384615	0.00915621076923077	0.00872535784615385	0.00914295676923077	0.0100234293846154	0.0100907827692308	0.00975073246153846	0.00985373123076923	0.0106436558461538	0.0118297446153846	0.0127960538461538	0.0128450846153846	0.0120593415384615	0.0124929121212121	0.0132887630769231	0.0149465	0.0164664907692308	0.0177207846153846
54	7.61559545454546e-06	7.02375333333334e-05	0.000152598857575758	0.000163480796969697	0.000218379333333333	0.000305230651515152	0.000245844878787879	0.00027640528030303	0.000669828242424243	0.00100776825757576	0.00104369518181818	0.00127961975757576	0.00219690984848485	0.00291920712121212	0.00336396924242424	0.00382611136363636	0.00408169348484848	0.00426668409090909	0.00464709257575757	0.00492427803030303	0.0051294746969697	0.00553809666666667	0.00581696621212121	0.00589018287878788	0.00618090621212121	0.00653451136363636	0.00674743676923077	0.00710235692307692	0.00732382261538461	0.00729906292307692	0.00780337061538462	0.00849516523076923	0.00841743753846154	0.00866587861538462	0.0101522841538462	0.0108748643076923	0.009982662	0.00953970338461538	0.01055883	0.0116082076923077	0.0116084338461538	0.0106886913846154	0.0112564151515151	0.0112034290909091	0.0116115863636364	0.0118482106060606	0.0127081303030303	0.0145253560606061	0.0171542169230769
55	7.74377151515152e-06	7.47505954545454e-05	0.000170353860606061	0.000191048610606061	0.000237823484848485	0.000310639015151515	0.000257918257575758	0.000268997853030303	0.000644894863636364	0.00105212154545455	0.00111131125757576	0.00129495840909091	0.00216420257575758	0.00285538454545455	0.00328468409090909	0.0037818303030303	0.00412176454545455	0.00432058621212121	0.00472167136363637	0.00506723954545455	0.00517148166666667	0.00541016909090909	0.00581781954545455	0.00616145015151515	0.00645296166666667	0.0066967746969697	0.00693683123076923	0.00727840353846154	0.007441196	0.00748841984615384	0.00783082646153846	0.00796037015384615	0.00771927569230769	0.00832638138461538	0.00957325338461539	0.009567796	0.00911371292307692	0.0100582881538462	0.0112316552307692	0.0101999956060606	0.008375555	0.00868318242424242	0.00990171424242424	0.011816153030303	0.0136937409090909	0.0138410348484848	0.0132653696969697	0.0138207939393939	0.0154248560606061
56	7.77336060606061e-06	7.98735060606061e-05	0.000184688684848485	0.000211065583333333	0.000241642227272727	0.000301355166666667	0.000256520787878788	0.000253793504545455	0.000590013	0.00103625916666667	0.00113618036363636	0.00130264636363636	0.00212847772727273	0.00278831090909091	0.003193265	0.00374297924242424	0.00418917848484849	0.00435457136363636	0.00464863090909091	0.00492151909090909	0.00482446090909091	0.00458043	0.00534753878787879	0.00602644136363636	0.00645167727272727	0.00669473924242424	0.00702555075757576	0.00749607727272727	0.00798696924242424	0.00844936292307692	0.00873224553846154	0.00862168461538462	0.00859978953846154	0.00908886907692307	0.00900302338461539	0.00832218969230769	0.0091784403076923	0.0110964132307692	0.00985481878787878	0.00778584712121212	0.00778926363636364	0.00985217924242424	0.0122325060606061	0.0146253924242424	0.0165984363636364	0.0167903106060606	0.0160790212121212	0.0153482439393939	0.0145925681818182
57	7.64243030303031e-06	8.28907136363636e-05	0.00019723056969697	0.000221406772727273	0.000231090848484849	0.000273265378787879	0.000244758424242424	0.000236386448484848	0.000503189753030303	0.00094076343939394	0.00109704806060606	0.00129211074242424	0.00199014383333333	0.00272740893939394	0.00311996136363636	0.00371133712121212	0.00424239303030303	0.00433229166666667	0.00440863287878788	0.00418121681818182	0.00383084121212121	0.00361357166666666	0.00403998196969697	0.00481600287878788	0.00563767409090909	0.00597142393939394	0.00623441409090909	0.00671650575757576	0.00735439590909091	0.00802680227272727	0.00836839621212121	0.00859492984848485	0.00959825212121212	0.0106325001538461	0.0104040498461538	0.0100465216923077	0.0114111446153846	0.0115706424242424	0.0077324496969697	0.005857765	0.00895328166666666	0.0140789454545455	0.015239046969697	0.0151908939393939	0.0164624878787879	0.0173502803030303	0.0171301060606061	0.0167130075757576	0.015616
58	7.75689242424243e-06	8.63253348484849e-05	0.000209001907575758	0.000225175181818182	0.000197673028787879	0.000224692151515152	0.000224747075757576	0.00021697763030303	0.000418158353030303	0.000791910166666667	0.000984387833333333	0.00123272354545455	0.00189411001515152	0.00266140772727273	0.00305638651515151	0.00366676590909091	0.00424989833333334	0.00427206287878788	0.00391604075757576	0.00377375939393939	0.00345014878787879	0.00313476515151515	0.00334565893939394	0.00386378954545455	0.00442835742424242	0.00473458060606061	0.0049821103030303	0.00511083484848485	0.00539739848484849	0.00558610393939394	0.00532850378787879	0.00548656492307692	0.00713834515151515	0.00889046727272727	0.00991755348484848	0.0107654928787879	0.0114510257575758	0.00886244363636364	0.00542786848484848	0.00607762045454545	0.0116254592424242	0.0158260015151515	0.0146978136363636	0.0145565696969697	0.0162934727272727	0.0170153833333333	0.0169610015151515	0.0173703121212121	0.0173984015151515
59	8.04728181818182e-06	8.85005e-05	0.000217942818181818	0.000222597045454545	0.000159794662121212	0.000165770218181818	0.000200785256060606	0.00020415971969697	0.000340564872727273	0.000621712863636363	0.000831274227272727	0.00113666060606061	0.00178768403030303	0.00258510166666667	0.00299693833333333	0.00359466257575757	0.00418383893939394	0.00421352454545455	0.00374966560606061	0.00377283787878788	0.00361950272727273	0.00333297060606061	0.00342358954545455	0.00366492893939394	0.00381180818181818	0.00401834636363636	0.00437713242424242	0.00435102409090909	0.00388082893939394	0.00351973454545455	0.00317087075757576	0.00282088681818182	0.00306316954545455	0.003910012	0.00497599907692308	0.00596624861538462	0.00600402848484848	0.00488126060606061	0.00516510318181818	0.0087711546969697	0.0137698454545455	0.0145577515151515	0.0135887742424242	0.0155996045454545	0.0179846833333333	0.0181574378787879	0.0173666787878788	0.0175953878787879	0.0182431166666667
60	8.35501893939394e-06	8.95176e-05	0.000225813075757576	0.000215922287878788	0.00012006045	0.000108042518181818	0.000177777001515152	0.000198812581818182	0.000279761021212121	0.000464697860606061	0.000687498909090909	0.00102164112121212	0.00167079148484848	0.00248139106060606	0.00293793863636364	0.00348715045454546	0.00405197909090909	0.00417781166666667	0.0039420646969697	0.00437524803030303	0.00441130727272727	0.00413484424242424	0.00411849954545455	0.0040740243939394	0.00378290484848485	0.00382403818181818	0.00421072878787879	0.00425543621212121	0.0038253046969697	0.00347505227272727	0.00327934696969697	0.00268689757575758	0.00175319368181818	0.00155564128787879	0.00184813753030303	0.00210842984848485	0.00220965484848485	0.00370130772727273	0.00792074636363636	0.0127862848484849	0.0143504651515152	0.0134370954545455	0.0144314272727273	0.0173090696969697	0.0188863090909091	0.0182345954545455	0.0174660727272727	0.0174962893939394	0.0177188227272727
61	8.38030357575758e-06	8.95698272727273e-05	0.000231028787878788	0.000205441090909091	8.82694136363636e-05	7.01976257575757e-05	0.000143642271212121	0.00020589426969697	0.000249571562121212	0.000377827137878788	0.000576177545454545	0.000922062545454546	0.00155769963636364	0.00235174742424242	0.00287576666666667	0.00337866606060606	0.00390012833333333	0.00416264696969697	0.00435108333333333	0.00469702227272727	0.00487671833333334	0.00496050787878788	0.00516516787878788	0.00516147863636364	0.00434032484848485	0.0041721496969697	0.00441267606060606	0.00463045772727273	0.00457038696969697	0.00451319939393939	0.0047785603030303	0.00475099212121212	0.00394069984848485	0.0032023403030303	0.00314487196969697	0.00300452515151515	0.00355741045454545	0.00677656257575758	0.0117281295454545	0.0138457833333333	0.0127286387878788	0.0133213060606061	0.0159426878787879	0.0178893606060606	0.017691196969697	0.0170265924242424	0.0173979045454545	0.0175815772727273	0.0168584560606061
62	8.38030424242425e-06	8.85229439393939e-05	0.0002335215	0.000193629648484849	6.5855611530303e-05	4.71735755e-05	0.00011679935	0.000221215196969697	0.000249290907575758	0.000332915348484848	0.000518982272727273	0.00085227943939394	0.00140169943939394	0.00222162636363636	0.00279444621212121	0.00327078151515151	0.00376486166666667	0.00413277348484849	0.00445641060606061	0.00477019348484849	0.00493740333333333	0.00507547575757576	0.00532352166666667	0.00549610075757576	0.00545890075757576	0.00456579742424242	0.00439287409090909	0.00452636227272727	0.00475277333333333	0.00478624348484849	0.00505984393939394	0.0055839996969697	0.0058539403030303	0.00623002636363636	0.00697936075757576	0.00734582772727273	0.0079090896969697	0.0102041890909091	0.0122407124242424	0.0114858292424242	0.0108897834848485	0.013448275	0.0164889454545455	0.0175419151515151	0.0173486575757576	0.0175360924242424	0.0181344075757576	0.0177841742424242	0.0154298439393939
63	8.38030343939394e-06	8.62294303030303e-05	0.000233162227272727	0.000182188184848485	5.20588780909091e-05	3.35311786212121e-05	9.63827939393939e-05	0.000247820892424242	0.000281704636363636	0.000335658625757576	0.000510239303030303	0.000830047984848485	0.00122259701515152	0.00205304146969697	0.00268969686363636	0.00319657242424242	0.00366554060606061	0.00407681909090909	0.00443718818181818	0.00464319454545455	0.00473022136363636	0.00485939893939394	0.0050980403030303	0.00539162651515152	0.00568568	0.00563856818181818	0.00451742242424243	0.0046178253030303	0.0051110453030303	0.00523484166666667	0.00525348439393939	0.00562544696969697	0.00617892045454546	0.00696760166666667	0.00807570727272727	0.00882433681818182	0.00924665242424243	0.00999025575757576	0.0101413196969697	0.00938859621212121	0.010529421969697	0.0135089116666667	0.0158668393939394	0.0171831272727273	0.0180533166666667	0.0185801636363636	0.0183779636363636	0.017077753030303	0.0145880257575758
64	8.67687924242425e-06	8.35637303030303e-05	0.000228440242424242	0.000170492495454545	4.52868294545455e-05	2.7091852030303e-05	8.07826969696969e-05	0.000278120151515152	0.000351758348484848	0.000382355984848485	0.000569260363636364	0.00086375253030303	0.00117519210606061	0.00165570798484849	0.00254104684848485	0.00312579939393939	0.00359543787878788	0.00403067984848485	0.00437508318181818	0.0045236403030303	0.00458966818181818	0.00475758515151515	0.00495876742424242	0.00522416424242424	0.00566601696969697	0.00588006484848485	0.00560005636363636	0.00525221242424243	0.00599743393939394	0.00646370742424242	0.00663278287878788	0.00703924378787879	0.00745593121212121	0.00760358833333333	0.0077117856060606	0.00797723106060606	0.00823309136363637	0.00859674393939394	0.00864206939393939	0.00893995803030303	0.0106986198484848	0.012974856969697	0.0147243151515151	0.0166393287878788	0.0180000954545455	0.0181294696969697	0.0175915227272727	0.0170110090909091	0.0154431681818182
65	8.97859242424243e-06	7.86147893939394e-05	0.000221101272727273	0.00016198593030303	4.20889641636364e-05	2.39191452969697e-05	7.19207136363637e-05	0.000296971742424242	0.000432556378787879	0.000443390015151515	0.000622593878787879	0.000877511242424243	0.00106932209090909	0.00153626565151515	0.00236618151515152	0.00303861984848485	0.0035154696969697	0.00398593151515152	0.00433830696969697	0.00449876727272727	0.00464914878787879	0.00489920590909091	0.00508739803030303	0.00523417757575758	0.00558494136363636	0.00594769575757576	0.00602479212121212	0.00600940287878788	0.00678391560606061	0.00749960969696969	0.00823763424242424	0.00912696333333333	0.00976699	0.00962271560606061	0.00908028742424242	0.00835971636363636	0.00826069136363636	0.00851145757575758	0.00849092227272727	0.00867036666666667	0.00984953196969697	0.0116454709090909	0.0137615442424242	0.0163228803030303	0.0176329303030303	0.0176599621212121	0.0174432909090909	0.0172689575757576	0.0161307409090909
66	8.97734242424243e-06	7.39155712121212e-05	0.000210451868181818	0.000156701781818182	4.19416181818182e-05	2.37692326454546e-05	6.46745042424242e-05	0.000302135590909091	0.000490487045454546	0.00050067893939394	0.000652025651515151	0.000870928787878788	0.00101378598484849	0.00137272733333333	0.00216871515151515	0.002894225	0.00340499454545454	0.00391375757575758	0.00430448015151515	0.00452213484848485	0.00473970196969697	0.00504880848484848	0.00530361333333333	0.00542283333333333	0.00561296772727273	0.00595281818181818	0.00628116606060606	0.00663294181818182	0.00700421515151515	0.00744316545454545	0.00842363727272728	0.00966970333333333	0.0108128139393939	0.0111112916666667	0.010480576969697	0.00936529106060606	0.00873174348484848	0.00855655136363636	0.00832029878787879	0.00808531	0.00856579196969697	0.0102145818181818	0.0128269640909091	0.0157491590909091	0.0172196696969697	0.0175442787878788	0.0175493369230769	0.016660896969697	0.0159485696969697
67	8.67343787878788e-06	6.84349772727273e-05	0.000198293239393939	0.000153691987878788	4.55506965454546e-05	2.64552835454545e-05	6.25616524242424e-05	0.000293332333333333	0.000507632454545454	0.000523173424242424	0.000641330681818182	0.000832774090909091	0.000965227545454545	0.00128051228787879	0.00191778834848485	0.00273792893939394	0.00328181075757576	0.00380024333333333	0.00421456378787879	0.00447451878787879	0.00470303575757576	0.00501824363636363	0.00540621015151515	0.00568554666666667	0.00584890393939394	0.00614924742424243	0.00661684909090909	0.00704995712121212	0.00724250257575758	0.00749950954545455	0.00823899909090909	0.00907908621212121	0.00989980954545455	0.0104828325757576	0.010453633030303	0.00956106090909091	0.00864799651515152	0.00810939560606061	0.00790801545454545	0.00794487196969697	0.00824574	0.00935009378787879	0.0116728175757576	0.0145526981818182	0.0166011515151515	0.0172797318181818	0.0165708123076923	0.0152747523076923	0.0150854061538462
68	8.51956924242425e-06	6.23293363636364e-05	0.000183072524242424	0.000154851178787879	5.21041330454546e-05	3.15596180151515e-05	6.31984484848485e-05	0.000269638121212121	0.000489411045454545	0.000505643348484848	0.000593642742424243	0.000766583393939394	0.000914394742424242	0.0012215726969697	0.00177542763636364	0.00259634742424242	0.00316629939393939	0.00367747242424242	0.00407065984848485	0.00435130878787879	0.00459669878787879	0.0049005806060606	0.00541016515151515	0.00594270803030303	0.00623411348484848	0.00657110378787879	0.00715984090909091	0.00775341893939394	0.00808884818181818	0.00848105348484848	0.00901630303030303	0.00911095378787879	0.00907050424242424	0.00936752681818182	0.00985163151515152	0.00959489560606061	0.00876731924242424	0.00795253681818182	0.00767591454545454	0.00809101196969697	0.00850646863636364	0.00906843939393939	0.0108181113636364	0.0137628701515151	0.0161979393939394	0.0171484	0.0166095676923077	0.0159110784615385	0.0164199907692308
69	8.35681545454546e-06	5.54691090909091e-05	0.000166710690909091	0.000158006984848485	6.37593694242424e-05	4.04633651818182e-05	6.79933303030303e-05	0.000237087772727273	0.000443578227272727	0.000459249439393939	0.000530018848484848	0.000683267045454546	0.000859058333333333	0.0011739011969697	0.00167658848484848	0.00248145075757576	0.0030873646969697	0.00358517712121212	0.00392311727272727	0.00422808303030303	0.00455649378787879	0.00490768106060606	0.00545530454545454	0.00610993166666667	0.00654930939393939	0.00699152227272727	0.007658265	0.00826834363636363	0.00876829242424242	0.00948217590909091	0.0100460087878788	0.00982472621212121	0.00927917454545455	0.00924524681818182	0.00970334545454546	0.00960615227272728	0.00897734318181818	0.00809138636363636	0.00760259863636364	0.00789796909090909	0.00842901196969697	0.00887691863636364	0.0104858737878788	0.0134712571212121	0.0160660348484848	0.0170870261538462	0.0167256569230769	0.0173102615384615	0.0181330560606061
70	8.05425606060606e-06	4.838025e-05	0.000150703857575758	0.000162003115151515	8.09099032727273e-05	5.36333671515151e-05	7.50940015151515e-05	0.000201271039393939	0.000373931272727273	0.000407690924242424	0.000477174848484848	0.000616637212121212	0.000808266681818182	0.00112847215151515	0.00159930990909091	0.00239287939393939	0.00305156	0.0035386453030303	0.00381573424242424	0.00414871212121212	0.0046078643939394	0.00503621923076923	0.00550897938461538	0.00608695363636364	0.0065428646969697	0.0070804596969697	0.00778285636363636	0.00834855984848485	0.00883901136363636	0.00960669287878788	0.010381735	0.0105010996969697	0.0103369746969697	0.0101502916666667	0.00989104787878788	0.00929721409090909	0.00868616166666667	0.00824882560606061	0.00780063090909091	0.00776541636363636	0.0081380643939394	0.00868136409090909	0.0100779595454545	0.0126305456060606	0.0152354757575758	0.0167544169230769	0.0164678692307692	0.0181909196969697	0.0179585681818182
71	7.91363681818182e-06	4.20341696969697e-05	0.000131735815151515	0.000169173272727273	0.000106746372287879	7.33867532272727e-05	8.5378103030303e-05	0.000175202184848485	0.000303577157575758	0.000366348783333333	0.000450580575757576	0.000583746015151515	0.000773580363636364	0.00108470628787879	0.00152475471212121	0.0023174	0.00301785742424242	0.00350633060606061	0.00373519424242424	0.00406858939393939	0.00460965560606061	0.00508907169230769	0.00547884	0.00589219953846154	0.00631699984615385	0.00692780924242424	0.007709928	0.00834430333333333	0.00887970636363636	0.00962983787878788	0.0104522753030303	0.0111384716666667	0.0117998424242424	0.0120386393939394	0.0107218656060606	0.00900351666666667	0.00826040787878788	0.00840600196969697	0.00843281378787879	0.00824969712121212	0.00838058393939394	0.00878827681818182	0.00967430803030303	0.0116004789393939	0.0142473015151515	0.0161019892307692	0.0162466553846154	0.0179298138461538	0.017785453030303
72	7.91301212121212e-06	3.73031774242424e-05	0.000114662022727273	0.000176406321212121	0.000141558921212121	0.000104267614090909	0.000101355888333333	0.000159677636363636	0.000252837127272727	0.00033944893030303	0.000453270260606061	0.0005889165	0.000763242287878788	0.00104635593939394	0.00145558074242424	0.00224274196969697	0.00294826272727273	0.00344331515151515	0.00365147015151515	0.00393482742424242	0.00445747303030303	0.00497036446153846	0.00538118523076923	0.00575669923076923	0.00615947153846154	0.00679327784615385	0.00760840461538462	0.00835170338461538	0.00906320061538462	0.00988351338461539	0.0106481284615385	0.01145796	0.0125021893939394	0.0131287166666667	0.0122550272727273	0.0096545243939394	0.00856491727272727	0.00878760166666667	0.00907079954545455	0.00890570151515152	0.00899419075757576	0.0093923346969697	0.00984330242424242	0.0110051389393939	0.0135784348484848	0.0152629446153846	0.01781528	0.0179526363636364	0.0177928606060606
73	7.92553333333334e-06	3.15924463636364e-05	9.60967787878788e-05	0.000184010857575758	0.000189271446969697	0.000147157336363636	0.000125393013030303	0.000154695993939394	0.000224303342424242	0.000331745633333333	0.000482415666666667	0.000633540727272727	0.000781710621212121	0.00102052974242424	0.00139831912121212	0.00215489621212121	0.00286411424242424	0.00335235818181818	0.00355970606060606	0.00380198151515151	0.00425143924242424	0.00478259476923077	0.00529534261538462	0.00575932846153846	0.00618875369230769	0.00678278153846154	0.00752552461538461	0.00822178938461538	0.00894379138461539	0.00977603676923077	0.0105190249230769	0.0112223815384615	0.0122329924242424	0.0131879984848485	0.0131506303030303	0.0112380106060606	0.0100467893939394	0.00991938015151515	0.00989465590909091	0.00967662181818182	0.00988725348484848	0.010354711969697	0.0104001418181818	0.0107954974242424	0.0127977060606061	0.0151389661538462	0.0177870757575758	0.01789615	0.0176897909090909
74	8.03796818181818e-06	2.62140190909091e-05	7.91918151515152e-05	0.000189935545454545	0.00024981681969697	0.000208411816666667	0.000157963725757576	0.00016120153030303	0.000212413583333333	0.000338166325757576	0.000526660136363636	0.000697395075757576	0.00081443046969697	0.00100354351515152	0.00135502710606061	0.00207065998484849	0.00278617515151515	0.00325792196969697	0.00349580954545455	0.00374371651515152	0.00414084378787879	0.00467274166666667	0.00525073646153846	0.00577877353846154	0.00622177723076923	0.00678193769230769	0.00745819430769231	0.00806189630769231	0.00865401769230769	0.00940165815384615	0.0102095303076923	0.0109940444615385	0.0119202575757576	0.0129886545454545	0.0137106833333333	0.013514396969697	0.0121994212121212	0.0119787287878788	0.0116229424242424	0.0113808651515152	0.011604603030303	0.0117019676923077	0.0109156484615385	0.0107075865151515	0.0124471909090909	0.0166594863636364	0.0177349181818182	0.0179065151515152	0.0176286242424242
75	7.87885e-06	2.1479623030303e-05	6.34836489393939e-05	0.000193246060606061	0.000318518815151515	0.000281620516666667	0.000200195471212121	0.000181180178787879	0.000219734416666667	0.000352328662121212	0.00056654945	0.000754106560606061	0.000842782015151515	0.000986852696969697	0.00131752672727273	0.0019376466969697	0.00273219545454545	0.00318332318181818	0.00345722681818182	0.00374725621212121	0.00414257893939394	0.00465771515151515	0.00520089184615385	0.00568682353846154	0.00612018138461538	0.00670309784615385	0.00742233661538461	0.00805950630769231	0.00861739907692308	0.00930725692307693	0.0102016984615385	0.01115352	0.0120514492307692	0.0129550939393939	0.0137766363636364	0.0141515060606061	0.0142239545454545	0.0142809424242424	0.0136585075757576	0.0136175818181818	0.0139171166666667	0.0134121184615385	0.0117391292307692	0.0112314769230769	0.0131391666666667	0.017039853030303	0.0178865878787879	0.017813903030303	0.0174498863636364
76	7.77501818181818e-06	1.79670689393939e-05	4.97576753030303e-05	0.000192252303030303	0.000387897333333333	0.000367450081818182	0.000253669006060606	0.000215706016666667	0.000244124956060606	0.000368417678787879	0.000583440106060606	0.000774939575757576	0.000846193621212121	0.000957307848484848	0.00127342784848485	0.00188446318181818	0.002683535	0.00313570651515152	0.00341337757575758	0.00372955893939394	0.00414628484848485	0.00464595212121212	0.00511304030769231	0.00553857538461538	0.00598565338461538	0.00661781384615385	0.007381086	0.00809328261538462	0.00873724107692308	0.00942528015384615	0.0102623195384615	0.0111986769230769	0.0120304907692308	0.0126869666666667	0.0132665393939394	0.0138188939393939	0.0143597575757576	0.0148536151515152	0.0151679393939394	0.0155069696969697	0.0158707484848485	0.0150821333333333	0.0133387292307692	0.0129392353846154	0.0147194107692308	0.0174925106060606	0.0177168348484849	0.0174670333333333	0.0171997363636364
77	7.84567454545455e-06	1.46888766666667e-05	3.89171496969697e-05	0.0001852525	0.000434717636363636	0.000461180727272727	0.000313376616666667	0.000263870253030303	0.000282616298484848	0.000380104063636364	0.000567121439393939	0.000758443272727273	0.000824690727272727	0.000914460333333333	0.00121730748484848	0.00180799228787879	0.00263372803030303	0.00309846772727273	0.00335106287878788	0.00364801893939394	0.00406810848484849	0.00456066939393939	0.00500908753846154	0.00546361707692308	0.00599468369230769	0.00665126446153846	0.00733219538461538	0.00798988815384615	0.00868092169230769	0.009376612	0.0100804872307692	0.0108746152307692	0.0117011769230769	0.0123441136363636	0.0128639666666667	0.0133935651515152	0.0139686636363636	0.014517896969697	0.0149741666666667	0.0155449075757576	0.0162132060606061	0.0162837545454546	0.0152521923076923	0.0153597353846154	0.0171067969230769	0.0175581861538462	0.0173859621212121	0.0172922106060606	0.0171930545454545
78	7.62096045454546e-06	1.1488425e-05	2.93719512121212e-05	0.000173075593939394	0.000452892954545455	0.000547985378787879	0.000378692557575758	0.000326591483333333	0.000336451336363636	0.000386297828787879	0.000522263153030303	0.000709987757575758	0.000790117833333334	0.000871112227272727	0.00115722537878788	0.00172569572727273	0.00257351348484848	0.00305956136363636	0.00329478181818182	0.00354728848484849	0.00394668712121212	0.00444281075757576	0.00493985661538461	0.00547124015384616	0.00608966292307692	0.00674498446153846	0.00731243169230769	0.00786123307692308	0.00853813569230769	0.00926452569230769	0.00994428661538461	0.0106991092307692	0.0115708492307692	0.0122838136363636	0.0128807787878788	0.0133864575757576	0.0138338166666667	0.0142710833333333	0.0147022212121212	0.0152134909090909	0.0158870212121212	0.01647355	0.0168197676923077	0.0171819738461538	0.0174956430769231	0.0173924	0.0171636196969697	0.0172444393939394	0.0171707924242424
79	7.76995863636364e-06	9.29023863636364e-06	2.23280022727273e-05	0.000155808196969697	0.000443119348484849	0.000578327545454546	0.000440149045454545	0.000398852274242424	0.00040111853030303	0.00038675646969697	0.000467723393939394	0.000652175	0.000763751318181818	0.000850468606060606	0.00111805371212121	0.0016620561969697	0.00249169939393939	0.00301899848484849	0.00327199045454546	0.00350774276923077	0.00388670424242424	0.00436787287878788	0.00488405348484849	0.00544486369230769	0.00607499261538462	0.00672993015384615	0.00730639630769231	0.00785885369230769	0.00852493276923077	0.00927731323076923	0.0100228521538462	0.0107867212307692	0.011571046969697	0.0121789227272727	0.0127265772727273	0.0132320090909091	0.0137003166666667	0.0142190393939394	0.0147470863636364	0.0151829	0.0156576606060606	0.0162895712121212	0.0168550169230769	0.0171754738461538	0.0172268630769231	0.0170970276923077	0.0169978333333333	0.0170692833333333	0.0169535909090909
80	7.88801666666667e-06	7.51035424242424e-06	1.66222309090909e-05	0.000133750875757576	0.000407965090909091	0.000553978136363637	0.000468983666666667	0.000464266681818182	0.000466503924242424	0.000385500106060606	0.0004237735	0.000610376075757576	0.000760240030303031	0.000857276984848485	0.00110936584848485	0.00163256242424242	0.00241874366666667	0.00297297318181818	0.003278072	0.00352525769230769	0.00390478938461539	0.0043488846969697	0.00483017212121212	0.00535027061538461	0.00594124123076923	0.00660600261538462	0.00727281538461539	0.007891752	0.00853628261538462	0.00926164692307692	0.010017952	0.0107328213846154	0.0113744169230769	0.0118374287878788	0.0123292181818182	0.012871353030303	0.0134128272727273	0.0139974363636364	0.0145723166666667	0.0150214696969697	0.0154872303030303	0.0161069787878788	0.0165844646153846	0.0168127769230769	0.0169061061538462	0.0169481545454545	0.0169132878787879	0.01695255	0.0169096742424242
81	7.84507424242424e-06	5.86093681818182e-06	1.24080224242424e-05	0.000108719443939394	0.000355489924242424	0.000484525303030303	0.000445878242424242	0.000511457742424242	0.000522787606060606	0.00038657403030303	0.000397054286363636	0.000596182090909091	0.000780052787878788	0.000885928575757576	0.00114013234848485	0.00166237651515152	0.00234298884848485	0.00292464636363636	0.00327922384615384	0.00356074969230769	0.00393055246153846	0.00432454378787879	0.00476379430769231	0.00527955430769231	0.00587331476923077	0.00653750876923077	0.00722429907692308	0.00783900384615385	0.00844091338461538	0.00912953476923077	0.00985315938461539	0.0105206996923077	0.0111460758461538	0.0116713227272727	0.0122338818181818	0.0128016303030303	0.01329735	0.0137569818181818	0.0142140954545455	0.0146904727272727	0.0153005242424242	0.0159859015384615	0.0164385784615385	0.0166994969230769	0.0168574569230769	0.0168628318181818	0.016770046969697	0.0169020393939394	0.0170128939393939
82	7.68661666666667e-06	5.23045696969697e-06	8.95450242424243e-06	8.19604984848485e-05	0.000292248196969697	0.0003843165	0.000378805863636364	0.000515922015151515	0.000561472575757576	0.000393317060606061	0.000390180757575758	0.000609585666666667	0.000808915560606061	0.000915271772727273	0.00118639040909091	0.00171003292424242	0.00230525303030303	0.00290591939393939	0.00325544984615385	0.00355777723076923	0.00390997846153846	0.00426255742424242	0.00470929353846154	0.00529575630769231	0.00594462353846154	0.00657896384615384	0.00718538	0.00774266953846154	0.00834478430769231	0.00905813830769231	0.00976838446153846	0.0104136387692308	0.0110757631818182	0.0116783363636364	0.0122521015151515	0.0127639242424242	0.0131947515151515	0.01359355	0.0140087261538462	0.0145040742424242	0.0151603651515152	0.0158153092307692	0.0162624907692308	0.0165790184615385	0.0167625215384615	0.0166694681818182	0.0165456242424242	0.0167582606060606	0.0169509939393939
83	7.53274742424243e-06	4.26388878787879e-06	6.4204896969697e-06	5.80854337878788e-05	0.000224334621212121	0.000274023378787879	0.000290522454545454	0.000494503090909091	0.00058395943939394	0.00040476603030303	0.000399839757575758	0.000633695484848485	0.000826902287878788	0.00092207203030303	0.00121185553030303	0.00173580242424242	0.00238426075757576	0.00290563803030303	0.00322531138461538	0.00352762830769231	0.00386491923076923	0.00421051909090909	0.00469285292307692	0.00533890569230769	0.00601125969230769	0.00658953292307692	0.00712225169230769	0.00767463892307692	0.00833438953846154	0.00908757153846154	0.00976586230769231	0.0103625892307692	0.0109480024242424	0.0114810712121212	0.0119546848484848	0.0124245939393939	0.0128909181818182	0.0133625151515151	0.0138143661538462	0.0143371276923077	0.01495214	0.0155535476923077	0.0160035707692308	0.0163245384615385	0.0165312907692308	0.0165117590909091	0.0164711212121212	0.0166892803030303	0.0168630727272727
84	7.42097333333333e-06	3.72115424242424e-06	5.16225515151515e-06	3.92450006060606e-05	0.000158167107575758	0.00017246633030303	0.000201435012121212	0.000440707045454546	0.000587867151515152	0.00041724303030303	0.000417606590909091	0.000655620575757576	0.000825379227272727	0.000900716318181818	0.00120076221212121	0.00174232456060606	0.00242616439393939	0.00291968757575758	0.00322302153846154	0.00351885584615385	0.00385163515151515	0.00421892181818182	0.00470832415384615	0.00532438092307692	0.00594752415384616	0.00649238707692307	0.00704205738461539	0.00764873138461539	0.00833572769230769	0.00904914584615385	0.00966904846153846	0.0102370016923077	0.0107449542424242	0.0112116631818182	0.0116898272727273	0.0122247121212121	0.0127040136363636	0.0131122184615385	0.0135232846153846	0.0140321215384615	0.0146716046153846	0.01535384	0.0158586123076923	0.0161520184615385	0.0163657215384615	0.0164036984848485	0.0164123515151515	0.0166311575757576	0.0168586939393939
85	7.37046363636364e-06	3.35921151515152e-06	3.56842106060606e-06	2.62717190909091e-05	9.86555106060606e-05	9.54395045454545e-05	0.000126267553030303	0.000364088333333333	0.00057174653030303	0.000427106742424242	0.000434983954545454	0.000666140303030303	0.000809425848484848	0.000865897348484848	0.00116774312121212	0.00170307203030303	0.00242564848484848	0.00294086287878788	0.00324697046153846	0.00353942015384615	0.00387840015384615	0.00426838393939394	0.00473071630769231	0.00526665953846154	0.00583407953846154	0.00640775676923077	0.00702042230769231	0.00765422723076923	0.00829540707692308	0.00892872230769231	0.00952739846153846	0.0101151666666667	0.0106245977272727	0.0111153340909091	0.0116815848484849	0.0122517378787879	0.0126238	0.0128856953846154	0.0132766061538462	0.0138134692307692	0.0144807692307692	0.0151874446153846	0.0156903323076923	0.0159848015384615	0.0162345646153846	0.0162114075757576	0.0161452575757576	0.0163925348484849	0.0168419439393939
86	7.16609681818182e-06	2.93385151515152e-06	2.68652545454545e-06	1.78960672727273e-05	5.23822548484848e-05	4.53208378787879e-05	7.13705712121212e-05	0.000282963242424242	0.000536001045454545	0.000435945257575758	0.000447877454545455	0.000657166424242424	0.00079305446969697	0.00085138796969697	0.00113656507575758	0.00165812145454545	0.00240646787878788	0.00294983151515151	0.00326507	0.00355061723076923	0.00388441538461538	0.0042830053030303	0.00472439830769231	0.00522421138461538	0.00579985569230769	0.00642596430769231	0.00705669461538461	0.00765403876923077	0.00824820076923077	0.00886924953846154	0.00948203246153846	0.0100529607575758	0.0105312681818182	0.0110125404545455	0.0115522757575758	0.0120243818181818	0.0123141575757576	0.0126085476923077	0.0130953276923077	0.0136560461538461	0.01427876	0.0149008907692308	0.0153542307692308	0.0157236015384615	0.0160952153846154	0.016056896969697	0.0159490742424242	0.0162293590909091	0.0168173106060606
87	6.80332924242424e-06	2.66675045454545e-06	2.23441106060606e-06	1.18183090909091e-05	2.62728703030303e-05	1.90637306060606e-05	3.58260230303031e-05	0.000212141053030303	0.000485050893939394	0.000447288439393939	0.000451755909090909	0.000627142818181818	0.000782013757575758	0.000865734212121212	0.00112936653030303	0.00161783724242424	0.00236257696969697	0.00293357878787879	0.00324883107692308	0.00352086353846154	0.00383916984615385	0.00422076863636364	0.00466518492307692	0.00519846923076923	0.00582498030769231	0.00646342938461539	0.00705073630769231	0.00761344661538461	0.00823097153846154	0.00889228353846154	0.00948697523076923	0.00996786227272727	0.0103807839393939	0.0108350593939394	0.011304303030303	0.0116895060606061	0.0120166938461538	0.0124175569230769	0.0128889030769231	0.0133582461538462	0.0139591446153846	0.0145895184615385	0.0151060630769231	0.0155560415384615	0.0159512	0.0159344545454545	0.0159014166666667	0.0162238045454545	0.01674885
88	6.50151515151515e-06	2.66651818181818e-06	1.94483909090909e-06	8.81623363636364e-06	1.42438787878788e-05	8.69328666666667e-06	1.83885215151515e-05	0.000154913910606061	0.000430956106060606	0.000464826727272727	0.000451056848484848	0.000591911606060606	0.000781890181818182	0.00091135596969697	0.00114808996969697	0.00158021448484848	0.00230754	0.00289893757575758	0.00320808169230769	0.00347086415384615	0.00377506246153846	0.00413116863636364	0.00458248861538461	0.00516593061538461	0.00581802984615385	0.00642133092307692	0.00697085046153846	0.00756630461538462	0.00824094830769231	0.00889878046153846	0.00943660876923077	0.00983729015151515	0.0102513231818182	0.010744381969697	0.01121085	0.0115862590909091	0.0119470630769231	0.0123271061538462	0.0126381476923077	0.0130093953846154	0.0136657015384615	0.0143654030769231	0.0149768184615385	0.0154585969230769	0.0157612121212121	0.0156721772727273	0.0157191454545455	0.0161366848484848	0.0166287757575758
89	6.44367272727273e-06	2.67585363636364e-06	1.93868393939394e-06	6.99294015151515e-06	8.02609257575758e-06	4.68546666666667e-06	1.05574437878788e-05	0.000111076206060606	0.000379452833333333	0.000486956666666667	0.000453258287878788	0.000555480045454545	0.000782964727272727	0.00096687653030303	0.00116703646969697	0.00153371610606061	0.00224796606060606	0.00286357075757576	0.00317177630769231	0.00343397893939394	0.0037336846969697	0.00407233924242424	0.00452215318181818	0.00513717923076923	0.00577716707692308	0.00634229276923077	0.00691045430769231	0.00757176676923077	0.00824898630769231	0.00883706369230769	0.00934458	0.009736725	0.0101721037878788	0.0106534110606061	0.011093396969697	0.0114429984848485	0.01176512	0.0120869261538462	0.0123641861538462	0.0127750276923077	0.0134285184615385	0.0140637030769231	0.0146597769230769	0.0152305276923077	0.0155803348484848	0.0154757333333333	0.015527103030303	0.0160061727272727	0.0165949984848485
90	6.40191060606061e-06	2.60789151515152e-06	1.93484848484848e-06	5.86011848484849e-06	5.65558166666667e-06	3.17468984848485e-06	7.66169742424243e-06	8.0637196969697e-05	0.000333911318181818	0.000508934984848485	0.000464347015151515	0.000520456954545454	0.000774397227272727	0.00100370556060606	0.00115902784848485	0.00146802471212121	0.00218769303030303	0.00283652803030303	0.00315027846153846	0.0034163446969697	0.00372179090909091	0.00403945461538462	0.00448409136363636	0.00512225969230769	0.00575678123076923	0.00631213276923077	0.00690483123076923	0.00758300661538462	0.00821461476923077	0.00875598261538461	0.00928688742424242	0.00969962303030303	0.0100819459090909	0.0104597562121212	0.0108505504545455	0.0111840166666667	0.0114610107692308	0.0117737984615385	0.0121160584615385	0.01256092	0.0131377292307692	0.0137227876923077	0.0142977138461538	0.0149681584615385	0.0154336166666667	0.0154259287878788	0.0154703651515151	0.0159185984848485	0.0165957378787879
91	6.31447772727273e-06	2.50819303030303e-06	2.05308606060606e-06	5.87491636363637e-06	4.3175646969697e-06	3.19921454545455e-06	7.67267257575758e-06	5.97455454545454e-05	0.000292625409090909	0.000525183681818182	0.000486226257575758	0.000491023166666667	0.000749290439393939	0.000999364121212121	0.00111021981818182	0.00138727296969697	0.00209561121212121	0.00280805333333333	0.00312749646153846	0.00339854621212121	0.00370087227272727	0.00400105338461538	0.00444593575757576	0.00510024045454545	0.00574809615384615	0.00630360015384616	0.00687762261538462	0.00751695446153846	0.00814021307692308	0.00872665261538461	0.00927546939393939	0.00966192833333334	0.00996406833333333	0.0102954378787879	0.010715921969697	0.0110819815384615	0.01134534	0.0116165784615385	0.0119010646153846	0.01224768	0.0127874584615385	0.0135077446153846	0.0141906415384615	0.0147728876923077	0.0151424212121212	0.0152161636363636	0.0153432378787879	0.0158844212121212	0.0166038939393939
92	6.04090909090909e-06	2.54393939393939e-06	2.29951166666667e-06	6.36590196969697e-06	4.33163151515152e-06	4.48820045454545e-06	1.00865801515152e-05	4.61630357575757e-05	0.000253009545454546	0.000545454984848485	0.000517845560606061	0.000472583106060606	0.000712760984848485	0.000963433924242424	0.0010515533030303	0.00131866451515151	0.00198952909090909	0.00275917621212121	0.00308655630769231	0.00336349846153846	0.00365515323076923	0.0039534893939394	0.00441300409090909	0.00507593242424242	0.00572154384615385	0.00626490169230769	0.00680560907692308	0.00741709569230769	0.00809180723076923	0.00874482353846154	0.00923333227272727	0.00952726015151515	0.00981924727272727	0.0101905675757576	0.0106189484848485	0.0109548246153846	0.0112117615384615	0.0114403030769231	0.0116545261538462	0.0119263646153846	0.0124544769230769	0.0132677969230769	0.0139962953846154	0.0144647661538462	0.0147649424242424	0.0149699227272727	0.0152501772727273	0.0159317303030303	0.0167479893939394
93	6.04090909090909e-06	2.60897272727273e-06	2.66078954545455e-06	7.52900166666667e-06	5.21778212121212e-06	7.56952772727273e-06	1.53057159090909e-05	3.71868206060606e-05	0.000211277007575757	0.000559783772727273	0.000557993878787879	0.000466454212121212	0.000675297212121212	0.000926611621212121	0.00101550125757576	0.00128014807575758	0.00193356783333333	0.00268652015151515	0.00303592830769231	0.00332857138461538	0.00362603815384615	0.00393416181818182	0.00442256727272727	0.005078865	0.00568351015384615	0.00622268553846154	0.00677203261538462	0.00739344476923077	0.00809711461538462	0.00872875892307692	0.00909131848484848	0.00932242818181818	0.00968300651515151	0.0100801106060606	0.0103877950769231	0.0106347573846154	0.0109088969230769	0.0111456538461538	0.0114029292307692	0.0117624153846154	0.0122549076923077	0.0128889	0.0135176030769231	0.0140669492307692	0.0145462136363636	0.0149610166666667	0.0153503136363636	0.0160332742424242	0.0168242575757576
94	5.90613606060606e-06	2.76284090909091e-06	3.35865575757576e-06	8.75254484848485e-06	6.35878878787879e-06	1.16727651515152e-05	2.29433448484848e-05	3.06325454545455e-05	0.000166026515151515	0.000564875848484849	0.000601695106060606	0.000470029515151515	0.000648704757575757	0.000914526409090909	0.001020231	0.0012754951969697	0.00188774462121212	0.00261026303030303	0.00299754092307692	0.00333142353846154	0.00364843830769231	0.00397859196969697	0.00448827106060606	0.00511451818181818	0.00565736384615384	0.006206914	0.00680817692307692	0.00744139753846154	0.00809369692307692	0.00864307984615384	0.00894477030303031	0.00919649303030303	0.00961296409090909	0.00998692681818181	0.0101729013846154	0.0104373886153846	0.0107661984615385	0.0109551323076923	0.0111830692307692	0.0116242384615385	0.0121138569230769	0.01261036	0.0132079246153846	0.0138536615384615	0.014368596969697	0.0148485893939394	0.0153636363636364	0.0160542515151515	0.0167308106060606
95	5.81040924242424e-06	2.84975924242424e-06	4.98056318181818e-06	9.93210257575758e-06	7.02902893939394e-06	1.48064612121212e-05	3.04727962121212e-05	2.49373796969697e-05	0.000120989442424242	0.000556650090909091	0.000642579833333333	0.000477506439393939	0.000633077924242424	0.000925745893939394	0.0010529906969697	0.00128664856060606	0.00185129757575758	0.00254822272727273	0.00298481446153846	0.00336726015384615	0.00369841492307692	0.00404028184615385	0.00456163242424242	0.00514679861538462	0.00564563753846154	0.00620383692307692	0.00684501261538461	0.00746908846153846	0.00804557030769231	0.00855412138461538	0.00889215742424242	0.00915557484848485	0.00950754181818182	0.00981195861538462	0.0100330813846154	0.0103734223076923	0.010726044	0.0108424953846154	0.0109585507692308	0.0113534153846154	0.0118452784615385	0.0123940923076923	0.0131087246153846	0.0137569861538462	0.0140838151515152	0.0145190939393939	0.0152909696969697	0.0161840393939394	0.0168165454545454
96	5.82336060606061e-06	2.92512424242424e-06	6.96267636363637e-06	1.09916439393939e-05	6.8815693939394e-06	1.67604362121212e-05	3.66832078787879e-05	1.89028496969697e-05	8.26838621212121e-05	0.000532153984848485	0.000660432727272727	0.000483734772727273	0.000621242454545455	0.000946247757575757	0.00108637106060606	0.00129243818181818	0.00181961137878788	0.00251558787878788	0.00298934230769231	0.00339861553846154	0.00372263292307692	0.00406279430769231	0.00459275538461538	0.00515317276923077	0.005640574	0.00620158846153846	0.00684478984615385	0.00745586892307692	0.00800110169230769	0.00850072107692308	0.00885291530303031	0.00904586363636364	0.00927449681818182	0.00958278307692308	0.00987494742424242	0.0101594568181818	0.0104509571212121	0.0106508142424242	0.0108545015384615	0.0112102769230769	0.0116260738461538	0.0121252169230769	0.0128526384615385	0.0135527876923077	0.0139157893939394	0.0144683893939394	0.0154317818181818	0.0163782166666667	0.0169756439393939
97	5.81838742424243e-06	3.08197136363636e-06	8.20614e-06	1.12975883333333e-05	6.27305984848485e-06	1.78685415151515e-05	3.99751651515152e-05	1.30794218181818e-05	5.50328545454545e-05	0.000495233439393939	0.000666689757575757	0.000482552893939394	0.000612716575757576	0.000948259303030303	0.00109849307575758	0.00128320971212121	0.0017920803030303	0.00251839227272727	0.00299480553846154	0.00339406507692308	0.00370444692307692	0.004056064	0.00458508861538462	0.00514074430769231	0.00565327676923077	0.00622278815384615	0.00683611969230769	0.00744221861538461	0.00799140353846154	0.00844206876923077	0.00872856181818182	0.00888626136363636	0.00912032136363637	0.00951776106060606	0.00985893787878788	0.00999775666666666	0.0101619546969697	0.0105028213636364	0.0108768753846154	0.0112868646153846	0.0117333230769231	0.0121597061538462	0.0127075553846154	0.01342098	0.0139670893939394	0.0146817151515152	0.0155830787878788	0.0163367939393939	0.016919903030303
98	5.81865272727273e-06	3.23892303030303e-06	9.59991727272728e-06	1.19097233333333e-05	5.19316272727273e-06	1.70949225757576e-05	3.91350724242424e-05	8.25892545454546e-06	3.50617610606061e-05	0.000453834878787879	0.000669393696969697	0.000481566818181818	0.000603970196969697	0.000940539909090909	0.0010869025	0.00126466971212121	0.00177784651515152	0.00251421723076923	0.00298489769230769	0.00336205446153846	0.00367812061538462	0.00406451446153846	0.00458652846153846	0.00512710923076923	0.00567903861538462	0.00626926815384616	0.00683196651515151	0.00743715553846154	0.00800221261538461	0.00837849584615385	0.00860387984848485	0.00885363651515151	0.00917735136363636	0.00957105863636364	0.00987551772727273	0.00997235787878788	0.0101189589393939	0.0104717706060606	0.0107505850769231	0.0111572830769231	0.0118095046153846	0.0124186569230769	0.0129042123076923	0.0134983196969697	0.0140324348484848	0.0147099378787879	0.0155045545454545	0.0163544803030303	0.0170477666666667
99	5.50963787878788e-06	3.63342590909091e-06	1.09102889393939e-05	1.21948151515152e-05	4.03819727272727e-06	1.43498160606061e-05	3.40885065151515e-05	4.83898833333334e-06	2.16851618181818e-05	0.000416373621212121	0.000671081666666667	0.000481126106060606	0.00059333746969697	0.000925212484848485	0.00106552907575758	0.00125687940909091	0.00179017681818182	0.00246071415384615	0.00295823923076923	0.00332943076923077	0.00367773738461539	0.00410750630769231	0.00461088984615385	0.00511220553846154	0.00569047261538462	0.00631401815384615	0.00683614954545454	0.00744428446153846	0.00804048384615385	0.00836651876923077	0.00856589257575757	0.00891909378787878	0.00920772621212121	0.0093601103030303	0.00953669863636363	0.00977816757575758	0.0101361151515152	0.0104819698461538	0.0106744203076923	0.0109792692307692	0.01167132	0.0124010815384615	0.01299888	0.0135224	0.0140939090909091	0.0145850893939394	0.0153585393939394	0.0165034954545455	0.0173458590909091
100	5.53998196969697e-06	3.85e-06	1.1908751969697e-05	1.19471275757576e-05	2.55473318181818e-06	9.96859924242424e-06	2.66951783333333e-05	2.62544227272727e-06	1.38869451515152e-05	0.000390426166666667	0.000674434712121212	0.000481837484848485	0.000585480090909091	0.00091070503030303	0.00105698083333333	0.00127729201515151	0.00182792166666667	0.00240106953846154	0.00292375738461539	0.003313974	0.00369553676923077	0.00414671123076923	0.00463158461538462	0.00509681046153846	0.00569077092307692	0.00636536184615384	0.00690038606060606	0.00749353630769231	0.00809742369230769	0.00836168287878788	0.00852150454545454	0.00890627151515151	0.00914862181818181	0.0091480293939394	0.0093174146969697	0.00971425696969697	0.0101153487692308	0.0105140643076923	0.0109782076923077	0.0114751876923077	0.0119822553846154	0.0123809523076923	0.0128690636363636	0.0134520954545455	0.0141372424242424	0.0144653045454545	0.0143704045454545	0.0163880303030303	0.0170402257575758
101	5.66613636363636e-06	4.18545272727273e-06	1.29191866666667e-05	1.14593521212121e-05	1.38483151515152e-06	5.52208184615385e-06	1.94743154545455e-05	1.1863153030303e-06	9.87250848484849e-06	0.000378745363636364	0.000680492606060606	0.00048389746969697	0.000582643606060606	0.000908164212121212	0.00107464825757576	0.00132425178787879	0.00187422061538462	0.00236659584615385	0.00289503569230769	0.00331972046153846	0.003704958	0.00413899476923077	0.00463683015384615	0.00511453753846154	0.00573053076923077	0.00647458815384615	0.00706016169230769	0.00759415969230769	0.0081285223076923	0.00832116590909091	0.00844585015384616	0.00885390061538462	0.00922127257575758	0.00938182984848485	0.00971077893939394	0.00997816484848485	0.00983840136363637	0.00982317181818182	0.0105299887878788	0.0117403424242424	0.0127907015151515	0.0131542815384615	0.0131528833333333	0.0134223621212121	0.013900396969697	0.0133269954545455	0.0133045818181818	0.0155952136363636	0.0163839454545455
102	5.5984846969697e-06	4.45606060606061e-06	1.35678877272727e-05	1.0397036969697e-05	5.75361363636364e-07	2.35858553846154e-06	1.23923856060606e-05	7.35255303030303e-07	8.13364954545455e-06	0.000379576803030303	0.000690484348484849	0.000486005272727273	0.000585479636363636	0.000916111136363636	0.00110543466666667	0.00138795381818182	0.001878858	0.00236352830769231	0.00289190384615385	0.00334407892307692	0.003698452	0.00409763153846154	0.00465218261538461	0.00520030230769231	0.00584383892307692	0.00665457553846154	0.00729111676923077	0.00773271538461539	0.00815433636363636	0.0083800353030303	0.00858980909090909	0.00896124484848485	0.00918942954545455	0.00927026257575758	0.00945736454545454	0.00935168121212122	0.007889665	0.00703696424242424	0.00736856106060606	0.00899852227272727	0.0120860818181818	0.0133091787878788	0.0133278242424242	0.0124049257575758	0.0123845606060606	0.0121085227272727	0.0134624454545455	0.0156433833333333	0.0163407166666667
103	5.60202772727273e-06	4.45606060606061e-06	1.38756260606061e-05	8.82014924242425e-06	1.09546307692308e-07	7.04629076923077e-07	7.65750166666667e-06	9.24290757575758e-07	8.34073e-06	0.000389010636363636	0.000708148121212121	0.000486207227272727	0.000588267348484848	0.000924985666666666	0.00113293662121212	0.00143995263076923	0.00188926061538462	0.00241728876923077	0.00291834446153846	0.00337564276923077	0.00369247138461538	0.00406495523076923	0.004692864	0.00532451692307692	0.00598922461538462	0.00684563092307692	0.00753976815384615	0.00792661692307692	0.00826497393939394	0.0085807446969697	0.00885953378787879	0.00890050015151515	0.00844104909090909	0.00704583333333333	0.00659936787878788	0.00636710272727273	0.00535603333333333	0.00479473923076923	0.00500781772727273	0.00604588166666667	0.00870965257575758	0.0106899403030303	0.0113196678787879	0.0106850563636364	0.0110051436363636	0.0123688393939394	0.0147146606060606	0.0164453636363636	0.0165051303030303
104	5.60454545454546e-06	4.45606060606061e-06	1.40924390909091e-05	7.20984696969697e-06	3.9384e-08	9.47529230769231e-08	5.42558636363636e-06	1.29245515151515e-06	9.29138181818182e-06	0.0004035255	0.000719909893939394	0.000481437121212121	0.000585592666666667	0.000928517984848485	0.00114908790909091	0.00142619764615385	0.00191420307692308	0.00249468938461539	0.00295788784615385	0.00339700169230769	0.00370049938461538	0.00406768446153846	0.00472944815384615	0.00541590830769231	0.00611086061538461	0.00701143384615385	0.00777048045454546	0.00819291484848485	0.00839767954545455	0.00852940560606061	0.008555805	0.00811533409090909	0.00620199090909091	0.00436797515151515	0.00373473723076923	0.00388002446153846	0.00430916893939394	0.00478331215384615	0.00508534833333333	0.00524350303030303	0.00596787409090909	0.00742356439393939	0.00844331742424242	0.00937999787878788	0.0112826666666667	0.0138290033333333	0.0158324427272727	0.0167363727272727	0.0164760803030303
105	5.60454484848485e-06	4.54933878787879e-06	1.36754418181818e-05	6.13139136363637e-06	3.31346153846154e-08	3.07692307692308e-08	4.08655833333333e-06	2.07777818181818e-06	1.15508909090909e-05	0.000417753863636364	0.000712884515151515	0.0004722605	0.000578371954545455	0.000925576909090909	0.00116200095454545	0.00142018635384615	0.00197089138461538	0.00258411384615385	0.00298860815384615	0.003385422	0.00370951723076923	0.00408846276923077	0.00472262661538462	0.00543978876923077	0.00622152292307692	0.00716435121212121	0.00800553787878788	0.00850666515151515	0.00841608696969697	0.00731787924242424	0.00659037166666667	0.0058679546969697	0.00427324772727273	0.00331565318181818	0.00330198136363636	0.00385843939393939	0.00434463303030303	0.00508240136363636	0.00548987151515151	0.00528283348484848	0.00545329924242424	0.00614021287878788	0.00711493227272727	0.00873030121212121	0.0115594751515151	0.014478033030303	0.0163299362121212	0.0169849803030303	0.0166972272727273
106	5.79963515151515e-06	4.53787878787879e-06	1.28876378787879e-05	5.25643727272727e-06	2.68850769230769e-08	2.68850769230769e-08	3.57861060606061e-06	3.07004196969697e-06	1.43540887878788e-05	0.000427270984848485	0.000704594045454546	0.000462865560606061	0.000570788378787879	0.000922496121212121	0.00118501037878788	0.00145115386153846	0.00206666030769231	0.00268073615384615	0.00299973246153846	0.00334115676923077	0.00370680738461538	0.00410272907692308	0.00467176846153846	0.00542384184615384	0.00635451861538462	0.00732707893939394	0.00820855545454546	0.00884036363636364	0.00841655787878788	0.0057385643939394	0.00433674681818182	0.00407929075757576	0.00383505484848485	0.00353898651515152	0.0039110346969697	0.00451710424242424	0.00455949742424243	0.0048896306060606	0.00527391123076923	0.00535414924242424	0.00571069303030303	0.00620153590909091	0.00700068893939394	0.00878915393939394	0.011832975	0.0148625640909091	0.016689203030303	0.01731735	0.0171706272727273
107	5.81565e-06	4.33798606060606e-06	1.25858372727273e-05	4.20069621212121e-06	1.96969696969697e-08	2.46153846153846e-08	3.62071242424242e-06	4.49326106060606e-06	1.75614924242424e-05	0.000428525651515151	0.000698882545454546	0.000458767136363636	0.000568303939393939	0.000929571272727273	0.00120794496923077	0.00153684201538461	0.00222927523076923	0.00276413507692308	0.00300191630769231	0.00329901215384615	0.00370085615384615	0.00411870876923077	0.00462636969230769	0.00540865507692308	0.00647961215384615	0.00742711212121212	0.00826224848484848	0.0091372753030303	0.00866248787878788	0.00503630833333333	0.00331496045454545	0.00367108318181818	0.0042538246969697	0.00406810151515151	0.00410427727272727	0.0046252296969697	0.00468933833333333	0.00481042984848485	0.00512015363636364	0.00546597742424243	0.00594031196969697	0.00634532742424242	0.00679598409090909	0.00853476833333333	0.0118981087878788	0.0151494518181818	0.0168291757575758	0.0173950242424242	0.0173146166666667
108	5.86246060606061e-06	3.82742939393939e-06	1.12608183333333e-05	3.39546424242424e-06	1.56833333333333e-08	1.36363636363636e-08	3.78260893939394e-06	5.09439075757576e-06	1.95295315151515e-05	0.000420021121212121	0.000692339348484848	0.000462727151515152	0.000574300848484848	0.000951211909090909	0.00126310570769231	0.00166287818461538	0.00237838369230769	0.00283065861538462	0.00302700261538462	0.00329984169230769	0.00369948846153846	0.00414629261538462	0.00463096738461538	0.00540263553846154	0.00653062553846154	0.00741209090909091	0.00814596121212121	0.00931871606060606	0.00917098606060606	0.0052055806060606	0.00319967393939394	0.00375443939393939	0.00463394212121212	0.00440613666666667	0.00415123757575758	0.00458409606060606	0.00489059272727272	0.00514214924242424	0.00540903575757576	0.00558714590909091	0.00594667196969697	0.00630084424242424	0.00653814909090909	0.00825765954545455	0.01195711	0.0155115956060606	0.0170119363636364	0.0173794575757576	0.0170775060606061
109	5.81505e-06	3.22777757575758e-06	9.9568e-06	2.46198757575758e-06	1.36363636363636e-08	1.36363636363636e-08	4.05148090909091e-06	5.40656606060606e-06	2.05427921212121e-05	0.000402136560606061	0.000685527530303031	0.000476404651515151	0.000589195757575758	0.000979149848484849	0.00133249046153846	0.00179951876923077	0.00247759815384615	0.002864942	0.00308989661538462	0.00335491584615385	0.00370142753846154	0.00417804061538461	0.00468843769230769	0.00539135676923077	0.00649489230769231	0.00737817454545455	0.00802847590909091	0.00935266015151515	0.00976903227272727	0.00599136545454545	0.00351348696969697	0.00350593636363636	0.00414005833333333	0.00428691424242424	0.00465724515151515	0.00514219954545454	0.00511149121212121	0.00541414090909091	0.00571058769230769	0.00563965560606061	0.00584284712121212	0.00636909378787879	0.00674896272727273	0.00830110924242424	0.0114611346969697	0.0148489966666667	0.0166831575757576	0.0172142878787879	0.016668946969697
110	5.87322878787879e-06	2.72055242424242e-06	8.27364030303031e-06	1.63991515151515e-06	1.36363636363636e-08	1.78381818181818e-08	4.78751424242424e-06	5.65807757575758e-06	1.95628506060606e-05	0.000377119242424242	0.000678303515151515	0.000498481818181818	0.000609969333333333	0.00100116643939394	0.00138807549230769	0.00195545307692308	0.00253713923076923	0.00287739046153846	0.00318000676923077	0.00344403369230769	0.00369890692307692	0.00420693953846154	0.00478346169230769	0.00538202984615385	0.00641751923076923	0.00742954384615385	0.00804441738461538	0.00926326384615385	0.0101915022727273	0.00822863106060606	0.00471582242424242	0.00344311636363636	0.00324718696969697	0.00390502318181818	0.00518027651515152	0.00572915272727273	0.00525888333333333	0.00551535772727273	0.00614778424242424	0.0060262303030303	0.00595654166666667	0.00637430909090909	0.00694281757575757	0.00793639363636364	0.0098786303030303	0.0127025037878788	0.0150612348484848	0.0162726242424242	0.0158978848484849
111	6.1345e-06	2.62575757575758e-06	6.47211424242424e-06	1.4032796969697e-06	1.36363636363636e-08	1.27097878787879e-07	5.07247787878788e-06	5.48974424242424e-06	1.74893057575758e-05	0.000347597787878788	0.000661641378787879	0.000527669515151515	0.000632043696969697	0.00100794138461538	0.0014137348	0.002057242	0.00257849507692308	0.00288826430769231	0.00326351246153846	0.00353135446153846	0.00369341615384615	0.00422549169230769	0.00488552461538461	0.00538109138461538	0.00632350015384615	0.00751907	0.00819143553846154	0.00910302030769231	0.0103752560606061	0.0101891722727273	0.00812620212121212	0.00539001696969697	0.0041402803030303	0.00442650878787879	0.005670465	0.00594528787878788	0.00536018757575758	0.00577331681818182	0.00669806545454546	0.00669193166666667	0.00644728909090909	0.00650995742424243	0.00682885606060606	0.00746293590909091	0.00834385772727273	0.0103657189393939	0.013089703030303	0.015053796969697	0.0144789472727273
112	6.14529924242424e-06	2.51600272727273e-06	4.76286151515152e-06	8.42076615384615e-07	1.36363636363636e-08	1.78461538461538e-07	5.19716772727273e-06	5.29176030303031e-06	1.55379556060606e-05	0.00031575646969697	0.000647158348484848	0.000557616954545455	0.000652372409090909	0.000991932753846154	0.001412327	0.00207402492307692	0.00262782861538461	0.00290480153846154	0.00330803523076923	0.00358936661538462	0.00370007261538462	0.00423003430769231	0.00494479646153846	0.00537613830769231	0.00620802692307692	0.00753294938461538	0.00834188323076923	0.00899577107692308	0.0102728510606061	0.0111979924242424	0.0110225	0.00960523924242424	0.00734596545454546	0.00680323651515152	0.00707949712121212	0.00676000484848485	0.00622285757575758	0.00654395090909091	0.00695628075757576	0.00696559666666667	0.00701345121212121	0.00701371196969697	0.00701673439393939	0.0074191446969697	0.00826639803030303	0.00969270136363637	0.0130235893939394	0.0138528575757576	0.012784273030303
113	6.22878787878788e-06	2.36213333333333e-06	3.17291227272727e-06	6.70769230769231e-07	1.81207575757576e-08	2.16679242424242e-07	5.2439393939394e-06	5.35762424242424e-06	1.39017633333333e-05	0.00028560653030303	0.000636007590909091	0.000586713833333333	0.000671942439393939	0.000971689384615385	0.00140083796923077	0.00210554953846154	0.00269388938461539	0.00292600815384615	0.00330148015384615	0.00361434830769231	0.00373317953846154	0.00421500261538461	0.00492252	0.00535402	0.00609646415384615	0.00742287384615384	0.00842092215384615	0.009034576	0.00996344676923077	0.0110456315151515	0.0118477651515152	0.0120234242424242	0.0112211136363636	0.0107542837878788	0.00960096545454545	0.00904711575757576	0.00858560893939394	0.00830480590909091	0.00751176257575757	0.00702011742424242	0.00740433984848485	0.00758887863636363	0.00755768242424243	0.00791189166666667	0.00846186484848485	0.00952763757575758	0.0126302954545454	0.0123835551515152	0.0114357657575758
114	6.23336666666667e-06	2.20368666666667e-06	1.78777138461538e-06	5.54546153846154e-07	3.48484848484848e-08	1.77272727272727e-07	4.32366393939394e-06	5.38629757575758e-06	1.36144287878788e-05	0.000257470803030303	0.000620471575757576	0.000613616287878788	0.000689139393939394	0.000959928307692308	0.00139908624615385	0.00219369046153846	0.00276484	0.00295110384615385	0.003261406	0.003615464	0.00378796230769231	0.00417606184615385	0.004811922	0.00531472676923077	0.00603541092307692	0.00725231661538461	0.00839257815384615	0.009177586	0.00984337953846154	0.0104408418181818	0.0111832106060606	0.0120123090909091	0.0123780136363636	0.0124133181818182	0.0121202121212121	0.0121406363636364	0.0122001272727273	0.0107865475757576	0.008885355	0.00760783196969697	0.00774304939393939	0.00796135833333333	0.00807479469696969	0.00869681909090909	0.00888857651515152	0.00883356166666667	0.0103527459090909	0.0109914457575758	0.010403286969697
115	6.30315742424243e-06	1.58107e-06	9.62211846153846e-07	5.21667538461539e-07	1.77272727272727e-07	1.81945303030303e-07	3.43233075757576e-06	5.14035590909091e-06	1.41125933333333e-05	0.000235179365151515	0.000596155045454546	0.000636805045454546	0.000705099787878788	0.000960504136363636	0.0014134994	0.00224622615384615	0.00281565507692308	0.00297932369230769	0.00322097169230769	0.00360151353846154	0.00384156046153846	0.00412888523076923	0.00465787138461538	0.00525698061538462	0.00602586953846154	0.00710427230769231	0.00825596661538462	0.00923060815384615	0.00992993184615384	0.010299083030303	0.0107884015151515	0.0114778454545455	0.0119518090909091	0.0122452772727273	0.0125566393939394	0.0129764378787879	0.0134665409090909	0.0130200060606061	0.0102055407575758	0.00867320590909091	0.00863074924242424	0.00894495363636364	0.00942490712121212	0.0103250604545455	0.0105847668181818	0.00983079954545455	0.0097156203030303	0.0102007922727273	0.00992022515151515
116	6.18537575757576e-06	1.28840590909091e-06	3.34448769230769e-07	5.27917076923077e-07	1.82039545454545e-07	3.02503181818182e-07	2.05482924242424e-06	4.4770996969697e-06	1.50937216666667e-05	0.000215802121212121	0.000578895196969697	0.000655914893939394	0.00071689556060606	0.000961845287878788	0.00144304844615385	0.00227216630769231	0.00282741015384615	0.00300512969230769	0.00320558	0.003574854	0.00386580584615385	0.00410493907692308	0.00453650261538461	0.00517802707692308	0.00601258476923077	0.00702538307692308	0.00810207307692307	0.00908270215384616	0.00989050846153846	0.0104308516666667	0.0110166393939394	0.0115431303030303	0.0118674272727273	0.0122849590909091	0.012777353030303	0.0132300454545455	0.0137566833333333	0.0137673015151515	0.0114248303030303	0.0103724016666667	0.0105894196969697	0.0111571484848485	0.0117925348484848	0.0138809681818182	0.0140371696969697	0.0126654196969697	0.0116837378787879	0.0107132112121212	0.0100647842424242
117	6.15303030303031e-06	1.01301303030303e-06	1.98141230769231e-07	5.39102307692308e-07	4.36103333333333e-07	3.39709393939394e-07	1.35449409090909e-06	3.94723348484848e-06	1.64310287878788e-05	0.000196854006060606	0.000556880136363637	0.000674197545454545	0.000719269772727273	0.000958576409090909	0.00147750503076923	0.00228455169230769	0.00279829507692308	0.00302810584615385	0.00322616046153846	0.00353743353846154	0.00385519707692308	0.004127988	0.00450534353846154	0.00509075461538462	0.00594403323076923	0.00701379569230769	0.00808407061538461	0.008907752	0.00961789815384615	0.0102691648484848	0.0110649787878788	0.0116687924242424	0.0121614181818182	0.0128471378787879	0.0134300909090909	0.0138597121212121	0.0144322757575758	0.0146428803030303	0.0139788772727273	0.0136706439393939	0.0140477742424242	0.01453065	0.0148895212121212	0.0155427439393939	0.015834353030303	0.0155401	0.0137262212121212	0.0117233893939394	0.0103837336363636
118	6.52961727272727e-06	8.2915303030303e-07	8.81993939393939e-08	4.20786769230769e-07	7.56149545454545e-07	3.40909090909091e-07	7.5670196969697e-07	3.85606060606061e-06	1.92118212121212e-05	0.000174038278787879	0.00052646956060606	0.000691074742424242	0.000709012757575757	0.000941874075757576	0.00150211363076923	0.002294974	0.00275835769230769	0.00304995015384615	0.00327523892307692	0.00350210615384615	0.00381228430769231	0.00417361815384615	0.004546744	0.0050181383076923	0.00583442784615385	0.00702161138461538	0.00819476784615385	0.00891165138461538	0.00942540876923077	0.00997996227272727	0.0107487490909091	0.0114858196969697	0.0122712424242424	0.0129512772727273	0.0131557621212121	0.0133595772727273	0.0141706606060606	0.0148274424242424	0.0149604409090909	0.0152630848484848	0.0155457227272727	0.0153999560606061	0.0155208939393939	0.0158564348484848	0.0160029136363636	0.0160775212121212	0.0156803409090909	0.013097196969697	0.0112105503030303
119	6.55606060606061e-06	8.01515151515151e-07	3.18181818181818e-08	3.98973076923077e-07	1.07619848484848e-06	4.72189545454545e-07	6.43939393939394e-07	3.98229181818182e-06	2.12001548484849e-05	0.000143459445454546	0.000480425545454546	0.000681839924242424	0.000683550727272727	0.000905754848484848	0.00151176164615385	0.00231183	0.00273055938461538	0.00306283784615385	0.00332808753846154	0.00348538446153846	0.00376383061538462	0.00419868169230769	0.00458472969230769	0.00496065061538462	0.00573262107692308	0.00699213384615385	0.00824535123076923	0.00898836384615384	0.00947410723076923	0.00994949818181818	0.0106116695454545	0.0114425575757576	0.0123517575757576	0.0126418803030303	0.0106834393939394	0.0100617486363636	0.0105652634848485	0.011345803030303	0.0141605166666667	0.0146961636363636	0.0151147151515152	0.015125846969697	0.0155457090909091	0.0160688242424242	0.0160422575757576	0.0162441787878788	0.0166497409090909	0.0158601772727273	0.0129576939393939
120	6.55606060606061e-06	8.01515151515151e-07	3.18181818181818e-08	3.25960454545455e-07	1.1390746969697e-06	6.3221303030303e-07	7.72524393939394e-07	4.01271909090909e-06	2.20572809090909e-05	0.000102885166666667	0.000408585106060606	0.00067516756060606	0.000650462409090909	0.000852703545454545	0.00150348712307692	0.00234311	0.00272937430769231	0.00306327723076923	0.00336480769230769	0.00349807923076923	0.00374091615384615	0.00417771892307692	0.00454792476923077	0.00489717769230769	0.00567902953846154	0.00692284876923077	0.00811743061538462	0.00890627707692308	0.00949451242424243	0.0099910306060606	0.0106191254545455	0.0115022833333333	0.0124598272727273	0.01267005	0.0105364956060606	0.00969485121212121	0.00933439212121212	0.00918108121212121	0.0102292554545455	0.0136839621212121	0.0145641454545455	0.0151050636363636	0.0157627590909091	0.016230946969697	0.0161968954545455	0.0165724666666667	0.0173457636363636	0.0171304272727273	0.0159271772727273
121	6.69223787878788e-06	8.01515151515151e-07	2.05762121212121e-08	3.03030303030303e-07	1.28232363636364e-06	7.92237575757576e-07	6.4721303030303e-07	4.94068545454546e-06	2.20386268181818e-05	6.11416045454545e-05	0.00030970946969697	0.000642878196969697	0.000620929909090909	0.000794865242424243	0.00147714913846154	0.00238187092307692	0.00275932076923077	0.00305288769230769	0.00337236230769231	0.003539644	0.00376410276923077	0.004133346	0.00444461307692308	0.00481502692307692	0.00566701815384615	0.00688080815384615	0.00794881707692308	0.00871184446153846	0.00932123409090909	0.00981848878787879	0.0104097907575758	0.0112511218181818	0.0121761227272727	0.0128029621212121	0.0127980409090909	0.0126232545454545	0.0121012196969697	0.0107058125757576	0.0105275731818182	0.0118892909090909	0.014512696969697	0.0154615833333333	0.0159717621212121	0.0162264378787879	0.0163444803030303	0.0167032257575758	0.0172543848484848	0.0173191742424242	0.0168830212121212
122	6.84692878787879e-06	8.01515151515151e-07	0	3.03030303030303e-07	1.84837848484849e-06	9.52260454545455e-07	5.51654242424242e-07	6.16869818181818e-06	2.05161590909091e-05	2.98404421212121e-05	0.000199711227272727	0.000586679696969697	0.000603767742424242	0.00074395756060606	0.00143418652307692	0.00240310661538461	0.00280306938461539	0.00304011338461538	0.00335839030769231	0.00358933523076923	0.00381822138461538	0.004108642	0.00435703061538461	0.00474654984615385	0.00566440861538461	0.00690133769230769	0.00791210953846154	0.00863085630769231	0.00917192757575758	0.00960364803030303	0.0101670163636364	0.0109136693939394	0.0116583757575758	0.0124499015151515	0.0134025348484849	0.014046253030303	0.0140761575757576	0.0137484454545454	0.0136674378787879	0.013964753030303	0.0150337287878788	0.0158843515151515	0.0161513166666667	0.0164157863636364	0.0168842575757576	0.0170263242424242	0.0169955015384615	0.0170654969230769	0.0174378712121212
123	6.73493030303031e-06	6.65868787878788e-07	0	3.03030303030303e-07	2.20487227272727e-06	1.12313666666667e-06	6.68590606060606e-07	7.19338575757576e-06	2.02943287878788e-05	1.41579548484848e-05	0.000112061457575758	0.000511570257575758	0.000587134409090909	0.000710449984848485	0.0013723303030303	0.00238619	0.00284189369230769	0.00303660107692308	0.00333873938461538	0.00362103261538462	0.00385876553846154	0.00411529584615385	0.00436090446153846	0.00476808753846154	0.00569590538461538	0.00695334338461538	0.00796536276923077	0.00864750430769231	0.00910625742424243	0.00950167015151515	0.0101188146969697	0.0108794609090909	0.0114367362121212	0.0119624090909091	0.012719253030303	0.0133256878787879	0.0137692772727273	0.0144678318181818	0.0150273893939394	0.0150896590909091	0.015573103030303	0.0162326287878788	0.0163438606060606	0.0166710121212121	0.0174122196969697	0.0173417138461538	0.01703228	0.0172204092307692	0.0173338923076923
124	6.85769696969697e-06	6.5552e-07	0	3.03030303030303e-07	2.65739924242424e-06	1.70946939393939e-06	9.7340393939394e-07	7.82472724242424e-06	2.33560236363636e-05	7.79444612121212e-06	5.91924348484849e-05	0.000425268742424242	0.000602899909090909	0.000698873606060606	0.00129083971212121	0.00234060307692308	0.00286446846153846	0.00305085907692308	0.00333423169230769	0.00363223246153846	0.00385210815384615	0.00412108338461538	0.00445980169230769	0.00492044276923077	0.00580168415384615	0.00700736415384616	0.00796926476923077	0.00856072606060606	0.00895802984848485	0.00936431106060606	0.00998643727272727	0.0107991153030303	0.0114391383333333	0.0119027166666667	0.0124022545454545	0.012790653030303	0.0132239696969697	0.0141080939393939	0.0149621333333333	0.0152624348484848	0.0157843681818182	0.0164193590909091	0.0164872909090909	0.0167665560606061	0.0174804590909091	0.0172165384615385	0.0170803353846154	0.0172742938461538	0.0170536307692308
125	6.92834136363636e-06	6.56060606060606e-07	0	4.43384393939394e-07	2.84445309090909e-06	3.33150454545455e-06	1.29906621212121e-06	9.28233154545455e-06	2.76220922424242e-05	4.94142636363637e-06	3.87162374242424e-05	0.000361049787878788	0.000643283924242424	0.000705056803030303	0.00122221410606061	0.00223192892307692	0.00287381415384615	0.00307857876923077	0.00335061123076923	0.00364082630769231	0.00381903384615385	0.00410878738461538	0.00458634953846154	0.00517054984615385	0.00602730230769231	0.00711653769230769	0.00792843969230769	0.00835384621212121	0.00874073015151515	0.00918115878787879	0.00966261515151515	0.0103637198484848	0.0111696753030303	0.0118609409090909	0.0125371742424242	0.0131608818181818	0.0135825696969697	0.0141123363636364	0.0147489454545455	0.0152099318181818	0.0157912515151515	0.0164176363636364	0.0166875166666667	0.0170542681818182	0.0175912307692308	0.0172659707692308	0.0171261353846154	0.0171713323076923	0.0169806584615385
126	6.92878787878788e-06	9.41475757575758e-07	0	3.11837863636364e-07	2.85606060606061e-06	5.7793393939394e-06	2.48722106060606e-06	1.26762136363636e-05	3.72974818181818e-05	6.80231060606061e-06	3.60161590757576e-05	0.000309622439393939	0.000658232348484849	0.000722384681818182	0.00118629295454545	0.00218950830769231	0.00287759461538462	0.00310648107692308	0.00337435861538462	0.00366397092307692	0.003811466	0.004100266	0.00468611584615385	0.00540746292307692	0.00629643615384615	0.00728265953846154	0.00791973492307693	0.00819737136363637	0.00862135348484848	0.00914343242424242	0.00949633621212121	0.0100216934848485	0.0108390748484848	0.0115566575757576	0.0122577590909091	0.013143546969697	0.013784696969697	0.0141724242424242	0.0147390242424242	0.0153517181818182	0.0158539393939394	0.0163957439393939	0.016952896969697	0.0174825606060606	0.0177220876923077	0.0174725861538462	0.0173018753846154	0.0171719030769231	0.0171093061538462
127	6.92878787878788e-06	9.64893393939394e-07	0	3.09484e-07	3.28544333333333e-06	1.06169233333333e-05	4.32304e-06	1.82460745454546e-05	5.99281084848485e-05	1.74486527272727e-05	4.86245660606061e-05	0.000283153893939394	0.000654201363636364	0.000738575575757576	0.00117916654545455	0.00224089984615385	0.00288827753846154	0.00312095246153846	0.00338636369230769	0.00369336384615385	0.003850278	0.00412119553846154	0.00473887923076923	0.00555676830769231	0.00648479230769231	0.00738658461538462	0.00790661153846154	0.00811500151515152	0.00855652954545454	0.00913682242424243	0.00949429863636364	0.0100001093939394	0.0107852648484848	0.0113735343939394	0.0118731727272727	0.0126980363636364	0.0134788818181818	0.0140236893939394	0.0147582196969697	0.0155281863636364	0.0159893893939394	0.0164717272727273	0.0171327681818182	0.0176180348484848	0.0175629015384615	0.0174335984615385	0.0174037661538462	0.0171839184615385	0.0170724446153846
128	6.78726939393939e-06	9.71048181818182e-07	0	1.55614984848485e-07	3.14533695454545e-06	1.45583103030303e-05	7.22009393939394e-06	2.71823409090909e-05	9.08344272727273e-05	5.55429578787879e-05	8.55361001515151e-05	0.000291850681818182	0.000632136590909091	0.000740217106060606	0.00120064674242424	0.00227984	0.00290283969230769	0.00311893353846154	0.00337419092307692	0.00369953707692308	0.00389464476923077	0.00415790584615385	0.00475282815384615	0.00561030461538462	0.00654994692307692	0.00735704830769231	0.00782368076923077	0.00803868651515152	0.00842298242424242	0.00892261924242424	0.00932375863636364	0.0098918046969697	0.0106807072727273	0.0113370484848485	0.0119143848484849	0.0126864318181818	0.0134249060606061	0.0140376121212121	0.0147652787878788	0.0154828439393939	0.0160085181818182	0.0165861984848485	0.0172491984848485	0.0176768833333333	0.0174982107692308	0.0174270169230769	0.0174546	0.0172466876923077	0.0170671230769231
129	6.63356446969697e-06	1.2707496969697e-06	0	1.51515151515152e-07	2.82939113636364e-06	1.99699154545455e-05	1.1521956969697e-05	3.68596609090909e-05	0.000125364624242424	0.000151443359090909	0.000171621646969697	0.000338399681818182	0.000598813287878788	0.000723410121212121	0.00123392313636364	0.002326574	0.00290983615384615	0.00311190923076923	0.00335459476923077	0.00366969230769231	0.00389543738461538	0.00416614861538462	0.00471824107692308	0.00558542523076923	0.00653546661538462	0.00726485461538461	0.00771570484848485	0.00799527181818182	0.00830903348484848	0.00866974757575758	0.00908781318181818	0.00963430212121212	0.0103030677272727	0.0111006645454545	0.0119876257575758	0.0127931621212121	0.0134666439393939	0.0141457287878788	0.0147986	0.01537215	0.0160085863636364	0.016695446969697	0.0173007393939394	0.0178554136363636	0.0177946307692308	0.0175752123076923	0.0174726523076923	0.0173974138461539	0.0172891723076923
130	6.79060909090909e-06	1.28032727272727e-06	6.07884848484848e-10	1.51515151515152e-07	2.35721893939394e-06	2.257758e-05	1.57332579212121e-05	4.54824794060606e-05	0.000158109112121212	0.000255664666666666	0.000324837787878788	0.000412409727272727	0.000564512636363636	0.000694943242424242	0.00126381333333333	0.00235554046153846	0.00289120138461539	0.003113634	0.00336560323076923	0.00363052938461538	0.00384963323076923	0.00412678461538462	0.00464052169230769	0.00551793861538461	0.00650485676923077	0.007195782	0.00762200727272727	0.00798975560606061	0.00829379106060606	0.00859418136363636	0.00906358545454545	0.00956903196969697	0.01005095	0.0108241739393939	0.0118046742424242	0.0125410484848485	0.0132045136363636	0.0140933575757576	0.0148521015151515	0.0154134787878788	0.0161366136363636	0.0168027984848485	0.0172411424242424	0.0178670848484849	0.0179017076923077	0.0175203338461538	0.0173268261538462	0.0174082815384615	0.0173884553846154
131	7.09242424242424e-06	1.29832613636364e-06	3.78787878787879e-08	1.96969696969697e-08	1.88318583333333e-06	2.29799721212121e-05	2.14251733333333e-05	4.5318194469697e-05	0.000177650378787879	0.00034686696969697	0.000497400015151515	0.000524038439393939	0.000545518681818182	0.000663590878787879	0.00127593333333333	0.00234906876923077	0.00284256030769231	0.00312204292307692	0.00341342753846154	0.00361373092307692	0.00379606738461538	0.00408146723076923	0.00457252923076923	0.00545142123076923	0.00647704369230769	0.00715458184615385	0.00753434515151515	0.0079324543939394	0.00824791409090909	0.00853156909090909	0.0090399193939394	0.00958131636363636	0.0100486086363636	0.0107954692424242	0.0117087863636364	0.0123664272727273	0.0130710696969697	0.0140594424242424	0.0148537196969697	0.0154477166666667	0.0162221439393939	0.0168667318181818	0.0172367242424242	0.0178259151515152	0.0177928476923077	0.0174998876923077	0.0174495661538461	0.0174713461538461	0.0172885230769231
132	7.0979518030303e-06	1.91485512121212e-06	3.78787878787879e-08	0	1.40353907575758e-06	2.03641884848485e-05	2.47849178484849e-05	4.21455121212121e-05	0.000173112775757576	0.000418593712121212	0.000629548818181818	0.00064645853030303	0.000550888075757576	0.000647763454545455	0.00128190193939394	0.00229433787878788	0.00276438969230769	0.00311816430769231	0.00346657553846154	0.00361484307692308	0.00376825769230769	0.00407785646153846	0.00456296107692308	0.00541901123076923	0.00644886907692308	0.00711693907692308	0.00745360681818182	0.00782336757575757	0.00811717015151515	0.00836443893939394	0.00879912409090909	0.00934909045454545	0.00995702878787879	0.0107769739393939	0.0116639893939394	0.012415546969697	0.0132309121212121	0.0141032590909091	0.0147797560606061	0.0154218833333333	0.0161949090909091	0.0168407196969697	0.0173540090909091	0.0179642439393939	0.0178048753846154	0.0176692784615385	0.0177278353846154	0.0175429123076923	0.0172353461538461
133	7.25e-06	2.38877021212121e-06	3.81856060606061e-08	0	9.58784090909091e-07	1.76257321212121e-05	2.59810372727273e-05	3.60596803030303e-05	0.000153027063636364	0.000434966954545455	0.000703868863636364	0.000730041848484849	0.00058064996969697	0.000654814045454546	0.00128041271212121	0.00219940681818182	0.00268194661538462	0.00309499	0.00348315876923077	0.00359820923076923	0.00375798738461538	0.00412167169230769	0.00462765969230769	0.00545920892307692	0.00645030353846154	0.00708543246153846	0.00740750606060606	0.00774181106060606	0.00802615636363636	0.00827982878787879	0.00861194621212121	0.00908605166666667	0.00979717590909091	0.0106478903030303	0.0114557795454545	0.0123297848484848	0.0132649878787879	0.0140188651515151	0.0147195454545455	0.0155535712121212	0.0162530651515151	0.01677745	0.01742	0.0180644560606061	0.0178252646153846	0.0177029538461538	0.0177061138461538	0.0175030123076923	0.0172894230769231
134	7.28046909090909e-06	2.89275631818182e-06	5.39621060606061e-08	0	7.37530303030303e-07	1.25981515151515e-05	2.5660893939394e-05	2.85317681818182e-05	0.000122761454545455	0.000386118590909091	0.000710285712121212	0.00076590103030303	0.00062875503030303	0.000681168696969697	0.00127459839393939	0.00204099	0.00261402353846154	0.00305611676923077	0.00344442738461539	0.00354950923076923	0.00374982276923077	0.00417114646153846	0.00472991246153846	0.00555686169230769	0.00647136138461538	0.0070387996969697	0.0073675846969697	0.00768372575757576	0.00797034742424243	0.00830419	0.00863683030303031	0.00904554212121212	0.00979002681818182	0.010612323030303	0.0112863265151515	0.012173446969697	0.0131529212121212	0.0138677106060606	0.0147172136363636	0.0157387833333333	0.0163459803030303	0.0167726333333333	0.0174605863636364	0.0180144246153846	0.0178447630769231	0.0177416338461539	0.0176641307692308	0.0175419707692308	0.0175121476923077
135	7.69822878787879e-06	3.77827915151515e-06	7.75280909090909e-08	0	4.42168939393939e-07	8.37644772727273e-06	2.31668015151515e-05	2.20512371212121e-05	8.75259712121212e-05	0.00029069296969697	0.000646406318181818	0.000807055484848485	0.000695386272727273	0.000723290227272727	0.00125816807575758	0.00195983015151515	0.00256784861538462	0.00301698123076923	0.00337618492307692	0.00349004753846154	0.00374435246153846	0.00420014769230769	0.00478570323076923	0.00563415276923077	0.00648073369230769	0.00695183242424242	0.00730146575757576	0.00759053757575757	0.00782206727272727	0.00822609590909091	0.0086254693939394	0.00900934833333333	0.00977872924242424	0.0106454537878788	0.0112832533333333	0.0121637909090909	0.0131453863636364	0.0138487393939394	0.0147402242424242	0.0157330484848485	0.0162906590909091	0.0168761166666667	0.0176404136363636	0.0179497969230769	0.01792908	0.0179490553846154	0.0177354923076923	0.0177304	0.0177865787878788
136	7.58855178787879e-06	4.10690136363636e-06	2.02104393939394e-07	0	1.66245590909091e-07	5.2335893939394e-06	2.04394859090909e-05	1.77074131818182e-05	5.65549133333333e-05	0.000193375578787879	0.000539929136363636	0.00084253156060606	0.000771735954545454	0.000772506060606061	0.00123273795454545	0.00190060409090909	0.00253987384615385	0.00299275923076923	0.00331863061538461	0.00346195892307692	0.00377307538461538	0.00422015523076923	0.00478718630769231	0.00565128615384615	0.0064454653030303	0.00684994303030303	0.00722771090909091	0.00750743833333333	0.00765641560606061	0.00806876606060606	0.0085135296969697	0.00886267075757576	0.0096208896969697	0.0105513407575758	0.011238848030303	0.0121395393939394	0.0131261696969697	0.0138668333333333	0.0147874666666667	0.015686553030303	0.0162249090909091	0.0170351227272727	0.0178628227272727	0.0178534230769231	0.0179259215384615	0.0180421461538462	0.0177116123076923	0.0177259107692308	0.0179298107692308
137	7.86212121212121e-06	4.60951575757576e-06	2.08259090909091e-07	0	1.51515151515152e-07	3.06222848484848e-06	1.63800236363636e-05	1.52322675757576e-05	3.4941246969697e-05	0.000115514165151515	0.000418142318181818	0.000852220333333333	0.000844733954545455	0.000815717878787879	0.00120440915151515	0.00186521045454545	0.00254900415384615	0.003000484	0.00330233661538462	0.00348376907692308	0.00384054830769231	0.00425506753846154	0.00477167015384615	0.00562978138461538	0.00639234560606061	0.00676414378787879	0.00718130984848485	0.00749215454545455	0.00761299924242424	0.00802971848484849	0.008501705	0.00881246681818182	0.00952177045454545	0.0104318824242424	0.0111112943939394	0.0120104621212121	0.0129905560606061	0.0137750712121212	0.0148275712121212	0.0157911878787879	0.0163086863636364	0.0171401757575758	0.0179620090909091	0.0177874876923077	0.0178920692307692	0.0180192569230769	0.0176277184615385	0.0177088661538462	0.0180634661538462
138	7.84268303030303e-06	5.40983e-06	2.92166363636364e-07	3.15587692307692e-08	1.51515151515152e-07	2.0434596969697e-06	1.28685775757576e-05	1.58039096969697e-05	2.42339078787879e-05	6.60339921212122e-05	0.000314826606060606	0.000830603575757576	0.000903743075757576	0.000846090909090909	0.0011893816969697	0.00187037287878788	0.00258148723076923	0.00302781861538461	0.00331240169230769	0.00352096646153846	0.003914074	0.00432259153846154	0.00479823676923077	0.00562131415384615	0.00635039424242424	0.00670450045454546	0.00713683090909091	0.00747669257575757	0.00761779863636364	0.00805242030303031	0.00853259757575757	0.00884102803030303	0.00953731924242425	0.0103996736363636	0.0110295171212121	0.0119447696969697	0.01293505	0.0136852924242424	0.0147954318181818	0.015904346969697	0.0164411333333333	0.0171791393939394	0.0180136257575758	0.0178412584615385	0.0179467969230769	0.0180704923076923	0.0177422723076923	0.0178851769230769	0.0182390646153846
139	7.66702424242425e-06	6.34006636363636e-06	8.49292272727273e-07	4.17807575757576e-08	1.96969696969697e-08	1.47156878787879e-06	9.29491878787879e-06	1.82165251515152e-05	2.27997153030303e-05	3.73637440909091e-05	0.000237858565151515	0.000791659287878788	0.000940131515151515	0.000866088196969697	0.001199635	0.00192411878787879	0.00264550753846154	0.00306446923076923	0.003335496	0.00355426292307692	0.00396210707692308	0.00440654415384615	0.00488707630769231	0.00565451384615385	0.00631790484848485	0.00666615606060606	0.00707505545454546	0.00739630727272727	0.00756018530303031	0.00799138090909091	0.00843939863636364	0.00875711318181818	0.00949363242424242	0.0103489943939394	0.0109510243939394	0.0119132484848485	0.0129924833333333	0.0137104424242424	0.0147486257575758	0.01593375	0.0165662984848485	0.0172767681818182	0.0180812878787879	0.0178965015151515	0.0179545338461538	0.0180404938461538	0.0177869181818182	0.0179787892307692	0.0181844138461538
140	7.43172106060606e-06	7.32388318181818e-06	1.11301818181818e-06	4.79354545454545e-08	1.96969696969697e-08	1.26041181818182e-06	6.28667e-06	1.89493656060606e-05	2.96425989393939e-05	2.83503968181818e-05	0.000188074036363636	0.000739120272727273	0.000946934257575758	0.000880631787878788	0.00123326256060606	0.00204844303030303	0.002752108	0.00310628584615385	0.00337209676923077	0.00359057061538461	0.00399425753846154	0.00449306153846154	0.00500986863636364	0.00568386954545455	0.00628590287878788	0.00664664212121212	0.00702187954545454	0.00731271257575757	0.00751078166666667	0.00793007348484849	0.00833212121212121	0.00865223515151515	0.00940406424242424	0.0102623618181818	0.0108467448484848	0.0117755424242424	0.0129249590909091	0.0137480787878788	0.0147856575757576	0.0159879696969697	0.01673795	0.0174734227272727	0.0180916060606061	0.0179294515151515	0.01794122	0.0179765784615385	0.0178410075757576	0.0179755878787879	0.0180861015384615
141	7.53259242424243e-06	8.54064121212122e-06	1.95382318181818e-06	8.05893939393939e-08	4.61960606060606e-08	1.43696818181818e-06	4.84136515151515e-06	1.67828048484849e-05	3.38469863636364e-05	3.19061406060606e-05	0.000160314878787879	0.00068467896969697	0.000941189606060606	0.000901172848484848	0.00128685725757576	0.00227299424242424	0.00285273584615385	0.00313823507692308	0.00341808769230769	0.00366042723076923	0.00404865876923077	0.00458045861538461	0.00511567212121212	0.00569704545454545	0.00624668484848485	0.00663179681818182	0.00698796136363636	0.00727856772727273	0.00752195106060606	0.00793768454545454	0.00834323818181818	0.00868089409090909	0.00937155303030303	0.0102103586363636	0.0108369031818182	0.0116705893939394	0.0127494621212121	0.0137404590909091	0.0148944681818182	0.0160880924242424	0.0169156924242424	0.0176623878787879	0.0181126545454545	0.0179846848484849	0.0180168046153846	0.0180366615384615	0.0179620242424242	0.0180512636363636	0.0181363712121212
142	7.37872272727273e-06	9.48577121212121e-06	3.22133696969697e-06	2.10606060606061e-07	1.51515151515152e-07	1.45043181818182e-06	3.51886818181818e-06	1.31918727272727e-05	3.53410818181818e-05	4.33836818181818e-05	0.000145810234848485	0.000634061984848485	0.000932691303030303	0.000928559409090909	0.00134079574242424	0.00242211166666667	0.00292826492307692	0.00315242923076923	0.00346911815384615	0.00376380123076923	0.00413111	0.00465500784615385	0.00518547181818182	0.00568922863636364	0.00619974318181818	0.00659886651515152	0.00693525893939394	0.00723807287878788	0.00750749833333334	0.00789073212121212	0.00834074893939394	0.00874560833333333	0.00932774939393939	0.0101093263636364	0.0108865586363636	0.0117227575757576	0.0126884757575758	0.0137802409090909	0.0150349590909091	0.0161908636363636	0.0170699757575758	0.0178268075757576	0.0181050303030303	0.0180150184615385	0.0180934430769231	0.0180955215384615	0.0179307060606061	0.018014646969697	0.0181875
143	7.19364621212121e-06	9.83453181818182e-06	5.09077215384615e-06	3.05474848484849e-07	1.78521060606061e-07	1.5962196969697e-06	2.73764696969697e-06	9.38976666666667e-06	3.73647954545455e-05	5.63786022727273e-05	0.000133402666666667	0.000586637666666667	0.000935292454545455	0.0009660325	0.00137894945454545	0.00250470196969697	0.00297085323076923	0.00314642138461538	0.00350150461538462	0.00385677953846154	0.00419775923076923	0.004691972	0.00521130484848485	0.00567274575757576	0.0061638246969697	0.00656406681818182	0.00686075757575758	0.00717521303030303	0.00745407848484849	0.00776102227272727	0.00824175924242424	0.00876475303030303	0.00927064924242424	0.00995390090909091	0.0108495940909091	0.0117728439393939	0.0127154939393939	0.0138762636363636	0.0151779121212121	0.0162944318181818	0.0172108106060606	0.0178809569230769	0.0181516939393939	0.0180813938461538	0.0181795446153846	0.0181428938461538	0.01791875	0.0179828333333333	0.0181137292307692
144	6.9194696969697e-06	1.01632363636364e-05	6.56688107692308e-06	7.04772878787879e-07	2.18236363636364e-07	1.98598560606061e-06	2.08445742424242e-06	5.53436742424242e-06	3.60131722727273e-05	6.24311393939394e-05	0.000121599621212121	0.000540563287878788	0.000953772409090909	0.00101392906060606	0.00139480727272727	0.00251381461538462	0.00298531230769231	0.00313224553846154	0.003504418	0.00389504430769231	0.00419893439393939	0.00467147621212121	0.00519618787878788	0.00565006257575758	0.00614621409090909	0.00655171484848485	0.00680678545454545	0.00713677075757576	0.00745974121212121	0.00769731560606061	0.00814661121212121	0.00877447333333334	0.0093002556060606	0.00989899045454545	0.010767728030303	0.0117190545454545	0.0127162196969697	0.0139626333333333	0.0152908575757576	0.0163967696969697	0.0172151661538462	0.0178045261538462	0.0181448538461538	0.018213796969697	0.0182847138461538	0.0181984507692308	0.0180895378787879	0.0180976757575758	0.0180476606060606
145	6.80151515151515e-06	1.00859151515152e-05	8.61279696969697e-06	1.04108893939394e-06	3.99472272727273e-07	2.74124606060606e-06	1.63583636363636e-06	2.77920348484848e-06	2.76296275757576e-05	6.28692348484849e-05	0.000108063627272727	0.000494726742424243	0.000996011257575758	0.0010720661969697	0.00139763078787879	0.00249315861538461	0.00299252584615384	0.003133774	0.00348898753846154	0.00388269575757576	0.0041572156060606	0.00462432787878788	0.0051779446969697	0.00562871303030303	0.00613593681818182	0.00656319378787879	0.00678347818181818	0.00710929378787879	0.00750402393939394	0.00773398712121212	0.00809889242424242	0.00873361045454545	0.0093369	0.00995431015151515	0.0107669390909091	0.0116902727272727	0.0127624636363636	0.0140668575757576	0.0153445984615385	0.0163873861538462	0.0171589061538462	0.0176459230769231	0.0180508615384615	0.0183046606060606	0.0182648393939394	0.0181547492307692	0.018152396969697	0.0180951742424242	0.0177974287878788
146	6.76171621212121e-06	1.02780515151515e-05	9.93687060606061e-06	1.78526909090909e-06	5.62557727272727e-07	3.28682757575757e-06	1.23787878787879e-06	1.43625833333333e-06	1.80483196969697e-05	5.89727621212121e-05	9.47494590909091e-05	0.000450195409090909	0.00106046581818182	0.00113081103030303	0.00140836277272727	0.00246963415384615	0.00301876738461538	0.00316010969230769	0.00347807246153846	0.00386363292307692	0.00412815348484849	0.00459701621212121	0.00517770666666667	0.00562253606060606	0.0061224653030303	0.00657376272727273	0.00677029939393939	0.00704942393939394	0.00748016060606061	0.00776436924242424	0.00807671515151515	0.00863597106060606	0.00927352545454546	0.00997115924242424	0.0108031416666667	0.0117405727272727	0.0128948318181818	0.0141411446153846	0.01528228	0.0163164230769231	0.0171222753846154	0.0175377307692308	0.0179770953846154	0.0183854212121212	0.0182758484848485	0.0181548393939394	0.0181821818181818	0.0179886484848485	0.0174816666666667
147	6.56269651515152e-06	1.04639242424242e-05	1.12949959090909e-05	2.31866606060606e-06	7.72261666666667e-07	3.8827996969697e-06	1.23787878787879e-06	7.16954090909091e-07	1.09580883333333e-05	5.22509590909091e-05	8.41262e-05	0.000401879348484848	0.00105000809090909	0.00117493074242424	0.00144663790909091	0.00246919092307692	0.00305660353846154	0.00319518707692308	0.003481044	0.00386745538461538	0.00413381621212121	0.00458525257575758	0.00518743893939394	0.00563379545454545	0.00610984893939394	0.00656926075757576	0.00677302212121212	0.00699986954545454	0.00740718166666667	0.0077545403030303	0.00810820333333333	0.0086228743939394	0.00922037560606061	0.00994271560606061	0.0108087943939394	0.0117762909090909	0.0129069492307692	0.0141130369230769	0.0151638846153846	0.0161844461538462	0.01704094	0.0174774015384615	0.0179680261538462	0.0184993106060606	0.0183751833333333	0.0182272696969697	0.018235846969697	0.018003503030303	0.0173955409090909
148	6.2962146969697e-06	1.02223833333333e-05	1.23261012121212e-05	3.61624984848485e-06	1.00020393939394e-06	4.27520196969697e-06	1.28085424242424e-06	4.53790303030303e-07	7.70058303030303e-06	4.82921196969697e-05	7.60628333333334e-05	0.00035566046969697	0.000986022696969697	0.00120208939393939	0.00150389601515151	0.00249400784615385	0.00308944584615385	0.00321199046153846	0.00347954307692308	0.00388543553846154	0.00415097954545455	0.00456393757575758	0.00518468333333333	0.00566240166666666	0.00611231590909091	0.00655389893939394	0.00680107878787879	0.00703746818181818	0.00739444181818182	0.00773663757575758	0.00815409621212121	0.00869941545454546	0.00925942181818182	0.00995448333333333	0.0108312836363636	0.0117377415384615	0.01280942	0.0140202107692308	0.01509382	0.0160768015384615	0.0169082969230769	0.01742548	0.0179892292307692	0.0185149	0.0182878939393939	0.0180396333333333	0.0181500833333333	0.0180970015151515	0.017435053030303
149	6.18333333333333e-06	9.84528181818182e-06	1.25200736363636e-05	4.33469060606061e-06	1.09701742424242e-06	4.32878787878788e-06	1.43472333333333e-06	3.40909090909091e-07	6.44999242424242e-06	4.95186e-05	7.76601621212121e-05	0.000324135848484848	0.000916520454545455	0.0012089881969697	0.00157994589393939	0.00254475815384615	0.00310510846153846	0.00320235415384615	0.00346595646153846	0.00389505153846154	0.00415243333333333	0.0045287703030303	0.00517391909090909	0.00570945863636364	0.00613953772727273	0.00652285621212121	0.00681084060606061	0.00712477333333333	0.00746137333333333	0.00772608818181818	0.00813867045454545	0.00873524272727273	0.00930189621212121	0.00998976484848485	0.0108852793846154	0.0117501984615385	0.0127115246153846	0.0139182246153846	0.0150833938461538	0.0160420384615385	0.0168195492307692	0.0174270707692308	0.01804268	0.0184582166666667	0.0181435984848485	0.017889946969697	0.0180467590909091	0.0180837818181818	0.0173323575757576
150	6.18333318181818e-06	9.63757409090909e-06	1.21996074242424e-05	4.4563646969697e-06	1.36131954545455e-06	4.21673484848485e-06	1.58859227272727e-06	6.03743787878788e-07	7.68533863636364e-06	5.46405121212121e-05	8.91898318181818e-05	0.000314440712121212	0.000884287242424243	0.00120681490909091	0.00166537981818182	0.00261259923076923	0.00310817907692308	0.00319220276923077	0.003461858	0.00389111953846154	0.00414203924242424	0.00451851378787879	0.00518111333333333	0.00575788575757576	0.00617755303030303	0.00649710621212121	0.00678000378787879	0.00717248287878788	0.00754912727272727	0.00776915287878788	0.00814654757575757	0.0087675153030303	0.00934461424242424	0.0100077827272727	0.0108941324615385	0.0117640969230769	0.0126552830769231	0.0137994492307692	0.0149861769230769	0.0159683630769231	0.0167837230769231	0.0174720815384615	0.0180541015384615	0.0184115061538462	0.0182906303030303	0.0182604439393939	0.0185326863636364	0.0185034439393939	0.0180031181818182
151	6.18133106060606e-06	9.09231363636364e-06	1.19913022727273e-05	4.71821666666667e-06	1.26356212121212e-06	3.59805454545455e-06	1.74446287878788e-06	9.09725757575758e-07	1.02617166666667e-05	6.1865703030303e-05	0.00011187978030303	0.000331359742424242	0.00086236153030303	0.0012146028030303	0.00175414654545455	0.00267553307692308	0.00311212153846154	0.00321122476923077	0.00349409246153846	0.003885612	0.00414195212121212	0.00456838863636364	0.00522738772727273	0.00578026696969697	0.00619793863636363	0.00651050954545455	0.0067749656060606	0.00718553196969697	0.00761769272727273	0.00787772621212121	0.00825966712121212	0.00887907742424243	0.00944561636363636	0.0100333846969697	0.0108398307692308	0.0117188492307692	0.0126364292307692	0.0137233261538462	0.0148503953846154	0.0158705707692308	0.01679892	0.0175201772727273	0.0179001424242424	0.0180047378787879	0.0182599818181818	0.0187623045454545	0.01886545	0.0186914378787879	0.0184345651515152
152	6.17727272727273e-06	8.52592424242424e-06	1.10973727272727e-05	4.87208787878788e-06	8.51042424242424e-07	3.02670151515151e-06	2.11405015151515e-06	1.90437954545455e-06	1.44404803030303e-05	6.96096909090909e-05	0.000142522833333333	0.000374418575757576	0.000870640136363636	0.00124514281818182	0.00184869234848485	0.00273843984615385	0.00312761276923077	0.00326664553846154	0.003560682	0.00388041446153846	0.0041501746969697	0.0046605953030303	0.00529611863636364	0.00576390363636363	0.006192195	0.00657266606060606	0.00684741212121212	0.00722310166666667	0.00766075348484849	0.0079782896969697	0.008386105	0.00899184984848485	0.00957495121212121	0.0101480566666667	0.0108594175757576	0.0117036272727273	0.0126530923076923	0.0137354538461538	0.0148358846153846	0.01588778	0.0168489393939394	0.0174342287878788	0.0176274136363636	0.0175338651515152	0.0182199727272727	0.0188223676923077	0.0187969846153846	0.0185515476923077	0.0184473681818182
153	6.03205924242424e-06	7.64708606060606e-06	9.7952290909091e-06	4.85953196969697e-06	4.54545454545455e-07	2.36636606060606e-06	2.67276136363636e-06	3.57995484848485e-06	2.13260548484848e-05	7.61644424242424e-05	0.000172231072727273	0.0004397585	0.000915505681818182	0.0013066378030303	0.00198446163636364	0.00280651692307692	0.00315448553846154	0.00333278015384615	0.00362724246153846	0.00386502353846154	0.00415018848484849	0.00474864348484849	0.00536143090909091	0.0057436646969697	0.00618058803030303	0.0066326	0.00694189378787879	0.00730160590909091	0.00772776363636364	0.00809343272727273	0.00855020893939394	0.00913576984848485	0.00973130575757575	0.0103776766666667	0.01103421	0.0116838878787879	0.0125566272727273	0.0136808272727273	0.0148274181818182	0.0158896257575758	0.0167746909090909	0.01726735	0.0173895575757576	0.0176122333333333	0.0182493636363636	0.018812803030303	0.0187736924242424	0.0187540424242424	0.018863053030303
154	5.56429924242424e-06	6.91259848484849e-06	8.51607954545455e-06	4.45871575757576e-06	3.97446818181818e-07	1.65686409090909e-06	2.96388348484848e-06	5.40173106060606e-06	2.84829310606061e-05	7.86170227272727e-05	0.000191706757575758	0.000514965681818182	0.000985544666666667	0.00138268	0.00215170671212121	0.00287371261538462	0.00318078353846154	0.00337739184615385	0.00366764769230769	0.00385091107692308	0.00415542060606061	0.00481289606060606	0.00541669196969697	0.00577226787878788	0.00620542363636364	0.00664384090909091	0.00698030590909091	0.00741486530303031	0.00788868090909091	0.00831803757575757	0.00885649181818182	0.00936903939393939	0.00976012363636364	0.0103317686363636	0.011048683030303	0.01168195	0.012433696969697	0.0134320484848485	0.0145818393939394	0.0157708075757576	0.0166740712121212	0.0170354712121212	0.0171616939393939	0.0176229742424242	0.0184028136363636	0.0186879348484849	0.0183039242424242	0.0183857257575758	0.0190173712121212
155	5.27489515151515e-06	6.50924363636364e-06	7.12497742424243e-06	3.87028121212121e-06	2.43578333333333e-07	5.79220303030303e-07	3.10166515151515e-06	7.4705543939394e-06	3.25094565151515e-05	7.07113454545454e-05	0.000196944801515151	0.000577389045454545	0.00105983513636364	0.0014532306969697	0.00225963034848485	0.00293791323076923	0.00320645	0.00339275784615385	0.00368325046153846	0.003864704	0.00419563830769231	0.00487115454545455	0.00546409333333333	0.00585035	0.00627586424242424	0.0066241396969697	0.00697928015151515	0.00756191393939394	0.00807444393939394	0.00843896984848485	0.00893636318181818	0.00925599045454546	0.00865493681818182	0.00861693121212122	0.00930627545454545	0.0111392295454545	0.0123830424242424	0.0133535333333333	0.0143817015151515	0.0156552090909091	0.0166597954545454	0.0169263939393939	0.0169978	0.0175841560606061	0.0184918606060606	0.0186191772727273	0.0176718909090909	0.0172992121212121	0.0180712924242424
156	5.08332227272727e-06	5.60029348484849e-06	5.52761575757576e-06	2.68514166666667e-06	1.51515151515152e-07	3.03030303030303e-07	2.80811212121212e-06	8.70008666666667e-06	3.23522472727273e-05	5.47317524242424e-05	0.000189146581818182	0.000611731454545455	0.00111114125757576	0.00150210215151515	0.00232969723076923	0.00299828153846154	0.00323984107692308	0.003397558	0.00369721430769231	0.00392784507692308	0.00429392692307692	0.00493675292307692	0.00548950106060606	0.00591511772727273	0.0063381196923077	0.00661409090909091	0.00701086045454546	0.00771811454545455	0.00808877393939394	0.0077643146969697	0.00790022863636364	0.00785589878787879	0.00642308106060606	0.00554875954545455	0.00597647045454545	0.00901611757575758	0.0120618818181818	0.0133713848484849	0.0142531151515152	0.0155021257575758	0.0165893878787879	0.0168907772727273	0.0169957333333333	0.0176461818181818	0.0185961742424243	0.0189868727272727	0.0179543075757576	0.0170223257575758	0.0172369833333333
157	4.87219878787879e-06	4.70081424242424e-06	3.84528272727273e-06	1.91654848484849e-06	2.79834545454545e-07	3.03030303030303e-07	2.25395818181818e-06	9.03966666666667e-06	2.87740624242424e-05	4.10740048484848e-05	0.000171021853030303	0.000622809636363636	0.00112533840909091	0.00153451922727273	0.00236541430769231	0.00305251538461538	0.00328688615384615	0.00342281892307692	0.003733122	0.00402391061538462	0.004422004	0.00500145292307692	0.00549266545454546	0.00592141318181818	0.00634580892307692	0.00662086424242424	0.00708648318181818	0.00783540257575757	0.00791954939393939	0.00652048787878788	0.006097965	0.0057824603030303	0.00497708666666667	0.00397188651515152	0.0039981696969697	0.00602047818181818	0.0113348512121212	0.0132287136363636	0.01412965	0.0152782015151515	0.0163155878787879	0.0166920909090909	0.0170080727272727	0.0177273833333333	0.0183888212121212	0.0187814878787879	0.0184944757575758	0.0182000196969697	0.0177730439393939
158	4.82303363636364e-06	3.93384606060606e-06	2.6733296969697e-06	1.66567424242424e-06	3.8803196969697e-07	3.03030303030303e-07	2.07862484848485e-06	8.08576696969697e-06	2.2793998030303e-05	3.46145336363637e-05	0.000158326492424242	0.000616839878787879	0.00112186653030303	0.00156295237878788	0.00239501876923077	0.00310066384615385	0.00334506861538461	0.00347776153846154	0.00379321492307692	0.00411168953846154	0.00452286384615385	0.00507076430769231	0.00551144454545455	0.00591009984848485	0.00632932230769231	0.00662865590909091	0.00712900712121212	0.00785350439393939	0.00777002121212121	0.00585883378787879	0.00498877287878788	0.00473035439393939	0.0045226643939394	0.00393665424242424	0.00341618378787879	0.0045637796969697	0.00905644348484849	0.0126876333333333	0.0140554393939394	0.0151224954545455	0.0160446803030303	0.0163968090909091	0.0168878984848485	0.0176323909090909	0.0177684393939394	0.0173478136363636	0.0178475757575757	0.0186889424242424	0.0187049287878788
159	4.58416363636364e-06	3.06379136363636e-06	1.54368787878788e-06	1.37067121212121e-06	5.09632575757576e-07	3.03030303030303e-07	1.65744136363636e-06	7.23142196969697e-06	1.80165886363636e-05	3.45603893939394e-05	0.000158513909090909	0.000602826893939394	0.00111686909090909	0.001605063	0.00244713615384615	0.00314106615384615	0.00339838338461539	0.00354673276923077	0.00386380261538461	0.00417336569230769	0.00457852676923077	0.00514311772727273	0.00558021818181818	0.00594413545454545	0.00633835430769231	0.00663625303030303	0.00709471424242424	0.00776055878787879	0.00774016712121212	0.00574543606060606	0.00459898409090909	0.00426471090909091	0.00453097757575757	0.00445044136363637	0.00359089333333333	0.00366713651515152	0.00612363242424242	0.0119116181818182	0.0136801045454545	0.0149327136363636	0.0158402818181818	0.0161655893939394	0.0166588939393939	0.0174557242424242	0.0174719772727273	0.0164710166666667	0.01711965	0.0180870215384615	0.0189158378787879
160	4.49866636363636e-06	2.21091439393939e-06	8.91081515151515e-07	1.19679727272727e-06	1.11368181818182e-06	5.16693939393939e-07	1.51515151515152e-06	6.1059696969697e-06	1.53665393939394e-05	4.08217424242424e-05	0.00017144776969697	0.000585599166666666	0.00111964766666667	0.00166758837878788	0.00252838584615385	0.00316811492307692	0.00342508046153846	0.00360494169230769	0.00393436046153846	0.00422781076923077	0.00462461184615385	0.00521603166666667	0.00568043454545455	0.00600866242424243	0.00636846015151515	0.00666280636363636	0.00704255515151515	0.00763475136363637	0.00777518424242425	0.00596823393939394	0.00466349106060606	0.00404454409090909	0.00418171621212121	0.00432459393939394	0.00371544060606061	0.00339083166666667	0.00473812833333333	0.00897764454545455	0.0127362621212121	0.0143766939393939	0.0154868151515152	0.0159192015151515	0.0163520318181818	0.0172396227272727	0.0176623378787879	0.0172122378787879	0.0175551863636364	0.0181066784615385	0.0187080630769231
161	4.40378424242424e-06	1.64620848484849e-06	5.94693939393939e-07	1.20672787878788e-06	1.80727757575758e-06	8.31150909090909e-07	1.56818242424242e-06	4.78800333333333e-06	1.39481206060606e-05	5.28791033333333e-05	0.000193568677272727	0.000563716939393939	0.00112948896969697	0.00174526493939394	0.00261825606060606	0.00318160784615385	0.00342701984615385	0.00364160307692308	0.00400125092307692	0.00430950969230769	0.00470724184615385	0.00530202333333333	0.00575440424242424	0.00603649787878788	0.00638678515151515	0.00670756590909091	0.00703517772727273	0.00756680348484848	0.00783314287878788	0.00675578090909091	0.00489272	0.00396353363636364	0.00365985393939394	0.00381526257575757	0.00388376106060606	0.00364406833333333	0.003822305	0.00528950590909091	0.00974318075757576	0.0135868757575758	0.0150862666666667	0.0156546560606061	0.0160959075757576	0.0169694272727273	0.017715153030303	0.0180283106060606	0.018273146969697	0.0185454338461538	0.0188018092307692
162	4.16783227272727e-06	1.41329378787879e-06	4.37707424242424e-07	1.131825e-06	2.90274181818182e-06	1.44059348484848e-06	1.80204257575758e-06	3.86277984848485e-06	1.33326483333333e-05	6.21668484848485e-05	0.000209229756060606	0.00052634946969697	0.00112712487878788	0.00181725133333333	0.00269477060606061	0.00318793138461538	0.00342931830769231	0.00367200353846154	0.00406123107692308	0.00441654492307692	0.00483030230769231	0.00538693061538462	0.00576851846153846	0.00600714384615385	0.00638815090909091	0.00675019227272727	0.00704209242424242	0.00753624212121212	0.00790545606060606	0.00749633757575758	0.00512657727272727	0.00406319212121212	0.00353933515151515	0.00360098666666667	0.00413729954545454	0.00411152212121212	0.00351472393939394	0.00383468833333333	0.00675428424242424	0.0130190181818182	0.0148580621212121	0.0154809196969697	0.0160429727272727	0.0168669848484848	0.017554653030303	0.0179534681818182	0.0183183984848485	0.0186051076923077	0.0188676476923077
163	3.95656560606061e-06	1.18383787878788e-06	3.62121212121212e-07	1.37596015151515e-06	5.1066703030303e-06	4.44586015151515e-06	2.5108096969697e-06	3.32828272727273e-06	1.29520206060606e-05	6.34825056060606e-05	0.000202574459090909	0.000463060712121212	0.00109479722727273	0.00185749746969697	0.00274451712121212	0.003193672	0.00345869430769231	0.00371551584615385	0.00410668846153846	0.00450951646153846	0.00494928	0.00545310692307692	0.00577786707692307	0.00600130353846154	0.00641179015384615	0.00679058439393939	0.00701103924242424	0.00746097787878788	0.00794598196969697	0.00761729015151515	0.00522779712121212	0.00414631560606061	0.00368735454545455	0.00357171878787879	0.00398839954545454	0.00418165924242424	0.00368466939393939	0.00360915454545455	0.00600254378787879	0.0124560181818182	0.0145955378787879	0.01542145	0.0161576045454545	0.0170244151515151	0.0176266696969697	0.0179785757575758	0.0183561393939394	0.0186758276923077	0.0189540984615385
164	3.7220603030303e-06	1.11383151515152e-06	2.84514848484848e-07	1.77246454545455e-06	8.70706121212121e-06	7.86944712121213e-06	4.02368818181818e-06	3.26245454545455e-06	1.27175148484849e-05	5.90338860606061e-05	0.000173901098484848	0.000377255378787879	0.00101485233333333	0.00185181087878788	0.00275270924242424	0.00319915938461538	0.00352018246153846	0.00377633415384615	0.00413048292307692	0.00455784	0.00501460430769231	0.00549500938461539	0.00582951169230769	0.00606559769230769	0.00645994215384615	0.00682283923076923	0.00698235924242424	0.00736874939393939	0.00792698181818182	0.00765355166666667	0.00513397015151515	0.00403728015151515	0.00376783181818182	0.00355520833333333	0.00351900575757576	0.00386855954545455	0.00407170515151515	0.00409306681818182	0.00531247666666666	0.00945590681818182	0.0122777484848485	0.0154894303030303	0.0163788727272727	0.0172793015151515	0.0178773227272727	0.018270453030303	0.0185768833333333	0.0188726984615385	0.0191083292307692
165	3.49399257575758e-06	8.64664545454545e-07	2.16666666666667e-07	2.26796848484848e-06	1.26921833333333e-05	1.12893506060606e-05	6.39620196969697e-06	3.66529606060606e-06	1.182884e-05	5.18549060606061e-05	0.000132502393939394	0.00028672406969697	0.000907042787878788	0.00180649242424242	0.00271951727272727	0.00320161676923077	0.00359592984615385	0.00383771538461538	0.00414133692307692	0.00457749476923077	0.00503242815384615	0.00550708969230769	0.00590268923076923	0.00615038738461538	0.00646920523076923	0.00684007907692308	0.00704870606060606	0.00738489924242425	0.00786545621212121	0.00754964333333333	0.00490921454545455	0.00385346242424242	0.00384587681818182	0.00375015045454546	0.00340491590909091	0.00369109712121212	0.00428131303030303	0.00436225621212121	0.00475790924242424	0.00693312348484848	0.0103375287878788	0.0156007075757576	0.0167102439393939	0.0175144666666667	0.0179841303030303	0.0182754727272727	0.0184999151515152	0.0187558863636364	0.0190732106060606
166	3.25203893939394e-06	6.59090909090909e-07	2.20080454545455e-07	3.17092287878788e-06	1.71851189393939e-05	1.38864003030303e-05	9.40325545454546e-06	5.13421272727273e-06	1.12121221212121e-05	4.40953081818182e-05	9.20222333333333e-05	0.00021565368030303	0.000823538333333333	0.00174827248484849	0.00267387424242424	0.00320481384615385	0.00365626615384615	0.00387586123076923	0.004153458	0.00461390015384615	0.00505346492307692	0.005502928	0.00595508338461539	0.00619552630769231	0.00640843753846154	0.00682587738461538	0.00720344424242424	0.00749869621212121	0.00769694363636364	0.0066586806060606	0.00463518636363636	0.0037795753030303	0.003960295	0.00398873727272727	0.00364058909090909	0.00372822560606061	0.00409804121212121	0.00432199045454546	0.00540444363636364	0.00805462545454546	0.0111815381818182	0.0157777939393939	0.0170784196969697	0.0176249818181818	0.017804846969697	0.0180915803030303	0.0184385712121212	0.0186355166666667	0.0189191681818182
167	3.11969696969697e-06	6.62598787878788e-07	4.01629090909091e-07	4.72691818181818e-06	2.1856996969697e-05	1.54807590909091e-05	1.19777742424242e-05	8.16533333333334e-06	1.20013939393939e-05	3.72554636363637e-05	6.65428757575758e-05	0.000177887251515152	0.000756598424242424	0.00169314121212121	0.00264270272727273	0.00321586707692308	0.00368330369230769	0.00387686615384615	0.00416498015384615	0.00467918261538461	0.00510440046153846	0.00550288584615384	0.00598007184615384	0.00622796230769231	0.00636984861538461	0.00681264830769231	0.00731154106060606	0.00749184318181818	0.00729435560606061	0.00560602424242424	0.00436076106060606	0.0038580653030303	0.00397542606060606	0.00389883712121212	0.00374834651515152	0.00376979272727273	0.00381706409090909	0.004619435	0.00737115378787879	0.0117747196969697	0.0138489378787879	0.0161429484848485	0.0173636757575758	0.0176170772727273	0.0174247666666667	0.0179900621212121	0.0186408212121212	0.0188995484848485	0.0188319393939394
168	3.02964606060606e-06	7.3324803030303e-07	6.29073181818182e-07	6.62724151515152e-06	2.64028321212121e-05	1.60051166666667e-05	1.31000857575758e-05	1.27587090909091e-05	1.49170893939394e-05	3.36090560606061e-05	6.03030196969697e-05	0.000174042734848485	0.000721246348484848	0.00166057081818182	0.00263961242424242	0.00323955184615385	0.00368097676923077	0.00384421	0.00416103215384615	0.00473806307692308	0.00516621276923077	0.00551992123076923	0.00600359061538462	0.00630533338461539	0.00646966276923077	0.00687377430769231	0.00727040287878788	0.00722377984848485	0.00623948090909091	0.00493512227272727	0.00411343121212121	0.00399039287878788	0.00397304287878788	0.00367441409090909	0.00370018803030303	0.00389181439393939	0.00387961015151515	0.00533328363636363	0.0107149640909091	0.0143849954545455	0.0152643727272727	0.0162124136363636	0.0175871075757576	0.0176173454545455	0.0170679818181818	0.0179395712121212	0.0189072333333333	0.0191720045454546	0.0187769651515152
169	2.87208106060606e-06	6.77938636363636e-07	8.83960151515151e-07	9.37054848484849e-06	3.1413208030303e-05	1.42371036363636e-05	1.25353725757576e-05	1.72510040909091e-05	2.05809522727273e-05	3.75885990909091e-05	7.37017060606061e-05	0.000205397698484849	0.000722945787878788	0.00164075459090909	0.00265721136363636	0.00327375892307692	0.00366376953846154	0.00379906476923077	0.00413741876923077	0.00474974076923077	0.00520464861538462	0.00556258107692308	0.00603889276923077	0.00639742323076923	0.006666968	0.00702015646153846	0.0071206653030303	0.00634860212121212	0.00545526651515151	0.00461915590909091	0.00391291015151515	0.00399865318181818	0.00400048439393939	0.00367826484848485	0.003844555	0.00419625227272727	0.0042834296969697	0.00597312924242424	0.0124299666666667	0.0144076378787879	0.0149248954545455	0.0161823333333333	0.0177640560606061	0.0175158151515152	0.0169713772727273	0.018177546969697	0.0191595123076923	0.0191104363636364	0.0187093181818182
170	2.81060606060606e-06	6.84093333333333e-07	1.19243409090909e-06	1.38255636363636e-05	3.73108525757576e-05	1.11866254545455e-05	1.05027734848485e-05	1.9545951969697e-05	2.82040266666667e-05	4.84021092424242e-05	0.000112879603030303	0.000271595236363636	0.000736385545454545	0.00165672233333333	0.00266984439393939	0.00330140461538461	0.00363955861538461	0.00376936184615384	0.004120772	0.004719838	0.00521146846153846	0.00563775123076923	0.00608692876923077	0.00640902015384616	0.00677831061538461	0.00713812393939394	0.00693844651515152	0.00561711181818182	0.00518390363636364	0.00464138742424242	0.00396442863636364	0.00391586681818182	0.0040030803030303	0.00395259166666667	0.00421549606060606	0.00457631378787879	0.00488938242424243	0.00659031636363636	0.0107115063636364	0.0125117439393939	0.0136538893939394	0.0165065484848485	0.0169981818181818	0.0168400893939394	0.0169725121212121	0.01852815	0.0194111215384615	0.0188947227272727	0.0186773590909091
171	2.71349363636364e-06	6.90248181818182e-07	1.70261484848485e-06	1.98873684848485e-05	4.37644215151515e-05	7.29524363636364e-06	7.2280096969697e-06	2.00000003030303e-05	3.48052578787879e-05	6.56667021212121e-05	0.00017408778030303	0.000356532545454545	0.000743256787878788	0.00158489098484848	0.00265864651515152	0.00330373630769231	0.00360098246153846	0.00376884107692308	0.00415616261538462	0.00471677707692308	0.00522808384615385	0.00575349015384615	0.00616101846153846	0.00633332661538462	0.00670802830769231	0.0071131203030303	0.00675144409090909	0.00524211772727272	0.00507489151515152	0.00494513181818182	0.00436426939393939	0.00405932196969697	0.00412655560606061	0.00433207893939394	0.00469484303030303	0.00514825136363636	0.00596523863636364	0.00794031590909091	0.0104499646969697	0.0132385681818182	0.0148827348484849	0.0169961166666667	0.0163722712121212	0.0155601696969697	0.0165657893939394	0.0189308106060606	0.0194635861538462	0.018747303030303	0.0188004106060606
172	2.65511227272727e-06	8.9135696969697e-07	2.60400363636364e-06	2.88659551515152e-05	5.16326515151516e-05	4.67053848484849e-06	4.89112090909091e-06	1.88064009090909e-05	3.69176509090909e-05	8.18074118181818e-05	0.00023463031969697	0.000434617575757576	0.000722902848484848	0.00148589565151515	0.00262655712121212	0.00328586092307692	0.00355143692307692	0.00379599676923077	0.00425651553846154	0.00477630984615385	0.00527409646153846	0.00587750138461538	0.00626685615384615	0.00627102378787879	0.00653299045454546	0.00702973015151515	0.0066539196969697	0.00500784242424242	0.00485160318181818	0.00515206757575757	0.00504690757575758	0.00457829227272727	0.0044473803030303	0.00471147181818182	0.00531572757575758	0.00617370484848485	0.00758192984848485	0.0106275677272727	0.0128545757575758	0.0149951575757576	0.0163830393939394	0.0170052666666667	0.0158923757575758	0.0147316560606061	0.0171263636363636	0.0193576954545455	0.0192268015384615	0.018695603030303	0.0190170257575758
173	2.55121015151515e-06	1.10134757575758e-06	3.91539378787879e-06	4.24475013636364e-05	6.21590913636364e-05	4.06205090909091e-06	3.68799727272727e-06	1.67563395454546e-05	3.45260227272728e-05	8.87512272727273e-05	0.000285092848484849	0.000488579863636364	0.000672519606060606	0.00141715724242424	0.00259886515151515	0.00326388061538462	0.00349846938461538	0.00382998815384615	0.00438791123076923	0.00488521538461538	0.00532521984848485	0.00592495121212121	0.00634497787878788	0.00629930121212121	0.00649949227272727	0.00702952106060606	0.00677863	0.00514604106060606	0.00483149636363636	0.00511966060606061	0.00544416045454545	0.0051753046969697	0.00481569893939394	0.00514988484848485	0.00619386136363636	0.00760436227272727	0.00935045560606061	0.0126070727272727	0.0145359787878788	0.0156729348484848	0.0164686696969697	0.0166628257575758	0.0156935196969697	0.0161981303030303	0.0183397924242424	0.0194520030769231	0.0189515169230769	0.0186850292307692	0.0190621484848485
174	2.50151515151515e-06	1.36971257575758e-06	5.43379590909091e-06	6.01364954545455e-05	7.71519106060606e-05	5.29478106060606e-06	3.41743318181818e-06	1.48105156060606e-05	2.84371443939394e-05	8.18796787878788e-05	0.000317379378787879	0.000516029454545454	0.000619178363636364	0.00134134468181818	0.0025937296969697	0.00326164338461538	0.00345985015384615	0.00385518092307692	0.00449659030769231	0.004999594	0.00536043939393939	0.00587680484848485	0.00633001515151515	0.00641766409090909	0.00663881666666667	0.00713263333333334	0.00713272166666666	0.00632519242424242	0.0055273596969697	0.00555452757575757	0.00566102712121212	0.00551060560606061	0.00540809606060606	0.00599204878787879	0.00742980515151515	0.00992600454545455	0.0115231863636364	0.0134965484848485	0.0148637287878788	0.0158125545454545	0.0164313393939394	0.0168839227272727	0.0170531227272727	0.0179283939393939	0.0189614287878788	0.0190090984615385	0.0188184815384615	0.0188245636363636	0.0189641227272727
175	2.61230348484849e-06	1.55349696969697e-06	8.28453363636364e-06	8.22251818181818e-05	9.70476181818182e-05	8.64111484848485e-06	4.70717e-06	1.58403387878788e-05	2.14183766666667e-05	6.7500646969697e-05	0.000325315666666667	0.000524151772727273	0.000588523121212121	0.00125685351515152	0.00260896272727273	0.00329151907692308	0.00346651107692308	0.00389004676923077	0.00455562938461539	0.00507726630769231	0.00541320439393939	0.00581162196969697	0.00624180606060606	0.00651593636363636	0.00681444257575757	0.00723191893939394	0.00748981560606061	0.00748588333333333	0.00724395439393939	0.00707449939393939	0.00636998651515151	0.00622032818181818	0.00654278636363636	0.00745051772727273	0.00952563939393939	0.0113947593939394	0.0127197848484848	0.0137095363636364	0.0148834636363636	0.0159936409090909	0.0168231409090909	0.0176277439393939	0.0183603621212121	0.0187284712121212	0.0186289861538462	0.0185773815384615	0.0187875661538461	0.0189635818181818	0.0189165742424242
176	2.57769090909091e-06	1.60284015151515e-06	1.2142453030303e-05	0.000107980381818182	0.000123011454545455	1.60960257575758e-05	8.26067272727273e-06	1.97816060606061e-05	1.69998833333333e-05	5.50936939393939e-05	0.000314240848484848	0.000525952287878788	0.000586816333333333	0.00124225201515152	0.00261465166666667	0.00333395215384615	0.00351980015384615	0.00395919123076923	0.00458317030769231	0.00511080030769231	0.00549924196969697	0.00581352333333333	0.00614870772727273	0.0065302253030303	0.00691599454545454	0.00726210666666667	0.00762933984848485	0.00806537818181818	0.00847089257575758	0.00853711363636364	0.00807253272727273	0.00806145	0.00870633015151515	0.00964199787878787	0.0108376409090909	0.011927903030303	0.0129135318181818	0.0138531803030303	0.0150695121212121	0.0163525590909091	0.0173261742424242	0.0181619772727273	0.0188112409090909	0.0188078876923077	0.0185450984615385	0.0186357153846154	0.0188518846153846	0.01889075	0.0188524727272727
177	2.60365984848485e-06	2.27641e-06	1.80581522727273e-05	0.000137031089393939	0.000155291322727273	2.86772424242424e-05	1.58787401515151e-05	3.06033772727273e-05	1.61829068181818e-05	5.00384090909091e-05	0.000300415212121212	0.000529998606060606	0.000605285015151515	0.00125733410606061	0.00262152404545455	0.00335332692307692	0.00358353492307692	0.00405758923076923	0.00460280369230769	0.00510336969230769	0.00558241954545455	0.00588140106060606	0.00610097015151515	0.00648038393939394	0.00692538696969697	0.00726786333333334	0.00761671727272727	0.00808690363636363	0.00865428909090909	0.00910582833333333	0.00924208984848485	0.00941934015151515	0.0100210215151515	0.0106529751515151	0.0111081086363636	0.0118473272727273	0.0129412666666667	0.0140972590909091	0.0153609333333333	0.0166653757575758	0.0176782257575758	0.0184031318181818	0.0188600121212121	0.0187973169230769	0.0187702630769231	0.0189102969230769	0.0189196938461539	0.0187329015151515	0.0187650924242424
178	2.42585136363636e-06	3.32391060606061e-06	2.57793418181818e-05	0.000169078107575758	0.000190241022727273	5.31762519696969e-05	3.32877340909091e-05	5.14940412121212e-05	2.05345890909091e-05	4.96122093939394e-05	0.000292151954545455	0.000538616242424243	0.000637837696969697	0.00130081634848485	0.00260932357575757	0.00332935015384615	0.00362309938461538	0.00415697230769231	0.00462351630769231	0.00506353	0.00560189696969697	0.00593315893939394	0.00608661015151515	0.00641986212121212	0.00687441227272727	0.00727980242424243	0.00766529075757576	0.00799283409090909	0.00836644606060606	0.00895127954545455	0.00947844378787878	0.00979240212121212	0.0101895796969697	0.0106293071212121	0.0110485786363636	0.0118469575757576	0.0130747575757576	0.0143147181818182	0.0155423106060606	0.0168489	0.0179479590909091	0.018622853030303	0.0189162515151515	0.0188288215384615	0.0188319046153846	0.0189228584615385	0.0188825276923077	0.0187651924242424	0.0188593787878788
179	2.23405606060606e-06	3.94489257575758e-06	3.70541957575758e-05	0.000202815156060606	0.000230463636363636	9.48764757575758e-05	7.52176833333334e-05	9.71443312121213e-05	3.05514709090909e-05	5.43548857575758e-05	0.000296816196969697	0.000556606757575758	0.000681469196969697	0.00135197115151515	0.00258675781818182	0.00327898676923077	0.00363233507692308	0.00423556769230769	0.00465883215384615	0.00502327061538462	0.00555127636363636	0.00591553363636364	0.00609323424242424	0.00642087303030303	0.00682531969696969	0.00724026242424242	0.00775992166666667	0.00813187727272727	0.00832727333333333	0.00876865045454545	0.00936909681818182	0.00974826378787879	0.0100868871212121	0.010590098030303	0.01121618	0.0120916863636364	0.0132325787878788	0.0144202893939394	0.0156774439393939	0.017025553030303	0.0181180954545455	0.0187154409090909	0.0188988615384615	0.0188552738461538	0.0188606938461538	0.0188260061538462	0.0188099338461538	0.0188725848484848	0.0189724818181818
180	2.19848454545455e-06	5.48205984848485e-06	5.04553078787879e-05	0.000236281045454545	0.000267092333333333	0.000147739883333333	0.000141132678787879	0.000160984954545455	5.49106157575757e-05	6.78981215151515e-05	0.000313936378787879	0.000576301242424243	0.000730102045454546	0.00141361813636364	0.00260251328787879	0.00324688090909091	0.00364306369230769	0.00429468338461539	0.00471886061538462	0.00504018092307692	0.00550772303030303	0.00587545621212121	0.00613554393939394	0.00653433090909091	0.00686859318181818	0.00714547515151515	0.00769969833333333	0.00827888954545455	0.00856149393939394	0.00886719742424243	0.00934296863636364	0.0097673696969697	0.0102055292424242	0.0107826060606061	0.0114367848484848	0.0122275212121212	0.0132676348484849	0.0145298954545455	0.0159464651515152	0.0172849151515152	0.0182015803030303	0.0186683863636364	0.0188368153846154	0.0189570876923077	0.0190526323076923	0.0189577338461539	0.0188269692307692	0.0188164151515152	0.0188506409090909
181	2.07783333333333e-06	6.98849803030303e-06	6.69953621212121e-05	0.000268973909090909	0.000302551924242424	0.000200379253030303	0.000210050693939394	0.000231944089393939	9.98135257575757e-05	9.50546636363637e-05	0.000336260636363636	0.000593265954545454	0.000785620060606061	0.001492954	0.00268079696969697	0.00329452257575758	0.00370260646153846	0.00435584138461538	0.00479549738461539	0.00512559876923077	0.00555072227272727	0.0058916596969697	0.00619342181818182	0.00667383939393939	0.00701466606060606	0.00713515257575757	0.00749881454545455	0.00811912212121212	0.0086101846969697	0.00896089439393939	0.00933670878787879	0.00978679863636364	0.0103267327272727	0.0108770651515151	0.0114273984848485	0.0121890621212121	0.0133258378787879	0.0147437378787879	0.0162113833333333	0.0174326136363636	0.0182617333333333	0.0187608015151515	0.0189571153846154	0.0190128784615385	0.0190660323076923	0.0190176953846154	0.0188664712121212	0.0187663545454545	0.0187503681818182
182	2.16505409090909e-06	8.8801143939394e-06	8.60652439393939e-05	0.000299514015151515	0.000332535833333333	0.000246573662121212	0.000276080575757576	0.000300869636363636	0.000158942207575758	0.000135182642424242	0.000349072454545454	0.000602611439393939	0.000831612015151515	0.00155859265151515	0.00278317272727273	0.00341740106060606	0.00382958384615385	0.00443876446153846	0.00486381461538462	0.00520911727272727	0.00563400196969697	0.00595453348484848	0.00617670242424242	0.006621725	0.00708134651515152	0.00728802863636364	0.00745035090909091	0.00784049242424242	0.00839983833333334	0.00890746863636364	0.00927904242424243	0.00971835272727273	0.0103019103030303	0.0108454196969697	0.0113926712121212	0.0122580590909091	0.0135117757575758	0.0149233666666667	0.0162452484848485	0.0173482106060606	0.0182744121212121	0.0189693742424242	0.0191695907692308	0.0190036169230769	0.0189115246153846	0.0188833646153846	0.0188240863636364	0.0188186151515151	0.0188379454545455
183	2.31778181818182e-06	1.13941378787879e-05	0.000106603557575758	0.000323708424242424	0.000353486606060606	0.000277210863636364	0.000316202409090909	0.000353928787878788	0.000213718390909091	0.000180415654545455	0.000356993393939394	0.000604996575757576	0.000868565060606061	0.00163772277272727	0.00289280212121212	0.00355695378787879	0.00397934318181818	0.00453251107692308	0.00489682061538462	0.00520977303030303	0.00565365409090909	0.00597012166666666	0.00599829606060606	0.00624026787878788	0.00683708742424243	0.00743245015151515	0.00767366818181818	0.00780361166666667	0.00825665242424243	0.0088676746969697	0.00928069196969697	0.00969436424242424	0.0103038271212121	0.0109076545454545	0.011528346969697	0.0124397015151515	0.0136437166666667	0.0149559348484849	0.0162160681818182	0.017316896969697	0.0182877560606061	0.0190230227272727	0.0191632384615385	0.0190229876923077	0.0189662923076923	0.0189082090909091	0.0187892909090909	0.0187837727272727	0.0188352378787879
184	1.96080363636364e-06	1.40273386363636e-05	0.000127897024242424	0.000344775287878788	0.000360916439393939	0.000285118121212121	0.000327234151515151	0.000376857924242424	0.000258450165151515	0.000216580083333333	0.000364942121212121	0.000599931636363636	0.00091594506060606	0.00179579204545455	0.00297693590909091	0.00365419393939394	0.00409490772727273	0.00461651621212121	0.00491291953846154	0.00513068348484848	0.00556337363636364	0.00590334	0.00575146939393939	0.00534728272727273	0.00632055606060606	0.00732163803030303	0.00788517651515151	0.00796761757575758	0.00829293166666666	0.00888552227272727	0.00931330484848485	0.00972523606060606	0.0103582021212121	0.0110082607575758	0.0116694378787879	0.0125464742424242	0.013659046969697	0.0149618954545455	0.01633855	0.0175138924242424	0.018398403030303	0.0189756166666667	0.0190282584615385	0.0190178646153846	0.0190887061538462	0.0189963742424242	0.0187891257575758	0.0187206015151515	0.0187477787878788
185	2.01945924242424e-06	1.77124915151515e-05	0.000148157842424242	0.000358772666666667	0.000351812636363636	0.000267227371212121	0.000305861409090909	0.000359872348484849	0.00027962508030303	0.000235571903030303	0.000357235696969697	0.000596582818181818	0.00097704746969697	0.00190754716666667	0.00301479439393939	0.00367133712121212	0.00414533666666667	0.0046656046969697	0.00494182924242424	0.00504935696969697	0.005420555	0.00580802848484848	0.00566671651515152	0.005118585	0.00588131348484848	0.00696945136363636	0.00776555712121212	0.00800825378787879	0.00832824287878788	0.00885296515151515	0.00927684166666667	0.00973896575757575	0.0103829978787879	0.0110183960606061	0.0117201303030303	0.0126511166666667	0.0137771878787879	0.0150857575757576	0.0164800303030303	0.0176533515151515	0.0185111181818182	0.0190536575757576	0.0190753876923077	0.0189990769230769	0.0189731630769231	0.0188530430769231	0.0187696166666667	0.0187658666666667	0.0187707681818182
186	2.17332878787879e-06	2.22415096969697e-05	0.000169925959090909	0.000365759818181818	0.000324213333333333	0.000227804334848485	0.000252816703030303	0.0003035945	0.000270546913636364	0.000238006621212121	0.000343105131818182	0.000599937242424243	0.00104967112121212	0.00201219486363636	0.00302672984848485	0.00363718590909091	0.00412991106060606	0.00466863863636364	0.00495074136363637	0.00502052939393939	0.00531688060606061	0.0057316296969697	0.00576965121212121	0.00553278469696969	0.00548870666666666	0.00667726409090909	0.00740599227272727	0.00785469212121212	0.00831239318181818	0.00880659378787879	0.00924808257575757	0.00979701439393939	0.01043603	0.0110296978787879	0.0118026515151515	0.0128609484848485	0.0140364636363636	0.0152928393939394	0.0165621106060606	0.0176460803030303	0.0185400772727273	0.0191748575757576	0.0192147307692308	0.0190361307692308	0.0188953153846154	0.0187524384615385	0.0187456181818182	0.0187807636363636	0.0187548196969697
187	2.19242424242424e-06	2.59555006060606e-05	0.000189546454545455	0.000365243742424242	0.000285475783333333	0.000179787595454545	0.0001844739	0.000228867863636364	0.000241059165151515	0.000231535771212121	0.000332584772727273	0.000614466833333333	0.0011291103030303	0.00212790446969697	0.00305046212121212	0.00360059318181818	0.00409762257575758	0.00462670363636364	0.00492763378787879	0.0050429546969697	0.00527769106060606	0.00564370363636364	0.00588739090909091	0.00600095560606061	0.00616320287878788	0.00661484727272727	0.00682635878787878	0.00772723242424243	0.00834839151515152	0.00884230015151515	0.00929113969696969	0.00989716545454546	0.0105201275757576	0.0111076083333333	0.0119546136363636	0.0130473863636364	0.0141830121212121	0.01542145	0.0166916424242424	0.0177578333333333	0.0186078212121212	0.0191497075757576	0.0191286307692308	0.0189974738461538	0.0189713953846154	0.0188384121212121	0.0187468123076923	0.0186863307692308	0.01861754
188	2.32955106060606e-06	3.18703763636364e-05	0.000209080990909091	0.000357100212121212	0.000238059937878788	0.000134932343939394	0.000123514837878788	0.000161636136363636	0.000206095240909091	0.000224272840909091	0.000333725928787879	0.000643443257575757	0.00121916628787879	0.00226929865151515	0.00310934303030303	0.00361676681818182	0.00408000924242424	0.00454990727272727	0.00486229984848485	0.00506121924242424	0.00527402242424242	0.00552301621212121	0.00583979954545455	0.00625792409090909	0.00658912696969697	0.00676520136363636	0.00686986136363636	0.00776213863636363	0.00843342181818182	0.00888824833333333	0.00931891984848485	0.00991846878787879	0.0105300118181818	0.0111786333333333	0.0121041681818182	0.0131550863636364	0.0141923424242424	0.0154183106060606	0.0167744484848485	0.0179161515151515	0.0187392393939394	0.0191314333333333	0.0190088476923077	0.0188862476923077	0.0189284646153846	0.0187999061538462	0.0186761276923077	0.0186449723076923	0.0186152876923077
189	2.34951863636364e-06	3.78238012121212e-05	0.000227648121212121	0.000342035212121212	0.000195741657575758	9.95452359242424e-05	8.26391890909091e-05	0.00011582123030303	0.000178609065151515	0.000226267937878788	0.000351667615151515	0.000685730045454545	0.00130977125757576	0.00238706384848485	0.00318582772727273	0.00367972363636364	0.0041074903030303	0.00449164303030303	0.0047756603030303	0.0050486396969697	0.00528028545454546	0.00542929939393939	0.00569448772727273	0.00624054287878788	0.00673488924242424	0.00697494378787879	0.00724819681818182	0.00784562696969697	0.00843869666666667	0.00884494924242425	0.00928143803030303	0.00986691893939394	0.0104860703030303	0.0112168227272727	0.0122093939393939	0.0132615363636364	0.014275446969697	0.0154291818181818	0.0167140848484849	0.017879753030303	0.0187786712121212	0.0192099772727273	0.0190941338461539	0.0189089784615385	0.0188230984615385	0.0186432984615385	0.0185632123076923	0.01863944	0.0186668138461538
190	2.63366939393939e-06	4.36949045454545e-05	0.000245403257575758	0.000321711136363636	0.000157475590909091	7.41792080606061e-05	5.91996817272727e-05	8.88343456969697e-05	0.000162849922727273	0.000238060777272727	0.000385198896969697	0.000739676090909091	0.00138668081818182	0.0024613321969697	0.00323361909090909	0.00373475333333333	0.00415434666666667	0.00448521590909091	0.00473195196969697	0.00503108242424242	0.00530742515151515	0.00544610242424242	0.00565756651515151	0.00617490287878788	0.00675213848484849	0.00715424181818182	0.00746774575757576	0.00791019015151515	0.00836692969696969	0.00877455636363636	0.00925700848484848	0.00985577924242425	0.0105096545454545	0.0112715984848485	0.0122348893939394	0.0133168666666667	0.0144145272727273	0.0155548484848485	0.0167474257575758	0.0178864212121212	0.0187703242424242	0.0191803230769231	0.0190648615384615	0.018923	0.0188233784615385	0.0186498476923077	0.0185561369230769	0.0185402338461538	0.0185206707692308
[truncated: 45 more columns]
