# Supplementary material for: Investigating environmental effects on phonology using diachronic models
Source: Evol Hum Sci. 2024 Jan 3;6:e8. doi: 10.1017/ehs.2023.33 (PMC10955398; doi:10.1017/ehs.2023.33)
Supplement: Hartmann et al. supplementary material 4 — Hartmann et al. supplementary material [file S2513843X23000336sup004.zip › TonesClimateGeoPhylo_Public-1.0/data/climate/NCEP-NCAR_CDAS_Monthly_Diagnostic_AboveGround_QA.csv]

Longitude	Latitude	Time	Specific humidity
0	21.90444N	Jan 1949	0.00339
1.875E	21.90444N	Jan 1949	0.00315
3.75E	21.90444N	Jan 1949	0.00281
5.625E	21.90444N	Jan 1949	0.00274
7.5E	21.90444N	Jan 1949	0.00302
9.375E	21.90444N	Jan 1949	0.00315
11.25E	21.90444N	Jan 1949	0.00305
13.125E	21.90444N	Jan 1949	0.00299
15E	21.90444N	Jan 1949	0.00268
16.875E	21.90444N	Jan 1949	0.00253
18.75E	21.90444N	Jan 1949	0.00249
20.625E	21.90444N	Jan 1949	0.00302
22.5E	21.90444N	Jan 1949	0.00316
24.375E	21.90444N	Jan 1949	0.00256
26.25E	21.90444N	Jan 1949	0.00263
28.125E	21.90444N	Jan 1949	0.00365
30E	21.90444N	Jan 1949	0.00379
31.875E	21.90444N	Jan 1949	0.00302
33.75E	21.90444N	Jan 1949	0.00467
35.625E	21.90444N	Jan 1949	0.00803
37.5E	21.90444N	Jan 1949	0.01105
39.375E	21.90444N	Jan 1949	0.00747
41.25E	21.90444N	Jan 1949	0.00434
43.125E	21.90444N	Jan 1949	0.00375
45E	21.90444N	Jan 1949	0.00473
46.875E	21.90444N	Jan 1949	0.00515
48.75E	21.90444N	Jan 1949	0.0046
50.625E	21.90444N	Jan 1949	0.0047
0	19.99971N	Jan 1949	0.00308
1.875E	19.99971N	Jan 1949	0.0022
3.75E	19.99971N	Jan 1949	0.00262
5.625E	19.99971N	Jan 1949	0.00327
7.5E	19.99971N	Jan 1949	0.00313
9.375E	19.99971N	Jan 1949	0.00306
11.25E	19.99971N	Jan 1949	0.00304
13.125E	19.99971N	Jan 1949	0.003
15E	19.99971N	Jan 1949	0.00278
16.875E	19.99971N	Jan 1949	0.0023
18.75E	19.99971N	Jan 1949	0.0024
20.625E	19.99971N	Jan 1949	0.00299
22.5E	19.99971N	Jan 1949	0.00318
24.375E	19.99971N	Jan 1949	0.00268
26.25E	19.99971N	Jan 1949	0.00259
28.125E	19.99971N	Jan 1949	0.00341
30E	19.99971N	Jan 1949	0.00372
31.875E	19.99971N	Jan 1949	0.00398
33.75E	19.99971N	Jan 1949	0.00495
35.625E	19.99971N	Jan 1949	0.008
37.5E	19.99971N	Jan 1949	0.01236
39.375E	19.99971N	Jan 1949	0.0124
41.25E	19.99971N	Jan 1949	0.00795
43.125E	19.99971N	Jan 1949	0.00509
45E	19.99971N	Jan 1949	0.00473
46.875E	19.99971N	Jan 1949	0.00567
48.75E	19.99971N	Jan 1949	0.00552
50.625E	19.99971N	Jan 1949	0.00499
0	18.09498N	Jan 1949	0.00269
1.875E	18.09498N	Jan 1949	0.00242
3.75E	18.09498N	Jan 1949	0.00285
5.625E	18.09498N	Jan 1949	0.00284
7.5E	18.09498N	Jan 1949	0.00268
9.375E	18.09498N	Jan 1949	0.0025
11.25E	18.09498N	Jan 1949	0.00266
13.125E	18.09498N	Jan 1949	0.00264
15E	18.09498N	Jan 1949	0.003
16.875E	18.09498N	Jan 1949	0.00298
18.75E	18.09498N	Jan 1949	0.00295
20.625E	18.09498N	Jan 1949	0.00301
22.5E	18.09498N	Jan 1949	0.00299
24.375E	18.09498N	Jan 1949	0.00294
26.25E	18.09498N	Jan 1949	0.00314
28.125E	18.09498N	Jan 1949	0.00347
30E	18.09498N	Jan 1949	0.00389
31.875E	18.09498N	Jan 1949	0.00495
33.75E	18.09498N	Jan 1949	0.00653
35.625E	18.09498N	Jan 1949	0.00881
37.5E	18.09498N	Jan 1949	0.01186
39.375E	18.09498N	Jan 1949	0.01502
41.25E	18.09498N	Jan 1949	0.01336
43.125E	18.09498N	Jan 1949	0.00667
45E	18.09498N	Jan 1949	0.0043
46.875E	18.09498N	Jan 1949	0.00488
48.75E	18.09498N	Jan 1949	0.00556
50.625E	18.09498N	Jan 1949	0.00542
0	16.19024N	Jan 1949	0.0029
1.875E	16.19024N	Jan 1949	0.00272
3.75E	16.19024N	Jan 1949	0.00274
5.625E	16.19024N	Jan 1949	0.00281
7.5E	16.19024N	Jan 1949	0.00244
9.375E	16.19024N	Jan 1949	0.00265
11.25E	16.19024N	Jan 1949	0.00269
13.125E	16.19024N	Jan 1949	0.00283
15E	16.19024N	Jan 1949	0.00283
16.875E	16.19024N	Jan 1949	0.00318
18.75E	16.19024N	Jan 1949	0.00325
20.625E	16.19024N	Jan 1949	0.00292
22.5E	16.19024N	Jan 1949	0.00265
24.375E	16.19024N	Jan 1949	0.00319
26.25E	16.19024N	Jan 1949	0.00382
28.125E	16.19024N	Jan 1949	0.00379
30E	16.19024N	Jan 1949	0.00397
31.875E	16.19024N	Jan 1949	0.00571
33.75E	16.19024N	Jan 1949	0.00771
35.625E	16.19024N	Jan 1949	0.00856
37.5E	16.19024N	Jan 1949	0.01002
39.375E	16.19024N	Jan 1949	0.01397
41.25E	16.19024N	Jan 1949	0.01394
43.125E	16.19024N	Jan 1949	0.00766
45E	16.19024N	Jan 1949	0.00497
46.875E	16.19024N	Jan 1949	0.00576
48.75E	16.19024N	Jan 1949	0.0072
50.625E	16.19024N	Jan 1949	0.00776
0	14.28551N	Jan 1949	0.00291
1.875E	14.28551N	Jan 1949	0.0031
3.75E	14.28551N	Jan 1949	0.00294
5.625E	14.28551N	Jan 1949	0.00317
7.5E	14.28551N	Jan 1949	0.00314
9.375E	14.28551N	Jan 1949	0.00297
11.25E	14.28551N	Jan 1949	0.00319
13.125E	14.28551N	Jan 1949	0.00312
15E	14.28551N	Jan 1949	0.00292
16.875E	14.28551N	Jan 1949	0.00307
18.75E	14.28551N	Jan 1949	0.00323
20.625E	14.28551N	Jan 1949	0.0034
22.5E	14.28551N	Jan 1949	0.00356
24.375E	14.28551N	Jan 1949	0.00378
26.25E	14.28551N	Jan 1949	0.00432
28.125E	14.28551N	Jan 1949	0.00438
30E	14.28551N	Jan 1949	0.00444
31.875E	14.28551N	Jan 1949	0.0061
33.75E	14.28551N	Jan 1949	0.00799
35.625E	14.28551N	Jan 1949	0.00761
37.5E	14.28551N	Jan 1949	0.00696
39.375E	14.28551N	Jan 1949	0.00848
41.25E	14.28551N	Jan 1949	0.00989
43.125E	14.28551N	Jan 1949	0.00893
45E	14.28551N	Jan 1949	0.00827
46.875E	14.28551N	Jan 1949	0.00965
48.75E	14.28551N	Jan 1949	0.01219
50.625E	14.28551N	Jan 1949	0.01275
0	12.38078N	Jan 1949	0.00345
1.875E	12.38078N	Jan 1949	0.00328
3.75E	12.38078N	Jan 1949	0.00401
5.625E	12.38078N	Jan 1949	0.0049
7.5E	12.38078N	Jan 1949	0.00498
9.375E	12.38078N	Jan 1949	0.00404
11.25E	12.38078N	Jan 1949	0.00334
13.125E	12.38078N	Jan 1949	0.00336
15E	12.38078N	Jan 1949	0.00318
16.875E	12.38078N	Jan 1949	0.00368
18.75E	12.38078N	Jan 1949	0.00457
20.625E	12.38078N	Jan 1949	0.00525
22.5E	12.38078N	Jan 1949	0.00522
24.375E	12.38078N	Jan 1949	0.00444
26.25E	12.38078N	Jan 1949	0.00458
28.125E	12.38078N	Jan 1949	0.00503
30E	12.38078N	Jan 1949	0.00532
31.875E	12.38078N	Jan 1949	0.00672
33.75E	12.38078N	Jan 1949	0.00838
35.625E	12.38078N	Jan 1949	0.0078
37.5E	12.38078N	Jan 1949	0.00619
39.375E	12.38078N	Jan 1949	0.00662
41.25E	12.38078N	Jan 1949	0.00893
43.125E	12.38078N	Jan 1949	0.01036
45E	12.38078N	Jan 1949	0.01319
46.875E	12.38078N	Jan 1949	0.01388
48.75E	12.38078N	Jan 1949	0.01397
50.625E	12.38078N	Jan 1949	0.01392
0	10.47604N	Jan 1949	0.0049
1.875E	10.47604N	Jan 1949	0.00595
3.75E	10.47604N	Jan 1949	0.00778
5.625E	10.47604N	Jan 1949	0.0085
7.5E	10.47604N	Jan 1949	0.00845
9.375E	10.47604N	Jan 1949	0.00699
11.25E	10.47604N	Jan 1949	0.00593
13.125E	10.47604N	Jan 1949	0.00487
15E	10.47604N	Jan 1949	0.00496
16.875E	10.47604N	Jan 1949	0.00549
18.75E	10.47604N	Jan 1949	0.00695
20.625E	10.47604N	Jan 1949	0.00749
22.5E	10.47604N	Jan 1949	0.0065
24.375E	10.47604N	Jan 1949	0.00537
26.25E	10.47604N	Jan 1949	0.00531
28.125E	10.47604N	Jan 1949	0.00606
30E	10.47604N	Jan 1949	0.00688
31.875E	10.47604N	Jan 1949	0.00817
33.75E	10.47604N	Jan 1949	0.00952
35.625E	10.47604N	Jan 1949	0.00926
37.5E	10.47604N	Jan 1949	0.00741
39.375E	10.47604N	Jan 1949	0.00698
41.25E	10.47604N	Jan 1949	0.00834
43.125E	10.47604N	Jan 1949	0.00992
45E	10.47604N	Jan 1949	0.01056
46.875E	10.47604N	Jan 1949	0.01106
48.75E	10.47604N	Jan 1949	0.01142
50.625E	10.47604N	Jan 1949	0.01242
0	8.571308N	Jan 1949	0.01032
1.875E	8.571308N	Jan 1949	0.01163
3.75E	8.571308N	Jan 1949	0.0127
5.625E	8.571308N	Jan 1949	0.01301
7.5E	8.571308N	Jan 1949	0.01216
9.375E	8.571308N	Jan 1949	0.01064
11.25E	8.571308N	Jan 1949	0.00934
13.125E	8.571308N	Jan 1949	0.00815
15E	8.571308N	Jan 1949	0.00828
16.875E	8.571308N	Jan 1949	0.00927
18.75E	8.571308N	Jan 1949	0.01035
20.625E	8.571308N	Jan 1949	0.01056
22.5E	8.571308N	Jan 1949	0.00939
24.375E	8.571308N	Jan 1949	0.00802
26.25E	8.571308N	Jan 1949	0.00743
28.125E	8.571308N	Jan 1949	0.00783
30E	8.571308N	Jan 1949	0.00875
31.875E	8.571308N	Jan 1949	0.00988
33.75E	8.571308N	Jan 1949	0.01097
35.625E	8.571308N	Jan 1949	0.01073
37.5E	8.571308N	Jan 1949	0.0085
39.375E	8.571308N	Jan 1949	0.00744
41.25E	8.571308N	Jan 1949	0.0083
43.125E	8.571308N	Jan 1949	0.00878
45E	8.571308N	Jan 1949	0.00859
46.875E	8.571308N	Jan 1949	0.0092
48.75E	8.571308N	Jan 1949	0.01107
50.625E	8.571308N	Jan 1949	0.01473
0	6.666573N	Jan 1949	0.01555
1.875E	6.666573N	Jan 1949	0.01658
3.75E	6.666573N	Jan 1949	0.01733
5.625E	6.666573N	Jan 1949	0.01746
7.5E	6.666573N	Jan 1949	0.01647
9.375E	6.666573N	Jan 1949	0.01452
11.25E	6.666573N	Jan 1949	0.01272
13.125E	6.666573N	Jan 1949	0.0119
15E	6.666573N	Jan 1949	0.01221
16.875E	6.666573N	Jan 1949	0.01321
18.75E	6.666573N	Jan 1949	0.01397
20.625E	6.666573N	Jan 1949	0.01398
22.5E	6.666573N	Jan 1949	0.01321
24.375E	6.666573N	Jan 1949	0.01221
26.25E	6.666573N	Jan 1949	0.01123
28.125E	6.666573N	Jan 1949	0.01056
30E	6.666573N	Jan 1949	0.01042
31.875E	6.666573N	Jan 1949	0.01108
33.75E	6.666573N	Jan 1949	0.01219
35.625E	6.666573N	Jan 1949	0.0115
37.5E	6.666573N	Jan 1949	0.00904
39.375E	6.666573N	Jan 1949	0.00818
41.25E	6.666573N	Jan 1949	0.00888
43.125E	6.666573N	Jan 1949	0.00939
45E	6.666573N	Jan 1949	0.0095
46.875E	6.666573N	Jan 1949	0.0107
48.75E	6.666573N	Jan 1949	0.01313
50.625E	6.666573N	Jan 1949	0.01638
0	4.761838N	Jan 1949	0.01872
1.875E	4.761838N	Jan 1949	0.01898
3.75E	4.761838N	Jan 1949	0.01888
5.625E	4.761838N	Jan 1949	0.01864
7.5E	4.761838N	Jan 1949	0.01773
9.375E	4.761838N	Jan 1949	0.01599
11.25E	4.761838N	Jan 1949	0.01485
13.125E	4.761838N	Jan 1949	0.01478
15E	4.761838N	Jan 1949	0.01492
16.875E	4.761838N	Jan 1949	0.0152
18.75E	4.761838N	Jan 1949	0.01543
20.625E	4.761838N	Jan 1949	0.01598
22.5E	4.761838N	Jan 1949	0.01612
24.375E	4.761838N	Jan 1949	0.01585
26.25E	4.761838N	Jan 1949	0.01516
28.125E	4.761838N	Jan 1949	0.01383
30E	4.761838N	Jan 1949	0.01209
31.875E	4.761838N	Jan 1949	0.01109
33.75E	4.761838N	Jan 1949	0.01111
35.625E	4.761838N	Jan 1949	0.01069
37.5E	4.761838N	Jan 1949	0.00983
39.375E	4.761838N	Jan 1949	0.0096
41.25E	4.761838N	Jan 1949	0.01
43.125E	4.761838N	Jan 1949	0.01058
45E	4.761838N	Jan 1949	0.01159
46.875E	4.761838N	Jan 1949	0.01328
48.75E	4.761838N	Jan 1949	0.01644
50.625E	4.761838N	Jan 1949	0.01716
0	2.857103N	Jan 1949	0.01809
1.875E	2.857103N	Jan 1949	0.01803
3.75E	2.857103N	Jan 1949	0.01793
5.625E	2.857103N	Jan 1949	0.01821
7.5E	2.857103N	Jan 1949	0.01804
9.375E	2.857103N	Jan 1949	0.01679
11.25E	2.857103N	Jan 1949	0.01548
13.125E	2.857103N	Jan 1949	0.01597
15E	2.857103N	Jan 1949	0.01622
16.875E	2.857103N	Jan 1949	0.01565
18.75E	2.857103N	Jan 1949	0.01591
20.625E	2.857103N	Jan 1949	0.01672
22.5E	2.857103N	Jan 1949	0.01735
24.375E	2.857103N	Jan 1949	0.01729
26.25E	2.857103N	Jan 1949	0.01705
28.125E	2.857103N	Jan 1949	0.01582
30E	2.857103N	Jan 1949	0.01403
31.875E	2.857103N	Jan 1949	0.01105
33.75E	2.857103N	Jan 1949	0.0099
35.625E	2.857103N	Jan 1949	0.00992
37.5E	2.857103N	Jan 1949	0.01043
39.375E	2.857103N	Jan 1949	0.01082
41.25E	2.857103N	Jan 1949	0.01085
43.125E	2.857103N	Jan 1949	0.01133
45E	2.857103N	Jan 1949	0.01296
46.875E	2.857103N	Jan 1949	0.01617
48.75E	2.857103N	Jan 1949	0.01684
50.625E	2.857103N	Jan 1949	0.01731
0	0.9523677N	Jan 1949	0.01757
1.875E	0.9523677N	Jan 1949	0.01758
3.75E	0.9523677N	Jan 1949	0.01751
5.625E	0.9523677N	Jan 1949	0.01799
7.5E	0.9523677N	Jan 1949	0.01824
9.375E	0.9523677N	Jan 1949	0.01732
11.25E	0.9523677N	Jan 1949	0.01541
13.125E	0.9523677N	Jan 1949	0.01582
15E	0.9523677N	Jan 1949	0.01632
16.875E	0.9523677N	Jan 1949	0.01624
18.75E	0.9523677N	Jan 1949	0.01669
20.625E	0.9523677N	Jan 1949	0.01712
22.5E	0.9523677N	Jan 1949	0.01736
24.375E	0.9523677N	Jan 1949	0.01737
26.25E	0.9523677N	Jan 1949	0.017
28.125E	0.9523677N	Jan 1949	0.01603
30E	0.9523677N	Jan 1949	0.01448
31.875E	0.9523677N	Jan 1949	0.01214
33.75E	0.9523677N	Jan 1949	0.01005
35.625E	0.9523677N	Jan 1949	0.00955
37.5E	0.9523677N	Jan 1949	0.01042
39.375E	0.9523677N	Jan 1949	0.01159
41.25E	0.9523677N	Jan 1949	0.01219
43.125E	0.9523677N	Jan 1949	0.01315
45E	0.9523677N	Jan 1949	0.01635
46.875E	0.9523677N	Jan 1949	0.01715
48.75E	0.9523677N	Jan 1949	0.01732
50.625E	0.9523677N	Jan 1949	0.01742
0	0.9523677S	Jan 1949	0.01781
1.875E	0.9523677S	Jan 1949	0.01797
3.75E	0.9523677S	Jan 1949	0.01792
5.625E	0.9523677S	Jan 1949	0.01802
7.5E	0.9523677S	Jan 1949	0.01826
9.375E	0.9523677S	Jan 1949	0.01677
11.25E	0.9523677S	Jan 1949	0.01644
13.125E	0.9523677S	Jan 1949	0.01649
15E	0.9523677S	Jan 1949	0.01686
16.875E	0.9523677S	Jan 1949	0.01715
18.75E	0.9523677S	Jan 1949	0.01755
20.625E	0.9523677S	Jan 1949	0.01756
22.5E	0.9523677S	Jan 1949	0.01745
24.375E	0.9523677S	Jan 1949	0.01733
26.25E	0.9523677S	Jan 1949	0.01658
28.125E	0.9523677S	Jan 1949	0.01507
30E	0.9523677S	Jan 1949	0.01371
31.875E	0.9523677S	Jan 1949	0.01413
33.75E	0.9523677S	Jan 1949	0.01326
35.625E	0.9523677S	Jan 1949	0.01033
37.5E	0.9523677S	Jan 1949	0.01075
39.375E	0.9523677S	Jan 1949	0.01292
41.25E	0.9523677S	Jan 1949	0.01443
43.125E	0.9523677S	Jan 1949	0.01719
45E	0.9523677S	Jan 1949	0.01772
46.875E	0.9523677S	Jan 1949	0.01814
48.75E	0.9523677S	Jan 1949	0.01777
50.625E	0.9523677S	Jan 1949	0.0175
0	2.857103S	Jan 1949	0.01771
1.875E	2.857103S	Jan 1949	0.01797
3.75E	2.857103S	Jan 1949	0.01815
5.625E	2.857103S	Jan 1949	0.01808
7.5E	2.857103S	Jan 1949	0.01819
9.375E	2.857103S	Jan 1949	0.01844
11.25E	2.857103S	Jan 1949	0.01788
13.125E	2.857103S	Jan 1949	0.01725
15E	2.857103S	Jan 1949	0.0172
16.875E	2.857103S	Jan 1949	0.01757
18.75E	2.857103S	Jan 1949	0.01763
20.625E	2.857103S	Jan 1949	0.01747
22.5E	2.857103S	Jan 1949	0.0174
24.375E	2.857103S	Jan 1949	0.01755
26.25E	2.857103S	Jan 1949	0.01652
28.125E	2.857103S	Jan 1949	0.01494
30E	2.857103S	Jan 1949	0.01377
31.875E	2.857103S	Jan 1949	0.01398
33.75E	2.857103S	Jan 1949	0.01328
35.625E	2.857103S	Jan 1949	0.01193
37.5E	2.857103S	Jan 1949	0.01233
39.375E	2.857103S	Jan 1949	0.01465
41.25E	2.857103S	Jan 1949	0.01773
43.125E	2.857103S	Jan 1949	0.01767
45E	2.857103S	Jan 1949	0.01785
46.875E	2.857103S	Jan 1949	0.01777
48.75E	2.857103S	Jan 1949	0.01744
50.625E	2.857103S	Jan 1949	0.01744
0	4.761838S	Jan 1949	0.01736
1.875E	4.761838S	Jan 1949	0.01763
3.75E	4.761838S	Jan 1949	0.01803
5.625E	4.761838S	Jan 1949	0.01815
7.5E	4.761838S	Jan 1949	0.01832
9.375E	4.761838S	Jan 1949	0.01868
11.25E	4.761838S	Jan 1949	0.01867
13.125E	4.761838S	Jan 1949	0.01762
15E	4.761838S	Jan 1949	0.01696
16.875E	4.761838S	Jan 1949	0.017
18.75E	4.761838S	Jan 1949	0.01742
20.625E	4.761838S	Jan 1949	0.01734
22.5E	4.761838S	Jan 1949	0.01727
24.375E	4.761838S	Jan 1949	0.01737
26.25E	4.761838S	Jan 1949	0.01682
28.125E	4.761838S	Jan 1949	0.01568
30E	4.761838S	Jan 1949	0.01476
31.875E	4.761838S	Jan 1949	0.01486
33.75E	4.761838S	Jan 1949	0.0139
35.625E	4.761838S	Jan 1949	0.01298
37.5E	4.761838S	Jan 1949	0.01392
39.375E	4.761838S	Jan 1949	0.01704
41.25E	4.761838S	Jan 1949	0.01792
43.125E	4.761838S	Jan 1949	0.01768
45E	4.761838S	Jan 1949	0.01751
46.875E	4.761838S	Jan 1949	0.01723
48.75E	4.761838S	Jan 1949	0.01698
50.625E	4.761838S	Jan 1949	0.01719
0	6.666573S	Jan 1949	0.01693
1.875E	6.666573S	Jan 1949	0.01702
3.75E	6.666573S	Jan 1949	0.0174
5.625E	6.666573S	Jan 1949	0.01788
7.5E	6.666573S	Jan 1949	0.01809
9.375E	6.666573S	Jan 1949	0.01835
11.25E	6.666573S	Jan 1949	0.01858
13.125E	6.666573S	Jan 1949	0.01748
15E	6.666573S	Jan 1949	0.01663
16.875E	6.666573S	Jan 1949	0.01644
18.75E	6.666573S	Jan 1949	0.01678
20.625E	6.666573S	Jan 1949	0.01673
22.5E	6.666573S	Jan 1949	0.01653
24.375E	6.666573S	Jan 1949	0.01674
26.25E	6.666573S	Jan 1949	0.017
28.125E	6.666573S	Jan 1949	0.01645
30E	6.666573S	Jan 1949	0.01551
31.875E	6.666573S	Jan 1949	0.01499
33.75E	6.666573S	Jan 1949	0.01387
35.625E	6.666573S	Jan 1949	0.01328
37.5E	6.666573S	Jan 1949	0.01434
39.375E	6.666573S	Jan 1949	0.01724
41.25E	6.666573S	Jan 1949	0.01799
43.125E	6.666573S	Jan 1949	0.01779
45E	6.666573S	Jan 1949	0.01765
46.875E	6.666573S	Jan 1949	0.0174
48.75E	6.666573S	Jan 1949	0.01688
50.625E	6.666573S	Jan 1949	0.01674
0	8.571308S	Jan 1949	0.01587
1.875E	8.571308S	Jan 1949	0.01582
3.75E	8.571308S	Jan 1949	0.01623
5.625E	8.571308S	Jan 1949	0.01699
7.5E	8.571308S	Jan 1949	0.01745
9.375E	8.571308S	Jan 1949	0.01785
11.25E	8.571308S	Jan 1949	0.01834
13.125E	8.571308S	Jan 1949	0.01813
15E	8.571308S	Jan 1949	0.01666
16.875E	8.571308S	Jan 1949	0.01602
18.75E	8.571308S	Jan 1949	0.01615
20.625E	8.571308S	Jan 1949	0.01622
22.5E	8.571308S	Jan 1949	0.01592
24.375E	8.571308S	Jan 1949	0.01593
26.25E	8.571308S	Jan 1949	0.01634
28.125E	8.571308S	Jan 1949	0.01628
30E	8.571308S	Jan 1949	0.01557
31.875E	8.571308S	Jan 1949	0.01491
33.75E	8.571308S	Jan 1949	0.01435
35.625E	8.571308S	Jan 1949	0.01395
37.5E	8.571308S	Jan 1949	0.01444
39.375E	8.571308S	Jan 1949	0.01582
41.25E	8.571308S	Jan 1949	0.01777
43.125E	8.571308S	Jan 1949	0.01746
45E	8.571308S	Jan 1949	0.01714
46.875E	8.571308S	Jan 1949	0.01693
48.75E	8.571308S	Jan 1949	0.01657
50.625E	8.571308S	Jan 1949	0.0165
0	10.47604S	Jan 1949	0.0147
1.875E	10.47604S	Jan 1949	0.01474
3.75E	10.47604S	Jan 1949	0.01521
5.625E	10.47604S	Jan 1949	0.01585
7.5E	10.47604S	Jan 1949	0.01639
9.375E	10.47604S	Jan 1949	0.01728
11.25E	10.47604S	Jan 1949	0.01809
13.125E	10.47604S	Jan 1949	0.01774
15E	10.47604S	Jan 1949	0.01603
16.875E	10.47604S	Jan 1949	0.0152
18.75E	10.47604S	Jan 1949	0.01526
20.625E	10.47604S	Jan 1949	0.01582
22.5E	10.47604S	Jan 1949	0.01587
24.375E	10.47604S	Jan 1949	0.0157
26.25E	10.47604S	Jan 1949	0.01561
28.125E	10.47604S	Jan 1949	0.01548
30E	10.47604S	Jan 1949	0.0153
31.875E	10.47604S	Jan 1949	0.01543
33.75E	10.47604S	Jan 1949	0.01548
35.625E	10.47604S	Jan 1949	0.01549
37.5E	10.47604S	Jan 1949	0.01551
39.375E	10.47604S	Jan 1949	0.01646
41.25E	10.47604S	Jan 1949	0.01767
43.125E	10.47604S	Jan 1949	0.01709
45E	10.47604S	Jan 1949	0.01633
46.875E	10.47604S	Jan 1949	0.01629
48.75E	10.47604S	Jan 1949	0.01647
50.625E	10.47604S	Jan 1949	0.01661
0	12.38078S	Jan 1949	0.01417
1.875E	12.38078S	Jan 1949	0.01436
3.75E	12.38078S	Jan 1949	0.0147
5.625E	12.38078S	Jan 1949	0.01479
7.5E	12.38078S	Jan 1949	0.01515
9.375E	12.38078S	Jan 1949	0.01646
11.25E	12.38078S	Jan 1949	0.01708
13.125E	12.38078S	Jan 1949	0.01608
15E	12.38078S	Jan 1949	0.01451
16.875E	12.38078S	Jan 1949	0.01464
18.75E	12.38078S	Jan 1949	0.0149
20.625E	12.38078S	Jan 1949	0.01547
22.5E	12.38078S	Jan 1949	0.01583
24.375E	12.38078S	Jan 1949	0.01554
26.25E	12.38078S	Jan 1949	0.01504
28.125E	12.38078S	Jan 1949	0.01497
30E	12.38078S	Jan 1949	0.01535
31.875E	12.38078S	Jan 1949	0.01589
33.75E	12.38078S	Jan 1949	0.0163
35.625E	12.38078S	Jan 1949	0.01652
37.5E	12.38078S	Jan 1949	0.01659
39.375E	12.38078S	Jan 1949	0.01681
41.25E	12.38078S	Jan 1949	0.01761
43.125E	12.38078S	Jan 1949	0.01724
45E	12.38078S	Jan 1949	0.01669
46.875E	12.38078S	Jan 1949	0.01681
48.75E	12.38078S	Jan 1949	0.01712
50.625E	12.38078S	Jan 1949	0.01721
0	14.28551S	Jan 1949	0.01398
1.875E	14.28551S	Jan 1949	0.01413
3.75E	14.28551S	Jan 1949	0.01429
5.625E	14.28551S	Jan 1949	0.01406
7.5E	14.28551S	Jan 1949	0.0143
9.375E	14.28551S	Jan 1949	0.01558
11.25E	14.28551S	Jan 1949	0.01563
13.125E	14.28551S	Jan 1949	0.01256
15E	14.28551S	Jan 1949	0.01393
16.875E	14.28551S	Jan 1949	0.01508
18.75E	14.28551S	Jan 1949	0.01563
20.625E	14.28551S	Jan 1949	0.01525
22.5E	14.28551S	Jan 1949	0.01528
24.375E	14.28551S	Jan 1949	0.01506
26.25E	14.28551S	Jan 1949	0.01473
28.125E	14.28551S	Jan 1949	0.01496
30E	14.28551S	Jan 1949	0.0157
31.875E	14.28551S	Jan 1949	0.01586
33.75E	14.28551S	Jan 1949	0.01613
35.625E	14.28551S	Jan 1949	0.01675
37.5E	14.28551S	Jan 1949	0.01726
39.375E	14.28551S	Jan 1949	0.01697
41.25E	14.28551S	Jan 1949	0.01748
43.125E	14.28551S	Jan 1949	0.0175
45E	14.28551S	Jan 1949	0.01753
46.875E	14.28551S	Jan 1949	0.0175
48.75E	14.28551S	Jan 1949	0.01801
50.625E	14.28551S	Jan 1949	0.01795
0	16.19024S	Jan 1949	0.01383
1.875E	16.19024S	Jan 1949	0.01388
3.75E	16.19024S	Jan 1949	0.01396
5.625E	16.19024S	Jan 1949	0.01379
7.5E	16.19024S	Jan 1949	0.01402
9.375E	16.19024S	Jan 1949	0.01468
11.25E	16.19024S	Jan 1949	0.01379
13.125E	16.19024S	Jan 1949	0.00999
15E	16.19024S	Jan 1949	0.01153
16.875E	16.19024S	Jan 1949	0.01518
18.75E	16.19024S	Jan 1949	0.01579
20.625E	16.19024S	Jan 1949	0.01455
22.5E	16.19024S	Jan 1949	0.01426
24.375E	16.19024S	Jan 1949	0.01455
26.25E	16.19024S	Jan 1949	0.01473
28.125E	16.19024S	Jan 1949	0.01497
30E	16.19024S	Jan 1949	0.01535
31.875E	16.19024S	Jan 1949	0.01504
33.75E	16.19024S	Jan 1949	0.01531
35.625E	16.19024S	Jan 1949	0.01666
37.5E	16.19024S	Jan 1949	0.01748
39.375E	16.19024S	Jan 1949	0.01649
41.25E	16.19024S	Jan 1949	0.0178
43.125E	16.19024S	Jan 1949	0.01778
45E	16.19024S	Jan 1949	0.01767
46.875E	16.19024S	Jan 1949	0.01741
48.75E	16.19024S	Jan 1949	0.01755
50.625E	16.19024S	Jan 1949	0.01832
0	18.09498S	Jan 1949	0.01395
1.875E	18.09498S	Jan 1949	0.01369
3.75E	18.09498S	Jan 1949	0.01361
5.625E	18.09498S	Jan 1949	0.0136
7.5E	18.09498S	Jan 1949	0.01373
9.375E	18.09498S	Jan 1949	0.01388
11.25E	18.09498S	Jan 1949	0.01246
13.125E	18.09498S	Jan 1949	0.00847
15E	18.09498S	Jan 1949	0.00863
16.875E	18.09498S	Jan 1949	0.0123
18.75E	18.09498S	Jan 1949	0.01407
20.625E	18.09498S	Jan 1949	0.01302
22.5E	18.09498S	Jan 1949	0.01286
24.375E	18.09498S	Jan 1949	0.01379
26.25E	18.09498S	Jan 1949	0.01432
28.125E	18.09498S	Jan 1949	0.01413
30E	18.09498S	Jan 1949	0.0139
31.875E	18.09498S	Jan 1949	0.01384
33.75E	18.09498S	Jan 1949	0.01461
35.625E	18.09498S	Jan 1949	0.01661
37.5E	18.09498S	Jan 1949	0.01846
39.375E	18.09498S	Jan 1949	0.01816
41.25E	18.09498S	Jan 1949	0.01807
43.125E	18.09498S	Jan 1949	0.0183
45E	18.09498S	Jan 1949	0.01794
46.875E	18.09498S	Jan 1949	0.01656
48.75E	18.09498S	Jan 1949	0.01688
50.625E	18.09498S	Jan 1949	0.01825
0	19.99971S	Jan 1949	0.01403
1.875E	19.99971S	Jan 1949	0.01357
3.75E	19.99971S	Jan 1949	0.01334
5.625E	19.99971S	Jan 1949	0.01328
7.5E	19.99971S	Jan 1949	0.01319
9.375E	19.99971S	Jan 1949	0.01343
11.25E	19.99971S	Jan 1949	0.01285
13.125E	19.99971S	Jan 1949	0.00925
15E	19.99971S	Jan 1949	0.00712
16.875E	19.99971S	Jan 1949	0.00874
18.75E	19.99971S	Jan 1949	0.01189
20.625E	19.99971S	Jan 1949	0.01199
22.5E	19.99971S	Jan 1949	0.01172
24.375E	19.99971S	Jan 1949	0.01216
26.25E	19.99971S	Jan 1949	0.01302
28.125E	19.99971S	Jan 1949	0.01335
30E	19.99971S	Jan 1949	0.01286
31.875E	19.99971S	Jan 1949	0.01307
33.75E	19.99971S	Jan 1949	0.01482
35.625E	19.99971S	Jan 1949	0.01826
37.5E	19.99971S	Jan 1949	0.01824
39.375E	19.99971S	Jan 1949	0.01799
41.25E	19.99971S	Jan 1949	0.01839
43.125E	19.99971S	Jan 1949	0.01835
45E	19.99971S	Jan 1949	0.01694
46.875E	19.99971S	Jan 1949	0.01588
48.75E	19.99971S	Jan 1949	0.01665
50.625E	19.99971S	Jan 1949	0.01804
0	21.90444S	Jan 1949	0.01392
1.875E	21.90444S	Jan 1949	0.01355
3.75E	21.90444S	Jan 1949	0.01338
5.625E	21.90444S	Jan 1949	0.01312
7.5E	21.90444S	Jan 1949	0.01273
9.375E	21.90444S	Jan 1949	0.01314
11.25E	21.90444S	Jan 1949	0.01372
13.125E	21.90444S	Jan 1949	0.01202
15E	21.90444S	Jan 1949	0.00688
16.875E	21.90444S	Jan 1949	0.00574
18.75E	21.90444S	Jan 1949	0.00814
20.625E	21.90444S	Jan 1949	0.01064
22.5E	21.90444S	Jan 1949	0.01081
24.375E	21.90444S	Jan 1949	0.01124
26.25E	21.90444S	Jan 1949	0.01244
28.125E	21.90444S	Jan 1949	0.01331
30E	21.90444S	Jan 1949	0.01338
31.875E	21.90444S	Jan 1949	0.01383
33.75E	21.90444S	Jan 1949	0.01568
35.625E	21.90444S	Jan 1949	0.0185
37.5E	21.90444S	Jan 1949	0.01818
39.375E	21.90444S	Jan 1949	0.01795
41.25E	21.90444S	Jan 1949	0.01814
43.125E	21.90444S	Jan 1949	0.01774
45E	21.90444S	Jan 1949	0.01608
46.875E	21.90444S	Jan 1949	0.01581
48.75E	21.90444S	Jan 1949	0.01693
50.625E	21.90444S	Jan 1949	0.01791
0	23.80917S	Jan 1949	0.01376
1.875E	23.80917S	Jan 1949	0.01352
3.75E	23.80917S	Jan 1949	0.01351
5.625E	23.80917S	Jan 1949	0.01318
7.5E	23.80917S	Jan 1949	0.0125
9.375E	23.80917S	Jan 1949	0.01263
11.25E	23.80917S	Jan 1949	0.01356
13.125E	23.80917S	Jan 1949	0.01234
15E	23.80917S	Jan 1949	0.00718
16.875E	23.80917S	Jan 1949	0.00435
18.75E	23.80917S	Jan 1949	0.00541
20.625E	23.80917S	Jan 1949	0.00759
22.5E	23.80917S	Jan 1949	0.00863
24.375E	23.80917S	Jan 1949	0.0098
26.25E	23.80917S	Jan 1949	0.01201
28.125E	23.80917S	Jan 1949	0.0137
30E	23.80917S	Jan 1949	0.01456
31.875E	23.80917S	Jan 1949	0.01507
33.75E	23.80917S	Jan 1949	0.01634
35.625E	23.80917S	Jan 1949	0.01826
37.5E	23.80917S	Jan 1949	0.01791
39.375E	23.80917S	Jan 1949	0.01786
41.25E	23.80917S	Jan 1949	0.01799
43.125E	23.80917S	Jan 1949	0.01754
45E	23.80917S	Jan 1949	0.01541
46.875E	23.80917S	Jan 1949	0.01571
48.75E	23.80917S	Jan 1949	0.01722
50.625E	23.80917S	Jan 1949	0.01753
0	25.7139S	Jan 1949	0.01351
1.875E	25.7139S	Jan 1949	0.01324
3.75E	25.7139S	Jan 1949	0.01329
5.625E	25.7139S	Jan 1949	0.01317
7.5E	25.7139S	Jan 1949	0.01254
9.375E	25.7139S	Jan 1949	0.01231
11.25E	25.7139S	Jan 1949	0.01287
13.125E	25.7139S	Jan 1949	0.01225
15E	25.7139S	Jan 1949	0.00853
16.875E	25.7139S	Jan 1949	0.00564
18.75E	25.7139S	Jan 1949	0.00493
20.625E	25.7139S	Jan 1949	0.00559
22.5E	25.7139S	Jan 1949	0.00629
24.375E	25.7139S	Jan 1949	0.00751
26.25E	25.7139S	Jan 1949	0.01021
28.125E	25.7139S	Jan 1949	0.01288
30E	25.7139S	Jan 1949	0.01487
31.875E	25.7139S	Jan 1949	0.01604
33.75E	25.7139S	Jan 1949	0.0176
35.625E	25.7139S	Jan 1949	0.01773
37.5E	25.7139S	Jan 1949	0.01749
39.375E	25.7139S	Jan 1949	0.01758
41.25E	25.7139S	Jan 1949	0.01762
43.125E	25.7139S	Jan 1949	0.01729
45E	25.7139S	Jan 1949	0.01678
46.875E	25.7139S	Jan 1949	0.01681
48.75E	25.7139S	Jan 1949	0.01695
50.625E	25.7139S	Jan 1949	0.01675
0	27.61863S	Jan 1949	0.01315
1.875E	27.61863S	Jan 1949	0.01284
3.75E	27.61863S	Jan 1949	0.01278
5.625E	27.61863S	Jan 1949	0.01288
7.5E	27.61863S	Jan 1949	0.01265
9.375E	27.61863S	Jan 1949	0.01233
11.25E	27.61863S	Jan 1949	0.01246
13.125E	27.61863S	Jan 1949	0.01244
15E	27.61863S	Jan 1949	0.01128
16.875E	27.61863S	Jan 1949	0.00852
18.75E	27.61863S	Jan 1949	0.00673
20.625E	27.61863S	Jan 1949	0.00566
22.5E	27.61863S	Jan 1949	0.00572
24.375E	27.61863S	Jan 1949	0.00683
26.25E	27.61863S	Jan 1949	0.0092
28.125E	27.61863S	Jan 1949	0.01242
30E	27.61863S	Jan 1949	0.01506
31.875E	27.61863S	Jan 1949	0.01685
33.75E	27.61863S	Jan 1949	0.01767
35.625E	27.61863S	Jan 1949	0.01737
37.5E	27.61863S	Jan 1949	0.01707
39.375E	27.61863S	Jan 1949	0.01716
41.25E	27.61863S	Jan 1949	0.01699
43.125E	27.61863S	Jan 1949	0.0166
45E	27.61863S	Jan 1949	0.01646
46.875E	27.61863S	Jan 1949	0.01649
48.75E	27.61863S	Jan 1949	0.01623
50.625E	27.61863S	Jan 1949	0.0159
0	29.52336S	Jan 1949	0.01273
1.875E	29.52336S	Jan 1949	0.01248
3.75E	29.52336S	Jan 1949	0.01229
5.625E	29.52336S	Jan 1949	0.01227
7.5E	29.52336S	Jan 1949	0.0122
9.375E	29.52336S	Jan 1949	0.01192
11.25E	29.52336S	Jan 1949	0.01182
13.125E	29.52336S	Jan 1949	0.01225
15E	29.52336S	Jan 1949	0.01231
16.875E	29.52336S	Jan 1949	0.01122
18.75E	29.52336S	Jan 1949	0.00851
20.625E	29.52336S	Jan 1949	0.00676
22.5E	29.52336S	Jan 1949	0.0066
24.375E	29.52336S	Jan 1949	0.00777
26.25E	29.52336S	Jan 1949	0.0099
28.125E	29.52336S	Jan 1949	0.01289
30E	29.52336S	Jan 1949	0.01513
31.875E	29.52336S	Jan 1949	0.01657
33.75E	29.52336S	Jan 1949	0.017
35.625E	29.52336S	Jan 1949	0.01647
37.5E	29.52336S	Jan 1949	0.01638
39.375E	29.52336S	Jan 1949	0.01669
41.25E	29.52336S	Jan 1949	0.01651
43.125E	29.52336S	Jan 1949	0.01599
45E	29.52336S	Jan 1949	0.01582
46.875E	29.52336S	Jan 1949	0.01577
48.75E	29.52336S	Jan 1949	0.01543
50.625E	29.52336S	Jan 1949	0.01508
0	31.42808S	Jan 1949	0.01204
1.875E	31.42808S	Jan 1949	0.01191
3.75E	31.42808S	Jan 1949	0.01172
5.625E	31.42808S	Jan 1949	0.01161
7.5E	31.42808S	Jan 1949	0.01151
9.375E	31.42808S	Jan 1949	0.01132
11.25E	31.42808S	Jan 1949	0.01114
13.125E	31.42808S	Jan 1949	0.01152
15E	31.42808S	Jan 1949	0.01215
16.875E	31.42808S	Jan 1949	0.01179
18.75E	31.42808S	Jan 1949	0.00946
20.625E	31.42808S	Jan 1949	0.00822
22.5E	31.42808S	Jan 1949	0.00855
24.375E	31.42808S	Jan 1949	0.01013
26.25E	31.42808S	Jan 1949	0.01216
28.125E	31.42808S	Jan 1949	0.01352
30E	31.42808S	Jan 1949	0.01473
31.875E	31.42808S	Jan 1949	0.01577
33.75E	31.42808S	Jan 1949	0.01553
35.625E	31.42808S	Jan 1949	0.01517
37.5E	31.42808S	Jan 1949	0.01552
39.375E	31.42808S	Jan 1949	0.01607
41.25E	31.42808S	Jan 1949	0.01596
43.125E	31.42808S	Jan 1949	0.01546
45E	31.42808S	Jan 1949	0.01517
46.875E	31.42808S	Jan 1949	0.01496
48.75E	31.42808S	Jan 1949	0.0145
50.625E	31.42808S	Jan 1949	0.01404
0	33.33281S	Jan 1949	0.01131
1.875E	33.33281S	Jan 1949	0.01117
3.75E	33.33281S	Jan 1949	0.01107
5.625E	33.33281S	Jan 1949	0.01104
7.5E	33.33281S	Jan 1949	0.01103
9.375E	33.33281S	Jan 1949	0.01092
11.25E	33.33281S	Jan 1949	0.01084
13.125E	33.33281S	Jan 1949	0.01102
15E	33.33281S	Jan 1949	0.01147
16.875E	33.33281S	Jan 1949	0.01159
18.75E	33.33281S	Jan 1949	0.01015
20.625E	33.33281S	Jan 1949	0.00997
22.5E	33.33281S	Jan 1949	0.0109
24.375E	33.33281S	Jan 1949	0.01228
26.25E	33.33281S	Jan 1949	0.01325
28.125E	33.33281S	Jan 1949	0.01401
30E	33.33281S	Jan 1949	0.01445
31.875E	33.33281S	Jan 1949	0.01436
33.75E	33.33281S	Jan 1949	0.01402
35.625E	33.33281S	Jan 1949	0.01407
37.5E	33.33281S	Jan 1949	0.01459
39.375E	33.33281S	Jan 1949	0.01498
41.25E	33.33281S	Jan 1949	0.01482
43.125E	33.33281S	Jan 1949	0.01446
45E	33.33281S	Jan 1949	0.01422
46.875E	33.33281S	Jan 1949	0.01392
48.75E	33.33281S	Jan 1949	0.01337
50.625E	33.33281S	Jan 1949	0.01288
0	35.23753S	Jan 1949	0.01074
1.875E	35.23753S	Jan 1949	0.01056
3.75E	35.23753S	Jan 1949	0.01045
5.625E	35.23753S	Jan 1949	0.01044
7.5E	35.23753S	Jan 1949	0.01048
9.375E	35.23753S	Jan 1949	0.01048
11.25E	35.23753S	Jan 1949	0.01044
13.125E	35.23753S	Jan 1949	0.01049
15E	35.23753S	Jan 1949	0.0107
16.875E	35.23753S	Jan 1949	0.01096
18.75E	35.23753S	Jan 1949	0.01129
20.625E	35.23753S	Jan 1949	0.01179
22.5E	35.23753S	Jan 1949	0.0125
24.375E	35.23753S	Jan 1949	0.01309
26.25E	35.23753S	Jan 1949	0.01329
28.125E	35.23753S	Jan 1949	0.01317
30E	35.23753S	Jan 1949	0.0129
31.875E	35.23753S	Jan 1949	0.0127
33.75E	35.23753S	Jan 1949	0.01273
35.625E	35.23753S	Jan 1949	0.01305
37.5E	35.23753S	Jan 1949	0.01339
39.375E	35.23753S	Jan 1949	0.01345
41.25E	35.23753S	Jan 1949	0.01327
43.125E	35.23753S	Jan 1949	0.01311
45E	35.23753S	Jan 1949	0.01302
46.875E	35.23753S	Jan 1949	0.01277
48.75E	35.23753S	Jan 1949	0.01236
50.625E	35.23753S	Jan 1949	0.01204
0	37.14225S	Jan 1949	0.01013
1.875E	37.14225S	Jan 1949	0.00995
3.75E	37.14225S	Jan 1949	0.00978
5.625E	37.14225S	Jan 1949	0.00968
7.5E	37.14225S	Jan 1949	0.00963
9.375E	37.14225S	Jan 1949	0.00967
11.25E	37.14225S	Jan 1949	0.00973
13.125E	37.14225S	Jan 1949	0.00982
15E	37.14225S	Jan 1949	0.00995
16.875E	37.14225S	Jan 1949	0.01021
18.75E	37.14225S	Jan 1949	0.01062
20.625E	37.14225S	Jan 1949	0.01107
22.5E	37.14225S	Jan 1949	0.01138
24.375E	37.14225S	Jan 1949	0.01142
26.25E	37.14225S	Jan 1949	0.01131
28.125E	37.14225S	Jan 1949	0.01121
30E	37.14225S	Jan 1949	0.01117
31.875E	37.14225S	Jan 1949	0.01126
33.75E	37.14225S	Jan 1949	0.0115
35.625E	37.14225S	Jan 1949	0.01178
37.5E	37.14225S	Jan 1949	0.0119
39.375E	37.14225S	Jan 1949	0.01183
41.25E	37.14225S	Jan 1949	0.01176
43.125E	37.14225S	Jan 1949	0.0118
45E	37.14225S	Jan 1949	0.0118
46.875E	37.14225S	Jan 1949	0.01159
48.75E	37.14225S	Jan 1949	0.01129
50.625E	37.14225S	Jan 1949	0.01109
0	39.04697S	Jan 1949	0.00918
1.875E	39.04697S	Jan 1949	0.00909
3.75E	39.04697S	Jan 1949	0.00902
5.625E	39.04697S	Jan 1949	0.00895
7.5E	39.04697S	Jan 1949	0.0089
9.375E	39.04697S	Jan 1949	0.00891
11.25E	39.04697S	Jan 1949	0.00904
13.125E	39.04697S	Jan 1949	0.00922
15E	39.04697S	Jan 1949	0.00936
16.875E	39.04697S	Jan 1949	0.00951
18.75E	39.04697S	Jan 1949	0.00975
20.625E	39.04697S	Jan 1949	0.00992
22.5E	39.04697S	Jan 1949	0.00994
24.375E	39.04697S	Jan 1949	0.00983
26.25E	39.04697S	Jan 1949	0.00982
28.125E	39.04697S	Jan 1949	0.00994
30E	39.04697S	Jan 1949	0.01016
31.875E	39.04697S	Jan 1949	0.0103
33.75E	39.04697S	Jan 1949	0.01038
35.625E	39.04697S	Jan 1949	0.01043
37.5E	39.04697S	Jan 1949	0.0104
39.375E	39.04697S	Jan 1949	0.0103
41.25E	39.04697S	Jan 1949	0.01027
43.125E	39.04697S	Jan 1949	0.01026
45E	39.04697S	Jan 1949	0.0102
46.875E	39.04697S	Jan 1949	0.01001
48.75E	39.04697S	Jan 1949	0.00979
50.625E	39.04697S	Jan 1949	0.00967
0	40.95169S	Jan 1949	0.00796
1.875E	40.95169S	Jan 1949	0.00794
3.75E	40.95169S	Jan 1949	0.00801
5.625E	40.95169S	Jan 1949	0.00808
7.5E	40.95169S	Jan 1949	0.00809
9.375E	40.95169S	Jan 1949	0.00808
11.25E	40.95169S	Jan 1949	0.00818
13.125E	40.95169S	Jan 1949	0.00833
15E	40.95169S	Jan 1949	0.00846
16.875E	40.95169S	Jan 1949	0.00857
18.75E	40.95169S	Jan 1949	0.00874
20.625E	40.95169S	Jan 1949	0.00892
22.5E	40.95169S	Jan 1949	0.00904
24.375E	40.95169S	Jan 1949	0.00903
26.25E	40.95169S	Jan 1949	0.00904
28.125E	40.95169S	Jan 1949	0.0091
30E	40.95169S	Jan 1949	0.00915
31.875E	40.95169S	Jan 1949	0.00907
33.75E	40.95169S	Jan 1949	0.00893
35.625E	40.95169S	Jan 1949	0.00882
37.5E	40.95169S	Jan 1949	0.00875
39.375E	40.95169S	Jan 1949	0.00867
41.25E	40.95169S	Jan 1949	0.00857
43.125E	40.95169S	Jan 1949	0.00848
45E	40.95169S	Jan 1949	0.00841
46.875E	40.95169S	Jan 1949	0.00831
48.75E	40.95169S	Jan 1949	0.00819
50.625E	40.95169S	Jan 1949	0.00811
0	21.90444N	Feb 1949	0.00289
1.875E	21.90444N	Feb 1949	0.00293
3.75E	21.90444N	Feb 1949	0.00324
5.625E	21.90444N	Feb 1949	0.00307
7.5E	21.90444N	Feb 1949	0.00311
9.375E	21.90444N	Feb 1949	0.00294
11.25E	21.90444N	Feb 1949	0.00286
13.125E	21.90444N	Feb 1949	0.00277
15E	21.90444N	Feb 1949	0.00275
16.875E	21.90444N	Feb 1949	0.00256
18.75E	21.90444N	Feb 1949	0.00254
20.625E	21.90444N	Feb 1949	0.00295
22.5E	21.90444N	Feb 1949	0.0031
24.375E	21.90444N	Feb 1949	0.00261
26.25E	21.90444N	Feb 1949	0.00258
28.125E	21.90444N	Feb 1949	0.0037
30E	21.90444N	Feb 1949	0.0038
31.875E	21.90444N	Feb 1949	0.00286
33.75E	21.90444N	Feb 1949	0.00423
35.625E	21.90444N	Feb 1949	0.00733
37.5E	21.90444N	Feb 1949	0.0108
39.375E	21.90444N	Feb 1949	0.00703
41.25E	21.90444N	Feb 1949	0.00391
43.125E	21.90444N	Feb 1949	0.00304
45E	21.90444N	Feb 1949	0.0035
46.875E	21.90444N	Feb 1949	0.00359
48.75E	21.90444N	Feb 1949	0.00329
50.625E	21.90444N	Feb 1949	0.00409
0	19.99971N	Feb 1949	0.00262
1.875E	19.99971N	Feb 1949	0.00268
3.75E	19.99971N	Feb 1949	0.00297
5.625E	19.99971N	Feb 1949	0.00352
7.5E	19.99971N	Feb 1949	0.00318
9.375E	19.99971N	Feb 1949	0.00271
11.25E	19.99971N	Feb 1949	0.00265
13.125E	19.99971N	Feb 1949	0.00267
15E	19.99971N	Feb 1949	0.00251
16.875E	19.99971N	Feb 1949	0.0022
18.75E	19.99971N	Feb 1949	0.00232
20.625E	19.99971N	Feb 1949	0.00289
22.5E	19.99971N	Feb 1949	0.00301
24.375E	19.99971N	Feb 1949	0.00258
26.25E	19.99971N	Feb 1949	0.00264
28.125E	19.99971N	Feb 1949	0.0035
30E	19.99971N	Feb 1949	0.00373
31.875E	19.99971N	Feb 1949	0.0036
33.75E	19.99971N	Feb 1949	0.00391
35.625E	19.99971N	Feb 1949	0.00661
37.5E	19.99971N	Feb 1949	0.01116
39.375E	19.99971N	Feb 1949	0.01159
41.25E	19.99971N	Feb 1949	0.0073
43.125E	19.99971N	Feb 1949	0.00445
45E	19.99971N	Feb 1949	0.00371
46.875E	19.99971N	Feb 1949	0.00425
48.75E	19.99971N	Feb 1949	0.00428
50.625E	19.99971N	Feb 1949	0.00425
0	18.09498N	Feb 1949	0.00255
1.875E	18.09498N	Feb 1949	0.00257
3.75E	18.09498N	Feb 1949	0.00292
5.625E	18.09498N	Feb 1949	0.00317
7.5E	18.09498N	Feb 1949	0.00246
9.375E	18.09498N	Feb 1949	0.00206
11.25E	18.09498N	Feb 1949	0.00227
13.125E	18.09498N	Feb 1949	0.00234
15E	18.09498N	Feb 1949	0.00239
16.875E	18.09498N	Feb 1949	0.00264
18.75E	18.09498N	Feb 1949	0.0028
20.625E	18.09498N	Feb 1949	0.00285
22.5E	18.09498N	Feb 1949	0.00269
24.375E	18.09498N	Feb 1949	0.00274
26.25E	18.09498N	Feb 1949	0.00305
28.125E	18.09498N	Feb 1949	0.00332
30E	18.09498N	Feb 1949	0.00356
31.875E	18.09498N	Feb 1949	0.00403
33.75E	18.09498N	Feb 1949	0.00496
35.625E	18.09498N	Feb 1949	0.00703
37.5E	18.09498N	Feb 1949	0.01032
39.375E	18.09498N	Feb 1949	0.01439
41.25E	18.09498N	Feb 1949	0.01315
43.125E	18.09498N	Feb 1949	0.00696
45E	18.09498N	Feb 1949	0.00414
46.875E	18.09498N	Feb 1949	0.00444
48.75E	18.09498N	Feb 1949	0.00502
50.625E	18.09498N	Feb 1949	0.00519
0	16.19024N	Feb 1949	0.00284
1.875E	16.19024N	Feb 1949	0.00285
3.75E	16.19024N	Feb 1949	0.00282
5.625E	16.19024N	Feb 1949	0.00283
7.5E	16.19024N	Feb 1949	0.00256
9.375E	16.19024N	Feb 1949	0.00247
11.25E	16.19024N	Feb 1949	0.00249
13.125E	16.19024N	Feb 1949	0.00233
15E	16.19024N	Feb 1949	0.00235
16.875E	16.19024N	Feb 1949	0.00269
18.75E	16.19024N	Feb 1949	0.00291
20.625E	16.19024N	Feb 1949	0.00246
22.5E	16.19024N	Feb 1949	0.00242
24.375E	16.19024N	Feb 1949	0.00287
26.25E	16.19024N	Feb 1949	0.00354
28.125E	16.19024N	Feb 1949	0.00336
30E	16.19024N	Feb 1949	0.00312
31.875E	16.19024N	Feb 1949	0.00431
33.75E	16.19024N	Feb 1949	0.00612
35.625E	16.19024N	Feb 1949	0.00746
37.5E	16.19024N	Feb 1949	0.00988
39.375E	16.19024N	Feb 1949	0.01436
41.25E	16.19024N	Feb 1949	0.01462
43.125E	16.19024N	Feb 1949	0.00869
45E	16.19024N	Feb 1949	0.0057
46.875E	16.19024N	Feb 1949	0.00639
48.75E	16.19024N	Feb 1949	0.00777
50.625E	16.19024N	Feb 1949	0.0082
0	14.28551N	Feb 1949	0.00302
1.875E	14.28551N	Feb 1949	0.00285
3.75E	14.28551N	Feb 1949	0.00283
5.625E	14.28551N	Feb 1949	0.00331
7.5E	14.28551N	Feb 1949	0.00297
9.375E	14.28551N	Feb 1949	0.0032
11.25E	14.28551N	Feb 1949	0.00303
13.125E	14.28551N	Feb 1949	0.00286
15E	14.28551N	Feb 1949	0.00244
16.875E	14.28551N	Feb 1949	0.00247
18.75E	14.28551N	Feb 1949	0.00247
20.625E	14.28551N	Feb 1949	0.00242
22.5E	14.28551N	Feb 1949	0.00276
24.375E	14.28551N	Feb 1949	0.00328
26.25E	14.28551N	Feb 1949	0.00375
28.125E	14.28551N	Feb 1949	0.00348
30E	14.28551N	Feb 1949	0.00307
31.875E	14.28551N	Feb 1949	0.0045
33.75E	14.28551N	Feb 1949	0.00668
35.625E	14.28551N	Feb 1949	0.00733
37.5E	14.28551N	Feb 1949	0.00766
39.375E	14.28551N	Feb 1949	0.00979
41.25E	14.28551N	Feb 1949	0.01126
43.125E	14.28551N	Feb 1949	0.01001
45E	14.28551N	Feb 1949	0.00908
46.875E	14.28551N	Feb 1949	0.01041
48.75E	14.28551N	Feb 1949	0.01306
50.625E	14.28551N	Feb 1949	0.01313
0	12.38078N	Feb 1949	0.00342
1.875E	12.38078N	Feb 1949	0.00359
3.75E	12.38078N	Feb 1949	0.0047
5.625E	12.38078N	Feb 1949	0.00488
7.5E	12.38078N	Feb 1949	0.00401
9.375E	12.38078N	Feb 1949	0.00327
11.25E	12.38078N	Feb 1949	0.0027
13.125E	12.38078N	Feb 1949	0.00257
15E	12.38078N	Feb 1949	0.00214
16.875E	12.38078N	Feb 1949	0.00204
18.75E	12.38078N	Feb 1949	0.0026
20.625E	12.38078N	Feb 1949	0.00335
22.5E	12.38078N	Feb 1949	0.00343
24.375E	12.38078N	Feb 1949	0.00353
26.25E	12.38078N	Feb 1949	0.00373
28.125E	12.38078N	Feb 1949	0.00371
30E	12.38078N	Feb 1949	0.00353
31.875E	12.38078N	Feb 1949	0.00493
33.75E	12.38078N	Feb 1949	0.00698
35.625E	12.38078N	Feb 1949	0.00706
37.5E	12.38078N	Feb 1949	0.00613
39.375E	12.38078N	Feb 1949	0.00699
41.25E	12.38078N	Feb 1949	0.00912
43.125E	12.38078N	Feb 1949	0.01056
45E	12.38078N	Feb 1949	0.01363
46.875E	12.38078N	Feb 1949	0.01422
48.75E	12.38078N	Feb 1949	0.0141
50.625E	12.38078N	Feb 1949	0.01374
0	10.47604N	Feb 1949	0.0062
1.875E	10.47604N	Feb 1949	0.00689
3.75E	10.47604N	Feb 1949	0.00834
5.625E	10.47604N	Feb 1949	0.00854
7.5E	10.47604N	Feb 1949	0.00761
9.375E	10.47604N	Feb 1949	0.00555
11.25E	10.47604N	Feb 1949	0.00381
13.125E	10.47604N	Feb 1949	0.00284
15E	10.47604N	Feb 1949	0.00283
16.875E	10.47604N	Feb 1949	0.00325
18.75E	10.47604N	Feb 1949	0.00472
20.625E	10.47604N	Feb 1949	0.00546
22.5E	10.47604N	Feb 1949	0.00477
24.375E	10.47604N	Feb 1949	0.00404
26.25E	10.47604N	Feb 1949	0.00403
28.125E	10.47604N	Feb 1949	0.00447
30E	10.47604N	Feb 1949	0.00475
31.875E	10.47604N	Feb 1949	0.0059
33.75E	10.47604N	Feb 1949	0.00742
35.625E	10.47604N	Feb 1949	0.00753
37.5E	10.47604N	Feb 1949	0.00617
39.375E	10.47604N	Feb 1949	0.00612
41.25E	10.47604N	Feb 1949	0.00755
43.125E	10.47604N	Feb 1949	0.0091
45E	10.47604N	Feb 1949	0.0097
46.875E	10.47604N	Feb 1949	0.01038
48.75E	10.47604N	Feb 1949	0.01083
50.625E	10.47604N	Feb 1949	0.01191
0	8.571308N	Feb 1949	0.01098
1.875E	8.571308N	Feb 1949	0.01212
3.75E	8.571308N	Feb 1949	0.01256
5.625E	8.571308N	Feb 1949	0.0128
7.5E	8.571308N	Feb 1949	0.01184
9.375E	8.571308N	Feb 1949	0.00975
11.25E	8.571308N	Feb 1949	0.00741
13.125E	8.571308N	Feb 1949	0.00536
15E	8.571308N	Feb 1949	0.00592
16.875E	8.571308N	Feb 1949	0.00744
18.75E	8.571308N	Feb 1949	0.00849
20.625E	8.571308N	Feb 1949	0.00837
22.5E	8.571308N	Feb 1949	0.00723
24.375E	8.571308N	Feb 1949	0.006
26.25E	8.571308N	Feb 1949	0.0056
28.125E	8.571308N	Feb 1949	0.00592
30E	8.571308N	Feb 1949	0.00654
31.875E	8.571308N	Feb 1949	0.00775
33.75E	8.571308N	Feb 1949	0.00884
35.625E	8.571308N	Feb 1949	0.00854
37.5E	8.571308N	Feb 1949	0.00672
39.375E	8.571308N	Feb 1949	0.00594
41.25E	8.571308N	Feb 1949	0.00682
43.125E	8.571308N	Feb 1949	0.0073
45E	8.571308N	Feb 1949	0.00729
46.875E	8.571308N	Feb 1949	0.00819
48.75E	8.571308N	Feb 1949	0.01039
50.625E	8.571308N	Feb 1949	0.01456
0	6.666573N	Feb 1949	0.01627
1.875E	6.666573N	Feb 1949	0.01673
3.75E	6.666573N	Feb 1949	0.01727
5.625E	6.666573N	Feb 1949	0.0173
7.5E	6.666573N	Feb 1949	0.01597
9.375E	6.666573N	Feb 1949	0.01337
11.25E	6.666573N	Feb 1949	0.01101
13.125E	6.666573N	Feb 1949	0.00982
15E	6.666573N	Feb 1949	0.01047
16.875E	6.666573N	Feb 1949	0.01215
18.75E	6.666573N	Feb 1949	0.01376
20.625E	6.666573N	Feb 1949	0.01356
22.5E	6.666573N	Feb 1949	0.01162
24.375E	6.666573N	Feb 1949	0.00975
26.25E	6.666573N	Feb 1949	0.00877
28.125E	6.666573N	Feb 1949	0.00847
30E	6.666573N	Feb 1949	0.00838
31.875E	6.666573N	Feb 1949	0.00918
33.75E	6.666573N	Feb 1949	0.00993
35.625E	6.666573N	Feb 1949	0.00918
37.5E	6.666573N	Feb 1949	0.00728
39.375E	6.666573N	Feb 1949	0.00656
41.25E	6.666573N	Feb 1949	0.00726
43.125E	6.666573N	Feb 1949	0.00791
45E	6.666573N	Feb 1949	0.00846
46.875E	6.666573N	Feb 1949	0.01005
48.75E	6.666573N	Feb 1949	0.01273
50.625E	6.666573N	Feb 1949	0.01625
0	4.761838N	Feb 1949	0.01899
1.875E	4.761838N	Feb 1949	0.01914
3.75E	4.761838N	Feb 1949	0.01909
5.625E	4.761838N	Feb 1949	0.01893
7.5E	4.761838N	Feb 1949	0.01812
9.375E	4.761838N	Feb 1949	0.01613
11.25E	4.761838N	Feb 1949	0.01446
13.125E	4.761838N	Feb 1949	0.01403
15E	4.761838N	Feb 1949	0.01448
16.875E	4.761838N	Feb 1949	0.01519
18.75E	4.761838N	Feb 1949	0.01608
20.625E	4.761838N	Feb 1949	0.01604
22.5E	4.761838N	Feb 1949	0.0154
24.375E	4.761838N	Feb 1949	0.01417
26.25E	4.761838N	Feb 1949	0.01309
28.125E	4.761838N	Feb 1949	0.01196
30E	4.761838N	Feb 1949	0.01013
31.875E	4.761838N	Feb 1949	0.00927
33.75E	4.761838N	Feb 1949	0.00932
35.625E	4.761838N	Feb 1949	0.00897
37.5E	4.761838N	Feb 1949	0.00836
39.375E	4.761838N	Feb 1949	0.00825
41.25E	4.761838N	Feb 1949	0.00875
43.125E	4.761838N	Feb 1949	0.00966
45E	4.761838N	Feb 1949	0.01121
46.875E	4.761838N	Feb 1949	0.01321
48.75E	4.761838N	Feb 1949	0.01656
50.625E	4.761838N	Feb 1949	0.01718
0	2.857103N	Feb 1949	0.0182
1.875E	2.857103N	Feb 1949	0.01827
3.75E	2.857103N	Feb 1949	0.01823
5.625E	2.857103N	Feb 1949	0.0184
7.5E	2.857103N	Feb 1949	0.01814
9.375E	2.857103N	Feb 1949	0.01695
11.25E	2.857103N	Feb 1949	0.01538
13.125E	2.857103N	Feb 1949	0.01553
15E	2.857103N	Feb 1949	0.01576
16.875E	2.857103N	Feb 1949	0.01575
18.75E	2.857103N	Feb 1949	0.0161
20.625E	2.857103N	Feb 1949	0.01684
22.5E	2.857103N	Feb 1949	0.01698
24.375E	2.857103N	Feb 1949	0.01678
26.25E	2.857103N	Feb 1949	0.01662
28.125E	2.857103N	Feb 1949	0.01562
30E	2.857103N	Feb 1949	0.01278
31.875E	2.857103N	Feb 1949	0.00957
33.75E	2.857103N	Feb 1949	0.00847
35.625E	2.857103N	Feb 1949	0.00859
37.5E	2.857103N	Feb 1949	0.00925
39.375E	2.857103N	Feb 1949	0.00983
41.25E	2.857103N	Feb 1949	0.01011
43.125E	2.857103N	Feb 1949	0.01103
45E	2.857103N	Feb 1949	0.01308
46.875E	2.857103N	Feb 1949	0.01651
48.75E	2.857103N	Feb 1949	0.01705
50.625E	2.857103N	Feb 1949	0.01742
0	0.9523677N	Feb 1949	0.01764
1.875E	0.9523677N	Feb 1949	0.01771
3.75E	0.9523677N	Feb 1949	0.01765
5.625E	0.9523677N	Feb 1949	0.01798
7.5E	0.9523677N	Feb 1949	0.01825
9.375E	0.9523677N	Feb 1949	0.01718
11.25E	0.9523677N	Feb 1949	0.01535
13.125E	0.9523677N	Feb 1949	0.01541
15E	0.9523677N	Feb 1949	0.01578
16.875E	0.9523677N	Feb 1949	0.01601
18.75E	0.9523677N	Feb 1949	0.01657
20.625E	0.9523677N	Feb 1949	0.01706
22.5E	0.9523677N	Feb 1949	0.01719
24.375E	0.9523677N	Feb 1949	0.01721
26.25E	0.9523677N	Feb 1949	0.01717
28.125E	0.9523677N	Feb 1949	0.01632
30E	0.9523677N	Feb 1949	0.01434
31.875E	0.9523677N	Feb 1949	0.01173
33.75E	0.9523677N	Feb 1949	0.00943
35.625E	0.9523677N	Feb 1949	0.00877
37.5E	0.9523677N	Feb 1949	0.00932
39.375E	0.9523677N	Feb 1949	0.01054
41.25E	0.9523677N	Feb 1949	0.01161
43.125E	0.9523677N	Feb 1949	0.01309
45E	0.9523677N	Feb 1949	0.01672
46.875E	0.9523677N	Feb 1949	0.01747
48.75E	0.9523677N	Feb 1949	0.01752
50.625E	0.9523677N	Feb 1949	0.01756
0	0.9523677S	Feb 1949	0.0179
1.875E	0.9523677S	Feb 1949	0.01804
3.75E	0.9523677S	Feb 1949	0.01793
5.625E	0.9523677S	Feb 1949	0.0179
7.5E	0.9523677S	Feb 1949	0.01806
9.375E	0.9523677S	Feb 1949	0.01708
11.25E	0.9523677S	Feb 1949	0.01621
13.125E	0.9523677S	Feb 1949	0.01611
15E	0.9523677S	Feb 1949	0.01652
16.875E	0.9523677S	Feb 1949	0.01705
18.75E	0.9523677S	Feb 1949	0.01766
20.625E	0.9523677S	Feb 1949	0.01762
22.5E	0.9523677S	Feb 1949	0.01737
24.375E	0.9523677S	Feb 1949	0.017
26.25E	0.9523677S	Feb 1949	0.01657
28.125E	0.9523677S	Feb 1949	0.01508
30E	0.9523677S	Feb 1949	0.0139
31.875E	0.9523677S	Feb 1949	0.01432
33.75E	0.9523677S	Feb 1949	0.01371
35.625E	0.9523677S	Feb 1949	0.01063
37.5E	0.9523677S	Feb 1949	0.00983
39.375E	0.9523677S	Feb 1949	0.01154
41.25E	0.9523677S	Feb 1949	0.01381
43.125E	0.9523677S	Feb 1949	0.01753
45E	0.9523677S	Feb 1949	0.0182
46.875E	0.9523677S	Feb 1949	0.0186
48.75E	0.9523677S	Feb 1949	0.01814
50.625E	0.9523677S	Feb 1949	0.01781
0	2.857103S	Feb 1949	0.01787
1.875E	2.857103S	Feb 1949	0.01812
3.75E	2.857103S	Feb 1949	0.01818
5.625E	2.857103S	Feb 1949	0.01799
7.5E	2.857103S	Feb 1949	0.01805
9.375E	2.857103S	Feb 1949	0.01824
11.25E	2.857103S	Feb 1949	0.01788
13.125E	2.857103S	Feb 1949	0.01711
15E	2.857103S	Feb 1949	0.01696
16.875E	2.857103S	Feb 1949	0.01762
18.75E	2.857103S	Feb 1949	0.0179
20.625E	2.857103S	Feb 1949	0.01796
22.5E	2.857103S	Feb 1949	0.01768
24.375E	2.857103S	Feb 1949	0.01767
26.25E	2.857103S	Feb 1949	0.01667
28.125E	2.857103S	Feb 1949	0.01487
30E	2.857103S	Feb 1949	0.01384
31.875E	2.857103S	Feb 1949	0.01459
33.75E	2.857103S	Feb 1949	0.01463
35.625E	2.857103S	Feb 1949	0.01311
37.5E	2.857103S	Feb 1949	0.01209
39.375E	2.857103S	Feb 1949	0.01385
41.25E	2.857103S	Feb 1949	0.01822
43.125E	2.857103S	Feb 1949	0.01842
45E	2.857103S	Feb 1949	0.01856
46.875E	2.857103S	Feb 1949	0.01842
48.75E	2.857103S	Feb 1949	0.01809
50.625E	2.857103S	Feb 1949	0.01805
0	4.761838S	Feb 1949	0.01752
1.875E	4.761838S	Feb 1949	0.01776
3.75E	4.761838S	Feb 1949	0.01812
5.625E	4.761838S	Feb 1949	0.01812
7.5E	4.761838S	Feb 1949	0.01819
9.375E	4.761838S	Feb 1949	0.01849
11.25E	4.761838S	Feb 1949	0.01847
13.125E	4.761838S	Feb 1949	0.01758
15E	4.761838S	Feb 1949	0.01683
16.875E	4.761838S	Feb 1949	0.0171
18.75E	4.761838S	Feb 1949	0.01778
20.625E	4.761838S	Feb 1949	0.0177
22.5E	4.761838S	Feb 1949	0.01757
24.375E	4.761838S	Feb 1949	0.01745
26.25E	4.761838S	Feb 1949	0.01693
28.125E	4.761838S	Feb 1949	0.01558
30E	4.761838S	Feb 1949	0.01465
31.875E	4.761838S	Feb 1949	0.01538
33.75E	4.761838S	Feb 1949	0.01533
35.625E	4.761838S	Feb 1949	0.01447
37.5E	4.761838S	Feb 1949	0.01438
39.375E	4.761838S	Feb 1949	0.01771
41.25E	4.761838S	Feb 1949	0.01884
43.125E	4.761838S	Feb 1949	0.01885
45E	4.761838S	Feb 1949	0.01849
46.875E	4.761838S	Feb 1949	0.01805
48.75E	4.761838S	Feb 1949	0.01779
50.625E	4.761838S	Feb 1949	0.01797
0	6.666573S	Feb 1949	0.01739
1.875E	6.666573S	Feb 1949	0.01748
3.75E	6.666573S	Feb 1949	0.01786
5.625E	6.666573S	Feb 1949	0.01827
7.5E	6.666573S	Feb 1949	0.01833
9.375E	6.666573S	Feb 1949	0.01842
11.25E	6.666573S	Feb 1949	0.01846
13.125E	6.666573S	Feb 1949	0.01739
15E	6.666573S	Feb 1949	0.01666
16.875E	6.666573S	Feb 1949	0.01654
18.75E	6.666573S	Feb 1949	0.01696
20.625E	6.666573S	Feb 1949	0.017
22.5E	6.666573S	Feb 1949	0.0166
24.375E	6.666573S	Feb 1949	0.01682
26.25E	6.666573S	Feb 1949	0.01703
28.125E	6.666573S	Feb 1949	0.0163
30E	6.666573S	Feb 1949	0.01533
31.875E	6.666573S	Feb 1949	0.01525
33.75E	6.666573S	Feb 1949	0.01488
35.625E	6.666573S	Feb 1949	0.01467
37.5E	6.666573S	Feb 1949	0.01547
39.375E	6.666573S	Feb 1949	0.01821
41.25E	6.666573S	Feb 1949	0.01901
43.125E	6.666573S	Feb 1949	0.01891
45E	6.666573S	Feb 1949	0.01868
46.875E	6.666573S	Feb 1949	0.01822
48.75E	6.666573S	Feb 1949	0.01769
50.625E	6.666573S	Feb 1949	0.01757
0	8.571308S	Feb 1949	0.01691
1.875E	8.571308S	Feb 1949	0.017
3.75E	8.571308S	Feb 1949	0.01749
5.625E	8.571308S	Feb 1949	0.01821
7.5E	8.571308S	Feb 1949	0.01841
9.375E	8.571308S	Feb 1949	0.01849
11.25E	8.571308S	Feb 1949	0.01873
13.125E	8.571308S	Feb 1949	0.01848
15E	8.571308S	Feb 1949	0.01679
16.875E	8.571308S	Feb 1949	0.01617
18.75E	8.571308S	Feb 1949	0.01629
20.625E	8.571308S	Feb 1949	0.01632
22.5E	8.571308S	Feb 1949	0.01587
24.375E	8.571308S	Feb 1949	0.01586
26.25E	8.571308S	Feb 1949	0.01626
28.125E	8.571308S	Feb 1949	0.01599
30E	8.571308S	Feb 1949	0.01519
31.875E	8.571308S	Feb 1949	0.01485
33.75E	8.571308S	Feb 1949	0.01484
35.625E	8.571308S	Feb 1949	0.01528
37.5E	8.571308S	Feb 1949	0.01629
39.375E	8.571308S	Feb 1949	0.01726
41.25E	8.571308S	Feb 1949	0.01869
43.125E	8.571308S	Feb 1949	0.01829
45E	8.571308S	Feb 1949	0.01803
46.875E	8.571308S	Feb 1949	0.0178
48.75E	8.571308S	Feb 1949	0.01746
50.625E	8.571308S	Feb 1949	0.0173
0	10.47604S	Feb 1949	0.01609
1.875E	10.47604S	Feb 1949	0.01632
3.75E	10.47604S	Feb 1949	0.01701
5.625E	10.47604S	Feb 1949	0.0176
7.5E	10.47604S	Feb 1949	0.0179
9.375E	10.47604S	Feb 1949	0.01845
11.25E	10.47604S	Feb 1949	0.01898
13.125E	10.47604S	Feb 1949	0.01841
15E	10.47604S	Feb 1949	0.01631
16.875E	10.47604S	Feb 1949	0.01522
18.75E	10.47604S	Feb 1949	0.01515
20.625E	10.47604S	Feb 1949	0.01563
22.5E	10.47604S	Feb 1949	0.01561
24.375E	10.47604S	Feb 1949	0.01539
26.25E	10.47604S	Feb 1949	0.0153
28.125E	10.47604S	Feb 1949	0.01512
30E	10.47604S	Feb 1949	0.01475
31.875E	10.47604S	Feb 1949	0.0149
33.75E	10.47604S	Feb 1949	0.01531
35.625E	10.47604S	Feb 1949	0.01621
37.5E	10.47604S	Feb 1949	0.01723
39.375E	10.47604S	Feb 1949	0.01806
41.25E	10.47604S	Feb 1949	0.01849
43.125E	10.47604S	Feb 1949	0.01779
45E	10.47604S	Feb 1949	0.0172
46.875E	10.47604S	Feb 1949	0.0172
48.75E	10.47604S	Feb 1949	0.01734
50.625E	10.47604S	Feb 1949	0.01746
0	12.38078S	Feb 1949	0.0156
1.875E	12.38078S	Feb 1949	0.01591
3.75E	12.38078S	Feb 1949	0.01643
5.625E	12.38078S	Feb 1949	0.01651
7.5E	12.38078S	Feb 1949	0.01677
9.375E	12.38078S	Feb 1949	0.01782
11.25E	12.38078S	Feb 1949	0.01832
13.125E	12.38078S	Feb 1949	0.01707
15E	12.38078S	Feb 1949	0.015
16.875E	12.38078S	Feb 1949	0.01456
18.75E	12.38078S	Feb 1949	0.01458
20.625E	12.38078S	Feb 1949	0.01506
22.5E	12.38078S	Feb 1949	0.01536
24.375E	12.38078S	Feb 1949	0.01507
26.25E	12.38078S	Feb 1949	0.01463
28.125E	12.38078S	Feb 1949	0.01467
30E	12.38078S	Feb 1949	0.01489
31.875E	12.38078S	Feb 1949	0.01508
33.75E	12.38078S	Feb 1949	0.01545
35.625E	12.38078S	Feb 1949	0.01616
37.5E	12.38078S	Feb 1949	0.01689
39.375E	12.38078S	Feb 1949	0.01788
41.25E	12.38078S	Feb 1949	0.0182
43.125E	12.38078S	Feb 1949	0.01791
45E	12.38078S	Feb 1949	0.01755
46.875E	12.38078S	Feb 1949	0.01767
48.75E	12.38078S	Feb 1949	0.01781
50.625E	12.38078S	Feb 1949	0.01773
0	14.28551S	Feb 1949	0.01542
1.875E	14.28551S	Feb 1949	0.01551
3.75E	14.28551S	Feb 1949	0.0157
5.625E	14.28551S	Feb 1949	0.01546
7.5E	14.28551S	Feb 1949	0.01573
9.375E	14.28551S	Feb 1949	0.01699
11.25E	14.28551S	Feb 1949	0.01709
13.125E	14.28551S	Feb 1949	0.01428
15E	14.28551S	Feb 1949	0.01456
16.875E	14.28551S	Feb 1949	0.01477
18.75E	14.28551S	Feb 1949	0.0149
20.625E	14.28551S	Feb 1949	0.01461
22.5E	14.28551S	Feb 1949	0.01487
24.375E	14.28551S	Feb 1949	0.01496
26.25E	14.28551S	Feb 1949	0.01469
28.125E	14.28551S	Feb 1949	0.01484
30E	14.28551S	Feb 1949	0.01529
31.875E	14.28551S	Feb 1949	0.01502
33.75E	14.28551S	Feb 1949	0.01498
35.625E	14.28551S	Feb 1949	0.01578
37.5E	14.28551S	Feb 1949	0.01668
39.375E	14.28551S	Feb 1949	0.01749
41.25E	14.28551S	Feb 1949	0.01761
43.125E	14.28551S	Feb 1949	0.01789
45E	14.28551S	Feb 1949	0.01821
46.875E	14.28551S	Feb 1949	0.01818
48.75E	14.28551S	Feb 1949	0.01832
50.625E	14.28551S	Feb 1949	0.01794
0	16.19024S	Feb 1949	0.01516
1.875E	16.19024S	Feb 1949	0.01503
3.75E	16.19024S	Feb 1949	0.01507
5.625E	16.19024S	Feb 1949	0.01495
7.5E	16.19024S	Feb 1949	0.01522
9.375E	16.19024S	Feb 1949	0.016
11.25E	16.19024S	Feb 1949	0.01526
13.125E	16.19024S	Feb 1949	0.01153
15E	16.19024S	Feb 1949	0.01304
16.875E	16.19024S	Feb 1949	0.01492
18.75E	16.19024S	Feb 1949	0.01522
20.625E	16.19024S	Feb 1949	0.01425
22.5E	16.19024S	Feb 1949	0.01443
24.375E	16.19024S	Feb 1949	0.01487
26.25E	16.19024S	Feb 1949	0.01488
28.125E	16.19024S	Feb 1949	0.01484
30E	16.19024S	Feb 1949	0.01515
31.875E	16.19024S	Feb 1949	0.01487
33.75E	16.19024S	Feb 1949	0.01495
35.625E	16.19024S	Feb 1949	0.01609
37.5E	16.19024S	Feb 1949	0.01707
39.375E	16.19024S	Feb 1949	0.01637
41.25E	16.19024S	Feb 1949	0.01743
43.125E	16.19024S	Feb 1949	0.0178
45E	16.19024S	Feb 1949	0.01813
46.875E	16.19024S	Feb 1949	0.01789
48.75E	16.19024S	Feb 1949	0.01782
50.625E	16.19024S	Feb 1949	0.01795
0	18.09498S	Feb 1949	0.0149
1.875E	18.09498S	Feb 1949	0.01452
3.75E	18.09498S	Feb 1949	0.01449
5.625E	18.09498S	Feb 1949	0.01454
7.5E	18.09498S	Feb 1949	0.01466
9.375E	18.09498S	Feb 1949	0.01488
11.25E	18.09498S	Feb 1949	0.01366
13.125E	18.09498S	Feb 1949	0.0098
15E	18.09498S	Feb 1949	0.00999
16.875E	18.09498S	Feb 1949	0.01342
18.75E	18.09498S	Feb 1949	0.01471
20.625E	18.09498S	Feb 1949	0.01431
22.5E	18.09498S	Feb 1949	0.01366
24.375E	18.09498S	Feb 1949	0.01423
26.25E	18.09498S	Feb 1949	0.01437
28.125E	18.09498S	Feb 1949	0.01392
30E	18.09498S	Feb 1949	0.01375
31.875E	18.09498S	Feb 1949	0.01404
33.75E	18.09498S	Feb 1949	0.01506
35.625E	18.09498S	Feb 1949	0.01675
37.5E	18.09498S	Feb 1949	0.01776
39.375E	18.09498S	Feb 1949	0.01745
41.25E	18.09498S	Feb 1949	0.01762
43.125E	18.09498S	Feb 1949	0.01827
45E	18.09498S	Feb 1949	0.01824
46.875E	18.09498S	Feb 1949	0.01707
48.75E	18.09498S	Feb 1949	0.01756
50.625E	18.09498S	Feb 1949	0.01817
0	19.99971S	Feb 1949	0.01479
1.875E	19.99971S	Feb 1949	0.01412
3.75E	19.99971S	Feb 1949	0.01391
5.625E	19.99971S	Feb 1949	0.01395
7.5E	19.99971S	Feb 1949	0.01389
9.375E	19.99971S	Feb 1949	0.01412
11.25E	19.99971S	Feb 1949	0.01366
13.125E	19.99971S	Feb 1949	0.01029
15E	19.99971S	Feb 1949	0.00876
16.875E	19.99971S	Feb 1949	0.01103
18.75E	19.99971S	Feb 1949	0.01385
20.625E	19.99971S	Feb 1949	0.01383
22.5E	19.99971S	Feb 1949	0.01215
24.375E	19.99971S	Feb 1949	0.01194
26.25E	19.99971S	Feb 1949	0.01204
28.125E	19.99971S	Feb 1949	0.01229
30E	19.99971S	Feb 1949	0.01241
31.875E	19.99971S	Feb 1949	0.01323
33.75E	19.99971S	Feb 1949	0.01515
35.625E	19.99971S	Feb 1949	0.01762
37.5E	19.99971S	Feb 1949	0.01766
39.375E	19.99971S	Feb 1949	0.01763
41.25E	19.99971S	Feb 1949	0.01829
43.125E	19.99971S	Feb 1949	0.01851
45E	19.99971S	Feb 1949	0.01745
46.875E	19.99971S	Feb 1949	0.0167
48.75E	19.99971S	Feb 1949	0.01744
50.625E	19.99971S	Feb 1949	0.01855
0	21.90444S	Feb 1949	0.01468
1.875E	21.90444S	Feb 1949	0.01404
3.75E	21.90444S	Feb 1949	0.01376
5.625E	21.90444S	Feb 1949	0.01351
7.5E	21.90444S	Feb 1949	0.01315
9.375E	21.90444S	Feb 1949	0.01359
11.25E	21.90444S	Feb 1949	0.01427
13.125E	21.90444S	Feb 1949	0.0128
15E	21.90444S	Feb 1949	0.00843
16.875E	21.90444S	Feb 1949	0.00823
18.75E	21.90444S	Feb 1949	0.01127
20.625E	21.90444S	Feb 1949	0.01278
22.5E	21.90444S	Feb 1949	0.01129
24.375E	21.90444S	Feb 1949	0.01051
26.25E	21.90444S	Feb 1949	0.01126
28.125E	21.90444S	Feb 1949	0.01206
30E	21.90444S	Feb 1949	0.01264
31.875E	21.90444S	Feb 1949	0.01387
33.75E	21.90444S	Feb 1949	0.01548
35.625E	21.90444S	Feb 1949	0.01763
37.5E	21.90444S	Feb 1949	0.01727
39.375E	21.90444S	Feb 1949	0.01754
41.25E	21.90444S	Feb 1949	0.01831
43.125E	21.90444S	Feb 1949	0.01813
45E	21.90444S	Feb 1949	0.01664
46.875E	21.90444S	Feb 1949	0.01652
48.75E	21.90444S	Feb 1949	0.01773
50.625E	21.90444S	Feb 1949	0.01861
0	23.80917S	Feb 1949	0.01457
1.875E	23.80917S	Feb 1949	0.01414
3.75E	23.80917S	Feb 1949	0.01389
5.625E	23.80917S	Feb 1949	0.01339
7.5E	23.80917S	Feb 1949	0.01276
9.375E	23.80917S	Feb 1949	0.01284
11.25E	23.80917S	Feb 1949	0.01395
13.125E	23.80917S	Feb 1949	0.01291
15E	23.80917S	Feb 1949	0.00819
16.875E	23.80917S	Feb 1949	0.00623
18.75E	23.80917S	Feb 1949	0.00805
20.625E	23.80917S	Feb 1949	0.0098
22.5E	23.80917S	Feb 1949	0.00944
24.375E	23.80917S	Feb 1949	0.00953
26.25E	23.80917S	Feb 1949	0.01101
28.125E	23.80917S	Feb 1949	0.01251
30E	23.80917S	Feb 1949	0.01368
31.875E	23.80917S	Feb 1949	0.01469
33.75E	23.80917S	Feb 1949	0.01578
35.625E	23.80917S	Feb 1949	0.01725
37.5E	23.80917S	Feb 1949	0.01693
39.375E	23.80917S	Feb 1949	0.01736
41.25E	23.80917S	Feb 1949	0.01802
43.125E	23.80917S	Feb 1949	0.0177
45E	23.80917S	Feb 1949	0.01575
46.875E	23.80917S	Feb 1949	0.01608
48.75E	23.80917S	Feb 1949	0.01768
50.625E	23.80917S	Feb 1949	0.01809
0	25.7139S	Feb 1949	0.01433
1.875E	25.7139S	Feb 1949	0.01396
3.75E	25.7139S	Feb 1949	0.01387
5.625E	25.7139S	Feb 1949	0.01346
7.5E	25.7139S	Feb 1949	0.01265
9.375E	25.7139S	Feb 1949	0.01242
11.25E	25.7139S	Feb 1949	0.01315
13.125E	25.7139S	Feb 1949	0.01265
15E	25.7139S	Feb 1949	0.00886
16.875E	25.7139S	Feb 1949	0.00623
18.75E	25.7139S	Feb 1949	0.00601
20.625E	25.7139S	Feb 1949	0.00683
22.5E	25.7139S	Feb 1949	0.00747
24.375E	25.7139S	Feb 1949	0.00813
26.25E	25.7139S	Feb 1949	0.01043
28.125E	25.7139S	Feb 1949	0.01207
30E	25.7139S	Feb 1949	0.01385
31.875E	25.7139S	Feb 1949	0.01527
33.75E	25.7139S	Feb 1949	0.01675
35.625E	25.7139S	Feb 1949	0.01681
37.5E	25.7139S	Feb 1949	0.01658
39.375E	25.7139S	Feb 1949	0.01698
41.25E	25.7139S	Feb 1949	0.0174
43.125E	25.7139S	Feb 1949	0.01719
45E	25.7139S	Feb 1949	0.01679
46.875E	25.7139S	Feb 1949	0.01689
48.75E	25.7139S	Feb 1949	0.01717
50.625E	25.7139S	Feb 1949	0.01708
0	27.61863S	Feb 1949	0.01389
1.875E	27.61863S	Feb 1949	0.01359
3.75E	27.61863S	Feb 1949	0.01351
5.625E	27.61863S	Feb 1949	0.01344
7.5E	27.61863S	Feb 1949	0.01295
9.375E	27.61863S	Feb 1949	0.01255
11.25E	27.61863S	Feb 1949	0.01273
13.125E	27.61863S	Feb 1949	0.01276
15E	27.61863S	Feb 1949	0.01142
16.875E	27.61863S	Feb 1949	0.00831
18.75E	27.61863S	Feb 1949	0.00645
20.625E	27.61863S	Feb 1949	0.00563
22.5E	27.61863S	Feb 1949	0.00608
24.375E	27.61863S	Feb 1949	0.00743
26.25E	27.61863S	Feb 1949	0.0093
28.125E	27.61863S	Feb 1949	0.01159
30E	27.61863S	Feb 1949	0.01401
31.875E	27.61863S	Feb 1949	0.01578
33.75E	27.61863S	Feb 1949	0.01691
35.625E	27.61863S	Feb 1949	0.01655
37.5E	27.61863S	Feb 1949	0.01618
39.375E	27.61863S	Feb 1949	0.01636
41.25E	27.61863S	Feb 1949	0.01652
43.125E	27.61863S	Feb 1949	0.01641
45E	27.61863S	Feb 1949	0.01639
46.875E	27.61863S	Feb 1949	0.01647
48.75E	27.61863S	Feb 1949	0.01629
50.625E	27.61863S	Feb 1949	0.01603
0	29.52336S	Feb 1949	0.01327
1.875E	29.52336S	Feb 1949	0.01306
3.75E	29.52336S	Feb 1949	0.01295
5.625E	29.52336S	Feb 1949	0.01297
7.5E	29.52336S	Feb 1949	0.01281
9.375E	29.52336S	Feb 1949	0.01241
11.25E	29.52336S	Feb 1949	0.01232
13.125E	29.52336S	Feb 1949	0.01272
15E	29.52336S	Feb 1949	0.01256
16.875E	29.52336S	Feb 1949	0.01105
18.75E	29.52336S	Feb 1949	0.00771
20.625E	29.52336S	Feb 1949	0.00577
22.5E	29.52336S	Feb 1949	0.00578
24.375E	29.52336S	Feb 1949	0.00693
26.25E	29.52336S	Feb 1949	0.00901
28.125E	29.52336S	Feb 1949	0.01166
30E	29.52336S	Feb 1949	0.01419
31.875E	29.52336S	Feb 1949	0.01624
33.75E	29.52336S	Feb 1949	0.01679
35.625E	29.52336S	Feb 1949	0.01597
37.5E	29.52336S	Feb 1949	0.01551
39.375E	29.52336S	Feb 1949	0.01567
41.25E	29.52336S	Feb 1949	0.01561
43.125E	29.52336S	Feb 1949	0.01538
45E	29.52336S	Feb 1949	0.0154
46.875E	29.52336S	Feb 1949	0.01545
48.75E	29.52336S	Feb 1949	0.01525
50.625E	29.52336S	Feb 1949	0.01511
0	31.42808S	Feb 1949	0.01258
1.875E	31.42808S	Feb 1949	0.01246
3.75E	31.42808S	Feb 1949	0.01231
5.625E	31.42808S	Feb 1949	0.01222
7.5E	31.42808S	Feb 1949	0.01213
9.375E	31.42808S	Feb 1949	0.01188
11.25E	31.42808S	Feb 1949	0.01169
13.125E	31.42808S	Feb 1949	0.01215
15E	31.42808S	Feb 1949	0.01258
16.875E	31.42808S	Feb 1949	0.01179
18.75E	31.42808S	Feb 1949	0.0088
20.625E	31.42808S	Feb 1949	0.00712
22.5E	31.42808S	Feb 1949	0.00717
24.375E	31.42808S	Feb 1949	0.00846
26.25E	31.42808S	Feb 1949	0.0106
28.125E	31.42808S	Feb 1949	0.01263
30E	31.42808S	Feb 1949	0.01466
31.875E	31.42808S	Feb 1949	0.01611
33.75E	31.42808S	Feb 1949	0.01588
35.625E	31.42808S	Feb 1949	0.01506
37.5E	31.42808S	Feb 1949	0.01487
39.375E	31.42808S	Feb 1949	0.01509
41.25E	31.42808S	Feb 1949	0.01492
43.125E	31.42808S	Feb 1949	0.01453
45E	31.42808S	Feb 1949	0.01442
46.875E	31.42808S	Feb 1949	0.01443
48.75E	31.42808S	Feb 1949	0.01427
50.625E	31.42808S	Feb 1949	0.01416
0	33.33281S	Feb 1949	0.01189
1.875E	33.33281S	Feb 1949	0.01181
3.75E	33.33281S	Feb 1949	0.01169
5.625E	33.33281S	Feb 1949	0.01167
7.5E	33.33281S	Feb 1949	0.01159
9.375E	33.33281S	Feb 1949	0.01134
11.25E	33.33281S	Feb 1949	0.01118
13.125E	33.33281S	Feb 1949	0.01135
15E	33.33281S	Feb 1949	0.01179
16.875E	33.33281S	Feb 1949	0.01173
18.75E	33.33281S	Feb 1949	0.0099
20.625E	33.33281S	Feb 1949	0.00934
22.5E	33.33281S	Feb 1949	0.01
24.375E	33.33281S	Feb 1949	0.01133
26.25E	33.33281S	Feb 1949	0.01251
28.125E	33.33281S	Feb 1949	0.01388
30E	33.33281S	Feb 1949	0.01482
31.875E	33.33281S	Feb 1949	0.0151
33.75E	33.33281S	Feb 1949	0.0147
35.625E	33.33281S	Feb 1949	0.0143
37.5E	33.33281S	Feb 1949	0.01431
39.375E	33.33281S	Feb 1949	0.01438
41.25E	33.33281S	Feb 1949	0.01405
43.125E	33.33281S	Feb 1949	0.01367
45E	33.33281S	Feb 1949	0.01353
46.875E	33.33281S	Feb 1949	0.01341
48.75E	33.33281S	Feb 1949	0.01319
50.625E	33.33281S	Feb 1949	0.01302
0	35.23753S	Feb 1949	0.01108
1.875E	35.23753S	Feb 1949	0.01099
3.75E	35.23753S	Feb 1949	0.01092
5.625E	35.23753S	Feb 1949	0.01091
7.5E	35.23753S	Feb 1949	0.01089
9.375E	35.23753S	Feb 1949	0.01075
11.25E	35.23753S	Feb 1949	0.01053
13.125E	35.23753S	Feb 1949	0.01052
15E	35.23753S	Feb 1949	0.01076
16.875E	35.23753S	Feb 1949	0.01107
18.75E	35.23753S	Feb 1949	0.01131
20.625E	35.23753S	Feb 1949	0.01166
22.5E	35.23753S	Feb 1949	0.01231
24.375E	35.23753S	Feb 1949	0.01294
26.25E	35.23753S	Feb 1949	0.01326
28.125E	35.23753S	Feb 1949	0.01336
30E	35.23753S	Feb 1949	0.01335
31.875E	35.23753S	Feb 1949	0.01323
33.75E	35.23753S	Feb 1949	0.01315
35.625E	35.23753S	Feb 1949	0.01323
37.5E	35.23753S	Feb 1949	0.01333
39.375E	35.23753S	Feb 1949	0.01316
41.25E	35.23753S	Feb 1949	0.01282
43.125E	35.23753S	Feb 1949	0.0126
45E	35.23753S	Feb 1949	0.01253
46.875E	35.23753S	Feb 1949	0.01234
48.75E	35.23753S	Feb 1949	0.01207
50.625E	35.23753S	Feb 1949	0.01194
0	37.14225S	Feb 1949	0.01021
1.875E	37.14225S	Feb 1949	0.01008
3.75E	37.14225S	Feb 1949	0.00994
5.625E	37.14225S	Feb 1949	0.00987
7.5E	37.14225S	Feb 1949	0.00984
9.375E	37.14225S	Feb 1949	0.00981
11.25E	37.14225S	Feb 1949	0.00978
13.125E	37.14225S	Feb 1949	0.00981
15E	37.14225S	Feb 1949	0.00999
16.875E	37.14225S	Feb 1949	0.01031
18.75E	37.14225S	Feb 1949	0.01076
20.625E	37.14225S	Feb 1949	0.0112
22.5E	37.14225S	Feb 1949	0.0115
24.375E	37.14225S	Feb 1949	0.01153
26.25E	37.14225S	Feb 1949	0.01142
28.125E	37.14225S	Feb 1949	0.01135
30E	37.14225S	Feb 1949	0.01134
31.875E	37.14225S	Feb 1949	0.01145
33.75E	37.14225S	Feb 1949	0.01168
35.625E	37.14225S	Feb 1949	0.01189
37.5E	37.14225S	Feb 1949	0.0119
39.375E	37.14225S	Feb 1949	0.01166
41.25E	37.14225S	Feb 1949	0.01145
43.125E	37.14225S	Feb 1949	0.01145
45E	37.14225S	Feb 1949	0.01145
46.875E	37.14225S	Feb 1949	0.01123
48.75E	37.14225S	Feb 1949	0.01094
50.625E	37.14225S	Feb 1949	0.01079
0	39.04697S	Feb 1949	0.00929
1.875E	39.04697S	Feb 1949	0.00916
3.75E	39.04697S	Feb 1949	0.00904
5.625E	39.04697S	Feb 1949	0.00893
7.5E	39.04697S	Feb 1949	0.00888
9.375E	39.04697S	Feb 1949	0.00892
11.25E	39.04697S	Feb 1949	0.00907
13.125E	39.04697S	Feb 1949	0.00925
15E	39.04697S	Feb 1949	0.00939
16.875E	39.04697S	Feb 1949	0.00955
18.75E	39.04697S	Feb 1949	0.00977
20.625E	39.04697S	Feb 1949	0.00992
22.5E	39.04697S	Feb 1949	0.00991
24.375E	39.04697S	Feb 1949	0.00979
26.25E	39.04697S	Feb 1949	0.00981
28.125E	39.04697S	Feb 1949	0.01004
30E	39.04697S	Feb 1949	0.01031
31.875E	39.04697S	Feb 1949	0.01046
33.75E	39.04697S	Feb 1949	0.01052
35.625E	39.04697S	Feb 1949	0.01049
37.5E	39.04697S	Feb 1949	0.01035
39.375E	39.04697S	Feb 1949	0.01016
41.25E	39.04697S	Feb 1949	0.01008
43.125E	39.04697S	Feb 1949	0.0101
45E	39.04697S	Feb 1949	0.01006
46.875E	39.04697S	Feb 1949	0.00988
48.75E	39.04697S	Feb 1949	0.00963
50.625E	39.04697S	Feb 1949	0.00954
0	40.95169S	Feb 1949	0.00826
1.875E	40.95169S	Feb 1949	0.00816
3.75E	40.95169S	Feb 1949	0.00813
5.625E	40.95169S	Feb 1949	0.00811
7.5E	40.95169S	Feb 1949	0.00806
9.375E	40.95169S	Feb 1949	0.00803
11.25E	40.95169S	Feb 1949	0.00812
13.125E	40.95169S	Feb 1949	0.00829
15E	40.95169S	Feb 1949	0.00841
16.875E	40.95169S	Feb 1949	0.00849
18.75E	40.95169S	Feb 1949	0.00863
20.625E	40.95169S	Feb 1949	0.00878
22.5E	40.95169S	Feb 1949	0.00887
24.375E	40.95169S	Feb 1949	0.00889
26.25E	40.95169S	Feb 1949	0.00898
28.125E	40.95169S	Feb 1949	0.00915
30E	40.95169S	Feb 1949	0.00931
31.875E	40.95169S	Feb 1949	0.00927
33.75E	40.95169S	Feb 1949	0.00911
35.625E	40.95169S	Feb 1949	0.00894
37.5E	40.95169S	Feb 1949	0.00881
39.375E	40.95169S	Feb 1949	0.00872
41.25E	40.95169S	Feb 1949	0.00866
43.125E	40.95169S	Feb 1949	0.00859
45E	40.95169S	Feb 1949	0.00854
46.875E	40.95169S	Feb 1949	0.00845
48.75E	40.95169S	Feb 1949	0.00834
50.625E	40.95169S	Feb 1949	0.00834
0	21.90444N	Mar 1949	0.00359
1.875E	21.90444N	Mar 1949	0.00307
3.75E	21.90444N	Mar 1949	0.00335
5.625E	21.90444N	Mar 1949	0.0036
7.5E	21.90444N	Mar 1949	0.00355
9.375E	21.90444N	Mar 1949	0.00419
11.25E	21.90444N	Mar 1949	0.00436
13.125E	21.90444N	Mar 1949	0.004
15E	21.90444N	Mar 1949	0.00356
16.875E	21.90444N	Mar 1949	0.00323
18.75E	21.90444N	Mar 1949	0.00325
20.625E	21.90444N	Mar 1949	0.00352
22.5E	21.90444N	Mar 1949	0.00373
24.375E	21.90444N	Mar 1949	0.00364
26.25E	21.90444N	Mar 1949	0.00365
28.125E	21.90444N	Mar 1949	0.00438
30E	21.90444N	Mar 1949	0.00516
31.875E	21.90444N	Mar 1949	0.00539
33.75E	21.90444N	Mar 1949	0.00691
35.625E	21.90444N	Mar 1949	0.00948
37.5E	21.90444N	Mar 1949	0.01314
39.375E	21.90444N	Mar 1949	0.009
41.25E	21.90444N	Mar 1949	0.00632
43.125E	21.90444N	Mar 1949	0.0055
45E	21.90444N	Mar 1949	0.00584
46.875E	21.90444N	Mar 1949	0.0056
48.75E	21.90444N	Mar 1949	0.00492
50.625E	21.90444N	Mar 1949	0.00514
0	19.99971N	Mar 1949	0.00307
1.875E	19.99971N	Mar 1949	0.00309
3.75E	19.99971N	Mar 1949	0.00395
5.625E	19.99971N	Mar 1949	0.00425
7.5E	19.99971N	Mar 1949	0.00388
9.375E	19.99971N	Mar 1949	0.00413
11.25E	19.99971N	Mar 1949	0.00431
13.125E	19.99971N	Mar 1949	0.00433
15E	19.99971N	Mar 1949	0.00373
16.875E	19.99971N	Mar 1949	0.00352
18.75E	19.99971N	Mar 1949	0.0034
20.625E	19.99971N	Mar 1949	0.00387
22.5E	19.99971N	Mar 1949	0.00429
24.375E	19.99971N	Mar 1949	0.00426
26.25E	19.99971N	Mar 1949	0.00437
28.125E	19.99971N	Mar 1949	0.0053
30E	19.99971N	Mar 1949	0.00627
31.875E	19.99971N	Mar 1949	0.00702
33.75E	19.99971N	Mar 1949	0.00764
35.625E	19.99971N	Mar 1949	0.00951
37.5E	19.99971N	Mar 1949	0.01395
39.375E	19.99971N	Mar 1949	0.01463
41.25E	19.99971N	Mar 1949	0.00951
43.125E	19.99971N	Mar 1949	0.00658
45E	19.99971N	Mar 1949	0.00564
46.875E	19.99971N	Mar 1949	0.0062
48.75E	19.99971N	Mar 1949	0.00596
50.625E	19.99971N	Mar 1949	0.00532
0	18.09498N	Mar 1949	0.00321
1.875E	18.09498N	Mar 1949	0.00352
3.75E	18.09498N	Mar 1949	0.00348
5.625E	18.09498N	Mar 1949	0.00414
7.5E	18.09498N	Mar 1949	0.0033
9.375E	18.09498N	Mar 1949	0.00329
11.25E	18.09498N	Mar 1949	0.00391
13.125E	18.09498N	Mar 1949	0.00404
15E	18.09498N	Mar 1949	0.00407
16.875E	18.09498N	Mar 1949	0.00426
18.75E	18.09498N	Mar 1949	0.00473
20.625E	18.09498N	Mar 1949	0.00514
22.5E	18.09498N	Mar 1949	0.00542
24.375E	18.09498N	Mar 1949	0.00559
26.25E	18.09498N	Mar 1949	0.0059
28.125E	18.09498N	Mar 1949	0.00653
30E	18.09498N	Mar 1949	0.00751
31.875E	18.09498N	Mar 1949	0.00849
33.75E	18.09498N	Mar 1949	0.00897
35.625E	18.09498N	Mar 1949	0.00987
37.5E	18.09498N	Mar 1949	0.01209
39.375E	18.09498N	Mar 1949	0.01627
41.25E	18.09498N	Mar 1949	0.01512
43.125E	18.09498N	Mar 1949	0.0081
45E	18.09498N	Mar 1949	0.00541
46.875E	18.09498N	Mar 1949	0.0061
48.75E	18.09498N	Mar 1949	0.00655
50.625E	18.09498N	Mar 1949	0.00641
0	16.19024N	Mar 1949	0.00368
1.875E	16.19024N	Mar 1949	0.00335
3.75E	16.19024N	Mar 1949	0.00432
5.625E	16.19024N	Mar 1949	0.00425
7.5E	16.19024N	Mar 1949	0.00365
9.375E	16.19024N	Mar 1949	0.00394
11.25E	16.19024N	Mar 1949	0.00429
13.125E	16.19024N	Mar 1949	0.00421
15E	16.19024N	Mar 1949	0.00435
16.875E	16.19024N	Mar 1949	0.00497
18.75E	16.19024N	Mar 1949	0.00592
[truncated: 778,641 more rows]
