# Supplementary material for: Investigating environmental effects on phonology using diachronic models
Source: Evol Hum Sci. 2024 Jan 3;6:e8. doi: 10.1017/ehs.2023.33 (PMC10955398; doi:10.1017/ehs.2023.33)
Supplement: Hartmann et al. supplementary material 4 — Hartmann et al. supplementary material [file S2513843X23000336sup004.zip › TonesClimateGeoPhylo_Public-1.0/data/climate/NCEP-NCAR_CDAS_Monthly_Diagnostic_AboveGround_QA_[Y+X]datatable.tsv]

Jan 1949	21.9044	19.9997	18.0950	16.1902	14.2855	12.3808	10.4760	8.57131	6.66657	4.76184	2.85710	0.952368	-0.952368	-2.85710	-4.76184	-6.66657	-8.57131	-10.4760	-12.3808	-14.2855	-16.1902	-18.0950	-19.9997	-21.9044	-23.8092	-25.7139	-27.6186	-29.5234	-31.4281	-33.3328	-35.2375	-37.1423	-39.0470	-40.9517
0.000000E+00	3.390000E-03	3.080000E-03	2.690000E-03	2.900000E-03	2.910000E-03	3.450000E-03	4.900000E-03	1.032000E-02	1.555000E-02	1.872000E-02	1.809000E-02	1.757000E-02	1.781000E-02	1.771000E-02	1.736000E-02	1.693000E-02	1.587000E-02	1.470000E-02	1.417000E-02	1.398000E-02	1.383000E-02	1.395000E-02	1.403000E-02	1.392000E-02	1.376000E-02	1.351000E-02	1.315000E-02	1.273000E-02	1.204000E-02	1.131000E-02	1.074000E-02	1.013000E-02	9.180000E-03	7.960000E-03
1.87500	3.150000E-03	2.200000E-03	2.420000E-03	2.720000E-03	3.100000E-03	3.280000E-03	5.950000E-03	1.163000E-02	1.658000E-02	1.898000E-02	1.803000E-02	1.758000E-02	1.797000E-02	1.797000E-02	1.763000E-02	1.702000E-02	1.582000E-02	1.474000E-02	1.436000E-02	1.413000E-02	1.388000E-02	1.369000E-02	1.357000E-02	1.355000E-02	1.352000E-02	1.324000E-02	1.284000E-02	1.248000E-02	1.191000E-02	1.117000E-02	1.056000E-02	9.950000E-03	9.090000E-03	7.940000E-03
3.75000	2.810000E-03	2.620000E-03	2.850000E-03	2.740000E-03	2.940000E-03	4.010000E-03	7.780000E-03	1.270000E-02	1.733000E-02	1.888000E-02	1.793000E-02	1.751000E-02	1.792000E-02	1.815000E-02	1.803000E-02	1.740000E-02	1.623000E-02	1.521000E-02	1.470000E-02	1.429000E-02	1.396000E-02	1.361000E-02	1.334000E-02	1.338000E-02	1.351000E-02	1.329000E-02	1.278000E-02	1.229000E-02	1.172000E-02	1.107000E-02	1.045000E-02	9.780000E-03	9.020000E-03	8.010000E-03
5.62500	2.740000E-03	3.270000E-03	2.840000E-03	2.810000E-03	3.170000E-03	4.900000E-03	8.500000E-03	1.301000E-02	1.746000E-02	1.864000E-02	1.821000E-02	1.799000E-02	1.802000E-02	1.808000E-02	1.815000E-02	1.788000E-02	1.699000E-02	1.585000E-02	1.479000E-02	1.406000E-02	1.379000E-02	1.360000E-02	1.328000E-02	1.312000E-02	1.318000E-02	1.317000E-02	1.288000E-02	1.227000E-02	1.161000E-02	1.104000E-02	1.044000E-02	9.680000E-03	8.950000E-03	8.080000E-03
7.50000	3.020000E-03	3.130000E-03	2.680000E-03	2.440000E-03	3.140000E-03	4.980000E-03	8.450000E-03	1.216000E-02	1.647000E-02	1.773000E-02	1.804000E-02	1.824000E-02	1.826000E-02	1.819000E-02	1.832000E-02	1.809000E-02	1.745000E-02	1.639000E-02	1.515000E-02	1.430000E-02	1.402000E-02	1.373000E-02	1.319000E-02	1.273000E-02	1.250000E-02	1.254000E-02	1.265000E-02	1.220000E-02	1.151000E-02	1.103000E-02	1.048000E-02	9.630000E-03	8.900000E-03	8.090000E-03
9.37500	3.150000E-03	3.060000E-03	2.500000E-03	2.650000E-03	2.970000E-03	4.040000E-03	6.990000E-03	1.064000E-02	1.452000E-02	1.599000E-02	1.679000E-02	1.732000E-02	1.677000E-02	1.844000E-02	1.868000E-02	1.835000E-02	1.785000E-02	1.728000E-02	1.646000E-02	1.558000E-02	1.468000E-02	1.388000E-02	1.343000E-02	1.314000E-02	1.263000E-02	1.231000E-02	1.233000E-02	1.192000E-02	1.132000E-02	1.092000E-02	1.048000E-02	9.670000E-03	8.910000E-03	8.080000E-03
11.2500	3.050000E-03	3.040000E-03	2.660000E-03	2.690000E-03	3.190000E-03	3.340000E-03	5.930000E-03	9.340000E-03	1.272000E-02	1.485000E-02	1.548000E-02	1.541000E-02	1.644000E-02	1.788000E-02	1.867000E-02	1.858000E-02	1.834000E-02	1.809000E-02	1.708000E-02	1.563000E-02	1.379000E-02	1.246000E-02	1.285000E-02	1.372000E-02	1.356000E-02	1.287000E-02	1.246000E-02	1.182000E-02	1.114000E-02	1.084000E-02	1.044000E-02	9.730000E-03	9.040000E-03	8.180000E-03
13.1250	2.990000E-03	3.000000E-03	2.640000E-03	2.830000E-03	3.120000E-03	3.360000E-03	4.870000E-03	8.150000E-03	1.190000E-02	1.478000E-02	1.597000E-02	1.582000E-02	1.649000E-02	1.725000E-02	1.762000E-02	1.748000E-02	1.813000E-02	1.774000E-02	1.608000E-02	1.256000E-02	9.990000E-03	8.470000E-03	9.250000E-03	1.202000E-02	1.234000E-02	1.225000E-02	1.244000E-02	1.225000E-02	1.152000E-02	1.102000E-02	1.049000E-02	9.820000E-03	9.220000E-03	8.330000E-03
15.0000	2.680000E-03	2.780000E-03	3.000000E-03	2.830000E-03	2.920000E-03	3.180000E-03	4.960000E-03	8.280000E-03	1.221000E-02	1.492000E-02	1.622000E-02	1.632000E-02	1.686000E-02	1.720000E-02	1.696000E-02	1.663000E-02	1.666000E-02	1.603000E-02	1.451000E-02	1.393000E-02	1.153000E-02	8.630000E-03	7.120000E-03	6.880000E-03	7.180000E-03	8.530000E-03	1.128000E-02	1.231000E-02	1.215000E-02	1.147000E-02	1.070000E-02	9.950000E-03	9.360000E-03	8.460000E-03
16.8750	2.530000E-03	2.300000E-03	2.980000E-03	3.180000E-03	3.070000E-03	3.680000E-03	5.490000E-03	9.270000E-03	1.321000E-02	1.520000E-02	1.565000E-02	1.624000E-02	1.715000E-02	1.757000E-02	1.700000E-02	1.644000E-02	1.602000E-02	1.520000E-02	1.464000E-02	1.508000E-02	1.518000E-02	1.230000E-02	8.740000E-03	5.740000E-03	4.350000E-03	5.640000E-03	8.520000E-03	1.122000E-02	1.179000E-02	1.159000E-02	1.096000E-02	1.021000E-02	9.510000E-03	8.570000E-03
18.7500	2.490000E-03	2.400000E-03	2.950000E-03	3.250000E-03	3.230000E-03	4.570000E-03	6.950000E-03	1.035000E-02	1.397000E-02	1.543000E-02	1.591000E-02	1.669000E-02	1.755000E-02	1.763000E-02	1.742000E-02	1.678000E-02	1.615000E-02	1.526000E-02	1.490000E-02	1.563000E-02	1.579000E-02	1.407000E-02	1.189000E-02	8.140000E-03	5.410000E-03	4.930000E-03	6.730000E-03	8.510000E-03	9.460000E-03	1.015000E-02	1.129000E-02	1.062000E-02	9.750000E-03	8.740000E-03
20.6250	3.020000E-03	2.990000E-03	3.010000E-03	2.920000E-03	3.400000E-03	5.250000E-03	7.490000E-03	1.056000E-02	1.398000E-02	1.598000E-02	1.672000E-02	1.712000E-02	1.756000E-02	1.747000E-02	1.734000E-02	1.673000E-02	1.622000E-02	1.582000E-02	1.547000E-02	1.525000E-02	1.455000E-02	1.302000E-02	1.199000E-02	1.064000E-02	7.590000E-03	5.590000E-03	5.660000E-03	6.760000E-03	8.220000E-03	9.970000E-03	1.179000E-02	1.107000E-02	9.920000E-03	8.920000E-03
22.5000	3.160000E-03	3.180000E-03	2.990000E-03	2.650000E-03	3.560000E-03	5.220000E-03	6.500000E-03	9.390000E-03	1.321000E-02	1.612000E-02	1.735000E-02	1.736000E-02	1.745000E-02	1.740000E-02	1.727000E-02	1.653000E-02	1.592000E-02	1.587000E-02	1.583000E-02	1.528000E-02	1.426000E-02	1.286000E-02	1.172000E-02	1.081000E-02	8.630000E-03	6.290000E-03	5.720000E-03	6.600000E-03	8.550000E-03	1.090000E-02	1.250000E-02	1.138000E-02	9.940000E-03	9.040000E-03
24.3750	2.560000E-03	2.680000E-03	2.940000E-03	3.190000E-03	3.780000E-03	4.440000E-03	5.370000E-03	8.020000E-03	1.221000E-02	1.585000E-02	1.729000E-02	1.737000E-02	1.733000E-02	1.755000E-02	1.737000E-02	1.674000E-02	1.593000E-02	1.570000E-02	1.554000E-02	1.506000E-02	1.455000E-02	1.379000E-02	1.216000E-02	1.124000E-02	9.800000E-03	7.510000E-03	6.830000E-03	7.770000E-03	1.013000E-02	1.228000E-02	1.309000E-02	1.142000E-02	9.830000E-03	9.030000E-03
26.2500	2.630000E-03	2.590000E-03	3.140000E-03	3.820000E-03	4.320000E-03	4.580000E-03	5.310000E-03	7.430000E-03	1.123000E-02	1.516000E-02	1.705000E-02	1.700000E-02	1.658000E-02	1.652000E-02	1.682000E-02	1.700000E-02	1.634000E-02	1.561000E-02	1.504000E-02	1.473000E-02	1.473000E-02	1.432000E-02	1.302000E-02	1.244000E-02	1.201000E-02	1.021000E-02	9.200000E-03	9.900000E-03	1.216000E-02	1.325000E-02	1.329000E-02	1.131000E-02	9.820000E-03	9.040000E-03
28.1250	3.650000E-03	3.410000E-03	3.470000E-03	3.790000E-03	4.380000E-03	5.030000E-03	6.060000E-03	7.830000E-03	1.056000E-02	1.383000E-02	1.582000E-02	1.603000E-02	1.507000E-02	1.494000E-02	1.568000E-02	1.645000E-02	1.628000E-02	1.548000E-02	1.497000E-02	1.496000E-02	1.497000E-02	1.413000E-02	1.335000E-02	1.331000E-02	1.370000E-02	1.288000E-02	1.242000E-02	1.289000E-02	1.352000E-02	1.401000E-02	1.317000E-02	1.121000E-02	9.940000E-03	9.100000E-03
30.0000	3.790000E-03	3.720000E-03	3.890000E-03	3.970000E-03	4.440000E-03	5.320000E-03	6.880000E-03	8.750000E-03	1.042000E-02	1.209000E-02	1.403000E-02	1.448000E-02	1.371000E-02	1.377000E-02	1.476000E-02	1.551000E-02	1.557000E-02	1.530000E-02	1.535000E-02	1.570000E-02	1.535000E-02	1.390000E-02	1.286000E-02	1.338000E-02	1.456000E-02	1.487000E-02	1.506000E-02	1.513000E-02	1.473000E-02	1.445000E-02	1.290000E-02	1.117000E-02	1.016000E-02	9.150000E-03
31.8750	3.020000E-03	3.980000E-03	4.950000E-03	5.710000E-03	6.100000E-03	6.720000E-03	8.170000E-03	9.880000E-03	1.108000E-02	1.109000E-02	1.105000E-02	1.214000E-02	1.413000E-02	1.398000E-02	1.486000E-02	1.499000E-02	1.491000E-02	1.543000E-02	1.589000E-02	1.586000E-02	1.504000E-02	1.384000E-02	1.307000E-02	1.383000E-02	1.507000E-02	1.604000E-02	1.685000E-02	1.657000E-02	1.577000E-02	1.436000E-02	1.270000E-02	1.126000E-02	1.030000E-02	9.070000E-03
33.7500	4.670000E-03	4.950000E-03	6.530000E-03	7.710000E-03	7.990000E-03	8.380000E-03	9.520000E-03	1.097000E-02	1.219000E-02	1.111000E-02	9.900000E-03	1.005000E-02	1.326000E-02	1.328000E-02	1.390000E-02	1.387000E-02	1.435000E-02	1.548000E-02	1.630000E-02	1.613000E-02	1.531000E-02	1.461000E-02	1.482000E-02	1.568000E-02	1.634000E-02	1.760000E-02	1.767000E-02	1.700000E-02	1.553000E-02	1.402000E-02	1.273000E-02	1.150000E-02	1.038000E-02	8.930000E-03
35.6250	8.030000E-03	8.000000E-03	8.810000E-03	8.560000E-03	7.610000E-03	7.800000E-03	9.260000E-03	1.073000E-02	1.150000E-02	1.069000E-02	9.920000E-03	9.550000E-03	1.033000E-02	1.193000E-02	1.298000E-02	1.328000E-02	1.395000E-02	1.549000E-02	1.652000E-02	1.675000E-02	1.666000E-02	1.661000E-02	1.826000E-02	1.850000E-02	1.826000E-02	1.773000E-02	1.737000E-02	1.647000E-02	1.517000E-02	1.407000E-02	1.305000E-02	1.178000E-02	1.043000E-02	8.820000E-03
37.5000	1.105000E-02	1.236000E-02	1.186000E-02	1.002000E-02	6.960000E-03	6.190000E-03	7.410000E-03	8.500000E-03	9.040000E-03	9.830000E-03	1.043000E-02	1.042000E-02	1.075000E-02	1.233000E-02	1.392000E-02	1.434000E-02	1.444000E-02	1.551000E-02	1.659000E-02	1.726000E-02	1.748000E-02	1.846000E-02	1.824000E-02	1.818000E-02	1.791000E-02	1.749000E-02	1.707000E-02	1.638000E-02	1.552000E-02	1.459000E-02	1.339000E-02	1.190000E-02	1.040000E-02	8.750000E-03
39.3750	7.470000E-03	1.240000E-02	1.502000E-02	1.397000E-02	8.480000E-03	6.620000E-03	6.980000E-03	7.440000E-03	8.180000E-03	9.600000E-03	1.082000E-02	1.159000E-02	1.292000E-02	1.465000E-02	1.704000E-02	1.724000E-02	1.582000E-02	1.646000E-02	1.681000E-02	1.697000E-02	1.649000E-02	1.816000E-02	1.799000E-02	1.795000E-02	1.786000E-02	1.758000E-02	1.716000E-02	1.669000E-02	1.607000E-02	1.498000E-02	1.345000E-02	1.183000E-02	1.030000E-02	8.670000E-03
41.2500	4.340000E-03	7.950000E-03	1.336000E-02	1.394000E-02	9.890000E-03	8.930000E-03	8.340000E-03	8.300000E-03	8.880000E-03	1.000000E-02	1.085000E-02	1.219000E-02	1.443000E-02	1.773000E-02	1.792000E-02	1.799000E-02	1.777000E-02	1.767000E-02	1.761000E-02	1.748000E-02	1.780000E-02	1.807000E-02	1.839000E-02	1.814000E-02	1.799000E-02	1.762000E-02	1.699000E-02	1.651000E-02	1.596000E-02	1.482000E-02	1.327000E-02	1.176000E-02	1.027000E-02	8.570000E-03
43.1250	3.750000E-03	5.090000E-03	6.670000E-03	7.660000E-03	8.930000E-03	1.036000E-02	9.920000E-03	8.780000E-03	9.390000E-03	1.058000E-02	1.133000E-02	1.315000E-02	1.719000E-02	1.767000E-02	1.768000E-02	1.779000E-02	1.746000E-02	1.709000E-02	1.724000E-02	1.750000E-02	1.778000E-02	1.830000E-02	1.835000E-02	1.774000E-02	1.754000E-02	1.729000E-02	1.660000E-02	1.599000E-02	1.546000E-02	1.446000E-02	1.311000E-02	1.180000E-02	1.026000E-02	8.480000E-03
45.0000	4.730000E-03	4.730000E-03	4.300000E-03	4.970000E-03	8.270000E-03	1.319000E-02	1.056000E-02	8.590000E-03	9.500000E-03	1.159000E-02	1.296000E-02	1.635000E-02	1.772000E-02	1.785000E-02	1.751000E-02	1.765000E-02	1.714000E-02	1.633000E-02	1.669000E-02	1.753000E-02	1.767000E-02	1.794000E-02	1.694000E-02	1.608000E-02	1.541000E-02	1.678000E-02	1.646000E-02	1.582000E-02	1.517000E-02	1.422000E-02	1.302000E-02	1.180000E-02	1.020000E-02	8.410000E-03
46.8750	5.150000E-03	5.670000E-03	4.880000E-03	5.760000E-03	9.650000E-03	1.388000E-02	1.106000E-02	9.200000E-03	1.070000E-02	1.328000E-02	1.617000E-02	1.715000E-02	1.814000E-02	1.777000E-02	1.723000E-02	1.740000E-02	1.693000E-02	1.629000E-02	1.681000E-02	1.750000E-02	1.741000E-02	1.656000E-02	1.588000E-02	1.581000E-02	1.571000E-02	1.681000E-02	1.649000E-02	1.577000E-02	1.496000E-02	1.392000E-02	1.277000E-02	1.159000E-02	1.001000E-02	8.310000E-03
48.7500	4.600000E-03	5.520000E-03	5.560000E-03	7.200000E-03	1.219000E-02	1.397000E-02	1.142000E-02	1.107000E-02	1.313000E-02	1.644000E-02	1.684000E-02	1.732000E-02	1.777000E-02	1.744000E-02	1.698000E-02	1.688000E-02	1.657000E-02	1.647000E-02	1.712000E-02	1.801000E-02	1.755000E-02	1.688000E-02	1.665000E-02	1.693000E-02	1.722000E-02	1.695000E-02	1.623000E-02	1.543000E-02	1.450000E-02	1.337000E-02	1.236000E-02	1.129000E-02	9.790000E-03	8.190000E-03
50.6250	4.700000E-03	4.990000E-03	5.420000E-03	7.760000E-03	1.275000E-02	1.392000E-02	1.242000E-02	1.473000E-02	1.638000E-02	1.716000E-02	1.731000E-02	1.742000E-02	1.750000E-02	1.744000E-02	1.719000E-02	1.674000E-02	1.650000E-02	1.661000E-02	1.721000E-02	1.795000E-02	1.832000E-02	1.825000E-02	1.804000E-02	1.791000E-02	1.753000E-02	1.675000E-02	1.590000E-02	1.508000E-02	1.404000E-02	1.288000E-02	1.204000E-02	1.109000E-02	9.670000E-03	8.110000E-03
Feb 1949	21.9044	19.9997	18.0950	16.1902	14.2855	12.3808	10.4760	8.57131	6.66657	4.76184	2.85710	0.952368	-0.952368	-2.85710	-4.76184	-6.66657	-8.57131	-10.4760	-12.3808	-14.2855	-16.1902	-18.0950	-19.9997	-21.9044	-23.8092	-25.7139	-27.6186	-29.5234	-31.4281	-33.3328	-35.2375	-37.1423	-39.0470	-40.9517
0.000000E+00	2.890000E-03	2.620000E-03	2.550000E-03	2.840000E-03	3.020000E-03	3.420000E-03	6.200000E-03	1.098000E-02	1.627000E-02	1.899000E-02	1.820000E-02	1.764000E-02	1.790000E-02	1.787000E-02	1.752000E-02	1.739000E-02	1.691000E-02	1.609000E-02	1.560000E-02	1.542000E-02	1.516000E-02	1.490000E-02	1.479000E-02	1.468000E-02	1.457000E-02	1.433000E-02	1.389000E-02	1.327000E-02	1.258000E-02	1.189000E-02	1.108000E-02	1.021000E-02	9.290000E-03	8.260000E-03
1.87500	2.930000E-03	2.680000E-03	2.570000E-03	2.850000E-03	2.850000E-03	3.590000E-03	6.890000E-03	1.212000E-02	1.673000E-02	1.914000E-02	1.827000E-02	1.771000E-02	1.804000E-02	1.812000E-02	1.776000E-02	1.748000E-02	1.700000E-02	1.632000E-02	1.591000E-02	1.551000E-02	1.503000E-02	1.452000E-02	1.412000E-02	1.404000E-02	1.414000E-02	1.396000E-02	1.359000E-02	1.306000E-02	1.246000E-02	1.181000E-02	1.099000E-02	1.008000E-02	9.160000E-03	8.160000E-03
3.75000	3.240000E-03	2.970000E-03	2.920000E-03	2.820000E-03	2.830000E-03	4.700000E-03	8.340000E-03	1.256000E-02	1.727000E-02	1.909000E-02	1.823000E-02	1.765000E-02	1.793000E-02	1.818000E-02	1.812000E-02	1.786000E-02	1.749000E-02	1.701000E-02	1.643000E-02	1.570000E-02	1.507000E-02	1.449000E-02	1.391000E-02	1.376000E-02	1.389000E-02	1.387000E-02	1.351000E-02	1.295000E-02	1.231000E-02	1.169000E-02	1.092000E-02	9.940000E-03	9.040000E-03	8.130000E-03
5.62500	3.070000E-03	3.520000E-03	3.170000E-03	2.830000E-03	3.310000E-03	4.880000E-03	8.540000E-03	1.280000E-02	1.730000E-02	1.893000E-02	1.840000E-02	1.798000E-02	1.790000E-02	1.799000E-02	1.812000E-02	1.827000E-02	1.821000E-02	1.760000E-02	1.651000E-02	1.546000E-02	1.495000E-02	1.454000E-02	1.395000E-02	1.351000E-02	1.339000E-02	1.346000E-02	1.344000E-02	1.297000E-02	1.222000E-02	1.167000E-02	1.091000E-02	9.870000E-03	8.930000E-03	8.110000E-03
7.50000	3.110000E-03	3.180000E-03	2.460000E-03	2.560000E-03	2.970000E-03	4.010000E-03	7.610000E-03	1.184000E-02	1.597000E-02	1.812000E-02	1.814000E-02	1.825000E-02	1.806000E-02	1.805000E-02	1.819000E-02	1.833000E-02	1.841000E-02	1.790000E-02	1.677000E-02	1.573000E-02	1.522000E-02	1.466000E-02	1.389000E-02	1.315000E-02	1.276000E-02	1.265000E-02	1.295000E-02	1.281000E-02	1.213000E-02	1.159000E-02	1.089000E-02	9.840000E-03	8.880000E-03	8.060000E-03
9.37500	2.940000E-03	2.710000E-03	2.060000E-03	2.470000E-03	3.200000E-03	3.270000E-03	5.550000E-03	9.750000E-03	1.337000E-02	1.613000E-02	1.695000E-02	1.718000E-02	1.708000E-02	1.824000E-02	1.849000E-02	1.842000E-02	1.849000E-02	1.845000E-02	1.782000E-02	1.699000E-02	1.600000E-02	1.488000E-02	1.412000E-02	1.359000E-02	1.284000E-02	1.242000E-02	1.255000E-02	1.241000E-02	1.188000E-02	1.134000E-02	1.075000E-02	9.810000E-03	8.920000E-03	8.030000E-03
11.2500	2.860000E-03	2.650000E-03	2.270000E-03	2.490000E-03	3.030000E-03	2.700000E-03	3.810000E-03	7.410000E-03	1.101000E-02	1.446000E-02	1.538000E-02	1.535000E-02	1.621000E-02	1.788000E-02	1.847000E-02	1.846000E-02	1.873000E-02	1.898000E-02	1.832000E-02	1.709000E-02	1.526000E-02	1.366000E-02	1.366000E-02	1.427000E-02	1.395000E-02	1.315000E-02	1.273000E-02	1.232000E-02	1.169000E-02	1.118000E-02	1.053000E-02	9.780000E-03	9.070000E-03	8.120000E-03
13.1250	2.770000E-03	2.670000E-03	2.340000E-03	2.330000E-03	2.860000E-03	2.570000E-03	2.840000E-03	5.360000E-03	9.820000E-03	1.403000E-02	1.553000E-02	1.541000E-02	1.611000E-02	1.711000E-02	1.758000E-02	1.739000E-02	1.848000E-02	1.841000E-02	1.707000E-02	1.428000E-02	1.153000E-02	9.800000E-03	1.029000E-02	1.280000E-02	1.291000E-02	1.265000E-02	1.276000E-02	1.272000E-02	1.215000E-02	1.135000E-02	1.052000E-02	9.810000E-03	9.250000E-03	8.290000E-03
15.0000	2.750000E-03	2.510000E-03	2.390000E-03	2.350000E-03	2.440000E-03	2.140000E-03	2.830000E-03	5.920000E-03	1.047000E-02	1.448000E-02	1.576000E-02	1.578000E-02	1.652000E-02	1.696000E-02	1.683000E-02	1.666000E-02	1.679000E-02	1.631000E-02	1.500000E-02	1.456000E-02	1.304000E-02	9.990000E-03	8.760000E-03	8.430000E-03	8.190000E-03	8.860000E-03	1.142000E-02	1.256000E-02	1.258000E-02	1.179000E-02	1.076000E-02	9.990000E-03	9.390000E-03	8.410000E-03
16.8750	2.560000E-03	2.200000E-03	2.640000E-03	2.690000E-03	2.470000E-03	2.040000E-03	3.250000E-03	7.440000E-03	1.215000E-02	1.519000E-02	1.575000E-02	1.601000E-02	1.705000E-02	1.762000E-02	1.710000E-02	1.654000E-02	1.617000E-02	1.522000E-02	1.456000E-02	1.477000E-02	1.492000E-02	1.342000E-02	1.103000E-02	8.230000E-03	6.230000E-03	6.230000E-03	8.310000E-03	1.105000E-02	1.179000E-02	1.173000E-02	1.107000E-02	1.031000E-02	9.550000E-03	8.490000E-03
18.7500	2.540000E-03	2.320000E-03	2.800000E-03	2.910000E-03	2.470000E-03	2.600000E-03	4.720000E-03	8.490000E-03	1.376000E-02	1.608000E-02	1.610000E-02	1.657000E-02	1.766000E-02	1.790000E-02	1.778000E-02	1.696000E-02	1.629000E-02	1.515000E-02	1.458000E-02	1.490000E-02	1.522000E-02	1.471000E-02	1.385000E-02	1.127000E-02	8.050000E-03	6.010000E-03	6.450000E-03	7.710000E-03	8.800000E-03	9.900000E-03	1.131000E-02	1.076000E-02	9.770000E-03	8.630000E-03
20.6250	2.950000E-03	2.890000E-03	2.850000E-03	2.460000E-03	2.420000E-03	3.350000E-03	5.460000E-03	8.370000E-03	1.356000E-02	1.604000E-02	1.684000E-02	1.706000E-02	1.762000E-02	1.796000E-02	1.770000E-02	1.700000E-02	1.632000E-02	1.563000E-02	1.506000E-02	1.461000E-02	1.425000E-02	1.431000E-02	1.383000E-02	1.278000E-02	9.800000E-03	6.830000E-03	5.630000E-03	5.770000E-03	7.120000E-03	9.340000E-03	1.166000E-02	1.120000E-02	9.920000E-03	8.780000E-03
22.5000	3.100000E-03	3.010000E-03	2.690000E-03	2.420000E-03	2.760000E-03	3.430000E-03	4.770000E-03	7.230000E-03	1.162000E-02	1.540000E-02	1.698000E-02	1.719000E-02	1.737000E-02	1.768000E-02	1.757000E-02	1.660000E-02	1.587000E-02	1.561000E-02	1.536000E-02	1.487000E-02	1.443000E-02	1.366000E-02	1.215000E-02	1.129000E-02	9.440000E-03	7.470000E-03	6.080000E-03	5.780000E-03	7.170000E-03	1.000000E-02	1.231000E-02	1.150000E-02	9.910000E-03	8.870000E-03
24.3750	2.610000E-03	2.580000E-03	2.740000E-03	2.870000E-03	3.280000E-03	3.530000E-03	4.040000E-03	6.000000E-03	9.750000E-03	1.417000E-02	1.678000E-02	1.721000E-02	1.700000E-02	1.767000E-02	1.745000E-02	1.682000E-02	1.586000E-02	1.539000E-02	1.507000E-02	1.496000E-02	1.487000E-02	1.423000E-02	1.194000E-02	1.051000E-02	9.530000E-03	8.130000E-03	7.430000E-03	6.930000E-03	8.460000E-03	1.133000E-02	1.294000E-02	1.153000E-02	9.790000E-03	8.890000E-03
26.2500	2.580000E-03	2.640000E-03	3.050000E-03	3.540000E-03	3.750000E-03	3.730000E-03	4.030000E-03	5.600000E-03	8.770000E-03	1.309000E-02	1.662000E-02	1.717000E-02	1.657000E-02	1.667000E-02	1.693000E-02	1.703000E-02	1.626000E-02	1.530000E-02	1.463000E-02	1.469000E-02	1.488000E-02	1.437000E-02	1.204000E-02	1.126000E-02	1.101000E-02	1.043000E-02	9.300000E-03	9.010000E-03	1.060000E-02	1.251000E-02	1.326000E-02	1.142000E-02	9.810000E-03	8.980000E-03
28.1250	3.700000E-03	3.500000E-03	3.320000E-03	3.360000E-03	3.480000E-03	3.710000E-03	4.470000E-03	5.920000E-03	8.470000E-03	1.196000E-02	1.562000E-02	1.632000E-02	1.508000E-02	1.487000E-02	1.558000E-02	1.630000E-02	1.599000E-02	1.512000E-02	1.467000E-02	1.484000E-02	1.484000E-02	1.392000E-02	1.229000E-02	1.206000E-02	1.251000E-02	1.207000E-02	1.159000E-02	1.166000E-02	1.263000E-02	1.388000E-02	1.336000E-02	1.135000E-02	1.004000E-02	9.150000E-03
30.0000	3.800000E-03	3.730000E-03	3.560000E-03	3.120000E-03	3.070000E-03	3.530000E-03	4.750000E-03	6.540000E-03	8.380000E-03	1.013000E-02	1.278000E-02	1.434000E-02	1.390000E-02	1.384000E-02	1.465000E-02	1.533000E-02	1.519000E-02	1.475000E-02	1.489000E-02	1.529000E-02	1.515000E-02	1.375000E-02	1.241000E-02	1.264000E-02	1.368000E-02	1.385000E-02	1.401000E-02	1.419000E-02	1.466000E-02	1.482000E-02	1.335000E-02	1.134000E-02	1.031000E-02	9.310000E-03
31.8750	2.860000E-03	3.600000E-03	4.030000E-03	4.310000E-03	4.500000E-03	4.930000E-03	5.900000E-03	7.750000E-03	9.180000E-03	9.270000E-03	9.570000E-03	1.173000E-02	1.432000E-02	1.459000E-02	1.538000E-02	1.525000E-02	1.485000E-02	1.490000E-02	1.508000E-02	1.502000E-02	1.487000E-02	1.404000E-02	1.323000E-02	1.387000E-02	1.469000E-02	1.527000E-02	1.578000E-02	1.624000E-02	1.611000E-02	1.510000E-02	1.323000E-02	1.145000E-02	1.046000E-02	9.270000E-03
33.7500	4.230000E-03	3.910000E-03	4.960000E-03	6.120000E-03	6.680000E-03	6.980000E-03	7.420000E-03	8.840000E-03	9.930000E-03	9.320000E-03	8.470000E-03	9.430000E-03	1.371000E-02	1.463000E-02	1.533000E-02	1.488000E-02	1.484000E-02	1.531000E-02	1.545000E-02	1.498000E-02	1.495000E-02	1.506000E-02	1.515000E-02	1.548000E-02	1.578000E-02	1.675000E-02	1.691000E-02	1.679000E-02	1.588000E-02	1.470000E-02	1.315000E-02	1.168000E-02	1.052000E-02	9.110000E-03
35.6250	7.330000E-03	6.610000E-03	7.030000E-03	7.460000E-03	7.330000E-03	7.060000E-03	7.530000E-03	8.540000E-03	9.180000E-03	8.970000E-03	8.590000E-03	8.770000E-03	1.063000E-02	1.311000E-02	1.447000E-02	1.467000E-02	1.528000E-02	1.621000E-02	1.616000E-02	1.578000E-02	1.609000E-02	1.675000E-02	1.762000E-02	1.763000E-02	1.725000E-02	1.681000E-02	1.655000E-02	1.597000E-02	1.506000E-02	1.430000E-02	1.323000E-02	1.189000E-02	1.049000E-02	8.940000E-03
37.5000	1.080000E-02	1.116000E-02	1.032000E-02	9.880000E-03	7.660000E-03	6.130000E-03	6.170000E-03	6.720000E-03	7.280000E-03	8.360000E-03	9.250000E-03	9.320000E-03	9.830000E-03	1.209000E-02	1.438000E-02	1.547000E-02	1.629000E-02	1.723000E-02	1.689000E-02	1.668000E-02	1.707000E-02	1.776000E-02	1.766000E-02	1.727000E-02	1.693000E-02	1.658000E-02	1.618000E-02	1.551000E-02	1.487000E-02	1.431000E-02	1.333000E-02	1.190000E-02	1.035000E-02	8.810000E-03
39.3750	7.030000E-03	1.159000E-02	1.439000E-02	1.436000E-02	9.790000E-03	6.990000E-03	6.120000E-03	5.940000E-03	6.560000E-03	8.250000E-03	9.830000E-03	1.054000E-02	1.154000E-02	1.385000E-02	1.771000E-02	1.821000E-02	1.726000E-02	1.806000E-02	1.788000E-02	1.749000E-02	1.637000E-02	1.745000E-02	1.763000E-02	1.754000E-02	1.736000E-02	1.698000E-02	1.636000E-02	1.567000E-02	1.509000E-02	1.438000E-02	1.316000E-02	1.166000E-02	1.016000E-02	8.720000E-03
41.2500	3.910000E-03	7.300000E-03	1.315000E-02	1.462000E-02	1.126000E-02	9.120000E-03	7.550000E-03	6.820000E-03	7.260000E-03	8.750000E-03	1.011000E-02	1.161000E-02	1.381000E-02	1.822000E-02	1.884000E-02	1.901000E-02	1.869000E-02	1.849000E-02	1.820000E-02	1.761000E-02	1.743000E-02	1.762000E-02	1.829000E-02	1.831000E-02	1.802000E-02	1.740000E-02	1.652000E-02	1.561000E-02	1.492000E-02	1.405000E-02	1.282000E-02	1.145000E-02	1.008000E-02	8.660000E-03
43.1250	3.040000E-03	4.450000E-03	6.960000E-03	8.690000E-03	1.001000E-02	1.056000E-02	9.100000E-03	7.300000E-03	7.910000E-03	9.660000E-03	1.103000E-02	1.309000E-02	1.753000E-02	1.842000E-02	1.885000E-02	1.891000E-02	1.829000E-02	1.779000E-02	1.791000E-02	1.789000E-02	1.780000E-02	1.827000E-02	1.851000E-02	1.813000E-02	1.770000E-02	1.719000E-02	1.641000E-02	1.538000E-02	1.453000E-02	1.367000E-02	1.260000E-02	1.145000E-02	1.010000E-02	8.590000E-03
45.0000	3.500000E-03	3.710000E-03	4.140000E-03	5.700000E-03	9.080000E-03	1.363000E-02	9.700000E-03	7.290000E-03	8.460000E-03	1.121000E-02	1.308000E-02	1.672000E-02	1.820000E-02	1.856000E-02	1.849000E-02	1.868000E-02	1.803000E-02	1.720000E-02	1.755000E-02	1.821000E-02	1.813000E-02	1.824000E-02	1.745000E-02	1.664000E-02	1.575000E-02	1.679000E-02	1.639000E-02	1.540000E-02	1.442000E-02	1.353000E-02	1.253000E-02	1.145000E-02	1.006000E-02	8.540000E-03
46.8750	3.590000E-03	4.250000E-03	4.440000E-03	6.390000E-03	1.041000E-02	1.422000E-02	1.038000E-02	8.190000E-03	1.005000E-02	1.321000E-02	1.651000E-02	1.747000E-02	1.860000E-02	1.842000E-02	1.805000E-02	1.822000E-02	1.780000E-02	1.720000E-02	1.767000E-02	1.818000E-02	1.789000E-02	1.707000E-02	1.670000E-02	1.652000E-02	1.608000E-02	1.689000E-02	1.647000E-02	1.545000E-02	1.443000E-02	1.341000E-02	1.234000E-02	1.123000E-02	9.880000E-03	8.450000E-03
48.7500	3.290000E-03	4.280000E-03	5.020000E-03	7.770000E-03	1.306000E-02	1.410000E-02	1.083000E-02	1.039000E-02	1.273000E-02	1.656000E-02	1.705000E-02	1.752000E-02	1.814000E-02	1.809000E-02	1.779000E-02	1.769000E-02	1.746000E-02	1.734000E-02	1.781000E-02	1.832000E-02	1.782000E-02	1.756000E-02	1.744000E-02	1.773000E-02	1.768000E-02	1.717000E-02	1.629000E-02	1.525000E-02	1.427000E-02	1.319000E-02	1.207000E-02	1.094000E-02	9.630000E-03	8.340000E-03
50.6250	4.090000E-03	4.250000E-03	5.190000E-03	8.200000E-03	1.313000E-02	1.374000E-02	1.191000E-02	1.456000E-02	1.625000E-02	1.718000E-02	1.742000E-02	1.756000E-02	1.781000E-02	1.805000E-02	1.797000E-02	1.757000E-02	1.730000E-02	1.746000E-02	1.773000E-02	1.794000E-02	1.795000E-02	1.817000E-02	1.855000E-02	1.861000E-02	1.809000E-02	1.708000E-02	1.603000E-02	1.511000E-02	1.416000E-02	1.302000E-02	1.194000E-02	1.079000E-02	9.540000E-03	8.340000E-03
Mar 1949	21.9044	19.9997	18.0950	16.1902	14.2855	12.3808	10.4760	8.57131	6.66657	4.76184	2.85710	0.952368	-0.952368	-2.85710	-4.76184	-6.66657	-8.57131	-10.4760	-12.3808	-14.2855	-16.1902	-18.0950	-19.9997	-21.9044	-23.8092	-25.7139	-27.6186	-29.5234	-31.4281	-33.3328	-35.2375	-37.1423	-39.0470	-40.9517
0.000000E+00	3.590000E-03	3.070000E-03	3.210000E-03	3.680000E-03	3.930000E-03	6.000000E-03	8.750000E-03	1.248000E-02	1.672000E-02	1.925000E-02	1.900000E-02	1.838000E-02	1.835000E-02	1.821000E-02	1.799000E-02	1.787000E-02	1.724000E-02	1.623000E-02	1.563000E-02	1.540000E-02	1.547000E-02	1.566000E-02	1.555000E-02	1.482000E-02	1.403000E-02	1.348000E-02	1.300000E-02	1.237000E-02	1.160000E-02	1.102000E-02	1.052000E-02	9.870000E-03	8.840000E-03	7.630000E-03
1.87500	3.070000E-03	3.090000E-03	3.520000E-03	3.350000E-03	3.630000E-03	6.230000E-03	9.160000E-03	1.303000E-02	1.735000E-02	1.958000E-02	1.906000E-02	1.850000E-02	1.864000E-02	1.858000E-02	1.827000E-02	1.801000E-02	1.736000E-02	1.651000E-02	1.606000E-02	1.577000E-02	1.551000E-02	1.541000E-02	1.513000E-02	1.458000E-02	1.398000E-02	1.341000E-02	1.283000E-02	1.223000E-02	1.147000E-02	1.060000E-02	9.970000E-03	9.490000E-03	8.680000E-03	7.610000E-03
3.75000	3.350000E-03	3.950000E-03	3.480000E-03	4.320000E-03	4.180000E-03	6.660000E-03	1.038000E-02	1.426000E-02	1.793000E-02	1.945000E-02	1.888000E-02	1.838000E-02	1.864000E-02	1.880000E-02	1.865000E-02	1.841000E-02	1.784000E-02	1.714000E-02	1.662000E-02	1.615000E-02	1.569000E-02	1.530000E-02	1.486000E-02	1.444000E-02	1.407000E-02	1.355000E-02	1.288000E-02	1.214000E-02	1.135000E-02	1.048000E-02	9.650000E-03	9.140000E-03	8.530000E-03	7.650000E-03
5.62500	3.600000E-03	4.250000E-03	4.140000E-03	4.250000E-03	4.650000E-03	7.100000E-03	1.057000E-02	1.401000E-02	1.781000E-02	1.914000E-02	1.904000E-02	1.878000E-02	1.869000E-02	1.873000E-02	1.883000E-02	1.886000E-02	1.861000E-02	1.787000E-02	1.684000E-02	1.602000E-02	1.558000E-02	1.527000E-02	1.481000E-02	1.429000E-02	1.380000E-02	1.341000E-02	1.289000E-02	1.218000E-02	1.137000E-02	1.058000E-02	9.690000E-03	8.940000E-03	8.370000E-03	7.670000E-03
7.50000	3.550000E-03	3.880000E-03	3.300000E-03	3.650000E-03	4.690000E-03	6.070000E-03	1.064000E-02	1.326000E-02	1.661000E-02	1.798000E-02	1.883000E-02	1.908000E-02	1.893000E-02	1.879000E-02	1.891000E-02	1.896000E-02	1.892000E-02	1.849000E-02	1.753000E-02	1.656000E-02	1.590000E-02	1.529000E-02	1.461000E-02	1.392000E-02	1.331000E-02	1.299000E-02	1.282000E-02	1.220000E-02	1.139000E-02	1.075000E-02	9.890000E-03	8.840000E-03	8.220000E-03	7.610000E-03
9.37500	4.190000E-03	4.130000E-03	3.290000E-03	3.940000E-03	4.230000E-03	5.650000E-03	9.540000E-03	1.219000E-02	1.479000E-02	1.599000E-02	1.754000E-02	1.807000E-02	1.821000E-02	1.882000E-02	1.908000E-02	1.895000E-02	1.910000E-02	1.936000E-02	1.912000E-02	1.824000E-02	1.684000E-02	1.537000E-02	1.457000E-02	1.411000E-02	1.351000E-02	1.311000E-02	1.290000E-02	1.226000E-02	1.140000E-02	1.085000E-02	1.007000E-02	8.930000E-03	8.160000E-03	7.530000E-03
11.2500	4.360000E-03	4.310000E-03	3.910000E-03	4.290000E-03	4.850000E-03	5.340000E-03	7.670000E-03	1.069000E-02	1.307000E-02	1.457000E-02	1.553000E-02	1.617000E-02	1.728000E-02	1.835000E-02	1.894000E-02	1.909000E-02	1.961000E-02	2.015000E-02	1.991000E-02	1.877000E-02	1.650000E-02	1.438000E-02	1.398000E-02	1.439000E-02	1.414000E-02	1.366000E-02	1.329000E-02	1.254000E-02	1.164000E-02	1.108000E-02	1.031000E-02	9.180000E-03	8.300000E-03	7.580000E-03
13.1250	4.000000E-03	4.330000E-03	4.040000E-03	4.210000E-03	4.810000E-03	5.470000E-03	6.970000E-03	9.470000E-03	1.220000E-02	1.442000E-02	1.552000E-02	1.589000E-02	1.687000E-02	1.767000E-02	1.821000E-02	1.846000E-02	1.929000E-02	1.937000E-02	1.844000E-02	1.646000E-02	1.402000E-02	1.176000E-02	1.149000E-02	1.280000E-02	1.269000E-02	1.261000E-02	1.300000E-02	1.282000E-02	1.227000E-02	1.161000E-02	1.072000E-02	9.620000E-03	8.670000E-03	7.770000E-03
15.0000	3.560000E-03	3.730000E-03	4.070000E-03	4.350000E-03	5.010000E-03	6.210000E-03	7.680000E-03	1.002000E-02	1.256000E-02	1.500000E-02	1.615000E-02	1.633000E-02	1.729000E-02	1.755000E-02	1.737000E-02	1.736000E-02	1.751000E-02	1.701000E-02	1.537000E-02	1.463000E-02	1.381000E-02	1.204000E-02	1.071000E-02	9.640000E-03	8.890000E-03	9.260000E-03	1.130000E-02	1.239000E-02	1.255000E-02	1.210000E-02	1.127000E-02	1.021000E-02	9.100000E-03	7.970000E-03
16.8750	3.230000E-03	3.520000E-03	4.260000E-03	4.970000E-03	5.890000E-03	7.160000E-03	9.230000E-03	1.138000E-02	1.366000E-02	1.556000E-02	1.624000E-02	1.687000E-02	1.791000E-02	1.815000E-02	1.754000E-02	1.677000E-02	1.607000E-02	1.508000E-02	1.404000E-02	1.415000E-02	1.430000E-02	1.348000E-02	1.196000E-02	9.950000E-03	7.790000E-03	7.390000E-03	8.700000E-03	1.071000E-02	1.149000E-02	1.179000E-02	1.158000E-02	1.083000E-02	9.510000E-03	8.080000E-03
18.7500	3.250000E-03	3.400000E-03	4.730000E-03	5.920000E-03	7.270000E-03	8.840000E-03	1.051000E-02	1.250000E-02	1.470000E-02	1.610000E-02	1.644000E-02	1.739000E-02	1.847000E-02	1.864000E-02	1.802000E-02	1.702000E-02	1.606000E-02	1.493000E-02	1.430000E-02	1.439000E-02	1.442000E-02	1.363000E-02	1.263000E-02	1.163000E-02	9.450000E-03	7.500000E-03	7.240000E-03	7.670000E-03	8.420000E-03	9.790000E-03	1.168000E-02	1.137000E-02	9.850000E-03	8.230000E-03
20.6250	3.520000E-03	3.870000E-03	5.140000E-03	6.550000E-03	8.420000E-03	1.012000E-02	1.130000E-02	1.325000E-02	1.550000E-02	1.680000E-02	1.722000E-02	1.770000E-02	1.861000E-02	1.836000E-02	1.790000E-02	1.705000E-02	1.630000E-02	1.548000E-02	1.497000E-02	1.461000E-02	1.400000E-02	1.283000E-02	1.183000E-02	1.154000E-02	1.014000E-02	7.820000E-03	6.630000E-03	6.200000E-03	6.880000E-03	9.000000E-03	1.191000E-02	1.180000E-02	1.008000E-02	8.450000E-03
22.5000	3.730000E-03	4.290000E-03	5.420000E-03	6.860000E-03	9.070000E-03	1.109000E-02	1.256000E-02	1.419000E-02	1.584000E-02	1.730000E-02	1.777000E-02	1.819000E-02	1.838000E-02	1.817000E-02	1.766000E-02	1.667000E-02	1.586000E-02	1.545000E-02	1.518000E-02	1.467000E-02	1.387000E-02	1.235000E-02	1.059000E-02	1.014000E-02	9.330000E-03	8.000000E-03	6.870000E-03	6.360000E-03	7.230000E-03	9.640000E-03	1.248000E-02	1.207000E-02	1.014000E-02	8.600000E-03
24.3750	3.640000E-03	4.260000E-03	5.590000E-03	7.300000E-03	9.480000E-03	1.136000E-02	1.281000E-02	1.400000E-02	1.567000E-02	1.688000E-02	1.778000E-02	1.817000E-02	1.826000E-02	1.816000E-02	1.775000E-02	1.675000E-02	1.565000E-02	1.517000E-02	1.486000E-02	1.431000E-02	1.348000E-02	1.195000E-02	1.043000E-02	9.940000E-03	9.570000E-03	8.670000E-03	7.820000E-03	7.530000E-03	8.730000E-03	1.131000E-02	1.322000E-02	1.216000E-02	1.008000E-02	8.740000E-03
26.2500	3.650000E-03	4.370000E-03	5.900000E-03	7.670000E-03	9.820000E-03	1.171000E-02	1.276000E-02	1.432000E-02	1.560000E-02	1.652000E-02	1.745000E-02	1.784000E-02	1.750000E-02	1.717000E-02	1.723000E-02	1.700000E-02	1.604000E-02	1.512000E-02	1.447000E-02	1.398000E-02	1.309000E-02	1.143000E-02	1.034000E-02	1.075000E-02	1.100000E-02	1.009000E-02	9.380000E-03	9.690000E-03	1.095000E-02	1.288000E-02	1.375000E-02	1.210000E-02	1.011000E-02	8.870000E-03
28.1250	4.380000E-03	5.300000E-03	6.530000E-03	7.920000E-03	9.760000E-03	1.158000E-02	1.306000E-02	1.495000E-02	1.592000E-02	1.624000E-02	1.668000E-02	1.672000E-02	1.565000E-02	1.535000E-02	1.589000E-02	1.639000E-02	1.591000E-02	1.499000E-02	1.440000E-02	1.418000E-02	1.321000E-02	1.132000E-02	1.044000E-02	1.129000E-02	1.232000E-02	1.174000E-02	1.145000E-02	1.195000E-02	1.313000E-02	1.408000E-02	1.393000E-02	1.198000E-02	1.030000E-02	9.040000E-03
30.0000	5.160000E-03	6.270000E-03	7.510000E-03	8.420000E-03	9.610000E-03	1.143000E-02	1.334000E-02	1.512000E-02	1.559000E-02	1.496000E-02	1.502000E-02	1.544000E-02	1.455000E-02	1.444000E-02	1.508000E-02	1.552000E-02	1.525000E-02	1.476000E-02	1.472000E-02	1.469000E-02	1.378000E-02	1.169000E-02	1.078000E-02	1.170000E-02	1.300000E-02	1.318000E-02	1.362000E-02	1.442000E-02	1.477000E-02	1.500000E-02	1.372000E-02	1.182000E-02	1.054000E-02	9.200000E-03
31.8750	5.390000E-03	7.020000E-03	8.490000E-03	9.670000E-03	1.096000E-02	1.271000E-02	1.435000E-02	1.465000E-02	1.395000E-02	1.208000E-02	1.131000E-02	1.268000E-02	1.458000E-02	1.494000E-02	1.532000E-02	1.511000E-02	1.482000E-02	1.499000E-02	1.513000E-02	1.478000E-02	1.389000E-02	1.258000E-02	1.216000E-02	1.292000E-02	1.386000E-02	1.461000E-02	1.561000E-02	1.605000E-02	1.589000E-02	1.487000E-02	1.325000E-02	1.170000E-02	1.066000E-02	9.180000E-03
33.7500	6.910000E-03	7.640000E-03	8.970000E-03	1.047000E-02	1.235000E-02	1.455000E-02	1.530000E-02	1.381000E-02	1.216000E-02	1.000000E-02	9.090000E-03	9.720000E-03	1.363000E-02	1.413000E-02	1.458000E-02	1.432000E-02	1.448000E-02	1.520000E-02	1.536000E-02	1.485000E-02	1.462000E-02	1.441000E-02	1.452000E-02	1.485000E-02	1.503000E-02	1.580000E-02	1.608000E-02	1.605000E-02	1.518000E-02	1.401000E-02	1.283000E-02	1.169000E-02	1.066000E-02	9.040000E-03
35.6250	9.480000E-03	9.510000E-03	9.870000E-03	1.034000E-02	1.176000E-02	1.366000E-02	1.370000E-02	1.241000E-02	1.064000E-02	9.640000E-03	9.330000E-03	9.170000E-03	1.021000E-02	1.223000E-02	1.361000E-02	1.404000E-02	1.490000E-02	1.570000E-02	1.567000E-02	1.551000E-02	1.624000E-02	1.692000E-02	1.739000E-02	1.705000E-02	1.635000E-02	1.562000E-02	1.526000E-02	1.478000E-02	1.395000E-02	1.328000E-02	1.265000E-02	1.174000E-02	1.057000E-02	8.880000E-03
37.5000	1.314000E-02	1.395000E-02	1.209000E-02	1.085000E-02	9.470000E-03	9.820000E-03	1.034000E-02	9.960000E-03	9.150000E-03	9.740000E-03	1.023000E-02	1.002000E-02	1.053000E-02	1.258000E-02	1.443000E-02	1.524000E-02	1.606000E-02	1.673000E-02	1.634000E-02	1.634000E-02	1.739000E-02	1.812000E-02	1.793000E-02	1.725000E-02	1.639000E-02	1.546000E-02	1.476000E-02	1.425000E-02	1.367000E-02	1.318000E-02	1.261000E-02	1.159000E-02	1.030000E-02	8.700000E-03
39.3750	9.000000E-03	1.463000E-02	1.627000E-02	1.522000E-02	9.510000E-03	7.980000E-03	8.150000E-03	8.470000E-03	8.930000E-03	9.790000E-03	1.041000E-02	1.094000E-02	1.245000E-02	1.475000E-02	1.741000E-02	1.766000E-02	1.726000E-02	1.790000E-02	1.747000E-02	1.722000E-02	1.714000E-02	1.796000E-02	1.793000E-02	1.755000E-02	1.691000E-02	1.604000E-02	1.525000E-02	1.461000E-02	1.396000E-02	1.324000E-02	1.240000E-02	1.129000E-02	1.002000E-02	8.550000E-03
41.2500	6.320000E-03	9.510000E-03	1.512000E-02	1.549000E-02	1.032000E-02	9.030000E-03	8.590000E-03	8.690000E-03	9.480000E-03	1.005000E-02	1.035000E-02	1.174000E-02	1.421000E-02	1.827000E-02	1.815000E-02	1.805000E-02	1.785000E-02	1.770000E-02	1.761000E-02	1.733000E-02	1.747000E-02	1.809000E-02	1.843000E-02	1.811000E-02	1.754000E-02	1.662000E-02	1.565000E-02	1.475000E-02	1.392000E-02	1.303000E-02	1.208000E-02	1.107000E-02	9.900000E-03	8.430000E-03
43.1250	5.500000E-03	6.580000E-03	8.100000E-03	8.630000E-03	9.620000E-03	1.028000E-02	9.350000E-03	8.500000E-03	9.510000E-03	1.070000E-02	1.147000E-02	1.341000E-02	1.779000E-02	1.804000E-02	1.799000E-02	1.796000E-02	1.749000E-02	1.703000E-02	1.715000E-02	1.738000E-02	1.774000E-02	1.824000E-02	1.818000E-02	1.763000E-02	1.711000E-02	1.655000E-02	1.564000E-02	1.462000E-02	1.372000E-02	1.286000E-02	1.197000E-02	1.107000E-02	9.880000E-03	8.340000E-03
45.0000	5.840000E-03	5.640000E-03	5.410000E-03	6.200000E-03	9.420000E-03	1.436000E-02	9.660000E-03	8.000000E-03	9.660000E-03	1.207000E-02	1.364000E-02	1.724000E-02	1.830000E-02	1.808000E-02	1.771000E-02	1.794000E-02	1.743000E-02	1.664000E-02	1.681000E-02	1.737000E-02	1.752000E-02	1.778000E-02	1.695000E-02	1.615000E-02	1.533000E-02	1.624000E-02	1.578000E-02	1.477000E-02	1.379000E-02	1.290000E-02	1.201000E-02	1.105000E-02	9.840000E-03	8.300000E-03
46.8750	5.600000E-03	6.200000E-03	6.100000E-03	7.400000E-03	1.096000E-02	1.508000E-02	1.024000E-02	8.730000E-03	1.116000E-02	1.405000E-02	1.717000E-02	1.789000E-02	1.850000E-02	1.782000E-02	1.735000E-02	1.755000E-02	1.719000E-02	1.669000E-02	1.695000E-02	1.733000E-02	1.727000E-02	1.650000E-02	1.602000E-02	1.582000E-02	1.586000E-02	1.654000E-02	1.603000E-02	1.500000E-02	1.399000E-02	1.293000E-02	1.194000E-02	1.089000E-02	9.680000E-03	8.250000E-03
48.7500	4.920000E-03	5.960000E-03	6.550000E-03	8.870000E-03	1.452000E-02	1.580000E-02	1.133000E-02	1.101000E-02	1.375000E-02	1.752000E-02	1.757000E-02	1.766000E-02	1.778000E-02	1.742000E-02	1.714000E-02	1.702000E-02	1.664000E-02	1.660000E-02	1.698000E-02	1.778000E-02	1.732000E-02	1.710000E-02	1.698000E-02	1.710000E-02	1.718000E-02	1.684000E-02	1.596000E-02	1.492000E-02	1.389000E-02	1.281000E-02	1.178000E-02	1.071000E-02	9.500000E-03	8.170000E-03
50.6250	5.140000E-03	5.320000E-03	6.410000E-03	9.450000E-03	1.533000E-02	1.628000E-02	1.312000E-02	1.590000E-02	1.722000E-02	1.785000E-02	1.768000E-02	1.748000E-02	1.733000E-02	1.732000E-02	1.731000E-02	1.687000E-02	1.647000E-02	1.658000E-02	1.675000E-02	1.701000E-02	1.755000E-02	1.807000E-02	1.815000E-02	1.793000E-02	1.737000E-02	1.656000E-02	1.575000E-02	1.494000E-02	1.387000E-02	1.272000E-02	1.176000E-02	1.069000E-02	9.490000E-03	8.110000E-03
Apr 1949	21.9044	19.9997	18.0950	16.1902	14.2855	12.3808	10.4760	8.57131	6.66657	4.76184	2.85710	0.952368	-0.952368	-2.85710	-4.76184	-6.66657	-8.57131	-10.4760	-12.3808	-14.2855	-16.1902	-18.0950	-19.9997	-21.9044	-23.8092	-25.7139	-27.6186	-29.5234	-31.4281	-33.3328	-35.2375	-37.1423	-39.0470	-40.9517
0.000000E+00	4.210000E-03	3.870000E-03	3.270000E-03	2.930000E-03	6.200000E-03	1.074000E-02	1.429000E-02	1.578000E-02	1.705000E-02	1.915000E-02	1.907000E-02	1.850000E-02	1.863000E-02	1.841000E-02	1.817000E-02	1.831000E-02	1.797000E-02	1.711000E-02	1.651000E-02	1.592000E-02	1.537000E-02	1.513000E-02	1.485000E-02	1.429000E-02	1.365000E-02	1.293000E-02	1.210000E-02	1.148000E-02	1.127000E-02	1.105000E-02	1.068000E-02	1.002000E-02	9.030000E-03	7.970000E-03
1.87500	4.900000E-03	4.100000E-03	3.410000E-03	3.320000E-03	6.970000E-03	1.122000E-02	1.428000E-02	1.595000E-02	1.725000E-02	1.925000E-02	1.911000E-02	1.861000E-02	1.888000E-02	1.873000E-02	1.837000E-02	1.831000E-02	1.791000E-02	1.728000E-02	1.679000E-02	1.619000E-02	1.542000E-02	1.483000E-02	1.431000E-02	1.387000E-02	1.346000E-02	1.280000E-02	1.194000E-02	1.127000E-02	1.103000E-02	1.077000E-02	1.034000E-02	9.690000E-03	8.880000E-03	7.950000E-03
3.75000	4.960000E-03	5.190000E-03	3.620000E-03	4.200000E-03	6.360000E-03	1.114000E-02	1.433000E-02	1.648000E-02	1.785000E-02	1.918000E-02	1.882000E-02	1.832000E-02	1.866000E-02	1.883000E-02	1.863000E-02	1.855000E-02	1.841000E-02	1.793000E-02	1.720000E-02	1.629000E-02	1.540000E-02	1.470000E-02	1.405000E-02	1.367000E-02	1.343000E-02	1.290000E-02	1.203000E-02	1.120000E-02	1.083000E-02	1.056000E-02	1.005000E-02	9.410000E-03	8.750000E-03	8.010000E-03
5.62500	4.980000E-03	6.040000E-03	5.340000E-03	4.550000E-03	6.630000E-03	1.177000E-02	1.435000E-02	1.685000E-02	1.821000E-02	1.901000E-02	1.881000E-02	1.842000E-02	1.847000E-02	1.859000E-02	1.857000E-02	1.875000E-02	1.900000E-02	1.852000E-02	1.720000E-02	1.584000E-02	1.510000E-02	1.467000E-02	1.407000E-02	1.350000E-02	1.312000E-02	1.270000E-02	1.209000E-02	1.126000E-02	1.078000E-02	1.055000E-02	9.980000E-03	9.200000E-03	8.650000E-03	8.060000E-03
7.50000	5.490000E-03	5.230000E-03	4.310000E-03	4.480000E-03	5.990000E-03	1.144000E-02	1.393000E-02	1.664000E-02	1.769000E-02	1.843000E-02	1.867000E-02	1.864000E-02	1.875000E-02	1.866000E-02	1.855000E-02	1.870000E-02	1.906000E-02	1.884000E-02	1.758000E-02	1.623000E-02	1.544000E-02	1.477000E-02	1.401000E-02	1.320000E-02	1.252000E-02	1.214000E-02	1.187000E-02	1.126000E-02	1.077000E-02	1.066000E-02	1.011000E-02	9.110000E-03	8.550000E-03	8.060000E-03
9.37500	4.510000E-03	4.780000E-03	3.580000E-03	4.480000E-03	5.840000E-03	9.790000E-03	1.320000E-02	1.596000E-02	1.659000E-02	1.686000E-02	1.776000E-02	1.812000E-02	1.786000E-02	1.891000E-02	1.885000E-02	1.881000E-02	1.931000E-02	1.975000E-02	1.911000E-02	1.775000E-02	1.608000E-02	1.455000E-02	1.382000E-02	1.345000E-02	1.275000E-02	1.218000E-02	1.179000E-02	1.115000E-02	1.065000E-02	1.067000E-02	1.027000E-02	9.180000E-03	8.520000E-03	8.010000E-03
11.2500	4.450000E-03	4.770000E-03	3.990000E-03	4.590000E-03	5.840000E-03	8.860000E-03	1.247000E-02	1.514000E-02	1.565000E-02	1.620000E-02	1.679000E-02	1.715000E-02	1.743000E-02	1.821000E-02	1.890000E-02	1.910000E-02	2.000000E-02	2.057000E-02	1.979000E-02	1.784000E-02	1.504000E-02	1.290000E-02	1.277000E-02	1.348000E-02	1.327000E-02	1.261000E-02	1.210000E-02	1.131000E-02	1.069000E-02	1.066000E-02	1.036000E-02	9.390000E-03	8.650000E-03	8.020000E-03
13.1250	4.500000E-03	4.630000E-03	4.220000E-03	4.780000E-03	6.010000E-03	8.840000E-03	1.230000E-02	1.501000E-02	1.549000E-02	1.624000E-02	1.698000E-02	1.696000E-02	1.700000E-02	1.739000E-02	1.780000E-02	1.828000E-02	1.933000E-02	1.941000E-02	1.773000E-02	1.323000E-02	9.930000E-03	8.340000E-03	9.070000E-03	1.156000E-02	1.161000E-02	1.153000E-02	1.179000E-02	1.161000E-02	1.120000E-02	1.090000E-02	1.045000E-02	9.650000E-03	8.860000E-03	8.100000E-03
15.0000	3.500000E-03	4.130000E-03	4.130000E-03	4.900000E-03	6.610000E-03	9.610000E-03	1.320000E-02	1.618000E-02	1.611000E-02	1.663000E-02	1.734000E-02	1.711000E-02	1.726000E-02	1.729000E-02	1.696000E-02	1.666000E-02	1.658000E-02	1.556000E-02	1.302000E-02	1.111000E-02	9.340000E-03	7.870000E-03	7.300000E-03	7.190000E-03	7.020000E-03	7.730000E-03	1.021000E-02	1.123000E-02	1.145000E-02	1.122000E-02	1.061000E-02	9.910000E-03	9.060000E-03	8.130000E-03
16.8750	3.380000E-03	3.660000E-03	4.160000E-03	5.290000E-03	7.730000E-03	1.168000E-02	1.601000E-02	1.773000E-02	1.705000E-02	1.700000E-02	1.722000E-02	1.739000E-02	1.784000E-02	1.776000E-02	1.692000E-02	1.570000E-02	1.476000E-02	1.335000E-02	1.171000E-02	1.086000E-02	1.026000E-02	9.050000E-03	7.680000E-03	6.540000E-03	5.480000E-03	5.670000E-03	7.140000E-03	9.630000E-03	1.050000E-02	1.088000E-02	1.069000E-02	1.019000E-02	9.240000E-03	8.160000E-03
18.7500	3.350000E-03	3.810000E-03	4.340000E-03	5.940000E-03	9.720000E-03	1.477000E-02	1.840000E-02	1.842000E-02	1.722000E-02	1.716000E-02	1.753000E-02	1.814000E-02	1.848000E-02	1.806000E-02	1.726000E-02	1.595000E-02	1.480000E-02	1.345000E-02	1.220000E-02	1.116000E-02	1.027000E-02	8.910000E-03	8.150000E-03	7.820000E-03	6.840000E-03	5.830000E-03	5.780000E-03	6.330000E-03	7.290000E-03	8.770000E-03	1.063000E-02	1.049000E-02	9.420000E-03	8.200000E-03
20.6250	3.780000E-03	4.220000E-03	4.550000E-03	6.390000E-03	1.141000E-02	1.769000E-02	1.918000E-02	1.813000E-02	1.719000E-02	1.747000E-02	1.801000E-02	1.842000E-02	1.838000E-02	1.780000E-02	1.714000E-02	1.615000E-02	1.520000E-02	1.404000E-02	1.279000E-02	1.121000E-02	9.460000E-03	8.160000E-03	7.930000E-03	8.220000E-03	8.120000E-03	6.620000E-03	5.670000E-03	5.080000E-03	5.630000E-03	7.810000E-03	1.073000E-02	1.079000E-02	9.540000E-03	8.300000E-03
22.5000	3.850000E-03	4.360000E-03	4.690000E-03	6.560000E-03	1.201000E-02	1.805000E-02	1.873000E-02	1.762000E-02	1.709000E-02	1.762000E-02	1.809000E-02	1.821000E-02	1.809000E-02	1.757000E-02	1.701000E-02	1.592000E-02	1.485000E-02	1.397000E-02	1.276000E-02	1.120000E-02	9.430000E-03	8.170000E-03	7.650000E-03	7.720000E-03	7.380000E-03	7.030000E-03	6.360000E-03	5.340000E-03	5.570000E-03	7.990000E-03	1.118000E-02	1.103000E-02	9.520000E-03	8.390000E-03
24.3750	3.260000E-03	4.020000E-03	4.860000E-03	7.040000E-03	1.205000E-02	1.728000E-02	1.815000E-02	1.745000E-02	1.709000E-02	1.743000E-02	1.790000E-02	1.820000E-02	1.810000E-02	1.775000E-02	1.734000E-02	1.614000E-02	1.485000E-02	1.362000E-02	1.224000E-02	1.095000E-02	9.750000E-03	8.650000E-03	7.840000E-03	7.480000E-03	7.290000E-03	7.240000E-03	7.130000E-03	6.100000E-03	6.480000E-03	8.980000E-03	1.188000E-02	1.112000E-02	9.420000E-03	8.440000E-03
26.2500	3.320000E-03	3.890000E-03	5.010000E-03	7.700000E-03	1.245000E-02	1.720000E-02	1.853000E-02	1.801000E-02	1.748000E-02	1.731000E-02	1.762000E-02	1.799000E-02	1.758000E-02	1.697000E-02	1.681000E-02	1.636000E-02	1.517000E-02	1.345000E-02	1.189000E-02	1.082000E-02	9.840000E-03	8.800000E-03	8.120000E-03	8.220000E-03	8.130000E-03	7.690000E-03	7.470000E-03	7.090000E-03	7.960000E-03	1.045000E-02	1.245000E-02	1.111000E-02	9.420000E-03	8.530000E-03
28.1250	3.960000E-03	4.330000E-03	5.250000E-03	8.170000E-03	1.278000E-02	1.733000E-02	1.878000E-02	1.877000E-02	1.808000E-02	1.715000E-02	1.690000E-02	1.675000E-02	1.587000E-02	1.544000E-02	1.556000E-02	1.571000E-02	1.471000E-02	1.323000E-02	1.206000E-02	1.136000E-02	1.038000E-02	9.030000E-03	8.370000E-03	8.790000E-03	8.950000E-03	8.370000E-03	8.460000E-03	8.950000E-03	1.039000E-02	1.266000E-02	1.278000E-02	1.104000E-02	9.600000E-03	8.700000E-03
30.0000	4.000000E-03	4.700000E-03	5.870000E-03	8.530000E-03	1.285000E-02	1.668000E-02	1.777000E-02	1.812000E-02	1.784000E-02	1.681000E-02	1.608000E-02	1.601000E-02	1.498000E-02	1.455000E-02	1.474000E-02	1.471000E-02	1.389000E-02	1.304000E-02	1.252000E-02	1.193000E-02	1.100000E-02	9.440000E-03	8.670000E-03	9.170000E-03	9.740000E-03	1.004000E-02	1.105000E-02	1.227000E-02	1.334000E-02	1.389000E-02	1.276000E-02	1.092000E-02	9.830000E-03	8.820000E-03
31.8750	3.540000E-03	4.790000E-03	6.880000E-03	9.960000E-03	1.400000E-02	1.663000E-02	1.694000E-02	1.682000E-02	1.689000E-02	1.631000E-02	1.556000E-02	1.561000E-02	1.544000E-02	1.501000E-02	1.464000E-02	1.384000E-02	1.343000E-02	1.337000E-02	1.295000E-02	1.201000E-02	1.127000E-02	1.052000E-02	1.012000E-02	1.065000E-02	1.148000E-02	1.251000E-02	1.406000E-02	1.502000E-02	1.503000E-02	1.409000E-02	1.240000E-02	1.082000E-02	9.940000E-03	8.780000E-03
33.7500	5.080000E-03	5.640000E-03	7.400000E-03	1.069000E-02	1.422000E-02	1.737000E-02	1.729000E-02	1.660000E-02	1.659000E-02	1.579000E-02	1.473000E-02	1.443000E-02	1.472000E-02	1.449000E-02	1.402000E-02	1.318000E-02	1.338000E-02	1.377000E-02	1.322000E-02	1.237000E-02	1.247000E-02	1.271000E-02	1.275000E-02	1.310000E-02	1.365000E-02	1.517000E-02	1.563000E-02	1.556000E-02	1.454000E-02	1.328000E-02	1.201000E-02	1.090000E-02	9.990000E-03	8.680000E-03
35.6250	8.320000E-03	8.160000E-03	8.570000E-03	9.300000E-03	1.136000E-02	1.372000E-02	1.495000E-02	1.476000E-02	1.490000E-02	1.458000E-02	1.338000E-02	1.230000E-02	1.222000E-02	1.276000E-02	1.323000E-02	1.330000E-02	1.383000E-02	1.417000E-02	1.384000E-02	1.373000E-02	1.478000E-02	1.555000E-02	1.641000E-02	1.614000E-02	1.566000E-02	1.519000E-02	1.505000E-02	1.442000E-02	1.340000E-02	1.254000E-02	1.192000E-02	1.107000E-02	1.002000E-02	8.650000E-03
37.5000	1.339000E-02	1.398000E-02	1.130000E-02	9.640000E-03	7.720000E-03	8.140000E-03	1.010000E-02	1.134000E-02	1.216000E-02	1.264000E-02	1.217000E-02	1.159000E-02	1.206000E-02	1.352000E-02	1.457000E-02	1.504000E-02	1.540000E-02	1.540000E-02	1.488000E-02	1.485000E-02	1.606000E-02	1.718000E-02	1.693000E-02	1.623000E-02	1.549000E-02	1.480000E-02	1.434000E-02	1.385000E-02	1.315000E-02	1.250000E-02	1.192000E-02	1.110000E-02	9.970000E-03	8.640000E-03
39.3750	7.680000E-03	1.476000E-02	1.695000E-02	1.598000E-02	8.650000E-03	6.180000E-03	6.900000E-03	8.940000E-03	1.097000E-02	1.195000E-02	1.206000E-02	1.273000E-02	1.449000E-02	1.623000E-02	1.743000E-02	1.747000E-02	1.753000E-02	1.745000E-02	1.669000E-02	1.614000E-02	1.623000E-02	1.751000E-02	1.732000E-02	1.674000E-02	1.609000E-02	1.531000E-02	1.469000E-02	1.421000E-02	1.345000E-02	1.253000E-02	1.169000E-02	1.086000E-02	9.880000E-03	8.660000E-03
41.2500	4.240000E-03	8.270000E-03	1.626000E-02	1.716000E-02	1.091000E-02	8.250000E-03	8.020000E-03	9.450000E-03	1.170000E-02	1.257000E-02	1.231000E-02	1.363000E-02	1.612000E-02	1.841000E-02	1.822000E-02	1.815000E-02	1.816000E-02	1.822000E-02	1.796000E-02	1.752000E-02	1.773000E-02	1.818000E-02	1.809000E-02	1.741000E-02	1.675000E-02	1.596000E-02	1.515000E-02	1.436000E-02	1.330000E-02	1.211000E-02	1.122000E-02	1.065000E-02	9.890000E-03	8.620000E-03
43.1250	3.720000E-03	5.550000E-03	8.310000E-03	9.670000E-03	1.032000E-02	9.890000E-03	9.180000E-03	9.550000E-03	1.167000E-02	1.285000E-02	1.287000E-02	1.448000E-02	1.822000E-02	1.793000E-02	1.762000E-02	1.782000E-02	1.787000E-02	1.782000E-02	1.808000E-02	1.814000E-02	1.816000E-02	1.822000E-02	1.764000E-02	1.677000E-02	1.625000E-02	1.585000E-02	1.512000E-02	1.413000E-02	1.289000E-02	1.169000E-02	1.096000E-02	1.063000E-02	9.960000E-03	8.610000E-03
45.0000	4.940000E-03	5.160000E-03	5.290000E-03	6.430000E-03	9.090000E-03	1.514000E-02	9.200000E-03	8.320000E-03	1.066000E-02	1.307000E-02	1.424000E-02	1.771000E-02	1.827000E-02	1.755000E-02	1.713000E-02	1.770000E-02	1.769000E-02	1.730000E-02	1.752000E-02	1.748000E-02	1.716000E-02	1.637000E-02	1.512000E-02	1.384000E-02	1.345000E-02	1.539000E-02	1.515000E-02	1.408000E-02	1.276000E-02	1.157000E-02	1.091000E-02	1.059000E-02	9.940000E-03	8.650000E-03
46.8750	5.200000E-03	6.050000E-03	5.690000E-03	7.030000E-03	1.066000E-02	1.566000E-02	9.780000E-03	8.540000E-03	1.140000E-02	1.436000E-02	1.754000E-02	1.784000E-02	1.808000E-02	1.726000E-02	1.694000E-02	1.746000E-02	1.756000E-02	1.735000E-02	1.741000E-02	1.694000E-02	1.600000E-02	1.502000E-02	1.439000E-02	1.427000E-02	1.429000E-02	1.562000E-02	1.521000E-02	1.401000E-02	1.264000E-02	1.147000E-02	1.076000E-02	1.033000E-02	9.730000E-03	8.630000E-03
48.7500	4.510000E-03	5.710000E-03	5.910000E-03	8.300000E-03	1.520000E-02	1.627000E-02	1.113000E-02	1.084000E-02	1.390000E-02	1.778000E-02	1.735000E-02	1.707000E-02	1.700000E-02	1.687000E-02	1.685000E-02	1.708000E-02	1.723000E-02	1.752000E-02	1.786000E-02	1.784000E-02	1.682000E-02	1.622000E-02	1.627000E-02	1.638000E-02	1.637000E-02	1.589000E-02	1.485000E-02	1.361000E-02	1.231000E-02	1.124000E-02	1.056000E-02	1.002000E-02	9.440000E-03	8.490000E-03
50.6250	4.890000E-03	4.710000E-03	5.540000E-03	8.660000E-03	1.587000E-02	1.681000E-02	1.270000E-02	1.604000E-02	1.726000E-02	1.760000E-02	1.697000E-02	1.653000E-02	1.643000E-02	1.675000E-02	1.704000E-02	1.702000E-02	1.709000E-02	1.759000E-02	1.814000E-02	1.847000E-02	1.853000E-02	1.830000E-02	1.797000E-02	1.755000E-02	1.675000E-02	1.551000E-02	1.432000E-02	1.323000E-02	1.210000E-02	1.109000E-02	1.047000E-02	9.870000E-03	9.260000E-03	8.310000E-03
May 1949	21.9044	19.9997	18.0950	16.1902	14.2855	12.3808	10.4760	8.57131	6.66657	4.76184	2.85710	0.952368	-0.952368	-2.85710	-4.76184	-6.66657	-8.57131	-10.4760	-12.3808	-14.2855	-16.1902	-18.0950	-19.9997	-21.9044	-23.8092	-25.7139	-27.6186	-29.5234	-31.4281	-33.3328	-35.2375	-37.1423	-39.0470	-40.9517
0.000000E+00	3.800000E-03	3.910000E-03	3.930000E-03	5.290000E-03	9.190000E-03	1.263000E-02	1.438000E-02	1.549000E-02	1.763000E-02	1.893000E-02	1.876000E-02	1.849000E-02	1.825000E-02	1.772000E-02	1.726000E-02	1.692000E-02	1.606000E-02	1.507000E-02	1.431000E-02	1.357000E-02	1.313000E-02	1.316000E-02	1.292000E-02	1.227000E-02	1.168000E-02	1.126000E-02	1.118000E-02	1.120000E-02	1.089000E-02	1.041000E-02	9.910000E-03	9.340000E-03	8.720000E-03	8.000000E-03
1.87500	4.050000E-03	4.030000E-03	4.020000E-03	5.580000E-03	9.290000E-03	1.282000E-02	1.425000E-02	1.550000E-02	1.775000E-02	1.905000E-02	1.877000E-02	1.860000E-02	1.852000E-02	1.815000E-02	1.766000E-02	1.712000E-02	1.617000E-02	1.534000E-02	1.478000E-02	1.408000E-02	1.347000E-02	1.315000E-02	1.267000E-02	1.207000E-02	1.148000E-02	1.094000E-02	1.080000E-02	1.089000E-02	1.073000E-02	1.030000E-02	9.790000E-03	9.240000E-03	8.660000E-03	7.970000E-03
3.75000	4.340000E-03	4.470000E-03	4.530000E-03	7.420000E-03	9.740000E-03	1.335000E-02	1.482000E-02	1.627000E-02	1.819000E-02	1.890000E-02	1.850000E-02	1.827000E-02	1.843000E-02	1.849000E-02	1.824000E-02	1.765000E-02	1.675000E-02	1.601000E-02	1.530000E-02	1.444000E-02	1.377000E-02	1.328000E-02	1.270000E-02	1.220000E-02	1.167000E-02	1.105000E-02	1.076000E-02	1.070000E-02	1.053000E-02	1.020000E-02	9.730000E-03	9.120000E-03	8.610000E-03	7.970000E-03
5.62500	5.190000E-03	6.280000E-03	7.590000E-03	7.960000E-03	1.076000E-02	1.426000E-02	1.590000E-02	1.706000E-02	1.847000E-02	1.885000E-02	1.870000E-02	1.837000E-02	1.829000E-02	1.842000E-02	1.850000E-02	1.820000E-02	1.741000E-02	1.639000E-02	1.518000E-02	1.419000E-02	1.377000E-02	1.352000E-02	1.292000E-02	1.223000E-02	1.156000E-02	1.101000E-02	1.079000E-02	1.068000E-02	1.039000E-02	1.016000E-02	9.710000E-03	9.040000E-03	8.520000E-03	7.990000E-03
7.50000	6.330000E-03	6.950000E-03	7.060000E-03	9.160000E-03	1.164000E-02	1.496000E-02	1.664000E-02	1.720000E-02	1.798000E-02	1.853000E-02	1.874000E-02	1.855000E-02	1.862000E-02	1.859000E-02	1.871000E-02	1.845000E-02	1.765000E-02	1.660000E-02	1.544000E-02	1.463000E-02	1.428000E-02	1.378000E-02	1.295000E-02	1.205000E-02	1.116000E-02	1.066000E-02	1.062000E-02	1.057000E-02	1.030000E-02	1.019000E-02	9.780000E-03	8.970000E-03	8.420000E-03	7.960000E-03
9.37500	6.810000E-03	7.090000E-03	7.070000E-03	8.460000E-03	1.192000E-02	1.493000E-02	1.653000E-02	1.668000E-02	1.676000E-02	1.698000E-02	1.790000E-02	1.824000E-02	1.735000E-02	1.882000E-02	1.908000E-02	1.882000E-02	1.825000E-02	1.772000E-02	1.688000E-02	1.584000E-02	1.463000E-02	1.346000E-02	1.278000E-02	1.239000E-02	1.163000E-02	1.093000E-02	1.070000E-02	1.043000E-02	1.017000E-02	1.015000E-02	9.850000E-03	9.000000E-03	8.430000E-03	7.910000E-03
11.2500	7.060000E-03	7.200000E-03	7.320000E-03	8.800000E-03	1.184000E-02	1.436000E-02	1.563000E-02	1.542000E-02	1.520000E-02	1.600000E-02	1.699000E-02	1.740000E-02	1.746000E-02	1.804000E-02	1.894000E-02	1.907000E-02	1.909000E-02	1.873000E-02	1.749000E-02	1.528000E-02	1.288000E-02	1.143000E-02	1.164000E-02	1.245000E-02	1.231000E-02	1.157000E-02	1.107000E-02	1.055000E-02	1.018000E-02	1.014000E-02	9.890000E-03	9.150000E-03	8.590000E-03	7.960000E-03
13.1250	7.410000E-03	7.360000E-03	7.290000E-03	8.760000E-03	1.138000E-02	1.380000E-02	1.481000E-02	1.439000E-02	1.430000E-02	1.561000E-02	1.716000E-02	1.727000E-02	1.717000E-02	1.749000E-02	1.757000E-02	1.760000E-02	1.817000E-02	1.749000E-02	1.502000E-02	9.490000E-03	7.340000E-03	6.580000E-03	7.690000E-03	1.039000E-02	1.069000E-02	1.065000E-02	1.083000E-02	1.077000E-02	1.054000E-02	1.035000E-02	9.970000E-03	9.360000E-03	8.800000E-03	8.050000E-03
15.0000	7.050000E-03	7.450000E-03	7.510000E-03	9.180000E-03	1.141000E-02	1.375000E-02	1.480000E-02	1.483000E-02	1.468000E-02	1.580000E-02	1.691000E-02	1.736000E-02	1.749000E-02	1.730000E-02	1.653000E-02	1.530000E-02	1.431000E-02	1.253000E-02	9.450000E-03	7.250000E-03	6.180000E-03	5.720000E-03	5.810000E-03	5.770000E-03	5.820000E-03	6.510000E-03	9.250000E-03	1.037000E-02	1.067000E-02	1.052000E-02	1.013000E-02	9.600000E-03	8.980000E-03	8.080000E-03
16.8750	6.700000E-03	6.780000E-03	7.800000E-03	9.800000E-03	1.231000E-02	1.454000E-02	1.608000E-02	1.621000E-02	1.602000E-02	1.625000E-02	1.665000E-02	1.734000E-02	1.789000E-02	1.755000E-02	1.619000E-02	1.397000E-02	1.196000E-02	9.890000E-03	8.200000E-03	7.770000E-03	8.010000E-03	7.180000E-03	6.100000E-03	5.020000E-03	4.060000E-03	4.100000E-03	5.770000E-03	8.840000E-03	9.760000E-03	1.011000E-02	1.023000E-02	9.910000E-03	9.100000E-03	8.080000E-03
18.7500	6.480000E-03	6.800000E-03	8.270000E-03	1.067000E-02	1.337000E-02	1.575000E-02	1.697000E-02	1.689000E-02	1.689000E-02	1.714000E-02	1.735000E-02	1.799000E-02	1.850000E-02	1.783000E-02	1.630000E-02	1.384000E-02	1.168000E-02	9.840000E-03	8.690000E-03	8.410000E-03	8.240000E-03	7.380000E-03	6.530000E-03	6.020000E-03	4.770000E-03	3.980000E-03	4.310000E-03	5.390000E-03	6.460000E-03	8.030000E-03	1.018000E-02	1.030000E-02	9.290000E-03	8.150000E-03
20.6250	6.660000E-03	7.300000E-03	8.610000E-03	1.172000E-02	1.498000E-02	1.734000E-02	1.755000E-02	1.679000E-02	1.689000E-02	1.764000E-02	1.810000E-02	1.842000E-02	1.824000E-02	1.749000E-02	1.610000E-02	1.394000E-02	1.215000E-02	1.046000E-02	9.060000E-03	8.010000E-03	7.190000E-03	6.350000E-03	6.450000E-03	6.590000E-03	5.780000E-03	4.790000E-03	4.310000E-03	4.290000E-03	4.740000E-03	6.880000E-03	1.022000E-02	1.070000E-02	9.540000E-03	8.330000E-03
22.5000	6.690000E-03	7.360000E-03	9.280000E-03	1.252000E-02	1.565000E-02	1.738000E-02	1.724000E-02	1.637000E-02	1.660000E-02	1.743000E-02	1.806000E-02	1.822000E-02	1.799000E-02	1.733000E-02	1.609000E-02	1.377000E-02	1.197000E-02	1.060000E-02	9.250000E-03	8.060000E-03	7.000000E-03	6.190000E-03	6.000000E-03	6.200000E-03	5.420000E-03	5.080000E-03	5.130000E-03	4.620000E-03	4.280000E-03	6.670000E-03	1.061000E-02	1.104000E-02	9.650000E-03	8.480000E-03
24.3750	6.510000E-03	7.210000E-03	9.380000E-03	1.272000E-02	1.522000E-02	1.690000E-02	1.675000E-02	1.608000E-02	1.612000E-02	1.689000E-02	1.785000E-02	1.823000E-02	1.813000E-02	1.759000E-02	1.639000E-02	1.422000E-02	1.201000E-02	1.051000E-02	9.310000E-03	8.330000E-03	7.590000E-03	6.810000E-03	5.830000E-03	5.620000E-03	5.250000E-03	5.200000E-03	5.330000E-03	4.660000E-03	4.560000E-03	7.230000E-03	1.124000E-02	1.118000E-02	9.570000E-03	8.470000E-03
26.2500	6.300000E-03	7.200000E-03	9.520000E-03	1.315000E-02	1.613000E-02	1.761000E-02	1.751000E-02	1.667000E-02	1.625000E-02	1.662000E-02	1.744000E-02	1.805000E-02	1.749000E-02	1.659000E-02	1.591000E-02	1.449000E-02	1.219000E-02	1.021000E-02	8.960000E-03	8.250000E-03	7.900000E-03	6.930000E-03	6.120000E-03	6.060000E-03	5.750000E-03	5.100000E-03	4.630000E-03	4.130000E-03	5.010000E-03	8.230000E-03	1.178000E-02	1.112000E-02	9.450000E-03	8.380000E-03
28.1250	6.610000E-03	7.570000E-03	9.780000E-03	1.307000E-02	1.659000E-02	1.811000E-02	1.822000E-02	1.789000E-02	1.709000E-02	1.666000E-02	1.674000E-02	1.669000E-02	1.567000E-02	1.459000E-02	1.437000E-02	1.339000E-02	1.149000E-02	9.850000E-03	9.010000E-03	8.770000E-03	8.320000E-03	7.050000E-03	6.460000E-03	6.790000E-03	6.280000E-03	4.930000E-03	4.260000E-03	4.780000E-03	6.730000E-03	1.078000E-02	1.209000E-02	1.096000E-02	9.430000E-03	8.340000E-03
30.0000	6.390000E-03	7.890000E-03	1.013000E-02	1.300000E-02	1.591000E-02	1.691000E-02	1.748000E-02	1.811000E-02	1.786000E-02	1.692000E-02	1.613000E-02	1.564000E-02	1.443000E-02	1.329000E-02	1.254000E-02	1.191000E-02	1.060000E-02	9.770000E-03	9.530000E-03	9.440000E-03	8.890000E-03	7.550000E-03	6.700000E-03	6.990000E-03	6.990000E-03	6.170000E-03	6.420000E-03	7.860000E-03	1.088000E-02	1.229000E-02	1.215000E-02	1.072000E-02	9.440000E-03	8.270000E-03
31.8750	6.010000E-03	8.330000E-03	1.101000E-02	1.359000E-02	1.584000E-02	1.657000E-02	1.680000E-02	1.732000E-02	1.793000E-02	1.728000E-02	1.635000E-02	1.551000E-02	1.487000E-02	1.310000E-02	1.189000E-02	1.094000E-02	1.039000E-02	1.031000E-02	1.011000E-02	9.540000E-03	9.020000E-03	8.370000E-03	8.030000E-03	8.370000E-03	8.870000E-03	9.210000E-03	1.033000E-02	1.258000E-02	1.333000E-02	1.303000E-02	1.188000E-02	1.046000E-02	9.350000E-03	8.090000E-03
33.7500	7.090000E-03	8.950000E-03	1.159000E-02	1.429000E-02	1.684000E-02	1.793000E-02	1.765000E-02	1.721000E-02	1.766000E-02	1.723000E-02	1.637000E-02	1.482000E-02	1.403000E-02	1.244000E-02	1.160000E-02	1.079000E-02	1.063000E-02	1.083000E-02	1.042000E-02	9.720000E-03	9.810000E-03	1.043000E-02	1.093000E-02	1.141000E-02	1.190000E-02	1.341000E-02	1.386000E-02	1.419000E-02	1.366000E-02	1.260000E-02	1.150000E-02	1.032000E-02	9.190000E-03	7.860000E-03
35.6250	9.620000E-03	1.059000E-02	1.219000E-02	1.325000E-02	1.581000E-02	1.713000E-02	1.643000E-02	1.567000E-02	1.588000E-02	1.611000E-02	1.547000E-02	1.343000E-02	1.186000E-02	1.140000E-02	1.145000E-02	1.112000E-02	1.099000E-02	1.128000E-02	1.112000E-02	1.089000E-02	1.181000E-02	1.306000E-02	1.479000E-02	1.466000E-02	1.443000E-02	1.423000E-02	1.405000E-02	1.354000E-02	1.258000E-02	1.189000E-02	1.128000E-02	1.029000E-02	9.010000E-03	7.670000E-03
37.5000	1.708000E-02	1.775000E-02	1.327000E-02	1.266000E-02	1.201000E-02	1.312000E-02	1.357000E-02	1.356000E-02	1.399000E-02	1.464000E-02	1.443000E-02	1.294000E-02	1.222000E-02	1.263000E-02	1.298000E-02	1.267000E-02	1.228000E-02	1.232000E-02	1.201000E-02	1.205000E-02	1.317000E-02	1.536000E-02	1.536000E-02	1.473000E-02	1.417000E-02	1.381000E-02	1.347000E-02	1.282000E-02	1.208000E-02	1.163000E-02	1.115000E-02	1.011000E-02	8.800000E-03	7.570000E-03
39.3750	9.190000E-03	1.800000E-02	2.033000E-02	1.895000E-02	1.077000E-02	8.920000E-03	1.060000E-02	1.260000E-02	1.348000E-02	1.386000E-02	1.370000E-02	1.368000E-02	1.469000E-02	1.564000E-02	1.646000E-02	1.623000E-02	1.464000E-02	1.451000E-02	1.381000E-02	1.335000E-02	1.378000E-02	1.581000E-02	1.575000E-02	1.507000E-02	1.433000E-02	1.382000E-02	1.338000E-02	1.292000E-02	1.222000E-02	1.157000E-02	1.080000E-02	9.770000E-03	8.620000E-03	7.540000E-03
41.2500	6.290000E-03	9.990000E-03	1.864000E-02	1.942000E-02	1.133000E-02	8.890000E-03	1.016000E-02	1.288000E-02	1.420000E-02	1.413000E-02	1.341000E-02	1.442000E-02	1.637000E-02	1.810000E-02	1.787000E-02	1.753000E-02	1.727000E-02	1.705000E-02	1.662000E-02	1.612000E-02	1.625000E-02	1.666000E-02	1.646000E-02	1.570000E-02	1.491000E-02	1.419000E-02	1.344000E-02	1.285000E-02	1.210000E-02	1.119000E-02	1.033000E-02	9.500000E-03	8.620000E-03	7.530000E-03
43.1250	4.690000E-03	6.250000E-03	9.400000E-03	1.035000E-02	9.880000E-03	9.630000E-03	1.080000E-02	1.294000E-02	1.451000E-02	1.418000E-02	1.388000E-02	1.551000E-02	1.812000E-02	1.809000E-02	1.793000E-02	1.798000E-02	1.770000E-02	1.740000E-02	1.742000E-02	1.717000E-02	1.686000E-02	1.676000E-02	1.600000E-02	1.503000E-02	1.445000E-02	1.402000E-02	1.329000E-02	1.248000E-02	1.168000E-02	1.085000E-02	1.012000E-02	9.510000E-03	8.730000E-03	7.500000E-03
45.0000	5.650000E-03	5.440000E-03	5.660000E-03	6.700000E-03	9.080000E-03	1.748000E-02	1.052000E-02	1.166000E-02	1.342000E-02	1.410000E-02	1.521000E-02	1.817000E-02	1.873000E-02	1.809000E-02	1.794000E-02	1.824000E-02	1.778000E-02	1.721000E-02	1.702000E-02	1.637000E-02	1.592000E-02	1.338000E-02	1.242000E-02	1.171000E-02	1.188000E-02	1.376000E-02	1.338000E-02	1.243000E-02	1.156000E-02	1.084000E-02	1.017000E-02	9.580000E-03	8.750000E-03	7.450000E-03
46.8750	6.640000E-03	6.930000E-03	6.530000E-03	7.980000E-03	1.154000E-02	1.834000E-02	1.032000E-02	1.070000E-02	1.338000E-02	1.515000E-02	1.811000E-02	1.888000E-02	1.901000E-02	1.810000E-02	1.792000E-02	1.817000E-02	1.782000E-02	1.734000E-02	1.677000E-02	1.573000E-02	1.279000E-02	1.201000E-02	1.202000E-02	1.217000E-02	1.256000E-02	1.399000E-02	1.359000E-02	1.253000E-02	1.156000E-02	1.080000E-02	1.010000E-02	9.440000E-03	8.580000E-03	7.350000E-03
48.7500	5.760000E-03	6.940000E-03	7.560000E-03	1.089000E-02	1.851000E-02	1.936000E-02	1.148000E-02	1.210000E-02	1.552000E-02	1.857000E-02	1.850000E-02	1.861000E-02	1.829000E-02	1.786000E-02	1.789000E-02	1.790000E-02	1.773000E-02	1.776000E-02	1.736000E-02	1.561000E-02	1.429000E-02	1.395000E-02	1.461000E-02	1.488000E-02	1.477000E-02	1.425000E-02	1.335000E-02	1.229000E-02	1.133000E-02	1.053000E-02	9.880000E-03	9.210000E-03	8.390000E-03	7.290000E-03
50.6250	5.890000E-03	5.990000E-03	7.680000E-03	1.254000E-02	1.953000E-02	1.989000E-02	1.428000E-02	1.758000E-02	1.896000E-02	1.906000E-02	1.868000E-02	1.832000E-02	1.780000E-02	1.787000E-02	1.816000E-02	1.786000E-02	1.774000E-02	1.806000E-02	1.799000E-02	1.744000E-02	1.694000E-02	1.657000E-02	1.641000E-02	1.610000E-02	1.519000E-02	1.394000E-02	1.292000E-02	1.206000E-02	1.113000E-02	1.033000E-02	9.750000E-03	9.170000E-03	8.370000E-03	7.270000E-03
Jun 1949	21.9044	19.9997	18.0950	16.1902	14.2855	12.3808	10.4760	8.57131	6.66657	4.76184	2.85710	0.952368	-0.952368	-2.85710	-4.76184	-6.66657	-8.57131	-10.4760	-12.3808	-14.2855	-16.1902	-18.0950	-19.9997	-21.9044	-23.8092	-25.7139	-27.6186	-29.5234	-31.4281	-33.3328	-35.2375	-37.1423	-39.0470	-40.9517
0.000000E+00	3.880000E-03	4.580000E-03	5.860000E-03	9.000000E-03	1.247000E-02	1.438000E-02	1.501000E-02	1.636000E-02	1.756000E-02	1.758000E-02	1.731000E-02	1.698000E-02	1.642000E-02	1.596000E-02	1.572000E-02	1.531000E-02	1.414000E-02	1.292000E-02	1.199000E-02	1.125000E-02	1.104000E-02	1.150000E-02	1.180000E-02	1.165000E-02	1.127000E-02	1.082000E-02	1.053000E-02	1.026000E-02	9.760000E-03	9.180000E-03	8.620000E-03	7.980000E-03	7.210000E-03	6.440000E-03
1.87500	3.890000E-03	4.440000E-03	6.760000E-03	9.410000E-03	1.270000E-02	1.433000E-02	1.498000E-02	1.645000E-02	1.767000E-02	1.765000E-02	1.725000E-02	1.703000E-02	1.673000E-02	1.642000E-02	1.599000E-02	1.531000E-02	1.432000E-02	1.337000E-02	1.260000E-02	1.191000E-02	1.147000E-02	1.140000E-02	1.141000E-02	1.136000E-02	1.113000E-02	1.060000E-02	1.016000E-02	1.001000E-02	9.750000E-03	9.220000E-03	8.570000E-03	7.880000E-03	7.150000E-03	6.420000E-03
3.75000	3.810000E-03	4.920000E-03	7.030000E-03	9.600000E-03	1.290000E-02	1.474000E-02	1.549000E-02	1.679000E-02	1.766000E-02	1.754000E-02	1.706000E-02	1.676000E-02	1.671000E-02	1.677000E-02	1.652000E-02	1.580000E-02	1.503000E-02	1.430000E-02	1.349000E-02	1.266000E-02	1.207000E-02	1.157000E-02	1.129000E-02	1.130000E-02	1.123000E-02	1.073000E-02	1.013000E-02	9.840000E-03	9.620000E-03	9.210000E-03	8.610000E-03	7.840000E-03	7.110000E-03	6.450000E-03
5.62500	4.630000E-03	5.650000E-03	7.140000E-03	9.940000E-03	1.365000E-02	1.549000E-02	1.611000E-02	1.674000E-02	1.756000E-02	1.763000E-02	1.733000E-02	1.676000E-02	1.650000E-02	1.664000E-02	1.674000E-02	1.634000E-02	1.567000E-02	1.480000E-02	1.363000E-02	1.274000E-02	1.238000E-02	1.202000E-02	1.156000E-02	1.125000E-02	1.101000E-02	1.066000E-02	1.030000E-02	9.880000E-03	9.520000E-03	9.230000E-03	8.700000E-03	7.880000E-03	7.110000E-03	6.520000E-03
7.50000	4.230000E-03	4.910000E-03	6.810000E-03	1.002000E-02	1.402000E-02	1.580000E-02	1.617000E-02	1.644000E-02	1.714000E-02	1.758000E-02	1.757000E-02	1.688000E-02	1.664000E-02	1.654000E-02	1.675000E-02	1.642000E-02	1.580000E-02	1.495000E-02	1.389000E-02	1.321000E-02	1.301000E-02	1.256000E-02	1.182000E-02	1.111000E-02	1.049000E-02	1.027000E-02	1.026000E-02	9.870000E-03	9.390000E-03	9.210000E-03	8.830000E-03	7.960000E-03	7.160000E-03	6.570000E-03
9.37500	4.240000E-03	4.690000E-03	6.600000E-03	1.034000E-02	1.412000E-02	1.578000E-02	1.607000E-02	1.613000E-02	1.627000E-02	1.655000E-02	1.707000E-02	1.694000E-02	1.485000E-02	1.657000E-02	1.697000E-02	1.665000E-02	1.630000E-02	1.599000E-02	1.517000E-02	1.421000E-02	1.328000E-02	1.240000E-02	1.187000E-02	1.147000E-02	1.080000E-02	1.035000E-02	1.027000E-02	9.820000E-03	9.270000E-03	9.120000E-03	8.840000E-03	8.050000E-03	7.280000E-03	6.620000E-03
11.2500	4.090000E-03	4.640000E-03	6.670000E-03	1.086000E-02	1.464000E-02	1.599000E-02	1.600000E-02	1.552000E-02	1.509000E-02	1.557000E-02	1.650000E-02	1.629000E-02	1.564000E-02	1.585000E-02	1.680000E-02	1.678000E-02	1.690000E-02	1.670000E-02	1.548000E-02	1.337000E-02	1.135000E-02	1.035000E-02	1.082000E-02	1.159000E-02	1.141000E-02	1.082000E-02	1.045000E-02	9.980000E-03	9.360000E-03	9.090000E-03	8.780000E-03	8.140000E-03	7.500000E-03	6.760000E-03
13.1250	4.040000E-03	4.730000E-03	7.300000E-03	1.184000E-02	1.583000E-02	1.645000E-02	1.585000E-02	1.470000E-02	1.411000E-02	1.515000E-02	1.657000E-02	1.658000E-02	1.616000E-02	1.607000E-02	1.518000E-02	1.418000E-02	1.538000E-02	1.490000E-02	1.265000E-02	7.410000E-03	6.040000E-03	5.540000E-03	6.860000E-03	9.610000E-03	9.950000E-03	9.900000E-03	1.006000E-02	1.017000E-02	9.860000E-03	9.330000E-03	8.790000E-03	8.280000E-03	7.760000E-03	6.960000E-03
15.0000	4.260000E-03	4.690000E-03	7.980000E-03	1.329000E-02	1.735000E-02	1.715000E-02	1.587000E-02	1.478000E-02	1.443000E-02	1.548000E-02	1.686000E-02	1.685000E-02	1.665000E-02	1.581000E-02	1.375000E-02	1.080000E-02	9.900000E-03	8.860000E-03	6.470000E-03	5.170000E-03	4.290000E-03	4.290000E-03	4.790000E-03	4.860000E-03	5.050000E-03	5.760000E-03	8.500000E-03	9.680000E-03	1.003000E-02	9.550000E-03	8.930000E-03	8.440000E-03	7.940000E-03	7.100000E-03
16.8750	4.350000E-03	4.700000E-03	8.660000E-03	1.469000E-02	1.831000E-02	1.737000E-02	1.626000E-02	1.598000E-02	1.589000E-02	1.628000E-02	1.686000E-02	1.702000E-02	1.682000E-02	1.595000E-02	1.195000E-02	8.570000E-03	7.160000E-03	6.310000E-03	5.120000E-03	5.150000E-03	5.530000E-03	4.960000E-03	4.330000E-03	3.800000E-03	3.110000E-03	3.220000E-03	4.800000E-03	8.090000E-03	9.050000E-03	9.250000E-03	8.960000E-03	8.650000E-03	8.060000E-03	7.180000E-03
18.7500	4.510000E-03	4.860000E-03	9.170000E-03	1.524000E-02	1.886000E-02	1.762000E-02	1.683000E-02	1.685000E-02	1.676000E-02	1.700000E-02	1.737000E-02	1.755000E-02	1.751000E-02	1.600000E-02	1.172000E-02	8.850000E-03	7.610000E-03	6.650000E-03	5.900000E-03	5.900000E-03	6.180000E-03	5.500000E-03	4.900000E-03	4.640000E-03	3.850000E-03	2.990000E-03	3.400000E-03	4.510000E-03	5.660000E-03	6.860000E-03	8.910000E-03	8.890000E-03	8.220000E-03	7.340000E-03
20.6250	4.870000E-03	5.390000E-03	9.120000E-03	1.495000E-02	1.867000E-02	1.787000E-02	1.716000E-02	1.680000E-02	1.670000E-02	1.711000E-02	1.774000E-02	1.803000E-02	1.761000E-02	1.591000E-02	1.189000E-02	9.350000E-03	8.300000E-03	7.330000E-03	6.290000E-03	5.640000E-03	5.450000E-03	4.740000E-03	4.940000E-03	5.040000E-03	4.400000E-03	3.750000E-03	3.570000E-03	3.400000E-03	3.740000E-03	5.620000E-03	8.860000E-03	9.160000E-03	8.320000E-03	7.510000E-03
22.5000	4.780000E-03	5.690000E-03	8.760000E-03	1.434000E-02	1.752000E-02	1.734000E-02	1.711000E-02	1.658000E-02	1.626000E-02	1.691000E-02	1.762000E-02	1.798000E-02	1.771000E-02	1.606000E-02	1.234000E-02	9.200000E-03	7.920000E-03	7.210000E-03	6.340000E-03	5.710000E-03	5.020000E-03	4.680000E-03	4.850000E-03	4.690000E-03	4.120000E-03	4.220000E-03	4.490000E-03	3.500000E-03	3.030000E-03	5.170000E-03	9.110000E-03	9.440000E-03	8.280000E-03	7.580000E-03
24.3750	4.390000E-03	5.750000E-03	8.840000E-03	1.373000E-02	1.732000E-02	1.711000E-02	1.679000E-02	1.638000E-02	1.608000E-02	1.660000E-02	1.736000E-02	1.779000E-02	1.786000E-02	1.650000E-02	1.317000E-02	9.500000E-03	7.840000E-03	7.180000E-03	6.510000E-03	6.090000E-03	5.720000E-03	5.420000E-03	4.880000E-03	4.470000E-03	4.030000E-03	4.450000E-03	4.560000E-03	3.530000E-03	3.030000E-03	5.510000E-03	9.640000E-03	9.600000E-03	8.150000E-03	7.530000E-03
26.2500	4.440000E-03	5.970000E-03	9.370000E-03	1.431000E-02	1.761000E-02	1.778000E-02	1.723000E-02	1.675000E-02	1.628000E-02	1.655000E-02	1.722000E-02	1.758000E-02	1.707000E-02	1.542000E-02	1.280000E-02	9.900000E-03	8.310000E-03	7.390000E-03	6.550000E-03	6.140000E-03	6.030000E-03	5.470000E-03	4.930000E-03	4.870000E-03	4.620000E-03	3.830000E-03	3.410000E-03	2.910000E-03	3.500000E-03	6.420000E-03	1.011000E-02	9.590000E-03	8.100000E-03	7.500000E-03
28.1250	4.830000E-03	6.450000E-03	9.690000E-03	1.376000E-02	1.722000E-02	1.803000E-02	1.821000E-02	1.795000E-02	1.734000E-02	1.670000E-02	1.665000E-02	1.644000E-02	1.487000E-02	1.268000E-02	1.083000E-02	9.410000E-03	8.370000E-03	7.410000E-03	6.730000E-03	6.540000E-03	6.190000E-03	5.140000E-03	4.720000E-03	5.150000E-03	4.620000E-03	2.970000E-03	2.350000E-03	3.150000E-03	5.140000E-03	9.050000E-03	1.037000E-02	9.420000E-03	8.190000E-03	7.580000E-03
30.0000	4.520000E-03	6.490000E-03	9.940000E-03	1.274000E-02	1.479000E-02	1.671000E-02	1.835000E-02	1.863000E-02	1.833000E-02	1.704000E-02	1.602000E-02	1.529000E-02	1.330000E-02	1.068000E-02	9.210000E-03	8.910000E-03	8.230000E-03	7.550000E-03	7.260000E-03	7.150000E-03	6.630000E-03	5.270000E-03	4.670000E-03	5.050000E-03	4.700000E-03	3.670000E-03	3.930000E-03	5.860000E-03	9.130000E-03	1.043000E-02	1.032000E-02	9.150000E-03	8.350000E-03	7.680000E-03
31.8750	4.140000E-03	6.960000E-03	1.078000E-02	1.309000E-02	1.461000E-02	1.587000E-02	1.726000E-02	1.818000E-02	1.838000E-02	1.737000E-02	1.596000E-02	1.470000E-02	1.350000E-02	1.025000E-02	9.410000E-03	9.000000E-03	8.490000E-03	8.110000E-03	7.750000E-03	7.280000E-03	6.780000E-03	6.220000E-03	5.780000E-03	6.160000E-03	6.450000E-03	6.690000E-03	7.830000E-03	1.061000E-02	1.139000E-02	1.103000E-02	9.920000E-03	8.910000E-03	8.410000E-03	7.640000E-03
33.7500	5.770000E-03	7.320000E-03	1.057000E-02	1.368000E-02	1.594000E-02	1.729000E-02	1.761000E-02	1.702000E-02	1.738000E-02	1.705000E-02	1.590000E-02	1.397000E-02	1.254000E-02	1.006000E-02	9.710000E-03	9.240000E-03	8.770000E-03	8.540000E-03	7.880000E-03	7.090000E-03	7.460000E-03	8.210000E-03	8.520000E-03	9.000000E-03	9.720000E-03	1.147000E-02	1.205000E-02	1.226000E-02	1.163000E-02	1.051000E-02	9.550000E-03	8.900000E-03	8.380000E-03	7.460000E-03
35.6250	8.890000E-03	8.360000E-03	1.008000E-02	1.224000E-02	1.488000E-02	1.677000E-02	1.580000E-02	1.518000E-02	1.559000E-02	1.594000E-02	1.483000E-02	1.222000E-02	9.940000E-03	9.550000E-03	9.910000E-03	9.540000E-03	8.940000E-03	8.730000E-03	8.240000E-03	7.980000E-03	9.230000E-03	1.098000E-02	1.251000E-02	1.245000E-02	1.261000E-02	1.271000E-02	1.254000E-02	1.178000E-02	1.070000E-02	9.980000E-03	9.620000E-03	9.060000E-03	8.270000E-03	7.280000E-03
37.5000	1.676000E-02	1.760000E-02	1.183000E-02	1.226000E-02	1.199000E-02	1.346000E-02	1.330000E-02	1.341000E-02	1.394000E-02	1.421000E-02	1.338000E-02	1.134000E-02	1.044000E-02	1.100000E-02	1.154000E-02	1.099000E-02	1.009000E-02	9.700000E-03	9.270000E-03	9.320000E-03	1.066000E-02	1.301000E-02	1.322000E-02	1.285000E-02	1.264000E-02	1.234000E-02	1.182000E-02	1.115000E-02	1.047000E-02	1.011000E-02	9.850000E-03	9.110000E-03	8.110000E-03	7.200000E-03
39.3750	6.920000E-03	1.762000E-02	2.093000E-02	1.980000E-02	1.105000E-02	8.990000E-03	1.166000E-02	1.344000E-02	1.343000E-02	1.296000E-02	1.239000E-02	1.249000E-02	1.319000E-02	1.405000E-02	1.517000E-02	1.483000E-02	1.241000E-02	1.199000E-02	1.135000E-02	1.100000E-02	1.161000E-02	1.352000E-02	1.356000E-02	1.316000E-02	1.288000E-02	1.233000E-02	1.169000E-02	1.123000E-02	1.080000E-02	1.032000E-02	9.770000E-03	8.960000E-03	7.980000E-03	7.190000E-03
41.2500	3.360000E-03	8.060000E-03	1.916000E-02	2.023000E-02	1.150000E-02	8.670000E-03	1.022000E-02	1.306000E-02	1.315000E-02	1.226000E-02	1.241000E-02	1.385000E-02	1.534000E-02	1.680000E-02	1.669000E-02	1.630000E-02	1.593000E-02	1.561000E-02	1.507000E-02	1.443000E-02	1.439000E-02	1.460000E-02	1.430000E-02	1.380000E-02	1.339000E-02	1.272000E-02	1.183000E-02	1.118000E-02	1.067000E-02	1.004000E-02	9.430000E-03	8.800000E-03	8.000000E-03	7.190000E-03
43.1250	3.020000E-03	5.730000E-03	9.000000E-03	1.019000E-02	9.790000E-03	9.280000E-03	1.031000E-02	1.181000E-02	1.228000E-02	1.212000E-02	1.305000E-02	1.516000E-02	1.711000E-02	1.705000E-02	1.703000E-02	1.699000E-02	1.654000E-02	1.619000E-02	1.615000E-02	1.580000E-02	1.521000E-02	1.478000E-02	1.410000E-02	1.320000E-02	1.291000E-02	1.261000E-02	1.179000E-02	1.083000E-02	1.022000E-02	9.710000E-03	9.270000E-03	8.810000E-03	8.100000E-03	7.150000E-03
45.0000	4.380000E-03	3.980000E-03	3.400000E-03	4.730000E-03	8.260000E-03	1.714000E-02	1.014000E-02	1.048000E-02	1.168000E-02	1.279000E-02	1.461000E-02	1.744000E-02	1.782000E-02	1.727000E-02	1.723000E-02	1.731000E-02	1.662000E-02	1.590000E-02	1.557000E-02	1.527000E-02	1.454000E-02	1.126000E-02	1.044000E-02	9.900000E-03	1.048000E-02	1.232000E-02	1.187000E-02	1.083000E-02	1.014000E-02	9.720000E-03	9.280000E-03	8.780000E-03	8.050000E-03	7.080000E-03
46.8750	5.710000E-03	5.870000E-03	3.680000E-03	5.160000E-03	1.053000E-02	1.866000E-02	9.980000E-03	9.840000E-03	1.241000E-02	1.449000E-02	1.737000E-02	1.841000E-02	1.842000E-02	1.752000E-02	1.718000E-02	1.720000E-02	1.669000E-02	1.596000E-02	1.501000E-02	1.441000E-02	1.073000E-02	1.010000E-02	1.015000E-02	1.040000E-02	1.101000E-02	1.238000E-02	1.201000E-02	1.098000E-02	1.023000E-02	9.730000E-03	9.110000E-03	8.450000E-03	7.800000E-03	6.980000E-03
48.7500	5.130000E-03	5.190000E-03	4.520000E-03	8.930000E-03	1.900000E-02	2.001000E-02	1.073000E-02	1.118000E-02	1.472000E-02	1.765000E-02	1.807000E-02	1.846000E-02	1.814000E-02	1.751000E-02	1.717000E-02	1.698000E-02	1.679000E-02	1.641000E-02	1.539000E-02	1.300000E-02	1.210000E-02	1.202000E-02	1.293000E-02	1.316000E-02	1.294000E-02	1.244000E-02	1.165000E-02	1.076000E-02	1.002000E-02	9.450000E-03	8.780000E-03	8.080000E-03	7.520000E-03	6.900000E-03
50.6250	4.890000E-03	3.920000E-03	5.320000E-03	1.104000E-02	1.999000E-02	1.962000E-02	1.310000E-02	1.596000E-02	1.825000E-02	1.871000E-02	1.855000E-02	1.839000E-02	1.785000E-02	1.775000E-02	1.767000E-02	1.716000E-02	1.695000E-02	1.681000E-02	1.602000E-02	1.527000E-02	1.504000E-02	1.488000E-02	1.471000E-02	1.436000E-02	1.327000E-02	1.198000E-02	1.112000E-02	1.048000E-02	9.780000E-03	9.200000E-03	8.600000E-03	7.930000E-03	7.400000E-03	6.860000E-03
Jul 1949	21.9044	19.9997	18.0950	16.1902	14.2855	12.3808	10.4760	8.57131	6.66657	4.76184	2.85710	0.952368	-0.952368	-2.85710	-4.76184	-6.66657	-8.57131	-10.4760	-12.3808	-14.2855	-16.1902	-18.0950	-19.9997	-21.9044	-23.8092	-25.7139	-27.6186	-29.5234	-31.4281	-33.3328	-35.2375	-37.1423	-39.0470	-40.9517
0.000000E+00	5.220000E-03	7.030000E-03	1.052000E-02	1.379000E-02	1.559000E-02	1.563000E-02	1.523000E-02	1.534000E-02	1.610000E-02	1.688000E-02	1.671000E-02	1.612000E-02	1.562000E-02	1.519000E-02	1.495000E-02	1.478000E-02	1.410000E-02	1.321000E-02	1.248000E-02	1.188000E-02	1.151000E-02	1.153000E-02	1.143000E-02	1.079000E-02	9.970000E-03	9.290000E-03	8.950000E-03	8.840000E-03	8.700000E-03	8.420000E-03	7.990000E-03	7.530000E-03	6.830000E-03	6.040000E-03
1.87500	4.880000E-03	6.490000E-03	9.930000E-03	1.332000E-02	1.522000E-02	1.548000E-02	1.518000E-02	1.556000E-02	1.617000E-02	1.703000E-02	1.674000E-02	1.624000E-02	1.586000E-02	1.542000E-02	1.498000E-02	1.459000E-02	1.401000E-02	1.325000E-02	1.265000E-02	1.212000E-02	1.164000E-02	1.130000E-02	1.107000E-02	1.063000E-02	9.960000E-03	9.200000E-03	8.780000E-03	8.720000E-03	8.670000E-03	8.440000E-03	8.000000E-03	7.510000E-03	6.850000E-03	6.070000E-03
3.75000	4.730000E-03	6.350000E-03	9.490000E-03	1.271000E-02	1.517000E-02	1.584000E-02	1.571000E-02	1.610000E-02	1.659000E-02	1.704000E-02	1.660000E-02	1.612000E-02	1.595000E-02	1.572000E-02	1.520000E-02	1.461000E-02	1.420000E-02	1.374000E-02	1.310000E-02	1.243000E-02	1.180000E-02	1.125000E-02	1.086000E-02	1.061000E-02	1.012000E-02	9.380000E-03	8.850000E-03	8.650000E-03	8.600000E-03	8.430000E-03	8.050000E-03	7.500000E-03	6.890000E-03	6.170000E-03
5.62500	4.470000E-03	5.900000E-03	8.620000E-03	1.258000E-02	1.579000E-02	1.645000E-02	1.599000E-02	1.626000E-02	1.692000E-02	1.722000E-02	1.704000E-02	1.635000E-02	1.589000E-02	1.571000E-02	1.537000E-02	1.489000E-02	1.450000E-02	1.393000E-02	1.297000E-02	1.217000E-02	1.173000E-02	1.135000E-02	1.092000E-02	1.050000E-02	9.940000E-03	9.340000E-03	8.960000E-03	8.720000E-03	8.570000E-03	8.480000E-03	8.110000E-03	7.490000E-03	6.920000E-03	6.280000E-03
7.50000	4.410000E-03	5.520000E-03	7.890000E-03	1.279000E-02	1.659000E-02	1.668000E-02	1.575000E-02	1.600000E-02	1.662000E-02	1.686000E-02	1.715000E-02	1.652000E-02	1.594000E-02	1.560000E-02	1.549000E-02	1.500000E-02	1.448000E-02	1.384000E-02	1.302000E-02	1.241000E-02	1.214000E-02	1.171000E-02	1.105000E-02	1.029000E-02	9.500000E-03	9.000000E-03	8.850000E-03	8.700000E-03	8.560000E-03	8.550000E-03	8.220000E-03	7.530000E-03	6.960000E-03	6.360000E-03
9.37500	4.680000E-03	5.590000E-03	7.970000E-03	1.323000E-02	1.707000E-02	1.666000E-02	1.566000E-02	1.567000E-02	1.576000E-02	1.562000E-02	1.620000E-02	1.604000E-02	1.386000E-02	1.523000E-02	1.540000E-02	1.500000E-02	1.463000E-02	1.452000E-02	1.410000E-02	1.336000E-02	1.253000E-02	1.172000E-02	1.120000E-02	1.071000E-02	9.920000E-03	9.310000E-03	8.980000E-03	8.650000E-03	8.440000E-03	8.550000E-03	8.330000E-03	7.660000E-03	7.090000E-03	6.410000E-03
11.2500	4.530000E-03	5.760000E-03	9.070000E-03	1.415000E-02	1.738000E-02	1.675000E-02	1.573000E-02	1.514000E-02	1.463000E-02	1.457000E-02	1.521000E-02	1.463000E-02	1.347000E-02	1.359000E-02	1.496000E-02	1.501000E-02	1.530000E-02	1.545000E-02	1.455000E-02	1.270000E-02	1.094000E-02	1.010000E-02	1.046000E-02	1.100000E-02	1.078000E-02	1.011000E-02	9.490000E-03	8.830000E-03	8.400000E-03	8.480000E-03	8.380000E-03	7.900000E-03	7.320000E-03	6.530000E-03
13.1250	4.640000E-03	6.030000E-03	1.016000E-02	1.519000E-02	1.755000E-02	1.680000E-02	1.554000E-02	1.438000E-02	1.363000E-02	1.430000E-02	1.555000E-02	1.536000E-02	1.416000E-02	1.353000E-02	1.352000E-02	1.355000E-02	1.459000E-02	1.422000E-02	1.214000E-02	7.290000E-03	5.850000E-03	5.830000E-03	7.120000E-03	9.360000E-03	9.640000E-03	9.540000E-03	9.450000E-03	9.140000E-03	8.740000E-03	8.560000E-03	8.470000E-03	8.120000E-03	7.570000E-03	6.700000E-03
15.0000	4.690000E-03	6.570000E-03	1.107000E-02	1.602000E-02	1.752000E-02	1.672000E-02	1.546000E-02	1.429000E-02	1.388000E-02	1.496000E-02	1.628000E-02	1.634000E-02	1.553000E-02	1.469000E-02	1.335000E-02	1.176000E-02	1.070000E-02	9.300000E-03	7.080000E-03	5.440000E-03	4.770000E-03	5.390000E-03	4.990000E-03	5.040000E-03	5.110000E-03	5.950000E-03	8.250000E-03	9.000000E-03	9.000000E-03	8.740000E-03	8.570000E-03	8.290000E-03	7.740000E-03	6.830000E-03
16.8750	4.560000E-03	6.490000E-03	1.197000E-02	1.671000E-02	1.767000E-02	1.642000E-02	1.581000E-02	1.545000E-02	1.550000E-02	1.596000E-02	1.650000E-02	1.682000E-02	1.686000E-02	1.619000E-02	1.419000E-02	1.050000E-02	8.060000E-03	6.390000E-03	5.310000E-03	4.870000E-03	5.230000E-03	4.880000E-03	4.660000E-03	4.050000E-03	3.250000E-03	3.480000E-03	5.220000E-03	7.850000E-03	8.340000E-03	8.430000E-03	8.620000E-03	8.490000E-03	7.850000E-03	6.930000E-03
18.7500	4.590000E-03	6.690000E-03	1.241000E-02	1.689000E-02	1.769000E-02	1.650000E-02	1.624000E-02	1.642000E-02	1.649000E-02	1.663000E-02	1.685000E-02	1.712000E-02	1.754000E-02	1.723000E-02	1.497000E-02	1.051000E-02	7.240000E-03	5.710000E-03	5.430000E-03	5.470000E-03	5.670000E-03	5.380000E-03	4.620000E-03	4.440000E-03	3.650000E-03	3.250000E-03	3.780000E-03	4.700000E-03	5.400000E-03	6.430000E-03	8.450000E-03	8.640000E-03	7.970000E-03	7.070000E-03
20.6250	5.090000E-03	7.220000E-03	1.210000E-02	1.664000E-02	1.740000E-02	1.666000E-02	1.653000E-02	1.651000E-02	1.647000E-02	1.678000E-02	1.718000E-02	1.732000E-02	1.752000E-02	1.719000E-02	1.483000E-02	1.027000E-02	7.420000E-03	6.350000E-03	5.910000E-03	5.520000E-03	5.510000E-03	4.800000E-03	4.910000E-03	4.830000E-03	4.560000E-03	3.990000E-03	3.720000E-03	3.490000E-03	3.660000E-03	5.370000E-03	8.290000E-03	8.730000E-03	8.020000E-03	7.200000E-03
22.5000	5.660000E-03	7.810000E-03	1.173000E-02	1.558000E-02	1.645000E-02	1.638000E-02	1.650000E-02	1.625000E-02	1.609000E-02	1.660000E-02	1.710000E-02	1.722000E-02	1.740000E-02	1.692000E-02	1.422000E-02	9.370000E-03	6.850000E-03	6.370000E-03	5.990000E-03	5.340000E-03	4.950000E-03	4.850000E-03	4.860000E-03	4.630000E-03	4.210000E-03	4.410000E-03	4.430000E-03	3.630000E-03	3.220000E-03	5.140000E-03	8.440000E-03	8.800000E-03	7.890000E-03	7.200000E-03
24.3750	5.930000E-03	8.190000E-03	1.169000E-02	1.447000E-02	1.595000E-02	1.603000E-02	1.613000E-02	1.607000E-02	1.586000E-02	1.623000E-02	1.686000E-02	1.728000E-02	1.753000E-02	1.715000E-02	1.375000E-02	8.930000E-03	6.580000E-03	6.240000E-03	5.890000E-03	5.450000E-03	5.390000E-03	5.660000E-03	5.470000E-03	4.510000E-03	4.060000E-03	4.440000E-03	4.660000E-03	3.720000E-03	3.500000E-03	5.700000E-03	8.930000E-03	8.790000E-03	7.640000E-03	7.090000E-03
26.2500	6.530000E-03	9.000000E-03	1.211000E-02	1.466000E-02	1.627000E-02	1.663000E-02	1.642000E-02	1.621000E-02	1.589000E-02	1.605000E-02	1.677000E-02	1.708000E-02	1.688000E-02	1.577000E-02	1.262000E-02	8.940000E-03	6.990000E-03	6.400000E-03	5.860000E-03	5.600000E-03	5.760000E-03	5.640000E-03	5.480000E-03	5.260000E-03	4.430000E-03	3.730000E-03	3.520000E-03	3.370000E-03	4.020000E-03	6.600000E-03	9.390000E-03	8.690000E-03	7.510000E-03	7.000000E-03
28.1250	7.610000E-03	1.033000E-02	1.298000E-02	1.484000E-02	1.683000E-02	1.748000E-02	1.748000E-02	1.745000E-02	1.695000E-02	1.619000E-02	1.620000E-02	1.607000E-02	1.502000E-02	1.286000E-02	1.020000E-02	8.190000E-03	7.180000E-03	6.550000E-03	6.030000E-03	6.080000E-03	6.070000E-03	5.350000E-03	5.200000E-03	5.640000E-03	4.760000E-03	3.270000E-03	2.860000E-03	3.700000E-03	5.510000E-03	8.860000E-03	9.630000E-03	8.530000E-03	7.530000E-03	6.990000E-03
30.0000	8.150000E-03	1.148000E-02	1.392000E-02	1.500000E-02	1.609000E-02	1.719000E-02	1.765000E-02	1.824000E-02	1.805000E-02	1.659000E-02	1.559000E-02	1.512000E-02	1.324000E-02	1.057000E-02	8.500000E-03	7.790000E-03	7.240000E-03	6.740000E-03	6.480000E-03	6.600000E-03	6.450000E-03	5.430000E-03	4.940000E-03	5.570000E-03	5.250000E-03	4.300000E-03	4.780000E-03	6.470000E-03	9.370000E-03	1.015000E-02	9.580000E-03	8.350000E-03	7.640000E-03	6.980000E-03
31.8750	8.050000E-03	1.213000E-02	1.500000E-02	1.578000E-02	1.613000E-02	1.686000E-02	1.735000E-02	1.777000E-02	1.808000E-02	1.710000E-02	1.572000E-02	1.477000E-02	1.341000E-02	9.940000E-03	8.740000E-03	8.170000E-03	7.620000E-03	7.260000E-03	6.920000E-03	6.670000E-03	6.510000E-03	6.280000E-03	5.980000E-03	6.370000E-03	6.880000E-03	7.340000E-03	8.760000E-03	1.132000E-02	1.165000E-02	1.081000E-02	9.340000E-03	8.230000E-03	7.690000E-03	6.880000E-03
33.7500	9.000000E-03	1.276000E-02	1.539000E-02	1.648000E-02	1.707000E-02	1.757000E-02	1.711000E-02	1.658000E-02	1.699000E-02	1.689000E-02	1.589000E-02	1.425000E-02	1.263000E-02	9.580000E-03	9.080000E-03	8.670000E-03	8.070000E-03	7.720000E-03	7.140000E-03	6.560000E-03	7.240000E-03	8.450000E-03	9.020000E-03	9.400000E-03	1.003000E-02	1.216000E-02	1.275000E-02	1.284000E-02	1.196000E-02	1.046000E-02	9.150000E-03	8.330000E-03	7.680000E-03	6.690000E-03
35.6250	1.130000E-02	1.297000E-02	1.436000E-02	1.522000E-02	1.611000E-02	1.634000E-02	1.530000E-02	1.470000E-02	1.516000E-02	1.574000E-02	1.506000E-02	1.266000E-02	9.960000E-03	8.970000E-03	9.450000E-03	9.250000E-03	8.530000E-03	8.130000E-03	7.560000E-03	7.400000E-03	8.980000E-03	1.122000E-02	1.348000E-02	1.330000E-02	1.299000E-02	1.291000E-02	1.276000E-02	1.215000E-02	1.103000E-02	9.960000E-03	9.250000E-03	8.560000E-03	7.630000E-03	6.540000E-03
37.5000	1.907000E-02	1.964000E-02	1.480000E-02	1.447000E-02	1.421000E-02	1.374000E-02	1.323000E-02	1.306000E-02	1.348000E-02	1.423000E-02	1.397000E-02	1.170000E-02	1.025000E-02	1.063000E-02	1.139000E-02	1.101000E-02	1.006000E-02	9.410000E-03	8.820000E-03	8.880000E-03	1.044000E-02	1.367000E-02	1.388000E-02	1.328000E-02	1.263000E-02	1.220000E-02	1.176000E-02	1.131000E-02	1.067000E-02	9.950000E-03	9.430000E-03	8.640000E-03	7.510000E-03	6.460000E-03
39.3750	9.980000E-03	1.911000E-02	2.163000E-02	2.027000E-02	1.418000E-02	1.312000E-02	1.383000E-02	1.346000E-02	1.325000E-02	1.323000E-02	1.285000E-02	1.250000E-02	1.298000E-02	1.400000E-02	1.519000E-02	1.494000E-02	1.256000E-02	1.189000E-02	1.111000E-02	1.082000E-02	1.186000E-02	1.419000E-02	1.420000E-02	1.346000E-02	1.270000E-02	1.195000E-02	1.141000E-02	1.120000E-02	1.083000E-02	1.006000E-02	9.300000E-03	8.470000E-03	7.420000E-03	6.430000E-03
41.2500	6.010000E-03	1.098000E-02	2.026000E-02	2.114000E-02	1.506000E-02	1.351000E-02	1.456000E-02	1.482000E-02	1.315000E-02	1.226000E-02	1.240000E-02	1.353000E-02	1.503000E-02	1.670000E-02	1.656000E-02	1.614000E-02	1.576000E-02	1.537000E-02	1.490000E-02	1.456000E-02	1.484000E-02	1.518000E-02	1.482000E-02	1.399000E-02	1.326000E-02	1.237000E-02	1.143000E-02	1.096000E-02	1.056000E-02	9.740000E-03	8.970000E-03	8.300000E-03	7.430000E-03	6.400000E-03
43.1250	4.210000E-03	7.200000E-03	1.203000E-02	1.378000E-02	1.294000E-02	1.299000E-02	1.376000E-02	1.336000E-02	1.216000E-02	1.173000E-02	1.271000E-02	1.457000E-02	1.664000E-02	1.668000E-02	1.659000E-02	1.647000E-02	1.603000E-02	1.570000E-02	1.577000E-02	1.561000E-02	1.517000E-02	1.506000E-02	1.423000E-02	1.317000E-02	1.271000E-02	1.222000E-02	1.132000E-02	1.046000E-02	9.920000E-03	9.350000E-03	8.810000E-03	8.340000E-03	7.530000E-03	6.380000E-03
45.0000	4.590000E-03	5.590000E-03	5.870000E-03	7.580000E-03	1.095000E-02	1.743000E-02	1.244000E-02	1.130000E-02	1.128000E-02	1.228000E-02	1.412000E-02	1.687000E-02	1.721000E-02	1.671000E-02	1.664000E-02	1.676000E-02	1.613000E-02	1.538000E-02	1.509000E-02	1.492000E-02	1.405000E-02	1.027000E-02	9.440000E-03	8.940000E-03	9.720000E-03	1.187000E-02	1.138000E-02	1.034000E-02	9.690000E-03	9.300000E-03	8.910000E-03	8.410000E-03	7.570000E-03	6.380000E-03
46.8750	5.170000E-03	5.070000E-03	3.910000E-03	6.550000E-03	1.310000E-02	1.874000E-02	1.158000E-02	9.960000E-03	1.184000E-02	1.393000E-02	1.679000E-02	1.775000E-02	1.772000E-02	1.688000E-02	1.667000E-02	1.686000E-02	1.641000E-02	1.558000E-02	1.467000E-02	1.364000E-02	9.490000E-03	8.740000E-03	8.980000E-03	9.360000E-03	9.980000E-03	1.197000E-02	1.153000E-02	1.048000E-02	9.690000E-03	9.340000E-03	8.940000E-03	8.370000E-03	7.490000E-03	6.380000E-03
48.7500	3.900000E-03	4.360000E-03	3.990000E-03	9.110000E-03	1.938000E-02	2.019000E-02	1.143000E-02	1.074000E-02	1.401000E-02	1.700000E-02	1.740000E-02	1.773000E-02	1.740000E-02	1.687000E-02	1.672000E-02	1.677000E-02	1.665000E-02	1.615000E-02	1.497000E-02	1.201000E-02	1.098000E-02	1.095000E-02	1.219000E-02	1.260000E-02	1.253000E-02	1.203000E-02	1.125000E-02	1.025000E-02	9.470000E-03	9.140000E-03	8.810000E-03	8.220000E-03	7.400000E-03	6.420000E-03
50.6250	4.240000E-03	3.680000E-03	5.090000E-03	1.165000E-02	2.001000E-02	1.940000E-02	1.261000E-02	1.509000E-02	1.752000E-02	1.801000E-02	1.781000E-02	1.767000E-02	1.719000E-02	1.716000E-02	1.725000E-02	1.691000E-02	1.678000E-02	1.661000E-02	1.570000E-02	1.479000E-02	1.447000E-02	1.419000E-02	1.396000E-02	1.373000E-02	1.289000E-02	1.169000E-02	1.077000E-02	9.960000E-03	9.240000E-03	8.930000E-03	8.720000E-03	8.200000E-03	7.380000E-03	6.450000E-03
Aug 1949	21.9044	19.9997	18.0950	16.1902	14.2855	12.3808	10.4760	8.57131	6.66657	4.76184	2.85710	0.952368	-0.952368	-2.85710	-4.76184	-6.66657	-8.57131	-10.4760	-12.3808	-14.2855	-16.1902	-18.0950	-19.9997	-21.9044	-23.8092	-25.7139	-27.6186	-29.5234	-31.4281	-33.3328	-35.2375	-37.1423	-39.0470	-40.9517
0.000000E+00	5.860000E-03	7.360000E-03	1.142000E-02	1.530000E-02	1.694000E-02	1.690000E-02	1.629000E-02	1.578000E-02	1.571000E-02	1.663000E-02	1.662000E-02	1.581000E-02	1.469000E-02	1.374000E-02	1.330000E-02	1.323000E-02	1.298000E-02	1.243000E-02	1.194000E-02	1.144000E-02	1.104000E-02	1.093000E-02	1.078000E-02	1.036000E-02	9.900000E-03	9.500000E-03	9.080000E-03	8.660000E-03	8.360000E-03	8.040000E-03	7.760000E-03	7.450000E-03	6.890000E-03	6.180000E-03
1.87500	5.590000E-03	7.060000E-03	1.098000E-02	1.484000E-02	1.656000E-02	1.655000E-02	1.612000E-02	1.598000E-02	1.593000E-02	1.684000E-02	1.666000E-02	1.598000E-02	1.500000E-02	1.402000E-02	1.334000E-02	1.305000E-02	1.288000E-02	1.259000E-02	1.220000E-02	1.175000E-02	1.125000E-02	1.078000E-02	1.035000E-02	1.001000E-02	9.710000E-03	9.300000E-03	8.890000E-03	8.600000E-03	8.340000E-03	8.020000E-03	7.720000E-03	7.400000E-03	6.870000E-03	6.190000E-03
3.75000	6.320000E-03	7.470000E-03	1.106000E-02	1.471000E-02	1.677000E-02	1.681000E-02	1.647000E-02	1.645000E-02	1.649000E-02	1.685000E-02	1.643000E-02	1.578000E-02	1.508000E-02	1.433000E-02	1.363000E-02	1.328000E-02	1.329000E-02	1.321000E-02	1.268000E-02	1.200000E-02	1.145000E-02	1.084000E-02	1.026000E-02	9.990000E-03	9.750000E-03	9.350000E-03	8.900000E-03	8.560000E-03	8.210000E-03	7.940000E-03	7.690000E-03	7.350000E-03	6.840000E-03	6.220000E-03
5.62500	6.450000E-03	8.610000E-03	1.082000E-02	1.495000E-02	1.745000E-02	1.710000E-02	1.644000E-02	1.658000E-02	1.702000E-02	1.703000E-02	1.677000E-02	1.598000E-02	1.506000E-02	1.446000E-02	1.399000E-02	1.382000E-02	1.375000E-02	1.339000E-02	1.242000E-02	1.159000E-02	1.126000E-02	1.094000E-02	1.041000E-02	9.960000E-03	9.560000E-03	9.210000E-03	8.960000E-03	8.640000E-03	8.170000E-03	7.900000E-03	7.650000E-03	7.270000E-03	6.820000E-03	6.280000E-03
7.50000	5.860000E-03	7.340000E-03	1.055000E-02	1.475000E-02	1.741000E-02	1.674000E-02	1.601000E-02	1.644000E-02	1.690000E-02	1.689000E-02	1.699000E-02	1.624000E-02	1.529000E-02	1.462000E-02	1.438000E-02	1.394000E-02	1.370000E-02	1.316000E-02	1.228000E-02	1.162000E-02	1.147000E-02	1.117000E-02	1.052000E-02	9.770000E-03	9.080000E-03	8.790000E-03	8.820000E-03	8.610000E-03	8.150000E-03	7.930000E-03	7.660000E-03	7.210000E-03	6.800000E-03	6.340000E-03
9.37500	5.910000E-03	6.790000E-03	9.580000E-03	1.424000E-02	1.710000E-02	1.664000E-02	1.603000E-02	1.631000E-02	1.625000E-02	1.587000E-02	1.630000E-02	1.596000E-02	1.348000E-02	1.463000E-02	1.447000E-02	1.396000E-02	1.369000E-02	1.372000E-02	1.332000E-02	1.257000E-02	1.179000E-02	1.109000E-02	1.062000E-02	1.019000E-02	9.480000E-03	8.970000E-03	8.820000E-03	8.480000E-03	8.030000E-03	7.900000E-03	7.700000E-03	7.220000E-03	6.850000E-03	6.400000E-03
11.2500	6.280000E-03	7.250000E-03	9.470000E-03	1.378000E-02	1.683000E-02	1.698000E-02	1.648000E-02	1.606000E-02	1.526000E-02	1.500000E-02	1.543000E-02	1.472000E-02	1.295000E-02	1.255000E-02	1.407000E-02	1.399000E-02	1.438000E-02	1.469000E-02	1.391000E-02	1.204000E-02	1.028000E-02	9.480000E-03	9.900000E-03	1.051000E-02	1.030000E-02	9.700000E-03	9.210000E-03	8.610000E-03	8.060000E-03	7.890000E-03	7.720000E-03	7.300000E-03	6.960000E-03	6.490000E-03
13.1250	6.590000E-03	7.720000E-03	9.890000E-03	1.374000E-02	1.703000E-02	1.737000E-02	1.671000E-02	1.567000E-02	1.459000E-02	1.474000E-02	1.570000E-02	1.523000E-02	1.324000E-02	1.186000E-02	1.160000E-02	1.167000E-02	1.359000E-02	1.346000E-02	1.146000E-02	6.340000E-03	4.930000E-03	5.060000E-03	6.510000E-03	8.920000E-03	9.240000E-03	9.240000E-03	9.250000E-03	9.000000E-03	8.540000E-03	8.150000E-03	7.830000E-03	7.410000E-03	7.070000E-03	6.570000E-03
15.0000	6.710000E-03	8.060000E-03	1.087000E-02	1.507000E-02	1.711000E-02	1.746000E-02	1.693000E-02	1.600000E-02	1.506000E-02	1.538000E-02	1.644000E-02	1.624000E-02	1.472000E-02	1.242000E-02	1.046000E-02	9.420000E-03	8.910000E-03	8.020000E-03	5.750000E-03	4.780000E-03	3.930000E-03	4.360000E-03	4.190000E-03	4.410000E-03	4.770000E-03	5.820000E-03	8.200000E-03	8.960000E-03	9.040000E-03	8.570000E-03	8.060000E-03	7.590000E-03	7.160000E-03	6.610000E-03
16.8750	6.620000E-03	8.340000E-03	1.200000E-02	1.649000E-02	1.766000E-02	1.731000E-02	1.710000E-02	1.688000E-02	1.630000E-02	1.619000E-02	1.662000E-02	1.670000E-02	1.591000E-02	1.411000E-02	1.106000E-02	7.840000E-03	6.150000E-03	5.260000E-03	4.230000E-03	3.940000E-03	4.170000E-03	4.590000E-03	4.080000E-03	3.290000E-03	2.830000E-03	3.440000E-03	5.140000E-03	7.930000E-03	8.590000E-03	8.570000E-03	8.300000E-03	7.860000E-03	7.260000E-03	6.650000E-03
18.7500	6.820000E-03	9.060000E-03	1.340000E-02	1.786000E-02	1.797000E-02	1.710000E-02	1.689000E-02	1.699000E-02	1.682000E-02	1.673000E-02	1.692000E-02	1.720000E-02	1.704000E-02	1.569000E-02	1.247000E-02	8.300000E-03	5.540000E-03	4.110000E-03	3.940000E-03	4.230000E-03	4.840000E-03	4.570000E-03	4.020000E-03	3.980000E-03	3.440000E-03	2.900000E-03	3.580000E-03	4.780000E-03	5.880000E-03	6.910000E-03	8.390000E-03	8.160000E-03	7.450000E-03	6.790000E-03
20.6250	7.460000E-03	1.028000E-02	1.455000E-02	1.801000E-02	1.763000E-02	1.680000E-02	1.657000E-02	1.644000E-02	1.645000E-02	1.679000E-02	1.732000E-02	1.744000E-02	1.750000E-02	1.655000E-02	1.364000E-02	8.880000E-03	5.790000E-03	4.580000E-03	4.300000E-03	4.520000E-03	4.580000E-03	4.220000E-03	4.250000E-03	4.310000E-03	3.900000E-03	3.660000E-03	3.630000E-03	3.450000E-03	4.060000E-03	5.850000E-03	8.470000E-03	8.480000E-03	7.640000E-03	6.980000E-03
22.5000	8.040000E-03	1.114000E-02	1.538000E-02	1.730000E-02	1.636000E-02	1.610000E-02	1.628000E-02	1.605000E-02	1.593000E-02	1.656000E-02	1.721000E-02	1.741000E-02	1.750000E-02	1.682000E-02	1.369000E-02	8.460000E-03	5.380000E-03	4.570000E-03	4.510000E-03	4.480000E-03	4.380000E-03	4.530000E-03	4.440000E-03	4.030000E-03	3.840000E-03	4.100000E-03	4.140000E-03	3.230000E-03	3.300000E-03	5.590000E-03	8.830000E-03	8.790000E-03	7.700000E-03	7.100000E-03
24.3750	8.210000E-03	1.156000E-02	1.546000E-02	1.671000E-02	1.575000E-02	1.561000E-02	1.598000E-02	1.590000E-02	1.569000E-02	1.631000E-02	1.700000E-02	1.735000E-02	1.759000E-02	1.700000E-02	1.324000E-02	8.050000E-03	5.030000E-03	4.590000E-03	4.610000E-03	4.410000E-03	4.650000E-03	4.900000E-03	4.980000E-03	4.370000E-03	3.840000E-03	4.080000E-03	4.070000E-03	3.230000E-03	3.350000E-03	6.010000E-03	9.430000E-03	8.990000E-03	7.670000E-03	7.120000E-03
26.2500	8.730000E-03	1.205000E-02	1.570000E-02	1.671000E-02	1.630000E-02	1.618000E-02	1.635000E-02	1.625000E-02	1.601000E-02	1.633000E-02	1.691000E-02	1.718000E-02	1.689000E-02	1.582000E-02	1.192000E-02	8.040000E-03	5.430000E-03	5.010000E-03	4.710000E-03	4.550000E-03	5.110000E-03	5.010000E-03	5.010000E-03	5.100000E-03	4.650000E-03	3.720000E-03	2.920000E-03	2.780000E-03	3.950000E-03	6.900000E-03	9.960000E-03	9.030000E-03	7.630000E-03	7.080000E-03
28.1250	9.720000E-03	1.294000E-02	1.586000E-02	1.650000E-02	1.667000E-02	1.686000E-02	1.722000E-02	1.744000E-02	1.712000E-02	1.650000E-02	1.627000E-02	1.610000E-02	1.509000E-02	1.308000E-02	9.400000E-03	6.810000E-03	5.770000E-03	5.370000E-03	5.040000E-03	5.250000E-03	5.390000E-03	4.860000E-03	4.660000E-03	5.820000E-03	5.710000E-03	3.940000E-03	2.950000E-03	3.580000E-03	5.600000E-03	9.500000E-03	1.029000E-02	8.980000E-03	7.740000E-03	7.130000E-03
30.0000	9.900000E-03	1.356000E-02	1.593000E-02	1.621000E-02	1.618000E-02	1.670000E-02	1.742000E-02	1.814000E-02	1.805000E-02	1.668000E-02	1.563000E-02	1.516000E-02	1.342000E-02	1.015000E-02	7.650000E-03	6.470000E-03	5.980000E-03	5.750000E-03	5.670000E-03	5.880000E-03	5.890000E-03	5.120000E-03	4.900000E-03	6.200000E-03	6.490000E-03	5.530000E-03	5.480000E-03	6.780000E-03	9.910000E-03	1.095000E-02	1.036000E-02	8.850000E-03	7.910000E-03	7.220000E-03
31.8750	9.260000E-03	1.300000E-02	1.622000E-02	1.697000E-02	1.689000E-02	1.698000E-02	1.730000E-02	1.773000E-02	1.799000E-02	1.685000E-02	1.555000E-02	1.474000E-02	1.334000E-02	9.310000E-03	7.720000E-03	7.020000E-03	6.540000E-03	6.370000E-03	6.170000E-03	5.990000E-03	6.100000E-03	6.200000E-03	6.480000E-03	7.510000E-03	8.460000E-03	8.790000E-03	9.480000E-03	1.157000E-02	1.205000E-02	1.159000E-02	1.013000E-02	8.710000E-03	8.000000E-03	7.250000E-03
33.7500	9.670000E-03	1.190000E-02	1.523000E-02	1.755000E-02	1.815000E-02	1.797000E-02	1.701000E-02	1.644000E-02	1.689000E-02	1.661000E-02	1.569000E-02	1.414000E-02	1.242000E-02	8.680000E-03	8.110000E-03	7.750000E-03	7.160000E-03	6.940000E-03	6.550000E-03	6.160000E-03	6.930000E-03	8.440000E-03	9.380000E-03	1.025000E-02	1.090000E-02	1.249000E-02	1.273000E-02	1.269000E-02	1.207000E-02	1.106000E-02	9.830000E-03	8.750000E-03	8.040000E-03	7.150000E-03
35.6250	1.163000E-02	1.159000E-02	1.328000E-02	1.592000E-02	1.705000E-02	1.628000E-02	1.532000E-02	1.466000E-02	1.502000E-02	1.559000E-02	1.465000E-02	1.209000E-02	9.060000E-03	8.080000E-03	8.680000E-03	8.620000E-03	7.840000E-03	7.430000E-03	7.040000E-03	6.970000E-03	8.600000E-03	1.101000E-02	1.335000E-02	1.329000E-02	1.306000E-02	1.274000E-02	1.248000E-02	1.179000E-02	1.094000E-02	1.035000E-02	9.800000E-03	8.920000E-03	7.980000E-03	6.980000E-03
37.5000	1.980000E-02	1.967000E-02	1.398000E-02	1.470000E-02	1.476000E-02	1.355000E-02	1.328000E-02	1.305000E-02	1.331000E-02	1.391000E-02	1.305000E-02	1.051000E-02	9.260000E-03	9.880000E-03	1.085000E-02	1.062000E-02	9.600000E-03	8.760000E-03	8.140000E-03	8.180000E-03	9.920000E-03	1.339000E-02	1.363000E-02	1.307000E-02	1.243000E-02	1.197000E-02	1.154000E-02	1.102000E-02	1.049000E-02	1.023000E-02	9.890000E-03	8.950000E-03	7.820000E-03	6.820000E-03
39.3750	1.057000E-02	1.981000E-02	2.186000E-02	2.050000E-02	1.527000E-02	1.418000E-02	1.389000E-02	1.333000E-02	1.288000E-02	1.250000E-02	1.179000E-02	1.122000E-02	1.188000E-02	1.329000E-02	1.483000E-02	1.478000E-02	1.231000E-02	1.147000E-02	1.052000E-02	1.029000E-02	1.124000E-02	1.376000E-02	1.383000E-02	1.318000E-02	1.251000E-02	1.189000E-02	1.135000E-02	1.097000E-02	1.063000E-02	1.024000E-02	9.670000E-03	8.730000E-03	7.640000E-03	6.710000E-03
41.2500	6.930000E-03	1.211000E-02	2.105000E-02	2.176000E-02	1.682000E-02	1.659000E-02	1.700000E-02	1.488000E-02	1.265000E-02	1.142000E-02	1.141000E-02	1.231000E-02	1.396000E-02	1.617000E-02	1.608000E-02	1.577000E-02	1.558000E-02	1.520000E-02	1.471000E-02	1.442000E-02	1.462000E-02	1.482000E-02	1.453000E-02	1.375000E-02	1.310000E-02	1.228000E-02	1.138000E-02	1.071000E-02	1.034000E-02	9.820000E-03	9.200000E-03	8.480000E-03	7.630000E-03	6.680000E-03
43.1250	4.890000E-03	8.670000E-03	1.388000E-02	1.639000E-02	1.544000E-02	1.581000E-02	1.627000E-02	1.438000E-02	1.162000E-02	1.091000E-02	1.186000E-02	1.357000E-02	1.604000E-02	1.617000E-02	1.606000E-02	1.596000E-02	1.570000E-02	1.555000E-02	1.580000E-02	1.582000E-02	1.539000E-02	1.496000E-02	1.390000E-02	1.282000E-02	1.242000E-02	1.208000E-02	1.123000E-02	1.032000E-02	9.790000E-03	9.410000E-03	8.970000E-03	8.510000E-03	7.760000E-03	6.690000E-03
45.0000	5.580000E-03	6.560000E-03	7.630000E-03	9.920000E-03	1.376000E-02	1.803000E-02	1.371000E-02	1.173000E-02	1.080000E-02	1.161000E-02	1.351000E-02	1.632000E-02	1.675000E-02	1.637000E-02	1.615000E-02	1.617000E-02	1.568000E-02	1.517000E-02	1.512000E-02	1.514000E-02	1.418000E-02	1.035000E-02	9.160000E-03	8.630000E-03	9.270000E-03	1.169000E-02	1.135000E-02	1.036000E-02	9.700000E-03	9.390000E-03	9.080000E-03	8.650000E-03	7.860000E-03	6.710000E-03
46.8750	6.550000E-03	6.220000E-03	5.340000E-03	8.180000E-03	1.422000E-02	1.905000E-02	1.203000E-02	1.012000E-02	1.147000E-02	1.342000E-02	1.634000E-02	1.728000E-02	1.744000E-02	1.673000E-02	1.631000E-02	1.628000E-02	1.589000E-02	1.518000E-02	1.454000E-02	1.374000E-02	9.330000E-03	8.550000E-03	8.680000E-03	8.980000E-03	9.660000E-03	1.179000E-02	1.155000E-02	1.056000E-02	9.800000E-03	9.470000E-03	9.150000E-03	8.650000E-03	7.820000E-03	6.710000E-03
48.7500	5.480000E-03	5.910000E-03	5.500000E-03	1.012000E-02	1.931000E-02	2.022000E-02	1.159000E-02	1.078000E-02	1.367000E-02	1.666000E-02	1.703000E-02	1.736000E-02	1.725000E-02	1.680000E-02	1.640000E-02	1.622000E-02	1.608000E-02	1.558000E-02	1.439000E-02	1.127000E-02	1.038000E-02	1.058000E-02	1.196000E-02	1.228000E-02	1.220000E-02	1.187000E-02	1.126000E-02	1.041000E-02	9.670000E-03	9.330000E-03	9.040000E-03	8.540000E-03	7.710000E-03	6.710000E-03
50.6250	5.450000E-03	5.090000E-03	6.580000E-03	1.222000E-02	1.956000E-02	1.918000E-02	1.267000E-02	1.489000E-02	1.703000E-02	1.764000E-02	1.760000E-02	1.753000E-02	1.721000E-02	1.715000E-02	1.697000E-02	1.642000E-02	1.626000E-02	1.604000E-02	1.503000E-02	1.402000E-02	1.376000E-02	1.370000E-02	1.367000E-02	1.340000E-02	1.252000E-02	1.148000E-02	1.081000E-02	1.026000E-02	9.590000E-03	9.180000E-03	8.960000E-03	8.480000E-03	7.670000E-03	6.720000E-03
Sep 1949	21.9044	19.9997	18.0950	16.1902	14.2855	12.3808	10.4760	8.57131	6.66657	4.76184	2.85710	0.952368	-0.952368	-2.85710	-4.76184	-6.66657	-8.57131	-10.4760	-12.3808	-14.2855	-16.1902	-18.0950	-19.9997	-21.9044	-23.8092	-25.7139	-27.6186	-29.5234	-31.4281	-33.3328	-35.2375	-37.1423	-39.0470	-40.9517
0.000000E+00	4.770000E-03	5.020000E-03	8.330000E-03	1.284000E-02	1.678000E-02	1.784000E-02	1.706000E-02	1.649000E-02	1.625000E-02	1.700000E-02	1.711000E-02	1.690000E-02	1.639000E-02	1.536000E-02	1.437000E-02	1.366000E-02	1.303000E-02	1.222000E-02	1.158000E-02	1.113000E-02	1.083000E-02	1.074000E-02	1.063000E-02	1.029000E-02	9.850000E-03	9.500000E-03	9.070000E-03	8.540000E-03	8.070000E-03	7.640000E-03	7.280000E-03	7.000000E-03	6.660000E-03	6.130000E-03
1.87500	5.820000E-03	4.820000E-03	7.470000E-03	1.239000E-02	1.634000E-02	1.764000E-02	1.698000E-02	1.664000E-02	1.675000E-02	1.726000E-02	1.717000E-02	1.704000E-02	1.677000E-02	1.579000E-02	1.459000E-02	1.355000E-02	1.275000E-02	1.206000E-02	1.160000E-02	1.124000E-02	1.088000E-02	1.051000E-02	1.019000E-02	9.930000E-03	9.650000E-03	9.240000E-03	8.810000E-03	8.420000E-03	8.060000E-03	7.630000E-03	7.240000E-03	6.910000E-03	6.580000E-03	6.070000E-03
3.75000	6.440000E-03	4.700000E-03	6.750000E-03	1.139000E-02	1.606000E-02	1.783000E-02	1.715000E-02	1.685000E-02	1.725000E-02	1.733000E-02	1.695000E-02	1.683000E-02	1.681000E-02	1.614000E-02	1.493000E-02	1.369000E-02	1.291000E-02	1.246000E-02	1.191000E-02	1.135000E-02	1.092000E-02	1.043000E-02	1.000000E-02	9.830000E-03	9.670000E-03	9.270000E-03	8.800000E-03	8.380000E-03	8.010000E-03	7.640000E-03	7.260000E-03	6.870000E-03	6.500000E-03	6.040000E-03
5.62500	6.480000E-03	5.110000E-03	5.880000E-03	1.100000E-02	1.639000E-02	1.801000E-02	1.690000E-02	1.678000E-02	1.738000E-02	1.743000E-02	1.723000E-02	1.704000E-02	1.676000E-02	1.615000E-02	1.519000E-02	1.408000E-02	1.334000E-02	1.278000E-02	1.181000E-02	1.097000E-02	1.068000E-02	1.039000E-02	9.920000E-03	9.590000E-03	9.410000E-03	9.190000E-03	8.940000E-03	8.510000E-03	8.060000E-03	7.720000E-03	7.350000E-03	6.840000E-03	6.460000E-03	6.050000E-03
7.50000	5.390000E-03	4.770000E-03	5.490000E-03	1.026000E-02	1.601000E-02	1.759000E-02	1.645000E-02	1.652000E-02	1.716000E-02	1.715000E-02	1.742000E-02	1.740000E-02	1.691000E-02	1.634000E-02	1.556000E-02	1.423000E-02	1.327000E-02	1.265000E-02	1.187000E-02	1.123000E-02	1.102000E-02	1.065000E-02	9.920000E-03	9.300000E-03	8.930000E-03	8.850000E-03	8.880000E-03	8.630000E-03	8.180000E-03	7.870000E-03	7.480000E-03	6.880000E-03	6.470000E-03	6.080000E-03
9.37500	4.920000E-03	4.910000E-03	5.220000E-03	9.840000E-03	1.557000E-02	1.743000E-02	1.646000E-02	1.634000E-02	1.646000E-02	1.603000E-02	1.662000E-02	1.698000E-02	1.587000E-02	1.634000E-02	1.566000E-02	1.429000E-02	1.321000E-02	1.310000E-02	1.304000E-02	1.252000E-02	1.171000E-02	1.086000E-02	1.023000E-02	9.740000E-03	9.220000E-03	8.930000E-03	8.870000E-03	8.550000E-03	8.180000E-03	7.980000E-03	7.600000E-03	6.980000E-03	6.530000E-03	6.130000E-03
11.2500	4.940000E-03	5.100000E-03	5.490000E-03	9.720000E-03	1.571000E-02	1.776000E-02	1.681000E-02	1.601000E-02	1.542000E-02	1.524000E-02	1.565000E-02	1.576000E-02	1.499000E-02	1.436000E-02	1.502000E-02	1.419000E-02	1.418000E-02	1.465000E-02	1.414000E-02	1.251000E-02	1.056000E-02	9.570000E-03	9.860000E-03	1.029000E-02	1.004000E-02	9.500000E-03	9.080000E-03	8.510000E-03	8.160000E-03	8.020000E-03	7.700000E-03	7.110000E-03	6.670000E-03	6.190000E-03
13.1250	4.910000E-03	5.190000E-03	6.300000E-03	1.043000E-02	1.651000E-02	1.790000E-02	1.700000E-02	1.562000E-02	1.473000E-02	1.500000E-02	1.599000E-02	1.614000E-02	1.508000E-02	1.333000E-02	1.240000E-02	1.261000E-02	1.443000E-02	1.457000E-02	1.276000E-02	7.590000E-03	5.140000E-03	5.060000E-03	6.700000E-03	8.950000E-03	9.060000E-03	8.980000E-03	9.000000E-03	8.760000E-03	8.430000E-03	8.180000E-03	7.790000E-03	7.270000E-03	6.810000E-03	6.230000E-03
15.0000	4.830000E-03	5.180000E-03	7.390000E-03	1.226000E-02	1.688000E-02	1.769000E-02	1.710000E-02	1.593000E-02	1.518000E-02	1.574000E-02	1.658000E-02	1.677000E-02	1.635000E-02	1.471000E-02	1.236000E-02	1.153000E-02	1.178000E-02	1.082000E-02	7.760000E-03	5.370000E-03	3.680000E-03	3.820000E-03	3.960000E-03	4.270000E-03	4.500000E-03	5.510000E-03	7.980000E-03	8.710000E-03	8.780000E-03	8.430000E-03	7.960000E-03	7.450000E-03	6.910000E-03	6.240000E-03
16.8750	4.590000E-03	5.140000E-03	8.630000E-03	1.386000E-02	1.739000E-02	1.745000E-02	1.722000E-02	1.684000E-02	1.652000E-02	1.651000E-02	1.688000E-02	1.714000E-02	1.732000E-02	1.667000E-02	1.438000E-02	1.250000E-02	1.054000E-02	8.490000E-03	5.880000E-03	4.030000E-03	4.100000E-03	4.230000E-03	3.990000E-03	2.570000E-03	2.010000E-03	3.050000E-03	5.070000E-03	7.760000E-03	8.300000E-03	8.290000E-03	8.050000E-03	7.660000E-03	7.020000E-03	6.300000E-03
18.7500	4.510000E-03	5.400000E-03	9.650000E-03	1.500000E-02	1.786000E-02	1.745000E-02	1.726000E-02	1.725000E-02	1.718000E-02	1.709000E-02	1.711000E-02	1.749000E-02	1.790000E-02	1.751000E-02	1.608000E-02	1.347000E-02	1.054000E-02	7.280000E-03	5.050000E-03	4.470000E-03	4.750000E-03	4.630000E-03	4.210000E-03	3.350000E-03	2.460000E-03	2.520000E-03	3.810000E-03	4.950000E-03	5.810000E-03	6.760000E-03	8.030000E-03	7.920000E-03	7.220000E-03	6.470000E-03
20.6250	4.870000E-03	6.130000E-03	1.044000E-02	1.567000E-02	1.770000E-02	1.725000E-02	1.715000E-02	1.696000E-02	1.694000E-02	1.714000E-02	1.748000E-02	1.761000E-02	1.777000E-02	1.751000E-02	1.634000E-02	1.398000E-02	1.064000E-02	7.280000E-03	5.260000E-03	4.810000E-03	4.910000E-03	4.380000E-03	4.280000E-03	4.180000E-03	3.880000E-03	3.580000E-03	3.560000E-03	3.630000E-03	4.130000E-03	5.810000E-03	8.070000E-03	8.180000E-03	7.410000E-03	6.730000E-03
22.5000	5.110000E-03	6.860000E-03	1.119000E-02	1.570000E-02	1.645000E-02	1.650000E-02	1.682000E-02	1.667000E-02	1.651000E-02	1.686000E-02	1.742000E-02	1.755000E-02	1.757000E-02	1.738000E-02	1.641000E-02	1.316000E-02	9.430000E-03	6.620000E-03	5.120000E-03	4.750000E-03	4.620000E-03	4.170000E-03	4.400000E-03	4.430000E-03	4.220000E-03	4.440000E-03	3.950000E-03	3.220000E-03	3.540000E-03	5.620000E-03	8.430000E-03	8.440000E-03	7.450000E-03	6.890000E-03
24.3750	5.010000E-03	7.400000E-03	1.218000E-02	1.608000E-02	1.613000E-02	1.602000E-02	1.641000E-02	1.647000E-02	1.622000E-02	1.652000E-02	1.708000E-02	1.736000E-02	1.752000E-02	1.758000E-02	1.624000E-02	1.225000E-02	8.200000E-03	6.020000E-03	5.170000E-03	4.840000E-03	4.680000E-03	4.750000E-03	4.760000E-03	4.390000E-03	4.270000E-03	4.720000E-03	4.160000E-03	3.210000E-03	3.730000E-03	6.180000E-03	9.010000E-03	8.560000E-03	7.370000E-03	6.920000E-03
26.2500	5.410000E-03	8.190000E-03	1.334000E-02	1.662000E-02	1.701000E-02	1.666000E-02	1.673000E-02	1.674000E-02	1.635000E-02	1.639000E-02	1.683000E-02	1.704000E-02	1.682000E-02	1.659000E-02	1.525000E-02	1.104000E-02	7.390000E-03	5.830000E-03	5.380000E-03	5.130000E-03	5.200000E-03	5.150000E-03	5.070000E-03	5.020000E-03	5.120000E-03	4.700000E-03	3.880000E-03	3.390000E-03	4.550000E-03	7.290000E-03	9.490000E-03	8.520000E-03	7.320000E-03	6.910000E-03
28.1250	6.320000E-03	9.420000E-03	1.382000E-02	1.651000E-02	1.741000E-02	1.738000E-02	1.766000E-02	1.780000E-02	1.718000E-02	1.643000E-02	1.619000E-02	1.594000E-02	1.520000E-02	1.428000E-02	1.245000E-02	9.060000E-03	6.700000E-03	6.000000E-03	5.900000E-03	6.000000E-03	5.830000E-03	5.130000E-03	4.790000E-03	5.700000E-03	6.020000E-03	5.070000E-03	4.290000E-03	4.820000E-03	6.610000E-03	9.490000E-03	9.690000E-03	8.390000E-03	7.410000E-03	6.950000E-03
30.0000	6.660000E-03	1.028000E-02	1.418000E-02	1.587000E-02	1.676000E-02	1.726000E-02	1.778000E-02	1.840000E-02	1.807000E-02	1.655000E-02	1.542000E-02	1.503000E-02	1.365000E-02	1.171000E-02	9.000000E-03	7.230000E-03	6.370000E-03	6.400000E-03	6.620000E-03	6.760000E-03	6.590000E-03	5.670000E-03	5.020000E-03	5.760000E-03	6.380000E-03	6.380000E-03	6.700000E-03	8.040000E-03	1.014000E-02	1.061000E-02	9.640000E-03	8.240000E-03	7.620000E-03	7.020000E-03
31.8750	6.670000E-03	1.075000E-02	1.498000E-02	1.663000E-02	1.709000E-02	1.768000E-02	1.758000E-02	1.789000E-02	1.801000E-02	1.685000E-02	1.534000E-02	1.484000E-02	1.369000E-02	1.014000E-02	8.130000E-03	7.250000E-03	7.050000E-03	7.240000E-03	7.200000E-03	6.910000E-03	6.830000E-03	6.770000E-03	6.760000E-03	7.080000E-03	7.960000E-03	8.910000E-03	1.006000E-02	1.205000E-02	1.194000E-02	1.091000E-02	9.360000E-03	8.210000E-03	7.810000E-03	7.020000E-03
33.7500	8.250000E-03	1.064000E-02	1.429000E-02	1.666000E-02	1.802000E-02	1.838000E-02	1.731000E-02	1.673000E-02	1.689000E-02	1.669000E-02	1.571000E-02	1.449000E-02	1.295000E-02	9.560000E-03	8.370000E-03	8.200000E-03	8.090000E-03	8.090000E-03	7.660000E-03	7.050000E-03	7.480000E-03	8.860000E-03	9.920000E-03	1.047000E-02	1.088000E-02	1.309000E-02	1.341000E-02	1.310000E-02	1.187000E-02	1.036000E-02	9.150000E-03	8.370000E-03	7.880000E-03	6.910000E-03
35.6250	1.125000E-02	1.095000E-02	1.255000E-02	1.483000E-02	1.634000E-02	1.636000E-02	1.540000E-02	1.478000E-02	1.517000E-02	1.590000E-02	1.524000E-02	1.301000E-02	1.027000E-02	8.780000E-03	9.180000E-03	9.440000E-03	9.060000E-03	8.820000E-03	8.340000E-03	7.860000E-03	8.980000E-03	1.150000E-02	1.478000E-02	1.479000E-02	1.430000E-02	1.383000E-02	1.345000E-02	1.248000E-02	1.107000E-02	9.980000E-03	9.330000E-03	8.620000E-03	7.840000E-03	6.770000E-03
37.5000	1.758000E-02	1.815000E-02	1.350000E-02	1.398000E-02	1.397000E-02	1.327000E-02	1.294000E-02	1.308000E-02	1.374000E-02	1.477000E-02	1.440000E-02	1.192000E-02	1.014000E-02	1.052000E-02	1.158000E-02	1.156000E-02	1.078000E-02	1.026000E-02	9.580000E-03	9.020000E-03	1.028000E-02	1.482000E-02	1.545000E-02	1.501000E-02	1.420000E-02	1.349000E-02	1.285000E-02	1.197000E-02	1.103000E-02	1.030000E-02	9.670000E-03	8.740000E-03	7.670000E-03	6.620000E-03
39.3750	8.620000E-03	1.769000E-02	2.096000E-02	1.992000E-02	1.444000E-02	1.333000E-02	1.312000E-02	1.329000E-02	1.356000E-02	1.411000E-02	1.296000E-02	1.176000E-02	1.223000E-02	1.373000E-02	1.535000E-02	1.522000E-02	1.311000E-02	1.251000E-02	1.168000E-02	1.103000E-02	1.195000E-02	1.548000E-02	1.585000E-02	1.518000E-02	1.435000E-02	1.356000E-02	1.273000E-02	1.201000E-02	1.135000E-02	1.063000E-02	9.690000E-03	8.610000E-03	7.520000E-03	6.530000E-03
41.2500	4.350000E-03	8.540000E-03	1.881000E-02	2.038000E-02	1.616000E-02	1.576000E-02	1.617000E-02	1.498000E-02	1.414000E-02	1.294000E-02	1.188000E-02	1.250000E-02	1.431000E-02	1.663000E-02	1.658000E-02	1.613000E-02	1.579000E-02	1.548000E-02	1.512000E-02	1.495000E-02	1.575000E-02	1.666000E-02	1.654000E-02	1.551000E-02	1.475000E-02	1.391000E-02	1.283000E-02	1.190000E-02	1.123000E-02	1.042000E-02	9.390000E-03	8.470000E-03	7.580000E-03	6.530000E-03
43.1250	3.110000E-03	4.970000E-03	8.700000E-03	1.198000E-02	1.381000E-02	1.523000E-02	1.563000E-02	1.453000E-02	1.289000E-02	1.180000E-02	1.216000E-02	1.405000E-02	1.673000E-02	1.675000E-02	1.651000E-02	1.630000E-02	1.582000E-02	1.559000E-02	1.579000E-02	1.600000E-02	1.649000E-02	1.675000E-02	1.567000E-02	1.430000E-02	1.388000E-02	1.375000E-02	1.276000E-02	1.165000E-02	1.083000E-02	1.001000E-02	9.190000E-03	8.520000E-03	7.710000E-03	6.540000E-03
45.0000	3.840000E-03	3.550000E-03	3.500000E-03	5.840000E-03	1.073000E-02	1.798000E-02	1.332000E-02	1.224000E-02	1.181000E-02	1.236000E-02	1.407000E-02	1.707000E-02	1.758000E-02	1.690000E-02	1.657000E-02	1.660000E-02	1.595000E-02	1.525000E-02	1.511000E-02	1.524000E-02	1.500000E-02	1.197000E-02	1.040000E-02	9.310000E-03	1.000000E-02	1.312000E-02	1.279000E-02	1.171000E-02	1.073000E-02	9.930000E-03	9.240000E-03	8.590000E-03	7.760000E-03	6.540000E-03
46.8750	5.810000E-03	5.500000E-03	3.140000E-03	4.990000E-03	1.090000E-02	1.889000E-02	1.160000E-02	1.087000E-02	1.257000E-02	1.429000E-02	1.710000E-02	1.806000E-02	1.809000E-02	1.719000E-02	1.675000E-02	1.674000E-02	1.624000E-02	1.543000E-02	1.469000E-02	1.391000E-02	9.980000E-03	9.470000E-03	9.470000E-03	9.620000E-03	1.047000E-02	1.300000E-02	1.284000E-02	1.185000E-02	1.077000E-02	9.940000E-03	9.250000E-03	8.510000E-03	7.620000E-03	6.490000E-03
48.7500	5.130000E-03	5.390000E-03	4.280000E-03	7.560000E-03	1.840000E-02	1.984000E-02	1.170000E-02	1.180000E-02	1.483000E-02	1.755000E-02	1.780000E-02	1.800000E-02	1.772000E-02	1.732000E-02	1.690000E-02	1.661000E-02	1.635000E-02	1.590000E-02	1.475000E-02	1.174000E-02	1.091000E-02	1.126000E-02	1.270000E-02	1.316000E-02	1.333000E-02	1.315000E-02	1.257000E-02	1.163000E-02	1.059000E-02	9.750000E-03	9.060000E-03	8.290000E-03	7.480000E-03	6.490000E-03
50.6250	4.970000E-03	4.630000E-03	5.300000E-03	1.008000E-02	1.891000E-02	1.924000E-02	1.350000E-02	1.587000E-02	1.779000E-02	1.836000E-02	1.827000E-02	1.803000E-02	1.767000E-02	1.766000E-02	1.749000E-02	1.677000E-02	1.642000E-02	1.625000E-02	1.536000E-02	1.444000E-02	1.420000E-02	1.414000E-02	1.416000E-02	1.410000E-02	1.355000E-02	1.264000E-02	1.203000E-02	1.132000E-02	1.036000E-02	9.530000E-03	8.880000E-03	8.200000E-03	7.430000E-03	6.500000E-03
Oct 1949	21.9044	19.9997	18.0950	16.1902	14.2855	12.3808	10.4760	8.57131	6.66657	4.76184	2.85710	0.952368	-0.952368	-2.85710	-4.76184	-6.66657	-8.57131	-10.4760	-12.3808	-14.2855	-16.1902	-18.0950	-19.9997	-21.9044	-23.8092	-25.7139	-27.6186	-29.5234	-31.4281	-33.3328	-35.2375	-37.1423	-39.0470	-40.9517
0.000000E+00	5.310000E-03	4.760000E-03	5.030000E-03	7.950000E-03	9.840000E-03	1.343000E-02	1.527000E-02	1.587000E-02	1.648000E-02	1.732000E-02	1.704000E-02	1.677000E-02	1.695000E-02	1.637000E-02	1.532000E-02	1.427000E-02	1.313000E-02	1.220000E-02	1.164000E-02	1.123000E-02	1.100000E-02	1.104000E-02	1.094000E-02	1.055000E-02	1.013000E-02	9.750000E-03	9.340000E-03	9.040000E-03	8.880000E-03	8.690000E-03	8.300000E-03	7.800000E-03	7.260000E-03	6.570000E-03
1.87500	5.200000E-03	4.900000E-03	5.120000E-03	6.430000E-03	9.140000E-03	1.290000E-02	1.534000E-02	1.625000E-02	1.696000E-02	1.766000E-02	1.724000E-02	1.690000E-02	1.723000E-02	1.683000E-02	1.571000E-02	1.434000E-02	1.296000E-02	1.208000E-02	1.169000E-02	1.136000E-02	1.103000E-02	1.086000E-02	1.065000E-02	1.034000E-02	1.002000E-02	9.590000E-03	9.110000E-03	8.870000E-03	8.780000E-03	8.630000E-03	8.220000E-03	7.720000E-03	7.200000E-03	6.550000E-03
3.75000	5.400000E-03	5.840000E-03	5.590000E-03	6.340000E-03	9.140000E-03	1.319000E-02	1.594000E-02	1.680000E-02	1.747000E-02	1.779000E-02	1.716000E-02	1.676000E-02	1.719000E-02	1.718000E-02	1.621000E-02	1.472000E-02	1.333000E-02	1.249000E-02	1.202000E-02	1.151000E-02	1.105000E-02	1.078000E-02	1.057000E-02	1.039000E-02	1.017000E-02	9.720000E-03	9.150000E-03	8.800000E-03	8.690000E-03	8.550000E-03	8.200000E-03	7.650000E-03	7.120000E-03	6.540000E-03
5.62500	5.690000E-03	6.290000E-03	6.180000E-03	6.720000E-03	9.850000E-03	1.416000E-02	1.610000E-02	1.693000E-02	1.764000E-02	1.784000E-02	1.739000E-02	1.694000E-02	1.702000E-02	1.705000E-02	1.645000E-02	1.528000E-02	1.405000E-02	1.291000E-02	1.197000E-02	1.122000E-02	1.081000E-02	1.069000E-02	1.053000E-02	1.029000E-02	1.004000E-02	9.670000E-03	9.280000E-03	8.900000E-03	8.660000E-03	8.500000E-03	8.190000E-03	7.580000E-03	7.040000E-03	6.520000E-03
7.50000	6.040000E-03	6.620000E-03	6.510000E-03	7.370000E-03	1.104000E-02	1.483000E-02	1.615000E-02	1.675000E-02	1.730000E-02	1.741000E-02	1.749000E-02	1.729000E-02	1.719000E-02	1.715000E-02	1.680000E-02	1.566000E-02	1.424000E-02	1.294000E-02	1.201000E-02	1.132000E-02	1.097000E-02	1.070000E-02	1.037000E-02	9.960000E-03	9.570000E-03	9.360000E-03	9.230000E-03	8.940000E-03	8.640000E-03	8.510000E-03	8.190000E-03	7.530000E-03	6.970000E-03	6.480000E-03
9.37500	6.590000E-03	7.010000E-03	7.050000E-03	8.370000E-03	1.218000E-02	1.548000E-02	1.642000E-02	1.652000E-02	1.654000E-02	1.632000E-02	1.680000E-02	1.701000E-02	1.685000E-02	1.757000E-02	1.735000E-02	1.604000E-02	1.448000E-02	1.351000E-02	1.306000E-02	1.252000E-02	1.160000E-02	1.068000E-02	1.037000E-02	1.018000E-02	9.760000E-03	9.410000E-03	9.230000E-03	8.870000E-03	8.530000E-03	8.440000E-03	8.150000E-03	7.510000E-03	6.950000E-03	6.460000E-03
11.2500	7.090000E-03	7.530000E-03	7.880000E-03	9.890000E-03	1.387000E-02	1.664000E-02	1.688000E-02	1.629000E-02	1.566000E-02	1.562000E-02	1.609000E-02	1.635000E-02	1.669000E-02	1.717000E-02	1.733000E-02	1.636000E-02	1.546000E-02	1.510000E-02	1.454000E-02	1.309000E-02	1.098000E-02	9.380000E-03	9.720000E-03	1.048000E-02	1.040000E-02	9.970000E-03	9.570000E-03	8.940000E-03	8.460000E-03	8.350000E-03	8.070000E-03	7.470000E-03	7.030000E-03	6.500000E-03
13.1250	7.460000E-03	7.890000E-03	8.930000E-03	1.149000E-02	1.611000E-02	1.802000E-02	1.738000E-02	1.615000E-02	1.522000E-02	1.557000E-02	1.629000E-02	1.635000E-02	1.641000E-02	1.683000E-02	1.655000E-02	1.531000E-02	1.583000E-02	1.550000E-02	1.395000E-02	9.790000E-03	6.250000E-03	4.990000E-03	6.310000E-03	8.970000E-03	9.210000E-03	9.310000E-03	9.600000E-03	9.340000E-03	8.820000E-03	8.520000E-03	8.110000E-03	7.550000E-03	7.170000E-03	6.580000E-03
15.0000	7.690000E-03	8.170000E-03	1.014000E-02	1.400000E-02	1.740000E-02	1.807000E-02	1.770000E-02	1.663000E-02	1.574000E-02	1.610000E-02	1.671000E-02	1.675000E-02	1.694000E-02	1.696000E-02	1.638000E-02	1.511000E-02	1.402000E-02	1.302000E-02	1.045000E-02	7.550000E-03	5.720000E-03	3.490000E-03	3.730000E-03	4.160000E-03	4.360000E-03	5.710000E-03	8.570000E-03	9.410000E-03	9.340000E-03	8.940000E-03	8.360000E-03	7.760000E-03	7.330000E-03	6.650000E-03
16.8750	7.420000E-03	8.530000E-03	1.143000E-02	1.586000E-02	1.792000E-02	1.777000E-02	1.771000E-02	1.741000E-02	1.680000E-02	1.672000E-02	1.690000E-02	1.711000E-02	1.756000E-02	1.746000E-02	1.682000E-02	1.565000E-02	1.411000E-02	1.165000E-02	8.560000E-03	5.940000E-03	4.910000E-03	5.060000E-03	4.380000E-03	2.430000E-03	1.850000E-03	3.180000E-03	5.770000E-03	8.420000E-03	9.000000E-03	9.030000E-03	8.710000E-03	8.080000E-03	7.480000E-03	6.710000E-03
18.7500	7.110000E-03	8.980000E-03	1.259000E-02	1.671000E-02	1.799000E-02	1.765000E-02	1.759000E-02	1.765000E-02	1.734000E-02	1.713000E-02	1.716000E-02	1.771000E-02	1.797000E-02	1.789000E-02	1.700000E-02	1.584000E-02	1.451000E-02	1.136000E-02	7.660000E-03	5.240000E-03	4.330000E-03	4.030000E-03	4.800000E-03	3.720000E-03	2.650000E-03	2.630000E-03	4.220000E-03	5.630000E-03	6.570000E-03	7.660000E-03	8.860000E-03	8.420000E-03	7.630000E-03	6.850000E-03
20.6250	7.120000E-03	9.300000E-03	1.298000E-02	1.676000E-02	1.751000E-02	1.748000E-02	1.749000E-02	1.737000E-02	1.713000E-02	1.717000E-02	1.758000E-02	1.772000E-02	1.780000E-02	1.757000E-02	1.667000E-02	1.559000E-02	1.421000E-02	1.087000E-02	7.250000E-03	4.830000E-03	4.430000E-03	3.670000E-03	3.950000E-03	4.530000E-03	4.120000E-03	3.390000E-03	3.850000E-03	4.070000E-03	5.080000E-03	6.940000E-03	9.040000E-03	8.760000E-03	7.770000E-03	7.040000E-03
22.5000	7.210000E-03	9.580000E-03	1.267000E-02	1.550000E-02	1.616000E-02	1.666000E-02	1.708000E-02	1.702000E-02	1.676000E-02	1.700000E-02	1.749000E-02	1.753000E-02	1.741000E-02	1.729000E-02	1.676000E-02	1.519000E-02	1.282000E-02	9.450000E-03	6.700000E-03	4.760000E-03	4.520000E-03	4.250000E-03	4.230000E-03	4.200000E-03	4.440000E-03	3.800000E-03	3.760000E-03	3.740000E-03	4.660000E-03	7.060000E-03	9.540000E-03	9.040000E-03	7.800000E-03	7.170000E-03
24.3750	6.890000E-03	9.170000E-03	1.128000E-02	1.442000E-02	1.550000E-02	1.610000E-02	1.669000E-02	1.679000E-02	1.654000E-02	1.679000E-02	1.726000E-02	1.738000E-02	1.736000E-02	1.751000E-02	1.734000E-02	1.493000E-02	1.107000E-02	7.950000E-03	5.710000E-03	4.990000E-03	5.080000E-03	5.020000E-03	4.600000E-03	4.220000E-03	4.280000E-03	3.910000E-03	3.740000E-03	3.910000E-03	5.020000E-03	7.750000E-03	1.012000E-02	9.190000E-03	7.730000E-03	7.200000E-03
26.2500	6.600000E-03	7.990000E-03	1.027000E-02	1.329000E-02	1.574000E-02	1.645000E-02	1.701000E-02	1.708000E-02	1.673000E-02	1.662000E-02	1.691000E-02	1.705000E-02	1.674000E-02	1.661000E-02	1.641000E-02	1.326000E-02	9.310000E-03	6.680000E-03	5.430000E-03	5.260000E-03	5.300000E-03	5.010000E-03	4.870000E-03	4.860000E-03	5.310000E-03	4.470000E-03	4.210000E-03	4.590000E-03	6.040000E-03	8.630000E-03	1.048000E-02	9.170000E-03	7.720000E-03	7.230000E-03
28.1250	6.840000E-03	7.730000E-03	9.530000E-03	1.222000E-02	1.522000E-02	1.673000E-02	1.738000E-02	1.770000E-02	1.734000E-02	1.645000E-02	1.613000E-02	1.592000E-02	1.524000E-02	1.466000E-02	1.364000E-02	1.027000E-02	7.420000E-03	6.030000E-03	5.830000E-03	6.040000E-03	5.910000E-03	5.200000E-03	5.160000E-03	6.040000E-03	6.270000E-03	5.730000E-03	5.860000E-03	6.650000E-03	8.170000E-03	1.055000E-02	1.053000E-02	9.050000E-03	7.900000E-03	7.390000E-03
30.0000	6.610000E-03	7.730000E-03	9.300000E-03	1.157000E-02	1.425000E-02	1.631000E-02	1.711000E-02	1.781000E-02	1.787000E-02	1.641000E-02	1.532000E-02	1.501000E-02	1.413000E-02	1.229000E-02	9.930000E-03	7.670000E-03	6.350000E-03	6.240000E-03	6.590000E-03	6.850000E-03	6.670000E-03	5.920000E-03	5.650000E-03	6.510000E-03	7.300000E-03	7.800000E-03	9.030000E-03	1.031000E-02	1.145000E-02	1.145000E-02	1.034000E-02	8.900000E-03	8.150000E-03	7.560000E-03
31.8750	6.150000E-03	7.420000E-03	9.380000E-03	1.183000E-02	1.451000E-02	1.652000E-02	1.709000E-02	1.752000E-02	1.761000E-02	1.642000E-02	1.508000E-02	1.486000E-02	1.395000E-02	1.077000E-02	8.400000E-03	7.160000E-03	6.940000E-03	7.220000E-03	7.190000E-03	6.900000E-03	6.900000E-03	7.070000E-03	7.470000E-03	8.390000E-03	9.340000E-03	1.041000E-02	1.202000E-02	1.327000E-02	1.289000E-02	1.153000E-02	9.950000E-03	8.750000E-03	8.270000E-03	7.590000E-03
33.7500	7.400000E-03	7.500000E-03	8.840000E-03	1.131000E-02	1.448000E-02	1.683000E-02	1.711000E-02	1.666000E-02	1.676000E-02	1.631000E-02	1.533000E-02	1.447000E-02	1.317000E-02	9.620000E-03	8.270000E-03	7.940000E-03	7.970000E-03	8.090000E-03	7.600000E-03	7.020000E-03	7.730000E-03	9.480000E-03	1.088000E-02	1.175000E-02	1.216000E-02	1.408000E-02	1.422000E-02	1.383000E-02	1.249000E-02	1.097000E-02	9.660000E-03	8.720000E-03	8.250000E-03	7.470000E-03
35.6250	1.030000E-02	9.280000E-03	8.960000E-03	9.670000E-03	1.176000E-02	1.399000E-02	1.390000E-02	1.375000E-02	1.466000E-02	1.546000E-02	1.504000E-02	1.293000E-02	1.046000E-02	8.890000E-03	9.150000E-03	9.310000E-03	8.930000E-03	8.650000E-03	8.180000E-03	7.930000E-03	9.450000E-03	1.215000E-02	1.551000E-02	1.554000E-02	1.510000E-02	1.446000E-02	1.387000E-02	1.287000E-02	1.157000E-02	1.050000E-02	9.610000E-03	8.750000E-03	8.110000E-03	7.290000E-03
37.5000	1.698000E-02	1.652000E-02	1.191000E-02	1.005000E-02	8.690000E-03	9.140000E-03	9.800000E-03	1.068000E-02	1.252000E-02	1.427000E-02	1.423000E-02	1.216000E-02	1.051000E-02	1.077000E-02	1.186000E-02	1.176000E-02	1.078000E-02	1.010000E-02	9.390000E-03	9.100000E-03	1.072000E-02	1.551000E-02	1.592000E-02	1.545000E-02	1.478000E-02	1.408000E-02	1.325000E-02	1.234000E-02	1.141000E-02	1.057000E-02	9.670000E-03	8.660000E-03	7.910000E-03	7.150000E-03
39.3750	9.470000E-03	1.727000E-02	1.927000E-02	1.612000E-02	9.070000E-03	7.320000E-03	7.890000E-03	9.530000E-03	1.190000E-02	1.386000E-02	1.384000E-02	1.283000E-02	1.319000E-02	1.439000E-02	1.577000E-02	1.563000E-02	1.352000E-02	1.271000E-02	1.174000E-02	1.113000E-02	1.234000E-02	1.602000E-02	1.631000E-02	1.562000E-02	1.498000E-02	1.427000E-02	1.334000E-02	1.244000E-02	1.163000E-02	1.064000E-02	9.440000E-03	8.410000E-03	7.750000E-03	7.090000E-03
41.2500	5.300000E-03	9.020000E-03	1.679000E-02	1.720000E-02	1.033000E-02	9.090000E-03	9.180000E-03	1.034000E-02	1.265000E-02	1.438000E-02	1.380000E-02	1.416000E-02	1.582000E-02	1.720000E-02	1.713000E-02	1.675000E-02	1.638000E-02	1.598000E-02	1.555000E-02	1.540000E-02	1.626000E-02	1.729000E-02	1.737000E-02	1.645000E-02	1.569000E-02	1.483000E-02	1.360000E-02	1.240000E-02	1.143000E-02	1.029000E-02	9.080000E-03	8.240000E-03	7.740000E-03	7.080000E-03
43.1250	3.380000E-03	5.120000E-03	7.140000E-03	8.130000E-03	8.880000E-03	9.570000E-03	9.600000E-03	1.035000E-02	1.312000E-02	1.496000E-02	1.457000E-02	1.550000E-02	1.740000E-02	1.740000E-02	1.715000E-02	1.704000E-02	1.650000E-02	1.612000E-02	1.635000E-02	1.680000E-02	1.734000E-02	1.770000E-02	1.680000E-02	1.548000E-02	1.493000E-02	1.455000E-02	1.354000E-02	1.217000E-02	1.101000E-02	9.930000E-03	8.980000E-03	8.330000E-03	7.840000E-03	7.060000E-03
45.0000	3.980000E-03	3.960000E-03	3.330000E-03	4.190000E-03	7.750000E-03	1.481000E-02	9.090000E-03	9.700000E-03	1.318000E-02	1.514000E-02	1.549000E-02	1.720000E-02	1.788000E-02	1.748000E-02	1.726000E-02	1.739000E-02	1.661000E-02	1.579000E-02	1.576000E-02	1.599000E-02	1.589000E-02	1.302000E-02	1.144000E-02	1.020000E-02	1.081000E-02	1.366000E-02	1.344000E-02	1.218000E-02	1.090000E-02	9.910000E-03	9.150000E-03	8.500000E-03	7.870000E-03	7.040000E-03
46.8750	5.840000E-03	5.840000E-03	3.960000E-03	5.030000E-03	9.450000E-03	1.522000E-02	9.620000E-03	9.860000E-03	1.375000E-02	1.580000E-02	1.711000E-02	1.756000E-02	1.814000E-02	1.765000E-02	1.744000E-02	1.753000E-02	1.688000E-02	1.601000E-02	1.550000E-02	1.493000E-02	1.085000E-02	1.018000E-02	9.990000E-03	1.009000E-02	1.096000E-02	1.356000E-02	1.342000E-02	1.219000E-02	1.087000E-02	9.910000E-03	9.210000E-03	8.480000E-03	7.750000E-03	6.950000E-03
48.7500	5.440000E-03	6.010000E-03	4.880000E-03	7.460000E-03	1.564000E-02	1.620000E-02	1.076000E-02	1.155000E-02	1.523000E-02	1.750000E-02	1.707000E-02	1.736000E-02	1.768000E-02	1.757000E-02	1.751000E-02	1.742000E-02	1.704000E-02	1.650000E-02	1.557000E-02	1.257000E-02	1.149000E-02	1.174000E-02	1.335000E-02	1.385000E-02	1.402000E-02	1.385000E-02	1.310000E-02	1.186000E-02	1.065000E-02	9.730000E-03	9.070000E-03	8.340000E-03	7.610000E-03	6.880000E-03
50.6250	5.070000E-03	4.370000E-03	5.070000E-03	8.890000E-03	1.644000E-02	1.674000E-02	1.250000E-02	1.573000E-02	1.727000E-02	1.733000E-02	1.707000E-02	1.725000E-02	1.727000E-02	1.754000E-02	1.792000E-02	1.766000E-02	1.720000E-02	1.686000E-02	1.608000E-02	1.517000E-02	1.482000E-02	1.482000E-02	1.495000E-02	1.492000E-02	1.442000E-02	1.345000E-02	1.249000E-02	1.152000E-02	1.047000E-02	9.600000E-03	8.980000E-03	8.300000E-03	7.610000E-03	6.880000E-03
Nov 1949	21.9044	19.9997	18.0950	16.1902	14.2855	12.3808	10.4760	8.57131	6.66657	4.76184	2.85710	0.952368	-0.952368	-2.85710	-4.76184	-6.66657	-8.57131	-10.4760	-12.3808	-14.2855	-16.1902	-18.0950	-19.9997	-21.9044	-23.8092	-25.7139	-27.6186	-29.5234	-31.4281	-33.3328	-35.2375	-37.1423	-39.0470	-40.9517
0.000000E+00	4.380000E-03	4.260000E-03	4.200000E-03	4.860000E-03	7.140000E-03	1.146000E-02	1.478000E-02	1.647000E-02	1.713000E-02	1.770000E-02	1.721000E-02	1.690000E-02	1.719000E-02	1.671000E-02	1.588000E-02	1.494000E-02	1.369000E-02	1.256000E-02	1.195000E-02	1.147000E-02	1.119000E-02	1.139000E-02	1.141000E-02	1.110000E-02	1.082000E-02	1.062000E-02	1.048000E-02	1.027000E-02	9.940000E-03	9.460000E-03	9.040000E-03	8.500000E-03	7.760000E-03	6.990000E-03
1.87500	4.410000E-03	4.070000E-03	4.110000E-03	4.640000E-03	6.810000E-03	1.093000E-02	1.470000E-02	1.661000E-02	1.739000E-02	1.789000E-02	1.729000E-02	1.692000E-02	1.738000E-02	1.718000E-02	1.631000E-02	1.512000E-02	1.364000E-02	1.257000E-02	1.215000E-02	1.173000E-02	1.131000E-02	1.121000E-02	1.108000E-02	1.085000E-02	1.067000E-02	1.039000E-02	1.017000E-02	1.005000E-02	9.860000E-03	9.470000E-03	9.020000E-03	8.420000E-03	7.640000E-03	6.880000E-03
3.75000	4.400000E-03	4.460000E-03	4.420000E-03	4.650000E-03	6.680000E-03	1.096000E-02	1.500000E-02	1.688000E-02	1.756000E-02	1.792000E-02	1.729000E-02	1.681000E-02	1.728000E-02	1.748000E-02	1.690000E-02	1.562000E-02	1.414000E-02	1.307000E-02	1.254000E-02	1.200000E-02	1.148000E-02	1.121000E-02	1.099000E-02	1.085000E-02	1.074000E-02	1.043000E-02	1.008000E-02	9.900000E-03	9.730000E-03	9.430000E-03	9.000000E-03	8.320000E-03	7.540000E-03	6.840000E-03
5.62500	4.740000E-03	5.060000E-03	5.200000E-03	4.970000E-03	7.050000E-03	1.125000E-02	1.515000E-02	1.696000E-02	1.767000E-02	1.786000E-02	1.758000E-02	1.704000E-02	1.701000E-02	1.730000E-02	1.720000E-02	1.630000E-02	1.495000E-02	1.361000E-02	1.259000E-02	1.176000E-02	1.135000E-02	1.121000E-02	1.098000E-02	1.074000E-02	1.058000E-02	1.037000E-02	1.016000E-02	9.920000E-03	9.610000E-03	9.360000E-03	8.940000E-03	8.200000E-03	7.460000E-03	6.860000E-03
7.50000	5.060000E-03	5.470000E-03	5.150000E-03	4.970000E-03	7.240000E-03	1.143000E-02	1.546000E-02	1.703000E-02	1.716000E-02	1.715000E-02	1.757000E-02	1.720000E-02	1.711000E-02	1.726000E-02	1.747000E-02	1.675000E-02	1.536000E-02	1.391000E-02	1.273000E-02	1.190000E-02	1.153000E-02	1.126000E-02	1.083000E-02	1.038000E-02	1.010000E-02	1.001000E-02	1.005000E-02	9.870000E-03	9.510000E-03	9.300000E-03	8.900000E-03	8.120000E-03	7.360000E-03	6.820000E-03
9.37500	4.990000E-03	5.250000E-03	4.660000E-03	5.320000E-03	7.590000E-03	1.146000E-02	1.565000E-02	1.688000E-02	1.670000E-02	1.608000E-02	1.685000E-02	1.692000E-02	1.635000E-02	1.768000E-02	1.798000E-02	1.718000E-02	1.582000E-02	1.465000E-02	1.378000E-02	1.304000E-02	1.209000E-02	1.126000E-02	1.090000E-02	1.061000E-02	1.019000E-02	9.940000E-03	9.950000E-03	9.720000E-03	9.390000E-03	9.220000E-03	8.900000E-03	8.100000E-03	7.330000E-03	6.780000E-03
11.2500	4.920000E-03	5.100000E-03	4.860000E-03	5.670000E-03	7.900000E-03	1.165000E-02	1.512000E-02	1.648000E-02	1.585000E-02	1.563000E-02	1.616000E-02	1.620000E-02	1.648000E-02	1.757000E-02	1.806000E-02	1.761000E-02	1.692000E-02	1.617000E-02	1.498000E-02	1.355000E-02	1.137000E-02	9.930000E-03	1.032000E-02	1.105000E-02	1.090000E-02	1.046000E-02	1.014000E-02	9.700000E-03	9.300000E-03	9.150000E-03	8.840000E-03	8.170000E-03	7.450000E-03	6.810000E-03
13.1250	4.780000E-03	4.920000E-03	5.110000E-03	6.000000E-03	8.720000E-03	1.262000E-02	1.538000E-02	1.604000E-02	1.544000E-02	1.578000E-02	1.644000E-02	1.642000E-02	1.651000E-02	1.702000E-02	1.749000E-02	1.748000E-02	1.753000E-02	1.689000E-02	1.495000E-02	1.036000E-02	6.930000E-03	5.720000E-03	7.000000E-03	9.600000E-03	9.840000E-03	9.870000E-03	1.013000E-02	1.004000E-02	9.640000E-03	9.270000E-03	8.820000E-03	8.250000E-03	7.630000E-03	6.920000E-03
15.0000	4.740000E-03	4.940000E-03	5.330000E-03	6.480000E-03	1.002000E-02	1.409000E-02	1.617000E-02	1.641000E-02	1.607000E-02	1.618000E-02	1.686000E-02	1.681000E-02	1.700000E-02	1.701000E-02	1.685000E-02	1.682000E-02	1.691000E-02	1.622000E-02	1.323000E-02	9.580000E-03	6.660000E-03	4.500000E-03	4.360000E-03	4.830000E-03	5.250000E-03	6.540000E-03	9.130000E-03	1.011000E-02	1.015000E-02	9.640000E-03	8.950000E-03	8.380000E-03	7.800000E-03	7.040000E-03
16.8750	4.670000E-03	4.940000E-03	5.620000E-03	7.270000E-03	1.145000E-02	1.532000E-02	1.702000E-02	1.717000E-02	1.682000E-02	1.685000E-02	1.702000E-02	1.720000E-02	1.742000E-02	1.745000E-02	1.687000E-02	1.650000E-02	1.623000E-02	1.549000E-02	1.305000E-02	1.021000E-02	7.830000E-03	5.940000E-03	4.690000E-03	2.940000E-03	2.670000E-03	4.090000E-03	6.590000E-03	9.130000E-03	9.770000E-03	9.720000E-03	9.200000E-03	8.640000E-03	7.970000E-03	7.160000E-03
18.7500	4.840000E-03	5.230000E-03	5.960000E-03	8.060000E-03	1.273000E-02	1.636000E-02	1.729000E-02	1.731000E-02	1.723000E-02	1.718000E-02	1.728000E-02	1.777000E-02	1.786000E-02	1.777000E-02	1.722000E-02	1.662000E-02	1.617000E-02	1.521000E-02	1.273000E-02	1.017000E-02	7.540000E-03	5.780000E-03	5.440000E-03	4.230000E-03	3.070000E-03	3.520000E-03	5.100000E-03	6.510000E-03	7.440000E-03	8.270000E-03	9.460000E-03	9.010000E-03	8.210000E-03	7.330000E-03
20.6250	5.450000E-03	5.810000E-03	6.180000E-03	8.370000E-03	1.366000E-02	1.688000E-02	1.736000E-02	1.704000E-02	1.696000E-02	1.713000E-02	1.747000E-02	1.767000E-02	1.773000E-02	1.762000E-02	1.721000E-02	1.662000E-02	1.623000E-02	1.534000E-02	1.279000E-02	9.100000E-03	6.570000E-03	5.260000E-03	5.120000E-03	5.090000E-03	4.240000E-03	4.080000E-03	4.400000E-03	4.890000E-03	5.910000E-03	7.730000E-03	9.720000E-03	9.390000E-03	8.410000E-03	7.550000E-03
22.5000	5.750000E-03	6.090000E-03	6.300000E-03	8.370000E-03	1.298000E-02	1.582000E-02	1.668000E-02	1.676000E-02	1.670000E-02	1.691000E-02	1.746000E-02	1.754000E-02	1.756000E-02	1.745000E-02	1.722000E-02	1.642000E-02	1.578000E-02	1.487000E-02	1.207000E-02	8.550000E-03	6.530000E-03	5.530000E-03	5.310000E-03	5.290000E-03	4.810000E-03	4.430000E-03	4.330000E-03	4.370000E-03	5.620000E-03	8.030000E-03	1.022000E-02	9.640000E-03	8.430000E-03	7.660000E-03
24.3750	5.440000E-03	5.890000E-03	6.570000E-03	8.690000E-03	1.265000E-02	1.461000E-02	1.576000E-02	1.652000E-02	1.661000E-02	1.672000E-02	1.723000E-02	1.753000E-02	1.748000E-02	1.758000E-02	1.744000E-02	1.662000E-02	1.526000E-02	1.347000E-02	1.026000E-02	7.670000E-03	6.640000E-03	6.390000E-03	6.020000E-03	5.810000E-03	5.310000E-03	4.730000E-03	4.210000E-03	4.440000E-03	6.160000E-03	8.960000E-03	1.078000E-02	9.690000E-03	8.310000E-03	7.660000E-03
26.2500	5.530000E-03	5.870000E-03	6.890000E-03	9.280000E-03	1.304000E-02	1.454000E-02	1.569000E-02	1.669000E-02	1.666000E-02	1.658000E-02	1.687000E-02	1.704000E-02	1.671000E-02	1.669000E-02	1.706000E-02	1.657000E-02	1.442000E-02	1.204000E-02	8.870000E-03	7.180000E-03	6.820000E-03	6.740000E-03	6.840000E-03	7.110000E-03	7.070000E-03	5.820000E-03	5.060000E-03	5.210000E-03	7.300000E-03	1.007000E-02	1.109000E-02	9.570000E-03	8.240000E-03	7.660000E-03
28.1250	6.300000E-03	6.430000E-03	7.000000E-03	9.020000E-03	1.278000E-02	1.477000E-02	1.589000E-02	1.675000E-02	1.661000E-02	1.616000E-02	1.598000E-02	1.583000E-02	1.518000E-02	1.512000E-02	1.571000E-02	1.490000E-02	1.284000E-02	1.031000E-02	8.390000E-03	7.690000E-03	7.500000E-03	6.990000E-03	6.970000E-03	7.890000E-03	8.160000E-03	7.350000E-03	6.850000E-03	7.640000E-03	9.540000E-03	1.143000E-02	1.105000E-02	9.400000E-03	8.340000E-03	7.760000E-03
30.0000	6.580000E-03	6.880000E-03	7.200000E-03	8.760000E-03	1.205000E-02	1.447000E-02	1.561000E-02	1.659000E-02	1.652000E-02	1.543000E-02	1.483000E-02	1.465000E-02	1.410000E-02	1.390000E-02	1.359000E-02	1.220000E-02	1.032000E-02	9.050000E-03	8.490000E-03	8.460000E-03	8.300000E-03	7.580000E-03	7.410000E-03	8.220000E-03	8.860000E-03	9.390000E-03	1.049000E-02	1.135000E-02	1.216000E-02	1.214000E-02	1.073000E-02	9.210000E-03	8.510000E-03	7.840000E-03
31.8750	6.590000E-03	6.950000E-03	7.530000E-03	9.490000E-03	1.305000E-02	1.596000E-02	1.634000E-02	1.644000E-02	1.623000E-02	1.486000E-02	1.367000E-02	1.371000E-02	1.413000E-02	1.305000E-02	1.187000E-02	1.034000E-02	9.390000E-03	9.090000E-03	8.820000E-03	8.530000E-03	8.410000E-03	8.500000E-03	9.040000E-03	9.810000E-03	1.056000E-02	1.177000E-02	1.333000E-02	1.418000E-02	1.356000E-02	1.215000E-02	1.038000E-02	9.120000E-03	8.570000E-03	7.730000E-03
33.7500	8.350000E-03	7.650000E-03	7.680000E-03	9.530000E-03	1.309000E-02	1.646000E-02	1.675000E-02	1.594000E-02	1.550000E-02	1.445000E-02	1.328000E-02	1.255000E-02	1.324000E-02	1.181000E-02	1.089000E-02	9.970000E-03	9.660000E-03	9.750000E-03	9.290000E-03	8.590000E-03	8.990000E-03	1.059000E-02	1.216000E-02	1.294000E-02	1.321000E-02	1.527000E-02	1.548000E-02	1.487000E-02	1.326000E-02	1.164000E-02	1.023000E-02	9.190000E-03	8.490000E-03	7.480000E-03
35.6250	1.148000E-02	1.036000E-02	8.930000E-03	8.410000E-03	1.013000E-02	1.239000E-02	1.295000E-02	1.262000E-02	1.281000E-02	1.312000E-02	1.263000E-02	1.139000E-02	1.062000E-02	1.068000E-02	1.101000E-02	1.081000E-02	1.052000E-02	1.044000E-02	9.810000E-03	9.280000E-03	1.050000E-02	1.315000E-02	1.681000E-02	1.683000E-02	1.623000E-02	1.560000E-02	1.506000E-02	1.396000E-02	1.254000E-02	1.140000E-02	1.039000E-02	9.340000E-03	8.310000E-03	7.220000E-03
37.5000	1.505000E-02	1.546000E-02	1.237000E-02	9.470000E-03	7.370000E-03	7.740000E-03	8.520000E-03	8.890000E-03	1.020000E-02	1.202000E-02	1.273000E-02	1.193000E-02	1.133000E-02	1.205000E-02	1.321000E-02	1.321000E-02	1.235000E-02	1.167000E-02	1.074000E-02	1.018000E-02	1.165000E-02	1.676000E-02	1.716000E-02	1.660000E-02	1.571000E-02	1.497000E-02	1.425000E-02	1.338000E-02	1.245000E-02	1.156000E-02	1.054000E-02	9.320000E-03	8.070000E-03	7.010000E-03
39.3750	9.220000E-03	1.497000E-02	1.693000E-02	1.477000E-02	8.290000E-03	6.720000E-03	6.960000E-03	7.660000E-03	9.520000E-03	1.202000E-02	1.353000E-02	1.355000E-02	1.387000E-02	1.507000E-02	1.643000E-02	1.646000E-02	1.498000E-02	1.405000E-02	1.283000E-02	1.192000E-02	1.281000E-02	1.701000E-02	1.725000E-02	1.647000E-02	1.550000E-02	1.479000E-02	1.403000E-02	1.333000E-02	1.265000E-02	1.168000E-02	1.040000E-02	9.100000E-03	7.880000E-03	6.890000E-03
41.2500	5.130000E-03	8.690000E-03	1.489000E-02	1.520000E-02	9.550000E-03	8.780000E-03	8.310000E-03	8.310000E-03	9.880000E-03	1.230000E-02	1.364000E-02	1.416000E-02	1.540000E-02	1.723000E-02	1.720000E-02	1.729000E-02	1.714000E-02	1.694000E-02	1.648000E-02	1.622000E-02	1.690000E-02	1.782000E-02	1.810000E-02	1.711000E-02	1.611000E-02	1.515000E-02	1.410000E-02	1.319000E-02	1.244000E-02	1.130000E-02	1.009000E-02	9.000000E-03	7.890000E-03	6.840000E-03
43.1250	3.630000E-03	5.010000E-03	6.870000E-03	7.830000E-03	8.830000E-03	1.028000E-02	9.440000E-03	8.130000E-03	9.600000E-03	1.193000E-02	1.310000E-02	1.444000E-02	1.709000E-02	1.699000E-02	1.696000E-02	1.726000E-02	1.709000E-02	1.676000E-02	1.699000E-02	1.750000E-02	1.805000E-02	1.845000E-02	1.786000E-02	1.658000E-02	1.582000E-02	1.518000E-02	1.415000E-02	1.298000E-02	1.202000E-02	1.092000E-02	9.960000E-03	9.120000E-03	8.000000E-03	6.800000E-03
45.0000	4.950000E-03	5.230000E-03	4.660000E-03	5.110000E-03	8.620000E-03	1.373000E-02	9.730000E-03	7.560000E-03	9.300000E-03	1.225000E-02	1.389000E-02	1.671000E-02	1.735000E-02	1.696000E-02	1.681000E-02	1.735000E-02	1.703000E-02	1.624000E-02	1.630000E-02	1.699000E-02	1.711000E-02	1.588000E-02	1.425000E-02	1.270000E-02	1.258000E-02	1.477000E-02	1.427000E-02	1.308000E-02	1.191000E-02	1.081000E-02	9.980000E-03	9.210000E-03	8.020000E-03	6.760000E-03
46.8750	5.790000E-03	6.900000E-03	5.910000E-03	6.310000E-03	1.016000E-02	1.433000E-02	1.021000E-02	8.280000E-03	1.067000E-02	1.387000E-02	1.661000E-02	1.706000E-02	1.740000E-02	1.668000E-02	1.656000E-02	1.723000E-02	1.712000E-02	1.634000E-02	1.594000E-02	1.609000E-02	1.374000E-02	1.319000E-02	1.293000E-02	1.249000E-02	1.287000E-02	1.484000E-02	1.439000E-02	1.322000E-02	1.193000E-02	1.074000E-02	9.870000E-03	9.040000E-03	7.870000E-03	6.690000E-03
48.7500	5.260000E-03	6.570000E-03	6.170000E-03	7.630000E-03	1.322000E-02	1.455000E-02	1.092000E-02	1.055000E-02	1.334000E-02	1.690000E-02	1.689000E-02	1.675000E-02	1.659000E-02	1.624000E-02	1.636000E-02	1.684000E-02	1.703000E-02	1.679000E-02	1.629000E-02	1.430000E-02	1.355000E-02	1.362000E-02	1.502000E-02	1.540000E-02	1.551000E-02	1.512000E-02	1.419000E-02	1.302000E-02	1.178000E-02	1.058000E-02	9.670000E-03	8.820000E-03	7.730000E-03	6.680000E-03
50.6250	5.130000E-03	5.040000E-03	5.530000E-03	8.180000E-03	1.408000E-02	1.489000E-02	1.271000E-02	1.509000E-02	1.672000E-02	1.740000E-02	1.701000E-02	1.643000E-02	1.603000E-02	1.614000E-02	1.663000E-02	1.687000E-02	1.706000E-02	1.709000E-02	1.674000E-02	1.624000E-02	1.605000E-02	1.621000E-02	1.650000E-02	1.648000E-02	1.589000E-02	1.487000E-02	1.380000E-02	1.280000E-02	1.168000E-02	1.050000E-02	9.620000E-03	8.780000E-03	7.770000E-03	6.750000E-03
Dec 1949	21.9044	19.9997	18.0950	16.1902	14.2855	12.3808	10.4760	8.57131	6.66657	4.76184	2.85710	0.952368	-0.952368	-2.85710	-4.76184	-6.66657	-8.57131	-10.4760	-12.3808	-14.2855	-16.1902	-18.0950	-19.9997	-21.9044	-23.8092	-25.7139	-27.6186	-29.5234	-31.4281	-33.3328	-35.2375	-37.1423	-39.0470	-40.9517
0.000000E+00	4.080000E-03	3.900000E-03	3.810000E-03	3.110000E-03	3.540000E-03	7.370000E-03	1.129000E-02	1.538000E-02	1.719000E-02	1.769000E-02	1.732000E-02	1.699000E-02	1.711000E-02	1.691000E-02	1.646000E-02	1.583000E-02	1.467000E-02	1.353000E-02	1.298000E-02	1.271000E-02	1.248000E-02	1.244000E-02	1.238000E-02	1.212000E-02	1.189000E-02	1.155000E-02	1.097000E-02	1.055000E-02	1.044000E-02	1.026000E-02	9.890000E-03	9.270000E-03	8.440000E-03	7.460000E-03
1.87500	3.740000E-03	3.570000E-03	3.970000E-03	3.610000E-03	3.350000E-03	6.370000E-03	1.021000E-02	1.467000E-02	1.729000E-02	1.788000E-02	1.726000E-02	1.692000E-02	1.728000E-02	1.727000E-02	1.685000E-02	1.600000E-02	1.464000E-02	1.354000E-02	1.319000E-02	1.298000E-02	1.263000E-02	1.237000E-02	1.210000E-02	1.185000E-02	1.172000E-02	1.134000E-02	1.070000E-02	1.030000E-02	1.015000E-02	1.003000E-02	9.730000E-03	9.180000E-03	8.380000E-03	7.430000E-03
3.75000	3.630000E-03	4.000000E-03	4.370000E-03	4.300000E-03	3.990000E-03	6.670000E-03	9.650000E-03	1.414000E-02	1.734000E-02	1.795000E-02	1.713000E-02	1.672000E-02	1.717000E-02	1.748000E-02	1.726000E-02	1.638000E-02	1.507000E-02	1.403000E-02	1.359000E-02	1.326000E-02	1.286000E-02	1.247000E-02	1.208000E-02	1.187000E-02	1.178000E-02	1.143000E-02	1.076000E-02	1.027000E-02	1.003000E-02	9.890000E-03	9.600000E-03	9.080000E-03	8.350000E-03	7.480000E-03
5.62500	3.800000E-03	4.340000E-03	4.250000E-03	4.350000E-03	4.510000E-03	6.400000E-03	9.010000E-03	1.345000E-02	1.725000E-02	1.800000E-02	1.735000E-02	1.695000E-02	1.709000E-02	1.737000E-02	1.743000E-02	1.692000E-02	1.580000E-02	1.457000E-02	1.367000E-02	1.302000E-02	1.271000E-02	1.250000E-02	1.212000E-02	1.177000E-02	1.159000E-02	1.135000E-02	1.093000E-02	1.042000E-02	1.012000E-02	9.960000E-03	9.680000E-03	9.080000E-03	8.350000E-03	7.560000E-03
7.50000	3.890000E-03	4.190000E-03	3.720000E-03	3.810000E-03	4.440000E-03	5.580000E-03	7.980000E-03	1.222000E-02	1.612000E-02	1.739000E-02	1.743000E-02	1.723000E-02	1.732000E-02	1.747000E-02	1.767000E-02	1.730000E-02	1.630000E-02	1.508000E-02	1.395000E-02	1.319000E-02	1.285000E-02	1.253000E-02	1.200000E-02	1.148000E-02	1.113000E-02	1.097000E-02	1.092000E-02	1.058000E-02	1.025000E-02	1.014000E-02	9.860000E-03	9.120000E-03	8.320000E-03	7.550000E-03
9.37500	4.150000E-03	4.030000E-03	3.320000E-03	3.690000E-03	4.390000E-03	4.880000E-03	7.150000E-03	1.099000E-02	1.491000E-02	1.622000E-02	1.688000E-02	1.693000E-02	1.664000E-02	1.783000E-02	1.807000E-02	1.764000E-02	1.681000E-02	1.601000E-02	1.512000E-02	1.422000E-02	1.325000E-02	1.247000E-02	1.209000E-02	1.180000E-02	1.133000E-02	1.102000E-02	1.093000E-02	1.064000E-02	1.027000E-02	1.020000E-02	9.970000E-03	9.190000E-03	8.300000E-03	7.480000E-03
11.2500	4.170000E-03	4.050000E-03	3.500000E-03	3.700000E-03	4.420000E-03	4.870000E-03	6.820000E-03	1.012000E-02	1.363000E-02	1.536000E-02	1.624000E-02	1.625000E-02	1.635000E-02	1.747000E-02	1.814000E-02	1.792000E-02	1.763000E-02	1.722000E-02	1.604000E-02	1.449000E-02	1.225000E-02	1.100000E-02	1.150000E-02	1.227000E-02	1.213000E-02	1.163000E-02	1.122000E-02	1.073000E-02	1.030000E-02	1.023000E-02	9.990000E-03	9.270000E-03	8.390000E-03	7.500000E-03
13.1250	4.090000E-03	3.840000E-03	3.520000E-03	3.600000E-03	4.370000E-03	5.620000E-03	7.470000E-03	1.002000E-02	1.315000E-02	1.527000E-02	1.656000E-02	1.642000E-02	1.652000E-02	1.703000E-02	1.750000E-02	1.757000E-02	1.785000E-02	1.749000E-02	1.573000E-02	1.156000E-02	8.500000E-03	7.310000E-03	8.340000E-03	1.077000E-02	1.101000E-02	1.098000E-02	1.123000E-02	1.115000E-02	1.073000E-02	1.044000E-02	1.005000E-02	9.320000E-03	8.540000E-03	7.600000E-03
15.0000	3.870000E-03	3.550000E-03	3.550000E-03	3.800000E-03	4.880000E-03	6.650000E-03	8.740000E-03	1.105000E-02	1.414000E-02	1.568000E-02	1.690000E-02	1.677000E-02	1.696000E-02	1.719000E-02	1.707000E-02	1.696000E-02	1.714000E-02	1.661000E-02	1.452000E-02	1.216000E-02	9.470000E-03	7.060000E-03	6.420000E-03	6.500000E-03	6.740000E-03	7.840000E-03	1.018000E-02	1.122000E-02	1.126000E-02	1.082000E-02	1.022000E-02	9.460000E-03	8.700000E-03	7.720000E-03
16.8750	3.720000E-03	3.280000E-03	3.610000E-03	4.340000E-03	5.780000E-03	7.950000E-03	1.056000E-02	1.336000E-02	1.559000E-02	1.650000E-02	1.699000E-02	1.709000E-02	1.740000E-02	1.768000E-02	1.720000E-02	1.668000E-02	1.627000E-02	1.548000E-02	1.449000E-02	1.333000E-02	1.154000E-02	9.440000E-03	7.250000E-03	5.450000E-03	4.690000E-03	5.600000E-03	7.800000E-03	1.014000E-02	1.079000E-02	1.078000E-02	1.042000E-02	9.730000E-03	8.870000E-03	7.820000E-03
18.7500	3.790000E-03	3.570000E-03	4.000000E-03	4.910000E-03	6.930000E-03	9.780000E-03	1.249000E-02	1.490000E-02	1.652000E-02	1.702000E-02	1.735000E-02	1.772000E-02	1.801000E-02	1.805000E-02	1.769000E-02	1.696000E-02	1.635000E-02	1.545000E-02	1.431000E-02	1.303000E-02	1.160000E-02	9.900000E-03	8.520000E-03	7.120000E-03	5.690000E-03	5.320000E-03	6.290000E-03	7.520000E-03	8.440000E-03	9.420000E-03	1.062000E-02	1.014000E-02	9.100000E-03	7.970000E-03
20.6250	4.270000E-03	4.200000E-03	4.260000E-03	5.100000E-03	7.860000E-03	1.132000E-02	1.411000E-02	1.550000E-02	1.653000E-02	1.727000E-02	1.767000E-02	1.785000E-02	1.802000E-02	1.788000E-02	1.760000E-02	1.699000E-02	1.657000E-02	1.615000E-02	1.486000E-02	1.250000E-02	1.048000E-02	9.150000E-03	8.630000E-03	8.310000E-03	7.210000E-03	5.830000E-03	5.540000E-03	5.900000E-03	7.050000E-03	9.000000E-03	1.095000E-02	1.054000E-02	9.290000E-03	8.190000E-03
22.5000	4.420000E-03	4.330000E-03	4.290000E-03	5.100000E-03	7.900000E-03	1.149000E-02	1.376000E-02	1.510000E-02	1.638000E-02	1.723000E-02	1.765000E-02	1.786000E-02	1.790000E-02	1.772000E-02	1.750000E-02	1.677000E-02	1.629000E-02	1.618000E-02	1.536000E-02	1.259000E-02	1.057000E-02	9.040000E-03	8.420000E-03	8.160000E-03	7.300000E-03	5.940000E-03	5.320000E-03	5.640000E-03	7.130000E-03	9.570000E-03	1.148000E-02	1.075000E-02	9.290000E-03	8.330000E-03
24.3750	3.870000E-03	3.900000E-03	4.320000E-03	5.430000E-03	7.790000E-03	1.030000E-02	1.241000E-02	1.458000E-02	1.624000E-02	1.706000E-02	1.752000E-02	1.770000E-02	1.767000E-02	1.772000E-02	1.760000E-02	1.695000E-02	1.613000E-02	1.542000E-02	1.440000E-02	1.245000E-02	1.102000E-02	9.900000E-03	8.820000E-03	8.350000E-03	7.580000E-03	6.360000E-03	5.700000E-03	6.310000E-03	8.390000E-03	1.073000E-02	1.201000E-02	1.069000E-02	9.140000E-03	8.340000E-03
26.2500	3.880000E-03	3.890000E-03	4.610000E-03	5.920000E-03	7.870000E-03	1.005000E-02	1.203000E-02	1.469000E-02	1.640000E-02	1.693000E-02	1.727000E-02	1.736000E-02	1.693000E-02	1.681000E-02	1.720000E-02	1.727000E-02	1.611000E-02	1.490000E-02	1.329000E-02	1.196000E-02	1.123000E-02	1.027000E-02	9.590000E-03	9.770000E-03	9.490000E-03	8.220000E-03	7.290000E-03	8.010000E-03	1.020000E-02	1.197000E-02	1.236000E-02	1.051000E-02	9.050000E-03	8.350000E-03
28.1250	4.740000E-03	4.710000E-03	5.080000E-03	5.890000E-03	7.620000E-03	9.950000E-03	1.241000E-02	1.527000E-02	1.669000E-02	1.662000E-02	1.655000E-02	1.634000E-02	1.550000E-02	1.535000E-02	1.606000E-02	1.646000E-02	1.562000E-02	1.417000E-02	1.264000E-02	1.195000E-02	1.147000E-02	1.071000E-02	1.006000E-02	1.061000E-02	1.147000E-02	1.112000E-02	1.029000E-02	1.123000E-02	1.242000E-02	1.319000E-02	1.237000E-02	1.038000E-02	9.190000E-03	8.410000E-03
30.0000	5.070000E-03	5.290000E-03	5.720000E-03	6.150000E-03	7.560000E-03	1.008000E-02	1.295000E-02	1.539000E-02	1.630000E-02	1.571000E-02	1.508000E-02	1.522000E-02	1.460000E-02	1.468000E-02	1.522000E-02	1.502000E-02	1.393000E-02	1.294000E-02	1.235000E-02	1.211000E-02	1.162000E-02	1.083000E-02	1.047000E-02	1.108000E-02	1.260000E-02	1.342000E-02	1.446000E-02	1.444000E-02	1.417000E-02	1.386000E-02	1.213000E-02	1.030000E-02	9.380000E-03	8.470000E-03
31.8750	4.730000E-03	5.740000E-03	6.900000E-03	7.860000E-03	9.360000E-03	1.172000E-02	1.417000E-02	1.610000E-02	1.607000E-02	1.448000E-02	1.327000E-02	1.355000E-02	1.459000E-02	1.471000E-02	1.463000E-02	1.324000E-02	1.232000E-02	1.223000E-02	1.223000E-02	1.189000E-02	1.141000E-02	1.108000E-02	1.128000E-02	1.210000E-02	1.362000E-02	1.549000E-02	1.640000E-02	1.606000E-02	1.522000E-02	1.362000E-02	1.171000E-02	1.026000E-02	9.460000E-03	8.360000E-03
33.7500	6.650000E-03	7.010000E-03	8.340000E-03	9.530000E-03	1.106000E-02	1.351000E-02	1.574000E-02	1.628000E-02	1.551000E-02	1.330000E-02	1.145000E-02	1.141000E-02	1.356000E-02	1.348000E-02	1.317000E-02	1.203000E-02	1.179000E-02	1.238000E-02	1.262000E-02	1.203000E-02	1.192000E-02	1.279000E-02	1.380000E-02	1.450000E-02	1.504000E-02	1.692000E-02	1.689000E-02	1.600000E-02	1.429000E-02	1.267000E-02	1.139000E-02	1.028000E-02	9.430000E-03	8.170000E-03
35.6250	1.000000E-02	1.002000E-02	1.020000E-02	9.810000E-03	9.880000E-03	1.164000E-02	1.311000E-02	1.352000E-02	1.300000E-02	1.175000E-02	1.109000E-02	1.079000E-02	1.120000E-02	1.205000E-02	1.227000E-02	1.172000E-02	1.176000E-02	1.265000E-02	1.294000E-02	1.269000E-02	1.339000E-02	1.525000E-02	1.816000E-02	1.830000E-02	1.768000E-02	1.679000E-02	1.594000E-02	1.457000E-02	1.305000E-02	1.207000E-02	1.128000E-02	1.035000E-02	9.340000E-03	8.010000E-03
37.5000	1.288000E-02	1.420000E-02	1.307000E-02	1.070000E-02	8.120000E-03	7.940000E-03	9.050000E-03	9.690000E-03	9.930000E-03	1.078000E-02	1.150000E-02	1.156000E-02	1.199000E-02	1.292000E-02	1.386000E-02	1.361000E-02	1.306000E-02	1.323000E-02	1.326000E-02	1.319000E-02	1.427000E-02	1.816000E-02	1.873000E-02	1.846000E-02	1.754000E-02	1.645000E-02	1.527000E-02	1.388000E-02	1.276000E-02	1.201000E-02	1.124000E-02	1.027000E-02	9.190000E-03	7.910000E-03
39.3750	9.530000E-03	1.414000E-02	1.623000E-02	1.471000E-02	9.090000E-03	7.400000E-03	7.700000E-03	8.210000E-03	9.240000E-03	1.072000E-02	1.170000E-02	1.220000E-02	1.348000E-02	1.550000E-02	1.687000E-02	1.699000E-02	1.559000E-02	1.529000E-02	1.479000E-02	1.426000E-02	1.461000E-02	1.821000E-02	1.869000E-02	1.850000E-02	1.770000E-02	1.668000E-02	1.538000E-02	1.404000E-02	1.300000E-02	1.209000E-02	1.102000E-02	1.002000E-02	8.990000E-03	7.830000E-03
41.2500	6.630000E-03	9.590000E-03	1.458000E-02	1.480000E-02	1.044000E-02	9.680000E-03	9.120000E-03	9.160000E-03	1.003000E-02	1.101000E-02	1.139000E-02	1.229000E-02	1.431000E-02	1.757000E-02	1.754000E-02	1.773000E-02	1.774000E-02	1.771000E-02	1.760000E-02	1.742000E-02	1.780000E-02	1.863000E-02	1.924000E-02	1.879000E-02	1.806000E-02	1.705000E-02	1.554000E-02	1.403000E-02	1.290000E-02	1.183000E-02	1.072000E-02	9.860000E-03	8.890000E-03	7.770000E-03
43.1250	5.970000E-03	6.740000E-03	7.720000E-03	8.460000E-03	9.750000E-03	1.124000E-02	1.056000E-02	9.330000E-03	1.007000E-02	1.113000E-02	1.165000E-02	1.329000E-02	1.725000E-02	1.730000E-02	1.717000E-02	1.740000E-02	1.739000E-02	1.734000E-02	1.772000E-02	1.808000E-02	1.839000E-02	1.892000E-02	1.891000E-02	1.811000E-02	1.752000E-02	1.681000E-02	1.544000E-02	1.385000E-02	1.259000E-02	1.155000E-02	1.059000E-02	9.870000E-03	8.890000E-03	7.690000E-03
45.0000	6.830000E-03	6.420000E-03	5.510000E-03	5.970000E-03	9.270000E-03	1.389000E-02	1.072000E-02	8.710000E-03	9.760000E-03	1.183000E-02	1.320000E-02	1.654000E-02	1.764000E-02	1.739000E-02	1.692000E-02	1.726000E-02	1.710000E-02	1.665000E-02	1.690000E-02	1.744000E-02	1.751000E-02	1.736000E-02	1.691000E-02	1.559000E-02	1.482000E-02	1.620000E-02	1.543000E-02	1.395000E-02	1.259000E-02	1.145000E-02	1.062000E-02	9.910000E-03	8.830000E-03	7.570000E-03
46.8750	6.850000E-03	7.300000E-03	6.330000E-03	6.980000E-03	1.064000E-02	1.433000E-02	1.113000E-02	9.260000E-03	1.093000E-02	1.353000E-02	1.635000E-02	1.714000E-02	1.780000E-02	1.713000E-02	1.665000E-02	1.703000E-02	1.704000E-02	1.667000E-02	1.661000E-02	1.676000E-02	1.559000E-02	1.505000E-02	1.494000E-02	1.472000E-02	1.466000E-02	1.614000E-02	1.555000E-02	1.418000E-02	1.268000E-02	1.139000E-02	1.052000E-02	9.770000E-03	8.690000E-03	7.450000E-03
48.7500	6.260000E-03	7.100000E-03	6.960000E-03	8.450000E-03	1.317000E-02	1.450000E-02	1.166000E-02	1.124000E-02	1.344000E-02	1.673000E-02	1.703000E-02	1.712000E-02	1.721000E-02	1.678000E-02	1.650000E-02	1.659000E-02	1.672000E-02	1.685000E-02	1.687000E-02	1.617000E-02	1.539000E-02	1.502000E-02	1.604000E-02	1.653000E-02	1.672000E-02	1.638000E-02	1.542000E-02	1.411000E-02	1.266000E-02	1.127000E-02	1.035000E-02	9.550000E-03	8.520000E-03	7.370000E-03
50.6250	6.320000E-03	6.460000E-03	6.910000E-03	9.180000E-03	1.389000E-02	1.463000E-02	1.291000E-02	1.506000E-02	1.667000E-02	1.748000E-02	1.748000E-02	1.716000E-02	1.685000E-02	1.679000E-02	1.682000E-02	1.657000E-02	1.660000E-02	1.693000E-02	1.702000E-02	1.687000E-02	1.676000E-02	1.687000E-02	1.720000E-02	1.742000E-02	1.712000E-02	1.625000E-02	1.514000E-02	1.399000E-02	1.264000E-02	1.127000E-02	1.031000E-02	9.490000E-03	8.500000E-03	7.390000E-03
Jan 1950	21.9044	19.9997	18.0950	16.1902	14.2855	12.3808	10.4760	8.57131	6.66657	4.76184	2.85710	0.952368	-0.952368	-2.85710	-4.76184	-6.66657	-8.57131	-10.4760	-12.3808	-14.2855	-16.1902	-18.0950	-19.9997	-21.9044	-23.8092	-25.7139	-27.6186	-29.5234	-31.4281	-33.3328	-35.2375	-37.1423	-39.0470	-40.9517
0.000000E+00	3.580000E-03	3.340000E-03	3.370000E-03	3.880000E-03	4.790000E-03	9.050000E-03	1.413000E-02	1.678000E-02	1.737000E-02	1.845000E-02	1.851000E-02	1.792000E-02	1.768000E-02	1.751000E-02	1.748000E-02	1.753000E-02	1.662000E-02	1.519000E-02	1.430000E-02	1.403000E-02	1.388000E-02	1.389000E-02	1.375000E-02	1.337000E-02	1.312000E-02	1.298000E-02	1.268000E-02	1.258000E-02	1.247000E-02	1.212000E-02	1.135000E-02	1.038000E-02	9.270000E-03	8.100000E-03
1.87500	3.270000E-03	3.130000E-03	3.770000E-03	3.480000E-03	4.500000E-03	9.090000E-03	1.409000E-02	1.711000E-02	1.791000E-02	1.861000E-02	1.847000E-02	1.800000E-02	1.795000E-02	1.784000E-02	1.781000E-02	1.770000E-02	1.672000E-02	1.543000E-02	1.470000E-02	1.435000E-02	1.402000E-02	1.382000E-02	1.352000E-02	1.312000E-02	1.287000E-02	1.262000E-02	1.229000E-02	1.224000E-02	1.219000E-02	1.190000E-02	1.125000E-02	1.031000E-02	9.210000E-03	8.060000E-03
3.75000	3.380000E-03	3.760000E-03	4.300000E-03	3.750000E-03	4.600000E-03	9.450000E-03	1.401000E-02	1.726000E-02	1.816000E-02	1.862000E-02	1.828000E-02	1.786000E-02	1.794000E-02	1.805000E-02	1.821000E-02	1.818000E-02	1.736000E-02	1.616000E-02	1.527000E-02	1.464000E-02	1.419000E-02	1.388000E-02	1.353000E-02	1.324000E-02	1.301000E-02	1.261000E-02	1.214000E-02	1.191000E-02	1.187000E-02	1.166000E-02	1.119000E-02	1.027000E-02	9.170000E-03	8.060000E-03
5.62500	3.700000E-03	4.300000E-03	4.650000E-03	4.090000E-03	5.380000E-03	9.490000E-03	1.385000E-02	1.687000E-02	1.809000E-02	1.841000E-02	1.830000E-02	1.799000E-02	1.784000E-02	1.787000E-02	1.819000E-02	1.859000E-02	1.828000E-02	1.704000E-02	1.553000E-02	1.446000E-02	1.404000E-02	1.392000E-02	1.367000E-02	1.334000E-02	1.296000E-02	1.250000E-02	1.213000E-02	1.182000E-02	1.156000E-02	1.139000E-02	1.111000E-02	1.029000E-02	9.170000E-03	8.100000E-03
7.50000	3.830000E-03	4.480000E-03	4.350000E-03	4.420000E-03	6.130000E-03	9.700000E-03	1.368000E-02	1.629000E-02	1.733000E-02	1.769000E-02	1.808000E-02	1.815000E-02	1.797000E-02	1.784000E-02	1.799000E-02	1.849000E-02	1.864000E-02	1.780000E-02	1.608000E-02	1.469000E-02	1.413000E-02	1.387000E-02	1.350000E-02	1.309000E-02	1.261000E-02	1.223000E-02	1.205000E-02	1.174000E-02	1.130000E-02	1.109000E-02	1.091000E-02	1.020000E-02	9.170000E-03	8.100000E-03
9.37500	4.090000E-03	4.570000E-03	4.220000E-03	4.630000E-03	6.590000E-03	9.560000E-03	1.344000E-02	1.584000E-02	1.646000E-02	1.633000E-02	1.723000E-02	1.767000E-02	1.767000E-02	1.819000E-02	1.821000E-02	1.834000E-02	1.876000E-02	1.860000E-02	1.737000E-02	1.588000E-02	1.473000E-02	1.380000E-02	1.335000E-02	1.323000E-02	1.287000E-02	1.243000E-02	1.219000E-02	1.173000E-02	1.106000E-02	1.081000E-02	1.063000E-02	1.004000E-02	9.160000E-03	8.080000E-03
11.2500	4.270000E-03	4.510000E-03	4.420000E-03	5.020000E-03	6.500000E-03	9.340000E-03	1.304000E-02	1.537000E-02	1.559000E-02	1.552000E-02	1.625000E-02	1.649000E-02	1.701000E-02	1.800000E-02	1.843000E-02	1.848000E-02	1.904000E-02	1.918000E-02	1.792000E-02	1.605000E-02	1.397000E-02	1.243000E-02	1.264000E-02	1.347000E-02	1.353000E-02	1.308000E-02	1.265000E-02	1.197000E-02	1.119000E-02	1.078000E-02	1.046000E-02	9.940000E-03	9.230000E-03	8.160000E-03
13.1250	4.270000E-03	4.670000E-03	4.570000E-03	5.030000E-03	6.390000E-03	9.230000E-03	1.275000E-02	1.500000E-02	1.529000E-02	1.574000E-02	1.651000E-02	1.651000E-02	1.663000E-02	1.737000E-02	1.786000E-02	1.805000E-02	1.884000E-02	1.868000E-02	1.685000E-02	1.316000E-02	1.050000E-02	8.890000E-03	9.340000E-03	1.174000E-02	1.201000E-02	1.209000E-02	1.257000E-02	1.242000E-02	1.182000E-02	1.116000E-02	1.054000E-02	9.930000E-03	9.380000E-03	8.340000E-03
15.0000	4.240000E-03	4.510000E-03	4.720000E-03	5.170000E-03	6.810000E-03	9.690000E-03	1.343000E-02	1.565000E-02	1.597000E-02	1.642000E-02	1.703000E-02	1.687000E-02	1.702000E-02	1.737000E-02	1.725000E-02	1.721000E-02	1.736000E-02	1.695000E-02	1.535000E-02	1.405000E-02	1.159000E-02	9.030000E-03	7.770000E-03	7.500000E-03	7.340000E-03	8.320000E-03	1.105000E-02	1.235000E-02	1.234000E-02	1.172000E-02	1.085000E-02	1.002000E-02	9.500000E-03	8.530000E-03
16.8750	4.080000E-03	4.420000E-03	4.960000E-03	5.800000E-03	7.750000E-03	1.078000E-02	1.421000E-02	1.654000E-02	1.704000E-02	1.696000E-02	1.694000E-02	1.718000E-02	1.763000E-02	1.781000E-02	1.730000E-02	1.680000E-02	1.646000E-02	1.580000E-02	1.490000E-02	1.437000E-02	1.353000E-02	1.146000E-02	9.500000E-03	7.470000E-03	5.690000E-03	5.920000E-03	8.340000E-03	1.089000E-02	1.167000E-02	1.173000E-02	1.114000E-02	1.023000E-02	9.570000E-03	8.630000E-03
18.7500	4.150000E-03	4.600000E-03	5.420000E-03	6.490000E-03	8.750000E-03	1.189000E-02	1.499000E-02	1.702000E-02	1.738000E-02	1.712000E-02	1.706000E-02	1.770000E-02	1.819000E-02	1.820000E-02	1.772000E-02	1.691000E-02	1.637000E-02	1.564000E-02	1.480000E-02	1.449000E-02	1.392000E-02	1.280000E-02	1.217000E-02	1.081000E-02	7.550000E-03	5.710000E-03	6.500000E-03	7.940000E-03	9.140000E-03	1.030000E-02	1.146000E-02	1.057000E-02	9.660000E-03	8.720000E-03
20.6250	4.610000E-03	5.130000E-03	5.630000E-03	6.580000E-03	9.150000E-03	1.279000E-02	1.578000E-02	1.683000E-02	1.695000E-02	1.700000E-02	1.745000E-02	1.774000E-02	1.801000E-02	1.796000E-02	1.766000E-02	1.701000E-02	1.650000E-02	1.598000E-02	1.539000E-02	1.471000E-02	1.401000E-02	1.263000E-02	1.210000E-02	1.166000E-02	9.390000E-03	6.610000E-03	6.080000E-03	6.440000E-03	7.680000E-03	9.940000E-03	1.188000E-02	1.100000E-02	9.730000E-03	8.860000E-03
22.5000	4.930000E-03	5.290000E-03	5.470000E-03	6.120000E-03	8.670000E-03	1.244000E-02	1.511000E-02	1.620000E-02	1.668000E-02	1.698000E-02	1.744000E-02	1.775000E-02	1.778000E-02	1.776000E-02	1.759000E-02	1.684000E-02	1.622000E-02	1.604000E-02	1.588000E-02	1.529000E-02	1.443000E-02	1.267000E-02	1.092000E-02	1.073000E-02	9.970000E-03	7.770000E-03	6.870000E-03	7.000000E-03	7.920000E-03	1.048000E-02	1.245000E-02	1.127000E-02	9.710000E-03	8.960000E-03
24.3750	4.500000E-03	4.850000E-03	5.220000E-03	5.900000E-03	7.800000E-03	1.076000E-02	1.340000E-02	1.543000E-02	1.637000E-02	1.683000E-02	1.718000E-02	1.732000E-02	1.756000E-02	1.786000E-02	1.757000E-02	1.691000E-02	1.615000E-02	1.582000E-02	1.565000E-02	1.520000E-02	1.455000E-02	1.250000E-02	1.116000E-02	1.099000E-02	1.104000E-02	1.014000E-02	9.230000E-03	8.820000E-03	9.520000E-03	1.149000E-02	1.287000E-02	1.130000E-02	9.630000E-03	8.950000E-03
26.2500	4.380000E-03	4.660000E-03	5.180000E-03	5.900000E-03	7.160000E-03	9.160000E-03	1.179000E-02	1.459000E-02	1.620000E-02	1.673000E-02	1.705000E-02	1.721000E-02	1.686000E-02	1.683000E-02	1.708000E-02	1.718000E-02	1.651000E-02	1.567000E-02	1.507000E-02	1.468000E-02	1.422000E-02	1.275000E-02	1.161000E-02	1.200000E-02	1.284000E-02	1.253000E-02	1.185000E-02	1.170000E-02	1.162000E-02	1.258000E-02	1.310000E-02	1.122000E-02	9.660000E-03	8.950000E-03
28.1250	5.030000E-03	5.230000E-03	5.460000E-03	5.700000E-03	6.670000E-03	8.600000E-03	1.121000E-02	1.375000E-02	1.552000E-02	1.619000E-02	1.648000E-02	1.636000E-02	1.539000E-02	1.522000E-02	1.595000E-02	1.663000E-02	1.643000E-02	1.568000E-02	1.506000E-02	1.485000E-02	1.437000E-02	1.298000E-02	1.180000E-02	1.238000E-02	1.336000E-02	1.332000E-02	1.297000E-02	1.328000E-02	1.348000E-02	1.377000E-02	1.310000E-02	1.118000E-02	9.840000E-03	9.010000E-03
30.0000	5.270000E-03	5.870000E-03	5.860000E-03	5.710000E-03	6.380000E-03	8.620000E-03	1.125000E-02	1.319000E-02	1.390000E-02	1.415000E-02	1.446000E-02	1.486000E-02	1.422000E-02	1.427000E-02	1.516000E-02	1.585000E-02	1.574000E-02	1.553000E-02	1.531000E-02	1.520000E-02	1.449000E-02	1.302000E-02	1.198000E-02	1.263000E-02	1.374000E-02	1.382000E-02	1.396000E-02	1.443000E-02	1.443000E-02	1.431000E-02	1.292000E-02	1.120000E-02	1.005000E-02	9.020000E-03
31.8750	5.210000E-03	5.990000E-03	6.570000E-03	6.760000E-03	7.510000E-03	9.760000E-03	1.209000E-02	1.347000E-02	1.318000E-02	1.193000E-02	1.104000E-02	1.205000E-02	1.426000E-02	1.463000E-02	1.539000E-02	1.542000E-02	1.518000E-02	1.551000E-02	1.571000E-02	1.519000E-02	1.430000E-02	1.346000E-02	1.306000E-02	1.379000E-02	1.471000E-02	1.500000E-02	1.516000E-02	1.536000E-02	1.504000E-02	1.399000E-02	1.252000E-02	1.118000E-02	1.011000E-02	8.870000E-03
33.7500	6.660000E-03	6.640000E-03	7.400000E-03	7.870000E-03	8.940000E-03	1.112000E-02	1.314000E-02	1.434000E-02	1.307000E-02	1.089000E-02	9.630000E-03	9.760000E-03	1.350000E-02	1.395000E-02	1.477000E-02	1.453000E-02	1.473000E-02	1.563000E-02	1.614000E-02	1.565000E-02	1.508000E-02	1.499000E-02	1.516000E-02	1.582000E-02	1.608000E-02	1.634000E-02	1.582000E-02	1.517000E-02	1.410000E-02	1.304000E-02	1.209000E-02	1.113000E-02	1.010000E-02	8.660000E-03
35.6250	9.310000E-03	8.910000E-03	8.910000E-03	8.290000E-03	8.080000E-03	9.600000E-03	1.153000E-02	1.240000E-02	1.148000E-02	1.041000E-02	9.860000E-03	9.510000E-03	1.022000E-02	1.228000E-02	1.353000E-02	1.391000E-02	1.444000E-02	1.585000E-02	1.647000E-02	1.644000E-02	1.666000E-02	1.706000E-02	1.767000E-02	1.759000E-02	1.711000E-02	1.622000E-02	1.519000E-02	1.409000E-02	1.298000E-02	1.236000E-02	1.193000E-02	1.118000E-02	1.003000E-02	8.490000E-03
37.5000	1.215000E-02	1.310000E-02	1.174000E-02	9.910000E-03	7.340000E-03	7.070000E-03	8.500000E-03	9.040000E-03	9.190000E-03	9.940000E-03	1.061000E-02	1.033000E-02	1.038000E-02	1.201000E-02	1.407000E-02	1.476000E-02	1.503000E-02	1.607000E-02	1.669000E-02	1.689000E-02	1.715000E-02	1.791000E-02	1.766000E-02	1.728000E-02	1.672000E-02	1.580000E-02	1.478000E-02	1.373000E-02	1.284000E-02	1.233000E-02	1.194000E-02	1.114000E-02	9.900000E-03	8.390000E-03
39.3750	8.140000E-03	1.313000E-02	1.549000E-02	1.435000E-02	8.880000E-03	7.130000E-03	7.460000E-03	7.910000E-03	8.620000E-03	9.910000E-03	1.084000E-02	1.115000E-02	1.202000E-02	1.421000E-02	1.740000E-02	1.776000E-02	1.613000E-02	1.662000E-02	1.701000E-02	1.694000E-02	1.635000E-02	1.749000E-02	1.740000E-02	1.732000E-02	1.698000E-02	1.614000E-02	1.507000E-02	1.411000E-02	1.321000E-02	1.241000E-02	1.179000E-02	1.092000E-02	9.720000E-03	8.320000E-03
41.2500	5.100000E-03	8.610000E-03	1.403000E-02	1.454000E-02	1.026000E-02	9.190000E-03	8.650000E-03	8.720000E-03	9.380000E-03	1.026000E-02	1.071000E-02	1.171000E-02	1.382000E-02	1.789000E-02	1.842000E-02	1.852000E-02	1.835000E-02	1.827000E-02	1.820000E-02	1.797000E-02	1.783000E-02	1.758000E-02	1.783000E-02	1.787000E-02	1.759000E-02	1.667000E-02	1.536000E-02	1.415000E-02	1.316000E-02	1.221000E-02	1.149000E-02	1.073000E-02	9.610000E-03	8.270000E-03
43.1250	4.350000E-03	5.830000E-03	7.460000E-03	8.300000E-03	9.450000E-03	1.061000E-02	1.001000E-02	8.890000E-03	9.570000E-03	1.062000E-02	1.120000E-02	1.295000E-02	1.717000E-02	1.790000E-02	1.812000E-02	1.829000E-02	1.797000E-02	1.778000E-02	1.802000E-02	1.802000E-02	1.777000E-02	1.799000E-02	1.805000E-02	1.773000E-02	1.748000E-02	1.667000E-02	1.533000E-02	1.393000E-02	1.286000E-02	1.196000E-02	1.133000E-02	1.068000E-02	9.570000E-03	8.220000E-03
45.0000	5.080000E-03	5.260000E-03	4.930000E-03	5.630000E-03	8.830000E-03	1.352000E-02	1.041000E-02	8.480000E-03	9.530000E-03	1.156000E-02	1.294000E-02	1.647000E-02	1.783000E-02	1.800000E-02	1.777000E-02	1.793000E-02	1.759000E-02	1.711000E-02	1.748000E-02	1.797000E-02	1.783000E-02	1.784000E-02	1.738000E-02	1.704000E-02	1.644000E-02	1.648000E-02	1.544000E-02	1.401000E-02	1.287000E-02	1.193000E-02	1.130000E-02	1.061000E-02	9.500000E-03	8.160000E-03
46.8750	5.000000E-03	5.790000E-03	5.480000E-03	6.440000E-03	1.014000E-02	1.404000E-02	1.087000E-02	9.080000E-03	1.076000E-02	1.333000E-02	1.635000E-02	1.736000E-02	1.831000E-02	1.794000E-02	1.739000E-02	1.743000E-02	1.726000E-02	1.699000E-02	1.747000E-02	1.785000E-02	1.763000E-02	1.690000E-02	1.672000E-02	1.672000E-02	1.645000E-02	1.655000E-02	1.559000E-02	1.424000E-02	1.298000E-02	1.190000E-02	1.118000E-02	1.039000E-02	9.280000E-03	8.050000E-03
48.7500	4.130000E-03	5.420000E-03	5.840000E-03	7.670000E-03	1.253000E-02	1.409000E-02	1.133000E-02	1.103000E-02	1.322000E-02	1.661000E-02	1.703000E-02	1.749000E-02	1.795000E-02	1.763000E-02	1.705000E-02	1.685000E-02	1.687000E-02	1.710000E-02	1.754000E-02	1.812000E-02	1.768000E-02	1.743000E-02	1.716000E-02	1.726000E-02	1.716000E-02	1.654000E-02	1.547000E-02	1.430000E-02	1.300000E-02	1.179000E-02	1.096000E-02	1.012000E-02	9.070000E-03	7.940000E-03
50.6250	4.430000E-03	4.760000E-03	5.610000E-03	8.130000E-03	1.293000E-02	1.409000E-02	1.245000E-02	1.495000E-02	1.654000E-02	1.729000E-02	1.742000E-02	1.750000E-02	1.760000E-02	1.761000E-02	1.722000E-02	1.673000E-02	1.684000E-02	1.724000E-02	1.742000E-02	1.749000E-02	1.769000E-02	1.789000E-02	1.795000E-02	1.777000E-02	1.720000E-02	1.635000E-02	1.544000E-02	1.447000E-02	1.314000E-02	1.178000E-02	1.091000E-02	1.002000E-02	9.010000E-03	7.970000E-03
Feb 1950	21.9044	19.9997	18.0950	16.1902	14.2855	12.3808	10.4760	8.57131	6.66657	4.76184	2.85710	0.952368	-0.952368	-2.85710	-4.76184	-6.66657	-8.57131	-10.4760	-12.3808	-14.2855	-16.1902	-18.0950	-19.9997	-21.9044	-23.8092	-25.7139	-27.6186	-29.5234	-31.4281	-33.3328	-35.2375	-37.1423	-39.0470	-40.9517
0.000000E+00	3.060000E-03	2.230000E-03	2.360000E-03	2.570000E-03	1.990000E-03	4.390000E-03	8.810000E-03	1.408000E-02	1.739000E-02	1.885000E-02	1.874000E-02	1.817000E-02	1.812000E-02	1.794000E-02	1.771000E-02	1.764000E-02	1.713000E-02	1.625000E-02	1.565000E-02	1.524000E-02	1.478000E-02	1.449000E-02	1.418000E-02	1.383000E-02	1.361000E-02	1.337000E-02	1.283000E-02	1.200000E-02	1.113000E-02	1.070000E-02	1.033000E-02	9.680000E-03	8.750000E-03	7.730000E-03
1.87500	3.000000E-03	2.200000E-03	2.700000E-03	2.740000E-03	1.930000E-03	4.430000E-03	8.460000E-03	1.405000E-02	1.764000E-02	1.909000E-02	1.877000E-02	1.832000E-02	1.835000E-02	1.822000E-02	1.793000E-02	1.762000E-02	1.685000E-02	1.598000E-02	1.551000E-02	1.513000E-02	1.466000E-02	1.425000E-02	1.379000E-02	1.343000E-02	1.324000E-02	1.299000E-02	1.255000E-02	1.190000E-02	1.109000E-02	1.053000E-02	1.009000E-02	9.510000E-03	8.670000E-03	7.690000E-03
3.75000	3.350000E-03	3.160000E-03	3.260000E-03	2.870000E-03	2.520000E-03	4.880000E-03	1.014000E-02	1.412000E-02	1.816000E-02	1.918000E-02	1.860000E-02	1.814000E-02	1.824000E-02	1.833000E-02	1.823000E-02	1.793000E-02	1.713000E-02	1.622000E-02	1.555000E-02	1.500000E-02	1.451000E-02	1.414000E-02	1.370000E-02	1.345000E-02	1.329000E-02	1.300000E-02	1.250000E-02	1.190000E-02	1.112000E-02	1.050000E-02	1.000000E-02	9.350000E-03	8.580000E-03	7.710000E-03
5.62500	3.230000E-03	3.580000E-03	3.220000E-03	2.640000E-03	2.990000E-03	4.760000E-03	1.034000E-02	1.377000E-02	1.809000E-02	1.909000E-02	1.876000E-02	1.833000E-02	1.816000E-02	1.815000E-02	1.828000E-02	1.830000E-02	1.779000E-02	1.673000E-02	1.542000E-02	1.440000E-02	1.409000E-02	1.394000E-02	1.361000E-02	1.331000E-02	1.311000E-02	1.288000E-02	1.255000E-02	1.201000E-02	1.125000E-02	1.062000E-02	1.006000E-02	9.270000E-03	8.510000E-03	7.760000E-03
7.50000	3.270000E-03	3.240000E-03	2.550000E-03	2.470000E-03	3.620000E-03	5.010000E-03	9.320000E-03	1.251000E-02	1.659000E-02	1.834000E-02	1.860000E-02	1.855000E-02	1.832000E-02	1.820000E-02	1.828000E-02	1.827000E-02	1.801000E-02	1.718000E-02	1.578000E-02	1.468000E-02	1.423000E-02	1.383000E-02	1.328000E-02	1.280000E-02	1.251000E-02	1.238000E-02	1.237000E-02	1.205000E-02	1.137000E-02	1.077000E-02	1.017000E-02	9.250000E-03	8.460000E-03	7.730000E-03
9.37500	3.130000E-03	3.070000E-03	2.650000E-03	2.980000E-03	4.240000E-03	5.180000E-03	7.680000E-03	1.111000E-02	1.414000E-02	1.617000E-02	1.751000E-02	1.771000E-02	1.782000E-02	1.838000E-02	1.856000E-02	1.833000E-02	1.820000E-02	1.790000E-02	1.704000E-02	1.603000E-02	1.506000E-02	1.404000E-02	1.330000E-02	1.291000E-02	1.255000E-02	1.231000E-02	1.228000E-02	1.193000E-02	1.134000E-02	1.085000E-02	1.025000E-02	9.300000E-03	8.460000E-03	7.700000E-03
11.2500	3.150000E-03	3.260000E-03	3.310000E-03	3.650000E-03	5.010000E-03	5.580000E-03	6.770000E-03	9.080000E-03	1.181000E-02	1.447000E-02	1.599000E-02	1.619000E-02	1.693000E-02	1.796000E-02	1.855000E-02	1.854000E-02	1.880000E-02	1.875000E-02	1.762000E-02	1.617000E-02	1.438000E-02	1.302000E-02	1.302000E-02	1.357000E-02	1.342000E-02	1.292000E-02	1.257000E-02	1.201000E-02	1.141000E-02	1.099000E-02	1.030000E-02	9.430000E-03	8.590000E-03	7.740000E-03
13.1250	3.430000E-03	3.600000E-03	3.770000E-03	3.920000E-03	4.950000E-03	5.860000E-03	6.960000E-03	8.620000E-03	1.119000E-02	1.473000E-02	1.635000E-02	1.626000E-02	1.644000E-02	1.727000E-02	1.779000E-02	1.797000E-02	1.860000E-02	1.834000E-02	1.664000E-02	1.302000E-02	1.076000E-02	9.740000E-03	1.054000E-02	1.231000E-02	1.236000E-02	1.221000E-02	1.249000E-02	1.236000E-02	1.193000E-02	1.137000E-02	1.055000E-02	9.670000E-03	8.830000E-03	7.890000E-03
15.0000	3.350000E-03	3.670000E-03	4.150000E-03	4.260000E-03	5.140000E-03	6.230000E-03	8.040000E-03	9.950000E-03	1.281000E-02	1.572000E-02	1.723000E-02	1.701000E-02	1.690000E-02	1.729000E-02	1.709000E-02	1.687000E-02	1.701000E-02	1.662000E-02	1.478000E-02	1.392000E-02	1.221000E-02	1.002000E-02	9.070000E-03	8.720000E-03	8.270000E-03	8.900000E-03	1.115000E-02	1.235000E-02	1.248000E-02	1.193000E-02	1.103000E-02	9.990000E-03	9.120000E-03	8.060000E-03
16.8750	3.190000E-03	3.370000E-03	4.210000E-03	4.860000E-03	5.630000E-03	6.820000E-03	9.220000E-03	1.231000E-02	1.527000E-02	1.680000E-02	1.739000E-02	1.741000E-02	1.766000E-02	1.787000E-02	1.731000E-02	1.654000E-02	1.611000E-02	1.529000E-02	1.479000E-02	1.530000E-02	1.545000E-02	1.352000E-02	1.084000E-02	8.520000E-03	6.730000E-03	6.790000E-03	8.840000E-03	1.104000E-02	1.192000E-02	1.201000E-02	1.144000E-02	1.042000E-02	9.410000E-03	8.240000E-03
18.7500	3.220000E-03	3.390000E-03	4.190000E-03	5.230000E-03	6.180000E-03	7.620000E-03	1.068000E-02	1.438000E-02	1.669000E-02	1.714000E-02	1.728000E-02	1.773000E-02	1.820000E-02	1.822000E-02	1.782000E-02	1.690000E-02	1.622000E-02	1.535000E-02	1.519000E-02	1.607000E-02	1.658000E-02	1.531000E-02	1.349000E-02	1.177000E-02	9.440000E-03	7.180000E-03	7.340000E-03	8.660000E-03	9.940000E-03	1.093000E-02	1.181000E-02	1.090000E-02	9.700000E-03	8.460000E-03
20.6250	3.600000E-03	3.790000E-03	4.440000E-03	5.190000E-03	6.370000E-03	8.650000E-03	1.192000E-02	1.508000E-02	1.672000E-02	1.697000E-02	1.738000E-02	1.774000E-02	1.798000E-02	1.788000E-02	1.766000E-02	1.694000E-02	1.631000E-02	1.579000E-02	1.543000E-02	1.567000E-02	1.578000E-02	1.536000E-02	1.449000E-02	1.387000E-02	1.199000E-02	8.910000E-03	7.470000E-03	7.420000E-03	8.890000E-03	1.084000E-02	1.228000E-02	1.134000E-02	9.850000E-03	8.670000E-03
22.5000	3.590000E-03	3.930000E-03	4.390000E-03	4.890000E-03	6.210000E-03	8.520000E-03	1.175000E-02	1.482000E-02	1.630000E-02	1.681000E-02	1.733000E-02	1.783000E-02	1.780000E-02	1.759000E-02	1.735000E-02	1.650000E-02	1.593000E-02	1.578000E-02	1.561000E-02	1.565000E-02	1.587000E-02	1.575000E-02	1.473000E-02	1.389000E-02	1.273000E-02	1.048000E-02	9.130000E-03	8.590000E-03	9.620000E-03	1.173000E-02	1.290000E-02	1.158000E-02	9.860000E-03	8.840000E-03
24.3750	3.130000E-03	3.520000E-03	4.230000E-03	5.060000E-03	6.120000E-03	7.950000E-03	1.066000E-02	1.398000E-02	1.597000E-02	1.694000E-02	1.728000E-02	1.737000E-02	1.759000E-02	1.765000E-02	1.741000E-02	1.659000E-02	1.575000E-02	1.545000E-02	1.528000E-02	1.565000E-02	1.624000E-02	1.632000E-02	1.539000E-02	1.396000E-02	1.302000E-02	1.189000E-02	1.096000E-02	1.099000E-02	1.175000E-02	1.293000E-02	1.342000E-02	1.160000E-02	9.810000E-03	8.970000E-03
26.2500	3.180000E-03	3.380000E-03	4.230000E-03	5.320000E-03	6.430000E-03	7.860000E-03	1.027000E-02	1.359000E-02	1.580000E-02	1.661000E-02	1.697000E-02	1.714000E-02	1.681000E-02	1.675000E-02	1.698000E-02	1.698000E-02	1.625000E-02	1.542000E-02	1.505000E-02	1.553000E-02	1.619000E-02	1.633000E-02	1.551000E-02	1.442000E-02	1.361000E-02	1.298000E-02	1.272000E-02	1.272000E-02	1.312000E-02	1.378000E-02	1.367000E-02	1.152000E-02	9.920000E-03	9.140000E-03
28.1250	3.900000E-03	3.900000E-03	4.270000E-03	5.020000E-03	6.320000E-03	7.960000E-03	1.057000E-02	1.321000E-02	1.566000E-02	1.637000E-02	1.645000E-02	1.630000E-02	1.531000E-02	1.504000E-02	1.574000E-02	1.648000E-02	1.615000E-02	1.538000E-02	1.521000E-02	1.583000E-02	1.620000E-02	1.583000E-02	1.515000E-02	1.470000E-02	1.396000E-02	1.291000E-02	1.273000E-02	1.327000E-02	1.408000E-02	1.437000E-02	1.370000E-02	1.156000E-02	1.021000E-02	9.370000E-03
30.0000	3.750000E-03	4.040000E-03	4.540000E-03	4.880000E-03	6.000000E-03	8.300000E-03	1.098000E-02	1.302000E-02	1.421000E-02	1.450000E-02	1.455000E-02	1.456000E-02	1.362000E-02	1.364000E-02	1.467000E-02	1.551000E-02	1.538000E-02	1.510000E-02	1.553000E-02	1.644000E-02	1.657000E-02	1.568000E-02	1.490000E-02	1.486000E-02	1.451000E-02	1.393000E-02	1.412000E-02	1.488000E-02	1.512000E-02	1.517000E-02	1.364000E-02	1.165000E-02	1.056000E-02	9.530000E-03
31.8750	3.210000E-03	4.440000E-03	5.320000E-03	6.220000E-03	7.430000E-03	9.930000E-03	1.211000E-02	1.324000E-02	1.308000E-02	1.246000E-02	1.158000E-02	1.156000E-02	1.409000E-02	1.355000E-02	1.488000E-02	1.505000E-02	1.490000E-02	1.522000E-02	1.588000E-02	1.652000E-02	1.664000E-02	1.621000E-02	1.584000E-02	1.610000E-02	1.608000E-02	1.578000E-02	1.620000E-02	1.661000E-02	1.648000E-02	1.535000E-02	1.353000E-02	1.181000E-02	1.079000E-02	9.510000E-03
33.7500	4.880000E-03	5.130000E-03	6.560000E-03	7.940000E-03	9.510000E-03	1.202000E-02	1.449000E-02	1.415000E-02	1.268000E-02	1.021000E-02	9.060000E-03	9.250000E-03	1.314000E-02	1.304000E-02	1.421000E-02	1.434000E-02	1.469000E-02	1.551000E-02	1.614000E-02	1.652000E-02	1.711000E-02	1.750000E-02	1.757000E-02	1.787000E-02	1.793000E-02	1.761000E-02	1.743000E-02	1.716000E-02	1.626000E-02	1.495000E-02	1.341000E-02	1.203000E-02	1.089000E-02	9.350000E-03
35.6250	8.030000E-03	7.890000E-03	8.500000E-03	8.880000E-03	9.440000E-03	1.188000E-02	1.327000E-02	1.270000E-02	1.040000E-02	8.960000E-03	8.650000E-03	8.550000E-03	9.380000E-03	1.152000E-02	1.313000E-02	1.385000E-02	1.485000E-02	1.599000E-02	1.653000E-02	1.697000E-02	1.809000E-02	1.899000E-02	1.875000E-02	1.872000E-02	1.844000E-02	1.769000E-02	1.711000E-02	1.644000E-02	1.554000E-02	1.454000E-02	1.346000E-02	1.223000E-02	1.088000E-02	9.200000E-03
37.5000	1.185000E-02	1.257000E-02	1.153000E-02	1.044000E-02	8.430000E-03	8.290000E-03	9.310000E-03	9.110000E-03	8.020000E-03	8.280000E-03	9.200000E-03	9.110000E-03	9.230000E-03	1.111000E-02	1.323000E-02	1.435000E-02	1.538000E-02	1.673000E-02	1.709000E-02	1.758000E-02	1.866000E-02	1.887000E-02	1.862000E-02	1.835000E-02	1.806000E-02	1.745000E-02	1.684000E-02	1.620000E-02	1.546000E-02	1.463000E-02	1.350000E-02	1.220000E-02	1.070000E-02	9.060000E-03
39.3750	7.720000E-03	1.293000E-02	1.523000E-02	1.456000E-02	9.380000E-03	7.390000E-03	7.160000E-03	6.920000E-03	7.080000E-03	8.390000E-03	9.690000E-03	1.022000E-02	1.116000E-02	1.341000E-02	1.722000E-02	1.774000E-02	1.624000E-02	1.730000E-02	1.793000E-02	1.810000E-02	1.772000E-02	1.845000E-02	1.850000E-02	1.844000E-02	1.819000E-02	1.765000E-02	1.702000E-02	1.640000E-02	1.568000E-02	1.464000E-02	1.332000E-02	1.196000E-02	1.052000E-02	8.970000E-03
41.2500	4.740000E-03	8.000000E-03	1.367000E-02	1.453000E-02	1.048000E-02	9.200000E-03	8.310000E-03	7.630000E-03	7.920000E-03	8.940000E-03	9.810000E-03	1.116000E-02	1.347000E-02	1.784000E-02	1.846000E-02	1.871000E-02	1.856000E-02	1.847000E-02	1.836000E-02	1.820000E-02	1.827000E-02	1.869000E-02	1.904000E-02	1.871000E-02	1.825000E-02	1.768000E-02	1.698000E-02	1.626000E-02	1.540000E-02	1.426000E-02	1.296000E-02	1.179000E-02	1.048000E-02	8.930000E-03
43.1250	3.450000E-03	4.810000E-03	6.790000E-03	8.050000E-03	9.500000E-03	1.081000E-02	9.880000E-03	8.160000E-03	8.460000E-03	9.670000E-03	1.062000E-02	1.266000E-02	1.718000E-02	1.800000E-02	1.831000E-02	1.859000E-02	1.827000E-02	1.801000E-02	1.813000E-02	1.821000E-02	1.829000E-02	1.864000E-02	1.847000E-02	1.776000E-02	1.735000E-02	1.710000E-02	1.658000E-02	1.577000E-02	1.484000E-02	1.373000E-02	1.271000E-02	1.177000E-02	1.053000E-02	8.870000E-03
45.0000	3.760000E-03	4.050000E-03	4.100000E-03	5.030000E-03	8.550000E-03	1.351000E-02	1.028000E-02	7.900000E-03	8.680000E-03	1.095000E-02	1.266000E-02	1.638000E-02	1.788000E-02	1.810000E-02	1.797000E-02	1.837000E-02	1.810000E-02	1.752000E-02	1.755000E-02	1.776000E-02	1.749000E-02	1.756000E-02	1.652000E-02	1.577000E-02	1.437000E-02	1.640000E-02	1.640000E-02	1.559000E-02	1.458000E-02	1.348000E-02	1.259000E-02	1.174000E-02	1.050000E-02	8.820000E-03
46.8750	3.770000E-03	4.740000E-03	4.550000E-03	5.760000E-03	9.730000E-03	1.384000E-02	1.061000E-02	8.530000E-03	1.005000E-02	1.289000E-02	1.621000E-02	1.732000E-02	1.838000E-02	1.816000E-02	1.786000E-02	1.819000E-02	1.801000E-02	1.746000E-02	1.739000E-02	1.732000E-02	1.707000E-02	1.589000E-02	1.523000E-02	1.510000E-02	1.490000E-02	1.653000E-02	1.644000E-02	1.555000E-02	1.447000E-02	1.332000E-02	1.236000E-02	1.152000E-02	1.032000E-02	8.720000E-03
48.7500	3.570000E-03	4.590000E-03	4.980000E-03	6.900000E-03	1.202000E-02	1.362000E-02	1.087000E-02	1.052000E-02	1.265000E-02	1.629000E-02	1.694000E-02	1.749000E-02	1.809000E-02	1.811000E-02	1.789000E-02	1.788000E-02	1.772000E-02	1.755000E-02	1.753000E-02	1.789000E-02	1.705000E-02	1.628000E-02	1.598000E-02	1.629000E-02	1.683000E-02	1.685000E-02	1.620000E-02	1.521000E-02	1.417000E-02	1.301000E-02	1.208000E-02	1.124000E-02	1.011000E-02	8.610000E-03
50.6250	3.980000E-03	4.130000E-03	4.500000E-03	7.110000E-03	1.215000E-02	1.332000E-02	1.180000E-02	1.449000E-02	1.617000E-02	1.711000E-02	1.746000E-02	1.764000E-02	1.789000E-02	1.821000E-02	1.815000E-02	1.773000E-02	1.750000E-02	1.749000E-02	1.746000E-02	1.747000E-02	1.752000E-02	1.740000E-02	1.726000E-02	1.738000E-02	1.733000E-02	1.670000E-02	1.583000E-02	1.494000E-02	1.387000E-02	1.276000E-02	1.190000E-02	1.106000E-02	1.001000E-02	8.590000E-03
Mar 1950	21.9044	19.9997	18.0950	16.1902	14.2855	12.3808	10.4760	8.57131	6.66657	4.76184	2.85710	0.952368	-0.952368	-2.85710	-4.76184	-6.66657	-8.57131	-10.4760	-12.3808	-14.2855	-16.1902	-18.0950	-19.9997	-21.9044	-23.8092	-25.7139	-27.6186	-29.5234	-31.4281	-33.3328	-35.2375	-37.1423	-39.0470	-40.9517
0.000000E+00	3.110000E-03	2.630000E-03	2.450000E-03	1.750000E-03	1.980000E-03	7.070000E-03	1.233000E-02	1.700000E-02	1.821000E-02	1.923000E-02	1.930000E-02	1.854000E-02	1.826000E-02	1.814000E-02	1.798000E-02	1.832000E-02	1.827000E-02	1.774000E-02	1.728000E-02	1.670000E-02	1.594000E-02	1.543000E-02	1.491000E-02	1.421000E-02	1.365000E-02	1.331000E-02	1.296000E-02	1.255000E-02	1.182000E-02	1.086000E-02	1.013000E-02	9.570000E-03	8.920000E-03	7.940000E-03
1.87500	3.070000E-03	3.120000E-03	2.870000E-03	2.070000E-03	2.080000E-03	7.180000E-03	1.201000E-02	1.708000E-02	1.842000E-02	1.928000E-02	1.923000E-02	1.855000E-02	1.842000E-02	1.833000E-02	1.812000E-02	1.830000E-02	1.819000E-02	1.771000E-02	1.736000E-02	1.681000E-02	1.583000E-02	1.498000E-02	1.434000E-02	1.377000E-02	1.334000E-02	1.293000E-02	1.251000E-02	1.219000E-02	1.166000E-02	1.081000E-02	1.007000E-02	9.470000E-03	8.830000E-03	7.900000E-03
3.75000	3.680000E-03	4.000000E-03	3.870000E-03	2.990000E-03	1.520000E-03	8.700000E-03	1.241000E-02	1.721000E-02	1.847000E-02	1.913000E-02	1.895000E-02	1.827000E-02	1.822000E-02	1.834000E-02	1.823000E-02	1.843000E-02	1.850000E-02	1.822000E-02	1.768000E-02	1.682000E-02	1.575000E-02	1.488000E-02	1.418000E-02	1.373000E-02	1.341000E-02	1.292000E-02	1.232000E-02	1.184000E-02	1.139000E-02	1.070000E-02	1.003000E-02	9.360000E-03	8.750000E-03	7.880000E-03
5.62500	3.570000E-03	4.200000E-03	3.940000E-03	2.380000E-03	2.150000E-03	7.110000E-03	1.200000E-02	1.707000E-02	1.827000E-02	1.875000E-02	1.895000E-02	1.843000E-02	1.807000E-02	1.808000E-02	1.807000E-02	1.845000E-02	1.905000E-02	1.889000E-02	1.781000E-02	1.644000E-02	1.545000E-02	1.488000E-02	1.435000E-02	1.374000E-02	1.321000E-02	1.271000E-02	1.223000E-02	1.169000E-02	1.122000E-02	1.070000E-02	1.007000E-02	9.290000E-03	8.610000E-03	7.870000E-03
7.50000	3.440000E-03	3.720000E-03	2.460000E-03	2.070000E-03	1.710000E-03	6.320000E-03	1.137000E-02	1.645000E-02	1.746000E-02	1.767000E-02	1.865000E-02	1.857000E-02	1.818000E-02	1.812000E-02	1.801000E-02	1.819000E-02	1.892000E-02	1.918000E-02	1.817000E-02	1.671000E-02	1.561000E-02	1.488000E-02	1.423000E-02	1.349000E-02	1.275000E-02	1.224000E-02	1.195000E-02	1.160000E-02	1.121000E-02	1.085000E-02	1.022000E-02	9.230000E-03	8.430000E-03	7.780000E-03
9.37500	2.810000E-03	2.910000E-03	2.670000E-03	2.530000E-03	2.450000E-03	5.880000E-03	1.065000E-02	1.527000E-02	1.643000E-02	1.633000E-02	1.765000E-02	1.794000E-02	1.777000E-02	1.841000E-02	1.838000E-02	1.814000E-02	1.876000E-02	1.958000E-02	1.942000E-02	1.812000E-02	1.634000E-02	1.476000E-02	1.403000E-02	1.367000E-02	1.297000E-02	1.233000E-02	1.195000E-02	1.145000E-02	1.117000E-02	1.093000E-02	1.037000E-02	9.220000E-03	8.320000E-03	7.630000E-03
11.2500	2.920000E-03	2.940000E-03	2.990000E-03	3.150000E-03	3.220000E-03	4.840000E-03	9.900000E-03	1.367000E-02	1.520000E-02	1.564000E-02	1.644000E-02	1.661000E-02	1.704000E-02	1.803000E-02	1.861000E-02	1.850000E-02	1.924000E-02	2.017000E-02	2.002000E-02	1.856000E-02	1.591000E-02	1.356000E-02	1.319000E-02	1.378000E-02	1.360000E-02	1.304000E-02	1.242000E-02	1.161000E-02	1.119000E-02	1.099000E-02	1.047000E-02	9.380000E-03	8.410000E-03	7.610000E-03
13.1250	3.170000E-03	3.300000E-03	3.690000E-03	3.660000E-03	3.290000E-03	4.630000E-03	8.830000E-03	1.301000E-02	1.481000E-02	1.594000E-02	1.672000E-02	1.657000E-02	1.662000E-02	1.731000E-02	1.789000E-02	1.830000E-02	1.920000E-02	1.949000E-02	1.856000E-02	1.618000E-02	1.306000E-02	1.072000E-02	1.049000E-02	1.207000E-02	1.210000E-02	1.207000E-02	1.230000E-02	1.205000E-02	1.167000E-02	1.132000E-02	1.069000E-02	9.700000E-03	8.700000E-03	7.740000E-03
15.0000	3.400000E-03	3.680000E-03	3.890000E-03	4.170000E-03	4.530000E-03	6.490000E-03	1.014000E-02	1.398000E-02	1.595000E-02	1.675000E-02	1.722000E-02	1.695000E-02	1.712000E-02	1.738000E-02	1.736000E-02	1.722000E-02	1.737000E-02	1.706000E-02	1.556000E-02	1.475000E-02	1.418000E-02	1.239000E-02	1.026000E-02	9.070000E-03	8.260000E-03	8.650000E-03	1.078000E-02	1.192000E-02	1.216000E-02	1.189000E-02	1.115000E-02	1.019000E-02	9.040000E-03	7.890000E-03
16.8750	3.290000E-03	3.560000E-03	4.160000E-03	4.670000E-03	6.170000E-03	8.900000E-03	1.292000E-02	1.564000E-02	1.714000E-02	1.716000E-02	1.697000E-02	1.707000E-02	1.777000E-02	1.788000E-02	1.735000E-02	1.664000E-02	1.616000E-02	1.525000E-02	1.432000E-02	1.448000E-02	1.510000E-02	1.448000E-02	1.311000E-02	1.047000E-02	8.110000E-03	7.240000E-03	8.280000E-03	1.050000E-02	1.150000E-02	1.187000E-02	1.160000E-02	1.077000E-02	9.430000E-03	8.060000E-03
18.7500	3.120000E-03	3.590000E-03	4.460000E-03	5.530000E-03	8.340000E-03	1.233000E-02	1.511000E-02	1.659000E-02	1.699000E-02	1.688000E-02	1.690000E-02	1.759000E-02	1.833000E-02	1.829000E-02	1.780000E-02	1.690000E-02	1.618000E-02	1.520000E-02	1.458000E-02	1.483000E-02	1.520000E-02	1.446000E-02	1.389000E-02	1.383000E-02	1.254000E-02	8.520000E-03	7.310000E-03	7.800000E-03	9.050000E-03	1.054000E-02	1.190000E-02	1.142000E-02	9.830000E-03	8.270000E-03
20.6250	3.220000E-03	3.790000E-03	4.550000E-03	6.320000E-03	1.026000E-02	1.510000E-02	1.736000E-02	1.695000E-02	1.634000E-02	1.663000E-02	1.727000E-02	1.773000E-02	1.821000E-02	1.802000E-02	1.771000E-02	1.705000E-02	1.638000E-02	1.577000E-02	1.530000E-02	1.511000E-02	1.454000E-02	1.354000E-02	1.314000E-02	1.427000E-02	1.396000E-02	1.014000E-02	7.470000E-03	6.690000E-03	7.720000E-03	1.014000E-02	1.236000E-02	1.198000E-02	1.015000E-02	8.500000E-03
22.5000	3.180000E-03	3.960000E-03	4.960000E-03	6.850000E-03	1.169000E-02	1.628000E-02	1.784000E-02	1.712000E-02	1.651000E-02	1.686000E-02	1.731000E-02	1.775000E-02	1.791000E-02	1.777000E-02	1.754000E-02	1.670000E-02	1.596000E-02	1.566000E-02	1.550000E-02	1.529000E-02	1.473000E-02	1.345000E-02	1.266000E-02	1.293000E-02	1.256000E-02	1.051000E-02	8.700000E-03	7.580000E-03	8.450000E-03	1.092000E-02	1.311000E-02	1.244000E-02	1.029000E-02	8.630000E-03
24.3750	2.760000E-03	3.780000E-03	5.410000E-03	7.700000E-03	1.165000E-02	1.557000E-02	1.732000E-02	1.704000E-02	1.680000E-02	1.695000E-02	1.724000E-02	1.756000E-02	1.789000E-02	1.790000E-02	1.760000E-02	1.680000E-02	1.588000E-02	1.549000E-02	1.518000E-02	1.503000E-02	1.506000E-02	1.462000E-02	1.358000E-02	1.282000E-02	1.252000E-02	1.150000E-02	1.057000E-02	1.013000E-02	1.053000E-02	1.242000E-02	1.397000E-02	1.263000E-02	1.026000E-02	8.650000E-03
26.2500	2.760000E-03	3.860000E-03	5.930000E-03	8.480000E-03	1.162000E-02	1.476000E-02	1.669000E-02	1.705000E-02	1.702000E-02	1.690000E-02	1.709000E-02	1.737000E-02	1.716000E-02	1.701000E-02	1.722000E-02	1.708000E-02	1.630000E-02	1.551000E-02	1.490000E-02	1.475000E-02	1.478000E-02	1.459000E-02	1.396000E-02	1.365000E-02	1.361000E-02	1.306000E-02	1.249000E-02	1.208000E-02	1.272000E-02	1.415000E-02	1.462000E-02	1.264000E-02	1.028000E-02	8.720000E-03
28.1250	3.700000E-03	4.660000E-03	6.270000E-03	8.630000E-03	1.161000E-02	1.443000E-02	1.669000E-02	1.741000E-02	1.722000E-02	1.655000E-02	1.644000E-02	1.641000E-02	1.558000E-02	1.544000E-02	1.598000E-02	1.652000E-02	1.617000E-02	1.543000E-02	1.503000E-02	1.505000E-02	1.467000E-02	1.375000E-02	1.301000E-02	1.348000E-02	1.421000E-02	1.355000E-02	1.310000E-02	1.345000E-02	1.453000E-02	1.510000E-02	1.489000E-02	1.258000E-02	1.046000E-02	8.880000E-03
30.0000	4.350000E-03	5.390000E-03	6.890000E-03	9.180000E-03	1.195000E-02	1.429000E-02	1.585000E-02	1.696000E-02	1.665000E-02	1.570000E-02	1.534000E-02	1.531000E-02	1.442000E-02	1.429000E-02	1.497000E-02	1.553000E-02	1.537000E-02	1.520000E-02	1.540000E-02	1.572000E-02	1.509000E-02	1.350000E-02	1.249000E-02	1.299000E-02	1.401000E-02	1.419000E-02	1.459000E-02	1.544000E-02	1.579000E-02	1.614000E-02	1.474000E-02	1.246000E-02	1.067000E-02	8.990000E-03
31.8750	4.520000E-03	5.900000E-03	7.740000E-03	1.057000E-02	1.370000E-02	1.540000E-02	1.587000E-02	1.615000E-02	1.579000E-02	1.447000E-02	1.309000E-02	1.329000E-02	1.464000E-02	1.432000E-02	1.470000E-02	1.447000E-02	1.451000E-02	1.512000E-02	1.577000E-02	1.586000E-02	1.529000E-02	1.422000E-02	1.350000E-02	1.389000E-02	1.477000E-02	1.557000E-02	1.665000E-02	1.728000E-02	1.726000E-02	1.622000E-02	1.436000E-02	1.237000E-02	1.078000E-02	8.940000E-03
33.7500	5.660000E-03	5.950000E-03	7.710000E-03	1.092000E-02	1.489000E-02	1.679000E-02	1.685000E-02	1.577000E-02	1.492000E-02	1.307000E-02	1.129000E-02	1.121000E-02	1.375000E-02	1.348000E-02	1.379000E-02	1.348000E-02	1.400000E-02	1.497000E-02	1.584000E-02	1.585000E-02	1.596000E-02	1.581000E-02	1.572000E-02	1.610000E-02	1.647000E-02	1.755000E-02	1.794000E-02	1.793000E-02	1.699000E-02	1.559000E-02	1.402000E-02	1.244000E-02	1.084000E-02	8.870000E-03
35.6250	8.210000E-03	7.760000E-03	8.010000E-03	9.570000E-03	1.222000E-02	1.438000E-02	1.453000E-02	1.390000E-02	1.294000E-02	1.173000E-02	1.098000E-02	1.056000E-02	1.089000E-02	1.203000E-02	1.312000E-02	1.352000E-02	1.432000E-02	1.533000E-02	1.592000E-02	1.639000E-02	1.732000E-02	1.806000E-02	1.790000E-02	1.799000E-02	1.785000E-02	1.753000E-02	1.747000E-02	1.707000E-02	1.612000E-02	1.508000E-02	1.395000E-02	1.253000E-02	1.086000E-02	8.850000E-03
37.5000	1.261000E-02	1.297000E-02	1.076000E-02	1.012000E-02	9.180000E-03	9.580000E-03	1.052000E-02	1.069000E-02	1.044000E-02	1.081000E-02	1.125000E-02	1.117000E-02	1.156000E-02	1.291000E-02	1.464000E-02	1.538000E-02	1.579000E-02	1.638000E-02	1.651000E-02	1.695000E-02	1.822000E-02	1.826000E-02	1.791000E-02	1.772000E-02	1.763000E-02	1.727000E-02	1.694000E-02	1.658000E-02	1.596000E-02	1.511000E-02	1.394000E-02	1.241000E-02	1.072000E-02	8.860000E-03
39.3750	7.840000E-03	1.361000E-02	1.563000E-02	1.519000E-02	9.920000E-03	7.730000E-03	7.700000E-03	8.600000E-03	9.680000E-03	1.062000E-02	1.116000E-02	1.185000E-02	1.346000E-02	1.562000E-02	1.739000E-02	1.760000E-02	1.777000E-02	1.782000E-02	1.748000E-02	1.753000E-02	1.710000E-02	1.773000E-02	1.772000E-02	1.793000E-02	1.800000E-02	1.760000E-02	1.712000E-02	1.680000E-02	1.624000E-02	1.516000E-02	1.369000E-02	1.210000E-02	1.054000E-02	8.840000E-03
41.2500	4.240000E-03	7.390000E-03	1.448000E-02	1.578000E-02	1.146000E-02	9.320000E-03	8.370000E-03	8.820000E-03	1.018000E-02	1.072000E-02	1.080000E-02	1.231000E-02	1.503000E-02	1.834000E-02	1.801000E-02	1.788000E-02	1.782000E-02	1.775000E-02	1.751000E-02	1.712000E-02	1.741000E-02	1.787000E-02	1.834000E-02	1.841000E-02	1.839000E-02	1.791000E-02	1.723000E-02	1.671000E-02	1.599000E-02	1.478000E-02	1.328000E-02	1.188000E-02	1.050000E-02	8.810000E-03
43.1250	3.140000E-03	4.190000E-03	7.130000E-03	9.360000E-03	1.063000E-02	1.054000E-02	9.270000E-03	8.670000E-03	1.001000E-02	1.104000E-02	1.157000E-02	1.360000E-02	1.816000E-02	1.806000E-02	1.767000E-02	1.759000E-02	1.749000E-02	1.725000E-02	1.725000E-02	1.724000E-02	1.740000E-02	1.799000E-02	1.814000E-02	1.780000E-02	1.774000E-02	1.741000E-02	1.690000E-02	1.623000E-02	1.542000E-02	1.429000E-02	1.305000E-02	1.185000E-02	1.056000E-02	8.790000E-03
45.0000	4.220000E-03	4.310000E-03	5.110000E-03	6.740000E-03	9.910000E-03	1.490000E-02	9.440000E-03	8.060000E-03	9.890000E-03	1.220000E-02	1.364000E-02	1.738000E-02	1.835000E-02	1.784000E-02	1.728000E-02	1.767000E-02	1.758000E-02	1.704000E-02	1.702000E-02	1.702000E-02	1.677000E-02	1.732000E-02	1.651000E-02	1.569000E-02	1.450000E-02	1.672000E-02	1.669000E-02	1.596000E-02	1.505000E-02	1.400000E-02	1.291000E-02	1.180000E-02	1.054000E-02	8.790000E-03
46.8750	4.770000E-03	6.030000E-03	6.680000E-03	8.470000E-03	1.179000E-02	1.528000E-02	9.970000E-03	8.640000E-03	1.123000E-02	1.411000E-02	1.726000E-02	1.785000E-02	1.821000E-02	1.729000E-02	1.686000E-02	1.744000E-02	1.749000E-02	1.716000E-02	1.716000E-02	1.684000E-02	1.637000E-02	1.556000E-02	1.537000E-02	1.538000E-02	1.505000E-02	1.683000E-02	1.670000E-02	1.580000E-02	1.479000E-02	1.372000E-02	1.259000E-02	1.150000E-02	1.031000E-02	8.710000E-03
48.7500	4.360000E-03	6.080000E-03	7.520000E-03	1.026000E-02	1.515000E-02	1.584000E-02	1.113000E-02	1.098000E-02	1.392000E-02	1.769000E-02	1.761000E-02	1.745000E-02	1.728000E-02	1.680000E-02	1.669000E-02	1.693000E-02	1.694000E-02	1.710000E-02	1.740000E-02	1.762000E-02	1.674000E-02	1.620000E-02	1.638000E-02	1.683000E-02	1.718000E-02	1.708000E-02	1.635000E-02	1.540000E-02	1.440000E-02	1.333000E-02	1.222000E-02	1.116000E-02	1.004000E-02	8.580000E-03
50.6250	4.660000E-03	5.350000E-03	6.970000E-03	1.048000E-02	1.558000E-02	1.629000E-02	1.306000E-02	1.616000E-02	1.756000E-02	1.811000E-02	1.768000E-02	1.714000E-02	1.675000E-02	1.672000E-02	1.697000E-02	1.686000E-02	1.676000E-02	1.712000E-02	1.744000E-02	1.751000E-02	1.759000E-02	1.770000E-02	1.782000E-02	1.788000E-02	1.754000E-02	1.672000E-02	1.585000E-02	1.506000E-02	1.414000E-02	1.305000E-02	1.202000E-02	1.099000E-02	9.900000E-03	8.500000E-03
Apr 1950	21.9044	19.9997	18.0950	16.1902	14.2855	12.3808	10.4760	8.57131	6.66657	4.76184	2.85710	0.952368	-0.952368	-2.85710	-4.76184	-6.66657	-8.57131	-10.4760	-12.3808	-14.2855	-16.1902	-18.0950	-19.9997	-21.9044	-23.8092	-25.7139	-27.6186	-29.5234	-31.4281	-33.3328	-35.2375	-37.1423	-39.0470	-40.9517
0.000000E+00	3.620000E-03	3.620000E-03	3.080000E-03	2.120000E-03	4.950000E-03	1.061000E-02	1.373000E-02	1.507000E-02	1.657000E-02	1.910000E-02	1.906000E-02	1.840000E-02	1.854000E-02	1.835000E-02	1.824000E-02	1.852000E-02	1.817000E-02	1.711000E-02	1.613000E-02	1.522000E-02	1.439000E-02	1.406000E-02	1.377000E-02	1.328000E-02	1.275000E-02	1.222000E-02	1.155000E-02	1.094000E-02	1.044000E-02	9.960000E-03	9.430000E-03	8.860000E-03	8.320000E-03	7.580000E-03
1.87500	3.390000E-03	3.280000E-03	3.040000E-03	2.550000E-03	5.290000E-03	1.083000E-02	1.381000E-02	1.554000E-02	1.673000E-02	1.922000E-02	1.912000E-02	1.854000E-02	1.879000E-02	1.868000E-02	1.849000E-02	1.852000E-02	1.811000E-02	1.719000E-02	1.638000E-02	1.552000E-02	1.452000E-02	1.387000E-02	1.336000E-02	1.290000E-02	1.242000E-02	1.183000E-02	1.117000E-02	1.063000E-02	1.021000E-02	9.710000E-03	9.210000E-03	8.730000E-03	8.250000E-03	7.520000E-03
3.75000	3.260000E-03	3.890000E-03	3.860000E-03	3.120000E-03	5.260000E-03	1.054000E-02	1.390000E-02	1.613000E-02	1.708000E-02	1.909000E-02	1.889000E-02	1.832000E-02	1.864000E-02	1.885000E-02	1.882000E-02	1.883000E-02	1.857000E-02	1.779000E-02	1.677000E-02	1.568000E-02	1.465000E-02	1.386000E-02	1.320000E-02	1.275000E-02	1.237000E-02	1.178000E-02	1.108000E-02	1.043000E-02	9.930000E-03	9.450000E-03	9.030000E-03	8.620000E-03	8.180000E-03	7.510000E-03
5.62500	3.770000E-03	4.770000E-03	3.840000E-03	3.240000E-03	5.180000E-03	9.980000E-03	1.375000E-02	1.634000E-02	1.746000E-02	1.895000E-02	1.904000E-02	1.851000E-02	1.851000E-02	1.868000E-02	1.881000E-02	1.911000E-02	1.917000E-02	1.834000E-02	1.675000E-02	1.525000E-02	1.442000E-02	1.388000E-02	1.318000E-02	1.253000E-02	1.201000E-02	1.152000E-02	1.107000E-02	1.045000E-02	9.850000E-03	9.340000E-03	8.960000E-03	8.520000E-03	8.090000E-03	7.510000E-03
7.50000	4.260000E-03	4.750000E-03	3.760000E-03	2.990000E-03	4.480000E-03	9.240000E-03	1.304000E-02	1.584000E-02	1.689000E-02	1.813000E-02	1.886000E-02	1.873000E-02	1.872000E-02	1.878000E-02	1.884000E-02	1.909000E-02	1.923000E-02	1.859000E-02	1.704000E-02	1.555000E-02	1.470000E-02	1.401000E-02	1.314000E-02	1.224000E-02	1.147000E-02	1.106000E-02	1.088000E-02	1.047000E-02	9.900000E-03	9.440000E-03	9.030000E-03	8.470000E-03	8.000000E-03	7.480000E-03
9.37500	4.810000E-03	4.840000E-03	3.230000E-03	3.000000E-03	4.710000E-03	7.920000E-03	1.201000E-02	1.464000E-02	1.555000E-02	1.621000E-02	1.771000E-02	1.808000E-02	1.787000E-02	1.898000E-02	1.919000E-02	1.928000E-02	1.945000E-02	1.938000E-02	1.839000E-02	1.687000E-02	1.523000E-02	1.382000E-02	1.307000E-02	1.259000E-02	1.180000E-02	1.117000E-02	1.092000E-02	1.044000E-02	9.880000E-03	9.510000E-03	9.150000E-03	8.500000E-03	7.990000E-03	7.460000E-03
11.2500	5.020000E-03	4.970000E-03	4.180000E-03	4.180000E-03	5.340000E-03	7.240000E-03	1.110000E-02	1.353000E-02	1.458000E-02	1.532000E-02	1.636000E-02	1.692000E-02	1.726000E-02	1.822000E-02	1.915000E-02	1.952000E-02	2.011000E-02	2.017000E-02	1.912000E-02	1.695000E-02	1.422000E-02	1.227000E-02	1.218000E-02	1.274000E-02	1.247000E-02	1.182000E-02	1.133000E-02	1.068000E-02	9.980000E-03	9.630000E-03	9.250000E-03	8.660000E-03	8.140000E-03	7.510000E-03
13.1250	4.980000E-03	5.180000E-03	4.830000E-03	5.390000E-03	5.580000E-03	7.810000E-03	1.072000E-02	1.313000E-02	1.459000E-02	1.584000E-02	1.679000E-02	1.679000E-02	1.684000E-02	1.736000E-02	1.796000E-02	1.845000E-02	1.941000E-02	1.909000E-02	1.713000E-02	1.282000E-02	9.820000E-03	8.460000E-03	9.010000E-03	1.098000E-02	1.104000E-02	1.103000E-02	1.122000E-02	1.107000E-02	1.054000E-02	9.990000E-03	9.440000E-03	8.880000E-03	8.350000E-03	7.600000E-03
15.0000	4.480000E-03	5.160000E-03	5.340000E-03	5.880000E-03	7.130000E-03	9.030000E-03	1.147000E-02	1.347000E-02	1.523000E-02	1.641000E-02	1.729000E-02	1.715000E-02	1.723000E-02	1.717000E-02	1.685000E-02	1.663000E-02	1.671000E-02	1.571000E-02	1.321000E-02	1.158000E-02	1.006000E-02	8.590000E-03	7.680000E-03	7.110000E-03	6.790000E-03	7.510000E-03	9.850000E-03	1.082000E-02	1.091000E-02	1.042000E-02	9.750000E-03	9.140000E-03	8.540000E-03	7.690000E-03
16.8750	4.920000E-03	5.130000E-03	5.750000E-03	6.910000E-03	8.680000E-03	1.094000E-02	1.281000E-02	1.442000E-02	1.608000E-02	1.667000E-02	1.682000E-02	1.721000E-02	1.775000E-02	1.763000E-02	1.667000E-02	1.564000E-02	1.474000E-02	1.339000E-02	1.199000E-02	1.167000E-02	1.146000E-02	1.034000E-02	8.790000E-03	7.000000E-03	5.460000E-03	5.510000E-03	6.900000E-03	9.370000E-03	1.013000E-02	1.031000E-02	1.005000E-02	9.520000E-03	8.730000E-03	7.790000E-03
18.7500	5.430000E-03	5.810000E-03	6.430000E-03	7.920000E-03	1.065000E-02	1.281000E-02	1.448000E-02	1.556000E-02	1.649000E-02	1.695000E-02	1.720000E-02	1.794000E-02	1.832000E-02	1.794000E-02	1.712000E-02	1.588000E-02	1.474000E-02	1.341000E-02	1.244000E-02	1.207000E-02	1.171000E-02	1.068000E-02	9.810000E-03	9.010000E-03	7.330000E-03	5.830000E-03	5.720000E-03	6.330000E-03	7.180000E-03	8.580000E-03	1.023000E-02	9.990000E-03	9.010000E-03	7.940000E-03
20.6250	5.990000E-03	6.420000E-03	7.020000E-03	8.890000E-03	1.192000E-02	1.499000E-02	1.637000E-02	1.648000E-02	1.657000E-02	1.715000E-02	1.779000E-02	1.821000E-02	1.812000E-02	1.765000E-02	1.702000E-02	1.598000E-02	1.509000E-02	1.408000E-02	1.312000E-02	1.233000E-02	1.125000E-02	1.014000E-02	1.011000E-02	1.006000E-02	8.910000E-03	6.980000E-03	5.990000E-03	5.260000E-03	5.690000E-03	7.840000E-03	1.049000E-02	1.052000E-02	9.260000E-03	8.150000E-03
22.5000	6.550000E-03	7.070000E-03	8.040000E-03	9.940000E-03	1.354000E-02	1.652000E-02	1.757000E-02	1.680000E-02	1.646000E-02	1.719000E-02	1.787000E-02	1.805000E-02	1.789000E-02	1.762000E-02	1.692000E-02	1.560000E-02	1.461000E-02	1.396000E-02	1.319000E-02	1.220000E-02	1.108000E-02	1.021000E-02	9.870000E-03	9.550000E-03	8.820000E-03	7.700000E-03	6.880000E-03	5.600000E-03	5.540000E-03	7.900000E-03	1.096000E-02	1.087000E-02	9.370000E-03	8.320000E-03
24.3750	6.880000E-03	7.790000E-03	9.200000E-03	1.125000E-02	1.455000E-02	1.697000E-02	1.771000E-02	1.694000E-02	1.645000E-02	1.691000E-02	1.761000E-02	1.798000E-02	1.800000E-02	1.762000E-02	1.706000E-02	1.574000E-02	1.457000E-02	1.368000E-02	1.270000E-02	1.167000E-02	1.114000E-02	1.061000E-02	9.950000E-03	9.330000E-03	8.690000E-03	8.110000E-03	7.810000E-03	6.650000E-03	6.500000E-03	8.680000E-03	1.158000E-02	1.100000E-02	9.320000E-03	8.390000E-03
26.2500	7.480000E-03	8.770000E-03	1.050000E-02	1.263000E-02	1.535000E-02	1.748000E-02	1.814000E-02	1.773000E-02	1.697000E-02	1.691000E-02	1.755000E-02	1.775000E-02	1.744000E-02	1.676000E-02	1.650000E-02	1.597000E-02	1.490000E-02	1.355000E-02	1.225000E-02	1.139000E-02	1.109000E-02	1.054000E-02	1.007000E-02	9.980000E-03	9.670000E-03	9.010000E-03	8.380000E-03	7.600000E-03	7.980000E-03	1.004000E-02	1.218000E-02	1.102000E-02	9.360000E-03	8.460000E-03
28.1250	8.390000E-03	9.750000E-03	1.142000E-02	1.304000E-02	1.514000E-02	1.710000E-02	1.828000E-02	1.860000E-02	1.783000E-02	1.696000E-02	1.691000E-02	1.678000E-02	1.573000E-02	1.486000E-02	1.499000E-02	1.517000E-02	1.433000E-02	1.318000E-02	1.241000E-02	1.209000E-02	1.171000E-02	1.064000E-02	1.000000E-02	1.038000E-02	1.058000E-02	9.920000E-03	9.560000E-03	9.690000E-03	1.052000E-02	1.242000E-02	1.258000E-02	1.099000E-02	9.550000E-03	8.590000E-03
30.0000	8.870000E-03	1.024000E-02	1.180000E-02	1.283000E-02	1.447000E-02	1.582000E-02	1.694000E-02	1.825000E-02	1.780000E-02	1.668000E-02	1.593000E-02	1.560000E-02	1.463000E-02	1.380000E-02	1.366000E-02	1.379000E-02	1.317000E-02	1.276000E-02	1.285000E-02	1.292000E-02	1.243000E-02	1.101000E-02	1.017000E-02	1.053000E-02	1.109000E-02	1.137000E-02	1.185000E-02	1.264000E-02	1.342000E-02	1.373000E-02	1.267000E-02	1.093000E-02	9.770000E-03	8.690000E-03
31.8750	8.990000E-03	1.067000E-02	1.227000E-02	1.360000E-02	1.543000E-02	1.628000E-02	1.619000E-02	1.712000E-02	1.741000E-02	1.628000E-02	1.515000E-02	1.477000E-02	1.472000E-02	1.365000E-02	1.312000E-02	1.257000E-02	1.244000E-02	1.283000E-02	1.311000E-02	1.290000E-02	1.254000E-02	1.189000E-02	1.158000E-02	1.201000E-02	1.277000E-02	1.370000E-02	1.467000E-02	1.534000E-02	1.513000E-02	1.408000E-02	1.245000E-02	1.090000E-02	9.900000E-03	8.660000E-03
33.7500	9.510000E-03	1.101000E-02	1.226000E-02	1.435000E-02	1.711000E-02	1.810000E-02	1.753000E-02	1.706000E-02	1.699000E-02	1.584000E-02	1.443000E-02	1.364000E-02	1.390000E-02	1.288000E-02	1.259000E-02	1.204000E-02	1.232000E-02	1.292000E-02	1.312000E-02	1.298000E-02	1.337000E-02	1.385000E-02	1.412000E-02	1.447000E-02	1.484000E-02	1.610000E-02	1.627000E-02	1.596000E-02	1.483000E-02	1.352000E-02	1.223000E-02	1.105000E-02	1.000000E-02	8.620000E-03
35.6250	1.099000E-02	1.117000E-02	1.163000E-02	1.306000E-02	1.510000E-02	1.659000E-02	1.607000E-02	1.539000E-02	1.527000E-02	1.459000E-02	1.341000E-02	1.214000E-02	1.149000E-02	1.177000E-02	1.234000E-02	1.238000E-02	1.263000E-02	1.332000E-02	1.367000E-02	1.409000E-02	1.526000E-02	1.628000E-02	1.706000E-02	1.685000E-02	1.653000E-02	1.619000E-02	1.583000E-02	1.503000E-02	1.390000E-02	1.304000E-02	1.230000E-02	1.128000E-02	1.007000E-02	8.610000E-03
37.5000	1.595000E-02	1.595000E-02	1.283000E-02	1.127000E-02	1.061000E-02	1.143000E-02	1.272000E-02	1.309000E-02	1.315000E-02	1.317000E-02	1.260000E-02	1.182000E-02	1.190000E-02	1.302000E-02	1.411000E-02	1.437000E-02	1.440000E-02	1.468000E-02	1.465000E-02	1.506000E-02	1.622000E-02	1.722000E-02	1.693000E-02	1.650000E-02	1.616000E-02	1.574000E-02	1.525000E-02	1.460000E-02	1.385000E-02	1.318000E-02	1.246000E-02	1.133000E-02	1.001000E-02	8.640000E-03
39.3750	1.066000E-02	1.674000E-02	1.810000E-02	1.632000E-02	9.060000E-03	8.220000E-03	9.990000E-03	1.174000E-02	1.255000E-02	1.253000E-02	1.221000E-02	1.284000E-02	1.445000E-02	1.618000E-02	1.722000E-02	1.724000E-02	1.703000E-02	1.684000E-02	1.629000E-02	1.591000E-02	1.574000E-02	1.701000E-02	1.695000E-02	1.676000E-02	1.654000E-02	1.607000E-02	1.551000E-02	1.498000E-02	1.430000E-02	1.340000E-02	1.236000E-02	1.115000E-02	9.920000E-03	8.690000E-03
41.2500	8.120000E-03	1.089000E-02	1.699000E-02	1.719000E-02	9.930000E-03	9.220000E-03	1.035000E-02	1.203000E-02	1.296000E-02	1.255000E-02	1.207000E-02	1.371000E-02	1.616000E-02	1.822000E-02	1.822000E-02	1.819000E-02	1.809000E-02	1.785000E-02	1.732000E-02	1.675000E-02	1.692000E-02	1.758000E-02	1.782000E-02	1.757000E-02	1.713000E-02	1.659000E-02	1.592000E-02	1.518000E-02	1.430000E-02	1.321000E-02	1.206000E-02	1.100000E-02	9.960000E-03	8.740000E-03
43.1250	7.090000E-03	7.600000E-03	8.950000E-03	9.280000E-03	9.700000E-03	1.088000E-02	1.114000E-02	1.126000E-02	1.233000E-02	1.248000E-02	1.273000E-02	1.476000E-02	1.803000E-02	1.776000E-02	1.762000E-02	1.806000E-02	1.803000E-02	1.765000E-02	1.747000E-02	1.723000E-02	1.730000E-02	1.770000E-02	1.755000E-02	1.703000E-02	1.676000E-02	1.642000E-02	1.588000E-02	1.503000E-02	1.403000E-02	1.296000E-02	1.194000E-02	1.104000E-02	1.009000E-02	8.810000E-03
45.0000	6.690000E-03	6.400000E-03	5.930000E-03	6.430000E-03	9.550000E-03	1.558000E-02	1.104000E-02	9.940000E-03	1.136000E-02	1.310000E-02	1.433000E-02	1.754000E-02	1.800000E-02	1.722000E-02	1.714000E-02	1.801000E-02	1.794000E-02	1.726000E-02	1.703000E-02	1.662000E-02	1.624000E-02	1.582000E-02	1.510000E-02	1.412000E-02	1.368000E-02	1.602000E-02	1.590000E-02	1.508000E-02	1.404000E-02	1.299000E-02	1.198000E-02	1.106000E-02	1.015000E-02	8.890000E-03
46.8750	5.950000E-03	6.490000E-03	5.980000E-03	7.200000E-03	1.124000E-02	1.611000E-02	1.120000E-02	9.780000E-03	1.199000E-02	1.447000E-02	1.741000E-02	1.765000E-02	1.771000E-02	1.686000E-02	1.688000E-02	1.770000E-02	1.777000E-02	1.742000E-02	1.709000E-02	1.615000E-02	1.470000E-02	1.424000E-02	1.410000E-02	1.410000E-02	1.418000E-02	1.607000E-02	1.597000E-02	1.512000E-02	1.410000E-02	1.304000E-02	1.195000E-02	1.093000E-02	1.003000E-02	8.910000E-03
48.7500	5.010000E-03	5.920000E-03	6.150000E-03	8.600000E-03	1.520000E-02	1.651000E-02	1.200000E-02	1.154000E-02	1.426000E-02	1.773000E-02	1.719000E-02	1.696000E-02	1.676000E-02	1.654000E-02	1.680000E-02	1.718000E-02	1.733000E-02	1.763000E-02	1.773000E-02	1.707000E-02	1.583000E-02	1.521000E-02	1.551000E-02	1.589000E-02	1.626000E-02	1.621000E-02	1.561000E-02	1.475000E-02	1.384000E-02	1.289000E-02	1.187000E-02	1.082000E-02	9.920000E-03	8.860000E-03
50.6250	5.020000E-03	5.190000E-03	5.850000E-03	9.210000E-03	1.586000E-02	1.676000E-02	1.349000E-02	1.671000E-02	1.765000E-02	1.775000E-02	1.717000E-02	1.665000E-02	1.630000E-02	1.653000E-02	1.702000E-02	1.701000E-02	1.708000E-02	1.771000E-02	1.811000E-02	1.792000E-02	1.760000E-02	1.727000E-02	1.703000E-02	1.694000E-02	1.660000E-02	1.584000E-02	1.504000E-02	1.436000E-02	1.354000E-02	1.268000E-02	1.185000E-02	1.091000E-02	9.930000E-03	8.810000E-03
May 1950	21.9044	19.9997	18.0950	16.1902	14.2855	12.3808	10.4760	8.57131	6.66657	4.76184	2.85710	0.952368	-0.952368	-2.85710	-4.76184	-6.66657	-8.57131	-10.4760	-12.3808	-14.2855	-16.1902	-18.0950	-19.9997	-21.9044	-23.8092	-25.7139	-27.6186	-29.5234	-31.4281	-33.3328	-35.2375	-37.1423	-39.0470	-40.9517
0.000000E+00	4.250000E-03	3.640000E-03	3.370000E-03	4.770000E-03	8.300000E-03	1.164000E-02	1.358000E-02	1.502000E-02	1.727000E-02	1.883000E-02	1.846000E-02	1.791000E-02	1.798000E-02	1.770000E-02	1.744000E-02	1.730000E-02	1.640000E-02	1.517000E-02	1.432000E-02	1.362000E-02	1.317000E-02	1.297000E-02	1.256000E-02	1.191000E-02	1.132000E-02	1.088000E-02	1.057000E-02	1.027000E-02	9.700000E-03	9.000000E-03	8.590000E-03	8.370000E-03	8.030000E-03	7.530000E-03
1.87500	3.700000E-03	3.610000E-03	3.410000E-03	5.460000E-03	8.320000E-03	1.162000E-02	1.372000E-02	1.537000E-02	1.763000E-02	1.900000E-02	1.851000E-02	1.808000E-02	1.826000E-02	1.810000E-02	1.774000E-02	1.736000E-02	1.645000E-02	1.542000E-02	1.474000E-02	1.407000E-02	1.341000E-02	1.280000E-02	1.220000E-02	1.170000E-02	1.130000E-02	1.081000E-02	1.045000E-02	1.017000E-02	9.600000E-03	8.880000E-03	8.420000E-03	8.210000E-03	7.980000E-03	7.570000E-03
3.75000	3.690000E-03	5.780000E-03	5.860000E-03	6.390000E-03	9.410000E-03	1.197000E-02	1.433000E-02	1.618000E-02	1.792000E-02	1.886000E-02	1.832000E-02	1.791000E-02	1.821000E-02	1.842000E-02	1.825000E-02	1.777000E-02	1.690000E-02	1.604000E-02	1.525000E-02	1.441000E-02	1.364000E-02	1.291000E-02	1.220000E-02	1.179000E-02	1.152000E-02	1.110000E-02	1.064000E-02	1.019000E-02	9.500000E-03	8.770000E-03	8.310000E-03	8.040000E-03	7.880000E-03	7.570000E-03
5.62500	4.670000E-03	6.000000E-03	5.960000E-03	6.790000E-03	9.370000E-03	1.253000E-02	1.504000E-02	1.692000E-02	1.833000E-02	1.879000E-02	1.852000E-02	1.805000E-02	1.807000E-02	1.831000E-02	1.842000E-02	1.814000E-02	1.740000E-02	1.644000E-02	1.522000E-02	1.421000E-02	1.367000E-02	1.324000E-02	1.256000E-02	1.196000E-02	1.154000E-02	1.120000E-02	1.092000E-02	1.041000E-02	9.540000E-03	8.810000E-03	8.320000E-03	7.940000E-03	7.770000E-03	7.560000E-03
7.50000	4.430000E-03	5.850000E-03	5.860000E-03	7.030000E-03	9.540000E-03	1.292000E-02	1.529000E-02	1.681000E-02	1.776000E-02	1.844000E-02	1.860000E-02	1.827000E-02	1.834000E-02	1.843000E-02	1.853000E-02	1.822000E-02	1.752000E-02	1.665000E-02	1.549000E-02	1.451000E-02	1.403000E-02	1.350000E-02	1.272000E-02	1.187000E-02	1.118000E-02	1.093000E-02	1.100000E-02	1.063000E-02	9.710000E-03	9.030000E-03	8.490000E-03	7.950000E-03	7.710000E-03	7.520000E-03
9.37500	4.670000E-03	6.060000E-03	6.080000E-03	8.310000E-03	1.020000E-02	1.308000E-02	1.491000E-02	1.606000E-02	1.640000E-02	1.676000E-02	1.779000E-02	1.799000E-02	1.722000E-02	1.872000E-02	1.898000E-02	1.855000E-02	1.803000E-02	1.762000E-02	1.669000E-02	1.547000E-02	1.422000E-02	1.311000E-02	1.249000E-02	1.209000E-02	1.144000E-02	1.099000E-02	1.106000E-02	1.072000E-02	9.930000E-03	9.310000E-03	8.730000E-03	8.120000E-03	7.810000E-03	7.520000E-03
11.2500	4.860000E-03	5.890000E-03	6.570000E-03	8.360000E-03	1.061000E-02	1.297000E-02	1.482000E-02	1.532000E-02	1.532000E-02	1.574000E-02	1.682000E-02	1.705000E-02	1.730000E-02	1.814000E-02	1.901000E-02	1.892000E-02	1.878000E-02	1.835000E-02	1.702000E-02	1.478000E-02	1.246000E-02	1.108000E-02	1.128000E-02	1.207000E-02	1.196000E-02	1.138000E-02	1.112000E-02	1.083000E-02	1.020000E-02	9.660000E-03	9.070000E-03	8.400000E-03	8.080000E-03	7.630000E-03
13.1250	4.640000E-03	6.060000E-03	7.420000E-03	9.030000E-03	1.093000E-02	1.331000E-02	1.507000E-02	1.505000E-02	1.495000E-02	1.594000E-02	1.688000E-02	1.679000E-02	1.675000E-02	1.731000E-02	1.755000E-02	1.715000E-02	1.755000E-02	1.677000E-02	1.436000E-02	9.100000E-03	7.530000E-03	6.690000E-03	7.460000E-03	1.010000E-02	1.040000E-02	1.037000E-02	1.065000E-02	1.090000E-02	1.068000E-02	1.021000E-02	9.500000E-03	8.770000E-03	8.420000E-03	7.790000E-03
15.0000	4.760000E-03	6.340000E-03	8.080000E-03	9.760000E-03	1.138000E-02	1.379000E-02	1.580000E-02	1.545000E-02	1.516000E-02	1.611000E-02	1.714000E-02	1.696000E-02	1.685000E-02	1.651000E-02	1.562000E-02	1.400000E-02	1.289000E-02	1.145000E-02	8.810000E-03	7.250000E-03	6.260000E-03	5.850000E-03	5.720000E-03	6.040000E-03	6.090000E-03	6.600000E-03	9.030000E-03	1.026000E-02	1.084000E-02	1.056000E-02	9.910000E-03	9.210000E-03	8.750000E-03	7.970000E-03
16.8750	4.690000E-03	6.390000E-03	8.930000E-03	1.104000E-02	1.274000E-02	1.503000E-02	1.650000E-02	1.624000E-02	1.582000E-02	1.628000E-02	1.678000E-02	1.713000E-02	1.735000E-02	1.666000E-02	1.454000E-02	1.203000E-02	1.043000E-02	9.060000E-03	7.780000E-03	7.480000E-03	7.490000E-03	6.640000E-03	5.670000E-03	5.100000E-03	4.540000E-03	4.530000E-03	5.810000E-03	8.610000E-03	9.680000E-03	1.017000E-02	1.007000E-02	9.650000E-03	9.060000E-03	8.140000E-03
18.7500	5.040000E-03	7.380000E-03	1.016000E-02	1.252000E-02	1.457000E-02	1.684000E-02	1.725000E-02	1.663000E-02	1.639000E-02	1.677000E-02	1.727000E-02	1.785000E-02	1.783000E-02	1.698000E-02	1.468000E-02	1.227000E-02	1.067000E-02	9.320000E-03	8.360000E-03	8.090000E-03	7.750000E-03	7.000000E-03	6.060000E-03	5.900000E-03	5.180000E-03	4.570000E-03	4.590000E-03	5.420000E-03	6.470000E-03	7.940000E-03	9.980000E-03	1.005000E-02	9.380000E-03	8.370000E-03
20.6250	5.890000E-03	8.440000E-03	1.122000E-02	1.337000E-02	1.573000E-02	1.773000E-02	1.800000E-02	1.689000E-02	1.670000E-02	1.729000E-02	1.779000E-02	1.800000E-02	1.782000E-02	1.664000E-02	1.469000E-02	1.254000E-02	1.117000E-02	9.830000E-03	8.690000E-03	7.850000E-03	6.960000E-03	6.250000E-03	6.220000E-03	6.510000E-03	5.820000E-03	5.120000E-03	4.970000E-03	4.650000E-03	4.900000E-03	6.700000E-03	9.960000E-03	1.043000E-02	9.610000E-03	8.650000E-03
22.5000	6.560000E-03	9.160000E-03	1.196000E-02	1.391000E-02	1.568000E-02	1.744000E-02	1.788000E-02	1.685000E-02	1.668000E-02	1.740000E-02	1.774000E-02	1.782000E-02	1.758000E-02	1.671000E-02	1.479000E-02	1.233000E-02	1.078000E-02	9.670000E-03	8.710000E-03	7.960000E-03	7.200000E-03	6.420000E-03	6.240000E-03	6.310000E-03	5.600000E-03	5.470000E-03	5.770000E-03	4.950000E-03	4.630000E-03	6.590000E-03	1.037000E-02	1.072000E-02	9.680000E-03	8.790000E-03
24.3750	6.770000E-03	9.140000E-03	1.209000E-02	1.390000E-02	1.542000E-02	1.679000E-02	1.750000E-02	1.686000E-02	1.669000E-02	1.719000E-02	1.763000E-02	1.793000E-02	1.776000E-02	1.697000E-02	1.528000E-02	1.258000E-02	1.065000E-02	9.490000E-03	8.680000E-03	8.160000E-03	7.770000E-03	7.100000E-03	6.610000E-03	6.210000E-03	5.620000E-03	5.660000E-03	5.730000E-03	5.010000E-03	4.890000E-03	7.230000E-03	1.104000E-02	1.085000E-02	9.560000E-03	8.750000E-03
26.2500	6.920000E-03	9.070000E-03	1.220000E-02	1.420000E-02	1.553000E-02	1.683000E-02	1.779000E-02	1.747000E-02	1.702000E-02	1.712000E-02	1.758000E-02	1.777000E-02	1.707000E-02	1.600000E-02	1.464000E-02	1.280000E-02	1.087000E-02	9.500000E-03	8.590000E-03	8.120000E-03	7.860000E-03	7.130000E-03	6.620000E-03	6.840000E-03	6.410000E-03	5.680000E-03	5.120000E-03	4.650000E-03	5.440000E-03	8.330000E-03	1.170000E-02	1.089000E-02	9.480000E-03	8.700000E-03
28.1250	7.660000E-03	9.590000E-03	1.240000E-02	1.500000E-02	1.603000E-02	1.707000E-02	1.832000E-02	1.841000E-02	1.785000E-02	1.728000E-02	1.691000E-02	1.649000E-02	1.471000E-02	1.325000E-02	1.271000E-02	1.189000E-02	1.057000E-02	9.370000E-03	8.810000E-03	8.640000E-03	8.200000E-03	7.090000E-03	6.670000E-03	7.170000E-03	6.980000E-03	5.790000E-03	5.190000E-03	5.730000E-03	7.430000E-03	1.112000E-02	1.216000E-02	1.092000E-02	9.630000E-03	8.780000E-03
30.0000	8.080000E-03	1.026000E-02	1.346000E-02	1.602000E-02	1.640000E-02	1.672000E-02	1.747000E-02	1.828000E-02	1.817000E-02	1.732000E-02	1.610000E-02	1.495000E-02	1.347000E-02	1.177000E-02	1.105000E-02	1.097000E-02	1.012000E-02	9.430000E-03	9.300000E-03	9.300000E-03	8.760000E-03	7.470000E-03	6.900000E-03	7.410000E-03	7.650000E-03	7.240000E-03	7.700000E-03	9.080000E-03	1.149000E-02	1.265000E-02	1.230000E-02	1.087000E-02	9.900000E-03	8.900000E-03
31.8750	8.310000E-03	1.112000E-02	1.486000E-02	1.810000E-02	1.789000E-02	1.682000E-02	1.617000E-02	1.702000E-02	1.778000E-02	1.710000E-02	1.549000E-02	1.425000E-02	1.368000E-02	1.150000E-02	1.100000E-02	1.065000E-02	1.021000E-02	9.960000E-03	9.770000E-03	9.350000E-03	8.890000E-03	8.390000E-03	8.120000E-03	8.620000E-03	9.430000E-03	1.011000E-02	1.119000E-02	1.303000E-02	1.358000E-02	1.320000E-02	1.197000E-02	1.076000E-02	1.004000E-02	8.880000E-03
33.7500	9.520000E-03	1.190000E-02	1.546000E-02	1.819000E-02	1.901000E-02	1.840000E-02	1.708000E-02	1.685000E-02	1.717000E-02	1.641000E-02	1.465000E-02	1.279000E-02	1.272000E-02	1.127000E-02	1.115000E-02	1.069000E-02	1.043000E-02	1.040000E-02	9.930000E-03	9.430000E-03	9.810000E-03	1.053000E-02	1.089000E-02	1.118000E-02	1.167000E-02	1.316000E-02	1.376000E-02	1.396000E-02	1.338000E-02	1.246000E-02	1.152000E-02	1.077000E-02	1.006000E-02	8.730000E-03
35.6250	1.189000E-02	1.331000E-02	1.499000E-02	1.679000E-02	1.781000E-02	1.727000E-02	1.630000E-02	1.554000E-02	1.554000E-02	1.501000E-02	1.325000E-02	1.099000E-02	1.025000E-02	1.062000E-02	1.115000E-02	1.093000E-02	1.062000E-02	1.066000E-02	1.045000E-02	1.051000E-02	1.184000E-02	1.332000E-02	1.461000E-02	1.422000E-02	1.379000E-02	1.352000E-02	1.343000E-02	1.293000E-02	1.210000E-02	1.159000E-02	1.131000E-02	1.080000E-02	9.920000E-03	8.590000E-03
37.5000	1.723000E-02	1.799000E-02	1.565000E-02	1.529000E-02	1.405000E-02	1.384000E-02	1.359000E-02	1.364000E-02	1.372000E-02	1.352000E-02	1.219000E-02	1.115000E-02	1.118000E-02	1.206000E-02	1.270000E-02	1.233000E-02	1.182000E-02	1.170000E-02	1.140000E-02	1.160000E-02	1.317000E-02	1.522000E-02	1.534000E-02	1.455000E-02	1.379000E-02	1.318000E-02	1.269000E-02	1.222000E-02	1.168000E-02	1.148000E-02	1.131000E-02	1.067000E-02	9.650000E-03	8.450000E-03
39.3750	1.148000E-02	1.825000E-02	2.040000E-02	1.930000E-02	1.218000E-02	1.065000E-02	1.178000E-02	1.290000E-02	1.303000E-02	1.253000E-02	1.241000E-02	1.327000E-02	1.460000E-02	1.567000E-02	1.598000E-02	1.569000E-02	1.421000E-02	1.401000E-02	1.330000E-02	1.275000E-02	1.326000E-02	1.533000E-02	1.546000E-02	1.488000E-02	1.422000E-02	1.345000E-02	1.276000E-02	1.228000E-02	1.189000E-02	1.155000E-02	1.109000E-02	1.031000E-02	9.330000E-03	8.320000E-03
41.2500	8.670000E-03	1.181000E-02	1.895000E-02	1.953000E-02	1.215000E-02	1.011000E-02	1.165000E-02	1.330000E-02	1.327000E-02	1.254000E-02	1.292000E-02	1.497000E-02	1.720000E-02	1.784000E-02	1.753000E-02	1.713000E-02	1.689000E-02	1.664000E-02	1.601000E-02	1.527000E-02	1.527000E-02	1.588000E-02	1.584000E-02	1.530000E-02	1.472000E-02	1.390000E-02	1.293000E-02	1.218000E-02	1.169000E-02	1.123000E-02	1.066000E-02	9.970000E-03	9.170000E-03	8.180000E-03
43.1250	7.010000E-03	8.510000E-03	1.097000E-02	1.134000E-02	1.036000E-02	1.056000E-02	1.182000E-02	1.303000E-02	1.316000E-02	1.280000E-02	1.368000E-02	1.617000E-02	1.795000E-02	1.783000E-02	1.759000E-02	1.759000E-02	1.722000E-02	1.679000E-02	1.659000E-02	1.624000E-02	1.603000E-02	1.586000E-02	1.520000E-02	1.436000E-02	1.397000E-02	1.367000E-02	1.285000E-02	1.186000E-02	1.128000E-02	1.088000E-02	1.043000E-02	9.890000E-03	9.130000E-03	8.050000E-03
45.0000	6.690000E-03	6.760000E-03	7.070000E-03	7.470000E-03	9.610000E-03	1.750000E-02	1.126000E-02	1.153000E-02	1.240000E-02	1.347000E-02	1.521000E-02	1.786000E-02	1.831000E-02	1.768000E-02	1.757000E-02	1.784000E-02	1.726000E-02	1.641000E-02	1.609000E-02	1.556000E-02	1.517000E-02	1.244000E-02	1.149000E-02	1.087000E-02	1.130000E-02	1.329000E-02	1.296000E-02	1.190000E-02	1.128000E-02	1.091000E-02	1.043000E-02	9.810000E-03	9.030000E-03	7.910000E-03
46.8750	6.720000E-03	7.250000E-03	6.600000E-03	7.950000E-03	1.177000E-02	1.818000E-02	1.101000E-02	1.070000E-02	1.302000E-02	1.513000E-02	1.775000E-02	1.848000E-02	1.850000E-02	1.771000E-02	1.752000E-02	1.773000E-02	1.731000E-02	1.654000E-02	1.575000E-02	1.479000E-02	1.182000E-02	1.096000E-02	1.096000E-02	1.129000E-02	1.182000E-02	1.342000E-02	1.309000E-02	1.205000E-02	1.140000E-02	1.093000E-02	1.029000E-02	9.550000E-03	8.790000E-03	7.800000E-03
48.7500	5.810000E-03	6.920000E-03	7.080000E-03	1.010000E-02	1.786000E-02	1.896000E-02	1.204000E-02	1.223000E-02	1.535000E-02	1.831000E-02	1.806000E-02	1.820000E-02	1.798000E-02	1.765000E-02	1.752000E-02	1.743000E-02	1.722000E-02	1.688000E-02	1.607000E-02	1.409000E-02	1.279000E-02	1.260000E-02	1.371000E-02	1.405000E-02	1.399000E-02	1.360000E-02	1.282000E-02	1.186000E-02	1.127000E-02	1.073000E-02	1.002000E-02	9.260000E-03	8.610000E-03	7.770000E-03
50.6250	5.860000E-03	6.030000E-03	7.110000E-03	1.155000E-02	1.874000E-02	1.935000E-02	1.438000E-02	1.737000E-02	1.865000E-02	1.877000E-02	1.841000E-02	1.805000E-02	1.767000E-02	1.777000E-02	1.786000E-02	1.748000E-02	1.724000E-02	1.712000E-02	1.649000E-02	1.585000E-02	1.556000E-02	1.563000E-02	1.578000E-02	1.546000E-02	1.449000E-02	1.336000E-02	1.248000E-02	1.177000E-02	1.115000E-02	1.055000E-02	9.900000E-03	9.190000E-03	8.570000E-03	7.780000E-03
Jun 1950	21.9044	19.9997	18.0950	16.1902	14.2855	12.3808	10.4760	8.57131	6.66657	4.76184	2.85710	0.952368	-0.952368	-2.85710	-4.76184	-6.66657	-8.57131	-10.4760	-12.3808	-14.2855	-16.1902	-18.0950	-19.9997	-21.9044	-23.8092	-25.7139	-27.6186	-29.5234	-31.4281	-33.3328	-35.2375	-37.1423	-39.0470	-40.9517
0.000000E+00	4.000000E-03	4.150000E-03	6.950000E-03	1.053000E-02	1.393000E-02	1.534000E-02	1.536000E-02	1.597000E-02	1.714000E-02	1.751000E-02	1.707000E-02	1.669000E-02	1.642000E-02	1.611000E-02	1.580000E-02	1.559000E-02	1.477000E-02	1.378000E-02	1.308000E-02	1.236000E-02	1.182000E-02	1.167000E-02	1.154000E-02	1.114000E-02	1.061000E-02	9.970000E-03	9.410000E-03	9.050000E-03	8.810000E-03	8.520000E-03	8.370000E-03	8.260000E-03	7.830000E-03	7.070000E-03
1.87500	3.690000E-03	4.250000E-03	7.200000E-03	1.095000E-02	1.440000E-02	1.590000E-02	1.578000E-02	1.621000E-02	1.727000E-02	1.769000E-02	1.715000E-02	1.687000E-02	1.676000E-02	1.648000E-02	1.600000E-02	1.550000E-02	1.482000E-02	1.407000E-02	1.354000E-02	1.294000E-02	1.215000E-02	1.154000E-02	1.116000E-02	1.088000E-02	1.057000E-02	9.960000E-03	9.340000E-03	9.000000E-03	8.750000E-03	8.430000E-03	8.210000E-03	8.110000E-03	7.780000E-03	7.090000E-03
3.75000	3.680000E-03	4.670000E-03	7.520000E-03	1.151000E-02	1.526000E-02	1.665000E-02	1.618000E-02	1.642000E-02	1.740000E-02	1.770000E-02	1.705000E-02	1.667000E-02	1.676000E-02	1.678000E-02	1.645000E-02	1.591000E-02	1.532000E-02	1.480000E-02	1.422000E-02	1.350000E-02	1.260000E-02	1.170000E-02	1.111000E-02	1.087000E-02	1.068000E-02	1.016000E-02	9.520000E-03	9.020000E-03	8.670000E-03	8.420000E-03	8.160000E-03	7.980000E-03	7.720000E-03	7.110000E-03
5.62500	3.860000E-03	4.920000E-03	7.910000E-03	1.223000E-02	1.673000E-02	1.706000E-02	1.614000E-02	1.641000E-02	1.754000E-02	1.779000E-02	1.739000E-02	1.670000E-02	1.659000E-02	1.674000E-02	1.674000E-02	1.646000E-02	1.588000E-02	1.506000E-02	1.406000E-02	1.321000E-02	1.265000E-02	1.212000E-02	1.151000E-02	1.091000E-02	1.048000E-02	1.008000E-02	9.710000E-03	9.190000E-03	8.670000E-03	8.480000E-03	8.220000E-03	7.900000E-03	7.640000E-03	7.150000E-03
7.50000	4.180000E-03	4.800000E-03	7.780000E-03	1.317000E-02	1.750000E-02	1.706000E-02	1.582000E-02	1.616000E-02	1.724000E-02	1.770000E-02	1.757000E-02	1.701000E-02	1.682000E-02	1.677000E-02	1.680000E-02	1.652000E-02	1.590000E-02	1.502000E-02	1.396000E-02	1.318000E-02	1.284000E-02	1.246000E-02	1.181000E-02	1.094000E-02	1.007000E-02	9.690000E-03	9.630000E-03	9.300000E-03	8.760000E-03	8.630000E-03	8.360000E-03	7.900000E-03	7.590000E-03	7.140000E-03
9.37500	4.600000E-03	5.080000E-03	8.160000E-03	1.451000E-02	1.802000E-02	1.705000E-02	1.574000E-02	1.596000E-02	1.651000E-02	1.660000E-02	1.710000E-02	1.707000E-02	1.561000E-02	1.677000E-02	1.693000E-02	1.649000E-02	1.609000E-02	1.575000E-02	1.490000E-02	1.383000E-02	1.281000E-02	1.205000E-02	1.172000E-02	1.134000E-02	1.052000E-02	9.880000E-03	9.690000E-03	9.340000E-03	8.790000E-03	8.740000E-03	8.540000E-03	7.970000E-03	7.610000E-03	7.170000E-03
11.2500	4.920000E-03	5.640000E-03	9.190000E-03	1.564000E-02	1.885000E-02	1.746000E-02	1.582000E-02	1.552000E-02	1.545000E-02	1.573000E-02	1.652000E-02	1.662000E-02	1.612000E-02	1.615000E-02	1.676000E-02	1.664000E-02	1.653000E-02	1.629000E-02	1.505000E-02	1.295000E-02	1.100000E-02	1.009000E-02	1.062000E-02	1.144000E-02	1.120000E-02	1.051000E-02	9.990000E-03	9.500000E-03	8.940000E-03	8.860000E-03	8.690000E-03	8.140000E-03	7.750000E-03	7.270000E-03
13.1250	5.270000E-03	6.260000E-03	1.048000E-02	1.643000E-02	1.965000E-02	1.768000E-02	1.585000E-02	1.490000E-02	1.474000E-02	1.555000E-02	1.658000E-02	1.667000E-02	1.641000E-02	1.651000E-02	1.610000E-02	1.508000E-02	1.537000E-02	1.462000E-02	1.243000E-02	7.780000E-03	6.490000E-03	6.090000E-03	7.100000E-03	9.560000E-03	9.840000E-03	9.730000E-03	9.800000E-03	9.680000E-03	9.370000E-03	9.140000E-03	8.900000E-03	8.370000E-03	7.930000E-03	7.400000E-03
15.0000	5.670000E-03	6.740000E-03	1.165000E-02	1.750000E-02	1.939000E-02	1.741000E-02	1.573000E-02	1.514000E-02	1.522000E-02	1.597000E-02	1.694000E-02	1.697000E-02	1.693000E-02	1.680000E-02	1.558000E-02	1.294000E-02	1.072000E-02	9.450000E-03	7.320000E-03	6.120000E-03	5.310000E-03	5.410000E-03	5.530000E-03	5.460000E-03	5.380000E-03	5.900000E-03	8.320000E-03	9.330000E-03	9.610000E-03	9.470000E-03	9.170000E-03	8.650000E-03	8.100000E-03	7.500000E-03
16.8750	5.720000E-03	6.900000E-03	1.238000E-02	1.819000E-02	1.922000E-02	1.705000E-02	1.607000E-02	1.641000E-02	1.652000E-02	1.672000E-02	1.710000E-02	1.739000E-02	1.762000E-02	1.724000E-02	1.494000E-02	1.058000E-02	8.270000E-03	7.100000E-03	6.330000E-03	6.340000E-03	6.490000E-03	5.940000E-03	5.020000E-03	4.430000E-03	3.830000E-03	3.880000E-03	4.940000E-03	7.940000E-03	8.800000E-03	9.220000E-03	9.320000E-03	8.970000E-03	8.270000E-03	7.570000E-03
18.7500	5.700000E-03	7.180000E-03	1.288000E-02	1.839000E-02	1.906000E-02	1.715000E-02	1.673000E-02	1.726000E-02	1.722000E-02	1.730000E-02	1.755000E-02	1.779000E-02	1.795000E-02	1.722000E-02	1.434000E-02	1.026000E-02	8.350000E-03	7.530000E-03	7.060000E-03	6.970000E-03	6.990000E-03	6.270000E-03	5.520000E-03	5.100000E-03	4.490000E-03	3.610000E-03	3.810000E-03	4.710000E-03	5.740000E-03	7.180000E-03	9.220000E-03	9.280000E-03	8.500000E-03	7.730000E-03
20.6250	5.900000E-03	7.830000E-03	1.295000E-02	1.839000E-02	1.829000E-02	1.723000E-02	1.713000E-02	1.715000E-02	1.706000E-02	1.747000E-02	1.785000E-02	1.797000E-02	1.789000E-02	1.662000E-02	1.370000E-02	1.026000E-02	8.790000E-03	8.040000E-03	7.290000E-03	6.650000E-03	6.180000E-03	5.670000E-03	5.600000E-03	5.610000E-03	5.160000E-03	4.250000E-03	3.920000E-03	3.490000E-03	3.830000E-03	5.910000E-03	9.090000E-03	9.580000E-03	8.690000E-03	7.930000E-03
22.5000	6.120000E-03	8.760000E-03	1.330000E-02	1.781000E-02	1.711000E-02	1.681000E-02	1.716000E-02	1.702000E-02	1.680000E-02	1.722000E-02	1.762000E-02	1.778000E-02	1.762000E-02	1.637000E-02	1.343000E-02	9.880000E-03	8.440000E-03	7.950000E-03	7.340000E-03	6.720000E-03	6.200000E-03	5.800000E-03	5.790000E-03	5.460000E-03	5.060000E-03	4.650000E-03	4.680000E-03	3.690000E-03	3.080000E-03	5.340000E-03	9.340000E-03	9.860000E-03	8.740000E-03	8.050000E-03
24.3750	6.130000E-03	9.220000E-03	1.376000E-02	1.752000E-02	1.682000E-02	1.647000E-02	1.686000E-02	1.688000E-02	1.664000E-02	1.703000E-02	1.741000E-02	1.770000E-02	1.772000E-02	1.671000E-02	1.358000E-02	9.940000E-03	8.390000E-03	8.000000E-03	7.520000E-03	7.100000E-03	6.840000E-03	6.410000E-03	5.990000E-03	5.470000E-03	5.110000E-03	4.950000E-03	4.960000E-03	3.930000E-03	3.230000E-03	5.690000E-03	9.920000E-03	1.007000E-02	8.610000E-03	8.010000E-03
26.2500	6.430000E-03	1.004000E-02	1.443000E-02	1.703000E-02	1.767000E-02	1.719000E-02	1.736000E-02	1.730000E-02	1.687000E-02	1.694000E-02	1.727000E-02	1.742000E-02	1.685000E-02	1.533000E-02	1.287000E-02	1.016000E-02	8.830000E-03	8.160000E-03	7.520000E-03	7.180000E-03	7.130000E-03	6.470000E-03	6.130000E-03	6.130000E-03	5.660000E-03	4.670000E-03	3.970000E-03	3.290000E-03	3.560000E-03	6.550000E-03	1.050000E-02	1.008000E-02	8.510000E-03	7.970000E-03
28.1250	7.320000E-03	1.115000E-02	1.417000E-02	1.624000E-02	1.738000E-02	1.825000E-02	1.842000E-02	1.838000E-02	1.779000E-02	1.703000E-02	1.664000E-02	1.614000E-02	1.454000E-02	1.248000E-02	1.065000E-02	9.680000E-03	8.880000E-03	8.130000E-03	7.720000E-03	7.700000E-03	7.390000E-03	6.430000E-03	6.160000E-03	6.590000E-03	5.910000E-03	4.220000E-03	3.160000E-03	3.570000E-03	5.250000E-03	9.560000E-03	1.104000E-02	1.003000E-02	8.610000E-03	8.020000E-03
30.0000	7.620000E-03	1.155000E-02	1.405000E-02	1.528000E-02	1.625000E-02	1.795000E-02	1.838000E-02	1.883000E-02	1.863000E-02	1.718000E-02	1.587000E-02	1.474000E-02	1.286000E-02	1.036000E-02	9.340000E-03	9.260000E-03	8.730000E-03	8.260000E-03	8.260000E-03	8.340000E-03	7.900000E-03	6.750000E-03	6.270000E-03	6.800000E-03	6.520000E-03	5.140000E-03	5.090000E-03	6.740000E-03	9.940000E-03	1.139000E-02	1.133000E-02	9.980000E-03	8.840000E-03	8.120000E-03
31.8750	7.450000E-03	1.152000E-02	1.380000E-02	1.507000E-02	1.621000E-02	1.733000E-02	1.789000E-02	1.822000E-02	1.848000E-02	1.720000E-02	1.542000E-02	1.406000E-02	1.327000E-02	1.035000E-02	9.780000E-03	9.420000E-03	8.930000E-03	8.800000E-03	8.710000E-03	8.380000E-03	8.010000E-03	7.670000E-03	7.350000E-03	7.840000E-03	8.210000E-03	8.180000E-03	9.150000E-03	1.187000E-02	1.271000E-02	1.247000E-02	1.133000E-02	9.970000E-03	9.050000E-03	8.120000E-03
33.7500	8.700000E-03	1.182000E-02	1.352000E-02	1.531000E-02	1.711000E-02	1.821000E-02	1.735000E-02	1.679000E-02	1.723000E-02	1.656000E-02	1.499000E-02	1.290000E-02	1.234000E-02	1.033000E-02	1.019000E-02	9.670000E-03	9.190000E-03	9.210000E-03	8.840000E-03	8.250000E-03	8.770000E-03	9.690000E-03	9.850000E-03	1.022000E-02	1.096000E-02	1.246000E-02	1.306000E-02	1.353000E-02	1.313000E-02	1.219000E-02	1.109000E-02	1.004000E-02	9.130000E-03	8.000000E-03
35.6250	1.117000E-02	1.252000E-02	1.283000E-02	1.381000E-02	1.593000E-02	1.702000E-02	1.582000E-02	1.516000E-02	1.524000E-02	1.508000E-02	1.376000E-02	1.140000E-02	9.830000E-03	9.830000E-03	1.035000E-02	1.003000E-02	9.470000E-03	9.430000E-03	9.160000E-03	9.030000E-03	1.037000E-02	1.220000E-02	1.356000E-02	1.327000E-02	1.309000E-02	1.304000E-02	1.311000E-02	1.279000E-02	1.206000E-02	1.146000E-02	1.092000E-02	1.012000E-02	9.070000E-03	7.860000E-03
37.5000	1.775000E-02	1.842000E-02	1.345000E-02	1.313000E-02	1.319000E-02	1.411000E-02	1.348000E-02	1.332000E-02	1.353000E-02	1.347000E-02	1.268000E-02	1.123000E-02	1.067000E-02	1.135000E-02	1.198000E-02	1.155000E-02	1.070000E-02	1.031000E-02	1.001000E-02	1.011000E-02	1.144000E-02	1.384000E-02	1.409000E-02	1.341000E-02	1.286000E-02	1.247000E-02	1.211000E-02	1.183000E-02	1.145000E-02	1.120000E-02	1.085000E-02	1.000000E-02	8.850000E-03	7.740000E-03
39.3750	9.400000E-03	1.852000E-02	2.108000E-02	1.984000E-02	1.230000E-02	1.089000E-02	1.267000E-02	1.316000E-02	1.290000E-02	1.247000E-02	1.246000E-02	1.294000E-02	1.383000E-02	1.475000E-02	1.548000E-02	1.519000E-02	1.294000E-02	1.249000E-02	1.195000E-02	1.155000E-02	1.214000E-02	1.417000E-02	1.437000E-02	1.384000E-02	1.319000E-02	1.261000E-02	1.203000E-02	1.178000E-02	1.159000E-02	1.121000E-02	1.058000E-02	9.660000E-03	8.660000E-03	7.700000E-03
41.2500	5.930000E-03	1.031000E-02	1.954000E-02	2.033000E-02	1.272000E-02	1.031000E-02	1.165000E-02	1.300000E-02	1.255000E-02	1.214000E-02	1.285000E-02	1.455000E-02	1.625000E-02	1.726000E-02	1.699000E-02	1.647000E-02	1.602000E-02	1.572000E-02	1.518000E-02	1.450000E-02	1.444000E-02	1.489000E-02	1.486000E-02	1.425000E-02	1.367000E-02	1.312000E-02	1.237000E-02	1.183000E-02	1.152000E-02	1.091000E-02	1.005000E-02	9.360000E-03	8.610000E-03	7.670000E-03
43.1250	4.410000E-03	6.900000E-03	1.122000E-02	1.211000E-02	1.078000E-02	1.033000E-02	1.116000E-02	1.199000E-02	1.200000E-02	1.233000E-02	1.373000E-02	1.581000E-02	1.743000E-02	1.740000E-02	1.712000E-02	1.691000E-02	1.642000E-02	1.605000E-02	1.594000E-02	1.544000E-02	1.485000E-02	1.484000E-02	1.403000E-02	1.325000E-02	1.306000E-02	1.291000E-02	1.230000E-02	1.154000E-02	1.110000E-02	1.049000E-02	9.740000E-03	9.250000E-03	8.640000E-03	7.600000E-03
45.0000	5.250000E-03	5.670000E-03	5.800000E-03	6.350000E-03	8.400000E-03	1.761000E-02	1.052000E-02	1.068000E-02	1.166000E-02	1.313000E-02	1.527000E-02	1.764000E-02	1.798000E-02	1.739000E-02	1.721000E-02	1.720000E-02	1.648000E-02	1.569000E-02	1.526000E-02	1.467000E-02	1.393000E-02	1.045000E-02	9.710000E-03	9.290000E-03	1.000000E-02	1.239000E-02	1.213000E-02	1.139000E-02	1.093000E-02	1.038000E-02	9.710000E-03	9.240000E-03	8.610000E-03	7.490000E-03
46.8750	6.570000E-03	6.760000E-03	4.690000E-03	5.840000E-03	1.007000E-02	1.848000E-02	1.005000E-02	1.000000E-02	1.230000E-02	1.453000E-02	1.734000E-02	1.839000E-02	1.843000E-02	1.758000E-02	1.722000E-02	1.722000E-02	1.662000E-02	1.579000E-02	1.484000E-02	1.349000E-02	1.010000E-02	9.490000E-03	9.610000E-03	9.850000E-03	1.031000E-02	1.219000E-02	1.197000E-02	1.129000E-02	1.081000E-02	1.027000E-02	9.620000E-03	9.100000E-03	8.440000E-03	7.410000E-03
48.7500	5.120000E-03	5.420000E-03	4.960000E-03	8.400000E-03	1.874000E-02	1.972000E-02	1.064000E-02	1.112000E-02	1.434000E-02	1.736000E-02	1.787000E-02	1.835000E-02	1.821000E-02	1.765000E-02	1.733000E-02	1.709000E-02	1.672000E-02	1.619000E-02	1.517000E-02	1.267000E-02	1.174000E-02	1.177000E-02	1.266000E-02	1.273000E-02	1.237000E-02	1.194000E-02	1.138000E-02	1.079000E-02	1.036000E-02	9.900000E-03	9.390000E-03	8.870000E-03	8.250000E-03	7.390000E-03
50.6250	4.830000E-03	4.000000E-03	5.540000E-03	1.115000E-02	1.978000E-02	1.943000E-02	1.297000E-02	1.579000E-02	1.792000E-02	1.844000E-02	1.838000E-02	1.838000E-02	1.804000E-02	1.797000E-02	1.787000E-02	1.729000E-02	1.687000E-02	1.654000E-02	1.572000E-02	1.498000E-02	1.476000E-02	1.460000E-02	1.439000E-02	1.382000E-02	1.256000E-02	1.137000E-02	1.069000E-02	1.024000E-02	9.890000E-03	9.530000E-03	9.230000E-03	8.780000E-03	8.170000E-03	7.410000E-03
Jul 1950	21.9044	19.9997	18.0950	16.1902	14.2855	12.3808	10.4760	8.57131	6.66657	4.76184	2.85710	0.952368	-0.952368	-2.85710	-4.76184	-6.66657	-8.57131	-10.4760	-12.3808	-14.2855	-16.1902	-18.0950	-19.9997	-21.9044	-23.8092	-25.7139	-27.6186	-29.5234	-31.4281	-33.3328	-35.2375	-37.1423	-39.0470	-40.9517
0.000000E+00	5.600000E-03	6.770000E-03	9.930000E-03	1.339000E-02	1.567000E-02	1.638000E-02	1.619000E-02	1.606000E-02	1.633000E-02	1.644000E-02	1.582000E-02	1.488000E-02	1.415000E-02	1.365000E-02	1.359000E-02	1.372000E-02	1.327000E-02	1.253000E-02	1.197000E-02	1.139000E-02	1.092000E-02	1.088000E-02	1.079000E-02	1.036000E-02	1.002000E-02	9.800000E-03	9.350000E-03	8.970000E-03	8.690000E-03	8.410000E-03	8.100000E-03	7.750000E-03	7.160000E-03	6.420000E-03
1.87500	5.140000E-03	6.300000E-03	9.710000E-03	1.308000E-02	1.554000E-02	1.643000E-02	1.612000E-02	1.597000E-02	1.638000E-02	1.659000E-02	1.585000E-02	1.503000E-02	1.438000E-02	1.387000E-02	1.365000E-02	1.354000E-02	1.314000E-02	1.258000E-02	1.218000E-02	1.166000E-02	1.103000E-02	1.058000E-02	1.026000E-02	9.960000E-03	9.810000E-03	9.570000E-03	9.140000E-03	8.870000E-03	8.670000E-03	8.410000E-03	8.080000E-03	7.680000E-03	7.100000E-03	6.400000E-03
3.75000	4.800000E-03	6.330000E-03	9.710000E-03	1.336000E-02	1.611000E-02	1.680000E-02	1.617000E-02	1.601000E-02	1.656000E-02	1.666000E-02	1.577000E-02	1.481000E-02	1.434000E-02	1.403000E-02	1.376000E-02	1.353000E-02	1.333000E-02	1.302000E-02	1.253000E-02	1.190000E-02	1.118000E-02	1.049000E-02	1.002000E-02	9.880000E-03	9.890000E-03	9.670000E-03	9.210000E-03	8.800000E-03	8.560000E-03	8.360000E-03	8.090000E-03	7.610000E-03	7.050000E-03	6.400000E-03
5.62500	4.680000E-03	6.260000E-03	9.730000E-03	1.417000E-02	1.729000E-02	1.702000E-02	1.588000E-02	1.590000E-02	1.659000E-02	1.689000E-02	1.627000E-02	1.506000E-02	1.415000E-02	1.386000E-02	1.376000E-02	1.369000E-02	1.358000E-02	1.317000E-02	1.230000E-02	1.151000E-02	1.106000E-02	1.061000E-02	1.012000E-02	9.830000E-03	9.720000E-03	9.620000E-03	9.420000E-03	8.960000E-03	8.520000E-03	8.310000E-03	8.100000E-03	7.590000E-03	7.020000E-03	6.430000E-03
7.50000	4.650000E-03	5.970000E-03	1.003000E-02	1.520000E-02	1.796000E-02	1.645000E-02	1.533000E-02	1.560000E-02	1.626000E-02	1.657000E-02	1.664000E-02	1.546000E-02	1.427000E-02	1.379000E-02	1.381000E-02	1.373000E-02	1.354000E-02	1.310000E-02	1.227000E-02	1.164000E-02	1.140000E-02	1.099000E-02	1.033000E-02	9.610000E-03	9.180000E-03	9.160000E-03	9.370000E-03	9.120000E-03	8.570000E-03	8.350000E-03	8.150000E-03	7.610000E-03	7.080000E-03	6.510000E-03
9.37500	4.880000E-03	6.410000E-03	1.085000E-02	1.682000E-02	1.804000E-02	1.615000E-02	1.520000E-02	1.536000E-02	1.537000E-02	1.534000E-02	1.583000E-02	1.515000E-02	1.263000E-02	1.392000E-02	1.390000E-02	1.375000E-02	1.373000E-02	1.376000E-02	1.325000E-02	1.249000E-02	1.173000E-02	1.100000E-02	1.047000E-02	9.970000E-03	9.310000E-03	9.100000E-03	9.280000E-03	9.070000E-03	8.570000E-03	8.390000E-03	8.250000E-03	7.730000E-03	7.240000E-03	6.640000E-03
11.2500	5.290000E-03	7.550000E-03	1.293000E-02	1.798000E-02	1.813000E-02	1.634000E-02	1.539000E-02	1.491000E-02	1.424000E-02	1.429000E-02	1.481000E-02	1.388000E-02	1.238000E-02	1.244000E-02	1.382000E-02	1.396000E-02	1.443000E-02	1.457000E-02	1.354000E-02	1.172000E-02	1.014000E-02	9.460000E-03	9.840000E-03	1.032000E-02	1.003000E-02	9.560000E-03	9.390000E-03	9.070000E-03	8.610000E-03	8.450000E-03	8.350000E-03	7.930000E-03	7.490000E-03	6.830000E-03
13.1250	5.790000E-03	8.750000E-03	1.443000E-02	1.821000E-02	1.795000E-02	1.640000E-02	1.540000E-02	1.415000E-02	1.322000E-02	1.388000E-02	1.506000E-02	1.451000E-02	1.300000E-02	1.239000E-02	1.229000E-02	1.240000E-02	1.363000E-02	1.318000E-02	1.106000E-02	6.650000E-03	5.250000E-03	5.430000E-03	6.740000E-03	8.910000E-03	9.140000E-03	9.060000E-03	9.150000E-03	9.160000E-03	8.920000E-03	8.680000E-03	8.500000E-03	8.150000E-03	7.740000E-03	7.020000E-03
15.0000	6.300000E-03	9.770000E-03	1.549000E-02	1.823000E-02	1.752000E-02	1.610000E-02	1.531000E-02	1.422000E-02	1.362000E-02	1.467000E-02	1.573000E-02	1.548000E-02	1.465000E-02	1.322000E-02	1.163000E-02	1.022000E-02	9.460000E-03	8.250000E-03	6.280000E-03	4.740000E-03	4.010000E-03	4.390000E-03	4.770000E-03	4.680000E-03	4.780000E-03	5.590000E-03	7.970000E-03	8.920000E-03	9.190000E-03	8.970000E-03	8.740000E-03	8.410000E-03	7.930000E-03	7.130000E-03
16.8750	6.730000E-03	1.094000E-02	1.637000E-02	1.844000E-02	1.731000E-02	1.586000E-02	1.557000E-02	1.536000E-02	1.537000E-02	1.577000E-02	1.605000E-02	1.617000E-02	1.620000E-02	1.536000E-02	1.209000E-02	8.700000E-03	6.670000E-03	5.430000E-03	4.820000E-03	4.470000E-03	4.750000E-03	4.590000E-03	4.150000E-03	3.510000E-03	2.930000E-03	3.360000E-03	5.110000E-03	7.810000E-03	8.600000E-03	8.770000E-03	8.880000E-03	8.720000E-03	8.120000E-03	7.210000E-03
18.7500	7.430000E-03	1.185000E-02	1.669000E-02	1.830000E-02	1.735000E-02	1.612000E-02	1.616000E-02	1.623000E-02	1.627000E-02	1.649000E-02	1.661000E-02	1.665000E-02	1.721000E-02	1.683000E-02	1.363000E-02	8.830000E-03	6.150000E-03	5.070000E-03	4.960000E-03	5.070000E-03	5.640000E-03	5.170000E-03	4.400000E-03	4.140000E-03	3.310000E-03	3.010000E-03	3.670000E-03	5.050000E-03	6.200000E-03	7.110000E-03	8.810000E-03	9.040000E-03	8.360000E-03	7.360000E-03
20.6250	8.840000E-03	1.332000E-02	1.713000E-02	1.803000E-02	1.706000E-02	1.636000E-02	1.626000E-02	1.618000E-02	1.623000E-02	1.665000E-02	1.702000E-02	1.703000E-02	1.725000E-02	1.680000E-02	1.387000E-02	9.280000E-03	6.530000E-03	5.800000E-03	5.480000E-03	5.300000E-03	4.830000E-03	4.580000E-03	4.490000E-03	4.690000E-03	3.970000E-03	3.350000E-03	3.500000E-03	3.680000E-03	4.260000E-03	5.950000E-03	8.700000E-03	9.290000E-03	8.520000E-03	7.530000E-03
22.5000	1.059000E-02	1.485000E-02	1.742000E-02	1.708000E-02	1.604000E-02	1.581000E-02	1.586000E-02	1.577000E-02	1.579000E-02	1.645000E-02	1.694000E-02	1.711000E-02	1.719000E-02	1.674000E-02	1.378000E-02	8.900000E-03	6.340000E-03	5.910000E-03	5.650000E-03	5.240000E-03	4.650000E-03	4.330000E-03	4.340000E-03	4.350000E-03	3.900000E-03	3.870000E-03	4.130000E-03	3.490000E-03	3.380000E-03	5.390000E-03	8.890000E-03	9.490000E-03	8.480000E-03	7.560000E-03
24.3750	1.186000E-02	1.605000E-02	1.772000E-02	1.691000E-02	1.554000E-02	1.482000E-02	1.485000E-02	1.508000E-02	1.540000E-02	1.611000E-02	1.683000E-02	1.712000E-02	1.737000E-02	1.691000E-02	1.380000E-02	8.850000E-03	6.330000E-03	5.970000E-03	5.790000E-03	5.400000E-03	5.190000E-03	5.090000E-03	4.720000E-03	4.300000E-03	4.050000E-03	4.300000E-03	4.490000E-03	3.430000E-03	3.130000E-03	5.610000E-03	9.380000E-03	9.610000E-03	8.280000E-03	7.440000E-03
26.2500	1.336000E-02	1.700000E-02	1.808000E-02	1.728000E-02	1.589000E-02	1.478000E-02	1.456000E-02	1.508000E-02	1.544000E-02	1.602000E-02	1.677000E-02	1.690000E-02	1.673000E-02	1.562000E-02	1.279000E-02	8.900000E-03	6.850000E-03	6.230000E-03	5.700000E-03	5.500000E-03	5.710000E-03	5.290000E-03	4.810000E-03	4.970000E-03	4.730000E-03	4.280000E-03	3.750000E-03	2.920000E-03	3.250000E-03	6.270000E-03	9.930000E-03	9.590000E-03	8.130000E-03	7.320000E-03
28.1250	1.471000E-02	1.758000E-02	1.763000E-02	1.712000E-02	1.606000E-02	1.540000E-02	1.588000E-02	1.670000E-02	1.679000E-02	1.640000E-02	1.628000E-02	1.591000E-02	1.470000E-02	1.286000E-02	1.019000E-02	8.150000E-03	7.130000E-03	6.420000E-03	5.960000E-03	6.080000E-03	6.040000E-03	5.080000E-03	4.850000E-03	5.580000E-03	5.140000E-03	3.780000E-03	2.930000E-03	3.070000E-03	4.640000E-03	8.710000E-03	1.031000E-02	9.450000E-03	8.170000E-03	7.320000E-03
30.0000	1.522000E-02	1.749000E-02	1.693000E-02	1.620000E-02	1.535000E-02	1.539000E-02	1.671000E-02	1.791000E-02	1.789000E-02	1.672000E-02	1.572000E-02	1.493000E-02	1.303000E-02	1.036000E-02	8.450000E-03	7.730000E-03	7.200000E-03	6.730000E-03	6.520000E-03	6.640000E-03	6.370000E-03	5.270000E-03	5.010000E-03	5.700000E-03	5.600000E-03	4.400000E-03	4.390000E-03	5.740000E-03	8.900000E-03	1.030000E-02	1.038000E-02	9.250000E-03	8.310000E-03	7.410000E-03
31.8750	1.444000E-02	1.658000E-02	1.672000E-02	1.640000E-02	1.577000E-02	1.596000E-02	1.682000E-02	1.757000E-02	1.797000E-02	1.693000E-02	1.550000E-02	1.421000E-02	1.309000E-02	9.710000E-03	8.670000E-03	8.090000E-03	7.590000E-03	7.330000E-03	7.120000E-03	6.710000E-03	6.490000E-03	6.310000E-03	6.210000E-03	6.750000E-03	7.310000E-03	7.400000E-03	8.280000E-03	1.099000E-02	1.161000E-02	1.131000E-02	1.023000E-02	9.120000E-03	8.430000E-03	7.440000E-03
33.7500	1.380000E-02	1.568000E-02	1.631000E-02	1.669000E-02	1.683000E-02	1.704000E-02	1.657000E-02	1.634000E-02	1.692000E-02	1.671000E-02	1.545000E-02	1.318000E-02	1.201000E-02	9.280000E-03	9.050000E-03	8.530000E-03	7.930000E-03	7.780000E-03	7.310000E-03	6.750000E-03	7.310000E-03	8.510000E-03	9.060000E-03	9.610000E-03	1.033000E-02	1.216000E-02	1.258000E-02	1.284000E-02	1.234000E-02	1.122000E-02	1.006000E-02	9.200000E-03	8.510000E-03	7.390000E-03
35.6250	1.472000E-02	1.515000E-02	1.554000E-02	1.580000E-02	1.607000E-02	1.588000E-02	1.501000E-02	1.455000E-02	1.508000E-02	1.541000E-02	1.417000E-02	1.132000E-02	9.060000E-03	8.800000E-03	9.400000E-03	9.040000E-03	8.270000E-03	8.040000E-03	7.670000E-03	7.540000E-03	9.050000E-03	1.116000E-02	1.323000E-02	1.309000E-02	1.297000E-02	1.300000E-02	1.293000E-02	1.247000E-02	1.162000E-02	1.071000E-02	1.007000E-02	9.410000E-03	8.520000E-03	7.340000E-03
37.5000	2.031000E-02	1.976000E-02	1.631000E-02	1.519000E-02	1.393000E-02	1.337000E-02	1.305000E-02	1.294000E-02	1.326000E-02	1.361000E-02	1.254000E-02	1.058000E-02	9.790000E-03	1.050000E-02	1.122000E-02	1.075000E-02	9.770000E-03	9.270000E-03	8.760000E-03	8.910000E-03	1.048000E-02	1.345000E-02	1.357000E-02	1.308000E-02	1.271000E-02	1.249000E-02	1.219000E-02	1.180000E-02	1.122000E-02	1.064000E-02	1.017000E-02	9.460000E-03	8.430000E-03	7.320000E-03
39.3750	1.394000E-02	2.012000E-02	2.137000E-02	1.964000E-02	1.528000E-02	1.401000E-02	1.389000E-02	1.331000E-02	1.272000E-02	1.214000E-02	1.180000E-02	1.185000E-02	1.262000E-02	1.369000E-02	1.486000E-02	1.461000E-02	1.235000E-02	1.175000E-02	1.107000E-02	1.078000E-02	1.170000E-02	1.381000E-02	1.390000E-02	1.333000E-02	1.280000E-02	1.235000E-02	1.200000E-02	1.183000E-02	1.142000E-02	1.069000E-02	1.001000E-02	9.250000E-03	8.300000E-03	7.330000E-03
41.2500	1.030000E-02	1.510000E-02	2.117000E-02	2.127000E-02	1.729000E-02	1.697000E-02	1.718000E-02	1.477000E-02	1.230000E-02	1.139000E-02	1.172000E-02	1.302000E-02	1.454000E-02	1.621000E-02	1.613000E-02	1.577000E-02	1.541000E-02	1.510000E-02	1.459000E-02	1.418000E-02	1.436000E-02	1.467000E-02	1.443000E-02	1.374000E-02	1.318000E-02	1.267000E-02	1.212000E-02	1.176000E-02	1.126000E-02	1.038000E-02	9.610000E-03	9.000000E-03	8.280000E-03	7.360000E-03
43.1250	7.440000E-03	1.127000E-02	1.618000E-02	1.712000E-02	1.622000E-02	1.713000E-02	1.705000E-02	1.397000E-02	1.151000E-02	1.121000E-02	1.232000E-02	1.401000E-02	1.615000E-02	1.618000E-02	1.614000E-02	1.599000E-02	1.559000E-02	1.542000E-02	1.546000E-02	1.515000E-02	1.469000E-02	1.452000E-02	1.374000E-02	1.279000E-02	1.255000E-02	1.237000E-02	1.197000E-02	1.137000E-02	1.073000E-02	9.970000E-03	9.370000E-03	8.970000E-03	8.370000E-03	7.380000E-03
45.0000	6.570000E-03	8.590000E-03	9.370000E-03	1.006000E-02	1.345000E-02	1.853000E-02	1.418000E-02	1.132000E-02	1.079000E-02	1.205000E-02	1.389000E-02	1.643000E-02	1.674000E-02	1.629000E-02	1.620000E-02	1.620000E-02	1.562000E-02	1.510000E-02	1.482000E-02	1.433000E-02	1.355000E-02	9.830000E-03	9.000000E-03	8.690000E-03	9.470000E-03	1.196000E-02	1.188000E-02	1.121000E-02	1.050000E-02	9.910000E-03	9.420000E-03	9.030000E-03	8.420000E-03	7.370000E-03
46.8750	6.310000E-03	7.390000E-03	6.000000E-03	7.850000E-03	1.431000E-02	1.926000E-02	1.240000E-02	9.710000E-03	1.147000E-02	1.378000E-02	1.643000E-02	1.727000E-02	1.729000E-02	1.650000E-02	1.622000E-02	1.626000E-02	1.583000E-02	1.518000E-02	1.438000E-02	1.305000E-02	9.310000E-03	8.680000E-03	8.890000E-03	9.310000E-03	9.960000E-03	1.201000E-02	1.193000E-02	1.118000E-02	1.045000E-02	9.910000E-03	9.470000E-03	8.970000E-03	8.340000E-03	7.360000E-03
48.7500	5.450000E-03	5.970000E-03	4.840000E-03	9.240000E-03	1.952000E-02	2.035000E-02	1.180000E-02	1.040000E-02	1.368000E-02	1.667000E-02	1.693000E-02	1.723000E-02	1.704000E-02	1.650000E-02	1.625000E-02	1.617000E-02	1.598000E-02	1.558000E-02	1.455000E-02	1.177000E-02	1.088000E-02	1.102000E-02	1.219000E-02	1.245000E-02	1.227000E-02	1.197000E-02	1.145000E-02	1.074000E-02	1.012000E-02	9.690000E-03	9.330000E-03	8.820000E-03	8.200000E-03	7.350000E-03
50.6250	5.390000E-03	4.530000E-03	5.030000E-03	1.122000E-02	1.997000E-02	1.934000E-02	1.247000E-02	1.459000E-02	1.706000E-02	1.759000E-02	1.733000E-02	1.726000E-02	1.691000E-02	1.681000E-02	1.680000E-02	1.635000E-02	1.611000E-02	1.596000E-02	1.517000E-02	1.436000E-02	1.415000E-02	1.410000E-02	1.400000E-02	1.362000E-02	1.260000E-02	1.139000E-02	1.067000E-02	1.017000E-02	9.720000E-03	9.410000E-03	9.220000E-03	8.770000E-03	8.160000E-03	7.320000E-03
Aug 1950	21.9044	19.9997	18.0950	16.1902	14.2855	12.3808	10.4760	8.57131	6.66657	4.76184	2.85710	0.952368	-0.952368	-2.85710	-4.76184	-6.66657	-8.57131	-10.4760	-12.3808	-14.2855	-16.1902	-18.0950	-19.9997	-21.9044	-23.8092	-25.7139	-27.6186	-29.5234	-31.4281	-33.3328	-35.2375	-37.1423	-39.0470	-40.9517
0.000000E+00	6.990000E-03	9.010000E-03	1.301000E-02	1.688000E-02	1.765000E-02	1.694000E-02	1.595000E-02	1.507000E-02	1.485000E-02	1.574000E-02	1.543000E-02	1.435000E-02	1.331000E-02	1.265000E-02	1.245000E-02	1.262000E-02	1.251000E-02	1.205000E-02	1.167000E-02	1.120000E-02	1.075000E-02	1.063000E-02	1.051000E-02	1.014000E-02	9.770000E-03	9.470000E-03	9.010000E-03	8.520000E-03	8.130000E-03	7.880000E-03	7.560000E-03	7.200000E-03	6.620000E-03	5.980000E-03
1.87500	6.760000E-03	8.520000E-03	1.275000E-02	1.685000E-02	1.751000E-02	1.678000E-02	1.585000E-02	1.533000E-02	1.516000E-02	1.605000E-02	1.564000E-02	1.472000E-02	1.380000E-02	1.300000E-02	1.259000E-02	1.261000E-02	1.257000E-02	1.226000E-02	1.196000E-02	1.153000E-02	1.096000E-02	1.052000E-02	1.017000E-02	9.850000E-03	9.580000E-03	9.260000E-03	8.780000E-03	8.360000E-03	7.990000E-03	7.760000E-03	7.500000E-03	7.140000E-03	6.640000E-03	6.040000E-03
3.75000	6.770000E-03	8.640000E-03	1.336000E-02	1.701000E-02	1.760000E-02	1.680000E-02	1.597000E-02	1.566000E-02	1.572000E-02	1.627000E-02	1.565000E-02	1.471000E-02	1.397000E-02	1.335000E-02	1.296000E-02	1.294000E-02	1.306000E-02	1.284000E-02	1.235000E-02	1.175000E-02	1.115000E-02	1.062000E-02	1.018000E-02	9.910000E-03	9.670000E-03	9.310000E-03	8.800000E-03	8.280000E-03	7.840000E-03	7.640000E-03	7.470000E-03	7.100000E-03	6.660000E-03	6.120000E-03
5.62500	6.660000E-03	8.650000E-03	1.318000E-02	1.729000E-02	1.762000E-02	1.650000E-02	1.560000E-02	1.567000E-02	1.622000E-02	1.659000E-02	1.621000E-02	1.508000E-02	1.398000E-02	1.340000E-02	1.321000E-02	1.338000E-02	1.340000E-02	1.290000E-02	1.199000E-02	1.123000E-02	1.091000E-02	1.076000E-02	1.045000E-02	1.000000E-02	9.590000E-03	9.270000E-03	8.940000E-03	8.360000E-03	7.820000E-03	7.560000E-03	7.440000E-03	7.080000E-03	6.670000E-03	6.200000E-03
7.50000	6.650000E-03	9.170000E-03	1.310000E-02	1.732000E-02	1.735000E-02	1.582000E-02	1.503000E-02	1.551000E-02	1.620000E-02	1.650000E-02	1.666000E-02	1.557000E-02	1.432000E-02	1.356000E-02	1.345000E-02	1.335000E-02	1.315000E-02	1.248000E-02	1.160000E-02	1.102000E-02	1.094000E-02	1.089000E-02	1.051000E-02	9.890000E-03	9.280000E-03	8.980000E-03	8.910000E-03	8.460000E-03	7.860000E-03	7.590000E-03	7.460000E-03	7.110000E-03	6.720000E-03	6.260000E-03
9.37500	6.720000E-03	9.230000E-03	1.389000E-02	1.744000E-02	1.728000E-02	1.560000E-02	1.493000E-02	1.531000E-02	1.555000E-02	1.561000E-02	1.604000E-02	1.539000E-02	1.276000E-02	1.369000E-02	1.350000E-02	1.314000E-02	1.290000E-02	1.273000E-02	1.226000E-02	1.159000E-02	1.098000E-02	1.057000E-02	1.040000E-02	1.015000E-02	9.620000E-03	9.220000E-03	9.020000E-03	8.540000E-03	7.880000E-03	7.600000E-03	7.490000E-03	7.210000E-03	6.850000E-03	6.340000E-03
11.2500	7.070000E-03	1.020000E-02	1.535000E-02	1.792000E-02	1.752000E-02	1.597000E-02	1.527000E-02	1.498000E-02	1.456000E-02	1.475000E-02	1.530000E-02	1.427000E-02	1.232000E-02	1.175000E-02	1.318000E-02	1.315000E-02	1.352000E-02	1.361000E-02	1.265000E-02	1.086000E-02	9.300000E-03	8.780000E-03	9.440000E-03	1.026000E-02	1.026000E-02	9.800000E-03	9.340000E-03	8.770000E-03	8.060000E-03	7.650000E-03	7.510000E-03	7.330000E-03	7.040000E-03	6.470000E-03
13.1250	7.520000E-03	1.146000E-02	1.650000E-02	1.804000E-02	1.747000E-02	1.626000E-02	1.554000E-02	1.469000E-02	1.399000E-02	1.461000E-02	1.574000E-02	1.494000E-02	1.261000E-02	1.117000E-02	1.096000E-02	1.119000E-02	1.279000E-02	1.255000E-02	1.056000E-02	5.660000E-03	4.570000E-03	4.570000E-03	5.800000E-03	8.500000E-03	9.000000E-03	9.060000E-03	9.120000E-03	9.030000E-03	8.540000E-03	8.000000E-03	7.660000E-03	7.450000E-03	7.230000E-03	6.610000E-03
15.0000	7.780000E-03	1.249000E-02	1.726000E-02	1.821000E-02	1.699000E-02	1.604000E-02	1.570000E-02	1.504000E-02	1.455000E-02	1.541000E-02	1.630000E-02	1.608000E-02	1.469000E-02	1.236000E-02	1.052000E-02	9.570000E-03	8.830000E-03	7.900000E-03	6.280000E-03	4.750000E-03	3.530000E-03	3.860000E-03	3.810000E-03	4.100000E-03	4.370000E-03	5.160000E-03	7.850000E-03	8.790000E-03	8.890000E-03	8.450000E-03	7.990000E-03	7.680000E-03	7.370000E-03	6.730000E-03
16.8750	7.930000E-03	1.344000E-02	1.776000E-02	1.817000E-02	1.667000E-02	1.571000E-02	1.583000E-02	1.596000E-02	1.601000E-02	1.630000E-02	1.676000E-02	1.686000E-02	1.654000E-02	1.510000E-02	1.218000E-02	9.010000E-03	6.500000E-03	5.170000E-03	4.170000E-03	4.130000E-03	4.350000E-03	3.880000E-03	3.250000E-03	3.200000E-03	2.740000E-03	3.110000E-03	4.670000E-03	7.610000E-03	8.280000E-03	8.350000E-03	8.260000E-03	8.020000E-03	7.550000E-03	6.830000E-03
18.7500	8.620000E-03	1.402000E-02	1.785000E-02	1.805000E-02	1.668000E-02	1.582000E-02	1.609000E-02	1.648000E-02	1.668000E-02	1.699000E-02	1.712000E-02	1.732000E-02	1.766000E-02	1.672000E-02	1.368000E-02	9.250000E-03	6.020000E-03	4.730000E-03	4.590000E-03	4.860000E-03	4.960000E-03	4.320000E-03	3.400000E-03	3.410000E-03	3.270000E-03	2.670000E-03	3.560000E-03	4.650000E-03	5.420000E-03	6.630000E-03	8.340000E-03	8.410000E-03	7.810000E-03	7.000000E-03
20.6250	9.870000E-03	1.499000E-02	1.801000E-02	1.763000E-02	1.656000E-02	1.613000E-02	1.625000E-02	1.630000E-02	1.653000E-02	1.704000E-02	1.752000E-02	1.745000E-02	1.767000E-02	1.675000E-02	1.404000E-02	9.390000E-03	6.270000E-03	5.330000E-03	5.160000E-03	4.890000E-03	4.360000E-03	4.040000E-03	3.840000E-03	4.090000E-03	3.610000E-03	3.360000E-03	3.450000E-03	3.360000E-03	3.590000E-03	5.350000E-03	8.380000E-03	8.770000E-03	8.020000E-03	7.180000E-03
22.5000	1.082000E-02	1.500000E-02	1.767000E-02	1.670000E-02	1.571000E-02	1.577000E-02	1.613000E-02	1.609000E-02	1.620000E-02	1.673000E-02	1.708000E-02	1.730000E-02	1.744000E-02	1.681000E-02	1.411000E-02	8.900000E-03	5.950000E-03	5.510000E-03	5.300000E-03	4.760000E-03	4.290000E-03	3.950000E-03	4.070000E-03	4.300000E-03	3.580000E-03	3.750000E-03	4.220000E-03	3.230000E-03	2.850000E-03	4.880000E-03	8.720000E-03	9.080000E-03	8.050000E-03	7.240000E-03
24.3750	1.103000E-02	1.486000E-02	1.710000E-02	1.642000E-02	1.551000E-02	1.537000E-02	1.555000E-02	1.578000E-02	1.593000E-02	1.642000E-02	1.689000E-02	1.723000E-02	1.749000E-02	1.710000E-02	1.400000E-02	8.670000E-03	5.960000E-03	5.680000E-03	5.510000E-03	5.130000E-03	5.000000E-03	4.570000E-03	4.370000E-03	4.270000E-03	3.780000E-03	4.130000E-03	4.470000E-03	3.370000E-03	2.930000E-03	5.310000E-03	9.290000E-03	9.250000E-03	7.900000E-03	7.150000E-03
26.2500	1.126000E-02	1.472000E-02	1.677000E-02	1.715000E-02	1.648000E-02	1.605000E-02	1.600000E-02	1.605000E-02	1.608000E-02	1.628000E-02	1.685000E-02	1.708000E-02	1.693000E-02	1.570000E-02	1.269000E-02	8.490000E-03	6.480000E-03	6.070000E-03	5.630000E-03	5.360000E-03	5.400000E-03	4.950000E-03	4.320000E-03	4.880000E-03	4.710000E-03	4.130000E-03	3.450000E-03	2.890000E-03	3.470000E-03	6.340000E-03	9.870000E-03	9.280000E-03	7.800000E-03	7.070000E-03
28.1250	1.206000E-02	1.545000E-02	1.720000E-02	1.763000E-02	1.726000E-02	1.708000E-02	1.718000E-02	1.729000E-02	1.697000E-02	1.638000E-02	1.623000E-02	1.604000E-02	1.490000E-02	1.291000E-02	9.790000E-03	7.740000E-03	6.850000E-03	6.390000E-03	5.950000E-03	5.940000E-03	5.880000E-03	4.910000E-03	4.680000E-03	5.280000E-03	5.330000E-03	3.640000E-03	2.620000E-03	3.200000E-03	5.010000E-03	9.190000E-03	1.029000E-02	9.170000E-03	7.860000E-03	7.100000E-03
30.0000	1.210000E-02	1.629000E-02	1.787000E-02	1.776000E-02	1.714000E-02	1.706000E-02	1.744000E-02	1.797000E-02	1.790000E-02	1.664000E-02	1.553000E-02	1.485000E-02	1.301000E-02	1.000000E-02	8.060000E-03	7.440000E-03	7.120000E-03	6.750000E-03	6.490000E-03	6.570000E-03	6.400000E-03	5.370000E-03	4.840000E-03	5.620000E-03	5.620000E-03	4.400000E-03	4.300000E-03	5.820000E-03	9.380000E-03	1.076000E-02	1.043000E-02	8.980000E-03	8.000000E-03	7.180000E-03
31.8750	1.111000E-02	1.551000E-02	1.831000E-02	1.835000E-02	1.772000E-02	1.746000E-02	1.733000E-02	1.756000E-02	1.788000E-02	1.689000E-02	1.536000E-02	1.434000E-02	1.301000E-02	9.180000E-03	8.200000E-03	7.970000E-03	7.670000E-03	7.350000E-03	6.970000E-03	6.680000E-03	6.640000E-03	6.460000E-03	6.350000E-03	6.870000E-03	7.250000E-03	7.310000E-03	8.090000E-03	1.086000E-02	1.170000E-02	1.153000E-02	1.023000E-02	8.820000E-03	8.130000E-03	7.200000E-03
33.7500	1.053000E-02	1.354000E-02	1.685000E-02	1.850000E-02	1.837000E-02	1.806000E-02	1.699000E-02	1.641000E-02	1.674000E-02	1.655000E-02	1.538000E-02	1.355000E-02	1.216000E-02	8.720000E-03	8.580000E-03	8.530000E-03	8.170000E-03	7.910000E-03	7.370000E-03	6.950000E-03	7.640000E-03	8.780000E-03	9.100000E-03	9.350000E-03	9.850000E-03	1.163000E-02	1.214000E-02	1.241000E-02	1.198000E-02	1.106000E-02	9.900000E-03	8.900000E-03	8.230000E-03	7.140000E-03
35.6250	1.165000E-02	1.272000E-02	1.481000E-02	1.696000E-02	1.693000E-02	1.621000E-02	1.523000E-02	1.452000E-02	1.483000E-02	1.530000E-02	1.436000E-02	1.166000E-02	8.940000E-03	8.280000E-03	9.070000E-03	9.150000E-03	8.610000E-03	8.260000E-03	7.810000E-03	7.810000E-03	9.380000E-03	1.128000E-02	1.290000E-02	1.235000E-02	1.195000E-02	1.201000E-02	1.217000E-02	1.183000E-02	1.098000E-02	1.027000E-02	9.770000E-03	9.080000E-03	8.250000E-03	7.030000E-03
37.5000	1.988000E-02	1.976000E-02	1.529000E-02	1.595000E-02	1.503000E-02	1.374000E-02	1.325000E-02	1.288000E-02	1.311000E-02	1.364000E-02	1.277000E-02	1.049000E-02	9.340000E-03	1.007000E-02	1.111000E-02	1.088000E-02	1.001000E-02	9.330000E-03	8.640000E-03	8.780000E-03	1.052000E-02	1.344000E-02	1.339000E-02	1.245000E-02	1.164000E-02	1.131000E-02	1.125000E-02	1.103000E-02	1.050000E-02	1.007000E-02	9.770000E-03	9.110000E-03	8.110000E-03	6.940000E-03
39.3750	1.110000E-02	1.999000E-02	2.183000E-02	2.069000E-02	1.690000E-02	1.494000E-02	1.415000E-02	1.326000E-02	1.270000E-02	1.229000E-02	1.161000E-02	1.120000E-02	1.189000E-02	1.334000E-02	1.484000E-02	1.469000E-02	1.241000E-02	1.165000E-02	1.074000E-02	1.053000E-02	1.176000E-02	1.403000E-02	1.385000E-02	1.299000E-02	1.216000E-02	1.145000E-02	1.107000E-02	1.101000E-02	1.068000E-02	1.013000E-02	9.620000E-03	8.900000E-03	7.930000E-03	6.890000E-03
41.2500	7.890000E-03	1.336000E-02	2.130000E-02	2.220000E-02	2.014000E-02	1.886000E-02	1.717000E-02	1.482000E-02	1.222000E-02	1.117000E-02	1.115000E-02	1.213000E-02	1.380000E-02	1.602000E-02	1.600000E-02	1.568000E-02	1.542000E-02	1.510000E-02	1.467000E-02	1.443000E-02	1.477000E-02	1.504000E-02	1.451000E-02	1.363000E-02	1.297000E-02	1.218000E-02	1.132000E-02	1.091000E-02	1.050000E-02	9.860000E-03	9.260000E-03	8.660000E-03	7.890000E-03	6.880000E-03
43.1250	5.990000E-03	9.690000E-03	1.521000E-02	1.824000E-02	1.926000E-02	1.994000E-02	1.739000E-02	1.395000E-02	1.108000E-02	1.061000E-02	1.145000E-02	1.313000E-02	1.572000E-02	1.585000E-02	1.586000E-02	1.581000E-02	1.555000E-02	1.549000E-02	1.576000E-02	1.569000E-02	1.530000E-02	1.502000E-02	1.384000E-02	1.270000E-02	1.231000E-02	1.206000E-02	1.129000E-02	1.049000E-02	9.970000E-03	9.470000E-03	9.030000E-03	8.630000E-03	7.980000E-03	6.890000E-03
45.0000	5.780000E-03	7.410000E-03	9.100000E-03	1.197000E-02	1.622000E-02	1.897000E-02	1.419000E-02	1.091000E-02	1.022000E-02	1.128000E-02	1.299000E-02	1.588000E-02	1.630000E-02	1.595000E-02	1.583000E-02	1.598000E-02	1.557000E-02	1.517000E-02	1.521000E-02	1.514000E-02	1.416000E-02	1.023000E-02	8.850000E-03	8.230000E-03	9.090000E-03	1.158000E-02	1.132000E-02	1.036000E-02	9.710000E-03	9.370000E-03	9.080000E-03	8.710000E-03	8.040000E-03	6.900000E-03
46.8750	5.760000E-03	6.660000E-03	6.520000E-03	9.780000E-03	1.570000E-02	1.933000E-02	1.206000E-02	9.540000E-03	1.095000E-02	1.301000E-02	1.594000E-02	1.681000E-02	1.695000E-02	1.633000E-02	1.602000E-02	1.612000E-02	1.577000E-02	1.519000E-02	1.467000E-02	1.370000E-02	9.440000E-03	8.700000E-03	8.630000E-03	8.750000E-03	9.480000E-03	1.163000E-02	1.140000E-02	1.038000E-02	9.650000E-03	9.360000E-03	9.070000E-03	8.620000E-03	7.970000E-03	6.910000E-03
48.7500	5.080000E-03	6.010000E-03	6.560000E-03	1.142000E-02	1.936000E-02	2.018000E-02	1.155000E-02	1.046000E-02	1.319000E-02	1.621000E-02	1.657000E-02	1.686000E-02	1.673000E-02	1.639000E-02	1.613000E-02	1.607000E-02	1.593000E-02	1.551000E-02	1.447000E-02	1.148000E-02	1.062000E-02	1.088000E-02	1.202000E-02	1.220000E-02	1.209000E-02	1.178000E-02	1.104000E-02	1.009000E-02	9.400000E-03	9.140000E-03	8.910000E-03	8.450000E-03	7.840000E-03	6.940000E-03
50.6250	5.300000E-03	5.270000E-03	7.190000E-03	1.280000E-02	1.934000E-02	1.890000E-02	1.249000E-02	1.454000E-02	1.651000E-02	1.710000E-02	1.707000E-02	1.692000E-02	1.662000E-02	1.665000E-02	1.663000E-02	1.625000E-02	1.610000E-02	1.592000E-02	1.504000E-02	1.414000E-02	1.393000E-02	1.391000E-02	1.384000E-02	1.347000E-02	1.254000E-02	1.142000E-02	1.052000E-02	9.820000E-03	9.240000E-03	8.960000E-03	8.800000E-03	8.400000E-03	7.810000E-03	6.960000E-03
Sep 1950	21.9044	19.9997	18.0950	16.1902	14.2855	12.3808	10.4760	8.57131	6.66657	4.76184	2.85710	0.952368	-0.952368	-2.85710	-4.76184	-6.66657	-8.57131	-10.4760	-12.3808	-14.2855	-16.1902	-18.0950	-19.9997	-21.9044	-23.8092	-25.7139	-27.6186	-29.5234	-31.4281	-33.3328	-35.2375	-37.1423	-39.0470	-40.9517
0.000000E+00	5.900000E-03	6.890000E-03	1.144000E-02	1.570000E-02	1.792000E-02	1.772000E-02	1.666000E-02	1.523000E-02	1.477000E-02	1.652000E-02	1.677000E-02	1.598000E-02	1.492000E-02	1.379000E-02	1.299000E-02	1.277000E-02	1.249000E-02	1.186000E-02	1.142000E-02	1.112000E-02	1.077000E-02	1.069000E-02	1.054000E-02	1.006000E-02	9.620000E-03	9.240000E-03	8.760000E-03	8.550000E-03	8.350000E-03	7.940000E-03	7.430000E-03	6.990000E-03	6.420000E-03	5.830000E-03
1.87500	5.770000E-03	6.860000E-03	1.128000E-02	1.573000E-02	1.797000E-02	1.752000E-02	1.655000E-02	1.557000E-02	1.519000E-02	1.674000E-02	1.687000E-02	1.622000E-02	1.530000E-02	1.417000E-02	1.316000E-02	1.270000E-02	1.232000E-02	1.181000E-02	1.150000E-02	1.126000E-02	1.086000E-02	1.046000E-02	1.014000E-02	9.770000E-03	9.470000E-03	9.100000E-03	8.580000E-03	8.380000E-03	8.310000E-03	7.970000E-03	7.470000E-03	6.960000E-03	6.390000E-03	5.780000E-03
3.75000	6.030000E-03	7.260000E-03	1.148000E-02	1.585000E-02	1.816000E-02	1.755000E-02	1.671000E-02	1.631000E-02	1.594000E-02	1.674000E-02	1.664000E-02	1.612000E-02	1.547000E-02	1.456000E-02	1.357000E-02	1.297000E-02	1.266000E-02	1.228000E-02	1.186000E-02	1.145000E-02	1.095000E-02	1.043000E-02	1.001000E-02	9.740000E-03	9.550000E-03	9.200000E-03	8.630000E-03	8.290000E-03	8.210000E-03	7.970000E-03	7.520000E-03	6.940000E-03	6.340000E-03	5.770000E-03
5.62500	6.150000E-03	7.150000E-03	1.054000E-02	1.575000E-02	1.831000E-02	1.724000E-02	1.640000E-02	1.645000E-02	1.671000E-02	1.677000E-02	1.687000E-02	1.634000E-02	1.552000E-02	1.470000E-02	1.389000E-02	1.334000E-02	1.307000E-02	1.254000E-02	1.171000E-02	1.102000E-02	1.072000E-02	1.049000E-02	1.011000E-02	9.670000E-03	9.370000E-03	9.140000E-03	8.780000E-03	8.390000E-03	8.180000E-03	7.980000E-03	7.560000E-03	6.920000E-03	6.320000E-03	5.810000E-03
7.50000	5.700000E-03	6.520000E-03	1.009000E-02	1.549000E-02	1.796000E-02	1.672000E-02	1.590000E-02	1.636000E-02	1.667000E-02	1.647000E-02	1.687000E-02	1.654000E-02	1.580000E-02	1.497000E-02	1.429000E-02	1.348000E-02	1.297000E-02	1.231000E-02	1.148000E-02	1.088000E-02	1.075000E-02	1.057000E-02	1.014000E-02	9.510000E-03	8.960000E-03	8.750000E-03	8.690000E-03	8.440000E-03	8.200000E-03	8.070000E-03	7.650000E-03	6.940000E-03	6.340000E-03	5.870000E-03
9.37500	6.070000E-03	6.560000E-03	9.800000E-03	1.592000E-02	1.778000E-02	1.667000E-02	1.586000E-02	1.619000E-02	1.605000E-02	1.545000E-02	1.615000E-02	1.615000E-02	1.448000E-02	1.514000E-02	1.450000E-02	1.351000E-02	1.279000E-02	1.253000E-02	1.216000E-02	1.161000E-02	1.100000E-02	1.047000E-02	1.019000E-02	9.850000E-03	9.250000E-03	8.840000E-03	8.650000E-03	8.340000E-03	8.080000E-03	8.060000E-03	7.750000E-03	7.030000E-03	6.430000E-03	5.940000E-03
11.2500	6.260000E-03	6.960000E-03	1.031000E-02	1.629000E-02	1.806000E-02	1.714000E-02	1.629000E-02	1.594000E-02	1.521000E-02	1.492000E-02	1.559000E-02	1.533000E-02	1.403000E-02	1.318000E-02	1.406000E-02	1.351000E-02	1.361000E-02	1.371000E-02	1.295000E-02	1.141000E-02	9.820000E-03	9.110000E-03	9.620000E-03	1.024000E-02	1.007000E-02	9.490000E-03	8.960000E-03	8.340000E-03	7.940000E-03	7.960000E-03	7.760000E-03	7.190000E-03	6.630000E-03	6.080000E-03
13.1250	6.340000E-03	7.560000E-03	1.144000E-02	1.653000E-02	1.824000E-02	1.750000E-02	1.662000E-02	1.571000E-02	1.474000E-02	1.503000E-02	1.608000E-02	1.600000E-02	1.426000E-02	1.243000E-02	1.163000E-02	1.190000E-02	1.362000E-02	1.353000E-02	1.170000E-02	7.300000E-03	5.350000E-03	5.410000E-03	6.790000E-03	8.890000E-03	9.170000E-03	9.140000E-03	9.030000E-03	8.690000E-03	8.220000E-03	7.990000E-03	7.780000E-03	7.380000E-03	6.900000E-03	6.230000E-03
15.0000	6.380000E-03	8.160000E-03	1.317000E-02	1.737000E-02	1.813000E-02	1.748000E-02	1.691000E-02	1.613000E-02	1.535000E-02	1.574000E-02	1.653000E-02	1.656000E-02	1.580000E-02	1.414000E-02	1.193000E-02	1.094000E-02	1.086000E-02	9.980000E-03	7.590000E-03	5.840000E-03	5.420000E-03	4.610000E-03	4.630000E-03	4.720000E-03	4.960000E-03	6.040000E-03	8.220000E-03	8.810000E-03	8.700000E-03	8.260000E-03	7.920000E-03	7.590000E-03	7.130000E-03	6.400000E-03
16.8750	6.280000E-03	8.940000E-03	1.434000E-02	1.854000E-02	1.828000E-02	1.734000E-02	1.717000E-02	1.701000E-02	1.657000E-02	1.655000E-02	1.682000E-02	1.698000E-02	1.706000E-02	1.667000E-02	1.481000E-02	1.176000E-02	9.740000E-03	7.970000E-03	6.290000E-03	5.110000E-03	4.850000E-03	5.460000E-03	5.050000E-03	3.600000E-03	2.920000E-03	3.820000E-03	5.600000E-03	7.990000E-03	8.420000E-03	8.290000E-03	8.060000E-03	7.840000E-03	7.380000E-03	6.560000E-03
18.7500	6.270000E-03	9.420000E-03	1.514000E-02	1.891000E-02	1.826000E-02	1.732000E-02	1.720000E-02	1.724000E-02	1.710000E-02	1.706000E-02	1.707000E-02	1.739000E-02	1.775000E-02	1.781000E-02	1.678000E-02	1.351000E-02	1.016000E-02	7.290000E-03	5.670000E-03	5.250000E-03	5.130000E-03	4.710000E-03	4.880000E-03	4.390000E-03	3.580000E-03	3.450000E-03	4.260000E-03	5.270000E-03	6.130000E-03	6.850000E-03	8.120000E-03	8.140000E-03	7.630000E-03	6.810000E-03
20.6250	6.840000E-03	1.026000E-02	1.581000E-02	1.840000E-02	1.756000E-02	1.711000E-02	1.712000E-02	1.689000E-02	1.679000E-02	1.708000E-02	1.752000E-02	1.756000E-02	1.757000E-02	1.743000E-02	1.660000E-02	1.371000E-02	1.016000E-02	7.410000E-03	5.870000E-03	5.310000E-03	5.220000E-03	4.760000E-03	4.690000E-03	5.150000E-03	4.450000E-03	3.960000E-03	3.760000E-03	3.840000E-03	4.440000E-03	5.970000E-03	8.270000E-03	8.450000E-03	7.820000E-03	7.050000E-03
22.5000	7.340000E-03	1.098000E-02	1.598000E-02	1.718000E-02	1.633000E-02	1.644000E-02	1.687000E-02	1.664000E-02	1.635000E-02	1.674000E-02	1.719000E-02	1.740000E-02	1.734000E-02	1.720000E-02	1.634000E-02	1.298000E-02	9.350000E-03	7.080000E-03	6.000000E-03	5.570000E-03	5.360000E-03	5.130000E-03	4.740000E-03	4.500000E-03	4.150000E-03	4.490000E-03	4.160000E-03	3.480000E-03	3.740000E-03	5.750000E-03	8.730000E-03	8.760000E-03	7.850000E-03	7.170000E-03
24.3750	7.310000E-03	1.127000E-02	1.593000E-02	1.695000E-02	1.609000E-02	1.611000E-02	1.648000E-02	1.643000E-02	1.612000E-02	1.642000E-02	1.692000E-02	1.724000E-02	1.733000E-02	1.742000E-02	1.640000E-02	1.243000E-02	8.620000E-03	6.740000E-03	6.060000E-03	5.900000E-03	5.830000E-03	5.530000E-03	4.910000E-03	4.670000E-03	4.340000E-03	4.760000E-03	4.380000E-03	3.630000E-03	3.960000E-03	6.360000E-03	9.470000E-03	8.980000E-03	7.750000E-03	7.160000E-03
26.2500	7.500000E-03	1.143000E-02	1.549000E-02	1.763000E-02	1.710000E-02	1.687000E-02	1.685000E-02	1.668000E-02	1.632000E-02	1.643000E-02	1.679000E-02	1.696000E-02	1.675000E-02	1.656000E-02	1.558000E-02	1.149000E-02	8.060000E-03	6.560000E-03	6.080000E-03	5.980000E-03	5.950000E-03	5.430000E-03	5.020000E-03	5.390000E-03	5.250000E-03	4.620000E-03	3.890000E-03	3.650000E-03	4.720000E-03	7.470000E-03	1.008000E-02	9.090000E-03	7.730000E-03	7.150000E-03
28.1250	8.180000E-03	1.196000E-02	1.520000E-02	1.732000E-02	1.773000E-02	1.755000E-02	1.766000E-02	1.774000E-02	1.725000E-02	1.658000E-02	1.625000E-02	1.601000E-02	1.534000E-02	1.441000E-02	1.267000E-02	9.360000E-03	7.330000E-03	6.560000E-03	6.420000E-03	6.550000E-03	6.480000E-03	5.740000E-03	5.190000E-03	5.800000E-03	5.840000E-03	4.550000E-03	3.840000E-03	4.660000E-03	6.560000E-03	1.025000E-02	1.057000E-02	9.120000E-03	7.860000E-03	7.220000E-03
30.0000	8.210000E-03	1.224000E-02	1.509000E-02	1.680000E-02	1.733000E-02	1.730000E-02	1.773000E-02	1.834000E-02	1.813000E-02	1.678000E-02	1.568000E-02	1.509000E-02	1.371000E-02	1.137000E-02	9.020000E-03	7.670000E-03	6.970000E-03	6.930000E-03	7.100000E-03	7.360000E-03	7.210000E-03	6.230000E-03	5.620000E-03	6.130000E-03	6.260000E-03	5.580000E-03	5.770000E-03	7.470000E-03	1.070000E-02	1.156000E-02	1.075000E-02	9.100000E-03	8.130000E-03	7.330000E-03
31.8750	7.730000E-03	1.155000E-02	1.500000E-02	1.723000E-02	1.802000E-02	1.760000E-02	1.750000E-02	1.789000E-02	1.809000E-02	1.685000E-02	1.539000E-02	1.481000E-02	1.348000E-02	9.650000E-03	8.150000E-03	7.690000E-03	7.610000E-03	7.750000E-03	7.650000E-03	7.450000E-03	7.410000E-03	7.270000E-03	7.300000E-03	7.940000E-03	8.390000E-03	8.490000E-03	9.460000E-03	1.212000E-02	1.271000E-02	1.203000E-02	1.052000E-02	9.080000E-03	8.320000E-03	7.370000E-03
33.7500	8.460000E-03	1.050000E-02	1.390000E-02	1.715000E-02	1.872000E-02	1.823000E-02	1.718000E-02	1.660000E-02	1.680000E-02	1.634000E-02	1.566000E-02	1.431000E-02	1.266000E-02	8.870000E-03	8.500000E-03	8.610000E-03	8.500000E-03	8.410000E-03	7.990000E-03	7.520000E-03	8.050000E-03	9.370000E-03	1.036000E-02	1.094000E-02	1.118000E-02	1.278000E-02	1.319000E-02	1.343000E-02	1.275000E-02	1.146000E-02	1.016000E-02	9.150000E-03	8.440000E-03	7.320000E-03
35.6250	1.083000E-02	1.071000E-02	1.227000E-02	1.496000E-02	1.693000E-02	1.635000E-02	1.541000E-02	1.475000E-02	1.492000E-02	1.532000E-02	1.483000E-02	1.223000E-02	9.300000E-03	8.470000E-03	9.380000E-03	9.760000E-03	9.260000E-03	8.880000E-03	8.400000E-03	8.130000E-03	9.400000E-03	1.168000E-02	1.435000E-02	1.423000E-02	1.366000E-02	1.317000E-02	1.317000E-02	1.277000E-02	1.182000E-02	1.089000E-02	1.011000E-02	9.300000E-03	8.450000E-03	7.230000E-03
37.5000	1.839000E-02	1.861000E-02	1.346000E-02	1.378000E-02	1.423000E-02	1.345000E-02	1.328000E-02	1.313000E-02	1.339000E-02	1.392000E-02	1.341000E-02	1.092000E-02	9.660000E-03	1.040000E-02	1.163000E-02	1.167000E-02	1.088000E-02	1.016000E-02	9.370000E-03	9.050000E-03	1.044000E-02	1.435000E-02	1.479000E-02	1.422000E-02	1.333000E-02	1.269000E-02	1.243000E-02	1.211000E-02	1.156000E-02	1.092000E-02	1.027000E-02	9.350000E-03	8.300000E-03	7.160000E-03
39.3750	8.650000E-03	1.867000E-02	2.144000E-02	2.011000E-02	1.497000E-02	1.386000E-02	1.365000E-02	1.333000E-02	1.314000E-02	1.304000E-02	1.216000E-02	1.160000E-02	1.225000E-02	1.369000E-02	1.513000E-02	1.505000E-02	1.319000E-02	1.250000E-02	1.151000E-02	1.084000E-02	1.175000E-02	1.486000E-02	1.535000E-02	1.476000E-02	1.390000E-02	1.317000E-02	1.254000E-02	1.224000E-02	1.185000E-02	1.117000E-02	1.025000E-02	9.170000E-03	8.130000E-03	7.100000E-03
41.2500	5.120000E-03	1.050000E-02	2.034000E-02	2.126000E-02	1.792000E-02	1.751000E-02	1.634000E-02	1.482000E-02	1.325000E-02	1.206000E-02	1.188000E-02	1.279000E-02	1.437000E-02	1.632000E-02	1.626000E-02	1.594000E-02	1.571000E-02	1.544000E-02	1.502000E-02	1.459000E-02	1.494000E-02	1.580000E-02	1.603000E-02	1.533000E-02	1.464000E-02	1.384000E-02	1.294000E-02	1.232000E-02	1.180000E-02	1.097000E-02	9.970000E-03	9.020000E-03	8.080000E-03	7.090000E-03
43.1250	4.230000E-03	6.890000E-03	1.211000E-02	1.593000E-02	1.715000E-02	1.699000E-02	1.604000E-02	1.425000E-02	1.242000E-02	1.172000E-02	1.242000E-02	1.411000E-02	1.632000E-02	1.625000E-02	1.616000E-02	1.612000E-02	1.572000E-02	1.554000E-02	1.577000E-02	1.567000E-02	1.551000E-02	1.582000E-02	1.510000E-02	1.406000E-02	1.374000E-02	1.357000E-02	1.293000E-02	1.210000E-02	1.138000E-02	1.059000E-02	9.780000E-03	9.020000E-03	8.160000E-03	7.080000E-03
45.0000	5.010000E-03	5.480000E-03	6.640000E-03	9.790000E-03	1.415000E-02	1.845000E-02	1.354000E-02	1.253000E-02	1.209000E-02	1.264000E-02	1.408000E-02	1.671000E-02	1.697000E-02	1.639000E-02	1.622000E-02	1.637000E-02	1.580000E-02	1.519000E-02	1.509000E-02	1.507000E-02	1.451000E-02	1.073000E-02	9.760000E-03	9.110000E-03	9.720000E-03	1.280000E-02	1.285000E-02	1.205000E-02	1.121000E-02	1.047000E-02	9.810000E-03	9.070000E-03	8.140000E-03	7.000000E-03
46.8750	6.210000E-03	5.840000E-03	5.480000E-03	8.730000E-03	1.436000E-02	1.915000E-02	1.236000E-02	1.211000E-02	1.324000E-02	1.447000E-02	1.680000E-02	1.753000E-02	1.757000E-02	1.678000E-02	1.641000E-02	1.646000E-02	1.604000E-02	1.529000E-02	1.460000E-02	1.383000E-02	9.440000E-03	8.900000E-03	9.080000E-03	9.310000E-03	1.005000E-02	1.266000E-02	1.278000E-02	1.197000E-02	1.113000E-02	1.044000E-02	9.760000E-03	8.930000E-03	7.950000E-03	6.880000E-03
48.7500	5.990000E-03	5.810000E-03	6.570000E-03	1.113000E-02	1.918000E-02	1.988000E-02	1.257000E-02	1.252000E-02	1.519000E-02	1.727000E-02	1.737000E-02	1.751000E-02	1.731000E-02	1.694000E-02	1.657000E-02	1.637000E-02	1.615000E-02	1.562000E-02	1.445000E-02	1.136000E-02	1.043000E-02	1.076000E-02	1.228000E-02	1.270000E-02	1.279000E-02	1.267000E-02	1.219000E-02	1.145000E-02	1.079000E-02	1.020000E-02	9.540000E-03	8.670000E-03	7.740000E-03	6.810000E-03
50.6250	6.040000E-03	6.050000E-03	8.100000E-03	1.317000E-02	1.945000E-02	1.909000E-02	1.366000E-02	1.558000E-02	1.734000E-02	1.787000E-02	1.784000E-02	1.761000E-02	1.722000E-02	1.722000E-02	1.711000E-02	1.656000E-02	1.626000E-02	1.595000E-02	1.494000E-02	1.397000E-02	1.370000E-02	1.365000E-02	1.370000E-02	1.361000E-02	1.302000E-02	1.210000E-02	1.137000E-02	1.091000E-02	1.043000E-02	9.920000E-03	9.350000E-03	8.540000E-03	7.690000E-03	6.800000E-03
Oct 1950	21.9044	19.9997	18.0950	16.1902	14.2855	12.3808	10.4760	8.57131	6.66657	4.76184	2.85710	0.952368	-0.952368	-2.85710	-4.76184	-6.66657	-8.57131	-10.4760	-12.3808	-14.2855	-16.1902	-18.0950	-19.9997	-21.9044	-23.8092	-25.7139	-27.6186	-29.5234	-31.4281	-33.3328	-35.2375	-37.1423	-39.0470	-40.9517
0.000000E+00	5.280000E-03	5.140000E-03	7.290000E-03	1.041000E-02	1.402000E-02	1.613000E-02	1.610000E-02	1.574000E-02	1.595000E-02	1.695000E-02	1.691000E-02	1.670000E-02	1.666000E-02	1.582000E-02	1.456000E-02	1.355000E-02	1.278000E-02	1.204000E-02	1.154000E-02	1.116000E-02	1.094000E-02	1.094000E-02	1.085000E-02	1.039000E-02	9.730000E-03	9.190000E-03	8.870000E-03	8.870000E-03	8.950000E-03	8.660000E-03	8.130000E-03	7.530000E-03	6.850000E-03	6.070000E-03
1.87500	5.630000E-03	6.420000E-03	7.970000E-03	1.045000E-02	1.459000E-02	1.628000E-02	1.624000E-02	1.629000E-02	1.655000E-02	1.721000E-02	1.689000E-02	1.671000E-02	1.696000E-02	1.630000E-02	1.497000E-02	1.363000E-02	1.261000E-02	1.194000E-02	1.161000E-02	1.135000E-02	1.114000E-02	1.102000E-02	1.081000E-02	1.042000E-02	9.830000E-03	9.180000E-03	8.660000E-03	8.600000E-03	8.770000E-03	8.550000E-03	8.060000E-03	7.500000E-03	6.850000E-03	6.090000E-03
3.75000	6.100000E-03	6.580000E-03	8.260000E-03	1.080000E-02	1.502000E-02	1.669000E-02	1.660000E-02	1.669000E-02	1.696000E-02	1.716000E-02	1.664000E-02	1.647000E-02	1.690000E-02	1.670000E-02	1.553000E-02	1.401000E-02	1.294000E-02	1.237000E-02	1.198000E-02	1.153000E-02	1.126000E-02	1.109000E-02	1.088000E-02	1.064000E-02	1.021000E-02	9.520000E-03	8.830000E-03	8.530000E-03	8.600000E-03	8.450000E-03	8.040000E-03	7.480000E-03	6.870000E-03	6.150000E-03
5.62500	6.240000E-03	6.580000E-03	7.210000E-03	1.073000E-02	1.530000E-02	1.677000E-02	1.637000E-02	1.660000E-02	1.717000E-02	1.718000E-02	1.688000E-02	1.664000E-02	1.673000E-02	1.665000E-02	1.585000E-02	1.454000E-02	1.352000E-02	1.278000E-02	1.198000E-02	1.121000E-02	1.095000E-02	1.098000E-02	1.094000E-02	1.071000E-02	1.030000E-02	9.700000E-03	9.140000E-03	8.710000E-03	8.550000E-03	8.460000E-03	8.090000E-03	7.490000E-03	6.870000E-03	6.220000E-03
7.50000	6.330000E-03	6.350000E-03	6.670000E-03	1.045000E-02	1.525000E-02	1.641000E-02	1.601000E-02	1.641000E-02	1.692000E-02	1.679000E-02	1.706000E-02	1.690000E-02	1.686000E-02	1.671000E-02	1.622000E-02	1.483000E-02	1.358000E-02	1.271000E-02	1.182000E-02	1.102000E-02	1.076000E-02	1.075000E-02	1.067000E-02	1.039000E-02	9.920000E-03	9.540000E-03	9.260000E-03	8.890000E-03	8.580000E-03	8.480000E-03	8.190000E-03	7.520000E-03	6.870000E-03	6.280000E-03
9.37500	6.430000E-03	6.510000E-03	6.850000E-03	1.118000E-02	1.522000E-02	1.619000E-02	1.598000E-02	1.625000E-02	1.637000E-02	1.593000E-02	1.643000E-02	1.654000E-02	1.573000E-02	1.685000E-02	1.654000E-02	1.498000E-02	1.343000E-02	1.272000E-02	1.235000E-02	1.190000E-02	1.113000E-02	1.047000E-02	1.037000E-02	1.044000E-02	1.009000E-02	9.720000E-03	9.440000E-03	8.920000E-03	8.550000E-03	8.410000E-03	8.250000E-03	7.600000E-03	6.950000E-03	6.320000E-03
11.2500	6.820000E-03	6.960000E-03	7.680000E-03	1.160000E-02	1.565000E-02	1.656000E-02	1.630000E-02	1.603000E-02	1.549000E-02	1.535000E-02	1.584000E-02	1.584000E-02	1.567000E-02	1.590000E-02	1.620000E-02	1.500000E-02	1.422000E-02	1.408000E-02	1.361000E-02	1.243000E-02	1.048000E-02	9.120000E-03	9.520000E-03	1.051000E-02	1.062000E-02	1.026000E-02	9.900000E-03	9.160000E-03	8.550000E-03	8.360000E-03	8.210000E-03	7.710000E-03	7.160000E-03	6.470000E-03
13.1250	7.030000E-03	7.410000E-03	8.460000E-03	1.222000E-02	1.641000E-02	1.709000E-02	1.660000E-02	1.561000E-02	1.489000E-02	1.532000E-02	1.612000E-02	1.609000E-02	1.582000E-02	1.549000E-02	1.460000E-02	1.365000E-02	1.457000E-02	1.445000E-02	1.290000E-02	8.970000E-03	6.430000E-03	5.020000E-03	5.880000E-03	8.800000E-03	9.160000E-03	9.370000E-03	9.820000E-03	9.650000E-03	9.060000E-03	8.600000E-03	8.240000E-03	7.840000E-03	7.410000E-03	6.650000E-03
15.0000	7.120000E-03	7.540000E-03	9.170000E-03	1.301000E-02	1.710000E-02	1.742000E-02	1.700000E-02	1.603000E-02	1.534000E-02	1.583000E-02	1.650000E-02	1.647000E-02	1.647000E-02	1.616000E-02	1.500000E-02	1.310000E-02	1.250000E-02	1.158000E-02	9.360000E-03	6.920000E-03	5.000000E-03	3.550000E-03	4.140000E-03	4.140000E-03	4.000000E-03	5.380000E-03	8.560000E-03	9.680000E-03	9.640000E-03	9.080000E-03	8.460000E-03	8.000000E-03	7.600000E-03	6.780000E-03
16.8750	7.040000E-03	7.480000E-03	9.860000E-03	1.402000E-02	1.800000E-02	1.754000E-02	1.728000E-02	1.700000E-02	1.655000E-02	1.652000E-02	1.677000E-02	1.688000E-02	1.718000E-02	1.712000E-02	1.602000E-02	1.437000E-02	1.230000E-02	9.920000E-03	7.260000E-03	5.220000E-03	4.350000E-03	3.850000E-03	4.000000E-03	3.200000E-03	2.390000E-03	2.970000E-03	5.550000E-03	8.510000E-03	9.210000E-03	9.180000E-03	8.780000E-03	8.310000E-03	7.810000E-03	6.910000E-03
18.7500	6.940000E-03	7.630000E-03	1.052000E-02	1.538000E-02	1.838000E-02	1.765000E-02	1.727000E-02	1.724000E-02	1.715000E-02	1.699000E-02	1.703000E-02	1.747000E-02	1.759000E-02	1.751000E-02	1.677000E-02	1.516000E-02	1.288000E-02	9.610000E-03	6.650000E-03	4.730000E-03	4.150000E-03	3.700000E-03	3.530000E-03	3.710000E-03	3.020000E-03	3.080000E-03	4.150000E-03	5.310000E-03	6.530000E-03	7.700000E-03	9.050000E-03	8.760000E-03	8.060000E-03	7.080000E-03
20.6250	7.110000E-03	8.190000E-03	1.127000E-02	1.577000E-02	1.766000E-02	1.739000E-02	1.714000E-02	1.694000E-02	1.686000E-02	1.699000E-02	1.732000E-02	1.743000E-02	1.748000E-02	1.729000E-02	1.641000E-02	1.513000E-02	1.293000E-02	9.640000E-03	6.580000E-03	4.590000E-03	3.750000E-03	3.420000E-03	3.560000E-03	3.780000E-03	3.510000E-03	3.220000E-03	3.900000E-03	3.730000E-03	4.620000E-03	6.730000E-03	9.300000E-03	9.200000E-03	8.270000E-03	7.250000E-03
22.5000	7.260000E-03	8.790000E-03	1.189000E-02	1.556000E-02	1.642000E-02	1.669000E-02	1.693000E-02	1.671000E-02	1.648000E-02	1.671000E-02	1.714000E-02	1.734000E-02	1.718000E-02	1.696000E-02	1.628000E-02	1.436000E-02	1.175000E-02	8.750000E-03	6.130000E-03	4.610000E-03	3.880000E-03	3.750000E-03	3.790000E-03	3.700000E-03	2.960000E-03	3.270000E-03	3.530000E-03	3.040000E-03	3.790000E-03	6.550000E-03	9.720000E-03	9.530000E-03	8.270000E-03	7.330000E-03
24.3750	7.100000E-03	8.820000E-03	1.217000E-02	1.571000E-02	1.614000E-02	1.635000E-02	1.663000E-02	1.661000E-02	1.627000E-02	1.644000E-02	1.701000E-02	1.725000E-02	1.727000E-02	1.722000E-02	1.660000E-02	1.402000E-02	1.056000E-02	7.690000E-03	5.560000E-03	4.550000E-03	4.480000E-03	4.310000E-03	4.680000E-03	4.670000E-03	3.400000E-03	3.470000E-03	3.430000E-03	3.250000E-03	3.850000E-03	7.010000E-03	1.023000E-02	9.660000E-03	8.150000E-03	7.310000E-03
26.2500	7.330000E-03	8.570000E-03	1.203000E-02	1.612000E-02	1.710000E-02	1.702000E-02	1.716000E-02	1.701000E-02	1.644000E-02	1.634000E-02	1.670000E-02	1.690000E-02	1.661000E-02	1.636000E-02	1.576000E-02	1.282000E-02	9.270000E-03	6.730000E-03	5.260000E-03	4.830000E-03	4.970000E-03	4.440000E-03	4.760000E-03	5.810000E-03	5.220000E-03	4.380000E-03	3.580000E-03	3.220000E-03	4.630000E-03	8.050000E-03	1.065000E-02	9.580000E-03	8.070000E-03	7.300000E-03
28.1250	7.890000E-03	8.640000E-03	1.126000E-02	1.531000E-02	1.747000E-02	1.747000E-02	1.772000E-02	1.784000E-02	1.728000E-02	1.636000E-02	1.597000E-02	1.581000E-02	1.489000E-02	1.395000E-02	1.272000E-02	1.013000E-02	7.650000E-03	6.150000E-03	5.640000E-03	5.730000E-03	5.610000E-03	4.720000E-03	4.550000E-03	5.650000E-03	6.290000E-03	5.130000E-03	4.470000E-03	4.820000E-03	6.580000E-03	1.034000E-02	1.081000E-02	9.400000E-03	8.150000E-03	7.400000E-03
30.0000	7.750000E-03	8.520000E-03	1.064000E-02	1.403000E-02	1.688000E-02	1.721000E-02	1.762000E-02	1.824000E-02	1.801000E-02	1.647000E-02	1.522000E-02	1.481000E-02	1.335000E-02	1.129000E-02	9.120000E-03	7.530000E-03	6.540000E-03	6.330000E-03	6.470000E-03	6.630000E-03	6.320000E-03	5.490000E-03	5.310000E-03	6.310000E-03	6.640000E-03	6.220000E-03	6.400000E-03	7.590000E-03	1.069000E-02	1.146000E-02	1.074000E-02	9.190000E-03	8.340000E-03	7.540000E-03
31.8750	7.230000E-03	8.030000E-03	1.036000E-02	1.402000E-02	1.728000E-02	1.770000E-02	1.740000E-02	1.774000E-02	1.785000E-02	1.648000E-02	1.509000E-02	1.449000E-02	1.354000E-02	9.940000E-03	7.900000E-03	6.950000E-03	6.940000E-03	7.270000E-03	7.210000E-03	6.930000E-03	6.950000E-03	7.110000E-03	7.490000E-03	8.090000E-03	8.580000E-03	8.800000E-03	9.670000E-03	1.209000E-02	1.238000E-02	1.179000E-02	1.042000E-02	9.120000E-03	8.490000E-03	7.560000E-03
33.7500	8.550000E-03	7.970000E-03	9.580000E-03	1.336000E-02	1.719000E-02	1.830000E-02	1.727000E-02	1.680000E-02	1.696000E-02	1.629000E-02	1.542000E-02	1.405000E-02	1.295000E-02	9.330000E-03	8.020000E-03	7.600000E-03	7.780000E-03	8.080000E-03	7.710000E-03	7.290000E-03	8.170000E-03	9.770000E-03	1.053000E-02	1.101000E-02	1.128000E-02	1.303000E-02	1.316000E-02	1.302000E-02	1.225000E-02	1.116000E-02	1.009000E-02	9.210000E-03	8.570000E-03	7.450000E-03
35.6250	1.176000E-02	9.910000E-03	9.530000E-03	1.106000E-02	1.385000E-02	1.536000E-02	1.507000E-02	1.474000E-02	1.529000E-02	1.571000E-02	1.475000E-02	1.253000E-02	9.930000E-03	8.550000E-03	8.710000E-03	8.820000E-03	8.620000E-03	8.570000E-03	8.220000E-03	8.220000E-03	1.006000E-02	1.252000E-02	1.487000E-02	1.453000E-02	1.394000E-02	1.340000E-02	1.301000E-02	1.223000E-02	1.123000E-02	1.052000E-02	1.002000E-02	9.350000E-03	8.470000E-03	7.270000E-03
37.5000	1.788000E-02	1.746000E-02	1.239000E-02	1.077000E-02	9.730000E-03	1.025000E-02	1.113000E-02	1.212000E-02	1.356000E-02	1.458000E-02	1.393000E-02	1.161000E-02	9.950000E-03	1.012000E-02	1.112000E-02	1.122000E-02	1.052000E-02	9.960000E-03	9.320000E-03	9.240000E-03	1.115000E-02	1.538000E-02	1.537000E-02	1.436000E-02	1.345000E-02	1.275000E-02	1.218000E-02	1.159000E-02	1.096000E-02	1.054000E-02	1.013000E-02	9.330000E-03	8.240000E-03	7.090000E-03
39.3750	1.009000E-02	1.794000E-02	2.003000E-02	1.659000E-02	9.540000E-03	8.080000E-03	8.960000E-03	1.099000E-02	1.295000E-02	1.399000E-02	1.315000E-02	1.188000E-02	1.230000E-02	1.355000E-02	1.533000E-02	1.539000E-02	1.330000E-02	1.253000E-02	1.165000E-02	1.107000E-02	1.227000E-02	1.603000E-02	1.602000E-02	1.490000E-02	1.377000E-02	1.275000E-02	1.198000E-02	1.159000E-02	1.127000E-02	1.079000E-02	1.006000E-02	9.080000E-03	8.020000E-03	7.030000E-03
41.2500	5.550000E-03	9.380000E-03	1.734000E-02	1.754000E-02	1.083000E-02	9.730000E-03	9.820000E-03	1.131000E-02	1.354000E-02	1.397000E-02	1.237000E-02	1.261000E-02	1.448000E-02	1.674000E-02	1.670000E-02	1.645000E-02	1.636000E-02	1.609000E-02	1.577000E-02	1.559000E-02	1.635000E-02	1.727000E-02	1.709000E-02	1.583000E-02	1.467000E-02	1.345000E-02	1.215000E-02	1.148000E-02	1.119000E-02	1.064000E-02	9.800000E-03	8.910000E-03	8.010000E-03	7.050000E-03
43.1250	2.900000E-03	5.130000E-03	7.470000E-03	8.780000E-03	9.250000E-03	9.690000E-03	9.980000E-03	1.119000E-02	1.379000E-02	1.393000E-02	1.253000E-02	1.371000E-02	1.687000E-02	1.686000E-02	1.669000E-02	1.669000E-02	1.624000E-02	1.605000E-02	1.659000E-02	1.702000E-02	1.739000E-02	1.745000E-02	1.638000E-02	1.491000E-02	1.416000E-02	1.344000E-02	1.215000E-02	1.115000E-02	1.074000E-02	1.027000E-02	9.600000E-03	8.920000E-03	8.090000E-03	7.050000E-03
45.0000	4.150000E-03	4.150000E-03	4.020000E-03	4.860000E-03	8.120000E-03	1.515000E-02	9.640000E-03	1.085000E-02	1.395000E-02	1.460000E-02	1.424000E-02	1.686000E-02	1.762000E-02	1.698000E-02	1.666000E-02	1.694000E-02	1.636000E-02	1.567000E-02	1.582000E-02	1.607000E-02	1.585000E-02	1.245000E-02	1.083000E-02	9.680000E-03	1.044000E-02	1.291000E-02	1.220000E-02	1.108000E-02	1.048000E-02	1.008000E-02	9.590000E-03	8.950000E-03	8.070000E-03	6.990000E-03
46.8750	6.470000E-03	6.540000E-03	5.100000E-03	6.080000E-03	1.027000E-02	1.532000E-02	1.037000E-02	1.111000E-02	1.482000E-02	1.592000E-02	1.697000E-02	1.763000E-02	1.816000E-02	1.718000E-02	1.680000E-02	1.709000E-02	1.668000E-02	1.586000E-02	1.537000E-02	1.480000E-02	1.025000E-02	9.400000E-03	9.220000E-03	9.570000E-03	1.073000E-02	1.301000E-02	1.237000E-02	1.118000E-02	1.044000E-02	9.980000E-03	9.540000E-03	8.810000E-03	7.880000E-03	6.860000E-03
48.7500	5.810000E-03	6.880000E-03	6.410000E-03	8.560000E-03	1.520000E-02	1.612000E-02	1.154000E-02	1.232000E-02	1.605000E-02	1.761000E-02	1.732000E-02	1.751000E-02	1.764000E-02	1.715000E-02	1.688000E-02	1.700000E-02	1.685000E-02	1.634000E-02	1.534000E-02	1.219000E-02	1.087000E-02	1.104000E-02	1.287000E-02	1.340000E-02	1.363000E-02	1.325000E-02	1.224000E-02	1.110000E-02	1.036000E-02	9.830000E-03	9.370000E-03	8.630000E-03	7.710000E-03	6.800000E-03
50.6250	5.270000E-03	5.180000E-03	6.140000E-03	9.240000E-03	1.590000E-02	1.654000E-02	1.313000E-02	1.600000E-02	1.744000E-02	1.764000E-02	1.740000E-02	1.741000E-02	1.725000E-02	1.718000E-02	1.726000E-02	1.706000E-02	1.695000E-02	1.684000E-02	1.602000E-02	1.490000E-02	1.446000E-02	1.454000E-02	1.467000E-02	1.456000E-02	1.397000E-02	1.299000E-02	1.197000E-02	1.107000E-02	1.029000E-02	9.740000E-03	9.280000E-03	8.580000E-03	7.710000E-03	6.830000E-03
Nov 1950	21.9044	19.9997	18.0950	16.1902	14.2855	12.3808	10.4760	8.57131	6.66657	4.76184	2.85710	0.952368	-0.952368	-2.85710	-4.76184	-6.66657	-8.57131	-10.4760	-12.3808	-14.2855	-16.1902	-18.0950	-19.9997	-21.9044	-23.8092	-25.7139	-27.6186	-29.5234	-31.4281	-33.3328	-35.2375	-37.1423	-39.0470	-40.9517
0.000000E+00	4.970000E-03	4.980000E-03	5.050000E-03	5.880000E-03	7.660000E-03	1.099000E-02	1.404000E-02	1.568000E-02	1.638000E-02	1.720000E-02	1.707000E-02	1.690000E-02	1.696000E-02	1.627000E-02	1.511000E-02	1.406000E-02	1.311000E-02	1.235000E-02	1.187000E-02	1.148000E-02	1.117000E-02	1.113000E-02	1.105000E-02	1.078000E-02	1.056000E-02	1.051000E-02	1.041000E-02	1.011000E-02	9.480000E-03	8.920000E-03	8.690000E-03	8.470000E-03	8.030000E-03	7.310000E-03
1.87500	5.170000E-03	4.790000E-03	5.180000E-03	6.150000E-03	8.000000E-03	1.121000E-02	1.383000E-02	1.597000E-02	1.670000E-02	1.727000E-02	1.693000E-02	1.685000E-02	1.719000E-02	1.674000E-02	1.557000E-02	1.419000E-02	1.302000E-02	1.233000E-02	1.201000E-02	1.168000E-02	1.129000E-02	1.099000E-02	1.072000E-02	1.053000E-02	1.038000E-02	1.020000E-02	1.007000E-02	9.960000E-03	9.500000E-03	8.880000E-03	8.580000E-03	8.340000E-03	7.920000E-03	7.270000E-03
3.75000	5.030000E-03	5.140000E-03	5.330000E-03	6.310000E-03	8.400000E-03	1.168000E-02	1.421000E-02	1.617000E-02	1.679000E-02	1.724000E-02	1.679000E-02	1.665000E-02	1.713000E-02	1.714000E-02	1.620000E-02	1.469000E-02	1.341000E-02	1.275000E-02	1.235000E-02	1.187000E-02	1.143000E-02	1.108000E-02	1.070000E-02	1.055000E-02	1.049000E-02	1.018000E-02	9.900000E-03	9.800000E-03	9.460000E-03	8.930000E-03	8.540000E-03	8.200000E-03	7.800000E-03	7.260000E-03
5.62500	4.960000E-03	5.260000E-03	5.190000E-03	6.530000E-03	8.780000E-03	1.176000E-02	1.392000E-02	1.576000E-02	1.691000E-02	1.732000E-02	1.706000E-02	1.680000E-02	1.697000E-02	1.713000E-02	1.664000E-02	1.535000E-02	1.415000E-02	1.324000E-02	1.240000E-02	1.157000E-02	1.126000E-02	1.114000E-02	1.085000E-02	1.058000E-02	1.041000E-02	1.014000E-02	9.910000E-03	9.730000E-03	9.420000E-03	9.050000E-03	8.630000E-03	8.120000E-03	7.730000E-03	7.290000E-03
7.50000	4.820000E-03	4.890000E-03	4.740000E-03	6.410000E-03	8.910000E-03	1.145000E-02	1.333000E-02	1.514000E-02	1.651000E-02	1.692000E-02	1.719000E-02	1.697000E-02	1.713000E-02	1.722000E-02	1.705000E-02	1.586000E-02	1.456000E-02	1.352000E-02	1.248000E-02	1.160000E-02	1.132000E-02	1.116000E-02	1.079000E-02	1.041000E-02	1.007000E-02	9.900000E-03	9.860000E-03	9.690000E-03	9.410000E-03	9.180000E-03	8.790000E-03	8.150000E-03	7.700000E-03	7.300000E-03
9.37500	4.920000E-03	5.020000E-03	4.900000E-03	6.370000E-03	8.790000E-03	1.088000E-02	1.270000E-02	1.444000E-02	1.605000E-02	1.623000E-02	1.675000E-02	1.679000E-02	1.601000E-02	1.748000E-02	1.749000E-02	1.632000E-02	1.493000E-02	1.411000E-02	1.339000E-02	1.263000E-02	1.180000E-02	1.115000E-02	1.087000E-02	1.064000E-02	1.027000E-02	9.950000E-03	9.860000E-03	9.560000E-03	9.270000E-03	9.210000E-03	8.940000E-03	8.260000E-03	7.730000E-03	7.280000E-03
11.2500	5.180000E-03	5.430000E-03	5.470000E-03	6.690000E-03	8.940000E-03	1.053000E-02	1.196000E-02	1.347000E-02	1.494000E-02	1.581000E-02	1.612000E-02	1.626000E-02	1.597000E-02	1.693000E-02	1.752000E-02	1.682000E-02	1.603000E-02	1.553000E-02	1.458000E-02	1.322000E-02	1.106000E-02	9.880000E-03	1.038000E-02	1.117000E-02	1.102000E-02	1.057000E-02	1.019000E-02	9.610000E-03	9.180000E-03	9.180000E-03	9.010000E-03	8.440000E-03	7.910000E-03	7.330000E-03
13.1250	5.310000E-03	5.800000E-03	5.990000E-03	7.010000E-03	9.500000E-03	1.090000E-02	1.159000E-02	1.265000E-02	1.417000E-02	1.585000E-02	1.645000E-02	1.637000E-02	1.623000E-02	1.675000E-02	1.704000E-02	1.670000E-02	1.676000E-02	1.625000E-02	1.451000E-02	1.030000E-02	7.100000E-03	6.090000E-03	7.380000E-03	9.830000E-03	1.005000E-02	1.003000E-02	1.030000E-02	1.006000E-02	9.600000E-03	9.370000E-03	9.120000E-03	8.630000E-03	8.160000E-03	7.480000E-03
15.0000	5.660000E-03	6.100000E-03	6.540000E-03	7.770000E-03	1.063000E-02	1.192000E-02	1.247000E-02	1.338000E-02	1.478000E-02	1.612000E-02	1.690000E-02	1.661000E-02	1.668000E-02	1.685000E-02	1.677000E-02	1.650000E-02	1.630000E-02	1.555000E-02	1.283000E-02	9.480000E-03	7.330000E-03	4.950000E-03	5.090000E-03	5.530000E-03	5.780000E-03	6.900000E-03	9.320000E-03	1.025000E-02	1.020000E-02	9.830000E-03	9.370000E-03	8.870000E-03	8.410000E-03	7.650000E-03
16.8750	5.840000E-03	6.410000E-03	7.310000E-03	8.960000E-03	1.228000E-02	1.350000E-02	1.426000E-02	1.534000E-02	1.623000E-02	1.690000E-02	1.708000E-02	1.685000E-02	1.716000E-02	1.738000E-02	1.702000E-02	1.658000E-02	1.613000E-02	1.538000E-02	1.285000E-02	9.610000E-03	7.640000E-03	6.200000E-03	5.310000E-03	3.940000E-03	3.530000E-03	4.620000E-03	6.930000E-03	9.260000E-03	9.850000E-03	9.890000E-03	9.620000E-03	9.210000E-03	8.700000E-03	7.860000E-03
18.7500	6.340000E-03	7.140000E-03	8.200000E-03	1.007000E-02	1.371000E-02	1.553000E-02	1.598000E-02	1.661000E-02	1.713000E-02	1.729000E-02	1.727000E-02	1.755000E-02	1.767000E-02	1.774000E-02	1.737000E-02	1.678000E-02	1.622000E-02	1.532000E-02	1.239000E-02	9.120000E-03	7.300000E-03	6.230000E-03	5.620000E-03	5.130000E-03	4.180000E-03	4.270000E-03	5.320000E-03	6.540000E-03	7.500000E-03	8.530000E-03	9.830000E-03	9.550000E-03	8.950000E-03	8.090000E-03
20.6250	7.480000E-03	8.370000E-03	9.050000E-03	1.093000E-02	1.440000E-02	1.662000E-02	1.719000E-02	1.700000E-02	1.696000E-02	1.715000E-02	1.738000E-02	1.753000E-02	1.763000E-02	1.752000E-02	1.723000E-02	1.671000E-02	1.626000E-02	1.531000E-02	1.208000E-02	8.510000E-03	6.540000E-03	5.730000E-03	5.720000E-03	5.960000E-03	5.470000E-03	4.520000E-03	4.390000E-03	4.820000E-03	6.020000E-03	8.050000E-03	1.010000E-02	9.850000E-03	9.090000E-03	8.280000E-03
22.5000	8.420000E-03	9.320000E-03	9.690000E-03	1.111000E-02	1.399000E-02	1.620000E-02	1.701000E-02	1.681000E-02	1.663000E-02	1.680000E-02	1.725000E-02	1.739000E-02	1.744000E-02	1.739000E-02	1.719000E-02	1.633000E-02	1.562000E-02	1.418000E-02	1.135000E-02	8.210000E-03	6.500000E-03	5.920000E-03	5.820000E-03	5.880000E-03	5.610000E-03	4.970000E-03	4.500000E-03	4.530000E-03	5.910000E-03	8.430000E-03	1.057000E-02	1.001000E-02	9.000000E-03	8.320000E-03
24.3750	8.550000E-03	9.380000E-03	1.018000E-02	1.167000E-02	1.370000E-02	1.542000E-02	1.623000E-02	1.662000E-02	1.644000E-02	1.659000E-02	1.705000E-02	1.735000E-02	1.750000E-02	1.753000E-02	1.739000E-02	1.646000E-02	1.479000E-02	1.304000E-02	1.021000E-02	7.800000E-03	6.810000E-03	6.440000E-03	6.150000E-03	6.240000E-03	6.110000E-03	5.770000E-03	5.550000E-03	5.380000E-03	6.790000E-03	9.370000E-03	1.107000E-02	1.003000E-02	8.800000E-03	8.260000E-03
26.2500	8.470000E-03	8.960000E-03	1.012000E-02	1.206000E-02	1.429000E-02	1.572000E-02	1.675000E-02	1.708000E-02	1.673000E-02	1.653000E-02	1.679000E-02	1.702000E-02	1.677000E-02	1.666000E-02	1.701000E-02	1.595000E-02	1.399000E-02	1.181000E-02	9.290000E-03	7.480000E-03	6.770000E-03	6.440000E-03	6.640000E-03	7.690000E-03	8.080000E-03	7.770000E-03	7.580000E-03	7.130000E-03	8.340000E-03	1.047000E-02	1.139000E-02	9.960000E-03	8.730000E-03	8.190000E-03
28.1250	8.600000E-03	8.720000E-03	9.790000E-03	1.170000E-02	1.423000E-02	1.613000E-02	1.735000E-02	1.780000E-02	1.729000E-02	1.647000E-02	1.615000E-02	1.596000E-02	1.516000E-02	1.488000E-02	1.507000E-02	1.420000E-02	1.237000E-02	1.059000E-02	9.120000E-03	8.120000E-03	7.450000E-03	6.820000E-03	7.050000E-03	8.310000E-03	9.430000E-03	1.006000E-02	9.840000E-03	9.940000E-03	1.045000E-02	1.178000E-02	1.155000E-02	9.920000E-03	8.860000E-03	8.200000E-03
30.0000	8.110000E-03	8.610000E-03	9.820000E-03	1.186000E-02	1.439000E-02	1.602000E-02	1.668000E-02	1.732000E-02	1.709000E-02	1.603000E-02	1.518000E-02	1.490000E-02	1.418000E-02	1.370000E-02	1.284000E-02	1.140000E-02	9.890000E-03	9.380000E-03	9.360000E-03	8.850000E-03	8.250000E-03	7.620000E-03	7.720000E-03	8.810000E-03	1.003000E-02	1.120000E-02	1.201000E-02	1.227000E-02	1.256000E-02	1.270000E-02	1.153000E-02	9.910000E-03	9.030000E-03	8.220000E-03
31.8750	7.410000E-03	8.340000E-03	1.031000E-02	1.324000E-02	1.606000E-02	1.715000E-02	1.668000E-02	1.656000E-02	1.657000E-02	1.533000E-02	1.419000E-02	1.411000E-02	1.420000E-02	1.309000E-02	1.130000E-02	9.570000E-03	8.880000E-03	9.300000E-03	9.470000E-03	8.860000E-03	8.420000E-03	8.590000E-03	9.320000E-03	1.031000E-02	1.109000E-02	1.228000E-02	1.356000E-02	1.416000E-02	1.381000E-02	1.277000E-02	1.132000E-02	9.940000E-03	9.110000E-03	8.070000E-03
33.7500	8.950000E-03	9.170000E-03	1.043000E-02	1.308000E-02	1.645000E-02	1.831000E-02	1.729000E-02	1.627000E-02	1.593000E-02	1.471000E-02	1.347000E-02	1.292000E-02	1.341000E-02	1.132000E-02	9.980000E-03	8.990000E-03	9.000000E-03	9.750000E-03	9.790000E-03	8.920000E-03	9.110000E-03	1.065000E-02	1.214000E-02	1.295000E-02	1.308000E-02	1.468000E-02	1.485000E-02	1.445000E-02	1.333000E-02	1.218000E-02	1.113000E-02	1.007000E-02	9.100000E-03	7.840000E-03
35.6250	1.250000E-02	1.169000E-02	1.072000E-02	1.046000E-02	1.205000E-02	1.389000E-02	1.388000E-02	1.354000E-02	1.377000E-02	1.365000E-02	1.279000E-02	1.161000E-02	1.065000E-02	9.950000E-03	9.810000E-03	9.570000E-03	9.530000E-03	9.940000E-03	9.910000E-03	9.540000E-03	1.067000E-02	1.317000E-02	1.628000E-02	1.621000E-02	1.555000E-02	1.486000E-02	1.438000E-02	1.351000E-02	1.241000E-02	1.173000E-02	1.112000E-02	1.024000E-02	9.040000E-03	7.630000E-03
37.5000	1.654000E-02	1.654000E-02	1.306000E-02	9.690000E-03	7.450000E-03	7.900000E-03	8.820000E-03	9.830000E-03	1.125000E-02	1.256000E-02	1.283000E-02	1.193000E-02	1.112000E-02	1.136000E-02	1.215000E-02	1.197000E-02	1.115000E-02	1.079000E-02	1.037000E-02	1.008000E-02	1.159000E-02	1.627000E-02	1.677000E-02	1.613000E-02	1.523000E-02	1.453000E-02	1.386000E-02	1.304000E-02	1.226000E-02	1.172000E-02	1.112000E-02	1.014000E-02	8.870000E-03	7.540000E-03
39.3750	1.112000E-02	1.655000E-02	1.762000E-02	1.468000E-02	7.330000E-03	5.760000E-03	6.310000E-03	7.700000E-03	1.017000E-02	1.237000E-02	1.313000E-02	1.297000E-02	1.341000E-02	1.451000E-02	1.624000E-02	1.617000E-02	1.396000E-02	1.319000E-02	1.240000E-02	1.159000E-02	1.260000E-02	1.680000E-02	1.723000E-02	1.644000E-02	1.550000E-02	1.480000E-02	1.394000E-02	1.316000E-02	1.251000E-02	1.176000E-02	1.083000E-02	9.800000E-03	8.670000E-03	7.520000E-03
41.2500	6.630000E-03	9.980000E-03	1.579000E-02	1.548000E-02	9.160000E-03	8.230000E-03	7.680000E-03	8.300000E-03	1.054000E-02	1.262000E-02	1.303000E-02	1.319000E-02	1.472000E-02	1.725000E-02	1.726000E-02	1.718000E-02	1.692000E-02	1.669000E-02	1.639000E-02	1.623000E-02	1.707000E-02	1.819000E-02	1.836000E-02	1.718000E-02	1.620000E-02	1.531000E-02	1.410000E-02	1.307000E-02	1.232000E-02	1.141000E-02	1.036000E-02	9.520000E-03	8.600000E-03	7.550000E-03
43.1250	4.590000E-03	5.760000E-03	7.400000E-03	7.910000E-03	9.010000E-03	1.028000E-02	9.380000E-03	8.570000E-03	1.074000E-02	1.258000E-02	1.263000E-02	1.375000E-02	1.708000E-02	1.706000E-02	1.692000E-02	1.706000E-02	1.676000E-02	1.654000E-02	1.703000E-02	1.775000E-02	1.843000E-02	1.888000E-02	1.801000E-02	1.631000E-02	1.548000E-02	1.509000E-02	1.404000E-02	1.279000E-02	1.191000E-02	1.095000E-02	1.009000E-02	9.470000E-03	8.660000E-03	7.570000E-03
45.0000	5.210000E-03	5.240000E-03	4.780000E-03	5.320000E-03	8.790000E-03	1.355000E-02	9.710000E-03	8.040000E-03	1.033000E-02	1.295000E-02	1.371000E-02	1.655000E-02	1.734000E-02	1.686000E-02	1.654000E-02	1.701000E-02	1.670000E-02	1.599000E-02	1.623000E-02	1.706000E-02	1.710000E-02	1.576000E-02	1.379000E-02	1.147000E-02	1.160000E-02	1.439000E-02	1.401000E-02	1.275000E-02	1.171000E-02	1.077000E-02	1.007000E-02	9.530000E-03	8.680000E-03	7.500000E-03
46.8750	5.910000E-03	6.510000E-03	5.680000E-03	6.270000E-03	1.011000E-02	1.416000E-02	1.019000E-02	8.520000E-03	1.104000E-02	1.399000E-02	1.641000E-02	1.690000E-02	1.738000E-02	1.650000E-02	1.625000E-02	1.692000E-02	1.686000E-02	1.612000E-02	1.586000E-02	1.589000E-02	1.238000E-02	1.166000E-02	1.119000E-02	1.101000E-02	1.188000E-02	1.442000E-02	1.405000E-02	1.280000E-02	1.171000E-02	1.070000E-02	1.002000E-02	9.450000E-03	8.550000E-03	7.340000E-03
48.7500	5.790000E-03	6.680000E-03	6.210000E-03	7.790000E-03	1.317000E-02	1.437000E-02	1.095000E-02	1.063000E-02	1.328000E-02	1.670000E-02	1.651000E-02	1.647000E-02	1.642000E-02	1.605000E-02	1.612000E-02	1.663000E-02	1.684000E-02	1.655000E-02	1.600000E-02	1.364000E-02	1.229000E-02	1.214000E-02	1.397000E-02	1.463000E-02	1.499000E-02	1.475000E-02	1.382000E-02	1.261000E-02	1.155000E-02	1.056000E-02	9.850000E-03	9.280000E-03	8.400000E-03	7.230000E-03
50.6250	5.530000E-03	5.300000E-03	5.850000E-03	8.360000E-03	1.404000E-02	1.472000E-02	1.274000E-02	1.493000E-02	1.645000E-02	1.700000E-02	1.655000E-02	1.609000E-02	1.579000E-02	1.596000E-02	1.642000E-02	1.660000E-02	1.676000E-02	1.684000E-02	1.651000E-02	1.593000E-02	1.556000E-02	1.558000E-02	1.586000E-02	1.597000E-02	1.558000E-02	1.456000E-02	1.341000E-02	1.241000E-02	1.144000E-02	1.046000E-02	9.750000E-03	9.180000E-03	8.380000E-03	7.260000E-03
Dec 1950	21.9044	19.9997	18.0950	16.1902	14.2855	12.3808	10.4760	8.57131	6.66657	4.76184	2.85710	0.952368	-0.952368	-2.85710	-4.76184	-6.66657	-8.57131	-10.4760	-12.3808	-14.2855	-16.1902	-18.0950	-19.9997	-21.9044	-23.8092	-25.7139	-27.6186	-29.5234	-31.4281	-33.3328	-35.2375	-37.1423	-39.0470	-40.9517
0.000000E+00	3.820000E-03	3.980000E-03	3.980000E-03	4.660000E-03	6.220000E-03	1.060000E-02	1.386000E-02	1.571000E-02	1.650000E-02	1.742000E-02	1.717000E-02	1.686000E-02	1.710000E-02	1.687000E-02	1.627000E-02	1.547000E-02	1.431000E-02	1.327000E-02	1.283000E-02	1.255000E-02	1.228000E-02	1.216000E-02	1.196000E-02	1.154000E-02	1.118000E-02	1.095000E-02	1.073000E-02	1.054000E-02	1.024000E-02	9.710000E-03	9.230000E-03	8.830000E-03	8.160000E-03	7.380000E-03
1.87500	3.950000E-03	3.840000E-03	4.050000E-03	5.120000E-03	6.630000E-03	9.940000E-03	1.278000E-02	1.503000E-02	1.629000E-02	1.753000E-02	1.711000E-02	1.679000E-02	1.719000E-02	1.720000E-02	1.670000E-02	1.576000E-02	1.441000E-02	1.337000E-02	1.302000E-02	1.272000E-02	1.234000E-02	1.207000E-02	1.177000E-02	1.142000E-02	1.113000E-02	1.082000E-02	1.057000E-02	1.044000E-02	1.018000E-02	9.680000E-03	9.140000E-03	8.680000E-03	8.020000E-03	7.310000E-03
3.75000	4.070000E-03	4.370000E-03	4.740000E-03	5.290000E-03	6.920000E-03	9.510000E-03	1.213000E-02	1.472000E-02	1.630000E-02	1.752000E-02	1.707000E-02	1.667000E-02	1.702000E-02	1.739000E-02	1.728000E-02	1.644000E-02	1.506000E-02	1.395000E-02	1.342000E-02	1.293000E-02	1.244000E-02	1.209000E-02	1.177000E-02	1.155000E-02	1.134000E-02	1.095000E-02	1.060000E-02	1.038000E-02	1.010000E-02	9.690000E-03	9.150000E-03	8.570000E-03	7.950000E-03	7.290000E-03
5.62500	3.860000E-03	4.710000E-03	4.870000E-03	5.520000E-03	7.150000E-03	9.400000E-03	1.171000E-02	1.429000E-02	1.631000E-02	1.746000E-02	1.731000E-02	1.696000E-02	1.687000E-02	1.720000E-02	1.757000E-02	1.724000E-02	1.607000E-02	1.471000E-02	1.363000E-02	1.271000E-02	1.227000E-02	1.210000E-02	1.185000E-02	1.157000E-02	1.129000E-02	1.094000E-02	1.068000E-02	1.046000E-02	1.011000E-02	9.740000E-03	9.210000E-03	8.530000E-03	7.920000E-03	7.340000E-03
7.50000	3.900000E-03	4.370000E-03	4.080000E-03	5.130000E-03	6.830000E-03	8.660000E-03	1.107000E-02	1.363000E-02	1.564000E-02	1.656000E-02	1.723000E-02	1.718000E-02	1.705000E-02	1.715000E-02	1.764000E-02	1.757000E-02	1.671000E-02	1.535000E-02	1.391000E-02	1.285000E-02	1.238000E-02	1.210000E-02	1.172000E-02	1.130000E-02	1.088000E-02	1.060000E-02	1.055000E-02	1.040000E-02	1.005000E-02	9.800000E-03	9.310000E-03	8.530000E-03	7.890000E-03	7.340000E-03
9.37500	3.780000E-03	4.270000E-03	3.980000E-03	5.020000E-03	6.280000E-03	7.800000E-03	1.011000E-02	1.289000E-02	1.506000E-02	1.586000E-02	1.657000E-02	1.681000E-02	1.608000E-02	1.748000E-02	1.780000E-02	1.773000E-02	1.715000E-02	1.621000E-02	1.500000E-02	1.386000E-02	1.288000E-02	1.207000E-02	1.167000E-02	1.145000E-02	1.105000E-02	1.067000E-02	1.051000E-02	1.023000E-02	9.850000E-03	9.640000E-03	9.330000E-03	8.580000E-03	7.910000E-03	7.280000E-03
11.2500	4.000000E-03	4.490000E-03	4.430000E-03	5.130000E-03	6.310000E-03	7.360000E-03	9.400000E-03	1.183000E-02	1.419000E-02	1.543000E-02	1.607000E-02	1.607000E-02	1.633000E-02	1.712000E-02	1.781000E-02	1.786000E-02	1.782000E-02	1.737000E-02	1.608000E-02	1.462000E-02	1.237000E-02	1.096000E-02	1.119000E-02	1.185000E-02	1.174000E-02	1.129000E-02	1.091000E-02	1.035000E-02	9.790000E-03	9.520000E-03	9.230000E-03	8.620000E-03	8.000000E-03	7.280000E-03
13.1250	4.070000E-03	4.540000E-03	4.740000E-03	5.270000E-03	6.150000E-03	7.390000E-03	9.060000E-03	1.117000E-02	1.384000E-02	1.559000E-02	1.644000E-02	1.645000E-02	1.650000E-02	1.698000E-02	1.749000E-02	1.763000E-02	1.797000E-02	1.772000E-02	1.606000E-02	1.280000E-02	9.890000E-03	8.370000E-03	8.880000E-03	1.067000E-02	1.076000E-02	1.065000E-02	1.094000E-02	1.082000E-02	1.028000E-02	9.730000E-03	9.220000E-03	8.670000E-03	8.140000E-03	7.370000E-03
15.0000	4.110000E-03	4.310000E-03	4.900000E-03	5.640000E-03	6.810000E-03	8.300000E-03	9.930000E-03	1.189000E-02	1.455000E-02	1.591000E-02	1.689000E-02	1.674000E-02	1.690000E-02	1.709000E-02	1.697000E-02	1.706000E-02	1.724000E-02	1.702000E-02	1.549000E-02	1.403000E-02	1.107000E-02	8.170000E-03	7.510000E-03	7.460000E-03	7.260000E-03	7.790000E-03	9.790000E-03	1.075000E-02	1.079000E-02	1.020000E-02	9.420000E-03	8.810000E-03	8.330000E-03	7.550000E-03
16.8750	4.190000E-03	4.630000E-03	5.420000E-03	6.580000E-03	8.230000E-03	9.980000E-03	1.167000E-02	1.381000E-02	1.597000E-02	1.665000E-02	1.676000E-02	1.674000E-02	1.712000E-02	1.752000E-02	1.706000E-02	1.668000E-02	1.628000E-02	1.543000E-02	1.445000E-02	1.326000E-02	1.071000E-02	9.170000E-03	7.560000E-03	6.690000E-03	5.960000E-03	6.140000E-03	7.510000E-03	9.550000E-03	1.021000E-02	1.027000E-02	9.790000E-03	9.130000E-03	8.570000E-03	7.800000E-03
18.7500	4.360000E-03	4.880000E-03	6.080000E-03	7.620000E-03	9.990000E-03	1.229000E-02	1.391000E-02	1.580000E-02	1.666000E-02	1.684000E-02	1.667000E-02	1.710000E-02	1.769000E-02	1.778000E-02	1.744000E-02	1.686000E-02	1.617000E-02	1.523000E-02	1.390000E-02	1.199000E-02	1.002000E-02	8.360000E-03	7.840000E-03	7.670000E-03	7.180000E-03	6.890000E-03	6.460000E-03	6.700000E-03	7.610000E-03	8.950000E-03	1.018000E-02	9.630000E-03	8.850000E-03	8.060000E-03
20.6250	5.060000E-03	5.730000E-03	6.650000E-03	8.120000E-03	1.111000E-02	1.416000E-02	1.585000E-02	1.626000E-02	1.650000E-02	1.667000E-02	1.696000E-02	1.720000E-02	1.755000E-02	1.755000E-02	1.738000E-02	1.697000E-02	1.642000E-02	1.584000E-02	1.446000E-02	1.184000E-02	9.480000E-03	7.890000E-03	7.420000E-03	7.640000E-03	7.670000E-03	7.700000E-03	6.460000E-03	5.370000E-03	6.160000E-03	8.510000E-03	1.070000E-02	1.016000E-02	9.060000E-03	8.260000E-03
22.5000	5.500000E-03	6.350000E-03	7.000000E-03	8.100000E-03	1.107000E-02	1.402000E-02	1.576000E-02	1.604000E-02	1.603000E-02	1.650000E-02	1.707000E-02	1.722000E-02	1.740000E-02	1.738000E-02	1.729000E-02	1.661000E-02	1.620000E-02	1.591000E-02	1.487000E-02	1.223000E-02	9.870000E-03	8.340000E-03	7.590000E-03	7.350000E-03	7.240000E-03	7.260000E-03	6.960000E-03	5.830000E-03	6.300000E-03	9.010000E-03	1.139000E-02	1.051000E-02	9.130000E-03	8.390000E-03
24.3750	5.480000E-03	6.460000E-03	7.360000E-03	8.380000E-03	1.049000E-02	1.286000E-02	1.475000E-02	1.565000E-02	1.599000E-02	1.638000E-02	1.696000E-02	1.718000E-02	1.727000E-02	1.748000E-02	1.733000E-02	1.668000E-02	1.603000E-02	1.566000E-02	1.442000E-02	1.212000E-02	1.027000E-02	9.230000E-03	8.460000E-03	7.970000E-03	7.760000E-03	7.610000E-03	7.380000E-03	6.940000E-03	7.760000E-03	1.018000E-02	1.200000E-02	1.062000E-02	9.100000E-03	8.450000E-03
26.2500	5.950000E-03	6.710000E-03	7.550000E-03	8.640000E-03	1.079000E-02	1.298000E-02	1.478000E-02	1.589000E-02	1.608000E-02	1.632000E-02	1.665000E-02	1.689000E-02	1.669000E-02	1.659000E-02	1.699000E-02	1.712000E-02	1.641000E-02	1.565000E-02	1.433000E-02	1.231000E-02	1.078000E-02	9.870000E-03	9.510000E-03	9.720000E-03	9.780000E-03	9.770000E-03	1.003000E-02	9.540000E-03	1.001000E-02	1.154000E-02	1.237000E-02	1.062000E-02	9.170000E-03	8.530000E-03
28.1250	7.020000E-03	7.460000E-03	7.570000E-03	8.140000E-03	1.039000E-02	1.319000E-02	1.502000E-02	1.554000E-02	1.569000E-02	1.565000E-02	1.587000E-02	1.580000E-02	1.492000E-02	1.493000E-02	1.589000E-02	1.672000E-02	1.630000E-02	1.528000E-02	1.456000E-02	1.341000E-02	1.183000E-02	1.065000E-02	1.019000E-02	1.070000E-02	1.143000E-02	1.214000E-02	1.213000E-02	1.235000E-02	1.244000E-02	1.306000E-02	1.255000E-02	1.060000E-02	9.390000E-03	8.670000E-03
30.0000	7.470000E-03	8.100000E-03	7.890000E-03	7.870000E-03	9.990000E-03	1.287000E-02	1.431000E-02	1.440000E-02	1.407000E-02	1.406000E-02	1.413000E-02	1.422000E-02	1.370000E-02	1.390000E-02	1.480000E-02	1.531000E-02	1.475000E-02	1.420000E-02	1.431000E-02	1.400000E-02	1.279000E-02	1.135000E-02	1.089000E-02	1.109000E-02	1.203000E-02	1.329000E-02	1.428000E-02	1.456000E-02	1.395000E-02	1.389000E-02	1.246000E-02	1.059000E-02	9.610000E-03	8.740000E-03
31.8750	7.520000E-03	8.310000E-03	8.530000E-03	8.900000E-03	1.132000E-02	1.456000E-02	1.530000E-02	1.419000E-02	1.317000E-02	1.251000E-02	1.217000E-02	1.240000E-02	1.397000E-02	1.370000E-02	1.407000E-02	1.336000E-02	1.254000E-02	1.295000E-02	1.390000E-02	1.381000E-02	1.265000E-02	1.198000E-02	1.184000E-02	1.222000E-02	1.283000E-02	1.426000E-02	1.539000E-02	1.552000E-02	1.496000E-02	1.384000E-02	1.216000E-02	1.064000E-02	9.760000E-03	8.670000E-03
33.7500	9.180000E-03	8.950000E-03	8.940000E-03	9.450000E-03	1.210000E-02	1.570000E-02	1.685000E-02	1.491000E-02	1.303000E-02	1.187000E-02	1.117000E-02	1.109000E-02	1.308000E-02	1.253000E-02	1.245000E-02	1.155000E-02	1.125000E-02	1.229000E-02	1.367000E-02	1.355000E-02	1.285000E-02	1.318000E-02	1.399000E-02	1.443000E-02	1.455000E-02	1.610000E-02	1.612000E-02	1.560000E-02	1.439000E-02	1.319000E-02	1.194000E-02	1.079000E-02	9.850000E-03	8.520000E-03
35.6250	1.213000E-02	1.122000E-02	9.950000E-03	8.740000E-03	9.600000E-03	1.240000E-02	1.338000E-02	1.224000E-02	1.124000E-02	1.120000E-02	1.116000E-02	1.066000E-02	1.052000E-02	1.106000E-02	1.162000E-02	1.141000E-02	1.118000E-02	1.198000E-02	1.310000E-02	1.354000E-02	1.397000E-02	1.518000E-02	1.748000E-02	1.739000E-02	1.685000E-02	1.611000E-02	1.551000E-02	1.461000E-02	1.355000E-02	1.270000E-02	1.192000E-02	1.098000E-02	9.880000E-03	8.450000E-03
37.5000	1.456000E-02	1.505000E-02	1.268000E-02	9.620000E-03	7.190000E-03	7.700000E-03	8.630000E-03	8.710000E-03	9.160000E-03	1.052000E-02	1.148000E-02	1.130000E-02	1.122000E-02	1.203000E-02	1.324000E-02	1.337000E-02	1.277000E-02	1.268000E-02	1.304000E-02	1.353000E-02	1.456000E-02	1.772000E-02	1.781000E-02	1.733000E-02	1.662000E-02	1.596000E-02	1.522000E-02	1.435000E-02	1.355000E-02	1.280000E-02	1.196000E-02	1.101000E-02	9.830000E-03	8.400000E-03
39.3750	9.470000E-03	1.433000E-02	1.597000E-02	1.405000E-02	8.160000E-03	6.740000E-03	6.990000E-03	7.360000E-03	8.490000E-03	1.032000E-02	1.152000E-02	1.195000E-02	1.293000E-02	1.445000E-02	1.656000E-02	1.679000E-02	1.538000E-02	1.494000E-02	1.473000E-02	1.435000E-02	1.485000E-02	1.778000E-02	1.795000E-02	1.751000E-02	1.689000E-02	1.633000E-02	1.557000E-02	1.482000E-02	1.402000E-02	1.302000E-02	1.187000E-02	1.083000E-02	9.720000E-03	8.370000E-03
41.2500	5.560000E-03	8.640000E-03	1.368000E-02	1.392000E-02	9.420000E-03	9.030000E-03	8.410000E-03	8.290000E-03	9.000000E-03	1.038000E-02	1.112000E-02	1.202000E-02	1.384000E-02	1.731000E-02	1.722000E-02	1.731000E-02	1.737000E-02	1.748000E-02	1.739000E-02	1.712000E-02	1.743000E-02	1.812000E-02	1.853000E-02	1.800000E-02	1.754000E-02	1.686000E-02	1.590000E-02	1.499000E-02	1.412000E-02	1.299000E-02	1.172000E-02	1.075000E-02	9.700000E-03	8.350000E-03
43.1250	4.440000E-03	5.210000E-03	6.400000E-03	7.160000E-03	8.600000E-03	1.050000E-02	1.012000E-02	8.570000E-03	9.010000E-03	1.039000E-02	1.125000E-02	1.281000E-02	1.674000E-02	1.700000E-02	1.693000E-02	1.700000E-02	1.695000E-02	1.700000E-02	1.740000E-02	1.756000E-02	1.773000E-02	1.831000E-02	1.831000E-02	1.759000E-02	1.721000E-02	1.677000E-02	1.597000E-02	1.495000E-02	1.404000E-02	1.293000E-02	1.179000E-02	1.087000E-02	9.760000E-03	8.330000E-03
45.0000	5.250000E-03	5.200000E-03	4.460000E-03	4.840000E-03	8.170000E-03	1.312000E-02	1.039000E-02	8.170000E-03	8.940000E-03	1.115000E-02	1.269000E-02	1.601000E-02	1.717000E-02	1.712000E-02	1.661000E-02	1.677000E-02	1.668000E-02	1.632000E-02	1.657000E-02	1.713000E-02	1.731000E-02	1.752000E-02	1.691000E-02	1.578000E-02	1.477000E-02	1.634000E-02	1.602000E-02	1.513000E-02	1.418000E-02	1.311000E-02	1.203000E-02	1.102000E-02	9.750000E-03	8.270000E-03
46.8750	5.440000E-03	6.220000E-03	5.410000E-03	5.880000E-03	9.670000E-03	1.365000E-02	1.065000E-02	8.700000E-03	1.011000E-02	1.271000E-02	1.583000E-02	1.676000E-02	1.763000E-02	1.700000E-02	1.621000E-02	1.649000E-02	1.664000E-02	1.637000E-02	1.639000E-02	1.668000E-02	1.640000E-02	1.580000E-02	1.557000E-02	1.536000E-02	1.525000E-02	1.640000E-02	1.613000E-02	1.536000E-02	1.438000E-02	1.327000E-02	1.214000E-02	1.100000E-02	9.640000E-03	8.170000E-03
48.7500	4.980000E-03	6.040000E-03	5.740000E-03	7.050000E-03	1.230000E-02	1.387000E-02	1.111000E-02	1.055000E-02	1.242000E-02	1.597000E-02	1.643000E-02	1.688000E-02	1.722000E-02	1.669000E-02	1.611000E-02	1.619000E-02	1.642000E-02	1.661000E-02	1.672000E-02	1.684000E-02	1.610000E-02	1.571000E-02	1.618000E-02	1.665000E-02	1.690000E-02	1.667000E-02	1.602000E-02	1.532000E-02	1.442000E-02	1.327000E-02	1.213000E-02	1.095000E-02	9.580000E-03	8.170000E-03
50.6250	5.180000E-03	5.050000E-03	5.220000E-03	7.780000E-03	1.314000E-02	1.410000E-02	1.241000E-02	1.439000E-02	1.580000E-02	1.662000E-02	1.691000E-02	1.701000E-02	1.693000E-02	1.668000E-02	1.649000E-02	1.635000E-02	1.645000E-02	1.687000E-02	1.707000E-02	1.709000E-02	1.718000E-02	1.718000E-02	1.736000E-02	1.755000E-02	1.728000E-02	1.655000E-02	1.583000E-02	1.530000E-02	1.448000E-02	1.332000E-02	1.219000E-02	1.101000E-02	9.690000E-03	8.290000E-03
Jan 1951	21.9044	19.9997	18.0950	16.1902	14.2855	12.3808	10.4760	8.57131	6.66657	4.76184	2.85710	0.952368	-0.952368	-2.85710	-4.76184	-6.66657	-8.57131	-10.4760	-12.3808	-14.2855	-16.1902	-18.0950	-19.9997	-21.9044	-23.8092	-25.7139	-27.6186	-29.5234	-31.4281	-33.3328	-35.2375	-37.1423	-39.0470	-40.9517
0.000000E+00	3.540000E-03	3.090000E-03	3.480000E-03	3.980000E-03	4.920000E-03	8.130000E-03	1.164000E-02	1.527000E-02	1.735000E-02	1.807000E-02	1.784000E-02	1.739000E-02	1.745000E-02	1.733000E-02	1.692000E-02	1.629000E-02	1.518000E-02	1.400000E-02	1.338000E-02	1.324000E-02	1.300000E-02	1.281000E-02	1.252000E-02	1.203000E-02	1.167000E-02	1.157000E-02	1.156000E-02	1.144000E-02	1.120000E-02	1.088000E-02	1.052000E-02	1.002000E-02	9.320000E-03	8.410000E-03
1.87500	3.050000E-03	2.970000E-03	3.380000E-03	3.870000E-03	4.950000E-03	7.180000E-03	1.077000E-02	1.483000E-02	1.739000E-02	1.827000E-02	1.782000E-02	1.735000E-02	1.761000E-02	1.766000E-02	1.725000E-02	1.644000E-02	1.520000E-02	1.409000E-02	1.360000E-02	1.342000E-02	1.313000E-02	1.276000E-02	1.233000E-02	1.188000E-02	1.156000E-02	1.138000E-02	1.126000E-02	1.115000E-02	1.089000E-02	1.050000E-02	1.013000E-02	9.650000E-03	9.010000E-03	8.180000E-03
3.75000	3.000000E-03	3.220000E-03	3.710000E-03	3.670000E-03	3.930000E-03	5.940000E-03	9.520000E-03	1.429000E-02	1.728000E-02	1.823000E-02	1.764000E-02	1.717000E-02	1.742000E-02	1.775000E-02	1.768000E-02	1.693000E-02	1.573000E-02	1.465000E-02	1.401000E-02	1.356000E-02	1.322000E-02	1.283000E-02	1.239000E-02	1.207000E-02	1.184000E-02	1.152000E-02	1.119000E-02	1.099000E-02	1.071000E-02	1.033000E-02	9.940000E-03	9.370000E-03	8.770000E-03	8.050000E-03
5.62500	2.860000E-03	3.320000E-03	3.840000E-03	3.260000E-03	3.920000E-03	5.370000E-03	9.040000E-03	1.345000E-02	1.690000E-02	1.802000E-02	1.778000E-02	1.750000E-02	1.745000E-02	1.764000E-02	1.786000E-02	1.750000E-02	1.652000E-02	1.531000E-02	1.407000E-02	1.332000E-02	1.304000E-02	1.287000E-02	1.250000E-02	1.212000E-02	1.186000E-02	1.158000E-02	1.131000E-02	1.103000E-02	1.068000E-02	1.033000E-02	9.970000E-03	9.270000E-03	8.620000E-03	8.000000E-03
7.50000	2.990000E-03	3.190000E-03	2.980000E-03	2.950000E-03	3.500000E-03	4.830000E-03	7.780000E-03	1.223000E-02	1.571000E-02	1.675000E-02	1.760000E-02	1.782000E-02	1.772000E-02	1.773000E-02	1.796000E-02	1.777000E-02	1.694000E-02	1.582000E-02	1.450000E-02	1.360000E-02	1.329000E-02	1.300000E-02	1.242000E-02	1.185000E-02	1.146000E-02	1.126000E-02	1.122000E-02	1.103000E-02	1.064000E-02	1.037000E-02	9.970000E-03	9.210000E-03	8.480000E-03	7.890000E-03
9.37500	2.980000E-03	3.090000E-03	2.530000E-03	3.310000E-03	3.670000E-03	4.660000E-03	7.340000E-03	1.099000E-02	1.446000E-02	1.579000E-02	1.694000E-02	1.727000E-02	1.692000E-02	1.796000E-02	1.818000E-02	1.792000E-02	1.736000E-02	1.664000E-02	1.574000E-02	1.483000E-02	1.396000E-02	1.311000E-02	1.253000E-02	1.212000E-02	1.167000E-02	1.132000E-02	1.120000E-02	1.092000E-02	1.054000E-02	1.027000E-02	9.950000E-03	9.170000E-03	8.350000E-03	7.730000E-03
11.2500	2.970000E-03	3.120000E-03	3.090000E-03	3.520000E-03	4.080000E-03	4.510000E-03	6.670000E-03	9.460000E-03	1.296000E-02	1.530000E-02	1.610000E-02	1.616000E-02	1.645000E-02	1.734000E-02	1.805000E-02	1.804000E-02	1.799000E-02	1.763000E-02	1.653000E-02	1.504000E-02	1.323000E-02	1.180000E-02	1.198000E-02	1.263000E-02	1.251000E-02	1.197000E-02	1.156000E-02	1.105000E-02	1.053000E-02	1.024000E-02	9.870000E-03	9.120000E-03	8.300000E-03	7.590000E-03
13.1250	3.100000E-03	3.270000E-03	3.340000E-03	3.820000E-03	4.470000E-03	4.680000E-03	5.710000E-03	7.780000E-03	1.147000E-02	1.534000E-02	1.677000E-02	1.660000E-02	1.655000E-02	1.699000E-02	1.735000E-02	1.755000E-02	1.796000E-02	1.761000E-02	1.605000E-02	1.262000E-02	9.650000E-03	8.090000E-03	8.830000E-03	1.123000E-02	1.140000E-02	1.131000E-02	1.159000E-02	1.149000E-02	1.101000E-02	1.049000E-02	9.880000E-03	9.110000E-03	8.340000E-03	7.550000E-03
15.0000	3.070000E-03	3.190000E-03	3.490000E-03	4.050000E-03	4.600000E-03	5.080000E-03	5.870000E-03	7.650000E-03	1.146000E-02	1.539000E-02	1.708000E-02	1.691000E-02	1.679000E-02	1.703000E-02	1.686000E-02	1.675000E-02	1.687000E-02	1.644000E-02	1.509000E-02	1.349000E-02	1.059000E-02	7.550000E-03	6.700000E-03	6.900000E-03	7.130000E-03	8.100000E-03	1.040000E-02	1.147000E-02	1.148000E-02	1.090000E-02	1.008000E-02	9.210000E-03	8.460000E-03	7.640000E-03
16.8750	3.250000E-03	3.250000E-03	4.340000E-03	5.280000E-03	6.270000E-03	6.720000E-03	7.400000E-03	9.940000E-03	1.334000E-02	1.592000E-02	1.677000E-02	1.675000E-02	1.709000E-02	1.751000E-02	1.702000E-02	1.655000E-02	1.615000E-02	1.529000E-02	1.461000E-02	1.425000E-02	1.257000E-02	9.600000E-03	7.540000E-03	5.750000E-03	5.060000E-03	5.890000E-03	8.090000E-03	1.027000E-02	1.091000E-02	1.084000E-02	1.033000E-02	9.500000E-03	8.690000E-03	7.850000E-03
18.7500	3.610000E-03	4.030000E-03	5.300000E-03	6.720000E-03	8.230000E-03	9.150000E-03	1.081000E-02	1.331000E-02	1.555000E-02	1.650000E-02	1.666000E-02	1.702000E-02	1.763000E-02	1.788000E-02	1.761000E-02	1.688000E-02	1.615000E-02	1.518000E-02	1.439000E-02	1.399000E-02	1.270000E-02	1.031000E-02	8.620000E-03	7.490000E-03	6.270000E-03	5.820000E-03	6.670000E-03	7.840000E-03	8.700000E-03	9.580000E-03	1.063000E-02	1.000000E-02	9.050000E-03	8.150000E-03
20.6250	4.530000E-03	5.020000E-03	6.230000E-03	7.890000E-03	1.017000E-02	1.220000E-02	1.372000E-02	1.552000E-02	1.671000E-02	1.694000E-02	1.706000E-02	1.747000E-02	1.792000E-02	1.778000E-02	1.765000E-02	1.694000E-02	1.631000E-02	1.565000E-02	1.489000E-02	1.393000E-02	1.228000E-02	1.035000E-02	9.290000E-03	9.040000E-03	7.650000E-03	6.500000E-03	6.250000E-03	6.590000E-03	7.580000E-03	9.330000E-03	1.112000E-02	1.057000E-02	9.370000E-03	8.460000E-03
22.5000	4.940000E-03	5.550000E-03	6.530000E-03	8.370000E-03	1.108000E-02	1.310000E-02	1.467000E-02	1.598000E-02	1.689000E-02	1.710000E-02	1.735000E-02	1.773000E-02	1.785000E-02	1.765000E-02	1.737000E-02	1.658000E-02	1.597000E-02	1.579000E-02	1.528000E-02	1.417000E-02	1.240000E-02	1.088000E-02	9.640000E-03	9.090000E-03	8.320000E-03	7.440000E-03	6.990000E-03	7.160000E-03	8.010000E-03	9.900000E-03	1.176000E-02	1.096000E-02	9.540000E-03	8.620000E-03
24.3750	4.900000E-03	5.640000E-03	6.920000E-03	8.850000E-03	1.107000E-02	1.240000E-02	1.383000E-02	1.551000E-02	1.661000E-02	1.692000E-02	1.727000E-02	1.751000E-02	1.754000E-02	1.759000E-02	1.737000E-02	1.666000E-02	1.586000E-02	1.551000E-02	1.502000E-02	1.405000E-02	1.282000E-02	1.139000E-02	1.003000E-02	9.260000E-03	8.850000E-03	8.370000E-03	8.560000E-03	8.940000E-03	9.650000E-03	1.084000E-02	1.225000E-02	1.106000E-02	9.530000E-03	8.680000E-03
26.2500	5.080000E-03	5.760000E-03	7.190000E-03	8.930000E-03	1.072000E-02	1.219000E-02	1.347000E-02	1.536000E-02	1.633000E-02	1.648000E-02	1.672000E-02	1.717000E-02	1.698000E-02	1.679000E-02	1.700000E-02	1.701000E-02	1.621000E-02	1.539000E-02	1.460000E-02	1.386000E-02	1.292000E-02	1.140000E-02	1.026000E-02	1.018000E-02	1.031000E-02	1.040000E-02	1.115000E-02	1.143000E-02	1.112000E-02	1.169000E-02	1.249000E-02	1.097000E-02	9.580000E-03	8.790000E-03
28.1250	6.020000E-03	6.580000E-03	7.390000E-03	8.190000E-03	9.650000E-03	1.153000E-02	1.383000E-02	1.560000E-02	1.614000E-02	1.602000E-02	1.618000E-02	1.608000E-02	1.543000E-02	1.519000E-02	1.573000E-02	1.639000E-02	1.612000E-02	1.535000E-02	1.479000E-02	1.436000E-02	1.327000E-02	1.166000E-02	1.076000E-02	1.095000E-02	1.120000E-02	1.169000E-02	1.211000E-02	1.263000E-02	1.253000E-02	1.296000E-02	1.252000E-02	1.087000E-02	9.740000E-03	8.920000E-03
30.0000	6.690000E-03	7.300000E-03	7.660000E-03	7.680000E-03	8.920000E-03	1.131000E-02	1.362000E-02	1.517000E-02	1.571000E-02	1.541000E-02	1.523000E-02	1.520000E-02	1.420000E-02	1.411000E-02	1.492000E-02	1.555000E-02	1.543000E-02	1.513000E-02	1.511000E-02	1.482000E-02	1.382000E-02	1.221000E-02	1.133000E-02	1.144000E-02	1.178000E-02	1.241000E-02	1.327000E-02	1.367000E-02	1.357000E-02	1.362000E-02	1.244000E-02	1.078000E-02	9.920000E-03	8.980000E-03
31.8750	7.030000E-03	7.630000E-03	8.040000E-03	8.380000E-03	1.016000E-02	1.288000E-02	1.472000E-02	1.520000E-02	1.465000E-02	1.376000E-02	1.301000E-02	1.319000E-02	1.461000E-02	1.462000E-02	1.554000E-02	1.538000E-02	1.504000E-02	1.529000E-02	1.545000E-02	1.481000E-02	1.370000E-02	1.296000E-02	1.264000E-02	1.276000E-02	1.298000E-02	1.358000E-02	1.423000E-02	1.459000E-02	1.430000E-02	1.353000E-02	1.213000E-02	1.072000E-02	1.001000E-02	8.920000E-03
33.7500	8.710000E-03	8.390000E-03	8.340000E-03	8.880000E-03	1.134000E-02	1.438000E-02	1.601000E-02	1.515000E-02	1.311000E-02	1.140000E-02	1.037000E-02	1.071000E-02	1.368000E-02	1.445000E-02	1.518000E-02	1.502000E-02	1.494000E-02	1.565000E-02	1.583000E-02	1.497000E-02	1.439000E-02	1.454000E-02	1.479000E-02	1.503000E-02	1.495000E-02	1.574000E-02	1.540000E-02	1.470000E-02	1.372000E-02	1.278000E-02	1.179000E-02	1.082000E-02	1.006000E-02	8.830000E-03
35.6250	1.170000E-02	1.070000E-02	9.320000E-03	8.220000E-03	9.110000E-03	1.163000E-02	1.281000E-02	1.212000E-02	1.081000E-02	9.750000E-03	9.360000E-03	9.260000E-03	1.066000E-02	1.295000E-02	1.426000E-02	1.462000E-02	1.522000E-02	1.612000E-02	1.616000E-02	1.577000E-02	1.612000E-02	1.686000E-02	1.757000E-02	1.740000E-02	1.692000E-02	1.613000E-02	1.514000E-02	1.397000E-02	1.290000E-02	1.222000E-02	1.173000E-02	1.102000E-02	1.015000E-02	8.790000E-03
37.5000	1.468000E-02	1.488000E-02	1.221000E-02	9.180000E-03	6.790000E-03	7.220000E-03	8.120000E-03	8.140000E-03	8.130000E-03	9.050000E-03	9.890000E-03	9.770000E-03	1.005000E-02	1.223000E-02	1.454000E-02	1.540000E-02	1.611000E-02	1.667000E-02	1.665000E-02	1.659000E-02	1.733000E-02	1.825000E-02	1.816000E-02	1.765000E-02	1.700000E-02	1.607000E-02	1.500000E-02	1.382000E-02	1.279000E-02	1.217000E-02	1.176000E-02	1.110000E-02	1.014000E-02	8.780000E-03
39.3750	1.091000E-02	1.491000E-02	1.597000E-02	1.395000E-02	7.910000E-03	6.300000E-03	6.530000E-03	6.790000E-03	7.540000E-03	9.180000E-03	1.045000E-02	1.081000E-02	1.157000E-02	1.372000E-02	1.739000E-02	1.799000E-02	1.713000E-02	1.748000E-02	1.775000E-02	1.721000E-02	1.705000E-02	1.829000E-02	1.839000E-02	1.805000E-02	1.744000E-02	1.652000E-02	1.546000E-02	1.439000E-02	1.320000E-02	1.231000E-02	1.159000E-02	1.094000E-02	1.005000E-02	8.820000E-03
41.2500	7.000000E-03	9.680000E-03	1.419000E-02	1.411000E-02	9.600000E-03	8.890000E-03	8.230000E-03	8.030000E-03	8.490000E-03	9.600000E-03	1.046000E-02	1.154000E-02	1.350000E-02	1.771000E-02	1.841000E-02	1.871000E-02	1.879000E-02	1.872000E-02	1.840000E-02	1.790000E-02	1.791000E-02	1.850000E-02	1.891000E-02	1.859000E-02	1.800000E-02	1.712000E-02	1.603000E-02	1.487000E-02	1.352000E-02	1.227000E-02	1.142000E-02	1.081000E-02	1.006000E-02	8.850000E-03
43.1250	4.820000E-03	5.680000E-03	6.840000E-03	7.680000E-03	9.040000E-03	1.070000E-02	1.020000E-02	8.740000E-03	9.030000E-03	1.014000E-02	1.104000E-02	1.287000E-02	1.704000E-02	1.793000E-02	1.830000E-02	1.872000E-02	1.857000E-02	1.833000E-02	1.837000E-02	1.824000E-02	1.819000E-02	1.866000E-02	1.873000E-02	1.819000E-02	1.763000E-02	1.717000E-02	1.633000E-02	1.517000E-02	1.382000E-02	1.244000E-02	1.150000E-02	1.085000E-02	1.009000E-02	8.840000E-03
45.0000	4.750000E-03	4.570000E-03	4.190000E-03	5.150000E-03	8.560000E-03	1.310000E-02	1.054000E-02	8.370000E-03	9.110000E-03	1.125000E-02	1.287000E-02	1.637000E-02	1.784000E-02	1.811000E-02	1.815000E-02	1.874000E-02	1.856000E-02	1.791000E-02	1.793000E-02	1.806000E-02	1.807000E-02	1.830000E-02	1.772000E-02	1.692000E-02	1.582000E-02	1.696000E-02	1.665000E-02	1.568000E-02	1.439000E-02	1.297000E-02	1.182000E-02	1.096000E-02	1.001000E-02	8.730000E-03
46.8750	5.130000E-03	5.520000E-03	4.960000E-03	6.050000E-03	9.900000E-03	1.357000E-02	1.076000E-02	8.840000E-03	1.034000E-02	1.305000E-02	1.621000E-02	1.733000E-02	1.835000E-02	1.815000E-02	1.803000E-02	1.858000E-02	1.846000E-02	1.774000E-02	1.761000E-02	1.770000E-02	1.764000E-02	1.726000E-02	1.696000E-02	1.668000E-02	1.627000E-02	1.718000E-02	1.697000E-02	1.615000E-02	1.499000E-02	1.350000E-02	1.216000E-02	1.100000E-02	9.830000E-03	8.560000E-03
48.7500	4.990000E-03	5.650000E-03	5.670000E-03	7.460000E-03	1.223000E-02	1.365000E-02	1.117000E-02	1.077000E-02	1.281000E-02	1.635000E-02	1.693000E-02	1.744000E-02	1.802000E-02	1.803000E-02	1.791000E-02	1.818000E-02	1.808000E-02	1.768000E-02	1.755000E-02	1.784000E-02	1.774000E-02	1.782000E-02	1.766000E-02	1.774000E-02	1.772000E-02	1.750000E-02	1.694000E-02	1.624000E-02	1.527000E-02	1.387000E-02	1.244000E-02	1.112000E-02	9.780000E-03	8.460000E-03
50.6250	5.130000E-03	4.950000E-03	5.350000E-03	7.980000E-03	1.279000E-02	1.372000E-02	1.224000E-02	1.452000E-02	1.616000E-02	1.707000E-02	1.731000E-02	1.745000E-02	1.772000E-02	1.807000E-02	1.816000E-02	1.808000E-02	1.792000E-02	1.771000E-02	1.750000E-02	1.776000E-02	1.827000E-02	1.874000E-02	1.887000E-02	1.865000E-02	1.821000E-02	1.750000E-02	1.677000E-02	1.621000E-02	1.539000E-02	1.416000E-02	1.284000E-02	1.146000E-02	1.001000E-02	8.610000E-03
Feb 1951	21.9044	19.9997	18.0950	16.1902	14.2855	12.3808	10.4760	8.57131	6.66657	4.76184	2.85710	0.952368	-0.952368	-2.85710	-4.76184	-6.66657	-8.57131	-10.4760	-12.3808	-14.2855	-16.1902	-18.0950	-19.9997	-21.9044	-23.8092	-25.7139	-27.6186	-29.5234	-31.4281	-33.3328	-35.2375	-37.1423	-39.0470	-40.9517
0.000000E+00	3.440000E-03	4.300000E-03	3.470000E-03	3.760000E-03	6.650000E-03	1.139000E-02	1.504000E-02	1.641000E-02	1.717000E-02	1.852000E-02	1.843000E-02	1.774000E-02	1.773000E-02	1.740000E-02	1.680000E-02	1.646000E-02	1.585000E-02	1.496000E-02	1.459000E-02	1.460000E-02	1.447000E-02	1.429000E-02	1.389000E-02	1.323000E-02	1.265000E-02	1.229000E-02	1.214000E-02	1.196000E-02	1.148000E-02	1.074000E-02	1.013000E-02	9.860000E-03	9.600000E-03	8.750000E-03
1.87500	4.270000E-03	4.290000E-03	3.010000E-03	3.400000E-03	7.170000E-03	1.104000E-02	1.454000E-02	1.621000E-02	1.712000E-02	1.866000E-02	1.842000E-02	1.779000E-02	1.794000E-02	1.781000E-02	1.723000E-02	1.670000E-02	1.583000E-02	1.492000E-02	1.461000E-02	1.461000E-02	1.442000E-02	1.411000E-02	1.364000E-02	1.308000E-02	1.257000E-02	1.203000E-02	1.167000E-02	1.155000E-02	1.121000E-02	1.056000E-02	9.950000E-03	9.520000E-03	9.230000E-03	8.510000E-03
3.75000	3.580000E-03	4.140000E-03	2.980000E-03	3.320000E-03	6.360000E-03	1.058000E-02	1.372000E-02	1.579000E-02	1.705000E-02	1.855000E-02	1.832000E-02	1.772000E-02	1.783000E-02	1.802000E-02	1.780000E-02	1.731000E-02	1.641000E-02	1.545000E-02	1.490000E-02	1.461000E-02	1.436000E-02	1.398000E-02	1.351000E-02	1.316000E-02	1.279000E-02	1.221000E-02	1.160000E-02	1.128000E-02	1.097000E-02	1.045000E-02	9.880000E-03	9.270000E-03	8.900000E-03	8.350000E-03
5.62500	3.230000E-03	3.870000E-03	2.860000E-03	3.410000E-03	5.220000E-03	1.097000E-02	1.269000E-02	1.556000E-02	1.704000E-02	1.828000E-02	1.845000E-02	1.809000E-02	1.783000E-02	1.787000E-02	1.798000E-02	1.790000E-02	1.734000E-02	1.627000E-02	1.506000E-02	1.430000E-02	1.408000E-02	1.390000E-02	1.350000E-02	1.311000E-02	1.276000E-02	1.228000E-02	1.180000E-02	1.134000E-02	1.090000E-02	1.045000E-02	9.860000E-03	9.120000E-03	8.640000E-03	8.260000E-03
7.50000	2.930000E-03	2.960000E-03	2.090000E-03	2.990000E-03	4.430000E-03	8.480000E-03	1.119000E-02	1.481000E-02	1.660000E-02	1.698000E-02	1.812000E-02	1.834000E-02	1.804000E-02	1.785000E-02	1.796000E-02	1.806000E-02	1.791000E-02	1.707000E-02	1.561000E-02	1.455000E-02	1.420000E-02	1.391000E-02	1.335000E-02	1.279000E-02	1.228000E-02	1.193000E-02	1.176000E-02	1.139000E-02	1.089000E-02	1.051000E-02	9.910000E-03	9.060000E-03	8.450000E-03	8.130000E-03
9.37500	2.850000E-03	2.730000E-03	2.070000E-03	2.700000E-03	3.730000E-03	6.300000E-03	1.027000E-02	1.338000E-02	1.549000E-02	1.596000E-02	1.710000E-02	1.754000E-02	1.699000E-02	1.795000E-02	1.807000E-02	1.811000E-02	1.829000E-02	1.803000E-02	1.700000E-02	1.586000E-02	1.485000E-02	1.393000E-02	1.339000E-02	1.302000E-02	1.246000E-02	1.196000E-02	1.175000E-02	1.135000E-02	1.082000E-02	1.047000E-02	9.920000E-03	9.000000E-03	8.320000E-03	7.960000E-03
11.2500	2.740000E-03	2.450000E-03	2.340000E-03	3.070000E-03	3.390000E-03	4.590000E-03	8.240000E-03	1.156000E-02	1.408000E-02	1.550000E-02	1.602000E-02	1.604000E-02	1.649000E-02	1.737000E-02	1.800000E-02	1.819000E-02	1.876000E-02	1.885000E-02	1.775000E-02	1.621000E-02	1.419000E-02	1.263000E-02	1.270000E-02	1.336000E-02	1.319000E-02	1.261000E-02	1.214000E-02	1.153000E-02	1.094000E-02	1.059000E-02	9.960000E-03	9.010000E-03	8.310000E-03	7.810000E-03
13.1250	2.610000E-03	2.410000E-03	2.690000E-03	2.970000E-03	3.320000E-03	4.230000E-03	6.620000E-03	1.012000E-02	1.308000E-02	1.570000E-02	1.657000E-02	1.629000E-02	1.629000E-02	1.688000E-02	1.725000E-02	1.761000E-02	1.843000E-02	1.836000E-02	1.687000E-02	1.429000E-02	1.120000E-02	9.110000E-03	9.520000E-03	1.180000E-02	1.191000E-02	1.184000E-02	1.211000E-02	1.194000E-02	1.155000E-02	1.101000E-02	1.022000E-02	9.180000E-03	8.420000E-03	7.810000E-03
15.0000	2.100000E-03	2.270000E-03	2.760000E-03	3.160000E-03	3.620000E-03	4.940000E-03	7.420000E-03	1.064000E-02	1.328000E-02	1.587000E-02	1.666000E-02	1.638000E-02	1.662000E-02	1.698000E-02	1.682000E-02	1.672000E-02	1.687000E-02	1.652000E-02	1.524000E-02	1.441000E-02	1.220000E-02	9.080000E-03	8.040000E-03	7.700000E-03	7.560000E-03	8.490000E-03	1.086000E-02	1.197000E-02	1.209000E-02	1.160000E-02	1.066000E-02	9.550000E-03	8.670000E-03	7.930000E-03
16.8750	1.980000E-03	2.180000E-03	2.880000E-03	3.570000E-03	4.830000E-03	6.970000E-03	9.830000E-03	1.263000E-02	1.473000E-02	1.592000E-02	1.610000E-02	1.639000E-02	1.712000E-02	1.767000E-02	1.716000E-02	1.652000E-02	1.599000E-02	1.511000E-02	1.426000E-02	1.418000E-02	1.325000E-02	1.108000E-02	9.150000E-03	7.790000E-03	6.040000E-03	6.220000E-03	8.540000E-03	1.080000E-02	1.155000E-02	1.164000E-02	1.110000E-02	1.009000E-02	9.010000E-03	8.170000E-03
18.7500	2.230000E-03	2.570000E-03	3.390000E-03	4.260000E-03	6.240000E-03	9.510000E-03	1.298000E-02	1.535000E-02	1.618000E-02	1.622000E-02	1.605000E-02	1.672000E-02	1.767000E-02	1.808000E-02	1.770000E-02	1.676000E-02	1.586000E-02	1.486000E-02	1.430000E-02	1.420000E-02	1.345000E-02	1.172000E-02	1.043000E-02	9.210000E-03	6.900000E-03	6.070000E-03	7.110000E-03	8.400000E-03	9.530000E-03	1.052000E-02	1.147000E-02	1.069000E-02	9.380000E-03	8.450000E-03
20.6250	2.840000E-03	3.320000E-03	3.740000E-03	4.440000E-03	7.020000E-03	1.164000E-02	1.556000E-02	1.692000E-02	1.695000E-02	1.668000E-02	1.688000E-02	1.722000E-02	1.779000E-02	1.784000E-02	1.770000E-02	1.679000E-02	1.594000E-02	1.526000E-02	1.477000E-02	1.421000E-02	1.318000E-02	1.148000E-02	1.047000E-02	9.980000E-03	8.200000E-03	6.320000E-03	5.960000E-03	6.870000E-03	8.380000E-03	1.030000E-02	1.195000E-02	1.120000E-02	9.620000E-03	8.660000E-03
22.5000	3.140000E-03	3.640000E-03	3.970000E-03	4.580000E-03	7.110000E-03	1.167000E-02	1.534000E-02	1.675000E-02	1.676000E-02	1.714000E-02	1.745000E-02	1.767000E-02	1.767000E-02	1.759000E-02	1.744000E-02	1.650000E-02	1.573000E-02	1.538000E-02	1.499000E-02	1.439000E-02	1.322000E-02	1.107000E-02	9.750000E-03	9.510000E-03	8.440000E-03	6.410000E-03	6.080000E-03	6.980000E-03	8.600000E-03	1.078000E-02	1.248000E-02	1.143000E-02	9.630000E-03	8.750000E-03
24.3750	2.940000E-03	3.410000E-03	4.120000E-03	5.170000E-03	7.350000E-03	1.051000E-02	1.403000E-02	1.625000E-02	1.660000E-02	1.707000E-02	1.755000E-02	1.758000E-02	1.747000E-02	1.754000E-02	1.731000E-02	1.656000E-02	1.563000E-02	1.513000E-02	1.467000E-02	1.431000E-02	1.333000E-02	1.148000E-02	9.810000E-03	9.510000E-03	9.180000E-03	7.730000E-03	7.670000E-03	8.460000E-03	9.960000E-03	1.166000E-02	1.286000E-02	1.138000E-02	9.520000E-03	8.760000E-03
26.2500	3.110000E-03	3.310000E-03	4.230000E-03	5.580000E-03	7.690000E-03	1.038000E-02	1.368000E-02	1.620000E-02	1.664000E-02	1.668000E-02	1.685000E-02	1.717000E-02	1.699000E-02	1.672000E-02	1.686000E-02	1.688000E-02	1.596000E-02	1.502000E-02	1.441000E-02	1.408000E-02	1.333000E-02	1.140000E-02	9.950000E-03	1.030000E-02	1.068000E-02	1.030000E-02	1.045000E-02	1.142000E-02	1.202000E-02	1.260000E-02	1.307000E-02	1.123000E-02	9.570000E-03	8.850000E-03
28.1250	3.950000E-03	3.800000E-03	4.320000E-03	5.480000E-03	7.620000E-03	1.087000E-02	1.423000E-02	1.649000E-02	1.707000E-02	1.633000E-02	1.621000E-02	1.617000E-02	1.537000E-02	1.510000E-02	1.571000E-02	1.632000E-02	1.594000E-02	1.496000E-02	1.442000E-02	1.437000E-02	1.346000E-02	1.129000E-02	1.024000E-02	1.093000E-02	1.183000E-02	1.217000E-02	1.292000E-02	1.340000E-02	1.371000E-02	1.384000E-02	1.327000E-02	1.117000E-02	9.730000E-03	9.000000E-03
30.0000	4.060000E-03	4.180000E-03	4.690000E-03	5.730000E-03	7.990000E-03	1.166000E-02	1.483000E-02	1.690000E-02	1.736000E-02	1.648000E-02	1.562000E-02	1.527000E-02	1.433000E-02	1.423000E-02	1.506000E-02	1.556000E-02	1.528000E-02	1.470000E-02	1.459000E-02	1.467000E-02	1.390000E-02	1.184000E-02	1.083000E-02	1.147000E-02	1.242000E-02	1.298000E-02	1.409000E-02	1.484000E-02	1.477000E-02	1.489000E-02	1.341000E-02	1.123000E-02	9.910000E-03	9.070000E-03
31.8750	3.740000E-03	4.340000E-03	5.550000E-03	7.200000E-03	1.010000E-02	1.349000E-02	1.587000E-02	1.694000E-02	1.672000E-02	1.602000E-02	1.498000E-02	1.451000E-02	1.501000E-02	1.507000E-02	1.563000E-02	1.555000E-02	1.491000E-02	1.479000E-02	1.475000E-02	1.443000E-02	1.368000E-02	1.274000E-02	1.230000E-02	1.283000E-02	1.331000E-02	1.376000E-02	1.506000E-02	1.578000E-02	1.584000E-02	1.510000E-02	1.339000E-02	1.135000E-02	9.990000E-03	8.960000E-03
33.7500	5.420000E-03	5.200000E-03	6.570000E-03	8.730000E-03	1.176000E-02	1.470000E-02	1.619000E-02	1.596000E-02	1.536000E-02	1.426000E-02	1.323000E-02	1.314000E-02	1.443000E-02	1.517000E-02	1.542000E-02	1.517000E-02	1.494000E-02	1.517000E-02	1.506000E-02	1.444000E-02	1.435000E-02	1.434000E-02	1.443000E-02	1.472000E-02	1.484000E-02	1.566000E-02	1.569000E-02	1.573000E-02	1.527000E-02	1.452000E-02	1.322000E-02	1.156000E-02	1.005000E-02	8.800000E-03
35.6250	8.570000E-03	7.970000E-03	8.280000E-03	8.970000E-03	1.042000E-02	1.239000E-02	1.332000E-02	1.320000E-02	1.305000E-02	1.243000E-02	1.137000E-02	1.116000E-02	1.218000E-02	1.359000E-02	1.458000E-02	1.508000E-02	1.547000E-02	1.592000E-02	1.564000E-02	1.539000E-02	1.607000E-02	1.683000E-02	1.747000E-02	1.732000E-02	1.683000E-02	1.609000E-02	1.550000E-02	1.493000E-02	1.436000E-02	1.394000E-02	1.313000E-02	1.171000E-02	1.015000E-02	8.780000E-03
37.5000	1.191000E-02	1.244000E-02	1.122000E-02	1.010000E-02	8.380000E-03	8.180000E-03	8.970000E-03	9.730000E-03	1.023000E-02	1.047000E-02	1.027000E-02	1.004000E-02	1.054000E-02	1.230000E-02	1.437000E-02	1.560000E-02	1.682000E-02	1.696000E-02	1.634000E-02	1.621000E-02	1.721000E-02	1.818000E-02	1.811000E-02	1.758000E-02	1.704000E-02	1.627000E-02	1.549000E-02	1.477000E-02	1.418000E-02	1.378000E-02	1.304000E-02	1.173000E-02	1.024000E-02	8.850000E-03
39.3750	8.210000E-03	1.279000E-02	1.511000E-02	1.440000E-02	9.200000E-03	6.820000E-03	6.780000E-03	7.650000E-03	8.780000E-03	9.650000E-03	1.013000E-02	1.050000E-02	1.159000E-02	1.375000E-02	1.740000E-02	1.802000E-02	1.718000E-02	1.787000E-02	1.747000E-02	1.716000E-02	1.680000E-02	1.820000E-02	1.827000E-02	1.791000E-02	1.745000E-02	1.673000E-02	1.590000E-02	1.516000E-02	1.446000E-02	1.370000E-02	1.276000E-02	1.158000E-02	1.034000E-02	9.020000E-03
41.2500	5.500000E-03	8.860000E-03	1.404000E-02	1.470000E-02	1.039000E-02	8.600000E-03	7.680000E-03	7.670000E-03	8.620000E-03	9.620000E-03	1.022000E-02	1.152000E-02	1.382000E-02	1.810000E-02	1.852000E-02	1.841000E-02	1.823000E-02	1.806000E-02	1.786000E-02	1.768000E-02	1.806000E-02	1.860000E-02	1.872000E-02	1.839000E-02	1.786000E-02	1.703000E-02	1.609000E-02	1.521000E-02	1.432000E-02	1.330000E-02	1.234000E-02	1.145000E-02	1.052000E-02	9.200000E-03
43.1250	5.270000E-03	6.690000E-03	8.250000E-03	9.090000E-03	9.730000E-03	1.024000E-02	9.190000E-03	7.950000E-03	8.690000E-03	1.004000E-02	1.100000E-02	1.302000E-02	1.742000E-02	1.832000E-02	1.856000E-02	1.831000E-02	1.769000E-02	1.748000E-02	1.785000E-02	1.825000E-02	1.848000E-02	1.870000E-02	1.845000E-02	1.788000E-02	1.726000E-02	1.677000E-02	1.597000E-02	1.496000E-02	1.393000E-02	1.291000E-02	1.208000E-02	1.151000E-02	1.071000E-02	9.350000E-03
45.0000	6.500000E-03	6.200000E-03	5.830000E-03	6.330000E-03	9.020000E-03	1.327000E-02	9.810000E-03	7.750000E-03	8.840000E-03	1.117000E-02	1.284000E-02	1.655000E-02	1.806000E-02	1.834000E-02	1.816000E-02	1.821000E-02	1.780000E-02	1.733000E-02	1.773000E-02	1.835000E-02	1.825000E-02	1.822000E-02	1.734000E-02	1.640000E-02	1.561000E-02	1.642000E-02	1.599000E-02	1.495000E-02	1.381000E-02	1.281000E-02	1.205000E-02	1.153000E-02	1.075000E-02	9.380000E-03
46.8750	6.240000E-03	6.590000E-03	6.160000E-03	7.170000E-03	1.040000E-02	1.389000E-02	1.034000E-02	8.360000E-03	1.010000E-02	1.299000E-02	1.633000E-02	1.747000E-02	1.859000E-02	1.830000E-02	1.780000E-02	1.792000E-02	1.783000E-02	1.760000E-02	1.795000E-02	1.812000E-02	1.790000E-02	1.704000E-02	1.643000E-02	1.606000E-02	1.612000E-02	1.660000E-02	1.611000E-02	1.502000E-02	1.385000E-02	1.281000E-02	1.203000E-02	1.141000E-02	1.056000E-02	9.270000E-03
48.7500	5.430000E-03	6.120000E-03	6.570000E-03	8.550000E-03	1.325000E-02	1.418000E-02	1.091000E-02	1.038000E-02	1.262000E-02	1.646000E-02	1.711000E-02	1.769000E-02	1.832000E-02	1.819000E-02	1.773000E-02	1.755000E-02	1.752000E-02	1.768000E-02	1.796000E-02	1.837000E-02	1.791000E-02	1.770000E-02	1.754000E-02	1.759000E-02	1.742000E-02	1.691000E-02	1.598000E-02	1.489000E-02	1.375000E-02	1.276000E-02	1.199000E-02	1.125000E-02	1.035000E-02	9.150000E-03
50.6250	5.630000E-03	5.650000E-03	6.470000E-03	9.010000E-03	1.380000E-02	1.442000E-02	1.227000E-02	1.456000E-02	1.613000E-02	1.713000E-02	1.754000E-02	1.778000E-02	1.803000E-02	1.819000E-02	1.800000E-02	1.757000E-02	1.744000E-02	1.766000E-02	1.786000E-02	1.804000E-02	1.857000E-02	1.908000E-02	1.907000E-02	1.870000E-02	1.790000E-02	1.684000E-02	1.581000E-02	1.480000E-02	1.369000E-02	1.277000E-02	1.206000E-02	1.123000E-02	1.029000E-02	9.140000E-03
Mar 1951	21.9044	19.9997	18.0950	16.1902	14.2855	12.3808	10.4760	8.57131	6.66657	4.76184	2.85710	0.952368	-0.952368	-2.85710	-4.76184	-6.66657	-8.57131	-10.4760	-12.3808	-14.2855	-16.1902	-18.0950	-19.9997	-21.9044	-23.8092	-25.7139	-27.6186	-29.5234	-31.4281	-33.3328	-35.2375	-37.1423	-39.0470	-40.9517
0.000000E+00	4.090000E-03	3.690000E-03	3.410000E-03	4.980000E-03	9.330000E-03	1.406000E-02	1.605000E-02	1.621000E-02	1.734000E-02	1.906000E-02	1.879000E-02	1.822000E-02	1.824000E-02	1.794000E-02	1.770000E-02	1.793000E-02	1.762000E-02	1.670000E-02	1.586000E-02	1.515000E-02	1.453000E-02	1.423000E-02	1.386000E-02	1.310000E-02	1.230000E-02	1.180000E-02	1.164000E-02	1.176000E-02	1.176000E-02	1.138000E-02	1.081000E-02	1.026000E-02	9.490000E-03	8.240000E-03
1.87500	4.280000E-03	3.480000E-03	4.100000E-03	4.950000E-03	9.000000E-03	1.335000E-02	1.549000E-02	1.597000E-02	1.736000E-02	1.913000E-02	1.868000E-02	1.822000E-02	1.847000E-02	1.826000E-02	1.797000E-02	1.801000E-02	1.759000E-02	1.670000E-02	1.598000E-02	1.531000E-02	1.462000E-02	1.414000E-02	1.368000E-02	1.301000E-02	1.230000E-02	1.167000E-02	1.135000E-02	1.143000E-02	1.141000E-02	1.106000E-02	1.055000E-02	1.000000E-02	9.270000E-03	8.070000E-03
3.75000	4.030000E-03	4.490000E-03	4.370000E-03	5.640000E-03	9.760000E-03	1.300000E-02	1.520000E-02	1.589000E-02	1.722000E-02	1.908000E-02	1.857000E-02	1.799000E-02	1.830000E-02	1.846000E-02	1.836000E-02	1.838000E-02	1.798000E-02	1.718000E-02	1.627000E-02	1.540000E-02	1.468000E-02	1.412000E-02	1.360000E-02	1.312000E-02	1.257000E-02	1.191000E-02	1.141000E-02	1.127000E-02	1.113000E-02	1.084000E-02	1.039000E-02	9.840000E-03	9.130000E-03	8.010000E-03
5.62500	3.450000E-03	5.100000E-03	5.010000E-03	6.120000E-03	1.007000E-02	1.331000E-02	1.558000E-02	1.596000E-02	1.688000E-02	1.892000E-02	1.875000E-02	1.819000E-02	1.813000E-02	1.830000E-02	1.843000E-02	1.871000E-02	1.867000E-02	1.781000E-02	1.638000E-02	1.509000E-02	1.447000E-02	1.412000E-02	1.363000E-02	1.307000E-02	1.251000E-02	1.197000E-02	1.156000E-02	1.131000E-02	1.099000E-02	1.072000E-02	1.033000E-02	9.740000E-03	9.040000E-03	8.020000E-03
7.50000	3.480000E-03	4.910000E-03	4.150000E-03	5.980000E-03	1.020000E-02	1.376000E-02	1.605000E-02	1.614000E-02	1.634000E-02	1.759000E-02	1.858000E-02	1.842000E-02	1.828000E-02	1.821000E-02	1.840000E-02	1.874000E-02	1.903000E-02	1.841000E-02	1.682000E-02	1.541000E-02	1.473000E-02	1.420000E-02	1.348000E-02	1.278000E-02	1.214000E-02	1.170000E-02	1.153000E-02	1.129000E-02	1.089000E-02	1.063000E-02	1.030000E-02	9.680000E-03	8.980000E-03	8.010000E-03
9.37500	3.780000E-03	4.560000E-03	4.410000E-03	6.280000E-03	9.340000E-03	1.296000E-02	1.581000E-02	1.644000E-02	1.629000E-02	1.659000E-02	1.764000E-02	1.791000E-02	1.724000E-02	1.846000E-02	1.857000E-02	1.885000E-02	1.936000E-02	1.934000E-02	1.814000E-02	1.660000E-02	1.527000E-02	1.409000E-02	1.338000E-02	1.298000E-02	1.242000E-02	1.189000E-02	1.164000E-02	1.123000E-02	1.075000E-02	1.049000E-02	1.023000E-02	9.630000E-03	8.920000E-03	7.940000E-03
11.2500	4.170000E-03	4.970000E-03	4.950000E-03	6.080000E-03	8.490000E-03	1.143000E-02	1.465000E-02	1.606000E-02	1.601000E-02	1.608000E-02	1.655000E-02	1.665000E-02	1.704000E-02	1.795000E-02	1.868000E-02	1.908000E-02	1.994000E-02	2.013000E-02	1.889000E-02	1.680000E-02	1.436000E-02	1.262000E-02	1.257000E-02	1.321000E-02	1.307000E-02	1.251000E-02	1.209000E-02	1.144000E-02	1.083000E-02	1.053000E-02	1.017000E-02	9.560000E-03	8.890000E-03	7.890000E-03
13.1250	3.990000E-03	4.450000E-03	5.290000E-03	5.820000E-03	8.080000E-03	1.063000E-02	1.352000E-02	1.517000E-02	1.567000E-02	1.619000E-02	1.692000E-02	1.686000E-02	1.698000E-02	1.754000E-02	1.802000E-02	1.854000E-02	1.954000E-02	1.942000E-02	1.754000E-02	1.414000E-02	1.089000E-02	9.280000E-03	9.650000E-03	1.163000E-02	1.169000E-02	1.160000E-02	1.195000E-02	1.182000E-02	1.137000E-02	1.092000E-02	1.030000E-02	9.560000E-03	8.890000E-03	7.880000E-03
15.0000	3.870000E-03	4.420000E-03	5.230000E-03	6.310000E-03	8.270000E-03	1.078000E-02	1.346000E-02	1.540000E-02	1.595000E-02	1.653000E-02	1.695000E-02	1.682000E-02	1.733000E-02	1.767000E-02	1.754000E-02	1.736000E-02	1.755000E-02	1.707000E-02	1.507000E-02	1.395000E-02	1.201000E-02	9.530000E-03	8.390000E-03	8.040000E-03	7.790000E-03	8.440000E-03	1.050000E-02	1.162000E-02	1.177000E-02	1.142000E-02	1.065000E-02	9.740000E-03	8.970000E-03	7.930000E-03
16.8750	3.220000E-03	3.870000E-03	4.830000E-03	5.860000E-03	8.090000E-03	1.181000E-02	1.469000E-02	1.633000E-02	1.690000E-02	1.684000E-02	1.665000E-02	1.688000E-02	1.772000E-02	1.802000E-02	1.743000E-02	1.659000E-02	1.601000E-02	1.497000E-02	1.376000E-02	1.345000E-02	1.302000E-02	1.168000E-02	9.410000E-03	7.730000E-03	6.330000E-03	6.530000E-03	8.190000E-03	1.015000E-02	1.097000E-02	1.129000E-02	1.099000E-02	1.016000E-02	9.200000E-03	8.100000E-03
18.7500	2.770000E-03	3.370000E-03	4.170000E-03	5.520000E-03	8.390000E-03	1.305000E-02	1.629000E-02	1.730000E-02	1.722000E-02	1.719000E-02	1.703000E-02	1.749000E-02	1.826000E-02	1.840000E-02	1.789000E-02	1.688000E-02	1.596000E-02	1.479000E-02	1.385000E-02	1.349000E-02	1.304000E-02	1.130000E-02	9.850000E-03	9.120000E-03	7.760000E-03	6.590000E-03	6.740000E-03	7.490000E-03	8.420000E-03	9.790000E-03	1.126000E-02	1.073000E-02	9.560000E-03	8.350000E-03
20.6250	2.970000E-03	3.410000E-03	3.810000E-03	4.980000E-03	8.720000E-03	1.420000E-02	1.739000E-02	1.779000E-02	1.729000E-02	1.737000E-02	1.771000E-02	1.803000E-02	1.837000E-02	1.827000E-02	1.784000E-02	1.699000E-02	1.627000E-02	1.551000E-02	1.480000E-02	1.393000E-02	1.273000E-02	1.038000E-02	9.390000E-03	9.260000E-03	8.360000E-03	6.920000E-03	6.170000E-03	6.030000E-03	7.050000E-03	9.160000E-03	1.168000E-02	1.130000E-02	9.850000E-03	8.590000E-03
22.5000	2.960000E-03	3.390000E-03	3.590000E-03	4.700000E-03	8.810000E-03	1.421000E-02	1.765000E-02	1.786000E-02	1.722000E-02	1.753000E-02	1.804000E-02	1.826000E-02	1.839000E-02	1.812000E-02	1.769000E-02	1.665000E-02	1.593000E-02	1.560000E-02	1.525000E-02	1.432000E-02	1.274000E-02	1.020000E-02	8.900000E-03	8.700000E-03	8.120000E-03	7.010000E-03	6.460000E-03	6.140000E-03	7.070000E-03	9.750000E-03	1.228000E-02	1.170000E-02	9.950000E-03	8.740000E-03
24.3750	2.820000E-03	3.080000E-03	3.580000E-03	4.940000E-03	8.720000E-03	1.375000E-02	1.693000E-02	1.763000E-02	1.710000E-02	1.725000E-02	1.787000E-02	1.830000E-02	1.841000E-02	1.824000E-02	1.776000E-02	1.682000E-02	1.580000E-02	1.540000E-02	1.500000E-02	1.413000E-02	1.276000E-02	1.080000E-02	9.350000E-03	8.940000E-03	8.650000E-03	7.980000E-03	7.430000E-03	7.370000E-03	8.350000E-03	1.074000E-02	1.291000E-02	1.184000E-02	9.920000E-03	8.840000E-03
26.2500	2.960000E-03	3.210000E-03	3.860000E-03	5.740000E-03	9.610000E-03	1.396000E-02	1.703000E-02	1.790000E-02	1.725000E-02	1.711000E-02	1.753000E-02	1.800000E-02	1.766000E-02	1.734000E-02	1.732000E-02	1.711000E-02	1.622000E-02	1.540000E-02	1.471000E-02	1.389000E-02	1.270000E-02	1.076000E-02	9.730000E-03	1.004000E-02	1.030000E-02	9.830000E-03	9.200000E-03	9.280000E-03	1.003000E-02	1.195000E-02	1.338000E-02	1.181000E-02	9.990000E-03	8.960000E-03
28.1250	3.910000E-03	3.890000E-03	4.430000E-03	6.480000E-03	1.052000E-02	1.477000E-02	1.731000E-02	1.848000E-02	1.788000E-02	1.722000E-02	1.699000E-02	1.678000E-02	1.579000E-02	1.542000E-02	1.592000E-02	1.648000E-02	1.618000E-02	1.544000E-02	1.485000E-02	1.442000E-02	1.316000E-02	1.092000E-02	9.900000E-03	1.068000E-02	1.156000E-02	1.152000E-02	1.173000E-02	1.199000E-02	1.254000E-02	1.378000E-02	1.368000E-02	1.176000E-02	1.019000E-02	9.120000E-03
30.0000	4.100000E-03	4.490000E-03	5.420000E-03	7.660000E-03	1.190000E-02	1.566000E-02	1.734000E-02	1.839000E-02	1.772000E-02	1.671000E-02	1.584000E-02	1.553000E-02	1.455000E-02	1.439000E-02	1.499000E-02	1.557000E-02	1.555000E-02	1.534000E-02	1.522000E-02	1.500000E-02	1.380000E-02	1.158000E-02	1.048000E-02	1.122000E-02	1.244000E-02	1.313000E-02	1.380000E-02	1.453000E-02	1.458000E-02	1.500000E-02	1.382000E-02	1.176000E-02	1.040000E-02	9.190000E-03
31.8750	3.790000E-03	5.000000E-03	6.930000E-03	1.000000E-02	1.376000E-02	1.655000E-02	1.746000E-02	1.697000E-02	1.627000E-02	1.503000E-02	1.385000E-02	1.363000E-02	1.473000E-02	1.470000E-02	1.506000E-02	1.495000E-02	1.505000E-02	1.550000E-02	1.569000E-02	1.511000E-02	1.394000E-02	1.264000E-02	1.200000E-02	1.271000E-02	1.359000E-02	1.430000E-02	1.538000E-02	1.590000E-02	1.591000E-02	1.519000E-02	1.368000E-02	1.186000E-02	1.053000E-02	9.100000E-03
33.7500	5.120000E-03	5.920000E-03	8.450000E-03	1.173000E-02	1.477000E-02	1.702000E-02	1.715000E-02	1.591000E-02	1.461000E-02	1.294000E-02	1.154000E-02	1.157000E-02	1.389000E-02	1.400000E-02	1.443000E-02	1.412000E-02	1.458000E-02	1.562000E-02	1.596000E-02	1.527000E-02	1.471000E-02	1.436000E-02	1.433000E-02	1.465000E-02	1.479000E-02	1.578000E-02	1.572000E-02	1.567000E-02	1.514000E-02	1.445000E-02	1.348000E-02	1.210000E-02	1.065000E-02	9.000000E-03
35.6250	8.060000E-03	8.360000E-03	9.970000E-03	1.151000E-02	1.283000E-02	1.430000E-02	1.452000E-02	1.360000E-02	1.245000E-02	1.153000E-02	1.080000E-02	1.046000E-02	1.096000E-02	1.219000E-02	1.318000E-02	1.384000E-02	1.480000E-02	1.593000E-02	1.624000E-02	1.603000E-02	1.650000E-02	1.680000E-02	1.726000E-02	1.689000E-02	1.617000E-02	1.514000E-02	1.454000E-02	1.416000E-02	1.379000E-02	1.367000E-02	1.334000E-02	1.232000E-02	1.076000E-02	9.000000E-03
37.5000	1.314000E-02	1.343000E-02	1.250000E-02	1.217000E-02	1.074000E-02	1.048000E-02	1.102000E-02	1.098000E-02	1.062000E-02	1.064000E-02	1.077000E-02	1.054000E-02	1.089000E-02	1.244000E-02	1.409000E-02	1.508000E-02	1.617000E-02	1.695000E-02	1.686000E-02	1.684000E-02	1.763000E-02	1.791000E-02	1.761000E-02	1.697000E-02	1.608000E-02	1.498000E-02	1.415000E-02	1.370000E-02	1.342000E-02	1.339000E-02	1.326000E-02	1.232000E-02	1.079000E-02	9.070000E-03
39.3750	7.350000E-03	1.375000E-02	1.605000E-02	1.565000E-02	1.150000E-02	9.850000E-03	9.980000E-03	9.890000E-03	1.000000E-02	1.027000E-02	1.069000E-02	1.135000E-02	1.285000E-02	1.482000E-02	1.734000E-02	1.758000E-02	1.776000E-02	1.822000E-02	1.787000E-02	1.763000E-02	1.733000E-02	1.790000E-02	1.796000E-02	1.763000E-02	1.696000E-02	1.595000E-02	1.507000E-02	1.454000E-02	1.406000E-02	1.355000E-02	1.305000E-02	1.217000E-02	1.079000E-02	9.170000E-03
41.2500	4.730000E-03	8.690000E-03	1.498000E-02	1.605000E-02	1.245000E-02	1.117000E-02	1.074000E-02	1.012000E-02	1.015000E-02	1.033000E-02	1.074000E-02	1.239000E-02	1.495000E-02	1.838000E-02	1.826000E-02	1.811000E-02	1.791000E-02	1.786000E-02	1.776000E-02	1.744000E-02	1.774000E-02	1.834000E-02	1.885000E-02	1.862000E-02	1.801000E-02	1.702000E-02	1.600000E-02	1.524000E-02	1.457000E-02	1.372000E-02	1.294000E-02	1.213000E-02	1.090000E-02	9.260000E-03
43.1250	4.490000E-03	6.620000E-03	9.190000E-03	1.042000E-02	1.107000E-02	1.170000E-02	1.093000E-02	9.860000E-03	1.014000E-02	1.087000E-02	1.177000E-02	1.404000E-02	1.817000E-02	1.827000E-02	1.802000E-02	1.792000E-02	1.761000E-02	1.728000E-02	1.744000E-02	1.767000E-02	1.803000E-02	1.867000E-02	1.886000E-02	1.843000E-02	1.780000E-02	1.719000E-02	1.639000E-02	1.554000E-02	1.483000E-02	1.399000E-02	1.316000E-02	1.234000E-02	1.111000E-02	9.330000E-03
45.0000	5.630000E-03	6.570000E-03	6.990000E-03	7.820000E-03	1.015000E-02	1.462000E-02	1.076000E-02	9.280000E-03	1.027000E-02	1.218000E-02	1.384000E-02	1.756000E-02	1.860000E-02	1.814000E-02	1.761000E-02	1.792000E-02	1.775000E-02	1.715000E-02	1.725000E-02	1.767000E-02	1.779000E-02	1.797000E-02	1.734000E-02	1.686000E-02	1.564000E-02	1.700000E-02	1.668000E-02	1.591000E-02	1.523000E-02	1.440000E-02	1.352000E-02	1.256000E-02	1.124000E-02	9.380000E-03
46.8750	5.700000E-03	7.200000E-03	7.490000E-03	8.380000E-03	1.144000E-02	1.523000E-02	1.087000E-02	9.590000E-03	1.164000E-02	1.423000E-02	1.744000E-02	1.823000E-02	1.867000E-02	1.783000E-02	1.732000E-02	1.772000E-02	1.771000E-02	1.735000E-02	1.748000E-02	1.762000E-02	1.736000E-02	1.660000E-02	1.624000E-02	1.631000E-02	1.615000E-02	1.723000E-02	1.697000E-02	1.621000E-02	1.552000E-02	1.470000E-02	1.374000E-02	1.260000E-02	1.119000E-02	9.380000E-03
48.7500	5.020000E-03	6.610000E-03	7.320000E-03	9.410000E-03	1.460000E-02	1.574000E-02	1.158000E-02	1.146000E-02	1.418000E-02	1.785000E-02	1.802000E-02	1.810000E-02	1.808000E-02	1.765000E-02	1.732000E-02	1.735000E-02	1.727000E-02	1.731000E-02	1.761000E-02	1.812000E-02	1.747000E-02	1.701000E-02	1.698000E-02	1.738000E-02	1.767000E-02	1.751000E-02	1.694000E-02	1.622000E-02	1.555000E-02	1.476000E-02	1.381000E-02	1.261000E-02	1.113000E-02	9.390000E-03
50.6250	4.970000E-03	5.510000E-03	6.620000E-03	9.730000E-03	1.540000E-02	1.620000E-02	1.332000E-02	1.614000E-02	1.762000E-02	1.835000E-02	1.823000E-02	1.798000E-02	1.775000E-02	1.772000E-02	1.770000E-02	1.744000E-02	1.722000E-02	1.736000E-02	1.752000E-02	1.761000E-02	1.777000E-02	1.796000E-02	1.819000E-02	1.833000E-02	1.806000E-02	1.739000E-02	1.674000E-02	1.626000E-02	1.560000E-02	1.485000E-02	1.393000E-02	1.272000E-02	1.119000E-02	9.430000E-03
Apr 1951	21.9044	19.9997	18.0950	16.1902	14.2855	12.3808	10.4760	8.57131	6.66657	4.76184	2.85710	0.952368	-0.952368	-2.85710	-4.76184	-6.66657	-8.57131	-10.4760	-12.3808	-14.2855	-16.1902	-18.0950	-19.9997	-21.9044	-23.8092	-25.7139	-27.6186	-29.5234	-31.4281	-33.3328	-35.2375	-37.1423	-39.0470	-40.9517
0.000000E+00	3.860000E-03	4.410000E-03	4.430000E-03	5.410000E-03	8.200000E-03	1.280000E-02	1.471000E-02	1.519000E-02	1.690000E-02	1.891000E-02	1.873000E-02	1.820000E-02	1.818000E-02	1.782000E-02	1.743000E-02	1.733000E-02	1.673000E-02	1.576000E-02	1.515000E-02	1.470000E-02	1.437000E-02	1.434000E-02	1.412000E-02	1.343000E-02	1.276000E-02	1.226000E-02	1.174000E-02	1.144000E-02	1.104000E-02	1.030000E-02	9.660000E-03	9.100000E-03	8.470000E-03	7.620000E-03
1.87500	4.020000E-03	3.940000E-03	4.310000E-03	6.240000E-03	8.910000E-03	1.210000E-02	1.409000E-02	1.503000E-02	1.694000E-02	1.913000E-02	1.874000E-02	1.826000E-02	1.844000E-02	1.818000E-02	1.773000E-02	1.745000E-02	1.680000E-02	1.595000E-02	1.549000E-02	1.505000E-02	1.443000E-02	1.398000E-02	1.359000E-02	1.307000E-02	1.258000E-02	1.205000E-02	1.154000E-02	1.126000E-02	1.088000E-02	1.022000E-02	9.590000E-03	8.990000E-03	8.390000E-03	7.550000E-03
3.75000	4.200000E-03	5.400000E-03	5.970000E-03	8.010000E-03	9.250000E-03	1.208000E-02	1.374000E-02	1.515000E-02	1.693000E-02	1.904000E-02	1.863000E-02	1.811000E-02	1.832000E-02	1.840000E-02	1.819000E-02	1.791000E-02	1.730000E-02	1.648000E-02	1.578000E-02	1.512000E-02	1.440000E-02	1.377000E-02	1.325000E-02	1.283000E-02	1.252000E-02	1.210000E-02	1.159000E-02	1.120000E-02	1.074000E-02	1.016000E-02	9.590000E-03	8.950000E-03	8.340000E-03	7.540000E-03
5.62500	4.190000E-03	5.180000E-03	5.440000E-03	7.610000E-03	1.008000E-02	1.163000E-02	1.349000E-02	1.533000E-02	1.694000E-02	1.884000E-02	1.885000E-02	1.826000E-02	1.807000E-02	1.822000E-02	1.833000E-02	1.834000E-02	1.795000E-02	1.692000E-02	1.560000E-02	1.451000E-02	1.395000E-02	1.361000E-02	1.314000E-02	1.259000E-02	1.218000E-02	1.186000E-02	1.160000E-02	1.125000E-02	1.073000E-02	1.022000E-02	9.680000E-03	8.950000E-03	8.270000E-03	7.560000E-03
7.50000	4.580000E-03	5.670000E-03	3.830000E-03	5.910000E-03	8.640000E-03	9.910000E-03	1.328000E-02	1.503000E-02	1.663000E-02	1.784000E-02	1.856000E-02	1.848000E-02	1.825000E-02	1.820000E-02	1.840000E-02	1.837000E-02	1.812000E-02	1.718000E-02	1.572000E-02	1.456000E-02	1.401000E-02	1.353000E-02	1.292000E-02	1.224000E-02	1.168000E-02	1.140000E-02	1.137000E-02	1.119000E-02	1.074000E-02	1.036000E-02	9.860000E-03	9.010000E-03	8.190000E-03	7.520000E-03
9.37500	4.630000E-03	5.150000E-03	3.200000E-03	3.390000E-03	6.200000E-03	8.980000E-03	1.179000E-02	1.431000E-02	1.568000E-02	1.634000E-02	1.742000E-02	1.793000E-02	1.659000E-02	1.852000E-02	1.869000E-02	1.849000E-02	1.830000E-02	1.788000E-02	1.671000E-02	1.543000E-02	1.422000E-02	1.314000E-02	1.264000E-02	1.242000E-02	1.192000E-02	1.150000E-02	1.133000E-02	1.104000E-02	1.064000E-02	1.042000E-02	1.005000E-02	9.120000E-03	8.180000E-03	7.450000E-03
11.2500	4.590000E-03	4.320000E-03	3.360000E-03	3.630000E-03	4.320000E-03	7.060000E-03	1.033000E-02	1.304000E-02	1.469000E-02	1.564000E-02	1.625000E-02	1.620000E-02	1.671000E-02	1.793000E-02	1.867000E-02	1.873000E-02	1.894000E-02	1.857000E-02	1.715000E-02	1.493000E-02	1.272000E-02	1.138000E-02	1.165000E-02	1.250000E-02	1.253000E-02	1.209000E-02	1.169000E-02	1.111000E-02	1.069000E-02	1.051000E-02	1.015000E-02	9.300000E-03	8.320000E-03	7.440000E-03
13.1250	4.230000E-03	4.050000E-03	3.820000E-03	3.400000E-03	3.970000E-03	5.780000E-03	8.530000E-03	1.169000E-02	1.402000E-02	1.572000E-02	1.677000E-02	1.668000E-02	1.665000E-02	1.715000E-02	1.776000E-02	1.795000E-02	1.849000E-02	1.785000E-02	1.545000E-02	1.050000E-02	8.080000E-03	7.360000E-03	8.320000E-03	1.066000E-02	1.100000E-02	1.120000E-02	1.152000E-02	1.140000E-02	1.114000E-02	1.084000E-02	1.034000E-02	9.540000E-03	8.580000E-03	7.550000E-03
15.0000	3.720000E-03	3.840000E-03	3.900000E-03	3.260000E-03	3.690000E-03	5.440000E-03	8.310000E-03	1.135000E-02	1.404000E-02	1.585000E-02	1.647000E-02	1.642000E-02	1.697000E-02	1.710000E-02	1.678000E-02	1.654000E-02	1.645000E-02	1.546000E-02	1.218000E-02	9.710000E-03	7.700000E-03	6.880000E-03	6.500000E-03	6.370000E-03	6.350000E-03	7.350000E-03	1.003000E-02	1.122000E-02	1.155000E-02	1.128000E-02	1.064000E-02	9.840000E-03	8.880000E-03	7.730000E-03
16.8750	3.130000E-03	3.170000E-03	3.570000E-03	3.550000E-03	4.370000E-03	6.180000E-03	9.480000E-03	1.260000E-02	1.488000E-02	1.580000E-02	1.573000E-02	1.620000E-02	1.710000E-02	1.748000E-02	1.673000E-02	1.553000E-02	1.453000E-02	1.290000E-02	1.083000E-02	9.470000E-03	8.920000E-03	8.090000E-03	6.890000E-03	5.490000E-03	4.400000E-03	4.910000E-03	6.860000E-03	9.860000E-03	1.093000E-02	1.121000E-02	1.091000E-02	1.022000E-02	9.190000E-03	7.920000E-03
18.7500	2.800000E-03	2.920000E-03	3.130000E-03	4.120000E-03	5.840000E-03	8.580000E-03	1.211000E-02	1.415000E-02	1.553000E-02	1.609000E-02	1.612000E-02	1.680000E-02	1.773000E-02	1.788000E-02	1.714000E-02	1.565000E-02	1.428000E-02	1.233000E-02	1.069000E-02	9.740000E-03	9.090000E-03	8.080000E-03	7.260000E-03	6.480000E-03	5.430000E-03	4.870000E-03	5.450000E-03	6.780000E-03	8.210000E-03	9.550000E-03	1.108000E-02	1.070000E-02	9.520000E-03	8.120000E-03
20.6250	3.460000E-03	2.970000E-03	3.330000E-03	4.630000E-03	7.470000E-03	1.175000E-02	1.457000E-02	1.555000E-02	1.621000E-02	1.674000E-02	1.715000E-02	1.738000E-02	1.806000E-02	1.771000E-02	1.695000E-02	1.593000E-02	1.466000E-02	1.289000E-02	1.128000E-02	9.990000E-03	8.550000E-03	7.370000E-03	7.250000E-03	7.250000E-03	6.480000E-03	5.390000E-03	5.180000E-03	5.390000E-03	6.480000E-03	8.770000E-03	1.141000E-02	1.121000E-02	9.780000E-03	8.320000E-03
22.5000	3.790000E-03	3.170000E-03	3.540000E-03	4.930000E-03	8.290000E-03	1.322000E-02	1.623000E-02	1.666000E-02	1.673000E-02	1.709000E-02	1.758000E-02	1.771000E-02	1.798000E-02	1.769000E-02	1.693000E-02	1.581000E-02	1.446000E-02	1.306000E-02	1.169000E-02	1.035000E-02	8.820000E-03	7.610000E-03	7.270000E-03	6.990000E-03	6.330000E-03	5.720000E-03	5.500000E-03	5.080000E-03	6.130000E-03	8.860000E-03	1.196000E-02	1.165000E-02	9.860000E-03	8.450000E-03
24.3750	3.210000E-03	3.210000E-03	3.920000E-03	5.770000E-03	9.180000E-03	1.347000E-02	1.666000E-02	1.717000E-02	1.668000E-02	1.688000E-02	1.748000E-02	1.769000E-02	1.807000E-02	1.787000E-02	1.737000E-02	1.618000E-02	1.455000E-02	1.294000E-02	1.151000E-02	1.011000E-02	9.100000E-03	8.170000E-03	7.350000E-03	7.050000E-03	6.250000E-03	5.940000E-03	5.630000E-03	5.260000E-03	6.560000E-03	9.640000E-03	1.256000E-02	1.180000E-02	9.790000E-03	8.490000E-03
26.2500	3.110000E-03	3.490000E-03	4.670000E-03	7.050000E-03	1.061000E-02	1.487000E-02	1.776000E-02	1.799000E-02	1.671000E-02	1.639000E-02	1.704000E-02	1.762000E-02	1.734000E-02	1.700000E-02	1.703000E-02	1.663000E-02	1.509000E-02	1.299000E-02	1.116000E-02	9.910000E-03	9.110000E-03	8.270000E-03	7.760000E-03	7.700000E-03	7.380000E-03	6.530000E-03	5.950000E-03	6.180000E-03	7.690000E-03	1.070000E-02	1.301000E-02	1.172000E-02	9.760000E-03	8.560000E-03
28.1250	4.060000E-03	4.410000E-03	5.700000E-03	8.280000E-03	1.236000E-02	1.669000E-02	1.896000E-02	1.900000E-02	1.767000E-02	1.654000E-02	1.657000E-02	1.664000E-02	1.576000E-02	1.535000E-02	1.579000E-02	1.612000E-02	1.502000E-02	1.297000E-02	1.140000E-02	1.059000E-02	9.830000E-03	8.630000E-03	8.020000E-03	8.460000E-03	8.300000E-03	7.470000E-03	7.420000E-03	8.180000E-03	9.940000E-03	1.274000E-02	1.322000E-02	1.158000E-02	9.900000E-03	8.690000E-03
30.0000	4.460000E-03	5.450000E-03	7.050000E-03	9.960000E-03	1.393000E-02	1.736000E-02	1.883000E-02	1.943000E-02	1.866000E-02	1.710000E-02	1.610000E-02	1.571000E-02	1.491000E-02	1.449000E-02	1.489000E-02	1.514000E-02	1.417000E-02	1.276000E-02	1.190000E-02	1.144000E-02	1.067000E-02	9.200000E-03	8.390000E-03	8.870000E-03	9.270000E-03	9.360000E-03	1.039000E-02	1.156000E-02	1.316000E-02	1.391000E-02	1.316000E-02	1.148000E-02	1.011000E-02	8.790000E-03
31.8750	4.420000E-03	6.150000E-03	8.710000E-03	1.247000E-02	1.589000E-02	1.783000E-02	1.799000E-02	1.823000E-02	1.847000E-02	1.755000E-02	1.647000E-02	1.577000E-02	1.563000E-02	1.518000E-02	1.494000E-02	1.430000E-02	1.351000E-02	1.297000E-02	1.251000E-02	1.182000E-02	1.108000E-02	1.027000E-02	9.860000E-03	1.040000E-02	1.121000E-02	1.212000E-02	1.366000E-02	1.499000E-02	1.514000E-02	1.434000E-02	1.294000E-02	1.146000E-02	1.027000E-02	8.810000E-03
33.7500	5.630000E-03	6.910000E-03	9.570000E-03	1.351000E-02	1.716000E-02	1.850000E-02	1.761000E-02	1.672000E-02	1.712000E-02	1.748000E-02	1.678000E-02	1.599000E-02	1.532000E-02	1.491000E-02	1.432000E-02	1.341000E-02	1.318000E-02	1.329000E-02	1.302000E-02	1.229000E-02	1.220000E-02	1.231000E-02	1.241000E-02	1.298000E-02	1.378000E-02	1.561000E-02	1.607000E-02	1.615000E-02	1.526000E-02	1.395000E-02	1.274000E-02	1.159000E-02	1.037000E-02	8.780000E-03
35.6250	8.260000E-03	8.380000E-03	9.940000E-03	1.274000E-02	1.586000E-02	1.705000E-02	1.645000E-02	1.560000E-02	1.569000E-02	1.652000E-02	1.652000E-02	1.540000E-02	1.425000E-02	1.377000E-02	1.360000E-02	1.329000E-02	1.344000E-02	1.379000E-02	1.368000E-02	1.348000E-02	1.418000E-02	1.481000E-02	1.631000E-02	1.637000E-02	1.631000E-02	1.613000E-02	1.609000E-02	1.567000E-02	1.464000E-02	1.367000E-02	1.281000E-02	1.171000E-02	1.034000E-02	8.760000E-03
37.5000	1.436000E-02	1.437000E-02	1.207000E-02	1.293000E-02	1.349000E-02	1.404000E-02	1.405000E-02	1.393000E-02	1.443000E-02	1.558000E-02	1.613000E-02	1.524000E-02	1.440000E-02	1.443000E-02	1.476000E-02	1.480000E-02	1.485000E-02	1.490000E-02	1.439000E-02	1.433000E-02	1.540000E-02	1.660000E-02	1.657000E-02	1.642000E-02	1.626000E-02	1.599000E-02	1.575000E-02	1.540000E-02	1.474000E-02	1.396000E-02	1.300000E-02	1.165000E-02	1.018000E-02	8.770000E-03
39.3750	7.970000E-03	1.493000E-02	1.717000E-02	1.704000E-02	1.334000E-02	1.253000E-02	1.321000E-02	1.362000E-02	1.425000E-02	1.513000E-02	1.552000E-02	1.567000E-02	1.624000E-02	1.694000E-02	1.746000E-02	1.742000E-02	1.718000E-02	1.698000E-02	1.604000E-02	1.540000E-02	1.549000E-02	1.669000E-02	1.678000E-02	1.679000E-02	1.670000E-02	1.631000E-02	1.596000E-02	1.580000E-02	1.526000E-02	1.422000E-02	1.291000E-02	1.141000E-02	1.000000E-02	8.760000E-03
41.2500	5.440000E-03	8.870000E-03	1.622000E-02	1.760000E-02	1.345000E-02	1.247000E-02	1.327000E-02	1.422000E-02	1.459000E-02	1.466000E-02	1.454000E-02	1.568000E-02	1.725000E-02	1.854000E-02	1.834000E-02	1.826000E-02	1.822000E-02	1.791000E-02	1.723000E-02	1.660000E-02	1.675000E-02	1.731000E-02	1.755000E-02	1.743000E-02	1.720000E-02	1.668000E-02	1.615000E-02	1.587000E-02	1.524000E-02	1.403000E-02	1.266000E-02	1.125000E-02	9.960000E-03	8.700000E-03
43.1250	4.900000E-03	6.680000E-03	9.860000E-03	1.118000E-02	1.141000E-02	1.214000E-02	1.304000E-02	1.366000E-02	1.414000E-02	1.436000E-02	1.470000E-02	1.623000E-02	1.845000E-02	1.811000E-02	1.791000E-02	1.821000E-02	1.814000E-02	1.771000E-02	1.745000E-02	1.719000E-02	1.723000E-02	1.752000E-02	1.732000E-02	1.685000E-02	1.670000E-02	1.648000E-02	1.601000E-02	1.551000E-02	1.483000E-02	1.372000E-02	1.252000E-02	1.129000E-02	1.000000E-02	8.620000E-03
45.0000	5.610000E-03	6.150000E-03	7.280000E-03	8.150000E-03	1.033000E-02	1.622000E-02	1.252000E-02	1.297000E-02	1.385000E-02	1.511000E-02	1.609000E-02	1.821000E-02	1.846000E-02	1.770000E-02	1.774000E-02	1.845000E-02	1.819000E-02	1.743000E-02	1.712000E-02	1.665000E-02	1.627000E-02	1.606000E-02	1.537000E-02	1.450000E-02	1.410000E-02	1.593000E-02	1.591000E-02	1.539000E-02	1.463000E-02	1.367000E-02	1.254000E-02	1.133000E-02	9.960000E-03	8.500000E-03
46.8750	5.390000E-03	6.630000E-03	7.210000E-03	8.750000E-03	1.205000E-02	1.660000E-02	1.248000E-02	1.304000E-02	1.476000E-02	1.633000E-02	1.811000E-02	1.846000E-02	1.836000E-02	1.756000E-02	1.770000E-02	1.837000E-02	1.822000E-02	1.768000E-02	1.733000E-02	1.636000E-02	1.498000E-02	1.432000E-02	1.426000E-02	1.446000E-02	1.450000E-02	1.592000E-02	1.592000E-02	1.532000E-02	1.451000E-02	1.357000E-02	1.243000E-02	1.115000E-02	9.740000E-03	8.380000E-03
48.7500	4.710000E-03	6.190000E-03	7.480000E-03	1.041000E-02	1.614000E-02	1.707000E-02	1.304000E-02	1.394000E-02	1.650000E-02	1.830000E-02	1.800000E-02	1.793000E-02	1.777000E-02	1.743000E-02	1.762000E-02	1.791000E-02	1.789000E-02	1.792000E-02	1.781000E-02	1.710000E-02	1.577000E-02	1.516000E-02	1.543000E-02	1.590000E-02	1.616000E-02	1.603000E-02	1.557000E-02	1.493000E-02	1.415000E-02	1.325000E-02	1.216000E-02	1.088000E-02	9.550000E-03	8.260000E-03
50.6250	4.880000E-03	5.710000E-03	7.480000E-03	1.131000E-02	1.671000E-02	1.724000E-02	1.427000E-02	1.736000E-02	1.865000E-02	1.850000E-02	1.795000E-02	1.773000E-02	1.752000E-02	1.754000E-02	1.781000E-02	1.780000E-02	1.780000E-02	1.804000E-02	1.801000E-02	1.756000E-02	1.709000E-02	1.679000E-02	1.683000E-02	1.693000E-02	1.659000E-02	1.577000E-02	1.505000E-02	1.453000E-02	1.380000E-02	1.288000E-02	1.190000E-02	1.078000E-02	9.530000E-03	8.240000E-03
May 1951	21.9044	19.9997	18.0950	16.1902	14.2855	12.3808	10.4760	8.57131	6.66657	4.76184	2.85710	0.952368	-0.952368	-2.85710	-4.76184	-6.66657	-8.57131	-10.4760	-12.3808	-14.2855	-16.1902	-18.0950	-19.9997	-21.9044	-23.8092	-25.7139	-27.6186	-29.5234	-31.4281	-33.3328	-35.2375	-37.1423	-39.0470	-40.9517
0.000000E+00	3.490000E-03	3.600000E-03	3.020000E-03	4.900000E-03	8.520000E-03	1.273000E-02	1.454000E-02	1.507000E-02	1.693000E-02	1.884000E-02	1.861000E-02	1.797000E-02	1.769000E-02	1.725000E-02	1.694000E-02	1.670000E-02	1.589000E-02	1.487000E-02	1.413000E-02	1.346000E-02	1.302000E-02	1.312000E-02	1.315000E-02	1.275000E-02	1.215000E-02	1.151000E-02	1.084000E-02	1.027000E-02	9.920000E-03	9.720000E-03	9.430000E-03	8.870000E-03	8.050000E-03	7.150000E-03
1.87500	3.750000E-03	2.770000E-03	2.820000E-03	4.910000E-03	8.830000E-03	1.283000E-02	1.426000E-02	1.501000E-02	1.703000E-02	1.895000E-02	1.856000E-02	1.800000E-02	1.788000E-02	1.755000E-02	1.709000E-02	1.662000E-02	1.582000E-02	1.506000E-02	1.451000E-02	1.389000E-02	1.322000E-02	1.284000E-02	1.267000E-02	1.244000E-02	1.209000E-02	1.149000E-02	1.080000E-02	1.027000E-02	9.900000E-03	9.670000E-03	9.340000E-03	8.750000E-03	7.980000E-03	7.080000E-03
3.75000	2.970000E-03	4.040000E-03	4.420000E-03	6.810000E-03	1.003000E-02	1.293000E-02	1.437000E-02	1.532000E-02	1.711000E-02	1.879000E-02	1.837000E-02	1.776000E-02	1.770000E-02	1.769000E-02	1.744000E-02	1.693000E-02	1.622000E-02	1.559000E-02	1.493000E-02	1.422000E-02	1.353000E-02	1.289000E-02	1.246000E-02	1.238000E-02	1.222000E-02	1.164000E-02	1.097000E-02	1.034000E-02	9.810000E-03	9.590000E-03	9.270000E-03	8.650000E-03	7.930000E-03	7.080000E-03
5.62500	4.130000E-03	5.720000E-03	5.910000E-03	6.690000E-03	1.034000E-02	1.305000E-02	1.457000E-02	1.561000E-02	1.721000E-02	1.880000E-02	1.879000E-02	1.792000E-02	1.743000E-02	1.747000E-02	1.762000E-02	1.737000E-02	1.677000E-02	1.589000E-02	1.472000E-02	1.379000E-02	1.336000E-02	1.301000E-02	1.259000E-02	1.230000E-02	1.202000E-02	1.155000E-02	1.111000E-02	1.044000E-02	9.710000E-03	9.460000E-03	9.210000E-03	8.590000E-03	7.880000E-03	7.140000E-03
7.50000	5.860000E-03	6.410000E-03	6.220000E-03	7.270000E-03	9.720000E-03	1.297000E-02	1.447000E-02	1.560000E-02	1.700000E-02	1.828000E-02	1.884000E-02	1.823000E-02	1.770000E-02	1.753000E-02	1.764000E-02	1.740000E-02	1.678000E-02	1.583000E-02	1.456000E-02	1.364000E-02	1.337000E-02	1.302000E-02	1.247000E-02	1.195000E-02	1.143000E-02	1.107000E-02	1.093000E-02	1.042000E-02	9.600000E-03	9.330000E-03	9.170000E-03	8.550000E-03	7.860000E-03	7.180000E-03
9.37500	6.170000E-03	7.280000E-03	5.790000E-03	7.850000E-03	9.740000E-03	1.206000E-02	1.426000E-02	1.552000E-02	1.621000E-02	1.684000E-02	1.792000E-02	1.804000E-02	1.612000E-02	1.765000E-02	1.786000E-02	1.744000E-02	1.686000E-02	1.626000E-02	1.518000E-02	1.410000E-02	1.324000E-02	1.250000E-02	1.217000E-02	1.203000E-02	1.157000E-02	1.111000E-02	1.089000E-02	1.030000E-02	9.480000E-03	9.190000E-03	9.110000E-03	8.520000E-03	7.880000E-03	7.220000E-03
11.2500	6.190000E-03	6.630000E-03	6.160000E-03	7.390000E-03	9.960000E-03	1.198000E-02	1.423000E-02	1.530000E-02	1.551000E-02	1.600000E-02	1.682000E-02	1.690000E-02	1.656000E-02	1.720000E-02	1.785000E-02	1.771000E-02	1.744000E-02	1.681000E-02	1.535000E-02	1.329000E-02	1.151000E-02	1.069000E-02	1.121000E-02	1.213000E-02	1.219000E-02	1.172000E-02	1.126000E-02	1.050000E-02	9.650000E-03	9.280000E-03	9.090000E-03	8.570000E-03	8.000000E-03	7.290000E-03
13.1250	5.750000E-03	5.680000E-03	6.650000E-03	8.220000E-03	1.027000E-02	1.255000E-02	1.431000E-02	1.490000E-02	1.514000E-02	1.600000E-02	1.720000E-02	1.715000E-02	1.706000E-02	1.742000E-02	1.721000E-02	1.682000E-02	1.680000E-02	1.590000E-02	1.352000E-02	9.040000E-03	7.700000E-03	7.170000E-03	8.310000E-03	1.044000E-02	1.089000E-02	1.100000E-02	1.117000E-02	1.093000E-02	1.033000E-02	9.780000E-03	9.250000E-03	8.700000E-03	8.190000E-03	7.430000E-03
15.0000	4.540000E-03	5.450000E-03	7.080000E-03	9.050000E-03	1.133000E-02	1.325000E-02	1.463000E-02	1.489000E-02	1.496000E-02	1.593000E-02	1.690000E-02	1.716000E-02	1.746000E-02	1.713000E-02	1.610000E-02	1.483000E-02	1.392000E-02	1.242000E-02	9.990000E-03	8.080000E-03	7.200000E-03	6.790000E-03	6.820000E-03	6.510000E-03	6.870000E-03	7.860000E-03	9.820000E-03	1.067000E-02	1.078000E-02	1.033000E-02	9.630000E-03	8.970000E-03	8.370000E-03	7.570000E-03
16.8750	4.630000E-03	5.540000E-03	7.650000E-03	1.027000E-02	1.271000E-02	1.488000E-02	1.593000E-02	1.565000E-02	1.538000E-02	1.594000E-02	1.643000E-02	1.705000E-02	1.774000E-02	1.721000E-02	1.515000E-02	1.276000E-02	1.135000E-02	1.018000E-02	8.760000E-03	8.100000E-03	7.810000E-03	7.200000E-03	6.210000E-03	5.470000E-03	5.320000E-03	5.830000E-03	7.200000E-03	9.260000E-03	9.980000E-03	1.016000E-02	9.950000E-03	9.370000E-03	8.590000E-03	7.690000E-03
18.7500	4.640000E-03	5.970000E-03	8.630000E-03	1.188000E-02	1.479000E-02	1.705000E-02	1.774000E-02	1.664000E-02	1.610000E-02	1.657000E-02	1.708000E-02	1.797000E-02	1.847000E-02	1.723000E-02	1.478000E-02	1.225000E-02	1.095000E-02	9.700000E-03	8.670000E-03	8.320000E-03	8.020000E-03	7.190000E-03	6.310000E-03	6.030000E-03	5.850000E-03	5.590000E-03	5.910000E-03	6.380000E-03	7.080000E-03	8.330000E-03	1.001000E-02	9.810000E-03	8.860000E-03	7.800000E-03
20.6250	5.620000E-03	7.220000E-03	9.790000E-03	1.307000E-02	1.737000E-02	1.804000E-02	1.793000E-02	1.712000E-02	1.666000E-02	1.732000E-02	1.799000E-02	1.852000E-02	1.859000E-02	1.694000E-02	1.453000E-02	1.250000E-02	1.139000E-02	1.016000E-02	8.930000E-03	8.200000E-03	7.340000E-03	6.590000E-03	6.350000E-03	6.680000E-03	6.530000E-03	6.180000E-03	5.810000E-03	5.440000E-03	5.600000E-03	7.320000E-03	1.003000E-02	1.023000E-02	9.120000E-03	7.980000E-03
22.5000	6.860000E-03	8.770000E-03	1.107000E-02	1.456000E-02	1.668000E-02	1.756000E-02	1.792000E-02	1.724000E-02	1.685000E-02	1.741000E-02	1.810000E-02	1.854000E-02	1.847000E-02	1.692000E-02	1.460000E-02	1.245000E-02	1.120000E-02	1.018000E-02	9.040000E-03	8.050000E-03	7.310000E-03	6.530000E-03	6.600000E-03	6.610000E-03	6.320000E-03	6.400000E-03	6.490000E-03	5.930000E-03	5.570000E-03	7.240000E-03	1.030000E-02	1.052000E-02	9.270000E-03	8.170000E-03
24.3750	7.620000E-03	9.980000E-03	1.269000E-02	1.582000E-02	1.648000E-02	1.703000E-02	1.749000E-02	1.715000E-02	1.672000E-02	1.700000E-02	1.778000E-02	1.865000E-02	1.862000E-02	1.750000E-02	1.513000E-02	1.277000E-02	1.119000E-02	1.001000E-02	8.890000E-03	8.010000E-03	7.510000E-03	6.920000E-03	6.810000E-03	6.740000E-03	6.280000E-03	6.540000E-03	6.990000E-03	6.680000E-03	6.190000E-03	7.680000E-03	1.077000E-02	1.066000E-02	9.240000E-03	8.280000E-03
26.2500	8.350000E-03	1.095000E-02	1.405000E-02	1.714000E-02	1.780000E-02	1.781000E-02	1.787000E-02	1.749000E-02	1.693000E-02	1.708000E-02	1.780000E-02	1.833000E-02	1.763000E-02	1.611000E-02	1.460000E-02	1.303000E-02	1.140000E-02	1.004000E-02	8.710000E-03	8.030000E-03	7.770000E-03	7.080000E-03	6.960000E-03	7.380000E-03	7.190000E-03	6.740000E-03	6.580000E-03	6.510000E-03	6.690000E-03	8.500000E-03	1.127000E-02	1.065000E-02	9.230000E-03	8.380000E-03
28.1250	9.100000E-03	1.146000E-02	1.436000E-02	1.763000E-02	1.875000E-02	1.882000E-02	1.915000E-02	1.916000E-02	1.850000E-02	1.749000E-02	1.723000E-02	1.689000E-02	1.548000E-02	1.384000E-02	1.301000E-02	1.223000E-02	1.106000E-02	9.740000E-03	8.860000E-03	8.700000E-03	8.240000E-03	7.120000E-03	6.890000E-03	7.810000E-03	7.980000E-03	7.070000E-03	6.660000E-03	6.980000E-03	8.030000E-03	1.071000E-02	1.166000E-02	1.060000E-02	9.380000E-03	8.530000E-03
30.0000	9.550000E-03	1.145000E-02	1.408000E-02	1.714000E-02	1.848000E-02	1.863000E-02	1.915000E-02	1.974000E-02	1.936000E-02	1.785000E-02	1.658000E-02	1.552000E-02	1.416000E-02	1.248000E-02	1.154000E-02	1.129000E-02	1.026000E-02	9.450000E-03	9.230000E-03	9.290000E-03	8.790000E-03	7.490000E-03	6.940000E-03	7.880000E-03	8.510000E-03	8.250000E-03	8.450000E-03	9.300000E-03	1.107000E-02	1.202000E-02	1.176000E-02	1.051000E-02	9.590000E-03	8.680000E-03
31.8750	9.460000E-03	1.215000E-02	1.429000E-02	1.749000E-02	1.890000E-02	1.884000E-02	1.878000E-02	1.901000E-02	1.907000E-02	1.771000E-02	1.628000E-02	1.521000E-02	1.454000E-02	1.250000E-02	1.141000E-02	1.058000E-02	9.970000E-03	9.710000E-03	9.630000E-03	9.350000E-03	8.830000E-03	8.330000E-03	8.290000E-03	9.060000E-03	1.001000E-02	1.054000E-02	1.130000E-02	1.258000E-02	1.288000E-02	1.253000E-02	1.149000E-02	1.036000E-02	9.700000E-03	8.740000E-03
33.7500	9.680000E-03	1.104000E-02	1.354000E-02	1.767000E-02	1.987000E-02	1.947000E-02	1.826000E-02	1.775000E-02	1.798000E-02	1.733000E-02	1.622000E-02	1.447000E-02	1.378000E-02	1.223000E-02	1.138000E-02	1.048000E-02	1.012000E-02	1.009000E-02	9.850000E-03	9.410000E-03	9.680000E-03	1.038000E-02	1.103000E-02	1.174000E-02	1.232000E-02	1.359000E-02	1.364000E-02	1.342000E-02	1.273000E-02	1.196000E-02	1.111000E-02	1.038000E-02	9.800000E-03	8.730000E-03
35.6250	9.940000E-03	1.004000E-02	1.189000E-02	1.585000E-02	1.851000E-02	1.771000E-02	1.658000E-02	1.595000E-02	1.617000E-02	1.623000E-02	1.509000E-02	1.317000E-02	1.192000E-02	1.134000E-02	1.122000E-02	1.079000E-02	1.043000E-02	1.049000E-02	1.037000E-02	1.041000E-02	1.161000E-02	1.313000E-02	1.497000E-02	1.472000E-02	1.441000E-02	1.401000E-02	1.351000E-02	1.268000E-02	1.179000E-02	1.130000E-02	1.101000E-02	1.050000E-02	9.780000E-03	8.660000E-03
37.5000	1.733000E-02	1.767000E-02	1.256000E-02	1.326000E-02	1.379000E-02	1.419000E-02	1.390000E-02	1.404000E-02	1.428000E-02	1.457000E-02	1.375000E-02	1.231000E-02	1.174000E-02	1.222000E-02	1.269000E-02	1.238000E-02	1.182000E-02	1.160000E-02	1.122000E-02	1.131000E-02	1.273000E-02	1.534000E-02	1.529000E-02	1.465000E-02	1.407000E-02	1.356000E-02	1.299000E-02	1.231000E-02	1.169000E-02	1.136000E-02	1.111000E-02	1.049000E-02	9.600000E-03	8.550000E-03
39.3750	8.170000E-03	1.782000E-02	2.032000E-02	1.947000E-02	1.218000E-02	1.130000E-02	1.281000E-02	1.363000E-02	1.381000E-02	1.332000E-02	1.291000E-02	1.336000E-02	1.438000E-02	1.550000E-02	1.620000E-02	1.601000E-02	1.416000E-02	1.405000E-02	1.325000E-02	1.265000E-02	1.321000E-02	1.560000E-02	1.560000E-02	1.491000E-02	1.420000E-02	1.361000E-02	1.307000E-02	1.265000E-02	1.217000E-02	1.165000E-02	1.100000E-02	1.025000E-02	9.400000E-03	8.460000E-03
41.2500	5.420000E-03	9.090000E-03	1.847000E-02	1.976000E-02	1.230000E-02	1.102000E-02	1.244000E-02	1.420000E-02	1.413000E-02	1.321000E-02	1.318000E-02	1.469000E-02	1.683000E-02	1.786000E-02	1.766000E-02	1.727000E-02	1.706000E-02	1.693000E-02	1.644000E-02	1.583000E-02	1.602000E-02	1.656000E-02	1.641000E-02	1.557000E-02	1.478000E-02	1.396000E-02	1.325000E-02	1.277000E-02	1.228000E-02	1.156000E-02	1.071000E-02	1.003000E-02	9.320000E-03	8.400000E-03
43.1250	4.740000E-03	6.460000E-03	9.250000E-03	1.067000E-02	1.065000E-02	1.124000E-02	1.231000E-02	1.367000E-02	1.406000E-02	1.373000E-02	1.412000E-02	1.599000E-02	1.800000E-02	1.787000E-02	1.767000E-02	1.762000E-02	1.722000E-02	1.707000E-02	1.727000E-02	1.705000E-02	1.683000E-02	1.666000E-02	1.587000E-02	1.483000E-02	1.431000E-02	1.379000E-02	1.323000E-02	1.259000E-02	1.206000E-02	1.139000E-02	1.061000E-02	1.000000E-02	9.340000E-03	8.310000E-03
45.0000	5.970000E-03	6.570000E-03	6.980000E-03	7.840000E-03	1.047000E-02	1.837000E-02	1.235000E-02	1.290000E-02	1.389000E-02	1.460000E-02	1.563000E-02	1.802000E-02	1.844000E-02	1.782000E-02	1.765000E-02	1.785000E-02	1.725000E-02	1.667000E-02	1.660000E-02	1.607000E-02	1.577000E-02	1.275000E-02	1.167000E-02	1.087000E-02	1.122000E-02	1.355000E-02	1.341000E-02	1.273000E-02	1.211000E-02	1.152000E-02	1.078000E-02	1.003000E-02	9.270000E-03	8.180000E-03
46.8750	7.110000E-03	7.960000E-03	8.150000E-03	9.810000E-03	1.374000E-02	1.924000E-02	1.309000E-02	1.283000E-02	1.467000E-02	1.606000E-02	1.803000E-02	1.865000E-02	1.867000E-02	1.793000E-02	1.772000E-02	1.779000E-02	1.730000E-02	1.669000E-02	1.599000E-02	1.520000E-02	1.177000E-02	1.065000E-02	1.058000E-02	1.085000E-02	1.147000E-02	1.366000E-02	1.367000E-02	1.294000E-02	1.223000E-02	1.162000E-02	1.084000E-02	9.920000E-03	9.050000E-03	7.990000E-03
48.7500	6.820000E-03	8.170000E-03	9.510000E-03	1.303000E-02	1.936000E-02	2.002000E-02	1.418000E-02	1.416000E-02	1.640000E-02	1.847000E-02	1.838000E-02	1.847000E-02	1.818000E-02	1.792000E-02	1.784000E-02	1.761000E-02	1.728000E-02	1.696000E-02	1.627000E-02	1.407000E-02	1.267000E-02	1.222000E-02	1.326000E-02	1.367000E-02	1.396000E-02	1.390000E-02	1.350000E-02	1.278000E-02	1.205000E-02	1.145000E-02	1.071000E-02	9.740000E-03	8.830000E-03	7.890000E-03
50.6250	7.150000E-03	7.830000E-03	9.920000E-03	1.461000E-02	2.003000E-02	1.999000E-02	1.581000E-02	1.803000E-02	1.899000E-02	1.880000E-02	1.854000E-02	1.825000E-02	1.787000E-02	1.809000E-02	1.827000E-02	1.780000E-02	1.745000E-02	1.723000E-02	1.656000E-02	1.585000E-02	1.550000E-02	1.537000E-02	1.540000E-02	1.524000E-02	1.453000E-02	1.370000E-02	1.314000E-02	1.256000E-02	1.186000E-02	1.122000E-02	1.059000E-02	9.690000E-03	8.790000E-03	7.870000E-03
Jun 1951	21.9044	19.9997	18.0950	16.1902	14.2855	12.3808	10.4760	8.57131	6.66657	4.76184	2.85710	0.952368	-0.952368	-2.85710	-4.76184	-6.66657	-8.57131	-10.4760	-12.3808	-14.2855	-16.1902	-18.0950	-19.9997	-21.9044	-23.8092	-25.7139	-27.6186	-29.5234	-31.4281	-33.3328	-35.2375	-37.1423	-39.0470	-40.9517
0.000000E+00	4.020000E-03	3.590000E-03	4.930000E-03	8.290000E-03	1.197000E-02	1.433000E-02	1.476000E-02	1.597000E-02	1.765000E-02	1.791000E-02	1.730000E-02	1.648000E-02	1.554000E-02	1.484000E-02	1.470000E-02	1.454000E-02	1.388000E-02	1.314000E-02	1.261000E-02	1.224000E-02	1.201000E-02	1.196000E-02	1.171000E-02	1.114000E-02	1.054000E-02	1.013000E-02	1.002000E-02	9.950000E-03	9.800000E-03	9.500000E-03	9.100000E-03	8.630000E-03	7.940000E-03	7.080000E-03
1.87500	3.580000E-03	3.480000E-03	5.110000E-03	8.720000E-03	1.232000E-02	1.434000E-02	1.463000E-02	1.597000E-02	1.759000E-02	1.786000E-02	1.709000E-02	1.645000E-02	1.581000E-02	1.523000E-02	1.485000E-02	1.455000E-02	1.403000E-02	1.343000E-02	1.295000E-02	1.255000E-02	1.214000E-02	1.171000E-02	1.129000E-02	1.087000E-02	1.037000E-02	9.910000E-03	9.760000E-03	9.760000E-03	9.690000E-03	9.450000E-03	9.040000E-03	8.540000E-03	7.920000E-03	7.160000E-03
3.75000	3.630000E-03	4.120000E-03	5.860000E-03	9.640000E-03	1.279000E-02	1.463000E-02	1.498000E-02	1.630000E-02	1.753000E-02	1.770000E-02	1.687000E-02	1.617000E-02	1.585000E-02	1.572000E-02	1.541000E-02	1.493000E-02	1.450000E-02	1.414000E-02	1.359000E-02	1.299000E-02	1.242000E-02	1.174000E-02	1.124000E-02	1.100000E-02	1.055000E-02	1.001000E-02	9.760000E-03	9.660000E-03	9.550000E-03	9.390000E-03	9.020000E-03	8.480000E-03	7.950000E-03	7.300000E-03
5.62500	4.180000E-03	5.180000E-03	7.030000E-03	9.840000E-03	1.344000E-02	1.498000E-02	1.543000E-02	1.657000E-02	1.760000E-02	1.783000E-02	1.738000E-02	1.636000E-02	1.576000E-02	1.585000E-02	1.587000E-02	1.548000E-02	1.503000E-02	1.448000E-02	1.357000E-02	1.281000E-02	1.243000E-02	1.202000E-02	1.158000E-02	1.119000E-02	1.065000E-02	1.012000E-02	9.920000E-03	9.730000E-03	9.430000E-03	9.340000E-03	9.070000E-03	8.500000E-03	8.010000E-03	7.470000E-03
7.50000	4.420000E-03	4.760000E-03	6.800000E-03	1.032000E-02	1.409000E-02	1.519000E-02	1.567000E-02	1.640000E-02	1.729000E-02	1.776000E-02	1.775000E-02	1.667000E-02	1.595000E-02	1.583000E-02	1.608000E-02	1.564000E-02	1.515000E-02	1.448000E-02	1.350000E-02	1.275000E-02	1.254000E-02	1.220000E-02	1.168000E-02	1.114000E-02	1.044000E-02	1.004000E-02	1.002000E-02	9.820000E-03	9.350000E-03	9.280000E-03	9.110000E-03	8.570000E-03	8.100000E-03	7.580000E-03
9.37500	5.050000E-03	5.320000E-03	6.950000E-03	1.086000E-02	1.451000E-02	1.553000E-02	1.573000E-02	1.610000E-02	1.636000E-02	1.661000E-02	1.709000E-02	1.665000E-02	1.374000E-02	1.558000E-02	1.609000E-02	1.581000E-02	1.538000E-02	1.502000E-02	1.402000E-02	1.304000E-02	1.227000E-02	1.164000E-02	1.141000E-02	1.132000E-02	1.083000E-02	1.039000E-02	1.024000E-02	9.840000E-03	9.270000E-03	9.140000E-03	9.080000E-03	8.670000E-03	8.260000E-03	7.690000E-03
11.2500	5.060000E-03	5.430000E-03	7.320000E-03	1.148000E-02	1.469000E-02	1.590000E-02	1.580000E-02	1.560000E-02	1.530000E-02	1.561000E-02	1.651000E-02	1.572000E-02	1.383000E-02	1.393000E-02	1.553000E-02	1.559000E-02	1.561000E-02	1.522000E-02	1.384000E-02	1.187000E-02	1.029000E-02	9.670000E-03	1.027000E-02	1.121000E-02	1.129000E-02	1.090000E-02	1.054000E-02	9.940000E-03	9.340000E-03	9.090000E-03	8.990000E-03	8.770000E-03	8.480000E-03	7.860000E-03
13.1250	4.900000E-03	5.580000E-03	7.550000E-03	1.137000E-02	1.493000E-02	1.612000E-02	1.582000E-02	1.504000E-02	1.462000E-02	1.530000E-02	1.657000E-02	1.640000E-02	1.483000E-02	1.358000E-02	1.311000E-02	1.281000E-02	1.404000E-02	1.349000E-02	1.135000E-02	7.400000E-03	6.160000E-03	6.100000E-03	7.030000E-03	9.300000E-03	9.800000E-03	9.970000E-03	1.025000E-02	1.016000E-02	9.770000E-03	9.360000E-03	9.040000E-03	8.880000E-03	8.690000E-03	8.040000E-03
15.0000	4.780000E-03	5.510000E-03	7.670000E-03	1.118000E-02	1.527000E-02	1.642000E-02	1.633000E-02	1.544000E-02	1.473000E-02	1.523000E-02	1.622000E-02	1.630000E-02	1.529000E-02	1.340000E-02	1.127000E-02	9.990000E-03	9.810000E-03	8.850000E-03	7.000000E-03	5.610000E-03	5.370000E-03	5.290000E-03	5.160000E-03	5.060000E-03	5.210000E-03	6.030000E-03	8.750000E-03	9.820000E-03	1.007000E-02	9.710000E-03	9.260000E-03	9.040000E-03	8.840000E-03	8.160000E-03
16.8750	4.640000E-03	5.560000E-03	8.000000E-03	1.202000E-02	1.532000E-02	1.727000E-02	1.725000E-02	1.656000E-02	1.558000E-02	1.531000E-02	1.564000E-02	1.577000E-02	1.495000E-02	1.310000E-02	1.022000E-02	7.980000E-03	7.110000E-03	6.570000E-03	5.860000E-03	5.890000E-03	6.360000E-03	5.970000E-03	4.770000E-03	3.860000E-03	3.370000E-03	3.940000E-03	5.500000E-03	8.450000E-03	9.280000E-03	9.520000E-03	9.450000E-03	9.350000E-03	8.990000E-03	8.240000E-03
18.7500	4.650000E-03	5.450000E-03	8.700000E-03	1.326000E-02	1.710000E-02	1.837000E-02	1.773000E-02	1.713000E-02	1.631000E-02	1.598000E-02	1.631000E-02	1.649000E-02	1.544000E-02	1.322000E-02	1.015000E-02	8.140000E-03	7.360000E-03	6.850000E-03	6.400000E-03	6.390000E-03	6.580000E-03	6.030000E-03	5.200000E-03	4.680000E-03	3.980000E-03	3.590000E-03	4.290000E-03	5.290000E-03	6.220000E-03	7.450000E-03	9.420000E-03	9.730000E-03	9.230000E-03	8.360000E-03
20.6250	4.920000E-03	5.860000E-03	9.100000E-03	1.414000E-02	1.872000E-02	1.828000E-02	1.754000E-02	1.694000E-02	1.661000E-02	1.691000E-02	1.746000E-02	1.766000E-02	1.670000E-02	1.371000E-02	1.034000E-02	8.450000E-03	7.750000E-03	7.250000E-03	6.600000E-03	6.230000E-03	5.750000E-03	5.210000E-03	5.280000E-03	5.190000E-03	4.720000E-03	4.170000E-03	4.170000E-03	4.190000E-03	4.340000E-03	6.020000E-03	9.290000E-03	1.008000E-02	9.460000E-03	8.520000E-03
22.5000	5.270000E-03	6.220000E-03	9.300000E-03	1.465000E-02	1.780000E-02	1.755000E-02	1.726000E-02	1.680000E-02	1.666000E-02	1.706000E-02	1.769000E-02	1.791000E-02	1.740000E-02	1.447000E-02	1.084000E-02	8.330000E-03	7.430000E-03	7.150000E-03	6.660000E-03	6.200000E-03	5.720000E-03	5.280000E-03	5.270000E-03	5.140000E-03	4.490000E-03	4.720000E-03	5.140000E-03	4.510000E-03	3.710000E-03	5.250000E-03	9.450000E-03	1.038000E-02	9.550000E-03	8.630000E-03
24.3750	5.070000E-03	6.510000E-03	1.004000E-02	1.507000E-02	1.746000E-02	1.716000E-02	1.682000E-02	1.669000E-02	1.652000E-02	1.673000E-02	1.755000E-02	1.807000E-02	1.752000E-02	1.530000E-02	1.168000E-02	8.760000E-03	7.460000E-03	7.190000E-03	6.820000E-03	6.470000E-03	6.300000E-03	5.850000E-03	5.310000E-03	5.040000E-03	4.390000E-03	4.840000E-03	5.340000E-03	4.710000E-03	3.630000E-03	5.300000E-03	9.870000E-03	1.045000E-02	9.420000E-03	8.610000E-03
26.2500	5.140000E-03	6.930000E-03	1.136000E-02	1.593000E-02	1.835000E-02	1.798000E-02	1.710000E-02	1.683000E-02	1.660000E-02	1.661000E-02	1.722000E-02	1.776000E-02	1.671000E-02	1.431000E-02	1.161000E-02	9.280000E-03	7.950000E-03	7.410000E-03	6.840000E-03	6.520000E-03	6.500000E-03	5.980000E-03	5.650000E-03	5.730000E-03	4.980000E-03	4.440000E-03	4.220000E-03	3.790000E-03	3.710000E-03	6.040000E-03	1.044000E-02	1.044000E-02	9.270000E-03	8.510000E-03
28.1250	5.420000E-03	7.750000E-03	1.212000E-02	1.639000E-02	1.884000E-02	1.889000E-02	1.853000E-02	1.816000E-02	1.764000E-02	1.686000E-02	1.658000E-02	1.632000E-02	1.464000E-02	1.197000E-02	1.021000E-02	8.970000E-03	8.070000E-03	7.460000E-03	7.140000E-03	7.080000E-03	6.690000E-03	5.780000E-03	5.630000E-03	6.220000E-03	5.520000E-03	3.980000E-03	3.230000E-03	3.660000E-03	5.000000E-03	9.280000E-03	1.096000E-02	1.041000E-02	9.300000E-03	8.540000E-03
30.0000	5.360000E-03	8.320000E-03	1.283000E-02	1.605000E-02	1.808000E-02	1.859000E-02	1.875000E-02	1.899000E-02	1.856000E-02	1.709000E-02	1.584000E-02	1.486000E-02	1.293000E-02	1.046000E-02	9.070000E-03	8.690000E-03	8.020000E-03	7.580000E-03	7.650000E-03	7.730000E-03	7.310000E-03	6.080000E-03	5.640000E-03	6.360000E-03	6.200000E-03	5.050000E-03	4.750000E-03	6.150000E-03	9.470000E-03	1.105000E-02	1.124000E-02	1.031000E-02	9.490000E-03	8.640000E-03
31.8750	5.150000E-03	8.960000E-03	1.396000E-02	1.682000E-02	1.763000E-02	1.814000E-02	1.826000E-02	1.833000E-02	1.827000E-02	1.712000E-02	1.561000E-02	1.430000E-02	1.337000E-02	1.036000E-02	9.390000E-03	8.840000E-03	8.310000E-03	8.090000E-03	8.050000E-03	7.800000E-03	7.400000E-03	7.050000E-03	6.870000E-03	7.540000E-03	8.020000E-03	8.010000E-03	8.510000E-03	1.106000E-02	1.201000E-02	1.199000E-02	1.115000E-02	1.018000E-02	9.610000E-03	8.690000E-03
33.7500	6.300000E-03	9.320000E-03	1.414000E-02	1.752000E-02	1.867000E-02	1.872000E-02	1.784000E-02	1.711000E-02	1.707000E-02	1.663000E-02	1.543000E-02	1.349000E-02	1.252000E-02	1.024000E-02	9.700000E-03	9.100000E-03	8.600000E-03	8.510000E-03	8.220000E-03	7.710000E-03	8.170000E-03	9.120000E-03	9.630000E-03	1.022000E-02	1.082000E-02	1.217000E-02	1.249000E-02	1.278000E-02	1.243000E-02	1.167000E-02	1.084000E-02	1.017000E-02	9.690000E-03	8.650000E-03
35.6250	9.010000E-03	1.011000E-02	1.362000E-02	1.673000E-02	1.770000E-02	1.702000E-02	1.600000E-02	1.522000E-02	1.525000E-02	1.531000E-02	1.445000E-02	1.211000E-02	1.021000E-02	9.700000E-03	9.950000E-03	9.560000E-03	8.970000E-03	8.890000E-03	8.660000E-03	8.590000E-03	9.910000E-03	1.179000E-02	1.363000E-02	1.340000E-02	1.313000E-02	1.296000E-02	1.275000E-02	1.225000E-02	1.150000E-02	1.098000E-02	1.069000E-02	1.031000E-02	9.710000E-03	8.590000E-03
37.5000	1.677000E-02	1.806000E-02	1.376000E-02	1.487000E-02	1.470000E-02	1.434000E-02	1.378000E-02	1.346000E-02	1.354000E-02	1.392000E-02	1.327000E-02	1.156000E-02	1.053000E-02	1.097000E-02	1.158000E-02	1.123000E-02	1.039000E-02	1.000000E-02	9.650000E-03	9.790000E-03	1.124000E-02	1.411000E-02	1.416000E-02	1.337000E-02	1.273000E-02	1.239000E-02	1.201000E-02	1.157000E-02	1.107000E-02	1.082000E-02	1.071000E-02	1.032000E-02	9.570000E-03	8.490000E-03
39.3750	7.010000E-03	1.708000E-02	2.084000E-02	2.027000E-02	1.324000E-02	1.192000E-02	1.378000E-02	1.366000E-02	1.317000E-02	1.273000E-02	1.244000E-02	1.247000E-02	1.307000E-02	1.393000E-02	1.530000E-02	1.510000E-02	1.280000E-02	1.240000E-02	1.182000E-02	1.156000E-02	1.230000E-02	1.449000E-02	1.436000E-02	1.357000E-02	1.283000E-02	1.229000E-02	1.188000E-02	1.163000E-02	1.128000E-02	1.084000E-02	1.048000E-02	1.005000E-02	9.410000E-03	8.440000E-03
41.2500	3.630000E-03	7.800000E-03	1.870000E-02	2.029000E-02	1.355000E-02	1.132000E-02	1.275000E-02	1.401000E-02	1.308000E-02	1.206000E-02	1.223000E-02	1.354000E-02	1.511000E-02	1.679000E-02	1.665000E-02	1.635000E-02	1.609000E-02	1.581000E-02	1.538000E-02	1.490000E-02	1.494000E-02	1.510000E-02	1.468000E-02	1.391000E-02	1.332000E-02	1.266000E-02	1.200000E-02	1.161000E-02	1.117000E-02	1.048000E-02	9.960000E-03	9.740000E-03	9.340000E-03	8.380000E-03
43.1250	3.580000E-03	5.500000E-03	9.840000E-03	1.180000E-02	1.114000E-02	1.088000E-02	1.176000E-02	1.233000E-02	1.207000E-02	1.189000E-02	1.281000E-02	1.468000E-02	1.704000E-02	1.707000E-02	1.692000E-02	1.684000E-02	1.648000E-02	1.620000E-02	1.622000E-02	1.587000E-02	1.520000E-02	1.458000E-02	1.362000E-02	1.280000E-02	1.264000E-02	1.251000E-02	1.193000E-02	1.128000E-02	1.075000E-02	1.010000E-02	9.660000E-03	9.660000E-03	9.340000E-03	8.280000E-03
45.0000	5.130000E-03	4.060000E-03	4.750000E-03	6.320000E-03	9.030000E-03	1.775000E-02	1.083000E-02	1.068000E-02	1.138000E-02	1.255000E-02	1.448000E-02	1.750000E-02	1.796000E-02	1.741000E-02	1.717000E-02	1.718000E-02	1.654000E-02	1.584000E-02	1.544000E-02	1.479000E-02	1.393000E-02	1.043000E-02	9.480000E-03	9.160000E-03	9.930000E-03	1.220000E-02	1.201000E-02	1.122000E-02	1.059000E-02	1.010000E-02	9.730000E-03	9.660000E-03	9.250000E-03	8.120000E-03
46.8750	6.260000E-03	5.870000E-03	3.790000E-03	5.970000E-03	1.109000E-02	1.890000E-02	1.031000E-02	9.920000E-03	1.205000E-02	1.422000E-02	1.749000E-02	1.868000E-02	1.872000E-02	1.776000E-02	1.733000E-02	1.721000E-02	1.666000E-02	1.589000E-02	1.494000E-02	1.368000E-02	9.980000E-03	9.280000E-03	9.480000E-03	9.870000E-03	1.050000E-02	1.233000E-02	1.215000E-02	1.124000E-02	1.056000E-02	1.014000E-02	9.810000E-03	9.530000E-03	9.010000E-03	7.960000E-03
48.7500	5.340000E-03	5.950000E-03	5.490000E-03	9.080000E-03	1.938000E-02	2.028000E-02	1.079000E-02	1.110000E-02	1.437000E-02	1.764000E-02	1.827000E-02	1.881000E-02	1.849000E-02	1.785000E-02	1.744000E-02	1.706000E-02	1.674000E-02	1.637000E-02	1.530000E-02	1.246000E-02	1.151000E-02	1.156000E-02	1.273000E-02	1.299000E-02	1.284000E-02	1.244000E-02	1.175000E-02	1.090000E-02	1.027000E-02	9.940000E-03	9.700000E-03	9.330000E-03	8.790000E-03	7.900000E-03
50.6250	5.130000E-03	5.020000E-03	6.110000E-03	1.180000E-02	2.051000E-02	1.989000E-02	1.298000E-02	1.607000E-02	1.830000E-02	1.881000E-02	1.881000E-02	1.872000E-02	1.820000E-02	1.807000E-02	1.794000E-02	1.721000E-02	1.685000E-02	1.673000E-02	1.590000E-02	1.504000E-02	1.477000E-02	1.466000E-02	1.455000E-02	1.419000E-02	1.318000E-02	1.204000E-02	1.119000E-02	1.057000E-02	9.990000E-03	9.730000E-03	9.630000E-03	9.290000E-03	8.750000E-03	7.970000E-03
Jul 1951	21.9044	19.9997	18.0950	16.1902	14.2855	12.3808	10.4760	8.57131	6.66657	4.76184	2.85710	0.952368	-0.952368	-2.85710	-4.76184	-6.66657	-8.57131	-10.4760	-12.3808	-14.2855	-16.1902	-18.0950	-19.9997	-21.9044	-23.8092	-25.7139	-27.6186	-29.5234	-31.4281	-33.3328	-35.2375	-37.1423	-39.0470	-40.9517
0.000000E+00	4.210000E-03	5.500000E-03	9.480000E-03	1.351000E-02	1.633000E-02	1.725000E-02	1.685000E-02	1.672000E-02	1.708000E-02	1.722000E-02	1.695000E-02	1.634000E-02	1.548000E-02	1.457000E-02	1.410000E-02	1.397000E-02	1.336000E-02	1.257000E-02	1.205000E-02	1.150000E-02	1.097000E-02	1.076000E-02	1.059000E-02	1.025000E-02	1.003000E-02	9.880000E-03	9.650000E-03	9.450000E-03	9.260000E-03	8.940000E-03	8.500000E-03	7.910000E-03	7.090000E-03	6.240000E-03
1.87500	3.870000E-03	5.340000E-03	9.520000E-03	1.375000E-02	1.652000E-02	1.720000E-02	1.667000E-02	1.670000E-02	1.713000E-02	1.735000E-02	1.697000E-02	1.648000E-02	1.578000E-02	1.486000E-02	1.423000E-02	1.394000E-02	1.359000E-02	1.312000E-02	1.271000E-02	1.215000E-02	1.145000E-02	1.085000E-02	1.034000E-02	9.960000E-03	9.740000E-03	9.550000E-03	9.360000E-03	9.250000E-03	9.190000E-03	8.950000E-03	8.490000E-03	7.820000E-03	6.980000E-03	6.170000E-03
3.75000	3.730000E-03	5.640000E-03	1.004000E-02	1.434000E-02	1.730000E-02	1.741000E-02	1.673000E-02	1.689000E-02	1.730000E-02	1.738000E-02	1.686000E-02	1.628000E-02	1.580000E-02	1.524000E-02	1.472000E-02	1.440000E-02	1.427000E-02	1.403000E-02	1.342000E-02	1.264000E-02	1.189000E-02	1.117000E-02	1.053000E-02	1.015000E-02	9.870000E-03	9.580000E-03	9.320000E-03	9.170000E-03	9.040000E-03	8.890000E-03	8.460000E-03	7.720000E-03	6.940000E-03	6.220000E-03
5.62500	4.080000E-03	5.540000E-03	1.003000E-02	1.487000E-02	1.833000E-02	1.757000E-02	1.652000E-02	1.682000E-02	1.744000E-02	1.755000E-02	1.726000E-02	1.650000E-02	1.577000E-02	1.542000E-02	1.523000E-02	1.504000E-02	1.478000E-02	1.425000E-02	1.324000E-02	1.230000E-02	1.185000E-02	1.149000E-02	1.096000E-02	1.044000E-02	9.890000E-03	9.490000E-03	9.370000E-03	9.250000E-03	8.990000E-03	8.850000E-03	8.420000E-03	7.640000E-03	6.930000E-03	6.320000E-03
7.50000	3.910000E-03	5.350000E-03	9.710000E-03	1.502000E-02	1.870000E-02	1.740000E-02	1.618000E-02	1.655000E-02	1.718000E-02	1.745000E-02	1.752000E-02	1.669000E-02	1.593000E-02	1.553000E-02	1.561000E-02	1.529000E-02	1.478000E-02	1.409000E-02	1.312000E-02	1.232000E-02	1.203000E-02	1.171000E-02	1.114000E-02	1.043000E-02	9.640000E-03	9.130000E-03	9.170000E-03	9.220000E-03	8.970000E-03	8.840000E-03	8.430000E-03	7.610000E-03	6.930000E-03	6.390000E-03
9.37500	4.220000E-03	5.180000E-03	9.160000E-03	1.504000E-02	1.874000E-02	1.740000E-02	1.618000E-02	1.632000E-02	1.643000E-02	1.640000E-02	1.695000E-02	1.652000E-02	1.394000E-02	1.542000E-02	1.580000E-02	1.560000E-02	1.513000E-02	1.487000E-02	1.413000E-02	1.307000E-02	1.204000E-02	1.127000E-02	1.096000E-02	1.070000E-02	1.003000E-02	9.360000E-03	9.120000E-03	9.010000E-03	8.820000E-03	8.740000E-03	8.430000E-03	7.660000E-03	7.010000E-03	6.400000E-03
11.2500	4.480000E-03	5.370000E-03	9.120000E-03	1.523000E-02	1.890000E-02	1.773000E-02	1.646000E-02	1.595000E-02	1.543000E-02	1.555000E-02	1.641000E-02	1.583000E-02	1.370000E-02	1.359000E-02	1.530000E-02	1.551000E-02	1.560000E-02	1.541000E-02	1.433000E-02	1.223000E-02	1.026000E-02	9.330000E-03	9.860000E-03	1.071000E-02	1.065000E-02	1.001000E-02	9.450000E-03	9.000000E-03	8.720000E-03	8.620000E-03	8.360000E-03	7.790000E-03	7.210000E-03	6.490000E-03
13.1250	4.720000E-03	5.820000E-03	9.700000E-03	1.528000E-02	1.879000E-02	1.785000E-02	1.657000E-02	1.561000E-02	1.481000E-02	1.536000E-02	1.653000E-02	1.629000E-02	1.438000E-02	1.290000E-02	1.245000E-02	1.201000E-02	1.380000E-02	1.337000E-02	1.130000E-02	6.830000E-03	5.570000E-03	5.120000E-03	6.250000E-03	8.880000E-03	9.370000E-03	9.330000E-03	9.280000E-03	9.220000E-03	9.020000E-03	8.700000E-03	8.320000E-03	7.920000E-03	7.490000E-03	6.680000E-03
15.0000	4.880000E-03	5.910000E-03	1.009000E-02	1.535000E-02	1.851000E-02	1.760000E-02	1.680000E-02	1.603000E-02	1.531000E-02	1.572000E-02	1.670000E-02	1.645000E-02	1.522000E-02	1.300000E-02	1.029000E-02	9.250000E-03	8.840000E-03	7.770000E-03	6.000000E-03	4.620000E-03	3.910000E-03	4.430000E-03	4.430000E-03	4.460000E-03	4.540000E-03	5.520000E-03	8.070000E-03	9.000000E-03	9.280000E-03	8.930000E-03	8.430000E-03	8.120000E-03	7.700000E-03	6.830000E-03
16.8750	4.770000E-03	5.640000E-03	1.028000E-02	1.558000E-02	1.846000E-02	1.742000E-02	1.709000E-02	1.702000E-02	1.662000E-02	1.658000E-02	1.651000E-02	1.637000E-02	1.565000E-02	1.347000E-02	9.430000E-03	6.380000E-03	5.340000E-03	4.910000E-03	4.360000E-03	4.590000E-03	4.910000E-03	4.520000E-03	3.970000E-03	3.340000E-03	2.930000E-03	3.430000E-03	4.920000E-03	7.790000E-03	8.570000E-03	8.710000E-03	8.570000E-03	8.370000E-03	7.830000E-03	6.930000E-03
18.7500	4.810000E-03	5.510000E-03	9.900000E-03	1.554000E-02	1.842000E-02	1.763000E-02	1.727000E-02	1.735000E-02	1.728000E-02	1.737000E-02	1.717000E-02	1.705000E-02	1.653000E-02	1.389000E-02	9.510000E-03	6.500000E-03	5.770000E-03	5.530000E-03	5.180000E-03	5.360000E-03	5.720000E-03	5.100000E-03	4.410000E-03	4.070000E-03	3.340000E-03	3.120000E-03	3.650000E-03	4.780000E-03	5.860000E-03	7.060000E-03	8.550000E-03	8.620000E-03	7.970000E-03	6.990000E-03
20.6250	5.290000E-03	5.770000E-03	9.500000E-03	1.488000E-02	1.809000E-02	1.768000E-02	1.727000E-02	1.703000E-02	1.704000E-02	1.740000E-02	1.777000E-02	1.761000E-02	1.733000E-02	1.423000E-02	9.440000E-03	6.700000E-03	6.270000E-03	6.030000E-03	5.370000E-03	5.110000E-03	4.740000E-03	4.350000E-03	4.760000E-03	4.700000E-03	4.140000E-03	3.720000E-03	3.650000E-03	3.540000E-03	4.040000E-03	5.880000E-03	8.510000E-03	8.900000E-03	8.050000E-03	7.060000E-03
22.5000	5.460000E-03	6.040000E-03	9.110000E-03	1.412000E-02	1.723000E-02	1.712000E-02	1.714000E-02	1.675000E-02	1.664000E-02	1.707000E-02	1.757000E-02	1.776000E-02	1.730000E-02	1.426000E-02	9.400000E-03	6.400000E-03	5.920000E-03	5.870000E-03	5.280000E-03	4.860000E-03	4.580000E-03	4.300000E-03	4.720000E-03	4.560000E-03	4.070000E-03	4.170000E-03	4.550000E-03	3.710000E-03	3.400000E-03	5.540000E-03	8.770000E-03	9.120000E-03	7.980000E-03	7.070000E-03
24.3750	4.920000E-03	5.990000E-03	9.630000E-03	1.456000E-02	1.702000E-02	1.688000E-02	1.648000E-02	1.631000E-02	1.634000E-02	1.675000E-02	1.716000E-02	1.783000E-02	1.761000E-02	1.481000E-02	9.840000E-03	6.700000E-03	6.050000E-03	5.980000E-03	5.540000E-03	5.360000E-03	5.360000E-03	5.160000E-03	4.880000E-03	4.450000E-03	4.030000E-03	4.310000E-03	4.600000E-03	3.830000E-03	3.520000E-03	5.750000E-03	9.240000E-03	9.180000E-03	7.750000E-03	6.960000E-03
26.2500	4.760000E-03	6.290000E-03	1.090000E-02	1.573000E-02	1.817000E-02	1.759000E-02	1.674000E-02	1.637000E-02	1.627000E-02	1.653000E-02	1.699000E-02	1.753000E-02	1.681000E-02	1.375000E-02	9.620000E-03	7.350000E-03	6.680000E-03	6.220000E-03	5.650000E-03	5.490000E-03	5.610000E-03	5.140000E-03	4.860000E-03	5.070000E-03	4.520000E-03	4.110000E-03	3.730000E-03	3.380000E-03	3.900000E-03	6.420000E-03	9.640000E-03	9.050000E-03	7.540000E-03	6.840000E-03
28.1250	5.250000E-03	7.130000E-03	1.146000E-02	1.595000E-02	1.862000E-02	1.855000E-02	1.824000E-02	1.778000E-02	1.722000E-02	1.658000E-02	1.631000E-02	1.630000E-02	1.438000E-02	1.106000E-02	8.370000E-03	7.410000E-03	6.920000E-03	6.270000E-03	5.910000E-03	6.010000E-03	5.760000E-03	4.970000E-03	4.910000E-03	5.610000E-03	5.050000E-03	3.890000E-03	3.270000E-03	3.680000E-03	5.250000E-03	8.790000E-03	9.800000E-03	8.810000E-03	7.510000E-03	6.810000E-03
30.0000	5.220000E-03	7.940000E-03	1.259000E-02	1.503000E-02	1.698000E-02	1.830000E-02	1.842000E-02	1.867000E-02	1.829000E-02	1.692000E-02	1.563000E-02	1.476000E-02	1.231000E-02	9.160000E-03	7.640000E-03	7.410000E-03	6.940000E-03	6.500000E-03	6.550000E-03	6.670000E-03	6.260000E-03	5.310000E-03	5.090000E-03	5.890000E-03	5.840000E-03	4.940000E-03	4.950000E-03	6.180000E-03	8.960000E-03	9.990000E-03	9.780000E-03	8.550000E-03	7.580000E-03	6.830000E-03
31.8750	5.000000E-03	8.660000E-03	1.333000E-02	1.586000E-02	1.665000E-02	1.734000E-02	1.811000E-02	1.817000E-02	1.831000E-02	1.721000E-02	1.554000E-02	1.406000E-02	1.291000E-02	9.190000E-03	8.260000E-03	7.840000E-03	7.300000E-03	7.090000E-03	7.070000E-03	6.790000E-03	6.570000E-03	6.370000E-03	6.340000E-03	6.900000E-03	7.430000E-03	7.750000E-03	8.530000E-03	1.074000E-02	1.106000E-02	1.065000E-02	9.560000E-03	8.370000E-03	7.620000E-03	6.800000E-03
[truncated: 22,891 more rows]
