# Supplementary material for: Investigating environmental effects on phonology using diachronic models
Source: Evol Hum Sci. 2024 Jan 3;6:e8. doi: 10.1017/ehs.2023.33 (PMC10955398; doi:10.1017/ehs.2023.33)
Supplement: Hartmann et al. supplementary material 4 — Hartmann et al. supplementary material [file S2513843X23000336sup004.zip › TonesClimateGeoPhylo_Public-1.0/data/climate/NOAA_ESRL_PSD_reforecast2ensemble_meanspfh_2m.tsv]

forrtl: severe (174): SIGSEGV, segmentation fault occurred
Stack trace terminated abnormally.
