# Supplementary material for: Investigating environmental effects on phonology using diachronic models
Source: Evol Hum Sci. 2024 Jan 3;6:e8. doi: 10.1017/ehs.2023.33 (PMC10955398; doi:10.1017/ehs.2023.33)
Supplement: Hartmann et al. supplementary material 4 — Hartmann et al. supplementary material [file S2513843X23000336sup004.zip › TonesClimateGeoPhylo_Public-1.0/data/climate/Valdes/PresentLanguages_LatLong.csv]

	Language	InventoryID	iso	Latitude	Longitude	Source	Glottocode
1	Korean	1	kor	37.5	128.0	Phoible	kore1280
2	Ket	2	ket	63.7551	87.5466	Phoible	kett1243
3	Lak	3	lbe	42.1328	47.0809	Phoible	lakk1252
4	Kabardian	4	kbd	43.5082	43.3918	Phoible	kaba1278
5	Georgian	5	kat	39.3705	45.8066	Phoible	nucl1302
6	Burushaski	6	bsk	36.2161	74.8236	Phoible	buru1296
7	Kurukh	7	kru	24.4644	86.4657	Phoible	kuru1302
8	Telugu	8	tel	16.4529	78.7024	Phoible	telu1262
9	Kota	9	kfe	11.4978	76.9387	Phoible	kota1263
10	Mundari	10	unr	25.0391	87.1792	Phoible	mund1320
11	Kharia	11	khr	22.3571	84.3922	Phoible	khar1287
12	Khasi	12	kha	24.977	91.9998	Phoible	khas1269
13	Sedang	13	sed	14.7793	108.027	Phoible	seda1262
14	Cambodian	14	khm	12.0515	105.015	Phoible	cent1989
15	Vietnamese	15	vie	18.3887	106.757	Phoible	viet1252
16	Mandarin Chinese	16	cmn	40.0209	116.228	Phoible	mand1415
17	Wu	17	wuu	29.8621	119.682	Phoible	wuch1236
18	Hakka	18	hak	25.0	116.0	Phoible	hakk1236
19	Cantonese	19	yue	23.0	113.0	Phoible	yuec1235
20	Yao	20	ium	20.83	101.17	Phoible	iumi1238
21	Dafla	21	dap	27.3708	93.1284	Phoible	nisi1239
22	Burmese	22	mya	20.7926	93.9665	Phoible	nucl1310
23	Lahu	23	lhu	21.2701	100.214	Phoible	lahu1253
24	Garo	24	grt	25.2954	90.462	Phoible	garo1247
25	Karen	25	ksw	17.9872	97.7126	Phoible	sgaw1245
26	Lakkia	26	lbc	24.1169	110.106	Phoible	lakk1238
27	Thai	27	tha	14.192	100.671	Phoible	thai1261
28	Yay	28	pcc	24.8484	106.187	Phoible	bouy1240
29	Cham	29	cja	12.4771	104.026	Phoible	west2650
30	Atayal	30	tay	24.5209	121.388	Phoible	atay1247
31	Malagasy	31	plt	-19.5907	47.1211	Phoible	plat1254
32	Malay	32	zsm	3.08896	101.699	Phoible	stan1306
33	Batak	33	btx	2.12787	98.2517	Phoible	bata1293
34	Saban	34	snv	3.58723	115.664	Phoible	saba1265
35	Sundanese	35	sun	-6.89708	107.106	Phoible	sund1252
36	Javanese	36	jav	-0.572307	110.885	Phoible	java1254
37	Tagalog	37	tgl	14.06	121.747	Phoible	taga1270
38	Chamorro	38	cha	14.3307	145.276	Phoible	cham1312
39	Iai	39	iai	-20.6301	166.59	Phoible	iaai1238
40	Kaliai	40	khl	-5.55033	149.148	Phoible	lusi1240
41	Adzera	41	adz	-6.39394	146.294	Phoible	adze1240
42	Maori	42	mri	-38.2881	176.541	Phoible	maor1246
43	Hawaiian	43	haw	19.6297	-155.43	Phoible	hawa1245
44	Western Desert	44	ant	-27.1152	134.838	Phoible	anta1253
45	Nyangumata	45	nna	-20.6271	121.391	Phoible	nyan1301
46	Kunjen	46	kjn	-16.6807	143.53	Phoible	kunj1245
47	Maranungku	47	zmr	-13.6754	130.12	Phoible	mara1386
48	Maung	48	mph	-11.8393	133.185	Phoible	maun1240
49	Nunggubuyu	49	nuy	-14.2623	135.753	Phoible	nung1290
50	Alawa	50	alh	-15.5458	134.282	Phoible	alaw1244
51	Wik-Munkan	51	wim	-13.9805	141.816	Phoible	wikm1247
52	Sentani	52	set	-2.6013	140.512	Phoible	nucl1632
53	Washkuk	53	kmo	-4.08721	142.664	Phoible	kwom1262
54	Asmat	54	tml	-5.57962	139.233	Phoible	tamn1235
55	Telefol	55	tlf	-5.07444	141.731	Phoible	tele1256
56	Gadsup	56	gaj	-6.31631	145.997	Phoible	gads1258
57	Auyana	57	auy	-6.54079	145.76	Phoible	awiy1238
58	Kunimaipa	58	kup	-8.09371	146.908	Phoible	kuni1267
59	Selepet	59	spl	-6.03532	147.234	Phoible	sele1250
60	Nasioi	60	nas	-6.46022	155.632	Phoible	naas1242
61	Aleut	61	ale	52.1228	-174.29	Phoible	aleu1260
62	Inuit	62	kal	69.3761	-52.864	Phoible	kala1399
63	Chipewyan	63	chp	58.3637	-110.832	Phoible	chip1261
64	Chasta Costa	64	tol	41.9192	-124.1	Phoible	tolo1259
65	Hupa	65	hup	41.0982	-123.68	Phoible	hupa1239
66	Navaho	66	nav	36.2106	-110.082	Phoible	nava1243
67	Haida	67	hdn	54.6931	-132.465	Phoible	nort2938
68	Squamish	68	squ	49.3231	-123.014	Phoible	squa1248
69	Salish	69	str	48.722	-123.037	Phoible	stra1244
70	Nootka	70	noo	49.6212	-126.086	Phoible	noot1239
71	Kwakiutl	71	kwk	50.9269	-127.308	Phoible	kwak1269
72	Ojibwa	72	ojg	45.0112	-79.7503	Phoible	east2542
73	Delaware	73	unm	35.0264	-98.3201	Phoible	unam1242
74	Wichita	74	wic	35.0665	-98.1831	Phoible	wich1260
75	Dakota	75	lkt	46.3699	-103.95	Phoible	lako1247
76	Seneca	76	see	42.6128	-79.3403	Phoible	sene1264
77	Oneida	77	one	43.7729	-84.0577	Phoible	onei1249
78	Yuchi	78	yuc	35.9615	-95.0393	Phoible	yuch1247
79	Alabama	79	akz	30.7674	-94.6285	Phoible	alab1237
80	Tunica	80	tun	30.9888	-92.5403	Phoible	tuni1252
81	Nez Perce	81	nez	46.3073	-116.408	Phoible	nezp1238
82	Maidu	82	nmu	40.4102	-120.645	Phoible	nort2952
83	Zoque	83	zoc	17.2157	-93.3183	Phoible	copa1236
84	Totonac	84	top	20.5671	-97.2554	Phoible	papa1238
85	Chontal	85	chf	18.1713	-92.7367	Phoible	taba1266
86	Tzeltal	86	tzh	16.6384	-92.2786	Phoible	tzel1254
87	Tarascan	87	tsz	19.2467	-101.631	Phoible	pure1242
88	Karok	88	kyh	41.8228	-123.315	Phoible	karo1304
89	Pomo	89	pom	38.9354	-122.599	Phoible	sout2982
90	Digueno	90	dih	32.5153	-116.609	Phoible	kumi1248
91	Zuni	91	zun	35.0056	-108.782	Phoible	zuni1245
92	Tiwa	92	tix	34.7873	-106.661	Phoible	sout2961
93	Tewa	93	tew	35.9053	-106.124	Phoible	tewa1260
94	Luiseno	94	lui	33.3184	-116.939	Phoible	luis1253
95	Hopi	95	hop	35.7653	-110.535	Phoible	hopi1249
96	Pima	96	ood	31.7973	-111.995	Phoible	toho1245
97	Otomi	97	ote	20.2274	-99.5564	Phoible	mezq1235
98	Mazahua	98	maz	19.7357	-100.018	Phoible	cent2144
99	Mazateco	99	maq	18.0541	-96.6659	Phoible	chiq1250
100	Mixtec	100	mig	17.0777	-97.5432	Phoible	sanm1295
101	Cayapa	101	cbi	0.71489	-79.0508	Phoible	chac1249
102	Paez	102	pbb	2.61516	-76.3125	Phoible	paez1247
103	Itonama	103	ito	-12.8043	-64.3575	Phoible	iton1250
104	Quechua	104	quh	-20.9201	-66.3331	Phoible	sout2991
105	Aymara	105	ayr	-17.0	-68.5	Phoible	cent2142
106	Araucanian	106	arn	-38.7392	-71.277	Phoible	mapu1245
107	Island Carib	107	crb	14.2906	-61.2395	Phoible	isla1278
108	Wapishana	108	wap	2.58744	-59.8021	Phoible	wapi1253
109	Goajiro	109	guc	10.2252	-71.8101	Phoible	wayu1243
110	Campa	110	cni	-11.9311	-73.9073	Phoible	asha1243
111	Moxo	111	ign	-15.1188	-65.3993	Phoible	igna1246
112	Amuesha	112	ame	-10.5454	-75.315	Phoible	yane1238
113	Jivaro	113	jiv	-3.45136	-78.1892	Phoible	shua1257
114	Barasano	114	bao	0.30416	-70.1644	Phoible	waim1255
115	Ticuna	115	tca	-3.66289	-69.8723	Phoible	ticu1245
116	Carib	116	car	5.83772	-56.8323	Phoible	gali1262
117	Ocaina	117	oca	-2.159	-72.1422	Phoible	ocai1244
118	Siriono	118	srq	-15.5298	-63.9688	Phoible	siri1273
119	Guarani	119	gug	-25.6055	-57.0882	Phoible	para1311
120	Amahuaca	120	amc	-10.2012	-72.3208	Phoible	amah1246
121	Chacobo	121	cao	-12.133	-66.7164	Phoible	chac1251
122	Apinaye	122	apn	-6.10774	-47.6315	Phoible	apin1244
123	Shilha	123	rif	35.3281	-1.87354	Phoible	tari1263
124	Hausa	124	hau	11.1513	8.7804	Phoible	haus1257
125	Angas	125	anc	9.32042	9.46146	Phoible	ngas1240
126	Margi	126	mrt	10.8385	12.9952	Phoible	marg1265
127	Somali	127	som	3.15088	40.4818	Phoible	soma1255
128	Awiya	128	awn	10.9819	36.6916	Phoible	awng1244
129	Iraqw	129	irk	-4.19948	35.2939	Phoible	iraq1241
130	Tigre	130	tig	17.3494	38.2233	Phoible	tigr1270
131	Amharic	131	amh	11.7082	39.5435	Phoible	amha1245
132	Egyptian Arabic	132	arz	31.0	31.0	Phoible	egyp1253
133	Moroccan Arabic	133	ary	32.5	-7.5	Phoible	moro1292
134	Maltese	134	mlt	35.8884	14.4508	Phoible	malt1254
135	Modern Hebrew	135	heb	31.1056	35.0179	Phoible	hebr1245
136	Katcha	136	xtc	10.8423	29.4914	Phoible	katc1249
137	Kpelle	137	xpe	6.92048	-9.96128	Phoible	libe1247
138	Wolof	138	wol	15.2534	-15.383	Phoible	nucl1347
139	Dagbani	139	dag	9.64745	-0.43227	Phoible	dagb1246
140	Akan	140	aka	6.34756	-1.33254	Phoible	akan1250
141	Ga	141	gaa	5.65488	-0.18598	Phoible	gaaa1244
142	Ewe	142	ewe	6.46061	0.814975	Phoible	ewee1241
143	Igbo	143	ibo	4.62705	7.23441	Phoible	nucl1417
144	Beembe	144	beq	-3.95895	14.1	Phoible	beem1239
145	Swahili	145	swh	-8.25605	37.624	Phoible	swah1253
146	Luvale	146	lue	-13.5382	22.2924	Phoible	luva1239
147	Zulu	147	zul	-25.3305	31.3512	Phoible	zulu1248
148	Gbeya	148	gbp	6.61896	17.645	Phoible	gbay1287
149	Songhai	149	ses	16.9634	-0.55187	Phoible	koyr1242
150	Kanuri	150	knc	11.8863	16.3918	Phoible	cent2050
151	Logbara	151	lgg	3.02245	30.8642	Phoible	lugb1240
152	Mahas-Fiyadikka	152	fia	22.8142	31.8376	Phoible	nobi1240
153	Luo	153	luo	-0.93296	34.4896	Phoible	luok1236
154	Maasai	154	mas	-3.1419	36.4573	Phoible	masa1300
155	Nama	155	naq	-25.0747	17.9767	Phoible	nama1264
156	Irish Gaelic	156	gle	53.2186	-7.61509	Phoible	iris1253
157	Breton	157	bre	48.2452	-3.78934	Phoible	bret1244
158	Icelandic	158	isl	63.4837	-19.0212	Phoible	icel1247
159	Norwegian	159	nob	61.112	8.886	Phoible	norw1259
160	English	160	eng	53.0	-1.0	Phoible	stan1293
161	German	161	deu	48.649	12.4676	Phoible	stan1295
162	French	162	fra	48.0	2.0	Phoible	stan1290
163	Portuguese	163	por	42.0341	-4.18815	Phoible	port1283
164	Spanish	164	spa	40.4414	-1.11788	Phoible	stan1288
165	Rumanian	165	ron	46.3913	24.2256	Phoible	roma1327
166	Russian	166	rus	53.9195	72.3926	Phoible	russ1263
167	Bulgarian	167	bul	43.3646	25.047	Phoible	bulg1262
168	Lithuanian	168	lit	55.1429	23.9601	Phoible	lith1251
169	Albanian	169	als	41.0	20.0	Phoible	tosk1239
170	Modern Greek	170	ell	42.3224	24.8699	Phoible	mode1248
171	Armenian	171	hye	40.0	45.0	Phoible	nucl1235
172	Persian	172	pes	28.6593	55.1586	Phoible	west2369
173	Pashto	173	pst	31.9153	69.4529	Phoible	cent1973
174	Kashimiri	174	kas	34.1668	74.3305	Phoible	kash1277
175	Punjabi	175	pan	30.0368	75.6702	Phoible	panj1256
176	Hindi-Urdu	176	hin	25.0	77.0	Phoible	hind1269
177	Bengali	177	ben	24.0	90.0	Phoible	beng1280
178	Sinhalese	178	sin	8.0	81.0	Phoible	sinh1246
179	Basque	179	eus	43.2787	-1.31622	Phoible	basq1248
180	Finnish	180	fin	64.7628	25.5577	Phoible	finn1318
181	Cheremis	181	mhr	55.8307	48.405	Phoible	east2328
182	Komi	182	kpv	64.0527	54.946	Phoible	komi1268
183	Hungarian	183	hun	46.9069	19.6555	Phoible	hung1274
184	Ostyak	184	kca	62.4308	66.1218	Phoible	khan1273
185	Yurak	185	yrk	66.1775	71.0234	Phoible	nene1249
186	Turkish	186	tur	39.8667	32.8667	Phoible	nucl1301
187	Azerbaijani	187	azb	36.5137	48.4302	Phoible	sout2697
188	Kirghiz	188	kir	42.0	74.0	Phoible	kirg1245
189	Chuvash	189	chv	55.487	47.163	Phoible	chuv1255
190	Yakut	190	sah	61.6974	133.98	Phoible	yaku1245
191	Khalkha	191	khk	48.324	106.289	Phoible	halh1238
192	Even	192	eve	70.6687	130.914	Phoible	even1260
193	Yukaghir	193	yux	64.218	154.375	Phoible	sout2750
194	Gilyak	194	niv	52.59	140.681	Phoible	gily1242
195	Chukchi	195	ckt	68.6436	170.045	Phoible	chuk1273
196	Ainu	196	ain	47.2332	142.874	Phoible	ainu1240
197	Japanese	197	jpn	35.0	135.0	Phoible	nucl1643
198	KOTOKO	198	aal	12.0551	14.6343	Phoible	afad1236
199	ACHUMAWI	199	acv	41.0979	-121.191	Phoible	achu1247
200	ADZERA	200	adz	-6.39394	146.294	Phoible	adze1240
201	ARRERNTE	201	aer	-23.3583	135.046	Phoible	east2379
202	AMELE	202	aey	-5.29126	145.687	Phoible	amel1241
203	ANGAATIHA	203	agm	-7.15012	146.352	Phoible	anga1290
204	AGHEM	204	agq	6.38956	10.0807	Phoible	aghe1239
205	AIZI	205	ahp	5.20273	-4.52192	Phoible	apro1235
206	AHTNA	206	aht	61.7068	-144.889	Phoible	ahte1237
207	AINU	207	ain	47.2332	142.874	Phoible	ainu1240
208	AKAN	208	aka	6.34756	-1.33254	Phoible	akan1250
209	AKAWAIO	209	ake	6.16277	-60.862	Phoible	akaw1239
210	ALABAMA	210	akz	30.7674	-94.6285	Phoible	alab1237
211	QAWASQAR	211	alc	-49.703	-75.3756	Phoible	qawa1238
212	ALLADIAN	212	ald	5.22371	-4.42647	Phoible	alla1248
213	ALEUT	213	ale	52.1228	-174.29	Phoible	aleu1260
214	ALAWA	214	alh	-15.5458	134.282	Phoible	alaw1244
215	ALBANIAN	215	als	41.0	20.0	Phoible	tosk1239
216	AMAHUACA	216	amc	-10.2012	-72.3208	Phoible	amah1246
217	AMUESHA	217	ame	-10.5454	-75.315	Phoible	yane1238
218	HAMER	218	amf	5.06515	36.5176	Phoible	hame1242
219	AMHARIC	219	amh	11.7082	39.5435	Phoible	amha1245
220	AMO	220	amo	10.3229	8.65405	Phoible	amoo1242
221	ALAMBLAK	221	amp	-4.66307	143.316	Phoible	alam1246
222	AMUZGO	222	amu	16.7723	-98.1895	Phoible	guer1243
223	ANGAS	223	anc	9.32042	9.46146	Phoible	ngas1240
224	ANDOKE	224	ano	-0.53751	-72.0869	Phoible	ando1256
225	WESTERN DESERT	225	ant	-27.1152	134.838	Phoible	anta1253
226	APINAYE	226	apn	-6.10774	-47.6315	Phoible	apin1244
227	ANDAMANESE	227	apq	12.241	92.7965	Phoible	apuc1241
228	ARCHI	228	aqc	42.3239	46.8267	Phoible	arch1244
229	ARABELA	229	arl	-1.96126	-75.0612	Phoible	arab1268
230	ARAUCANIAN	230	arn	-38.7392	-71.277	Phoible	mapu1245
231	ARABIC	231	arz	31.0	31.0	Phoible	egyp1253
232	AUCA	232	auc	-1.12312	-76.683	Phoible	waor1240
233	AVAR	233	ava	41.7047	46.558	Phoible	avar1256
234	AWIYA	234	awn	10.9819	36.6916	Phoible	awng1244
235	ABIPON	235	axb	-29.0	-61.0	Phoible	abip1241
236	AZERBAIJANI	236	azj	40.9777	46.4737	Phoible	nort2697
237	BASHKIR	237	bak	53.5967	56.5594	Phoible	bash1264
238	BAMBARA	238	bam	12.0401	-9.98949	Phoible	bamb1269
239	BARASANO	239	bao	0.30416	-70.1644	Phoible	waim1255
240	BARIBA	240	bba	9.63186	2.99607	Phoible	baat1238
241	BATAK	241	bbc	2.35498	99.1761	Phoible	bata1289
242	BATS	242	bbl	42.1806	45.344	Phoible	bats1242
243	BOBO-FING	243	bbo	12.4182	-4.47538	Phoible	nort2819
244	BAI	244	bca	26.1666	99.7052	Phoible	cent2004
245	BARDI	245	bcj	-16.6274	122.906	Phoible	bard1255
246	KOHUMONO	246	bcs	5.92596	7.96202	Phoible	kohu1244
247	SAMA	247	bdl	-3.68664	122.253	Phoible	indo1317
248	BANDJALANG	248	bdy	-28.3458	152.859	Phoible	band1339
249	BEJA	249	bej	17.2436	36.6666	Phoible	beja1238
250	BENGALI	250	ben	24.0	90.0	Phoible	beng1280
251	BEEMBE	251	beq	-3.95895	14.1	Phoible	beem1239
252	BETE	252	bev	6.69281	-6.63944	Phoible	dalo1238
253	BISA	253	bib	10.4257	-1.67332	Phoible	biss1248
254	BAKAIRI	254	bkq	-14.2628	-54.7034	Phoible	baka1277
255	BELLA COOLA	255	blc	52.3448	-126.689	Phoible	bell1243
256	MUINANE	256	bmr	-0.8652	-72.4249	Phoible	muin1242
257	BIROM	257	bom	9.67037	8.81221	Phoible	bero1242
258	BORORO	258	bor	-16.6029	-55.2004	Phoible	boro1282
259	BRAO	259	brb	14.5994	107.008	Phoible	lave1249
260	BRETON	260	bre	48.2452	-3.78934	Phoible	bret1244
261	BRAHUI	261	brh	28.5347	64.2991	Phoible	brah1256
262	BRUU	262	brv	16.4906	104.754	Phoible	west2397
263	BODO	263	brx	26.7255	89.3332	Phoible	bodo1269
264	BURUSHASKI	264	bsk	36.2161	74.8236	Phoible	buru1296
265	BULGARIAN	265	bul	43.3646	25.047	Phoible	bulg1262
266	BURARRA	266	bvr	-12.3061	134.365	Phoible	bura1267
267	BAINING	267	byx	-4.45258	151.702	Phoible	qaqe1238
268	BRIBRI	268	bzd	9.39794	-83.0539	Phoible	brib1243
269	CADDO	269	cad	35.1826	-98.2634	Phoible	cadd1256
270	ASHUSLAY	270	cag	-22.8557	-61.7606	Phoible	niva1238
271	NICOBARESE	271	caq	9.18853	92.7671	Phoible	carn1240
272	CARIB	272	car	5.83772	-56.8323	Phoible	gali1262
273	CAYAPA	273	cbi	0.71489	-79.0508	Phoible	chac1249
274	NYAH KUR	274	cbn	15.8909	101.515	Phoible	nyah1250
275	CACUA	275	cbv	0.88778	-69.5659	Phoible	cacu1241
276	FUZHOU	276	cdo	26.0	119.5	Phoible	mind1253
277	CHAMORRO	277	cha	14.3307	145.276	Phoible	cham1312
278	CHIPEWYAN	278	chp	58.3637	-110.832	Phoible	chip1261
279	HIGHLAND CHINANTEC	279	chq	17.5621	-96.602	Phoible	quio1240
280	CHEROKEE	280	chr	35.4664	-83.163	Phoible	cher1273
281	CHUVASH	281	chv	55.487	47.163	Phoible	chuv1255
282	CHAM	282	cja	12.4771	104.026	Phoible	west2650
283	UPPER CHEHALIS	283	cjh	46.7981	-123.169	Phoible	uppe1439
284	CHUAVE	284	cjv	-6.17824	145.139	Phoible	chua1250
285	CHUKCHI	285	ckt	68.6436	170.045	Phoible	chuk1273
286	MANDARIN	286	cmn	40.0209	116.228	Phoible	mand1415
287	LAI	287	cnh	22.8735	92.8208	Phoible	haka1240
288	CAMPA	288	cni	-11.9311	-73.9073	Phoible	asha1243
289	COFAN	289	con	0.276675	-77.0643	Phoible	cofa1242
290	KONYAGI	290	cou	12.5421	-13.177	Phoible	wame1240
291	HMONG	291	cqd	22.5638	101.95	Phoible	chua1256
292	ISLAND CARIB	292	crb	14.2906	-61.2395	Phoible	isla1278
293	TIDDIM CHIN	293	ctd	23.6079	93.519	Phoible	tedi1235
294	CHATINO	294	ctp	16.2495	-97.3244	Phoible	west2644
295	CUBEO	295	cub	1.32382	-70.1939	Phoible	cube1242
296	CAYUVAVA	296	cyb	-13.2482	-65.4822	Phoible	cayu1262
297	DANGALEAT	297	daa	12.1517	18.385	Phoible	dang1274
298	DAN	298	daf	7.22812	-8.24535	Phoible	dann1241
299	DAGBANI	299	dag	9.64745	-0.43227	Phoible	dagb1246
300	DAJU	300	daj	12.2598	25.3127	Phoible	darf1239
301	DAHALO	301	dal	-2.1843	40.37	Phoible	daha1245
302	DAFLA	302	dap	27.3708	93.1284	Phoible	nisi1239
303	DYIRBAL	303	dbl	-17.4516	145.544	Phoible	dyir1250
304	GERMAN	304	deu	48.649	12.4676	Phoible	stan1295
305	DIYARI	305	dif	-28.1667	138.0	Phoible	dier1241
306	DIEGUENO	306	dih	32.5153	-116.609	Phoible	kumi1248
307	DINKA	307	dip	9.27995	31.8392	Phoible	nort2815
308	DANI	308	dni	-4.25684	138.992	Phoible	lowe1415
309	KAM	309	doc	26.9944	109.204	Phoible	nort2735
310	DOAYO	310	dow	8.68604	13.0768	Phoible	doya1240
311	RUKAI	311	dru	22.7738	120.844	Phoible	ruka1240
312	DAGUR	312	dta	48.0	124.0	Phoible	daur1238
313	DOGON	313	dts	14.4075	-3.10006	Phoible	toro1252
314	YOLNGU	314	duj	-12.7825	136.008	Phoible	dhuw1249
315	DIOLA	315	dyo	12.7575	-15.7355	Phoible	jola1263
316	EFIK	316	efi	4.89379	8.38121	Phoible	efik1245
317	EKARI	317	ekg	-3.88974	136.018	Phoible	ekar1243
318	GREEK	318	ell	42.3224	24.8699	Phoible	mode1248
319	YUPIK	319	ess	63.4308	-170.272	Phoible	cent2128
320	EJAGHAM	320	etu	5.54442	8.90959	Phoible	ejag1239
321	BASQUE	321	eus	43.2787	-1.31622	Phoible	basq1248
322	EVEN	322	eve	70.6687	130.914	Phoible	even1260
323	EWE	323	ewe	6.46061	0.814975	Phoible	ewee1241
324	EWONDO	324	ewo	11.9365	4.21141	Phoible	ewon1239
325	EYAK	325	eya	60.4232	-144.762	Phoible	eyak1241
326	FASU	326	faa	-6.62687	143.284	Phoible	fasu1242
327	NUBIAN	327	fia	22.8142	31.8376	Phoible	nobi1240
328	FIJIAN	328	fij	-18.0	178.33	Phoible	fiji1243
329	FINNISH	329	fin	64.7628	25.5577	Phoible	finn1318
330	FE?FE?	330	fmp	5.18158	10.1442	Phoible	fefe1239
331	FRENCH	331	fra	48.0	2.0	Phoible	stan1290
332	IATE	332	fun	-9.02591	-37.1402	Phoible	fuln1247
333	FUR	333	fvr	12.0455	23.6401	Phoible	furr1244
334	PO-AI	334	fwa	-20.6873	164.901	Phoible	fwai1237
335	GA	335	gaa	5.65488	-0.18598	Phoible	gaaa1244
336	GADSUP	336	gaj	-6.31631	145.997	Phoible	gads1258
337	GARAWA	337	gbc	-17.4504	137.72	Phoible	gara1261
338	GBEYA	338	gbp	6.61896	17.645	Phoible	gbay1287
339	GWARI	339	gbr	9.29842	6.90495	Phoible	gbag1258
340	GELAO	340	gio	26.1545	106.235	Phoible	gela1261
341	NANAI	341	gld	48.4343	134.797	Phoible	nana1257
342	IRISH	342	gle	53.2186	-7.61509	Phoible	iris1253
344	GUAJIRO	344	guc	10.2252	-71.8101	Phoible	wayu1243
345	GUARANI	345	gug	-25.6055	-57.0882	Phoible	para1311
346	GUAHIBO	346	guh	5.81736	-68.9839	Phoible	guah1255
347	GUAMBIANO	347	gum	2.55849	-76.582	Phoible	guam1248
348	ACHE	348	guq	-25.5865	-56.4697	Phoible	ache1246
349	GUGU-YALANDYI	349	gvn	-16.0036	145.188	Phoible	kuku1273
350	HAKKA	350	hak	25.0	116.0	Phoible	hakk1236
351	HAUSA	351	hau	11.1513	8.7804	Phoible	haus1257
352	HAWAIIAN	352	haw	19.6297	-155.43	Phoible	hawa1245
353	HAIDA	353	hdn	54.6931	-132.465	Phoible	nort2938
354	HINDI-URDU	354	hin	25.0	77.0	Phoible	hind1269
355	HIXKARYANA	355	hix	-0.16265	-58.8015	Phoible	hixk1239
356	HOPI	356	hop	35.7653	-110.535	Phoible	hopi1249
357	HADZA	357	hts	-3.83115	35.0458	Phoible	hadz1240
358	HUNGARIAN	358	hun	46.9069	19.6555	Phoible	hung1274
359	HUPA	359	hup	41.0982	-123.68	Phoible	hupa1239
360	HUASTECO	360	hus	21.6153	-98.5028	Phoible	huas1242
361	HUAVE	361	huv	16.2129	-95.0077	Phoible	sanm1287
362	ARMENIAN	362	hye	40.0	45.0	Phoible	nucl1235
363	IAI	363	iai	-20.6301	166.59	Phoible	iaai1238
364	IBAN	364	iba	2.09041	112.934	Phoible	iban1264
365	IGBO	365	ibo	4.62705	7.23441	Phoible	nucl1417
366	MOXO	366	ign	-15.1188	-65.3993	Phoible	igna1246
367	KOLOKUMA IJO	367	ijc	5.17986	5.51702	Phoible	izon1238
368	IK	368	ikx	3.61407	34.2507	Phoible	ikkk1242
369	IRARUTU	369	irh	-2.94438	133.586	Phoible	irar1238
370	IRAQW	370	irk	-4.19948	35.2939	Phoible	iraq1241
371	IRANXE	371	irn	-12.7178	-57.9806	Phoible	iran1263
372	ISOKO	372	iso	5.52889	6.24682	Phoible	isok1239
373	ITELMEN	373	itl	56.7798	156.906	Phoible	itel1242
374	ITONAMA	374	ito	-12.8043	-64.3575	Phoible	iton1250
375	MIEN	375	ium	20.83	101.17	Phoible	iumi1238
376	IVATAN	376	ivv	20.3848	121.975	Phoible	ivat1242
377	IWAM	377	iwm	-4.27346	141.817	Phoible	iwam1256
378	JACALTEC	378	jac	15.6609	-91.6633	Phoible	popt1235
379	YANYPHA	379	jao	-15.7621	136.055	Phoible	yany1243
380	JAVANESE	380	jav	-0.572307	110.885	Phoible	java1254
381	JEBERO	381	jeb	-5.40317	-76.4103	Phoible	jebe1250
382	TOL	382	jic	14.6686	-87.0372	Phoible	toll1241
383	JIVARO	383	jiv	-3.45136	-78.1892	Phoible	shua1257
384	JAPANESE	384	jpn	35.0	135.0	Phoible	nucl1643
385	JAQARU	385	jqr	-12.8823	-75.8958	Phoible	jaqa1244
386	JAPRERIA	386	jru	10.5523	-72.7101	Phoible	japr1238
387	JINGPHO	387	kac	25.4634	97.3278	Phoible	kach1280
388	INUIT	388	kal	69.3761	-52.864	Phoible	kala1399
389	KASHMIRI	389	kas	34.1668	74.3305	Phoible	kash1277
390	GEORGIAN	390	kat	39.3705	45.8066	Phoible	nucl1302
391	KABARDIAN	391	kbd	43.5082	43.3918	Phoible	kaba1278
392	CAMSA	392	kbh	1.14537	-76.8931	Phoible	cams1241
393	KOIARI	393	kbk	-9.51218	147.437	Phoible	gras1249
394	KEFA	394	kbr	7.34022	36.1718	Phoible	kafa1242
395	DERA	395	kbv	-3.52309	140.947	Phoible	dera1245
396	KHANTY	396	kca	62.4308	66.1218	Phoible	khan1273
397	K'EKCHI	397	kek	15.3788	-89.2452	Phoible	kekc1242
398	KERA	398	ker	9.88165	15.1419	Phoible	kera1255
399	KET	399	ket	63.7551	87.5466	Phoible	kett1243
400	KOTA	400	kfe	11.4978	76.9387	Phoible	kota1263
401	KOYA	401	kff	17.6772	81.2096	Phoible	koya1251
402	KAINGANG	402	kgp	-27.7671	-52.5394	Phoible	kain1272
403	KHASI	403	kha	24.977	91.9998	Phoible	khas1269
404	LUE	404	khb	21.0321	101.282	Phoible	luuu1242
405	KHALKHA	405	khk	48.324	106.289	Phoible	halh1238
406	KALIAI	406	khl	-5.55033	149.148	Phoible	lusi1240
407	KHMER	407	khm	12.0515	105.015	Phoible	cent1989
408	KHARIA	408	khr	22.3571	84.3922	Phoible	khar1287
409	KIOWA	409	kio	34.9403	-98.9042	Phoible	kiow1266
410	KIRGHIZ	410	kir	42.0	74.0	Phoible	kirg1245
411	SOUTHERN KIWAI	411	kjd	-8.64889	143.244	Phoible	sout2949
412	KHMU?	412	kjg	20.2463	101.671	Phoible	khmu1256
413	ACOMA	413	kjq	34.9733	-107.517	Phoible	west2632
414	KEWA	414	kjs	-6.32989	143.931	Phoible	east2516
415	TEKE	415	kkw	-2.27122	14.4407	Phoible	teke1280
416	KLAMATH	416	kla	42.5861	-121.704	Phoible	klam1254
417	KLAO	417	klu	6.87233	-10.9214	Phoible	klao1243
418	KWOMA	418	kmo	-4.08721	142.664	Phoible	kwom1262
419	KURDISH	419	kmr	37.0	43.0	Phoible	nort2641
420	KANAKURU	420	kna	10.072	12.0256	Phoible	dera1248
421	KANURI	421	knc	11.8863	16.3918	Phoible	cent2050
422	KONKANI	422	knn	19.2414	73.9166	Phoible	konk1267
423	KOREAN	423	kor	37.5	128.0	Phoible	kore1280
424	KPAN	424	kpk	7.58343	10.1642	Phoible	kpan1246
425	SRE	425	kpm	11.6444	108.057	Phoible	koho1244
426	KOMI	426	kpv	64.0527	54.946	Phoible	komi1268
427	KORYAK	427	kpy	63.8977	166.695	Phoible	kory1246
428	SEBEI	428	kpz	1.33197	34.5991	Phoible	kups1238
429	KURUKH	429	kru	24.4644	86.4657	Phoible	kuru1302
430	KAREN	430	ksw	17.9872	97.7126	Phoible	sgaw1245
431	KALKATUNGU	431	ktg	-21.0	139.5	Phoible	kalk1246
432	!XU	432	ktz	-19.688	20.7673	Phoible	juho1239
433	KUNAMA	433	kun	14.5879	37.5292	Phoible	kuna1268
434	KUNIMAIPA	434	kup	-8.09371	146.908	Phoible	kuni1267
435	CUNA	435	kvn	7.92993	-77.1664	Phoible	bord1248
436	KWAIO	436	kwd	-8.93744	160.965	Phoible	kwai1243
437	KWAKW'ALA	437	kwk	50.9269	-127.308	Phoible	kwak1269
438	KAROK	438	kyh	41.8228	-123.315	Phoible	karo1304
439	LAKKIA	439	lbc	24.1169	110.106	Phoible	lakk1238
440	LAK	440	lbe	42.1328	47.0809	Phoible	lakk1252
441	LELEMI	441	lef	7.34549	0.50746	Phoible	lele1264
442	LUGBARA	442	lgg	3.02245	30.8642	Phoible	lugb1240
443	LAHU	443	lhu	21.2701	100.214	Phoible	lahu1253
444	LITHUANIAN	444	lit	55.1429	23.9601	Phoible	lith1251
445	DAKOTA	445	lkt	46.3699	-103.95	Phoible	lako1247
446	LAME	446	lme	9.16111	14.441	Phoible	peve1243
447	LUISENO	447	lui	33.3184	-116.939	Phoible	luis1253
448	LUO	448	luo	-0.93296	34.4896	Phoible	luok1236
449	LUSHOOTSEED	449	lut	48.42	-122.529	Phoible	lush1252
450	MAZATEC	450	maq	18.0541	-96.6659	Phoible	chiq1250
451	MAASAI	451	mas	-3.1419	36.4573	Phoible	masa1300
452	MAZAHUA	452	maz	19.7357	-100.018	Phoible	cent2144
453	MAXAKALI	453	mbl	-16.9402	-40.7891	Phoible	maxa1247
454	MAMBILA	454	mcu	6.43829	11.4195	Phoible	came1252
455	MBUM	455	mdd	7.5789	14.2722	Phoible	mbum1254
456	MABA	456	mde	12.8915	20.8889	Phoible	maba1277
457	DIZI	457	mdx	6.1405	35.5763	Phoible	dizi1235
458	MBA-NE	458	mfc	1.06885	25.143	Phoible	mbaa1245
459	MOGHOL	459	mhj	34.2504	62.2802	Phoible	mogh1245
460	MARI	460	mhr	55.8307	48.405	Phoible	east2328
461	MIXTEC	461	mig	17.0777	-97.5432	Phoible	sanm1295
462	MONGUOR	462	mjg	36.8177	102.117	Phoible	tuuu1240
463	MANCHU	463	mnc	47.3122	126.557	Phoible	manc1252
464	MOR	464	moq	-2.85747	132.845	Phoible	morb1239
465	MORO	465	mor	10.9194	30.2138	Phoible	moro1285
466	MALAKMALAK	466	mpb	-13.2973	130.615	Phoible	mull1237
467	MAUNG	467	mph	-11.8393	133.185	Phoible	maun1240
468	DADIBI	468	mps	-6.65765	144.511	Phoible	dadi1250
469	WEST MAKIAN	469	mqs	0.45332	127.63	Phoible	west2600
470	MARGI	470	mrt	10.8385	12.9952	Phoible	marg1265
471	MARANAO	471	mrw	7.79414	124.175	Phoible	mara1404
472	MIXE	472	mto	17.2157	-96.0179	Phoible	toto1305
473	MURSI	473	mur	6.69756	33.988	Phoible	murl1244
474	MURINHPATHA	474	mwf	-14.7485	129.702	Phoible	murr1258
475	KALA LAGAW YA	475	mwp	-10.6748	142.196	Phoible	kala1377
476	BURMESE	476	mya	20.7926	93.9665	Phoible	nucl1310
477	PIRAHA	477	myp	-6.77713	-61.8167	Phoible	pira1253
478	MUMUYE	478	mzm	8.90347	11.7155	Phoible	nucl1240
479	MOVIMA	479	mzp	-13.8115	-65.6348	Phoible	movi1243
480	SOUTHERN NAMBIQUARA	480	nab	-14.3707	-59.5187	Phoible	sout2994
481	XIAMEN	481	nan	24.5	118.17	Phoible	minn1241
482	NAMA	482	naq	-25.0747	17.9767	Phoible	nama1264
483	NASIOI	483	nas	-6.46022	155.632	Phoible	naas1242
484	NAVAJO	484	nav	36.2106	-110.082	Phoible	nava1243
485	NAXI	485	nbf	27.4599	100.182	Phoible	naxi1245
486	NAHUATL	486	ncj	20.1356	-97.9814	Phoible	nort2957
487	NDUT	487	ndv	14.925	-16.9811	Phoible	ndut1239
488	NEPALI	488	nep	27.5947	87.6201	Phoible	nepa1252
489	NEWARI	489	new	27.2614	84.9577	Phoible	newa1246
490	NEZ PERCE	490	nez	46.3073	-116.408	Phoible	nezp1238
491	NGIZIM	491	ngi	12.1051	11.0178	Phoible	ngiz1242
492	NONI	492	nhu	6.37256	10.5707	Phoible	noon1243
493	LUA	493	nie	9.70362	17.8135	Phoible	niel1243
494	NGANASAN	494	nio	73.1354	86.2106	Phoible	ngan1291
495	NIMBORAN	495	nir	-2.5803	140.179	Phoible	nucl1633
496	NIVKH	496	niv	52.59	140.681	Phoible	gily1242
497	AO	497	njo	26.3241	94.3824	Phoible	aona1235
498	MAIDU	498	nmu	40.4102	-120.645	Phoible	nort2952
499	NORWEGIAN	499	nob	61.112	8.886	Phoible	norw1259
500	TSESHAHT	500	noo	49.6212	-126.086	Phoible	noot1239
501	NERA	501	nrb	15.3251	37.499	Phoible	nara1262
502	LUNGCHOW	502	nut	20.8965	104.286	Phoible	nung1283
503	NUNGGUBUYU	503	nuy	-14.2623	135.753	Phoible	nung1290
504	NYIMANG	504	nyi	12.0993	29.4332	Phoible	amas1236
505	NYANGI	505	nyp	3.4997	33.7365	Phoible	nyan1313
506	OCAINA	506	oca	-2.159	-72.1422	Phoible	ocai1244
507	OGBIA	507	ogb	4.75352	6.34034	Phoible	ogbi1239
508	OJIBWA	508	ojg	45.0112	-79.7503	Phoible	east2542
509	PAPAGO	509	ood	31.7973	-111.995	Phoible	toho1245
510	ORMURI	510	oru	32.6819	69.3444	Phoible	ormu1247
511	PACOH	511	pac	16.3353	107.094	Phoible	paco1243
512	PAYA	512	pay	15.8033	-85.558	Phoible	pech1241
513	PAEZ	513	pbb	2.61516	-76.3125	Phoible	paez1247
514	PANARE	514	pbh	6.95035	-65.8483	Phoible	enap1235
515	YAY	515	pcc	24.8484	106.187	Phoible	bouy1240
516	FARSI	516	pes	28.6593	55.1586	Phoible	west2369
517	MALAGASY	517	plt	-19.5907	47.1211	Phoible	plat1254
518	POMO	518	pom	38.9354	-122.599	Phoible	sout2982
519	POHNPEIAN	519	pon	6.87212	158.223	Phoible	pohn1238
520	PARAUK	520	prk	22.8658	99.375	Phoible	para1301
521	PASHTO	521	pst	31.9153	69.4529	Phoible	cent1973
522	PAIWAN	522	pwn	22.3271	120.806	Phoible	paiw1248
523	PHLONG	523	pww	18.016	98.2709	Phoible	pwon1235
524	QUECHUA	524	quh	-20.9201	-66.3331	Phoible	sout2991
525	QUILEUTE	525	qui	47.9106	-124.603	Phoible	quil1240
526	RESIGARO	526	rgr	-2.48139	-71.3578	Phoible	resi1247
527	ROMANIAN	527	ron	46.3913	24.2256	Phoible	roma1327
528	ROTOKAS	528	roo	-5.94339	155.154	Phoible	roto1249
529	RORO	529	rro	-8.67145	146.544	Phoible	waim1251
530	RUSSIAN	530	rus	53.9195	72.3926	Phoible	russ1263
531	RUTUL	531	rut	41.6187	47.3244	Phoible	rutu1240
532	SANDAWE	532	sad	-5.26918	35.4808	Phoible	sand1273
533	SANGO	533	sag	6.78584	20.1702	Phoible	sang1328
534	YAKUT	534	sah	61.6974	133.98	Phoible	yaku1245
535	SEDANG	535	sed	14.7793	108.027	Phoible	seda1262
536	SENECA	536	see	42.6128	-79.3403	Phoible	sene1264
537	SENADI	537	sef	9.50768	-6.15264	Phoible	ceba1235
538	SELKUP	538	sel	59.9409	82.3004	Phoible	selk1253
539	SONGHAI	539	ses	16.9634	-0.55187	Phoible	koyr1242
540	SENTANI	540	set	-2.6013	140.512	Phoible	nucl1632
541	SHIRIANA	541	shb	4.03894	-62.7801	Phoible	nina1238
542	SHILHA	542	shi	29.7854	-7.77879	Phoible	tach1250
543	SHUSWAP	543	shs	50.8734	-119.667	Phoible	shus1248
544	SHASTA	544	sht	41.7587	-122.738	Phoible	shas1239
545	SINHALESE	545	sin	8.0	81.0	Phoible	sinh1246
546	EPENA PEDEE	546	sja	4.25877	-77.3566	Phoible	epen1239
547	SIERRA MIWOK	547	skd	38.2363	-120.507	Phoible	sout2985
548	SALIBA	548	slc	5.30115	-69.3843	Phoible	sali1298
549	SAAMI	549	sma	62.8801	13.7006	Phoible	sout2674
550	SIONA	550	snn	0.31733	-76.0237	Phoible	sion1247
551	SA'BAN	551	snv	3.58723	115.664	Phoible	saba1265
552	SOMALI	552	som	3.15088	40.4818	Phoible	soma1255
553	SPANISH	553	spa	40.4414	-1.11788	Phoible	stan1288
554	SELEPET	554	spl	-6.03532	147.234	Phoible	sele1250
555	SOCOTRI	555	sqt	12.4892	53.9168	Phoible	soqo1240
556	SIRIONO	556	srq	-15.5298	-63.9688	Phoible	siri1273
558	SUENA	558	sue	-7.76339	147.534	Phoible	suen1241
559	SAVOSAVO	559	svs	-9.12853	159.814	Phoible	savo1255
560	SUI	560	swi	24.0488	106.563	Phoible	suii1243
561	TAMANG	561	taj	27.3239	87.0832	Phoible	east2347
562	ATAYAL	562	tay	24.5209	121.388	Phoible	atay1247
563	HUARI	563	tba	-12.6695	-60.5353	Phoible	aika1237
564	TABI	564	tbi	11.4674	33.9797	Phoible	gaam1241
565	TICUNA	565	tca	-3.66289	-69.8723	Phoible	ticu1245
566	TULU	566	tcy	12.8114	75.2651	Phoible	tulu1258
567	TEHUELCHE	567	teh	-47.5796	-68.3235	Phoible	tehu1242
568	TELUGU	568	tel	16.4529	78.7024	Phoible	telu1262
569	TEMNE	569	tem	8.90294	-12.3331	Phoible	timn1235
570	TEMEIN	570	teq	11.8275	29.3898	Phoible	nucl1339
571	TETUN	571	tet	-9.11217	125.528	Phoible	tetu1245
572	TIGAK	572	tgc	-2.70951	150.893	Phoible	tiga1245
573	TAGALOG	573	tgl	14.06	121.747	Phoible	taga1270
574	THAI	574	tha	14.192	100.671	Phoible	thai1261
575	TAMASHEQ	575	thv	22.5908	8.73169	Phoible	taha1241
576	TIGRE	576	tig	17.3494	38.2233	Phoible	tigr1270
577	TIWI	577	tiw	-11.6308	130.949	Phoible	tiwi1244
578	TIRURAY	578	tiy	6.77321	124.127	Phoible	tiru1241
579	TLINGIT	579	tli	59.4447	-135.29	Phoible	tlin1245
580	JOMANG	580	tlo	10.6453	30.4815	Phoible	talo1250
581	TAMA	581	tma	14.332	21.9951	Phoible	tama1331
582	ASMAT	582	tml	-5.57962	139.233	Phoible	tamn1235
583	TACANA	583	tna	-13.3925	-68.0406	Phoible	taca1256
584	LENAKEL	584	tnl	-19.4763	169.261	Phoible	lena1238
585	TOTONAC	585	top	20.5671	-97.2554	Phoible	papa1238
586	TAMPULMA	586	tpm	9.75577	-1.35467	Phoible	tamp1252
587	TLAPANEC	587	tpx	17.1034	-99.0602	Phoible	acat1239
588	TRUMAI	588	tpy	-11.8119	-53.5717	Phoible	trum1247
589	TAORIPI	589	tqo	-8.07231	146.206	Phoible	toar1246
590	TONKAWA	590	tqw	30.25	-96.75	Phoible	tonk1249
591	NEO-ARAMAIC	591	trg	38.0	47.0	Phoible	lish1246
592	TSIMSHIAN	592	tsi	54.6214	-130.496	Phoible	nucl1649
593	TSOU	593	tsu	23.216	120.787	Phoible	tsou1248
594	TARASCAN	594	tsz	19.2467	-101.631	Phoible	pure1242
595	TERA	595	ttr	11.0376	11.8095	Phoible	tera1251
596	TUNICA	596	tun	30.9888	-92.5403	Phoible	tuni1252
597	TURKISH	597	tur	39.8667	32.8667	Phoible	nucl1301
598	PICURIS	598	twf	36.4277	-105.604	Phoible	nort1550
599	TUVA	599	tyv	48.436	92.6693	Phoible	tuvi1240
600	TZELTAL	600	tzh	16.6384	-92.2786	Phoible	tzel1254
601	NGARINJIN	601	ung	-16.4006	126.433	Phoible	ngar1284
602	MUNDARI	602	unr	25.0391	87.1792	Phoible	mund1320
603	UZBEK	603	uzn	43.7489	59.231	Phoible	nort2690
604	VANIMO	604	vam	-2.68501	141.258	Phoible	vani1248
605	VIETNAMESE	605	vie	18.3887	106.757	Phoible	viet1252
606	MBABARAM	606	vmb	-20.1389	143.438	Phoible	mbab1239
607	WAPPO	607	wao	38.25	-122.5	Phoible	wapp1239
608	WAPISHANA	608	wap	2.58744	-59.8021	Phoible	wapi1253
609	WARAO	609	wba	7.50851	-59.3528	Phoible	wara1303
610	WAHGI	610	wgi	-6.11629	144.665	Phoible	nucl1620
611	WICHITA	611	wic	35.0665	-98.1831	Phoible	wich1260
612	WIK-MUNKAN	612	wim	-13.9805	141.816	Phoible	wikm1247
613	WINTU	613	wit	39.7176	-122.445	Phoible	wint1259
614	WIYOT	614	wiy	39.2492	-122.952	Phoible	wiyo1248
615	WANTOAT	615	wnc	-6.15216	146.513	Phoible	want1252
616	USAN	616	wnu	-4.84265	145.362	Phoible	usan1239
617	WOISIKA	617	woi	-8.26897	124.792	Phoible	kama1365
618	WOLOF	618	wol	15.2534	-15.383	Phoible	nucl1347
619	WARIS	619	wrs	-3.139	140.931	Phoible	wari1266
620	WARAY	620	wrz	-13.0941	131.236	Phoible	wara1290
621	BERTA	621	wti	10.6474	34.7042	Phoible	bert1248
622	CHANGZHOU	622	wuu	29.8621	119.682	Phoible	wuch1236
623	NGIYAMBAA	623	wyb	-30.6481	146.18	Phoible	wang1291
624	KAWAIISU	624	xaw	36.0538	-118.679	Phoible	kawa1283
625	KOMA	625	xom	8.94162	34.0939	Phoible	komo1258
626	KPELLE	626	xpe	6.92048	-9.96128	Phoible	libe1247
627	KADUGLI	627	xtc	10.8423	29.4914	Phoible	katc1249
628	YAGUA	628	yad	-3.42913	-72.2186	Phoible	yagu1244
629	YAQUI	629	yaq	29.9446	-110.681	Phoible	yaqu1251
630	YUCUNA	630	ycn	-0.76075	-71.0033	Phoible	yucu1253
631	TAROK	631	yer	8.98356	10.0288	Phoible	taro1263
632	YAGARIA	632	ygr	-6.32432	145.388	Phoible	yaga1260
633	YIDINY	633	yii	-17.1332	145.876	Phoible	yidi1250
634	YUKAGHIR	634	ykg	65.3874	151.318	Phoible	nort2745
635	YANA	635	ynn	39.2769	-121.608	Phoible	yana1271
636	YORUBA	636	yor	7.15345	3.67225	Phoible	yoru1245
637	YAREBA	637	yrb	-9.50651	148.605	Phoible	yare1248
638	NENETS	638	yrk	66.1775	71.0234	Phoible	nene1249
639	YESSAN-MAYO	639	yss	-4.15721	142.574	Phoible	yess1239
640	YUCATEC	640	yua	18.7757	-88.9567	Phoible	yuca1254
641	YUCHI	641	yuc	35.9615	-95.0393	Phoible	yuch1247
642	TAISHAN	642	yue	23.0	113.0	Phoible	yuec1235
643	YULU	643	yul	8.04124	23.6166	Phoible	yulu1243
644	YAWA	644	yva	-1.77196	136.263	Phoible	nucl1454
645	AZANDE	645	zne	4.62047	26.7157	Phoible	zand1248
646	ZOQUE	646	zoc	17.2157	-93.3183	Phoible	copa1236
647	ZULU	647	zul	-25.3305	31.3512	Phoible	zulu1248
648	ZUNI	648	zun	35.0056	-108.782	Phoible	zuni1245
649	abidji	649	abi	5.65656	-4.58421	Phoible	abid1235
650	adioukrou	650	adj	5.38228	-4.52522	Phoible	adio1239
651	adja (Bénin)	651	ajg	7.06634	1.64992	Phoible	ajab1235
652	adja (Togo)	652	ajg	7.06634	1.64992	Phoible	ajab1235
653	agni sanvi	653	mtb	6.1627	-4.64232	Phoible	anyi1244
654	ahlõ	654	ahl	7.25499	0.67846	Phoible	igoo1238
655	akan	655	aka	6.34756	-1.33254	Phoible	akan1250
656	akɔɔse (bakossi)	656	bss	4.9243	9.65522	Phoible	akoo1248
657	angas	657	anc	9.32042	9.46146	Phoible	ngas1240
658	anufɔ	658	cko	10.2839	0.56021	Phoible	anuf1239
659	arabe	659	apd	17.8021	33.3179	Phoible	suda1236
660	avokaya	660	avu	4.38639	29.9379	Phoible	avok1242
661	babungo (grassfields bantu, ring)	661	bav	6.11403	10.4137	Phoible	veng1238
662	bafut	662	bfd	6.14153	10.1194	Phoible	bafu1246
663	baka	663	bkc	2.16013	13.7804	Phoible	baka1272
664	bambara	664	bam	12.0401	-9.98949	Phoible	bamb1269
665	banda (CAF)	665	bfl	8.03339	23.9021	Phoible	band1345
666	banda (Sudan)	666	bfl	8.03339	23.9021	Phoible	band1345
667	bandi (gbande)	667	bza	7.73729	-10.1684	Phoible	band1352
668	baoulé (baule; baulé)	668	bci	5.42509	-4.76565	Phoible	baou1238
669	bariba	669	bba	9.63186	2.99607	Phoible	baat1238
670	basaa	670	bas	3.80765	10.4213	Phoible	basa1284
671	bassa	671	bsq	7.27501	-11.543	Phoible	nucl1418
672	bassar	672	bud	9.23971	0.599275	Phoible	ntch1242
673	bété	673	btg	6.10051	-5.9701	Phoible	gagn1235
674	bekwarra	674	bkv	6.73737	8.86489	Phoible	bekw1241
675	berom	675	bom	9.67037	8.81221	Phoible	bero1242
676	bɛ̀ŋ (ngain)	676	nhb	7.78122	-4.23539	Phoible	beng1286
677	bhele	677	bhy	0.24553	28.6681	Phoible	bhel1238
678	biali	678	beh	11.0382	1.08259	Phoible	bial1238
679	bimoba	679	bim	10.4575	0.06121	Phoible	bimo1239
680	bisa	680	bib	10.4257	-1.67332	Phoible	biss1248
681	bobo (boomu)	681	bbo	12.4182	-4.47538	Phoible	nort2819
682	boussa (boko)	682	bqc	10.5189	3.71771	Phoible	boko1266
683	bozo	683	bzx	13.8734	-5.65085	Phoible	hain1253
684	bulu	684	bum	3.16141	11.6365	Phoible	bulu1251
685	cerma	685	cme	10.1245	-4.94917	Phoible	cerm1238
686	chumburung	686	ncu	8.15211	-0.2755	Phoible	chum1261
687	daba	687	dbq	10.3521	13.6318	Phoible	nucl1683
688	dagaare	688	dga	10.4226	-2.52265	Phoible	sout2789
689	dagara	689	dgi	11.0441	-3.0124	Phoible	nort2780
690	dagbani	690	dag	9.64745	-0.43227	Phoible	dagb1246
691	dan	691	daf	7.22812	-8.24535	Phoible	dann1241
692	dangme	692	ada	5.9437	0.13243	Phoible	adan1247
693	daza	693	dzg	15.7358	15.8517	Phoible	daza1242
694	dholuo	694	luo	-0.93296	34.4896	Phoible	luok1236
695	dida	695	dic	5.86012	-5.40633	Phoible	lako1244
696	dioula	696	dyu	10.4536	-4.72007	Phoible	dyul1238
697	ditammari	697	tbz	10.1614	1.18045	Phoible	dita1238
698	doayo	698	dow	8.68604	13.0768	Phoible	doya1240
699	dogon	699	dts	14.4075	-3.10006	Phoible	toro1252
700	duala	700	dua	4.10208	9.61877	Phoible	dual1243
701	duruma	701	dug	-4.09629	39.322	Phoible	duru1249
702	ebira	702	igb	8.15516	7.06183	Phoible	ebir1243
703	eʋe	703	ewe	6.46061	0.814975	Phoible	ewee1241
704	ẹdo	704	bin	6.40701	5.70426	Phoible	bini1246
705	ẹzaa	705	izi	6.31831	8.03044	Phoible	izie1238
706	ejagham de l'ouest	706	etu	5.54442	8.90959	Phoible	ejag1239
707	emai	707	ema	7.09089	5.84494	Phoible	emai1241
708	engenni	708	enn	5.11931	6.37339	Phoible	enge1239
709	ewondo	709	ewo	11.9365	4.21141	Phoible	ewon1239
710	fe'efe'fe	710	fmp	5.18158	10.1442	Phoible	fefe1239
711	fɔn	711	fon	7.15484	1.66495	Phoible	fonn1241
712	fulfulde (Cameroon)	712	fub	8.896	15.8384	Phoible	adam1253
713	fulfulde (Niger)	713	fuq	15.0907	8.43261	Phoible	cent2018
714	fulfulde (Mali)	714	ffm	11.1324	-3.64763	Phoible	maas1239
715	fulfulde (Burkina Faso)	715	fuh	14.2471	-0.52004	Phoible	west2454
716	fuliru	716	flr	-3.04022	28.9865	Phoible	fuli1240
717	ga	717	gaa	5.65488	-0.18598	Phoible	gaaa1244
718	gangam	718	gng	10.2523	0.70509	Phoible	ngan1299
719	gbaya (Northwest, CAR)	719	gya	1.96834	15.1785	Phoible	nort2775
720	gbaya (Bossangoa, CAR)	720	gbp	6.61896	17.645	Phoible	gbay1287
721	gɛn-mina (Benin)	721	gej	6.25971	1.67727	Phoible	genn1243
722	gɛn-mina (Togo)	722	gej	6.25971	1.67727	Phoible	genn1243
723	godié	723	god	5.3944	-5.82696	Phoible	godi1239
724	gonja	724	gjn	8.48801	-0.72757	Phoible	gonj1241
725	grebo	725	gbo	5.17103	-8.1409	Phoible	nort2810
726	guɗe	726	gde	10.2138	13.403	Phoible	gude1246
727	gulmancema	727	gux	11.6711	1.28489	Phoible	gour1243
728	hanga	728	hag	9.33929	-1.57833	Phoible	hang1258
729	hausa (Niger)	729	hau	11.1513	8.7804	Phoible	haus1257
730	hausa (Nigeria)	730	hau	11.1513	8.7804	Phoible	haus1257
731	ifɛ̀	731	ife	7.63568	1.58494	Phoible	ifee1241
732	igbo	732	ibo	4.62705	7.23441	Phoible	nucl1417
733	igede	733	ige	6.95522	8.27362	Phoible	iged1239
734	ijo de l'est; Eastern Ijo (Okrika)	734	ijs	4.44235	6.32192	Phoible	sout2774
735	ikwo	735	izi	6.31831	8.03044	Phoible	izie1238
736	izi	736	izi	6.31831	8.03044	Phoible	izie1238
737	joola	737	dyo	12.7575	-15.7355	Phoible	jola1263
738	jur mödö	738	bex	6.03321	29.974	Phoible	jurm1239
739	kabiyɛ	739	kbp	8.96816	0.495023	Phoible	kabi1261
740	kakɔ	740	kkj	3.79989	15.6282	Phoible	kako1242
741	kambari	741	bqx	10.8083	5.7261	Phoible	baan1242
742	kanuri	742	knc	11.8863	16.3918	Phoible	cent2050
743	karaboro	743	kza	10.6298	-4.76482	Phoible	west2466
744	karaŋ	744	kzr	8.01727	15.2114	Phoible	kara1478
745	kasem	745	xsm	11.0824	-1.39076	Phoible	kase1253
746	kasɩm	746	xsm	11.0824	-1.39076	Phoible	kase1253
747	kɔɔzime	747	ozm	3.25933	13.5415	Phoible	koon1245
748	kikuyu	748	kik	-0.29005	36.719	Phoible	kiku1240
749	kisiei	749	kqs	8.7283	-10.4063	Phoible	nort2765
750	kom	750	bkm	6.2596	10.3348	Phoible	komc1235
751	komo	751	kmw	-0.76333	26.7144	Phoible	komo1260
752	konkomba	752	xon	9.82224	0.2783	Phoible	konk1269
753	kpelle	753	xpe	6.92048	-9.96128	Phoible	libe1247
754	kpɛlɛwoo	754	gkp	7.93196	-8.98843	Phoible	guin1254
755	kresh	755	krs	8.43391	25.5173	Phoible	gbay1288
756	krio	756	kri	10.8811	-14.3204	Phoible	krio1253
757	kroumen tépo	757	ted	5.16267	-7.66346	Phoible	tepo1239
758	kuria	758	kuj	-1.50636	34.5049	Phoible	kuri1259
759	kusal	759	kus	10.9703	-0.38756	Phoible	kusa1250
760	lama	760	las	8.66954	0.833293	Phoible	lama1275
761	lele	761	lln	9.158	15.8115	Phoible	lele1276
762	lendu	762	led	2.1898	30.6794	Phoible	lend1245
763	lɔgɔmagooi	763	lom	7.91585	-9.69906	Phoible	loma1260
764	lɔkɔ	764	lok	9.11838	-12.1583	Phoible	loko1255
765	ligbi	765	lig	7.94291	-2.56353	Phoible	ligb1244
766	limba	766	lia	9.52392	-12.3138	Phoible	west2450
767	limbum	767	lmp	6.58608	10.9802	Phoible	limb1268
768	lingala	768	lin	1.40324	19.7829	Phoible	ling1263
769	lokpa	769	dop	9.51949	1.66954	Phoible	lukp1238
770	luganda	770	lug	0.66884	32.1515	Phoible	gand1255
771	lugbara	771	lgg	3.02245	30.8642	Phoible	lugb1240
772	lyélé	772	lee	12.4305	-2.59229	Phoible	lyel1241
773	mambila (Cameroon)	773	mcu	6.43829	11.4195	Phoible	came1252
774	mambila (Nigeria)	774	mzk	6.69736	11.3161	Phoible	nige1255
775	mampruli	775	maw	10.3884	-0.74675	Phoible	mamp1244
776	mande	776	mlq	13.5677	-12.8009	Phoible	west2500
777	manding	777	emk	9.33048	-10.5394	Phoible	east2426
778	mangbetu (meje)	778	mdj	2.5511	27.0712	Phoible	mang1394
779	maninka-kan	779	mwk	13.1798	-9.49151	Phoible	kita1249
780	mündü	780	muh	4.22755	29.9967	Phoible	mund1326
781	mbembe	781	mfn	6.16926	8.23592	Phoible	cros1244
782	mboó	782	mbo	5.13981	9.92766	Phoible	mboc1235
783	mekaa	783	mcp	4.15471	13.0789	Phoible	maka1304
784	mende	784	men	7.90935	-10.9926	Phoible	mend1266
785	metta	785	mgo	5.88942	9.87416	Phoible	meta1238
786	minyanka	786	myk	12.4871	-5.28245	Phoible	mama1271
787	mo (Deg)	787	mzw	8.43846	-2.28724	Phoible	degg1238
788	mofu-gudur	788	mif	10.567	14.0314	Phoible	mofu1248
789	moore	789	mos	10.4524	-1.17278	Phoible	moss1236
790	muan	790	moa	7.87533	-5.94577	Phoible	mwan1250
791	mundani	791	mnf	5.68073	9.91533	Phoible	mund1327
792	munukutuba	792	mkw	-4.15654	14.5648	Phoible	kitu1245
793	murle	793	mur	6.69756	33.988	Phoible	murl1244
794	mwaghavul	794	sur	9.47205	8.96522	Phoible	mwag1236
795	nafaanra	795	nfr	8.00522	-2.51001	Phoible	nafa1258
796	nawdm	796	nmz	7.17037	0.58553	Phoible	nawd1238
797	nʋni	797	nuv	12.131	-2.98206	Phoible	nort2784
798	nɔmaa (nɔmaándɛ́)	798	lem	4.5893	10.9157	Phoible	noma1260
799	ngambai	799	sba	8.57051	15.414	Phoible	ngam1268
800	ngbaka	800	nga	2.98887	18.994	Phoible	ngba1285
801	ngbandi	801	ngb	3.56357	21.8525	Phoible	nort2774
802	ngyembɔɔn	802	nnh	5.56777	10.1266	Phoible	ngie1241
803	niaboua	803	nwb	6.87615	-6.84428	Phoible	nyab1255
804	nsoʼ	804	lns	6.39743	11.0684	Phoible	lamn1239
805	nugunu	805	yas	4.63103	11.1837	Phoible	nugu1242
806	nupe	806	nup	9.18404	5.40031	Phoible	nupe1254
807	pandikeri	807	mhi	3.62499	31.8471	Phoible	madi1260
808	podoko	808	pbi	11.0206	14.0964	Phoible	park1239
809	pulaar	809	fuc	13.8694	-13.4482	Phoible	pula1263
810	pular	810	fuf	12.1826	-12.7338	Phoible	pula1262
811	rendille	811	rel	2.27065	37.3608	Phoible	rend1243
812	sabaot	812	spy	1.01297	34.6664	Phoible	saba1262
813	sango (CAF)	813	sag	6.78584	20.1702	Phoible	sang1328
814	sango (COD)	814	sag	6.78584	20.1702	Phoible	sang1328
815	senoufo	815	seq	10.4987	-5.28216	Phoible	sena1262
816	sereer	816	srr	13.8941	-16.3916	Phoible	sere1260
817	sissala (Burkina)	817	sld	11.0916	-2.38217	Phoible	siss1242
818	sissala (Ghana)	818	sld	11.0916	-2.38217	Phoible	siss1242
819	songhoy	819	khq	16.192	-3.73962	Phoible	koyr1240
820	soninke (Mali)	820	snk	13.1273	-11.7178	Phoible	soni1259
821	sooninke (Senegal)	821	snk	13.1273	-11.7178	Phoible	soni1259
822	soso	822	sus	10.4046	-13.3628	Phoible	susu1250
823	swahili	823	swh	-8.25605	37.624	Phoible	swah1253
824	tamajaq	824	ttq	13.9878	4.47692	Phoible	tawa1286
825	tamasheq	825	taq	14.2038	-2.41269	Phoible	tama1365
826	tarok	826	yer	8.98356	10.0288	Phoible	taro1263
827	téén	827	lor	9.84556	-3.71183	Phoible	teen1242
828	teda	828	tuq	18.0426	14.7717	Phoible	teda1241
829	tem	829	kdh	6.90552	1.13177	Phoible	temm1241
830	tɔfin	830	tfi	6.51774	2.43226	Phoible	tofi1235
831	themne	831	tem	8.90294	-12.3331	Phoible	timn1235
832	tikar	832	tik	5.87004	11.6104	Phoible	tika1246
833	toposa	833	toq	5.15904	34.2159	Phoible	topo1242
834	toura	834	neb	7.76747	-7.33105	Phoible	tour1242
835	toussian	835	tsp	11.133	-4.88274	Phoible	nort2787
836	vagala	836	vag	9.33848	-2.31333	Phoible	vagl1239
837	vute	837	vut	6.13603	11.8839	Phoible	vute1244
838	waama	838	wwa	10.5956	1.65318	Phoible	waam1244
839	wan	839	wan	7.88773	-5.82092	Phoible	wann1242
840	wobé	840	wob	7.40391	-7.24617	Phoible	weno1238
841	wolof	841	wol	15.2534	-15.383	Phoible	nucl1347
842	yamba	842	yam	6.5355	11.0771	Phoible	yamb1251
843	yambɛta	843	yat	4.83615	10.9369	Phoible	yamb1252
844	yaouré	844	yre	6.95282	-5.57851	Phoible	yaou1238
845	yemba	845	ybb	5.47421	10.0214	Phoible	yemb1246
846	yom	846	pil	9.87186	1.81099	Phoible	yomm1242
847	yorouba (Benin)	847	yor	7.15345	3.67225	Phoible	yoru1245
848	yorouba (Nigeria)	848	yor	7.15345	3.67225	Phoible	yoru1245
849	zande	849	zne	4.62047	26.7157	Phoible	zand1248
850	zarma	850	dje	12.8554	2.41173	Phoible	zarm1239
851	zulgo	851	gnd	10.827	14.0578	Phoible	zulg1242
852	Fwe	852	fwe	-17.7237	24.4315	Phoible	fwee1238
853	Yeyi	853	yey	-18.9178	23.6088	Phoible	yeyi1239
854	Cavinena	854	cav	-13.3544	-66.6277	Phoible	cavi1250
855	Chamicuro	855	ccc	-5.1149	-75.6778	Phoible	cham1318
856	Chechen	856	che	43.5	45.5	Phoible	chec1245
857	Chepang	857	cdm	27.7206	84.9017	Phoible	chep1245
858	Cheremis	858	mhr	55.8307	48.405	Phoible	east2328
859	Chinanteco	859	cle	17.3162	-95.9265	Phoible	leal1235
860	Tila, Chiapas	860	ctu	17.4897	-92.4698	Phoible	chol1282
861	Chrau	861	crw	10.8021	107.293	Phoible	chra1242
862	Barbareño	862	boi	34.462	-119.699	Phoible	barb1263
863	Coeur d'Alene	863	crd	47.2958	-116.715	Phoible	coeu1236
864	Comanche	864	com	34.5701	-98.424	Phoible	coma1245
865	Cupeno	865	cup	33.3148	-116.515	Phoible	cupe1243
866	Cuvok	866	cuv	10.6448	14.0006	Phoible	cuvo1236
867	Denya	867	anv	5.97237	9.39989	Phoible	deny1238
868	Dhangar	868	kxl	26.7206	86.0025	Phoible	nepa1253
869	Muhiang	869	aoj	-3.57932	142.955	Phoible	mufi1238
870	Usarufa	870	usa	-6.38898	145.633	Phoible	usar1243
871	Korafe	871	kpr	-9.07	149.267	Phoible	kora1294
872	Binumarien	872	bjr	-6.22068	146.102	Phoible	binu1245
873	Eggon	873	ego	8.71442	8.45686	Phoible	eggo1239
874	Ekpeye	874	ekp	5.06715	6.53362	Phoible	ekpe1253
875	Endo	875	enb	1.15018	35.5866	Phoible	mark1255
876	Esimbi	876	ags	6.50094	9.86936	Phoible	esim1238
877	Fan	877	fan	1.72397	11.6145	Phoible	fang1246
878	Furu	878	fuu	4.485	20.6448	Phoible	furu1242
879	Garadjari	879	gbd	-18.6771	122.334	Phoible	kara1476
880	Gbari	880	gby	8.46411	7.10757	Phoible	gbar1246
881	Golin	881	gvf	-6.2249	144.85	Phoible	goli1247
882	Guajajara	882	gub	-4.69461	-45.7081	Phoible	guaj1255
883	Gunwinggu	883	gup	-12.3398	133.358	Phoible	gunw1252
884	Haya	884	hay	-1.70878	31.4846	Phoible	haya1250
885	Huron	885	wya	44.33	-77.5	Phoible	wyan1247
886	Huichol	886	hch	21.954	-104.062	Phoible	huic1243
887	Huaylas	887	qwh	-9.38709	-77.7768	Phoible	huay1240
888	Huave, San Mateo del Mar	888	huv	16.2129	-95.0077	Phoible	sanm1287
889	Huanca	889	qxw	-11.6747	-75.2786	Phoible	jauj1238
890	Louyi	890	lyn	-15.2221	18.8037	Phoible	luya1241
891	Ibani	891	iby	4.49119	7.23558	Phoible	iban1261
892	Imonda	892	imn	-3.31228	141.171	Phoible	imon1245
893	Ingush	893	inh	42.9525	44.158	Phoible	ingu1240
894	Isaka	894	ksi	-2.80084	141.303	Phoible	kris1246
895	Jalonke	895	yal	9.97186	-11.2836	Phoible	yalu1240
896	Jarawa	896	jar	9.42456	10.2166	Phoible	jara1263
897	Jarawara	897	jaa	-7.62223	-66.5662	Phoible	jama1261
898	Jemez	898	tow	35.5994	-106.766	Phoible	jeme1245
899	Jili	899	mgi	8.52193	8.35562	Phoible	liji1238
900	Kabyle	900	kab	36.4103	4.76137	Phoible	kaby1243
901	Kada	901	gid	9.87471	14.0785	Phoible	gida1247
902	Kaiabi	902	kyz	-11.2747	-55.5479	Phoible	kaya1329
903	Kamasau	903	kms	-3.8503	143.842	Phoible	kama1367
904	Kanoe	904	kxo	-12.1789	-64.5812	Phoible	kano1245
905	Kensei Nsei	905	ndb	6.01713	10.412	Phoible	kens1251
906	Kar	906	xrb	10.4987	-4.52253	Phoible	east2398
907	Karipuna Creole	907	kmv	3.42825	-51.6888	Phoible	kari1301
908	Kenyang	908	ken	5.58288	9.55918	Phoible	keny1279
909	Kharia	909	khr	22.3571	84.3922	Phoible	khar1287
910	Chong	910	cog	12.5218	102.514	Phoible	chon1284
911	Kinyarwanda	911	kin	-1.56771	29.6441	Phoible	kiny1244
912	Kirike	912	okr	4.41126	6.98938	Phoible	kiri1254
913	Kokota	913	kkk	-8.16481	159.191	Phoible	koko1269
914	Kole	914	kme	4.43654	8.97387	Phoible	bako1250
915	Konni	915	kma	10.2368	-1.54376	Phoible	konn1242
916	Kuay	916	kdt	14.6698	104.911	Phoible	kuyy1240
917	Kulung	917	kle	27.1606	87.5717	Phoible	kulu1253
918	Kuot	918	kto	-3.06952	151.537	Phoible	kuot1243
919	Kusunda	919	kgg	29.1766	80.6309	Phoible	kusu1250
920	Kuvi	920	kxv	18.8832	83.7552	Phoible	kuvi1243
921	Kwaza	921	xwa	-11.6667	-61.1833	Phoible	kwaz1243
922	Ladakhi	922	lbj	33.468	80.6013	Phoible	lada1244
923	Langi	923	lag	-4.71413	35.9517	Phoible	lang1320
924	Lao	924	lao	16.0726	104.568	Phoible	laoo1244
925	Lavukaleve	925	lvk	-9.05569	159.119	Phoible	lavu1241
926	Bafo	926	bwt	4.53307	9.522	Phoible	bafa1247
927	Lunda	927	lun	-11.1793	23.8662	Phoible	lund1266
928	Lucazi	928	lch	-14.0648	22.2437	Phoible	luch1239
929	Lukundu	929	bdu	4.89504	9.15209	Phoible	orok1266
930	Macedonian	930	mkd	41.5957	21.7932	Phoible	mace1250
931	Mada	931	mxu	10.8806	14.1142	Phoible	mada1293
932	Ma'di	932	grg	-5.63017	146.407	Phoible	madi1261
933	Manam	933	mva	-4.07921	145.033	Phoible	mana1295
934	Mamenyan	934	bce	5.77049	10.3302	Phoible	bame1260
935	Manange	935	nmm	28.6416	84.0515	Phoible	mana1288
936	Ngemba	936	nge	5.97864	10.1469	Phoible	ngem1255
937	Mara	937	mec	-14.7927	134.865	Phoible	mara1385
938	Maybrat	938	ayz	-1.3679	132.591	Phoible	maib1239
939	Mbodomo; Mbódɔ̀mɔ́	939	gmm	4.70037	14.9569	Phoible	gbay1281
940	Medumba	940	byv	5.10901	10.6118	Phoible	medu1238
941	Mingrelian	941	xmf	42.5129	41.8719	Phoible	ming1252
942	Mmen	942	bfm	6.43213	10.2541	Phoible	mmen1238
943	Moken	943	mwt	10.1474	98.6765	Phoible	moke1242
944	Moseten	944	cas	-14.6445	-67.8376	Phoible	mose1249
945	Mpumpun	945	mgg	3.14015	14.866	Phoible	mpon1254
946	Mungaka	946	mhk	5.89752	10.0294	Phoible	mung1266
947	Mvumbo	947	nmg	2.39354	10.0812	Phoible	kwas1243
948	Mwotlap	948	mlv	-13.6535	167.673	Phoible	motl1237
949	Namia	949	nnm	-3.85538	141.788	Phoible	nami1256
950	Ndemli	950	nml	4.58061	10.2197	Phoible	ndem1249
951	Chiricahua Apache	951	apm	33.1291	-105.566	Phoible	mesc1238
952	Yuma	952	yum	32.7859	-114.599	Phoible	quec1382
953	Nankina	953	nnk	-5.80804	146.464	Phoible	nank1250
954	Nandi	954	niq	0.793737	35.408478	Phoible	nand1266
955	Khmu	955	kig	-8.01899	138.355	Phoible	kima1246
956	Naki	956	mff	6.62784	10.2378	Phoible	naki1238
957	Michoacan Nahual	957	ncl	18.3412	-103.361	Phoible	mich1245
958	Nagamese	958	nag	25.2508	93.4438	Phoible	naga1394
959	Ngishe	959	nsh	6.04616	9.83193	Phoible	ngos1238
960	Ngalakan	960	nig	-14.4281	134.716	Phoible	ngal1293
961	Nganikurungkurr	961	nam	-14.268	131.237	Phoible	nang1259
962	Ngomba	962	igo	-5.20719	145.691	Phoible	iseb1246
963	Ngombale	963	nla	5.70306	10.1446	Phoible	ngom1271
964	Nootka	964	noo	49.6212	-126.086	Phoible	noot1239
965	Northern Khmer	965	kxm	14.4674	103.863	Phoible	nort2684
966	Northern Paiute	966	pao	40.0799	-119.536	Phoible	nort2954
967	Nubi	967	kcn	-0.183215	34.7552	Phoible	nubi1253
968	Nuer	968	nus	8.13911	32.3829	Phoible	nuer1246
969	Nulibie	969	ekm	4.45694	11.193	Phoible	elip1238
970	Kinyamwezi	970	nym	-5.08559	32.9445	Phoible	nyam1276
971	Nyeu	971	nyl	14.8817	104.33	Phoible	nyeu1238
972	Obolo	972	ann	4.62851	7.81985	Phoible	obol1243
973	Mianmin	973	mpt	-4.70881	141.523	Phoible	mian1256
974	Faiwol	974	fai	-5.4967	141.656	Phoible	faiw1243
975	Oku	975	oku	6.23712	10.5096	Phoible	okuu1243
976	Ossetian	976	oss	41.7882	43.2674	Phoible	osse1243
977	Palauan	977	pau	7.17	134.5	Phoible	pala1344
978	Orokaiva	978	okv	-8.79019	148.09	Phoible	orok1269
979	Yil	979	yll	-3.46501	142.178	Phoible	yill1241
980	Ningil	980	niz	-3.49733	142.251	Phoible	ning1273
981	Dobu	981	dob	-9.63239	150.825	Phoible	dobu1241
982	Samo	982	smq	-6.15496	142.195	Phoible	samo1303
983	Urii	983	uvh	-6.41993	146.608	Phoible	urii1240
984	Boiken	984	bzf	-3.68297	143.474	Phoible	boik1241
985	Pray	985	prt	19.0383	101.218	Phoible	phai1238
986	Mal	986	mlf	19.273	101.204	Phoible	mall1246
987	Rama	987	rma	11.5007	-83.8571	Phoible	rama1270
988	Matbat	988	xmt	-1.8801	130.075	Phoible	matb1237
989	Rundi	989	run	-1.44174	31.3191	Phoible	rund1242
990	Runyankore	990	nyn	-0.46364	30.548	Phoible	nyan1307
991	Marwari	991	rwr	27.002	75.0656	Phoible	marw1260
992	Samba Leko	992	ndi	8.19236	11.7366	Phoible	samb1305
993	Samo de Toma	993	sbd	12.713	-2.9052	Phoible	sout2844
994	Samre	994	sxm	13.479	103.978	Phoible	samr1245
995	Sabane	995	sae	-12.9857	-60.335	Phoible	saba1268
996	Saanich	996	str	48.722	-123.037	Phoible	stra1244
997	Sasak	997	sas	-8.58349	116.284	Phoible	sasa1249
998	Savara	998	svr	18.7302	84.1414	Phoible	sava1244
999	Popoluca de Sayula	999	pos	17.8606	-94.9531	Phoible	sayu1241
1000	Secoya	1000	sey	-0.459785	-75.5547	Phoible	seco1241
1001	Sedik	1001	trv	23.9032	121.358	Phoible	taro1264
1002	Seimat	1002	ssg	-1.5297	145.074	Phoible	seim1238
1003	Semelai	1003	sza	2.82799	102.806	Phoible	seme1247
1004	Serrano	1004	ser	33.9479	-116.772	Phoible	serr1255
1005	Shabo	1005	sbf	7.64407	35.223	Phoible	shab1252
1006	Shanenawa	1006	ywn	-8.87563	-71.8199	Phoible	yawa1260
1007	Shimakonde	1007	kde	-10.9906	39.5133	Phoible	mako1251
1008	Shona	1008	sna	-17.2085	29.7572	Phoible	shon1251
1009	Shupamem	1009	bax	5.49017	10.8477	Phoible	bamu1253
1010	Siar-Lak	1010	sjr	-4.62059	152.892	Phoible	siar1238
1011	Siraiki	1011	skr	29.5534	71.906	Phoible	sera1259
1012	Shawnee	1012	sjw	35.354	-96.7635	Phoible	shaw1249
1013	Skou	1013	skv	-2.64378	140.902	Phoible	nucl1634
1014	So	1014	thm	17.7655	104.229	Phoible	aheu1239
1015	South Efate	1015	erk	-17.7006	168.377	Phoible	sout2856
1016	Spokan	1016	spo	47.9087	-118.062	Phoible	spok1245
1017	Sesotho	1017	sso	-3.01976	142.049	Phoible	siss1243
1018	Satawalese	1018	stw	7.36084	147.038	Phoible	sata1237
1019	Sumo	1019	ulw	12.9323	-83.5815	Phoible	ulwa1239
1020	Hup	1020	jup	0.58622	-69.8359	Phoible	hupd1244
1021	San Miguel Chimalapa Zoque	1021	zoc	17.2157	-93.3183	Phoible	copa1236
1022	Zapotec	1022	ztp	15.8442	-96.6997	Phoible	loxi1235
1023	Yuki	1023	yuk	39.8389	-123.296	Phoible	yuki1243
1024	Yapese	1024	yap	9.55811	138.125	Phoible	yape1248
1025	Yurok	1025	yur	41.3262	-123.824	Phoible	yuro1248
1026	Yuracure	1026	yuz	-16.7479	-65.1224	Phoible	yura1255
1027	Yukaghir (Kolyma)	1027	yux	64.218	154.375	Phoible	sout2750
1028	Wa	1028	wbm	23.1024	99.108	Phoible	nucl1290
1029	Wambon	1029	wms	-5.44334	140.48	Phoible	wamb1259
1030	Washo	1030	was	38.8184	-119.64	Phoible	wash1253
1031	Wayana	1031	way	2.77537	-54.4429	Phoible	waya1269
1032	Wogeo	1032	woc	-3.20238	144.089	Phoible	woge1237
1033	Warihio	1033	var	27.8685	-108.437	Phoible	huar1255
1034	Vai	1034	vai	7.05085	-11.3262	Phoible	vaii1241
1035	Ukrainian	1035	ukr	48.1758	24.3958	Phoible	ukra1253
1036	Palula (Phalura)	1036	phl	35.5096	71.8421	Phoible	phal1254
1037	East Makian	1037	mky	0.07337	127.423	Phoible	east2440
1038	Tapiete	1038	tpi	-9.41971	147.303	Phoible	tokp1240
1039	Baruga	1039	bjz	-9.40132	148.761	Phoible	baru1269
1040	Tatuyo	1040	tav	0.55582	-70.5327	Phoible	tatu1247
1041	Tagwana	1041	tgw	8.67053	-5.17372	Phoible	tagw1240
1042	Mazanderani	1042	mzn	36.241	52.3009	Phoible	maza1291
1043	Pa-O, Taungthu	1043	blk	20.211	97.5969	Phoible	paok1235
1044	Ternate	1044	tft	0.80562	127.333	Phoible	tern1247
1045	Toba (Argentina)	1045	tob	-24.4025	-60.4473	Phoible	toba1269
1046	Polish	1046	pol	51.8439	18.6255	Phoible	poli1260
1047	Standard Chinese; Mandarin	1047	cmn	40.0209	116.228	Phoible	mand1415
1048	Kalabari; Kirike; Kalabari-Ijo	1048	ijn	4.53194	6.69539	Phoible	kala1381
1049	Standard Yiddish	1049	ydd	51.75	19.42	Phoible	east2295
1050	Dutch	1050	nld	52.0	5.0	Phoible	dutc1256
1051	Tamambo; Malo	1051	mla	-15.6835	167.16	Phoible	malo1243
1052	Gayo	1052	gay	4.3733	97.3456	Phoible	gayo1244
1053	Jamaican Creole	1053	jam	19.25	-69.33	Phoible	jama1262
1054	Mambay; Mambai	1054	mcs	9.6121	14.0013	Phoible	mamb1294
1055	Aragonese	1055	arg	42.4669	-0.00919	Phoible	arag1245
1056	Tilquiapan Zapotec	1056	zts	16.8529	-96.6321	Phoible	tilq1235
1057	Ibibio	1057	ibb	5.15279	7.86688	Phoible	ibib1240
1058	Tamil	1058	tam	10.520219	78.825989	Phoible	tami1289
1059	San Bartolomé Zoogocho Zapotec	1059	zpq	17.2016	-96.3433	Phoible	zoog1238
1060	Baga Koga; Koba; Barka	1060	bgo	10.1286	-13.947	Phoible	baga1273
1061	Southern Nuautl	1061	nxl	-3.23411	129.148	Phoible	sout2895
1062	Selaru	1062	slu	-8.18376	130.961	Phoible	sela1259
1063	Tsuvadi; Avadi; Abadi; Evadi; Kamberi; Ibeto	1063	tvd	10.8421	5.22095	Phoible	tsuv1239
1064	Hanga Hundi; Kwasengen; West Wosera	1064	wos	-3.90364	142.849	Phoible	hang1263
1065	Blang; Plang; Bulang; Pulang; Pula; Kawa; K'ala; Kontoi	1065	blr	22.0092	99.7405	Phoible	blan1242
1066	Tatana'; Tatanaq; Tatana	1066	txx	5.49808	115.553	Phoible	tata1257
1067	Tibetan	1067	bod	28.3681	90.1872	Phoible	tibe1272
1068	Che; Rukuba; Kuche; Bache; Inchazi; Sale	1068	ruk	10.0031	8.67024	Phoible	chee1238
1069	Tolowa; Tolowa-Chetco	1069	tol	41.9192	-124.1	Phoible	tolo1259
1070	Pagibete; Apakabeti; Apakibeti; Apagibete;Apagibeti; Pagabete	1070	pae	3.15636	22.1212	Phoible	pagi1243
1071	Choctaw	1071	cho	33.8993	-94.819	Phoible	choc1276
1072	Michif	1072	crg	49.1681	-99.9119	Phoible	mich1243
1073	Pilaga; Pilagá	1073	plg	-25.0058	-60.1537	Phoible	pila1245
1074	Euchee; Yuchi	1074	yuc	35.9615	-95.0393	Phoible	yuch1247
1075	Kurripako; Baniwa; Baniwa (Icana)	1075	bwi	2.17859	-67.7704	Phoible	bani1255
1076	Karitiana; Karitiâna	1076	ktn	-9.37937	-64.1522	Phoible	kari1311
1077	Iñupiaq; Iñupiat; Inupiat; Inupiaq	1077	esi	69.582	-143.77	Phoible	nort2943
1078	Tlacolula Valley Zapotec; Western Tlacolula Zapotec; Zapotec, San Juan Guelavía	1078	zab	17.0332	-96.5967	Phoible	sanj1284
1079	Tzotzil, Chamula	1079	tzo	16.6362	-92.7388	Phoible	tzot1259
1080	Sidaama; Sidamo; Sidamic	1080	sid	6.74176	38.3729	Phoible	sida1246
1081	Bajau, West Coast; Land Bajaw; West Coast Bajao	1081	bdr	6.00631	116.124	Phoible	west2560
1082	Chimariko	1082	cid	41.0	-123.0	Phoible	chim1301
1083	Tepehua, Huehuetla; Tepehua de Hidalgo; Tepehua de Huehuetla	1083	tee	20.6189	-97.9347	Phoible	hueh1236
1084	Southern Ute; Ute; Ute-Southern Paiute	1084	ute	40.0965	-110.305	Phoible	utes1238
1085	Dupaningan Agta; Eastern Cagayan Agta; Dupaninan Agta	1085	duo	17.3748	122.188	Phoible	dupa1235
1086	Tongan; Tonga	1086	ton	-21.17	-175.25	Phoible	tong1325
1087	Lake Miwok; Miwok (Lake)	1087	lmw	39.0021	-122.621	Phoible	lake1258
1088	Laz	1088	lzz	41.5004	41.9096	Phoible	lazz1240
1089	Juang	1089	jun	21.2606	85.5845	Phoible	juan1238
1090	Adang	1090	adn	-8.18958	124.448	Phoible	adan1251
1091	Ambele	1091	ael	5.94043	9.62028	Phoible	ambe1247
1092	Apurinã	1092	apu	-8.21692	-66.7714	Phoible	apur1254
1093	Acehnese	1093	ace	3.90757	96.6032	Phoible	achi1257
1094	Antiguan Creole	1094	aig	15.5531	-61.3156	Phoible	anti1245
1095	Aklan	1095	akl	11.5543	122.354	Phoible	akla1241
1096	Ika	1096	arh	10.7018	-73.6363	Phoible	arhu1242
1097	Karo	1097	arr	-10.3342	-61.5691	Phoible	karo1305
1098	Lebanese Arabic	1098	ayl	22.0032	15.0014	Phoible	liby1240
1099	Toba-Batak	1099	bbc	2.35498	99.1761	Phoible	bata1289
1100	Baule	1100	bci	5.42509	-4.76565	Phoible	baou1238
1101	Remo	1101	bfw	19.1512	83.8141	Phoible	bond1245
1102	Bikele	1102	biw	3.65994	12.8574	Phoible	kolc1235
1103	Blackfoot	1103	bla	49.0669	-113.109	Phoible	siks1238
1104	Biloxi	1104	bll	31.32	-89.1951	Phoible	bilo1248
1105	Belizean Creole	1105	bzj	17.3941	-88.6281	Phoible	beli1260
1106	Koasati	1106	cku	30.4096	-92.709	Phoible	koas1236
1107	Comox	1107	coo	49.7233	-124.967	Phoible	como1259
1108	Sochiapan Chinantec	1108	cso	17.7985	-96.6079	Phoible	soch1239
1109	Dimili	1109	diq	38.6147	39.6388	Phoible	diml1238
1110	Etsako	1110	ets	7.10204	6.44919	Phoible	yekh1238
1111	Frisian	1111	frr	54.6409	8.58489	Phoible	nort2626
1112	Gojri; Gujari; Gujar	1112	gju	34.3768	73.1461	Phoible	guja1253
1113	Wanano	1113	gvc	1.07554	-69.5705	Phoible	guan1269
1114	Kihungan	1114	hum	-3.69695	18.4312	Phoible	hung1278
1115	Chilliwak Halkomelem	1115	hur	48.0751	-122.029	Phoible	halk1245
1116	Huastec	1116	hus	21.6153	-98.5028	Phoible	huas1242
1117	Ilocano	1117	ilo	15.9361	120.993	Phoible	ilok1237
1118	Kadiweu	1118	kbc	-19.7222	-57.582	Phoible	kadi1248
1119	Kuteb	1119	kub	7.07479	10.0916	Phoible	kute1248
1120	Awa Pit	1120	kwi	1.21652	-78.3401	Phoible	awac1239
1121	Lisu	1121	lis	22.5488	94.0184	Phoible	lisu1250
1122	Loniu	1122	los	-2.06124	147.35	Phoible	loni1238
1123	Molalla	1123	mbe	44.556	-122.857	Phoible	mola1238
1124	Matses	1124	mcf	-5.73914	-72.6281	Phoible	mats1244
1125	Manipuri	1125	mni	24.4409	93.3426	Phoible	mani1292
1126	Mandingo	1126	mnk	12.8165	-15.6539	Phoible	mand1436
1127	Mocovi	1127	moc	-28.097	-60.4145	Phoible	moco1246
1128	Western Mam; Tacanec	1128	mam	14.8034	-91.7231	Phoible	mamm1241
1129	Mundurukú	1129	myu	-8.41095	-57.691	Phoible	mund1330
1130	Nishgha	1130	ncg	55.199	-129.192	Phoible	nisg1240
1131	Low German	1131	nds	50.771	6.092	Phoible	nort2627
1132	Northern Pame	1132	pmq	22.0968	-99.6434	Phoible	nort2984
1133	Panamint	1133	par	36.0007	-117.901	Phoible	pana1305
1134	Nigerian Pidgin	1134	pcm	9.65873	4.21068	Phoible	nige1257
1135	Northern Pomo	1135	pej	39.1084	-123.209	Phoible	nort2966
1136	Texistepec Popoluca	1136	poq	17.8926	-94.8076	Phoible	texi1237
1137	Eastern Khanty	1137	kca	62.4308	66.1218	Phoible	khan1273
1138	Catalan	1138	cat	41.8983	3.39375	Phoible	stan1289
1139	Croatian	1139	hrv	45.2006	16.826	Phoible	croa1245
1140	Czech	1140	ces	49.873398	15.10437	Phoible	czec1258
1141	Galician	1141	glg	42.2446	-7.5343	Phoible	gali1258
1142	Kabiye	1142	kbp	8.96816	0.495023	Phoible	kabi1261
1143	Mono	1143	mnh	4.57915	19.8264	Phoible	mono1270
1144	Indonesian	1144	ind	-7.33458	109.716	Phoible	indo1316
1145	Italian	1145	ita	43.0464	12.6489	Phoible	ital1282
1146	Salasaca Quichua	1146	qxl	-1.35447	-78.3953	Phoible	sala1272
1147	Seri	1147	sei	28.9877	-112.384	Phoible	seri1257
1148	Sindhi	1148	snd	26.0	69.0	Phoible	sind1272
1149	Slovene	1149	slv	46.2543	14.7766	Phoible	slov1268
1150	Swedish	1150	swe	59.800634	17.389526	Phoible	swed1254
1151	Taba	1151	mky	0.07337	127.423	Phoible	east2440
1152	Tukang Besi	1152	khc	-5.30994	123.578	Phoible	tuka1248
1153	Yine	1153	pib	-11.1086	-73.3087	Phoible	yine1238
1154	Quiche	1154	quc	14.5278	-91.1696	Phoible	kich1262
1155	Huallaga (Huanuco) Quechua	1155	qvh	-9.15718	-76.3372	Phoible	huam1248
1156	Sipakapense Maya	1156	qum	15.2305	-91.7041	Phoible	sipa1247
1157	Chimborazo Quichua	1157	qug	-1.36727	-78.8521	Phoible	chim1302
1158	Tepehua	1158	tpt	20.704	-98.1947	Phoible	tlac1235
1159	Abulas	1159	abt	-3.7801	143.059	Phoible	ambu1247
1160	Abau	1160	aau	-3.97222	141.324	Phoible	abau1245
1161	Agaw	1161	ahg	12.8119	37.0542	Phoible	qima1242
1162	Akha	1162	ahk	21.2309	100.964	Phoible	akha1245
1163	Alyawarra	1163	aly	-21.0427	136.835	Phoible	alya1239
1164	Amanab	1164	amn	-3.51516	141.178	Phoible	aman1265
1165	Anywa	1165	anu	7.57714	34.0267	Phoible	anua1242
1166	Arandai	1166	jbj	-2.08016	132.983	Phoible	aran1237
1167	Arapesh	1167	aon	-3.65508	142.859	Phoible	bumb1241
1168	Tanacross	1168	tcb	63.4046	-143.338	Phoible	tana1290
1169	Au	1169	avt	-3.53277	142.105	Phoible	auuu1241
1170	Tinputz	1170	tpz	-5.58358	154.972	Phoible	tinp1237
1171	Petats	1171	pex	-5.34068	154.593	Phoible	peta1245
1172	Patep	1172	ptp	-6.91988	146.639	Phoible	pate1247
1173	Kela	1173	kcl	-7.47103	147.173	Phoible	kela1255
1174	Sursurunga	1174	sgz	-3.99078	152.768	Phoible	surs1246
1175	Awara	1175	awx	-6.16986	146.372	Phoible	awar1248
1176	Awing	1176	azo	5.88362	10.264	Phoible	awin1248
1177	Awtuw	1177	kmn	-3.53129	141.928	Phoible	awtu1239
1178	Baba	1178	bbw	6.11222	10.5216	Phoible	baba1264
1179	Babanki	1179	bbk	5.97863	10.2869	Phoible	baba1266
1180	Bakoko	1180	bkh	3.56518	9.99905	Phoible	bako1249
1181	Bali-Kumbat	1181	muo	7.27419	11.0615	Phoible	nyon1241
1182	Bamunka	1182	bvm	6.00203	10.5127	Phoible	bamu1256
1183	Bangolan	1183	bgj	6.0125	10.667	Phoible	bang1356
1184	Banoo	1184	bnm	2.08708	9.75107	Phoible	bata1285
1185	Bariai	1185	bch	-5.5087	148.666	Phoible	bari1286
1186	Befang	1186	bby	6.27562	10.0342	Phoible	befa1241
1187	Ida'an	1187	dbj	5.29059	118.515	Phoible	idaa1241
1188	Bemba	1188	bem	-10.6122	29.2993	Phoible	bemb1257
1189	Berbice Dutch	1189	brc	5.3829	-58.0002	Phoible	berb1259
1190	Betta Kurumba	1190	xub	11.6385	76.6064	Phoible	bett1235
1191	Biak	1191	bhw	-0.9523	135.879	Phoible	biak1248
1192	Bilinara	1192	nbj	-15.4661	130.651	Phoible	ngar1235
1193	Binandere	1193	bhg	-8.37433	147.884	Phoible	bina1277
1194	Bobo	1194	bwq	11.5409	-4.26497	Phoible	sout2840
1195	Bole	1195	bol	11.4839	11.2322	Phoible	nucl1695
1196	Bongo	1196	bot	7.4145	27.9918	Phoible	bong1285
1197	Boro	1197	bwo	10.6596	35.345	Phoible	boro1277
1198	Brokskat	1198	bkk	34.5308	76.6026	Phoible	brok1247
1199	Baga Sitem	1199	bsp	10.4793	-14.4756	Phoible	baga1272
1200	Bubia	1200	bbx	4.02178	9.22304	Phoible	bubi1249
1201	Bukusu	1201	bxk	0.68043	34.7719	Phoible	buku1249
1202	Subiya	1202	sbs	-17.5696	24.8867	Phoible	subi1246
1203	Totela	1203	ttl	-16.9575	24.3751	Phoible	tote1238
1204	Bambalang; Círàmbɔ́	1204	bmo	5.861	10.544	Phoible	bamb1265
1205	North Marquesan	1205	mrq	-8.89412	-140.108	Phoible	nort2845
1206	Öñge; Ong; Onge	1206	oon	10.6926	92.4707	Phoible	onge1236
1207	Oluta Popoluca; Olutec	1207	plo	17.8937	-94.8863	Phoible	olut1240
1208	Jiarong	1208	jya	31.6029	102.229	Phoible	jiar1239
1209	Suri	1209	suq	6.03205	35.0823	Phoible	suri1267
1210	Bilua	1210	blb	-7.92388	156.663	Phoible	bilu1245
1211	Hoava	1211	hoa	-8.19679	157.595	Phoible	hoav1238
1212	Filipino	1212	fil	12.265	123.464	Phoible	fili1244
1213	Ngad'a; Ngadha	1213	nxg	-8.79508	120.976	Phoible	ngad1261
1214	Muna	1214	mnb	-5.40419	122.541	Phoible	muna1247
1215	Ke'o; Kéo	1215	xxk	-8.8704	121.256	Phoible	keoo1238
1216	Aheu; Thavung	1216	thm	17.7655	104.229	Phoible	aheu1239
1217	Sakirabiá; Mekens	1217	skf	-13.054	-62.0927	Phoible	saki1248
1218	Tiwi	1218	tiw	-11.6308	130.949	Phoible	tiwi1244
1219	Torwali	1219	trw	35.3101	72.5316	Phoible	torw1241
1220	Thulung; Thulung Rai	1220	tdh	27.5389	87.6063	Phoible	thul1246
1221	Tshangla	1221	tsj	27.3694	91.7741	Phoible	tsha1245
1222	Colorado; Tsafiki	1222	cof	-0.21181	-79.2347	Phoible	colo1256
1223	Tzutujil	1223	tzj	14.6351	-91.2012	Phoible	tzut1248
1224	Pwo Karen	1224	pww	18.016	98.2709	Phoible	pwon1235
1225	Tuva; Tuvan	1225	tyv	48.436	92.6693	Phoible	tuvi1240
1226	Kinnauri; Kanauri	1226	kfk	31.3688	78.3148	Phoible	kinn1249
1227	Mewati	1227	wtm	27.736	76.947	Phoible	mewa1250
1228	Aneityum; Anejom̃	1228	aty	-20.1864	169.825	Phoible	anei1239
1229	Zaiwa	1229	atb	24.1726	98.3643	Phoible	zaiw1241
1230	Chickasaw	1230	cic	33.9452	-97.1301	Phoible	chic1270
1231	Friulian	1231	fur	46.1473	13.0493	Phoible	friu1240
1232	Jicarilla Apache	1232	apj	36.8079	-107.007	Phoible	jica1244
1233	Ega	1233	ega	5.56081	-5.41732	Phoible	egaa1242
1234	Adamawa Fulfulde; Adamawa Fulani	1234	fub	8.896	15.8384	Phoible	adam1253
1235	Arrarnte	1235	are	-24.0505	133.246	Phoible	west2441
1236	Sanuma; Sanumá	1236	xsu	1.31875	-67.6498	Phoible	sanu1240
1237	Wari; Wari'; Wariʔ; Oro Nao	1237	pav	-10.6995	-64.5615	Phoible	wari1268
1238	Crow	1238	cro	45.368	-107.874	Phoible	crow1244
1239	Barbareño	1239	boi	34.462	-119.699	Phoible	barb1263
1240	Lele (Lyélé)	1240	lee	12.4305	-2.59229	Phoible	lyel1241
1241	Fulfulde (Cameroon)	1241	fub	8.896	15.8384	Phoible	adam1253
1242	Anyi Sanvi	1242	any	6.31781	-3.30532	Phoible	anyi1245
1243	Agni Djuablin	1243	any	6.31781	-3.30532	Phoible	anyi1245
1244	Agni Morofo	1244	mtb	6.1627	-4.64232	Phoible	anyi1244
1245	Akan	1245	aka	6.34756	-1.33254	Phoible	akan1250
1246	anufɔ	1246	cko	10.2839	0.56021	Phoible	anuf1239
1247	babole	1247	bvx	1.07773	17.2305	Phoible	dibo1245
1248	bana	1248	bcw	10.3535	13.6131	Phoible	bana1305
1249	baka	1249	bdh	4.65943	29.59	Phoible	baka1274
1250	aja	1250	aja	8.58003	25.6122	Phoible	ajas1235
1251	bila	1251	bip	1.16839	28.7626	Phoible	bila1255
1252	busa	1252	bqp	9.91074	4.39929	Phoible	busa1253
1253	fulfulde (fuunaangere)	1253	fub	8.896	15.8384	Phoible	adam1253
1254	fulfulde (NGA)	1254	fuv	10.9972	11.1188	Phoible	nige1253
1255	herero	1255	her	-21.0231	20.5655	Phoible	here1253
1256	Senoufo-Cebaara	1256	sef	9.50768	-6.15264	Phoible	ceba1235
1257	songhoy	1257	khq	16.192	-3.73962	Phoible	koyr1240
1258	kpaʔ	1258	ksf	4.72603	11.0982	Phoible	bafi1243
1259	lega-shabunda	1259	lea	-3.83196	27.1424	Phoible	lega1249
1260	limbum (southern)	1260	lmp	6.58608	10.9802	Phoible	limb1268
1261	limbum (central)	1261	lmp	6.58608	10.9802	Phoible	limb1268
1262	limbum (northern)	1262	lmp	6.58608	10.9802	Phoible	limb1268
1263	myene	1263	mye	-1.48741	9.50247	Phoible	myen1241
1264	N'cam	1264	bud	9.23971	0.599275	Phoible	ntch1242
1265	Nen	1265	baz	4.67724	10.5456	Phoible	tune1241
1266	matuumbi	1266	mgw	-8.53734	39.0409	Phoible	matu1259
1267	yao	1267	yao	-13.6119	35.2387	Phoible	yaoo1241
1268	umbundu	1268	umb	-12.4763	14.4148	Phoible	umbu1257
1269	ndonga	1269	ndo	-17.6417	19.1631	Phoible	ndon1254
1270	mbukushu	1270	mhw	-17.6827	22.5026	Phoible	mbuk1240
1271	diriku	1271	diu	-18.1681	20.6678	Phoible	diri1252
1272	kwangari	1272	kwn	-17.9026	19.256	Phoible	kwan1273
1273	soninke (kaedi (MRT))	1273	snk	13.1273	-11.7178	Phoible	soni1259
1274	Songhay, Koyraboro Senni	1274	ses	16.9634	-0.55187	Phoible	koyr1242
1275	Lele	1275	lln	9.158	15.8115	Phoible	lele1276
1276	Ikalanga	1276	kck	-21.2887	27.401	Phoible	kala1384
1277	mongo-nkundu	1277	lol	-1.54228	20.4259	Phoible	mong1338
1278	longto	1278	wok	8.33313	13.0568	Phoible	long1387
1279	xwela	1279	xwe	6.41342	2.02985	Phoible	xwel1235
1280	western xwla	1280	xwl	6.33455	2.03904	Phoible	west2456
1281	kotafon	1281	kqk	6.64027	1.72346	Phoible	kota1272
1282	gbesi	1282	gbs	6.55911	2.0269	Phoible	gbes1238
1283	machame	1283	jmc	-3.29385	37.0703	Phoible	mach1266
1284	mada	1284	mda	9.02294	8.34119	Phoible	mada1282
1285	mbe	1285	mfo	6.57067	8.82998	Phoible	mbee1249
1286	ngwe	1286	nwe	5.49787	9.9028	Phoible	ngwe1238
1287	jowulu	1287	jow	10.7691	-5.47873	Phoible	jowu1238
1288	yala	1288	yba	6.73852	8.60748	Phoible	yala1263
1289	cilungu	1289	mgr	-8.86817	31.2269	Phoible	mamb1296
1290	kete	1290	kcv	-7.15104	22.9027	Phoible	kete1252
1291	kwezo	1291	kws	-5.60445	18.5759	Phoible	kwes1244
1292	Madi	1292	snm	2.8735	31.25	Phoible	sout2828
1293	Moru	1293	mgd	5.1232	30.3287	Phoible	moru1253
1294	Logo	1294	log	3.32608	29.8866	Phoible	logo1259
1295	Afitti	1295	aft	12.446	30.7611	Phoible	afit1238
1296	Avatime	1296	avn	6.8688	0.41314	Phoible	avat1244
1297	Abua	1297	abn	4.83057	6.61492	Phoible	abua1244
1298	Anyi	1298	any	6.31781	-3.30532	Phoible	anyi1245
1299	Dghwede	1299	dgh	11.0575	13.7785	Phoible	dghw1239
1300	Eloyi	1300	afo	8.24696	7.97061	Phoible	eloy1241
1301	Fula (Nigeria)	1301	fuv	10.9972	11.1188	Phoible	nige1253
1302	Gechode	1302	acd	8.39478	0.56975	Phoible	giky1238
1303	Genyanga	1303	ayg	8.2327	0.98348	Phoible	giny1241
1304	Kilba	1304	hbb	10.3544	13.139	Phoible	huba1236
1305	Kofyar	1305	kwl	8.79947	9.15279	Phoible	kofy1242
1306	Krache	1306	kye	7.93475	0.01925	Phoible	krac1238
1307	Krim	1307	krm	7.24116	-11.8393	Phoible	krim1238
1308	Banda, West Central	1308	bbp	6.81435	24.1012	Phoible	west2458
1309	Dinka, South Central	1309	dib	6.7307	30.3021	Phoible	sout2833
1310	Foodo	1310	fod	9.56489	1.40486	Phoible	food1238
1311	Joola Huluf	1311	csk	12.5089	-16.5539	Phoible	jola1262
1312	Jumjum	1312	jum	10.4349	33.7494	Phoible	jumj1238
1313	Burun	1313	bdi	10.725	33.921	Phoible	buru1301
1314	Lulubo	1314	lul	4.6242	31.9103	Phoible	olub1238
1315	Maay	1315	ymm	3.22288	43.6182	Phoible	maay1238
1316	Mabaan	1316	mfz	9.81455	33.5404	Phoible	maba1273
1317	Nizaa	1317	sgi	7.12906	12.3779	Phoible	suga1248
1318	Copi	1318	cce	-24.8327	34.1097	Phoible	chop1243
1319	Xhosa	1319	xho	-31.0389	28.0769	Phoible	xhos1239
1320	Siwu	1320	akp	7.23811	0.44362	Phoible	siwu1238
1321	Sherbro	1321	bun	7.77585	-12.7405	Phoible	sher1258
1322	Mmani	1322	buy	9.0	-13.16	Phoible	bull1247
1323	Hill Guang	1323	cpn	6.05387	-0.10955	Phoible	cher1271
1324	Ndut-Falor	1324	fap	14.8628	-16.9557	Phoible	palo1243
1325	Frafra	1325	gur	11.0918	-0.81109	Phoible	fare1241
1326	Likpe	1326	lip	7.16751	0.5886	Phoible	sekp1241
1327	Mampruli	1327	maw	10.3884	-0.74675	Phoible	mamp1244
1328	Shanjo	1328	toi	-17.4223	27.1035	Phoible	tong1318
1329	Pajade	1329	pbp	12.6425	-13.4759	Phoible	bady1239
1330	Sele	1330	snw	7.17462	0.42458	Phoible	sele1249
1331	Tiv	1331	tiv	6.88039	9.26287	Phoible	tivv1240
1332	Blin	1332	byn	15.7833	38.3917	Phoible	bili1260
1333	Xamtanga	1333	xan	12.4479	38.8352	Phoible	xamt1239
1334	Lika	1334	lik	2.13777	27.6088	Phoible	lika1243
1335	Yanzi	1335	yns	-3.8231	18.2341	Phoible	yans1239
1336	Kibudu	1336	buu	2.00501	27.951	Phoible	budu1250
1337	Iikile	1337	khy	0.36906	24.3098	Phoible	kele1255
1338	Lengola	1338	lej	-1.95874	25.3343	Phoible	leng1258
1339	Kaliko	1339	kbo	3.56039	30.556	Phoible	keli1248
1340	Wongo	1340	won	-5.73837	20.5054	Phoible	wong1247
1341	Mwali	1341	wlc	-12.3164	43.741	Phoible	mwal1237
1342	Afar	1342	aar	12.2281	41.8083	Phoible	afar1241
1343	Mundang	1343	mua	9.83195	14.4751	Phoible	mund1325
1344	Mono	1344	mru	8.78372	14.2254	Phoible	mono1269
1345	Tupuri	1345	tui	10.0144	14.8697	Phoible	tupu1244
1346	Kuo	1346	xuo	7.97771	15.4843	Phoible	kuoo1238
1347	Kare	1347	kbn	7.05641	15.2207	Phoible	kare1338
1348	Galke	1348	gke	8.09039	14.2888	Phoible	ndai1238
1349	Northern Mao	1349	myf	9.82554	34.6522	Phoible	bamb1262
1350	Tigrinya	1350	tir	15.3359	38.9266	Phoible	tigr1271
1351	Karimojong	1351	kdj	2.45157	34.2761	Phoible	kara1483
1352	Gwandara (Karshi)	1352	gwn	9.20464	7.49931	Phoible	gwan1268
1353	Gwandara (Cancara)	1353	gwn	9.20464	7.49931	Phoible	gwan1268
1354	Gwandara (Toni)	1354	gwn	9.20464	7.49931	Phoible	gwan1268
1355	Gwandara (Gitata)	1355	gwn	9.20464	7.49931	Phoible	gwan1268
1356	Gwandara (Koro)	1356	gwn	9.20464	7.49931	Phoible	gwan1268
1357	Gwandara (Nimbia)	1357	gwn	9.20464	7.49931	Phoible	gwan1268
1358	Avikam	1358	avi	5.15838	-5.2529	Phoible	avik1243
1359	Shilluk	1359	shk	9.85472	31.7926	Phoible	shil1265
1360	San	1360	hgm	-19.7637	17.0299	Phoible	haio1238
1361	Pero	1361	pip	9.62092	11.044	Phoible	pero1241
1362	Galla	1362	gax	1.05676	37.882	Phoible	bora1271
1363	Hadiyya	1363	hdy	7.57377	37.7577	Phoible	hadi1240
1364	Welamo	1364	wal	6.32668	37.7537	Phoible	wola1242
1365	Nyanga	1365	njx	-3.69702	12.5197	Phoible	kuny1238
1366	Otuho	1366	lot	4.16379	32.6641	Phoible	otuh1238
1367	Orusyan	1367	myx	1.05906	34.2829	Phoible	masa1299
1368	Higi	1368	hig	10.646	13.5136	Phoible	kamw1239
1369	Manya	1369	mzj	8.56186	-9.44257	Phoible	many1261
1370	Syan	1370	say	9.69441	9.71748	Phoible	saya1246
1371	Nzɛbi	1371	nzb	-2.18115	12.7063	Phoible	njeb1242
1372	Tadaksahak	1372	dsq	16.685	2.32653	Phoible	tada1238
1373	Kambaata	1373	ktb	7.37582	37.9088	Phoible	kamb1316
1374	Otoro	1374	otr	11.1187	30.573	Phoible	otor1240
1375	Tira	1375	tic	11.0963	30.8092	Phoible	tira1254
1376	Nyam	1376	nmi	9.18024	10.8365	Phoible	nyam1285
1377	Kirya-Konzɘl	1377	fli	10.5419	13.4087	Phoible	fali1285
1378	Mawa	1378	mcw	11.7461	18.2999	Phoible	mawa1270
1379	!Xóõ	1379	nmn	-24.2002	20.7958	Phoible	xooo1239
1380	Koalib	1380	kib	11.6965	30.4717	Phoible	koal1240
1381	Kagulu	1381	kki	-6.38204	37.0534	Phoible	kagu1239
1382	Oko	1382	oks	7.53908	6.15725	Phoible	okoe1238
1383	!Xun	1383	xuu	-16.5905	22.5998	Phoible	kxoe1243
1384	Banjun	1384	bbj	5.39619	10.352	Phoible	ghom1247
1385	Defaka	1385	afn	4.58451	7.50186	Phoible	defa1248
1386	Tee	1386	tkq	4.73213	7.37553	Phoible	teee1242
1387	Kipsigis	1387	sgc	-0.35774	35.258532	Phoible	kips1239
1388	Pangwa	1388	pbr	-9.96782	34.8039	Phoible	pang1287
1389	Holoholo	1389	hoo	-5.37545	28.3274	Phoible	holo1240
1390	Buli	1390	bwu	10.5763	-1.26748	Phoible	buli1254
1391	Balante	1391	bjt	12.5382	-15.6658	Phoible	bala1302
1392	Kinyambo	1392	now	-1.6096	30.9156	Phoible	nyam1277
1393	Dan	1393	daf	7.22812	-8.24535	Phoible	dann1241
1394	Pokot	1394	pko	1.57023	35.2318	Phoible	poko1263
1395	Afrikaans	1395	afr	-22.0	30.0	Phoible	afri1274
1396	Argobba	1396	agj	10.6596	39.756	Phoible	argo1244
1397	Harari	1397	har	9.30485	42.1332	Phoible	hara1271
1399	Nzema	1399	nzi	5.1785	-2.81123	Phoible	nzim1238
1400	Ahanta	1400	aha	4.85147	-1.94657	Phoible	ahan1243
1401	Besleri	1401	hna	10.3805	13.8405	Phoible	mina1276
1402	Buwal	1402	bhs	10.6151	13.8838	Phoible	buwa1243
1403	Hide	1403	xed	10.942	13.6881	Phoible	hdii1240
1404	Lamang	1404	hia	11.0243	13.7362	Phoible	lama1288
1405	Ikwere	1405	ikw	5.04333	6.86651	Phoible	ikwe1242
1406	Lagwan	1406	kot	11.5592	14.9884	Phoible	lagw1237
1407	Mbodomo	1407	gmm	4.70037	14.9569	Phoible	gbay1281
1408	Mbuko	1408	mqb	10.7788	14.1677	Phoible	mbuk1243
1409	Moloko	1409	mlw	10.7933	14.2521	Phoible	molo1266
1410	Muyang	1410	muy	10.8605	14.2125	Phoible	muya1243
1411	Ngomba	1411	jgo	5.63067	10.237	Phoible	ngom1272
1412	Kemezung	1412	dmo	6.69577	10.4984	Phoible	keme1240
1413	Nateni	1413	ntm	10.5191	1.21879	Phoible	nate1242
1414	Silt'i	1414	stv	7.77004	38.1449	Phoible	silt1240
1415	Weh	1415	weh	6.46164	10.121	Phoible	wehh1238
1416	Tulishi	1416	tey	11.4507	29.108	Phoible	tuli1249
1417	Keiga	1417	kec	11.2064	29.3889	Phoible	keig1242
1418	Krongo	1418	kgo	10.514	30.003	Phoible	kron1241
1419	Kanga (Kanga)	1419	kcp	11.0174	29.3463	Phoible	kang1288
1420	Kanga (Kufa)	1420	kcp	11.0174	29.3463	Phoible	kang1288
1421	Kadugli (Kadugli)	1421	xtc	10.8423	29.4914	Phoible	katc1249
1422	Kadugli (Miri)	1422	xtc	10.8423	29.4914	Phoible	katc1249
1423	Kadugli (Katcha)	1423	xtc	10.8423	29.4914	Phoible	katc1249
1424	Morokodo	1424	mgc	5.5103	30.0229	Phoible	moro1284
1425	Aringa	1425	luc	3.56143	31.3071	Phoible	arin1244
1426	These	1426	keg	11.3885	29.5803	Phoible	tese1238
1427	Lumun	1427	lmd	10.8308	30.253	Phoible	lumu1239
1428	Asharon	1428	acz	10.8827	30.3187	Phoible	ache1245
1429	Tocco	1429	taz	10.8828	30.1567	Phoible	toch1257
1430	Thakik	1430	dec	10.583	29.9404	Phoible	dagi1241
1431	Didinga	1431	did	4.21489	33.6869	Phoible	didi1258
1432	Luwo	1432	lwo	7.35089	28.1378	Phoible	luwo1239
1433	Acholi	1433	ach	3.57738	32.5147	Phoible	acol1236
1434	Belanda Boor	1434	bxb	6.6503	27.8232	Phoible	bela1256
1435	Belanda Viri	1435	bvi	7.41311	27.6956	Phoible	bela1255
1436	Ndogo	1436	ndz	7.73028	27.5588	Phoible	ndog1248
1437	Bade	1437	bde	12.789	10.6557	Phoible	bade1248
1438	Pichi	1438	fpe	3.53638	8.68929	Phoible	fern1234
1439	Jita	1439	jit	-1.62681	33.9141	Phoible	jita1239
1440	Dime	1440	dim	6.20951	36.3329	Phoible	dime1235
1442	Jamsay, Dogon	1442	djm	14.1794	-2.57999	Phoible	jams1239
1443	Kikamba	1443	kam	-1.60827	37.9532	Phoible	kamb1297
1444	Bafia	1444	ksf	4.72603	11.0982	Phoible	bafi1243
1445	Lango	1445	laj	2.13867	33.0553	Phoible	lang1324
1447	Nyole	1447	nuj	0.88072	33.9181	Phoible	nyol1238
1448	Kimwani	1448	wmw	-12.5821	40.4601	Phoible	mwan1247
1449	Shekgalagari	1449	xkv	-25.9208	22.7202	Phoible	kgal1244
1450	Tigemaxo Bozo	1450	boz	14.1223	-5.08609	Phoible	tiey1235
1451	Alaaba	1451	alw	7.39014	38.1732	Phoible	alab1254
1452	Degema	1452	deg	4.73373	6.80991	Phoible	dege1246
1453	Basari	1453	bsc	12.4529	-13.3495	Phoible	bass1258
1454	Principense	1454	pre	1.614	7.392	Phoible	prin1242
1455	Nkonya	1455	nko	7.20316	0.3209	Phoible	nkon1245
1456	Soddo	1456	gru	8.33561	38.4763	Phoible	kist1241
1457	Goggot	1457	gru	8.33561	38.4763	Phoible	kist1241
1458	Masqan	1458	mvz	8.10617	38.3386	Phoible	mesq1240
1459	Muher	1459	sgw	8.11879	37.9891	Phoible	seba1251
1460	Ezha	1460	sgw	8.11879	37.9891	Phoible	seba1251
1461	Chaha	1461	sgw	8.11879	37.9891	Phoible	seba1251
1462	Gumer	1462	sgw	8.11879	37.9891	Phoible	seba1251
1463	Gura	1463	sgw	8.11879	37.9891	Phoible	seba1251
1464	Gyeto	1464	sgw	8.11879	37.9891	Phoible	seba1251
1465	Ennemor	1465	ior	7.94883	37.7968	Phoible	inor1238
1466	Endegen	1466	ior	7.94883	37.7968	Phoible	inor1238
1467	Ener	1467	ior	7.94883	37.7968	Phoible	inor1238
1468	Dzuungoo	1468	dnn	11.3796	-4.92036	Phoible	dzuu1241
1469	Bagirmi	1469	bmi	11.5239	14.7695	Phoible	bagi1246
1470	Ngiti	1470	niy	1.30455	30.2242	Phoible	ngit1239
1471	Chindali	1471	ndh	-9.88948	33.6118	Phoible	ndal1241
1472	Me'en	1472	mym	6.63207	35.6255	Phoible	meen1242
1473	Ongamo	1473	nsg	-2.97716	37.528	Phoible	ngas1238
1474	Mbay	1474	myb	8.23066	15.7328	Phoible	mbay1241
1475	Gumuz	1475	guk	11.2873	35.3803	Phoible	gumu1244
1476	Soo	1476	teu	2.58367	34.7595	Phoible	sooo1256
1477	Gimira	1477	bcq	7.04682	35.7673	Phoible	benc1235
1478	Bench	1478	bcq	7.04682	35.7673	Phoible	benc1235
1479	Yemsa	1479	jnj	7.79821	37.4412	Phoible	yems1235
1480	Zayse	1480	zay	5.83747	37.3409	Phoible	zays1235
1482	Koorete	1482	kqy	5.80545	37.8679	Phoible	koor1239
1483	Aari	1483	aiw	5.95034	36.5721	Phoible	aari1239
1484	Komo	1484	xom	8.94162	34.0939	Phoible	komo1258
1485	Twampa	1485	udu	9.16012	34.2293	Phoible	uduk1239
1486	Opo	1486	lgn	8.47526	33.853	Phoible	opuu1239
1487	Kwama	1487	kmq	9.50836	34.2457	Phoible	kwam1249
1488	Mayogo	1488	mdm	2.79827	27.8282	Phoible	mayo1261
1490	Nouni	1490	nnw	11.5186	-2.14385	Phoible	sout2795
1491	Ndebele	1491	nde	-20.2513	27.4096	Phoible	nort2795
1492	Saxwe, Gbe	1492	sxw	6.58269	1.92015	Phoible	saxw1241
1493	Laarim	1493	loh	4.80331	33.3312	Phoible	nari1240
1494	Bijogo	1494	bjg	11.1097	-16.1497	Phoible	bidy1244
1495	Dompo	1495	doy	8.182	-2.295	Phoible	domp1238
1496	Bamana	1496	bam	12.0401	-9.98949	Phoible	bamb1269
1497	Heiban	1497	hbn	11.2908	30.5282	Phoible	heib1243
1498	Koyaga	1498	kga	8.29177	-6.23255	Phoible	koya1253
1499	Cwaya	1499	shw	11.2708	30.3533	Phoible	shwa1239
1500	Tiba	1500	ttb	8.4809	11.9603	Phoible	gaaa1245
1501	Kwanyama	1501	kua	-17.7176	16.58	Phoible	kuan1247
1502	Mbalanhu	1502	lnb	-19.593	16.617	Phoible	mbal1255
1503	Kwambi	1503	kwm	-18.0339	15.7294	Phoible	kwam1251
1504	Ngandjera	1504	nne	-16.6359	21.1928	Phoible	ngan1300
1505	Ndonga (Kwaluudhi)	1505	ndo	-17.6417	19.1631	Phoible	ndon1254
1506	Ndonga (Kolonkadhi)	1506	ndo	-17.6417	19.1631	Phoible	ndon1254
1507	Ndonga (Eunda)	1507	ndo	-17.6417	19.1631	Phoible	ndon1254
1508	Konkomba	1508	xon	9.82224	0.2783	Phoible	konk1269
1509	Beria	1509	zag	17.4842	23.4626	Phoible	zagh1240
1510	Zway	1510	zwa	8.01148	38.8258	Phoible	zayy1238
1511	Leke	1511	zmx	1.70044	17.3733	Phoible	bomi1238
1512	Bobo, North	1512	bbo	12.4182	-4.47538	Phoible	nort2819
1513	Bena	1513	bez	-9.26671	35.0364	Phoible	bena1262
1514	Kpelle, North	1514	gkp	7.93196	-8.98843	Phoible	guin1254
1515	Kakabe	1515	kke	10.5962	-11.4418	Phoible	kaka1265
1516	Lele	1516	llc	8.98043	-10.371	Phoible	lele1266
1517	Looma	1517	lom	7.91585	-9.69906	Phoible	loma1260
1518	Mano	1518	mev	7.04616	-8.86405	Phoible	mann1248
1519	Kyanga	1519	tye	11.5953	3.58651	Phoible	kyen1242
1520	Shanga	1520	sho	11.2752	4.41464	Phoible	shan1282
1521	Abure	1521	abu	5.21534	-3.64123	Phoible	abur1243
1522	Bankon	1522	abb	4.3702	9.6403	Phoible	bank1256
1523	Efutu	1523	afu	5.42441	-0.59545	Phoible	awut1241
1524	Aghem	1524	agq	6.38956	10.0807	Phoible	aghe1239
1525	Arbore	1525	arv	4.92183	36.7986	Phoible	arbo1245
1526	Abidji	1526	abi	5.65656	-4.58421	Phoible	abid1235
1527	Adioukrou	1527	adj	5.38228	-4.52522	Phoible	adio1239
1528	Aizi, Tiagba	1528	ahi	5.28022	-4.62352	Phoible	tiag1235
1529	Alladian	1529	ald	5.22371	-4.42647	Phoible	alla1248
1530	Tinɔr	1530	ahs	9.36574	7.39443	Phoible	ashe1269
1531	Shindazidja	1531	zdj	-11.6129	43.36	Phoible	ngaz1238
1532	Akpes	1532	ibe	7.50256	5.95559	Phoible	akpe1248
1533	Iten	1533	etx	9.73073	8.61443	Phoible	eten1239
1534	Nuer	1534	nus	8.13911	32.3829	Phoible	nuer1246
1535	West Kainji	1535	gel	11.5319	4.8387	Phoible	kagf1238
1536	Idu	1536	idu	7.19139	7.71261	Phoible	idom1241
1537	Rigwe	1537	iri	9.85197	8.6525	Phoible	irig1241
1538	Izere	1538	izr	9.93195	9.09741	Phoible	izer1241
1539	Jere	1539	jer	10.1962	8.95834	Phoible	jere1244
1540	Leggbo	1540	agb	6.02645	7.98385	Phoible	legb1242
1541	Logba	1541	lgq	6.92838	0.43068	Phoible	logb1245
1542	Awngi	1542	awn	10.9819	36.6916	Phoible	awng1244
1543	Glavda	1543	glw	11.1334	13.8652	Phoible	glav1244
1544	Ahaan	1544	ahn	7.44139	6.00896	Phoible	ahan1244
1545	Uwu	1545	aye	7.52206	6.01979	Phoible	ayer1245
1546	Ronga	1546	rng	-26.7329	32.6167	Phoible	rong1268
1547	Comorian, Ndzwani	1547	wni	-12.2123	44.3709	Phoible	ndzw1235
1548	Birifor	1548	biv	9.2873	-2.72672	Phoible	sout2790
1549	Kwatay	1549	cwt	12.4825	-16.7484	Phoible	kuwa1246
1550	Attie	1550	ati	5.9977	-3.8209	Phoible	atti1239
1551	Angolar	1551	aoa	0.11438	6.59486	Phoible	ango1258
1552	Oromo, Eastern	1552	hae	8.67428	41.4395	Phoible	east2652
1553	Kriyol	1553	pov	13.2335	-15.3325	Phoible	uppe1455
1554	Akoose	1554	bss	4.9243	9.65522	Phoible	akoo1248
1555	Bakaka (Mwaneka)	1555	bqz	4.79991	9.80402	Phoible	baka1273
1556	Bakaka (Babong)	1556	bqz	4.79991	9.80402	Phoible	baka1273
1557	Bakaka (Mkaa')	1557	bqz	4.79991	9.80402	Phoible	baka1273
1558	Mbo (Ekanang)	1558	mbo	5.13981	9.92766	Phoible	mboc1235
1559	Bassossi	1559	bsi	5.23655	9.52275	Phoible	bass1260
1560	Mbo (Ngwatta)	1560	mbo	5.13981	9.92766	Phoible	mboc1235
1561	Liberian English	1561	lir	6.423	-10.5284	Phoible	libe1240
1562	Gban	1562	ggu	6.40859	-5.51851	Phoible	gagu1242
1563	Eton	1563	eto	4.21045	11.3935	Phoible	eton1253
1564	Reunionnais	1564	rcf	-21.1131	55.5321	Phoible	reun1238
1565	Masalit	1565	mls	13.2733	22.1752	Phoible	nucl1440
1566	Saotomense	1566	cri	0.28332	6.61935	Phoible	saot1239
1567	Tangale	1567	tan	9.75444	11.3228	Phoible	nucl1696
1568	Sukuma	1568	suk	-3.16082	32.8765	Phoible	suku1261
1569	Mauritian Creole	1569	mfe	-20.2613	57.5517	Phoible	mori1278
1570	Krio	1570	kri	10.8811	-14.3204	Phoible	krio1253
1571	Kituba	1571	ktu	-2.29601	17.1548	Phoible	kitu1246
1572	Akasilimi	1572	aks	8.8858	1.37035	Phoible	akas1242
1573	Tuki	1573	bag	4.64348	11.5353	Phoible	tuki1240
1574	Baka	1574	bkc	2.16013	13.7804	Phoible	baka1272
1575	Bum	1575	bmv	6.48655	10.418	Phoible	bumm1238
1576	Daba	1576	dbq	10.3521	13.6318	Phoible	nucl1683
1577	Gavar	1577	gou	10.5603	13.8188	Phoible	gava1241
1578	Gu'de	1578	gde	10.2138	13.403	Phoible	gude1246
1579	Lango	1579	lno	4.04948	33.0412	Phoible	lang1322
1580	Igo	1580	ahl	7.25499	0.67846	Phoible	igoo1238
1581	Kako	1581	kkj	3.79989	15.6282	Phoible	kako1242
1582	Kwanja	1582	knp	6.30293	11.6931	Phoible	kwan1276
1583	Mambila	1583	mcu	6.43829	11.4195	Phoible	came1252
1584	Mere	1584	meq	10.7458	14.09	Phoible	mere1246
1585	Mandara	1585	mfi	11.3169	13.8996	Phoible	wand1278
1586	Chonyi	1586	coh	-3.79746	39.7553	Phoible	chon1287
1587	Digo	1587	dig	-4.62101	39.1752	Phoible	digo1243
1588	Duruma	1588	dug	-4.09629	39.322	Phoible	duru1249
1589	Giryama	1589	nyf	-3.30638	39.6648	Phoible	giry1241
1590	Jiβana	1590	nyf	-3.30638	39.6648	Phoible	giry1241
1591	Kambe	1591	nyf	-3.30638	39.6648	Phoible	giry1241
1592	Kauma	1592	nyf	-3.30638	39.6648	Phoible	giry1241
1593	Raβai	1593	nyf	-3.30638	39.6648	Phoible	giry1241
1594	Reβe	1594	nyf	-3.30638	39.6648	Phoible	giry1241
1595	Vame	1595	mlr	10.9481	14.2131	Phoible	vame1236
1596	Numala	1596	mmu	4.52188	11.0599	Phoible	mmaa1238
1597	Kotoko	1597	mpi	12.4609	14.5833	Phoible	mpad1242
1598	Mofu, South	1598	mif	10.567	14.0314	Phoible	mofu1248
1599	Mbe	1599	mtk	6.25838	11.0906	Phoible	mbee1250
1600	Nchane	1600	ncr	6.50696	10.5312	Phoible	ncan1245
1601	Mfumte	1601	nfu	6.63304	10.9943	Phoible	mfum1238
1602	Njem	1602	njy	2.30483	14.1175	Phoible	njye1238
1603	Bwamut	1603	box	11.1687	-3.50303	Phoible	buam1238
1604	Kwami	1604	ktf	-1.53712	27.4633	Phoible	kwam1250
1605	Gouro	1605	goa	7.34954	-6.31154	Phoible	guro1248
1606	Cape Verde Creole	1606	kea	15.0586	-23.6148	Phoible	kabu1256
1607	Kulango	1607	nku	8.46011	-2.74627	Phoible	boun1243
1608	Ts'amakko	1608	tsb	5.3097	36.9139	Phoible	tsam1247
1609	Tamazight Berber	1609	tzm	32.7415	-2.40872	Phoible	cent2194
1610	Siwi	1610	siz	29.2023	25.5197	Phoible	siwi1239
1611	Ndamba	1611	ndj	-8.40485	36.0271	Phoible	ndam1239
1612	Barein (Jalkiya)	1612	bva	11.1168	18.0764	Phoible	bare1279
1613	Barein (Giliya)	1613	bva	11.1168	18.0764	Phoible	bare1279
1614	Barein (Jalking)	1614	bva	11.1168	18.0764	Phoible	bare1279
1615	Barein (Komiya)	1615	bva	11.1168	18.0764	Phoible	bare1279
1616	Gaahmg	1616	tbi	11.4674	33.9797	Phoible	gaam1241
1617	Mungbam	1617	mij	6.5805	10.2267	Phoible	abar1238
1618	Mundabli	1618	boe	6.59969	10.2704	Phoible	mund1328
1619	Ajumbu	1619	muc	6.53792	10.2556	Phoible	mbuu1238
1620	Koshin	1620	kid	6.5817	10.299	Phoible	kosh1246
1621	Fang	1621	fak	6.54384	10.319	Phoible	fang1248
1622	Kuranko	1622	knk	9.49325	-10.6122	Phoible	kura1250
1623	Lwaa	1623	nie	9.70362	17.8135	Phoible	niel1243
1624	Gisiga	1624	gis	10.6755	14.219	Phoible	nort3047
1625	Moghamo	1625	mgo	5.88942	9.87416	Phoible	meta1238
1626	Mokpwe	1626	bri	4.24178	9.23887	Phoible	mokp1239
1627	Siamou	1627	sif	10.998	-4.92143	Phoible	siam1242
1628	Ngiemboon	1628	nnh	5.56777	10.1266	Phoible	ngie1241
1629	Nugunu	1629	yas	4.63103	11.1837	Phoible	nugu1242
1630	Mbembe	1630	nza	6.98399	10.7085	Phoible	tigo1236
1631	Orma	1631	orc	-1.79489	39.6075	Phoible	orma1241
1632	Pinyin	1632	pny	5.7991	10.0682	Phoible	piny1238
1633	Pana	1633	pnz	8.71518	13.6009	Phoible	pana1293
1634	Thok Reel	1634	atu	6.32234	30.4945	Phoible	reel1238
1635	Ouldeme	1635	udl	10.955	14.1378	Phoible	wuzl1236
1636	Balese	1636	les	1.8798	29.2918	Phoible	lese1243
1637	Toura	1637	neb	7.76747	-7.33105	Phoible	tour1242
1638	Kigweno	1638	gwe	-3.68407	37.6827	Phoible	gwen1239
1639	Sisumbwa	1639	suw	-3.47335	31.9457	Phoible	sumb1240
1640	Luzinza	1640	zin	-2.64132	32.1755	Phoible	zinz1238
1641	Kimeru	1641	mer	0.26484	37.7396	Phoible	meru1245
1642	Kikahe	1642	hka	-3.51412	37.5759	Phoible	kahe1238
1643	Kihangaza	1643	han	-2.52347	30.7074	Phoible	hang1260
1644	Kimochi	1644	old	-3.33743	37.3357	Phoible	moch1256
1645	Kisimbiti	1645	ssc	-0.95719	34.1033	Phoible	suba1252
1646	Eciruuri	1646	kya	-1.80737	33.71	Phoible	kway1241
1647	Wawa	1647	www	6.68974	11.7802	Phoible	wawa1246
1648	Tachelhit	1648	shi	29.7854	-7.77879	Phoible	tach1250
1649	Tounia	1649	tug	9.42506	18.2059	Phoible	tuni1251
1650	Senoufo, Cebaara	1650	sef	9.50768	-6.15264	Phoible	ceba1235
1651	Fuliiru	1651	flr	-3.04022	28.9865	Phoible	fuli1240
1652	Sandawe	1652	sad	-5.26918	35.4808	Phoible	sand1273
1653	Tsuvaɗi	1653	tvd	10.8421	5.22095	Phoible	tsuv1239
1654	Ejagham	1654	etu	5.54442	8.90959	Phoible	ejag1239
1655	Yemba	1655	ybb	5.47421	10.0214	Phoible	yemb1246
1656	Nchufie	1656	bfj	5.84612	10.4518	Phoible	bafa1249
1657	Burji	1657	bji	4.44624	38.4646	Phoible	burj1242
1658	Anii	1658	blo	9.11127	1.60169	Phoible	anii1245
1659	Fipa	1659	fip	-7.88963	31.3442	Phoible	fipa1238
1660	Nawuri	1660	naw	8.45116	0.04947	Phoible	nawu1242
1661	Anfillo	1661	myo	8.568	34.647	Phoible	anfi1235
1662	Bokala-Nkole	1662	nto	-1.99062	18.265	Phoible	ntom1248
1663	Talasa	1663	tbr	10.6378	30.4128	Phoible	tumt1243
1664	Iyive	1664	uiv	6.50437	9.53302	Phoible	iyiv1238
1665	Karo Batak	1665	btx	2.12787	98.2517	Phoible	bata1293
1666	Tagalog	1666	tgl	14.06	121.747	Phoible	taga1270
1667	Southern Sama	1667	ssb	5.07546	119.38	Phoible	sout2918
1668	Kimaragang	1668	kqr	6.61982	116.96	Phoible	kima1244
1669	Belait	1669	beg	4.96207	114.933	Phoible	bela1260
1670	Iloko/Ilocano	1670	ilo	15.9361	120.993	Phoible	ilok1237
1671	Phan Rang Cham (Eastern Cham)	1671	cjm	11.2853	108.49	Phoible	east2563
1672	Moklen	1672	mkm	8.16761	98.3176	Phoible	mokl1243
1673	Moken	1673	mwt	10.1474	98.6765	Phoible	moke1242
1674	Nias	1674	nia	0.90691	97.4961	Phoible	nias1242
1675	Javanese	1675	jav	-0.572307	110.885	Phoible	java1254
1676	Buol	1676	blf	0.97727	121.519	Phoible	buol1237
1677	Makassar	1677	mak	-5.65551	119.838	Phoible	maka1311
1678	Mori Bawah	1678	xmz	-2.56016	121.37	Phoible	mori1268
1679	Kambera	1679	xbr	-9.88447	120.235	Phoible	kamb1299
1680	Tetun	1680	tet	-9.11217	125.528	Phoible	tetu1245
1681	Leti	1681	lti	-8.19808	127.674	Phoible	leti1246
1682	Makian, East (Taba)	1682	mky	0.07337	127.423	Phoible	east2440
1683	Biak	1683	bhw	-0.9523	135.879	Phoible	biak1248
1684	Ambon Malay	1684	abs	-3.71342	128.184	Phoible	ambo1250
1685	Banda Malay	1685	bpq	-4.55565	129.905	Phoible	band1353
1686	Manado Malay	1686	xmm	1.48099	124.843	Phoible	mala1481
1687	Kupang Malay	1687	mkn	-10.2526	123.63	Phoible	kupa1239
1689	North Maluku Malay	1689	max	-0.86437	128.323	Phoible	nort2828
1690	Indonesian	1690	ind	-7.33458	109.716	Phoible	indo1316
1691	Madurese	1691	mad	-7.0	113.0	Phoible	nucl1460
1692	Cebuano	1692	ceb	8.38799	124.367	Phoible	cebu1242
1693	Balinese	1693	ban	-8.35714	115.075	Phoible	bali1278
1694	Bugis	1694	bug	-0.251495	119.251	Phoible	bugi1244
1695	Bikol (Bicolano)	1695	bcl	13.7574	123.403	Phoible	cent2087
1696	Hiligaynon	1696	hil	10.4018	122.974	Phoible	hili1240
1697	Kapampangan	1697	pam	14.9603	120.502	Phoible	pamp1243
1698	Minangkabau	1698	min	4.17	96.25	Phoible	mina1268
1699	Pagasinan	1699	pag	15.9377	120.365	Phoible	pang1290
1700	Tengger	1700	tes	-7.89069	113.037	Phoible	teng1272
1701	Abujmaria	1701	mrr	19.7875	79.9144	Phoible	mari1414
1702	Andamanese	1702	apq	12.241	92.7965	Phoible	apuc1241
1703	Angami	1703	njm	25.6841	93.8668	Phoible	anga1288
1704	Ao-Naga	1704	njo	26.3241	94.3824	Phoible	aona1235
1705	Apatani	1705	apt	27.1933	93.7284	Phoible	apat1240
1706	Assamese	1706	asm	26.0876	91.2932	Phoible	assa1263
1707	Awadhi	1707	awa	27.5907	82.4663	Phoible	awad1243
1708	Badaga	1708	bfq	11.3094	76.5974	Phoible	bada1257
1709	Balti	1709	bft	34.4491	77.2859	Phoible	balt1258
1710	Banjara	1710	lmn	16.5734	76.9717	Phoible	lamb1269
1711	Bengali	1711	ben	24.0	90.0	Phoible	beng1280
1712	Bhili	1712	bhb	20.85	73.9592	Phoible	bhil1251
1713	Bhumij	1713	unr	25.0391	87.1792	Phoible	mund1320
1714	BoRo	1714	bwo	10.6596	35.345	Phoible	boro1277
1715	Brokskat	1715	bkk	34.5308	76.6026	Phoible	brok1247
1716	Bundeli	1716	bns	24.8982	78.9542	Phoible	bund1253
1717	Chandangs and Byangs	1717	cdn	29.7033	80.4832	Phoible	chau1259
1718	Chokri	1718	nri	25.5636	94.2887	Phoible	chok1243
1719	Darmiya	1719	drd	29.8629	80.5439	Phoible	darm1243
1720	Didayi	1720	gaq	18.6076	82.984	Phoible	gata1239
1721	Gade-Lohar	1721	gda	25.8583	78.2187	Phoible	gade1236
1722	Gallong	1722	adl	27.749	96.311	Phoible	galo1242
1723	Garo	1723	grt	25.2954	90.462	Phoible	garo1247
1724	Gojri	1724	gju	34.3768	73.1461	Phoible	guja1253
1725	Gujarati	1725	guj	22.687	71.0962	Phoible	guja1252
1726	Gutob	1726	gbj	18.3857	82.771	Phoible	bodo1267
1727	Halbi	1727	hlb	20.3081	81.3742	Phoible	halb1244
1728	Hindi	1728	hin	25.0	77.0	Phoible	hind1269
1729	Ho	1729	hoc	23.9596	87.1188	Phoible	hooo1248
1730	Irula	1730	iru	12.7065	79.9521	Phoible	irul1243
1731	Jaunsari	1731	jns	30.5587	77.9084	Phoible	jaun1243
1732	Juang	1732	jun	21.2606	85.5845	Phoible	juan1238
1733	Kangri	1733	xnr	31.915	76.366	Phoible	kang1280
1734	Kannada	1734	kan	13.5878	76.1198	Phoible	nucl1305
1735	Kanigke:rgotti	1735	saz	9.99172	77.9427	Phoible	saur1248
1736	Karbi (Mikir)	1736	mjw	25.7317	93.0462	Phoible	karb1241
1737	Kasaba	1737	iru	12.7065	79.9521	Phoible	irul1243
1738	Kashmiri	1738	kas	34.1668	74.3305	Phoible	kash1277
1739	Kattunaika	1739	xuj	11.5041	76.5767	Phoible	jenn1240
1740	Kharia	1740	khr	22.3571	84.3922	Phoible	khar1287
1741	Khasi	1741	kha	24.977	91.9998	Phoible	khas1269
1742	Khezha	1742	nkh	25.7078	94.3114	Phoible	khez1235
1743	Kod̩agu	1743	kfa	12.2443	75.9161	Phoible	koda1255
1744	Kolami	1744	kfb	20.1022	78.4934	Phoible	nort2699
1745	Kon̩d̩a or Kubi	1745	kfc	18.2675	82.934	Phoible	kond1295
1746	Kon̩ekar Gadaba	1746	gau	18.276	83.378	Phoible	mudh1235
1747	Konkani	1747	knn	19.2414	73.9166	Phoible	konk1267
1748	Koraga	1748	kfd	12.9163	75.2	Phoible	korr1238
1749	Korku	1749	kfq	21.8358	77.5541	Phoible	kork1243
1750	Kota	1750	kfe	11.4978	76.9387	Phoible	kota1263
1751	Koya	1751	kff	17.6772	81.2096	Phoible	koya1251
1752	Kui	1752	kxu	19.2043	83.5859	Phoible	kuii1252
1753	Kumauni	1753	kfy	29.5622	80.0171	Phoible	kuma1273
1754	Kurux	1754	kru	24.4644	86.4657	Phoible	kuru1302
1755	Kuvi	1755	kxv	18.8832	83.7552	Phoible	kuvi1243
1756	Ladakhi	1756	lbj	33.468	80.6013	Phoible	lada1244
1757	Lamani	1757	lmn	16.5734	76.9717	Phoible	lamb1269
1758	Lepca	1758	lep	27.0869	88.5726	Phoible	lepc1244
1759	Lotha	1759	njh	26.014	94.0435	Phoible	loth1237
1760	Lushai	1760	lus	22.6138	92.6247	Phoible	lush1249
1761	Maithili	1761	mai	26.3817	86.2211	Phoible	mait1250
1762	Malayalam	1762	mal	9.59208	76.7651	Phoible	mala1464
1763	Malto	1763	mjt	24.8124	87.6432	Phoible	saur1249
1764	Manipuri	1764	mni	24.4409	93.3426	Phoible	mani1292
1765	Mao-Naga	1765	nbi	25.3836	94.0035	Phoible	maon1238
1766	Marathi	1766	mar	17.9344	76.6665	Phoible	mara1378
1767	Mishmi	1767	mxj	28.4732	97.0444	Phoible	miju1243
1768	Mising	1768	mrg	27.418	94.69	Phoible	misi1242
1769	Moyon	1769	nmo	24.4793	94.3421	Phoible	moyo1238
1770	Mundari	1770	unr	25.0391	87.1792	Phoible	mund1320
1771	Naiki	1771	nit	19.6908	78.5936	Phoible	sout1549
1772	Nepali	1772	nep	27.5947	87.6201	Phoible	nepa1252
1773	Nicobarese	1773	ncb	7.94812	93.3921	Phoible	cent1990
1774	Ollari	1774	gdb	18.5968	82.7586	Phoible	pott1240
1775	Oriya	1775	ori	21.6626	86.8563	Phoible	nucl1284
1776	Paite	1776	pck	24.0381	93.6136	Phoible	pait1244
1777	Parji	1777	pci	19.0534	82.4881	Phoible	duru1236
1778	Pat̩t̩an̩i	1778	lae	32.6963	76.5966	Phoible	patt1248
1779	Pengo	1779	peg	19.3435	83.6552	Phoible	peng1244
1780	Punjabi	1780	pan	30.0368	75.6702	Phoible	panj1256
1781	Remo	1781	bfw	19.1512	83.8141	Phoible	bond1245
1782	Sanskrit	1782	san	20.0	77.0	Phoible	sans1269
1783	Santali	1783	sat	25.0317	87.8185	Phoible	sant1410
1784	Sema	1784	nsm	25.9996	94.4235	Phoible	sumi1235
1785	Shina	1785	scl	34.6515	75.287	Phoible	shin1264
1786	Sindhi	1786	snd	26.0	69.0	Phoible	sind1272
1787	Soːra	1787	srb	19.1213	84.19	Phoible	sora1254
1788	Tamil	1788	tam	10.520219	78.825989	Phoible	tami1289
1789	Tangkul Naga	1789	nmf	25.0489	94.3567	Phoible	tang1336
1790	Tangsa	1790	nst	27.2572	96.3855	Phoible	tase1235
1791	Telugu	1791	tel	16.4529	78.7024	Phoible	telu1262
1792	Thaadou	1792	tcz	24.096	93.722	Phoible	thad1238
1793	Toda	1793	tcx	11.4184	77.0168	Phoible	toda1252
1794	Tripuri	1794	trp	23.1916	91.4673	Phoible	kokb1239
1795	Tulu	1795	tcy	12.8114	75.2651	Phoible	tulu1258
1796	Urali	1796	url	10.8519	76.8007	Phoible	ural1274
1797	Urdu	1797	urd	25.0	67.0	Phoible	urdu1245
1798	Vaagri Boli	1798	vaa	12.215	79.5335	Phoible	vaag1238
1799	Yerava	1799	yea	12.3231	75.6265	Phoible	ravu1237
1800	Yerukala	1800	yeu	17.3702	81.9748	Phoible	yeru1240
1801	Kawesqar	1801	alc	-49.703	-75.3756	Phoible	qawa1238
1802	Mapudungun	1802	arn	-38.7392	-71.277	Phoible	mapu1245
1803	Achagua	1803	aca	4.38649	-72.2005	Phoible	acha1250
1804	Apurinã	1804	apu	-8.21692	-66.7714	Phoible	apur1254
1805	Lokono	1805	arw	5.64295	-56.9243	Phoible	araw1276
1806	Asháninka	1806	cni	-11.9311	-73.9073	Phoible	asha1243
1807	Ashéninka (Apurucayali dialect)	1807	cpc	-9.82364	-74.6195	Phoible	ajyi1238
1808	Ashéninka (Perené dialect)	1808	prq	-10.9777	-74.9153	Phoible	ashe1272
1809	Ashéninka (Pichis dialect)	1809	cpu	-10.4725	-74.6028	Phoible	pich1237
1810	Ashéninka (Ucayali-Yurúa dialect)	1810	cpb	-9.49424	-73.1836	Phoible	ucay1237
1811	Baniwa (Central)	1811	bwi	2.17859	-67.7704	Phoible	bani1255
1812	Baniwa (Rio Negro)	1812	bwi	2.17859	-67.7704	Phoible	bani1255
1813	Baré	1813	bae	1.91649	-66.828	Phoible	bare1276
1814	Cabiyarí	1814	cbb	0.16101	-71.0622	Phoible	cabi1241
1815	Caquinte	1815	cot	-11.4812	-73.4451	Phoible	caqu1242
1816	Chamicuro	1816	ccc	-5.1149	-75.6778	Phoible	cham1318
1817	Curripaco	1817	kpc	0.69618	-67.5028	Phoible	curr1243
1818	Enawené-Nawé	1818	unk	-12.4302	-58.9802	Phoible	enaw1238
1819	Iñapari	1819	inp	-12.4653	-69.3083	Phoible	inap1243
1820	Kinikinao	1820	gqn	-19.1667	-54.0333	Phoible	guan1270
1821	Manchinere	1821	mpd	-10.4804	-69.7683	Phoible	mach1268
1822	Matsigenka	1822	mcb	-12.1291	-72.5017	Phoible	mach1267
1823	Mehináku	1823	mmh	-12.5364	-53.521	Phoible	mehi1240
1824	Nanti	1824	cox	-12.1018	-72.3507	Phoible	nant1250
1825	Nomatsigenga	1825	not	-11.5349	-74.4371	Phoible	noma1263
1826	Palikúr	1826	plu	3.63993	-51.6246	Phoible	pali1279
1827	Paraujano	1827	pbg	10.8427	-71.8399	Phoible	para1316
1828	Paresí	1828	pab	-14.5929	-57.4059	Phoible	pare1272
1829	Piapoco	1829	pio	4.37718	-68.5953	Phoible	piap1246
1830	Resígaro	1830	rgr	-2.48139	-71.3578	Phoible	resi1247
1831	Tariana	1831	tae	0.440205	-68.9042	Phoible	tari1256
1832	Terêna	1832	ter	-20.6614	-56.0329	Phoible	tere1279
1833	Wapichana	1833	wap	2.58744	-59.8021	Phoible	wapi1253
1834	Warekena	1834	gae	1.80835	-66.9225	Phoible	guar1293
1835	Waurá	1835	wau	-13.296	-53.6971	Phoible	waur1244
1836	Wayúu	1836	guc	10.2252	-71.8101	Phoible	wayu1243
1837	Xiriâna	1837	xir	2.69932	-62.5413	Phoible	xiri1243
1838	Yánesha	1838	ame	-10.5454	-75.315	Phoible	yane1238
1839	Yavitero	1839	yvt	9.8194	-67.4283	Phoible	yavi1244
1840	Yawalapití	1840	yaw	-12.5104	-53.4236	Phoible	yawa1261
1841	Yine	1841	pib	-11.1086	-73.3087	Phoible	yine1238
1842	Yucuna	1842	ycn	-0.76075	-71.0033	Phoible	yucu1253
1843	Baure	1843	brg	-13.1278	-64.1838	Phoible	baur1253
1844	Ignaciano	1844	ign	-15.1188	-65.3993	Phoible	igna1246
1845	Dení	1845	dny	-6.74962	-67.5029	Phoible	deni1241
1846	Jamamadí	1846	jaa	-7.62223	-66.5662	Phoible	jama1261
1847	Jarawara	1847	jaa	-7.62223	-66.5662	Phoible	jama1261
1848	Kulina	1848	cul	-8.55268	-70.6648	Phoible	culi1244
1849	Paumarí	1849	pad	-5.78403	-64.2803	Phoible	paum1247
1850	Suruahá	1850	swx	-6.82525	-66.3146	Phoible	suru1263
1851	Aymara (Central dialect)	1851	ayr	-17.0	-68.5	Phoible	cent2142
1852	Jaqaru	1852	jqr	-12.8823	-75.8958	Phoible	jaqa1244
1853	Awa-Cuaiquer	1853	kwi	1.21652	-78.3401	Phoible	awac1239
1854	Cha'palaa	1854	cbi	0.71489	-79.0508	Phoible	chac1249
1855	Guambiano	1855	gum	2.55849	-76.582	Phoible	guam1248
1856	Tsáfiki	1856	cof	-0.21181	-79.2347	Phoible	colo1256
1857	Bora	1857	boa	-2.91467	-68.9093	Phoible	bora1263
1858	Miraña	1858	boa	-2.91467	-68.9093	Phoible	bora1263
1859	Muinane	1859	bmr	-0.8652	-72.4249	Phoible	muin1242
1860	Shiwilu	1860	jeb	-5.40317	-76.4103	Phoible	jebe1250
1861	Shawi	1861	cbt	-5.63764	-76.8252	Phoible	chay1248
1862	Akurio	1862	ako	3.19607	-55.6294	Phoible	akur1238
1863	Apalaí	1863	apy	1.49792	-54.7457	Phoible	apal1257
1864	Arára, Pará	1864	aap	-3.71263	-53.0657	Phoible	para1310
1865	Bakairí (Eastern dialect)	1865	bkq	-14.2628	-54.7034	Phoible	baka1277
1866	Bakairí (Western dialect)	1866	bkq	-14.2628	-54.7034	Phoible	baka1277
1867	Carib (French Guiana dialect)	1867	car	5.83772	-56.8323	Phoible	gali1262
1868	Carib (Venezuela dialect)	1868	car	5.83772	-56.8323	Phoible	gali1262
1869	Carib (Suriname dialect)	1869	car	5.83772	-56.8323	Phoible	gali1262
1870	Carijona	1870	cbd	1.21894	-72.0664	Phoible	cari1279
1871	Hixkaryána	1871	hix	-0.16265	-58.8015	Phoible	hixk1239
1872	Ikpeng	1872	txi	-11.3782	-53.4955	Phoible	ikpe1245
1873	Ingarikó	1873	ake	6.16277	-60.862	Phoible	akaw1239
1874	Japreria	1874	jru	10.5523	-72.7101	Phoible	japr1238
1875	Kaxuiâna	1875	kbb	2.17138	-55.9101	Phoible	kaxu1237
1876	Kuikúro-Kalapálo	1876	kui	-12.3035	-53.2261	Phoible	kuik1246
1877	Macushi	1877	mbc	4.31861	-60.2209	Phoible	macu1259
1878	Mapoyo	1878	mcg	5.96952	-67.2581	Phoible	mapo1246
1879	Yekwana	1879	mch	4.70705	-64.3877	Phoible	maqu1238
1880	Panare	1880	pbh	6.95035	-65.8483	Phoible	enap1235
1881	Pemon (Tarepang dialect)	1881	aoc	4.97031	-61.4033	Phoible	pemo1248
1882	Pemon (Arekuna dialect)	1882	aoc	4.97031	-61.4033	Phoible	pemo1248
1883	Pémono	1883	pev	5.248	-66.082	Phoible	pemo1245
1884	Trió	1884	tri	2.53616	-55.7599	Phoible	trio1238
1885	Waimiri-Atroarí	1885	atr	-0.61832	-60.4259	Phoible	waim1253
1886	Waiwai	1886	waw	1.50881	-59.1417	Phoible	waiw1244
1887	Wayana	1887	way	2.77537	-54.4429	Phoible	waya1269
1888	Yabarana	1888	yar	5.32692	-66.276	Phoible	yaba1248
1889	Oro Win	1889	orw	-10.737	-64.0299	Phoible	orow1243
1890	Wari'	1890	pav	-10.6995	-64.5615	Phoible	wari1268
1891	Ika	1891	arh	10.7018	-73.6363	Phoible	arhu1242
1892	Barí	1892	mot	9.08497	-72.9353	Phoible	bari1297
1893	Muisca	1893	chb	6.24999	-74.1666	Phoible	chib1270
1894	Chimila	1894	cbg	10.1902	-74.2559	Phoible	chim1309
1895	Cofán	1895	con	0.276675	-77.0643	Phoible	cofa1242
1896	Kogi	1896	kog	10.9485	-73.8043	Phoible	cogu1240
1897	Border Kuna	1897	kvn	7.92993	-77.1664	Phoible	bord1248
1898	Damana	1898	mbp	10.9286	-73.4056	Phoible	mala1522
1899	Tunebo (Central dialect)	1899	tuf	6.8867	-72.097	Phoible	cent2150
1900	Woun Meu	1900	noa	6.10019	-77.4453	Phoible	woun1238
1901	Emberá-Baudó	1901	bdc	5.23658	-77.1533	Phoible	embe1259
1902	Emberá-Catío	1902	cto	7.52721	-76.7476	Phoible	embe1260
1903	Emberá-Chamí	1903	cmi	4.8791	-76.0749	Phoible	embe1262
1904	Northern Emberá	1904	emp	7.12761	-77.574	Phoible	nort2972
1905	Epena	1905	sja	4.25877	-77.3566	Phoible	epen1239
1907	Chon	1907	ona	-54.0	-68.5	Phoible	onaa1245
1908	Tehuelche	1908	teh	-47.5796	-68.3235	Phoible	tehu1242
1909	Kokama-Kokamilla	1909	cod	-4.5	-74.0	Phoible	coca1259
1910	Cuiba	1910	cui	6.19829	-69.8197	Phoible	cuib1242
1911	Guahibo	1911	guh	5.81736	-68.9839	Phoible	guah1255
1912	Guayabero	1912	guo	2.8969	-71.844	Phoible	guay1257
1913	Macaguán	1913	mbn	6.34582	-71.2671	Phoible	maca1259
1914	Abipon	1914	axb	-29.0	-61.0	Phoible	abip1241
1915	Kadiwéu	1915	kbc	-19.7222	-57.582	Phoible	kadi1248
1916	Mocoví	1916	moc	-28.097	-60.4145	Phoible	moco1246
1917	Pilagá	1917	plg	-25.0058	-60.1537	Phoible	pila1245
1918	Toba (Lañagashik dialect)	1918	tob	-24.4025	-60.4473	Phoible	toba1269
1919	Toba (Takshek dialect)	1919	tob	-24.4025	-60.4473	Phoible	toba1269
1920	Amarakaeri	1920	amr	-12.4931	-70.5533	Phoible	amar1274
1921	Cholón	1921	cht	-9.23129	-75.9621	Phoible	chol1284
1922	Andoke	1922	ano	-0.53751	-72.0869	Phoible	ando1256
1923	Aʔɨwa	1923	ash	-0.69386	-75.2183	Phoible	abis1238
1924	Camsá	1924	kbh	1.14537	-76.8931	Phoible	cams1241
1925	Candoshi-Shapra	1925	cbu	-4.23835	-76.9347	Phoible	cand1248
1926	Cayubaba	1926	cyb	-13.2482	-65.4822	Phoible	cayu1262
1927	Mỹky	1927	irn	-12.7178	-57.9806	Phoible	iran1263
1928	Itonama	1928	ito	-12.8043	-64.3575	Phoible	iton1250
1929	Leco	1929	lec	-15.0092	-67.8818	Phoible	leco1242
1930	Lule	1930	lul	4.6242	31.9103	Phoible	olub1238
1931	Mochica	1931	omc	-8.01667	-79.0	Phoible	moch1259
1932	Movima	1932	mzp	-13.8115	-65.6348	Phoible	movi1243
1933	Muniche	1933	myr	-5.80546	-76.2811	Phoible	muni1258
1934	Páez	1934	pbb	2.61516	-76.3125	Phoible	paez1247
1935	Puinave	1935	pui	3.92974	-67.6886	Phoible	puin1248
1936	Taushiro	1936	trr	-3.22497	-75.5603	Phoible	taus1253
1937	Ticuna	1937	tca	-3.66289	-69.8723	Phoible	ticu1245
1938	Tinigua	1938	tit	2.716	-73.768	Phoible	tini1245
1939	Trumai	1939	tpy	-11.8119	-53.5717	Phoible	trum1247
1940	Urarina	1940	ura	-4.44006	-75.4211	Phoible	urar1246
1941	Vilela	1941	vil	-27.4063	-58.9661	Phoible	vile1241
1942	Waorani	1942	auc	-1.12312	-76.683	Phoible	waor1240
1943	Warao	1943	wba	7.50851	-59.3528	Phoible	wara1303
1944	Yahgan	1944	yag	-55.2748	-68.2648	Phoible	yama1264
1945	Yurakaré	1945	yuz	-16.7479	-65.1224	Phoible	yura1255
1946	Achuar-Shiwiar	1946	acu	-2.82646	-77.2641	Phoible	achu1248
1947	Aguaruna	1947	agr	-5.30044	-77.9218	Phoible	agua1253
1948	Huambisa	1948	hub	-3.99109	-77.9797	Phoible	huam1247
1949	Shuar	1949	jiv	-3.45136	-78.1892	Phoible	shua1257
1950	Kakua	1950	cbv	0.88778	-69.5659	Phoible	cacu1241
1951	Nukak	1951	mbr	2.65939	-71.4629	Phoible	nuka1242
1952	Katukína	1952	kav	-8.19121	-70.3822	Phoible	nucl1668
1953	Apinayé	1953	apn	-6.10774	-47.6315	Phoible	apin1244
1954	Arikapú	1954	ark	-12.4878	-62.7261	Phoible	arik1265
1955	Borôro	1955	bor	-16.6029	-55.2004	Phoible	boro1282
1956	Canela	1956	ram	-6.10712	-45.1299	Phoible	cane1242
1957	Bésɨro	1957	cax	-17.6354	-59.9172	Phoible	chiq1248
1958	Gavião do Pará	1958	gvp	-4.91161	-49.0217	Phoible	para1315
1959	Guató	1959	gta	-17.8696	-57.2897	Phoible	guat1253
1960	Jabutí	1960	jbt	-12.038	-64.6694	Phoible	djeo1235
1961	Kaingang	1961	kgp	-27.7671	-52.5394	Phoible	kain1272
1962	Karajá	1962	kpj	-11.1881	-50.3492	Phoible	kara1500
1963	Mebengokre	1963	txu	-7.77352	-51.6737	Phoible	kaya1330
1964	Krahô	1964	xra	-8.01172	-47.5774	Phoible	krah1246
1965	Krenak	1965	kqq	-18.9988	-41.2299	Phoible	kren1239
1966	Krinkati-Timbira	1966	xri	-5.94252	-46.7504	Phoible	krik1239
1967	Maxakalí	1967	mbl	-16.9402	-40.7891	Phoible	maxa1247
1968	Ofayé	1968	opy	-22.278	-53.7227	Phoible	ofay1240
1969	Panará	1969	kre	-10.58	-53.0	Phoible	pana1307
1971	Puri	1971	prr	-20.7329	-43.6069	Phoible	puri1262
1972	Rikbaktsa	1972	rkb	-11.1887	-58.1942	Phoible	rikb1245
1973	Suyá	1973	suy	-11.5178	-53.0743	Phoible	suya1243
1974	Tapayuna	1974	suy	-11.5178	-53.0743	Phoible	suya1243
1975	Umotína	1975	umo	-15.5929	-57.4192	Phoible	umot1240
1976	Xavánte	1976	xav	-14.3017	-52.4367	Phoible	xava1240
1977	Xerénte	1977	xer	-9.59426	-48.2629	Phoible	xere1240
1978	Xokleng	1978	xok	-26.9217	-49.5886	Phoible	xokl1240
1979	Yaathe	1979	fun	-9.02591	-37.1402	Phoible	fuln1247
1980	Kaingáng, São Paulo	1980	zkp	-23.5708	-46.7609	Phoible	saop1235
1981	Chorote (Iyo'wujwa and Iyowa'ja dialects)	1981	crq	-22.2067	-62.6508	Phoible	iyow1239
1982	Maka	1982	mca	-25.0119	-57.3694	Phoible	maca1260
1983	Chulupí	1983	cag	-22.8557	-61.7606	Phoible	niva1238
1984	Wichí (Mision la Paz dialect)	1984	mtp	-21.988	-63.5971	Phoible	wich1262
1985	Callawaya	1985	caw	-15.8845	-68.1018	Phoible	call1235
1986	Mosetén de Covendo	1986	cas	-14.6445	-67.8376	Phoible	mose1249
1987	Mosetén de Santa Ana	1987	cas	-14.6445	-67.8376	Phoible	mose1249
1988	Tsimané	1988	cas	-14.6445	-67.8376	Phoible	mose1249
1989	Pirahã	1989	myp	-6.77713	-61.8167	Phoible	pira1253
1990	Dâw	1990	kwa	-0.1177	-67.2934	Phoible	daww1239
1991	Hup	1991	jup	0.58622	-69.8359	Phoible	hupd1244
1992	Nadëb	1992	mbj	-1.24449	-66.3068	Phoible	nade1244
1993	Yuhup	1993	yab	0.2485	-69.8079	Phoible	yuhu1238
1994	Kithaulhu	1994	nab	-14.3707	-59.5187	Phoible	sout2994
1995	Latunde	1995	ltn	-13.2396	-59.9925	Phoible	latu1238
1996	Mamaindé	1996	wmd	-13.2396	-59.9925	Phoible	mama1278
1997	Sabanê	1997	sae	-12.9857	-60.335	Phoible	saba1268
1998	Amahuaca	1998	amc	-10.2012	-72.3208	Phoible	amah1246
2000	Capanahua	2000	kaq	-6.63254	-74.3813	Phoible	capa1241
2001	Cashibo-Cacataibo	2001	cbr	-8.70232	-75.4206	Phoible	cash1251
2002	Chácobo	2002	cao	-12.133	-66.7164	Phoible	chac1251
2003	Kashinawa	2003	cbs	-9.72027	-71.1733	Phoible	cash1254
2004	Katukína (Panoan)	2004	knt	-7.97456	-71.5615	Phoible	pano1254
2005	Kaxararí	2005	ktx	-9.47288	-66.3329	Phoible	kaxa1239
2006	Korubo	2006	xor	-5.3655	-70.5094	Phoible	koru1247
2007	Matís	2007	mpq	-4.3553	-70.2079	Phoible	mati1255
2008	Matsés	2008	mcf	-5.73914	-72.6281	Phoible	mats1244
2009	Nukini	2009	nuc	-7.339	-73.5044	Phoible	nuku1263
2010	Panobo	2010	pno	-7.16666	-75.0	Phoible	pano1255
[truncated: 3,898 more rows]
