# Supplementary material for: Investigating environmental effects on phonology using diachronic models
Source: Evol Hum Sci. 2024 Jan 3;6:e8. doi: 10.1017/ehs.2023.33 (PMC10955398; doi:10.1017/ehs.2023.33)
Supplement: Hartmann et al. supplementary material 4 — Hartmann et al. supplementary material [file S2513843X23000336sup004.zip › TonesClimateGeoPhylo_Public-1.0/data/glottolog/languages-and-dialects-geo.csv]

glottocode	name	isocodes	level	macroarea	latitude	longitude
aala1237	Aalawa		dialect	Papunesia
aant1238	Aantantara		dialect	Papunesia
aari1239	Aari	aiw	language	Africa	5.95034	36.5721
aari1240	Aariya	aay	language	Eurasia
aasa1238	Aasax	aas	language	Africa	-4.00679	36.8648
aata1238	Aatasaara		dialect	Papunesia
abaa1238	Aba		dialect	Eurasia
abab1239	Ababda		dialect	Africa
abad1241	Abadi	kbt	language	Papunesia	-9.03389	146.992
abad1240	Abadzex		dialect	Eurasia
abag1245	Abaga	abg	language	Papunesia	-6.12028	145.665
abai1239	Abai		dialect	Papunesia
abai1240	Abai Sungai	abf	language	Papunesia	5.55394	118.306
abai1241	Abai Tubu-Abai Sembuak		language	Eurasia
abak1242	Abak		dialect	Africa
abak1243	Abaka		dialect	Papunesia
abal1238	Abaletti		dialect	Papunesia
abam1239	Abam		dialect	Papunesia
aban1243	Abancay		dialect	South America
aban1242	Abanyom	abm	language	Africa	6.30619	8.63055
abau1245	Abau	aau	language	Papunesia	-3.97222	141.324
abaw1238	Abawa		dialect	Africa
abay1238	Abayongo		dialect	Africa
abaz1241	Abaza	abq	language	Eurasia	41.1214	42.7273
abbe1238	Abbey-Ve		dialect	Africa
abbr1238	Abbruzzesi		dialect	Eurasia
abda1238	'Abd Al-Kuri		dialect	Eurasia
abee1242	Abé	aba	language	Africa	5.59682	-4.38497
abee1243	Abe (Anyin)		dialect	Africa
abed1238	Abedju-Azaki		dialect	Africa
aben1247	Abeng		dialect	Eurasia
aben1248	A'beng		dialect	Eurasia
aben1249	Abenlen Ayta	abp	language	Papunesia	15.4131	120.2
abgu1238	Abgue		dialect	Africa
abid1235	Abidji	abi	language	Africa	5.65656	-4.58421
abie1238	Abiem		dialect	Africa
abig1238	Abigar		dialect	Africa
abil1238	Abiliang		dialect	Africa
abin1242	Abini		dialect	Africa
abin1243	Abinomn	bsa	language	Papunesia	-2.92281	138.891
abip1241	Abipon	axb	language	South America	-29.0	-61.0
abka1238	Abkar		dialect	Africa
abkh1244	Abkhazian	abk	language	Eurasia	43.056218	41.159115
able1237	Ableg-Salegseg		dialect	Papunesia
aboo1242	Abo		dialect	Africa
aboo1241	Abo (Bokyi)		dialect	Africa
abom1238	Abom	aob	language	Papunesia	-8.42448	142.842
abon1238	Abon	abo	language	Africa	6.90621	10.8769
abou1238	Abou Charib		dialect	Africa
abra1237	Abra-De-Ilog		dialect	Papunesia
abro1238	Abron	abr	language	Africa	7.72094	-2.50289
abru1239	Abruzzese		dialect	Eurasia
absh1238	Absheron		dialect	Eurasia
abuu1241	Abu	ado	language	Papunesia	-4.24027	144.474
abua1244	Abua	abn	language	Africa	4.83057	6.61492
abua1245	Abu' Arapesh	aah	language	Papunesia
abui1241	Abui	abz	language	Papunesia	-8.31058	124.588
abuj1237	Abujmaria		dialect	Eurasia
abul1238	Abuldugu		dialect	Africa
abun1252	Abun	kgr	language	Papunesia	-0.57073	132.416
abun1253	Abun Je		dialect	Papunesia
abun1255	Abun Ji		dialect	Papunesia
abun1254	Abun Tat		dialect	Papunesia
abur1243	Abure	abu	language	Africa	5.21534	-3.64123
abur1244	Abureni	mgj	language	Africa	4.62301	6.50634
abus1238	Abu Sinun		dialect	Africa
abzh1238	Abzhui		dialect	Eurasia
acad1238	Acadian		dialect	Eurasia
acat1240	Acatepec		dialect	South America
acat1239	Acatepec Me'phaa	tpx	language	North America	17.1034	-99.0602
acch1238	Acchami		dialect	Eurasia
acha1250	Achagua	aca	language	South America	4.38649	-72.2005
ache1244	Ache	yif	language	Eurasia	24.152	102.446
ache1246	Aché	guq	language	South America	-25.5865	-56.4697
ache1245	Acheron	acz	language	Africa	10.8827	30.3187
achi1256	Achi	acr	language	North America	15.073	-90.3513
achi1255	A'chick		dialect	Eurasia
achi1258	Achi', Cubulco	acc	language	North America
achi1247	Achik		dialect	Eurasia
achi1257	Achinese	ace	language	Eurasia	3.90757	96.6032
achp1238	Achpar		dialect	Africa
acht1238	Achterhoeks	act	language	Eurasia	52.021	6.47521
achu1249	Achuar		dialect
achu1248	Achuar-Shiwiar	acu	language	South America	-2.82646	-77.2641
achu1247	Achumawi	acv	language	North America	41.0979	-121.191
acii1238	Aci		dialect	Papunesia
acol1236	Acoli	ach	language	Africa	3.57738	32.5147
acom1246	Acoma		dialect	North America
acro1239	Acroá	acs	language	South America	-12.594	-40.21445
adaa1238	Ada		dialect	Africa
adab1235	Adabe	adb	language	Papunesia	-8.22674	125.576
adai1235	Adai	xad	language	North America	31.6314	-92.0059
adam1253	Adamawa Fulfulde	fub	language	Africa	8.140326	13.077338
adam1238	Adamorobe Sign Language	ads	language	Africa	5.834	-0.151
adan1249	Adan		dialect	Africa
adan1251	Adang	adn	language	Papunesia	-8.18958	124.448
adan1248	Adangbe	adq	language	Africa	6.50546	0.727155
adan1250	Adang (Lundayeh)		dialect	Papunesia
adan1247	Adangme	ada	language	Africa	5.9437	0.13243
adap1234	Adap	adp	language	Eurasia	27.141	90.3369
adar1242	Adarawa		dialect	Africa
adas1235	Adasen	tiu	language	Papunesia	17.8187	120.905
adel1244	Adele	ade	language	Africa	8.16975	0.619185
aden1242	'Aden		dialect	Eurasia
aden1241	Adeni		dialect	Africa
ader1239	Aderawa		dialect	Africa
adew1237	Adewada		dialect	Eurasia
adga1237	Adgawan		dialect	Papunesia
adha1237	Adham		dialect	Eurasia
adha1238	Adhari		language	Eurasia
adho1243	Adhola	adh	language	Africa	0.73235	34.0341
adib1240	Adibom		dialect	Africa
adid1237	Adi Dravida		dialect	Eurasia
adie1238	Adie		dialect	Africa
adih1238	Adihup		dialect	Papunesia
adij1237	Adijaya		dialect	Papunesia
adim1238	Adim		dialect	Africa
adio1239	Adioukrou	adj	language	Africa	5.38228	-4.52522
adiv1238	Adivasi Wagdi		dialect	Eurasia
adiw1235	Adiwasi Garasia	gas	language	Eurasia	24.0712	73.1426
adiy1237	Adiya		dialect	Eurasia
adja1238	Adjabdurah		dialect	Australia
adju1239	Adjumani		dialect	Africa
adku1239	Adkuri		dialect	Eurasia
adny1235	Adnyamathanha	adt	language	Australia	-30.1451	138.671
adoo1237	Ado		dialect	Papunesia
adom1238	Adoma		dialect	Africa
adon1237	Adonara	adr	language	Papunesia	-8.32027	123.159
adoy1238	Adoyo		dialect	Africa
aduu1238	Adu		dialect	Papunesia
adug1238	Aduge	adu	language	Africa	7.64567	6.13085
adun1238	Adun		dialect	Africa
adur1234	Adurgari		language	Eurasia
adyg1241	Adyghe	ady	language	Eurasia	44.0	39.33
adze1240	Adzera	adz	language	Papunesia	-6.39394	146.294
adze1241	Adzera (Retired)	azr	language
adzh1238	Adzhar		dialect	Eurasia
aegi1237	Aegina		dialect	Eurasia
aeka1244	Aeka	aez	language	Papunesia	-8.79019	148.09
aeky1238	Aekyom	awi	language	Papunesia	-5.88478	141.532
aeol1234	Aeolic		dialect
aerr1238	Aer	aeq	language	Eurasia	25.254	69.029
abis1238	Aewa	ash	language	South America	-0.69386	-75.2183
aewa1238	Aewa (Western Province)		dialect	Papunesia
afaa1238	Afa		dialect	Africa
afad1236	Afade	aal	language	Africa	12.0551	14.6343
afar1241	Afar	aar	language	Africa	12.2281	41.8083
afas1238	Af-Ashraaf		dialect	Africa
affa1240	Affade		dialect	Africa
affi1239	Affiniam		dialect	Africa
afgh1240	Afghanistan Gorbat		language	Eurasia
afgh1239	Afghan Sign Language	afg	language	Eurasia
afhe1238	Af-Helledi		dialect	Africa
afik1238	Afikpo		dialect	Africa
afit1238	Afitti	aft	language	Africa	12.446	30.7611
afor1239	Afore		dialect	Papunesia
afri1271	Afridi		dialect	Eurasia
afri1274	Afrikaans	afr	language	Africa	-22.0	30.0
afri1272	Afrike		dialect	Africa
afro1254	Afro-Seminole Creole	afs	language	North America	31.7843	-99.2934
afsh1238	Afshari		dialect	Eurasia
afud1235	Afudu		language	Africa
agaa1241	Aga		dialect	Eurasia
agal1241	Agalo		dialect	Africa
agam1238	Agam		dialect	Papunesia
agan1234	Agan		dialect
agar1249	Agar		dialect	Africa
agar1252	Agarabi	agd	language	Papunesia	-6.20604	145.917
agar1250	Agari of Kolaba		dialect	Eurasia
agar1251	Agariya	agi	language	Eurasia	24.5024	82.297
agat1236	Agatu	agc	language	Africa	7.97915	7.71639
agau1239	Agaunshe		dialect	Africa
agav1236	Agavotaguerra	avo	language	South America	-13.29849	-53.43936
agba1238	Agbarho		dialect	Africa
agbi1234	Agbirigba		language	Africa
agbo1241	Agbome		dialect	Africa
agbo1242	Agbon		dialect	Africa
agee1238	Ageer		dialect	Africa
aghe1239	Aghem	agq	language	Africa	6.38956	10.0807
agho1238	Agholo		dialect	Africa
aghu1255	Aghu	ahh	language	Papunesia	-6.34674	140.043
aghu1253	Aghul	agx	language	Eurasia	41.9242	47.5843
aghu1254	Aghu Tharnggalu	ggr	language	Australia	-13.735	142.426
aghu1256	Aghu Tharnggalu (Retired)	gtu	language	Australia
aghw1237	Aghwan	xag	language	Eurasia	40.374444	47.126667
agii1245	Agi	aif	language	Papunesia	-3.49104	142.387
agii1244	Agi (Moru)		dialect	Africa
agob1245	Agöb		dialect	Papunesia
agob1244	Agob-Ende-Kawam	kit	language	Papunesia	-9.08521	142.532
agoi1246	Agoi	ibm	language	Africa	5.87953	8.21629
agoi1244	Agoi (Gen)		dialect	Africa
agon1238	Agona		dialect	Africa
agra1238	Agrab		dialect	Africa
agta1234	Agta-Pahanan	apf	language	Papunesia
aguu1241	Agu		dialect	Eurasia
agua1252	Aguacateco	agu	language	North America	15.3307	-91.3153
agua1251	Aguano	aga	language	South America	-5.25	-75.8333
agua1254	Aguarico		dialect	South America
agua1253	Aguaruna	agr	language	South America	-5.30044	-77.9218
aguu1242	Agu (Ewe)		dialect	Africa
aguf1237	Agufi		dialect	Papunesia
agul1244	Agul		dialect	Eurasia
agul1243	Agulis		dialect	Eurasia
agun1238	Aguna	aug	language	Africa	7.49256	1.74452
aguo1238	Aguok		dialect	Africa
agus1235	Agusan Manobo	msm	language	Papunesia	8.62731	125.742
agut1237	Agutaynen	agn	language	Papunesia	10.5328	119.655
agwa1247	Agwagwune	yay	language	Africa	5.81055	8.03166
agwa1246	Agwatashi		dialect	Africa
ahaf1238	Ahafo		dialect	Africa
ahan1244	Àhàn	ahn	language	Africa	7.44139	6.00896
ahan1243	Ahanta	aha	language	Africa	4.85147	-1.94657
ahea1240	Ahe	ahe	language
ahea1235	Aheave		dialect	Papunesia
ahei1238	Aheima		dialect	Africa
aher1237	Aheri		dialect	Eurasia
ahin1234	Ahin-Kayapa Kalanguya	kak	language	Papunesia	16.321	120.90003
ahir1243	Ahirani	ahr	language	Eurasia	21.552	73.685
ahir1242	Ahiri		dialect	Eurasia
ahom1240	Ahom	aho	language	Eurasia	27.2778	88.464
ahte1237	Ahtena	aht	language	North America	61.7068	-144.889
ahua1238	Ahuatempan Popoloca		dialect	South America
ahwa1239	Ahwaz		dialect	Eurasia
aial1237	Ai'alu		dialect	Papunesia
aibo1237	Aibondeni		dialect	Papunesia
aich1238	Ai-Cham	aih	language	Eurasia	25.4908	107.844
aiew1238	Aiewomba		dialect	Papunesia
aigh1235	Aighon	aix	language	Papunesia	-5.99488	150.272
aigo1239	Aigon		dialect	Papunesia
aika1237	Aikanã	tba	language	South America	-12.6695	-60.5353
aikl1237	Aiklep	mwg	language	Papunesia	-6.23575	149.571
aiko1237	Aikoa		dialect	Papunesia
aiku1240	Aiku	mzf	language
aima1241	Aimaq	aiq	language	Eurasia	35.283	59.1756
aima1242	Aimara		dialect	Africa
aime1238	Aimele	ail	language	Papunesia	-6.68656	142.656
aimo1244	Aimol	aim	language	Eurasia	24.6437	94.3556
aimo1245	Aimoli		dialect	Papunesia
ainb1238	Ainbai	aic	language	Papunesia	-3.09214	141.149
aine1237	Aine Kuruba		dialect	Eurasia
ainu1251	Ainu (China)	aib	language	Eurasia	39.2714	76.4209
aiom1240	Aiome	aki	language	Papunesia	-5.13467	144.765
airr1238	Air		dialect	Africa
airr1242	Air (Berber)		dialect	Africa
aird1238	Aird Hills		dialect	Papunesia
airm1241	Airmadidi		dialect	Papunesia
airm1240	Air Mata		dialect	Papunesia
airo1242	Airoran	air	language	Papunesia	-1.8522	138.158
airy1239	Airym		dialect	Eurasia
musa1266	Aisi	mmq	language	Papunesia	-5.37407	145.197
aita1238	Aita		dialect	Papunesia
aito1238	Aiton	aio	language	Eurasia	26.5145	92.3169
aitu1237	Aitutaki		dialect	Papunesia
aiwa1238	Aiwanat		dialect	North America
aiya1239	Aiyangar		dialect	Eurasia
aiya1240	Aiyar		dialect	Eurasia
aiye1242	||'Aiye		dialect	Africa
aiye1241	Aiyegunle		dialect	Africa
aizu1241	Aizu		dialect	Papunesia
aizu1242	Aizuare		dialect	South America
ajab1235	Aja (Benin)	ajg	language	Africa	7.06634	1.64992
ajam1240	Ajam		dialect	Papunesia
ajas1235	Aja (Sudan)	aja	language	Africa	8.58003	25.6122
ajaw1236	Ajawa	ajw	language	Africa	10.21	9.89205
ajee1238	Aje		dialect	Africa
ajie1238	Ajië	aji	language	Papunesia	-21.3029	165.468
ajir1238	Ajiri of Hazara		dialect	Eurasia
ajiw1238	Ajiw		dialect	Papunesia
ajra1238	Ajra		dialect	Africa
ajug1238	Ajugu		dialect	Africa
ajuh1237	Ajuh		dialect	Papunesia
ajum1239	Ajumba		dialect	Africa
mbuu1238	Ajumbu	muc	language	Africa	6.53792	10.2556
ajyi1238	Ajyíninka Apurucayali	cpc	language	South America	-9.82364	-74.61947
akkk1240	Ak	akq	language	Papunesia	-3.57026	141.784
akaa1242	Aka	soh	language	Africa	11.2101	33.6524
akab1250	Akabafa		dialect	Papunesia
akab1249	Aka-Bea	abj	language	Eurasia	12.3782	92.7818
akab1248	Aka-Bo	akm	language	Eurasia	12.3629	92.8011
akac1240	Aka-Cari	aci	language	Eurasia	13.49086	92.94855
akaj1239	Aka-Jeru	akj	language	Eurasia	13.1525	92.9504
akak1252	Aka-Kede	akx	language	Eurasia	12.8494	92.8227
akak1253	Aka-Kol	aky	language	Eurasia	12.73253	92.78661
akak1251	Aka-Kora	ack	language	Eurasia	12.0944	92.7466
akal1238	Aka Lel		dialect	Eurasia
akam1238	Akamkpa-Ejagham		dialect	Africa
akan1250	Akan	aka	language	Africa	6.34756	-1.33254
akan1248	Akani		dialect	Eurasia
akar1243	Akar-Bale	acl	language	Papunesia	12.6663	92.8278
akar1244	Akarre		dialect	Australia
akas1242	Akaselem	aks	language	Africa	8.8858	1.37035
akas1241	Akassa		dialect	Africa
west2635	Akateko	knj	language	North America	15.5932	-91.8421
akaw1239	Akawaio	ake	language	South America	6.16277	-60.862
akee1238	Ake	aik	language	Africa	8.59543	8.75768
akeb1238	Akebu	keu	language	Africa	7.78365	0.77668
akei1237	Akei	tsr	language	Papunesia	-15.6377	166.767
aker1238	Akerre		dialect	Australia
akeu1235	Akeu	aeu	language	Eurasia
akha1245	Akha	ahk	language	Eurasia	21.2309	100.964
akhm1237	Akhmimic		dialect	Africa
akho1238	Akhoe		dialect	Africa
akht1238	Akhty		dialect	Eurasia
akhv1239	Akhvakh	akv	language	Eurasia	42.4003	46.3037
akii1238	Aki		dialect	Papunesia
mosi1247	Akie	mwy	language	Africa	-5.43471	37.1869
akim1239	Akimel O'odham		dialect	North America
akit1239	Akit		dialect	Papunesia
akit1240	Akita		dialect	Papunesia
akka1240	Akkadian	akk	language	Eurasia
akka1237	Akkala Sami	sia	language	Eurasia	67.8625	32.4046
akla1241	Aklanon	akl	language	Papunesia	11.5543	122.354
aknn1239	Akn		dialect	Eurasia
akoo1247	Ako		dialect	Eurasia
akoo1249	Ako (Atlantic-Congo)		dialect	Africa
akoo1250	Ako (Indonesia)		dialect	Papunesia
akol1237	Akolet	akt	language	Papunesia	-6.22711	150.182
akon1238	Akono		dialect	Africa
akoo1248	Akoose	bss	language	Africa	4.9243	9.65522
akoy1238	Akoye	miw	language	Papunesia	-7.66067	145.669
akpa1238	Akpa	akf	language	Africa	7.32586	8.01629
akpa1243	Akpafu		dialect	Africa
akpe1247	Akpe		dialect	Africa
akpe1248	Akpes	ibe	language	Africa	7.50256	5.95559
akpo1242	Akpo-Mgbu-Tolu		dialect	Africa
akpo1243	Akpondu		language	Africa	9.235232	8.545454
akre1239	Akre		dialect	Eurasia
aksa1237	Aksanás		dialect
aksu1238	Aksu		dialect	Eurasia
akto1238	Akto Türkmen		dialect	Eurasia
akua1239	Akuapem		dialect	Africa
akuk1235	Akuku	ayk	language	Africa	7.40354	6.34264
akum1238	Akum	aku	language	Africa	6.85716	9.96261
akun1239	Akunnu		dialect	Africa
akun1241	Akuntsu	aqz	language	South America	-12.8322	-60.9716
akur1238	Akurio	ako	language	South America	3.19607	-55.6294
akus1238	Akusha		dialect	Eurasia
akwa1248	Akwa	akw	language	Africa	-0.39897	15.4623
akwa1247	Akwa (Nigeria)		dialect	Africa
akye1239	Akyem Bosome		dialect	Africa
alab1254	Alaba-K'abeena	alw	language	Africa	7.39014	38.1732
alab1237	Alabama	akz	language	North America	30.76738	-94.62848
alab1246	Alabat Island Agta	dul	language	Papunesia	14.1217	122.014
alac1239	Alacalufe-Austral		language	South America	-54.788017	-70.140381
alac1240	Alacalufe-Central		language	South America	-53.435719	-71.04126
alac1244	Alacatlatzala Mixtec	mim	language	North America	17.4944	-98.4674
alad1239	Alada		dialect	Africa
alag1243	Alag-Bako		dialect	Papunesia
alag1242	Alago	ala	language	Africa	8.34986	8.52085
alag1249	Alaguilac		language	North America
alag1248	Alagwa	wbj	language	Africa	-4.64148	35.7231
alak1253	Alak	alk	language	Eurasia	15.5565	106.597
alak1254	Alakaman		dialect	Papunesia
alak1252	Alakong		dialect	Eurasia
alam1246	Alamblak	amp	language	Papunesia	-4.66307	143.316
alan1247	Åland Islands Swedish		dialect	Eurasia
alan1249	Alangan	alj	language	Papunesia	13.0982	121.022
alan1250	Alango		dialect	Papunesia
alan1248	Alangua		dialect	Africa
alap1235	Alapmunte	apv	language	South America	-12.329886	-59.996702
alar1239	Alar		dialect	Eurasia
alas1254	Alas		dialect	Papunesia
alas1253	Alasai		dialect	Eurasia
alat1245	Alatening		dialect	Africa
alat1246	Alatesu		dialect	South America
aval1237	Alavan		dialect	Eurasia
alaw1244	Alawa	alh	language	Australia	-15.5458	134.282
alba1271	Albanian Sign Language	sqk	language	Eurasia
alba1270	Albany River Ojibwa		dialect	North America
alca1237	Alcantaranon		dialect	Papunesia
alco1235	Alcozauca Mixtec	xta	language	North America	17.3687	-98.3969
wail1242	Ale	wlr	language	Papunesia	-15.5656	166.902
alec1238	Alechuxa		dialect	Eurasia
aleg1238	Alege	alf	language	Africa	6.59423	9.00394
alek1238	Alekano	gah	language	Papunesia	-6.03901	145.387
alep1237	Alepa		dialect	Papunesia
alep1241	Aleppo		dialect	Eurasia
aleu1260	Aleut	ale	language	North America	52.1228	-174.29
nort2970	Alexis-Paul Stoney		dialect	North America
alfo1240	Alfold		dialect	Eurasia
alge1239	Algerian Arabic	arq	language	Africa	35.4208	3.23033
alge1240	Algerian Saharan Arabic	aao	language	Africa	20.8884	4.80626
alge1235	Algerian Sign Language	asp	language	Africa	36.4762	3.5462
algh1238	Algherese		dialect	Eurasia
algi1247	Algiers		dialect	Africa
algo1255	Algonquin	alq	language	North America	47.3876	-77.5258
alha1242	Al-Hasâ		dialect	Eurasia
alha1241	Al-Hasaa		dialect	Eurasia
alii1240	Ali	aiy	language	Africa	4.60014	18.0352
alia1238	Aliap		dialect	Africa
alif1238	Alifokpa		dialect	Africa
alig1238	Aligarh		dialect	Eurasia
alil1239	Alile		dialect	South America
alin1238	Alingar		dialect	Eurasia
alii1241	Ali (Papua New Guinea)		dialect	Papunesia
alip1234	Alipur Sign Language		language	Eurasia
alla1248	Alladian	ald	language	Africa	5.22371	-4.42647
alla1246	Allagir		dialect	Eurasia
alla1249	Allang		dialect	Papunesia
alla1247	Allar	all	language	Eurasia	11.0803	76.6593
alle1238	Allentiac		language	South America	-33.480938	-68.096924
almu1234	al-Murrah-Ajman		dialect
alng1239	Alngith	aid	language	Australia	-12.5324	141.938
aloa1239	Aloa		dialect	Africa
aloa1235	Aloápam Zapotec	zaq	language	North America	17.4137	-96.7438
alop1235	Alo Phola	ypo	language	Eurasia	23.59	101.933
alor1247	Alorese	aol	language	Papunesia	-8.20382	124.264
alor1246	Alor (Nilotic)		dialect	Africa
alpi1238	Alpine Lombard		dialect	Eurasia
alqo1238	Alqosh		dialect	Eurasia
alsa1241	Alsatian		dialect	Eurasia
alsa1242	Al-Sayyid Bedouin Sign Language	syy	language	Eurasia
alse1252	Alsea		dialect
alse1251	Alsea-Yaquina	aes	language	North America	44.408	-123.94
alta1277	Altai Proper		dialect	Eurasia
alto1237	Alto Navarro Meridional		dialect	Eurasia
alto1238	Alto Navarro Septentrional		dialect	Eurasia
aluu1243	Alu		dialect	Papunesia
alug1235	Alugu	aub	language	Eurasia	23.0	103.0
aluk1239	Aluku		dialect	South America
aluk1238	Alu Kurumba	xua	language	Eurasia	11.3456	76.7995
alum1248	Alumbis		dialect	Papunesia
alum1247	Alumu		dialect	Africa
alum1246	Alumu-Tesu	aab	language	Africa	9.01513	8.55956
alun1238	Alune	alp	language	Papunesia	-3.11477	128.394
aluo1235	Aluo	yna	language	Eurasia	26.0	102.0
alur1250	Alur	alz	language	Africa	2.36213	31.0016
alur1249	Aluru		dialect	Africa
diaa1238	Alu-Sinagen	dia	language	Papunesia	-3.38837	142.248
alut1245	Alutor	alr	language	Eurasia	60.3844	165.653
alut1246	Alutorskij		dialect	Eurasia
aluu1242	Aluu		dialect	Africa
alvi1242	Alvir		dialect	Eurasia
alvi1241	Alviri-Vidari	avd	language	Eurasia	35.0075	50.3794
alya1239	Alyawarr	aly	language	Australia	-21.0427	136.835
alyk1238	Alyk		dialect	Eurasia
amad1244	Amadiya		dialect	Eurasia
amad1240	Amadiye		dialect	Eurasia
amah1245	Amahai	amq	language	Papunesia	-3.32028	128.939
amah1246	Amahuaca	amc	language	South America	-10.2012	-72.3208
amai1246	Amaimon	ali	language	Papunesia	-5.18742	145.368
amai1247	Amaizuho		dialect	Papunesia
amal1242	Amal	aad	language	Papunesia	-4.04517	141.995
amam1246	Amam		language	Papunesia
amam1247	Amami O Shima Sign Language		language	Eurasia
aman1263	Amana		dialect	Africa
aman1265	Amanab	amn	language	Papunesia	-3.51516	141.178
aman1262	Amanavil		dialect	Africa
aman1266	Amanayé	ama	language	South America	-3.79772	-48.6613
aman1261	Amanda-Afi		dialect	Africa
aman1264	Amanuban-Amanatun		dialect	Papunesia
amap1241	Amapá Creole	amd	language
amap1240	Ama (Papua New Guinea)	amm	language	Papunesia	-4.20192	141.658
amar1272	Amara	aie	language	Papunesia	-5.55778	148.68
amar1281	Amara (Beja)		dialect	Africa
amar1274	Amarakaeri	amr	language	South America	-12.4931	-70.5533
amar1273	Amarasi	aaz	language	Papunesia	-10.21751	123.96373
amar1241	Amariba		dialect	South America
amar1275	Amaruwa		dialect	South America
amas1236	Ama (Sudan)	nyi	language	Africa	12.0993	29.4332
amat1238	Amatlán Zapotec	zpo	language	North America	16.2707	-96.4003
amay1238	Amayo		dialect	Africa
amba1265	Ambai	amk	language	Papunesia	-1.88126	136.526
amba1269	Ambakich	aew	language	Papunesia	-4.23181	144.285
amba1267	Ambala Ayta	abc	language	Papunesia	14.8156	120.283
amba1268	Ambasi		dialect	Papunesia
amba1266	Amba (Solomon Islands)	utp	language	Papunesia	-11.2958	166.498
amba1263	Amba (Uganda)	rwm	language	Africa	0.81206	30.0014
amba1264	Ambawang		dialect	Papunesia
ambe1248	Ambelau	amv	language	Papunesia	-3.85919	127.196
ambe1247	Ambele	ael	language	Africa	5.94043	9.62028
ambe1246	Ambermo		language	Papunesia
ambl1237	Amblong	alm	language	Papunesia	-15.5169	166.95
ambo1249	Ambo	amb	language	Africa	7.07637	10.7798
ambo1247	Ambodi		dialect	Eurasia
ambo1248	Ambo (Lala-Bisa)		dialect	Africa
ambo1250	Ambonese Malay	abs	language	Papunesia	-3.71342	128.184
ambo1252	Ambo-Pasco Quechua	qva	language	South America	-10.5138	-76.1135
ambr1239	Ambrak	aag	language	Papunesia	-3.61	142.56
ambu1245	Ambual		dialect	Papunesia
ambu1247	Ambulas	abt	language	Papunesia	-3.7801	143.059
ambu1244	Ambumi		dialect	Papunesia
amda1238	Amdang	amj	language	Africa	14.7528	20.8912
amdo1237	Amdo Tibetan	adx	language	Eurasia	34.5177	100.485
amel1241	Amele	aey	language	Papunesia	-5.29126	145.687
amen1242	Amenfi		dialect	Africa
amen1243	Amengi		dialect	Africa
amer1256	Amerax	aex	language
amer1255	American Indian Pidgin English		language	North America
amer1248	American Sign Language	ase	language	North America	33.8117	-81.6121
amer1254	American Spanish		dialect	Eurasia
amfo1237	Amfoan-Fatule'u-Amabi		dialect	Papunesia
amga1235	Amganad Ifugao	ifa	language	Papunesia	16.9016	121.042
amha1245	Amharic	amh	language	Africa	11.708182	39.543456
amii1238	Ami	amy	language	Australia	-13.5573	130.04
amie1238	Amienois		dialect	Eurasia
amik1238	Amikoana	akn	language
amis1246	Amis	ami	language	Papunesia	23.0917	121.348
amis1245	Amish Pennsylvania German		dialect	Eurasia
hoaa1235	Amkoe	huc	language	Africa	-23.93447	24.69828
amkw1238	|Amkwe		dialect	Africa
ammo1234	Ammonite	qgg	language	Eurasia
amoo1242	Amo	amo	language	Africa	10.3229	8.65405
amol1236	Amoltepec Mixtec	mbz	language	North America	16.6521	-97.4518
amon1239	Amongme		dialect	Papunesia
amor1239	Amorite		language	Eurasia
amor1238	Amorua		dialect	South America
amot1240	Amota		dialect	Papunesia
amot1239	Amotomanco		language	North America
amou1238	Amou Oblou		dialect	Africa
ampa1239	Ampanang	apg	language	Papunesia	-0.79259	116.349
ampa1238	Ampari Dogon	aqd	language	Africa	14.15	-3.55
ampe1238	Ampezzano		dialect	Eurasia
ampi1237	Ampibabo		dialect	Papunesia
amra1237	Amravati		dialect	Eurasia
amri1238	Amri Karbi	ajz	language	Eurasia	26.024	91.482
amto1250	Amto	amt	language	Papunesia	-4.12165	141.339
amuu1238	Amu		dialect	Africa
amub1238	Amubre-Katsi		dialect	North America
amug1239	Amugen		dialect	Papunesia
amun1244	Amun		dialect	Papunesia
amun1246	Amundava	adw	language	South America	-9.04023	-62.3064
amun1245	Amung		dialect	Papunesia
amur1242	Amur		dialect	Eurasia
amar1271	Amurdak	amg	language	Australia	-11.9876	132.878
amur1243	Amuru		dialect	Africa
anaa1238	Anaang	anw	language	Africa	4.94832	7.57969
anak1240	Anakalangu	akg	language	Papunesia	-9.63425	119.605
anak1241	Anaktuvik Pass Inupiatun		dialect	North America
anal1239	Anal	anm	language	Eurasia	24.0506	94.2806
anam1247	Anam	pda	language	Papunesia	-4.68869	145.051
anam1249	Anambé	aan	language	South America	-2.71119	-49.303
anam1248	Anamuxra	imi	language	Papunesia	-4.63762	144.991
anan1238	Ananjubi		dialect	Africa
anar1241	Anarak		dialect	Eurasia
anar1243	Anarya		dialect	Eurasia
anas1239	Anasi	bpo	language	Papunesia	-1.73908	137.716
anat1248	Ana Tinga Dogon	dti	language	Africa	14.6669	-3.1168
anat1252	Anatolia		dialect	Eurasia
anat1256	Anatolian Cluster		dialect	Eurasia
anat1247	Anatri		dialect	Eurasia
anau1242	Anauli		dialect	Eurasia
anau1243	Anauyá		language	South America
anca1236	Áncá	acb	language	Africa	6.66524	11.1087
anca1243	Ancalong Kutai		dialect	Papunesia
anch1238	Anchix		dialect	Eurasia
anci1242	Ancient Greek	grc	language	Eurasia	39.8155	21.9129
anci1244	Ancient Hebrew	hbo	language	Eurasia	31.7761	35.1725
anci1248	Ancient Ligurian		language	Eurasia
anci1245	Ancient North Arabian	xna	language	Eurasia
ancu1238	Ancux		dialect	Eurasia
anda1282	Andadjin		dialect	Australia
anda1285	Andahuaylas		dialect	South America
anda1283	Andai	afd	language	Papunesia	-4.96449	143.637
anda1281	Andalal-Gxdatl		dialect	Eurasia
anda1279	Andalusian		dialect	Eurasia
anda1287	Andalusian Arabic	xaa	language	Eurasia
anda1280	Andaman Creole Hindi	hca	language	Papunesia	11.676	92.738
anda1286	Andaqui	ana	language	South America	2.74999	-76.0
anda1284	Andarum	aod	language	Papunesia	-4.48734	144.767
ande1246	Ande		dialect	Eurasia
ande1247	Andegerebinha	adg	language	Australia	-22.51278	137.3515
ande1248	Andelale		dialect	Papunesia
andh1242	Andh	anr	language	Eurasia	19.4734	77.7156
andh1241	Andhra Pradesh Lamani		dialect	Eurasia
andi1255	Andi	ani	language	Eurasia	42.8078	46.2919
andi1253	Andimeshki		dialect	Eurasia
andi1256	Andinai		dialect	Africa
andi1257	Andio	bzb	language	Papunesia	-0.88368	123.174
ando1255	Andoa	anb	language	South America	-3.29664	-76.6056
ando1256	Andoque	ano	language	South America	-0.53751	-72.0869
ando1254	Andoquero		language	South America	-0.666992	-72.310867
andr1248	Andra-Hus	anx	language	Papunesia	-2.05894	147.085
andr1247	Andri		dialect	Africa
andr1246	Andro		language	Eurasia	24.754303	94.033796
anei1239	Aneityum	aty	language	Papunesia	-20.1864	169.825
anek1238	|Anekwe		dialect	Africa
anem1249	Anem	anz	language	Papunesia	-5.54836	148.993
anem1248	Aneme Wake	aby	language	Papunesia	-9.75911	148.479
aneu1237	Aneuk Jamee		dialect	Papunesia
anex1238	Anexo		dialect	Africa
anfi1235	Anfillo	myo	language	Africa	8.568	34.647
anga1290	Angaataha	agm	language	Papunesia	-7.15012	146.352
anga1316	Angaité	aqt	language	South America
anga1293	Angal	age	language	Papunesia	-6.0127	143.592
anga1294	Angal Enen	aoe	language	Papunesia	-6.23296	143.583
anga1292	Angal Heneng	akh	language	Papunesia	-6.13347	143.478
anga1288	Angami Naga	njm	language	Eurasia	25.6841	93.8668
anga1315	Angami Naga Sign Language		language	North America
ange1244	Angevin		dialect	Eurasia
angg1238	Anggamuthi		language	Australia
angg1239	Angguruk Yali	yli	language	Papunesia	-4.0836	139.457
angi1238	Angika	anp	language	Eurasia	26.0047	85.534
angk1247	Angkiyakmin		dialect	Papunesia
angl1263	Anglat Agta		dialect	Papunesia
angl1262	Anglo		dialect	Africa
angl1258	Anglo-Norman	xno	dialect
angl1239	Angloromani	rme	language	North America	39.0	-78.0
angl1242	Anglo-Saxon Monastic Sign Language		dialect
ango1258	Angolar	aoa	language	Africa	0.11438	6.59486
ango1253	Angole		dialect	Africa
ango1254	Angor	agg	language	Papunesia	-3.7167	141.199
ango1255	Angoram	aog	language	Papunesia	-4.07758	144.028
ango1257	Angosturas Tunebo	tnd	language	South America	6.54198	-71.9212
ango1256	Angotero		dialect	South America
angp1238	Angphang		dialect	Eurasia
angu1242	Anguthimri	awg	language	Australia
angw1242	Angwe		dialect	Africa
angw1241	Angwe (Batu)		dialect	Africa
anha1238	Anhaqui		dialect	Africa
anha1242	Anhar		dialect	Eurasia
anhi1238	Anhil		dialect	Eurasia
anii1247	||Ani		dialect	Africa
anii1246	//Ani	hnh	language	Africa	-19.0966	22.9088
anii1245	Anii	blo	language	Africa	9.11127	1.60169
anim1239	Animere	anf	language	Africa	7.60385	0.41962
anin1240	Anindilyakwa	aoi	language	Australia	-13.99904	136.6415
anin1241	Anini-Y		dialect	Papunesia
anio1238	Aniocha		dialect	Africa
anip1235	Ani Phowa	ypn	language	Eurasia	23.591	103.733
anir1237	Anir		dialect	Papunesia
aniw1237	Aniwa		dialect	Papunesia
aniz1234	Anizah of the Syrian desert		dialect
anja1238	Anjam	boj	language	Papunesia	-5.45899	145.717
anju1241	Anjuski		dialect	Eurasia
anka1245	Anka		dialect	Africa
anka1247	Ankai		dialect	Papunesia
anka1246	Ankave	aak	language	Papunesia	-7.19444	145.754
ankp1238	Ankpa		dialect	Africa
anma1239	Anmatyerre	amx	language	Australia	-22.2853	133.286
fada1250	Annobonese	fab	language	Africa	-1.43033	5.61879
anoo1238	Ano		dialect	Africa
anor1241	Anor	anj	language	Papunesia	-4.98449	144.801
anse1238	Anserma	ans	language	South America	6.24999	-76.05
ansu1237	Ansus	and	language	Papunesia	-1.7543	135.866
anta1254	Anta		dialect	Papunesia
anta1256	Antabamba		dialect	South America
anta1257	Antabamba (Arequipa-La Union Quechua)		dialect	South America
anta1253	Antakarinya	ant	language	Australia	-27.1152	134.838
wara1294	Anta-Komnzo-Wára-Wérè-Kémä	tci	language	Papunesia	-8.64917	141.52
anta1255	Antankarana Malagasy	xmv	language	Africa	-13.2164	49.2402
anta1252	Antarbedi		dialect	Eurasia
ante1238	Antekerrepenh		dialect	Australia
anti1245	Antigua and Barbuda Creole English	aig	language	North America	15.5531	-61.3156
anti1242	Antioquian		language	South America	7.199341	-75.342236
antw1238	Antwerps		dialect	Eurasia
anuu1241	Anu	anl	language	Eurasia	23.3394	98.5945
anua1242	Anuak	anu	language	Africa	7.57714	34.0267
anuf1239	Anufo	cko	language	Africa	10.2839	0.56021
anuu1242	Anu (Ghana)		dialect	Africa
anuk1239	Anuki	aui	language	Papunesia	-9.6692	149.822
anus1237	Anus	auq	language	Papunesia	-2.26271	139.502
anut1237	Anuta	aud	language	Papunesia	-11.61	169.85
anya1245	Anyama		dialect	Africa
anya1244	Anyang		dialect	Eurasia
anya1246	Anyang (Cameroon)		dialect	Africa
anyi1247	Anyi		dialect		28.84359	115.54773
anyi1245	Anyin	any	language	Africa	6.31781	-3.30532
anyi1244	Anyin Morofo	mtb	language	Africa	6.1627	-4.64232
anyx1238	Anykh		dialect	Eurasia
anyu1238	Anyugba		dialect	Africa
aohe1238	Aoheng		dialect
aohe1237	Aoheng-Seputan	pni	language	Papunesia	0.87404	114.127
aola1237	Aola		dialect	Papunesia
aolu1238	Aoluguya		dialect	Eurasia
aona1235	Ao Naga	njo	language	Eurasia	26.3241	94.3824
aore1237	Aore	aor	language	Papunesia	-15.5753	167.166
aota1239	Ao Tá		dialect	Eurasia
aoua1234	A'ou	aou	language	Eurasia	26.8	105.85
aowi1238	Aowin		dialect	Africa
apaa1238	Apa		dialect	Africa
apah1238	Apahapsili		dialect	Papunesia
apal1237	Apalachee	xap	language	North America
apal1257	Apalaí	apy	language	South America	1.49792	-54.7457
apal1256	Apali	ena	language	Papunesia	-5.1727	145.023
apal1255	Apalik	apo	language	Papunesia	-6.29002	149.96
apan1242	Apani		dialect	Africa
apan1243	Apanjekra		dialect	South America
apap1240	Apapocuva		dialect	South America
apas1235	Apasco-Apoala Mixtec	mip	language	North America	17.6143	-97.0657
apat1240	Apatani	apt	language	Eurasia	27.1933	93.7284
apia1248	Apiaká	api	language	South America	-7.84711	-57.91
apia1247	Apiaka-Tocantins		language	South America	-6.5	-49.771729
apia1246	Apiapum		dialect	Africa
apin1244	Apinayé	apn	language	South America	-6.10774	-47.6315
apma1240	Apma	app	language	Papunesia	-15.8559	168.189
apma1241	Ap Ma	kbx	language	Papunesia	-4.35147	144.085
apmi1239	Apmisibil		dialect	Papunesia
apoi1238	Apoi		dialect	Africa
apol1242	Apolista		language	South America	-14.83	-68.66
apol1241	Apolo		dialect	South America
apon1238	Aponte Inga		dialect	South America
apos1239	Apos		dialect	Papunesia
apot1235	Apoto		language	South America
apro1235	Aproumu Aizi	ahp	language	Africa	5.20273	-4.52192
apso1237	Apsokok		dialect	Papunesia
apuc1241	A-Pucikwar	apq	language	Eurasia	12.241	92.7965
apuk1238	Apuk		dialect	Africa
apok1238	Apuka		dialect	Eurasia
apul1236	Apulia-Calabrian Greek		language	Eurasia
apur1253	Apurí		dialect	South America
apur1252	Apurí (Indonesia)		dialect	Papunesia
apur1254	Apurinã	apu	language	South America	-8.21692	-66.7714
aput1237	Aputai	apx	language	Papunesia	-7.84732	126.496
arab1267	Arabana	ard	language	Australia	-28.705	135.449
arab1268	Arabela	arl	language	South America	-1.96126	-75.0612
arab1265	Arabkir		dialect	Eurasia
arac1235	Aracaju		language	South America
arad1238	Aradhin		dialect	Eurasia
araf1245	Arafundi-Enga Pidgin		language	Papunesia
arag1245	Aragonese	arg	language	Eurasia	42.4669	-0.00919
arai1239	Araicu		language	South America	-3.104315	-67.2052
arak1256	Arakanese	mhv	language
arak1253	Arakan Manobo		dialect	Papunesia
arak1252	Araki	akr	language	Papunesia	-15.632997	166.952542
arak1251	Araki (Iran)		dialect	Eurasia
arak1254	Arakwal	rkw	language	Australia
aral1244	Aralle		dialect	Papunesia
aral1243	Aralle-Tabulahan	atq	language	Papunesia	-2.78397	119.319
aram1252	Aramanik	aam	language	Africa	-2.90656	37.3491
aram1254	Aramia River		dialect	Papunesia
aram1253	Arammba	stk	language	Papunesia	-8.29593	141.445
aran1261	Aranadan	aaf	language	Eurasia	11.35252	75.79538
aran1265	Aranama		language	North America
aran1237	Arandai	jbj	language	Papunesia	-2.08016	132.983
aran1260	Aranese		dialect	Eurasia
aran1264	Arangka'a		dialect	Papunesia
arao1248	Araona	aro	language	South America	-12.4242	-67.7293
arap1278	Aráp		dialect	Eurasia
arap1274	Arapaho	arp	language	North America	43.3879	-108.81
arap1275	Arapaso	arj	language	South America	0.13727	-67.7282
arar1263	Ararapina		dialect	South America
arar1265	Arara-Shawanawa		dialect	South America
arar1264	Ararawa		dialect	South America
aras1241	Arasairi		dialect	South America
arau1254	Arau-Varosia		dialect	Papunesia
arav1239	Arava		dialect	Eurasia
arav1240	Aravia		dialect	Papunesia
araw1280	Arawa		dialect	Africa
araw1273	Araweté	awt	language	South America	-4.90246	-52.5001
araw1272	Arawum	awm	language	Papunesia	-5.52787	145.903
araz1236	Arazaire		language	South America	-13.25	-70.8
arba1240	Arbanasi		dialect	Eurasia
arbe1239	Arbel		dialect	Eurasia
arbe1236	Arbëreshë Albanian	aae	language	Eurasia	38.911	16.7164
arbo1245	Arbore	arv	language	Africa	4.92183	36.7986
arbo1235	Arborense		dialect	Eurasia
arca1234	Arcadocypriot		dialect
east2303	Archaic Finnish Swedish		language	Eurasia
gutn1238	Archaic Gutnish		language	Eurasia
arch1246	Archaic Norrlandic		language	Eurasia
arch1244	Archi	aqc	language	Eurasia	42.3239	46.8267
aree1239	Are	mwc	language	Papunesia	-9.67147	149.999
area1240	'Are'are	alu	language	Papunesia	-9.20699	161.158
areb1238	Areba	aea	language	Australia	-16.63548	142.63107
arec1238	Arecuna		dialect	South America
arem1240	Arem	aem	language	Eurasia	17.7672	105.928
areq1237	Arequipa-La Unión Quechua	qxu	language	South America	-15.1806	-72.6333
aret1240	Aret		dialect	Eurasia
arew1238	Arewa		dialect	Africa
arge1236	Argentine Sign Language	aed	language	South America	-34.797	-59.1798
argo1244	Argobba	agj	language	Africa	10.6596	39.756
argu1237	Arguni	agf	language	Papunesia	-2.645798	132.5556
arha1237	Arhâ	aqr	language	Papunesia	-21.2866	165.273
arhe1238	Arhe		dialect	Africa
arho1237	Arhö	aok	language	Papunesia	-21.3183	165.161
arhu1242	Arhuaco	arh	language	South America	10.7018	-73.6363
arii1243	Ari	aac	language	Papunesia	-7.95526	142.4
arib1241	Aribwatsa	laz	language	Papunesia	-6.72266	146.991
arib1240	Aribwaung	ylu	language	Papunesia	-6.65252	146.919
arid1234	Arid-Washm-Sudair		dialect
arie1239	Ariégeois		dialect	Eurasia
arif1240	Arifama		dialect	Papunesia
arif1239	Arifama-Miniafia	aai	language	Papunesia	-9.15565	149.246
arig1248	Arigibi		dialect	Papunesia
arig1246	Arigidi	aqg	language	Africa	7.56324	5.89556
arig1247	Arigidí		dialect	Africa
arik1265	Arikapú	ark	language	South America	-12.4878	-62.7261
arik1262	Arikara	ari	language	North America	40.6473	-98.7158
arik1264	Arikem	ait	language	South America	-8.924	-63.742
arin1243	Arin	xrn	language	Eurasia	57.0	93.0
arin1244	Aringa	luc	language	Africa	3.56143	31.3071
ario1238	Ariom		dialect	Papunesia
arii1244	Ari (Papua New Guinea)		dialect	Papunesia
arit1239	Aritinngitigh	dth	language	Australia	-12.50839255	142.138748
ariz1237	Arizona Tewa		language	North America	35.836667	-110.381389
arka1238	Arkan Valley		dialect	Papunesia
arli1238	Arlija		dialect	Eurasia
arma1244	Arma	aoh	language	South America	2.03332	-76.0
arma1243	Arman		dialect	Eurasia
arma1245	Armaneshti		dialect
nucl1235	Armenian	hye	language	Eurasia	40.0	45.0
arme1259	Armenian Sign Language	aen	language	Eurasia	40.1002	44.4767
torr1259	Aro	tei	language	Papunesia	-3.45292	142.622
arog1238	Arogbo		dialect	Africa
aroh1238	Arohun		dialect	Africa
arok1238	Arokaara		dialect	Papunesia
arom1238	Aroma		dialect	Papunesia
arom1237	Aromanian	rup	language	Eurasia	42.0646	22.6464
arop1244	Arop		dialect	Papunesia
arop1243	Arop-Lokep	apr	language	Papunesia	-5.31671	147.103
arop1242	Arop-Sissano	aps	language	Papunesia	-3.06984	142.12
aros1241	Arosi	aia	language	Papunesia	-10.2441	161.432
fran1260	Arpitan	frp	language	Eurasia	45.8051	6.48152
arsi1238	Arsi		dialect	Africa
arta1239	Arta	atz	language	Papunesia	16.4185	121.656
arto1238	Artois		dialect	Eurasia
artv1238	Artvin		dialect	Eurasia
arua1259	Arua		dialect	Africa
arua1263	Aruá (Amazonas State)	aru	language	South America	-5.5	-67.98
arua1260	Aruamu	msy	language	Papunesia	-4.28957	144.842
arua1264	Aruan		language	South America	-0.608631	-50.123291
arua1261	Aruá (Rondonia State)	arx	language	South America	-12.1186	-62.4357
arua1262	Aruáshi		dialect	South America
arub1238	Aruba		language	South America
arue1240	Aruek	aur	language	Papunesia	-3.37841	142.715
arug1238	Arughunya		dialect	Africa
arum1243	Arumaka		dialect	Papunesia
arum1242	Arumbi		dialect	Africa
arup1240	Arupai		dialect	South America
arus1243	Arusa		dialect	Africa
arus1242	Arusha		language	Africa
arus1241	Aruskush-Daqqushchu		dialect	Eurasia
arut1243	Arut		dialect	Papunesia
arut1244	Arutani	atx	language	South America	4.20057	-63.1202
arva1236	Arvanitika Albanian	aat	language	Eurasia	38.283	23.3703
arwa1237	Arwala		dialect	Papunesia
arze1238	Arzeu		dialect	Africa
asss1237	As	asz	language	Papunesia	-0.75267	131.728
asaa1238	Asa		dialect	Africa
suar1238	Asabano	seo	language	Papunesia	-4.95072	141.978
asan1239	Asante		dialect	Africa
asap1239	Asapa		dialect	Papunesia
asar1240	Asaro'o	mtv	language	Papunesia	-5.68263	146.508
asas1240	Asas	asd	language	Papunesia	-5.69345	145.549
asba1238	Asbalmin		dialect	Papunesia
asee1238	Ase		dialect	Africa
aseb1238	Asebi		dialect	Africa
asen1242	Asen		dialect	Africa
asen1243	Asento		dialect	Africa
aser1237	Asera		dialect	Papunesia
asha1243	Asháninka	cni	language	South America	-11.9311	-73.9073
ashe1269	Ashe	ahs	language	Africa	9.36574	7.39443
ashe1270	Ashen		dialect	Africa
ashe1273	Ashéninka Pajonal	cjo	language	South America	-10.7583	-74.2014
ashe1272	Ashéninka Perené	prq	language	South America	-10.9777	-74.9153
ashi1243	Ashing		dialect	Eurasia
ashi1242	Ashiti		dialect	Eurasia
ashk1247	Ashkaraua		dialect	Eurasia
ashk1245	Ashkharik		dialect	Eurasia
ashk1246	Ashkun	ask	language	Eurasia	34.84277	70.37453
asho1236	Asho Chin	csh	language	Eurasia	21.393	93.5069
ashr1238	Ashreti		dialect	Eurasia
asht1244	Ashtiani	atn	language	Eurasia	37.7469	48.6808
asht1245	Ashtikulin		dialect	Eurasia
ashu1243	Ashuku		dialect	Africa
ashu1242	Ashuruveri		dialect	Eurasia
asia1264	Asiaoro		dialect	Papunesia
asif1237	Asifabad		dialect	Eurasia
asil1242	Asilulu	asl	language	Papunesia	-3.67302	127.952
asko1238	Askopan	eiv	language	Papunesia	-6.22539	155.307
asoa1238	Asoa	asv	language	Africa	2.26818	26.7198
ason1245	Asong		dialect	Eurasia
ason1246	Asonga		dialect	Africa
ason1247	Asonga (Ngumbi)		dialect	Africa
aspr1238	Aspromonte		dialect	Eurasia
assa1267	Assaikio		dialect	Africa
assa1268	Assaka		dialect	Africa
assa1263	Assamese	asm	language	Eurasia	26.0876	91.2932
assa1265	Assam Khamti		dialect	Eurasia
assa1266	Assan	xss	language	Eurasia	56.0	94.0
assa1269	Assangori	sjg	language	Africa	13.9592	22.6393
asse1237	Assem		dialect	Papunesia
assi1246	Assi		dialect	Eurasia
assi1247	Assiniboine	asb	language	North America	49.2923	-106.068
assy1241	Assyrian Neo-Aramaic	aii	language	Eurasia	36.75	43.0
asta1240	Astara		dialect	Eurasia
asto1243	Astor		dialect	Eurasia
asto1242	Astori		dialect	Eurasia
astr1245	Astrakhan Armenian		dialect	Eurasia
astr1246	Astrakhan Tatar		dialect	Eurasia
astu1245	Asturian	ast	language	Eurasia	42.4181	-6.02227
asue1235	Asue Awyu	psa	language	Papunesia	-5.98341	139.123
asum1237	Asumboa	aua	language	Papunesia	-11.2969	166.499
asun1236	Asunción Mixtepec Zapotec	zoo	language	North America	16.8762	-96.8704
asun1235	Asu (Nigeria)	aum	language	Africa	10.0849	5.42081
asur1254	Asuri	asr	language	Eurasia	21.5721	83.4562
asut1235	Asu (Tanzania)	asa	language	Africa	-4.17978	37.8323
ataa1240	Ata	atm	language	Papunesia	9.715	122.9
atab1238	Ataba		dialect	Africa
atac1235	Atacame		language	South America	0.834931	-79.778137
atak1252	Atakapa	aqp	language	North America	30.9121	-93.0827
atak1251	Atakat		dialect	Africa
atak1250	Atakora Fulfulde		dialect	Africa
atal1239	Atala		dialect	Africa
atam1240	Ata Manobo	atd	language	Papunesia	7.7789	125.499
atam1239	Atampaya	amz	language	Australia	-11.0018	142.273
ataa1241	Ata (New Britain)		dialect	Papunesia
atar1237	Ataripoe		dialect	Papunesia
atat1238	Atatláhuca Mixtec	mib	language	North America	17.07133	-97.67753
atay1247	Atayal	tay	language	Papunesia	24.5209	121.388
atch1238	Atchin		dialect	Papunesia
ates1238	Atesino		dialect	Eurasia
athe1238	Athens		dialect	Eurasia
athi1234	Athima		language	Australia
atho1238	Athoc		dialect	Africa
athp1241	Athpariya	aph	language	Eurasia	26.8794	87.3296
atii1237	Ati	atk	language	Papunesia	11.1539	122.512
atik1240	Atikamekw	atj	language	North America	47.9555	-73.7989
atim1239	Atimelang		dialect	Papunesia
atin1240	Atina		dialect	Eurasia
atin1241	Atinggola		dialect	Papunesia
atis1238	Atisa		dialect	Africa
atit1238	Atitlín Mixe		dialect	North America
atiu1237	Atiu		dialect	Papunesia
atla1270	Atlacomulco-Temascalcingo		dialect	South America
atla1271	Atlamajalcingo del Monte		dialect	South America
atoh1238	Atohwaim	aqm	language	Papunesia	-6.27123	138.666
aton1242	Atong	ato	language	Africa	6.03539	9.72121
aton1241	Atong (India)	aot	language	Eurasia	25.346508	90.658722
ator1244	Atorada	aox	language	South America	2.481	-60.286
ator1243	Atorai		dialect	South America
atru1239	Atruahí		dialect	South America
atru1243	Atrush		dialect	Eurasia
atsa1242	Atsahuaca	atc	language	South America	-14.1666	-69.5
atsa1241	Atsam	cch	language	Africa	9.95914	8.48301
atsi1239	Atsilima		dialect	Papunesia
atsu1245	Atsugewi	atw	language	North America	40.4271	-120.661
atta1243	Attapady Kurumba	pkr	language	Eurasia
atti1240	Attic		dialect
atti1239	Attié	ati	language	Africa	5.9977	-3.8209
atto1238	Attock Hindko		dialect	Eurasia
atue1238	Atuence	atf	language
atum1238	Atumfuor		dialect	Africa
atzi1235	Atzingo Matlatzinca	ocu	language	North America	19.3871	-99.9239
auuu1241	Au	avt	language	Papunesia	-3.53277	142.105
auaa1241	Aua		dialect	Papunesia
auaa1240	Aua (Pileni)		dialect	Papunesia
auch1238	Auchi		dialect	Africa
auga1239	Auga		dialect	Africa
augu1243	Augu		dialect	Papunesia
augu1237	Augustinian Sign Language		dialect
auhe1237	'Auhelawa	kud	language	Papunesia	-10.0959	151.002
auia1238	Auia-Tarauwi		dialect	Papunesia
ndyu1242	Aukan	djk	language	South America	4.3126	-54.6419
auks1239	Aukshtaitish		dialect	Eurasia
aulu1238	Aulua	aul	language	Papunesia	-16.3579	167.697
aume1238	Aumenefa		dialect	Papunesia
auni1244	Auni		dialect	Africa
auni1243	|'Auni		dialect	Africa
aura1242	Aurama		dialect	Papunesia
aure1239	Aurei		dialect	Papunesia
aura1243	Aurê y Aurá	aux	language	South America	-4.137	-46.792
aush1241	Aushi	auh	language	Africa	-11.6295	29.0168
aush1242	Aushiri	avs	language	South America	-3.3196	-74.5411
auss1240	Aussa		dialect	Africa
aust1304	Austral	aut	language	Papunesia	-23.3843	-149.462
aust1253	Australian Aborigines Sign Language	asw	language	Australia	-25.0	135.0
aust1271	Australian Sign Language	asf	language	Australia	-30.0	145.0
aust1252	Austrian Sign Language	asq	language	Eurasia	48.1197	16.225
aust1242	Austronesian Hiri Motu		dialect
auve1240	Auvergnat	auv	language
auve1239	Auvergnat Occitan		dialect	Eurasia
auwa1242	Auwa		dialect	Papunesia
auwa1241	Auwaka		dialect	Papunesia
auwe1239	Auwe	smf	language	Papunesia	-3.33662	141.254
awun1245	Auwon	aww	language	Papunesia	-3.79671	141.999
auye1238	Auye	auu	language	Papunesia	-3.43705	136.096
auyo1240	Auyokawa	auo	language	Africa	9.85747	11.322
avaa1240	Ava		dialect	South America
avac1239	Avá-Canoeiro	avv	language	South America	-13.6081	-48.1336
avam1236	Avam		dialect	Eurasia
bani1254	Avane	bvv	language	South America	5.26123	-67.5633
avar1256	Avar	ava	language	Eurasia	41.7047	46.558
avar1257	Avari		dialect	Africa
avas1237	Avasö		dialect	Papunesia
avat1244	Avatime	avn	language	Africa	6.8688	0.41314
avau1237	Avau	avb	language	Papunesia	-6.24342	150.427
katb1237	Avava	tmb	language	Papunesia	-16.2701	167.484
aven1238	Aveno		dialect	Africa
aver1239	Averi		dialect	Papunesia
aves1237	Avestan	ave	language	Eurasia	31.541	53.633
avia1241	Avianwu		dialect	Africa
avia1242	Aviara		dialect	Africa
avie1238	Aviele		dialect	Africa
avik1243	Avikam	avi	language	Africa	5.15838	-5.2529
avok1244	Avok		language	Papunesia
avok1242	Avokaya	avu	language	Africa	4.38639	29.9379
avok1243	Avokaya Pur		dialect	Africa
avun1237	Avunatari		dialect	Papunesia
awaa1246	Awa		dialect	Papunesia
awab1244	Awabagal		dialect	Australia
awab1243	Awabakal	awk	language	Australia	-33.12847	151.43555
awac1239	Awa-Cuaiquer	kwi	language	South America	1.21652	-78.3401
awad1244	Awad Bing	bcu	language	Papunesia	-5.59896	146.355
awad1243	Awadhi	awa	language	Eurasia	27.5907	82.4663
awak1250	Awak	awo	language	Africa	9.86334	11.3291
awal1237	Awale		dialect	Papunesia
awan1239	Awan		dialect	Africa
awap1236	Awa (Papua New Guinea)	awb	language	Papunesia	-6.65534	145.714
awar1249	Awar	aya	language	Papunesia	-4.13554	144.836
awar1248	Awara	awx	language	Papunesia	-6.16986	146.372
away1237	Awayama		dialect	Papunesia
awbo1238	Awbono	awh	language	Papunesia	-5.05875	139.724
awee1240	Awe		dialect	Eurasia
awee1241	A'we		dialect	Eurasia
awee1242	Aweer	bob	language	Africa	-1.40124	41.234
aweg1238	Awege		dialect	Africa
awem1238	Awembak		dialect	Papunesia
awer1241	Awera	awr	language	Papunesia	-2.71886	136.063
awet1244	Awetí	awe	language	South America	-12.9336	-53.5852
awin1248	Awing	azo	language	Africa	5.88362	10.264
awit1237	Awit		dialect	Papunesia
awiy1238	Awiyaana	auy	language	Papunesia	-6.54079	145.76
awji1241	Awjilah-Foqaha	auj	language	Africa	29.2341	21.1819
awng1244	Awngi	awn	language	Africa	10.9819	36.6916
awng1245	Awngthim	gwm	dialect
awor1242	Awori		dialect	Africa
awor1241	Aworo		dialect	Africa
awtu1239	Awtuw	kmn	language	Papunesia	-3.53129	141.928
awuu1235	Awu = Lope	yiu	language	Eurasia	25.395	103.306
awun1244	Awuna		dialect	Africa
awut1241	Awutu	afu	language	Africa	5.42441	-0.59545
awyi1241	Awyi	auw	language	Papunesia	-3.00564	140.604
axam1237	Axamb	ahb	language	Papunesia	-16.4838	167.707
axel1238	Axels		dialect	Eurasia
axiy1235	Axi Yi	yix	language	Eurasia	24.6009	103.713
ayac1239	Ayacucho Quechua	quy	language	South America	-13.84714	-74.32246
ayan1239	Ayangan Ifugao		dialect	Papunesia
ayau1235	Ayautla Mazatec	vmy	language	North America	18.0993	-96.5952
ayer1245	Ayere	aye	language	Africa	7.52206	6.01979
ayer1246	Ayerrerenge	axe	dialect
ayic1234	Ayi (China)	ayx	language	Eurasia	27.1213	98.8684
ayip1235	Ayi (Papua New Guinea)	ayq	language	Papunesia	-3.95946	142.407
ayiw1239	Ayiwo	nfl	language	Papunesia	-10.282595	166.328715
ayiz1244	Ayizi	yyz	language	Eurasia	25.0	103.7
ayiz1245	Ayizo Gbe	ayb	language	Africa	6.62654	2.20552
ayiz1248	Ayizo-Kobe		dialect	Africa
ayiz1246	Ayizo-Seto		dialect	Africa
ayiz1247	Ayizo-Tori		dialect	Africa
ayna1239	Aynallu		dialect	Eurasia
ayoq1235	Ayoquesco Zapotec	zaf	language	North America	16.6633	-96.8575
ayor1240	Ayoreo	ayo	language	South America	-19.220055	-60.217495
ayot1238	Ayotzintepec		dialect	South America
ayta1251	Ayta Hambali		dialect	Papunesia
aytw1238	Ayt Waziten		dialect	Africa
ayuu1242	Ayu	ayu	language	Africa	9.2634	8.60225
ayun1238	Ayun		dialect	Africa
ayut1236	Ayutla Mixtec	miy	language	North America	16.8833	-98.9916
azan1238	Azángaro-Huangáscar-Chocos		dialect	South America
azaw1238	Azawagh		dialect	Africa
azer1256	Azer		dialect	Africa
azha1235	Azha	aza	language	Eurasia	23.9	104.15
azhe1235	Azhe	yiz	language	Eurasia	24.405	103.441
azhi1238	Azhiga		dialect	Africa
azom1238	Azom		dialect	Africa
azon1238	Azonyu		dialect	Eurasia
azoy1236	Azoyú Me'phaa	tpc	language	North America	16.7584	-98.5241
azza1238	Azzaga		dialect	Africa
kwaa1262	Baa	kwb	language	Africa	9.42222	11.4439
baaa1237	Ba'a		dialect	Papunesia
baad1239	Baadu		dialect	Africa
baag1244	Baagato		dialect	Africa
baam1237	Ba'amang		dialect	Papunesia
baan1241	Baan	bvj	language	Africa	4.66709	7.30065
baan1242	Baangi	bqx	language	Africa	10.8083	5.7261
baat1238	Baatonum	bba	language	Africa	9.63186	2.99607
baaz1234	Baazem		language	Africa	6.80235	9.97124
baba1264	Baba	bbw	language	Africa	6.11222	10.5216
baba1265	Babadjou		dialect	Africa
baba1272	Baba (East Timor)		dialect	Papunesia
baba1270	Babaga		dialect	Papunesia
baba1269	Babagarupu		dialect	Papunesia
baba1273	Babalia Creole Arabic	bbz	language	Africa	12.7617	16.6925
baba1267	Baba Malay	mbf	language	Eurasia	1.75414	103.076
baba1263	Babango	bbm	language	Africa	1.79475	23.5851
baba1266	Babanki	bbk	language	Africa	5.97863	10.2869
baba1268	Babatana	baa	language	Papunesia	-7.22281	157.149
babb1238	Babbe		dialect	Africa
babe1238	Babete		dialect	Africa
babi1235	Babine	bcr	language	North America	55.0997	-126.41
babo1242	Babon		dialect	Papunesia
babo1241	Babong		dialect	Africa
babu1240	Babuza	bzg	language	Papunesia	24.0017	120.585
baca1241	Bacadin		dialect	Eurasia
baca1246	Bacama	bcy	language	Africa	9.53072	12.0416
baca1245	Bacama-Yimburu		language	Africa
baca1243	Bacanese Malay	btj	language	Papunesia	-0.62275	127.49
baca1242	Baca (South Africa)		dialect	Africa
bach1242	Bachadi		dialect	Eurasia
bach1243	Bachit-Gashish		dialect	Africa
bact1239	Bactrian	xbc	language	Eurasia
bada1262	Bada		dialect	Papunesia
bada1257	Badaga	bfq	language	Eurasia	11.3094	76.5974
bada1261	Bada (Indonesia)	bhz	language	Papunesia	-1.80249	120.319
bada1258	Bada (Nigeria)	bau	language	Africa	9.62456	9.95
bada1259	Badara Duguri		dialect	Africa
bade1248	Bade	bde	language	Africa	12.789	10.6557
bade1240	Badeshi	bdz	language	Eurasia	35.2655	72.6823
badh1238	Badhani		dialect	Eurasia
badi1247	Bädi Kanum	khd	language	Papunesia	-8.85301	140.753
badi1246	Badimaya	bia	language	Australia	-29.0647	117.246
badi1245	Badin		dialect	Eurasia
badi1244	Badiotto		dialect	Eurasia
badj1245	Badjia		dialect	Africa
badj1244	Badjiri	jbi	dialect	Australia
badu1237	Badui	bac	language	Papunesia	-6.35359	106.177
badw1238	Badwe'e		dialect	Africa
baeg1237	Baeggu	bvd	language	Papunesia	-8.49014	160.771
bael1237	Baelelea	bvc	language	Papunesia	-8.41627	160.721
baen1237	Baenan		language	South America
baet1237	Baetora	btr	language	Papunesia	-15.2574	168.159
bafa1249	Bafanji	bfj	language	Africa	5.84612	10.4518
bafa1250	Bafatá Creole		dialect	Africa
bafa1248	Bafaw		dialect	Africa
bafa1247	Bafaw-Balong	bwt	language	Africa	4.53307	9.522
bafe1238	Bafeuk		dialect	Africa
baff1240	Baffinland Eskimo		dialect	North America
bafi1243	Bafia	ksf	language	Africa	4.72603	11.0982
bafo1235	Bafoto		language	Africa	1.19	19.76
bafu1245	Bafun		dialect	Africa
bafu1246	Bafut	bfd	language	Africa	6.14153	10.1194
bafw1241	Bafwakoyi		dialect	Africa
bafw1242	Bafwandaka		dialect	Africa
baga1271	Baga Kaloum	bqf	language	Africa	9.951	-12.887
baga1273	Baga Koga	bgo	language	Africa	10.1286	-13.947
baga1277	Bagam		dialect	Africa
baga1270	Baga Manduri	bmd	language	Africa	10.76747	-14.60521
baga1276	Baga Mboteni	bgm	language	Africa	12.27246	-12.07358
baga1275	Baga Mboteni-Binari	bcg	language	Africa	10.5271	-14.6111
baga1278	Bagangu		dialect	Africa
baga1272	Baga Sitemu	bsp	language	Africa	10.4793	-14.4756
baga1274	Baga Sobané	bsv	language	Africa	9.98865	-13.9054
bagd1238	Bagdi		dialect	Eurasia
bage1238	Bageto		dialect	Africa
bagh1249	Baghati		dialect	Eurasia
bagh1251	Bagheli	bfy	language	Eurasia	24.6837	87.4994
bagh1250	Baghliani		dialect	Eurasia
bagi1246	Bagirmi	bmi	language	Africa	11.52392	14.769495
bagi1244	Bagirmi Fulfulde	fui	language	Africa	8.81656	18.3467
bagl1238	Baglung		dialect	Eurasia
bago1246	Bago		dialect	Africa
bago1245	Bago-Kusuntu	bqg	language	Africa	8.52697	1.41214
bagr1243	Bagri	bgq	language	Eurasia	28.6036	71.453
bagr1244	Bagrote		dialect	Eurasia
bagu1249	Bagua		language	South America
bagu1250	Bagundji		dialect	Australia
bagu1252	Bagupi	bpi	language	Papunesia	-5.07778	145.632
bagu1251	Bagusa	bqb	language	Papunesia	-1.98844	137.914
bagv1239	Bagvalal	kva	language	Eurasia	42.3966	46.1041
bagw1238	Bagwa		dialect	Papunesia
baha1256	Baha Buyang	yha	language	Eurasia	23.0105	104.449
baha1258	Baham	bdw	language	Papunesia	-3.10628	132.637
baha1260	Bahamas Creole English	bah	language	North America	25.032149	-77.390587
baha1255	Baharlu		dialect	Eurasia
baha1259	Baharna Arabic	abv	language	Eurasia	26.223615	50.580811
baha1257	Bahau	bhv	language	Papunesia	0.30801	115.332
baha1262	Bahau River Kenyah	bwv	language
baha1254	Bahawalpuri		dialect	Eurasia
bahe1242	Bahe		dialect	Eurasia
bahi1254	Bahinemo	bjh	language	Papunesia	-4.55527	142.832
bahi1252	Bahing	bhj	language	Eurasia	27.3323	86.3949
bahm1237	Bah Malei		dialect	Papunesia
bahn1262	Bahnar	bdq	language	Eurasia	14.0476	108.471
bahn1263	Bahnar Bonom		dialect	Eurasia
bahn1261	Bahnar-Rengao		dialect	Eurasia
baho1237	Bahonsuai	bsu	language	Papunesia	-2.22572	121.707
bahr1242	Bahrain		dialect	Eurasia
bahr1247	Bahraini Gulf Arabic		dialect	Eurasia
bahr1243	Bahri Girinti		dialect	Africa
baii1251	Bai	bdj	language	Africa	7.57221	26.48246
baib1251	Baibai	bbf	language	Papunesia	-3.42672	141.345
baib1249	Baibara		dialect	Papunesia
baii1247	Bai (Democratic Republic of Congo)		dialect	Africa
baig1238	Baigani		dialect	Eurasia
baih1238	Baihong		dialect	Eurasia
baik1238	Baikeno	bkx	language	Papunesia	-9.32991	124.256
baim1244	Baima	bqh	language	Eurasia	33.1001	103.952
baim1246	Bai-Maclay		language	Papunesia
baim1245	Baimak	bmx	language	Papunesia	-5.18943	145.606
bain1261	Bainouk-Gunyaamolo-Gutobor	bcz	language	Africa	12.8672	-16.229
bain1260	Bainouk-Samik	bcb	language	Africa	12.5053	-15.9969
bain1259	Bainounk-Gujaher	bab	language	Africa	12.3128	-16.0586
bais1241	Baish Aranés		dialect	Eurasia
bais1246	Baiso	bsw	language	Africa	6.44892	37.7681
bais1242	Baissa Fali	fah	language	Africa	7.38023	10.7684
bait1246	Baitadi		dialect	Eurasia
bait1247	Baite		dialect	Eurasia
bait1248	Baitsi		dialect	Papunesia
baja1265	Bajan	bjs	language	North America	13.1365	-59.5346
baja1258	Bajat		dialect	Papunesia
baja1263	Bajau Banaran		dialect	Papunesia
baja1261	Bajau Darat		dialect	Papunesia
baja1260	Bajau Laut		dialect	Papunesia
baja1262	Bajau Semporna		dialect	Papunesia
baja1259	Bajawa		dialect	Papunesia
baje1238	Bajelani	bjm	language	Eurasia	33.9498	42.9867
bajh1238	Bajhangi		dialect	Eurasia
baji1239	Bàjii		dialect	Africa
baju1245	Bajuni		dialect	Africa
baju1244	Bajurali		dialect	Eurasia
baju1246	Bajuta		dialect	Africa
bajw1238	Bajwo		dialect	Africa
baka1272	Baka (Cameroon)	bkc	language	Africa	2.16013	13.7804
baka1277	Bakairí	bkq	language	South America	-14.2628	-54.7034
baka1273	Bakaka	bqz	language	Africa	4.79991	9.80402
baka1276	Bakalang		dialect	Papunesia
baka1274	Baka (Sudan)	bdh	language	Africa	4.65943	29.59
baka1270	Bakawali		dialect	Eurasia
bake1241	Bake		dialect	Africa
bake1242	Bakem		dialect	Africa
bakh1247	Bakha		dialect	Africa
bakh1251	Bakh'a		dialect	Eurasia
bakh1245	Bakhtiari	bqi	language	Eurasia	32.0163	49.7713
baki1244	Baki	bki	language	Papunesia	-16.7096	168.165
baki1242	Baki (Cameroon)		dialect	Africa
bako1252	Bako		dialect	Africa
bako1253	Bakoi		dialect	Papunesia
bako1249	Bakoko	bkh	language	Africa	3.56518	9.99905
bako1250	Bakole	kme	language	Africa	4.43654	8.97387
bako1251	Bakoni		dialect	Africa
bakp1238	Bakpinka	bbs	language	Africa	5.26756	8.26321
baku1259	Baku		dialect	Eurasia
baku1263	Bakumpai	bkr	language	Papunesia	-1.98842	114.77
baku1264	Bakun		dialect	Papunesia
baku1261	Bakundumu		dialect	Africa
baku1265	Bakung Kenyah	boc	language
baku1262	Bakun-Kibungan		dialect	Papunesia
baku1260	Bakuure		dialect	Africa
bakw1243	Bakwé	bjw	language	Africa	5.23123	-6.51077
bala1299	Bala		dialect	Eurasia
bala1242	Bala (China)		dialect	Eurasia
bala1316	Balade		language	Papunesia	-20.25	164.2
bala1314	Balaesang	bls	language	Papunesia	-0.05644	119.689
bala1298	Bala-Gariva'i		dialect	Eurasia
bala1312	Balait		dialect	Papunesia
bala1308	Balakeo		dialect	Papunesia
bala1297	Balakhani		dialect	Eurasia
bala1317	Balamuk		dialect
bala1310	Balangao	blw	language	Papunesia	17.0994	121.272
bala1311	Balangingi	sse	language	Papunesia	6.011614	121.686646
bala1313	Balanipa		dialect	Papunesia
bala1303	Balanka		dialect	Africa
bala1302	Balanta-Ganja	bjt	language	Africa	12.5382	-15.6658
bala1315	Balantak	blz	language	Papunesia	-0.86809	123.289
bala1301	Balanta-Kentohe	ble	language	Africa	11.8203	-15.3221
bala1304	Balaongwe		dialect	Africa
bala1305	Balatchi		dialect	Africa
bala1309	Balatok-Kalinga		dialect	Papunesia
bala1306	Balau	blg	language	Papunesia	1.33476	110.913
bala1307	Balawaia		dialect	Papunesia
balb1237	Balbalasang		dialect	Papunesia
bald1241	Baldemu	bdn	language	Africa	10.9078	14.4674
bale1253	Balep		dialect	Africa
bale1254	Balesi		dialect	Africa
bale1252	Balessing		dialect	Africa
bali1275	Bali		dialect	Africa
bali1276	'Bali'ba		dialect	Africa
bali1274	Bali (Democratic Republic of Congo)	bcp	language	Africa	1.1807	26.5941
bali1283	Balif		dialect	Papunesia
bali1281	Balimbing		dialect	Papunesia
bali1278	Balinese	ban	language	Papunesia	-8.35714	115.075
bali1279	Balinese Malay	mhp	language	Papunesia	-8.35714	115.075
bali1282	Balingian		dialect	Papunesia
bali1245	Bali (Nigeria)	bcn	language	Africa	8.81345	11.2952
bali1269	Bali Nyonga		dialect	Africa
balk1254	Balkan Gagauz Turkish	bgx	language	Eurasia	41.170545	24.44567
balk1252	Balkan Romani	rmn	language	Eurasia	42.67	21.17
balk1253	Balkar		dialect	Eurasia
balk1259	Balkh Arabic		dialect	Eurasia
balk1255	Balkhu-Sisneri		dialect	Eurasia
balo1264	Balo	bqo	language	Africa	6.12552	9.69365
liki1240	Balobo	lie	language	Africa	1.75106	19.0222
balo1262	Balondo		dialect	Africa
balo1263	Balong		dialect	Africa
balt1262	Baltap-Lalin		dialect	Africa
balt1258	Balti	bft	language	Eurasia	34.4491	77.2859
balt1257	Baltic Romani	rml	language	Eurasia	60.0	38.0
balu1258	Baluan		dialect	Papunesia
balu1255	Baluba		dialect	Africa
balu1256	Baluombila		dialect	Africa
balu1254	Balurbi		dialect	Australia
balv1238	Balvi		dialect	Eurasia
bamm1240	Bam		dialect	Papunesia
bama1252	Bama		dialect	Africa
bama1251	Bamali	bbq	language	Africa	5.91327	10.4567
bamb1265	Bambalang	bmo	language	Africa	5.861	10.544
bamb1270	Bambam	ptu	language	Papunesia	-3.02759	119.201
bamb1271	Bambam Hulu		dialect	Papunesia
bamb1269	Bambara	bam	language	Africa	12.0401	-9.98949
bamb1262	Bambassi	myf	language	Africa	9.82554	34.6522
bamb1264	Bambenzele		dialect	Africa
bamb1267	Bambili		dialect	Africa
bamb1266	Bambili-Bambui	baw	language	Africa	6.10821	10.2233
bamb1268	Bambui		dialect	Africa
bame1261	Bameka		dialect	Africa
bame1267	Bamendjinda		dialect	Africa
bame1263	Bamendjing		dialect	Africa
bame1266	Bamendjo		dialect	Africa
bame1264	Bamenkumbo		dialect	Africa
bame1260	Bamenyam	bce	language	Africa	5.77049	10.3302
bame1262	Bamessingue		dialect	Africa
bame1265	Bamesso		dialect	Africa
bamo1240	Bamoungong		dialect	Africa
bamu1257	Bamu	bcf	language	Papunesia	-7.93818	143.545
bamu1254	Bamukumbit	bqt	language	Africa	5.87292	10.3537
bamu1255	Bamumbo		dialect	Africa
bamu1253	Bamun	bax	language	Africa	5.49017	10.8477
bamu1256	Bamunka	bvm	language	Africa	6.00203	10.5127
bamv1238	Bamvele		dialect	Africa
bamw1238	Bamwe	bmg	language	Africa	2.16773	19.1644
bana1305	Bana	bcw	language	Africa	10.3535	13.6131
bana1291	Bana (Austronesian)		dialect	Papunesia
bana1287	Banaban		dialect	Papunesia
bana1283	Banai		dialect	Eurasia
bana1285	Banala		dialect	Africa
bana1284	Banama		dialect	Africa
bana1304	Banana		dialect	Africa
bana1286	Banana'		dialect	Papunesia
bana1288	Banao Itneg	bjx	language	Papunesia	17.5643	121.05
bana1289	Banao Pikekj		dialect	Papunesia
bana1282	Banapari		dialect	Eurasia
bana1281	Banaphari		dialect	Eurasia
bana1292	Banaro	byz	language	Papunesia	-4.56615	144.329
bana1280	Banat		dialect	Eurasia
bana1290	Banaue Ifugao		dialect	Papunesia
bana1306	Banawá	bnh	language
banc1237	Banchapai		dialect	Eurasia
band1356	Banda Aceh		dialect	Eurasia
band1344	Banda-Bambari	liy	language	Africa	6.21563	20.9827
band1343	Banda-Banda	bpd	language	Africa	6.63889	22.7568
band1355	Banda (Indonesia)	bnd	language	Papunesia	-5.42138	133.142
band1347	Banda-Kpaya		dialect	Africa
band1353	Banda Malay	bpq	language	Papunesia	-4.55565	129.905
band1342	Banda-Mbrès	bqk	language	Africa	7.32924	23.0108
band1345	Banda-Ndélé	bfl	language	Africa	8.03339	23.9021
band1335	Bandari		dialect	Eurasia
band1348	Banda-Yangere	yaj	language	Africa	3.95763	16.5907
band1352	Bandi	bza	language	Africa	7.73729	-10.1684
band1340	Bandial	bqj	language	Africa	12.5258	-16.4245
band1337	Bandjigali	bjd	language	Australia	-30.0771	143.282
band1349	Bandobo		dialect	Africa
band1350	Bandougou		dialect	Africa
band1336	Bandu		dialect	Eurasia
bane1246	Bane		dialect	Africa
bane1245	Baneka		dialect	Africa
bane1244	Banenge		dialect	Eurasia
banf1238	Banfora-Sienena		dialect	Africa
bang1357	Bang		dialect	Africa
bang1359	Banga		dialect	Africa
sout2908	Bangad	ksc	language	Papunesia	17.2936	121.068
bang1353	Bangala	bxg	language	Africa	3.3466	28.04453
bang1373	Bangalore-Madras Indian Sign Language		dialect
bang1358	Bangang		dialect	Africa
bang1335	Bangani		dialect	Eurasia
bang1349	Banga (Nigeria)		dialect	Africa
bang1336	Bangaru Proper		dialect	Eurasia
bang1362	Bangassogo		dialect	Africa
bang1345	Bangba	bbe	language	Africa	3.39956	28.3138
bang1337	Bangdale		dialect	Eurasia
bang1368	Banggai	bgz	language	Papunesia	-1.58305	123.171
bang1339	Banggarla	bjb	language	Australia	-33.3036	136.079
bang1367	Banggi		dialect	Papunesia
bang1354	Bangi	bni	language	Africa	-0.87437	17.227
bang1363	Bangime	dba	language	Africa	14.8116	-3.77092
bang1346	Banginda		dialect	Africa
bang1365	Bangka	mfb	language	Papunesia	-1.73288	105.897
bang1364	Bangkalan		dialect	Papunesia
bang1341	Bangla		dialect	Africa
bang1344	Bang-Ling		dialect	Africa
bang1338	Bangni		dialect	Eurasia
bang1356	Bangolan	bgj	language	Africa	6.0125	10.667
bang1342	Bangoul		dialect	Africa
bang1360	Bangri		dialect	Africa
bang1369	Bangru		language	Eurasia	27.95	93.15
bang1340	Bangru (Koma)		dialect	Africa
bang1350	Bangubangu	bnx	language	Africa	-4.31464	27.2438
bang1355	Bangui		dialect	Africa
bang1351	Bangwe		dialect	Africa
bang1343	Bang-Were		dialect	Africa
bang1348	Bangwinji	bsj	language	Africa	9.57157	11.2022
nucl1671	Baniva-Avani		dialect	South America
bani1260	Baniva de Guainia		dialect
guar1293	Baniva de Maroa	gae	language	South America	1.80835	-66.922505
bani1255	Baniwa do Icana	bwi	language	South America	2.17859	-67.7704
banj1239	Banjar	bjn	language	Papunesia	0.747105	115.79
bank1258	Bankagooma	bxw	language	Africa	11.7497	-5.50744
bank1257	Bankal		dialect	Africa
bank1259	Bankan Tey Dogon	dbw	language	Africa	15.06	-2.92
bank1239	Banke		dialect	Eurasia
bank1251	Ban Khor Sign Language	bfk	language	Eurasia	16.911	103.296
bank1256	Bankon	abb	language	Africa	4.3702	9.6403
banl1237	Banlol		dialect	Papunesia
bann1248	Bannock		dialect	North America
bann1247	Bannoni	bcm	language	Papunesia	-6.23061	155.128
bann1246	Bannuchi		dialect	Eurasia
bano1239	Bano'o		dialect	Africa
bans1246	Bansbali		dialect	Eurasia
bans1249	Banshū		dialect	Papunesia
bans1248	Bansoa		dialect	Africa
bans1247	Bansyari		dialect	Eurasia
bant1282	Banta		dialect	Africa
bant1292	Bantaeng		dialect	Papunesia
bant1298	Bantang		language	Eurasia
bant1278	Bantar		dialect	Eurasia
bant1279	Bantar (Nepal)		dialect	Eurasia
bant1281	Bantawa	bap	language	Eurasia	27.12147	87.04738
bant1287	Bantayan		dialect	Papunesia
bant1293	Bantayanon	bfx	language	Papunesia
bant1285	Banten		dialect	Papunesia
bant1291	Banten (West Javanese)		dialect	Papunesia
bant1284	Banti		dialect	Africa
bant1290	Bantian		dialect	Papunesia
bant1286	Bantik	bnq	language	Papunesia	1.44586	124.846
bant1288	Bantoanon	bno	language	Papunesia	12.5194	122.034
bant1289	Banton		dialect	Papunesia
banu1239	Banuwang		dialect	Papunesia
bany1245	Banya		dialect	Africa
bany1246	Banyok		dialect	Papunesia
banz1241	Banza		dialect	Africa
banz1242	Banz-Nondugl		dialect	Papunesia
baoo1237	Bao		dialect	Papunesia
baoj1239	Baojing		dialect
baoj1238	Baojing Tujia		dialect	Eurasia
baol1238	Baol		dialect	Africa
baou1238	Baoulé	bci	language	Africa	5.42509	-4.76565
bapa1239	Bapai		dialect	Papunesia
bape1238	Bape		dialect	Africa
bape1239	Bapen		language	Africa	12.13	-12.79
bapo1238	Bapo		dialect	Africa
bapu1240	Bapuku		dialect	Africa
bara1395	Bara		dialect	Africa
bara1357	Baraamu	brd	language	Eurasia	28.3768	85.0584
bara1273	Baraba		dialect	Eurasia
bara1404	Barababaraba	rbp	dialect
bara1366	Barabara		dialect	Papunesia
bara1363	Barabayiiga		dialect	Africa
bara1359	Barabo		dialect	Africa
bara1356	Baragaunle		dialect	Eurasia
bara1353	Barage		dialect	Eurasia
bara1352	Barahuwi		dialect	Eurasia
nucl1630	Barai	bbb	language	Papunesia	-9.46246	147.899
bare1279	Barain	bva	language	Africa	11.1168	18.0764
bara1365	Baraka		dialect	Africa
bara1367	Barakai	baj	language	Papunesia	-6.7394	134.671
bara1354	Barake		dialect	Eurasia
bara1364	Baralaka		dialect	Africa
bara1394	Baram		dialect	Africa
bara1362	Barama	bbg	language	Africa	-2.49659	10.6777
bara1369	Bara Malagasy	bhr	language	Africa	-23.9716	45.5937
bara1361	Barambu	brm	language	Africa	3.34642	26.861
bara1370	Baram Kayan	kys	language	Papunesia	3.51211	114.482
bara1378	Baramu	bmz	language	Papunesia	-8.4885	143.002
bara1372	Barang-Barang		dialect	Papunesia
bara1358	Barani		dialect	Africa
bara1374	Bara (Papua New Guinea)		dialect	Papunesia
bara1375	Barapasi	brp	language	Papunesia	-2.28732	137.054
bara1371	Baras	brs	language	Papunesia	-1.5667	119.342
bara1380	Barasana-Eduria	bsn	language	South America	0.02193	-70.808
bara1398	Barashe		dialect	Eurasia
bara1368	Baras (Philipinnes)		dialect	Papunesia
bara1373	Barat		dialect	Papunesia
bara1355	Barato		dialect	Eurasia
bara1347	Barau		dialect
barb1242	Barbacoas	bpb	language	South America	1.5206	-78.4834
barb1263	Barbareño	boi	language	North America	34.462	-119.699
barb1262	Barbaricino		dialect	Eurasia
barc1235	Barclayville Grebo	gry	language	Africa	4.67843	-8.09378
bard1256	Bardangal		dialect	Africa
bard1253	Bardeskari		dialect	Eurasia
bard1255	Bardi	bcj	language	Australia	-16.6274	122.906
bard1252	Bardiya		dialect	Eurasia
bare1276	Baré	bae	language	South America	1.91649	-66.828
bare1271	Barei		dialect	Eurasia
bare1274	Bareji		dialect	Papunesia
bare1275	Bareji (Gaina)		dialect	Papunesia
bare1273	Bareke		dialect	Papunesia
bare1272	Bareko		dialect	Africa
bare1280	Barentu		dialect
barg1252	Bargam	mlp	language	Papunesia	-4.8723	145.756
barg1251	Bargu		dialect	Eurasia
barg1250	Barguzin		dialect	Eurasia
bari1284	Bari	bfa	language	Africa	4.19522	31.0723
bari1297	Barí	mot	language	South America	9.08497	-72.9353
bari1286	Bariai	bch	language	Papunesia	-5.5087	148.666
bari1290	Bariji	bjc	language	Papunesia	-9.231	148.454
bari1281	Barik		dialect	Eurasia
bari1241	Barikanchi	bxo	language	Africa	11.989	8.4331
bari1298	Barikewa	jbk	language	Papunesia	-7.09739	143.99279
bari1282	Bari (Logo)		dialect	Africa
bari1288	Bario		dialect	Papunesia
bark1246	Barka		dialect	Africa
bark1245	Barka (Burkina Faso)		dialect	Africa
bark1251	Barkali		dialect
bark1244	Barkoundouba		dialect	Africa
barl1241	Barlavento		dialect	Africa
barl1240	Barlig		dialect	Papunesia
barm1243	Barmeli		dialect	Eurasia
barm1242	Barmeri		dialect	Eurasia
baro1253	Barok	bjk	language	Papunesia	-3.47672	152.193
baro1252	Barombi	bbi	language	Africa	4.64584	9.25261
baro1254	Barongagunay		dialect	Papunesia
baro1255	Barotac Viejo Nagpana		dialect	Papunesia
barp1238	Barpak		dialect	Eurasia
barr1252	Barranbinya		language	Australia
barr1248	Barrawa		dialect	Africa
barr1251	Barro Negro Tunebo	tbn	language	South America	6.12622	-72.044
barr1247	Barrow Point	bpt	language	Australia	-14.1219	144.531
barr1249	Barru		dialect	Papunesia
bart1238	Bartangi		dialect	Eurasia
bart1242	Bartille		dialect	Eurasia
baru1269	Baruga	bjz	language	Papunesia	-9.40132	148.761
baru1270	Baruh		dialect	Eurasia
baru1266	Barup		dialect	Africa
baru1265	Barutiya		dialect	Eurasia
baru1267	Baruya	byr	language	Papunesia	-6.89261	145.818
barw1242	Barwari Jor		dialect	Eurasia
barw1243	Barwe	bwg	language	Africa	-17.675	33.4534
barz1242	Barzan		dialect	Eurasia
barz1241	Barzani Jewish Neo-Aramaic	bjf	language	Eurasia	31.7696	35.1536
basa1284	Basa (Cameroon)	bas	language	Africa	3.80765	10.4213
basa1280	Basa-Gumna	bsl	language	Africa	9.94207	6.58105
basa1281	Basa-Gurmana	buj	language	Africa	10.2488	6.74865
basa1277	Basan		dialect	Africa
basa1278	Basang		dialect	Africa
basa1285	Basa (Ngwo)		dialect	Africa
basa1282	Basa (Nigeria)	bzw	language	Africa	8.03159	7.06183
basa1286	Basap	bdb	language	Papunesia	1.41405	117.942
basa1276	Bas-Auvergnat		dialect	Eurasia
basa1287	Basay	byq	language	Papunesia	25.0046	121.857
basc1238	Basco Ivatan		dialect	Papunesia
base1241	Basel		dialect	Eurasia
base1242	Basese		dialect	Africa
bash1262	Bashgaadi		dialect	Eurasia
bash1263	Bashkardi	bsg	language	Eurasia	32.0	53.0
bash1264	Bashkir	bak	language	Eurasia	53.5967	56.5594
bash1265	Basho		dialect	Africa
basi1247	Basima		dialect	Papunesia
basi1246	Basinyari		dialect	Africa
basi1248	Basiq		dialect	Papunesia
bask1236	Basketo	bst	language	Africa	6.45774	36.5763
basl1241	Bas-Languedocien		dialect	Eurasia
basl1242	Bas-Limousin		dialect	Eurasia
basq1248	Basque	eus	language	Eurasia	43.2787	-1.31622
basq1252	Basque-Amerindian Pidgin		language	North America
basq1236	Basque Calo		dialect
basq1250	Basque, Souletin		dialect	Eurasia
nucl1418	Bassa	bsq	language	Africa	7.27501	-11.543
bass1259	Bassa-Kontagora	bsr	language	Africa	10.3333	4.98331
bass1258	Bassari-Tanda	bsc	language	Africa	12.4529	-13.3495
bass1257	Basseri		dialect	Eurasia
bass1261	Basso		dialect	Africa
bass1260	Bassossi	bsi	language	Africa	5.23655	9.52275
bast1244	Bastak		dialect	Eurasia
bast1246	Bastari		dialect	Eurasia
bast1245	Basti		dialect	Eurasia
basu1241	Basua		dialect	Africa
basu1243	Basum		language	Eurasia
basu1242	Basurudó		dialect	South America
bata1314	Bata	bta	language	Africa	9.68091	12.677
bata1299	Bataan		dialect	Papunesia
bata1297	Bataan Ayta	ayt	language	Papunesia	14.4153	120.49
bata1298	Batad Ifugao	ifb	language	Papunesia	16.8266	121.23
bata1301	Batak	bya	language	Papunesia	10.1115	119.025
bata1292	Batak Alas-Kluet	btz	language	Papunesia	3.4293	97.8123
bata1290	Batak Angkola	akb	language	Papunesia	1.66127	99.60248
bata1294	Batak Dairi	btd	language	Papunesia	2.51438	98.2427
bata1293	Batak Karo	btx	language	Papunesia	2.12787	98.2517
bata1291	Batak Mandailing	btm	language	Papunesia	0.85805	99.898
bata1288	Batak Simalungun	bts	language	Papunesia	3.04372	98.9083
bata1289	Batak Toba	bbc	language	Papunesia	2.35498	99.1761
bata1285	Batanga	bnm	language	Africa	1.397041	9.51011
bata1286	Batanga (Caka)		dialect	Africa
bata1300	Batangas		dialect	Papunesia
bata1287	Batang Lupar		dialect	Papunesia
bata1295	Batanta		language	Papunesia	-0.862394	130.646
bata1296	Batanta Island		dialect	Papunesia
bata1284	Batau		dialect	Eurasia
batc1238	Batcham		dialect	Africa
bate1262	Batek	btq	language	Eurasia	4.8223	102.382
bate1264	Batek De'		dialect	Eurasia
bate1265	Batek Iga		dialect	Eurasia
bate1263	Batek Nong		dialect	Eurasia
bate1266	Batek Teq		dialect	Eurasia
bate1267	Batek The		dialect	Eurasia
bate1261	Bateri	btv	language	Eurasia	33.9964	74.9652
bath1248	Batha		dialect	Africa
bath1244	Bathari	bhm	language	Eurasia	17.4485	53.119
bath1239	Bathi		dialect	Eurasia
bati1250	Bati		dialect	Africa
bati1251	Bati (Cameroon)	btc	language	Africa	4.25573	11.0591
bati1254	Baticola		dialect	South America
bati1253	Bati (Indonesia)	bvt	language	Papunesia	-3.61403	130.815
bati1252	Batiwai		dialect	Papunesia
batl1238	Batlux		dialect	Eurasia
bato1246	Batomo		dialect	Africa
bato1244	Batongtou		dialect	Africa
bato1245	Batoufam		dialect	Africa
bats1242	Bats	bbl	language	Eurasia	42.1806	45.344
batu1255	Batu	btu	language	Africa	6.81588	10.9377
batu1260	Batui	zbt	language	Papunesia	-1.254442	122.487151
batu1257	Batu (Indonesia)		dialect	Papunesia
batu1258	Batuley	bay	language	Papunesia	-5.814412	134.784314
batu1261	Batulolong		dialect	Papunesia
batu1259	Batu Merah		dialect	Papunesia
batu1256	Batu Sangkar-Pariangan		dialect	Papunesia
baty1234	Batyala	xby	dialect
bauu1244	Bau	bbd	language	Papunesia	-5.26465	145.611
bauc1238	Bauchi	bsf	language	Africa	10.2077	6.61686
bauu1243	Bau (Fijian)		dialect	Papunesia
baub1235	Bau-Jagoi Bidayuh	sne	language	Papunesia	1.54467	109.985
bauk1238	Baukan		dialect	Papunesia
baul1240	Baule		dialect	Africa
baur1253	Baure	brg	language	South America	-13.1278	-64.1838
baur1251	Bauria	bge	language	Eurasia	25.2977	75.8713
baur1252	Bauro	bxa	language	Papunesia	-10.5826	161.863
baut1239	Bautzen		dialect	Eurasia
bauw1240	Bauwaki	bwk	language	Papunesia	-9.82577	148.815
baux1234	Bauxite Pidgin		language	Africa
bauz1241	Bauzi	bvz	language	Papunesia	-2.44717	137.629
bava1246	Bavarian	bar	language	Eurasia	47.9232	13.246
bawe1237	Bawean		dialect	Papunesia
bawm1236	Bawm Chin	bgr	language	Eurasia	22.4405233333	92.92553
bawu1237	Bawu		dialect	Papunesia
baya1258	Bayag		dialect	Papunesia
baya1257	Bayali	bjy	language	Australia	-24.9793	151.699
baya1259	Bayan		dialect	Papunesia
baya1263	Bayano		dialect	North America
baya1255	Bayash-Rudar		dialect	Eurasia
baya1256	Bayat		dialect	Eurasia
bayb1234	Baybayanon	bvy	language	Papunesia
baye1238	Bayezidi		dialect	Eurasia
bayg1239	Baygo	byg	language	Africa	11.13	25.22
baym1241	Bay Miwok	mkq	language	North America	37.784	-122.419
baym1237	Baymuna		dialect	North America
bayn1237	Bayninan		dialect	Papunesia
bayo1257	Bayo		dialect	Africa
bayo1256	Bayobiri		dialect	Africa
bayo1258	Bay of Plenty		dialect	Papunesia
bayo1260	Bayono	byl	language	Papunesia	-5.21728	139.617
bayo1255	Bayot	bda	language	Africa	12.6881	-16.3947
bayr1238	Bayray		dialect	Eurasia
bayu1240	Bayungu	bxj	language	Australia	-23.3809	114.108
bayy1237	Bayyu		dialect	Papunesia
bazz1238	Baz		dialect	Eurasia
bazi1237	Bazigar	bfr	language	Eurasia	25.2977	77.2213
bbat1238	Bbate		dialect	Africa
beee1241	Be		dialect	Africa
beam1240	Beami	beo	language	Papunesia	-6.14949	142.508
bear1240	Béarnais		dialect	Eurasia
beau1240	Beaufort		dialect	Papunesia
beau1239	Beaufort Murut		dialect	Papunesia
beav1236	Beaver	bea	language	North America	56.7984	-120.352
beba1238	Beba	bfp	language	Africa	6.32256	9.73577
bebe1250	Bebe	bzv	language	Africa	6.74825	10.5646
bebe1251	Bebebele Ii		dialect	Papunesia
bebe1248	Bebele	beb	language	Africa	4.78874	12.824
bebe1252	Bebeli	bek	language	Papunesia	-5.63282	150.323
bebe1249	Bebent		dialect	Africa
bebi1241	Bebi		dialect	Africa
bebi1242	Bebil	bxp	language	Africa	4.86672	13.3848
bebo1242	Bébote		dialect	Africa
bech1238	Bechati		dialect	Africa
beda1249	Beda		dialect	Eurasia
beda1245	Bedanga		dialect	Africa
bede1242	Bede		dialect	Africa
bede1243	Bédégué		dialect	Africa
bedi1235	Bedik	tnr	language	Africa	12.7531	-12.4796
bedj1244	Bédjou		dialect	Africa
bedo1237	Bedoanas	bed	language	Papunesia	-2.74438	132.566
bedu1242	Beduanda		dialect	Papunesia
beeg1236	Beege		dialect	Africa
beek1238	Beeke	bkf	language	Africa	3.18438	29.9842
beel1236	Beele	bxq	language	Africa	10.1609	10.4204
beem1239	Beembe	beq	language	Africa	-3.95895	14.1
beez1238	Beezen	bnz	language	Africa	6.81552	10.109
befa1241	Befang	bby	language	Africa	6.27562	10.0342
bega1240	Begak		dialect	Papunesia
begb1241	Begbere-Ejar	bqv	language	Africa	9.40519	7.59566
begi1237	Beginci		dialect	Papunesia
behe1240	Behere		dialect	Eurasia
beic1238	Beiço de Pau		dialect	South America
beij1235	Beijingic		dialect
beij1234	Beijing Mandarin		dialect		39.9385466	116.1172766
beil1238	Beilla		dialect	Africa
beir1241	Beira		dialect	Eurasia
beir1242	Beirut		dialect	Eurasia
beja1238	Beja	bej	language	Africa	17.2436	36.6666
beka1240	Beka		dialect	Africa
beke1238	Bekeni		dialect	Africa
beku1238	Bekuma		dialect	Africa
bekw1241	Bekwarra	bkv	language	Africa	6.73737	8.86489
bekw1242	Bekwil	bkw	language	Africa	1.71801	14.6527
beky1238	Bekye		dialect	Africa
bela1258	Belanda		dialect	Papunesia
bela1256	Belanda Bor	bxb	language	Africa	6.6503	27.8232
bela1255	Belanda Viri	bvi	language	Africa	7.41311	27.6956
bela1257	Belantikan		dialect	Papunesia
bela1254	Belarusian	bel	language	Eurasia	53.2307	25.6038
bela1259	Belayan		dialect	Papunesia
bele1248	Bele		dialect	Africa
bele1252	Belebele		dialect	Papunesia
bele1251	Belebele I		dialect	Papunesia
bele1249	Beledugu		dialect	Africa
nyal1254	Belep	yly	language	Papunesia	-19.72	163.66
bele1250	Belep Properly		dialect	Papunesia
belg1240	Belgian Picard		dialect	Eurasia
belg1241	Belgian Sign Language	bvs	language
belh1239	Belhariya	byw	language	Eurasia	26.9972	87.2783
beli1258	Beli (Papua New Guinea)	bey	language	Papunesia	-3.67881	142.34
beli1257	Beli (Sudan)	blm	language	Africa	6.40428	29.7954
beli1260	Belize Kriol English	bzj	language	North America	17.3941	-88.6281
bell1263	Bella Bella		dialect	North America
bell1243	Bella Coola	blc	language	North America	52.3448	-126.689
bell1261	Bellari	brw	language	Eurasia	12.58518	76.10249
bell1264	Belle-Isle Pidgin		language	North America
beln1234	Belneng		language	Africa
belt1239	Beltir		dialect	Eurasia
belu1238	Beludji		dialect	Eurasia
belu1239	Belueli		language	Africa
bema1240	Bemar		dialect	Africa
bemb1258	Bemba (Democratic Republic of Congo)	bmy	language	Africa	-10.0	28.08
bemb1257	Bemba (Zambia)	bem	language	Africa	-10.6122	29.2993
bemb1255	Bembe	bmb	language	Africa	-4.49057	29.0507
bemb1259	Bembe (Mabaale)		dialect	Africa
bemi1238	Bemili		dialect	Africa
bemo1238	Bémour		dialect	Africa
bena1268	Benaadir		dialect	Africa
bena1264	Benabena	bef	language	Papunesia	-6.09974	145.534
bena1263	Bena Lulua		dialect	Africa
bena1260	Bena (Nigeria)	yun	language	Africa	9.74861	12.3972
bena1257	Benarsi		dialect	Eurasia
bena1262	Bena (Tanzania)	bez	language	Africa	-9.26671	35.0364
bena1272	Benatha		dialect	Eurasia
benc1235	Bench	bcq	language	Africa	7.04682	35.7673
bend1258	Bende	bdp	language	Africa	-6.22082	30.5926
bend1259	Bendeghe Etung		dialect	Africa
bend1260	Bendi	bct	language	Africa	2.20229	30.3679
bend1238	Bendi (China)		dialect	Eurasia
bend1257	Bendi (Nigeria)		dialect	Africa
bene1244	Bene		dialect	Africa
bene1236	Benedictine Sign Language		dialect
bene1245	Benehes		dialect	Papunesia
beng1286	Beng	nhb	language	Africa	7.78122	-4.23539
beng1282	Benga	bng	language	Africa	1.075766	9.600739
beng1280	Bengali	ben	language	Eurasia	24.0	90.0
beng1283	Benge		dialect	Africa
beng1281	Benge (Congo)		dialect	Africa
beng1288	Benggaulu		dialect	Papunesia
beng1287	Benggoi	bgy	language	Papunesia	-3.13924	130.091
beng1290	Bengkulu	bke	language
beni1248	Beni-Amir		dialect	Africa
beni1249	Beni Iznassen		dialect	Africa
beni1241	Beni Sheko		dialect	Africa
benl1235	Ben-Lomond-Cape-Portland		language	Australia	-41.326418	147.787122
beno1238	Benoye		dialect	Africa
bens1234	Bensbach		dialect
bent1238	Ben Tey Dogon	dbt	language	Africa	14.78	-2.94
bent1237	Bentong	bnu	language	Papunesia	-4.76004	119.806
benu1246	Benua		dialect	Papunesia
beny1237	Benyadu'	byd	language	Papunesia	0.78534	109.753
benz1238	Benza		dialect	Africa
beoo1241	Beo		dialect	Papunesia
beoo1240	Beo (Democratic Republic of Congo)		dialect	Africa
beot1247	Beothuk	bue	language	North America	48.0	-57.0
bepo1240	Bepour	bie	language	Papunesia	-4.5985	145.442
beqa1238	Beqaa Arabic		dialect	Eurasia
bera1259	Bera	brf	language	Africa	1.50054	30.0293
bera1260	Bera (Cameroon)		dialect	Africa
bera1250	Berad		dialect	Eurasia
bera1261	Berakou	bxv	language	Africa	12.8324	16.7259
bera1265	Berau		dialect	Papunesia
bera1262	Berau Malay	bve	language	Papunesia	1.6687	117.934
berb1259	Berbice Creole Dutch	brc	language	South America	5.3829	-58.0002
berb1238	Berbou		dialect	Africa
bere1249	Beregadougou-Toumousseni		dialect	Africa
bere1250	Berembun		dialect	Papunesia
bere1251	Berens River Ojibwa		dialect	North America
bere1248	Bereya		dialect	Africa
bere1252	Berezover Khanty		dialect
berg1241	Bergamasco		dialect	Eurasia
zagh1240	Beria	zag	language	Africa	17.4842	23.4626
beri1254	Berik	bkl	language	Papunesia	-2.26904	138.866
beri1255	Beringov		dialect	North America
beri1253	Berinomo	bit	language	Papunesia	-4.41689	142.463
berl1235	Berlin German		dialect	Eurasia
berm1242	Bermejo Vejoz		dialect	South America
bero1246	Bero		dialect	Africa
bero1242	Berom	bom	language	Africa	9.67037	8.81221
berr1239	Berrichon		dialect	Eurasia
bert1248	Berta	wti	language	Africa	10.6474	34.7042
bert1249	Berti	byt	language	Africa	14.67	25.83
besa1242	Besali		dialect	Africa
bese1241	Besembo		dialect	Africa
bese1242	Besep		dialect	Africa
bese1243	Besermyan		dialect
besi1244	Besisi	mhe	language	Eurasia	2.717	101.676
besl1239	Besleri		dialect	Africa
besm1235	Besme	bes	language	Africa	9.59226	16.0938
beso1237	Besoa	bep	language	Papunesia	-1.60095	120.379
bess1237	Bessarabian Yiddish		dialect	Eurasia
beta1253	Betaf	bfe	language	Papunesia	-2.12422	139.255
beta1257	Bétanure		dialect	Eurasia
beta1249	Betau		dialect	Eurasia
beta1252	Betawi	bew	language	Papunesia	-6.21174	107.022
bete1263	Bete		dialect	Africa
bete1262	Bete-Bendi	btt	language	Africa	6.62037	9.20189
bete1264	Beten		dialect	Africa
bete1261	Bete (Yukubenic)	byf	language	Africa	7.02128	9.74302
beti1249	Beti		dialect	Africa
beti1250	Beti (Cameroon)	btb	language	Africa	3.22265	11.6896
beti1248	Beti (Côte d'Ivoire)	eot	language	Africa	5.26495	-3.28627
beti1247	Betise'		dialect	Eurasia
beto1236	Betoi-Jirara		language	South America	7.245731	-71.67366
bets1235	Betsileo		dialect	Papunesia
bett1235	Betta Kurumba	xub	language	Eurasia	11.6385	76.6064
betu1237	Betul		dialect	Eurasia
beuu1238	Beu		dialect	Africa
beve1238	Bevelands		dialect	Eurasia
beyi1238	Beyidzolo		dialect	Africa
beza1235	Bezanozano		dialect	Papunesia
bezh1247	Bezhedukh		dialect	Eurasia
bezh1248	Bezhta	kap	language	Eurasia	42.1206	46.0332
bezs1238	Bezshagh		dialect	Eurasia
bhac1238	Bhaca		dialect	Africa
bhad1242	Bhadauri		dialect	Eurasia
bhad1241	Bhadrawahi	bhd	language	Eurasia	33.2851	75.8707
bhag1238	Bhagira		dialect	Africa
bakt1238	Bhaktapur		dialect	Eurasia
bhal1245	Bhalay	bhx	language	Eurasia	21.2665	77.8268
bhal1244	Bhalesi		dialect	Eurasia
bhal1246	Bhalu		dialect	Eurasia
bham1240	Bhamani Maria		dialect	Eurasia
bham1239	Bhamragarh		dialect	Eurasia
bhan1241	Bhandara		dialect	Eurasia
bhan1240	Bhandari		dialect	Eurasia
bhar1241	Bharia	bha	language	Eurasia	22.3429	83.1071
bhar1240	Bharmauri		dialect	Eurasia
bhat1262	Bhatbali		dialect	Eurasia
bhat1267	Bhatia		dialect	Eurasia
bhat1266	Bhatiari		dialect	Eurasia
bhat1237	Bhatola	btl	language	Eurasia	22.7174	80.842
bhat1265	Bhatri	bgw	language	Eurasia	19.26078	82.24055
bhat1261	Bhattiani		dialect	Eurasia
bhat1263	Bhattiyali	bht	language	Eurasia	32.4022	76.0311
bhat1264	Bhatyiana		dialect	Eurasia
bhay1238	Bhaya	bhe	language	Eurasia	25.482	69.31
bhel1238	Bhele	bhy	language	Africa	0.24553	28.6681
bhil1253	Bhilali	bhi	language	Eurasia	22.58346	74.59014
bhil1251	Bhili	bhb	language	Eurasia	20.85	73.9592
bhil1252	Bhilodi		dialect	Eurasia
bhim1238	Bhim		dialect	Eurasia
bhoi1239	Bhoi-Khasi		dialect	Eurasia
bhoj1244	Bhojpuri	bho	language	Eurasia	26.458455	84.817115
bhoj1245	Bhojpuri Tharu		dialect	Eurasia
bhoo1238	Bhoo		dialect	Africa
bhot1235	Bhoti Kinnauri	nes	language	Eurasia	31.8503	78.5728
bhoy1241	Bhoyari		dialect	Eurasia
bhoy1242	Bhoyar Powari		dialect	Eurasia
bhua1238	Bhuani		dialect	Eurasia
bhuj1238	Bhujel Kham		dialect	Eurasia
bhuk1238	Bhuksa		dialect	Eurasia
bhul1238	Bhulia		dialect	Eurasia
bhun1242	Bhunjia	bhu	language	Eurasia	21.2761	83.1614
bhun1241	Bhunjia (Halbi)		dialect	Eurasia
biab1239	Biabo		dialect	Africa
biaf1240	Biafada	bif	language	Africa	11.467	-15.1347
biag1234	Biage	bdf	language	Papunesia
biai1238	Biai		dialect	Africa
biak1248	Biak	bhw	language	Papunesia	-0.9523	135.879
biak1246	Biakpan		dialect	Africa
bial1238	Biali	beh	language	Africa	11.0382	1.08259
bian1252	Biangai	big	language	Papunesia	-7.33882	146.765
bian1250	Biangwala		dialect	Papunesia
bian1249	Bianjiida		dialect	Africa
bian1251	Bian Marind	bpv	language	Papunesia	-7.35942	140.568
biao1254	Biao-Jiao Mien	bje	language	Eurasia	25.5309	111.344
biao1255	Biao Min		dialect	Eurasia
biao1256	Biao Mon	bmt	language	Eurasia	24.6451	113.469
biar1240	Biaru-Waria		dialect	Papunesia
biat1244	Biat		dialect	Eurasia
biat1246	Biatah Bidayuh	bth	language	Papunesia	1.17596	110.254
bibb1234	Bibbulman	xbp	dialect
bibe1238	Bibeng		dialect	Africa
bibo1238	Biboki-Insana		dialect	Papunesia
bida1238	Bidai		language	North America
bidi1241	Bidiyo	bid	language	Africa	11.9204	18.8065
bidj1245	Bidjara		dialect	Australia
bidj1247	Bidjir		dialect	Africa
bidj1246	Bidjuki		dialect	Africa
bido1238	Bidor		dialect	Eurasia
bidy1243	Bidyara	bym	language	Australia	-25.555	146.147
biem1237	Biem	bmc	language	Papunesia	-3.61342	144.816
bier1244	Bierebo	bnk	language	Papunesia	-16.6663	168.154
bier1246	Bieria	brj	language	Papunesia	-16.7867	168.232
biet1238	Biete	biu	language	Eurasia	24.273507	92.94342
biga1238	Biga	bhc	language	Papunesia	-1.99574	130.272
biga1237	Bigambal	xbe	language	Australia	-28.266	149.515
biga1242	Bigawguno		dialect	Africa
bign1238	Big Nambas	nmb	language	Papunesia	-16.0903	167.239
bign1237	Big Nykina		dialect	Australia
bigw1239	Big Woods French		dialect	Eurasia
biha1246	Bih	ibh	language	Eurasia	12.483333	108.016667
biha1244	Bihak		dialect	Papunesia
bihi1238	Bihi		dialect	Eurasia
bija1244	Bijapur		dialect	Eurasia
bija1243	Bijapuri		dialect	Eurasia
biji1251	Bijiang Bai		dialect
biji1244	Bijie		dialect	Eurasia
biji1250	Bijil		dialect	Eurasia
biji1245	Bijilan		dialect	Eurasia
biji1246	Bijim		dialect	Africa
bijo1238	Bijori	bix	language	Eurasia	22.5904	84.1907
bika1249	Bika		dialect	Eurasia
bika1250	Bikaka		dialect	Africa
bika1251	Bikaru-Bragge	bic	language	Papunesia	-4.86	142.945
bike1242	Bikele		dialect	Africa
bike1241	Bikeng		dialect	Africa
bikh1237	Bikha		dialect	Eurasia
biki1239	Bikin		dialect	Eurasia
biks1238	Biksit		dialect	Eurasia
biky1238	Bikya	byb	language	Africa	6.74997	10.5333
bill1238	Bil		dialect	Eurasia
bila1255	Bila	bip	language	Africa	1.16839	28.7626
bila1257	Bilakura	bql	language	Papunesia	-4.93116	145.559
bila1256	Bilala		dialect	Africa
bila1253	Bilaspuri	kfs	language	Eurasia	31.3842	76.6739
bila1254	Bila (Tsonga)		dialect	Africa
bilb1242	Bilba	bpz	language	Papunesia	-10.6503	123.307
bilb1241	Bilbil	brz	language	Papunesia	-5.26505	145.764
bile1244	Bile	bil	language	Africa	8.90052	11.1907
bile1245	Bileki		dialect	Papunesia
bile1243	Bilembo-Mango		dialect	Africa
bili1251	Bili		dialect	Africa
bili1252	Biliau		dialect	Papunesia
bili1249	Bilichi		dialect	Eurasia
bili1260	Bilin	byn	language	Africa	15.7833	38.3917
bili1250	Bilinara		dialect	Australia
bili1259	Biliri		dialect	Africa
bilk1238	Bilkire Fulani		dialect	Africa
bilm1239	Bilma		dialect	Africa
bilm1238	Bilma Kanuri	bms	language	Africa	19.1	13.0665
bilo1248	Biloxi	bll	language	North America	31.32	-89.1951
bilu1245	Bilua	blb	language	Papunesia	-7.92388	156.663
bilu1244	Bilur	bxf	language	Papunesia	-4.39732	152.334
bimm1238	Bim		dialect	Papunesia
bima1247	Bima	bhp	language	Papunesia	-8.57376	118.445
bima1245	Bima (oroko)		dialect	Africa
bime1239	Bime		dialect	Papunesia
bimi1240	Bimin	bhl	language	Papunesia	-5.38732	142.04
bimo1239	Bimoba	bim	language	Africa	10.4575	0.06121
bina1275	Binahari	bxz	language	Papunesia	-10.0874	148.835
bina1274	Binahari-Ma		language	Papunesia
bina1277	Binandere	bhg	language	Papunesia	-8.37433	147.884
bina1278	Binandere Proper		dialect	Papunesia
bina1270	Bina (Nigeria)	byj	language	Africa	10.2868	8.19726
bina1271	Bina (Papua New Guinea)	bmn	language	Papunesia	-10.2667	149.661
bina1272	Binatang		dialect	Papunesia
binb1242	Binbinga		dialect	Australia
binb1241	Binbinka		dialect	Australia
bind1234	Bindal-Cunningham		language	Australia
bind1235	Bindal-Gorton		language	Australia
bind1236	Bindal-Mount Elliot		language	Australia
bine1240	Bine	bon	language	Papunesia	-9.08879	142.893
bing1248	Binga		dialect	Africa
bing1247	Bingird		dialect	Eurasia
bini1246	Bini	bin	language	Africa	6.40701	5.70426
bini1245	Bini (Anyin)		dialect	Africa
gunw1252	Bininj Kun-Wok	gup	language	Australia	-12.3398	133.358
binj1250	Binja		dialect	Africa
binj1248	Binja (Zimba)		dialect	Africa
binj1247	Binjhwari		dialect	Eurasia
binj1249	Binji	bpj	language	Africa	-6.7	21.7
binl1237	Binli		dialect	Papunesia
bino1237	Binongan Itneg	itb	language	Papunesia	17.5972	120.876
bino1238	Binongko		dialect	Papunesia
bint1245	Bintauna	bne	language	Papunesia	0.75069	123.486
bint1246	Bintulu	bny	language	Papunesia	3.867	113.634
bint1244	Bintuni		dialect	Papunesia
binu1245	Binumarien	bjr	language	Papunesia	-6.22068	146.102
bipi1237	Bipi	biq	language	Papunesia	-2.11115	146.398
bira1254	Birao	brr	language	Papunesia	-9.73716	160.52
bira1250	Birar		dialect	Eurasia
bira1255	Birarie		dialect	Papunesia
birg1239	Birgit	btf	language	Africa	12.0228	19.8182
birh1242	Birhor	biy	language	Eurasia	23.585	85.5611
biri1256	Biri	bzr	language	Australia	-20.1494	146.67
biri1259	Biritai	bqq	language	Papunesia	-2.92042	137.68
birk1246	Birkai		dialect	Africa
birk1242	Birked	brk	language	Africa	12.5	24.83
gana1268	Birrdhawal	ihw	language	Australia	-37.62635582	147.8838803
birr1240	Birri	bvq	language	Africa	5.3328	27.0842
birr1241	Birrpayi	xbj	dialect
birw1238	Birwa	brl	language	Africa	-22.17	28.33
bisa1264	Bisa		dialect	Africa
bisc1236	Biscayan		dialect	Eurasia
bise1238	Biseni	ije	language	Africa	5.40296	6.51646
bish1251	Bisharin		dialect	Africa
bish1245	Bishiri		dialect	Africa
[truncated: 16,976 more rows]
