# Supplementary material for: Investigating environmental effects on phonology using diachronic models
Source: Evol Hum Sci. 2024 Jan 3;6:e8. doi: 10.1017/ehs.2023.33 (PMC10955398; doi:10.1017/ehs.2023.33)
Supplement: Hartmann et al. supplementary material 4 — Hartmann et al. supplementary material [file S2513843X23000336sup004.zip › TonesClimateGeoPhylo_Public-1.0/data/phonology/ANU_numTones_SpecificHumidity_GlottoFams_utf8.csv]

	X	OID_	Language	Family	Region	Number.of.tones	Latitude	Longitude	alt	bio1	bio4	bio12	bio17	X100alt	X100bio1	X100bio4	X100bio12	X100bio17	X500alt	X500bio1	X500bio4	X500bio12	X500bio17	Latitude.grid	Longitude.grid	specH.min	specH.mean	Autotyp.area	iso	gFam
1	1	642	!Xoon	Kx'aa	Africa	3	-24	21.5	1138	202	4965	316	5	1140.28	201.73	4968.64	315.31	4.95	1118.4	200.91	4770.42	325.41	5.23	35	106	0.0039110346969697	0.00663521076340326	Southern Africa	nmn	Tuu
2	2	643	/Xam	Kx'aa	Africa	4	-21.9	23.2	1003	214	4264	377	2	1008.73	213.89	4286.3	378.58	2.39	1070.44	208.24	4250.28	402.95	3.51	36	107	0.0046252296969697	0.00816991204933955	Southern Africa	xam	Tuu
3	3	636	||Ana	Khoe	Africa	4	-22.2	22.4	1054	211	4406	384	2	1068.36	210.5	4426.6	385.49	2.55	1098.23	206.98	4356.9	383.24	3.67	36	107	0.0046252296969697	0.00816991204933955	Southern Africa	xxx-2	NA
4	4	1544	||Ani	Khoe	Africa	3	-19	22.47	976	222	3801	452	1	975.56	221.83	3809.55	463.94	1.01	1064.36	215.88	3664.38	541.49	1.05	37	107	0.00468933833333333	0.0085931970975136	Southern Africa	hnh	Khoe-Kwadi
5	5	639	||Gana	Khoe	Africa	4	-19	22.5	976	222	3801	452	1	975.56	221.83	3809.55	463.94	1.01	1064.36	215.88	3664.38	541.49	1.05	37	107	0.00468933833333333	0.0085931970975136	Southern Africa	gnk	Khoe-Kwadi
6	6	2071	||Xekwi	Khoe	Africa	2	-23	22	1176	203	4642	368	5	1148.58	204.16	4628.62	362.72	4.35	1110.12	204.27	4568.35	356.45	4.4	35	107	0.00410427727272727	0.00715175996678322	Southern Africa	xeg	Tuu
7	7	2148	|Gwi	Khoe	Africa	4	-22.435	21.654	1110	207	4494	375	3	1142.72	205.69	4500.32	378.99	3.91	1123.92	205.95	4444.89	367.04	3.64	35	106	0.0039110346969697	0.00663521076340326	Southern Africa	gwj	Khoe-Kwadi
8	8	3671	?ynu	Turkic	Eurasia	0	38.069	76.227	2360	73	10524	43	3	2919.44	38.15	10507.9	53.73	4.01	3278.15	12.67	10220.7	191.12	20.67	67	135	0.00118579925757576	0.00314777424924242	Northern Eurasia	aib	NA
9	9	3929	A'iwa	A'iwa	South America	0	-2	-74.5	178	259	467	2991	585	174.31	259.38	483.93	2949.44	587.86	353.17	251.45	502.94	2713.16	485.91	46	56	0.0167903106060606	0.0181763194250194	Amazon	ash	Tekiraka
10	10	2493	A'ji?	Austronesian	Pacific	0	-21.342	165.459	344	214	2230	1520	203	223.04	219.95	2224.72	1585.33	208.19	182.7	222.07	2224.13	1596.19	212.93	36	182	0.0122580590909091	0.0150983943958819	Pacific	aji	NA
11	11	1562	Aari	Afro-Asiatic	Africa	2	6	36.6	2293	167	1060	1640	164	1124.54	232.97	935.35	1044.09	97.74	1188.35	227.56	997.94	883.46	47.63	50	114	0.010680933030303	0.0141407516427739	Ethiopia	aiw	South_Omotic
12	12	2072	Abanyom	Niger-Kongo	Africa	4	6.499	8.647	55	273	1089	1949	50	138.33	268.33	1096.37	1953.28	51.16	394.75	256.05	1204.01	1743.68	50.6	50	100	0.0166080818181818	0.0174789068939394	West Africa	abm	Atlantic-Congo
13	13	967	Abau	Sepik	Pacific	4	-4	141.167	60	266	272	3192	520	375.9	250.68	259.61	3121.53	584.79	552.92	241.39	497.19	3262.22	620.44	45	169	0.0169713772727273	0.0175709102758353	North New Guinea	aau	Sepik
14	14	3648	Abaza	North-west Caucasus	Eurasia	0	44.34	41.67	585	95	8082	704	102	713.43	88.09	8011.15	711.98	102.95	577.35	88.08	8856.42	647.24	112.4	70	117	0.00402021212121212	0.00821047808935509	Middle East	abq	Abkhaz-Adyge
15	15	2486	Abelam	Sepik	Pacific	0	-3.83	143.17	84	266	196	1925	326	125.14	264.41	210.27	2251.46	371.12	629.06	237.27	454.46	3364.07	619.66	45	170	0.0169725121212121	0.0174953291414141	North New Guinea	abt-2	Ndu
16	16	3631	Abenaki_Western	Algic	North America	0	44	-72.25	417	51	9676	1029	205	410.91	52.83	9772.09	1088.75	216.33	281.97	56.5	9955.16	1082.15	220.61	70	57	0.00255701272727273	0.00677433170609946	Eastern North America	abe	Algic
17	17	2487	Abinomn	Abinomn	Pacific	0	-3	138.8	67	268	308	2938	594	549.23	245.05	347.34	2894.68	583	546.25	242.01	496.45	3362.19	692.51	45	168	0.0170679818181818	0.0177979303535354	New Guinea Highlands	bsa	Abinomn
18	18	522	Abipon	Guaicuruan	South America	0	-26	-61	130	221	4111	877	50	129.24	220.86	4113.68	851.37	50.1	163.88	218.46	4128.85	880.39	70.18	34	63	0.00696760166666667	0.0114692239963092	Patagonia	axb	Guaicuruan
19	19	901	Abkhaz	North-west Caucasus	Eurasia	0	43	41.03	44	145	6337	1471	330	1293.07	75.82	6348.02	1213.19	222.65	978.7	82.18	8322.26	704.21	110.44	69	117	0.00324921136363636	0.00726890632167832	Middle East	abk	Abkhaz-Adyge
20	20	1269	Abma	Austronesian	Pacific	0	-15.75	168.083	NA	NA	NA	NA	NA	208.7	241.87	1057.48	2417.18	338.46	176.35	242.99	1092.59	2658.69	407.04	39	183	0.0162160681818182	0.0179532961868687	Pacific	app	Austronesian
21	21	2073	Abua	Niger-Kongo	Africa	3	4.8	6.654	14	267	830	2689	156	21.04	266.02	866.22	2861.59	158.73	230.76	260.26	1111.4	1971.2	75.25	49	98	0.0170477666666667	0.0183740472494172	West Africa	abn	Atlantic-Congo
22	22	1270	Abui	Timor-Alor-Pantar	Pacific	2	-8.417	124.6	254	257	704	1192	27	303.36	253.33	770.28	1287.7	40.84	268.5	253.96	775.53	1465.82	63.07	43	160	0.0163520318181818	0.0180646842055167	Pacific	abz	Timor-Alor-Pantar
23	23	1219	Abun	WestPapuan	Pacific	2	-0.833	132	199	263	366	3304	646	319.08	256.21	402.37	3277.78	648.41	267.23	256.49	513.15	2661.45	488.54	47	164	0.0185768833333333	0.0189533737762238	North New Guinea	kgr	Abun
24	24	418	Acehnese	Austronesian	Pacific	0	5.333	96.167	7	273	579	1719	186	552.7	243.8	486.3	2285.26	370.67	427.91	248.39	446.01	2484.7	363.18	50	145	0.0179298121212121	0.0183404387723388	Southeast Asia	ace	Austronesian
25	25	2917	Achagua	Arawak	South America	0	4.002	-72.814	238	266	952	2502	120	247.19	265.07	909.43	2711.72	144.72	713.24	239.3	613.57	2504.23	256.15	49	57	0.015616	0.0163750072358197	Amazon	aca	Arawakan
26	26	2059	Achang_Lianghe	Tibeto-Burman	Eurasia	3	24.8	98.3	1297	177	4183	1592	63	1529.26	167.97	4146.76	1546.02	60.46	1433.44	179.62	4029.74	1533.52	40.84	60	147	0.00578260651515151	0.0122121606353924	Southeast Asia	can	Lower_Sepik-Ramu
27	27	3435	Achi	Mayan	North America	0	15.25	-90.5	1247	200	1151	1425	95	1291.55	201.36	1118.08	2110.26	152.57	541.33	238.68	1468.92	1828.52	115.51	55	47	0.0152414287878788	0.0169066000524476	Central America	acr	Mayan
28	28	625	Achuar	Jivaroan	South America	0	-3	-76	230	256	470	2418	544	210.82	257.28	477.15	2478.7	536.1	641.06	237.28	480.63	2351.39	419.57	45	55	0.0136937409090909	0.0152246995221445	Amazon	acu	Jivaroan
29	29	531	Achumawi	Palaihnihan	North America	4	41.5	-121	1460	77	6727	420	41	1495.77	74.1	6720.67	467.71	42.46	1152.28	90.02	6438.91	694.57	45.39	68	31	0.00615262287878788	0.00723793702991453	Western North America	acv	Palaihnihan
30	30	2001	Ach?	Tupi	South America	0	-25.25	-55.17	228	217	3447	1520	263	262.62	212.74	3445.48	1609.51	290.42	311.7	211.49	3213.98	1524.72	261.5	34	66	0.0111112916666667	0.0150239150437063	Patagonia	guq	NA
31	31	2074	Acooli	Nilo-Saharan	Africa	2	3.293	32.871	943	243	1128	1220	60	1044.55	238.01	1143.42	1179.67	62.5	888.8	244.81	889.59	1025.25	82.92	49	112	0.012784273030303	0.015005820452603	Southern Africa	ach	Nilotic
32	32	2488	Adang	Timor-Alor-Pantar	Pacific	0	-8.163	124.456	101	265	662	1160	29	287.95	254.46	693.8	1224.04	34.42	260.62	254.36	762.21	1505.25	73.21	43	160	0.0163520318181818	0.0180646842055167	Pacific	adn	Timor-Alor-Pantar
33	33	2075	Adangme	Niger-Kongo	Africa	3	5.8	0.33	14	269	1179	873	56	86.03	266.38	1105.65	1099.44	93.03	180.09	267.37	1236.29	1280.69	64.81	50	95	0.0169408318181818	0.0184863100097125	West Africa	ada	Atlantic-Congo
34	34	902	Adyghe	North-west Caucasus	Eurasia	0	44.1	39.08	105	130	6646	1216	235	306.85	114.21	7202.84	1010.45	214.75	522.11	95.21	8336.32	703.03	126.12	70	116	0.00509403075757576	0.00911972341239316	Middle East	ady	Abkhaz-Adyge
35	35	146	Adynyamathanha	Pama-Nyungan	Australia	0	-30.5	139.5	63	198	6001	204	29	189.59	191.19	5996.6	216.95	38.01	120.21	194.62	5768.56	218.51	39.84	31	168	0.00411343121212121	0.00512533951437451	Australia	adt	Pama-Nyungan
36	36	295	Adzera	Austronesian	Pacific	0	-6.417	146.25	717	236	533	1957	216	1370.84	201.45	570.13	2189.73	294.34	712.1	231.57	580.97	3039.01	500.51	44	172	0.0147316560606061	0.016431737020202	North New Guinea	azr	NA
37	37	2489	Aeka	Trans New Guinea	Pacific	2	-8.601	147.994	58	265	583	3324	465	917.5	221.5	749.01	2997.57	412.08	668.86	232.62	688.32	2913.99	468.82	43	173	0.0156935196969697	0.0175554056701632	South New Guinea	aez	Nuclear_Trans_New_Guinea
38	38	2076	Afar	Afro-Asiatic	Africa	0	12	41	393	282	2603	204	18	548.66	273.59	2548.48	272.4	25.28	1231.86	232.63	2012.42	597.3	27.84	53	117	0.00875984353846154	0.0114311249803807	Ethiopia	aar	Afro-Asiatic
39	39	559	Afrikaans	Indo-European	Eurasia	0	-26	28	1472	168	4065	701	18	1432.48	168.44	4223.99	676.48	21.05	1238.79	176.76	4160.02	621.65	23.97	34	110	0.00390502318181818	0.00817388832808858	Southern Africa	afr	Indo-European
40	40	1094	Agarabi	Trans New Guinea	Pacific	4	-6.25	145.917	1458	196	570	1987	227	1345.38	202.83	536.76	2229.86	278.64	701.44	232.35	569.3	3050.57	507.16	44	172	0.0147316560606061	0.016431737020202	North New Guinea	agd	Nuclear_Trans_New_Guinea
41	41	1479	Aghem	Niger-Kongo	Africa	6	6.39	10.12	1087	224	988	2046	43	929.76	230.86	983.99	1972.07	44.36	483.54	251.49	1159.68	1687.12	49.71	50	100	0.0166080818181818	0.0174789068939394	West Africa	agq	Atlantic-Congo
42	42	1078	Aghu	Trans New Guinea	Pacific	2	-6.333	140	47	266	775	3785	749	37.7	265.85	737.33	3681.9	732.8	498.38	243.31	592.5	3134.27	581.46	44	168	0.0176173454545455	0.0189198293822844	South New Guinea	ahh	Nuclear_Trans_New_Guinea
43	43	288	Agta	Austronesian	Pacific	0	17.967	121.833	77	267	1747	1847	95	307.56	254.27	1603.49	2395.04	180.08	324.2	253.74	1234.64	2603.83	173.98	56	159	0.0164443409090909	0.0182355565112665	Pacific	agt	Austronesian
44	44	1309	Aguaruna	Jivaroan	South America	0	-5.25	-78	972	229	444	1763	372	1143.54	218.43	434.85	1744.74	350.23	962.91	218.87	687.22	1620.69	271.45	44	54	0.0112034290909091	0.0127244460359363	Andes	agr	Jivaroan
45	45	3436	Aguatec	Mayan	North America	0	15.4	-91.4	2656	129	885	1258	50	1644.49	184.48	1027.36	2102.49	110.94	515.21	239.49	1507.68	1886.5	120.23	55	47	0.0152414287878788	0.0169066000524476	Central America	agu	Mayan
46	46	3649	Agul	Nakh-Daghestanian	Eurasia	0	41.78	47.59	1992	43	7219	576	50	1518.11	64.95	7662.9	555.25	63.76	689.67	103.33	8657.43	438.92	58.6	69	120	0.00312313484848485	0.00676271497804973	Middle East	agx	Nakh-Daghestanian
47	47	3650	Agul_Burkixan	Nakh-Daghestanian	Eurasia	0	41.78	47.59	1992	43	7219	576	50	1518.11	64.95	7662.9	555.25	63.76	689.67	103.33	8657.43	438.92	58.6	69	120	0.00312313484848485	0.00676271497804973	Middle East	agx-2	Nakh-Daghestanian
48	48	3651	Agul_Burshag	Nakh-Daghestanian	Eurasia	0	41.86	47.62	2247	29	7186	591	49	1490.23	64.92	7699.5	547.42	62.65	671.37	103.4	8685.03	435.64	58.54	69	120	0.00312313484848485	0.00676271497804973	Middle East	agx-3	Nakh-Daghestanian
49	49	3652	Agul_Fite	Nakh-Daghestanian	Eurasia	0	41.78	47.59	1992	43	7219	576	50	1518.11	64.95	7662.9	555.25	63.76	689.67	103.33	8657.43	438.92	58.6	69	120	0.00312313484848485	0.00676271497804973	Middle East	agx-4	Nakh-Daghestanian
50	50	3653	Agul_Richa	Nakh-Daghestanian	Eurasia	0	41.78	47.59	1992	43	7219	576	50	1518.11	64.95	7662.9	555.25	63.76	689.67	103.33	8657.43	438.92	58.6	69	120	0.00312313484848485	0.00676271497804973	Middle East	agx-5	Nakh-Daghestanian
51	51	2340	Agwamin	Pama-Nyungan	Australia	0	-16.986	143.001	128	265	2736	919	7	128.23	264.87	2737.16	922.41	7.18	223.09	251.73	3143.63	955.57	20.04	38	170	0.00659031636363636	0.0117111064726107	Northern Australia	wmi	Pama-Nyungan
52	52	2060	Ahi	Tibeto-Burman	Eurasia	6	24.4	103.4	1568	177	4443	945	44	1769.64	165.26	4379.51	997.78	45.03	1416.49	172.44	4573.25	1251.36	49.23	60	149	0.0064468543939394	0.0116364705528361	Southeast Asia	yix	Sino-Tibetan
53	53	3654	Ahom	Tai-Kadai	Eurasia	5	25	95	168	242	3818	2160	32	643.45	217.25	3809.19	1989.1	42.62	886.91	206.06	3897.87	2007.32	41.74	60	145	0.00524897257575757	0.0127874062121212	Southeast Asia	aho	Tai-Kadai
54	54	2002	Ahtna	Na-Dene	North America	2	62	-145	657	-35	12082	326	35	846.88	-38.96	11450.3	417.84	52.65	937.13	-46.77	11587.9	561.44	81.53	79	19	0.00357100060606061	0.00510713036188811	Pacific Northwest	aht	Athapaskan-Eyak-Tlingit
55	55	1511	Ai-cham_Diwo	Tai-Kadai	Eurasia	5	25.8	107	1136	161	6243	1298	75	1004.45	168.63	6273.44	1278.42	74.36	885.12	171.93	6179.77	1292.17	84.88	60	151	0.00739821393939394	0.0130511742954545	Southeast Asia	aih	Tai-Kadai
56	56	3437	Aikanﬂ	Aikanﬂ	South America	0	-12.1	-60.6	301	228	542	1892	48	354.63	226.52	542.56	1871.52	49.46	272.87	244.83	813.83	1817.02	55.65	41	63	0.010529421969697	0.015418129460373	Amazon	tba	NA
57	57	47	Ainu	Ainu	Eurasia	2	43.5	142	144	66	10230	1175	184	288.73	59.66	9954.71	1249.68	202.61	266.56	59.6	9277.72	1223.57	198.64	69	170	0.00335245772727273	0.00763335874106449	North Pacific	ain	Ainu
58	58	2490	Airoran	Kwerba	Pacific	0	-1.7	138.15	19	270	202	2790	609	117.85	264.76	261.98	2883.44	632.18	617.37	238.54	485.34	3146.42	651.93	46	168	0.0179395712121212	0.0182464219522145	North New Guinea	air	Greater_Kwerba
59	59	3372	Aisi	Trans New Guinea	Pacific	0	-5.35	145.15	125	263	240	4150	614	871.09	226.97	321.32	3189.99	429.76	663.79	234.65	523.16	3180.26	553.03	44	171	0.0155601696969697	0.0169529563714064	North New Guinea	mmq	Nuclear_Trans_New_Guinea
60	60	4143	Ait Seghrouchen	Afro-Asiatic	Africa	0	33	-5	1881	114	6553	563	44	1604.12	129.38	6508.42	512.98	36.05	868.98	178.89	6667.23	307.28	14.33	64	92	0.00435961621212121	0.0054798041470474	North Africa	tzm-2	Afro-Asiatic
61	61	2491	Aita Rotokas	West Bougainville	Pacific	0	-6	155.08	1023	218	525	3524	796	340.65	253.14	402.61	3321.23	724.19	266.29	255.9	410.93	3414.47	675.96	44	176	0.0188078876923077	0.0190979505167055	Pacific	roo-2	North_Bougainville
62	62	3655	Aiton	Tai-Kadai	Eurasia	6	24	94	1294	186	3273	1808	45	771.19	214.12	3401.35	1875.54	39.86	513.33	228.05	3606.72	2145.14	37.03	59	144	0.00687078409090909	0.0144618797727273	Southeast Asia	aio	Tai-Kadai
63	63	2492	Aitutaki	Austronesian	Pacific	0	-18.872	-159.782	18	257	1067	1970	263	10	257.33	1069.33	1961.67	261	26.88	247.72	1324.44	1922.44	265.08	37	11	0.0148063757575758	0.016782399504662	Pacific	rar-2	Austronesian
64	64	943	Aiwoo	Austronesian	Pacific	0	-10.5	166.5	NA	NA	NA	NA	NA	49.58	267.21	412.33	4535.08	1013.83	74.56	260.76	540.48	4255.7	856.39	42	182	0.0189693742424242	0.019374892004662	Pacific	nfl	Austronesian
65	65	2003	Aizi	Niger-Kongo	Africa	2	5.25	-4.5	6	269	1056	1736	129	45.89	267.36	1044.37	1567.63	132.12	207.28	262.01	1066.97	1458.47	110.08	50	93	0.0170182939393939	0.0183151742871018	West Africa	ahp	Atlantic-Congo
66	66	1390	Aka	Tibeto-Burman	Eurasia	2	27.2	92.9	825	206	4377	2297	47	1436.5	175.81	4594.2	1760.49	37.04	2119.94	138.72	4838.13	1671.9	31.23	61	144	0.00670865742424243	0.0131466522327117	South Asia	hru	Hruso-Aka
67	67	822	Akan	Niger-Kongo	Africa	3	6.5	-1.25	197	263	897	1591	121	215.72	257.29	971.98	1482.84	117.69	187.98	268.32	1252.4	1240.26	62.15	50	94	0.0169085909090909	0.018372138459596	West Africa	aka	Atlantic-Congo
68	68	2004	Akawaio	Cariban	South America	0	6	-59.5	157	257	566	2494	360	238.79	253.41	548.85	2375.05	354.36	269.54	257.27	536.47	2025.02	223.54	50	64	0.0146685196969697	0.0160932555827506	Amazon	ake	Cariban
69	69	2494	Akei	Austronesian	Pacific	0	-15.49	166.75	414	233	989	3019	494	242.97	242.1	925.34	2874.86	444.09	176.36	244.5	1021.26	2820.84	443.08	39	183	0.0162160681818182	0.0179532961868687	Pacific	tsr	Austronesian
70	70	997	Akha	Tibeto-Burman	Eurasia	6	21.167	101.5	957	211	3051	1661	76	918.73	213.18	3050.72	1591.23	68.56	980.79	209.61	3278.84	1442.94	41.43	58	148	0.0080005403030303	0.0136582032284382	Southeast Asia	ahk	Sino-Tibetan
71	71	3656	Akha_Senchai	Tibeto-Burman	Eurasia	7	27	96	1300	175	4103	2640	68	697.04	204.22	4104.38	2799.42	71.94	2030.97	142.82	4654.7	1559.19	39.12	61	145	0.00700550515151515	0.0135883932876845	Southeast Asia	ahk	Sino-Tibetan
72	72	2077	Akkadian	Afro-Asiatic	Eurasia	0	33	44	51	227	8729	116	0	50.15	227.85	8751.66	117.17	0	456.07	206.18	8747.33	226.11	0.17	64	118	0.00411094106060606	0.00519267786519037	Middle East	akk	Afro-Asiatic
73	73	2495	Aklanon	Austronesian	Pacific	0	11.58	122.33	82	271	723	3194	283	169.11	266.02	710.75	2871.91	193.8	163.45	264.34	746.78	2600.82	251.75	53	159	0.0180495015151515	0.01891040246115	Pacific	akl	Austronesian
74	74	3413	Akosse	Niger-Kongo	Africa	4	5	9.7	1096	207	907	2486	81	529.68	241.94	863.46	2690.63	113.35	458.37	249.42	981.85	1876.84	77.41	50	100	0.0166080818181818	0.0174789068939394	West Africa	bss	Atlantic-Congo
75	75	3384	Akoye	Trans New Guinea	Pacific	3	-7.645	145.65	149	258	782	3722	752	601.79	236.24	721.49	3287.48	614.24	677.06	233.13	628.36	2964.09	479.13	43	171	0.0163722712121212	0.0181360316919192	South New Guinea	miw-2	Angan
76	76	3062	Akuntsu	Tupi	South America	0	-12.74	-60.8	319	227	605	1736	52	329.19	227.33	634.73	1790.41	53.78	280.66	244.19	912.26	1739.81	57.72	40	63	0.00938859621212121	0.0143314641008159	Amazon	aqz	Tupian
77	77	3949	Akurio	Cariban	South America	0	3.013	-55.643	201	262	621	2154	157	289.22	257.05	636.24	2191.49	166.16	206.85	260.21	605.85	2247.24	220.54	49	66	0.0159485696969697	0.0167495130089355	Amazon	ako	Cariban
78	78	2078	Akwa	Niger-Kongo	Africa	4	-0.005	15.612	338	254	655	1658	182	368.16	250.62	603.29	1681.1	179.08	448.52	245.19	673.88	1703.61	150.57	47	103	0.0147146606060606	0.0167561224125874	Southern Africa	akw	Atlantic-Congo
79	79	296	Alaala	Austronesian	Pacific	0	-9	146.667	15	266	732	1499	118	602.03	237.37	760.6	1917.6	192.48	686.74	231.58	715.67	2902.28	471.5	42	172	0.0170052666666667	0.0186935378593629	South New Guinea	nrz	Austronesian
80	80	699	Alabama	Muskogean	North America	2	32.7	-86.1	190	168	6946	1451	281	162.74	170.55	6995.93	1406.97	268.88	174.38	166.76	7067.13	1404.29	267.63	64	50	0.00727472393939394	0.0126482101000388	Eastern North America	akz	Muskogean
81	81	3950	Alacalufe_Central	Alaculufan	South America	0	-53.528	-70.957	155	56	2734	704	150	195.29	53.54	2764.63	788.48	169.27	272.28	55.7	3229.92	883.05	192.36	19	58	0.00391604075757576	0.00487168918259518	Patagonia	alc-2	Kawesqar
82	82	3951	Alacalufe_Southern	Alaculufan	South America	0	-55.2	-69.4	237	43	2537	1011	213	363.92	37.13	2574.19	953.51	199.29	201	52.05	2962.18	723.21	152.46	18	59	0.00421352454545455	0.00486580157614608	Patagonia	alc-3	Kawesqar
83	83	965	Alamblak	Sepik	Pacific	0	-4.667	143.25	143	266	255	3099	511	719.46	235.58	283.69	2900.9	495.68	573.13	239.63	515.07	3233.05	579.64	45	170	0.0169725121212121	0.0174953291414141	North New Guinea	amp	Sepik
84	84	131	Alawa	Mara-Warndarang-Alawa	Australia	0	-15.75	134.333	212	265	3596	756	6	173.6	267.11	3578.56	751.55	6.04	174.81	266.01	3481.79	819.29	8.01	39	166	0.00540444363636364	0.0109675933455711	Northern Australia	alh	Mangarrayi-Maran
85	85	3657	Albanian Gheg	Indo-European	Eurasia	0	42.43	20.73	620	104	7357	879	169	929.09	86.39	6979.09	917.8	176.84	534.63	107.32	7056.8	775.88	129.91	69	106	0.00510645651515152	0.00800005438850039	Europe	aln	Indo-European
86	86	550	Albanian Tosk	Indo-European	Eurasia	0	40.5	20	583	126	6008	1171	109	568.16	126.79	5993.24	1103.92	106.02	611.85	117.52	6597.05	817.31	117.22	68	105	0.00718644106060606	0.0107165001522922	Europe	als	Indo-European
87	87	3377	Alekano	Trans New Guinea	Pacific	4	-6	145.4	1701	190	496	1893	193	1380.76	201.17	478.47	2658.41	364.44	666.78	234.38	554.54	3094.47	523.22	44	171	0.0155601696969697	0.0169529563714064	New Guinea Highlands	gah	Nuclear_Trans_New_Guinea
88	88	515	Aleut	Eskimo-Aleut	North America	0	54	-166	1	46	4295	927	166	186.41	38.59	4235.89	938.33	168.41	174.11	35.77	4327.51	949.45	169.29	75	8	0.00400653727272727	0.00521476809537685	North Pacific	ale	Eskimo-Aleut
89	89	3438	Aleut_Atkan	Eskimo-Aleut	North America	0	52	-174	NA	NA	NA	NA	NA	160.2	42.43	3546.78	1288.67	213.48	146.49	42.74	3558.29	1351.29	221.67	74	4	0.00404684727272727	0.00527324601029526	North Pacific	ale	Eskimo-Aleut
90	90	3439	Aleut_Attuan	Eskimo-Aleut	North America	0	52.5	-172.93	NA	NA	NA	NA	NA	178.15	43.19	3519	1205.3	203.56	149.65	42.92	3574.82	1282.18	212.51	74	4	0.00404684727272727	0.00527324601029526	North Pacific	ale-2	Eskimo-Aleut
91	91	3440	Aleut_Eastern	Eskimo-Aleut	North America	0	54.75	-164	490	20	4454	975	178	201.88	31.3	4519.49	959.14	171.24	154.61	32.3	4722.4	894.44	156.18	75	9	0.00403749651515151	0.00529875792463093	North Pacific	ale-3	Eskimo-Aleut
92	92	3441	Algonquin	Algic	North America	0	46	-82	216	46	9929	843	173	234.09	45.77	9959.27	844.1	169.61	274.63	44.4	10432.8	854.04	158.91	71	52	0.00230048893939394	0.00606666230788656	Eastern North America	alq	Algic
93	93	2496	Ali	Austronesian	Pacific	0	-3.17	142.25	110	260	211	2524	452	253.02	254.47	213.85	2424.44	405.25	641.39	237.64	416.97	3332.26	636.38	45	170	0.0169725121212121	0.0174953291414141	North New Guinea	ykm	Austronesian
94	94	2005	Alladian	Niger-Kongo	Africa	2	5.17	-4.33	13	267	1022	1780	135	47.58	266.66	1063.35	1608.2	134.5	202.6	262.43	1076.12	1428.02	106.35	50	93	0.0170182939393939	0.0183151742871018	West Africa	ald	Atlantic-Congo
95	95	3442	Allentiac	Allentiac	South America	0	-32	-66	410	191	5357	486	22	571.16	182.83	5317.59	489.8	22.42	807.2	159.54	5191.63	474.98	30.83	30	60	0.00347505227272727	0.00614836067327117	Patagonia	qbt	NA
96	96	2341	Alngith	Pama-Nyungan	Australia	0	-12.5	142.17	29	265	1421	1801	13	58.8	263.13	1452.2	1753.39	17.41	77.52	262.23	1815.39	1393.33	31.93	41	170	0.0136538893939394	0.0167059839005439	Northern Australia	aid	Pama-Nyungan
97	97	2066	Alor	Austronesian	Pacific	0	-8.245	124.412	37	268	708	1132	25	278.05	254.83	690.58	1220.6	33.64	262.32	254.1	764.02	1503.05	72.28	43	160	0.0163520318181818	0.0180646842055167	Pacific	aol	Austronesian
98	98	4166	Alsatian	Indo-European	Eurasia	0	48.32	7.44	173	101	6378	623	108	400.51	90.09	6258.2	836.72	169.33	565.78	83.21	6137.66	916.36	185.91	72	99	0.00351080212121212	0.00641935276184926	Europe	gsw-2	Indo-European
99	99	906	Alsea	Oregon Coast	North America	2	44.67	-123.93	96	104	3370	2130	135	246.13	100.42	4285.14	2018.52	113.95	768.39	82.96	5518.86	1287.5	91.57	70	30	0.00600048939393939	0.00720821737975913	Pacific Northwest	aes	Alsea
100	100	3658	Altai	Turkic	Eurasia	0	51	87	1537	-18	11837	482	34	1579.13	-20.35	11810	478.72	35.87	1188.3	-3.47	12388.6	407.41	40.81	73	141	0.00108762246969697	0.00371968090998446	Northern Eurasia	alt	Turkic
101	101	3659	Altai_Kumandy	Turkic	Eurasia	0	51.3	87.7	1008	4	12532	490	34	1533.36	-20.8	12067.4	466.19	35.49	1251.73	-9.35	12476.2	405.56	38.19	74	141	0.000987425106060606	0.00378037757853535	Northern Eurasia	atv	Turkic
102	102	2497	Alumbis Murut	Austronesian	Pacific	0	4.799	115.496	297	260	258	3337	699	520.1	246.63	272.04	2911.03	575.85	397.82	248.66	267.8	3092.6	613.75	49	156	0.0172369833333333	0.0175545499164724	Southeast Asia	mvv	Austronesian
103	103	266	Alune	Austronesian	Pacific	0	-3.167	128.333	160	258	782	2365	469	215.2	255.93	782.04	2432.76	385.5	179.19	260.03	511.18	2347.8	388.62	45	162	0.017554653030303	0.018768042964258	Pacific	alp	Austronesian
104	104	2080	Alur	Nilo-Saharan	Africa	2	2.5	31.25	975	234	1128	1074	71	1042.09	232.3	985.5	1218.73	95.53	957.09	237.01	794.64	1268.8	114.54	48	111	0.015053796969697	0.0156356601981352	Southern Africa	alz	Nilotic
105	105	147	Alyawarr	Pama-Nyungan	Australia	0	-24	134.5	483	212	6124	249	31	474.73	212.9	6103.21	248.21	30.69	376.35	222.91	5903.03	256.25	26.36	35	166	0.00364058909090909	0.00526473209265734	Australia	aly	Pama-Nyungan
106	106	3660	Alyutor	Chukotko-Kamchatkan	Eurasia	0	61	165	271	-57	11578	459	68	245.42	-55.63	11590.3	455.89	66.98	343.76	-77.85	12891	435.57	61.66	79	182	0.00188655640909091	0.00402474666511266	North Pacific	alr	Chukotko-Kamchatkan
107	107	2498	Ama	Left May	Pacific	4	-4.168	141.671	42	268	250	3272	563	335.79	252.91	255.27	3272.93	611.16	545.95	241.52	504	3280.29	614.64	45	169	0.0169713772727273	0.0175709102758353	North New Guinea	amm	Left_May
108	108	2499	Amahai_Soahuku	Austronesian	Pacific	0	-3.332	128.949	68	264	767	2444	370	343.53	249.93	767.7	2624.88	410.54	176.33	260.68	520.27	2453.7	415.2	45	163	0.0176266696969697	0.0188360046717172	Pacific	amq	Austronesian
109	109	915	Amahuaca	Panoan	South America	2	-10.8	-73.5	287	259	510	1655	192	566.7	247.78	527.09	1777.25	191.16	1506.4	193.62	822.42	1596.6	147.65	41	56	0.00778926363636364	0.0096493647968143	Amazon	amc	Pano-Tacanan
110	110	2500	Amaimon	Trans New Guinea	Pacific	0	-5.193	145.325	154	261	218	3690	556	640.11	238	285.74	3264.51	439.69	682.5	233.71	514.38	3180.87	554.86	44	171	0.0155601696969697	0.0169529563714064	North New Guinea	ali	Nuclear_Trans_New_Guinea
111	111	3661	Amami_Ryukyu	Japonic	Eurasia	2	28	129	NA	NA	NA	NA	NA	105.39	213.02	4801.15	2610.1	441.07	115.77	194.94	5593.9	2481.92	363.44	61	163	0.0109404834848485	0.0157895943492618	Southeast Asia	ams	Japonic
112	112	447	Amanab	Trans New Guinea	Pacific	0	-3.5	141.167	322	251	225	2454	423	284.46	253.66	227.98	2601.77	453.13	577.81	240.59	467.25	3301.28	639.18	45	169	0.0169713772727273	0.0175709102758353	North New Guinea	amn	Border
113	113	297	Amara	Austronesian	Pacific	0	-5.533	148.667	346	248	359	3221	567	188.14	255.41	390.77	3199.6	575.63	667.8	234.48	534.17	2999.64	479.94	44	173	0.0161981303030303	0.0175095402136752	North New Guinea	aie	Austronesian
114	114	3952	Amarakaeri	Harakmbet	South America	0	-12.694	-70.324	281	248	945	3617	452	411.72	243.22	951.76	3507.57	435.14	1571.72	191.05	1057.61	1575.28	122.89	40	58	0.00607762045454545	0.00854252087140637	Amazon	amr	Harakmbut
115	115	1522	Amarasi	Austronesian	Pacific	0	-10.08	124.33	225	258	849	1316	24	343.56	250.6	832.9	1326.74	32.81	307.95	250.97	817.86	1391.34	48.59	42	160	0.0159192015151515	0.0181520703108003	Pacific	aaz	Austronesian
116	116	2502	Amba_Nembao	Austronesian	Pacific	0	-11.27	166.48	18	268	437	4924	1117	85.8	264.4	439.75	4852.8	1069.6	155.33	252.97	678.74	3793.38	712.75	41	182	0.0182744121212121	0.0190551186091686	Pacific	utp	Austronesian
117	117	298	Ambae_West	Austronesian	Pacific	0	-15.5	167.75	NA	NA	NA	NA	NA	182.38	244.18	982.33	2549.85	361.53	174.57	243.98	1051.85	2761.6	430.95	39	183	0.0162160681818182	0.0179532961868687	Pacific	omb	Austronesian
118	118	400	Ambai	Austronesian	Pacific	0	-1.917	136.733	NA	NA	NA	NA	NA	167.44	260.66	345.2	3236.29	719	580.7	240.44	522.08	3023.71	613.01	46	167	0.0179900621212121	0.0184150213869464	North New Guinea	amk	Austronesian
119	119	2503	Amblong	Austronesian	Pacific	0	-15.497	166.926	433	232	981	3014	489	241.68	242	933.42	2835.91	434.33	176.06	244.22	1036.34	2792.58	437.22	39	183	0.0162160681818182	0.0179532961868687	Pacific	alm	Austronesian
120	120	1461	Ambonese Malay	Austronesian	Pacific	0	-3.7	128.2	168	258	885	3203	379	206.86	256.22	795.7	2481.08	384.18	180.47	259.8	546.1	2263.05	362.48	45	162	0.017554653030303	0.018768042964258	Pacific	abs	Austronesian
121	121	3041	Ambrym_North	Austronesian	Pacific	0	-16.08	168.08	NA	NA	NA	NA	NA	200.96	241.68	1096.19	2359.27	329.72	176.39	242.95	1094.57	2656.53	406.66	39	183	0.0162160681818182	0.0179532961868687	Pacific	mmg	Austronesian
122	122	3196	Ambrym_Southeast	Austronesian	Pacific	0	-16.33	168.08	231	239	1132	2250	313	180	242.01	1144.17	2295.13	320.61	176.39	242.95	1094.57	2656.53	406.66	39	183	0.0162160681818182	0.0179532961868687	Pacific	tvk-2	Austronesian
123	123	960	Ambulas	Sepik	Pacific	0	-3.75	143.083	91	266	202	1924	318	139.97	263.54	212.57	2296.05	382.52	622.35	237.68	456.29	3362.12	620.91	45	170	0.0169725121212121	0.0174953291414141	North New Guinea	abt	Ndu
124	124	1445	Amdo	Tibeto-Burman	Eurasia	0	36	94	4438	-44	8512	171	3	4123.66	-26.26	8710.82	156.69	2.31	4051.64	-20.49	8743.1	218.28	4.75	66	144	0.000596561666666667	0.00293271248125486	Northern Eurasia	adx	Sino-Tibetan
125	125	1120	Amele	Trans New Guinea	Pacific	0	-5.25	145.75	86	263	201	3133	407	663.39	236.46	309.41	3074.94	411.63	706.96	232.42	517.28	3138.32	541.24	44	172	0.0147316560606061	0.016431737020202	North New Guinea	aey	Nuclear_Trans_New_Guinea
126	126	27	Amharic	Afro-Asiatic	Africa	0	10	38	1183	228	1492	905	15	2049.84	180.33	1303.45	1130.97	27.47	1534.74	213.37	1352.61	1051.06	40.53	52	115	0.010093686969697	0.0124185792455322	Ethiopia	amh	Afro-Asiatic
127	127	2342	Ami	Western Daly	Australia	0	-14	130	26	278	2410	1179	5	72.67	275.42	2479.7	1172.95	5.1	183.78	271.05	3020.86	972.11	8.61	40	163	0.0124560181818182	0.0175196693997669	Northern Australia	amy	Western_Daly
128	128	396	Amis	Austronesian	Pacific	0	23.333	121.333	292	221	3151	1979	153	1089.04	178.93	3076.75	2656.7	165.8	440.25	196.21	4896.01	1883.89	154.75	59	159	0.0133487393939394	0.017203714020979	Southeast Asia	ami	Austronesian
129	129	815	Amo	Niger-Kongo	Africa	2	10.33	8.67	800	245	1685	1237	1	814.18	243.73	1728.18	1216.6	2.66	386.52	263.5	2074.32	1009.59	6.47	52	100	0.00996638712121212	0.0149418736264569	West Africa	amo	Atlantic-Congo
130	130	1256	Amoy	Tibeto-Burman	Eurasia	5	24.5	118	20	215	5673	1244	100	243.96	203.53	5583.75	1371.87	102.38	399.61	188.74	6160.25	1763.61	145.8	60	157	0.00862283696969697	0.0149762615592463	Southeast Asia	nan	Sino-Tibetan
131	131	2505	Ampale	Trans New Guinea	Pacific	2	-6.753	146.107	1832	178	602	2230	318	1266.39	206.66	599.17	2299.95	347.86	704.95	231.82	596.63	3017.62	494.73	44	172	0.0147316560606061	0.016431737020202	New Guinea Highlands	apz	Angan
132	132	97	Amuesha	Arawak	South America	0	-10	-73	337	257	511	1848	177	327.33	257.3	525.44	1832.17	175.57	1178.39	212.2	688.42	1810.39	174.41	42	57	0.0140789454545455	0.0159249024825175	Amazon	ame	Arawakan
133	133	3953	Amundava	Tupi	South America	0	-10.994	-63.064	266	246	488	1997	84	256.09	246.53	515.18	1975.94	75.02	184.41	252.23	673.54	1854.85	73.08	41	62	0.0108897834848485	0.0149232652614608	Amazon	adw	Tupian
134	134	2343	Amurdak	Iwaidjan	Australia	0	-12.022	132.892	17	277	1607	1399	6	48.98	275.1	1692.91	1378.67	5.72	111.04	270.75	2510.41	1148.9	6.48	41	165	0.0103375287878788	0.0157860214772727	Northern Australia	amg	Iwaidjan_Proper
135	135	2006	Amuzgo	Otomanguean	North America	4	16.83	-98	411	260	1169	1758	14	1108.56	225.12	1196.08	1445.69	23.23	1181.22	213.5	1710.39	1301.33	54.45	56	44	0.0137405166666667	0.0161145737160062	Central America	amu	Otomanguean
136	136	3445	Amuzgo_Huixtepec	Otomanguean	North America	3	16.5	-98.1	178	274	908	1655	6	752.22	243.46	1124.95	1550.59	19.7	1184.53	213.98	1667.34	1306.76	52.78	56	43	0.0155048015151515	0.0175253850854701	Central America	amu	Otomanguean
137	137	3444	Amuzgo_San Pedro	Otomanguean	North America	3	16.85	-98	534	254	1272	1665	15	1173.52	221.91	1221.88	1414.48	23.4	1182.09	213.35	1721.68	1297.71	54.68	56	44	0.0137405166666667	0.0161145737160062	Central America	azg	Otomanguean
138	138	3662	Amwi	Austro-Asiatic	Eurasia	3	25.209	92.068	399	227	3435	4425	49	536.18	220.39	3587.62	3705.41	47.67	1021.75	199.94	4064.11	2008.41	34.32	60	143	0.00773502121212121	0.0151366546365579	South Asia	aml	Austroasiatic
139	139	2081	Anaguta	Niger-Kongo	Africa	2	9.964	8.731	1064	232	1518	1354	4	871.21	240.31	1630.45	1295.82	4.07	394.39	262.32	1978.93	1077.65	8.69	52	100	0.00996638712121212	0.0149418736264569	West Africa	nar	Atlantic-Congo
140	140	2506	Anakalang	Austronesian	Pacific	0	-9.67	119.67	575	225	885	2677	133	277.66	241.68	882.53	1756.36	77.11	233.29	247.4	706.37	1614.67	75.83	42	158	0.0163968090909091	0.0183086013636364	Pacific	akg	Austronesian
141	141	1121	Anamuxra	Trans New Guinea	Pacific	0	-4.667	145	102	264	197	3013	355	318.2	253.82	224.22	3225.11	415.15	678.44	234.01	492.28	3247.4	577.85	45	171	0.0165657893939394	0.0173973739607615	North New Guinea	imi	Nuclear_Trans_New_Guinea
142	142	4097	Andalusian	Indo-European	Eurasia	0	37.85	4.76	NA	NA	NA	NA	NA	NA	NA	NA	NA	NA	619.97	160.85	6528.03	437.13	33.22	67	97	0.00754406590909091	0.0107221716804584	Europe	spa-3	Indo-European
143	143	3663	Andi	Nakh-Daghestanian	Eurasia	2	42.79	46.27	1862	37	7860	775	68	1289.73	64.28	8305.65	655.46	69.49	712.66	93.52	8875.12	472.95	68.43	69	119	0.00260177151515152	0.00654397926787102	Middle East	ani	Nakh-Daghestanian
144	144	3664	Andi_Tad-Magitil	Nakh-Daghestanian	Eurasia	2	42.75	46.25	1504	56	8041	770	74	1424.42	58.82	8166.36	692.2	71.52	743.96	92.82	8833.46	480.55	69.5	69	119	0.00260177151515152	0.00654397926787102	Middle East	ani-2	Nakh-Daghestanian
145	145	3955	Andoa	Zaparoan	South America	0	-2.9	-76.405	235	257	487	2579	575	231.54	256.57	488.36	2580.99	556.31	683.67	234.58	489.33	2301.98	404.69	46	55	0.0138410348484848	0.0153195992871018	Amazon	anb	Zaparoan
146	146	92	Andok?	Andok?	South America	2	0	-72	188	265	671	2891	414	192.59	264.19	672.56	2880.92	420.51	208.79	259.46	589.97	2921.01	465.45	47	57	0.0171301060606061	0.0182238877622378	Amazon	ano	NA
147	147	299	Anejom	Austronesian	Pacific	0	-20.25	169.833	NA	NA	NA	NA	NA	177	226.4	1837.8	1879.6	280.5	160	226.9	2009.86	1832.11	257.72	37	184	0.013659046969697	0.0162276186208236	Pacific	aty	Austronesian
148	148	93	Anem	Anem	Pacific	0	-5.667	149	498	240	421	3248	665	183.78	255.58	410.52	3225.47	582.04	667.94	234.35	551.57	2937.9	469.06	44	173	0.0161981303030303	0.0175095402136752	North New Guinea	anz	Anem
149	149	2507	Aneme Wake	Trans New Guinea	Pacific	0	-9.733	148.52	646	230	959	2386	387	585.14	233.16	951.09	2416.05	353.07	624.42	234.86	736.47	2716.3	438.7	42	173	0.0166628257575758	0.0182786253146853	South New Guinea	aby	Yareban
150	150	2007	Angaatiha	Trans New Guinea	Pacific	0	-7.22	146.25	1635	189	607	2444	417	1063.75	216.21	642.89	2496.13	423.85	712.85	231.18	617.06	2998.75	487.51	43	172	0.0158923757575758	0.0174866709770785	New Guinea Highlands	agm	Angan
151	151	2509	Angal	Trans New Guinea	Pacific	0	-6	143.6	2068	161	523	2638	482	1843.73	173.44	540.3	3233.03	615.93	559.47	239.79	564.59	3093.86	534.43	44	170	0.0168400893939394	0.0179879601573427	New Guinea Highlands	age	Nuclear_Trans_New_Guinea
152	152	2510	Angal Heneng	Trans New Guinea	Pacific	0	-6.13	143.42	1979	166	524	2731	511	1764.72	177.1	558.85	3356.64	662.19	550.57	240.25	566.31	3092.1	534.97	44	170	0.0168400893939394	0.0179879601573427	New Guinea Highlands	akh	Nuclear_Trans_New_Guinea
153	153	1012	Angami	Tibeto-Burman	Eurasia	0	25.667	94.5	1269	183	3915	1809	48	1129.67	190.4	3950.41	1843.19	53.43	1187.63	189.34	4140.33	1962.46	40.05	60	145	0.00524897257575757	0.0127874062121212	Southeast Asia	njm	Sino-Tibetan
154	154	39	Angas	Afro-Asiatic	Africa	4	9.75	8.75	1210	224	1466	1403	6	853.29	240.91	1582	1344.83	5.15	402.4	261.31	1906.3	1131.51	10.75	52	100	0.00996638712121212	0.0149418736264569	West Africa	anc	Afro-Asiatic
155	155	956	Anggor	Trans New Guinea	Pacific	0	-3.667	141.167	236	256	218	2744	449	288.43	253.98	234.28	2709.28	474.88	569.03	240.88	476.92	3290.3	633.35	45	169	0.0169713772727273	0.0175709102758353	North New Guinea	agg	Senagi
156	156	2511	Anggreso	Kwerba	Pacific	0	-2.17	138.25	235	259	278	2910	646	212.92	260.26	293.01	2942.82	641.95	588.4	239.93	491.81	3239.95	672.99	46	168	0.0179395712121212	0.0182464219522145	North New Guinea	kwe-2	Greater_Kwerba
157	157	2344	Angkamuthi	Pama-Nyungan	Australia	0	-11.5	142.25	18	265	1185	1727	14	47.98	263.38	1218.31	1753.11	18.11	56.85	262.57	1458.45	1690.98	99.53	41	170	0.0136538893939394	0.0167059839005439	Northern Australia	avm	NA
158	158	2512	Angkola Batak	Austronesian	Pacific	0	1.518	99.531	256	253	283	2275	285	425.11	244.2	288.25	2777.15	452.29	290.24	253.69	344.96	2625.03	441.34	48	147	0.018003503030303	0.0183198359110334	Southeast Asia	akb	Austronesian
159	159	148	Anguthimri	Pama-Nyungan	Australia	0	-12.333	141.833	17	267	1346	1785	8	36.32	265.05	1380.65	1773.1	13.18	66.48	262.68	1706.77	1444.43	41.11	41	169	0.0149248954545455	0.0174729360003885	Northern Australia	xxx-3	NA
160	160	3886	Ani Phowa	Tibeto-Burman	Eurasia	5	23.6	103.3	1295	198	4037	897	39	1581.39	176.41	4131.09	1110.49	47.7	1295.02	181.77	4315.99	1301.73	49.94	59	149	0.00819313287878788	0.0131134044335664	Southeast Asia	ypn	Sino-Tibetan
161	161	2095	Anii	Niger-Kongo	Africa	5	9.003	1.669	403	262	1501	1177	18	337.8	265.64	1449.36	1180.46	15.75	231.02	272.11	1620.06	1100.25	26.5	52	96	0.0119624796969697	0.0158915132358197	West Africa	blo	Atlantic-Congo
162	162	112	Anindilyagwa	Anindilyagwa	Australia	0	-14	136.5	30	271	2467	1275	8	22.8	271.29	2417.7	1170.71	7.02	138.87	266.84	3062.57	952	6.67	40	167	0.0117747196969697	0.0160381957255245	Northern Australia	aoi	Gunwinyguan
163	163	2513	Aniwa	Austronesian	Pacific	0	-19.256	169.6	20	238	1715	1436	166	175.77	230.15	1737.44	1505.56	175.56	149.68	232.82	1702.24	2020.39	281.82	37	184	0.013659046969697	0.0162276186208236	Pacific	fut	Austronesian
164	164	2514	Anjam	Trans New Guinea	Pacific	0	-5.441	145.737	67	264	260	2954	358	863.84	226.73	353.65	2905.57	376.97	699.33	232.79	524.76	3127.47	536.77	44	172	0.0147316560606061	0.016431737020202	North New Guinea	boj	Nuclear_Trans_New_Guinea
165	165	2515	Ankave	Trans New Guinea	Pacific	0	-7.137	145.744	1174	211	593	2359	361	998.87	217.92	666.65	3038.3	534.44	672.77	233.53	607.18	2985.9	488.41	43	172	0.0158923757575758	0.0174866709770785	New Guinea Highlands	aak	Angan
166	166	2345	Anmatyerr_East	Pama-Nyungan	Australia	0	-22.256	132.205	686	222	5584	337	32	607.5	226.07	5604.5	327.7	30.16	455.73	232.93	5581.75	325.62	24.82	36	164	0.00386855954545455	0.0058695130499223	Australia	amx	Pama-Nyungan
167	167	2346	Anmatyerr_West	Pama-Nyungan	Australia	0	-21	135	515	236	5318	364	17	409.1	240.8	5304.27	346.01	15.33	344.7	241.18	5256.88	360.83	19.95	36	166	0.00372822560606061	0.00579864685936286	Australia	amx-2	Pama-Nyungan
168	168	1373	Anong	Tibeto-Burman	Eurasia	4	27.2	98.8	3243	82	4696	1068	43	2657.5	113.43	4664.67	1292.52	47.89	2448.03	121.06	4774.16	1318.49	35.43	61	147	0.00603256015151515	0.0115538669343434	South Asia	nun	Sino-Tibetan
169	169	2516	Ansus	Austronesian	Pacific	0	-1.708	135.806	80	265	280	2819	620	123.47	262.97	270.84	2833.07	623.99	552.27	241.78	534.75	3018.96	609.16	46	166	0.0180915803030303	0.0188861366569542	North New Guinea	and	Austronesian
170	170	2082	Anuak	Nilo-Saharan	Africa	2	7.18	34.097	453	264	1028	1155	38	478.77	264.21	1061.27	1119.59	36.98	860.58	249.92	1166.34	989.51	36.33	51	113	0.0116555087878788	0.0155598693094406	Ethiopia	anu	Nilotic
171	171	2083	Anufo	Niger-Kongo	Africa	3	10.218	0.33	147	278	1848	1098	8	187.77	278.01	1763.6	1095.18	8.89	254.07	274.83	1780.5	985.97	19.61	52	95	0.0116823862121212	0.0159259896855089	West Africa	cko	Atlantic-Congo
172	172	2517	Anuta	Austronesian	Pacific	0	-11.611	169.85	NA	NA	NA	NA	NA	NA	NA	NA	NA	NA	92.12	258.17	607.98	4070.05	785.62	41	184	0.018398403030303	0.0191406963791764	Pacific	aud	Austronesian
173	173	823	Anyin	Niger-Kongo	Africa	2	5.9	-2.9	143	266	1069	1704	155	129.11	264.51	1052.48	1658.39	144.96	191.68	265.96	1156.04	1283.98	77.72	50	93	0.0170182939393939	0.0183151742871018	West Africa	any	Atlantic-Congo
174	174	1013	Ao	Tibeto-Burman	Eurasia	3	27	95	126	235	4123	2400	75	521.67	215.39	4131.19	2509.16	73.9	1962.41	146.64	4650.04	1676.37	38.02	61	145	0.00700550515151515	0.0135883932876845	Southeast Asia	njo	Sino-Tibetan
175	175	2518	Aore	Austronesian	Pacific	0	-15.577	167.181	42	251	904	2379	285	239.57	241.73	954.59	2741.51	410.71	175.96	244.14	1040.57	2784.6	435.57	39	183	0.0162160681818182	0.0179532961868687	Pacific	aor	Austronesian
176	176	3947	Apache_Western	Na-Dene	North America	2	33.9	-109.55	2975	44	6137	757	77	2010.33	97.96	6965.64	475.68	46.38	1550.59	134.81	7456.9	343.17	34.51	65	37	0.00350489742424242	0.00492709656565657	Western North America	apw	Athapaskan-Eyak-Tlingit
177	177	461	Apalai	Cariban	South America	0	0	-54	209	261	633	2115	189	296.58	256.74	639.32	2104.13	184.72	172.25	261.1	575.27	2240.27	190.41	47	67	0.0165708123076923	0.017641327496115	Amazon	apy	Cariban
178	178	3373	Apali	Trans New Guinea	Pacific	0	-5.088	145.017	104	264	214	3967	540	599.46	240.23	271.02	3319.56	445.19	665.94	234.57	511.47	3208.32	563.29	44	171	0.0155601696969697	0.0169529563714064	North New Guinea	ena	Nuclear_Trans_New_Guinea
179	179	1381	Apatani	Tibeto-Burman	Eurasia	3	27.4	93.8	1107	190	4437	2366	57	876.7	201.43	4480.24	2343.76	58.39	2192.91	134.13	4863.62	1663.65	33.37	61	144	0.00670865742424243	0.0131466522327117	South Asia	apt	Sino-Tibetan
180	180	3956	Apiakﬂ	Tupi	South America	0	-7.948	-57.737	140	263	449	2443	93	199.51	259.95	448.18	2411.5	88.66	215.23	256.42	496.01	2232.95	101.98	43	65	0.0137615442424242	0.0173340307750583	Amazon	api	NA
181	181	665	Apinaye	Macro-Je	South America	0	-6.25	-48	247	255	335	1561	71	206.37	257.84	341.38	1621.21	66.97	235.01	260.4	441.49	1710.86	61.94	44	70	0.0126305456060606	0.0170482715576923	Amazon	apn	Nuclear-Macro-Je
182	182	98	Apurin?	Arawak	South America	0	-9	-67	169	258	569	1994	114	152.55	258.42	588.39	1978.7	110.12	166.53	257.86	604.1	2088.66	144.74	42	60	0.0134370954545455	0.0160592940967366	Amazon	apu	NA
183	183	2519	Aputai	Austronesian	Pacific	0	-7.888	126.505	179	263	716	955	24	287.28	256.08	822.77	1228.4	31.83	279.32	254.46	825.15	1439.35	50.47	43	161	0.0160959075757576	0.0179713804506604	Pacific	apx	Austronesian
184	184	149	Arabana	Pama-Nyungan	Australia	0	-28	137	-9	220	6243	132	23	19.51	219.04	6233.66	135.85	23.11	126.25	211.53	6012.48	172.28	28.09	33	167	0.00397542606060606	0.00511473777816628	Australia	ard	Pama-Nyungan
185	185	2008	Arabela	Zaparoan	South America	0	-2	-75.17	191	257	522	2737	526	192	256.95	512.7	2796.33	546.12	539.96	241.93	489.12	2593.98	463.15	46	56	0.0167903106060606	0.0181763194250194	Amazon	arl	Zaparoan
186	186	30	Arabic	Afro-Asiatic	Eurasia	0	33	44	51	227	8729	116	0	50.15	227.85	8751.66	117.17	0	456.07	206.18	8747.33	226.11	0.17	64	118	0.00411094106060606	0.00519267786519037	Middle East	arb	Afro-Asiatic
187	187	2079	Arabic_Algerian	Afro-Asiatic	Africa	0	36	5	1185	128	7054	432	43	752.82	150.05	6462.09	441.05	35.28	569.28	174.88	7098.75	308.2	25.72	66	98	0.00523622954545455	0.00665979010761461	North Africa	arq	Afro-Asiatic
188	188	1573	Arabic_Basra	Afro-Asiatic	Eurasia	0	30.5	47.825	3	244	8070	148	0	19.09	246.04	8376.29	141.84	0	610.46	213.22	8406.92	210.28	0.83	63	120	0.00553234136363636	0.0065054142975913	Middle East	acm	Afro-Asiatic
189	189	2115	Arabic_Chad	Afro-Asiatic	Africa	0	14	19	355	297	2891	281	0	353.93	297.14	2902.38	286.05	0	418.38	284.53	2996.55	364.03	0.04	54	105	0.00358612863636364	0.0106202328354701	West Africa	shu	Afro-Asiatic
190	190	28	Arabic_Egyptian	Afro-Asiatic	Africa	0	30	30	175	198	5487	39	0	136.94	199.24	5445.07	39.48	0	203.36	204.31	5561.33	28.2	0	62	111	0.00405133015151515	0.00612981314083139	North Africa	arz	Afro-Asiatic
191	191	29	Arabic_Gulf	Afro-Asiatic	Eurasia	0	24	54	12	272	5563	66	0	73.38	270.65	5533.25	67.64	0.02	194.69	266.49	5389.71	73.7	1.09	59	123	0.00583702257575758	0.00649742840695416	Middle East	afb	Afro-Asiatic
192	192	4141	Arabic_Jordanian	Afro-Asiatic	Eurasia	0	33.5	36.3	679	170	6837	201	0	969.14	151.8	6432.86	430.56	0.76	607.13	180.12	7107.33	260.07	3.24	64	114	0.00578501515151515	0.00889341553826729	Middle East	ajp	Afro-Asiatic
193	193	2213	Arabic_Lebanese	Afro-Asiatic	Eurasia	0	33.883	35.502	90	203	4955	843	2	961.46	152.48	5888.17	784.47	2.13	651.61	171.53	6951.31	315.99	5.62	65	114	0.0070403846969697	0.0106818086893939	Middle East	apc	Afro-Asiatic
194	194	4090	Arabic_Libyan	Afro-Asiatic	Africa	0	32.9	13.25	18	197	5121	268	1	201.35	197.37	5675.93	245.55	1.26	336.42	198.09	6272.28	109.13	1.9	64	102	0.00405142848484848	0.00632840416841492	North Africa	ayl	Afro-Asiatic
195	195	2235	Arabic_Mauritanian	Afro-Asiatic	Africa	0	18.083	-15.986	4	259	2696	98	1	15.94	264.98	2855.22	107.17	0.16	84.57	272.68	3249.04	198.41	0.61	56	87	0.00847420636363636	0.0125261330903263	West Africa	mfe	Indo-European
196	196	31	Arabic_Moroccan	Afro-Asiatic	Africa	0	34	-7	NA	NA	NA	NA	NA	249.42	178.17	4729	473.01	6.9	818.52	165.87	5918.47	420	16.5	65	91	0.00781131818181818	0.00967100991919192	North Africa	ary	Afro-Asiatic
197	197	2274	Arabic_Omani	Afro-Asiatic	Eurasia	0	23.589	58.556	61	280	4455	91	2	485.88	253.88	4803.21	117.57	6.53	299.56	260.36	4864	90.85	2.83	59	126	0.00825294333333333	0.0107335876575369	Middle East	acx	Afro-Asiatic
198	198	2277	Arabic_Palestinian	Afro-Asiatic	Eurasia	0	31.769	35.6	-208	237	6209	151	0	456.8	187.29	5767.37	294.49	0	652.63	187.75	6581.86	155.6	0.51	63	114	0.00453619606060606	0.00680063061499612	Middle East	ajp	Afro-Asiatic
199	199	4088	Arabic_Sa'idi	Afro-Asiatic	Africa	0	25	32.75	143	249	6156	0	0	267.56	243.38	6156.86	0.37	0	325.75	235	5732.79	4.25	0.03	60	112	0.00364827909090909	0.00488387816239316	North Africa	aec	Afro-Asiatic
200	200	2284	Arabic_Saudi	Afro-Asiatic	Eurasia	0	24.668	46.732	620	252	7152	114	0	664.06	248.31	7224.21	119.06	0.05	518.73	252.64	7211.33	113.61	0.64	60	120	0.00408219590909091	0.00470775459207459	Middle East	ars	Afro-Asiatic
201	201	4089	Arabic_Sudanese	Afro-Asiatic	Africa	0	18	30	328	279	5022	40	0	326.44	278.72	5003.3	40.26	0	438.38	270.7	4707.03	62.17	0	56	111	0.00340825272727273	0.00693468953632478	North Africa	apd	Afro-Asiatic
202	202	32	Arabic_Syrian	Afro-Asiatic	Eurasia	0	33	37	788	169	6767	144	0	777.16	169.36	6835.01	153.04	0	629.07	184.55	7277.28	203.19	1.35	64	114	0.00578501515151515	0.00889341553826729	Middle East	apc	Afro-Asiatic
203	203	33	Arabic_Tunisian	Afro-Asiatic	Africa	0	36	10	122	181	6124	361	33	248.01	175.78	6156.02	388.41	31.12	328.52	181.73	6571.85	312.04	21.13	66	100	0.00569518545454545	0.00783393643104118	North Africa	aeb	Afro-Asiatic
204	204	2337	Arabic_Yemeni	Afro-Asiatic	Africa	0	14	47	800	228	2853	62	4	768.54	230.09	2887.85	65.65	3.85	984.44	229.17	3232.71	118.75	6.59	54	120	0.0143854939393939	0.0168075693745144	Middle East	jye	Afro-Asiatic
205	205	4165	Aragonese	Indo-European	Eurasia	0	41	-1	1265	88	6052	538	97	908.75	110.55	6127.73	470.32	86.54	682.54	123.83	5860.19	629.45	109.68	68	94	0.00499761	0.00720625018162393	Europe	arg	Indo-European
206	206	2520	Araki	Austronesian	Pacific	0	-15.629	166.957	16	253	943	2516	356	230.55	242.26	949.62	2756.56	415.92	175.96	244.14	1040.57	2784.6	435.57	39	183	0.0162160681818182	0.0179532961868687	Pacific	akr	Austronesian
207	207	2521	Aralle-Tabulahan	Austronesian	Pacific	0	-2.756	119.203	1240	200	413	2381	359	830.85	223.01	428.67	2517.48	379.27	345.93	249.97	403.92	2222.12	331.95	46	158	0.0173478136363636	0.0183610256682207	Pacific	atq	Austronesian
208	208	3385	Arammba	South New Guinea	Pacific	0	-8.25	141.5	36	263	846	1838	169	24.33	264.05	839.14	1868.33	174.95	407.27	246.47	716.91	3213.39	563.12	43	169	0.0177640560606061	0.0194966563791764	South New Guinea	stk	Morehead-Wasur
209	209	1303	Arandai	Trans New Guinea	Pacific	0	-2.17	133	19	270	479	2552	373	99.85	265.51	493.66	2621.49	435.22	343.78	252.13	559.45	2852.16	537.84	46	165	0.0182754727272727	0.0192423063752914	North New Guinea	jbj	South_Bird's_Head_Family
210	210	1047	Araona	Tacanan	South America	0	-12.333	-67.75	191	259	1014	1735	133	195.13	258.75	1013.98	1747.09	134.02	727.84	231.72	1005.81	1798.75	130.14	41	59	0.0137698454545455	0.0157988930594406	Amazon	aro	NA
211	211	3931	Arapaho	Algic	North America	2	39.565	-105.345	2739	26	7434	509	73	2518.45	40.09	7898.37	487.01	71.17	1934.63	69.72	8617.08	406.57	52.35	67	40	0.00284075415384615	0.00511224453613054	Western North America	arp	Algic
212	212	2522	Arapesh_Muhiang	Torricelli	Pacific	0	-3.564	142.9	330	253	210	1876	275	173.81	260.99	209.49	2245.62	375.96	638	237.24	434.57	3363.35	627.03	45	170	0.0169725121212121	0.0174953291414141	North New Guinea	aoj	Nuclear_Torricelli
213	213	3072	Arara do Acra	Panoan	South America	0	-8.841	-72.315	279	256	579	1821	136	280.8	255.71	579.66	1872.14	144.56	496.19	245.53	579.67	2078.44	216.93	42	57	0.0140789454545455	0.0159249024825175	Amazon	mcd-2	Pano-Tacanan
214	214	3199	Arara do Mato Grosso	Tupi	South America	0	-9.5	-60	217	248	449	2026	50	161.29	250.87	473.73	2038.6	51.33	214.47	250.97	540.1	2136.35	79.71	42	63	0.0135089116666667	0.0172629578467366	Amazon	mcd-3	Pano-Tacanan
215	215	3446	Araucanian	Araucanian	South America	0	-43	-73.5	58	105	2520	2270	339	130.82	101.12	2496	2223.92	319	669.36	77.58	3591.65	1349.62	208.54	25	56	0.00645167727272727	0.00762308720959596	Andes	arn-2	Araucanian
216	216	99	Arawak	Arawak	South America	0	-8	-37.3	606	226	1618	610	31	608.63	224.98	1584.59	630.48	28.67	347.41	245.12	1271.77	767.48	41.95	43	75	0.0117391292307692	0.0139430427758353	Amazon	arw	Arawakan
217	217	3958	Arawet?	Tupi	South America	0	-4.142	-52.417	172	248	462	1826	122	188.94	248.92	443.5	1836.95	115.6	167.24	259.24	426.66	2079.24	130.5	45	67	0.0166011515151515	0.0181739359343434	Amazon	awt	NA
218	218	720	Archi	Nakh-Daghestanian	Eurasia	0	42.07	46.86	2632	7	7224	724	60	1748.28	53.6	7654.66	676.45	68.65	765.21	97.68	8684	458.37	63.5	69	120	0.00312313484848485	0.00676271497804973	Middle East	aqc	Nakh-Daghestanian
219	219	2523	Are 'Are	Austronesian	Pacific	0	-9.342	161.203	153	257	408	3239	650	165.16	256.78	426.08	3153.32	610.13	139.4	259.23	416.29	3095.65	586.09	42	180	0.0186683863636364	0.019128857024087	Pacific	alu	Austronesian
220	220	1277	Arguni	Austronesian	Pacific	0	-2.667	132.5	48	269	548	2674	406	119.05	264.82	571.68	2794.22	484.77	315.85	253.55	568.85	2801.57	518.32	46	165	0.0182754727272727	0.0192423063752914	North New Guinea	agf	Austronesian
221	221	2524	Ari	Trans New Guinea	Pacific	0	-7.916	142.34	26	265	865	2357	299	37.51	263.99	850.58	2523.75	341.8	466.9	244.05	650.36	3145.11	538.4	43	170	0.0169981818181818	0.0189312716841492	South New Guinea	aac	Suki-Gogodala
222	222	300	Aribwatsa	Austronesian	Pacific	0	-6.667	146.917	63	263	712	3803	786	1113.16	213.78	598.53	2438.74	399.03	748.25	229.19	603.74	3050.87	493.6	44	172	0.0147316560606061	0.016431737020202	North New Guinea	laz	Austronesian
223	223	2525	Aribwaungg	Austronesian	Pacific	0	-6.592	146.874	80	263	688	2824	621	1140.94	212.46	590.17	2396.99	383.59	749.47	229.2	598.55	3052.52	495.11	44	172	0.0147316560606061	0.016431737020202	North New Guinea	ylu	Austronesian
224	224	2526	Arifama-Miniafia	Austronesian	Pacific	0	-9.142	149.279	125	260	697	2975	327	462.47	241.16	844.62	2501.11	333.63	585.45	236.76	706.89	2812.23	452.55	42	173	0.0166628257575758	0.0182786253146853	South New Guinea	aai	Austronesian
225	225	3447	Arikapu	Macro-Je	South America	0	-13	-62.5	156	248	778	1534	49	176.23	246.77	794.3	1538.62	51.18	244.9	246.63	1002.71	1704.7	78.68	40	62	0.0114858292424242	0.0150847083840326	Amazon	ark	Nuclear-Macro-Je
226	226	3448	Arikara	Caddoan	North America	0	40	-97	411	114	10273	779	58	427.63	112.89	10225.6	778.52	59.01	466.07	110.57	10116.1	759.03	69.04	68	44	0.00286674666666667	0.00760112607770008	Western North America	ari	Caddoan
227	227	2348	Aritinngithigh	Pama-Nyungan	Australia	0	-13	141.67	47	266	1568	1706	7	42.14	265.23	1595.65	1668.63	8.98	82.6	262.48	1984.88	1314.01	16.82	40	169	0.0144076378787879	0.0177524565831391	Northern Australia	rrt	NA
228	228	1424	Arizona Tewa	Kiowa-Tanoan	North America	2	35.8	-110.4	1755	113	8427	229	29	1799.44	112.77	8388.8	242.89	30.46	1721.82	112.85	7929.77	341.99	45.21	65	37	0.00350489742424242	0.00492709656565657	Western North America	tew	Kiowa-Tanoan
229	229	551	Armenian	Indo-European	Eurasia	0	40	45	1742	74	8345	399	59	1704.49	76.14	8503.35	418.28	55.83	1370.98	90.1	8425.92	590.98	63.47	68	119	0.00281341090909091	0.00644226019327894	Middle East	hye	Indo-European
230	230	4104	Armenian_Western	Indo-European	Eurasia	0	40	40	1914	65	8326	556	40	1912.9	67.31	8336.18	594.2	47.19	1325.47	102.59	8270	641.03	60.52	68	116	0.00315655545454545	0.0064640788521756	Middle East	hye-2	Indo-European
231	231	3666	Aromanian	Indo-European	Eurasia	0	42	23	704	104	7211	518	105	909.22	90.6	7039.33	560.45	108.41	511.41	110.17	7135.67	717.66	114.08	69	107	0.004307985	0.00705545860450661	Europe	rup	Indo-European
232	232	301	Arop-Lokep	Austronesian	Pacific	0	-5.333	147.083	263	253	293	2744	360	553.13	239.67	394.5	2580.9	337.2	773.76	228.76	522.58	3094.67	507.53	44	172	0.0147316560606061	0.016431737020202	North New Guinea	apr	Austronesian
233	233	302	Arosi	Austronesian	Pacific	0	-10.333	161.5	229	251	449	3371	681	131.42	256.37	429.79	3424.62	695.57	147.7	258.28	421.13	3043.23	571.04	42	180	0.0186683863636364	0.019128857024087	Pacific	aia	Austronesian
234	234	151	Arrernte_Central	Pama-Nyungan	Australia	0	-23	134.5	668	210	5944	318	35	616.3	213.09	5923.85	308.89	33.63	379.61	228.79	5743.22	282.04	24.55	35	166	0.00364058909090909	0.00526473209265734	Australia	are	Pama-Nyungan
235	235	2349	Arrernte_Eastern	Pama-Nyungan	Australia	0	-23.292	134.445	693	207	6007	313	37	608.33	211.24	5982.17	299.87	34.26	380.19	227.27	5788.77	275.11	25.03	35	166	0.00364058909090909	0.00526473209265734	Australia	are-2	Pama-Nyungan
236	236	150	Arrernte_Mparntwe	Pama-Nyungan	Australia	0	-24	136	256	224	6126	217	24	259.88	224.15	6099.08	218.5	23.45	284.71	226.72	5918.24	239.84	24.17	35	166	0.00364058909090909	0.00526473209265734	Australia	aer	Pama-Nyungan
237	237	2441	Arrernte_Pertame	Pama-Nyungan	Australia	0	-25	133	492	210	6182	248	36	474.34	210.71	6180.11	244.74	34.19	438.85	215.14	5933.14	249.71	29.71	34	165	0.00375015045454546	0.00505397037101787	Australia	xxx-82	NA
238	238	3957	Arﬂra_Parﬂ	Cariban	South America	0	-4.242	-53.375	160	253	456	1595	111	196.22	251.2	456.23	1646.57	113.5	173.4	259.13	450.91	2083.22	137.97	45	67	0.0166011515151515	0.0181739359343434	Amazon	aap	NA
239	239	2527	As	Austronesian	Pacific	0	-0.722	131.787	227	261	390	3247	629	257.26	259.64	395.13	3246	637.25	268.19	256.36	507.13	2630.85	480.15	47	164	0.0185768833333333	0.0189533737762238	North New Guinea	asz	Austronesian
240	240	2528	Asaro_Upper	Trans New Guinea	Pacific	2	-5.967	145.292	1847	182	484	1987	221	1339.53	203.32	458.57	2759.18	381.14	661.03	234.7	550.55	3108.02	527.7	44	171	0.0155601696969697	0.0169529563714064	New Guinea Highlands	aso	Nuclear_Trans_New_Guinea
241	241	3292	Asheninka_Apurucayali	Arawak	South America	0	-10.018	-74.793	363	255	417	2307	270	736.19	236.8	473.29	2140.92	237.17	1432.73	197.57	756.19	1503.37	151.61	42	56	0.00985217924242424	0.0116867569141414	Amazon	cpc	Arawakan
242	242	3667	Ashkun	Indo-European	Eurasia	0	35.178	70.75	3935	-6	7577	1015	89	2893.26	62.72	7927.81	861.62	71.2	2211.17	95.88	8489.36	524.74	33.43	65	132	0.00325066242424243	0.00676218653302253	South Asia	ask	Indo-European
243	243	3449	Ashuslay	Matacoan	South America	0	-23.5	-60.5	149	231	3803	570	33	149.24	233.12	3743.27	661.04	42.64	200.29	231.44	3639.02	872.51	67.1	35	63	0.00807570727272727	0.0128804159700855	Patagonia	cag-2	Matacoan
244	244	3959	Ash?ninka_Peren?	Arawak	South America	0	-10.873	-75.245	1319	202	568	2020	222	2191.45	163.51	640.28	1607.06	157.85	1682.96	183.7	852.92	1352.52	129.22	41	55	0.008375555	0.0101656815790598	Andes	prq	NA
245	245	3960	Ash?ninka_Pichis	Arawak	South America	0	-9.983	-74.983	258	260	409	2131	254	833.78	232.45	488.99	2106.41	232.36	1432.15	197.51	751.83	1494.3	152.43	42	56	0.00985217924242424	0.0116867569141414	Andes	cpu	NA
246	246	3961	Ash?ninka_Ucayali-Yur∑a	Arawak	South America	0	-10.162	-74.023	183	263	448	1845	209	543.57	247.78	491.47	1921.35	209.51	1368.59	201.46	742.57	1599.02	157.12	42	56	0.00985217924242424	0.0116867569141414	Andes	cpb	NA
247	247	2529	Asienara	Trans New Guinea	Pacific	0	-3.75	133.33	41	268	726	2555	439	187.34	260.43	717.12	2677.33	473.9	388.03	249.61	593.12	2871.69	534.42	45	165	0.0179841303030303	0.0191192723484848	North New Guinea	asi	Nuclear_Trans_New_Guinea
248	248	1076	Asmat	Trans New Guinea	Pacific	0	-5.167	138.5	23	267	685	4075	868	105.87	263.34	659.19	3867.66	836.04	466.9	245.3	568.1	3222.35	626.51	44	168	0.0176173454545455	0.0189198293822844	South New Guinea	asc	Nuclear_Trans_New_Guinea
249	249	2530	Asmat_North	Trans New Guinea	Pacific	0	-5	138.5	23	268	628	3954	844	289.45	254.76	649.97	3782.96	816.74	469.91	245.17	564.48	3229.29	629.8	44	168	0.0176173454545455	0.0189198293822844	South New Guinea	nks	Nuclear_Trans_New_Guinea
250	250	570	Assamese	Indo-European	Eurasia	0	26.5	93	83	243	4091	1820	39	299.38	232.29	4183.39	1933.34	45.43	1618.23	166.42	4471.88	1851.09	34.03	61	144	0.00670865742424243	0.0131466522327117	South Asia	asm	Indo-European
251	251	3450	Assiniboine	Siouan	North America	0	49	-100	678	19	12395	452	39	489.24	29.37	12558.2	439.06	40.66	469.35	31.97	12450	455.73	45.25	72	42	0.0021044896969697	0.00555570869425019	Western North America	asb	Siouan
252	252	4107	Asturian	Indo-European	Eurasia	0	43.33	-6	569	115	4335	874	150	842.55	103.93	4792.05	865.4	140.89	695.76	122.12	5459.45	767.48	91.97	69	92	0.00568601106060606	0.00744033382264957	Europe	ast	NA
253	253	4167	Asturian	Indo-European	Eurasia	0	43.33	-6	569	115	4335	874	150	842.55	103.93	4792.05	865.4	140.89	695.76	122.12	5459.45	767.48	91.97	69	92	0.00568601106060606	0.00744033382264957	Europe	ast	NA
254	254	3420	Asurini	Tupi	South America	0	-3.3	-49.3	81	270	290	2400	111	68.87	270.03	297.43	2376.49	115.78	123.61	262.77	394.95	2069.81	118.36	45	69	0.0160660348484848	0.018179752047397	Amazon	asn	Tupian
255	255	3962	Asurin?_Tocantins	Tupi	South America	0	-3.3	-50	85	269	350	2392	124	72.64	268.8	337.96	2370.6	126.07	128.93	261.97	396.63	2080.71	124.04	45	69	0.0160660348484848	0.018179752047397	Amazon	asu	NA
256	256	1237	Ata	Ata	Pacific	0	-5.667	151	1260	203	628	3910	817	431.97	243.97	539.73	4208.18	721.53	325.64	251.07	471.63	3246.18	575.46	44	174	0.0179283939393939	0.018705178467366	North New Guinea	ata	Ata
257	257	2531	Ata Manobo	Austronesian	Pacific	0	7.845	125.506	267	254	492	2536	453	449.06	244.82	485.04	2764.23	475.95	277.35	257.01	516.75	2551.27	360.8	51	161	0.0183325303030303	0.0189142324145299	Pacific	atd	Austronesian
258	258	1329	Atacame±o	Atacame±o	South America	0	-23	-69	2551	121	2726	17	0	2245.54	132.44	2748.3	17.27	0.18	3202.44	94.95	3034.53	91.31	1.38	35	59	0.00497599907692308	0.00605446459304584	Andes	kuz	NA
259	259	1314	Atakapa	Atakapa	North America	0	30	-93	3	200	6253	1447	289	11.1	196.35	6330.88	1482.3	306.3	62.58	187.84	6811.09	1323.21	262.74	62	46	0.0110229640909091	0.0152044868444056	Eastern North America	aqp	Atakapa
260	260	2532	Atamanu	Austronesian	Pacific	0	-3.396	129.313	418	247	773	3125	418	333.41	251.06	742.75	2689.41	406.93	179.15	260.74	529.9	2487.68	420.04	45	163	0.0176266696969697	0.0188360046717172	Pacific	jal	Austronesian
261	261	2350	Atampaya	Pama-Nyungan	Australia	0	-11.33	142.5	70	262	1141	1748	19	47.78	263.28	1177.64	1745.25	18.8	55.38	262.41	1382.16	1841.87	137.9	41	170	0.0136538893939394	0.0167059839005439	Northern Australia	amz	Pama-Nyungan
262	262	259	Atayal	Austronesian	Pacific	0	24.5	121	975	175	3890	2519	136	855.16	181.49	3919.95	2402.14	212.28	463.01	186.62	5646.33	1814.35	154.23	60	159	0.0111722422727273	0.0157794366035354	Southeast Asia	tay	Austronesian
263	263	303	Atchin	Austronesian	Pacific	0	-16	167.333	260	239	1076	2306	315	192.26	242.62	1039.79	2392.18	334.35	175.83	243.07	1090.26	2661.97	407.67	39	183	0.0162160681818182	0.0179532961868687	Pacific	upv	Austronesian
264	264	2084	Ateso	Nilo-Saharan	Africa	4	1.915	33.955	1086	237	899	1113	94	1155.15	231.92	863.03	1153.19	97.7	1084.49	231.23	810.6	965.73	91.97	48	113	0.0123835551515152	0.0140485622804973	Southern Africa	teo	Nilotic
265	265	975	Athpare	Tibeto-Burman	Eurasia	0	26.75	87.33	152	243	4551	1968	16	632.85	218.68	4407.51	1730.09	28.73	1879.47	156.17	5132.51	1215.86	21.34	61	141	0.00748996409090909	0.0136147084446387	South Asia	aph	Sino-Tibetan
266	266	3451	Atikamekw	Algic	North America	0	48	-74	449	10	11270	1009	177	465.19	10.13	11386	1023.48	180.39	354.13	17.21	11463.7	973.19	170.75	72	56	0.00170019545454545	0.00600154380710956	Eastern North America	atj	Algic
267	267	1310	Atong	Tibeto-Burman	Eurasia	0	25.5	90.5	725	215	3202	4127	30	180.25	241.8	3513.7	2955.17	28.26	1214.03	190.81	4332.13	1791.2	30.41	60	143	0.00773502121212121	0.0151366546365579	South Asia	aot	Sino-Tibetan
268	268	3668	Atsi	Tibeto-Burman	Eurasia	4	28	93.5	1731	161	4803	1769	36	2346.38	130.23	5021.61	1483.69	31.12	2592.54	112.05	5185.84	1505.24	29.76	61	144	0.00670865742424243	0.0131466522327117	South Asia	atb	Sino-Tibetan
269	269	532	Atsugewi	Palaihnihan	North America	0	40.75	-121	1813	59	6561	666	52	1547.36	74.26	6616.67	681.28	44.29	1182.15	92.99	6438.24	646.1	40.28	68	31	0.00615262287878788	0.00723793702991453	Western North America	atw	Palaihnihan
270	270	2659	Atta_Pamplona-1	Austronesian	Pacific	0	18.458	121.341	7	267	1747	2249	176	289.32	253.89	1564.13	2518.21	186.73	354.22	251.4	1309.4	2602.47	164.09	57	159	0.0159671727272727	0.0183587395512821	Pacific	att-2	Austronesian
271	271	2534	Atta_Pamplona-2	Austronesian	Pacific	0	18.458	121.341	7	267	1747	2249	176	289.32	253.89	1564.13	2518.21	186.73	354.22	251.4	1309.4	2602.47	164.09	57	159	0.0159671727272727	0.0183587395512821	Pacific	att	Austronesian
272	272	1069	Au	Torricelli	Pacific	0	-3.5	142.083	339	250	209	2552	385	205.82	257.5	219.65	2577.87	430.74	607.68	239.03	447.65	3335.14	635.31	45	170	0.0169725121212121	0.0174953291414141	North New Guinea	avt	Nuclear_Torricelli
273	273	2535	Auhelawa	Austronesian	Pacific	0	-10.284	151.02	48	261	910	3832	637	123.93	257.62	907.19	3159.4	564.37	402.1	244.62	837.66	2731.9	433.66	42	174	0.0168839227272727	0.0183432960975136	South New Guinea	kud	Austronesian
274	274	2536	Aulua	Austronesian	Pacific	0	-16.33	167.694	123	245	1141	1979	254	172.88	242.65	1116.24	2265.01	310.7	176.39	242.95	1094.57	2656.53	406.66	39	183	0.0162160681818182	0.0179532961868687	Pacific	aul	Austronesian
275	275	4160	Aurland	Indo-European	Eurasia	2	60.87	7.23	850	16	5954	1450	232	1029.45	5.47	5833.67	1551.79	251.24	619.03	27.72	6087.27	1292.24	207.03	78	99	0.00427093348484849	0.00637276058644134	Europe	nob-3	NA
276	276	2537	Austral	Austronesian	Pacific	0	-23.377	-149.498	133	224	1863	2009	385	79	227	1866.5	1962.5	374.5	48.9	230.29	1760.43	1978.6	362.2	35	17	0.0127909848484848	0.0151065288947164	Pacific	aut	Austronesian
277	277	2538	Auyana	Trans New Guinea	Pacific	3	-6.523	145.708	1691	185	596	2087	260	1351.65	202.1	579.5	2510.9	373.86	680.25	233.43	580.22	3026.08	502.19	44	171	0.0155601696969697	0.0169529563714064	New Guinea Highlands	auy	Nuclear_Trans_New_Guinea
278	278	2539	Auye	Trans New Guinea	Pacific	2	-3.495	136.002	1117	211	722	3467	741	1036.85	214.83	713.5	3469.06	742.18	521.92	243.31	555.13	3041.82	610.68	45	166	0.017804846969697	0.0187903332362082	New Guinea Highlands	auu	Nuclear_Trans_New_Guinea
279	279	713	Avar	Nakh-Daghestanian	Eurasia	0	42.54	46.7	1643	52	7847	711	65	1552.16	55.06	8010.02	649.66	65.54	690.09	96.71	8837.39	453.91	64.72	69	120	0.00312313484848485	0.00676271497804973	Middle East	ava	Nakh-Daghestanian
280	280	2540	Avava	Austronesian	Pacific	0	-16.224	167.523	125	245	1107	2051	268	161.2	243.59	1086.53	2273.68	309.12	176.35	242.99	1092.59	2658.69	407.04	39	183	0.0162160681818182	0.0179532961868687	Pacific	tmb	Austronesian
281	281	2667	Avestan	Indo-European	Eurasia	0	37	60	1195	112	8704	266	7	753.77	135.13	8918.58	227.84	4.43	708.79	150.18	9223.25	193.11	3.28	66	126	0.00295934907692308	0.00367298597960373	Northern Eurasia	ave	Indo-European
282	282	2541	Aveteian	Austronesian	Pacific	0	-16.42	167.42	220	239	1189	2085	276	160.94	243	1126.28	2182.92	294.06	174.78	242.66	1113.63	2626.86	400.17	39	183	0.0162160681818182	0.0179532961868687	Pacific	xxx-101	NA
283	283	2542	Avok	Austronesian	Pacific	2	-16.53	167.7	40	249	1146	1884	233	164.62	242.67	1145.44	2242.08	308.72	173.2	242.52	1123.86	2615.96	398.56	38	183	0.0149559348484849	0.0171321868473193	Pacific	xxx-37	NA
284	284	3963	Avﬂ-Canoeiro	Tupi	South America	0	-13.166	-47.929	805	236	750	1645	19	495.98	251.22	775.69	1529.15	13.31	518.23	248.72	876.84	1475.87	15.82	40	70	0.00776541636363636	0.0140087350973193	Amazon	avv	NA
285	285	1095	Awa	Trans New Guinea	Pacific	4	-6.75	145.667	1665	186	586	2142	277	1206.52	208.69	615.82	2750.23	448.3	673.03	233.67	591.59	3004.71	495.87	44	171	0.0155601696969697	0.0169529563714064	New Guinea Highlands	awb	Nuclear_Trans_New_Guinea
286	286	443	Awa Pit	Barbacoan	South America	0	0.75	-78.5	1412	194	231	2047	170	1376.86	193.82	301.57	2220.97	306.83	951.56	216.85	478.19	2512.43	400.4	47	54	0.0127081303030303	0.0139148980205905	Andes	kwi	Barbacoan
287	287	2544	Awad Bing	Austronesian	Pacific	0	-5.584	146.349	241	256	305	2337	258	1043.51	217.14	447.14	2409.01	281.52	744.81	230.28	533.96	3105.68	521.56	44	172	0.0147316560606061	0.016431737020202	North New Guinea	bcu	Austronesian
288	288	3669	Awadhi	Indo-European	Eurasia	0	27.5	81.5	116	253	5791	1131	30	128.76	250.61	5772.47	1161.32	30.31	1370.5	185.01	5696.86	1024.66	35.08	61	138	0.00552448666666667	0.0116019221536519	South Asia	awa	Indo-European
289	289	1554	Awar	Lower Sepik-Ramu	Pacific	0	-4	144.625	9	268	179	2103	240	64.55	266.1	198.87	2545.26	308.74	693.67	233.48	459.24	3308.03	597.4	45	171	0.0165657893939394	0.0173973739607615	North New Guinea	aya	Lower_Sepik-Ramu
290	290	3386	Awara	Austronesian	Pacific	0	-6.094	146.441	1608	189	544	2324	284	1201.49	209.41	540.71	2264.37	300.98	732.27	230.61	562.11	3073.57	509.42	44	172	0.0147316560606061	0.016431737020202	North New Guinea	awx	Nuclear_Trans_New_Guinea
291	291	2545	Awbono	Trans New Guinea	Pacific	0	-5.119	139.201	23	269	588	3787	839	350.19	252.99	596.76	3759.94	833.86	493.89	243.96	556.02	3200.79	616.92	44	168	0.0176173454545455	0.0189198293822844	New Guinea Highlands	awh	Bayono-Awbono
292	292	2085	Aweer	Afro-Asiatic	Africa	0	-1.717	40.967	38	271	1093	654	28	45.14	271.59	1127.4	625.6	37.31	402.19	257.27	1224.53	590.61	31.83	46	117	0.0155401	0.0172261547979798	Southern Africa	bob	Afro-Asiatic
293	293	2546	Awera	Lakes Plains	Pacific	0	-2.677	136.242	38	265	480	3606	791	362.77	249.22	527.88	3539.61	774.24	544.26	242.24	540.97	3031.62	611.12	46	167	0.0179900621212121	0.0184150213869464	North New Guinea	awr	Lakes_Plain
294	294	3453	Awet?	Tupi	South America	0	-12.926	-54.277	350	246	966	1839	23	381.95	244.84	981.09	1836.46	24.74	356.94	249.67	987.18	1839.31	31.61	40	67	0.00794487196969697	0.0147937007618493	Amazon	awe	NA
295	295	440	Awin	Trans New Guinea	Pacific	2	-5.833	142.5	2363	149	535	3944	918	1181.74	209.88	479.22	3907.32	820.14	503.92	242.84	560.43	3126.76	552.88	44	170	0.0168400893939394	0.0179879601573427	New Guinea Highlands	awi	Awin-Pa
296	296	3391	Awing	Niger-Kongo	Africa	0	5.88	10.24	1956	177	1009	2113	70	1094.42	220.82	920.22	2110.38	55.87	490.57	250.09	1082.02	1738.19	59.5	50	100	0.0166080818181818	0.0174789068939394	West Africa	azo	Atlantic-Congo
297	297	2086	Awiya	Afro-Asiatic	Africa	4	10.851	36.892	2361	157	853	1840	79	1798.24	191.75	1089.85	1577.81	29.67	1354.3	225.95	1468.65	1005.13	28.12	53	114	0.0104495271212121	0.0141717241503496	Ethiopia	som-2	Afro-Asiatic
298	298	14	Awngi	Afro-Asiatic	Africa	4	10.83	36.67	2201	166	892	1814	62	1695.32	197.32	1117.33	1599.11	27	1339.63	226.57	1454.19	1014.85	28	53	114	0.0104495271212121	0.0141717241503496	Ethiopia	awn	Afro-Asiatic
299	299	964	Awtuw	Sepik	Pacific	0	-3.5	141.917	273	253	209	2565	396	212.9	256.99	220.63	2601.77	437.09	604.75	239.19	449.6	3332.58	636.22	45	170	0.0169725121212121	0.0174953291414141	North New Guinea	kmn	Sepik
300	300	448	Awyi	Trans New Guinea	Pacific	0	-3	140.75	276	255	201	2275	394	326.29	252.42	220.18	2386.97	416.91	587.78	240.39	454.06	3325.59	663.23	45	169	0.0169713772727273	0.0175709102758353	North New Guinea	auw	Border
301	301	2547	Axamb	Austronesian	Pacific	0	-16.507	167.703	40	249	1146	1884	233	164.62	242.67	1145.44	2242.08	308.72	173.2	242.52	1123.86	2615.96	398.56	38	183	0.0149559348484849	0.0171321868473193	Pacific	ahb	Austronesian
302	302	3454	Axininca	Arawak	South America	0	-9	-75	246	260	445	2638	323	410.8	253.34	464.32	2476.96	297.91	1242.4	207.14	682.98	1591.59	178.34	42	56	0.00985217924242424	0.0116867569141414	Amazon	cpc	Arawakan
303	303	3670	Axvax	Nakh-Daghestanian	Eurasia	0	42.379	46.384	2335	18	7413	796	68	1670.37	52.55	7836.94	728.99	73.15	787.11	93.67	8744.72	476.93	67.99	69	119	0.00260177151515152	0.00654397926787102	Middle East	akv	Nakh-Daghestanian
304	304	441	Aymara	Aymaran	South America	0	-16	-69.5	3825	88	1214	852	26	4010.36	74.42	1516.18	743.72	21.99	2527.23	138.97	1707.01	1086.49	87.14	39	59	0.00516510318181818	0.00812573959537684	Andes	ayr	Aymaran
305	305	3935	Aymara_Chile	Aymaran	South America	0	-19.15	-69.4	3712	66	2612	149	0	3051.81	89.54	2595.79	123.15	0.48	3252.22	100.53	2432.94	352.62	12.72	37	59	0.00600402848484848	0.00798657336868687	Andes	ayc	Aymaran
306	306	1231	Ayor?	Zamucoan	South America	0	-20.5	-59.25	110	252	2819	826	62	114.61	251.9	2837.97	831.31	62.97	215.02	244.56	2779.69	981.74	81.95	36	64	0.00797723106060606	0.0127236530881896	Patagonia	ayo	NA
307	307	74	Azerbaijani	Turkic	Eurasia	0	40.5	48.5	46	142	8410	381	55	518.09	119.93	8076.59	425.02	61.52	795.61	111.47	8317.03	459.37	53.32	68	120	0.00333208287878788	0.00703468112956488	Middle East	azj	Turkic
308	308	73	Azeri	Turkic	Eurasia	0	40.67	47.75	406	134	8242	546	100	714.72	112.86	7985.96	475.93	67.11	907.37	103.8	8356.67	481.73	57.53	68	120	0.00333208287878788	0.00703468112956488	Middle East	azb	Turkic
309	309	2548	Ba:ngingi Sama	Austronesian	Pacific	0	6.133	121.805	26	268	272	2160	323	61.96	266.38	273.72	2016.1	279.62	272.43	257.15	390.85	2284.73	334.47	50	159	0.0188979212121212	0.0191708412024087	Pacific	sse	Austronesian
310	310	187	Baagandji	Pama-Nyungan	Australia	0	-32	142.533	91	187	5646	260	54	111.37	185.23	5669.11	261.27	54.97	132.77	183.48	5629.42	292.24	57.64	30	170	0.00464138742424242	0.0055725365526418	Australia	drl	Pama-Nyungan
311	311	2087	Babanki	Niger-Kongo	Africa	4	6.104	10.311	1663	194	984	2100	59	1090.2	222.61	941.07	2010.19	47.63	495.25	250.43	1118.24	1705.87	54.34	50	100	0.0166080818181818	0.0174789068939394	West Africa	bbk	Atlantic-Congo
312	312	3042	Babar_North	Austronesian	Pacific	0	-7.83	129.58	2	271	921	1813	49	115.84	265.09	954.09	1836.59	53.31	147.22	263.53	934.5	1750.78	75.83	43	163	0.0161576045454545	0.0182318798659674	Pacific	bcd	Austronesian
313	313	3197	Babar_Southeast	Austronesian	Pacific	0	-7.92	129.67	403	250	991	1945	59	125.07	264.62	950.97	1862	53.59	127.46	264.83	971.27	1726.3	66.9	43	163	0.0161576045454545	0.0182318798659674	Pacific	vbb	Austronesian
314	314	2549	Babatana	Austronesian	Pacific	0	-7.397	157.37	163	262	383	3518	728	143.44	262.85	399.04	3552.83	739.14	170.11	260.08	402.26	3228.82	635.95	43	178	0.0189162515151515	0.0191801465190365	Pacific	baa	Austronesian
315	315	3456	Babine-Witsuwit'en	Na-Dene	North America	2	55	-127	1244	1	7957	536	84	1033.84	10.43	8079.93	564.96	87.18	1084.17	8.63	7873.98	935.16	131.3	75	28	0.00420693227272727	0.0058687955475913	Pacific Northwest	bcr	Athapaskan-Eyak-Tlingit
316	316	746	Babungo	Niger-Kongo	Africa	8	6.12	10.42	1729	191	967	2013	57	1128.04	221.4	936.75	1958.95	43.8	505.25	249.98	1116.13	1696.54	54.21	50	100	0.0166080818181818	0.0174789068939394	West Africa	bav	Atlantic-Congo
317	317	2351	Bachamal	Western Daly	Australia	0	-13.17	130.17	4	276	1978	1391	5	36.27	274.2	2089.21	1362.48	5.88	147.88	272.44	2812.81	1036.52	7.54	40	163	0.0124560181818182	0.0175196693997669	Northern Australia	xxx-72	NA
318	318	2550	Bada	Austronesian	Pacific	0	-1.793	120.313	1398	194	527	2013	288	1069.66	212.01	504.88	2148.6	325.84	374.98	249.05	414.88	2110.16	322.17	46	158	0.0173478136363636	0.0183610256682207	Pacific	bhz	Austronesian
319	319	152	Badimaya	Pama-Nyungan	Australia	0	-27.667	118	419	215	6227	232	26	448.63	212.4	6241.52	228.39	24.85	395.93	209.24	5927.53	265.36	25	33	157	0.00497708666666667	0.00616276818550894	Australia	bia	Pama-Nyungan
320	320	2352	Badjala	Pama-Nyungan	Australia	0	-25.084	152.529	7	216	3343	1109	127	77.33	211.68	3502.49	1107.69	133.93	265.86	198.55	4480.24	834.93	106.81	34	175	0.00745051772727273	0.0112333524153069	Australia	xby	NA
321	321	2088	Badyara	Niger-Kongo	Africa	0	12.633	-13.4	57	275	2295	1215	0	85.56	274.13	2274.99	1235.86	0.32	185.65	272.62	2081.22	1192.56	3.56	54	88	0.00525806772727273	0.0123515508304196	West Africa	pbp	Atlantic-Congo
322	322	2552	Baelelea	Austronesian	Pacific	0	-8.453	160.66	117	261	421	3273	629	141.77	259.21	412.9	3120.56	584.05	137.98	259.9	413.57	3174.39	612.38	43	179	0.0188988615384615	0.0191607352758353	Pacific	bvc	Austronesian
323	323	2551	Baenggu	Austronesian	Pacific	0	-8.506	160.706	60	264	403	3294	636	144.02	258.96	415.78	3133.26	589.88	138.19	259.8	413.63	3159.62	607.26	43	179	0.0188988615384615	0.0191607352758353	Pacific	bvd	Austronesian
324	324	2553	Baetora	Austronesian	Pacific	0	-15.258	168.166	435	233	965	3012	459	226.13	242.83	956.63	2717.13	394.05	175.68	244.1	1042.88	2779.84	434.62	39	183	0.0162160681818182	0.0179532961868687	Pacific	btr	Austronesian
325	325	2089	Bafo	Niger-Kongo	Africa	5	6.351	10.229	1320	213	991	2056	47	959.9	229.7	979.5	1952.21	42.74	488.73	251.26	1158.72	1682.31	49.55	50	100	0.0166080818181818	0.0174789068939394	West Africa	bwt	Atlantic-Congo
326	326	3948	Bafut	Tibeto-Burman	Eurasia	5	25.7	94.3	1277	183	3934	1804	49	1072.93	193.34	3969.77	1809.65	55.07	1173.95	190.12	4136.24	1977.05	39.53	60	145	0.00524897257575757	0.0127874062121212	Southeast Asia	nri	NA
327	327	1566	Bafut	Niger-Kongo	Africa	2	6.083	10.1	1236	216	943	2154	51	1038.29	224.15	935.51	2094.88	54.43	485	250.71	1108.27	1725.14	56.24	50	100	0.0166080818181818	0.0174789068939394	West Africa	bfd	NA
328	328	854	Bagirmi	Nilo-Saharan	Africa	3	10.2	17	342	282	2259	911	0	342.72	281.54	2196.84	902.66	0.03	420.98	273.57	2105.5	866.63	1.4	52	104	0.00649853106060606	0.0139283709180264	West Africa	bmi	Central_Sudanic
329	329	714	Bagulal	Nakh-Daghestanian	Eurasia	0	42.56	46.17	2077	29	7584	815	72	1569.82	54.55	7979.21	726	73.62	779.41	92.61	8777.74	484.19	69.68	69	119	0.00260177151515152	0.00654397926787102	Middle East	kva	Nakh-Daghestanian
330	330	2554	Bagusa	Kwerba	Pacific	0	-1.905	137.932	8	270	242	2843	618	149.35	263.08	280.06	2936.17	644.46	609.23	238.91	492.94	3143.83	651.29	46	167	0.0179900621212121	0.0184150213869464	North New Guinea	bgb	Austronesian
331	331	2555	Bahinemo	Sepik	Pacific	0	-4.435	142.726	217	262	262	2928	512	413.43	250.97	257.64	2916.33	528.27	563.9	240.28	508.48	3267.97	594.09	45	170	0.0169725121212121	0.0174953291414141	North New Guinea	bjh	Sepik
332	332	3672	Bahnar	Austro-Asiatic	Eurasia	0	14	108.5	559	235	1859	1689	47	501.18	238.86	1923.03	1817.7	54.18	299.08	252.65	1708.37	1946.43	47.59	54	152	0.0129691833333333	0.0165752412548563	Southeast Asia	bdq	Austroasiatic
333	333	970	Bai	Tibeto-Burman	Eurasia	4	26	100	2511	127	4318	1057	42	2322.85	137.14	4337.41	1041.19	44.62	2086.26	142.43	4467.36	1299.4	38.44	60	147	0.00578260651515151	0.0122121606353924	Southeast Asia	bca	Sino-Tibetan
334	334	2556	Baikeno	Austronesian	Pacific	0	-9.3	124.32	305	250	833	1173	30	386.23	247.23	868.39	1342.14	38.62	294.33	251.65	799.31	1432.91	54.44	42	160	0.0159192015151515	0.0181520703108003	Pacific	bkx	Austronesian
335	335	2070	Baima	Tibeto-Burman	Eurasia	4	30.32	107.34	430	173	7420	1186	63	501	168.74	7370.43	1197.79	62.88	897.89	145.32	7365.41	1104.9	59.32	63	151	0.00487783393939394	0.0118460755479798	Southeast Asia	bqh	Sino-Tibetan
336	336	2557	Bainapi	Trans New Guinea	Pacific	0	-7.904	142.715	30	264	903	2448	331	36.22	263.52	874.92	2784.93	420.02	488.24	243.04	641.71	3099.76	522.83	43	170	0.0169981818181818	0.0189312716841492	South New Guinea	dby	Dibiyaso
337	337	3378	Baining	Baining	Pacific	0	-4.6	152	921	222	451	2579	530	377.15	249.94	396.93	3018.14	560.59	281.25	253.88	401.73	3384.87	619.7	45	175	0.0186289861538462	0.0189455591181041	North New Guinea	gcc-2	Baining
338	338	399	Bajau_Semporna	Austronesian	Pacific	0	4.5	118.5	66	266	335	2071	436	125.76	263.2	331.49	2142.02	448.42	349.46	251.68	277.17	2687.94	535.81	49	157	0.0177730439393939	0.0181812298096348	Southeast Asia	ssb	Austronesian
339	339	2558	Bajau_Sulawesi	Austronesian	Pacific	0	-3.75	122.5	27	270	645	2102	291	207.15	260.2	621.9	2109.05	286.07	435.06	246.04	488.05	2143.19	294.35	45	159	0.0174719772727273	0.0184522470143745	Pacific	bdl	Austronesian
340	340	2009	Bakair?	Cariban	South America	0	-14	-55	444	241	1064	1661	36	457.76	239.75	1080.85	1702.58	37.1	366.63	247.35	1159.88	1738.84	37.38	40	66	0.00808531	0.0149255073795649	Amazon	bkq	NA
341	341	3964	Bakair?_West	Cariban	South America	0	-14.73	-56.248	213	251	1042	1475	64	342.56	246.93	1102.73	1579.43	59.07	350.88	245.73	1301.98	1670.28	47.86	39	65	0.00849092227272727	0.0149873803974359	Amazon	bkq-2	NA
342	342	2559	Baki	Austronesian	Pacific	0	-16.717	168.138	112	244	1218	2277	318	150.59	242.72	1200.59	2296.88	322.69	172.27	242.18	1142.39	2601.77	396.45	38	183	0.0149559348484849	0.0171321868473193	Pacific	bki	Austronesian
343	343	3392	Bakoko	Niger-Kongo	Africa	3	4.2	9.67	39	264	953	3333	133	264.3	251.83	942.35	2907.73	135.81	472.8	246.96	915.34	1959.44	88.4	49	100	0.0170402257575758	0.0180563223115773	West Africa	bkh	Atlantic-Congo
344	344	2184	Balami	Tibeto-Burman	Eurasia	0	27.8	85.25	1421	178	4646	1835	33	1860.79	152.37	4724.81	1514.87	30.18	2400.39	126.29	5565.89	920.96	24.89	61	140	0.00704973015151515	0.0132493651773504	South Asia	new-3	Sino-Tibetan
345	345	289	Balangao	Austronesian	Pacific	0	17.167	120.333	0	0	0	0	0	696.72	234.11	1060.54	2681.95	83.22	313.6	254.66	1193.08	2559.94	166.95	56	158	0.0166569833333333	0.0186778298756799	Pacific	blw	Austronesian
346	346	831	Balanta	Niger-Kongo	Africa	3	12	-15	9	267	1245	1757	0	31.95	266.34	1373.16	1737.79	0.24	151.79	270.55	1909.47	1316.01	3.42	53	87	0.014457396969697	0.017080014040404	West Africa	ble	Atlantic-Congo
347	347	1535	Balantak	Austronesian	Pacific	0	-0.82	123.431	59	267	323	1474	212	217.62	258.74	361.78	1524.81	210.98	433.44	246.5	447.96	2057.95	322.53	47	160	0.0175551863636364	0.0181138166452991	Pacific	blz	Austronesian
348	348	2090	Balendru	Nilo-Saharan	Africa	3	1.968	30.485	1673	191	678	1405	156	1199.46	220.31	718.87	1291.55	138.86	979.05	233.32	727.61	1385.76	134.46	48	111	0.015053796969697	0.0156356601981352	Southern Africa	led	Central_Sudanic
349	349	304	Bali-Vitu	Austronesian	Pacific	0	-4.733	149.283	0	0	0	0	0	39	263.84	276.74	3658.21	387.9	605.54	238.08	453.55	3048.08	510.02	45	173	0.0183397924242424	0.0189213659654235	North New Guinea	wiv	Austronesian
350	350	419	Balinese	Austronesian	Pacific	0	-8.583	115.25	146	258	601	2170	334	284.11	247.98	650.05	1854.58	174.1	240.37	249	599.33	1884.39	115.78	43	156	0.0169957333333333	0.018235656462704	Southeast Asia	ban	Austronesian
351	351	1447	Balochi	Indo-European	Eurasia	0	27	63.5	873	230	7226	110	6	905.54	227.75	7144.18	112.95	6.31	856.06	224.85	7156.13	114.37	4.63	61	128	0.00641960651515151	0.00888268237742813	South Asia	bgp-2	Indo-European
352	352	588	Baluchi	Indo-European	Eurasia	0	28	62	1521	196	7612	113	6	1212.35	214.54	7681.89	100.61	4.16	813.28	224.33	7361.44	97.66	2.85	61	128	0.00641960651515151	0.00888268237742813	South Asia	bgp	Indo-European
353	353	844	Bambara	Mande	Africa	2	12.5	-7.5	355	273	2331	917	0	358.32	273.09	2281.71	939.91	0.47	347.98	270.52	2284.79	947.56	7.73	53	91	0.00561163272727273	0.0132442516769619	West Africa	bam	Mande
354	354	3379	Bamu	Trans New Guinea	Pacific	0	-8	143.833	8	260	988	3515	650	25.29	260.38	955.94	3729.38	657.73	577.56	238.5	645.14	3002.86	487.01	43	171	0.0163722712121212	0.0181360316919192	South New Guinea	bcf	Kiwaian
355	355	2091	Bamun	Niger-Kongo	Africa	4	5.726	10.904	1139	223	857	1921	37	1065.11	224.49	915.15	1867.63	41.04	535.24	247.6	1045.38	1717.79	63.39	50	101	0.0148642207575758	0.0163006410402098	West Africa	bax	Atlantic-Congo
356	356	3393	Bana	Afro-Asiatic	Africa	2	10.42	13.58	922	234	1816	982	1	531.45	259.16	1973.74	889.08	0.25	434.61	265.75	2253.39	850.04	1.18	52	102	0.00637695151515151	0.0133330583438228	West Africa	bcw	Afro-Asiatic
357	357	1442	Banda	Austronesian	Pacific	0	-5.25	133.17	70	268	616	2495	271	84.54	268.39	581.69	2517.41	221.74	365.21	250.36	669.86	2783.67	487.87	44	165	0.0175144666666667	0.0189353801204351	Pacific	bnd	Austronesian
358	358	153	Bandjalang	Pama-Nyungan	Australia	0	-28.75	153	42	195	3955	1116	121	245.33	183.25	3882.57	1295.51	155.78	368.94	179.81	4715.06	882.74	128.28	32	175	0.00622032818181818	0.00939859717735043	Australia	bdy	Pama-Nyungan
359	359	2353	Bandjalang-2	Pama-Nyungan	Australia	0	-28.39	152.61	441	173	4099	1171	142	362.75	178.08	4113.59	1106.86	137.77	360.29	182.21	4756.69	860.14	124.4	32	175	0.00622032818181818	0.00939859717735043	Australia	bdy-2	Pama-Nyungan
360	360	166	Bandjalang-3	Pama-Nyungan	Australia	0	-28.25	152.417	710	159	4184	1196	165	410.49	175.74	4241.46	1011.03	130.15	356.96	182.92	4779.43	849.82	123.02	32	175	0.00622032818181818	0.00939859717735043	Australia	bdy-3	NA
361	361	1299	Banggai	Austronesian	Pacific	0	-1.42	123.17	161	262	385	1830	244	213.11	259.07	383.66	1742.86	237	443.62	245.94	461.25	2082.58	318.9	46	160	0.0172122378787879	0.0184420513558664	Pacific	bgz	Austronesian
362	362	1551	Banggime	Banggime	Africa	4	14.78	-3.76	361	272	2936	460	0	330.55	273.16	2995.54	443.28	0.02	300.88	281.6	3189.35	457.58	1.02	55	93	0.00279692787878788	0.00954897644794095	West Africa	dbb	Afro-Asiatic
363	363	3394	Bangolan	Niger-Kongo	Africa	0	6.05	10.45	1250	217	927	2028	44	1151.05	219.88	930.34	1974.43	45.42	505.72	249.78	1103.1	1705.36	55.88	50	100	0.0166080818181818	0.0174789068939394	West Africa	bgj	Atlantic-Congo
364	364	2092	Bangubangu	Niger-Kongo	Africa	0	-4.689	27.693	707	239	422	1374	71	742.59	239.03	429.92	1353.09	61.75	944.43	230.58	571.08	1339.51	76.4	45	110	0.0098786303030303	0.0147102945167055	Southern Africa	bnx	Atlantic-Congo
365	365	3965	Baniwa_Central	Arawak	South America	0	1.409	-68.136	113	262	427	3720	718	127.75	260.99	434.52	3485.24	663.84	183.99	261.36	534.67	3026.59	459.75	48	59	0.0175953878787879	0.0184592302894328	Amazon	bwi-2	Arawakan
366	366	3443	Baniwa_Rio Negro	Arawak	South America	2	0.053	-67.43	91	263	443	2989	576	97.26	262.78	431.33	3133.08	609.31	143.93	260.42	435.11	3038.97	520.39	47	60	0.0174660727272727	0.0184831711013986	Amazon	bwi	Arawakan
367	367	3673	Banjari	Indo-European	Eurasia	0	16.5	77.455	353	280	2945	659	5	415.22	274.18	2768.61	726.45	5.95	438.46	265.56	2850.28	1014.69	9.13	56	136	0.00788295681818182	0.0124097338879176	South Asia	lmn-2	Indo-European
368	368	1401	Bankariya	Tibeto-Burman	Eurasia	0	27.5	85	595	222	4759	1968	31	756.1	211.9	4801.86	1707.54	30.94	2128.52	141.98	5484.54	964.46	25.93	61	140	0.00704973015151515	0.0132493651773504	South Asia	cdm-2	Sino-Tibetan
369	369	305	Banoni	Austronesian	Pacific	0	-6.417	155.25	7	269	362	4050	899	307.12	254.24	413.37	3581.49	772.23	253.83	256.59	410.27	3366.06	671.05	44	177	0.0187973169230769	0.0190899393609169	Pacific	bcm	Austronesian
370	370	1395	Bantawa	Tibeto-Burman	Eurasia	0	27.2	87.1	1488	177	4097	1632	45	1834.42	153.99	4496.37	1515.69	32.32	2224.52	136.69	5311.29	1105.42	20.33	61	141	0.00748996409090909	0.0136147084446387	South Asia	bap	Sino-Tibetan
371	371	2561	Bantik	Austronesian	Pacific	0	1.564	124.859	81	261	360	2956	418	272.59	250.97	318.51	2537.08	370.13	242.59	255.72	339.43	2079.91	351.14	48	161	0.0185454338461538	0.0187695439452214	Pacific	bnq	Austronesian
372	372	2562	Bantoanon	Austronesian	Pacific	0	12.784	122.049	41	273	869	2071	134	142.05	267.03	837.56	2328.85	141.45	186.13	263.14	852.64	2549.09	218.47	54	159	0.0177536893939394	0.018912183030303	Pacific	bno	Austronesian
373	373	2093	Banyun	Niger-Kongo	Africa	0	12.75	-16.3	17	266	1293	1184	0	17.51	265.78	1319.83	1183.59	0	85.24	272.09	1966.36	1131.55	0.98	54	86	0.0133965015151515	0.0164393598290598	West Africa	bcb	NA
374	374	1441	Baoan	Mongolic	Eurasia	0	35.5	102	2951	32	7795	505	8	3381.79	8.92	7628.39	532.86	9.21	3067.7	24.75	8264.06	468.54	10.21	65	149	0.00162104151515151	0.00590224528399378	Northern Eurasia	peh	Mongolic
375	375	3675	Baraba	Turkic	Eurasia	0	55.333	78.333	116	2	13671	380	47	113.76	2.92	13677.7	379.92	46.9	124.84	4.35	13634.1	396.25	49.34	76	136	0.00128279483333333	0.00475987735691531	Northern Eurasia	tat-2	Turkic
376	376	1113	Barai	Trans New Guinea	Pacific	0	-9.417	148	1202	205	954	2815	360	658.75	231.71	887.85	2458.54	334.61	665.73	232.77	720.63	2785.17	448.51	42	173	0.0166628257575758	0.0182786253146853	South New Guinea	bbb	Koiarian
377	377	1404	Baram	Tibeto-Burman	Eurasia	0	27.95	85	1112	202	4521	1955	45	2075.78	141.3	4732.68	1477.35	30.99	2469.96	122.18	5614.3	895.84	25.73	61	140	0.00704973015151515	0.0132493651773504	South Asia	brd	Sino-Tibetan
378	378	1470	Barang-barang	Austronesian	Pacific	0	-6.4	120.5	93	259	476	1980	177	58.69	260.73	478.9	1901.88	157.48	340.17	247.04	582.13	2031.2	206.25	44	158	0.0176323909090909	0.018621902948718	Pacific	lji	Austronesian
379	379	2563	Barapasi	Geelvink Bay	Pacific	2	-2.247	136.995	18	268	326	3296	727	200.47	259.04	372.91	3285.71	727.21	580.75	240.42	519.84	3051.6	622.21	46	167	0.0179900621212121	0.0184150213869464	North New Guinea	brp	Geelvink_Bay
380	380	1143	Barasano	Tucanoan	South America	2	-0.25	-70.75	156	260	534	2993	600	169.45	259.28	518.16	3013.72	590.09	158.38	261.08	561.49	2993.5	494.56	47	58	0.0169610015151515	0.0180299208216783	Amazon	bsn	Tucanoan
381	381	1496	Bardi	Nyulnyul	Australia	0	-16.58	122.92	24	276	2258	706	4	45.41	274.84	2434.04	685.43	3.39	187.96	269.19	3487.48	670.75	8.73	38	160	0.00897764454545455	0.0139879753331391	Northern Australia	bcj	Nyulnyulan
382	382	3452	Bare	Arawak	South America	0	1.6	-66.8	108	264	380	3259	589	107.32	265.9	401.62	3270.26	603.49	228.95	258.9	469.32	2947.93	445	48	60	0.0174962893939394	0.0183927678865579	Amazon	bae	Arawakan
383	383	2564	Bareke	Austronesian	Pacific	0	-8.543	158.113	80	265	380	3159	605	107.69	263.54	397.57	3326.64	649.31	153.06	260.02	410.38	3248.36	639.21	43	178	0.0189162515151515	0.0191801465190365	Pacific	mpr	Austronesian
384	384	875	Bari	Nilo-Saharan	Africa	4	3.8	31	988	246	1108	1302	47	905.25	248.1	1162.61	1300.79	56.18	801.66	247.81	927.07	1207.21	85.35	49	111	0.0144789472727273	0.0157265476068376	Southern Africa	bfa	Nilotic
385	385	2565	Bariai	Austronesian	Pacific	0	-5.497	148.63	17	264	325	3057	492	198.54	254.93	385.27	3193.91	572.7	672.94	234.26	528.01	3015.9	482.32	44	173	0.0161981303030303	0.0175095402136752	North New Guinea	bch	Austronesian
386	386	2094	Bariba	Niger-Kongo	Africa	5	10.217	2.667	364	264	1533	1121	4	344.78	266.74	1641.07	1104.86	5.69	251.37	274.35	1852.72	1004.64	15.89	52	96	0.0119624796969697	0.0158915132358197	West Africa	bba	Atlantic-Congo
387	387	2566	Bariji	Trans New Guinea	Pacific	0	-9.211	148.401	504	240	794	2629	355	685.87	230.42	855.33	2694.74	372.33	646.77	233.78	705.33	2793.69	448.55	42	173	0.0166628257575758	0.0182786253146853	South New Guinea	bjc	Yareban
388	388	2354	Barrow Point	Pama-Nyungan	Australia	0	-14.373	144.63	27	259	1916	1321	27	62.41	257.78	1990.77	1263.54	22.58	184.9	254.86	2307.95	1280.62	22.96	40	171	0.0132385681818182	0.0164052590151515	Northern Australia	bpt	Pama-Nyungan
389	389	3457	Barﬂ	Panoan	South America	0	0.1	-70.45	172	258	465	3087	612	183.67	257.22	501.14	3110.19	598.38	157.35	261.64	574.35	3003.41	483.91	47	58	0.0169610015151515	0.0180299208216783	Amazon	bao	NA
390	390	2567	Baruga	Trans New Guinea	Pacific	0	-9.328	148.734	35	262	762	2338	323	636.42	232.03	881.33	2612.92	367.9	617.56	235.22	708.69	2784.85	449.21	42	173	0.0166628257575758	0.0182786253146853	South New Guinea	bjz	Nuclear_Trans_New_Guinea
391	391	2355	Barunggam	Pama-Nyungan	Australia	0	-26.25	151.25	345	191	4752	642	94	353.96	191.08	4729.8	691.07	100.36	312.17	194.6	4804.19	776.6	104.56	33	174	0.00540809606060606	0.00880623553049728	Australia	xxx-64	NA
392	392	1040	Barupu	Skou	Pacific	6	-3.083	142.083	21	264	202	2580	487	268.3	252.83	218.45	2440.66	420.65	647.08	237.56	408.75	3321.25	638.64	45	170	0.0169725121212121	0.0174953291414141	North New Guinea	wra	Sko
393	393	1074	Baruya	Trans New Guinea	Pacific	0	-6.917	145.833	2337	151	694	2424	326	1129.13	212.33	634.73	2784.88	466.61	677.23	233.34	600.39	2995.22	491.73	43	172	0.0158923757575758	0.0174866709770785	New Guinea Highlands	byr	Angan
394	394	100	Bar?	Chibchan	South America	2	9	-73.5	610	244	398	1780	124	384.53	259.93	459.46	2060.03	144.75	676.1	242.04	480.53	1918.02	151.7	52	56	0.016814046969697	0.0180451803477078	Amazon	mot	NA
395	395	747	Basaa	Niger-Kongo	Africa	5	5	10.15	446	252	894	2650	82	690.39	236.86	915.05	2469.89	85.73	491.54	247.78	966.36	1846.08	77.03	50	100	0.0166080818181818	0.0174789068939394	West Africa	bas	Atlantic-Congo
396	396	832	Basari	Niger-Kongo	Africa	3	12.25	-13	119	274	2154	1476	0	215.28	268.3	2118.6	1472.94	0.63	206.92	271.26	2000.24	1308.76	5.55	53	88	0.0117038681818182	0.0158196257051282	West Africa	bsc	Atlantic-Congo
397	397	2568	Basay_Trobriawan	Austronesian	Pacific	0	25	122	247	207	4388	3083	542	624.28	189.19	4214.21	2770.89	402.57	455.01	185	5648.57	1848.48	162.55	60	159	0.0111722422727273	0.0157794366035354	Southeast Asia	byq	Austronesian
398	398	3676	Bashkarik	Indo-European	Eurasia	0	35.358	72.137	2229	120	8051	792	100	2779.86	78.65	8090.66	783.25	91.18	2519.3	80.33	8548.68	535.92	40.3	65	133	0.00558971090909091	0.00991347902719503	South Asia	gwc-2	Indo-European
399	399	75	Bashkir	Turkic	Eurasia	0	53	58	697	3	13105	454	71	564.96	9.97	13090.6	437.58	67.57	310.67	26.01	13002	425.83	66.54	74	125	0.00167611257575758	0.00503218675485625	Northern Eurasia	bak	Turkic
400	400	2096	Basketo	Afro-Asiatic	Africa	0	6.384	36.651	1780	197	1035	1634	153	1286.62	222.68	900.46	1282.27	113.4	1221.32	226.02	1024.5	918.26	46.83	50	114	0.010680933030303	0.0141407516427739	Ethiopia	bst	Ta-Ne-Omotic
401	401	446	Basque	Basque	Eurasia	0	43.2	-3	291	128	4207	1113	182	555.25	117.12	4685.07	947.66	166.87	686.59	115.56	5722.13	678.49	119.96	69	93	0.0046313746969697	0.0066968735998446	Europe	eus	Basque
402	402	2097	Bata	Afro-Asiatic	Africa	2	9.7	12.5	319	269	2000	917	0	341.71	266.86	1991.35	940.6	0.02	496.9	259.17	1991.72	1012.28	3.97	52	102	0.00637695151515151	0.0133330583438228	West Africa	bta	Afro-Asiatic
403	403	2570	Batak Dairi	Austronesian	Pacific	0	2.546	98.3	961	216	283	2610	381	712.43	229.39	314.56	2790.71	464.93	341.88	251.71	349.74	2665.26	448.46	48	147	0.018003503030303	0.0183198359110334	Southeast Asia	btd	Austronesian
404	404	2569	Batak_Palawan	Austronesian	Pacific	0	10.115	119.214	153	266	548	1911	67	119.17	267.45	582.18	1991.33	66.12	157.3	265.32	622.16	2375.49	154.15	52	158	0.0185656196969697	0.0191257313209013	Pacific	bya	Austronesian
405	405	3677	Bateg	Austro-Asiatic	Eurasia	0	5	102.5	152	258	662	2829	400	271.07	251.8	654.53	2798.4	415.97	153.67	261.6	487.31	2459.58	378.89	50	149	0.0164841348484848	0.0181409089918415	Southeast Asia	btq	Austroasiatic
406	406	3679	Batsbi	Nakh-Daghestanian	Eurasia	0	42.05	45.31	515	121	8305	719	98	1357.19	74.17	7719.39	781.72	90.44	1002.4	86.73	8555.23	546.59	77.45	69	119	0.00260177151515152	0.00654397926787102	Middle East	bbl-2	Nakh-Daghestanian
407	407	2571	Bau	Trans New Guinea	Pacific	0	-5.213	145.556	73	264	199	3403	517	581.65	240.59	285.91	3216.75	435.53	697.43	232.93	513.55	3156.54	547.51	44	171	0.0155601696969697	0.0169529563714064	North New Guinea	bbd	Nuclear_Trans_New_Guinea
408	408	2572	Baukan Murut	Austronesian	Pacific	0	5.273	116.519	440	249	278	2166	471	522.34	244.25	286.18	2346.74	471.05	381.09	249.97	279.48	2931.7	587.52	50	156	0.0179944015151515	0.018413293978244	Southeast Asia	bnb	Austronesian
409	409	824	Baule	Niger-Kongo	Africa	5	7.5	-5	277	265	1047	1088	47	215.93	268.24	1093.19	1102.09	52.25	271.16	263.17	1218.97	1386.36	76.12	51	92	0.0152315240909091	0.0173445690705128	West Africa	bci	Atlantic-Congo
410	410	101	Baure	Arawak	South America	0	-15	-64	183	256	1599	1725	143	178.27	255.91	1599.61	1730.68	144.15	599.1	235.02	1425.21	1493.84	103.03	39	61	0.0117281295454545	0.0145083481002331	Amazon	brg	Arawakan
411	411	2573	Bauro	Austronesian	Pacific	0	-10.647	161.858	589	232	525	3773	780	142.75	255.33	441.84	3516.56	719.93	153.01	257.72	426.24	3069.11	578.18	41	180	0.0182015803030303	0.0190915222766123	Pacific	bxa	Austronesian
412	412	513	Bauzi	Geelvink Bay	Pacific	0	-2.5	137.667	531	244	369	3155	709	206.03	259.7	360.66	3128.35	688.76	576.97	240.47	508.46	3190.42	660.65	46	167	0.0179900621212121	0.0184150213869464	New Guinea Highlands	bvz	Geelvink_Bay
413	413	1421	Bawm	Tibeto-Burman	Eurasia	0	22.5	92.25	68	259	2795	2595	36	182.3	250.74	2834.67	2702.31	36.26	310.6	242.69	3399.13	2138.63	31.05	59	143	0.0100719681818182	0.0168814254114219	South Asia	bgr	Sino-Tibetan
414	414	2098	Bayso	Afro-Asiatic	Africa	0	6.456	37.745	1556	215	932	1074	75	1649.86	204.46	859.41	1154.15	90.87	1287.56	221.86	1009.53	882.77	46.43	50	115	0.00978726454545454	0.0127948201095571	Ethiopia	baw	Atlantic-Congo
415	415	2356	Bayungu	Pama-Nyungan	Australia	0	-23.481	113.895	11	240	4507	229	6	48.64	240.2	4637.63	234.32	7.17	224.71	241.15	5325.65	252.62	9.67	35	155	0.00930627545454545	0.0116300556583139	Australia	bxj	Pama-Nyungan
416	416	1512	Be	Tai-Kadai	Eurasia	4	19	110	447	230	3147	1796	72	231.83	239.77	3308.23	1610	73.77	168.81	231.34	4308.73	1766.36	103	57	153	0.0139586196969697	0.0180892655128205	Southeast Asia	onb	Tai-Kadai
417	417	2574	Bedamini	Trans New Guinea	Pacific	0	-6.321	142.489	276	256	554	4314	824	687.84	233.85	571.54	3952.93	780.59	494.64	243.18	570.24	3116.9	548.37	44	170	0.0168400893939394	0.0179879601573427	New Guinea Highlands	beo	Bosavi
418	418	2575	Bedayuh	Austronesian	Pacific	0	1.01	110.51	69	266	425	3447	575	107.38	264.13	384.44	3409.58	567.51	184.28	259.14	318.2	3272.26	572.6	48	153	0.0187540424242424	0.0189537013869464	Southeast Asia	bth	Austronesian
419	419	2099	Bedik	Niger-Kongo	Africa	3	12.75	-12.467	122	282	2349	1158	0	192.2	276.78	2266.94	1159.06	0.26	216.09	272.72	2148.11	1198.59	4.24	54	88	0.00525806772727273	0.0123515508304196	West Africa	tnr	Atlantic-Congo
420	420	1450	Begak	Austronesian	Pacific	0	5.25	118.833	154	261	366	2297	460	50.57	267.12	393.15	2315.36	457.59	313.19	253.98	297.39	2581.92	500.52	50	157	0.0180211878787879	0.0186642353787879	Southeast Asia	dbj-2	Austronesian
421	421	1	Beja	Afro-Asiatic	Africa	2	18	36	530	286	3298	92	0	553.04	283.1	3414.07	90.89	0.29	526.43	273.78	3642.24	159.82	2.89	56	114	0.00772553575757576	0.0108584236969697	North Africa	bej	Afro-Asiatic
422	422	4138	Bela	Tibeto-Burman	Eurasia	3	24.33	98.39	1260	182	4058	1554	51	1415.88	174.74	4052.77	1511.44	51.89	1304.69	187.88	3897.03	1535.04	40.8	60	147	0.00578260651515151	0.0122121606353924	Southeast Asia	bxd-2	Sino-Tibetan
423	423	2576	Belait	Austronesian	Pacific	0	4.382	114.462	66	270	287	3100	629	126.18	266.24	290.03	3376.97	674.28	396.73	248.61	266.9	3188.45	623.13	49	155	0.0180712924242424	0.0184177024281274	Southeast Asia	beg	Austronesian
424	424	607	Belarussian	Indo-European	Eurasia	0	54	27	235	58	8623	658	108	195.07	60.64	8629.62	647.83	106.29	150.32	61.73	8609.13	628.15	99.14	75	109	0.00256762651515152	0.00641265339568765	Northern Eurasia	bel	Indo-European
425	425	976	Belhare	Tibeto-Burman	Eurasia	0	27	87.25	773	219	4329	1201	25	1100.9	193.46	4385.1	1702.12	32.5	2050.73	146.53	5221.77	1159.02	20.79	61	141	0.00748996409090909	0.0136147084446387	South Asia	byw	Sino-Tibetan
426	426	2100	Beli	Nilo-Saharan	Africa	0	6.338	30.072	461	269	1162	977	7	468.49	267.92	1136.49	988.35	7.39	571.76	263.47	1181.85	1107.68	31.02	50	111	0.012496895	0.015742162248446	West Africa	blm	Central_Sudanic
427	427	948	Bella Coola	Salish	North America	0	52.5	-126.67	720	45	6049	1394	181	1100.76	28.13	5922.67	1339.13	189.74	935.87	29.33	6795.81	1141.91	150.36	74	28	0.00507671242424242	0.00657977012140637	Pacific Northwest	blc	Salishan
428	428	2577	Bellona	Austronesian	Pacific	0	-11.296	159.79	20	262	536	2600	475	45.05	259.75	555.4	2697.25	509.5	141.33	259.06	417.78	3096.74	585.76	41	179	0.0181180954545455	0.0190465007828283	Pacific	mnv-2	Austronesian
429	429	2578	Bemal	Trans New Guinea	Pacific	0	-5.234	145.475	84	264	210	3487	532	604.72	239.55	286.08	3239.83	437.8	692.27	233.2	513.66	3164.48	549.95	44	171	0.0155601696969697	0.0169529563714064	North New Guinea	bmh	Nuclear_Trans_New_Guinea
430	430	1559	Bemba	Niger-Kongo	Africa	2	-11	31	1220	208	2110	1264	0	1274.03	205.02	2095.31	1263.17	0.24	1148.41	214.6	2041.91	1106.28	2.79	41	111	0.00644728909090909	0.0109520993034188	Southern Africa	bem	Atlantic-Congo
431	431	748	Bembe	Niger-Kongo	Africa	4	-4	14	423	240	1331	1344	3	434.23	240	1419.17	1418.38	5.4	456.63	243.5	1115.81	1504.56	39.51	45	102	0.0123845606060606	0.0165080888383838	Southern Africa	bmb	Atlantic-Congo
432	432	2579	Bena-Bena	Trans New Guinea	Pacific	0	-6.114	145.567	1660	190	532	1826	169	1407.85	199.77	500.27	2505	329.18	678.3	233.74	558.63	3077.18	517.65	44	171	0.0155601696969697	0.0169529563714064	New Guinea Highlands	bef	Nuclear_Trans_New_Guinea
433	433	2102	Beng	Mande	Africa	0	7.83	-4.25	180	273	1139	1076	39	222.19	269.85	1145.85	1082.92	44.15	255.06	265.6	1279.36	1279.46	61.36	51	93	0.0151639557575758	0.0173285097494172	West Africa	nhb	Mande
434	434	2103	Benga	Niger-Kongo	Africa	0	1.2	9.5	49	252	819	2774	114	155.17	247.71	816.43	2599.53	120.98	397.73	244.64	917.94	2047.2	97.44	48	100	0.0163880303030303	0.0179670427933178	Southern Africa	bng	Atlantic-Congo
435	435	571	Bengali	Indo-European	Eurasia	0	22.5	90	6	260	3525	2177	44	5.81	259.83	3515.51	2154.92	40.32	212.09	248.02	3643.72	2178.06	33.65	59	142	0.00879353833333333	0.015961299199495	South Asia	ben	Indo-European
436	436	2101	Bengni	Tibeto-Burman	Eurasia	2	28.66	93.37	3611	70	5694	537	8	3662.86	63.94	5668.55	735.9	12.73	3039.48	86.8	5552.37	1296.01	25.92	62	144	0.00460547196969697	0.00938298668220668	Northern Eurasia	njz	NA
437	437	1244	Beothuk	Beothuk	North America	0	48	-55	160	43	7397	1382	299	149.61	43.31	7361.55	1357.23	293.07	157.87	35.26	7666.64	1238.11	256.29	72	66	0.00297814621212121	0.0056328671482129	Eastern North America	bue	Beothuk
438	438	1287	Berik	Trans New Guinea	Pacific	0	-2.25	138.92	227	260	249	2868	606	250.19	259	266.98	2881.33	590.84	590.41	240	472.44	3341.37	693.19	46	168	0.0179395712121212	0.0182464219522145	North New Guinea	bkl	Tor-Orya
439	439	4169	Bernese	Indo-European	Eurasia	0	46.83	7.62	692	80	6273	1000	207	1225.41	52.38	5976.97	1327.06	287.92	660.82	85.33	6214.5	934.39	184.66	71	99	0.00428981106060606	0.00710502391472416	Europe	gsw-3	Indo-European
440	440	853	Berta	Nilo-Saharan	Africa	3	10.67	34.5	949	257	1882	1053	2	745.62	264.81	1725.75	962.49	1.41	912.86	250.52	1549.55	950.73	15.99	53	113	0.00908222848484849	0.0143162970963481	Ethiopia	wti	Berta
441	441	2205	Besemah	Austronesian	Pacific	0	-4.2	103	297	252	243	3161	526	542.93	238.86	260.56	2981.51	448.01	193.96	260.05	307.12	2668.36	385.04	45	149	0.0181435984848485	0.0183540835489511	Southeast Asia	pse	Austronesian
442	442	2580	Besoa	Austronesian	Pacific	0	-1.599	120.379	1418	194	547	1930	290	1038.42	213.84	504.54	2069.82	320.87	379.84	248.82	413.71	2104.03	322.88	46	158	0.0173478136363636	0.0183610256682207	Pacific	bep	Austronesian
443	443	2104	Bete	Niger-Kongo	Africa	0	7.05	9.748	224	266	1164	1628	22	360.08	259.16	1154.36	1652.91	25.42	455.07	253.99	1272.18	1624.96	39.57	51	100	0.0137149489393939	0.0165966920299145	West Africa	byf	Atlantic-Congo
444	444	2581	Bewani	Trans New Guinea	Pacific	0	-3.024	141.167	172	257	236	2379	467	294.9	252.37	216.27	2425.46	431.11	600.27	239.88	437.4	3319.75	653.58	45	169	0.0169713772727273	0.0175709102758353	North New Guinea	pgi	Border
445	445	3680	Bezhta	Nakh-Daghestanian	Eurasia	0	42.14	46.13	2049	36	7330	832	76	1585.75	61.62	7732.76	758.29	80.28	881.94	91.53	8644.82	498.07	70.53	69	119	0.00260177151515152	0.00654397926787102	Middle East	kap	Nakh-Daghestanian
446	446	3681	Bhili	Indo-European	Eurasia	0	22	73	16	276	3566	856	2	47.22	273.54	3629.12	940.24	1.33	275.04	262.31	4070.1	818.19	3.75	58	133	0.0121171818181818	0.0169255054292929	South Asia	bhb	Indo-European
447	447	572	Bhojpuri	Indo-European	Eurasia	0	26.8	85.3	77	246	5082	1336	24	243.84	238.3	4994.8	1380.36	26.96	1751.5	163.8	5306.6	1063.32	25.07	61	140	0.00704973015151515	0.0132493651773504	South Asia	bho	Indo-European
448	448	244	Bhumij	Austro-Asiatic	Eurasia	0	21.333	86.5	41	267	3803	1534	50	168.06	261.46	3762.28	1501.24	41.95	224.35	258.83	4216.83	1377.46	28.61	58	140	0.010358696969697	0.0155730368585859	South Asia	muw	NA
449	449	401	Biak	Austronesian	Pacific	0	-1	136	95	265	206	2652	576	123.26	263.27	236.96	2704.15	587.78	550.94	241.76	529.16	3002.85	606.4	46	166	0.0180915803030303	0.0188861366569542	North New Guinea	bhw	Austronesian
450	450	2582	Bian Marind	Marind	Pacific	2	-7.222	140.548	25	265	775	2576	321	34.31	264.27	782.97	2646.47	356.85	469.79	244.29	631.95	3196.25	582.1	43	169	0.0177640560606061	0.0194966563791764	South New Guinea	bpv	Anim
451	451	2583	Biangai	Trans New Guinea	Pacific	0	-7.33	146.75	1102	219	545	1837	288	1039.34	217.69	645.66	2426.79	410.1	730.53	229.98	625.45	3018.96	486.4	43	172	0.0158923757575758	0.0174866709770785	New Guinea Highlands	big	Goilalan
452	452	4102	Biaomin Yao	Hmong-Mien	Eurasia	6	23.6	111.75	82	217	5987	1435	116	236.14	208.66	5919.89	1510.15	116.77	301.92	197.06	6342.05	1593.95	133.89	59	154	0.00782591878787879	0.0149754553350816	Southeast Asia	bmt	Hmong-Mien
453	453	2584	Biatah	Austronesian	Pacific	0	1.264	110.32	93	265	426	3833	608	116.87	262.88	393.74	3463.53	549.16	178.65	259.55	320.92	3274.25	571.74	48	153	0.0187540424242424	0.0189537013869464	Southeast Asia	bth-2	Austronesian
454	454	2357	Bidjara	Pama-Nyungan	Australia	0	-25.329	146.592	449	200	5539	533	68	463.66	200.15	5558.62	553.17	69.65	275.09	212.66	5358	517.79	61.47	34	172	0.00471147181818182	0.00794449244133644	Australia	bym	Pama-Nyungan
455	455	2585	Bierebo	Austronesian	Pacific	0	-16.667	168.131	112	244	1218	2277	318	150.59	242.72	1200.59	2296.88	322.69	172.27	242.18	1142.39	2601.77	396.45	38	183	0.0149559348484849	0.0171321868473193	Pacific	bnk	Austronesian
456	456	2586	Bieria	Austronesian	Pacific	0	-16.807	168.194	167	241	1271	2388	343	147.04	242.57	1225.53	2316.75	327.59	169.86	241.95	1160.16	2583.85	393.27	38	183	0.0149559348484849	0.0171321868473193	Pacific	brj	Austronesian
457	457	283	Bikol	Austronesian	Pacific	0	13.333	123.5	35	270	984	2627	260	104.01	266.38	953.22	2771.26	327.01	181.4	263.22	875.58	2583.76	237.96	54	160	0.0179190590909091	0.0189896166647242	Pacific	bcl	Austronesian
458	458	2587	Biksi	Biksi	Pacific	0	-4.013	140.494	260	258	287	2387	431	874.82	227.63	334.22	3102.87	622.48	548.81	241.63	508.17	3231.02	621.79	45	169	0.0169713772727273	0.0175709102758353	New Guinea Highlands	yet	Biksi
459	459	2588	Bilbil	Austronesian	Pacific	0	-5.26	145.76	20	266	196	3236	396	651.92	236.98	311.12	3033.45	404.47	712.86	232.11	517.19	3133.37	539.32	44	172	0.0147316560606061	0.016431737020202	North New Guinea	brz	Austronesian
460	460	15	Bilin	Afro-Asiatic	Africa	0	15.9	38.3	1624	215	1738	449	0	1089.9	244.41	2153.48	393.85	21.56	817.69	262.68	2477.35	413.27	12.46	55	115	0.00824204803030303	0.011394936216589	Ethiopia	byn	Afro-Asiatic
461	461	154	Bilinara	Pama-Nyungan	Australia	0	-16	131.667	158	269	3707	751	8	187.47	267.82	3694.23	760.94	8.24	204.83	267.69	3598.67	782.19	9.04	39	164	0.00531247666666666	0.011602275994561	Northern Australia	nbj	Pama-Nyungan
462	462	1027	Biloxi	Siouan	North America	2	32.25	-90	107	178	7027	1390	252	105.82	176.73	6973.5	1439.18	262.07	83.55	174.49	7181.99	1425.26	277.39	64	48	0.00731553151515152	0.0124619365920746	Eastern North America	bll	Siouan
463	463	1041	Bilua	Solomons East Papuan	Pacific	0	-7.75	156.667	195	260	432	3768	801	124.93	263.56	406.91	3643.29	759.74	158.19	260.98	402.26	3255.98	645.2	43	177	0.0188600121212121	0.0191949471853147	Pacific	blb	Bilua
464	464	2589	Bima	Austronesian	Pacific	0	-8.545	118.677	71	250	660	1260	46	233.46	241.16	665.08	1640.78	71.17	250.96	246.52	644.31	1808.39	102.5	43	157	0.0170080727272727	0.0183340338189588	Southeast Asia	bhp	Austronesian
465	465	2590	Bimin	Trans New Guinea	Pacific	0	-5.43	141.942	1123	215	380	4440	1063	1006.6	219.89	425.24	4455.84	974.12	496.77	243.33	557.03	3152.65	564.31	44	170	0.0168400893939394	0.0179879601573427	New Guinea Highlands	bhl	Nuclear_Trans_New_Guinea
466	466	2591	Bina	Austronesian	Pacific	0	-10.249	149.683	354	245	990	2179	402	414.19	242.29	970.11	2430.25	384.24	506.15	240.1	800.26	2657.74	410.06	42	174	0.0168839227272727	0.0183432960975136	South New Guinea	bmn	Austronesian
467	467	1083	Binandere	Trans New Guinea	Pacific	0	-8.167	147.917	29	266	554	3233	564	779.9	228.86	682.13	3067.79	458.35	672.72	232.47	671.46	2972.7	479.2	43	173	0.0156935196969697	0.0175554056701632	South New Guinea	bhg	Nuclear_Trans_New_Guinea
468	468	2358	Binbinga	Mirndi	Australia	0	-16.17	135	219	264	3704	723	6	180.99	265.59	3689.69	722.02	5.97	185.42	264.32	3665.66	758.07	8.39	39	166	0.00540444363636364	0.0109675933455711	Northern Australia	wmb-2	Mirndi
469	469	2592	Bine	Eastern Trans Fly	Pacific	0	-9.05	142.884	34	266	887	1715	133	23.46	265.28	901.61	1876.3	181.56	488.3	241.9	786.42	2907.26	457.39	42	170	0.0165065484848485	0.0187592087839938	South New Guinea	bon	Eastern_Trans-Fly
470	470	803	Bini	Niger-Kongo	Africa	4	6.42	5.83	131	259	1081	1884	67	114.03	262.54	1103.56	1892.56	68.75	214.52	265.13	1279.14	1629.73	50.51	50	98	0.0174236196969697	0.0187216013752914	West Africa	bin	Atlantic-Congo
471	471	2359	Binigura	Pama-Nyungan	Australia	0	-22.488	116.506	382	259	5268	329	7	327.63	260.31	5250.79	322.7	7.7	313.61	246.34	5492.49	267.31	10.43	35	156	0.00597647045454545	0.00776166457847708	Australia	pnv	Pama-Nyungan
472	472	123	Bininj Gun-Wok	Gunwinyku	Australia	0	-12.5	133.75	254	263	1932	1339	6	158.45	267.9	1953.83	1308.32	4.96	117.95	270.08	2617.69	1112.04	6.57	41	165	0.0103375287878788	0.0157860214772727	Northern Australia	gup	Gunwinyguan
473	473	2593	Bintulu	Austronesian	Pacific	0	3.83	113.67	19	269	355	3376	669	97.75	264.45	310.14	3551.94	722.75	402.7	248.11	259.79	3285.92	632.7	49	155	0.0180712924242424	0.0184177024281274	Southeast Asia	bny	Austronesian
474	474	2594	Binukid	Austronesian	Pacific	0	8.3	125	703	230	474	2494	359	587.75	237.36	512.69	2633.67	419.04	262.74	257.99	545.75	2551.03	346.53	51	161	0.0183325303030303	0.0189142324145299	Pacific	bkd	Austronesian
475	475	2595	Binumarien	Trans New Guinea	Pacific	4	-6.25	146.08	1435	197	566	2029	241	1312.48	204.42	536.3	2208	275.82	705.87	232.08	569.77	3051.91	506.38	44	172	0.0147316560606061	0.016431737020202	North New Guinea	bjr	Nuclear_Trans_New_Guinea
476	476	2596	Bipi	Austronesian	Pacific	0	-2.109	146.4	5	270	205	3867	903	71.33	266.64	200.31	3775.36	881.87	486.32	245.63	280.48	2837.33	425.17	46	172	0.0193576954545455	0.0195728509654235	North New Guinea	biq	Austronesian
477	477	2597	Birao	Austronesian	Pacific	0	-9.746	160.515	470	241	491	2851	504	246.73	252.69	438.49	2759.61	480.75	138.28	259.52	415.55	3130.15	596.58	42	179	0.0187154409090909	0.0191850258547009	Pacific	brr	Austronesian
478	478	2105	Birgid	Nilo-Saharan	Africa	2	13	27	534	272	2961	303	0	567.94	270.52	2941.72	307.39	0	635.09	263.84	2758.95	403.52	0.01	54	109	0.00453719106060606	0.0113962703041958	West Africa	btf	Afro-Asiatic
479	479	2106	Biri	Niger-Kongo	Africa	2	7.55	6.233	413	246	1393	1267	42	255.07	259.35	1312.44	1299.82	34.77	274.97	263.73	1386.92	1528.76	39.41	51	98	0.0162027643939394	0.017759444771756	West Africa	bvi	NA
480	480	155	Biri	Pama-Nyungan	Australia	0	-20.5	146.5	304	230	3883	666	37	263.61	232.03	3853.6	669.18	36.33	323.98	228.8	4184.88	736.57	44.1	36	172	0.00617370484848485	0.0104895148648019	Australia	bzr	NA
481	481	2598	Biritai	Lakes Plains	Pacific	5	-3	137.6	82	265	411	3270	713	611.31	239.59	467.26	3219.6	711.34	548.92	241.8	520.83	3223.36	664.49	45	167	0.0174247666666667	0.0182960252874903	New Guinea Highlands	bqq	Lakes_Plain
482	482	839	Birom	Niger-Kongo	Africa	4	9.67	8.83	1264	222	1468	1382	6	853.61	241.08	1594.23	1328.32	4.82	406.32	261.12	1908.26	1130.56	10.57	52	100	0.00996638712121212	0.0149418736264569	West Africa	bom	Atlantic-Congo
483	483	2107	Bisa	Mande	Africa	3	11.783	0.366	287	280	2078	844	2	264.08	281.77	2056.34	820.63	2.02	266.43	280.53	2157.87	798.67	6.14	53	95	0.00721554954545455	0.0138192924409479	West Africa	bib	Mande
484	484	2599	Bisayah_Sarawak	Austronesian	Pacific	0	5.33	115.5	13	276	394	3543	581	346.89	256.12	309.54	2822.04	523.12	393.69	249.16	275.78	3078.61	615.4	50	156	0.0179944015151515	0.018413293978244	Southeast Asia	bsb	Austronesian
485	485	998	Bisu	Tibeto-Burman	Eurasia	4	19.75	100	448	244	2712	1639	41	609.38	237.28	2687.56	1487.5	39.16	734.4	229.75	2724.03	1542.47	33.93	57	147	0.00833092742424243	0.0147205296447164	Southeast Asia	bii	NA
486	486	2600	Blablanga	Austronesian	Pacific	0	-8.17	159.42	474	244	453	3141	577	111.66	262.66	379.65	2963.32	541.75	132.96	260.49	412.95	3238.66	629.38	43	179	0.0188988615384615	0.0191607352758353	Pacific	blp	Austronesian
487	487	2601	Blablanga_Ghove	Austronesian	Pacific	0	-8.33	159.5	70	265	384	2893	518	105	262.88	379.58	2931.43	531.51	132.09	260.52	412.84	3235.99	628.54	43	179	0.0188988615384615	0.0191607352758353	Pacific	blp-2	Austronesian
488	488	3682	Black_Tai	Tai-Kadai	Eurasia	6	19.75	105	400	225	3775	1390	48	459.31	222.38	3748.66	1473.37	52.69	555.23	225.48	3412.08	1686.68	54.18	57	150	0.0107766812121212	0.0159642177107615	Southeast Asia	blt	Tai-Kadai
489	489	49	Blackfoot	Algic	North America	0	50	-112.67	871	50	9489	381	51	927.06	46.99	9475.16	379.16	48.95	1152.65	31.67	9429.69	471.03	71.05	73	36	0.00263282484848485	0.00501623040501165	Western North America	bla	Algic
490	490	2602	Blagar	Timor-Alor-Pantar	Pacific	0	-8.33	124.25	279	254	698	1223	29	267.23	254.89	685.64	1224.79	32.56	262.27	253.79	764.64	1501.46	72.23	43	160	0.0163520318181818	0.0180646842055167	Pacific	beu	Timor-Alor-Pantar
491	491	1528	Blang	Austro-Asiatic	Eurasia	2	23.325	100.048	1372	188	3663	1377	46	1495.45	180.76	3677.95	1372.97	45.95	1315.74	189.8	3710.19	1396.11	42.85	59	148	0.00692244454545454	0.0127566820036908	Southeast Asia	blr	Austroasiatic
492	492	673	Boazi	Marind	Pacific	2	-7	141.25	24	266	731	2963	410	38.85	264.92	736.19	3025.84	450.01	464.96	244.55	606.71	3171.63	568.67	43	169	0.0177640560606061	0.0194966563791764	South New Guinea	kvg	Anim
493	493	2603	Boazi_Kuni	Marind	Pacific	2	-6.913	141.326	48	265	709	3242	495	43.02	265.15	711.59	3275.03	522.68	466.56	244.53	596.26	3160.33	566.1	43	169	0.0177640560606061	0.0194966563791764	South New Guinea	kvg-2	Anim
494	494	749	Bobangi	Niger-Kongo	Africa	2	0	17.8	322	253	520	1688	289	318.08	253.33	514.69	1710.91	288.28	395.26	249.24	554.29	1765.51	204.37	47	104	0.0158324427272727	0.0173935131701632	Southern Africa	bni	Atlantic-Congo
495	495	2012	Bobo-Fing	Mande	Africa	7	11.83	-4.42	332	273	2087	936	4	353.87	272.58	2085.57	941.09	4.95	314.48	273.44	2110.29	871.9	10.16	53	93	0.00595230090909091	0.0137315616326729	West Africa	bbo	Mande
496	496	1507	Bobongko	Austronesian	Pacific	0	-0.5	121.75	62	267	365	2322	356	401.42	249.32	415.48	1958.06	324.75	451.14	245.4	433.83	2093.88	332.24	47	159	0.01711965	0.0177757728030303	Pacific	bgb	Austronesian
497	497	3428	Bobot	Austronesian	Pacific	0	-3.33	130.17	357	251	705	2756	420	249.02	257.05	686.85	2676.07	401.09	250.82	257.23	546.75	2552.33	438.8	45	163	0.0176266696969697	0.0188360046717172	Pacific	bty	Austronesian
498	498	2605	Bogaya	Trans New Guinea	Pacific	0	-5.621	142.231	1255	207	407	4131	987	1097.14	214.81	447.28	4128.81	888.42	501.04	243.05	558.35	3142.42	559	44	170	0.0168400893939394	0.0179879601573427	New Guinea Highlands	boq	Bogaya
499	499	2606	Bohutu	Austronesian	Pacific	0	-10.5	150.33	366	245	1019	2846	501	228.33	252.32	961.47	2699.55	457.49	472.98	241.45	829.1	2656.31	414.83	42	174	0.0168839227272727	0.0183432960975136	South New Guinea	bxh	Austronesian
500	500	2607	Boiken	Sepik	Pacific	0	-3.525	143.415	320	253	183	1877	334	133.62	263.45	199.09	2093.85	347.31	659.93	235.87	428.49	3372.78	623.04	45	170	0.0169725121212121	0.0174953291414141	North New Guinea	bzf	Ndu
501	501	1391	Bokar	Tibeto-Burman	Eurasia	0	29	94.35	3798	57	5475	581	9	3068.41	91.43	5376.09	1102.26	21.02	3167.52	79.06	5641.99	1188.73	26.43	62	145	0.00596759424242424	0.0111397989990287	South Asia	adi-2	Sino-Tibetan
502	502	2608	Bola	Austronesian	Pacific	0	-5.5	150	26	264	327	3511	435	232.54	253.48	451	3660.66	599.08	593.83	238.1	519.27	3018.34	500.08	44	174	0.0179283939393939	0.018705178467366	North New Guinea	bnp	Austronesian
503	503	2108	Bole	Afro-Asiatic	Africa	2	11.007	10.747	365	257	2442	838	0	433.03	255.28	2438.14	836.45	0.14	425.78	263.25	2363.11	828.13	1.82	53	101	0.00552494681818182	0.0122868704384227	West Africa	bol	Afro-Asiatic
504	504	2609	Bolinao	Austronesian	Pacific	0	16.341	119.893	38	270	884	2932	10	231.15	261.04	981.98	2554.57	30.43	307.32	255.31	1150.58	2554.61	165.04	55	158	0.0175348742424242	0.0190760986208236	Pacific	smk	Austronesian
505	505	4152	Bolyu	Austro-Asiatic	Eurasia	5	24.78	105.35	755	200	5437	1277	54	1068.57	182.54	5371.76	1238.46	54.07	1088.78	176.4	5338.38	1284.53	65.53	60	150	0.00730100015151515	0.0122853852439782	Southeast Asia	ply	Austroasiatic
506	506	3683	Bonda	Austro-Asiatic	Eurasia	0	19	82.75	790	236	3260	1561	20	623.54	245.13	3310.42	1402.47	20.17	308.72	264.5	3861.52	1282.54	20.24	57	138	0.00895547560606061	0.0130771218424631	South Asia	bfw-2	Austroasiatic
507	507	2109	Bondei	Niger-Kongo	Africa	0	-5.082	38.432	760	217	1778	1343	185	496.35	234.57	1668.94	961.99	102.75	785.62	230.31	1440.98	834.23	34.89	44	115	0.0103250604545455	0.0129499519599845	Southern Africa	bou	Atlantic-Congo
508	508	2610	Bonggi	Austronesian	Pacific	0	7.3	117.2	56	267	522	2199	332	39.53	268.3	510.43	2363.71	360.05	283.64	256.38	350.42	2549.04	465.68	51	157	0.0185319924242424	0.0189074556701632	Southeast Asia	bdg	Austronesian
509	509	855	Bongo	Nilo-Saharan	Africa	3	7.5	28	469	273	1349	1126	5	479.79	271.15	1324.65	1114.4	4.99	544.54	263.35	1272.08	1087.7	19.56	51	110	0.0106387546969697	0.0156155664749417	West Africa	bot	Central_Sudanic
510	510	290	Bontok	Austronesian	Pacific	0	17.083	120.917	1320	200	992	2787	170	660.38	236.5	1196.3	2496.47	133.21	300.99	255.37	1173.43	2560.34	172.44	56	158	0.0166569833333333	0.0186778298756799	Pacific	bnc	NA
511	511	2110	Bor	Nilo-Saharan	Africa	2	5.605	27.472	624	255	1044	1392	32	625.7	254.51	1008.36	1390.06	31.91	616.44	254.63	981.97	1376.72	62.36	50	109	0.0143646365151515	0.0164602959197747	West Africa	bvf	Afro-Asiatic
512	512	664	Bor?ro	Macro-Je	South America	0	-15	-52	274	254	1242	1524	18	344.7	250.41	1231.6	1553.14	20	468.9	245.54	1133.23	1637.13	31.08	39	68	0.00767591454545454	0.0142422440425408	Amazon	bor	NA
513	513	3458	Bora	Witoto	South America	0	-2.25	-71.75	128	261	462	2884	644	131.2	260.97	471.16	2912.08	617.21	152.97	259.55	485.12	2855.54	499.56	46	57	0.0173502803030303	0.0184324251146076	Amazon	boa	Boran
514	514	3421	Bori	Tibeto-Burman	Eurasia	2	28.2	94.6	593	211	4533	3149	71	1343.28	175.65	4665.4	2337.26	54.09	2698.8	105.8	5239	1406.46	31.56	62	145	0.00596759424242424	0.0111397989990287	South Asia	adi-7	Sino-Tibetan
515	515	3684	Bornholmsk	Indo-European	Eurasia	0	55	15	NA	NA	NA	NA	NA	54.1	76.81	5989.48	560.95	99.19	92.38	76.57	6913.06	605.67	104.09	75	103	0.00336703939393939	0.00639655109498834	Europe	scy	Indo-European
516	516	971	Boro	Tibeto-Burman	Eurasia	2	26.75	92	95	243	4152	1892	36	784.67	208.59	4279.67	1933.32	32.46	1856.07	154.13	4672.2	1719.05	30.4	61	143	0.0071407046969697	0.0134201578290598	South Asia	brx	Sino-Tibetan
517	517	2611	Borong_Kosorong	Trans New Guinea	Pacific	0	-6.534	147.502	721	231	593	2768	607	1018.92	216.61	594.44	2811.97	485.29	739.34	229.58	604.99	3051.52	487.64	44	172	0.0147316560606061	0.016431737020202	North New Guinea	ksr	Nuclear_Trans_New_Guinea
518	518	2612	Bosavi	Trans New Guinea	Pacific	0	-6.425	142.765	709	234	580	4239	889	777.91	228.16	606.33	3869.48	769.53	506.87	242.48	572.84	3101.33	541.43	44	170	0.0168400893939394	0.0179879601573427	New Guinea Highlands	bco	Bosavi
519	519	3685	Bosnian	Indo-European	Eurasia	0	44	18	812	88	6938	1002	215	854.04	85.32	6797.46	1045.28	208.06	409.82	106.71	6993.01	842.53	148.64	70	104	0.00579225106060606	0.00900058436363636	Europe	bos	Indo-European
520	520	2613	Botin_Samban	Lower Sepik-Ramu	Pacific	0	-4.33	144.17	14	269	206	2377	279	132.34	263.81	209.98	2640.96	334.99	657.08	235.36	476.91	3308.57	599.02	45	171	0.0165657893939394	0.0173973739607615	North New Guinea	kbx-2	Botin
521	521	3686	Botlikh	Nakh-Daghestanian	Eurasia	0	42.66	46.22	1298	68	8107	752	78	1510.47	55.98	8064.26	710.84	72.51	761.82	92.71	8805.2	482.41	69.6	69	119	0.00260177151515152	0.00654397926787102	Middle East	bph	Nakh-Daghestanian
522	522	2615	Bouye	Sepik	Pacific	0	-3.714	141.883	132	261	209	2686	418	210.3	257.57	223.89	2714.24	459.47	587.65	239.89	464.67	3326.54	633.24	45	169	0.0169713772727273	0.0175709102758353	North New Guinea	bye	Sepik
523	523	1483	Brag-g.yab	Tibeto-Burman	Eurasia	0	30.65	97.55	3518	67	6193	528	9	4401.84	16.21	6174.43	527.99	10.38	3889.83	31.94	6197.25	850.03	19.74	63	146	0.00273875830769231	0.00683346576573427	Northern Eurasia	khg-2	Sino-Tibetan
524	524	496	Brahui	Dravidian	Eurasia	0	29	67	1604	173	7451	175	11	1399.91	188.45	7603.79	168.02	10.65	920.84	212.52	7745.91	168.42	7.95	62	130	0.00343589424242424	0.00496337656041181	South Asia	brh	Dravidian
525	525	233	Brao	Austro-Asiatic	Eurasia	0	14	107	185	259	1624	2466	22	254.69	255.09	1622.23	2357.52	22.77	250.65	256.71	1720.06	1822.46	44	54	151	0.0128495318181818	0.0171501788325563	Southeast Asia	brb	Austroasiatic
526	526	554	Breton	Indo-European	Eurasia	0	48	-3.5	109	111	4085	982	160	111.91	109.82	4087.35	968	157.63	93.07	107.82	4678.55	852.25	161.9	72	93	0.00680476484848485	0.00872852062567988	Europe	bre	Indo-European
527	527	477	Bribri	Chibchan	North America	0	9.5	-83	707	226	630	2734	309	878.48	216.48	629.2	3126.54	321.76	294.49	248.8	696.15	2741.68	179.31	52	51	0.0181377666666667	0.0186325900135975	Central America	bzd	Chibchan
528	528	1344	Brokpa	Tibeto-Burman	Eurasia	2	27.33	92	3903	53	5406	642	10	2237.47	135.95	4887.06	1467.76	23.97	2232.72	133.14	4960.75	1577.66	28.12	61	143	0.0071407046969697	0.0134201578290598	South Asia	sgt	Sino-Tibetan
529	529	2013	Bru_Western	Austro-Asiatic	Eurasia	0	16.75	104.75	156	262	2479	1515	9	188.27	260.39	2413.86	1675.44	13.17	351.74	249.4	2347.78	1726.93	39.54	56	150	0.0117217798484848	0.0168488287801088	Southeast Asia	brv	Austroasiatic
530	530	3687	Bruu	Austro-Asiatic	Eurasia	2	17.167	104.333	171	260	2470	1694	12	208.01	257.45	2463.36	1923.64	14.08	382.09	246.96	2470.47	1680.05	39.61	56	150	0.0117217798484848	0.0168488287801088	Southeast Asia	bru	Austroasiatic
531	531	2616	Buang_Central	Austronesian	Pacific	0	-6.855	146.774	1416	201	565	2121	349	1192.39	210.32	614.53	2374.77	387.99	739.57	229.63	608.86	3038.55	491.61	43	172	0.0158923757575758	0.0174866709770785	New Guinea Highlands	bzh	Austronesian
532	532	2617	Budong-bundong	Austronesian	Pacific	0	-2.171	119.328	19	269	403	2687	560	926.41	218.32	451.3	2452.6	404.07	339.64	250.32	384.32	2218.49	342.35	46	158	0.0173478136363636	0.0183610256682207	Pacific	bdx	Austronesian
533	533	7	Buduma	Afro-Asiatic	Africa	0	13.6	14	280	274	3378	257	0	286.96	274.64	3387.23	264.21	0	349.18	276	3297.45	359.64	0.01	54	102	0.00338532545454545	0.0100615103611111	West Africa	bdm	Afro-Asiatic
534	534	3688	Budux	Nakh-Daghestanian	Eurasia	0	41.19	48.37	1792	58	7116	496	57	901.93	99.07	8025.48	473.27	71.01	662.57	109.93	8519.79	438.15	54.83	68	120	0.00333208287878788	0.00703468112956488	Middle East	bdk	Nakh-Daghestanian
535	535	3689	Bugan	Austro-Asiatic	Eurasia	2	23.75	105	1682	153	4770	1237	52	1258.69	176.75	4814.17	1244.35	50.55	1061.97	185	4833.93	1354.03	62.74	59	150	0.00874429681818182	0.0138881765689588	Southeast Asia	bbh	Austroasiatic
536	536	2618	Bughotu	Austronesian	Pacific	0	-8.478	159.808	89	263	375	2842	494	87.96	263.17	382.44	2826.02	494.82	134.38	260.28	413.09	3201.47	620.14	43	179	0.0188988615384615	0.0191607352758353	Pacific	bgt	Austronesian
537	537	408	Bugis	Austronesian	Pacific	0	-4	120	11	268	385	1801	350	295.01	252.28	402.35	2381.41	325.87	423.13	246.36	481.07	2185.72	303.11	45	158	0.0177684393939394	0.0185419442890443	Pacific	bug	Austronesian
538	538	1345	Bugun	Tibeto-Burman	Eurasia	2	27.3	92.35	2249	137	4846	1406	24	2069.57	144.28	4819.6	1468.68	27.32	2190.9	135.07	4918.85	1622.96	29.45	61	143	0.0071407046969697	0.0134201578290598	South Asia	bgn	Indo-European
539	539	2619	Buhid	Austronesian	Pacific	0	12.574	121.25	465	251	664	2892	97	273.47	260.29	737.42	2673	109.89	180.72	263.54	842.7	2513.21	202.21	53	159	0.0180495015151515	0.01891040246115	Pacific	bku	Austronesian
540	540	510	Buin	East Bougainville	Pacific	2	-6.75	155.833	22	268	393	3827	745	172.18	260.85	408.32	3776.82	793.12	187.97	260.17	398.03	3315.85	675.49	44	177	0.0187973169230769	0.0190899393609169	Pacific	buo	South_Bougainville
541	541	2620	Bukawa	Austronesian	Pacific	2	-6.732	147.359	228	255	659	3478	618	1044.25	216.1	604.51	2676.49	460.77	741.76	229.4	609.46	3052.52	490.57	44	172	0.0147316560606061	0.016431737020202	North New Guinea	buk	Austronesian
542	542	1067	Bukiyip_Arapesh	Torricelli	Pacific	0	-3.667	142.5	220	258	204	2210	337	176.92	260.49	221.87	2499.14	414.03	611.74	238.56	455.68	3347.32	627.36	45	170	0.0169725121212121	0.0174953291414141	North New Guinea	ape	Nuclear_Torricelli
543	543	156	Bularnu	Pama-Nyungan	Australia	0	-21	138	192	248	5351	324	22	214.62	246.78	5340.04	327.08	20.45	228.49	245.26	5100.31	388.73	17.18	36	167	0.00376979272727273	0.00595879877428127	Australia	yil	Pama-Nyungan
544	544	608	Bulgarian	Indo-European	Eurasia	0	43	25	365	103	7917	611	122	413.1	100.93	7833.1	616.35	122.39	426.46	104.35	7444.7	616.5	104.59	69	108	0.00430901181818182	0.00697476707983683	Europe	bul	Indo-European
545	545	402	Buli	Austronesian	Pacific	0	0.833	128.5	NA	NA	NA	NA	NA	216.79	256.26	324.43	2207.45	389.75	174.52	259.73	406.87	2390.56	423.36	47	162	0.0183183984848485	0.0187525773698524	Pacific	bzq	Austronesian
546	546	2111	Bulu	Niger-Kongo	Africa	4	2.917	11.15	638	239	777	1883	171	595.52	237.63	772.79	1896.13	163.28	549.97	240.6	821.49	1906.39	101.96	49	101	0.0163839454545455	0.0171731030205905	West Africa	bum	Atlantic-Congo
547	547	306	Buma	Austronesian	Pacific	0	-11.63	166.83	33	266	453	5262	1119	76.7	264.1	455.6	5184.4	1128	176.27	250.08	753.39	3512.75	627.37	41	183	0.0182877560606061	0.0190693058041958	Pacific	tkw	Austronesian
548	548	1068	Bumbita_Arapesh	Torricelli	Pacific	0	-3.667	142.833	168	262	214	1952	301	166.09	261.69	215.98	2351.83	392.31	621	237.96	451.32	3359.54	624.58	45	170	0.0169725121212121	0.0174953291414141	North New Guinea	aon	Nuclear_Torricelli
549	549	1513	Bumthang	Tibeto-Burman	Eurasia	2	27.8	90.8	4372	26	5857	424	5	3758.79	56.37	5564.93	914.24	11.95	2668.64	109.7	5362.59	1325.19	21.53	61	143	0.0071407046969697	0.0134201578290598	South Asia	kjz	Sino-Tibetan
550	550	2621	Bunama	Austronesian	Pacific	0	-10.064	141.075	NA	NA	NA	NA	NA	7	265	917	1406	65	56.31	262.82	977.13	2520.79	326.88	42	169	0.0161823333333333	0.0183915247261072	South New Guinea	bdd	Austronesian
551	551	2160	Bunan	Tibeto-Burman	Eurasia	2	32.61	76.91	3641	45	7047	703	81	3797.4	34.19	7124.91	853.54	79.32	2840.64	82.7	7831.9	556.73	42.26	64	135	0.00638984742424242	0.0110403132074592	South Asia	bfu	Sino-Tibetan
552	552	1305	Bunaq	Timor-Alor-Pantar	Pacific	2	-9.167	125.333	367	248	1022	1786	83	429.31	245.05	929.65	1608.83	62.22	277.73	253.93	811.43	1380.09	45.7	42	161	0.0156546560606061	0.0180467343240093	Pacific	bfn	Timor-Alor-Pantar
553	553	2622	Bunaq_Lolotoen	Timor-Alor-Pantar	Pacific	2	-9.161	125.26	817	221	1061	2059	87	425.7	245.41	923.46	1600.84	62.03	277.11	253.97	810.88	1381.23	45.84	42	161	0.0156546560606061	0.0180467343240093	Pacific	bfn-2	Timor-Alor-Pantar
554	554	2623	Bunaq_South	Timor-Alor-Pantar	Pacific	2	-9.227	125.393	126	263	983	1577	68	430.42	245.04	931.84	1625.59	63.01	277.28	254.01	812.22	1379.75	45.4	42	161	0.0156546560606061	0.0180467343240093	Pacific	bfn-3	Timor-Alor-Pantar
555	555	2360	Bunganditj	Pama-Nyungan	Australia	0	-36.5	141	110	146	4100	515	64	105.55	146.16	4055.58	518.65	65.43	124.84	155.48	4502.57	449.16	72.64	28	169	0.00634860212121212	0.00737974620454545	Australia	xbg	NA
556	556	2624	Bungku	Austronesian	Pacific	0	-3	122.33	285	256	565	2380	268	402.54	249.59	579.49	2209.15	304.95	426.93	246.62	462.5	2106.53	303.05	45	159	0.0174719772727273	0.0184522470143745	Pacific	bkz	Austronesian
557	557	3644	Bunu	Hmong-Mien	Eurasia	8	25.5	108.7	1212	144	6486	1486	129	577.2	178	6691.47	1418.58	124.2	613.41	179.94	6527.92	1402.55	109.33	60	152	0.00713093227272727	0.013779116725913	Southeast Asia	buh	Hmong-Mien
558	558	114	Bunuba	Bunuban	Australia	0	-17.75	125.75	155	274	3917	612	8	227.65	270.2	3877.07	620.93	9.09	253.2	268.54	3898.9	597.79	9.99	38	161	0.00528950590909091	0.0103105789188034	Northern Australia	bck	Bunaban
559	559	1306	Bunun	Austronesian	Pacific	0	23.5	121	3003	77	2819	3424	204	852.77	190	3348.11	2432.05	134.43	457.85	193.33	5107.33	1843.77	150.89	59	159	0.0133487393939394	0.017203714020979	Southeast Asia	bnn	Austronesian
560	560	2625	Bunun_Isbukun	Austronesian	Pacific	0	23.459	121.056	2848	85	2812	3421	222	919.94	186.46	3301.35	2491.21	142.97	454.69	193.66	5081.08	1848.68	151.37	59	159	0.0133487393939394	0.017203714020979	Southeast Asia	bnn-2	Austronesian
561	561	2626	Buol	Austronesian	Pacific	0	1	121.5	88	266	299	2101	402	390.57	249.48	326.14	2098.44	412.19	432.45	246.23	385.76	2019.23	336.56	48	159	0.0180870215384615	0.0184355405439005	Pacific	blf	Austronesian
562	562	2112	Bura	Afro-Asiatic	Africa	2	10.611	12.195	722	239	2079	880	1	429.87	254.68	2175.24	840.78	0.02	440.9	263.32	2283.67	851.66	1.61	52	101	0.00807108121212121	0.0141151733298368	West Africa	bwr	Afro-Asiatic
563	563	116	Burarra	Maningrida	Australia	0	-12.25	134.667	24	270	1876	1178	4	58.31	269.42	1937.79	1209.97	4.03	108.78	270.27	2558.2	1123.82	6.46	41	166	0.0111815381818182	0.0157685866274281	Northern Australia	bvr	Maningrida
564	564	2113	Burji	Afro-Asiatic	Africa	0	5.5	37.9	1786	204	1190	817	80	1511.35	209.32	958.64	748.1	60.68	1155.51	228.85	947.74	762.07	44.38	50	115	0.00978726454545454	0.0127948201095571	Ethiopia	bji	Afro-Asiatic
565	565	2627	Burmbar	Austronesian	Pacific	0	-16.372	167.749	206	240	1156	2039	265	175.43	242.39	1127.65	2249.98	309.35	176.28	242.75	1104.52	2637.62	401.99	39	183	0.0162160681818182	0.0179532961868687	Pacific	vrt	Austronesian
566	566	999	Burmese	Tibeto-Burman	Eurasia	4	20	96	215	265	2695	945	13	351.35	256.95	2771.07	1014.9	11.61	516.26	241.23	2764.73	1814.49	20.58	57	145	0.0126234939393939	0.0175586729273504	Southeast Asia	mya	Sino-Tibetan
567	567	2628	Burmeso	Burmeso	Pacific	0	-2.447	138.209	275	257	322	2978	663	220.32	259.87	314.09	2982.99	649.19	576.53	240.49	496.67	3275.19	680.11	46	168	0.0179395712121212	0.0182464219522145	New Guinea Highlands	bzu	Burmeso
568	568	267	Buru	Austronesian	Pacific	0	-3.5	126.5	627	236	674	2156	313	447.51	244.71	669.5	1948.52	267.31	189.28	259.05	555.55	2099.84	298	45	161	0.017715153030303	0.0188879211752137	Pacific	mhs	Austronesian
569	569	2629	Burum	Trans New Guinea	Pacific	0	-6.484	147.311	1833	177	594	2601	458	1041.96	216.1	587.97	2637.08	440.17	751.18	229.06	596.42	3057.9	492.19	44	172	0.0147316560606061	0.016431737020202	North New Guinea	bmu	Nuclear_Trans_New_Guinea
570	570	455	Burushaski	Burushaski	Eurasia	0	36.5	74.5	4380	-34	9661	153	19	4180.12	-19.93	9540.44	171.97	20.8	3270.35	30.09	9265.64	406.88	39.56	66	134	0.00263607651515151	0.00519232456216006	South Asia	bsk	Burushaski
571	571	59	Buryat	Mongolic	Eurasia	0	52	108	724	-22	14530	310	13	844.55	-27.44	14368.1	339.47	14.78	996.97	-33.27	14297.5	404.82	20.53	74	152	0.000967632348484849	0.00467489146497669	Northern Eurasia	bxm	Mongolic
572	572	801	Busa	Mande	Africa	2	9.67	4	307	266	1568	1139	10	298.35	266.68	1607.85	1132.98	10.03	276.18	270.4	1770.49	1096.5	17.57	52	97	0.0121185943939394	0.0159099737643745	West Africa	bqp	Mande
573	573	750	Bushong	Niger-Kongo	Africa	4	-4.67	21.3	496	248	301	1670	84	500.88	247.44	319.79	1666.9	89.17	590.15	243.43	434.76	1677.61	127.04	45	106	0.011832975	0.0165766199310412	Southern Africa	buf	Atlantic-Congo
574	574	2630	Busoa	Austronesian	Pacific	0	-5.62	122.616	112	264	577	1870	132	123.05	263.45	594.18	1867.03	152.22	333.41	250.49	556.33	2023.1	224.22	44	159	0.0174557242424242	0.0186075924747475	Pacific	bup	Austronesian
575	575	2631	Butmas Tur	Austronesian	Pacific	0	-15.376	167.028	371	235	951	3006	478	253.82	241.43	932.96	2855.83	438.71	175.18	244.4	1030.39	2810.42	442.43	39	183	0.0162160681818182	0.0179532961868687	Pacific	bnr	Austronesian
576	576	3395	Buwal	Afro-Asiatic	Africa	3	10.5	13.86	538	264	1949	889	0	504.86	264.73	1999.37	866.75	0.25	431.8	266.58	2254.92	844.73	1.04	52	102	0.00637695151515151	0.0133330583438228	West Africa	bhs	Afro-Asiatic
577	577	1542	Buyuan Jino	Tibeto-Burman	Eurasia	6	22.05	101	1097	200	3290	1499	59	1113.22	200.04	3318.85	1536.53	61.37	1160.5	199.27	3447.3	1396.07	42.29	58	148	0.0080005403030303	0.0136582032284382	Southeast Asia	jiy	Sino-Tibetan
578	578	2632	Bwaidoka	Austronesian	Pacific	0	-9.479	150.311	257	253	689	2449	420	239.94	253.01	775.95	2604.68	463.09	481.21	241.31	741.6	2858.85	456.67	42	174	0.0168839227272727	0.0183432960975136	South New Guinea	bwd	Austronesian
579	579	977	Byansi	Tibeto-Burman	Eurasia	2	30.17	80.5	4987	-21	5717	882	77	3638.81	54.6	5511.21	1110.1	81.41	2840.62	94.78	6504.73	765.73	41.71	63	137	0.00556637092307692	0.00975631949980575	South Asia	bee	Sino-Tibetan
580	580	3966	B?siro	Macro-Je	South America	0	-16.638	-61.927	503	232	1784	1059	96	389.67	238.12	1815.87	1059.66	91.44	468.81	238.62	1840.92	1320.76	91.33	38	62	0.0102041890909091	0.0135536504864025	Amazon	xxx-16	NA
581	581	2010	B?t?	Niger-Kongo	Africa	4	6.25	-6.25	216	259	908	1404	125	207.08	259.03	931.76	1409.07	122.69	269.46	259.73	1060.67	1625.92	106.14	50	92	0.0168712575757576	0.0181313548445998	West Africa	btg	NA
582	582	2633	Caac	Austronesian	Pacific	0	-20.42	164.42	100	230	2099	1353	155	190	224.39	2108.15	1483.07	176.72	183.21	222.06	2224.11	1595.08	212.67	36	181	0.0121890621212121	0.0150988171503496	Pacific	msq	Austronesian
583	583	3967	Cabiyar?	Arawak	South America	0	-0.13	-70.693	199	257	525	3028	597	177.15	258.64	516.76	3035.63	587.65	158.92	261.28	568.15	2997.26	490	47	58	0.0169610015151515	0.0180299208216783	Amazon	cbb	NA
584	584	2014	Cacua	Nadahup	South America	4	1.08	-70	186	255	478	3427	593	194.95	256.46	515.56	3303.41	565.68	159.19	263.13	613.78	2995.86	445.1	48	58	0.0173703121212121	0.0182160281002331	Amazon	cbv	Kakua-Nukak
585	585	1503	Caddo	Caddoan	North America	3	33.33	-93.5	88	172	7519	1281	273	88.41	171.91	7544.55	1281.09	269.41	142.33	170.7	7612.56	1237.49	236.73	64	46	0.00699649621212121	0.011846497798174	Western North America	cad	Caddoan
586	586	1191	Cahuilla	Uto-Aztecan	North America	0	33.75	-117.75	42	172	3431	301	6	493.69	162.41	4574.35	413.66	9.11	781	164.65	6623.26	252.39	12.9	64	33	0.00830147560606061	0.00970401566608392	California	chl	Uto-Aztecan
587	587	678	Cakchiquel	Mayan	North America	0	14.5	-91	819	238	419	3337	86	1090.21	215.94	852.9	1852.97	30.68	597.25	236.5	1408.64	1901.98	116.92	54	47	0.0173700848484848	0.0184131461752137	Central America	ckf	NA
588	588	4147	Cal?	Indo-European	Eurasia	0	41.5	0	321	140	6068	412	75	422.77	134.58	5992.16	463.22	86.27	605.09	122.5	5740.45	679.19	126.63	68	95	0.00603138454545455	0.00891031160586636	Europe	rmq	NA
589	589	3459	Callahuaya	Puquina	South America	0	-15	-69	4698	35	1378	709	30	3274.07	113.55	1281.36	1017.29	56.47	2096.15	161.83	1525.4	1297.77	104.41	39	59	0.00516510318181818	0.00812573959537684	Andes	caw	NA
590	590	978	Camling	Tibeto-Burman	Eurasia	0	27.3	86.8	1680	161	4268	1905	40	1970.91	145.89	4615.34	1410.09	30.65	2262.64	134.52	5357.16	1066.28	20.81	61	141	0.00748996409090909	0.0136147084446387	South Asia	rab	Sino-Tibetan
591	591	102	Campa	Arawak	South America	0	-12	-74	449	248	726	1307	135	2013.63	183.86	768.49	1351.18	123.25	1905.97	171.07	990.32	1359.37	119.39	41	56	0.00778926363636364	0.0096493647968143	Andes	cni	Arawakan
592	592	459	Camsﬂ	Camsﬂ	South America	2	1	-77	2993	110	478	2276	367	1649.74	182.8	347.45	2456.31	442.33	844.58	224.94	476.12	2647.38	413.52	48	55	0.0138207939393939	0.0150354835897436	Andes	kbh	NA
593	593	460	Candoshi	Candoshi	South America	0	-4.17	-77	166	266	357	2374	494	200.87	263.47	398.84	2354.63	490.26	791.2	228.23	607.26	1925.83	336.52	45	55	0.0136937409090909	0.0152246995221445	Andes	cbu	Candoshi-Shapra
594	594	666	Canela-Krah?	Macro-Je	South America	0	-6.5	-45	467	252	798	1344	36	327.05	259.49	788.51	1233.67	29.66	272.24	261.63	666.64	1327.59	35.51	44	71	0.0116004789393939	0.0164555461318959	Amazon	ram	NA
595	595	1003	Cantonese	Tibeto-Burman	Eurasia	6	22.333	114	226	217	4817	2081	83	55.16	224.45	5041.25	1880.68	96.63	273.23	203.24	5942.05	1650.2	122.65	59	155	0.0090797803030303	0.0154779265642968	Southeast Asia	yue	Sino-Tibetan
596	596	3691	Caodeng_rGyalrong	Tibeto-Burman	Eurasia	3	32.2	101.8	3331	55	6398	736	14	3833.79	22.69	6480.85	768.31	17.43	3217.06	43.31	6799.11	729.59	17.18	64	148	0.00159660984615385	0.00530402206779332	Southeast Asia	jya-2	NA
597	597	916	Capanahua	Panoan	South America	3	-7	-74	224	262	520	2260	297	231.53	261.32	538.95	2213.38	292.6	597.88	241.76	497.89	2068.6	284.62	43	56	0.0122325060606061	0.0141445273038073	Amazon	kaq	Pano-Tacanan
598	598	3969	Caquinte	Arawak	South America	0	-11.709	-73.925	683	242	597	1560	163	1464.47	209.04	680.08	1544.33	152.75	1809.14	176.37	954.59	1412.36	125.5	41	56	0.00778926363636364	0.0096493647968143	Andes	cot	Arawakan
599	599	254	Car	Austro-Asiatic	Eurasia	0	9.167	92.75	21	274	510	2507	171	20.67	274.17	512.17	2489.17	178.33	46.95	267.75	610.54	2788.44	123.72	52	144	0.0181462424242424	0.0189531796969697	Southeast Asia	caq	Austroasiatic
600	600	1144	Carapana	Tucanoan	South America	2	0.45	-71	202	260	585	3004	488	209.55	259.99	590.39	3010.83	491.06	173.05	261.67	606.38	2970.87	457.72	47	58	0.0169610015151515	0.0180299208216783	Amazon	cbc	Tucanoan
601	601	462	Carib	Cariban	South America	0	7.85	-59	15	266	488	2621	396	31.49	264.86	493.11	2569.26	384.93	249.9	255.61	533.5	1943.78	239.01	51	64	0.0155272348484848	0.016581494450272	Amazon	car	Cariban
602	602	3793	Carijona	Cariban	South America	0	0.148	-70.708	219	257	504	3060	574	189.38	258.37	529.07	3059.03	569.34	161.63	261.56	581.7	2995.11	479.73	47	58	0.0169610015151515	0.0180299208216783	Amazon	cbd-2	Cariban
603	603	2634	Carolinian	Austronesian	Pacific	0	15	146	0	0	0	0	0	47.36	266.64	618.64	2002.09	262.55	97.92	264.4	709.88	2081.32	262.18	55	172	0.0182739303030303	0.0192253727233877	Pacific	cal	Austronesian
604	604	3460	Carrier	Na-Dene	North America	2	53.5	-125	878	23	8297	467	72	1092.26	13.81	8152.08	473.98	74.26	1053.9	19.88	7569.54	903.2	128.19	75	29	0.00337843	0.00522425518414918	Pacific Northwest	crx	Athapaskan-Eyak-Tlingit
605	605	917	Cashibo-Cacataibo	Panoan	South America	2	-9.1	-75.5	333	254	318	4637	525	810.74	236.11	472.17	2437.32	296.33	1331.78	202.03	705.07	1522.78	171.89	42	55	0.00868318242424242	0.0101520904520202	Andes	cbr	Pano-Tacanan
606	606	3461	Cashinahua	Panoan	South America	0	-10.5	-71.75	387	252	609	1925	153	393.16	252.1	604.3	1932.99	155.63	1001.82	220.09	764.36	1892.19	168.62	42	57	0.0140789454545455	0.0159249024825175	Amazon	cbs	Pano-Tacanan
607	607	599	Catalan	Indo-European	Eurasia	0	41.4	2.3	0	0	0	0	0	408.86	140.91	5435.71	715.25	134.12	539.49	119.51	5666.06	726.14	141.55	68	96	0.00721806424242424	0.0106998465027195	Europe	cat	Indo-European
608	608	3462	Cavine±a	Tacanan	South America	0	-12.25	-67.5	191	260	976	1687	129	186.72	259.91	989.64	1697.89	129.23	660.06	234.87	999.23	1813.52	130.33	41	60	0.0143504651515152	0.0164328499067599	Amazon	cav	NA
609	609	444	Cayapa	Barbacoan	South America	0	1.2	-78.75	41	259	356	2579	380	546.55	233.71	305.73	2846.29	444.32	995.33	214.41	456.34	2567.14	406.01	48	54	0.0145253560606061	0.0152617957770008	Andes	cbi	Barbacoan
610	610	3463	Cayuga	Iroquoian	North America	0	42.75	-76.75	217	85	9153	856	144	298.11	78.73	9134.44	910.71	168.59	285.41	75.26	9448.49	1007	205.58	69	55	0.00304862303030303	0.00763722998329448	Eastern North America	cay	Iroquoian
611	611	468	Cayuvava	Cayuvava	South America	0	-12.5	-67	166	262	960	1599	119	173.2	261.59	955.1	1613.47	120.6	609.26	237.31	1025.02	1811.16	128.81	41	60	0.0143504651515152	0.0164328499067599	Amazon	cyb	Cayuvava
612	612	284	Cebuano	Austronesian	Pacific	0	10	124	40	273	670	1716	226	145.18	266.8	643.58	1838.21	240.13	235.24	259.75	612.58	2611.61	326.48	52	160	0.0180301318181818	0.0185754732964258	Pacific	ceb	Austronesian
613	613	307	Cemuhi	Austronesian	Pacific	3	-20.833	165	336	216	2138	2040	247	228.92	221.24	2145.58	1588.6	197.1	183.21	222.06	2224.11	1595.08	212.67	36	182	0.0122580590909091	0.0150983943958819	Pacific	cam	Austronesian
614	614	2114	Cerma	Niger-Kongo	Africa	0	10.25	-4.85	340	269	1470	1167	17	333.6	269.91	1530.99	1131.72	16.89	313.06	269.18	1709.18	1069.48	24.85	52	92	0.00988855560606061	0.0155780711740482	West Africa	cme	Atlantic-Congo
615	615	1493	Ch˜cangacakha	Tibeto-Burman	Eurasia	5	27.5	90.88	3145	88	5290	1003	14	2768.13	106.61	5095.48	1562.57	20.38	2437.99	122.69	5179.88	1407.77	23.44	61	143	0.0071407046969697	0.0134201578290598	South Asia	cgk	NA
616	616	4179	Ch˜cangacakha-2	Tibeto-Burman	Eurasia	5	27.55	90.92	3646	63	5533	696	10	3024.61	94.05	5212.32	1379.81	18.06	2485.93	119.9	5212.1	1399.9	23.39	61	143	0.0071407046969697	0.0134201578290598	South Asia	cgk-2	NA
617	617	3465	Cha'palaachi	Barbacoan	South America	0	0.838	-78.877	115	255	357	2927	509	726.36	224.58	343.82	2432.96	322.02	992.35	214.28	470.02	2515.33	399.77	47	54	0.0127081303030303	0.0139148980205905	Andes	cbi-2	NA
618	618	918	Chacobo	Panoan	South America	0	-12.25	-65	144	265	768	1502	48	153.03	263.63	766.64	1512.71	52.2	213.62	253.88	945.43	1788.49	105.24	41	61	0.0127286387878788	0.0156293154079254	Amazon	cao	Pano-Tacanan
619	619	34	Chaha	Afro-Asiatic	Africa	0	8.2	38	1995	180	931	1189	47	2094.07	176.75	896.32	1161.96	52.3	1524.39	209.05	1118.35	1047.91	48.22	51	115	0.00991671681818182	0.0125021268723776	Ethiopia	sgw	Afro-Asiatic
620	620	4170	Chakavian	Indo-European	Eurasia	3	45.17	14.85	1012	72	6541	1368	290	475.36	103.65	6645.98	1263.84	248.72	532.69	96.94	6841.47	925.4	164.68	70	103	0.00609154636363636	0.00931270212373737	Europe	svm	Indo-European
621	621	2064	Chali	Tibeto-Burman	Eurasia	2	27.3	91	2524	119	4911	1636	22	2221.47	134.54	4864.21	1851.33	24.42	2320.61	129.24	5083.42	1453.7	24.53	61	143	0.0071407046969697	0.0134201578290598	South Asia	tgf	Sino-Tibetan
622	622	422	Cham_Eastern	Austronesian	Eurasia	2	11.333	108.5	63	262	1328	1110	19	537.17	235.37	1176.56	1481	51.95	241.05	256.71	1356.82	1851.39	41.96	53	152	0.0149332454545455	0.018136469965035	Southeast Asia	cjm	Austronesian
623	623	423	Cham_Western	Austronesian	Eurasia	0	12	105.5	14	277	1162	1723	23	29.72	275.48	1170.45	1669.47	37.55	220	260.11	1406.72	1836.81	38.46	53	150	0.0160864060606061	0.0187591800621601	Southeast Asia	cja	Austronesian
624	624	3466	Chama	Tacanan	South America	0	-11.33	-66.25	139	265	871	1595	91	161.41	263.93	798.54	1626.32	87.27	217.36	254.95	828.85	1878.27	116.15	41	60	0.0143504651515152	0.0164328499067599	Amazon	ese-2	Pano-Tacanan
625	625	3971	Chamacoco	Zamucoan	South America	0	-22.358	-59.72	125	248	3372	669	51	128.33	246.49	3370.74	726.86	56.24	195.56	237.36	3275.43	922.35	79.52	35	64	0.0077117856060606	0.0122344340942113	Patagonia	ceg	Zamucoan
626	626	3692	Chamalal_Gigatil	Nakh-Daghestanian	Eurasia	0	42.54	46.06	2039	31	7553	844	75	1561.36	55	7968.62	746.93	76.56	805.53	91.45	8754.84	496.05	71.6	69	119	0.00260177151515152	0.00654397926787102	Middle East	cji	Nakh-Daghestanian
627	627	3693	Chamalal_Nizhnee Gakvari	Nakh-Daghestanian	Eurasia	0	42.53	46.05	2039	31	7553	844	75	1561.36	55	7968.62	746.93	76.56	805.53	91.45	8754.84	496.05	71.6	69	119	0.00260177151515152	0.00654397926787102	Middle East	cji-2	Nakh-Daghestanian
628	628	661	Chambri	Lower Sepik-Ramu	Pacific	0	-4.167	143.083	15	272	259	2543	437	193.64	261.88	228.27	2548.44	422.96	592.34	238.91	487.63	3310.35	603.81	45	170	0.0169725121212121	0.0174953291414141	North New Guinea	can	Lower_Sepik-Ramu
629	629	3861	Chamicuro	Arawak	South America	0	-5.114	-75.736	125	267	337	1942	363	143.53	265.76	352.27	2098.27	370.63	708.39	235.87	496.26	2147.57	368.79	44	55	0.011816153030303	0.0134748199106449	Amazon	ccc	Arawakan
630	630	281	Chamorro	Austronesian	Pacific	0	13.583	145	149	264	444	2305	308	81.57	267.83	472.87	2320.74	278.83	72.68	266.8	576.63	2164.32	269.18	54	171	0.0187935803030303	0.0194713158352758	Pacific	cha	Austronesian
631	631	3694	Changchow	Tibeto-Burman	Eurasia	7	24.75	117.833	50	211	5751	1427	112	348.21	198.6	5589.36	1454.24	109.63	392.67	187.78	6273.4	1751.62	146.7	60	157	0.00862283696969697	0.0149762615592463	Southeast Asia	nan-5	Sino-Tibetan
632	632	3695	Changsha	Tibeto-Burman	Eurasia	6	28	113	54	178	8711	1468	183	116.12	174.9	8566.5	1505.94	185.77	331.86	169.28	7894.1	1430.04	144.96	61	154	0.00561876863636364	0.0129849536722999	Southeast Asia	hsn	Sino-Tibetan
633	633	3696	Changzhi	Tibeto-Burman	Eurasia	7	36.167	113	927	99	9945	598	19	1055.72	93.32	9751.72	619.86	20.49	642.63	112.15	10021.8	587.81	25.12	66	154	0.00208124984848485	0.00815649279662005	Southeast Asia	cmn-3	Sino-Tibetan
634	634	979	Chantyal	Tibeto-Burman	Eurasia	0	28.75	83.5	5872	-66	4883	548	51	3620.32	57.79	4786.78	1026.57	50.03	2666	109.32	5834.73	835.18	31.37	62	139	0.00568989	0.0106403479203574	South Asia	chx	Sino-Tibetan
635	635	3697	Chaozhou	Tibeto-Burman	Eurasia	7	23.667	116.667	125	212	5400	1519	103	218.54	207.35	5380.52	1534.48	105.08	331.27	194.36	6199.92	1679.51	130.04	59	156	0.0112526498484848	0.016737222736014	Southeast Asia	nan-2	Sino-Tibetan
636	636	3467	Chaplino	Eskimo-Aleut	North America	0	65	-173	275	-58	8932	540	78	217.82	-56.97	8970.91	522.66	75.2	170.57	-68.48	9467.65	425.15	57.25	81	4	0.00107051613636364	0.00330228918558664	Pacific Northwest	ess-2	Eskimo-Aleut
637	637	3468	Chaplino_Alaska	Eskimo-Aleut	North America	0	63.5	-170.5	53	-40	8269	418	57	56.45	-39.9	8270.92	422.06	56.41	173.02	-61.31	9197.7	423.62	58.65	80	5	0.00133509675757576	0.00347934878601399	Pacific Northwest	ess-3	Eskimo-Aleut
638	638	2116	Chara	Afro-Asiatic	Africa	0	6.617	36.238	847	243	808	1324	112	1352.16	215.79	805.55	1447	130.13	1197.41	228.06	1049.5	950.09	46.1	50	114	0.010680933030303	0.0141407516427739	Ethiopia	cra	Ta-Ne-Omotic
639	639	912	Chatino	Otomanguean	North America	6	16.5	-97.25	862	226	1392	1448	17	1248.85	214.65	1265.13	1230.47	19.99	1101.2	216.77	1678	1389.19	61.19	56	44	0.0137405166666667	0.0161145737160062	Central America	ctp	Otomanguean
640	640	3469	Chatino_Yaitepec	Otomanguean	North America	10	16.5	-97.25	862	226	1392	1448	17	1248.85	214.65	1265.13	1230.47	19.99	1101.2	216.77	1678	1389.19	61.19	56	44	0.0137405166666667	0.0161145737160062	Central America	ctp-2	Otomanguean
641	641	3698	Che'_Wong	Austro-Asiatic	Eurasia	0	3.833	102	233	258	442	2364	400	265.79	252.55	462.43	2464.43	423.34	210.75	257.88	423.24	2546.72	409.46	49	149	0.0173323575757576	0.0183690177583528	Southeast Asia	cwg	Austroasiatic
642	642	726	Chechen	Nakh-Daghestanian	Eurasia	0	43.13	45.54	243	110	9230	542	77	938.86	75.56	8659.47	669.13	76.65	756.28	89.09	8873.4	518.1	76.72	69	119	0.00260177151515152	0.00654397926787102	Middle East	che	Nakh-Daghestanian
643	643	2935	Cheke Holo_Maringe	Austronesian	Pacific	0	-8.5	159.67	24	267	373	2756	472	91.55	262.93	384.46	2777.46	479.91	133.87	260.32	413.06	3204.4	620.81	43	179	0.0188988615384615	0.0191607352758353	Pacific	mrn	Austronesian
644	644	3470	Chemakum	Chimakuan	North America	0	48.08	-122.93	208	92	4558	800	89	297.51	89	4551.58	1279.75	112.4	814.12	63.23	6256.49	1142.83	112.25	72	30	0.00562867590909091	0.0071591282503885	Pacific Northwest	xch	Chimakuan
645	645	1183	Chemehuevi	Uto-Aztecan	North America	0	34.33	-115.17	278	228	8002	89	6	527.48	210.2	7821.44	124.97	9.11	956.69	162.55	7109.45	248.23	22.06	65	35	0.00452157876923077	0.0060021121021756	Western North America	ute-3	Uto-Aztecan
646	646	2636	Chenapian	Sepik	Pacific	2	-4.25	142.33	24	270	261	2996	520	317.57	254.96	250.05	3009.25	547.18	556.5	240.82	504.1	3291.54	607.12	45	170	0.0169725121212121	0.0174953291414141	North New Guinea	cjn	Sepik
647	647	3699	Cheng	Austro-Asiatic	Eurasia	0	15	107.167	293	252	1924	2400	49	697.94	230.07	1822.26	2684.56	45.83	276.75	253.99	1908.19	1874.48	46.38	55	151	0.0122972224242424	0.0167422589724165	Southeast Asia	jeg	Austroasiatic
648	648	4124	Chengfeng	Hmong-Mien	Eurasia	8	29.685	113.49	30	170	8638	1296	151	87.48	167.54	8600.13	1311.54	148.09	278.87	161.63	8364.26	1290.05	130.13	62	155	0.00510060121212121	0.0126287145367133	Southeast Asia	xxx-109	NA
649	649	3700	Chengqiao	Tibeto-Burman	Eurasia	6	31.63	121.4	3	157	8414	1082	127	4.1	155.62	8387.96	1045.04	124.53	125.84	156.14	8553.7	1225.29	131.34	63	159	0.00521564924242424	0.0118334952012432	Southeast Asia	wuu-10	Sino-Tibetan
650	650	980	Chepang	Tibeto-Burman	Eurasia	2	28.05	83.92	947	202	4441	2636	34	1672.9	162.12	4749.54	1689.17	36.05	2326.44	130.06	5652.9	892.7	29.44	61	139	0.00643199333333334	0.0126320440712898	South Asia	cdm	Sino-Tibetan
651	651	3701	Cheremis	Mongolic	Eurasia	0	55.624	55.484	154	28	12020	581	93	137.87	28.36	12034.7	575.46	91.73	249.42	22.46	12114.7	557	86.45	76	124	0.00151578266666667	0.0053554490999223	Northern Eurasia	mrj	Uralic
652	652	621	Cherokee	Iroquoian	North America	2	35.5	-83.5	709	120	7125	1504	317	674.98	123.97	7287.45	1518.23	326.11	292.61	144.02	7600.37	1262.19	255.94	65	51	0.00550809636363637	0.0109261364413364	Eastern North America	chr	Iroquoian
653	653	3471	Cheyenne	Algic	North America	2	43.5	-104	1113	83	9789	373	26	1365.9	73.51	9379.56	417.98	35.42	1280.16	70.18	9685.69	404.18	38.31	69	40	0.00272421742424242	0.00488922567540793	Western North America	chy	Algic
654	654	2015	Chickasaw	Muskogean	North America	2	34	-88	143	155	7579	1495	278	141.52	159.71	7563.45	1454.69	269.76	147.02	161.01	7549.59	1387.75	268.28	65	49	0.00598706787878788	0.0114853454009324	Eastern North America	cic	Muskogean
655	655	3758	Chiguano_Izoce±o	Tupi	South America	0	-20	-63	588	237	3020	724	26	731.26	229.64	2954.37	679.62	24.25	1175.48	206.23	2905.72	782.52	50.79	37	62	0.0079090896969697	0.0121799510742036	Patagonia	gui-2	NA
656	656	3472	Chilcotin	Na-Dene	North America	2	52	-125	1089	29	7218	489	75	1473.91	8.55	7026.61	587.69	96.39	952.97	32.6	6930.84	1039.55	137.96	74	29	0.00438990363636364	0.00606284719405594	Pacific Northwest	clc	Athapaskan-Eyak-Tlingit
657	657	530	Chimariko	Chimariko	North America	0	41	-123	2020	44	5265	1274	63	1062	96.37	5902.5	1120.75	43.09	997.29	96.39	5940.01	869.33	45.77	68	30	0.00709431348484848	0.00820180974864025	California	cid	Chimariko
658	658	3473	Chimila	Chibchan	South America	0	10.5	-73	656	237	454	1432	82	886.95	226.02	581.5	1663.51	104.22	511.23	250.36	503.72	1643.77	112.36	52	57	0.0140955515151515	0.0161849298717949	Amazon	cbg	Chibchan
659	659	2117	Chimwiini	Niger-Kongo	Africa	2	-1	42	9	272	1035	446	8	28.48	273.6	1115.48	438.12	12.43	219.82	270	1182.11	499.34	24.1	46	117	0.0155401	0.0172261547979798	Southern Africa	swh-2	Atlantic-Congo
660	660	1552	Chin_Daai	Tibeto-Burman	Eurasia	2	21.1	93.65	1305	196	2751	2240	16	698.86	228.11	2762.17	2413.65	16.7	408.08	241.38	3077.88	1982.94	24.4	58	144	0.0111030609090909	0.017191612972028	Southeast Asia	dao	Sino-Tibetan
661	661	1376	Chin_Falam	Tibeto-Burman	Eurasia	4	22.9	93.67	1085	202	2997	1790	33	910.74	211.84	3046.05	1918.81	30.76	427.14	235.43	3410.3	2090.31	31.79	59	144	0.00687078409090909	0.0144618797727273	Southeast Asia	cfm	Sino-Tibetan
662	662	1014	Chin_Tiddim	Tibeto-Burman	Eurasia	4	23.333	93.667	1622	171	2990	1887	41	919.9	209.36	3100.85	1914.21	35.09	431.9	234.09	3483.34	2119.38	33.82	59	144	0.00687078409090909	0.0144618797727273	Southeast Asia	ctd	Sino-Tibetan
663	663	4116	Chinese_Liao	Tibeto-Burman	Eurasia	4	41.8	123.5	49	86	12404	705	22	123.3	78.66	12488.6	709.53	21.91	294.78	62.8	12604.2	662.14	20.8	69	160	0.0016171903030303	0.00691198091103341	Northern Eurasia	cmn-5	Sino-Tibetan
664	664	1298	Chinook	Chinook	North America	0	46	-124	NA	NA	NA	NA	NA	247.47	92.36	3961.19	2341.12	157.31	657.83	80.24	5438.71	1435.55	112.3	71	30	0.00588427106060606	0.00720213433158508	Pacific Northwest	chh	Chinookan
665	665	751	ChiNyanja	Niger-Kongo	Africa	2	-15	35	608	232	2416	973	15	795.2	222.43	2322.83	1040.25	18.1	608.53	232.17	2353.48	1082.96	22.32	39	113	0.00751176257575757	0.0115574432618493	Southern Africa	nya	Atlantic-Congo
666	666	3474	Chipaya	Uru-Chipaya	South America	0	-19	-68	3674	85	2924	247	2	3799.41	78.02	2890.32	246.04	2.43	3006.81	117.25	2474.59	557.12	33.43	37	59	0.00600402848484848	0.00798657336868687	Andes	cap	Uru-Chipaya
667	667	703	Chipewyan	Na-Dene	North America	2	59	-106	306	-41	14812	404	52	362.93	-42.87	14708.4	409.51	52.76	413.71	-45.96	14429.2	406.23	50.55	77	39	0.00107097671212121	0.00453364540543901	Eastern North America	chp	Athapaskan-Eyak-Tlingit
668	668	481	Chiquitano	Chiquitano	South America	0	-17.5	-62	281	246	1976	868	88	291.87	245.28	1996.76	890.87	89.36	579.14	234.56	2106.61	1182.83	85.99	38	62	0.0102041890909091	0.0135536504864025	Amazon	cax	Chiquitano
669	669	704	Chiricahua	Na-Dene	North America	2	33.5	-108	2223	81	6888	432	44	2128.07	93.48	6898.73	410.26	39.16	1653.03	130.3	7359.6	359.95	35.68	64	38	0.00317171696969697	0.00493242204215229	Western North America	apm	Athapaskan-Eyak-Tlingit
670	670	3972	Chiriguano_Chan?	Tupi	South America	0	-17.793	-63.18	426	239	2209	1254	157	529.12	236.11	2119.44	1059.17	118.03	989.04	217.66	2207.35	1113.87	82.9	38	62	0.0102041890909091	0.0135536504864025	Amazon	gui-2	NA
671	671	482	Chitimacha	Chitimacha	North America	2	29.67	-91	7	201	5865	1628	328	5.25	200.11	5914.47	1578.48	320	53.23	185.51	6721.33	1453.08	285.23	62	47	0.011376911969697	0.01538925749223	Eastern North America	ctm	Chitimacha
672	672	700	Choctaw	Muskogean	North America	2	32.25	-88.5	124	175	6963	1485	271	90.14	175.25	6940.01	1461.83	273.67	104.58	172.89	7111.91	1438.04	274.36	64	49	0.00750351939393939	0.0127240655932401	Eastern North America	cho	Muskogean
673	673	2118	Chokobo	Niger-Kongo	Africa	2	10.35	8.85	976	237	1698	1198	2	789.31	245.4	1796.5	1168.31	2.02	391.75	263.39	2102.86	991.37	5.78	52	100	0.00996638712121212	0.0149418736264569	West Africa	cbo	Atlantic-Congo
674	674	2119	Chokwe	Niger-Kongo	Africa	4	-9.702	22.876	915	234	973	1290	2	1019.48	228.83	966.8	1352.21	3.65	1040.97	221.21	1149.34	1345.56	16.42	42	107	0.00634532742424242	0.0126250523863636	Southern Africa	cjk	Atlantic-Congo
675	675	486	Cholon	Cholon	South America	0	-8	-77.5	3362	109	707	880	43	2982.45	126.15	735.2	911.54	61.57	1310.86	201.47	742.58	1406.5	192.57	43	54	0.0112564151515151	0.0128832080780886	Andes	cht	Hibito-Cholon
676	676	3475	Chono	Chonan	South America	0	-46	-75	92	86	2036	2212	493	202.92	79.41	2156.67	2317.19	515.59	594.46	64.56	3084.16	1939.48	388.22	23	56	0.00534753878787879	0.00641316457672883	Patagonia	xxx-39	NA
677	677	679	Chontal	Mayan	North America	0	18.17	-92.58	1	264	1869	1908	173	30.71	264	1934.91	2102.27	201.61	448.68	241.58	1713.84	1791.97	119.19	56	46	0.013149796969697	0.0159898933411033	Central America	chd	NA
678	678	1060	Chontal	Tequistlatecan	North America	0	16.3	-95.5	928	221	1240	1020	17	735.7	230.24	1346.3	1075.68	32.11	909.54	224.1	1610.86	1615.14	83.59	55	45	0.0167750106060606	0.0185677686790987	Central America	clo	NA
679	679	2120	Chopi	Niger-Kongo	Africa	3	-24.718	34.744	89	232	2081	944	120	62.4	235.68	2327.8	812.92	89.91	215.7	228.9	2865.88	688.81	41.29	34	113	0.0107542837878788	0.014028110534188	Southern Africa	cce	Atlantic-Congo
680	680	3476	Chorote	Matacoan	South America	0	-22	-63	312	232	3891	790	16	383.26	229.01	3852.74	773.43	16.16	1168.53	198.72	3442.29	606.68	26.29	36	62	0.00734582772727273	0.0123294733624709	Patagonia	crq	Matacoan
681	681	3477	Chorti	Mayan	North America	0	14.8	-89.3	1057	214	1331	1400	95	835.4	225.4	1264.46	1704.66	88.15	577.59	237.21	1361.08	1793.1	109.05	55	48	0.0136705803030303	0.0158245278593629	Central America	caa	Mayan
682	682	234	Chrau	Austro-Asiatic	Eurasia	0	10.667	107.5	100	260	1008	2089	19	129.12	259.05	1034.23	1942.74	38.28	208.43	259.24	1284.05	1843.73	40.63	53	151	0.0143835454545455	0.0181261285586636	Southeast Asia	crw	Austroasiatic
683	683	2637	Chru	Austronesian	Eurasia	0	11.774	108.575	1129	204	1066	1549	65	617.99	231.91	1254.56	1436.12	54.56	260.33	255.6	1414.7	1883.42	42.81	53	152	0.0149332454545455	0.018136469965035	Southeast Asia	cje	Austronesian
684	684	2638	Chuave	Trans New Guinea	Pacific	4	-6.168	145.119	1886	178	521	2275	301	1423.27	198.17	523.1	2974.55	477.78	646.17	235.41	562.91	3089.26	520.79	44	171	0.0155601696969697	0.0169529563714064	New Guinea Highlands	cjv	Nuclear_Trans_New_Guinea
685	685	680	Chuj	Mayan	North America	0	16	-91.5	2133	161	816	1941	164	1274.29	204.27	1170.33	2164.7	134.99	488.16	240.45	1548.04	1861.5	119.9	55	47	0.0152414287878788	0.0169066000524476	Central America	cac	Mayan
686	686	3478	Chuj_Ixtatﬂn	Mayan	North America	0	16	-91.5	2133	161	816	1941	164	1274.29	204.27	1170.33	2164.7	134.99	488.16	240.45	1548.04	1861.5	119.9	55	47	0.0152414287878788	0.0169066000524476	Central America	cnm	NA
687	687	489	Chukchi	Chukotko-Kamchatkan	Eurasia	0	67	-173	9	-72	9845	310	37	134.08	-74.33	9719.34	340.9	43.19	171.66	-71.21	9576.85	421.3	56.69	82	4	0.000829518181818182	0.00292755412997281	North Pacific	ckt	Chukotko-Kamchatkan
688	688	492	Chumash	Chumash	North America	0	34.67	-120.25	315	143	2922	463	2	485.91	140.1	3902.09	509.25	3.23	879.24	138.73	6065.7	401.99	14.87	65	32	0.00803308181818182	0.00920463888694639	California	boi	Chumashan
689	689	308	Chuukese	Austronesian	Pacific	0	7.333	151.75	NA	NA	NA	NA	NA	17.18	273.91	123.82	3521	621.27	12.94	274	127.63	3566.38	669.5	51	175	0.0190622461538462	0.0194050294133644	Pacific	chk	Austronesian
690	690	76	Chuvash	Turkic	Eurasia	0	55.5	47.5	173	36	11457	545	76	145.6	37.05	11473.4	542.81	76.98	142.76	37.84	11465.4	563.1	87.71	76	120	0.00171857298484848	0.00547449185635198	Northern Eurasia	chv	Turkic
691	691	3479	Chuxnabﬂn Mixe	Mixe-Zoque	North America	2	17	-96	1989	153	1139	1501	88	1234.22	200.59	1534.73	1492.52	72.91	981.68	220.8	1685.9	1514.9	77.56	56	45	0.0133157893939394	0.0160060400019425	Central America	pxm	NA
692	692	2639	Ciacia	Austronesian	Pacific	0	-5.75	122.75	NA	NA	NA	NA	NA	120.97	263.51	593.26	1862.14	143.82	313.17	251.47	575.52	1986.14	212.18	44	159	0.0174557242424242	0.0186075924747475	Pacific	cia	Austronesian
693	693	2121	Cicipu	Niger-Kongo	Africa	0	10.911	5.703	422	261	1980	1102	1	365.76	264.61	1996.79	1083.78	1.11	359.41	268.83	2104.64	951.57	8.19	53	98	0.0080590353030303	0.0137932377480575	West Africa	awc	Atlantic-Congo
694	694	1436	CiLuba	Niger-Kongo	Africa	2	-6	22	670	243	330	1672	99	645.46	244.52	353.87	1635.57	88.65	718.27	238.97	467.38	1576.67	78.86	44	107	0.00853476833333333	0.0148538743059441	Southern Africa	lua	Atlantic-Congo
695	695	2640	Citak	Trans New Guinea	Pacific	0	-5.509	139.218	19	268	678	3932	889	33.21	267.24	655.96	3882.19	854.85	493.25	243.92	567.11	3181.68	608.82	44	168	0.0176173454545455	0.0189198293822844	South New Guinea	tml	Nuclear_Trans_New_Guinea
696	696	3480	Clallam	Salish	North America	0	48.08	-123.75	739	65	4622	2279	162	450.26	78.48	4453.21	2223.89	161.49	814.67	60.93	5923.98	1295.94	125.94	72	30	0.00562867590909091	0.0071591282503885	Pacific Northwest	clm	Salishan
697	697	1548	Classical Malay	Austronesian	Eurasia	0	2.2	102.5	19	270	310	2062	387	75.61	266.76	391.31	2171.83	397.75	215.14	257.36	383.13	2590.88	426.07	48	149	0.0180837818181818	0.0186636443997669	Southeast Asia	xxx-96	NA
698	698	1350	Classical Tibetan	Tibeto-Burman	Eurasia	0	31	89	4938	-16	7248	270	3	4955.6	-17.48	7279.78	262.65	2.74	4799.1	-16.38	7100.33	348.75	6.76	63	142	0.000532498409090909	0.00354337199399767	Northern Eurasia	xct	Sino-Tibetan
699	699	493	Coahuilteco	Coahuilteco	North America	2	28	-100	195	223	6588	493	60	227.48	221.83	6554.8	483.71	58.03	665.42	201.49	5952.06	536.36	68.39	61	42	0.00549269	0.00924876875505051	Western North America	xxx-6	NA
700	700	1156	Cocama-Cocamilla	creole	South America	0	-5	-74.3	109	270	413	2370	399	118.3	268.1	410.14	2374.19	405.69	325.14	254.03	469.51	2374.07	406.55	44	56	0.0146253924242424	0.0164238519036519	Amazon	cod	Tupian
701	701	539	Cocopa	Yuman	North America	0	32.5	-115	18	228	6826	60	2	85.79	220.68	6792.15	87.62	2.9	662.47	184.8	6665.37	227.25	14.19	64	35	0.005044378	0.00646814211771562	California	coc	Cochimi-Yuman
702	702	952	Coeur d'Alene	Salish	North America	0	47.33	-117	846	75	7187	616	78	806.83	76.58	7326.62	623.05	79.61	1286.19	48	7692.11	566.26	90.97	71	34	0.00334634393939394	0.00516837514374514	Western North America	crd	Salishan
703	703	3481	Cofan	Chibchan	South America	2	0.25	-77	342	245	373	3183	629	967.8	214.93	390.46	2975.9	586.71	798.31	226.77	490.9	2549.27	408.7	47	55	0.0132653696969697	0.0147417203554779	Andes	con	Cofan
704	704	1267	Cogtse Gyarong	Tibeto-Burman	Eurasia	0	32.1	100.9	4246	-1	6814	720	16	4060.3	10.62	6777.97	706.11	15.69	3619.12	27.1	6722.6	688.83	15.46	64	148	0.00159660984615385	0.00530402206779332	Northern Eurasia	jya	NA
705	705	2361	Colac	Pama-Nyungan	Australia	0	-38.33	143.5	121	134	3452	781	115	190.24	131.52	3523.21	787.68	122.78	184.91	142.45	4303.84	679.73	110.28	27	170	0.00693844651515152	0.0080868630499223	Australia	xxx-73	NA
706	706	1184	Comanche	Uto-Aztecan	North America	0	33.5	-101.5	897	158	7947	512	47	899.99	157.4	7943.75	504.19	46.85	901.46	157.55	7884.89	503.2	54.58	64	42	0.00383992727272727	0.00769758625330225	Western North America	com	Uto-Aztecan
707	707	949	Comox	Salish	North America	0	49.75	-125	57	92	5225	1413	133	443.06	75.77	4890.35	1771.49	177.96	855.4	48.16	6027.5	1267.85	143.94	73	29	0.00543278257575758	0.00695018241686092	Pacific Northwest	coo	Salishan
708	708	907	Coos	Oregon Coast	North America	0	43.5	-124.17	39	111	2969	1651	78	294.31	105.32	3997.02	1636.39	75.19	837.52	87.58	5580.44	1234.36	76.99	69	30	0.00637793439393939	0.00752633479623155	Pacific Northwest	csz	Coosan
709	709	22	Coptic	Afro-Asiatic	Africa	0	29	31	29	213	5696	5	0	138.92	208.14	5724.33	8.35	0	251.44	207.84	5638.15	23.23	0	62	111	0.00405133015151515	0.00612981314083139	North Africa	cop	Afro-Asiatic
710	710	1180	Cora	Uto-Aztecan	North America	2	23.333	-99	333	249	3887	825	57	669.83	222.92	3713.46	838.74	55.31	1225.34	198.37	3641.27	683.76	52.59	59	43	0.00862226818181818	0.0115233385196193	Central America	crn	Uto-Aztecan
711	711	555	Cornish	Indo-European	Eurasia	0	50.5	-4.5	154	99	4185	1060	186	122.87	100.11	4222.07	1050.68	183.66	114.27	97.21	4333.61	917.26	174.12	73	93	0.00607854227272727	0.00786733314005439	Europe	cor	Indo-European
712	712	4106	Corsican	Indo-European	Eurasia	0	42.1	9.5	36	154	4976	599	53	492.19	131.31	5098.05	711.86	70.84	511.3	119.37	6193.61	846.83	139.34	69	100	0.00730719136363636	0.0107271099630925	Europe	cos	Indo-European
713	713	2641	Cotabato Manobo_Kalamansig	Austronesian	Pacific	0	6.421	124.29	910	225	373	2366	344	369.34	253.39	352.53	2081.05	298.65	289.32	255.93	464.6	2529.32	364.31	50	160	0.0187244590909091	0.0190148113714064	Pacific	mta	Austronesian
714	714	3482	Cowlitz	Salish	North America	0	46.5	-123.17	592	79	4584	2350	169	212.66	96.53	4622.02	1898.07	138.05	731.23	75.59	5853.06	1251.4	106.76	71	30	0.00588427106060606	0.00720213433158508	Pacific Northwest	cow	Salishan
715	715	3561	Cree_Moose	Algic	North America	0	51.33	-80.5	5	-7	12439	706	99	46.43	-6.27	12487.1	716.55	102.15	179.21	-6.96	12404.8	745.48	111.62	74	53	0.00102787362121212	0.00492238268966589	Eastern North America	crm	Algic
716	716	51	Cree_Plains	Algic	North America	0	54	-116	1094	11	9601	594	69	939.9	15.86	9805.92	571.81	68.14	1045.86	6.36	10153.3	552.63	82.79	75	34	0.00210890228787879	0.00444782157255245	Western North America	crk	Algic
717	717	3609	Cree_Swampy	Algic	North America	0	55.5	-84	NA	NA	NA	NA	NA	32.24	-39.36	13167.3	509.82	57.07	89.27	-27.65	13208.5	582.42	72.93	76	51	0.000672742090909091	0.00384169939722222	Eastern North America	csw	Algic
718	718	50	Cree_Woods	Algic	North America	0	58	-102	338	-46	14648	449	53	368.98	-47.27	14594.8	456.8	54.18	357.9	-47.7	14457.6	440.79	51.43	77	41	0.000907993151515152	0.00437816297249417	Eastern North America	cwd	Algic
719	719	1565	Creek	Muskogean	North America	3	32	-85	101	182	6640	1287	228	123.92	181.54	6639.69	1304.07	233.16	161.45	172.33	6800.76	1382.15	258.99	64	50	0.00727472393939394	0.0126482101000388	Eastern North America	mus	Muskogean
720	720	3703	Croatian	Indo-European	Eurasia	0	45.5	17.3	348	98	7119	909	163	189.55	105.9	7272.21	863.16	156.76	424.92	95.9	7150.89	863.53	154.32	71	104	0.00438608363636364	0.00787739542793318	Europe	hrv	Indo-European
721	721	1028	Crow	Siouan	North America	2	45.5	-108	1081	86	9094	405	56	1290.01	66.94	9137.41	386.87	53.13	1471	51.03	9419.63	375.77	50.81	71	38	0.00253331181818182	0.00433123949028749	Western North America	cro	Siouan
722	722	235	Cua	Austro-Asiatic	Eurasia	0	15.167	108.667	24	262	2626	2032	123	453.61	240.25	2295.94	2034.23	106.49	344.35	247.83	1994.56	1979.56	54.59	55	152	0.0128522424242424	0.0163622158080808	Southeast Asia	cua	Austroasiatic
723	723	1145	Cubeo	Tucanoan	South America	2	1.33	-70.5	209	260	609	3160	457	215.15	259.21	606.7	3141.03	462.57	170.22	263.16	639.11	2955	418.69	48	58	0.0173703121212121	0.0182160281002331	Amazon	cub	Tucanoan
724	724	1062	Cuiba	Guahiban	South America	0	6.5	-70.5	112	269	796	1963	52	116.5	268.86	765.92	2017.37	61.75	468.45	253.17	683.86	2135.94	135.15	50	58	0.0157783151515152	0.0170847437975913	Amazon	cui-2	NA
725	725	521	Cuiba	Yurakare	South America	0	-16.5	-65	204	253	1962	3526	382	298.9	249.59	1954.44	3167.14	335.1	1363.46	202.29	1849.03	1207.17	90.79	38	61	0.00677656257575758	0.0102040493851981	Amazon	yuz	NA
726	726	3483	Cuitlatec	Cuitlatec	North America	0	18.1	-100.34	336	280	1833	1133	8	1132.66	236.2	1494.79	1225.13	15.29	1436.26	203.14	1962.93	1040.14	38.23	56	42	0.0169003984848485	0.0186481253069153	Central America	qpb	NA
727	727	4057	Cup'ik	Eskimo-Aleut	North America	0	61.525	-165.65	8	-14	8385	649	83	17.35	-15.05	8528.8	630.95	80.96	62.14	-22.86	9453.3	504.78	63.82	79	8	0.00188621118181818	0.00396905119308469	Pacific Northwest	esu-2	Eskimo-Aleut
728	728	1332	Cupe±o	Uto-Aztecan	North America	0	33.17	-116.5	1226	135	6012	521	30	579.4	174.15	5765.94	316.62	14.44	715.63	175.49	6721.56	224.11	12.67	64	34	0.00680918015151515	0.00832576455963481	California	cup	NA
729	729	3396	Cuvok	Afro-Asiatic	Africa	0	10.7	14	676	254	1913	892	1	479.44	266.4	2022.35	829.54	0.23	416.2	268.12	2337.56	801.29	0.69	53	102	0.00442279954545455	0.0118947903034188	West Africa	cuv	Afro-Asiatic
730	730	609	Czech	Indo-European	Eurasia	0	50	14.5	342	84	6944	530	71	377.69	77.92	6978.7	590.4	92.84	401.87	77.38	6993.75	731.34	125.54	73	103	0.00289048954545455	0.00654143249941725	Europe	ces	Indo-European
731	731	2642	Da'a	Austronesian	Pacific	0	-1.356	119.549	93	265	449	2271	529	736.22	229.55	473.49	2033.11	389.66	346.3	250.03	368.37	2210.44	353.11	46	158	0.0173478136363636	0.0183610256682207	Pacific	kzf	Austronesian
732	732	2122	Daba	Afro-Asiatic	Africa	0	10.1	13.8	477	267	1960	917	0	491.56	265.21	2016.25	900.83	0.25	455.83	264.43	2145.68	902.32	1.76	52	102	0.00637695151515151	0.0133330583438228	West Africa	dbq	Afro-Asiatic
733	733	4111	Dacian	Indo-European	Eurasia	0	41	25	25	146	6843	536	66	504.77	116.99	6852.6	601.42	87.18	399.99	121.42	7098.05	621.07	88.47	68	108	0.00594552787878788	0.00872656658780109	Europe	xdc	Indo-European
734	734	2016	Dadibi	Trans New Guinea	Pacific	2	-6.55	144.58	892	219	591	4208	923	1221.77	203.44	629.47	3838.85	732.21	601.24	237.64	574.59	3084.48	519.49	44	171	0.0155601696969697	0.0169529563714064	New Guinea Highlands	mps	Teberan
735	735	1532	Dadua	Austronesian	Pacific	0	-8.135	125.638	154	267	624	936	24	466.1	245.87	765.87	1354.92	49.53	265.72	254.95	799.31	1433.23	52.44	43	161	0.0160959075757576	0.0179713804506604	Pacific	gal-2	Austronesian
736	736	494	Daga	Trans New Guinea	Pacific	0	-10	149.25	352	243	1066	2251	385	472.27	238.45	976.21	2353.42	361.15	552.83	238.17	773.51	2687.06	426.32	42	173	0.0166628257575758	0.0182786253146853	South New Guinea	dgz	Dagan
737	737	806	Dagaare	Niger-Kongo	Africa	3	11.5	-2.5	292	278	1934	855	5	297.84	278.06	1935.97	885.71	5.03	281.77	276.55	2051.55	871.49	10.75	53	94	0.00659733424242424	0.0138160821025641	West Africa	dga	Atlantic-Congo
738	738	807	Dagbani	Niger-Kongo	Africa	2	9.58	-0.5	163	278	1628	1120	15	148.82	278.88	1627.38	1116.2	13.92	247.6	272.76	1608.62	1055.18	28.94	52	95	0.0116823862121212	0.0159259896855089	West Africa	dag	Atlantic-Congo
739	739	60	Dagur	Mongolic	Eurasia	0	48	124	167	26	14722	447	8	204.66	22.87	14706.9	451.98	8.72	438.49	5.4	14833.8	487.65	11.45	72	160	0.000876252954545455	0.00562721871355866	Northern Eurasia	dta	Mongolic
740	740	2123	Dahalo	Afro-Asiatic	Africa	2	-2.217	40.483	29	269	1135	914	65	51.33	268.6	1161.1	729.41	63.12	509.15	249.87	1261.68	638.75	37.63	46	116	0.0126654196969697	0.0144298070920746	Southern Africa	dal	Afro-Asiatic
741	741	2643	Dai	Austronesian	Pacific	0	-7.5	129.5	NA	NA	NA	NA	NA	120.3	264.91	932.12	1870.79	59.24	157.69	262.54	867	1876.92	114.09	43	163	0.0161576045454545	0.0182318798659674	Pacific	dij	Austronesian
742	742	2017	Daju_Dar Fur	Nilo-Saharan	Africa	3	12.25	25.25	620	271	2428	385	0	651.83	266.04	2487.88	411.38	0	668.46	261.08	2542.99	512.9	0.18	53	108	0.0065925603030303	0.0136087944514375	West Africa	daj	Daju
743	743	2644	Dakaka	Austronesian	Pacific	0	-16.269	167.964	99	246	1097	2078	275	181.41	242.08	1132.45	2286.42	317.71	176.39	242.95	1094.57	2656.53	406.66	39	183	0.0162160681818182	0.0179532961868687	Pacific	bpa	Austronesian
744	744	1330	Dakpa	Tibeto-Burman	Eurasia	2	27.75	91.5	2884	105	5327	1042	14	3533.86	70.34	5461.14	951.23	12.5	2558.1	115.34	5237.02	1417.79	24.55	61	143	0.0071407046969697	0.0134201578290598	South Asia	dka	Sino-Tibetan
745	745	124	Dalabon	Gunwinyku	Australia	0	-14.25	134	180	269	2997	969	6	147.42	270.46	2976.31	970.98	5.86	140.86	268.68	3038.94	965.62	7.09	40	165	0.00693312348484848	0.0135422225157343	Northern Australia	ngk	Gunwinyguan
746	746	4171	Dalmatian	Indo-European	Eurasia	0	45.35	14.5	324	124	6391	1385	281	450.03	108.77	6545	1249.73	245.56	560.44	95.02	6806.96	929.87	165.09	70	103	0.00609154636363636	0.00931270212373737	Europe	dlm	Indo-European
747	747	1235	Damal	Damal	Pacific	3	-4	137.5	3685	85	938	3619	852	1573.9	190.56	723.12	3346.97	720.87	488.93	244.55	558.43	3200.15	642.99	45	167	0.0174247666666667	0.0182960252874903	New Guinea Highlands	uhn	Uhunduni
748	748	2645	Damal Wa	Damal	Pacific	0	-4.185	137.275	2838	129	837	3332	762	1388.24	198.42	764.05	3382.16	703.34	480.66	244.97	567.43	3170.81	633.58	45	167	0.0174247666666667	0.0182960252874903	New Guinea Highlands	uhn-2	Uhunduni
749	749	2678	Damar_East	Austronesian	Pacific	0	-7.25	128.52	3	271	885	1602	72	126	264.27	877.27	1701.73	81.09	228.14	257.85	839.7	1861.16	138.31	43	162	0.0160429727272727	0.0180504046095571	Pacific	dmr	Austronesian
750	750	1443	Damar_West	Austronesian	Pacific	0	-7	128.5	NA	NA	NA	NA	NA	126	264.27	877.27	1701.73	81.09	259.45	256.04	816.95	1933.67	177.52	43	162	0.0160429727272727	0.0180504046095571	Pacific	drn	Austronesian
751	751	3706	Dameli	Indo-European	Eurasia	0	35.375	71.693	2150	123	8290	837	103	2765.55	77.72	8100	819.44	91.74	2426.81	84.8	8516.14	537.18	38.67	65	133	0.00558971090909091	0.00991347902719503	South Asia	dml	Indo-European
752	752	2646	Dami	Austronesian	Pacific	0	-5.315	145.613	58	265	217	3237	448	675.73	235.93	307.88	3111.43	417.15	699.83	232.79	517.14	3144.56	543.32	44	171	0.0155601696969697	0.0169529563714064	North New Guinea	dad	Austronesian
753	753	1343	Damin	Tangkic	Australia	0	-16.75	139.25	NA	NA	NA	NA	NA	11.51	263.87	3308.76	1019.94	4.68	134.66	261.28	3727.07	718.68	8.9	38	168	0.00533328363636363	0.0104783284838772	Northern Australia	xxx-7	NA
754	754	802	Dan	Mande	Africa	8	7.5	-8	676	233	924	1953	109	430.09	246.56	931.74	1790.71	90.26	311.7	258.64	1166.99	1774.58	88.43	51	91	0.0158843757575758	0.0175634382187257	West Africa	dnj	NA
755	755	3707	Danau	Austro-Asiatic	Eurasia	2	22.333	99.333	1033	208	3405	1361	30	1221.38	197.34	3395.18	1406.21	33.56	1054.17	207.02	3412.6	1379.58	39.24	59	147	0.00592851060606061	0.0127122379887335	Southeast Asia	dnu	Austroasiatic
756	756	3484	Danezaa	Na-Dene	North America	2	57	-120	734	-4	11981	447	66	786.27	-5.96	11892.4	452.54	66.58	799.54	-6.55	11514.1	507.97	79.54	76	32	0.00227917359090909	0.00485812285266123	Western North America	bea	Athapaskan-Eyak-Tlingit
757	757	2018	Dangal?at_Western	Afro-Asiatic	Africa	2	12.17	18.33	404	291	2641	603	0	410.75	289.1	2638.48	605.15	0	389.09	283.63	2538.06	575.35	0.18	53	105	0.00539010484848485	0.0130434648855866	West Africa	daa	NA
758	758	2724	Danggaura Tharu	Indo-European	Eurasia	0	28.1	82.3	661	216	5279	1561	12	968.45	201.16	5224.19	1403.74	44.18	1988.08	148.48	5743.53	941.75	34.98	62	138	0.006111525	0.0113968300551671	South Asia	thl	Indo-European
759	759	2124	Dangla	Afro-Asiatic	Africa	4	12.15	18.25	429	288	2618	603	0	411.38	288.57	2628.01	617.84	0	386.46	283.53	2522.24	585.91	0.19	53	105	0.00539010484848485	0.0130434648855866	West Africa	daa-2	Afro-Asiatic
760	760	1091	Dani	Trans New Guinea	Pacific	2	-4	138.917	1714	195	421	1986	387	1597.01	194.49	513.21	3012.02	644.89	500.96	243.92	530.11	3282.4	651.21	45	168	0.0170679818181818	0.0177979303535354	New Guinea Highlands	dni	Nuclear_Trans_New_Guinea
761	761	2647	Dani Aikhe	Trans New Guinea	Pacific	0	-3.95	138.97	2033	177	461	2352	486	1588.25	195	501.37	2969.76	631.29	504.35	243.79	526.55	3292.69	655.52	45	168	0.0170679818181818	0.0177979303535354	New Guinea Highlands	dni-3	Nuclear_Trans_New_Guinea
762	762	2648	Dani Bele	Trans New Guinea	Pacific	0	-3.93	138.73	2475	153	562	2778	621	1688.27	189.78	537.47	3013.59	650.48	500.41	243.96	529.84	3297.25	659.39	45	168	0.0170679818181818	0.0177979303535354	New Guinea Highlands	dni-2	Nuclear_Trans_New_Guinea
763	763	2649	Dani Gorge	Trans New Guinea	Pacific	0	-4.33	139.13	2519	150	560	3032	694	1447.86	201.58	521.76	3152.9	684.87	499.21	243.92	537.21	3250.21	637.44	45	168	0.0170679818181818	0.0177979303535354	New Guinea Highlands	dnt	Nuclear_Trans_New_Guinea
764	764	2650	Dani Hablifoeri	Trans New Guinea	Pacific	0	0	0	NA	NA	NA	NA	NA	NA	NA	NA	NA	NA	NA	NA	NA	NA	NA	47	95	0.0152909696969697	0.0174310816744367	New Guinea Highlands	dni-4	NA
765	765	2651	Dani Mugogo	Trans New Guinea	Pacific	0	-3.97	138.8	1824	188	462	2221	440	1656.97	191.44	525.12	2997.61	643.63	501.31	243.93	528.74	3295.93	658.14	45	168	0.0170679818181818	0.0177979303535354	New Guinea Highlands	dni-5	Nuclear_Trans_New_Guinea
766	766	2652	Dani Wodo	Trans New Guinea	Pacific	0	-3.816	138.718	2049	175	491	2480	507	1621.04	193.1	511.73	2960.29	633.15	508.79	243.62	523.11	3316.43	667.8	45	168	0.0170679818181818	0.0177979303535354	New Guinea Highlands	wlw	Nuclear_Trans_New_Guinea
767	767	560	Danish	Indo-European	Eurasia	0	56	10	67	74	6223	662	115	39.16	75.93	5994.14	680.01	120.03	102.59	73.55	6235.6	767.2	135.19	76	100	0.00393102257575758	0.00617641659032634	Europe	dan	Indo-European
768	768	2125	Danisi	Khoe	Africa	4	-20.206	25.26	929	218	3736	405	0	928.42	217.51	3742.58	394.54	0.01	1011.79	211.67	3796.24	502.52	2.19	37	108	0.00489059272727272	0.00882960398154623	Southern Africa	shg	Khoe-Kwadi
769	769	3708	Danyang	Tibeto-Burman	Eurasia	8	32	119.6	6	155	9067	1057	123	16.27	154.22	8940.24	1052.05	119.56	130.31	154.51	8729.78	1184.34	119.4	64	158	0.00361285939393939	0.0108356811536519	Southeast Asia	xxx-52	NA
770	770	3709	Dao_Ngan_Tay	Tai-Kadai	Eurasia	4	23	102.5	1762	166	3706	1483	58	1311.71	190.57	3706.97	1420.09	57.59	1262.43	188.36	3929.92	1344.38	47.12	59	149	0.00819313287878788	0.0131134044335664	Southeast Asia	tyz	Tai-Kadai
771	771	1393	Darai	Indo-European	Eurasia	0	27.85	84.1	471	229	4749	2226	27	1242.71	185.68	4747.76	1798.36	34.19	2251.86	134.57	5609.54	908.48	28.82	61	139	0.00643199333333334	0.0126320440712898	South Asia	dry	Indo-European
772	772	3710	Dargi	Nakh-Daghestanian	Eurasia	0	42.27	47.34	1457	64	7782	582	56	1344.98	67.28	7950.71	545.65	62.03	623.19	101.97	8807.59	429.21	59.66	69	120	0.00312313484848485	0.00676271497804973	Middle East	dar-2	Nakh-Daghestanian
773	773	718	Dargwa	Nakh-Daghestanian	Eurasia	0	42.15	47.4	1977	40	7428	616	52	1513.97	61.45	7784.23	570.81	62.22	655.55	101.97	8749.76	434.68	59.8	69	120	0.00312313484848485	0.00676271497804973	Middle East	dar	Nakh-Daghestanian
774	774	3711	Dari	Indo-European	Eurasia	0	36.01	70.026	3322	19	7622	1011	30	3269.97	21.41	7792.93	934.06	34.62	2328.81	79.58	8609.46	541.55	31.11	66	132	0.00284747984848485	0.0055053160503108	South Asia	prs	Indo-European
775	775	1370	Darma	Tibeto-Burman	Eurasia	0	29.84	80.517	1714	170	4862	1742	96	2938.89	94.03	5187.57	1259.93	84.04	2642.15	107.11	6381.98	803.58	41.56	62	137	0.00574581878787879	0.0112683775868298	South Asia	drd	Sino-Tibetan
776	776	2126	Dasenech	Afro-Asiatic	Africa	4	4.802	36.05	370	286	801	398	45	593.81	271.14	858.75	469.31	52.45	1054.93	234.8	963.21	841.11	52.43	49	114	0.010403286969697	0.0135805168785936	Ethiopia	dsh	Afro-Asiatic
777	777	2653	Dawawa	Austronesian	Pacific	0	-10.151	149.968	882	220	970	2661	470	345.19	246.41	935.71	2485.53	401.13	498.52	240.4	799.1	2685.65	413.91	42	174	0.0168839227272727	0.0183432960975136	South New Guinea	dww	Austronesian
778	778	2654	Dawera-Daweloor	Austronesian	Pacific	0	-7.759	130.04	60	268	922	1934	55	111.17	265.57	939.17	1885.87	52.67	101.63	266.38	967.91	1767.46	80.94	43	163	0.0161576045454545	0.0182318798659674	Pacific	ddw	Austronesian
779	779	3712	Deang_Guangka	Austro-Asiatic	Eurasia	8	24.833	99.75	1939	154	4212	1050	53	1793.96	162.1	4175.69	1102.39	53.23	1644.33	168.98	4099.46	1405.05	41.58	60	147	0.00578260651515151	0.0122121606353924	Southeast Asia	rbb	Austroasiatic
780	780	2127	Debri	Nilo-Saharan	Africa	3	12.04	29.66	696	259	2059	575	0	623.39	265.52	2155.11	550.05	0.01	494.17	274.01	2301.12	481.55	0.03	53	111	0.00608348272727273	0.0136004093560606	West Africa	dil	Nubian
781	781	2655	Dedua	Trans New Guinea	Pacific	0	-6.381	147.576	1457	196	563	2668	541	985.29	218.04	573.88	2842.65	482.95	740.63	229.61	596.47	3051.03	487.16	44	172	0.0147316560606061	0.016431737020202	North New Guinea	ded	Nuclear_Trans_New_Guinea
782	782	804	Degema	Niger-Kongo	Africa	2	4.75	6.75	7	268	832	2707	162	21.09	265.94	858.92	2876.69	161.24	236.86	259.69	1101.19	1992.5	77.31	49	99	0.0173458590909091	0.0185134842851593	West Africa	deg	Atlantic-Congo
783	783	3713	Dehong	Tai-Kadai	Eurasia	7	24	98	1094	193	3952	1540	43	1148.88	189.52	3990.43	1589.37	43.66	1165.17	195.88	3787.09	1558.74	40.06	59	146	0.00543979393939394	0.012746097297397	Southeast Asia	tdd	Tai-Kadai
784	784	2656	Deirate	Lakes Plains	Pacific	4	-3	137.17	119	262	472	3408	740	682.16	235.03	513.5	3340.34	736.27	543.02	242.17	530.15	3138.15	642	45	167	0.0174247666666667	0.0182960252874903	New Guinea Highlands	tad-2	Lakes_Plain
785	785	463	Dekwana	Cariban	South America	0	4.5	-63.5	1022	215	290	3228	406	578.4	240.79	308.08	3230.04	408.92	378.43	254.08	471.45	2269.42	227.68	49	62	0.0154298439393939	0.0165718901748252	Amazon	mch	Cariban
786	786	2657	Dela-Oenale	Austronesian	Pacific	0	-10.92	123	7	271	818	1239	19	39.76	269.49	774.18	1286.16	17.44	307.54	248.71	815.99	1474.86	56.72	41	160	0.0154868151515152	0.0184341980011655	Pacific	row	Austronesian
787	787	3485	Delaware	Algic	North America	0	41.5	-74.67	376	80	9102	1143	240	338.39	82.07	8977.12	1170.32	247.64	247.2	83.73	9165.59	1053.35	219.69	68	56	0.0041723396969697	0.00884730712373737	Eastern North America	unm	Algic
788	788	470	Demena	Chibchan	South America	0	10.9	-73.6	3697	56	734	2242	212	836.57	229.06	554.91	1651.26	84.5	494.28	251.63	503.99	1629.64	114.26	53	56	0.0162675060606061	0.0188008877466977	Amazon	mbp	Chibchan
789	789	1509	Denaina	Na-Dene	North America	0	62	-150	65	13	9417	555	74	297.18	2.86	9300.31	561.91	75.38	656.18	-31.44	10679.4	531.93	72.96	79	16	0.0030409953030303	0.00469129108119658	Pacific Northwest	tfn	Athapaskan-Eyak-Tlingit
790	790	2128	Dengebu	Kordofanian	Africa	2	10.6	29.9	451	279	1693	736	0	493.57	275.23	1645.34	732.69	0.02	470.28	274.19	1897.97	634.22	0.64	52	111	0.00853839424242424	0.0152365081353924	West Africa	dec	Narrow_Talodi
791	791	2658	Deni	Austronesian	Pacific	0	-10.83	166.08	37	268	416	4521	1014	49.58	267.21	412.33	4535.08	1013.83	119.98	257.34	546.09	4043.52	810.24	41	182	0.0182744121212121	0.0190551186091686	Pacific	stc	NA
792	792	1358	Denjongkha	Tibeto-Burman	Eurasia	4	27.5	88.5	2207	129	4295	1948	41	3101.32	82.49	4968.16	1424.65	23.22	2497.85	121.02	5355.88	1164.2	18.23	61	141	0.00748996409090909	0.0136147084446387	South Asia	sip	Sino-Tibetan
793	793	3486	Den?	Arawﬂ	South America	0	-6	-68	126	258	375	2463	238	133.53	257.38	360.94	2520.94	249.43	131.02	257.96	419.93	2500.87	295.61	44	59	0.0155996045454545	0.0173890774747475	Amazon	dny	NA
794	794	3487	Desano	Tucanoan	South America	2	0.579	-69.067	128	254	440	3551	715	136.44	255.84	432.33	3464.18	692.15	151.21	261.85	541.66	3053.33	491.75	47	59	0.0173666787878788	0.0184068211247086	Amazon	des	Tucanoan
795	795	2447	Dhalandji	Pama-Nyungan	Australia	0	-22.5	115.5	78	261	5010	310	5	114.6	258.74	4987.38	291.74	5.46	280.58	245.71	5412.31	263.6	9.76	35	156	0.00597647045454545	0.00776166457847708	Australia	dhl	Pama-Nyungan
796	796	1525	Dhao	Austronesian	Pacific	0	-10.83	122.75	3	270	794	1213	18	43.64	268.98	781.61	1276.07	17.66	304.96	248.44	799.84	1477.58	57.63	41	159	0.0158402818181818	0.018456621961927	Pacific	nfa	Austronesian
797	797	1295	Dharawal	Pama-Nyungan	Australia	0	-34.5	150.5	681	130	4250	1245	224	456.25	142.79	4230.53	1068.48	187.89	472.8	147.23	4986.07	820.08	153.04	29	174	0.0055273596969697	0.00779556323426573	Australia	tbh	Pama-Nyungan
798	798	1302	Dharuk	Pama-Nyungan	Australia	0	-34	151	120	168	3929	1130	178	278.68	156.81	4170.3	1151.36	179.64	494.82	148.6	4965.55	839.68	153.75	29	174	0.0055273596969697	0.00779556323426573	Australia	xxx-8	NA
799	799	158	Dharumbal	Pama-Nyungan	Australia	0	-22.75	150.5	180	217	3535	1081	95	61.38	222.94	3596.3	958.45	82.68	265.05	210.88	4383.44	774.68	79.37	35	174	0.00742980515151515	0.0114375755543901	Australia	bjy	Pama-Nyungan
800	800	1394	Dhimal	Tibeto-Burman	Eurasia	0	26.6	86.75	131	243	4743	1532	25	419.66	229.04	4674.77	1417.51	25.22	1785.98	161.57	5154.6	1173.03	22.23	61	141	0.00748996409090909	0.0136147084446387	South Asia	dhi	Sino-Tibetan
801	801	2130	Dholuo	Tibeto-Burman	Eurasia	0	24.33	98.39	1260	182	4058	1554	51	1415.88	174.74	4052.77	1511.44	51.89	1304.69	187.88	3897.03	1535.04	40.8	60	147	0.00578260651515151	0.0122121606353924	Southeast Asia	bxd	NA
802	802	2363	Dhudhuroa	Pama-Nyungan	Australia	0	-36.5	148	1272	81	4824	1486	248	875.09	104.46	4845.54	1115.74	196.6	383.68	141.57	4865.34	758.05	144.72	28	173	0.00514604106060606	0.00679459263830614	Australia	ddr	NA
803	803	2364	Dhurgal	Pama-Nyungan	Australia	0	-35.67	150	330	143	4027	991	175	551.74	130.31	4288.73	938.67	179.58	464.22	141.7	4914.94	827.83	157.22	29	174	0.0055273596969697	0.00779556323426573	Australia	xxx-74	NA
804	804	3382	Dia	Torricelli	Pacific	0	-3.476	142.413	599	237	201	2332	355	213.78	257.65	216.23	2432.58	400.67	628.13	238.02	434.64	3343.62	632.79	45	170	0.0169725121212121	0.0174953291414141	North New Guinea	dia-2	Nuclear_Torricelli
805	805	2660	Dibabawon Manobo	Austronesian	Pacific	0	7.83	126	187	258	491	2779	512	348.76	250.06	490.22	2912.96	495.98	287.42	256.47	511.5	2562.34	365.5	51	161	0.0183325303030303	0.0189142324145299	Pacific	mbd	Austronesian
806	806	2131	Dida	Niger-Kongo	Africa	3	5.518	-5.245	48	268	981	1407	134	104.57	264.5	976.72	1460.16	135.44	227.66	261.03	1057.45	1525.61	111.44	50	92	0.0168712575757576	0.0181313548445998	West Africa	dic	Atlantic-Congo
807	807	3714	Didra	Austro-Asiatic	Eurasia	0	14.527	108.251	888	219	1832	2005	65	649.77	231.17	1974.77	2086	70.45	302.39	251.94	1818.24	1952.35	49.51	55	152	0.0128522424242424	0.0163622158080808	Southeast Asia	tdr	Austroasiatic
808	808	540	Diegue±o	Yuman	North America	0	32.67	-116.17	929	157	6232	295	16	562.85	177.03	5919.74	280.4	12.98	653.99	181.43	6647.8	214.23	11.59	64	34	0.00680918015151515	0.00832576455963481	California	dih	NA
809	809	3422	Digaru Mishmi	Tibeto-Burman	Eurasia	4	28.2	96.2	2868	100	4843	1413	35	1972.39	141.23	4750.87	2010.02	50.88	2738.14	103.58	5159.96	1324.92	33.62	62	146	0.00627013136363636	0.0112710773405206	South Asia	mhu	Sino-Tibetan
810	810	2134	Dii	Niger-Kongo	Africa	3	8.07	13.882	448	258	1559	1348	0	645.8	248.2	1526.45	1356.87	1.01	571.03	254.49	1523.14	1215.4	15.34	51	102	0.00965208090909091	0.0144215465252525	West Africa	dur	Atlantic-Congo
811	811	1379	Dimasa	Tibeto-Burman	Eurasia	2	25.33	93	513	223	3847	2337	62	474.64	224.71	3815.93	2476.39	57.94	972.3	201.93	4018.3	2058.63	36.54	60	144	0.00601830863636364	0.0137841268422688	South Asia	dis	Sino-Tibetan
812	812	1462	Dimili	Indo-European	Eurasia	0	38	40	789	157	9528	605	5	932.72	149.92	9466.75	629.68	7.76	1072.87	131.39	8530.53	489.93	26.43	67	116	0.00423545712121212	0.00696122578341103	Middle East	diq	Indo-European
813	813	1471	Dingri	Tibeto-Burman	Eurasia	4	28.567	86.633	4398	18	6197	350	8	4982.92	-14.26	6115.46	330.94	10.04	3137.48	83.88	5797.67	838.52	19.08	62	140	0.00462717939393939	0.0094298995042735	South Asia	bod-4	Sino-Tibetan
814	814	2132	Dinik	Nilo-Saharan	Africa	0	12.458	30.751	543	272	2210	467	0	581.01	270.66	2247.86	478.36	0	484.46	275.97	2341.69	464.58	0.04	53	111	0.00608348272727273	0.0136004093560606	West Africa	aft	Nyimang
815	815	876	Dinka	Nilo-Saharan	Africa	3	8.5	28	417	276	1558	935	0	432.26	274.86	1535.08	941.31	1.13	525.18	266.38	1457.62	947.3	8.54	51	110	0.0106387546969697	0.0156155664749417	West Africa	dip	Nilotic
816	816	833	Diola	Niger-Kongo	Africa	0	13	-16	33	266	1459	1032	0	21.15	267.7	1455.91	1054.78	0	89.09	272.87	2029.93	1082.37	1.01	54	87	0.0103490475757576	0.0150291238704351	West Africa	dyo	Atlantic-Congo
817	817	2661	Dixon Reef	Austronesian	Pacific	0	-15.5	167.5	NA	NA	NA	NA	NA	216.25	242.74	966.85	2656.14	387.93	175.96	244.14	1040.57	2784.6	435.57	39	183	0.0162160681818182	0.0179532961868687	Pacific	dix	Austronesian
818	818	159	Diyari	Pama-Nyungan	Australia	0	-28	139	59	216	6282	163	26	34.5	217.28	6276.8	160.33	25.66	94.83	213.76	6111.23	182.82	29.27	33	168	0.00397304287878788	0.00519469921192696	Australia	dif	Pama-Nyungan
819	819	23	Dizi	Afro-Asiatic	Africa	4	6.17	36.5	723	254	861	1011	89	1118.62	231.61	894.35	1184.58	107.94	1193.27	227.65	1017.7	909.82	47.17	50	114	0.010680933030303	0.0141407516427739	Ethiopia	mdx	Dizoid
820	820	160	Djabugay	Pama-Nyungan	Australia	0	-16.75	145.583	413	228	2398	2041	122	502.22	225.16	2496.78	1825.35	97.43	284.62	245.74	3016.7	1002.95	25.98	38	171	0.00794031590909091	0.0123180873482906	Northern Australia	dyy	Pama-Nyungan
821	821	161	Djambarrpuyngu	Pama-Nyungan	Australia	0	-12	135.5	NA	NA	NA	NA	NA	36.95	269.65	1788.89	1282.89	6.79	103.72	270.39	2503.3	1131.58	6.31	41	166	0.0111815381818182	0.0157685866274281	Northern Australia	djr	Pama-Nyungan
822	822	162	Djapu	Pama-Nyungan	Australia	0	-12.667	136	80	267	1911	1283	9	49.35	269.02	1915.3	1275.03	8.79	109.93	269.7	2669.32	1075.89	6.21	40	166	0.00805462545454546	0.0135774683457653	Northern Australia	duj	Pama-Nyungan
823	823	163	Djaru	Pama-Nyungan	Australia	0	-18.75	128	370	267	4497	403	10	371.63	266.9	4493.18	434.71	11.72	308.85	263.85	4395.06	522.96	12.27	37	162	0.00351472393939394	0.00668816386402486	Northern Australia	ddj	Pama-Nyungan
824	824	3488	Djeoromitxi	Macro-Je	South America	0	-12.1	-63.1	164	251	603	1637	53	196.84	249.39	617.91	1644.15	54.21	208.86	250.06	854.25	1752.07	76.06	41	62	0.0108897834848485	0.0149232652614608	Amazon	jbt-2	Nuclear-Macro-Je
825	825	164	Djinang	Pama-Nyungan	Australia	0	-12.5	134.833	39	270	1962	1175	4	73.61	268.94	2004.04	1200.08	4.47	112.59	270.01	2621.54	1101.46	6.45	41	166	0.0111815381818182	0.0157685866274281	Northern Australia	dji	Pama-Nyungan
826	826	220	Djingili	Mirndi	Australia	0	-17.25	133.833	231	265	4138	570	10	234.47	264.26	4115.15	575.31	9.35	231.48	261.9	4060.53	644.6	9.97	38	165	0.00436225621212121	0.00873787745687646	Northern Australia	jig	Mirndi
827	827	957	Dla	Trans New Guinea	Pacific	0	-3.7	142.05	159	260	213	2610	403	194.04	258.65	223.06	2663.61	447.11	593.28	239.59	461.24	3332.59	631.75	45	170	0.0169725121212121	0.0174953291414141	North New Guinea	kbv	Senagi
828	828	1263	Dobel	Austronesian	Pacific	0	-6.083	134.5	47	265	781	2211	278	22.46	266.72	775.03	2209.71	273.51	445.3	245.84	710.27	2961.55	546.61	44	166	0.0176249818181818	0.0189637916686092	Pacific	kvo	Austronesian
829	829	2662	Dobu	Austronesian	Pacific	0	-9.75	150.83	160	255	805	3026	595	187.82	255.06	818	2985.53	548.1	449.55	242.58	789.94	2851.51	453.27	42	174	0.0168839227272727	0.0183432960975136	South New Guinea	dob	Austronesian
830	830	800	Dogon	Niger-Kongo	Africa	2	14.5	-2.5	267	286	2946	470	0	316.57	283.59	2920.04	470.75	0.07	293.95	282.47	3005.84	479.77	1.21	54	94	0.00395437378787879	0.0116306839918415	West Africa	dba	NA
831	831	3489	Dogrib	Na-Dene	North America	2	65	-115	490	-93	15154	275	38	417.77	-89.56	15186	267.57	36.72	311.11	-85.15	14861.6	257.43	34.37	81	35	0.000559693560606061	0.00349247428045843	Eastern North America	dgr	Athapaskan-Eyak-Tlingit
832	832	1281	Dohoi	Austronesian	Pacific	0	-0.5	113	336	249	317	3176	531	323	250.26	290.66	3163.12	530.39	214.85	256.86	296.22	3126.93	540.84	47	154	0.0183039242424242	0.018878377503885	Southeast Asia	otd	Austronesian
833	833	1465	Dolpo	Tibeto-Burman	Eurasia	2	29	83	3719	57	4600	764	70	3783.11	50.49	4805.87	893.22	60.6	2711.41	105.87	5922.39	828.76	33.39	62	139	0.00568989	0.0106403479203574	South Asia	dre	Sino-Tibetan
834	834	1292	Dom	Trans New Guinea	Pacific	3	-6	144.917	1638	192	474	2363	340	1419.53	198.69	483.22	3035.89	479.16	635.87	235.97	556.42	3113.51	528.76	44	171	0.0155601696969697	0.0169529563714064	New Guinea Highlands	doa	Nuclear_Trans_New_Guinea
835	835	1050	Dong	Tai-Kadai	Eurasia	4	26	109	598	169	6973	1334	126	652.68	166.51	6991.42	1368.34	127.98	603.81	176.59	6755.42	1391.79	113.16	60	152	0.00713093227272727	0.013779116725913	Southeast Asia	doc	Tai-Kadai
836	836	732	Dongolawi	Nilo-Saharan	Africa	0	18	32	324	294	4938	36	0	356.58	291.01	4907	38.94	0	403.52	277.05	4488.41	73.09	0	56	112	0.00422680803030303	0.00815219824261849	North Africa	doo	Atlantic-Congo
837	837	1371	Dongwang	Tibeto-Burman	Eurasia	3	28.25	99.55	3940	35	5302	716	23	3636.55	55.06	5244.26	766.73	22.4	2895.27	93.69	5176.98	1126.67	30.6	62	147	0.00470565	0.00926737612432012	South Asia	khg	Sino-Tibetan
838	838	2664	Dori'o	Austronesian	Pacific	0	-9.2	160.83	NA	NA	NA	NA	NA	179.82	256.34	426.29	2969.69	547.56	137.16	259.63	414.54	3131.95	597.41	42	179	0.0187154409090909	0.0191850258547009	Pacific	dor	Austronesian
839	839	2663	Dorig	Austronesian	Pacific	0	-14.35	167.57	NA	NA	NA	NA	NA	110.73	254.03	693.3	3731.89	631.84	168.77	246.34	958.89	2971.48	487.08	40	183	0.017316896969697	0.018575786981352	Pacific	wwo	Austronesian
840	840	2665	Doromu_Koki	Trans New Guinea	Pacific	0	-9.629	147.914	459	241	921	2557	374	681.29	230.22	918.86	2372.23	324.18	669.85	232.55	734.51	2759.73	442.75	42	173	0.0166628257575758	0.0182786253146853	South New Guinea	kqc	Manubaran
841	841	655	Doutai	Lakes Plains	Pacific	6	-3.25	138.25	433	250	427	3138	682	1035.44	220.4	470.71	3063.37	666	539.54	242.2	514.78	3329.67	685.26	45	168	0.0170679818181818	0.0177979303535354	New Guinea Highlands	tds	Lakes_Plain
842	842	733	Doyayo	Niger-Kongo	Africa	5	8.67	13.08	432	259	1859	1273	0	363.29	264.63	1850.68	1206.62	0.42	549.09	255.49	1699.71	1152.25	8.96	51	102	0.00965208090909091	0.0144215465252525	West Africa	dow	Atlantic-Congo
843	843	309	Drehu	Austronesian	Pacific	0	-21	167.083	34	228	2272	1673	230	33.8	228.72	2203.48	1642.02	228.3	174.11	224.39	2116.84	1648.49	219.98	36	183	0.0124397015151515	0.0152260568686869	Pacific	dhv	Austronesian
844	844	1473	Drokpa	Tibeto-Burman	Eurasia	2	29.05	84.5	5064	-20	5254	351	33	4729.61	-2.14	5198.87	438.85	32.99	3120.78	83.56	5931.34	754	27.03	62	139	0.00568989	0.0106403479203574	South Asia	bod-5	Sino-Tibetan
845	845	2133	Dschang	Niger-Kongo	Africa	3	5.45	10.067	1387	201	904	1936	58	908.55	227.45	896.82	2332.16	73.94	480.49	249.57	1028.64	1795.53	68.11	50	100	0.0166080818181818	0.0174789068939394	West Africa	ybb	Atlantic-Congo
846	846	752	Duala	Niger-Kongo	Africa	5	4.3	9.8	43	267	922	3198	132	307.24	250.32	948.97	2856.44	125.67	477.66	246.89	918.07	1943.68	87.21	49	100	0.0170402257575758	0.0180563223115773	West Africa	dua	Atlantic-Congo
847	847	2666	Duau	Austronesian	Pacific	0	-10	151.17	631	232	906	3759	761	118.78	257.77	871.6	3242.68	597.13	388.41	245.25	824.32	2820.83	448.43	42	174	0.0168839227272727	0.0183432960975136	South New Guinea	dva	Austronesian
848	848	816	Duka	Niger-Kongo	Africa	4	11.17	5.08	302	267	2188	974	0	287.33	268.94	2174.84	985.39	0.81	346.52	271.22	2163.4	902.52	7.04	53	98	0.0080590353030303	0.0137932377480575	West Africa	dud	Atlantic-Congo
849	849	1023	Dulong	Tibeto-Burman	Eurasia	2	28	98.333	2899	98	4900	1131	40	2993.5	90.52	4947.29	1246.74	39.62	2718.23	105.24	5016.55	1282.26	33.46	61	147	0.00603256015151515	0.0115538669343434	Southeast Asia	duu	Sino-Tibetan
850	850	2668	Dumagat_Casiguran	Austronesian	Pacific	0	16.653	122.303	436	245	1495	3176	394	305.07	253.71	1533.11	2624.98	298.6	286.34	256.35	1139.03	2592.22	186.92	56	159	0.0164443409090909	0.0182355565112665	Pacific	dgc	Austronesian
851	851	573	Dumaki	Indo-European	Eurasia	2	36.167	74	4205	-19	9318	241	31	3796.71	7.56	9155.44	252.16	30.6	3158.48	38.89	9064.86	453.03	41.53	66	134	0.00263607651515151	0.00519232456216006	South Asia	dmk	Indo-European
852	852	2669	Dumbea	Austronesian	Pacific	0	-22.094	166.372	96	225	2402	1116	156	260.87	216.06	2379.35	1604	229.59	181.08	222.49	2197.8	1594.21	212.23	36	182	0.0122580590909091	0.0150983943958819	Pacific	duf	Austronesian
853	853	1333	Dumi	Tibeto-Burman	Eurasia	0	27.25	86.67	1294	183	4410	1560	37	1659.72	162.29	4599.74	1447	30.12	2194.95	138.37	5334.63	1075.14	21.15	61	141	0.00748996409090909	0.0136147084446387	South Asia	dus	Sino-Tibetan
854	854	1037	Dumo	Skou	Pacific	3	-2.667	141.25	555	238	204	2421	479	296.9	251.95	215.53	2360.9	431.72	613.06	239.5	415.27	3311.43	658.17	46	169	0.018177546969697	0.0184464697552448	North New Guinea	vam	Sko
855	855	2670	Dumun_Saep	Trans New Guinea	Pacific	0	-5.53	146.083	211	258	269	2526	274	918.65	223.71	391.48	2657.07	328.19	720.61	231.63	528.56	3112.16	527.87	44	172	0.0147316560606061	0.016431737020202	North New Guinea	dui	Nuclear_Trans_New_Guinea
856	856	1093	Duna	Trans New Guinea	Pacific	2	-5.417	142.5	1731	183	411	3759	864	1353.74	201.91	417.99	3786.56	810.29	508.35	242.69	555.23	3135.2	556.02	44	170	0.0168400893939394	0.0179879601573427	New Guinea Highlands	duc	Duna
857	857	1403	Dura	Tibeto-Burman	Eurasia	4	28.5	84.25	4544	8	4746	446	41	3118.11	84.93	4766.5	1244.94	36.86	2665.23	110.33	5755.91	836.33	28.43	62	139	0.00568989	0.0106403479203574	South Asia	drq	Sino-Tibetan
858	858	2671	Dusun_Deyah	Austronesian	Pacific	0	-2	115.5	42	264	253	2534	360	141.47	258.46	265.42	2618.24	372.06	233.67	255.07	285.68	2878.59	486.57	46	156	0.0189868727272727	0.0198013607031857	Southeast Asia	dun	Austronesian
859	859	2672	Dusun_Malang	Austronesian	Pacific	0	-0.732	115.108	50	263	210	3227	508	136.53	258.34	221.36	3199.76	516.36	263.41	253.85	270.42	3014.92	535.47	47	155	0.0176718909090909	0.0182497642851593	Southeast Asia	duq	Austronesian
860	860	2674	Dusun_Tambunan	Austronesian	Pacific	0	5.686	116.376	796	229	256	1994	381	473.39	246.61	326.26	2358.88	439.86	370.02	250.81	287.45	2921.71	584.38	50	156	0.0179944015151515	0.018413293978244	Southeast Asia	kzt	Austronesian
861	861	2673	Dusun_Witu	Austronesian	Pacific	0	-1.576	114.857	25	265	260	3137	494	80.43	261.8	270.55	2863.82	433.6	242.75	254.83	279.24	2978.18	513.09	46	155	0.0186191772727273	0.0194632489879565	Southeast Asia	duw	Austronesian
862	862	2675	Dusur	Skou	Pacific	4	-2.75	141.33	408	244	236	2346	476	291.04	252.05	216.02	2385.32	434.67	615.11	239.35	417.46	3311.92	655	46	169	0.018177546969697	0.0184464697552448	North New Guinea	vam-2	Sko
863	863	561	Dutch	Indo-European	Eurasia	0	52.5	6	8	91	5392	777	147	8.61	91.36	5412.59	780.69	148.88	141.15	90.58	5764.73	784.78	158.33	74	98	0.00447751848484848	0.00702505466802642	Europe	nld	Indo-European
864	864	2365	Duungidjawu	Pama-Nyungan	Australia	0	-26.222	152.081	307	191	4251	854	121	294.16	192.53	4202.42	910.16	121.64	308.84	193.56	4682.67	815.76	109.69	33	175	0.00654278636363636	0.0100988787560218	Australia	wkw	Pama-Nyungan
865	865	2676	Duvle	Lakes Plains	Pacific	5	-3.139	137.976	71	266	405	3187	699	763.46	232.98	456.36	3134.49	688.67	544.54	241.98	515.99	3290.95	679.23	45	167	0.0174247666666667	0.0182960252874903	New Guinea Highlands	duv	Lakes_Plain
866	866	2677	Duwet	Austronesian	Pacific	0	-6.441	146.886	831	229	568	2169	377	1103.95	214.06	578.08	2393.09	377.1	753.45	229.08	590.73	3057.7	497.17	44	172	0.0147316560606061	0.016431737020202	North New Guinea	gve	Austronesian
867	867	2135	Dye	Niger-Kongo	Africa	3	10.177	0.449	124	280	1865	1100	7	198.46	277.71	1755.48	1105.51	8.87	251.58	274.9	1786.37	984.7	19.27	52	95	0.0116823862121212	0.0159259896855089	West Africa	gng	Atlantic-Congo
868	868	165	Dyirbal	Pama-Nyungan	Australia	0	-17.583	145.5	1010	194	2852	1336	88	525.86	220.47	2787.72	1711.17	97.07	284.1	244.36	3253.26	925.13	26.99	38	171	0.00794031590909091	0.0123180873482906	Northern Australia	dbl	Pama-Nyungan
869	869	2063	Dzala	Tibeto-Burman	Eurasia	2	27	91.5	1400	177	4364	2497	34	1298.29	182.5	4488.28	2003.46	29.95	2066.91	142.97	4849.75	1594.45	27.86	61	143	0.0071407046969697	0.0134201578290598	South Asia	dzl	Sino-Tibetan
870	870	1282	Dzongkha	Tibeto-Burman	Eurasia	4	27.5	89.5	2975	85	5211	1114	24	3063.56	83.68	5178.25	1481	20.66	2519.76	119.26	5312.17	1250.77	18.89	61	142	0.00752957666666667	0.0137997874213287	South Asia	dzo	Sino-Tibetan
871	871	1198	D?w	Nadahup	South America	3	-0.15	-67.05	83	264	470	2902	545	92.58	263.67	433.76	2990	570.01	144.21	260.2	412.79	3004.42	518.56	47	60	0.0174660727272727	0.0184831711013986	Amazon	kwa	NA
872	872	2129	D?nyﬂ	Niger-Kongo	Africa	0	5.963	9.309	129	266	869	2528	87	420.48	252.12	922.59	2360.58	78.13	431.62	253.07	1117.61	1785.69	59.24	50	100	0.0166080818181818	0.0174789068939394	West Africa	anv	NA
873	873	2136	Ebang	Kordofanian	Africa	3	11.214	30.524	851	255	1671	767	1	611.31	268.3	1719.41	698.25	0.11	475.55	275.02	2004.92	582.52	0.4	53	111	0.00608348272727273	0.0136004093560606	West Africa	hbn	Heiban
874	874	837	Ebrie	Niger-Kongo	Africa	2	5.3	-4	9	267	1055	1790	154	57.42	265.77	1075.15	1642.04	137.22	199	262.97	1087.98	1393.96	100.65	50	93	0.0170182939393939	0.0183151742871018	West Africa	igb	Atlantic-Congo
875	875	451	Edolo	Trans New Guinea	Pacific	2	-6.083	142.667	1717	181	512	3259	690	1215.68	207.19	530.35	3781.98	772.58	506.8	242.6	564.69	3109.01	546.11	44	170	0.0168400893939394	0.0179879601573427	New Guinea Highlands	etr	Bosavi
876	876	3043	Efate_North_Nguna	Austronesian	Pacific	0	-17.5	168.33	66	244	1431	2316	336	88.79	243.45	1374.57	2409.21	349.26	158.87	239.61	1306.84	2440.29	362.17	38	183	0.0149559348484849	0.0171321868473193	Pacific	llp	Austronesian
877	877	3195	Efate_South	Austronesian	Pacific	0	-17.75	168.25	NA	NA	NA	NA	NA	76.43	243.46	1412.06	2354.8	337.34	160.48	239.3	1318.07	2412.98	355.78	38	183	0.0149559348484849	0.0171321868473193	Pacific	erk	NA
878	878	796	Efik	Niger-Kongo	Africa	5	4.92	8.5	43	262	678	2819	136	141.48	259.17	788.61	2763.32	147.41	368.91	253.85	1040.63	1929.03	76.98	50	99	0.0174419575757576	0.0184405448659674	West Africa	efi	Atlantic-Congo
879	879	825	Ega	Niger-Kongo	Africa	3	5.5	-5.5	118	262	910	1513	148	115.9	262.5	940.59	1472.3	140.03	230.05	260.58	1039.82	1566.54	115.14	50	92	0.0168712575757576	0.0181313548445998	West Africa	ega	Atlantic-Congo
880	880	1413	Egyptian_Ancient	Afro-Asiatic	Africa	0	29	29	161	203	5702	10	0	183.35	201.76	5696.2	12.27	0	193.88	208.28	5775.54	21.96	0	62	110	0.00411588651515152	0.00615729788733489	North Africa	xxx-9	NA
881	881	2681	Eipomek	Trans New Guinea	Pacific	0	-4.322	140.079	1016	223	369	3051	660	1197.93	212.82	419.77	3353.21	716.23	530.33	242.39	525.22	3210.93	618.47	45	169	0.0169713772727273	0.0175709102758353	New Guinea Highlands	eip	Nuclear_Trans_New_Guinea
882	882	2682	Eivo	West Bougainville	Pacific	0	-6.056	155.333	408	250	407	3124	719	331.23	253.38	405.53	3397.56	738.19	254.1	256.68	404.1	3357.55	669.59	44	177	0.0187973169230769	0.0190899393609169	Pacific	eiv	North_Bougainville
883	883	2019	Ejagham	Niger-Kongo	Africa	2	5.6	9	190	261	812	2678	109	247.77	258.08	859.36	2541.35	100.33	409	253.49	1089.06	1831.49	65.11	50	100	0.0166080818181818	0.0174789068939394	West Africa	etu	Atlantic-Congo
884	884	1140	Ekagi	Trans New Guinea	Pacific	2	-3.917	136.25	2279	154	854	3375	725	1189.76	206.09	802.13	3373.47	686.8	511.54	243.75	564.64	3066.85	616.35	45	167	0.0174247666666667	0.0182960252874903	New Guinea Highlands	ekg	Nuclear_Trans_New_Guinea
885	885	2137	Ekoti	Niger-Kongo	Africa	2	-16.538	39.677	7	257	2189	1143	35	60.81	256	2188.78	1163.77	38.45	352.7	243.72	2023.36	1171.57	35.54	38	116	0.0137673015151515	0.0166016039257964	Southern Africa	eko	Atlantic-Congo
886	886	4118	Elamite	Elamite	Eurasia	0	31	49	9	253	8499	237	0	38.07	252.05	8512.12	250.11	0.32	913.71	193.88	8466.64	221.47	1.1	63	121	0.00808724257575757	0.0123767810405983	Middle East	elx	Elamite
887	887	2138	Eleme	Niger-Kongo	Africa	5	4.763	7.242	23	264	814	2844	155	38.6	265.18	852.06	2716.75	143.1	274.9	257.99	1087.32	1983.18	77.61	49	99	0.0173458590909091	0.0185134842851593	West Africa	elm	Atlantic-Congo
888	888	1388	Elopi	Lakes Plains	Pacific	5	-3.083	137.333	103	263	480	3380	734	675.25	235.59	505.01	3316.4	732.06	542.99	242.15	528.49	3153.11	646	45	167	0.0174247666666667	0.0182960252874903	New Guinea Highlands	dbf	Lakes_Plain
889	889	2139	Eloyi	Niger-Kongo	Africa	3	8.001	7.844	100	273	1405	1295	14	193.29	267.92	1398.01	1326.89	15.78	369.5	259.51	1444.56	1529.14	35.33	51	99	0.0154382546969697	0.0174586344959207	West Africa	afo	Atlantic-Congo
890	890	2683	Elseng	Trans New Guinea	Pacific	2	-3	140.5	458	247	202	2310	385	333.66	253.01	223.05	2426.33	417.9	581.31	240.64	461.76	3332.86	668.46	45	169	0.0169713772727273	0.0175709102758353	New Guinea Highlands	mrf	Elseng
891	891	337	Emae	Austronesian	Pacific	0	-17.033	168.167	NA	NA	NA	NA	NA	123.19	242.81	1293.99	2343.27	334.51	163.02	241.03	1225.53	2516.28	379.56	38	183	0.0149559348484849	0.0171321868473193	Pacific	mme	Austronesian
892	892	2140	Emai	Niger-Kongo	Africa	0	7	5.9	182	259	1184	1515	51	208.71	258.74	1203.55	1557.39	53.13	237.76	264.82	1326.34	1574.75	44.77	51	98	0.0162027643939394	0.017759444771756	West Africa	ema	Atlantic-Congo
893	893	1458	Embaloh	Austronesian	Pacific	0	1.163	112.37	68	266	329	3284	542	200	258.54	304.74	3348.31	573.92	258.94	254.88	291.39	3273.22	585.58	48	154	0.0183857257575758	0.0188111469405594	Southeast Asia	emb	Austronesian
894	894	484	Embera_Baudo	Chocoan	South America	0	5.2	-76.8	134	261	246	8233	1497	403.15	247.12	250.38	6069.35	1137.38	957.51	225.13	365.33	2864.63	368.1	50	55	0.0166744681818182	0.0169449435547786	Andes	bdc	Chocoan
895	895	483	Embera_Cham?	Chocoan	South America	0	5	-76	1611	193	288	2373	432	1391.16	202.08	265.42	3399.92	630.59	946.65	225.98	419.57	2809.48	347.8	50	55	0.0166744681818182	0.0169449435547786	Andes	cmi	NA
896	896	3490	Embera_Choco	Chocoan	South America	0	7.5	-77.75	378	246	457	3512	136	243.68	254.17	454.88	3073.84	168.92	528.77	247.22	394.69	2906.61	312	51	54	0.0185055893939394	0.0190656396250971	Andes	cto	NA
897	897	3491	Embera_Saija	Chocoan	South America	0	4.5	-77.2	71	257	335	6839	1134	250.78	252.19	289.26	5988.85	1037.92	1016.96	220.79	361.82	2949.71	411.52	49	54	0.0171542169230769	0.0176211136790987	Andes	tdc	Chocoan
898	898	3492	Embera_SanJuan	Chocoan	South America	0	6	-75.85	959	237	395	2665	337	1538.45	200.16	313.32	3345.25	532.83	923.05	227.61	408.78	2675.25	308.47	50	55	0.0166744681818182	0.0169449435547786	Andes	tdc-2	Chocoan
899	899	3896	Emberﬂ_Northern	Chocoan	South America	0	-6.673	-77.365	1757	189	523	938	108	1927.4	179.49	548.11	1129.81	143.9	1066.3	215.03	685.79	1556.21	239.74	44	54	0.0112034290909091	0.0127244460359363	Andes	emp	Chocoan
900	900	3973	Emerillon	Tupi	South America	0	2.927	-53.042	217	249	475	2409	222	180.74	251.19	506.03	2441.44	218.69	184.93	258.82	598.24	2416.43	201.53	49	67	0.0150854061538462	0.0165324640850816	Amazon	eme	Tupian
901	901	2366	Emmi	Tibeto-Burman	Eurasia	0	24.33	93.99	1022	200	3414	1847	48	791.64	211.73	3494.71	1914.02	45.67	580.35	223.76	3683.91	2147.87	38.15	60	144	0.00601830863636364	0.0137841268422688	Southeast Asia	anm	NA
902	902	2684	Emplawas	Austronesian	Pacific	0	-8.035	129.729	128	265	971	1878	52	125.07	264.62	950.97	1862	53.59	127.68	264.85	979.78	1717.68	64.56	43	163	0.0161576045454545	0.0182318798659674	Pacific	emw	Austronesian
903	903	3974	Enawen?-Naw?	Arawak	South America	0	-13.229	-58.885	473	231	926	2015	62	469.22	231.45	917.88	1982.64	54.26	310.2	243.84	1000.44	1734.5	51.85	40	64	0.00893995803030303	0.0149621472208625	Amazon	unk	NA
904	904	2685	Ende	Austronesian	Pacific	0	-8.83	121.67	626	230	748	1407	77	372.59	243.24	723.1	1342.49	74.57	256.84	250.21	708.74	1621.03	82.59	42	159	0.0161655893939394	0.0182076588655789	Pacific	end	Austronesian
905	905	2686	Enga	Trans New Guinea	Pacific	3	-5.48	143.668	2189	157	443	2694	412	1813.96	178.26	424.64	2937.26	474.66	575.44	239.16	544.14	3145.19	551.24	44	170	0.0168400893939394	0.0179879601573427	New Guinea Highlands	enq	Nuclear_Trans_New_Guinea
906	906	805	Engenni	Niger-Kongo	Africa	2	5.17	6.38	22	266	917	2616	124	24.65	266.37	911.56	2664.95	131.31	218.98	262.06	1154.96	1871.26	67.17	50	98	0.0174236196969697	0.0187216013752914	West Africa	enn	Atlantic-Congo
907	907	424	Enggano	Austronesian	Pacific	0	-5.333	102.25	29	267	271	3288	580	32	267.08	277.83	3280.75	579.83	220.25	258.5	292.94	2718.4	379.92	44	149	0.0184582166666667	0.0186974849786325	Southeast Asia	eno	Austronesian
908	908	562	English	Indo-European	Eurasia	0	52	0	125	96	4969	630	136	58.8	97.98	4920.11	602.35	127.64	111.47	96.05	4800.28	770.99	156.81	74	95	0.00525207787878788	0.00713321481934732	Europe	eng	Indo-European
909	909	3975	Epena	Chocoan	South America	0	3	-77	533	250	259	5362	1071	1088.88	218.03	260.2	4014.59	656.45	1002.02	219.55	415.86	2887.56	433.7	49	55	0.0154248560606061	0.0160433382148407	Andes	sja	Chocoan
910	910	2141	Epie	Niger-Kongo	Africa	2	5.036	6.246	20	267	907	2868	150	16.61	266.55	899.3	2865.52	152.52	202.73	262.46	1144.51	1887.09	69.7	50	98	0.0174236196969697	0.0187216013752914	West Africa	epi	Atlantic-Congo
911	911	2687	Erave	Trans New Guinea	Pacific	0	-6.608	143.898	1243	195	620	3447	768	1041.75	210.51	665.11	4108.32	837.58	567.75	239.28	578.92	3077.97	522.61	44	171	0.0155601696969697	0.0169529563714064	New Guinea Highlands	kjy	Nuclear_Trans_New_Guinea
912	912	2688	Ere	Austronesian	Pacific	0	-2.153	147.063	151	263	210	3640	855	51	267.81	199.73	3630.77	830.86	387.26	249.86	279.15	2941.34	448.94	46	172	0.0193576954545455	0.0195728509654235	North New Guinea	twp	Austronesian
913	913	2689	Eritai	Lakes Plains	Pacific	4	-2.75	138	184	261	361	3119	690	349.7	253.16	382.69	3106.06	679.63	561.15	241.21	508.32	3266.45	676.71	46	167	0.0179900621212121	0.0184150213869464	New Guinea Highlands	ert	Lakes_Plain
914	914	2367	Erre	Giimbiyu	Australia	0	-12.279	132.903	12	278	1671	1457	7	72.6	274.36	1782.32	1390.96	5.91	113.73	270.66	2567.64	1128.05	6.49	41	165	0.0103375287878788	0.0157860214772727	Northern Australia	err	Giimbiyu
915	915	4148	Erromintxela	Indo-European	Eurasia	0	43	-2	888	99	5087	1106	209	520.58	119.53	5158.09	959.04	176.5	634.84	117.38	5704.04	684.76	127.79	69	94	0.00430176181818182	0.0067097332024087	Europe	emx	NA
916	916	2142	Esan	Niger-Kongo	Africa	3	6.743	6.142	322	251	1179	1688	51	145.91	262.32	1172.12	1654.56	53.41	249.58	263.6	1291.66	1630.02	48.32	50	98	0.0174236196969697	0.0187216013752914	West Africa	ish	Atlantic-Congo
917	917	1048	Eseejja	Tacanan	South America	0	-11	-65.9	157	266	722	1659	67	155.31	264.57	736.61	1634.15	69.73	183.44	256.25	786.01	1863.35	107.64	41	60	0.0143504651515152	0.0164328499067599	Amazon	ese	NA
918	918	1046	Esmeralde±o	Esmeralde±o	South America	0	1	-79.5	156	249	413	947	60	170.81	248.92	489.29	2098.72	230.07	1053.36	210.1	466.13	2484.36	391.81	48	53	0.0164664907692308	0.0171346799592075	Andes	xxx-10	NA
919	919	3493	Esselen	Esselen	North America	0	36.25	-121.75	232	127	2201	842	6	378.99	133.74	3652.87	493.34	5.65	884.67	125.72	5853.73	578.38	17.91	66	31	0.00781835227272727	0.00888534265831391	California	esq	Esselen
920	920	1162	Estonian	Uralic	Eurasia	0	59	25	74	51	8153	696	112	47.73	52.36	8183.46	664.24	104.31	84.99	47.94	8387.24	636.51	99.06	77	108	0.00277708712121212	0.00581687325835276	Northern Eurasia	est	Uralic
921	921	2690	Eton	Austronesian	Pacific	0	-17.75	168.53	37	244	1481	2232	309	78.81	243.43	1405.22	2372.65	341.24	160.76	239.14	1325.55	2394.26	351.56	38	183	0.0149559348484849	0.0171321868473193	Pacific	eto	Atlantic-Congo
922	922	1576	Etruscan	Tyrrhenian	Eurasia	0	43.79	11.25	56	144	6502	859	146	383.48	124.95	6400.06	833.64	144.72	709.14	100.01	6312.29	968.18	167.15	70	101	0.00632039606060606	0.00965514896328671	Europe	ett	Etrusco-Rhaetian
923	923	2143	Etsako	Niger-Kongo	Africa	3	7.067	6.267	167	262	1238	1399	38	184.95	261.53	1239.1	1462.53	42.34	271.51	263.05	1323.03	1597.84	44.76	51	98	0.0162027643939394	0.017759444771756	West Africa	ets	Atlantic-Congo
924	924	2144	Etulo	Niger-Kongo	Africa	3	7.85	9.4	134	271	1399	1235	7	148.59	271.08	1381.69	1288.74	8.88	438.2	256.1	1429.66	1512.49	29.77	51	100	0.0137149489393939	0.0165966920299145	West Africa	utr	Atlantic-Congo
925	925	67	Even	Tungusic	Eurasia	0	68	130	864	-181	21117	326	28	843.78	-179.68	21109.2	324.76	28.25	646.6	-166.55	20910.3	307.72	27.88	82	163	0.000128184325757576	0.00272004086002331	Northern Eurasia	eve	Tungusic
926	926	68	Evenki	Tungusic	Eurasia	0	56	125	883	-75	16882	591	28	897.49	-75.97	16866	583.04	30.07	709.29	-67.98	17021.2	526.72	31.71	76	161	0.000545545575757576	0.00463527516070319	Northern Eurasia	evn	Tungusic
927	927	3045	Ewage-Notu	Trans New Guinea	Pacific	0	-8.865	148.479	72	262	625	2758	364	608.78	235.47	772.99	2867.48	390.51	647.9	233.78	694.23	2830.53	452.02	42	173	0.0166628257575758	0.0182786253146853	South New Guinea	nou	Nuclear_Trans_New_Guinea
928	928	826	Ewe	Niger-Kongo	Africa	3	6	1	2	271	1048	889	54	47.45	269.69	1104.45	1017.88	75.35	190.82	267.12	1250.09	1285.75	60.56	50	96	0.0171601590909091	0.0186830117715618	West Africa	ewe	Atlantic-Congo
929	929	753	Ewondo	Niger-Kongo	Africa	6	4.5	12	577	245	751	1540	69	619.44	243.4	766.63	1568.34	67.31	625.35	240.14	868.24	1770.11	89.69	49	101	0.0163839454545455	0.0171731030205905	West Africa	ewo	Atlantic-Congo
930	930	1280	Eyak	Na-Dene	North America	0	60.5	-145	72	33	6360	1964	356	527.96	6.15	7263.72	1505.65	263.88	1019.33	-40.28	10406.5	699.17	106.71	78	19	0.00458257606060606	0.00618673563519814	Pacific Northwest	eya	Athapaskan-Eyak-Tlingit
931	931	2691	Fagani	Austronesian	Pacific	0	-10.5	161.611	202	252	448	3462	703	140.64	255.48	440.28	3507.89	717.57	151.05	257.95	423.64	3045.57	571.45	42	180	0.0186683863636364	0.019128857024087	Pacific	faf	Austronesian
932	932	2692	Faiwol	Trans New Guinea	Pacific	4	-5.528	141.744	769	232	433	5178	1163	855.22	227.41	458.04	4798.8	1041.5	492.17	243.57	559.9	3153.53	566.25	44	169	0.0175158151515152	0.0187430518337218	New Guinea Highlands	fai	Nuclear_Trans_New_Guinea
933	933	2145	Fang	Niger-Kongo	Africa	3	0.5	11	464	238	915	1984	51	415.98	241.3	907.79	1999	58.04	429.86	242.52	918.5	1878.11	90.95	47	101	0.0133045818181818	0.0164719379487179	Southern Africa	fan	Atlantic-Congo
934	934	2146	Fante	Niger-Kongo	Africa	3	5.912	-0.996	149	261	842	1601	158	164.59	258.91	968.57	1455.16	134.17	176.82	267.63	1218.67	1263.8	67.41	50	94	0.0169085909090909	0.018372138459596	West Africa	aka-2	Atlantic-Congo
935	935	563	Faroese	Indo-European	Eurasia	0	62.5	-7	NA	NA	NA	NA	NA	124.14	59.13	2778.74	1434.4	221.86	113.76	62.2	2848.53	1396.31	218.32	79	91	0.00526193136363636	0.00635858781060606	Europe	fao	Indo-European
936	936	3715	Farsi	Arawak	South America	0	4	-69.3	146	270	752	2956	241	146.44	269.81	761.69	2941.38	240.51	242.41	263.11	707.49	2725.65	263.54	49	59	0.0182431166666667	0.0188419431060606	Amazon	pio	NA
937	937	1118	Fasu	Trans New Guinea	Pacific	3	-6.417	143.167	1046	215	577	3844	814	1112.58	209.64	615.92	3775.7	773.54	535.26	241	572.92	3091.16	534.64	44	170	0.0168400893939394	0.0179879601573427	New Guinea Highlands	faa	Fasu
938	938	2693	Fataleka	Austronesian	Pacific	0	-8.58	160.83	447	244	452	3472	674	153.29	258.43	418.49	3186.34	606.85	137.92	259.76	413.49	3149.64	603.89	43	179	0.0188988615384615	0.0191607352758353	Pacific	far	Austronesian
939	939	2694	Fataluku	Timor-Alor-Pantar	Pacific	2	-8.5	127	376	250	1111	1802	46	234.58	256.84	1020.27	1547.73	41.85	279.98	254.6	841.11	1436.99	45.06	43	162	0.0160429727272727	0.0180504046095571	Pacific	ddg	Timor-Alor-Pantar
940	940	2695	Fayu	Lakes Plains	Pacific	4	-3.138	136.885	262	254	543	3518	758	829.18	226.93	569.15	3426.72	751.23	539.81	242.39	538.84	3091.4	628.42	45	167	0.0174247666666667	0.0182960252874903	New Guinea Highlands	fau	Lakes_Plain
941	941	2020	Fe'fe'	Niger-Kongo	Africa	2	5.25	10.17	1298	204	917	1988	57	840.98	230.88	903.98	2326.85	73.38	494.23	248.28	992.23	1812.63	72.7	50	100	0.0166080818181818	0.0174789068939394	West Africa	fmp	Atlantic-Congo
942	942	4079	Fering Fries	Indo-European	Eurasia	0	54.7	8.5	0	87	5697	820	134	5.89	82.48	5709.27	826.13	136.8	82.67	82.74	5923.23	770.26	143.87	75	99	0.00405342060606061	0.00641055668278943	Europe	frr	Indo-European
943	943	2147	Feroge	Niger-Kongo	Africa	0	8.75	26	503	266	1499	990	1	564.67	262.65	1506.26	998.84	1.49	566.5	262.1	1564.93	982.51	10.4	52	109	0.00804364848484849	0.0144938871074204	West Africa	fer	Atlantic-Congo
944	944	311	Fijian	Austronesian	Pacific	0	-18	178.333	200	238	1366	3053	488	212.45	239.17	1331.25	2662.75	377.5	150.21	244.78	1230.4	2474.7	323.56	38	189	0.0154291818181818	0.0174856085431235	Pacific	fij	Austronesian
945	945	2614	Fijian_Boumaa	Austronesian	Pacific	0	-16.83	179.83	NA	NA	NA	NA	NA	135.03	250.52	1033.47	2497.85	295.95	150.21	244.78	1230.4	2474.7	323.56	38	189	0.0154291818181818	0.0174856085431235	Pacific	fij-2	Austronesian
946	946	2679	Fijian_Eastern	Austronesian	Pacific	0	-15	-178.5	NA	NA	NA	NA	NA	27	267	571	3259.5	536.5	45	254.52	1045.48	2304.47	311.75	39	1	0.0167500984848485	0.018224057472805	Pacific	fij-3	Austronesian
947	947	3338	Fijian_Western	Austronesian	Pacific	0	-17.17	177.33	NA	NA	NA	NA	NA	165.43	244.45	1265.36	2125.85	246.24	150.21	244.78	1230.4	2474.7	323.56	38	188	0.0154183106060606	0.0175211155633256	Pacific	wyy-2	NA
948	948	1163	Finnish	Uralic	Eurasia	0	62	25	135	31	8675	624	99	141.46	30.98	8655.07	624.05	98.98	88.97	33.43	8700.69	598.24	94.27	79	108	0.00263099651515152	0.0052933688974359	Northern Eurasia	fin	Uralic
949	949	3387	Finongan	Trans New Guinea	Pacific	2	-6.351	146.606	945	224	519	2107	296	1204.87	209.25	569.53	2309.63	337.44	743.36	229.78	581.77	3056.25	500.44	44	172	0.0147316560606061	0.016431737020202	North New Guinea	fag	Nuclear_Trans_New_Guinea
950	950	3716	Flemish	Indo-European	Eurasia	0	51.2	3.2	5	101	5086	730	141	17.34	101.15	5216.62	716.67	143.23	128.8	97.7	5439.74	731.01	153	73	97	0.00455493257575757	0.00714627500718726	Europe	vls	Indo-European
951	951	2368	Flinders Island	Pama-Nyungan	Australia	0	-14.184	144.255	62	258	1950	1308	20	46.5	259.35	2021.16	1234.9	16.22	174.93	255.79	2280.98	1281.02	21.95	40	171	0.0132385681818182	0.0164052590151515	Northern Australia	fln	Pama-Nyungan
952	952	2696	Foau	Lakes Plains	Pacific	4	-3	139.17	86	268	287	2812	525	417.78	251.47	304.72	2800.66	528.75	548.23	242.01	487.82	3366.63	690.62	45	168	0.0170679818181818	0.0177979303535354	New Guinea Highlands	flh	Lakes_Plain
953	953	1119	Foe	Trans New Guinea	Pacific	3	-6.333	143.5	1776	175	548	2895	556	1532.58	188.15	588.57	3548.82	716.07	550.03	240.25	570.34	3087.73	532.55	44	170	0.0168400893939394	0.0179879601573427	New Guinea Highlands	foi	East_Kutubu
954	954	3388	Foia Foia	Trans New Guinea	Pacific	2	-7.717	143.165	24	263	921	3425	587	55.91	261.05	888.64	3431.41	612.13	523.61	241.37	621.62	3064.59	512.89	43	170	0.0169981818181818	0.0189312716841492	South New Guinea	ffi	NA
955	955	3099	Folopa	Trans New Guinea	Pacific	2	-7.002	144.511	484	236	782	5106	1040	513.29	235.74	767.85	4503.99	879.29	602.31	237.5	592.24	3042.73	505.76	43	171	0.0163722712121212	0.0181360316919192	New Guinea Highlands	ppo	Teberan
956	956	827	Fon Gbe	Niger-Kongo	Africa	3	6.42	2.17	22	273	1143	1123	58	51.78	273.16	1223.78	1101.38	55.63	210.1	266.47	1290.86	1336.21	51.37	50	96	0.0171601590909091	0.0186830117715618	West Africa	fon	Atlantic-Congo
957	957	1420	Fordata	Austronesian	Pacific	0	-7.17	131.5	10	272	792	1896	78	41.18	270.35	824.01	1929.08	71.95	74.86	266.86	809.28	2157.88	230.65	43	164	0.0163788727272727	0.0183834713519814	Pacific	frd	Austronesian
958	958	1096	Fore	Trans New Guinea	Pacific	2	-6.75	145.5	1155	211	579	2597	415	1216.24	207.12	635.36	3116.24	538.77	659.62	234.47	588.87	3010.71	498.01	44	171	0.0155601696969697	0.0169529563714064	New Guinea Highlands	for	Nuclear_Trans_New_Guinea
959	959	2697	Fort Senal	Austronesian	Pacific	0	-15.416	166.924	458	231	973	3085	503	244.59	241.97	928.1	2863.89	441.1	175.48	244.47	1026.18	2818.67	444.14	39	183	0.0162160681818182	0.0179532961868687	Pacific	frt	Austronesian
960	960	3494	Fox	Algic	North America	0	43	-83	250	85	9600	769	128	224.38	84.81	9583.18	783.78	137.98	253.23	78.64	9435.93	899.59	169.56	69	51	0.00299472424242424	0.00801612431837607	Eastern North America	sac	Algic
961	961	3495	Fraser	Salish	North America	0	49.67	-121.33	1085	46	7239	745	112	1178.63	41.01	7096.66	794.01	114.47	1012.93	46.68	7061.77	899.32	113.75	73	31	0.00397747196969697	0.00596737569522145	Pacific Northwest	xxx-40	NA
962	962	600	French	Indo-European	Eurasia	0	48	3	156	108	5721	674	148	157.99	107.16	5731.77	676.35	147.04	283.31	101.4	5635.17	789.99	167.86	72	97	0.00446029242424242	0.00721674414024864	Europe	fra	Indo-European
963	963	564	Frisian	Indo-European	Eurasia	0	54.5	9	-1	82	5773	819	132	10.09	82.45	5795.74	818.57	139.67	85.56	83.48	5990.64	732.78	137.89	75	100	0.00377338833333333	0.0063776429949495	Europe	frs	Indo-European
964	964	834	Fula	Niger-Kongo	Africa	2	11.5	-12.5	938	223	1628	1755	8	591.09	246.66	1802.47	1750.11	6.22	244.13	268.23	1864.06	1526.51	12.01	53	88	0.0117038681818182	0.0158196257051282	West Africa	fuh	Atlantic-Congo
965	965	2705	Fulni?	Macro-Je	South America	0	-8	-37.3	606	226	1618	610	31	608.63	224.98	1584.59	630.48	28.67	347.41	245.12	1271.77	767.48	41.95	43	75	0.0117391292307692	0.0139430427758353	Amazon	fun	NA
966	966	863	Fur	Nilo-Saharan	Africa	2	13	25	800	252	2828	391	0	918.23	246.33	2823.15	408.53	0.07	685.81	261.03	2751.16	427.94	0.03	54	108	0.00470764272727273	0.0114713013904429	West Africa	fvr	Furan
967	967	312	Futuna_East	Austronesian	Pacific	0	-15	-178.5	NA	NA	NA	NA	NA	27	267	571	3259.5	536.5	45	254.52	1045.48	2304.47	311.75	39	1	0.0167500984848485	0.018224057472805	Pacific	fud	Austronesian
968	968	313	Futuna_West	Austronesian	Pacific	0	-19.667	170.667	NA	NA	NA	NA	NA	189	228	1742	1954	284	105.81	233.93	1749.48	1974.01	274.64	37	185	0.0137771878787879	0.0163773377758353	Pacific	fut-2	Austronesian
969	969	1324	Fuyuge	Trans New Guinea	Pacific	0	-8.667	147.333	1533	192	825	2691	279	937.41	220.94	763.33	2534.71	311.49	677.57	232	695.16	2959.42	485.4	43	172	0.0158923757575758	0.0174866709770785	South New Guinea	fuy	Goilalan
970	970	1351	Fuzhou	Tibeto-Burman	Eurasia	8	26.5	119	912	157	6056	1782	151	495.64	177.16	6341.84	1648.05	142.14	364.14	178.55	6875.36	1679.72	156.53	61	157	0.00589776409090909	0.0131307660883838	Southeast Asia	cdo	Sino-Tibetan
971	971	2698	Fwai	Austronesian	Pacific	2	-20.67	164.67	490	208	2171	1714	202	209.63	222.73	2125.95	1558.15	189.96	183.21	222.06	2224.11	1595.08	212.67	36	181	0.0121890621212121	0.0150988171503496	Pacific	fwa	Austronesian
972	972	840	Fyam	Niger-Kongo	Africa	4	9.65	9.25	1032	233	1599	1235	3	791.8	244.91	1648	1237.73	3.46	426.16	259.94	1893.52	1143.61	10.34	52	100	0.00996638712121212	0.0149418736264569	West Africa	pym	Atlantic-Congo
973	973	2149	G||abake	Khoe	Africa	4	-23.109	26.826	1029	202	4340	451	6	1005.12	200.9	4369.19	433.57	6.11	1071.05	197.74	4061.81	492.81	9.55	35	109	0.00465724515151515	0.00829724901923077	Southern Africa	hio	Khoe-Kwadi
974	974	8	Ga'anda	Afro-Asiatic	Africa	3	10.33	12.58	407	260	1999	879	0	449.47	257.46	2044.28	887.19	0.03	457.75	262.36	2180.75	902.37	2.07	52	102	0.00637695151515151	0.0133330583438228	West Africa	gqa	Afro-Asiatic
975	975	121	Gaagudju	Gaagudju	Australia	0	-12.583	132.833	29	279	1795	1468	5	92.74	273.79	1891.6	1403.17	6.21	116.97	270.56	2626.73	1106.73	6.51	40	165	0.00693312348484848	0.0135422225157343	Northern Australia	gbu	Gaagudju
976	976	2150	Gaam	Nilo-Saharan	Africa	0	11.767	34.35	482	280	1933	696	0	539.35	275.73	1817.78	754.63	0.03	831.06	257.59	1807.68	811.27	7.95	53	113	0.00908222848484849	0.0143162970963481	West Africa	tbi-2	Eastern_Jebel
977	977	2699	Gabadi	Austronesian	Pacific	0	-9.006	146.932	17	267	724	1540	157	817.91	226.6	792.07	2161.48	232.23	677.63	231.96	713.94	2916.5	476.81	42	172	0.0170052666666667	0.0186935378593629	South New Guinea	kbt	Austronesian
978	978	1294	Gabigabi	Pama-Nyungan	Australia	0	-25.5	153	21	215	3147	1294	166	64.63	210.86	3417.6	1206.02	149.19	276.21	195.98	4467.76	856.31	111.72	34	175	0.00745051772727273	0.0112333524153069	Australia	xxx-11	NA
979	979	3496	Gabrielino	Uto-Aztecan	North America	0	33.93	-118.4	40	179	2990	339	4	515.97	158.89	4610.88	410.67	6.69	823.87	157.91	6551.47	278.02	13.51	65	33	0.00727216696969697	0.00880045316627817	California	xgf	NA
980	980	245	Gadaba	Dravidian	Eurasia	0	19	83.667	232	263	3028	1295	29	367.21	255.4	3031.39	1250.96	26.92	308.97	262.73	3848.08	1337.17	21.47	57	139	0.0107708354545455	0.0150810996111111	South Asia	gdb	Dravidian
981	981	2369	Gadang	Tibeto-Burman	Eurasia	0	22.1	92.95	479	237	2750	2645	34	712.36	223.84	2762.13	2647.38	34.35	369.88	240.45	3309.41	2094.88	29.38	58	144	0.0111030609090909	0.017191612972028	Southeast Asia	mrh	NA
982	982	2700	Gaddang	Austronesian	Pacific	0	16.515	121.194	263	258	1357	1811	201	657.24	236.47	1197.21	2397.49	177.81	291.77	256.09	1139.88	2584.42	178.75	56	159	0.0164443409090909	0.0182355565112665	Pacific	gad	Austronesian
983	983	1097	Gadsup	Trans New Guinea	Pacific	2	-6.333	146	1458	196	570	1987	227	1345.38	202.83	536.76	2229.86	278.64	701.44	232.35	569.3	3050.57	507.16	44	172	0.0147316560606061	0.016431737020202	North New Guinea	gaj	Nuclear_Trans_New_Guinea
984	984	2701	Gadsup-Akuna	Trans New Guinea	Pacific	4	-6.39	146.031	1462	196	555	2071	280	1365.95	201.83	552.71	2194.53	281.58	704.32	232.11	574.82	3042.82	503.72	44	172	0.0147316560606061	0.016431737020202	North New Guinea	gaj-2	NA
985	985	2702	Gadsup-Ontena	Trans New Guinea	Pacific	2	-6.444	145.757	2155	161	606	2139	259	1404.16	199.76	567.89	2355.6	328.65	687.94	233.03	577.06	3033.37	503.65	44	172	0.0147316560606061	0.016431737020202	New Guinea Highlands	ont	NA
986	986	2151	Gafat	Afro-Asiatic	Africa	0	11.008	35.19	630	269	1586	1107	0	818.39	258.31	1573.94	1174.37	2.61	1059.94	242.88	1552.11	956.23	17.27	53	113	0.00908222848484849	0.0143162970963481	Ethiopia	gft	Afro-Asiatic
987	987	1098	Gahuku	Trans New Guinea	Pacific	2	-6.083	145.4	1701	190	496	1893	193	1380.76	201.17	478.47	2658.41	364.44	666.78	234.38	554.54	3094.47	523.22	44	171	0.0155601696969697	0.0169529563714064	New Guinea Highlands	gah	Nuclear_Trans_New_Guinea
988	988	2703	Gaikundi	Sepik	Pacific	0	-4	143.17	28	270	219	2239	375	124.08	264.96	217.13	2393.72	392.06	610.21	238.05	473.62	3335.38	610.21	45	170	0.0169725121212121	0.0174953291414141	North New Guinea	gbf	Ndu
989	989	1213	Galela	WestPapuan	Pacific	0	2	128.417	NA	NA	NA	NA	NA	205.47	257.13	390.74	2160.21	386.14	152.07	260.4	347.04	2303.31	407.54	48	162	0.0186051076923077	0.0188699555730381	Pacific	gbi	North_Halmahera
990	990	2704	Galeya	Austronesian	Pacific	0	-9.576	150.846	233	251	761	3111	659	177.33	255.42	776.32	3161.1	591.41	443.32	242.91	766.31	2921.75	467.43	42	174	0.0168839227272727	0.0183432960975136	South New Guinea	gar	Austronesian
991	991	3717	Galician	Indo-European	Eurasia	0	43.4	-5.8	228	130	3876	846	150	844.39	103.55	4736.15	858.76	146.01	705.78	121.22	5478.46	764.72	93.77	69	92	0.00568601106060606	0.00744033382264957	Europe	glg	Indo-European
992	992	2152	Galke	Niger-Kongo	Africa	5	8.4	14.167	315	269	1818	1198	0	487.73	259.57	1772.8	1223.99	0.29	550.24	256.72	1617.15	1162.27	11.46	51	102	0.00965208090909091	0.0144215465252525	West Africa	gke	Atlantic-Congo
993	993	1378	Galo	Tibeto-Burman	Eurasia	2	28	94.75	854	198	4421	2913	69	901.22	196.38	4486.44	2624.73	65.08	2547.15	114.32	5111.5	1469.6	33.13	61	145	0.00700550515151515	0.0135883932876845	South Asia	adi	Sino-Tibetan
994	994	1524	Galolen	Austronesian	Pacific	0	-8.58	126	202	261	728	974	27	423.1	246.7	898.44	1554.62	54.43	273.09	254.7	820.42	1411.76	45.59	43	161	0.0160959075757576	0.0179713804506604	Pacific	gal	Austronesian
995	995	2370	Galpu	Pama-Nyungan	Australia	0	-11.947	135.775	26	270	1578	1406	9	33.81	269.35	1714.4	1345.25	9.37	100.63	270.38	2463.08	1142.2	6.73	41	166	0.0111815381818182	0.0157685866274281	Northern Australia	dhg	Pama-Nyungan
996	996	2706	Galu	Torricelli	Pacific	0	-3.504	142.275	357	250	205	2354	354	201.23	258.32	218.49	2495.02	412.47	617.87	238.48	443.23	3342.42	632.66	45	170	0.0169725121212121	0.0174953291414141	North New Guinea	dia	Nuclear_Torricelli
997	997	2371	Gamilaraay	Pama-Nyungan	Australia	0	-29.83	149.5	175	193	5706	592	105	215.56	190.21	5705.01	604.96	107.42	339.7	180.37	5291.03	682.9	111.54	32	173	0.0051753046969697	0.00757401968084693	Australia	kld-2	Pama-Nyungan
998	998	2153	Ganja	Niger-Kongo	Africa	6	12.563	-15.688	21	268	1386	1238	0	23.84	267.41	1431.91	1309.68	0.06	115.31	271.86	1982.2	1173.74	1.61	53	87	0.014457396969697	0.017080014040404	West Africa	bjt	Atlantic-Congo
999	999	2708	Gao	Austronesian	Pacific	0	-8.351	159.788	77	264	390	2882	508	98.35	262.79	382.12	2871.67	508.96	134.05	260.31	413.05	3203.24	620.52	43	179	0.0188988615384615	0.0191607352758353	Pacific	gga	Austronesian
1000	1000	3718	Gaoan	Tibeto-Burman	Eurasia	7	28.667	115	398	160	8120	1422	159	258.23	166.9	8235.27	1376.88	155.92	244.03	169.51	8090	1447.19	149.23	62	155	0.00510060121212121	0.0126287145367133	Southeast Asia	xxx-54	NA
1001	1001	314	Gapapaiwa	Austronesian	Pacific	0	-9.8	149.833	54	265	723	1795	201	424.77	242.43	914.23	2409.9	381.61	508.45	240.11	760.52	2758.55	441.94	42	174	0.0168839227272727	0.0183432960975136	South New Guinea	pwg	Austronesian
1002	1002	122	Garawa	Wanyi-Garrwa	Australia	0	-17.25	137.667	162	259	3741	779	7	154.86	259.48	3718.03	786.64	7.5	170.3	259.95	4105.6	611.64	9.77	38	167	0.004619435	0.00936992965481741	Northern Australia	gbc	NA
1003	1003	3719	Garhwali	Indo-European	Eurasia	0	30.767	78.587	2231	131	5070	1358	123	3012.15	85.18	5692.82	1270.15	104.46	2514.52	111.37	6904.23	722.48	43.64	63	136	0.00583136545454545	0.0105222514403652	South Asia	gbm	Indo-European
1004	1004	103	Garifuna	Arawak	North America	0	15.85	-85	18	270	1287	2927	323	264.54	258.29	1299.9	2329.05	249.62	379.1	245.13	1165.97	2003.36	134.02	55	50	0.01378325	0.0160878271056721	Central America	cab	Arawakan
1005	1005	2372	Garig	Iwaidjan	Australia	0	-11.25	132.33	28	273	1421	1342	6	17.05	274.57	1458.6	1343.42	6.2	109.92	270.86	2293.89	1237.76	8.2	41	164	0.0122777484848485	0.0172577677486402	Northern Australia	ilg	Iwaidjan_Proper
1006	1006	2373	Garlali	Pama-Nyungan	Australia	0	-27.5	144.5	201	212	6171	338	46	193.79	212.43	6158.66	340.03	46.45	201.73	209.87	5955.49	356.08	51.55	33	171	0.00412655560606061	0.00621877081721057	Australia	nbx-2	Pama-Nyungan
1007	1007	972	Garo	Tibeto-Burman	Eurasia	0	26	90	29	244	3694	2496	21	98.21	243.69	3734.04	2894.13	25.2	1480.2	176.77	4589.17	1636.1	27.07	60	142	0.00794146151515152	0.0150596336587024	South Asia	grt	Sino-Tibetan
1008	1008	4174	Gascon	Indo-European	Eurasia	0	43.02	0.95	429	117	5707	802	174	866.12	93.92	5580.22	934.14	206.65	504.56	115.29	5594.8	767.12	152.46	69	95	0.00469905303030303	0.00735398520707071	Europe	oci-2	Indo-European
1009	1009	1331	Gathang	Pama-Nyungan	Australia	0	-32	152.5	56	178	3747	1269	180	220.1	169.13	3937.13	1242.39	168.49	465.5	160.73	4822	903.22	147.21	30	175	0.00707449939393939	0.00988932351825952	Australia	kda	Pama-Nyungan
1010	1010	1571	Gaulish	Indo-European	Eurasia	0	44.5	4.8	207	123	6277	833	160	452.1	110.04	6113.32	824.06	164.03	608.87	98.34	5890.18	898.66	185.68	70	98	0.0059924546969697	0.0087787428958819	Europe	xtg	Indo-European
1011	1011	1152	Gavi?o	Tupi	South America	0	-11	-61	233	238	498	1938	44	236.27	238.23	497.31	1922.46	43.8	235.17	247.5	668.67	1927.14	62.39	41	63	0.010529421969697	0.015418129460373	Amazon	gvo	NA
1012	1012	3977	Gavi?o_Parﬂ	Macro-Je	South America	0	-4.745	-49.252	91	271	290	2148	84	129.22	268.01	303.17	2140.61	84	169.61	260.39	374.8	1937.73	102.37	45	69	0.0160660348484848	0.018179752047397	Amazon	gvp	NA
1013	1013	2154	Gawwada	Afro-Asiatic	Africa	0	5.431	37.238	1586	210	1169	882	97	1298.64	224.04	1034.35	776.3	76.32	1164.85	228.09	955.92	806.37	46.83	50	115	0.00978726454545454	0.0127948201095571	Ethiopia	gwd	Afro-Asiatic
1014	1014	1315	Gayo	Austronesian	Pacific	0	4.55	96.95	1685	182	368	1848	229	762.57	231.78	406.88	2125.37	323.19	380.83	250.54	414.26	2501.41	384.57	49	146	0.0174816666666667	0.0178769787839938	Southeast Asia	gay	Austronesian
1015	1015	2155	Gbanzili	Niger-Kongo	Africa	11	5.114	19.815	381	254	586	1579	71	457	248.59	720.93	1574.93	73.75	500.72	249.47	885.77	1519.35	88.6	50	105	0.0147784945454546	0.0169718414452214	West Africa	gbg	Atlantic-Congo
1016	1016	734	Gbaya-Kara	Niger-Kongo	Africa	4	6	15	995	229	914	1453	34	928.51	232.82	948.11	1464.99	31.82	626.85	246.53	1083.06	1427.32	51.11	50	103	0.0135735484848485	0.0159599510994561	West Africa	gya	Atlantic-Congo
1017	1017	735	Gbaya-Mbodomo	Niger-Kongo	Africa	3	4.5	15	624	242	744	1330	146	657.76	240.16	740.51	1403.06	117.86	632.32	241.76	839.7	1547.96	91.29	49	103	0.0165051303030303	0.0171683411111111	West Africa	mdo	NA
1018	1018	2156	Gbeya	Niger-Kongo	Africa	2	6.491	17.455	483	261	1379	1425	13	550.19	255.1	1244.54	1392.85	14.37	543.97	252.08	1162.2	1355.39	44.69	50	104	0.0140261904545455	0.0164806996134421	West Africa	gya-2	Atlantic-Congo
1019	1019	1497	Gbeya_Bossangoa	Niger-Kongo	Africa	2	6.67	17.5	507	259	1376	1390	8	523.68	256.89	1298.04	1364.15	10.2	541.2	253.25	1216.16	1328.38	39.29	50	104	0.0140261904545455	0.0164806996134421	West Africa	gbp	Atlantic-Congo
1020	1020	2158	Ge'ez	Afro-Asiatic	Africa	0	14	39	1831	208	1590	670	18	1878.73	203.45	1621.05	678.87	26.39	1037.75	247.59	2066.66	600.39	19.73	54	115	0.008378175	0.0118150448253691	Ethiopia	gez	Afro-Asiatic
1021	1021	2709	Gebe	Austronesian	Pacific	0	0	129.5	39	268	339	2135	363	32.05	268.84	340.34	2216.05	384.71	227.22	257.87	462.62	2502.02	446.12	47	163	0.0183561393939394	0.0187341389180264	Pacific	gei	Austronesian
1022	1022	2710	Gedaged	Austronesian	Pacific	0	-5.05	145.88	NA	NA	NA	NA	NA	409.09	248.59	258.86	3165.7	436.01	728.76	231.33	505.29	3140.2	542.45	44	172	0.0147316560606061	0.016431737020202	North New Guinea	gdd	Austronesian
1023	1023	2157	Gedeo	Afro-Asiatic	Africa	0	6.158	38.196	2074	172	524	1582	91	1805.25	193.39	744.5	1072.26	83.82	1242.38	224.53	988.05	813.67	44.56	50	115	0.00978726454545454	0.0127948201095571	Ethiopia	drs	Afro-Asiatic
1024	1024	315	Gela	Austronesian	Pacific	0	-9.167	160.333	21	265	409	2455	385	228.85	254.01	433.72	2768.17	477.15	137.54	259.9	414.51	3178.03	613.27	42	179	0.0187154409090909	0.0191850258547009	Pacific	nlg	Austronesian
1025	1025	2021	Gelao	Tai-Kadai	Eurasia	6	22.92	105.5	550	213	4786	1550	58	833.45	195.89	4758.26	1556.3	61.06	914	192.76	4753.33	1414.25	67.02	59	150	0.00874429681818182	0.0138881765689588	Southeast Asia	gio	NA
1026	1026	2711	Gende	Trans New Guinea	Pacific	2	-5.674	145.162	1957	175	452	2273	290	1182.02	211.47	398.29	2996.73	414.31	654.47	235.07	539.61	3145.36	540.05	44	171	0.0155601696969697	0.0169529563714064	New Guinea Highlands	gaf	Nuclear_Trans_New_Guinea
1027	1027	631	Georgian	Kartvelian	Eurasia	0	41.72	44.78	542	125	8174	544	70	1103.76	88.22	7725.15	712.25	92.36	1128.66	83.7	8471.93	571.54	78.48	69	119	0.00260177151515152	0.00654397926787102	Middle East	kat	Kartvelian
1028	1028	565	German	Indo-European	Eurasia	0	50	10	294	89	6682	647	131	357.41	84.57	6575.88	688.9	139.05	485.74	77.13	6308.01	824.42	158.52	73	100	0.0034344596969697	0.00663663020571096	Europe	deu	Indo-European
1029	1029	1579	German_Swiss	Indo-European	Eurasia	0	46.975	8.405	707	81	6183	1232	225	1215.3	53.01	5942.32	1382.49	279.25	686.69	83.06	6310.97	941.96	184.79	71	99	0.00428981106060606	0.00710502391472416	Europe	gsw	Indo-European
1030	1030	3429	Geser	Austronesian	Pacific	0	-4	131	NA	NA	NA	NA	NA	103.86	265.51	653.54	2323.49	368.26	242.43	257.75	594.2	2606.42	442.35	45	164	0.0178773227272727	0.0190695738811189	Pacific	ges-2	Austronesian
1031	1031	2712	Geser-Gorom	Austronesian	Pacific	0	-3.886	130.933	28	270	622	1995	333	136.97	263.67	659.64	2376.3	377.53	246.52	257.53	585.28	2606.76	445.93	45	164	0.0178773227272727	0.0190695738811189	Pacific	ges	Austronesian
1032	1032	1334	Ghale	Tibeto-Burman	Eurasia	6	28.25	84.9	1685	166	4338	1846	27	2823.46	101.28	4805.18	1257.46	31.2	2624.87	113.14	5682.66	861.4	25.9	62	140	0.00462717939393939	0.0094298995042735	South Asia	ghe	Sino-Tibetan
1033	1033	3933	Ghale_Uiya	Tibeto-Burman	Eurasia	4	28.284	84.885	2232	135	4333	1347	23	3082.29	87.37	4845.1	1161.79	30.97	2682.68	109.76	5705.98	849.88	25.85	62	140	0.00462717939393939	0.0094298995042735	South Asia	ghh	Sino-Tibetan
1034	1034	2713	Ghanonga	Austronesian	Pacific	0	-8.08	156.5	NA	NA	NA	NA	NA	107.05	264.32	412.7	3705.02	773.23	154.88	261.14	412.63	3278.85	651.63	43	177	0.0188600121212121	0.0191949471853147	Pacific	ghn	Austronesian
1035	1035	2714	Ghari_Gae	Austronesian	Pacific	0	-9.33	159.58	-1	267	379	2345	346	199.09	256.02	420	2531.8	399.94	137.02	260.07	414.21	3192.52	617.97	42	179	0.0187154409090909	0.0191850258547009	Pacific	gri	Austronesian
1036	1036	2715	Ghari_Ndi	Austronesian	Pacific	0	-9.5	160.25	111	260	409	2292	339	228.12	253.88	433.16	2614.34	431.37	138.18	259.81	414.73	3171.6	610.79	42	179	0.0187154409090909	0.0191850258547009	Pacific	gri-2	Austronesian
1037	1037	4149	Ghomara	Afro-Asiatic	Africa	0	35.57	-5.37	282	174	4700	744	10	335.74	170.9	4857.33	803.4	12.21	709.26	158.8	5981.89	482.42	23.72	65	92	0.0060702246969697	0.00741938535081585	North Africa	gho	Afro-Asiatic
1038	1038	2716	Gibaio	Trans New Guinea	Pacific	0	-7.406	144.699	17	258	905	4373	817	267.73	247.72	822.09	4589.76	887.65	614.66	236.75	608.29	3000.78	492.02	43	171	0.0163722712121212	0.0181360316919192	South New Guinea	kiw	Kiwaian
1039	1039	2717	Gidra	Eastern Trans Fly	Pacific	0	-8.817	143.034	37	265	902	2065	201	22.41	264.88	911.89	2081.74	234.07	524.83	240.48	743.08	2951.96	469.68	42	170	0.0165065484848485	0.0187592087839938	South New Guinea	gdr	Eastern_Trans-Fly
1040	1040	757	Gikuyu	Niger-Kongo	Africa	2	-0.75	36.75	2434	132	1089	1838	194	1934.81	168.64	977.16	1010.96	99.55	1014.31	227.4	1001.68	772.33	59.25	47	114	0.0103527459090909	0.0119878369139472	Southern Africa	kik	Atlantic-Congo
1041	1041	589	Gilaki	Indo-European	Eurasia	0	37.75	49	84	156	7069	1200	102	772.98	130.15	7353.29	844.13	75.17	1181.87	120.28	8370.02	444.39	33.47	67	121	0.00362566	0.00700602012859363	Middle East	glk	Indo-European
1042	1042	2718	Giman	Austronesian	Pacific	0	-0.25	128	79	263	292	1637	257	115.79	261.08	300.78	1842.21	309.3	200.49	258.21	456.24	2338.63	391.13	47	162	0.0183183984848485	0.0187525773698524	Pacific	gzn	Austronesian
1043	1043	2719	Gimi	Trans New Guinea	Pacific	0	-6.639	145.377	1750	182	600	2287	304	1325.66	201.96	611.41	3063.09	518.92	658.09	234.65	580.89	3029.92	503.68	44	171	0.0155601696969697	0.0169529563714064	New Guinea Highlands	gim	Nuclear_Trans_New_Guinea
1044	1044	2720	Girawa	Trans New Guinea	Pacific	0	-5.333	145.313	146	262	243	3750	563	728.74	233.79	302.41	3209.66	431.56	678.39	233.91	518.32	3174.43	552.24	44	171	0.0155601696969697	0.0169529563714064	North New Guinea	bbr	Nuclear_Trans_New_Guinea
1045	1045	933	Gitksan	Tsimshian	North America	0	55.33	-127.75	988	15	7847	592	87	1024.93	12.99	7837.21	642.89	94.03	1065.01	7.48	7897.41	984.38	138.66	76	28	0.00310602333333333	0.00507514311013986	Pacific Northwest	git	Tsimshian
1046	1046	2721	Gitua	Austronesian	Pacific	0	-6.002	147.486	344	249	467	2555	369	946.86	219.84	531.99	2833.53	458.88	745.33	229.65	572.05	3071.49	494.7	44	172	0.0147316560606061	0.016431737020202	North New Guinea	ggt	Austronesian
1047	1047	2722	Gizra	Eastern Trans Fly	Pacific	0	-9.157	142.803	19	266	881	1553	111	24.55	265.35	897.82	1811.92	165.1	461.05	243.1	802.48	2896.35	453.79	42	170	0.0165065484848485	0.0187592087839938	South New Guinea	tof	Eastern_Trans-Fly
1048	1048	2159	Glavda	Afro-Asiatic	Africa	4	11.106	13.81	575	255	1941	820	0	433.09	264.56	2109.41	770.17	0.18	390.93	269.93	2476.08	732.77	0.35	53	102	0.00442279954545455	0.0118947903034188	West Africa	glw	Afro-Asiatic
1049	1049	3504	G?n?na Yajich	Chonan	South America	0	-38	-62.5	249	142	5442	691	81	216.3	143.98	5430.81	667.69	81.14	146.12	151.01	5390.56	624.24	81.37	27	62	0.00439287409090909	0.00592503163403263	Patagonia	xxx-41	NA
1050	1050	2723	Gobasi_Oiba	Trans New Guinea	Pacific	0	-6.462	142.142	95	264	605	4029	698	289.4	254.01	606.74	3956.21	740.48	486.15	243.59	574.63	3128.93	552.26	44	170	0.0168400893939394	0.0179879601573427	New Guinea Highlands	goi	East_Strickland
1051	1051	715	Godoberi	Nakh-Daghestanian	Eurasia	0	42.63	46.11	1355	65	8062	784	79	1513.22	55.82	8056.28	722.01	73.88	774.64	92.14	8793.44	488.28	70.56	69	119	0.00260177151515152	0.00654397926787102	Middle East	gdo	Nakh-Daghestanian
1052	1052	40	Goemai	Nilo-Saharan	Africa	2	8.67	9.75	157	277	1528	1124	2	268.45	269.21	1541.72	1152.14	2.79	461.12	256.42	1639.35	1329.07	17.91	51	100	0.0137149489393939	0.0165966920299145	West Africa	ank	Afro-Asiatic
1053	1053	2374	Goeng-Goeng	Pama-Nyungan	Australia	0	-25	151.83	191	205	3866	1010	117	172.89	206.53	3920.31	949.62	112.57	276.87	199.62	4581.29	799.19	101.29	34	175	0.00745051772727273	0.0112333524153069	Australia	xxx-75	NA
1054	1054	2375	Gog-narr	Pama-Nyungan	Australia	0	-18	141.25	18	271	3263	749	7	30.28	269.29	3316.31	750.52	6.35	216.82	253.21	3753.35	718.09	12.74	38	169	0.00597312924242424	0.011277606227467	Northern Australia	xxx-76	NA
1055	1055	520	Gogodala	Trans New Guinea	Pacific	0	-8.083	143	12	265	948	2469	326	29.35	263.38	904.8	2793.23	427.77	514.38	241.67	652.81	3070.16	510.22	43	170	0.0169981818181818	0.0189312716841492	South New Guinea	ggw	Suki-Gogodala
1056	1056	1538	Gojri	Indo-European	Eurasia	3	33	76	2576	104	6846	1249	131	2663.98	95.56	7228.05	1094.82	100.53	2597.38	95.4	7953.69	531.8	42.14	64	135	0.00638984742424242	0.0110403132074592	South Asia	gju	Indo-European
1057	1057	2273	Gokana	Niger-Kongo	Africa	3	4.578	7.366	4	267	801	3555	206	31.84	265.24	826.72	2831.96	154.96	289.51	256.49	1054.54	2027.86	83.77	49	99	0.0173458590909091	0.0185134842851593	West Africa	gkn	Atlantic-Congo
1058	1058	3721	Gold	Tungusic	Eurasia	0	49.853	136.762	72	2	14340	628	37	118.34	-0.05	14319.2	640.4	39.11	440	-18.68	14242.1	725.18	48.81	73	167	0.000726960878787879	0.00558397970555556	North Pacific	gld-2	Tungusic
1059	1059	1474	Golden Palaung	Austro-Asiatic	Eurasia	5	22.97	97.17	1330	182	3766	1862	31	843.66	209.08	3835.08	1621.7	27.29	923.94	211.35	3501.18	1552.18	35.6	59	146	0.00543979393939394	0.012746097297397	Southeast Asia	pll	Austroasiatic
1060	1060	1087	Golin	Trans New Guinea	Pacific	3	-6.25	144.833	1397	200	496	2992	499	1465.42	194.43	553.16	3293.88	585.65	620.8	236.69	566.25	3097.28	523.33	44	171	0.0155601696969697	0.0169529563714064	New Guinea Highlands	gvf	Nuclear_Trans_New_Guinea
1061	1061	498	Gondi	Dravidian	Eurasia	0	19	85	NA	NA	NA	NA	NA	156.22	261.86	2791.14	1197.43	32.91	311.84	260.59	3812.9	1366.38	24.43	57	140	0.0138059015151515	0.018402160011655	South Asia	gno	Dravidian
1062	1062	2161	Gonja	Niger-Kongo	Africa	2	8.5	-0.5	141	276	1346	1208	22	123.78	277.07	1382.91	1204.26	24.14	227.51	270.7	1449.21	1143.78	40.94	51	95	0.0160395212121212	0.0175536528574204	West Africa	gjn	Atlantic-Congo
1063	1063	2162	Gonja_Hill	Niger-Kongo	Africa	4	8.9	-0.8	101	281	1475	1142	16	130.05	278.71	1480.5	1151.51	17.84	234.69	271.4	1494.2	1114.71	37.49	52	95	0.0116823862121212	0.0159259896855089	West Africa	gjn-2	Atlantic-Congo
1064	1064	115	Gooniyandi	Bunuban	Australia	0	-18.667	126.25	253	270	4424	444	9	232.65	271.09	4395.82	446.88	8.85	282.51	265.98	4201.75	533.63	10.58	37	161	0.003822305	0.00734979197105672	Northern Australia	gni	Bunaban
1065	1065	1550	Gorontalo	Austronesian	Pacific	0	0.5	122	25	269	335	2106	435	308.94	254.06	320.12	2076.32	387.65	473.78	244.19	413.97	2073.54	335.37	47	159	0.01711965	0.0177757728030303	Pacific	gor	Austronesian
1066	1066	1429	Gorum	Austro-Asiatic	Eurasia	0	18.5	82.833	1105	219	2891	1379	13	553.11	248.56	3009.82	1342.72	18.5	288.52	266.22	3764.98	1268.6	19.44	57	138	0.00895547560606061	0.0130771218424631	South Asia	pcj	Austroasiatic
1067	1067	1290	Gothic	Indo-European	Eurasia	0	54	18	143	67	7581	617	94	119.77	69.17	7511.62	609	93.56	128.45	76.94	7540.39	594.16	92.99	75	104	0.00327362742424243	0.00636485822746698	Europe	got	Indo-European
1068	1068	2022	Great Andamanese	Andamanese	Eurasia	0	12	92.67	50	264	656	3062	80	45.18	265.1	651.42	3066.61	78.89	38.77	267.71	648.37	2819.01	89.53	53	144	0.0172519333333333	0.018666048490676	Southeast Asia	apq	Great_Andamanese
1069	1069	819	Grebo	Niger-Kongo	Africa	5	5.3	-8	241	253	917	2946	425	151.48	256.08	922.36	2758.29	360.93	269.63	256.53	950.42	1928.85	129.1	50	91	0.0168516666666667	0.0180367070260295	West Africa	gry	Atlantic-Congo
1070	1070	569	Greek	Indo-European	Eurasia	0	38	23	118	172	6272	575	29	409.71	154.93	6284.5	638.65	39.26	472.56	138.83	6386.2	690.31	63.03	67	107	0.006956755	0.00976502642521367	Europe	ell	Indo-European
1071	1071	4085	Greek_Ancient	Indo-European	Eurasia	2	37.7	24	95	179	6135	402	12	185.41	171.83	6127.4	468.02	20.09	394.79	145.68	6388.38	672.36	51.41	66	108	0.00778256212121212	0.011271662263209	Europe	grc	Indo-European
1072	1072	4093	Greek_Cypriot	Indo-European	Eurasia	0	34.5	32.7	0	0	0	0	0	351.54	174.41	5620.99	576.2	9.6	713.63	152.99	6378.12	494.82	15.32	65	112	0.008623165	0.012812219711927	Middle East	ell-2	Indo-European
1073	1073	4086	Greek_Late Koine	Indo-European	Eurasia	0	42	35	106	137	5753	701	114	684.61	109.56	6369.98	637.43	105.61	969.83	98.62	7276.68	518.83	64.92	69	113	0.00375878545454546	0.00689599711946387	Europe	grc-2	Indo-European
1074	1074	4087	Greek_Mycenaean	Indo-European	Eurasia	0	37.73	22.756	278	161	6106	639	32	485.67	149.8	6125.94	683.62	38.41	452.56	141.58	6353.59	692.86	60.66	66	107	0.00767137818181818	0.0111944188383838	Europe	grc-3	Indo-European
1075	1075	528	Green_Hmong	Hmong-Mien	Eurasia	8	28	105	865	158	6579	1000	57	1092.23	148.53	6487.29	1012.25	55.45	1404.47	145.34	6154.81	1099.38	49.64	61	150	0.00543743893939394	0.0106991477968143	Southeast Asia	hnj	Hmong-Mien
1076	1076	516	Greenlandic	Eskimo-Aleut	North America	0	61	-48	1	18	4743	1032	190	428.62	-4.98	5018.94	1111.35	213	1442.31	-64.32	6279.39	1293.74	266.73	79	70	0.00289497984848485	0.00396274707167832	Eastern North America	kal	Eskimo-Aleut
1077	1077	3932	Gros Ventre	Algic	North America	2	48.5	-108.75	753	59	10535	315	35	915.4	50.09	10315.9	348.17	41.88	1011.71	45.99	10242.9	366.62	46.66	72	38	0.00279651090909091	0.0050135393510101	Western North America	ats	Algic
1078	1078	1432	Gtaq	Austro-Asiatic	Eurasia	0	18.633	83.5	96	271	2967	1226	26	385.63	255.42	2955.82	1255.88	23.12	289.75	264.62	3783.38	1315.76	20.67	57	139	0.0107708354545455	0.0150810996111111	South Asia	gaq	Austroasiatic
1079	1079	1431	Gtob	Austro-Asiatic	Eurasia	0	18.583	82.867	943	227	2936	1399	13	551.02	248.44	3028.51	1341.73	19.29	290.18	265.85	3780.06	1277.5	19.7	57	139	0.0107708354545455	0.0150810996111111	South Asia	gbj	Austroasiatic
1080	1080	3497	Guahibo	Guahibo	South America	0	5	-69	129	278	808	2868	190	118.7	276.8	813.08	2775.96	179.09	291.35	261.16	703.04	2528.19	197.7	50	59	0.0170799484848485	0.0186658699378399	Amazon	guh	Guahiboan
1081	1081	1157	Guajajara	Tupi	South America	0	-5	-45	165	265	746	1500	48	155.2	266.21	733.39	1367.52	41.08	206.34	263.62	615.86	1477.93	49.4	44	71	0.0116004789393939	0.0164555461318959	Amazon	gub	NA
1082	1082	104	Guajira	Arawak	South America	0	12	-72	37	287	887	417	5	54.09	283.49	861.95	454.1	13.71	454.75	252.85	562.3	1308.97	87.22	53	57	0.0142408515151515	0.0172826348776224	Amazon	guc	Arawakan
1083	1083	3978	Guajﬂ	Tupi	South America	0	-3.864	-46.148	90	269	447	1704	98	125.02	266.67	449.04	1647.2	85.97	144.32	265.35	518.75	1751.5	73.58	45	71	0.0142473015151515	0.0173550512296037	Amazon	gvj	NA
1084	1084	3499	Guanano	Tucanoan	South America	0	1	-69.75	181	254	477	3459	635	179.4	255.86	486.34	3362.38	605.83	156.94	262.99	600.66	3015.09	456.03	48	58	0.0173703121212121	0.0182160281002331	Amazon	gvc	Tucanoan
1085	1085	4130	Guangshun	Hmong-Mien	Eurasia	8	26	106.45	1101	168	6231	1264	63	1110.98	166.65	6221.59	1261.41	64.72	974.38	169.24	6078.53	1252.56	77.1	60	151	0.00739821393939394	0.0130511742954545	Southeast Asia	hmm	Hmong-Mien
1086	1086	1158	Guarani	Tupi	South America	0	-23	-56	328	225	2696	1442	187	332.27	225.07	2726.53	1457.54	190.72	248.83	228.88	2865.61	1342.45	174.61	35	66	0.010480576969697	0.0149387591311189	Patagonia	gug	Tupian
1087	1087	3500	Guarani_Bolivia	Tupi	South America	0	-20.25	-63.5	1200	208	2984	805	27	1014.74	217.13	3034.35	776.84	23.77	1423.88	194.43	3004.87	718.76	43.62	37	62	0.0079090896969697	0.0121799510742036	Patagonia	gui	Tupian
1088	1088	3501	Guarani_Paraguay	Tupi	South America	0	-23.5	-57.5	75	237	3264	1291	154	98.05	235.53	3243.96	1266.78	148.53	182.76	230.81	3195.61	1211.39	148.42	35	65	0.00908028742424242	0.0136653817123155	Patagonia	gug-2	Tupian
1089	1089	3979	Guarayu	Tupi	South America	0	-15.5	-61.4	317	239	1598	1210	68	311.02	239.3	1585.24	1222.75	69.4	326.27	243.01	1541.78	1467.12	89.25	39	63	0.0101413196969697	0.014006655298951	Amazon	gyr	Tupian
1090	1090	1193	Guarijio	Uto-Aztecan	North America	0	27.75	-108.67	1126	199	4626	810	38	1125.88	196.92	4666.13	802.8	33.87	1139.68	188.51	5266.06	481.13	21.68	61	38	0.00800939484848485	0.0117146859755245	Central America	var	Uto-Aztecan
1091	1091	670	Guat?	Macro-Je	South America	2	-16	-66	229	253	1917	2777	269	629.74	237.73	1781.23	2531.82	240.33	1620.27	190.04	1730.97	1260.33	95.99	39	60	0.00792074636363636	0.0107514675691531	Amazon	gta	NA
1092	1092	3887	Guayabero	Guahibo	South America	0	2.709	-71.98	208	273	1055	2556	204	203.13	272.51	1030.59	2556.94	203.57	503.02	248.29	655.36	2643.4	307.45	48	57	0.0167130075757576	0.0177057886519037	Amazon	guo	Guahiboan
1093	1093	2376	Gudandji	Mirndi	Australia	0	-16.33	136	101	268	3591	750	5	99.69	267.78	3585.08	774.06	5.19	180.13	263.25	3735.41	728.03	8.49	39	166	0.00540444363636364	0.0109675933455711	Northern Australia	nji	Mirndi
1094	1094	9	Gude	Afro-Asiatic	Africa	2	10.05	14.3	379	279	2118	834	0	414.77	273.96	2074.91	862.69	0.09	456.35	265.26	2118.65	908.44	1.76	52	103	0.00582990878787879	0.0132269323290598	West Africa	gde	Afro-Asiatic
1095	1095	167	Gugada	Pama-Nyungan	Australia	0	-30	134	195	194	5227	176	40	164.74	195.54	5215.01	174.69	36.91	180.54	195.57	5328.41	199.66	33.33	31	165	0.00490921454545455	0.00627627561849262	Australia	ktd	Pama-Nyungan
1096	1096	2377	Gugu-Badhun	Pama-Nyungan	Australia	0	-18.549	144.484	559	230	3481	773	15	577.64	228.35	3464.68	776.05	17.02	256.54	245.45	3574.62	821.84	25.65	37	171	0.00596523863636364	0.0103270860949883	Northern Australia	gdc	Pama-Nyungan
1097	1097	2378	Gugu-Bujun	Pama-Nyungan	Australia	0	-18	144.75	688	220	3189	725	14	574.6	226.09	3156.1	853.14	20.78	259.93	246.03	3412.1	868.86	25.11	38	171	0.00794031590909091	0.0123180873482906	Northern Australia	xxx-77	NA
1098	1098	1084	GuhuSamane	Trans New Guinea	Pacific	0	-8	147.25	2042	166	790	2815	377	1107.47	212.87	709.83	2614.46	379.22	693.86	231.4	660.02	3019.13	491.23	43	172	0.0158923757575758	0.0174866709770785	South New Guinea	ghs	Nuclear_Trans_New_Guinea
1099	1099	3503	Guichicovi Lowland Mixe	Mixe-Zoque	North America	0	16.9	-95	213	248	1623	1472	66	352.44	244.57	1710.43	1772.27	94.45	873.67	224.71	1635.69	1669.05	91.65	56	45	0.0133157893939394	0.0160060400019425	Central America	mir	Mixe-Zoque
1100	1100	4128	Guizhu	Hmong-Mien	Eurasia	6	26.43	106.67	1116	163	6545	1199	66	1204.69	155.62	6548.69	1229.06	69.8	940.13	166.59	6308.32	1244.59	79.43	61	151	0.0057950453030303	0.0115395835400155	Southeast Asia	hme	Hmong-Mien
1101	1101	574	Gujarati	Indo-European	Eurasia	0	23	72	15	275	4341	584	2	42.48	272.87	4338.21	603.36	2.07	204.34	263.74	4505.6	644.06	3.21	59	133	0.00608159303030303	0.012407189730575	South Asia	guj	Indo-European
1102	1102	856	Gula-Iro	Niger-Kongo	Africa	2	10.25	19.42	397	277	1959	909	1	409.56	276.62	1967.35	910.49	0.8	460.12	271.87	2020.38	874.68	3	52	105	0.00771456696969697	0.01474748095338	West Africa	glj	Atlantic-Congo
1103	1103	316	Gumawana	Austronesian	Pacific	0	-9.25	150.833	41	262	709	3005	651	153.81	256.87	731.79	3136.31	600.47	456.07	242.4	743.85	2953.31	473.93	42	174	0.0168839227272727	0.0183432960975136	South New Guinea	gvs	Austronesian
1104	1104	168	Gumbaynggir	Pama-Nyungan	Australia	0	-30.167	152.5	1012	134	4121	1484	175	592.26	157.36	4167.71	1257.44	152.35	390.67	173.28	4854.62	862.57	132.26	31	175	0.00636998651515151	0.00929019482536908	Australia	kgs	Pama-Nyungan
1105	1105	3939	Gunbarlang	Gunwinyku	Australia	0	-11.8	133.7	11	274	1659	1249	3	63.8	271.93	1737.03	1300.33	4.18	105.49	270.64	2443.5	1172.74	6.59	41	165	0.0103375287878788	0.0157860214772727	Northern Australia	wlg	Gunwinyguan
1106	1106	2379	Gundungura	Pama-Nyungan	Australia	0	-34	151	120	168	3929	1130	178	278.68	156.81	4170.3	1151.36	179.64	494.82	148.6	4965.55	839.68	153.75	29	174	0.0055273596969697	0.00779556323426573	Australia	xxx-65	NA
1107	1107	2380	Gunggara	Pama-Nyungan	Australia	0	-17.5	141.17	11	272	3038	856	6	23.87	270.65	3083.36	835.77	6	204.96	254.5	3558.67	773.99	12.09	38	169	0.00597312924242424	0.011277606227467	Northern Australia	kvs	NA
1108	1108	488	Gununu-Kena	Matacoan	South America	0	-22.5	-60.6	161	245	3594	680	39	162.61	243.63	3602.42	665.97	38.89	254.04	234.47	3422.9	844.46	61.73	35	63	0.00807570727272727	0.0128804159700855	Patagonia	cag	Matacoan
1109	1109	2381	Gupapuyngu	Pama-Nyungan	Australia	0	-12.166	135.466	20	271	1682	1333	5	40.92	269.52	1812.69	1275.2	6.72	104.69	270.34	2525.46	1124.52	6.3	41	166	0.0111815381818182	0.0157685866274281	Northern Australia	guf	Pama-Nyungan
1110	1110	2163	Gurage_East	Afro-Asiatic	Africa	0	7.794	38.243	2073	174	789	965	51	2012.03	179	856.42	1053.47	59.3	1499.38	209.85	1088.82	1002.61	48.32	51	115	0.00991671681818182	0.0125021268723776	Ethiopia	stv	Afro-Asiatic
1111	1111	2164	Gurage_West_Chaha	Afro-Asiatic	Africa	0	8.119	37.931	2166	172	889	1131	46	2079.81	177.41	886.52	1156.29	54.29	1518.88	209.19	1111.25	1043.29	48.32	51	115	0.00991671681818182	0.0125021268723776	Ethiopia	sgw	Afro-Asiatic
1112	1112	169	Gureng Gureng	Pama-Nyungan	Australia	0	-25.25	151	263	200	4569	701	93	312.21	197.94	4527.33	744.74	98.05	291.86	199.69	4725.52	760.99	96.91	34	174	0.00599204878787879	0.00982273159693085	Australia	gnr	Pama-Nyungan
1113	1113	2165	Gurenne	Niger-Kongo	Africa	3	10.785	-0.848	189	283	1808	949	6	217.32	279.84	1808.5	961.6	6.56	269.29	276.3	1889.39	931.91	14.76	53	95	0.00721554954545455	0.0138192924409479	West Africa	gur	Atlantic-Congo
1114	1114	2382	Gurindji	Pama-Nyungan	Australia	0	-17.401	130.805	210	266	4214	606	12	246.27	264.74	4216.38	600.43	11.68	267.64	264.72	4061.7	637.15	11.18	38	164	0.00409306681818182	0.00866773733721834	Northern Australia	gue	Pama-Nyungan
1115	1115	2166	Gurma	Niger-Kongo	Africa	3	12.651	0.491	290	282	2340	639	1	281.61	282.73	2345.44	667.53	0.8	273.3	283.21	2397.5	691.85	3.37	54	95	0.00419758924242424	0.0116200772995338	West Africa	gvm	Atlantic-Congo
1116	1116	117	Gurr-goni	Maningrida	Australia	0	-12.25	134.417	46	269	1889	1207	2	78.7	268.89	1936.85	1220.31	3.85	109.55	270.27	2553.68	1129.5	6.5	41	166	0.0111815381818182	0.0157685866274281	Northern Australia	gge	Maningrida
1117	1117	981	Gurung	Tibeto-Burman	Eurasia	4	28.333	84.333	1615	165	4249	2578	31	2615.74	112.22	4731.66	1411.96	35.74	2568.46	116.1	5710.2	855.39	28.18	62	139	0.00568989	0.0106403479203574	South Asia	gvr	Sino-Tibetan
1118	1118	2168	Gusii	Niger-Kongo	Africa	5	-0.677	34.772	1797	186	723	1920	333	1565.19	200.4	664.72	1336.73	208.87	1248.61	216.51	839.87	949.25	75.16	47	113	0.0126302954545454	0.0139981181993007	Southern Africa	guz	Atlantic-Congo
1119	1119	170	Guugu Yimidhirr	Pama-Nyungan	Australia	0	-15	144.833	163	252	1994	1346	32	103.29	255.6	2021.16	1318.42	28.27	210.05	252.96	2479.46	1221.27	23.51	39	171	0.0104499646969697	0.014455672206488	Northern Australia	kky	Pama-Nyungan
1120	1120	2383	Guwa	Pama-Nyungan	Australia	0	-27.83	149	243	202	5586	562	94	241.34	201.28	5591.66	551.57	92.15	324.08	192.06	5331.83	625.35	93.65	33	173	0.00481569893939394	0.00782169871056721	Australia	gwu	Pama-Nyungan
1121	1121	2726	Gwahatike	Trans New Guinea	Pacific	0	-5.652	146.468	78	263	316	2400	271	1068.22	215.79	456.13	2392.8	280.92	750.85	229.94	534.32	3104.62	520.31	44	172	0.0147316560606061	0.016431737020202	North New Guinea	dah	Nuclear_Trans_New_Guinea
1122	1122	2169	Gwandara	Afro-Asiatic	Africa	3	8.84	7.878	317	266	1479	1409	11	374.72	262.64	1480.84	1394.06	10.58	366.38	261.12	1640.5	1342.4	23.04	52	99	0.0114179559090909	0.0155803042078477	West Africa	gwn	Afro-Asiatic
1123	1123	838	Gwari	Niger-Kongo	Africa	3	9.5	7	453	261	1583	1306	9	360.2	265.83	1583.5	1286.27	7.36	329.46	264.76	1780.07	1207.46	17.14	52	99	0.0114179559090909	0.0155803042078477	West Africa	gby	Atlantic-Congo
1124	1124	2170	Gwere	Niger-Kongo	Africa	3	1.131	33.88	1111	232	756	1263	142	1250.63	223.13	745.35	1336.57	153.62	1166.09	225.28	769.56	991.52	93.53	48	113	0.0123835551515152	0.0140485622804973	Southern Africa	gwr	Atlantic-Congo
1125	1125	3505	Gwich'in	Na-Dene	North America	2	67	-146	144	-63	16023	197	23	281.19	-69.11	15851.9	199.36	23.73	642.76	-85.28	14430.6	224.13	24.4	82	18	0.00110515360606061	0.00378646376752137	Pacific Northwest	gwi	Athapaskan-Eyak-Tlingit
1126	1126	3924	Gyalsumdo	Tibeto-Burman	Eurasia	4	28.552	84.24	4864	-10	4848	435	41	3376.83	70.97	4798.01	1145.47	36.9	2722.26	106.96	5778.82	825.98	28.4	62	139	0.00568989	0.0106403479203574	South Asia	bod-7	Sino-Tibetan
1127	1127	828	G?	Niger-Kongo	Africa	5	5.67	-0.17	93	264	1193	945	83	132.59	261.74	1044.49	1261.86	119.8	175.59	267.38	1223.57	1278.38	67.31	50	95	0.0169408318181818	0.0184863100097125	West Africa	gaa	NA
1128	1128	1556	Haa Zongkha	Tibeto-Burman	Eurasia	4	27.135	89.12	1590	160	4092	2702	36	1987.66	139.01	4617.09	2164.48	25.66	2276.74	133.16	5182.48	1292.74	19.78	61	142	0.00752957666666667	0.0137997874213287	South Asia	dzo-2	Sino-Tibetan
1129	1129	2171	Hadiyya	Afro-Asiatic	Africa	0	7.55	37.85	2236	169	870	1103	65	1901.13	187.76	873.84	1157.82	72.71	1456.45	212.14	1070.16	1002.15	48.48	51	115	0.00991671681818182	0.0125021268723776	Ethiopia	hdy	Afro-Asiatic
1130	1130	1243	Hadza	Hadza	Africa	2	-3.75	35.17	1325	203	1473	707	9	1473.23	199.41	1364.69	782.45	9.01	1193.82	216.83	1156.63	886.86	43.95	45	113	0.00846186484848485	0.0120555787068765	Southern Africa	hts	Hadza
1131	1131	527	Haida	Haida	North America	2	53	-132	464	61	3943	2842	314	204.2	70.8	4081.12	2436	280.24	458.97	50.93	5216.65	2173.58	304.96	74	26	0.00532427439393939	0.00687348258760684	Pacific Northwest	hdn	Haida
1132	1132	4136	Haininh	Hmong-Mien	Eurasia	6	20.1	106.225	3	244	4466	1717	92	27.71	241.27	4416.28	1715.4	81.49	488.51	222.1	3881.47	1704.72	65.5	57	151	0.0120293918181818	0.0167400563189588	Southeast Asia	mji	Hmong-Mien
1133	1133	1201	Haisla	Wakashan	North America	2	54	-128.75	404	53	6188	2203	230	687.36	42.06	5919.12	1888.36	234.79	895.53	24.72	6722.1	1298.49	178.38	75	27	0.00491340060606061	0.00642231786829837	Pacific Northwest	has	Wakashan
1134	1134	1561	Haitian Creole	creole	North America	0	18.55	-72.3	206	256	1180	1319	101	474.11	238	1164.11	1379.2	93.95	304.52	244.54	1312.8	1358.05	159.93	57	57	0.0159903727272727	0.017524539496892	Central America	hat	Indo-European
1135	1135	1372	Hajong	Indo-European	Eurasia	0	26.2	90.5	33	245	3727	2778	28	216.69	236.47	3743.91	3057.8	29.99	1635.26	167.85	4630.66	1640.97	27.66	61	143	0.0071407046969697	0.0134201578290598	South Asia	haj	Indo-European
1136	1136	2727	Hak˜	Austronesian	Pacific	0	-5.064	154.612	54	270	283	2613	531	220.93	260.98	347.29	2747.24	565.56	293.51	254.66	405.43	3407.66	668.58	44	176	0.0188078876923077	0.0190979505167055	Pacific	hao	NA
1137	1137	1015	Hakha_Lai	Tibeto-Burman	Eurasia	4	22.667	93.667	1237	194	2984	1792	28	916.69	212.33	3026.44	1914.5	29.14	431.94	235.63	3381.51	2077.13	30.98	59	144	0.00687078409090909	0.0144618797727273	Southeast Asia	cnh	Sino-Tibetan
1138	1138	1004	Hakka	Tibeto-Burman	Eurasia	6	24.25	116.5	473	197	5455	1654	116	316.94	203.52	5571.43	1604.97	115.69	324.93	191.76	6446.15	1650.84	136.22	60	156	0.00704941772727273	0.0142413648747086	Southeast Asia	hak	Sino-Tibetan
1139	1139	3722	Halang	Austro-Asiatic	Eurasia	0	14.662	107.575	792	225	1733	2641	34	691.64	230.14	1777.14	2518.82	42.05	276.39	254.15	1837.53	1892.38	47	55	151	0.0122972224242424	0.0167422589724165	Southeast Asia	hal	Austroasiatic
1140	1140	317	Halia	Austronesian	Pacific	0	-5.25	154.75	68	269	309	2547	478	335.27	254.66	380.19	2855.85	602.71	289.61	254.87	406.37	3410.92	671.03	44	176	0.0188078876923077	0.0190979505167055	Pacific	hla	Austronesian
1141	1141	950	Halkomelem	Salish	North America	0	49.5	-122.5	209	88	5860	1658	175	723.44	63.3	5879.62	1252.03	148.84	942.95	49.49	6701.96	1019.02	117.01	73	31	0.00397747196969697	0.00596737569522145	Pacific Northwest	hur	Salishan
1142	1142	24	Hamer	Afro-Asiatic	Africa	2	5	36.5	894	250	954	568	86	700.47	262.09	929.97	526.5	57.31	1094.15	232.09	954.09	819.57	50.3	50	114	0.010680933030303	0.0141407516427739	Ethiopia	amf	South_Omotic
1143	1143	961	Hanga_Hundi	Sepik	Pacific	0	-3.833	142.833	121	265	217	2031	321	158.59	262.29	218.19	2391.6	399.43	613.62	238.24	459	3355.69	622.35	45	170	0.0169725121212121	0.0174953291414141	North New Guinea	wos	Ndu
1144	1144	1455	Hangzhou	Tibeto-Burman	Eurasia	7	30.25	120.167	11	168	8509	1370	164	123.94	161.82	8409.86	1329.53	149.38	187.04	160.74	8257.98	1368.56	142.66	63	158	0.00422379681818182	0.01143257175	Southeast Asia	wuu-2	Sino-Tibetan
1145	1145	2179	Hani	Tibeto-Burman	Eurasia	4	23.48	100.7	1109	204	3785	1247	49	1482.25	183.59	3755.26	1301.76	48.98	1410.1	183.84	3812.48	1351.23	43.86	59	148	0.00692244454545454	0.0127566820036908	Southeast Asia	hni	Sino-Tibetan
1146	1146	2728	Hanunoo	Austronesian	Pacific	0	12.33	121.25	120	269	683	3134	78	237.13	262.48	723.38	2836.28	108.08	169.25	264.2	826.56	2510.5	205.28	53	159	0.0180495015151515	0.01891040246115	Pacific	hnn	Austronesian
1147	1147	3723	Haroi	Arawak	South America	0	-14	-57	514	246	883	1948	44	408.8	249.86	925.39	1880.01	45.1	342.87	244.55	1180.95	1719.38	47.73	40	65	0.00867036666666667	0.0152947640777001	Amazon	pab	NA
1148	1148	2729	Haroi	Austronesian	Eurasia	2	13.335	108.907	689	229	1769	1526	58	360.57	246.72	1900.05	1513.89	57.61	312.64	251.71	1624.77	1973.47	48.17	54	152	0.0129691833333333	0.0165752412548563	Southeast Asia	hro	NA
1149	1149	2730	Haruku	Austronesian	Pacific	0	-3.58	128.5	142	259	851	3165	411	234.99	254.92	787.33	2490.85	392.88	174.31	260.41	528.38	2344.89	385.77	45	162	0.017554653030303	0.018768042964258	Pacific	hrk	Austronesian
1150	1150	1211	Hatam	Hatam	Pacific	0	-1	134	993	219	404	2676	521	814.26	228.2	423.52	2600.11	506.91	376.89	250.49	528.75	2933.7	580.54	46	165	0.0182754727272727	0.0192423063752914	North New Guinea	had	Hatam-Mansim
1151	1151	41	Hausa	Afro-Asiatic	Africa	3	12	7	577	256	2417	924	0	535.05	258.16	2429.88	905.9	0.13	395.21	270.09	2478.07	781.06	2.49	53	99	0.00774373757575757	0.0135102759046232	West Africa	hau	Afro-Asiatic
1152	1152	3980	Haush	Chonan	South America	0	-54.783	-64.285	143	44	2831	619	105	87.26	47.13	2819.32	609.1	103.68	165.05	47.31	2928.1	525.82	99.49	19	61	0.00435108333333333	0.00512022580555555	Patagonia	xxx-12	NA
1153	1153	3507	Havasupai	Yuman	North America	0	35.75	-112.5	1694	112	7422	339	44	1795.6	106.24	7349.98	378.74	47.89	1363.07	137.87	7915.14	272.28	34.3	65	36	0.00397053484848485	0.00539849011033411	Western North America	yuf-2	Cochimi-Yuman
1154	1154	318	Hawaiian	Austronesian	Pacific	0	21	-157	16	240	1366	424	22	247.27	224.67	1342.19	937.39	111.39	642.98	199.46	1248.24	1524.63	254.1	58	13	0.0139848651515152	0.0153916798057498	Pacific	haw	Austronesian
1155	1155	982	Hayu	Tibeto-Burman	Eurasia	0	27.25	86	737	211	4687	1313	31	1066.77	192.58	4696.8	1532.22	28.04	2108.67	143.2	5375.83	1034.63	23.1	61	140	0.00704973015151515	0.0132493651773504	South Asia	vay	Sino-Tibetan
1156	1156	3398	Hdi	Afro-Asiatic	Africa	3	11.87	13.72	302	268	2453	602	0	314.63	267.22	2548.46	594.95	0	359.12	272.83	2720.94	609.19	0.1	53	102	0.00442279954545455	0.0118947903034188	West Africa	xed	Afro-Asiatic
1157	1157	35	Hebrew	Afro-Asiatic	Eurasia	0	31.75	35.17	711	177	5436	432	0	295.5	196.14	5406.39	327.64	0	625.15	188.4	6400.61	153.09	0.52	63	113	0.00507925696969697	0.00784912093278943	Middle East	heb	Afro-Asiatic
1158	1158	1527	Helong	Austronesian	Pacific	0	-10.25	123.67	291	257	771	1382	23	236.75	258.12	778.33	1307.71	23.8	314.16	249.46	815.44	1440.53	52.9	42	160	0.0159192015151515	0.0181520703108003	Pacific	heg	Austronesian
1159	1159	1555	Herero	Niger-Kongo	Africa	3	-21	20	1246	207	4202	395	2	1261.27	205.94	4177.02	400.48	1.65	1203.42	208.49	4029.74	412.51	2.19	36	105	0.00385843939393939	0.00661301260722611	Southern Africa	her	Atlantic-Congo
1160	1160	2732	Hewa	Sepik	Pacific	0	-5.066	142.489	1670	187	332	3521	803	1142.82	213.51	344.65	3580.76	751.23	518.81	242.27	543.95	3166.29	565.87	44	170	0.0168400893939394	0.0179879601573427	New Guinea Highlands	ham	Sepik
1161	1161	3508	Hianacoto	Cariban	South America	0	1	-72	207	266	782	2731	326	224.35	265.4	770.33	2747.01	330.82	289.33	256.8	625.97	2852.46	411.84	48	57	0.0167130075757576	0.0177057886519037	Amazon	cbd	Cariban
1162	1162	1029	Hidatsa	Siouan	North America	2	48	-110	862	67	9956	354	43	1004.72	60.57	9586.79	374.27	45.35	1217.18	43.37	9604.67	394.45	56.1	72	37	0.00268416560606061	0.00468966145823621	Western North America	hid	Siouan
1163	1163	2172	Higi	Afro-Asiatic	Africa	3	10.569	13.321	487	257	1925	893	0	532.61	255.67	1984.8	885.11	0.24	432.37	265.54	2278.2	839.88	1.15	52	102	0.00637695151515151	0.0133330583438228	West Africa	hig	Afro-Asiatic
1164	1164	285	Hiligaynon	Austronesian	Pacific	0	10.25	123	20	271	629	2437	169	197.41	263.69	615.17	2196.52	193.23	208.62	261.41	649.56	2623.58	300.35	52	160	0.0180301318181818	0.0185754732964258	Pacific	hil	Austronesian
1165	1165	2041	Hill Miri	Tibeto-Burman	Eurasia	2	27.945	93.88	1190	186	4635	2358	52	1764.63	157.94	4800.78	1900.69	42.58	2570.14	113.12	5155.63	1515.4	31.06	61	144	0.00670865742424243	0.0131466522327117	South Asia	mrg-2	Sino-Tibetan
1166	1166	575	Hindi	Indo-European	Eurasia	0	27	80	136	256	6220	874	19	136.83	255.65	6185.39	924.83	21.24	786.77	220.25	5765.72	1040.63	32.59	61	137	0.00469390939393939	0.0106066694710567	South Asia	hin	Indo-European
1167	1167	3724	Hinukh	Nakh-Daghestanian	Eurasia	0	42.274	45.793	2488	10	7212	877	77	1581.1	58.63	7760.59	797.53	84.16	893.06	89.62	8650.64	519.18	74.41	69	119	0.00260177151515152	0.00654397926787102	Middle East	gin	Nakh-Daghestanian
1168	1168	1336	Hittite	Indo-European	Eurasia	0	39	31	1154	103	7202	438	46	1137.66	104.29	7166.17	471.8	46.94	879.49	117.85	6953.24	603.1	48.59	67	111	0.00553915424242424	0.00742484109324009	Middle East	hit	Indo-European
1169	1169	2733	Hitu	Austronesian	Pacific	0	-3.67	128.17	168	258	885	3203	379	206.86	256.22	795.7	2481.08	384.18	180.47	259.8	546.1	2263.05	362.48	45	162	0.017554653030303	0.018768042964258	Pacific	htu	Austronesian
1170	1170	1276	Hiw	Austronesian	Pacific	0	-13.25	166.5	NA	NA	NA	NA	NA	49.2	259.9	592	4251.4	880.6	176.03	247.51	878.75	3099.63	523.2	40	182	0.0173482106060606	0.0186181166608392	Pacific	hiw	Austronesian
1171	1171	464	Hixkaryana	Cariban	South America	0	1.5	-60	253	263	515	1904	173	173.68	267.71	520.58	1857.61	176.81	224.84	262.84	489.58	2073.05	245.47	48	63	0.017077753030303	0.0178919068317793	Amazon	hix	Cariban
1172	1172	1468	Hkongso	Tibeto-Burman	Eurasia	5	21.5	93	337	244	2676	3113	27	519.41	233.96	2686.65	3122.9	27.57	356.22	242.88	3186.33	2053.51	27.1	58	144	0.0111030609090909	0.017191612972028	South Asia	mro	Sino-Tibetan
1173	1173	1264	Hlai	Tai-Kadai	Eurasia	4	19	109	255	239	3442	1265	42	267.7	238.54	3369.32	1359.76	48.54	231.5	232.05	4035.6	1808.37	92.58	57	152	0.0133995696969697	0.0176043036499611	Southeast Asia	lic	Tai-Kadai
1174	1174	1541	Hlersu	Tibeto-Burman	Eurasia	3	24.05	101.975	1683	182	3993	1039	44	1620.75	182.89	4013.26	1056.93	44.79	1551.29	172.27	4148.74	1271.4	45.29	59	149	0.00819313287878788	0.0131134044335664	Southeast Asia	hle	Sino-Tibetan
1175	1175	1517	Hmar	Tibeto-Burman	Eurasia	4	25	92.2	17	248	3456	3694	58	400.86	228.07	3565.8	3418.41	52.9	900.03	206.57	3966.81	2056.48	34.89	60	143	0.00773502121212121	0.0151366546365579	South Asia	hmr	Sino-Tibetan
1176	1176	4120	Hmong_Taigong	Hmong-Mien	Eurasia	8	26.63	108.28	915	153	7161	1223	97	827.3	157.65	7136.05	1224.1	96.8	705.63	170.05	6807.12	1335.17	103.59	61	152	0.00589959257575758	0.0122190963385781	Southeast Asia	hea	Hmong-Mien
1177	1177	2734	Hmwaveke	Austronesian	Pacific	2	-20.92	164.58	3	233	2144	1138	147	213.22	222.44	2131.05	1552.53	190	183.21	222.06	2224.11	1595.08	212.67	36	181	0.0121890621212121	0.0150988171503496	Pacific	mrk	Austronesian
1178	1178	246	Ho	Austro-Asiatic	Eurasia	0	22	86	390	252	4224	1400	26	357.29	253.89	4210.39	1385.87	29.76	227.58	258.2	4372.37	1324.41	27.16	58	140	0.010358696969697	0.0155730368585859	South Asia	hoc	Austroasiatic
1179	1179	2735	Hoava	Austronesian	Pacific	0	-8.17	157.58	135	263	409	3490	691	102.58	264.18	396.88	3447.49	685.35	166.49	259.99	405.27	3228.81	635.94	43	178	0.0189162515151515	0.0191801465190365	Pacific	hoa	Austronesian
1180	1180	754	Holoholo	Niger-Kongo	Africa	4	-5.5	28.25	740	238	643	1157	22	843.8	233.06	641.88	1188.74	24.8	992.68	230.53	692.94	1250.86	47.05	44	110	0.00793639363636364	0.0139822279856255	Southern Africa	hoo	Atlantic-Congo
1181	1181	1182	Hopi	Uto-Aztecan	North America	2	36	-110	1968	101	8268	278	34	1886.39	107.11	8370.06	258.08	32.52	1802.04	106.28	7964.3	351.47	48.06	66	37	0.00363916846153846	0.00500523415947941	Western North America	hop	Uto-Aztecan
1182	1182	2736	Hote_Misim	Austronesian	Pacific	0	-7.027	146.924	530	244	636	2378	557	1077.74	215.9	626.55	2432.56	414.25	736.5	229.65	618.08	3038.91	490.23	43	172	0.0158923757575758	0.0174866709770785	New Guinea Highlands	hot	Austronesian
1183	1183	3981	Hoti	Hoti	South America	0	5.512	-65.496	605	245	419	2854	124	593.74	245.33	440.67	2880.87	132.99	316.06	259.35	563.71	2331.8	195.3	50	61	0.0149257909090909	0.0164256012898213	Amazon	yau	Jodi-Saliban
1184	1184	3389	Hoyahoya	Trans New Guinea	Pacific	2	-7.797	143.27	23	262	953	3622	638	45.67	261	908.8	3501.93	626.14	538.65	240.59	627.25	3050.2	506.61	43	170	0.0169981818181818	0.0189312716841492	South New Guinea	hhy	Anim
1185	1185	3725	Hre	Austro-Asiatic	Eurasia	2	15	108.667	211	254	2452	1912	125	518.82	237.53	2204.36	2000.33	98.74	337.56	248.69	1923.22	1982.52	53.3	55	152	0.0128522424242424	0.0163622158080808	Southeast Asia	hre	Austroasiatic
1186	1186	4155	Hu	Austro-Asiatic	Eurasia	2	22.08	100.895	935	210	3292	1413	58	1123.76	199.94	3314.93	1525.73	59.82	1161.54	199.38	3438.61	1396.23	42.11	58	148	0.0080005403030303	0.0136582032284382	Southeast Asia	huo	Austroasiatic
1187	1187	1099	Hua	Trans New Guinea	Pacific	2	-6.333	145.3	1359	205	507	2367	304	1443.95	197.18	542.21	2848.96	445.37	657.95	234.78	566.73	3069.54	515.14	44	171	0.0155601696969697	0.0169529563714064	New Guinea Highlands	ygr	Nuclear_Trans_New_Guinea
1188	1188	3943	Huambisa	Jivaroan	South America	0	-4.26	-77.84	226	261	401	2580	554	549.03	245.93	460.14	2535.01	544.19	871.19	222.74	651.28	1770.23	302.67	45	54	0.0116115863636364	0.013203654988345	Andes	hub	Jivaroan
1189	1189	4133	Huaqie	Hmong-Mien	Eurasia	8	27.3	105.3	1548	134	6388	972	52	1536.01	134.27	6305.25	1037.84	53.32	1241.28	155.22	6086.87	1132.94	55.95	61	150	0.00543743893939394	0.0106991477968143	Southeast Asia	sfm	Hmong-Mien
1190	1190	681	Huastec	Mayan	North America	0	22.08	-99.33	433	230	3598	1577	80	674.14	226.44	3448.53	1081.7	64.35	1397.67	196.5	3009.69	780.13	46.79	58	43	0.00898948424242424	0.0114666244636752	Central America	hsf	NA
1191	1191	546	Huave	Huave	North America	2	16.2	-95	4	275	1353	996	12	344.01	251.44	1430.33	1102.71	27.42	855.96	225.68	1589.52	1705.83	91.19	55	45	0.0167750106060606	0.0185677686790987	Central America	huv	Huavean
1192	1192	4126	Huayuan	Hmong-Mien	Eurasia	6	28.3	109.7	268	171	7986	1328	116	463.37	161.06	7860.32	1357.44	116.87	604.85	160.48	7555.73	1314.62	112.83	62	153	0.00504642590909091	0.0119527885778943	Southeast Asia	mmr	Hmong-Mien
1193	1193	1181	Huichol	Uto-Aztecan	North America	2	22	-104	1223	214	2819	764	26	1559.61	190.97	2741.47	780.67	19.3	1606.88	191.22	2894.65	707.86	23.01	58	40	0.0117404	0.0153876075524476	Central America	hch	Uto-Aztecan
1194	1194	548	Huitoto_Minica	Witoto	South America	0	-2.4	-72.25	137	262	459	2851	641	136.67	261.56	469.89	2872.21	613.6	157.89	259.78	491.15	2806.66	490.85	46	57	0.0173502803030303	0.0184324251146076	Amazon	huu	Huitotoan
1195	1195	549	Huitoto_Murui	Witoto	South America	0	-1	-73.5	179	263	628	2777	461	178.96	262.53	615.14	2802.96	468.1	260.51	256.31	541.56	2823.22	485.27	46	56	0.0167903106060606	0.0181763194250194	Amazon	hux	Huitotoan
1196	1196	2737	Hula	Austronesian	Pacific	0	-10.03	147.7	12	260	1012	1304	191	520.2	237.04	966.97	2118.66	299.37	672.91	232.4	767.09	2697.35	430.59	42	173	0.0166628257575758	0.0182786253146853	South New Guinea	hul	Austronesian
1197	1197	2738	Huli	Trans New Guinea	Pacific	3	-5.845	142.947	1651	184	470	2692	523	1665.38	184.17	510.97	3497.58	711.79	520.62	241.91	560.09	3106.69	544.58	44	170	0.0168400893939394	0.0179879601573427	New Guinea Highlands	hui	Nuclear_Trans_New_Guinea
1198	1198	3941	Humla	Tibeto-Burman	Eurasia	4	29.97	81.82	3209	87	4876	832	61	4144.25	30.66	5266.32	782.86	64.4	3067.4	82.57	6314.17	763.12	37.76	62	138	0.006111525	0.0113968300551671	South Asia	hut	Sino-Tibetan
1199	1199	1173	Hungarian	Uralic	Eurasia	0	47	19	113	111	7780	542	98	137.92	108.35	7753.19	556.46	101.56	372.32	91.2	7384.7	755.45	132.24	71	105	0.004039825	0.00773176332167832	Europe	hun	Uralic
1200	1200	716	Hunzib	Nakh-Daghestanian	Eurasia	0	42.16	46.23	1963	41	7386	818	75	1612.09	60.24	7727.52	752.21	79.13	869.71	92.08	8653.3	492.53	69.64	69	119	0.00260177151515152	0.00654397926787102	Middle East	huz	Nakh-Daghestanian
1201	1201	1199	Hup	Nadahup	South America	2	0.167	-69.25	115	255	443	3443	696	144.48	254.88	429.5	3414.19	690.26	149.53	261.38	533.46	3045.76	501.32	47	59	0.0173666787878788	0.0184068211247086	Amazon	jup	Nadahup
1202	1202	705	Hupa	Na-Dene	North America	0	41.08	-123.67	542	111	4895	1391	41	835.06	96.12	4810.82	1354.57	45.1	929.51	97.53	5772.02	953.77	47.51	68	30	0.00709431348484848	0.00820180974864025	California	hup	Athapaskan-Eyak-Tlingit
1203	1203	1568	Hurrian	Hurro-Urartian	Eurasia	0	36.85	50.08	1580	116	7843	369	30	894.56	136.01	7400.26	733.34	65.39	1170.34	130.73	8399.99	382.35	25.32	66	121	0.00286984727272727	0.00477345653826729	Middle East	xhu	Hurro-Urartian
1204	1204	3506	H?n	Na-Dene	North America	2	65	-140	820	-79	15166	282	29	974.1	-85.13	14947.4	277.87	29.44	830.7	-79.01	14178.6	284.75	33.82	81	21	0.00120409536363636	0.00354328579461927	Pacific Northwest	haa	NA
1205	1205	3982	I±apari	Arawak	South America	2	-12.088	-69.544	285	249	1075	2300	204	285.84	248.9	1056.86	2338.91	213.8	1140.09	212.28	992.56	1728.57	132.25	41	58	0.0116254592424242	0.0135846123902486	Amazon	inp	NA
1206	1206	1308	I±upiaq	Eskimo-Aleut	North America	0	68.13	-151.72	812	-116	14989	255	32	840.99	-117.49	14959.9	255.4	31.91	450.3	-95.22	14692.4	269.31	33.05	82	15	0.00117171225757576	0.00384738689254079	Pacific Northwest	esi	NA
1207	1207	4069	I±upiaq_Northern_Anaktuvuk	Eskimo-Aleut	North America	0	68.15	-151.6	1021	-124	14841	257	33	842.55	-117.02	14937.4	255.27	31.86	451.71	-95.05	14698.1	268.96	32.91	82	15	0.00117171225757576	0.00384738689254079	Pacific Northwest	esk-2	NA
1208	1208	4067	I±upiaq_Seward_Bering Strait	Eskimo-Aleut	North America	0	65.76	-168.95	219	-73	9961	357	49	231.3	-76.1	9982	349.7	49	143.19	-59.88	9646.79	374.64	50.15	81	6	0.00106618281818182	0.00322729847909868	Pacific Northwest	esi-2	NA
1209	1209	4068	I±upiaq_Seward_Qawiaraq	Eskimo-Aleut	North America	0	66	-167.5	0	0	0	0	0	84.73	-58.55	10076.3	394.41	52.33	137.3	-59.6	10263.3	341.72	43.76	81	7	0.00112530740909091	0.00328047918614996	Pacific Northwest	esi	NA
1210	1210	319	Iaai	Austronesian	Pacific	0	-20.417	166.417	NA	NA	NA	NA	NA	25.5	230.18	2165.36	1480.45	205.32	169.76	225.54	2067.07	1683.96	225.61	36	182	0.0122580590909091	0.0150983943958819	Pacific	iai	Austronesian
1211	1211	1036	I∆saka	Skou	Pacific	4	-2.9	141.4	87	259	310	2336	484	285.42	252.18	216.93	2413.56	436.64	615.47	239.29	419.64	3313.23	652.07	46	169	0.018177546969697	0.0184464697552448	North New Guinea	ksi	NA
1212	1212	3383	Iamalele	Austronesian	Pacific	0	-9.38	150.588	346	247	746	2889	591	155.51	256.9	739.62	2995.64	561.2	464.24	242.04	745.2	2918.66	465.56	42	174	0.0168839227272727	0.0183432960975136	South New Guinea	yml	Austronesian
1213	1213	962	Iatmul	Sepik	Pacific	0	-4.25	143.25	10	272	224	2612	435	235.84	259.92	231.8	2567.4	418.8	593.18	238.79	490.37	3299.22	599.38	45	170	0.0169725121212121	0.0174953291414141	North New Guinea	ian	Ndu
1214	1214	656	Iau	Lakes Plains	Pacific	6	-3.167	138	75	266	430	3206	703	903.37	226.1	478.69	3141.09	692.27	540.69	242.15	518.03	3294.53	679.11	45	167	0.0174247666666667	0.0182960252874903	New Guinea Highlands	tmu	Lakes_Plain
1215	1215	425	Iban	Austronesian	Pacific	0	2	112	89	266	385	3273	608	133.55	262.82	368.1	3285.22	586.5	288.25	253.63	289.69	3376.22	612.72	48	154	0.0183857257575758	0.0188111469405594	Southeast Asia	iba	Austronesian
1216	1216	2739	Ibanag	Austronesian	Pacific	0	17.411	121.875	90	268	1672	1958	136	341.35	253.06	1557.43	2392.1	199.6	295.88	255.5	1188.03	2585.38	180.42	56	159	0.0164443409090909	0.0182355565112665	Pacific	ibg	Austronesian
1217	1217	2173	Ibibio	Niger-Kongo	Africa	3	5.025	7.929	47	266	833	2521	131	67.31	264.41	833.31	2617.4	126.68	332.09	255.9	1074.21	1929.86	74.77	50	99	0.0174419575757576	0.0184405448659674	West Africa	ibb	Atlantic-Congo
1218	1218	566	Icelandic	Indo-European	Eurasia	0	65	-19	849	-4	4267	1209	236	702.18	3.83	4227.79	1169.47	227.05	482.7	13.8	4053.49	1145.16	215.89	81	85	0.00374216378787879	0.00479512077583528	Europe	isl	Indo-European
1219	1219	2740	Ida'an	Austronesian	Pacific	0	-5.364	118.63	NA	NA	NA	NA	NA	2.95	262.6	383.9	2376.25	72.55	371.35	245.89	511.54	2192.99	260.98	44	157	0.0177273833333333	0.0186070884168609	Pacific	dbj	Austronesian
1220	1220	1408	Idi	South New Guinea	Pacific	0	-8.667	142.333	49	264	886	1730	164	25.42	265	882.23	1814.47	175.16	452.8	243.9	753.23	3072.9	510.36	43	170	0.0169981818181818	0.0189312716841492	South New Guinea	idi	Pahoturi
1221	1221	1385	Idu Mishmi	Tibeto-Burman	Eurasia	3	29	96	2695	109	5141	1282	27	3220.42	81.3	5230.95	1152.89	25.96	3128.81	80.99	5504.49	1198.25	29.29	62	145	0.00596759424242424	0.0111397989990287	South Asia	clk	Sino-Tibetan
1222	1222	320	Iduna	Austronesian	Pacific	0	-9.417	150.25	48	264	651	2269	362	287.16	250.62	787.04	2542.29	447.36	487.78	241.03	739.3	2850.24	456.34	42	174	0.0168839227272727	0.0183432960975136	South New Guinea	viv	Austronesian
1223	1223	2741	Ifugao_Amganad	Austronesian	Pacific	0	16.912	121.019	1068	214	1049	2332	139	664.42	236.31	1198.54	2444.01	141.68	300.41	255.46	1163.43	2564.33	174.12	56	159	0.0164443409090909	0.0182355565112665	Pacific	ifa	Austronesian
1224	1224	291	Ifugao_Batad	Austronesian	Pacific	0	16.833	121.083	1024	217	1044	2251	131	664.35	236.33	1187.64	2424.83	143.62	299.11	255.56	1158.53	2567	174.6	56	159	0.0164443409090909	0.0182355565112665	Pacific	ifb	Austronesian
1225	1225	2742	Ifugao_Bayninan	Austronesian	Pacific	0	16.704	120.976	1502	191	894	2654	143	676.6	235.76	1154.17	2406.58	137.23	298.52	255.63	1154.54	2567.1	174.06	56	159	0.0164443409090909	0.0182355565112665	Pacific	ify-2	Austronesian
1226	1226	2174	Igala	Niger-Kongo	Africa	5	7.112	6.739	55	273	1309	1306	29	186.26	263	1265.91	1411.97	34.64	301.39	261.56	1320.45	1615.61	44.36	51	99	0.0154382546969697	0.0174586344959207	West Africa	igl	Atlantic-Congo
1227	1227	813	Igbo	Niger-Kongo	Africa	3	6	7.33	163	265	1099	1987	61	99.59	267.18	1079.61	1968.2	62.97	303.14	259.64	1192.27	1803.01	56.44	50	99	0.0174419575757576	0.0184405448659674	West Africa	ibo	Atlantic-Congo
1228	1228	812	Igede	Niger-Kongo	Africa	4	7	8.17	82	272	1268	1589	31	142	267.93	1252.46	1617.39	33.74	376.48	257.79	1275.18	1685.13	44.49	51	99	0.0154382546969697	0.0174586344959207	West Africa	ige	Atlantic-Congo
1229	1229	105	Ignaciano	Arawak	South America	0	-12.5	-65.5	163	264	826	1487	66	150.45	264.39	826.14	1498.56	67.82	278.26	251.9	990.57	1804.64	114.66	41	61	0.0127286387878788	0.0156293154079254	Amazon	ign	Arawakan
1230	1230	1209	Iha	Trans New Guinea	Pacific	2	-2.917	132.333	38	269	576	3262	723	162.75	262.58	609.1	2855.11	528.81	302.98	254.2	576.6	2778.33	507.94	45	164	0.0178773227272727	0.0190695738811189	North New Guinea	ihp	West_Bomberai
1231	1231	1563	Iha pidgin	creole	Pacific	2	-2.917	132.333	38	269	576	3262	723	162.75	262.58	609.1	2855.11	528.81	302.98	254.2	576.6	2778.33	507.94	45	164	0.0178773227272727	0.0190695738811189	North New Guinea	ihb	NA
1232	1232	2024	Ijo_Kolokuma	Niger-Kongo	Africa	2	4.92	5.67	10	267	897	3289	183	13.53	266.62	909.65	3046.43	163.79	170.69	263.95	1149.03	1844.5	70.71	50	98	0.0174236196969697	0.0187216013752914	West Africa	ijc-2	Ijoid
1233	1233	865	Ik	Nilo-Saharan	Africa	2	3.75	34.17	1678	204	1030	759	51	1056.93	241.24	982.42	598.18	44.18	919.39	243.4	935.63	913.41	69.78	49	113	0.0114357657575758	0.0144831693420746	Southern Africa	ikx	Kuliak
1234	1234	471	Ika	Chibchan	South America	0	10.75	-73.5	3090	91	678	2302	199	870.93	227.24	557.45	1672.57	90.75	507.65	250.85	499	1652.28	116.51	53	56	0.0162675060606061	0.0188008877466977	Amazon	arh	NA
1235	1235	2175	Ika	Niger-Kongo	Africa	2	6.252	6.2	167	259	1103	1892	66	89.13	264.96	1097.06	1915.44	64.51	239.37	263.37	1250.36	1693.25	53.03	50	98	0.0174236196969697	0.0187216013752914	West Africa	ikk	NA
1236	1236	3510	Ikpeng	Cariban	South America	0	-12	-54	330	248	843	2134	21	333.06	248.57	849.55	2097.51	22.03	347.63	250.97	863.84	1918.64	31.01	41	67	0.00824574	0.0151192097610723	Amazon	txi	Cariban
1237	1237	2176	Ikwerri	Niger-Kongo	Africa	3	4.838	6.986	17	263	760	2463	128	35.2	265.4	865.22	2729.32	144.17	258.66	259.07	1107.2	1966.88	74.73	49	99	0.0173458590909091	0.0185134842851593	West Africa	ikw	Atlantic-Congo
1238	1238	2177	Ila	Niger-Kongo	Africa	0	-15.737	26.04	1073	208	3308	829	0	1096.23	207.56	3256.2	850.17	0.27	1067.12	213.25	2941.98	867.06	0.76	39	109	0.00571058769230769	0.01047456596892	Southern Africa	ilb	Atlantic-Congo
1239	1239	2384	Ilgar	Iwaidjan	Australia	0	-11.58	133	21	275	1528	1308	5	25.03	275.14	1558.06	1344.63	5.67	106.05	270.77	2377.72	1199.06	7.04	41	165	0.0103375287878788	0.0157860214772727	Northern Australia	ilg-2	Iwaidjan_Proper
1240	1240	2744	Ili'uun	Austronesian	Pacific	0	-7.867	125.837	443	249	636	1042	28	311.97	255.56	706.86	1085.4	32.06	266.6	255.06	803.1	1449.31	53.52	43	161	0.0160959075757576	0.0179713804506604	Pacific	ilu	Austronesian
1241	1241	2743	Ilianen Manobo	Austronesian	Pacific	0	7.25	124.83	40	270	353	2006	302	454.93	247.72	367.94	2301.99	326.67	279.12	256.75	493.04	2536.03	359.13	51	161	0.0183325303030303	0.0189142324145299	Pacific	mbi	Austronesian
1242	1242	292	Ilokano	Austronesian	Pacific	0	16	121	636	238	1008	2287	106	456.45	247.91	1075.13	2300.32	131.05	277.25	257.13	1110.88	2601.94	178.59	55	159	0.0171246636363636	0.0185842156682207	Pacific	ilo	Austronesian
1243	1243	2745	Ilongot	Austronesian	Pacific	0	16.253	121.445	763	230	1163	2376	253	563.64	240.89	1241.3	2449.95	230.29	282.93	256.69	1124.34	2595.77	182.66	55	159	0.0171246636363636	0.0185842156682207	Pacific	ilk	Austronesian
1244	1244	2746	Imbongu	Trans New Guinea	Pacific	0	-6.17	144.08	2311	149	567	3023	518	1616.27	184.35	556.48	3372.05	643.4	581.38	238.65	567.01	3100.67	530.36	44	171	0.0155601696969697	0.0169529563714064	New Guinea Highlands	imo	Nuclear_Trans_New_Guinea
1245	1245	449	Imonda	Trans New Guinea	Pacific	0	-3.25	141.167	367	248	205	2223	385	277.76	253.5	221.76	2503.62	437.59	589.08	240.24	452.56	3313.73	647.03	45	169	0.0169713772727273	0.0175709102758353	North New Guinea	imn	Border
1246	1246	2747	Imroing	Austronesian	Pacific	0	-7.967	129.651	133	264	969	1869	53	119.48	264.9	953.26	1845.23	53.35	137.18	264.23	967.2	1726.21	66.4	43	163	0.0161576045454545	0.0182318798659674	Pacific	imr	Austronesian
1247	1247	1318	Inanwatan	Trans New Guinea	Pacific	2	-2.17	132	NA	NA	NA	NA	NA	84.01	267.44	486.04	3047.95	562.35	271.66	255.99	555.31	2730.95	498.23	46	164	0.018270453030303	0.0189964447610723	North New Guinea	szp	Inanwatan
1248	1248	426	Indonesian	Austronesian	Pacific	0	0	106	NA	NA	NA	NA	NA	NA	NA	NA	NA	NA	35.36	268.15	347.37	2623.99	422.97	47	151	0.01886545	0.0190810383275058	Southeast Asia	ind	Austronesian
1249	1249	2025	Ingessana	Nilo-Saharan	Africa	2	11.5	34	833	261	1658	800	0	546.39	274.27	1791.94	719.25	0.11	776.33	259.85	1768.78	826.13	8.16	53	113	0.00908222848484849	0.0143162970963481	West Africa	tbi	Eastern_Jebel
1250	1250	727	Ingush	Nakh-Daghestanian	Eurasia	0	42.97	44.77	907	77	8272	940	108	1291.08	59.1	8079.84	829.76	97.47	867.32	85.62	8738.37	555.35	82.71	69	119	0.00260177151515152	0.00654397926787102	Middle East	inh	Nakh-Daghestanian
1251	1251	2748	Inibaloi	Austronesian	Pacific	0	16.326	120.655	1177	209	839	2953	48	529.84	244.39	1032.51	2336.03	83.74	291.49	256.21	1134.22	2570.01	171.04	55	158	0.0175348742424242	0.0190760986208236	Pacific	ibl	Austronesian
1252	1252	4072	Inuktitut_Aivilik	Eskimo-Aleut	North America	0	64	-83	1	-109	13303	267	27	142.1	-116.91	13305.3	281.59	29.32	115.3	-120.67	13292.9	252.14	22.49	80	51	0.000338426393939394	0.00248628524349262	Eastern North America	ikt-8	Eskimo-Aleut
1253	1253	4071	Inuktitut_Kivalliq	Eskimo-Aleut	North America	0	64.3	-96	5	-128	16255	241	22	77.36	-131.22	16117.1	245.18	22.36	131.24	-129.66	15590.2	244.81	21.96	80	45	0.000416799106060606	0.00288147337408702	Eastern North America	ikt-7	Eskimo-Aleut
1254	1254	4075	Inuktitut_Labrador	Eskimo-Aleut	North America	0	59	-63	0	0	0	0	0	380.81	-60.85	9823.24	592.89	102.98	364.21	-56.16	10746.7	634.12	111.17	77	62	0.000938270712121212	0.00362552083886946	Eastern North America	ike-3	Eskimo-Aleut
1255	1255	4061	Inuktitut_North Baffin	Eskimo-Aleut	North America	0	70.5	-79	1	-137	13307	168	16	93.83	-141.03	13348.8	181.59	17.62	292.03	-148.96	13467.6	215.9	22.58	83	54	0.000317182015151515	0.0020314506577603	Eastern North America	ikt-5	Eskimo-Aleut
1256	1256	4073	Inuktitut_Nunavik_north	Eskimo-Aleut	North America	0	62.25	-75.5	247	-91	11475	384	53	281.68	-91.17	11495.3	391.3	52.55	163.26	-84.5	11661.4	377.15	47.47	79	55	0.00048303953030303	0.00287333311520979	Eastern North America	ike	Eskimo-Aleut
1257	1257	4074	Inuktitut_Nunavik_south	Eskimo-Aleut	North America	0	60	-77	34	-73	11831	359	37	57.53	-73.7	11819.7	364.53	38.41	172.37	-75.25	11826.7	422.25	50.67	78	55	0.0005728165	0.00311900684164724	Eastern North America	ike-2	Eskimo-Aleut
1258	1258	4070	Inuktitut_South Baffin	Eskimo-Aleut	North America	0	66.7	-73	1	-103	12016	247	21	32.01	-103.09	11981.8	256.74	22.83	210.9	-114.2	12101.9	274.62	26.62	81	57	0.000337785948484849	0.00225075365903263	Eastern North America	ikt-6	Eskimo-Aleut
1259	1259	4050	Inuktun	Eskimo-Aleut	North America	0	77.45	-69.24	282	-135	11504	134	20	604.13	-149.7	11702.4	175.98	28.83	577.77	-160.25	12196.4	177.57	28.31	87	59	0.00046500646969697	0.00204427868304196	Eastern North America	kal-2	Eskimo-Aleut
1260	1260	4051	Inuttut	Eskimo-Aleut	North America	0	55	-59	95	-13	9224	871	182	161.89	-15.64	9375.92	901.94	189.81	273.25	-20.33	9831.27	983.64	203.11	75	64	0.00132549098484848	0.00446943128574204	Eastern North America	ike	Eskimo-Aleut
1261	1261	3511	Inuvialuktun	Eskimo-Aleut	North America	0	68.5	-135	1	-94	15061	207	22	36.76	-95.15	14971.9	217.33	25.36	410.98	-88.72	14565.1	266.29	36.66	82	24	0.00103521857575758	0.00370110681891997	Pacific Northwest	ikt	Eskimo-Aleut
1262	1262	4052	Inuvialuktun_Kangiryuarmiutun	Eskimo-Aleut	North America	0	67.825	-115.1	20	-106	14114	241	29	195.63	-113.76	14058.5	235.25	28.74	288.15	-114.34	14334.4	207.93	25.07	82	35	0.000477652606060606	0.00301084689988345	Eastern North America	ikt-2	Eskimo-Aleut
1263	1263	4053	Inuvialuktun_Natsilingmiutut	Eskimo-Aleut	North America	0	68	-95	31	-153	15704	156	12	68.57	-153.35	15711.4	165.24	13.31	141.22	-151.48	15361.9	180.71	14.76	82	45	0.000302756393939394	0.00240678663451826	Eastern North America	ikt-3	Eskimo-Aleut
1264	1264	4054	Inuvialuktun_Uummarmiutun	Eskimo-Aleut	North America	0	68.2	-135	1	-91	15322	214	24	60.7	-92.92	15126.6	235.16	30.25	446.41	-88.18	14529.5	269.41	37.14	82	24	0.00103521857575758	0.00370110681891997	Pacific Northwest	ikt-4	Eskimo-Aleut
1265	1265	3726	Inxokvari	Nakh-Daghestanian	Eurasia	0	42.259	46.117	2884	-9	7213	833	71	1633.36	56.12	7786.11	762.85	78.61	846.45	91.69	8690.9	495.13	70.69	69	119	0.00260177151515152	0.00654397926787102	Middle East	khv-2	Nakh-Daghestanian
1266	1266	3866	Iowa-Oto	Siouan	North America	2	36	-95.5	169	156	8673	1048	158	223.25	154.06	8614.63	1058.34	158.09	292.57	149.35	8725.82	1000.2	154.45	66	45	0.00428614787878788	0.00923393492210567	Western North America	iow	Siouan
1267	1267	1232	Iquito	Zaparoan	South America	0	-3	-74	152	261	373	3166	716	147.59	261.1	410.08	3069.94	673.86	201.08	258.96	487.08	2680.48	481.7	45	56	0.0165984363636364	0.018082869044289	Amazon	iqu	Zaparoan
1268	1268	3727	Irabu_Ryukyu	Japonic	Eurasia	0	24.833	125.183	39	235	3910	2133	416	29.67	235.93	3894	2128.07	413.67	582.8	196.79	3990.68	2487.52	352.73	60	161	0.0124380839393939	0.0167468142055167	Southeast Asia	mvi	Japonic
1269	1269	2749	Iranun	Austronesian	Pacific	0	6.42	116.418	8	270	489	2294	365	376.42	250.71	397.43	2407.54	406.42	333.71	253.29	309	2818.14	553.61	50	156	0.0179944015151515	0.018413293978244	Southeast Asia	ill	Austronesian
1270	1270	106	Iranxe	Arawak	South America	0	-13	-58	454	241	1016	2056	44	413.8	242.45	957.63	1997.72	43.96	326.11	244.14	976.44	1785.84	47.68	40	65	0.00867036666666667	0.0152947640777001	Amazon	irn	Iranxe
1271	1271	38	Iraqw	Afro-Asiatic	Africa	2	-3.5	35	1382	206	1255	775	9	1479.91	201.73	1232.41	791.05	12.16	1230.76	215.33	1106.36	908.83	47.4	45	113	0.00846186484848485	0.0120555787068765	Southern Africa	irk	Afro-Asiatic
1272	1272	403	Irarutu	Austronesian	Pacific	0	-3	133.5	87	265	667	2730	442	152.68	261.96	657.06	2661.56	454.19	388.88	249.63	577.08	2889.17	546.27	45	165	0.0179841303030303	0.0191192723484848	North New Guinea	irh	Austronesian
1273	1273	2067	Iraya	Austronesian	Pacific	0	13.442	120.572	542	245	724	2411	62	255.2	260.32	810.14	2194.8	82.39	227.44	260.87	934.81	2563.97	177	54	158	0.0179471712121212	0.0191575718531469	Pacific	iry	Austronesian
1274	1274	2751	Iresim	Austronesian	Pacific	0	-3.45	135.071	391	247	721	3236	685	457.63	243.46	737.29	3131.92	648.9	513.13	243.62	563.85	3009.07	596.82	45	166	0.017804846969697	0.0187903332362082	North New Guinea	ire	Austronesian
1275	1275	2752	Iria	Trans New Guinea	Pacific	2	-3.42	133.5	30	268	722	2597	446	206.47	259.23	701.18	2692.06	471.9	395.99	249.23	584.83	2891.92	544.73	45	165	0.0179841303030303	0.0191192723484848	North New Guinea	irx	Nuclear_Trans_New_Guinea
1276	1276	2753	Irires	East Bird's Head	Pacific	2	-1.25	133	924	223	486	2975	607	610.99	239.59	441.29	2909.37	568.66	319.41	253.55	537.95	2851.54	546	46	165	0.0182754727272727	0.0192423063752914	North New Guinea	xxx-91	NA
1277	1277	557	Irish	Indo-European	Eurasia	0	53	-7	78	92	3800	867	177	116.32	90.68	3769.2	943.57	187.45	125.44	88.99	3884.81	1178.44	213.21	74	91	0.00613458090909091	0.00777347642657343	Europe	gle	Indo-European
1278	1278	3728	Irula	Dravidian	Eurasia	0	12.612	79.799	53	284	2795	1075	25	100.99	282.48	2789.18	1066.43	28.28	373.98	268.48	2267.44	939.83	26.74	54	137	0.0121253351515151	0.0148810231565657	South Asia	iru	Dravidian
1279	1279	2178	Isala	Niger-Kongo	Africa	4	10.873	-1.98	302	277	1750	1038	2	282.41	277.35	1771.12	961.62	5.63	278.28	275.44	1895.76	933.95	14.77	53	94	0.00659733424242424	0.0138160821025641	West Africa	sil	Atlantic-Congo
1280	1280	3729	Ishkashmi	Indo-European	Eurasia	0	36.713	71.587	2912	56	8794	470	25	3894.81	-7.68	8609.75	657.66	50.45	2664.88	59.2	8784.74	538.5	38.41	66	133	0.00310204257575758	0.00586576261985237	South Asia	sgl	Indo-European
1281	1281	2754	Isirawa	Kwerba	Pacific	0	-1.92	138.5	159	263	225	2800	625	226.02	259.82	268.65	2885.96	626.15	605.27	239.17	479.78	3245.48	673.79	46	168	0.0179395712121212	0.0182464219522145	North New Guinea	srl	Greater_Kwerba
1282	1282	2755	Isneg	Austronesian	Pacific	0	18.226	121.086	748	229	1353	3414	359	343.71	251.6	1446.59	2552.93	161.26	341.75	252.51	1271.23	2594.03	165.09	56	159	0.0164443409090909	0.0182355565112665	Pacific	isd	Austronesian
1283	1283	2026	Isoko	Niger-Kongo	Africa	2	5.5	6.25	19	267	925	2542	110	32.21	266.26	950.14	2555.76	115.28	212.48	263.02	1180.32	1814.79	63.56	50	98	0.0174236196969697	0.0187216013752914	West Africa	iso	Atlantic-Congo
1284	1284	601	Italian	Indo-European	Eurasia	0	42	12.7	67	152	5881	852	109	469.56	131.81	6023.26	847.31	126.89	369.01	130.54	6194.56	822.25	134.07	69	102	0.00685600166666667	0.0103361834900932	Europe	ita	Indo-European
1285	1285	2756	Itawis	Austronesian	Pacific	0	17.765	121.602	26	271	1683	1811	91	404.4	249.29	1534.66	2490.53	186.58	316.5	254.26	1220.16	2594.46	174.58	56	159	0.0164443409090909	0.0182355565112665	Pacific	itv	Austronesian
1286	1286	2757	Itbayaten	Austronesian	Pacific	0	20.75	121.83	84	252	2221	2816	282	79.67	252.67	2198.93	2839.07	293.6	544.44	224.53	2405.44	2471.07	170.84	58	159	0.0151108181818182	0.0182643705283605	Southeast Asia	ivv	Austronesian
1287	1287	491	Itelmen	Chukotko-Kamchatkan	Eurasia	0	57	157.5	88	-22	9749	573	63	200.92	-27.66	9766.52	596.15	67.73	435.53	-31.59	9420.18	743.23	108.24	76	178	0.00202796848484848	0.00431418676903652	North Pacific	itl	Chukotko-Kamchatkan
1288	1288	2758	Itneg_Binongan	Austronesian	Pacific	0	17.668	120.796	371	251	1206	2769	64	554.89	241.13	1257.65	2726.89	152.23	319.26	254.22	1218.37	2576.24	167.51	56	158	0.0166569833333333	0.0186778298756799	Pacific	itb	Austronesian
1289	1289	622	Itonama	Itonama	South America	0	-12	-65	139	265	723	1532	48	156.7	263.39	734.14	1540.22	51.67	198.97	254.54	907.01	1790.97	102.04	41	61	0.0127286387878788	0.0156293154079254	Amazon	ito	Itonama
1290	1290	3730	Iu_Mien	Hmong-Mien	Eurasia	8	26	110	745	156	7220	1543	169	603.95	164.57	7263.18	1530.05	164.02	500.37	178.65	6933.35	1438.22	125.3	60	153	0.00658114606060606	0.0140292734660062	Southeast Asia	ium-2	Hmong-Mien
1291	1291	2759	Ivatan_Itbayaten	Austronesian	Pacific	0	20.415	121.957	108	252	2142	2917	300	96.13	252.19	2179.69	2857.75	296	553.01	227.34	2193.27	2477.6	168.02	58	159	0.0151108181818182	0.0182643705283605	Southeast Asia	ivv-2	Austronesian
1292	1292	1500	Ivatan_Southern	Austronesian	Pacific	0	20.33	121.83	21	257	2143	2796	271	106.5	252.19	2154.75	2872.69	295.13	548.36	228.32	2144.97	2478.43	167.4	58	159	0.0151108181818182	0.0182643705283605	Southeast Asia	ivv	Austronesian
1293	1293	2760	Ivori	Trans New Guinea	Pacific	0	-7.456	145.583	85	261	748	4035	815	677.57	232.32	718.54	3397.21	630.27	667.54	233.73	619.38	2971.76	482.87	43	171	0.0163722712121212	0.0181360316919192	South New Guinea	ago	Angan
1294	1294	125	Iwaidja	Iwaidjan	Australia	0	-11.5	132.667	15	275	1501	1335	5	20.87	275.27	1534.58	1350.31	5.95	106.83	270.83	2374.31	1201.4	7.18	41	165	0.0103375287878788	0.0157860214772727	Northern Australia	ibd	Iwaidjan_Proper
1295	1295	2761	Iwal	Austronesian	Pacific	0	-7.226	146.991	1021	221	591	2045	398	1016.51	218.88	638.39	2455.57	421.26	732.52	229.8	624.48	3035.21	489.25	43	172	0.0158923757575758	0.0174866709770785	South New Guinea	kbm	Austronesian
1296	1296	2762	Iwam	Sepik	Pacific	0	-4.25	141.83	57	267	228	3329	587	391.04	250.47	260.58	3344.2	634.67	541.09	241.67	509.11	3276.35	610.64	45	169	0.0169713772727273	0.0175709102758353	North New Guinea	iwm	Sepik
1297	1297	682	Ixil	Mayan	North America	0	15.5	-91.2	2018	168	940	1566	105	1566.37	187.26	1089.5	2094.37	129.52	512.95	239.58	1509.79	1874.33	119.92	55	47	0.0152414287878788	0.0169066000524476	Central America	ixl	Mayan
1298	1298	3390	Iyo	Trans New Guinea	Pacific	0	-5.807	146.143	2765	130	637	2404	272	1109.15	214.39	458.67	2384.33	280.56	720.57	231.54	540.28	3099.72	521.91	44	172	0.0147316560606061	0.016431737020202	North New Guinea	nca	Nuclear_Trans_New_Guinea
1299	1299	2180	Izi	Niger-Kongo	Africa	2	6.332	8.104	48	277	1132	1935	47	112.36	269.25	1113.55	1933.41	54.29	362.13	257.46	1199.69	1766.42	52.5	50	99	0.0174419575757576	0.0184405448659674	West Africa	izi	Atlantic-Congo
1300	1300	3984	J∑ma	Tupi	South America	0	-7.3	-64	87	263	407	2312	124	82.14	262.91	403.75	2305.13	139.01	109.42	260.66	436.7	2301.53	174.11	43	61	0.0159426878787879	0.0181838678515929	Amazon	jua	NA
1301	1301	623	Jabut?	Macro-Je	South America	0	-12	-63	166	250	583	1659	55	207.43	248.23	601.21	1667.17	55.87	208.8	249.98	837.82	1757.29	74.39	41	62	0.0108897834848485	0.0149232652614608	Amazon	jbt	NA
1302	1302	683	Jacaltec	Mayan	North America	0	15.75	-91.75	984	223	1067	1810	57	1521.71	192.57	1099.5	1943.59	92.82	503.99	239.78	1537.76	1882.4	119.9	55	47	0.0152414287878788	0.0169066000524476	Central America	jac	Mayan
1303	1303	2306	Jagoi	Austronesian	Pacific	0	1.395	109.984	59	265	442	3771	545	110.46	262.46	392.63	3400.88	524.96	163.82	260.5	329.6	3244.91	562.44	48	153	0.0187540424242424	0.0189537013869464	Southeast Asia	sne	Austronesian
1304	1304	3731	Jah_hut	Austro-Asiatic	Eurasia	0	3.667	102.25	150	258	489	2191	379	246.74	252.91	506.69	2423.91	417.96	203.58	258.22	423.61	2533.8	408.07	49	149	0.0173323575757576	0.0183690177583528	Southeast Asia	jah	Austroasiatic
1305	1305	1412	Jahai	Austro-Asiatic	Eurasia	0	5.9	101.5	840	227	532	2464	353	340.69	254.18	586.39	2412.56	307.48	179.72	260.76	550.37	2398.6	334.4	50	148	0.0170776757575758	0.0181240778243978	Southeast Asia	jhi	Austroasiatic
1306	1306	1508	Jambi Malay	Austronesian	Pacific	0	-1.75	103	61	267	298	2670	376	67.82	266.53	283.69	2630.91	385.73	175.84	260.46	308.56	2671.7	417.77	46	149	0.017889946969697	0.0181648608547009	Southeast Asia	jax	Austronesian
1307	1307	127	Jaminjung	Mirndi	Australia	0	-15.083	130.5	220	270	2982	1006	5	141.38	273.66	2987.37	983.53	4.37	205.22	269.45	3298.61	881.71	9.12	39	164	0.00531247666666666	0.011602275994561	Northern Australia	djd	Mirndi
1308	1308	545	Jamul Tiipay	Yuman	North America	0	32.17	-116.5	549	160	4544	355	10	699.38	155.9	4818.54	327.02	13.67	581.29	184.9	6446.46	206.48	9.59	64	34	0.00680918015151515	0.00832576455963481	California	dih-2	Cochimi-Yuman
1309	1309	2181	Janjero	Afro-Asiatic	Africa	0	7.85	37.517	2224	175	883	1217	64	1944.93	186.14	902.31	1338.16	71.2	1466.91	212.01	1094.53	1047.26	48.35	51	115	0.00991671681818182	0.0125021268723776	Ethiopia	jnj	Ta-Ne-Omotic
1310	1310	2182	Janji	Niger-Kongo	Africa	3	10.17	8.579	784	245	1651	1287	2	819.3	242.98	1671.2	1262.07	3.35	381.52	263.59	2045.81	1028.16	7.24	52	100	0.00996638712121212	0.0149418736264569	West Africa	jni	Atlantic-Congo
1311	1311	624	Japanese	Japonic	Eurasia	2	37	140	363	114	8359	1459	173	519.47	106.3	8290.84	1568.34	190.27	434.56	109.97	8347.24	1706.77	245.94	66	168	0.00437486045454546	0.0102388518259518	North Pacific	jpn	Japonic
1312	1312	4161	Japhug	Tibeto-Burman	Eurasia	0	31.9	102.22	3395	55	6089	789	16	3834.85	24.68	6224.86	829.21	19.43	2998.52	55.08	6710.41	773.73	19.48	63	149	0.00324986045454545	0.0082298694547397	Southeast Asia	jya-3	NA
1313	1313	2027	Japreria	Cariban	South America	0	10.5	-73	656	237	454	1432	82	886.95	226.02	581.5	1663.51	104.22	511.23	250.36	503.72	1643.77	112.36	52	57	0.0140955515151515	0.0161849298717949	Amazon	jru	Cariban
1314	1314	442	Jaqaru	Aymaran	South America	0	-12.85	-76	1238	174	2014	74	0	2711.45	105.13	1562.89	413.1	8.26	2332.56	147.36	1060.46	1010.58	81.26	40	55	0.0101999956060606	0.0123469161936674	Andes	jqr	Aymaran
1315	1315	2764	Jarai	Austronesian	Eurasia	0	13.914	107.753	490	239	1696	2426	18	449.94	242.06	1722.56	2121.13	27.64	267.86	255.17	1705.87	1871.16	45.08	54	152	0.0129691833333333	0.0165752412548563	Southeast Asia	jra	Austronesian
1316	1316	755	Jarawa	Niger-Kongo	Africa	3	9.9	9.8	563	256	1881	1064	1	612.3	253.29	1854.89	1073.9	1.47	443.75	259.62	1979	1081.82	7.44	52	100	0.00996638712121212	0.0149418736264569	West Africa	jar	NA
1317	1317	90	Jarawa	Andaman	Eurasia	0	11.167	92.5	0	0	0	0	0	46.44	265.4	599.52	2952.92	99.48	39.36	267.83	643.54	2803.02	94.75	53	144	0.0172519333333333	0.018666048490676	Southeast Asia	anq	NA
1318	1318	94	Jarawara	Arawﬂ	South America	0	-8	-67	120	259	479	2199	129	136.83	257.7	485	2220.52	140.43	149.71	258.45	526.8	2206.41	175.6	43	60	0.0144314272727273	0.0169571367637918	Amazon	jap	NA
1319	1319	427	Javanese	Austronesian	Pacific	0	-7.5	110.667	153	260	501	2202	163	287.82	252.33	509.56	2320.51	159.31	291.31	251.37	513.62	2368.04	208.52	43	153	0.0173895575757576	0.018421975975136	Southeast Asia	jav	Austronesian
1320	1320	2385	Jawoyn	Gunwinyku	Australia	0	-14.524	132.866	203	269	3120	954	7	201.97	268.94	3091.32	977.37	7.18	146.57	269.27	3102.56	943.04	7.28	39	165	0.00475790924242424	0.0108598537711733	Northern Australia	djn	Gunwinyguan
1321	1321	458	Jebero	Cahuapana	South America	0	-5.2	-76.4	162	264	310	2138	388	247.11	260.35	356.81	2089.41	382.28	801.48	229.63	566.7	1962.84	334.48	44	55	0.011816153030303	0.0134748199106449	Andes	jeb	Cahuapanan
1322	1322	2028	Jeh	Austro-Asiatic	Eurasia	2	15.17	107.83	1099	207	1899	2663	77	706.61	227.34	2084.41	2452.33	82.19	306.29	251.21	1970.56	1923.99	49.2	55	152	0.0128522424242424	0.0163622158080808	Southeast Asia	jeh	Austroasiatic
1323	1323	3938	Jemez	Kiowa-Tanoan	North America	4	35.61	-106.7	1771	116	8065	300	49	2044.35	93.97	7939.16	350.63	55.03	1933.86	98.16	7874.67	374.37	46.94	65	39	0.00340694484848485	0.00513874003457653	Western North America	tow	Kiowa-Tanoan
1324	1324	1416	Jero	Tibeto-Burman	Eurasia	0	27.2	86.25	1072	192	4610	1326	36	1310.22	179.54	4662.85	1481.2	28.1	2139.08	141.48	5362.11	1045.78	22.38	61	140	0.00704973015151515	0.0132493651773504	South Asia	jee	Sino-Tibetan
1325	1325	3735	Jiading	Tibeto-Burman	Eurasia	6	31.5	121.25	4	157	8447	1073	133	4.4	156.38	8382.88	1042.54	124.39	137.4	156.48	8523.09	1244.79	132.76	63	159	0.00521564924242424	0.0118334952012432	Southeast Asia	wuu-7	Sino-Tibetan
1326	1326	3512	Jicaque	Jicaque	North America	0	14.8	-87	900	221	1591	1202	62	899.43	221.86	1512.5	1349.51	93.95	421.39	243.24	1193.18	1954.04	124.86	55	49	0.0132875287878788	0.0158250287062937	Central America	jic	Jicaquean
1327	1327	3513	Jicarilla	Na-Dene	North America	2	36	-104	1718	110	7935	400	28	1651.59	114.07	7933.93	390.92	27.69	1602.29	109.87	8155.88	414.57	42.84	66	40	0.00298867938461539	0.00517106847533022	Western North America	apj	Athapaskan-Eyak-Tlingit
1328	1328	1007	Jingpho	Tibeto-Burman	Eurasia	4	28	98	2690	109	4886	1325	41	2882.14	95.15	4917.21	1463.87	41.09	2694.31	106.51	5013.75	1304.97	33.94	61	146	0.00707965287878788	0.0133136857622378	Southeast Asia	kac	Sino-Tibetan
1329	1329	1335	Jirel	Tibeto-Burman	Eurasia	4	27.65	86.23	2247	128	4443	2030	28	2663.07	107.25	4823.29	1253.08	25.9	2435.06	124.52	5488.41	980.05	21.87	61	140	0.00704973015151515	0.0132493651773504	South Asia	jul	Sino-Tibetan
1330	1330	2183	Jita	Niger-Kongo	Africa	0	-2.04	33.833	1170	228	532	944	53	1221.44	224.26	564.74	1021.46	66.59	1354.18	210.28	845.58	1011.02	71.73	46	113	0.00952763757575758	0.0127024302736985	Southern Africa	jit	Atlantic-Congo
1331	1331	626	Jivaro	Jivaroan	South America	0	-3	-78.25	958	224	551	2602	500	1541.85	194.2	523.15	2128.45	414.01	839.08	222.97	620.65	1881.1	320.57	45	54	0.0116115863636364	0.013203654988345	Andes	jiv	Jivaroan
1332	1332	2386	Jiwarli	Pama-Nyungan	Australia	0	-20.49	119.91	103	272	4365	355	9	112.81	269.93	4456.25	345.91	8.7	315.42	257.49	5106.56	326.91	9.83	36	158	0.0045637796969697	0.0071650432503885	Australia	djl	Pama-Nyungan
1333	1333	1494	Jomang	Kordofanian	Africa	3	10.58	30.5	482	275	1597	755	0	505.23	273.53	1581.28	746.67	0.06	472.27	274.41	1852.63	650.6	1	52	111	0.00853839424242424	0.0152365081353924	West Africa	tlo	Narrow_Talodi
1334	1334	3736	Jru	Austro-Asiatic	Eurasia	0	15.333	106.333	1152	208	1656	3522	56	424.03	247.5	1806.36	2321.65	30.58	268.24	255.04	1995.19	1833.3	43.92	55	151	0.0122972224242424	0.0167422589724165	Southeast Asia	lbo	Austroasiatic
1335	1335	640	Ju|'hoan	Kx'aa	Africa	4	-19	21	1083	218	3705	495	0	1092.7	217.44	3722.26	497.96	0.04	1128.71	214.72	3649.18	536.01	1.24	37	106	0.00455949742424243	0.00846376807672883	Southern Africa	ktz	Kxa
1336	1336	1430	Juang	Austro-Asiatic	Eurasia	0	21.167	85.833	345	254	3856	1402	39	235.51	260.2	3882.38	1431.19	37.48	265.86	258.33	4256.03	1334.75	27.05	58	140	0.010358696969697	0.0155730368585859	South Asia	jun	Austroasiatic
1337	1337	3737	Juk	Austro-Asiatic	Eurasia	0	15.5	106.5	665	233	1831	2249	42	547.92	239.45	1897.05	2419.67	35.79	272.98	254.33	2038.54	1845.15	44.08	55	151	0.0122972224242424	0.0167422589724165	Southeast Asia	xxx-55	NA
1338	1338	841	Jukun	Niger-Kongo	Africa	5	6.92	10.42	444	258	1042	1661	21	743.51	242.04	1062.04	1680.14	25.19	500.83	251.84	1255.03	1598.45	38.79	51	100	0.0137149489393939	0.0165966920299145	West Africa	jbu	Atlantic-Congo
1339	1339	2185	Jukun Jibu	Niger-Kongo	Africa	3	7.78	11.423	279	268	1265	1344	5	606.2	250.86	1238.24	1394.8	7.4	550.51	251.58	1429.57	1421	23.59	51	101	0.0115022925757576	0.0153914506886169	West Africa	jib	Atlantic-Congo
1340	1340	4142	Jur Modo	Nilo-Saharan	Africa	2	5.92	29.95	511	265	1118	1069	12	518.15	264.94	1123.61	1076.05	12.56	604.58	260.84	1134.7	1155.31	39.65	50	111	0.012496895	0.015742162248446	West Africa	bex	Central_Sudanic
1341	1341	4115	Jurchen	Tungusic	Eurasia	0	34.8	114.3	74	149	9841	609	34	77.91	145.99	9759.05	629.64	33.14	346.68	132.75	9627.89	712.63	43.02	65	155	0.0028112596969697	0.00988924445940171	Southeast Asia	juc	Tungusic
1342	1342	3514	Juruna	Tupi	South America	0	-5.5	-53	193	251	379	1824	98	228.45	249.6	373.46	1830.44	100.37	211.16	256.58	422.96	2061.59	105.39	44	67	0.0145526981818182	0.017534717975913	Amazon	jur	Tupian
1343	1343	2387	Juwaliny	Pama-Nyungan	Australia	0	-20	124.5	279	264	4722	359	9	236.62	266.41	4708.56	353.35	8.87	274.63	263.02	4669.86	394.69	9.25	37	160	0.00473812833333333	0.00851037463578089	Australia	wmt-2	Pama-Nyungan
1344	1344	4098	Jysk	Indo-European	Eurasia	0	56.5	8.3	16	78	5724	857	141	20.2	77.04	5766.49	827.19	137.6	218.18	64.28	6051.73	934.71	159.36	76	99	0.00424279348484848	0.00654567727991453	Europe	jut	Indo-European
1345	1345	3734	J?rriais	Indo-European	Eurasia	0	49.2	-2.15	82	117	4846	859	144	46.23	113.39	4335.04	809.29	147.74	104.66	103.44	4785.99	797.25	157.33	72	94	0.00650354227272727	0.00857377952136752	Europe	fra-2	NA
1346	1346	3515	K'ekchi	Mayan	North America	0	15.9	-89.9	161	253	1631	2416	239	482.12	236.83	1464.72	2616.19	233.4	512.05	240.05	1494.9	1763.85	114.56	55	48	0.0136705803030303	0.0158245278593629	Central America	kek	Mayan
1347	1347	3516	K'iche'	Mayan	North America	0	15	-91	1919	174	1019	1115	11	1523.68	190.98	955.21	1926.56	78.11	547.73	238.34	1467.29	1879.05	118.63	55	47	0.0152414287878788	0.0169066000524476	Central America	quu	NA
1348	1348	4082	K˜lsch	Indo-European	Eurasia	0	50.95	7	49	101	5946	779	157	205.41	91.35	5803.03	840.08	174.72	229.5	89.36	5953.02	798.4	161.96	73	99	0.003759045	0.00679759565501165	Europe	ksh	NA
1349	1349	903	Kabardian	North-west Caucasus	Eurasia	0	43.52	43.63	430	97	8577	702	111	1049.57	67.35	8151.46	731.63	98.77	789.41	84.66	8803.43	594.9	93.32	69	118	0.00271244303030303	0.00679422693356643	Middle East	kbd	Abkhaz-Adyge
1350	1350	808	Kabiye	Niger-Kongo	Africa	3	7	1.15	155	268	1115	1186	80	183.63	265.32	1135.04	1194.39	73.5	213.2	267.79	1333.09	1242.21	48.78	51	96	0.0161589815151515	0.0176471657653458	West Africa	kbp	Atlantic-Congo
1351	1351	2765	Kabola	Timor-Alor-Pantar	Pacific	0	-8.156	124.561	228	259	686	1203	34	290.11	254.53	700.18	1225.93	35.48	259.36	254.5	763.65	1499.22	71.77	43	160	0.0163520318181818	0.0180646842055167	Pacific	klz	Timor-Alor-Pantar
1352	1352	4	Kabyle	Afro-Asiatic	Africa	0	36.5	5	756	144	5890	682	43	782.14	146.21	6265.09	618.59	40	582.57	171.2	6958.56	338.98	28.12	66	98	0.00523622954545455	0.00665979010761461	North Africa	kab	Afro-Asiatic
1353	1353	261	Kadazan	Austronesian	Pacific	0	5.917	117.167	289	255	363	2881	552	280.91	255.86	403.16	2710.06	494.69	333.5	253.06	301.26	2773.16	546.33	50	157	0.0180211878787879	0.0186642353787879	Southeast Asia	kzj	Austronesian
1354	1354	523	Kadiw?u	Guaicuruan	South America	2	-20	-57	392	239	2308	1267	113	138.34	252.04	2352.1	1231.71	110.7	236.34	245.91	2333.79	1229.68	103.24	37	65	0.00826069136363636	0.0141084092721445	Patagonia	kbc	NA
1355	1355	3738	Kadu	Tibeto-Burman	Eurasia	6	24.156	94.939	266	240	3827	1888	37	319.7	237.09	3785.61	1841.99	32.9	637.01	220.78	3655.59	2068.57	40.06	59	145	0.00524169575757576	0.0130485841217949	Southeast Asia	kdv	Sino-Tibetan
1356	1356	627	Kadugli	Kordofanian	Africa	3	11	29.67	588	274	1821	725	0	541.48	272.88	1754.83	701.43	0.03	475.31	274.16	1988.96	597.13	0.36	53	111	0.00608348272727273	0.0136004093560606	West Africa	xtc	Kadugli-Krongo
1357	1357	4163	Kaera	Timor-Alor-Pantar	Pacific	0	-8.38	124.21	439	245	708	1280	32	255.46	255.48	693.87	1215.72	31.71	264.23	253.62	767.39	1495.23	70.43	43	160	0.0163520318181818	0.0180646842055167	Pacific	xxx-111	NA
1358	1358	2766	Kafe	Trans New Guinea	Pacific	3	-6.301	145.681	1813	179	596	1852	188	1435.08	198.36	537.69	2366.32	311.15	688	233.14	568.09	3052.89	509.55	44	171	0.0155601696969697	0.0169529563714064	New Guinea Highlands	kbq	Nuclear_Trans_New_Guinea
1359	1359	2767	Kagan	Austronesian	Pacific	0	7.112	125.647	35	269	399	1922	328	399.15	249.05	392.57	2264.78	392.61	294.81	255.84	484.94	2567.19	368.8	51	161	0.0183325303030303	0.0189142324145299	Pacific	kll	Austronesian
1360	1360	2768	Kagayan	Austronesian	Pacific	0	7.003	118.476	47	268	433	2156	275	30.4	268.8	447.6	2145.6	271.2	242.23	258.46	359.25	2439.76	421.39	51	157	0.0185319924242424	0.0189074556701632	Southeast Asia	sjm	Austronesian
1361	1361	2769	Kagayanen	Austronesian	Pacific	0	10.588	119.849	15	274	569	2217	40	60.74	271.6	585.88	2238.51	47.13	154.97	265.91	690.14	2313.99	150.21	52	158	0.0185656196969697	0.0191257313209013	Pacific	cgc	Austronesian
1362	1362	2770	Kahua	Austronesian	Pacific	0	-10.69	162.136	377	243	500	3769	783	150.21	254.86	445.1	3543.1	726.43	153.78	257.61	427.69	3086.23	583.08	41	180	0.0182015803030303	0.0190915222766123	Pacific	agw	Austronesian
1363	1363	2771	Kaian	Lower Sepik-Ramu	Pacific	0	-4.104	144.796	11	267	193	2134	228	94.92	264.45	199.87	2679.66	322.32	698.73	233.16	462.77	3292.23	592.99	45	171	0.0165657893939394	0.0173973739607615	North New Guinea	kct	Lower_Sepik-Ramu
1364	1364	1349	Kaike	Tibeto-Burman	Eurasia	4	28.9	83.17	4238	27	4609	617	61	3845.36	46.34	4810.37	900.2	55.99	2720.51	105.69	5890.22	826.65	32.35	62	139	0.00568989	0.0106403479203574	South Asia	kzq	Sino-Tibetan
1365	1365	4121	Kaili	Hmong-Mien	Eurasia	8	26.55	108	822	161	7027	1216	91	917.24	156.81	6985.61	1231.63	91.18	747.48	169.82	6694.23	1319.35	98.74	61	152	0.00589959257575758	0.0122190963385781	Southeast Asia	hea-2	Hmong-Mien
1366	1366	2772	Kaili Ledo	Austronesian	Pacific	0	-0.974	119.998	353	251	468	1606	316	660.6	233.93	474.23	1842.79	354.42	361.16	249.52	374.57	2150.41	349.43	46	158	0.0173478136363636	0.0183610256682207	Pacific	lew	Austronesian
1367	1367	2773	Kaimbulawa	Austronesian	Pacific	0	-5.649	122.545	127	263	587	1883	137	118.51	263.66	592.27	1871.46	154.79	341.89	249.96	553.4	2029.89	225.46	44	159	0.0174557242424242	0.0186075924747475	Pacific	zka	Austronesian
1368	1368	667	Kaingang	Macro-Je	South America	0	-22	-48	659	204	2178	1355	86	613.51	207.21	2210.45	1321.71	83.58	668.9	207.61	2177.08	1420.79	107.62	36	70	0.00929721409090909	0.0138555026600622	Patagonia	kgp	Nuclear-Macro-Je
1369	1369	3945	Kaingﬂng_S?o Paulo	Macro-Je	South America	0	-23.55	-46.63	753	186	2147	1349	126	702.54	184.28	2291.52	1705.47	172.28	697.56	199.49	2283.5	1462.61	122.81	35	71	0.0107218656060606	0.0141218942443667	Patagonia	zkp	NA
1370	1370	2774	Kairi	Trans New Guinea	Pacific	4	-7.141	144.14	32	257	912	5828	1062	422.59	239	809.06	4629.53	931.33	575.82	238.82	594.45	3048.84	508.7	43	171	0.0163722712121212	0.0181360316919192	New Guinea Highlands	klq	Turama-Kikori
1371	1371	322	Kairiru	Austronesian	Pacific	0	-3.417	143.583	20	267	155	2078	467	130.43	263.4	193.2	2032.75	336.74	678.51	234.95	418.63	3367.57	620.65	45	170	0.0169725121212121	0.0174953291414141	North New Guinea	kxa	Austronesian
1372	1372	3944	Kaiwﬂ	Tupi	South America	0	-23	-55	422	222	2517	1570	211	403.23	222.77	2537.63	1547.34	209.18	313.54	224.25	2749.9	1421.22	193.07	35	66	0.010480576969697	0.0149387591311189	Patagonia	kgk	NA
1373	1373	2775	Kaiy	Lakes Plains	Pacific	5	-2.978	138.233	56	268	368	3081	677	567.65	243.17	394.27	3046.96	657.39	554.43	241.52	507.06	3322.2	687.32	45	168	0.0170679818181818	0.0177979303535354	New Guinea Highlands	tcq	Lakes_Plain
1374	1374	514	Kaki_Ae	Trans New Guinea	Pacific	0	-8	145.833	64	262	797	3135	618	369.07	247.8	722.3	2836.05	517.91	701.82	231.58	652	2947.98	472.18	43	172	0.0158923757575758	0.0174866709770785	South New Guinea	tbd	Kaki_Ae
1375	1375	1506	Kala Lagaw Ya	Pama-Nyungan	Pacific	0	-10.12	142.12	34	265	969	1517	25	23.86	265.14	987.69	1642.43	25.82	111.11	259.61	1009.6	2566.56	336.96	42	170	0.0165065484848485	0.0187592087839938	Northern Australia	mwp	Pama-Nyungan
1376	1376	2186	Kalabari	Niger-Kongo	Africa	2	4.739	6.859	5	266	799	2756	164	25.58	265.71	854.11	2833.76	156.35	251.34	258.93	1094.6	1997.71	78.04	49	99	0.0173458590909091	0.0185134842851593	West Africa	ijn	Ijoid
1377	1377	2776	Kalabra	WestPapuan	Pacific	0	-1.337	131.641	21	272	444	3399	659	118.32	266.89	410.94	3238.78	629.29	263.57	256.44	525.83	2630.59	476.87	46	164	0.018270453030303	0.0189964447610723	North New Guinea	kzz	West_Bird's_Head
1378	1378	2777	Kalagan	Austronesian	Pacific	0	6.507	125.488	81	267	347	1649	286	360.52	252.15	367.78	1875.68	317.03	304.91	255.08	465.45	2584.26	377.57	50	161	0.0186701909090909	0.0190071267696193	Pacific	kqe	Austronesian
1379	1379	1122	Kalam	Trans New Guinea	Pacific	0	-5.25	144.583	1961	174	390	2605	348	1027.79	219.43	327.5	3198.41	430.95	627.6	236.51	524.89	3202.99	561.84	44	171	0.0155601696969697	0.0169529563714064	New Guinea Highlands	kmh	Nuclear_Trans_New_Guinea
1380	1380	1488	Kalami	Indo-European	Eurasia	2	35.48	72.59	2842	79	8052	636	77	3157.8	54.69	8110.41	705.64	82.07	2676.1	71.6	8617.7	528.09	41.77	65	133	0.00558971090909091	0.00991347902719503	South Asia	gwc	Indo-European
1381	1381	2778	Kalamianon	Austronesian	Pacific	0	12.021	120.025	84	271	649	2684	46	43.21	273.03	632.83	2686.14	42.99	159.09	265.09	822.93	2463.1	161.87	53	158	0.0181890757575758	0.0190848869832945	Pacific	tbk	Austronesian
1382	1382	2779	Kalamo	Trans New Guinea	Pacific	4	-6.79	142.316	97	263	681	3787	653	193.53	257.94	670.45	3728.84	664.21	480.38	243.77	582.66	3121.44	547.08	43	170	0.0169981818181818	0.0189312716841492	New Guinea Highlands	kkc	East_Strickland
1383	1383	3517	Kalapuya	Oregon Coast	North America	0	44.5	-123	83	115	5116	1098	71	345.24	100.77	5026.27	1605.43	99.29	854.02	82.29	5837.71	1123.58	81.94	70	30	0.00600048939393939	0.00720821737975913	Pacific Northwest	kyl	Kalapuyan
1384	1384	1449	Kalasha	Indo-European	Eurasia	0	35.73	71.75	2233	115	8211	643	75	3442.32	32.34	8164.51	788.28	85.41	2539.51	75.51	8581.74	543.65	39.26	65	133	0.00558971090909091	0.00991347902719503	South Asia	kls	Indo-European
1385	1385	323	KaliaiKove	Austronesian	Pacific	0	-5.667	149.75	141	258	412	3301	664	227.54	253.64	440.84	3545.18	583.56	651.93	235.09	546.31	2939.46	475	44	174	0.0179283939393939	0.018705178467366	North New Guinea	kvc	Austronesian
1386	1386	2780	Kalinga_Guinaang	Austronesian	Pacific	0	17.394	121.005	1717	179	961	3730	314	567.6	241.22	1274.21	2527	138.18	306.44	254.97	1192.9	2568.6	171.6	56	159	0.0164443409090909	0.0182355565112665	Pacific	knb	Austronesian
1387	1387	2781	Kalinga_Linimos	Austronesian	Pacific	0	17.613	121.349	193	262	1500	2052	105	481.04	245.47	1433.87	2523.62	170.56	310.33	254.67	1209.54	2583.25	173.46	56	159	0.0164443409090909	0.0182355565112665	Pacific	kmk	Austronesian
1388	1388	3837	Kalispel	Salish	North America	0	48.35	-117.27	660	74	8046	644	90	961.83	61.58	7889.79	669.98	95.8	1280.16	41.88	7718.19	611.91	98.86	72	33	0.00368058727272727	0.00591143347921523	Western North America	fla	Salishan
1389	1389	171	Kalkatungu	Pama-Nyungan	Australia	0	-21	139.5	399	240	5085	411	19	337.69	242.88	5092.48	403.5	18.68	190.86	246.85	4998.17	412.02	17.42	36	168	0.00389181439393939	0.00637393585994561	Australia	ktg	Pama-Nyungan
1390	1390	2809	Kallahan_Kayapa	Austronesian	Pacific	0	16.38	120.953	998	218	983	2312	94	591.51	240.47	1122.56	2308.13	139.51	289.77	256.26	1135.08	2581.07	176.27	55	159	0.0171246636363636	0.0185842156682207	Pacific	kak	Austronesian
1391	1391	61	Kalmyk	Mongolic	Eurasia	0	45	47	-29	109	10228	260	44	-25.05	108.37	10222.1	261.52	45.09	276.26	95.65	10067.8	363.2	56.02	70	120	0.00328345106060606	0.00676254044871795	Middle East	xal	Mongolic
1392	1392	452	Kaluli	Trans New Guinea	Pacific	2	-6.417	142.833	709	234	580	4239	889	777.91	228.16	606.33	3869.48	769.53	506.87	242.48	572.84	3101.33	541.43	44	170	0.0168400893939394	0.0179879601573427	New Guinea Highlands	bco	Bosavi
1393	1393	3739	Kam	Tai-Kadai	Eurasia	7	27	104	2324	110	5223	900	29	2111.04	120.64	5345.5	911.54	31.46	1635.8	145.84	5584.16	1078.53	44.8	61	150	0.00543743893939394	0.0106991477968143	Southeast Asia	kmc	Tai-Kadai
1394	1394	1159	Kamaiurﬂ	Tupi	South America	0	-12	-52.67	326	253	879	1939	21	321.31	253.67	863.92	1922.77	20.71	337.07	253.47	822.34	1863.23	27.04	41	67	0.00824574	0.0151192097610723	Amazon	kay	NA
1395	1395	1139	Kamang	Timor-Alor-Pantar	Pacific	0	-8.25	124.833	1020	214	738	1618	72	326.93	252.85	752.98	1292.75	43.87	263.02	254.49	776.92	1461.9	63.01	43	161	0.0160959075757576	0.0179713804506604	Pacific	woi	Timor-Alor-Pantar
1396	1396	2782	Kamano	Trans New Guinea	Pacific	2	-6.25	145.67	1813	179	596	1852	188	1435.08	198.36	537.69	2366.32	311.15	688	233.14	568.09	3052.89	509.55	44	171	0.0155601696969697	0.0169529563714064	New Guinea Highlands	kbq-2	Nuclear_Trans_New_Guinea
1397	1397	2783	Kamaru	Austronesian	Pacific	0	-5.17	123.03	115	264	610	1838	129	102.45	265.04	603.9	1852.75	153.82	355.58	249.93	538.02	2038.35	240.31	44	160	0.0172396227272727	0.0185541485042735	Pacific	kgx	Austronesian
1398	1398	1169	Kamas	Uralic	Eurasia	0	52	92	980	-27	15279	479	43	1275.33	-40.46	14973.1	526.63	48.12	1214.14	-28.11	14239.4	414.85	33.51	74	143	0.000733810590909091	0.00370968999325952	Northern Eurasia	xas	Uralic
1399	1399	2784	Kamasa	Trans New Guinea	Pacific	0	-6.98	146.214	680	238	557	2096	314	1173.23	211.21	615.07	2367.91	377.98	712.03	231.33	605.66	3012.99	491.66	43	172	0.0158923757575758	0.0174866709770785	New Guinea Highlands	klp	Angan
1400	1400	2785	Kamasau	Torricelli	Pacific	0	-3.83	143.83	181	261	176	1841	287	74.85	266.5	197.55	2195.36	335.41	665.07	235.25	448.33	3353.49	613.33	45	171	0.0165657893939394	0.0173973739607615	North New Guinea	kms	Nuclear_Torricelli
1401	1401	756	Kamba	Niger-Kongo	Africa	5	-2	38	841	234	1354	622	5	921.95	227.79	1324.12	721.02	12.7	934.91	227.43	1165.63	737.91	50.69	46	115	0.00983079954545455	0.012022371246115	Southern Africa	kam	Atlantic-Congo
1402	1402	2187	Kambata	Afro-Asiatic	Africa	0	7.242	37.902	2029	185	965	1221	99	1804.12	193.82	863.18	1143.65	80.81	1414.3	214.53	1049.49	967.07	48.13	51	115	0.00991671681818182	0.0125021268723776	Ethiopia	ktb	Afro-Asiatic
1403	1403	268	Kambera	Austronesian	Pacific	0	-9.833	120.5	238	246	918	1106	32	285.06	242.55	906.27	1483.55	57.52	249.09	247.63	723.72	1559.94	67.12	42	158	0.0163968090909091	0.0183086013636364	Pacific	xbr	Austronesian
1404	1404	659	Kambot	Lower Sepik-Ramu	Pacific	0	-4.333	144.133	12	270	211	2364	286	135.84	263.83	210.93	2623.38	339.34	653.4	235.57	477.91	3308.09	599.08	45	171	0.0165657893939394	0.0173973739607615	North New Guinea	kbx	Botin
1405	1405	1363	Kambran	Austronesian	Pacific	3	-2.78	132.7	80	267	593	2737	449	110.05	265.04	591.94	2757.34	473.92	333.14	252.59	571.41	2823.44	524.79	46	165	0.0182754727272727	0.0192423063752914	North New Guinea	bed	Austronesian
1406	1406	1077	Kamoro	Trans New Guinea	Pacific	0	-4.333	136	311	247	850	3277	610	960.9	216.59	829.06	3307.09	653.06	499.22	244.3	575.81	3054.72	611.64	45	166	0.017804846969697	0.0187903332362082	South New Guinea	kgq	Nuclear_Trans_New_Guinea
1407	1407	119	Kamu	East Daly	Australia	0	-13.583	130.833	72	272	2256	1312	6	68.01	272.86	2262.45	1299.45	6.66	148.67	271.75	2905.48	1001.76	7.35	40	164	0.00945590681818182	0.015691807785742	Northern Australia	xmu	Eastern_Daly
1408	1408	2786	Kamula	Trans New Guinea	Pacific	4	-7.3	142.5	76	262	788	3251	525	101.36	261.14	775.46	3290.86	548.14	474.61	243.92	601.13	3111.01	537.27	43	170	0.0169981818181818	0.0189312716841492	South New Guinea	xla	Kamula
1409	1409	3740	Kan	Tibeto-Burman	Eurasia	6	29	116	22	177	8434	988	113	77.21	175.1	8403.55	1308.72	144.48	249.02	168.11	8096.57	1452.8	148.87	62	156	0.00469919287878788	0.0122875441893939	Southeast Asia	gan-2	Sino-Tibetan
1410	1410	797	Kana	Niger-Kongo	Africa	5	4.75	6.5	18	267	869	2951	178	16.51	266.22	867.15	2939.1	167.29	215.98	260.81	1108.53	1977.68	76.35	49	98	0.0170477666666667	0.0183740472494172	West Africa	ogo	NA
1411	1411	2188	Kana	Tibeto-Burman	Eurasia	2	27.69	86.73	3207	75	4356	1461	31	3266.41	75.99	4963.61	1100.04	26.57	2553.29	117.84	5499.55	989.19	20.31	61	141	0.00748996409090909	0.0136147084446387	South Asia	klr	NA
1412	1412	2787	Kanakanabu	Austronesian	Pacific	0	23.286	120.842	1759	144	2810	2843	149	754.55	196.62	3303.24	2426.41	123.91	450.69	194.59	5045.11	1846.57	150.36	59	158	0.0128337536363636	0.0170971378360528	Southeast Asia	xnb	Austronesian
1413	1413	42	Kanakuru	Afro-Asiatic	Africa	3	10	12	194	272	2045	878	0	351.7	263.26	2016.86	907.27	0.06	480.37	259.73	2059.26	986.68	3.65	52	101	0.00807108121212121	0.0141151733298368	West Africa	kna	Afro-Asiatic
1414	1414	1254	Kanashi	Tibeto-Burman	Eurasia	2	32	77.55	4125	20	6609	788	90	3641.12	48.06	6492.92	929.66	90.39	2760.11	90.99	7523.59	611.92	42.86	64	136	0.00492688333333333	0.00879742076398601	South Asia	xns	Sino-Tibetan
1415	1415	2788	Kanasi	Trans New Guinea	Pacific	0	-10.119	149.706	750	226	991	2549	430	430.65	241.51	965.51	2422.76	382.3	504.89	240.19	792.84	2677.56	415	42	174	0.0168839227272727	0.0183432960975136	South New Guinea	soq	Dagan
1416	1416	2707	Kandawo	Trans New Guinea	Pacific	3	-5.75	145.92	2156	163	535	2131	212	1121.82	213.92	446.45	2463.25	295.09	709.83	232.14	540.47	3100.15	524.04	44	172	0.0147316560606061	0.016431737020202	North New Guinea	gam	Nuclear_Trans_New_Guinea
1417	1417	1444	Kangri	Indo-European	Eurasia	3	31.5	77	1408	182	5433	1588	105	1578.23	170.05	5900.48	1387.08	101.33	2214.33	125.01	7329.23	641.12	43.19	63	135	0.00502576454545454	0.0100549214823232	South Asia	xnr	Indo-European
1418	1418	2789	Kanite	Trans New Guinea	Pacific	4	-6.393	145.598	1993	171	610	2072	242	1441.06	197.82	554.79	2496.39	354.22	680.94	233.5	571.82	3045.43	507.86	44	171	0.0155601696969697	0.0169529563714064	New Guinea Highlands	kmu	Nuclear_Trans_New_Guinea
1419	1419	2790	Kankanay	Austronesian	Pacific	0	16.792	120.662	1230	206	917	2471	62	731.03	232.91	1068.98	2499.42	107.82	304.16	255.3	1163.25	2557.82	170.47	56	158	0.0166569833333333	0.0186778298756799	Pacific	kne	Austronesian
1420	1420	503	Kannada	Dravidian	Eurasia	0	14	76	743	244	2076	651	3	709.29	246.28	1995.14	869.42	5.09	478.29	262	2242.03	1186.34	13.56	54	135	0.01469804	0.0171548168473193	South Asia	kan	Dravidian
1421	1421	3518	Kano?	Kano?	South America	0	-12.5	-62.25	199	243	636	1621	49	226	241.9	660.92	1628.95	51.31	240.56	246.92	905	1727.62	69.61	41	62	0.0108897834848485	0.0149232652614608	Amazon	xxx-62	NA
1422	1422	2388	Kantyu	Pama-Nyungan	Australia	0	-13.33	142.83	120	258	1718	1546	18	126.37	258.23	1725.52	1556.69	19.22	113.11	260.64	2085.28	1294.56	15.95	40	170	0.0125117439393939	0.0161905307575758	Northern Australia	kbe	Pama-Nyungan
1423	1423	694	Kanum	South New Guinea	Pacific	0	-8.583	140.75	17	263	822	1495	92	19.86	263.28	845.02	1647.9	119.9	331.83	250.02	751.6	3197.29	560.07	43	169	0.0177640560606061	0.0194966563791764	South New Guinea	kcd	Morehead-Wasur
1424	1424	888	Kanuri	Nilo-Saharan	Africa	4	11.25	14.25	327	276	2122	726	0	385.01	272.06	2181.75	724.12	0.11	385.06	271.4	2501.22	714.64	0.25	53	102	0.00442279954545455	0.0118947903034188	West Africa	knc	Saharan
1425	1425	293	Kapampangan	Austronesian	Pacific	0	15.333	120.5	239	262	954	2927	38	166.43	264.91	984.66	2560.38	47.86	268.07	257.83	1088.69	2612.01	175.29	55	158	0.0175348742424242	0.0190760986208236	Pacific	pam	Austronesian
1426	1426	1075	Kapau	Trans New Guinea	Pacific	2	-7.667	146.167	339	251	674	2810	543	946.61	221.1	681.69	2552.54	427.84	718.21	230.69	641.82	2972.31	479.5	43	172	0.0158923757575758	0.0174866709770785	New Guinea Highlands	hmt	Angan
1427	1427	2791	Kapingamarangi	Austronesian	Pacific	0	1	155	NA	NA	NA	NA	NA	NA	NA	NA	NA	NA	NA	273	209	3412	770	48	176	0.01889075	0.0191272056915307	Pacific	kpg	Austronesian
1428	1428	2792	Kapori	Kapori	Pacific	0	-3.499	139.72	91	267	288	2583	458	574.97	243.74	308.48	2635.54	483.34	547.35	241.97	494.47	3327.05	667.42	45	168	0.0170679818181818	0.0177979303535354	New Guinea Highlands	khp	Kapauri
1429	1429	2793	Kapuas	Austronesian	Pacific	0	-1.5	113.75	66	264	342	2978	521	64.27	263.78	339.78	2980.46	512.17	207.56	257.05	291.73	3032.55	516.93	46	155	0.0186191772727273	0.0194632489879565	Southeast Asia	nij-2	Austronesian
1430	1430	857	Kara	Nilo-Saharan	Africa	3	9	24	664	253	1672	946	1	757.51	248.51	1674.29	972.38	2.15	592.82	258.67	1632.08	1016.63	11.22	52	108	0.00859279212121212	0.0147116666734654	West Africa	kah	NA
1431	1431	2794	Kara	Austronesian	Pacific	2	-2.732	151.002	31	269	275	3026	584	83.48	266.26	264.06	3101.45	569.97	273.43	254.09	387.65	3400.38	611.75	46	174	0.0190090984615385	0.0193194798096348	North New Guinea	leu	NA
1432	1432	78	Karachay-Balkar	Turkic	Eurasia	0	44	42	1036	77	7474	799	105	1297.03	62.98	7387.04	780.95	101.9	689.88	85.96	8743.07	650.76	110.02	70	117	0.00402021212121212	0.00821047808935509	Middle East	krc	Turkic
1433	1433	1448	Karaim	Turkic	Eurasia	0	54.63	24.93	156	60	8302	668	113	142.19	60.84	8219.45	649.52	106.95	127.94	62.83	8341.3	631.43	98.44	75	108	0.00268087833333333	0.00647340547358197	Northern Eurasia	kdr	Turkic
1434	1434	172	Karajarri	Pama-Nyungan	Australia	0	-18.5	122.5	155	263	3472	546	8	109.01	266.1	3512.94	521.67	6.38	202.28	266.9	4250.44	459.95	7.96	37	159	0.00612363242424242	0.00991896459615385	Northern Australia	gbd	Pama-Nyungan
1435	1435	3732	Karajﬂ	Macro-Je	South America	0	-10	-50.2	173	271	473	1901	30	194.07	269.38	471.52	1897.55	29.39	304.79	258.14	566.64	1807.15	32.32	42	69	0.00887691863636364	0.0158116520971251	Amazon	kpj	NA
1436	1436	79	Karakalpak	Turkic	Eurasia	0	43	60	62	109	11541	115	8	71.13	110.89	11512.6	114.19	8.16	106.44	117.88	11752.5	123.68	10.57	69	126	0.00279416045454545	0.00457137875854701	Northern Eurasia	kaa	Turkic
1437	1437	2189	Karanga	Niger-Kongo	Africa	0	12.7	20.383	446	289	2303	571	0	469.24	287.63	2319.79	551.49	0	513.88	276.37	2564.13	532.36	0.17	54	106	0.00440572545454546	0.0114624604467754	West Africa	kth	Maban
1438	1438	2795	Karao	Austronesian	Pacific	0	16.573	120.882	1858	172	794	2865	140	660.33	236.82	1114.45	2353.25	128.76	295.5	255.87	1145.96	2570.06	174	56	158	0.0166569833333333	0.0186778298756799	Pacific	kyi	Austronesian
1439	1439	1275	Karas Laut	Trans New Guinea	Pacific	0	-3.6	132.667	110	265	665	2750	529	192.43	260.62	683.15	2747.23	499.49	333.85	252.5	592.53	2802.09	509.65	45	165	0.0179841303030303	0.0191192723484848	North New Guinea	kgv	West_Bomberai
1440	1440	3741	Karata	Nakh-Daghestanian	Eurasia	0	42.6	46.34	1631	51	7908	757	71	1504.56	56.27	8078.54	686.9	69.77	734.67	93.92	8827.53	471.44	67.81	69	119	0.00260177151515152	0.00654397926787102	Middle East	kpt	Nakh-Daghestanian
1441	1441	1382	Karbi	Tibeto-Burman	Eurasia	3	26.2	93.5	739	210	4204	1892	52	300.15	232.11	4199.45	1867.59	54.91	1440.64	175.87	4339.41	1911.08	35.91	61	144	0.00670865742424243	0.0131466522327117	South Asia	mjw	Sino-Tibetan
1442	1442	1018	Karbi-2	Tibeto-Burman	Eurasia	3	26.333	93.5	733	210	4189	1937	52	270.88	233.45	4214.9	1904.14	55.22	1489.56	173.19	4374.23	1895.7	35.72	61	144	0.00670865742424243	0.0131466522327117	South Asia	mjw-2	Sino-Tibetan
1443	1443	3742	Karelian	Uralic	Eurasia	0	64	35	112	9	9263	513	67	79.44	10.93	9279.79	511.94	67.42	126.22	10.6	9412.16	572.08	84.7	80	113	0.00173521039393939	0.00496765142325175	Northern Eurasia	krl	Uralic
1444	1444	1008	Karen	Tibeto-Burman	Eurasia	4	17	98	14	272	1754	2776	30	272.71	262.41	1777.89	2811.14	34.13	392.63	253.89	2108.9	1735.06	23.98	56	146	0.0110480918181818	0.0164530675893551	Southeast Asia	bwe	Sino-Tibetan
1445	1445	1009	Karen_Pho	Tibeto-Burman	Eurasia	4	14.333	98.333	188	257	1151	4344	23	314.03	251.99	1216.55	3236.23	24.44	220.59	264.11	1633.19	2014.92	37.13	54	147	0.0157198484848485	0.0186575377331002	Southeast Asia	pwo	Sino-Tibetan
1446	1446	3743	Karen_Pho_Bassein	Tibeto-Burman	Eurasia	6	17.167	94.917	4	268	1833	2625	10	52.48	265.48	1830.53	2568.94	10.43	340.42	255.12	2215.6	2120.66	16.89	56	145	0.0137725484848485	0.0179750583119658	Southeast Asia	pwo	Sino-Tibetan
1447	1447	3744	Karen_Pho_Moulmein	Tibeto-Burman	Eurasia	6	13	99.167	706	235	1173	1530	39	276.78	256.89	1236.92	1887.56	40.5	192.65	264.82	1457.56	2015.09	48.96	54	147	0.0157198484848485	0.0186575377331002	Southeast Asia	kjp	Sino-Tibetan
1448	1448	3745	Karen_Pho_Sangkhlaburi	Tibeto-Burman	Eurasia	6	14.333	98.333	188	257	1151	4344	23	314.03	251.99	1216.55	3236.23	24.44	220.59	264.11	1633.19	2014.92	37.13	54	147	0.0157198484848485	0.0186575377331002	Southeast Asia	pww	Sino-Tibetan
1449	1449	1010	Karen_Sgaw	Tibeto-Burman	Eurasia	4	17	94.833	8	268	1701	2768	13	33.09	266.42	1690.36	2692.96	11.33	304.94	256.95	2164.39	2200.14	16.47	56	145	0.0137725484848485	0.0179750583119658	Southeast Asia	ksw	Sino-Tibetan
1450	1450	3746	Karen_Sgaw_Bassein	Tibeto-Burman	Eurasia	6	17	94.833	8	268	1701	2768	13	33.09	266.42	1690.36	2692.96	11.33	304.94	256.95	2164.39	2200.14	16.47	56	145	0.0137725484848485	0.0179750583119658	Southeast Asia	ksw-2	Sino-Tibetan
1451	1451	3747	Karen_Thaungthu	Tibeto-Burman	Eurasia	6	17	97.5	11	270	1602	4185	22	112.25	267.37	1686.31	3466.05	25.57	385.32	254.28	2120.89	1780.36	22.77	56	146	0.0110480918181818	0.0164530675893551	Southeast Asia	blk	Sino-Tibetan
1452	1452	3748	Karii	Austro-Asiatic	Eurasia	0	17.917	105.5	896	209	2886	2177	71	413.73	234.05	3155.61	2276.32	97.38	397.39	240.61	2800.72	1785.1	45.77	56	150	0.0117217798484848	0.0168488287801088	Southeast Asia	xxx-56	NA
1453	1453	877	Karimojong	Nilo-Saharan	Africa	4	3	34.17	1267	230	895	690	49	1207.8	232.4	907.61	770.61	54.85	975.97	239.06	887.87	914.39	79.85	49	113	0.0114357657575758	0.0144831693420746	Southern Africa	kdj	Nilotic
1454	1454	671	Karir?	Karir?	South America	0	-10	-37	175	246	1735	741	65	177.4	244.91	1612.65	878.07	79.38	369.73	238.48	1429.58	803.84	64.91	42	76	0.0150821333333333	0.0164201708411033	Amazon	kzw	NA
1455	1455	3519	Karitiﬂna	Tupi	South America	0	-4	-64	75	265	287	2142	275	61.46	265.74	306.57	2289.54	293.04	68.15	264.25	351.81	2567.81	338.04	45	61	0.017691196969697	0.0188112614296814	Amazon	ktn	NA
1456	1456	2389	Kariyarra	Pama-Nyungan	Australia	0	-21.069	118.493	105	268	4692	309	3	146.31	266.49	4713.69	317.07	5.14	335.57	254.04	5333.52	299.94	10.04	36	157	0.00602047818181818	0.00850697563597514	Australia	vka	Pama-Nyungan
1457	1457	629	KarkarYuri	Trans New Guinea	Pacific	0	-3.75	141.083	367	251	229	2774	466	336.3	252.26	244.32	2757.75	494.67	563.36	241.1	484.46	3274.97	629.92	45	169	0.0169713772727273	0.0175709102758353	North New Guinea	yuj	Pauwasi
1458	1458	3423	Karko	Tibeto-Burman	Eurasia	2	28	94.75	854	198	4421	2913	69	901.22	196.38	4486.44	2624.73	65.08	2547.15	114.32	5111.5	1469.6	33.13	61	145	0.00700550515151515	0.0135883932876845	South Asia	adi-8	Sino-Tibetan
1459	1459	2796	Karo	Trans New Guinea	Pacific	0	-5.775	146.019	2692	135	621	2312	252	1104.45	214.74	450.71	2421.06	286.99	715.02	231.85	540.38	3099.61	522.91	44	172	0.0147316560606061	0.016431737020202	North New Guinea	rwo-2	Nuclear_Trans_New_Guinea
1460	1460	420	Karo_Batak	Austronesian	Pacific	0	3	98.167	656	233	320	2868	487	641.93	233.92	339.85	2710.22	453.79	347.3	251.51	361.77	2646.6	440.84	49	147	0.0173955409090909	0.0178948293725719	Southeast Asia	btx	Austronesian
1461	1461	630	Karok	Karok	North America	2	41.67	-123	1156	84	6140	789	46	1110.73	85.18	5884.14	930.92	48.53	986.57	92.9	5934.72	919.76	52.21	69	30	0.00637793439393939	0.00752633479623155	California	kyh	Karuk
1462	1462	2390	Kartujarra	Pama-Nyungan	Australia	0	-22.5	122	452	250	5805	261	11	386.87	253.39	5764.61	250.81	9.82	376.06	248.94	5557.85	275.82	11.74	35	159	0.00359089333333333	0.00529628378127428	Australia	mpj	Pama-Nyungan
1463	1463	2190	Kasem	Niger-Kongo	Africa	0	11.168	-1.146	311	275	1841	893	8	257.92	279.54	1878.69	902.45	5.62	274.4	277.38	1994.54	885.8	11.14	53	94	0.00659733424242424	0.0138160821025641	West Africa	xsm	Atlantic-Congo
1464	1464	3520	Kashaya	Pomoan	North America	2	38.67	-123.33	326	121	3437	1178	16	378.66	125.98	4337.02	1085.29	14.88	884.94	111.22	5821.14	783.16	29.27	67	30	0.00754085651515152	0.00875393048174048	California	kju	Pomoan
1465	1465	576	Kashmiri	Indo-European	Eurasia	0	34	76	4944	-55	9054	227	30	3960.53	1.76	9157.15	420.39	50.83	3031.75	64.3	8387.68	466.26	40.01	65	135	0.00438432863636364	0.00807365300058275	South Asia	kas	Indo-European
1466	1466	3705	Kaska	Na-Dene	North America	3	60.05	-128.7	681	-30	13950	437	63	897.48	-37.15	13002.3	485.48	75.08	1269.8	-45.02	11280.2	508.17	77.79	78	27	0.00186769403030303	0.00387742510897436	Pacific Northwest	kkz	Athapaskan-Eyak-Tlingit
1467	1467	2797	Kasua	Trans New Guinea	Pacific	0	-6.513	143.005	337	251	616	4663	1002	844.86	223.62	626.42	3863.72	785.63	524.84	241.54	574.99	3094.27	536.52	44	170	0.0168400893939394	0.0179879601573427	New Guinea Highlands	khs	Bosavi
1468	1468	2798	Katbol	Austronesian	Pacific	0	-16.25	167.5	400	231	1174	2292	323	141.22	244.4	1093.89	2211.57	296.23	177.24	242.86	1096.32	2647.61	403.65	39	183	0.0162160681818182	0.0179532961868687	Pacific	tmb-2	Austronesian
1469	1469	628	Katcha	Kordofanian	Africa	0	10.83	29.67	474	279	1786	718	0	511.29	274.59	1708.65	713.82	0.01	473.59	274.08	1946.68	615.57	0.48	53	111	0.00608348272727273	0.0136004093560606	West Africa	xtc-2	Kadugli-Krongo
1470	1470	1106	Kate	Trans New Guinea	Pacific	0	-6.5	147.833	284	251	600	3418	467	1003.95	216.82	578.54	2914.01	499.04	725.39	230.29	610.15	3041.73	483.64	44	173	0.0161981303030303	0.0175095402136752	North New Guinea	kmg	Nuclear_Trans_New_Guinea
1471	1471	3521	Kathlamet	Chinook	North America	0	46.25	-123.5	28	102	4320	2251	154	214.32	95.5	4361.01	2029.84	142.84	701.05	77.79	5685.09	1324.02	108.47	71	30	0.00588427106060606	0.00720213433158508	Pacific Northwest	xxx-42	NA
1472	1472	3749	Kati	Indo-European	Eurasia	0	35.524	69.952	3427	14	7390	1078	37	3281.67	25.97	7671.31	951.88	41.41	2229.7	89.12	8568.57	525.74	29.78	65	132	0.00325066242424243	0.00676218653302253	Northern Eurasia	bsh	Indo-European
1473	1473	1133	Kati_North	Trans New Guinea	Pacific	2	-5.5	141	162	262	520	6016	1187	575.92	241.25	531.94	5175.15	1112.95	493.66	243.56	567.85	3143.2	573.38	44	169	0.0175158151515152	0.0187430518337218	New Guinea Highlands	yon	Nuclear_Trans_New_Guinea
1474	1474	2799	Kati_South	Trans New Guinea	Pacific	2	-6.2	140.789	40	266	666	4120	885	61.1	265.33	663.53	4227.34	830.82	490.14	243.62	581.81	3144.26	572.54	44	169	0.0175158151515152	0.0187430518337218	New Guinea Highlands	kts	Nuclear_Trans_New_Guinea
1475	1475	2800	Katingan	Austronesian	Pacific	0	-3.303	151.938	997	221	388	2865	605	187.69	262.59	295.03	3011.13	602.85	291.47	253.41	396.51	3365.6	606.01	45	175	0.0186289861538462	0.0189455591181041	North New Guinea	nij-3	Austronesian
1476	1476	817	Katla	Kordofanian	Africa	2	11.9	29.2	604	267	2064	555	0	600.76	267.6	2116.07	546.47	0	501.78	273.22	2281.64	497.84	0.06	53	110	0.00577155681818182	0.0135326661845377	West Africa	kcr	Katla-Tima
1477	1477	240	Katu	Austro-Asiatic	Eurasia	0	15.833	107.583	645	228	2385	2524	131	635.27	228.51	2390.37	2597.27	106.18	310.48	250.23	2130.41	1916.66	48.47	55	151	0.0122972224242424	0.0167422589724165	Southeast Asia	ktv	Austroasiatic
1478	1478	3985	Katuk?na	Katukinan	South America	0	-3.585	-66.525	93	259	334	2890	455	83.01	259.48	337.94	2850.7	450.6	91.67	260.68	350.79	2758.95	419.21	45	60	0.0188863090909091	0.0199295707439782	Amazon	kav	NA
1479	1479	3889	Katuk?na	Panoan	South America	0	-7.893	-71.537	226	257	536	1965	194	233.29	256.07	543.63	2111.41	201.37	233.62	256.03	527.89	2213.48	242.63	43	57	0.015239046969697	0.0174648897280497	Amazon	knt	NA
1480	1480	2801	Kaugat	Trans New Guinea	Pacific	0	-6.241	138.565	18	266	744	3649	808	17.82	266.35	753.61	3675.55	780.9	476.11	244.71	605.43	3198.57	609.54	44	168	0.0176173454545455	0.0189198293822844	South New Guinea	aqm	Kayagaric
1481	1481	1411	Kaugel	Trans New Guinea	Pacific	2	-5.95	144.167	1547	191	434	2889	477	1764.86	179.18	497.15	3094.09	532.56	595.13	238.01	558.72	3121.46	536.13	44	171	0.0155601696969697	0.0169529563714064	New Guinea Highlands	ubu	Nuclear_Trans_New_Guinea
1482	1482	324	Kaulong	Austronesian	Pacific	0	-6.25	150.5	6	265	518	5187	502	346.85	247.76	520.14	4010.27	674.73	573.91	238.25	591.74	3030.75	504.93	44	174	0.0179283939393939	0.018705178467366	North New Guinea	pss	Austronesian
1483	1483	1361	Kaure	Trans New Guinea	Pacific	2	-3.333	139.333	63	269	327	2773	514	609.05	242.54	328.87	2737.05	514.27	540.47	242.33	494.43	3353.87	682.06	45	168	0.0170679818181818	0.0177979303535354	New Guinea Highlands	bpp	Kaure-Narau
1484	1484	2391	Kaurna	Pama-Nyungan	Australia	0	-33.5	138.75	420	149	4871	490	55	310.5	155.74	4816.53	399.17	55.93	133.88	173.44	4974.88	302.96	48.77	30	168	0.00493512227272727	0.00583666094560995	Australia	zku	Pama-Nyungan
1485	1485	2802	Kauwera	Kwerba	Pacific	0	-2.351	138.285	455	249	301	2959	658	226.62	259.67	302.28	2956.17	641.58	581.2	240.28	493.17	3280.6	681.43	46	168	0.0179395712121212	0.0182464219522145	New Guinea Highlands	xau	Greater_Kwerba
1486	1486	2803	Kauwol	Trans New Guinea	Pacific	0	-5.17	141.05	1093	217	436	6698	1447	869.77	227.16	462.33	5183.06	1129.17	500.73	243.28	558.06	3154.78	578.21	44	169	0.0175158151515152	0.0187430518337218	New Guinea Highlands	xxx-17	NA
1487	1487	2804	Kavalan	Austronesian	Pacific	0	24.75	121.75	41	220	4272	2845	418	856.37	178.36	4059.77	2689.03	339.24	458.51	186.18	5578.57	1844.31	160.53	60	159	0.0111722422727273	0.0157794366035354	Southeast Asia	ckv	Austronesian
1488	1488	3522	Kaw	Siouan	North America	0	36.83	-98	352	145	9607	743	72	394.59	144.11	9504.47	745.76	73.76	493.73	140.48	9137.08	770.74	87.83	66	44	0.00388159590909091	0.00853175801767677	Western North America	ksk	Siouan
1489	1489	2805	Kawacha	Trans New Guinea	Pacific	0	-6.982	146.216	680	238	557	2096	314	1173.23	211.21	615.07	2367.91	377.98	712.03	231.33	605.66	3012.99	491.66	43	172	0.0158923757575758	0.0174866709770785	New Guinea Highlands	kcb	Angan
1490	1490	1185	Kawaiisu	Uto-Aztecan	North America	0	36	-117.5	1767	115	7226	262	24	1172.03	152.22	7730.19	192.21	15.85	1119.73	137.66	7020.26	292.4	23.67	66	33	0.00492396553846154	0.006232086749223	California	xaw	Uto-Aztecan
1491	1491	3523	Kawki	Aymaran	South America	0	-12.75	-75.8	3536	80	1113	568	6	3180.32	88.19	1364.3	517.89	13.44	2285.67	150.29	1047.33	1047.88	85.64	40	55	0.0101999956060606	0.0123469161936674	Andes	jqr-2	Aymaran
1492	1492	3890	Kaxarar?	Panoan	South America	0	-9.327	-66.678	154	260	568	1904	95	155.92	259.92	593.26	1913.38	96.97	164.82	257.92	617.98	2055.77	135.3	42	60	0.0134370954545455	0.0160592940967366	Amazon	ktx	NA
1493	1493	3986	Kaxui?na	Cariban	South America	0	2.221	-55.96	342	258	647	1658	142	353.64	256.69	651.13	1935.31	155.72	208.1	261.15	607.57	2196.4	218.69	48	66	0.016660896969697	0.0174214727253302	Amazon	kbb	NA
1494	1494	3987	Kayab?	Tupi	South America	0	-11.063	-57.211	323	250	729	2030	34	326.27	250.05	725.26	2037.75	33.65	328.26	247.06	700.02	2061.83	46.84	41	65	0.00984953196969697	0.0159117333851981	Amazon	kyz	NA
1495	1495	1011	Kayah_Li	Tibeto-Burman	Eurasia	3	19	98	559	260	2344	905	17	764.9	243.64	2361.8	1103.91	22.44	536.23	243.35	2526.67	1621.57	24.45	57	146	0.00881433954545455	0.0153743685328283	Southeast Asia	eky	Sino-Tibetan
1496	1496	2807	Kayan_Kenyah	Austronesian	Pacific	0	1.624	116.503	1332	197	360	2591	537	519.06	240.38	207.67	2795.69	584.79	341.07	250.44	244.1	3013.81	571.65	48	156	0.0170223257575758	0.017432940541958	Southeast Asia	whk	Austronesian
1497	1497	2806	Kayan_Long Miri	Austronesian	Pacific	0	3.606	114.397	77	267	269	3912	828	262.66	256.63	253.62	3709.87	773.39	377.19	249.29	259.03	3181.19	611.07	49	155	0.0180712924242424	0.0184177024281274	Southeast Asia	mxr	Austronesian
1498	1498	2808	Kayan_Rejang	Austronesian	Pacific	0	2.408	113.766	251	254	236	4191	850	371.13	247.9	226	4041.35	808.06	326.45	251.51	260.65	3217.01	599.95	48	155	0.0172992121212121	0.0176913390656566	Southeast Asia	ree	Austronesian
1499	1499	216	Kayardild	Tangkic	Australia	0	-17.05	139.5	4	264	3198	1055	4	10.32	263.97	3328.5	974.61	4.89	141.44	260.45	3759.54	709.55	9.3	38	168	0.00533328363636363	0.0104783284838772	Northern Australia	gyd	Tangkic
1500	1500	2810	Kaygir	Trans New Guinea	Pacific	0	-6.385	138.916	20	266	763	3468	721	17.86	266.23	767.95	3475.15	710.83	493.8	243.81	607.06	3189.75	603.59	44	168	0.0176173454545455	0.0189198293822844	South New Guinea	kyt	Kayagaric
1501	1501	2392	Kaytetye	Pama-Nyungan	Australia	0	-21.5	134.5	459	236	5455	336	19	464.43	235.56	5460.09	335.14	19.79	367.63	237.92	5404.54	337.32	21.57	36	166	0.00372822560606061	0.00579864685936286	Australia	gbb	Pama-Nyungan
1502	1502	2811	Kayupulau	Austronesian	Pacific	0	-2.53	140.82	0	268	180	2448	444	297.7	253.34	212.91	2385.15	422.74	601.86	240.04	423.86	3330.19	674.51	46	169	0.018177546969697	0.0184464697552448	North New Guinea	kzu	Austronesian
1503	1503	1249	Kazakh	Turkic	Eurasia	0	50	70	384	28	13849	262	45	369.55	29.22	13835.9	259.51	45.38	401.02	32.86	13401	257.81	41.37	73	132	0.00160605089393939	0.00432297641522921	Northern Eurasia	kaz	Turkic
1504	1504	2812	Kazukuru	Austronesian	Pacific	0	-8.33	157.45	22	268	373	3475	685	106.9	263.93	399.1	3459.39	688.06	166.85	259.96	405.91	3227.88	635.62	43	178	0.0189162515151515	0.0191801465190365	Pacific	kzk	Austronesian
1505	1505	2813	Keapara_Kalo	Austronesian	Pacific	0	-10.124	148.003	10	257	1070	1533	265	469.99	238.24	992.2	2162.59	328.47	656.42	233.27	772.14	2650.98	422.46	42	173	0.0166628257575758	0.0182786253146853	South New Guinea	khz	Austronesian
1506	1506	1501	Kedang	Austronesian	Pacific	0	-8.25	123.75	303	252	680	1248	30	188.45	257.92	668.24	1206.9	28.54	258.23	253.18	759.55	1534.03	79.71	43	160	0.0163520318181818	0.0180646842055167	Pacific	ksx	Austronesian
1507	1507	2029	Kefa	Afro-Asiatic	Africa	3	7.25	36.25	1927	183	664	1864	183	1700.43	196.42	765.03	1685.53	136.43	1242.57	225.94	1083.04	1001.35	45.57	51	114	0.0113005581818182	0.0142825420796426	Ethiopia	kbr	Ta-Ne-Omotic
1508	1508	1466	Kei	Austronesian	Pacific	0	-5.67	133.08	160	264	607	2537	228	67.52	269.32	578.78	2487.22	213.92	284.42	254.39	691.49	2704.14	454.11	44	165	0.0175144666666667	0.0189353801204351	Pacific	kei	Austronesian
1509	1509	2191	Kela	Niger-Kongo	Africa	4	-1.326	24.053	456	246	482	1858	321	471.63	246.1	465.55	1860.23	313.91	505.53	246.53	456.38	1831.47	249	46	108	0.0155115956060606	0.0176323481633644	Southern Africa	kcl	NA
1510	1510	2814	Kela	Austronesian	Pacific	0	-7.432	147.158	559	242	633	2406	549	1138.67	212.42	666	2568.08	423.86	718.67	230.36	634.91	3034.25	490.33	43	172	0.0158923757575758	0.0174866709770785	South New Guinea	kcl	NA
1511	1511	2815	Kelabit	Austronesian	Pacific	0	3.736	115.468	1128	212	214	3085	669	843.65	226.83	204.79	3310.1	710.44	363.85	249.96	258.63	3076.97	594.82	49	156	0.0172369833333333	0.0175545499164724	Southeast Asia	kzi	Austronesian
1512	1512	325	Kele	Austronesian	Pacific	0	-2.083	147.333	31	269	202	3468	799	53.4	267.68	199.68	3610.97	823.33	282.9	254.62	268.29	3013.56	466.19	46	172	0.0193576954545455	0.0195728509654235	North New Guinea	sbc	Austronesian
1513	1513	2816	Keley-I_Kallahan	Austronesian	Pacific	0	16.67	121	1502	191	894	2654	143	676.6	235.76	1154.17	2406.58	137.23	298.52	255.63	1154.54	2567.1	174.06	56	159	0.0164443409090909	0.0182355565112665	Pacific	ify	Austronesian
1514	1514	2817	Kemak	Austronesian	Pacific	0	-8.92	125.2	242	258	890	1440	63	442.31	244.88	896.11	1563.84	60.83	274.33	254.07	806.35	1390.12	47.61	42	161	0.0156546560606061	0.0180467343240093	Pacific	kem	Austronesian
1515	1515	16	Kemant	Afro-Asiatic	Africa	0	12.9	37	1133	251	1403	964	2	1295.44	240.51	1407.57	977.29	4.38	1113.61	242.84	1838.59	757.4	15.89	54	114	0.00901317636363636	0.0137750757618493	Ethiopia	ahg	Afro-Asiatic
1516	1516	3399	Kemezung	Niger-Kongo	Africa	6	10.5	14	582	264	1954	888	0	496.69	266.12	2008.78	860.02	0.24	431.45	266.78	2254.92	843.52	1.02	52	102	0.00637695151515151	0.0133330583438228	West Africa	dmo	Atlantic-Congo
1517	1517	2818	Kemtuik	Trans New Guinea	Pacific	0	-2.651	140.373	191	260	183	2076	324	302.93	254.66	213.49	2474.22	423.99	585.82	240.64	444.45	3351.64	684.18	46	169	0.018177546969697	0.0184464697552448	North New Guinea	kmt	Nimboranic
1518	1518	858	Kenga	Nilo-Saharan	Africa	3	12	18	371	290	2599	623	0	394.16	288.16	2622.95	641.66	0	379.74	283.28	2496.9	606.72	0.2	53	104	0.00441484242424242	0.0123284666938617	West Africa	kyq	Central_Sudanic
1519	1519	2065	Kensiu	Austro-Asiatic	Eurasia	2	6.034	100.998	288	259	484	2166	267	237.63	261.38	548.78	2240.83	269.25	225.87	258.4	552.55	2386.72	323.01	50	148	0.0170776757575758	0.0181240778243978	Southeast Asia	kns	Austroasiatic
1520	1520	3750	Kenta'_Bong	Austro-Asiatic	Eurasia	0	6.235	100.84	272	260	538	2053	244	194.93	263.77	570.6	2146.22	239.18	221.33	258.7	564.25	2390.18	317.05	50	148	0.0170776757575758	0.0181240778243978	Southeast Asia	knq	Austroasiatic
1521	1521	2819	Kenyah_Long Terawang	Austronesian	Pacific	0	3	115.83	911	222	169	3466	756	828.9	226.06	191.45	3453.26	748.84	346.68	250.57	254.11	3052.91	582.73	49	156	0.0172369833333333	0.0175545499164724	Southeast Asia	xkl	Austronesian
1522	1522	3400	Kenyang	Niger-Kongo	Africa	3	5.67	9.5	152	265	816	2721	101	596.85	241.73	888.86	2446.23	86.17	440.45	252.07	1079.64	1805.56	63.9	50	100	0.0166080818181818	0.0174789068939394	West Africa	ken	Atlantic-Congo
1523	1523	17	Kera	Afro-Asiatic	Africa	0	9.83	15.08	333	281	2040	849	0	362.02	277.89	2095.58	871.91	0	468.66	265.7	2030.92	940.44	2.27	52	103	0.00582990878787879	0.0132269323290598	West Africa	ker	Afro-Asiatic
1524	1524	1428	Keraq	Austro-Asiatic	Eurasia	0	24	85.2	611	238	4954	1214	34	430.87	248.22	5013.14	1155.17	25.9	287.35	250.79	4725.45	1322.43	26.23	59	140	0.00628217893939394	0.0120557622898213	South Asia	unr	Austroasiatic
1525	1525	3751	Kerek	Chukotko-Kamchatkan	Eurasia	0	62.25	175	146	-56	10734	422	70	240.6	-63.04	10913.2	422.92	70.38	253.39	-78.57	12007.1	381.3	60.33	79	187	0.00241653848484848	0.0039697551973582	North Pacific	krk	Chukotko-Kamchatkan
1526	1526	2821	Kerewo	Trans New Guinea	Pacific	2	-7.566	144.272	19	256	1014	4962	817	155.13	251.69	893.51	4707.85	905.77	589.58	238.02	614.52	3010.99	493.77	43	171	0.0163722712121212	0.0181360316919192	South New Guinea	kxz	Kiwaian
1527	1527	1422	Kerinci	Austronesian	Pacific	0	-2.15	101.5	849	223	258	2260	289	601.39	236.82	264.94	2747.92	389.29	197.12	259.15	295.54	2727.35	428.1	46	148	0.0180396333333333	0.018206227027972	Southeast Asia	kvr	Austronesian
1528	1528	1272	Kesui	Austronesian	Pacific	0	-4.5	131.667	117	266	620	2281	334	36.36	270	618	2236.68	324.84	268.9	256.11	626.56	2662.15	452.89	45	164	0.0178773227272727	0.0190695738811189	Pacific	wah	Austronesian
1529	1529	2822	Keswai	Trans New Guinea	Pacific	0	-5.767	145.593	319	254	344	2691	316	1189.59	210.78	431.19	2650.67	335.43	686.24	233.41	540.77	3107.29	528.53	44	171	0.0155601696969697	0.0169529563714064	North New Guinea	xes	Nuclear_Trans_New_Guinea
1530	1530	1228	Ket	Na-Dene	Eurasia	3	64	87	26	-49	14662	572	87	37.7	-49.54	14649.2	573.21	87.49	146.33	-57.06	14585.2	562.05	82.7	80	141	0.000818044575757576	0.0040170688472805	Northern Eurasia	ket	Yeniseian
1531	1531	2823	Ketengban	Trans New Guinea	Pacific	2	-4.506	140.536	1711	188	392	4566	1056	1076.98	217.78	406.26	4016.5	864.12	529.03	242.3	529.83	3181.52	601.53	45	169	0.0169713772727273	0.0175709102758353	New Guinea Highlands	xte	Nuclear_Trans_New_Guinea
1532	1532	1104	Kewa	Trans New Guinea	Pacific	3	-6.333	143.75	1709	178	529	2987	601	1550.58	186.83	585.26	3540.53	705.94	562.49	239.59	570.72	3087.07	529.7	44	170	0.0168400893939394	0.0179879601573427	New Guinea Highlands	kew	Nuclear_Trans_New_Guinea
1533	1533	2824	Kewieng	Trans New Guinea	Pacific	0	-5.902	146.65	1508	194	492	2473	281	1129.54	212.58	511.07	2327.62	301.24	746.3	229.98	548.78	3089.95	513.27	44	172	0.0147316560606061	0.016431737020202	North New Guinea	yut-2	Nuclear_Trans_New_Guinea
1534	1534	80	Khakas	Turkic	Eurasia	0	53	90	595	4	13473	407	31	821.63	-6.95	13324.7	435.43	35.15	994.42	-15.06	13230.1	448.2	40.05	74	142	0.00070910003030303	0.00338215007334887	Northern Eurasia	kjh	Turkic
1535	1535	81	Khalaj	Turkic	Eurasia	0	35	50	1823	119	9448	232	1	1697.44	125.91	9282.87	241.63	2.92	1360.29	144.24	8561.18	362.09	15.07	65	121	0.00410428984848485	0.0050269684489122	Middle East	klj	Turkic
1536	1536	62	Khalkha	Mongolic	Eurasia	0	47	105	1331	8	13177	208	6	1422.63	3.53	13089.1	216.91	5.92	1400.77	4.14	13139.7	247.26	8.55	71	150	0.000800461757575758	0.00300037764815462	Northern Eurasia	khk	Mongolic
1537	1537	983	Kham	Tibeto-Burman	Eurasia	4	28.5	82.75	2736	107	4654	1114	72	2201.27	134.98	4881.49	1265.74	53.14	2314.34	129.4	5794.22	891	34.06	62	138	0.006111525	0.0113968300551671	South Asia	kgj	Sino-Tibetan
1538	1538	3752	Khami	Tibeto-Burman	Eurasia	0	21.4	93.4	1183	201	2716	2428	22	746.6	223.97	2746.76	2645.92	21.68	392.06	241.36	3143.57	2011.02	26.02	58	144	0.0111030609090909	0.017191612972028	South Asia	cnk	Sino-Tibetan
1539	1539	3753	Khamti	Tai-Kadai	Eurasia	5	26.5	96.4	337	223	3996	3182	67	691.72	206.06	4026.72	2968.15	64.79	1783.85	156.44	4468.95	1606.02	40.97	61	146	0.00707965287878788	0.0133136857622378	Southeast Asia	kht	Tai-Kadai
1540	1540	3754	Khamyang	Tai-Kadai	Eurasia	5	25	94	970	200	3702	1760	54	984.41	199.77	3711.82	1908.06	54.48	804.53	210.75	3874.28	2099.59	39.02	60	144	0.00601830863636364	0.0137841268422688	Southeast Asia	ksu	Tai-Kadai
1541	1541	1174	Khanty	Uralic	Eurasia	0	65	65	7	-42	13201	497	67	38.52	-43.86	13179.8	500.91	67.52	120.15	-46.81	12876.8	490.63	66.07	81	129	0.000948453515151515	0.00397119449605672	Northern Eurasia	kca	Uralic
1542	1542	247	Kharia	Austro-Asiatic	Eurasia	0	22.5	84.333	327	258	4797	1368	19	444.53	251.55	4735.2	1428.42	23.32	291.32	256.4	4608.76	1254.6	25.23	59	139	0.00524788378787879	0.0109547390802253	South Asia	khr	Austroasiatic
1543	1543	241	Khasi	Austro-Asiatic	Eurasia	0	26	92	541	220	3830	2790	33	514.98	221.04	3842.4	2956.62	36.45	1408.09	178.8	4346.8	1876.25	32.84	60	143	0.00773502121212121	0.0151366546365579	South Asia	kha	Austroasiatic
1544	1544	1352	Khengkha	Tibeto-Burman	Eurasia	2	27.28	90.75	2920	97	5074	1326	20	2242.16	132.39	4845.92	1951.45	24.82	2340.86	128.33	5117.32	1423.83	23.59	61	143	0.0071407046969697	0.0134201578290598	South Asia	xkf	Sino-Tibetan
1545	1545	2207	Khezha	Tibeto-Burman	Eurasia	3	25.7	94.46	1269	183	3915	1809	48	1129.67	190.4	3950.41	1843.19	53.43	1187.63	189.34	4140.33	1962.46	40.05	60	145	0.00524897257575757	0.0127874062121212	Southeast Asia	nkh	Sino-Tibetan
1546	1546	242	Khmer	Austro-Asiatic	Eurasia	0	12	105	10	278	1192	1386	25	43.02	275.24	1177.45	1523.44	38.9	199.25	261.85	1392.92	1814.61	36.7	53	150	0.0160864060606061	0.0187591800621601	Southeast Asia	khm	Austroasiatic
1547	1547	255	Khmu	Austro-Asiatic	Eurasia	2	19	100.75	429	247	2465	1300	31	603.34	238.64	2480.18	1323.99	32.45	645.09	235.56	2581.58	1538.51	33.48	57	148	0.00938377272727273	0.0148562840951826	Southeast Asia	kjg	Austroasiatic
1548	1548	3757	Kh?n	Tai-Kadai	Eurasia	6	21.304	99.608	806	230	3081	1166	35	1103.25	210.13	3047.08	1376.27	38.24	946.83	215.01	3155.16	1402.75	37.44	58	147	0.00678248666666667	0.013646793977467	Southeast Asia	kkh	NA
1549	1549	2248	Khoirao	Tibeto-Burman	Eurasia	0	25.15	93.975	1240	186	3745	1860	60	993.71	198.86	3780.84	1864.16	55.41	873.24	206.88	3927.92	2080.4	39.01	60	144	0.00601830863636364	0.0137841268422688	Southeast Asia	nki	Sino-Tibetan
1550	1550	3755	Khorasani Turkic	Turkic	Eurasia	0	37.475	57.332	1136	130	9271	255	11	1327.12	119.88	9281.75	256.73	11.68	640.18	154.47	9328.4	180.71	7.48	66	125	0.003773385	0.0044959161041181	Middle East	kmz	Turkic
1551	1551	3756	Khorchin	Mongolic	Eurasia	0	45	122	190	57	13392	402	5	213.32	55.51	13390.5	403.87	5.5	441.04	37.96	13548.2	464.99	10.16	70	159	0.00111045146969697	0.00574085195048563	Northern Eurasia	mvf-2	Mongolic
1552	1552	1495	Khowar	Indo-European	Eurasia	2	36.5	72.5	3164	50	8822	338	39	4213.42	-20.89	8750.62	510.88	58.39	2845.54	52.69	8866.33	523.64	41.09	66	133	0.00310204257575758	0.00586576261985237	South Asia	khw	Indo-European
1553	1553	3524	Kickapoo	Algic	North America	0	41.94	-83.734	202	93	9568	832	152	231.21	91.81	9581.05	833.54	151.66	248.79	88.78	9275.75	925.72	174.7	69	51	0.00299472424242424	0.00801612431837607	Eastern North America	kic	Algic
1554	1554	2393	Kija	Jarrakan	Australia	0	-17.5	127.75	450	264	3986	645	12	424.81	265.28	3974.93	635.64	11.91	267.64	267.77	3938.47	635.64	11.01	38	162	0.00383468833333333	0.00880288729739705	Northern Australia	gia	Jarrakan
1555	1555	2192	Kilba	Afro-Asiatic	Africa	2	10.267	13.267	594	253	1924	937	0	518.78	257.91	1977.73	911.98	0.23	449.18	264.15	2195.42	883.12	1.62	52	102	0.00637695151515151	0.0133330583438228	West Africa	hbb	Afro-Asiatic
1556	1556	2825	Kilenge	Austronesian	Pacific	0	-5.592	148.39	479	241	394	3273	553	214.56	254.2	379.23	3170.18	558.07	681.88	233.56	543.44	3028.97	483.55	44	173	0.0161981303030303	0.0175095402136752	North New Guinea	mgl	Austronesian
1557	1557	326	Kilivila	Austronesian	Pacific	0	-8.5	151	9	266	610	3597	716	10.69	265.42	636.03	3558.58	719.97	460.65	242.39	708.08	2992.42	486.86	43	174	0.0170531227272727	0.0183825686247086	South New Guinea	kij	Austronesian
1558	1558	542	Kiliwa	Yuman	North America	2	31.33	-115.67	963	150	4815	282	15	696.73	163.3	4764.89	235.48	9.61	476.56	194.06	6168.82	195.79	8.68	63	34	0.00841924393939394	0.00991707293783994	Central America	klb	Cochimi-Yuman
1559	1559	758	Kiluba	Niger-Kongo	Africa	2	-8.5	26	956	231	856	1160	12	768.77	240.1	906.55	1095.58	12.58	1002.85	226.19	1105.9	1256.03	16.99	43	109	0.00674896272727273	0.0131438171270396	Southern Africa	lub	Atlantic-Congo
1560	1560	646	Kimaama	Kolopom	Pacific	0	-8	139.583	8	264	882	1664	92	15.98	263.92	853.38	1936.94	170.81	337.89	250.71	710.93	3219.83	586.43	43	168	0.0175871075757576	0.0193235526631702	South New Guinea	kig	Kolopom
1561	1561	2826	Kimaragang	Austronesian	Pacific	0	6.446	116.87	326	253	393	2425	456	272.35	256.15	426.11	2547.88	435.68	319.03	254.1	313.07	2757.66	537.79	50	156	0.0179944015151515	0.018413293978244	Southeast Asia	kqr	Austronesian
1562	1562	2239	KiMbundu	Niger-Kongo	Africa	0	-8.869	13.314	81	244	2294	464	0	104.13	249.91	2029.27	600.84	0.58	723.28	231	1443.07	1045.31	5.12	42	102	0.0133091787878788	0.0163994222746698	Southern Africa	kmb	Atlantic-Congo
1563	1563	2827	Kimki	Kimki	Pacific	0	-4.33	140.92	100	265	289	3196	604	790.96	231.03	320.66	3652.34	747.81	538.22	241.95	514.14	3220.94	608.89	45	169	0.0169713772727273	0.0175709102758353	New Guinea Highlands	sbt	Kimki
1564	1564	2193	Kingwana	Niger-Kongo	Africa	2	-3.034	28.439	1295	218	343	1522	97	1490.37	200.63	341.4	1633.41	108.65	988.4	226.35	482.02	1388.64	117.16	45	110	0.0098786303030303	0.0147102945167055	Southern Africa	swc	Atlantic-Congo
1565	1565	3988	Kinikinao	Arawak	South America	0	-19.989	-57.028	264	246	2314	1254	108	131.66	252.75	2333.3	1227.24	109.01	237.86	246.12	2316.92	1232.34	102.26	37	65	0.00826069136363636	0.0141084092721445	Patagonia	gqn	Arawakan
1566	1566	984	Kinnauri	Tibeto-Burman	Eurasia	2	31.5	78.25	2965	90	5744	917	121	3730.02	44.23	6222.57	936.59	96.11	2746.11	94.74	7245.75	660.84	43.22	63	136	0.00583136545454545	0.0105222514403652	South Asia	kfk	Sino-Tibetan
1567	1567	759	KinyaRwanda	Niger-Kongo	Africa	2	-2	30	1483	205	317	1039	60	1703.15	189.36	299.22	1129.06	70.06	1116.57	221.08	504.74	1349.84	124.28	46	111	0.0103657189393939	0.0134721467575758	Southern Africa	kin	Atlantic-Congo
1568	1568	644	Kiowa	Kiowa-Tanoan	North America	3	37	-99	574	141	9370	637	58	551.03	140.96	9401.14	640.45	58.83	617.39	136.48	9159.09	679.67	68.68	66	43	0.00350714742424242	0.00761806638442113	Western North America	kio	Kiowa-Tanoan
1569	1569	3525	Kipeﬂ	Macro-Je	South America	0	-12.5	-51	209	269	850	1612	16	236.86	267.65	847.33	1634.16	15.97	371.82	254.05	817.11	1755.9	22.22	41	68	0.00850646863636364	0.0156099352156177	Amazon	kzw	NA
1570	1570	2194	Kipsigis	Nilo-Saharan	Africa	4	-0.367	35.285	2029	176	653	1742	254	1922.6	178.16	693	1322.47	203.52	1176.26	220.87	863.47	900.73	72.61	47	114	0.0103527459090909	0.0119878369139472	Southern Africa	sgc	Nilotic
1571	1571	2828	Kiput	Austronesian	Pacific	0	4.083	114.355	30	270	300	3239	674	155.06	263.6	279.05	3509.98	715.18	388.86	248.88	263.56	3191.08	618.38	49	155	0.0180712924242424	0.0184177024281274	Southeast Asia	kyi	Austronesian
1572	1572	663	Kire	Lower Sepik-Ramu	Pacific	0	-4.417	144.75	48	266	189	2752	296	228.23	258.39	214.97	2929.94	358.74	672.14	234.43	480.97	3283.26	589.14	45	171	0.0165657893939394	0.0173973739607615	North New Guinea	geb	Lower_Sepik-Ramu
1573	1573	82	Kirghiz	Turkic	Eurasia	0	42	75	2391	15	10718	377	48	2663.6	-0.03	10696.8	393.64	49.89	1935.69	42.82	10668.7	303.99	33.79	69	134	0.00185455136363636	0.00385422122066822	Northern Eurasia	kir	Turkic
1574	1574	2829	Kiri	Lakes Plains	Pacific	0	-3.08	137.17	119	262	472	3408	740	682.16	235.03	513.5	3340.34	736.27	543.02	242.17	530.15	3138.15	642	45	167	0.0174247666666667	0.0182960252874903	New Guinea Highlands	kiy	NA
1575	1575	327	Kiribati	Austronesian	Pacific	0	1.333	173	NA	NA	NA	NA	NA	4.96	280.16	128.24	1954.6	346.68	3.75	281.61	128.51	1818.72	322.16	48	186	0.0187807636363636	0.019110448529526	Pacific	gil	Austronesian
1576	1576	2195	KiRundi	Niger-Kongo	Africa	4	-3.376	29.359	887	243	478	1004	27	1677.43	190.45	452.28	1378.41	47.53	1074.22	224.19	548.75	1301.63	92.87	45	110	0.0098786303030303	0.0147102945167055	Southern Africa	run	Atlantic-Congo
1577	1577	2830	Kis	Austronesian	Pacific	0	-3.83	143.95	163	262	176	1878	291	64.4	266.81	194.37	2204.75	324.78	676.6	234.62	446.71	3347.13	611.05	45	171	0.0165657893939394	0.0173973739607615	North New Guinea	kis	Austronesian
1578	1578	2831	Kisar	Austronesian	Pacific	0	-8	127.17	68	267	942	1129	24	199.53	260.11	954.07	1419.15	43.76	276.11	254.91	850.1	1471.46	47.66	43	162	0.0160429727272727	0.0180504046095571	Pacific	kje	Austronesian
1579	1579	842	Kisi	Niger-Kongo	Africa	2	8.83	-10.17	479	252	1289	2365	73	519.11	247.34	1186.67	2373.5	80.96	363.01	258.05	1380.45	1939.9	58.33	52	90	0.0115616851515152	0.0159095625679876	West Africa	kss	Atlantic-Congo
1580	1580	4117	Kitan	Mongolic	Eurasia	0	42.25	117.25	1476	13	12155	452	9	1310.71	22.08	12206.3	439.45	9.02	839.1	48.37	12515.2	412.63	8.78	69	157	0.00121846886363636	0.00560572609638695	Northern Eurasia	zkt	Mongolic
1581	1581	1577	Kitanemuk	Uto-Aztecan	North America	0	34.5	-117.5	1131	143	6708	416	11	847.79	157.88	6306.12	324.72	11.45	894.6	156.86	6805.37	258.67	16.12	65	33	0.00727216696969697	0.00880045316627817	California	xxx-43	NA
1582	1582	3989	Kithaulhu	Nambikwara	South America	0	-12.6	-60.7	377	223	598	1774	51	346.42	226.13	615.85	1814.29	53.09	280.77	244.22	896.85	1752.26	56.86	40	63	0.00938859621212121	0.0143314641008159	Amazon	nab-2	Nambiquaran
1583	1583	2196	Kituba	Niger-Kongo	Africa	4	-5.047	18.812	459	250	408	1603	77	561.89	242.36	408.74	1613.59	80.46	599.08	240.83	594.34	1607.55	88.29	44	105	0.00873030121212121	0.014717284477467	Southern Africa	ktu	Atlantic-Congo
1584	1584	3038	Kiwai_north	Trans New Guinea	Pacific	0	-8.67	143.5	11	265	930	2262	259	20.19	264.29	926.31	2396.62	309.47	568.68	238.46	721.79	2927.12	461.02	43	170	0.0169981818181818	0.0189312716841492	South New Guinea	kiw-2	Kiwaian
1585	1585	927	Klamath	Klamath	North America	0	42.5	-121.5	1348	70	6821	408	41	1512.88	63.67	6568.68	535.51	48.72	1069.5	87.27	6340.56	813.89	54.24	69	31	0.00513092121212121	0.00627578891550117	Western North America	kla	Klamath-Modoc
1586	1586	820	Klao	Niger-Kongo	Africa	0	4.75	-8.75	NA	NA	NA	NA	NA	86.81	252.46	732.72	3513.09	478.9	253.51	255.37	897.4	2101.16	148.11	49	90	0.0165957378787879	0.0176211982556333	West Africa	klu	Atlantic-Congo
1587	1587	1319	Klon	Timor-Alor-Pantar	Pacific	0	-8.417	124.417	145	262	721	1145	23	258.18	255.65	744.39	1228.51	34.96	268.1	253.73	771.03	1478.78	66.06	43	160	0.0163520318181818	0.0180646842055167	Pacific	kyo	Timor-Alor-Pantar
1588	1588	2197	Ko	Kordofanian	Africa	3	10.642	31.499	474	275	1523	708	0	456.38	276.04	1558.94	684.46	0.03	506.01	273.08	1805.29	689.31	2.26	52	112	0.00944514333333333	0.0151930361932789	West Africa	fuj	Heiban
1589	1589	701	Koasati	Muskogean	North America	2	34.83	-85.17	282	146	7734	1413	291	338.36	144.05	7604.48	1445.94	291.94	245.72	151.02	7532.72	1327.42	263.6	65	50	0.00572573212121212	0.0112161846173271	Eastern North America	cku	Muskogean
1590	1590	1123	Kobon	Trans New Guinea	Pacific	0	-5.167	144.417	1979	173	374	2649	351	948.4	223.5	313.04	3188.32	425.45	625.62	236.63	521.93	3211.38	565.37	44	171	0.0155601696969697	0.0169529563714064	New Guinea Highlands	kpw	Nuclear_Trans_New_Guinea
1591	1591	3759	Koch_Wanang	Tibeto-Burman	Eurasia	0	25.4	89.9	71	250	3599	2401	22	77.24	248.39	3678.21	2399.86	25.37	1160.35	194.24	4381.34	1738.67	28.95	60	142	0.00794146151515152	0.0150596336587024	South Asia	kdq	Sino-Tibetan
1592	1592	504	Kodagu	Dravidian	Eurasia	0	13.08	76.42	900	237	1888	584	2	827.68	239.13	1867.42	769.96	6.67	430.9	264.22	2135.47	1202.83	21.55	54	135	0.01469804	0.0171548168473193	South Asia	kfa	Dravidian
1593	1593	2832	Kodeoha	Austronesian	Pacific	0	-3.378	120.962	439	247	506	2479	419	525.55	242.07	540.24	2419.7	380.01	428.48	246.39	476.97	2121.41	296.61	45	159	0.0174719772727273	0.0184522470143745	Pacific	vko	Austronesian
1594	1594	2833	Kodi	Austronesian	Pacific	0	-9.5	119	47	252	819	1735	73	204.48	244.07	817.39	1930.68	90.35	248.58	245.75	688.05	1680.7	88.47	42	157	0.0166920909090909	0.0184925962393162	Pacific	kod	Austronesian
1595	1595	2198	Kofyar	Nilo-Saharan	Africa	3	8.949	9.248	419	265	1530	1292	4	491.38	259.12	1537.84	1259.86	4.42	439.35	257.84	1699.31	1288.68	16.74	52	100	0.00996638712121212	0.0149418736264569	West Africa	kwl	Afro-Asiatic
1596	1596	3527	Kogi	Chibchan	South America	0	11	-73.9	2859	104	689	2382	191	865.09	226.66	525.17	1684.39	84.19	487.3	252.13	503.24	1643.05	115.84	53	56	0.0162675060606061	0.0188008877466977	Amazon	kog	Chibchan
1597	1597	3760	Koho	Austro-Asiatic	Eurasia	0	11.667	108	923	210	1041	2028	92	616.02	230.55	1129.73	1822.58	60.41	248.76	256.7	1394.21	1879.93	42.51	53	152	0.0149332454545455	0.018136469965035	Southeast Asia	kpm	Austroasiatic
1598	1598	2199	Kohumono	Niger-Kongo	Africa	3	6	8.12	35	275	1029	2069	62	103.84	268.41	1023.6	2110.99	69.26	359.08	256.92	1163.46	1807.89	57.75	50	99	0.0174419575757576	0.0184405448659674	West Africa	bcs	Atlantic-Congo
1599	1599	1114	Koiali_Mountain	Trans New Guinea	Pacific	0	-9.083	147.5	1085	214	799	2823	317	885.46	223.07	808.61	2551.51	309.63	673.72	232.18	711.09	2899.5	472.5	42	172	0.0170052666666667	0.0186935378593629	South New Guinea	kpx	Koiarian
1600	1600	1115	Koiari	Trans New Guinea	Pacific	2	-9.5	147.333	15	267	816	1269	136	696.7	231.37	875.25	2163.08	256.81	672.56	232.22	741.54	2836.97	457.15	42	172	0.0170052666666667	0.0186935378593629	South New Guinea	kbk	Koiarian
1601	1601	1116	Koita	Trans New Guinea	Pacific	0	-9.333	147.083	25	268	766	1228	101	704.47	232.07	816.45	2134.83	233.79	674.73	232.06	727.95	2885.76	469.1	42	172	0.0170052666666667	0.0186935378593629	South New Guinea	kqi	Koiarian
1602	1602	1387	Koiwai	Austronesian	Pacific	0	-4	134	NA	NA	NA	NA	NA	298.51	253.43	768.54	2712.21	503.61	440.22	246.94	590.94	2941.8	562.75	45	165	0.0179841303030303	0.0191192723484848	North New Guinea	kwh	Austronesian
1603	1603	973	Kokborok	Tibeto-Burman	Eurasia	2	24.33	92.5	166	243	3346	2677	61	216.64	240.81	3351.48	2681.04	56.09	608.79	222.95	3749.06	2141.78	35.18	60	144	0.00601830863636364	0.0137841268422688	South Asia	trp	Sino-Tibetan
1604	1604	2834	Kokoda	Trans New Guinea	Pacific	0	-2.132	132.474	21	271	472	2721	405	100.43	266.14	478.03	2870.97	509.45	305.29	254.21	555.5	2806.12	522.88	46	165	0.0182754727272727	0.0192423063752914	North New Guinea	xod	South_Bird's_Head_Family
1605	1605	328	Kokota	Austronesian	Pacific	0	-8	159.25	299	253	410	3108	582	114.02	262.86	377.21	3018.07	561.86	142.59	260.12	412.96	3259.58	636.97	43	179	0.0188988615384615	0.0191607352758353	Pacific	kkk	Austronesian
1606	1606	2835	Kol	Kol	Pacific	0	-5.211	151.521	922	220	562	3556	749	522.08	240.79	515.83	3791.11	675.67	277.93	253.83	415.92	3381.2	616.87	44	175	0.0187284712121212	0.0191075927913753	North New Guinea	kol	Kol
1607	1607	2836	Kola	Austronesian	Pacific	0	-5.42	134.5	11	267	785	2340	344	24.97	266.32	765.31	2260.05	303.55	463.84	245.28	661.14	2968.18	562.25	44	166	0.0176249818181818	0.0189637916686092	Pacific	kvv	Austronesian
1608	1608	495	Kolami	Dravidian	Eurasia	0	20	78.5	286	274	4140	1147	15	317.84	272.26	4115.11	1095.65	17.78	410.72	263.73	3923.03	1041.54	14.41	57	136	0.00617144318181818	0.0111905714652292	South Asia	kfb	Dravidian
1609	1609	1135	Kolana	Timor-Alor-Pantar	Pacific	0	-8.3	125.133	323	256	694	1190	46	473.72	244.88	787.17	1420.98	54.58	262.76	254.77	787.36	1434.49	56.92	43	161	0.0160959075757576	0.0179713804506604	Pacific	kvw	Timor-Alor-Pantar
1610	1610	814	Kolokuma	Niger-Kongo	Africa	2	4.92	5.67	10	267	897	3289	183	13.53	266.62	909.65	3046.43	163.79	170.69	263.95	1149.03	1844.5	70.71	50	98	0.0174236196969697	0.0187216013752914	West Africa	ijc	Ijoid
1611	1611	2837	Koluwawa	Austronesian	Pacific	0	-9.418	150.437	276	251	721	2666	518	184.18	255.8	761.1	2740.66	495.69	472.16	241.69	746.29	2883.04	459.02	42	174	0.0168839227272727	0.0183432960975136	South New Guinea	klx	Austronesian
1612	1612	3401	Kom	Niger-Kongo	Africa	8	6.25	10.33	1267	216	969	2079	47	1059.95	224.46	950.92	1986.7	45.51	494.82	250.63	1131.28	1696.66	52.68	50	100	0.0166080818181818	0.0174789068939394	West Africa	kmm	NA
1613	1613	2200	Koma	Nilo-Saharan	Africa	0	8.686	12.67	1165	221	1597	1323	3	378.27	264.06	1788.91	1194.87	0.56	555.6	254.66	1693.1	1169.26	9.37	51	102	0.00965208090909091	0.0144215465252525	West Africa	kmy	Atlantic-Congo
1614	1614	2838	Komba	Trans New Guinea	Pacific	0	-6.137	147.281	1119	213	502	2664	384	985.52	218.3	549.78	2729.25	442.26	753.46	229.19	574.59	3073.34	498.1	44	172	0.0147316560606061	0.016431737020202	North New Guinea	kpf	Nuclear_Trans_New_Guinea
1615	1615	1079	Kombai	Trans New Guinea	Pacific	2	-5.75	140	54	266	703	4206	957	61.91	265.78	663.1	4104.56	871.75	505.28	243.12	575.74	3132.7	585.79	44	168	0.0176173454545455	0.0189198293822844	South New Guinea	tyn	Nuclear_Trans_New_Guinea
1616	1616	2839	Kombio	Torricelli	Pacific	0	-3.5	142.77	398	249	202	1918	275	180.2	260.53	211.67	2281.84	380.52	635.74	237.39	435.74	3360.09	627.57	45	170	0.0169725121212121	0.0174953291414141	North New Guinea	xbi	Nuclear_Torricelli
1617	1617	2840	Komering	Austronesian	Pacific	0	-3.5	105	15	272	358	2819	336	21.62	271.38	346.49	2688.34	333.38	173.98	260.81	312.5	2662.45	383.16	45	150	0.0182906303030303	0.0186659761285936	Southeast Asia	kge	Austronesian
1618	1618	1164	Komi	Uralic	Eurasia	0	59.5	54.5	157	14	11499	643	95	189.3	11.73	11495.9	647.91	96.28	185.02	9.96	11597.8	630.27	94.5	78	124	0.00153529242424242	0.00538400764257964	Northern Eurasia	koi	Uralic
1619	1619	1165	Komi-Zyrian	Uralic	Eurasia	0	65	55	149	-24	11554	580	92	118.37	-22.02	11544.9	573.72	90.2	126.41	-22.75	11425.2	565.34	88.28	81	124	0.00126830348484848	0.004472385505439	Northern Eurasia	kpv	Uralic
1620	1620	864	Komo	Nilo-Saharan	Africa	3	9	33.75	419	276	1507	811	3	528.98	270.17	1502.19	860.99	5.39	788.39	254.08	1329.22	1001.21	24.4	52	113	0.0107028078787879	0.0151010292216395	Ethiopia	xom	Koman
1621	1621	1423	Komodo	Austronesian	Pacific	0	-8.5	119.5	293	240	690	1737	82	174.41	246.18	692.55	1534.03	70.7	243.66	247.33	644.38	1789.65	101.27	43	158	0.0168878984848485	0.0183244385236985	Pacific	knh	NA
1622	1622	2841	Konai	Trans New Guinea	Pacific	5	-5.655	142.07	628	239	433	4518	1028	978.6	220.93	452.88	4352.91	939.53	496.97	243.27	559.11	3147.56	561.42	44	170	0.0168400893939394	0.0179879601573427	New Guinea Highlands	kxw	East_Strickland
1623	1623	3761	Konda	Dravidian	Eurasia	0	19.5	83	729	240	3517	1391	26	514.22	251.27	3562.83	1349.59	23.38	332.34	261.82	3960.51	1311.27	21.59	57	139	0.0107708354545455	0.0150810996111111	South Asia	kfc	Dravidian
1624	1624	760	Kongo	Niger-Kongo	Africa	2	-5	15	569	235	1489	1359	7	503.06	240.33	1471.99	1349.4	7.87	519.83	240.96	1090	1423.63	37.28	44	103	0.0106850563636364	0.0150494856216006	Southern Africa	kng	Atlantic-Congo
1625	1625	409	Konjo	Austronesian	Pacific	0	-5.333	119.833	608	232	373	2612	149	257.73	252.11	380.94	2445.91	177.19	414.78	244.44	536.42	2121.2	254.99	44	158	0.0176323909090909	0.018621902948718	Pacific	kjc	Austronesian
1626	1626	1490	Konkani	Indo-European	Eurasia	0	15.25	74	8	274	1226	2757	0	331.98	258.72	1451.88	2862.75	3.04	533.11	256.84	2199.98	1366.53	6.2	55	134	0.0162160107692308	0.0184630007362082	South Asia	knn	Indo-European
1627	1627	2202	Konkomba	Niger-Kongo	Africa	3	9.408	0.431	170	277	1536	1227	21	224.62	272.75	1544.65	1223.77	19.7	241.53	272.49	1624.83	1064.02	27.54	52	95	0.0116823862121212	0.0159259896855089	West Africa	xon	Atlantic-Congo
1628	1628	3762	Kontoi	Austro-Asiatic	Eurasia	2	23.325	100.048	1372	188	3663	1377	46	1495.45	180.76	3677.95	1372.97	45.95	1315.74	189.8	3710.19	1396.11	42.85	59	148	0.00692244454545454	0.0127566820036908	Southeast Asia	blr	Austroasiatic
1629	1629	2347	Konyak	Tibeto-Burman	Eurasia	0	26.92	94.76	97	237	4226	2394	74	456.84	219.06	4158.96	2514.33	73.69	1949.79	147.36	4650.7	1693.15	37.66	61	145	0.00700550515151515	0.0135883932876845	Australia	nbe	Sino-Tibetan
1630	1630	2203	Konzo	Niger-Kongo	Africa	4	0.152	30.012	1207	218	390	1097	174	1331.81	209.59	330.05	1196.54	184.89	1081.57	223.98	551.78	1461.41	156.81	47	111	0.013089703030303	0.0144951757867133	Southern Africa	koo	Atlantic-Congo
1631	1631	2842	Kope	Trans New Guinea	Pacific	2	-7.425	144.755	17	259	893	3691	677	215.55	250.58	827.52	4563.32	878.86	621.15	236.37	613.14	2988.74	488.11	43	171	0.0163722712121212	0.0181360316919192	South New Guinea	kiw-3	Kiwaian
1632	1632	2843	Korafe	Trans New Guinea	Pacific	2	-9.08	149.17	121	261	696	3077	345	429.12	242.89	827.87	2531.22	337.45	596.62	236.24	703.7	2817.47	452.89	42	173	0.0166628257575758	0.0182786253146853	South New Guinea	kpr	Nuclear_Trans_New_Guinea
1633	1633	3763	Koraga	Dravidian	Eurasia	0	12.888	75.282	79	270	1237	4338	9	511.61	245.75	1369.72	3393	10.98	499.22	259.21	1969.28	1307.91	19.07	54	135	0.01469804	0.0171548168473193	South Asia	kfd	Dravidian
1634	1634	638	Korana	Khoe	Africa	4	-26	22	979	198	5457	273	7	981.65	198.29	5442.76	271.9	6.92	1090.72	194.04	5079	306.23	9.08	34	107	0.00406810151515151	0.0063264233548951	Southern Africa	kqz	Khoe-Kwadi
1635	1635	4145	Korandje	Nilo-Saharan	Africa	0	29.41	-3.24	519	239	8524	22	0	528.48	238.41	8501.59	27.98	1	664.15	224.5	8074.32	78.42	5.64	62	93	0.00409048621212121	0.00493041938655789	North Africa	kcy	Songhay
1636	1636	648	Korean	Korean	Eurasia	2	37	128	241	107	10025	1241	82	292.12	103.57	9900.3	1276.7	86.88	317.12	98.92	9714.79	1236.61	87.7	66	162	0.00389603166666667	0.00938177335936286	North Pacific	kor	Koreanic
1637	1637	1146	Koreguaje	Tucanoan	South America	2	1	-75.5	239	254	617	3288	469	342.84	250.49	561.42	3183.29	462.79	747.7	232.48	514.47	2735.79	423.99	48	55	0.0138207939393939	0.0150354835897436	Amazon	coe	Tucanoan
1638	1638	248	Korku	Austro-Asiatic	Eurasia	0	24.5	78.5	420	254	5301	1130	17	405.6	254.17	5350.76	1056.95	14.99	340.34	255.24	5383.69	971.29	17.17	60	136	0.00504980015151515	0.0104341761015929	South Asia	kfq	Austroasiatic
1639	1639	2844	Koro	Austronesian	Pacific	0	-14.37	167.52	NA	NA	NA	NA	NA	110.73	254.03	693.3	3731.89	631.84	168.77	246.34	958.89	2971.48	487.08	40	183	0.017316896969697	0.018575786981352	Pacific	krf	NA
1640	1640	1353	Koro	Tibeto-Burman	Eurasia	2	27.25	92.8	967	199	4418	2192	44	1534.62	170.96	4624.26	1700.06	35.09	2121.47	138.67	4844.02	1668.63	31	61	144	0.00670865742424243	0.0131466522327117	South Asia	hru-2	NA
1641	1641	809	Koromfe	Niger-Kongo	Africa	3	14.25	-0.92	305	286	2729	447	0	300.5	287.63	2832.94	446.14	0.04	285.93	285.18	2892.32	492.89	1.11	54	95	0.00419758924242424	0.0116200772995338	West Africa	kfz	Atlantic-Congo
1642	1642	2845	Koronadal Blaan	Austronesian	Pacific	0	6.056	125.047	376	252	366	1481	253	401.97	250.33	360.11	1780.72	296.11	307.37	254.74	451.82	2584.47	379.59	50	161	0.0186701909090909	0.0190071267696193	Pacific	bpr	Austronesian
1643	1643	2846	Koroni	Austronesian	Pacific	0	-2.636	122	593	239	537	2043	273	429.01	247.96	542.23	2184.47	311.96	422.18	246.9	454.26	2103.04	306.38	46	159	0.0164710166666667	0.0180044228535354	Pacific	xkq	Austronesian
1644	1644	1080	Korowai	Trans New Guinea	Pacific	2	-5.417	140.25	68	266	573	4489	953	385.54	250.71	591.88	4548.6	982.68	506.05	243.12	565.27	3131.66	584.87	44	169	0.0175158151515152	0.0187430518337218	South New Guinea	khe	Nuclear_Trans_New_Guinea
1645	1645	3990	Korubo	Panoan	South America	0	-5.132	-70.606	102	258	344	2491	383	131.16	256.99	361.2	2513.72	382.15	148.17	258.08	434.24	2612.84	388.55	44	58	0.0145565696969697	0.0167076592909868	Amazon	xor	Pano-Tacanan
1646	1646	490	Koryak	Chukotko-Kamchatkan	Eurasia	0	61	167	74	-40	10790	440	68	289.44	-52.81	10831	472.63	75.02	339.95	-76.5	12560	443.14	66.67	79	183	0.00202634833333333	0.00399290461383061	North Pacific	kpy	Chukotko-Kamchatkan
1647	1647	329	Kosraean	Austronesian	Pacific	0	5.3	163	113	268	107	5446	1150	65.6	270.6	109.4	5425.8	1144.6	55.67	271.17	103.17	5178.17	1091.5	50	181	0.0188780363636364	0.0192950238286713	Pacific	kos	Austronesian
1648	1648	2030	Kota	Dravidian	Eurasia	0	11.5	77.17	257	275	1637	721	38	598.45	252.77	1641.67	858.6	32.39	397.98	264.89	1998.98	1243.91	30.02	53	136	0.01284345	0.0162196401845377	South Asia	kfe	Dravidian
1649	1649	2011	Kotgarhi	Indo-European	Eurasia	3	31.1	76.17	265	242	6874	891	54	420.36	233.82	6664.22	1017.05	60.32	1715.24	155.76	7229	638.58	42.49	63	135	0.00502576454545454	0.0100549214823232	South Asia	bfz	Indo-European
1650	1650	2031	Kotoko (Mpade)	Afro-Asiatic	Africa	4	11.33	15.33	305	283	2363	621	0	312.27	282.27	2373.77	632.26	0	374.91	275.19	2500.83	695.61	0.17	53	103	0.00405749681818182	0.0118932219469697	West Africa	aal	Afro-Asiatic
1651	1651	2847	Kovai	Trans New Guinea	Pacific	0	-5.626	147.835	639	234	398	3830	617	473.43	242.11	421.05	2977.82	487.57	717.85	231.52	544.31	3073.25	488.43	44	173	0.0161981303030303	0.0175095402136752	North New Guinea	kqb	Nuclear_Trans_New_Guinea
1652	1652	2848	Kowiai	Tibeto-Burman	Eurasia	0	25.5	94.125	1549	170	3840	1710	53	1041.18	195.62	3903.81	1797.88	55.3	1037.41	197.7	4043.26	2026.3	39.3	60	144	0.00601830863636364	0.0137841268422688	Southeast Asia	nbi	NA
1653	1653	499	Koya	Dravidian	Eurasia	0	17.5	81.333	125	277	3136	1286	12	174.35	273.94	3132.7	1223.31	11.87	315.24	269.19	3527.88	1123.28	14.85	56	138	0.0116712348484848	0.0153511073811189	South Asia	kff	Dravidian
1654	1654	891	Koyra Chiini	Nilo-Saharan	Africa	3	16.75	3.5	326	294	4208	184	0	342.22	293.18	4189.04	184.81	0	377.08	286.27	4096.78	214.14	0.01	56	97	0.00321745333333333	0.00740768401495726	West Africa	khq	Songhay
1655	1655	706	Koyukon	Na-Dene	North America	2	65	-155	558	-72	14312	404	61	247.54	-59.48	14488.8	392.39	57.45	408.56	-63.84	13430.3	372.19	50.56	81	14	0.00132153356923077	0.00392813226035354	Pacific Northwest	koy	Athapaskan-Eyak-Tlingit
1656	1656	2204	Kpa	Niger-Kongo	Africa	5	4.751	11.231	497	252	903	1576	43	638.46	243.48	921.62	1798.7	53.68	575.58	243.15	915.15	1790.7	82.09	49	101	0.0163839454545455	0.0171731030205905	West Africa	ksf	Atlantic-Congo
1657	1657	2033	Kpan	Niger-Kongo	Africa	3	7.58	10.17	157	271	1268	1356	8	290.32	264.4	1247.06	1398.55	11.65	483.68	253.52	1364.78	1527.42	30.53	51	100	0.0137149489393939	0.0165966920299145	West Africa	kpk	Atlantic-Congo
1658	1658	845	Kpelle	Mande	Africa	4	7	-10	217	263	839	2343	140	224.46	258.7	807.49	2555.75	135.27	318.32	255.69	1113.93	2116.9	97.09	51	90	0.0172702121212121	0.0180207553030303	West Africa	xpe	Mande
1659	1659	668	Krah?	Macro-Je	South America	0	-8	-48	190	265	448	1812	40	249.36	262.18	429.74	1792.5	39.91	308.9	258.19	507.95	1599.73	38.92	43	70	0.0100779595454545	0.0160922315773116	Amazon	xra	NA
1660	1660	3991	Krenak	Macro-Je	South America	0	-19.115	-41.172	233	240	1655	1157	68	326.16	233.15	1659.22	1171.36	78.81	569.57	219.3	1770.43	1179.37	73.44	37	73	0.0100467893939394	0.0137799203879176	Patagonia	kqq	Nuclear-Macro-Je
1661	1661	3891	Krinkati-Timbira	Macro-Je	South America	0	-6.037	-46.653	278	253	508	1336	42	270.24	254.57	509.79	1316.13	45.53	227.08	262.59	526.04	1588.98	54.72	44	71	0.0116004789393939	0.0164555461318959	Amazon	xri	Nuclear-Macro-Je
1662	1662	1419	Krongo	Kordofanian	Africa	2	10.5	30	444	278	1599	751	0	474.26	275.82	1587.27	746.05	0.01	468.72	274.16	1855.12	653.11	0.84	52	111	0.00853839424242424	0.0152365081353924	West Africa	kgo	Kadugli-Krongo
1663	1663	2206	Kru	Niger-Kongo	Africa	3	5	-9	5	252	509	4041	487	89.12	254.26	651.9	3464.14	424.9	267.84	254.9	906.35	2133.45	142.99	50	90	0.0170850121212121	0.0181038462237762	West Africa	kro	NA
1664	1664	3764	Kryts	Nakh-Daghestanian	Eurasia	0	41.22	48.25	2267	34	6920	517	50	1023.98	93.82	7914.37	493.64	71.3	698.68	108.33	8507.47	444.5	55.68	68	120	0.00333208287878788	0.00703468112956488	Middle East	kry	Nakh-Daghestanian
1665	1665	4156	Ksingmul	Austro-Asiatic	Eurasia	0	15.35	106.15	745	231	1690	2419	39	386.98	250.05	1819.15	2192.73	28.42	266.98	255.17	2017.24	1826.22	43.23	55	151	0.0122972224242424	0.0167422589724165	Southeast Asia	puo	Austroasiatic
1666	1666	1154	Kﬂro	Tupi	South America	0	-9	-62.25	116	256	533	2254	83	124.53	255.63	534.42	2210.92	72.34	155.65	255.1	494.43	2106.94	102.16	42	62	0.013448275	0.0167072345211733	Amazon	arr	NA
1667	1667	1410	Ku Waru	Trans New Guinea	Pacific	2	-6	144.15	1676	183	485	3097	534	1741.23	179.45	515.14	3151.9	565.34	589.27	238.29	561.72	3113.96	534.38	44	171	0.0155601696969697	0.0169529563714064	New Guinea Highlands	xxx-14	NA
1668	1668	388	Kuanua	Austronesian	Pacific	0	-4.4	152.167	220	259	259	2221	469	360.28	251.56	344.05	2731.49	520.32	287.42	253.65	398.23	3385.33	620.23	45	175	0.0186289861538462	0.0189455591181041	North New Guinea	ksd	Austronesian
1669	1669	2849	Kube	Trans New Guinea	Pacific	0	-6.444	147.515	938	221	563	2601	578	1001.75	217.35	584.34	2821.66	483.83	739.32	229.63	600.59	3051.44	487.54	44	172	0.0147316560606061	0.016431737020202	North New Guinea	kgf	Nuclear_Trans_New_Guinea
1670	1670	2394	Kugu-Muminh	Pama-Nyungan	Australia	0	-14.044	141.639	6	268	1898	1445	4	40.14	265.6	1928.46	1421.53	5.18	101.4	262	2268.89	1218.66	12.66	40	169	0.0144076378787879	0.0177524565831391	Northern Australia	xmh	Pama-Nyungan
1671	1671	500	Kui	Dravidian	Eurasia	0	20	83.5	434	256	3768	1314	30	428.23	255.81	3735.95	1310.31	26.85	349.05	259.26	4071.83	1334.6	22.87	57	139	0.0107708354545455	0.0150810996111111	South Asia	kvd	NA
1672	1672	1136	Kui	Timor-Alor-Pantar	Pacific	0	-8.583	124.75	NA	NA	NA	NA	NA	374.04	249.14	802.48	1358.93	46.43	271.25	253.89	781.98	1450.8	59.58	43	160	0.0163520318181818	0.0180646842055167	Pacific	kxu	NA
1673	1673	3528	Kuikuro	Cariban	South America	0	-13	-54.2	354	246	999	1842	25	384.81	244.38	1001	1817.34	26.15	357.37	249.77	994.64	1829.58	31.41	40	67	0.00794487196969697	0.0147937007618493	Amazon	kui	Cariban
1674	1674	1520	Kukatj	Pama-Nyungan	Australia	0	-17.7	140.9	12	271	3120	828	6	18.45	269.6	3218.28	796.97	6.02	197.27	255.23	3694.93	731.95	11.39	38	169	0.00597312924242424	0.011277606227467	Northern Australia	xxx-38	NA
1675	1675	1547	Kuke	Tibeto-Burman	Eurasia	7	28.531	84.846	3667	56	4723	493	26	3773.2	50.25	4985.41	859.21	29.89	2857.27	99.55	5778.43	815.37	25.67	62	140	0.00462717939393939	0.0094298995042735	South Asia	ght	Sino-Tibetan
1676	1676	173	Kuku Nganhcara	Pama-Nyungan	Australia	0	-14.42	142	40	266	2057	1330	5	53.89	264.8	2066.39	1317.42	5.2	122.11	260.62	2387.38	1181.51	13.64	40	170	0.0125117439393939	0.0161905307575758	Northern Australia	wua	Pama-Nyungan
1677	1677	2395	Kuku Thaypan	Pama-Nyungan	Australia	0	-14.83	143.17	178	256	2265	1158	7	122.54	259.23	2204.18	1160.71	7.53	178.39	256.24	2448.6	1201.62	19.79	39	170	0.0107115063636364	0.0152551283236208	Northern Australia	typ	Pama-Nyungan
1678	1678	174	Kuku Yalanji	Pama-Nyungan	Australia	0	-16	145	457	236	2203	1513	51	338.26	242.65	2218.62	1433.14	44.74	253.54	249.53	2779.05	1093.18	23.62	39	171	0.0104499646969697	0.014455672206488	Northern Australia	gvn	Pama-Nyungan
1679	1679	2850	Kukuya	Austronesian	Pacific	0	-9.607	150.475	133	258	725	2438	492	219.34	253.91	799.16	2767.18	494.43	472.06	241.64	761.91	2851.64	452.36	42	174	0.0168839227272727	0.0183432960975136	South New Guinea	mvn	Austronesian
1680	1680	3529	Kulina	Arawﬂ	South America	0	-7.901	-70.644	185	259	514	2260	195	212.55	256.61	511.86	2253.78	192.99	210.26	255.92	539.75	2210.82	226.87	43	58	0.0146978136363636	0.0172022256682207	Amazon	cul	Arawan
1681	1681	2851	Kulisusu	Austronesian	Pacific	0	-4.67	123.08	20	270	606	1827	163	111.28	265.01	620.65	1897.78	185.31	404.22	247.58	515.97	2062.49	257.29	45	160	0.0176623378787879	0.0187651669172494	Pacific	vkl	Austronesian
1682	1682	2034	Kullo	Afro-Asiatic	Africa	2	6.75	37.08	1258	228	917	1300	102	1597.41	207.19	923.27	1374.14	112.24	1289.94	221.98	1034.2	940.56	47.1	50	114	0.010680933030303	0.0141407516427739	Ethiopia	gmo	NA
1683	1683	3374	Kulsab	Trans New Guinea	Pacific	0	-5.5	145.3	125	263	289	3845	577	1003.66	220.39	359.43	3015.3	402.29	668.4	234.39	529.91	3152.25	543.84	44	171	0.0155601696969697	0.0169529563714064	North New Guinea	faj	Nuclear_Trans_New_Guinea
1684	1684	1088	Kuman	Trans New Guinea	Pacific	3	-5.917	144.917	2183	162	521	2243	309	1387.21	200.62	462.24	3028.53	463.49	637.01	235.92	553.03	3121.62	531.58	44	171	0.0155601696969697	0.0169529563714064	New Guinea Highlands	kue	Nuclear_Trans_New_Guinea
1685	1685	577	Kumauni	Indo-European	Eurasia	0	30	80	1633	161	4761	1695	99	2530.47	111.72	5112.83	1413.87	95.94	2506.75	114.77	6467.66	795.7	42.53	62	137	0.00574581878787879	0.0112683775868298	South Asia	kfy	Indo-European
1686	1686	2852	Kumbewaha	Austronesian	Pacific	0	-5.25	123.17	34	269	602	1824	116	108.13	264.73	602.66	1845.82	145	312.46	252.27	547.48	2008.05	232.55	44	160	0.0172396227272727	0.0185541485042735	Pacific	xks	Austronesian
1687	1687	3927	Kumyk	Turkic	Eurasia	0	42.6	47.8	3	126	8731	352	72	495.57	103.53	8491	410.94	62.76	499.25	104.58	8979.98	400.89	56.47	69	120	0.00312313484848485	0.00676271497804973	Middle East	kum	Turkic
1688	1688	2035	Kuna	Chibchan	South America	0	8	-77.33	569	236	390	2528	172	198.83	256.57	382.1	2643.36	169.47	504.63	249.41	396.57	2760.39	291.74	51	54	0.0185055893939394	0.0190656396250971	Andes	kvn	Chibchan
1689	1689	867	Kunama	Nilo-Saharan	Africa	3	14.5	37	1004	258	1881	666	0	807.42	269.39	1923.14	608.14	0.2	902.36	257.34	2237	562.41	12.19	54	114	0.00901317636363636	0.0137750757618493	Ethiopia	kun	Kunama
1690	1690	2396	Kungarakany	Kungarakany	Australia	0	-13	131	71	271	1988	1379	8	45.89	273.07	2022.13	1389.09	7.25	133.1	272.17	2783.99	1043.39	6.82	40	164	0.00945590681818182	0.015691807785742	Northern Australia	ggk	Kungarakany
1691	1691	2397	Kungkari	Pama-Nyungan	Australia	0	-27.347	147.386	259	202	5860	486	73	274.91	201.1	5835.26	486.62	73.46	268.37	201.65	5616.61	514.66	75.64	33	172	0.0044473803030303	0.00698852176534577	Australia	kgl	Pama-Nyungan
1692	1692	1112	Kunimaipa	Trans New Guinea	Pacific	0	-8.083	146.917	2902	121	924	2887	366	1033.84	216.33	711.48	2433.67	354.75	706.46	230.85	659.73	3003.63	488.35	43	172	0.0158923757575758	0.0174866709770785	South New Guinea	kup	Goilalan
1693	1693	1293	Kunjen	Pama-Nyungan	Australia	0	-16.5	142	24	271	2657	1000	5	36.2	269.75	2660.4	999.49	5.3	191.69	254.95	3083.45	962.6	16.55	38	170	0.00659031636363636	0.0117111064726107	Northern Australia	kjn	Pama-Nyungan
1694	1694	3402	Kuo	Niger-Kongo	Africa	2	8	15.5	554	259	1705	1261	0	581.17	257.88	1685.5	1241.99	0.57	557.69	256.79	1515.33	1196.65	16.21	51	103	0.00909499121212121	0.014364369209596	West Africa	xuo	Atlantic-Congo
1695	1695	649	Kuot	Kuot	Pacific	0	-3.083	151.5	410	251	321	2914	569	164.64	263.5	294.1	2990.22	577.33	273.36	254.15	391.05	3375.34	603.17	45	175	0.0186289861538462	0.0189455591181041	North New Guinea	kto	Kuot
1696	1696	1478	Kupang Malay	Austronesian	Pacific	0	-10.18	123.58	97	268	719	1342	16	199.23	260.28	766.31	1294.86	22.42	311.41	249.3	811	1451.63	54.07	42	160	0.0159192015151515	0.0181520703108003	Pacific	mkn	Austronesian
1697	1697	590	Kurdish	Indo-European	Eurasia	0	36	44	350	207	9262	464	0	425.45	200.97	9271.4	510.89	0.02	967.08	155.62	8944.87	384.51	10	66	118	0.00528309409090909	0.00718722879545455	Middle East	kmr	Indo-European
1698	1698	2208	Kuria	Niger-Kongo	Africa	4	-1.345	34.383	1517	205	577	1425	177	1387.48	212.42	604.35	1143.74	138.07	1313.97	212.36	849.83	983.42	74.21	46	113	0.00952763757575758	0.0127024302736985	Southern Africa	kuj	Atlantic-Congo
1699	1699	591	Kurmanji	Indo-European	Eurasia	0	38	42	985	154	9473	806	10	1271.58	131.18	9191.98	768.28	13.26	1163.06	128.11	8841.69	497.79	30.27	67	117	0.00438606924242424	0.00717404177874903	Middle East	kmr-2	Indo-European
1700	1700	3530	Kurripako	Arawak	South America	0	1.824	-69.278	179	258	520	3296	520	175.8	258.53	527.65	3301.11	521.17	171.43	263.79	629.06	2981.06	414.47	48	59	0.0175953878787879	0.0184592302894328	Amazon	kpc	Arawakan
1701	1701	1271	Kurt˜p	Tibeto-Burman	Eurasia	2	27.83	91	3774	58	5688	604	7	3720.36	59.06	5551.16	923.5	11.96	2652.72	110.43	5342.79	1345.6	22.19	61	143	0.0071407046969697	0.0134201578290598	South Asia	xkz	NA
1702	1702	2853	Kurti	Austronesian	Pacific	0	-1.989	147.048	45	268	189	3663	866	51.05	267.81	199.62	3634.97	832.89	280.97	255.04	257.05	2975.91	456.57	46	172	0.0193576954545455	0.0195728509654235	North New Guinea	ktm	Austronesian
1703	1703	2398	Kurtjar	Pama-Nyungan	Australia	0	-16.986	141.189	7	271	2833	970	5	18.46	271.13	2854.56	934.43	5.21	185.47	256.15	3334.06	844.29	11.71	38	169	0.00597312924242424	0.011277606227467	Northern Australia	gdj	Pama-Nyungan
1704	1704	2854	Kurudu	Austronesian	Pacific	0	-1.83	137	-6	270	284	3069	676	117.15	263.55	314.7	3140.28	693.47	595.87	239.66	514.97	3028.15	616.35	46	167	0.0179900621212121	0.0184150213869464	North New Guinea	kjr	Austronesian
1705	1705	3765	Kurumba	Dravidian	Eurasia	0	11.784	76.2	794	231	1365	2150	27	682.95	238.9	1402.1	2078.76	26.83	425.33	263.34	1964.84	1267.84	27.97	53	135	0.0157195272727273	0.0180547997804973	South Asia	kfi	NA
1706	1706	3992	Kuruﬂya	Tupi	South America	0	-7.56	-55.694	286	255	468	2325	73	279.56	255.54	471.76	2327.04	74.11	248.54	255.45	483.07	2183.84	93.6	43	66	0.0128269640909091	0.0171413340229215	Amazon	kyr	NA
1707	1707	1247	Kurux	Dravidian	Eurasia	0	26.5	87.35	72	245	4572	2001	24	355.04	233.1	4481.69	1704.76	24.14	1711.57	165.59	5042.74	1272.21	22	61	141	0.00748996409090909	0.0136147084446387	South Asia	kru	Dravidian
1708	1708	2209	Kusaal	Niger-Kongo	Africa	3	10.891	-0.363	184	281	1812	947	4	226.61	279.57	1846.05	956.33	5.83	266.02	277	1921.71	917.36	13.38	53	95	0.00721554954545455	0.0138192924409479	West Africa	kus	Atlantic-Congo
1709	1709	2855	Kusaghe	Austronesian	Pacific	0	-8	157.42	310	254	417	3598	723	105.85	264.23	396.5	3487.74	701.22	166.71	260.1	403.26	3226	635.47	43	178	0.0189162515151515	0.0191801465190365	Pacific	ksg	Austronesian
1710	1710	4063	Kuskokwim	Eskimo-Aleut	North America	0	61.7	-157.165	76	-20	11651	507	68	202.74	-25.21	11558.3	511.63	70.11	275.87	-26.99	10990	491.1	70.88	79	12	0.00191418226153846	0.00406621133278943	Pacific Northwest	esu-4	Eskimo-Aleut
1711	1711	650	Kusunda	Kusunda	Eurasia	0	28.33	83.1	1785	154	4852	1792	52	2131.86	137.28	4853.42	1373.7	46.34	2309.79	130.18	5737.03	891.53	32.46	62	139	0.00568989	0.0106403479203574	South Asia	kgg	Kusunda
1712	1712	2210	Kuteb	Niger-Kongo	Africa	6	7.157	10.072	270	265	1146	1578	19	404.39	258.09	1146.16	1601.08	21.13	475.29	253.2	1285.46	1596.44	37.2	51	100	0.0137149489393939	0.0165966920299145	West Africa	kub	Atlantic-Congo
1713	1713	651	Kutenai	Kutenai	North America	0	49.5	-116	1901	4	7658	787	145	1476.18	25.05	7869.1	733.48	134.14	1291.77	34.05	8160.15	586.38	96.95	73	34	0.00287502939393939	0.00519935407653458	Western North America	kut	Kutenai
1714	1714	2399	Kuthant	Pama-Nyungan	Australia	0	-17	141.33	14	271	2844	949	5	21.42	271.1	2875.8	921.41	5.37	191.16	255.61	3349.06	842.22	12.24	38	169	0.00597312924242424	0.011277606227467	Northern Australia	xut	Pama-Nyungan
1715	1715	192	Kuuk Thaayorre	Pama-Nyungan	Australia	0	-14	142.25	75	263	1949	1368	6	74.26	263.2	1944.23	1375.21	6.06	120.66	260.68	2257.11	1229.46	14.26	40	170	0.0125117439393939	0.0161905307575758	Northern Australia	thd	Pama-Nyungan
1716	1716	175	Kuuku-Ya'u	Pama-Nyungan	Australia	0	-12.583	143.083	85	258	1505	1814	39	93.75	258.96	1512.38	1739.51	29.44	90.6	261.37	1847.71	1397.11	32.32	40	170	0.0125117439393939	0.0161905307575758	Northern Australia	kuy	Pama-Nyungan
1717	1717	501	Kuvi	Dravidian	Eurasia	0	18.75	82.667	884	231	3116	1552	16	614.93	245.46	3167.27	1392.04	18.9	299.05	265.44	3813.49	1273.32	19.79	57	138	0.00895547560606061	0.0130771218424631	South Asia	kxv	Dravidian
1718	1718	3766	Kuy	Austro-Asiatic	Eurasia	2	14.833	103.917	146	269	1909	1367	17	148.81	268.84	1913.32	1396.15	18.55	232.73	260.07	1897.88	1766.03	38.73	55	150	0.0122037007575758	0.0172633834848485	Southeast Asia	kdt	Austroasiatic
1719	1719	2856	Kuyunon	Austronesian	Pacific	0	10.841	121.038	27	275	574	2444	21	17.71	274.81	590.95	2607.24	28.05	149.54	265.45	725.89	2455.85	217.43	53	159	0.0180495015151515	0.01891040246115	Pacific	cyo	Austronesian
1720	1720	4095	Kven	Uralic	Eurasia	0	68.98	29.65	228	-3	7502	486	69	172.23	-0.43	7500.83	480.16	68.89	218.93	-7.27	8669.2	515.24	79.84	83	111	0.00156532139393939	0.0041803843475136	Europe	fkv	Uralic
1721	1721	1245	Kwadi	Khoe	Africa	2	-15	12	NA	NA	NA	NA	NA	271.98	214.36	2271.74	144.79	0	989.92	209.78	2135.25	579.45	0.23	39	101	0.0105299887878788	0.0128336043539239	Southern Africa	kwz	Khoe-Kwadi
1722	1722	2857	Kwai	Austronesian	Pacific	0	-8.748	161.025	1	266	382	3340	661	164.94	257.55	422.82	3261.2	633.52	137.46	259.61	414.11	3128.31	596.41	42	180	0.0186683863636364	0.019128857024087	Pacific	gmb	Austronesian
1723	1723	330	Kwaio	Austronesian	Pacific	0	-8.917	161.083	671	231	524	3554	702	136.01	258.85	417.14	3157.64	605.78	138.27	259.5	414.83	3121.61	594.09	42	180	0.0186683863636364	0.019128857024087	Pacific	kwd	Austronesian
1724	1724	1202	Kwakw'ala	Wakashan	North America	0	51	-127	120	80	4099	1767	209	465.7	65.2	4208.83	1900.76	220.76	882.02	38.42	6124.75	1342.43	167.09	73	28	0.00560389712121212	0.0071835896509324	Pacific Northwest	kwk	Wakashan
1725	1725	331	Kwamera	Austronesian	Pacific	0	-19.667	169.25	NA	NA	NA	NA	NA	153.2	229.67	1783.57	1554.43	196.47	170.41	228.54	1892.13	1870.65	259.86	37	184	0.013659046969697	0.0162276186208236	Pacific	tnk	Austronesian
1726	1726	2858	Kwanga	Sepik	Pacific	0	-3.664	142.784	242	257	213	1901	281	172.8	261.14	213.7	2314.65	386.01	628.77	237.65	443.65	3360.99	626.31	45	170	0.0169725121212121	0.0174953291414141	North New Guinea	kwj	Sepik
1727	1727	761	Kwangari	Niger-Kongo	Africa	0	-18.5	20	1156	218	3581	543	0	1143.35	218.33	3563.07	537.39	0.04	1165.95	214.79	3517.57	567.11	0.97	37	105	0.00434463303030303	0.0078527188486791	Southern Africa	kwn	Atlantic-Congo
1728	1728	2859	Kwara'ae	Austronesian	Pacific	0	-8.65	160.744	157	258	416	3317	639	137.68	259.24	414.64	3114.86	585.47	138.38	259.77	413.84	3157.23	606.33	43	179	0.0188988615384615	0.0191607352758353	Pacific	kwf	Austronesian
1729	1729	652	Kwaza	Kwaza	South America	0	-12	-60.5	335	227	512	1934	47	357.77	226.6	537.01	1890.95	48.44	272.85	244.89	800.44	1831.33	55.38	41	63	0.010529421969697	0.015418129460373	Amazon	xwa	Kwaza
1730	1730	2211	Kweni	Mande	Africa	3	7.428	-6.049	212	266	1071	1195	70	257.67	262.27	1059.8	1215.15	69.81	293.44	261.15	1188.73	1524.8	86.31	51	92	0.0152315240909091	0.0173445690705128	West Africa	goa	Mande
1731	1731	653	Kwerba	Kwerba	Pacific	0	-2.167	138.5	107	266	249	2847	632	238.57	259.25	283.13	2914.48	628.55	590.04	239.88	485.08	3283.53	682.01	46	168	0.0179395712121212	0.0182464219522145	North New Guinea	kwe	Greater_Kwerba
1732	1732	2860	Kwerba_Mamberamo	Kwerba	Pacific	0	-2.561	138.523	969	224	339	2971	612	233.05	259.63	302.49	2941.89	625.54	571.76	240.76	490.13	3329.17	690.65	46	168	0.0179395712121212	0.0182464219522145	New Guinea Highlands	xwr	Greater_Kwerba
1733	1733	226	Kwini	Wororan	Australia	0	-14.333	126.75	141	269	2479	1156	14	143.64	271.91	2394.92	1122.62	12.93	220.98	272.48	3057.66	893.76	9.72	40	162	0.0130190181818182	0.0176259696600622	Northern Australia	gww	Worrorran
1734	1734	2861	Kwomtari	Kwomtari	Pacific	0	-3.635	141.398	121	261	201	2636	430	272.33	254.22	228.43	2687.17	466.16	577.36	240.53	468.97	3304.78	636.46	45	169	0.0169713772727273	0.0175709102758353	North New Guinea	kwo	Kwomtari-Nai
1735	1735	1105	Kyaka_Enga	Trans New Guinea	Pacific	3	-5.5	144.083	1495	198	370	2645	373	1728.86	182.94	422.39	2991.03	455.82	593.05	238.21	543.94	3153.75	549.89	44	171	0.0155601696969697	0.0169529563714064	New Guinea Highlands	kyc	Nuclear_Trans_New_Guinea
1736	1736	1400	Kyirong_Tibetan	Tibeto-Burman	Eurasia	5	28.4	85.2	4824	-8	5118	386	25	3623.66	58.14	4998.59	913.43	27.15	2798.86	103.14	5730.07	837.41	24.42	62	140	0.00462717939393939	0.0094298995042735	South Asia	bod-3	Sino-Tibetan
1737	1737	3934	Kyke	Uto-Aztecan	North America	0	23.5	-104.35	1692	193	3801	509	17	2118.17	160.37	3402.54	659.85	21.29	1604.84	187.11	3466.32	629.94	24.02	59	40	0.00978093348484848	0.0136710180627428	Central America	stp	NA
1738	1738	1533	K?o	Austronesian	Pacific	0	-8.83	121.25	824	218	826	1621	90	446.45	237.88	742.17	1587.97	96.84	247.23	250	692.5	1651.64	83.96	42	159	0.0161655893939394	0.0182076588655789	Pacific	xxk	NA
1739	1739	2893	L˜y˜p	Austronesian	Pacific	0	-13.53	167.35	78	258	591	4222	798	109.58	255.4	641.26	4013.61	724.34	167.05	247.36	914.24	3049.83	510.29	40	183	0.017316896969697	0.018575786981352	Pacific	urr	NA
1740	1740	654	Laal	Laal	Africa	3	10	17.67	352	282	2079	932	0	364.43	280.52	2087.4	928.62	0.44	428.56	273.24	2021.01	902.76	2.37	52	104	0.00649853106060606	0.0139283709180264	West Africa	gdm	Laal
1741	1741	2862	Labo	Austronesian	Pacific	0	-16.42	167.42	220	239	1189	2085	276	160.94	243	1126.28	2182.92	294.06	174.78	242.66	1113.63	2626.86	400.17	39	183	0.0162160681818182	0.0179532961868687	Pacific	mwi	Austronesian
1742	1742	2863	Labu	Austronesian	Pacific	2	-6.772	146.955	16	265	725	3819	740	1151.23	212.03	608.95	2438.47	403.87	745.36	229.3	607.35	3047.27	492.61	44	172	0.0147316560606061	0.016431737020202	North New Guinea	lbu	Austronesian
1743	1743	985	Ladakhi	Tibeto-Burman	Eurasia	4	34	78	5435	-71	8912	104	14	4925.19	-39.65	8878.51	114.4	14.92	3694.48	25.01	8572.93	406.6	34.27	65	136	0.00216436575757576	0.00476249239529915	South Asia	lbj	Sino-Tibetan
1744	1744	3767	Ladino	Indo-European	Eurasia	0	41.6	-1	349	138	6238	366	69	571.94	123.16	6025.1	455.54	85.6	649.77	122.2	5796.63	654.57	118.77	68	94	0.00499761	0.00720625018162393	Europe	lad	Indo-European
1745	1745	2864	Laghu	Austronesian	Pacific	0	-8.007	158.982	29	267	371	3007	569	110.69	263.22	374.26	3053.79	575.53	143.46	260.19	411.73	3265.35	640.21	43	178	0.0189162515151515	0.0191801465190365	Pacific	lgb	Austronesian
1746	1746	3885	Laghuu	Tibeto-Burman	Eurasia	5	22.3	103.9	1563	159	3989	2143	42	927.76	196.62	3917.21	1709.95	56.72	1005.93	198.04	4054.81	1449.43	54.86	59	150	0.00874429681818182	0.0138881765689588	Southeast Asia	lgh	Sino-Tibetan
1747	1747	634	Laguna	Keresan	North America	2	35.25	-107.33	1958	106	7945	278	42	1976.6	101.66	7956.91	289.51	41.63	1898.88	103.65	7799.75	366.14	45.05	65	39	0.00340694484848485	0.00513874003457653	Western North America	kjq	Keresan
1748	1748	3403	Lagwan	Afro-Asiatic	Africa	3	11.75	14.83	297	279	2569	581	0	301.59	279.39	2533.31	573.88	0	359.98	275.37	2652.99	630.02	0.07	53	103	0.00405749681818182	0.0118932219469697	West Africa	kot	Afro-Asiatic
1749	1749	3884	Laha	Tai-Kadai	Eurasia	6	21.6	103.9	484	221	3685	1611	53	885.92	198.65	3688.88	1699.16	47.28	893.01	205.63	3845.49	1523.14	54.28	58	150	0.00959291515151515	0.0148620150522533	Southeast Asia	lha	Tai-Kadai
1750	1750	3768	Lahnda	Indo-European	Eurasia	0	31.73	73.91	205	241	7436	441	20	203.58	240.77	7438.87	459.36	21.85	1122.09	189.29	7554.34	531.2	39.96	63	134	0.00446887242424242	0.00956918001320901	South Asia	lah	NA
1751	1751	1000	Lahu	Tibeto-Burman	Eurasia	7	20.75	100.75	888	221	2883	1628	59	796.55	225.08	2910.23	1566.79	56.19	921.02	216.07	3052.51	1439.94	38.35	58	148	0.0080005403030303	0.0136582032284382	Southeast Asia	lhu	Sino-Tibetan
1752	1752	2362	Lahuli	Tibeto-Burman	Eurasia	3	32.53	77.04	3643	46	6969	690	80	3963.96	25.01	7118.86	789.02	75.77	2871.76	81.31	7795.76	563.24	42.27	64	135	0.00638984742424242	0.0110403132074592	South Asia	bfu-2	Sino-Tibetan
1753	1753	719	Lak	Nakh-Daghestanian	Eurasia	0	42.17	47.11	1624	58	7652	647	60	1643.91	54.96	7770.27	618.24	63.69	681.19	100.09	8758.4	441.65	61.4	69	120	0.00312313484848485	0.00676271497804973	Middle East	lbe	Nakh-Daghestanian
1754	1754	1030	Lakhota	Siouan	North America	2	45	-102	744	74	11033	409	28	740.66	72.47	10979	414.73	28.78	834.56	67.77	10728.7	433.45	33.83	70	41	0.00279406661538462	0.00571593479467754	Western North America	lkt	Siouan
1755	1755	2036	Lakkia	Tai-Kadai	Eurasia	5	24.08	110.17	818	172	6106	1556	131	270.73	201.06	6299.38	1549.33	136.74	385.93	193.98	6321.3	1517.39	123.48	59	153	0.00802034681818182	0.0153238601091686	Southeast Asia	lbc	Tai-Kadai
1756	1756	2865	Lakona	Austronesian	Pacific	0	-14.23	167.45	119	253	688	3687	608	110.94	254.89	657.23	3913.46	681.8	167.18	246.57	953.35	2985.4	491.85	40	183	0.017316896969697	0.018575786981352	Pacific	lkn	Austronesian
1757	1757	2403	Lalo	Tibeto-Burman	Eurasia	3	25.15	100.3	2138	148	4137	1025	48	1989.59	156.1	4165.89	1021.9	47.02	1813.14	158.84	4243.55	1323.2	41.41	60	148	0.00574043590909091	0.0115519301765734	Southeast Asia	yik	Sino-Tibetan
1758	1758	269	Lamaholot	Austronesian	Pacific	0	-8.25	123	344	248	665	1315	40	205.45	255.85	651.75	1229.55	34.8	248.78	252.82	740.93	1578.24	88.65	43	160	0.0163520318181818	0.0180646842055167	Pacific	slp	Austronesian
1759	1759	2400	Lamalama	Pama-Nyungan	Australia	0	-14.83	144.5	51	259	2016	1167	17	76.25	257.79	2042.07	1221.44	20.03	197.18	254.13	2420.46	1238.71	22.8	39	171	0.0104499646969697	0.014455672206488	Northern Australia	lby	Pama-Nyungan
1760	1760	1482	Lamani	Indo-European	Eurasia	0	17	77	396	276	3021	784	10	462.65	271.66	2951.35	764.97	8.52	441.72	265.15	2902.29	1034.87	8.57	56	135	0.00889372409090909	0.0134552570227273	South Asia	lmn	Indo-European
1761	1761	762	Lamba	Niger-Kongo	Africa	3	9.8	10.5	334	266	1955	979	1	403.6	261.95	1923.99	993.2	0.93	468.6	258.5	1967.86	1080.07	6.83	52	101	0.00807108121212121	0.0141151733298368	West Africa	lam	Atlantic-Congo
1762	1762	2866	Lamboya	Austronesian	Pacific	0	-9.747	119.365	178	246	849	1940	96	270.2	241.41	866.98	1913.93	88.67	239.46	246.53	704.45	1638.58	81.35	42	158	0.0163968090909091	0.0183086013636364	Pacific	lmy	Austronesian
1763	1763	2867	Lamen	Austronesian	Pacific	0	-16.58	168.166	11	250	1151	2189	300	161.44	242.47	1179.83	2305.47	324.4	175.68	242.47	1117.91	2629.22	401.11	38	183	0.0149559348484849	0.0171321868473193	Pacific	lmu	Austronesian
1764	1764	3769	Lamet	Austro-Asiatic	Eurasia	2	20.5	101	851	223	2820	1569	58	784.38	225.92	2842.12	1542.01	56.4	870.59	218.94	3009.77	1450.16	38.29	58	148	0.0080005403030303	0.0136582032284382	Southeast Asia	lbn	Austroasiatic
1765	1765	2868	Lamma	Timor-Alor-Pantar	Pacific	0	-8.409	124.007	281	253	697	1216	26	238.73	255.99	682.13	1216.5	30.41	264.26	253.31	765.56	1507.08	72.73	43	160	0.0163520318181818	0.0180646842055167	Pacific	lev	Timor-Alor-Pantar
1766	1766	2212	Lamnso	Niger-Kongo	Africa	8	6.159	10.769	1219	219	887	1905	38	1112.06	223.47	923.39	1877.63	37.95	524.65	249.12	1113	1678.74	54.21	50	101	0.0148642207575758	0.0163006410402098	West Africa	lns	Atlantic-Congo
1767	1767	428	Lampung	Austronesian	Pacific	0	-5	105	70	265	332	2395	319	203.53	258.41	312.58	2531.13	336.5	198.32	259.7	323.05	2696.59	371.15	44	150	0.0184115061538462	0.0187343975485625	Southeast Asia	ljp	Austronesian
1768	1768	878	Lango	Nilo-Saharan	Africa	2	2	33	1053	236	1020	1322	110	1063.58	235.54	957.54	1286.11	110.34	1058.49	233	782.18	1069.2	102.2	48	112	0.0138528575757576	0.0148528708255633	Southern Africa	laj	Nilotic
1769	1769	1236	Lani	Trans New Guinea	Pacific	2	-3.75	138.2	3066	120	714	3246	764	1703	187.78	582.06	3100.43	685.24	511.32	243.43	532.95	3301.83	669.16	45	168	0.0170679818181818	0.0177979303535354	New Guinea Highlands	dnw	Nuclear_Trans_New_Guinea
1770	1770	1051	Lao	Tai-Kadai	Eurasia	5	19	103	1215	201	2367	1752	30	794.88	222.02	2504.87	2087.24	32.04	530.29	235.65	2876.8	1563.45	42.86	57	149	0.00998687121212121	0.0153321027653458	Southeast Asia	lao	Tai-Kadai
1771	1771	128	Laragia	Darwin	Australia	0	-12.667	130.833	26	274	1724	1541	6	35.04	273.22	1890.66	1436.38	7.24	127.26	272.54	2698.26	1075.36	6.67	40	164	0.00945590681818182	0.015691807785742	Northern Australia	lrg	Larrakiyan
1772	1772	1510	Larantuka Malay	Austronesian	Pacific	0	-8.33	123	344	248	665	1315	40	205.45	255.85	651.75	1229.55	34.8	248.78	252.82	740.93	1578.24	88.65	43	160	0.0163520318181818	0.0180646842055167	Pacific	lrt	Austronesian
1773	1773	1342	Lardil	Tangkic	Australia	0	-16.75	139.25	NA	NA	NA	NA	NA	11.51	263.87	3308.76	1019.94	4.68	134.66	261.28	3727.07	718.68	8.9	38	168	0.00533328363636363	0.0104783284838772	Northern Australia	lbz	Tangkic
1774	1774	270	Larike	Austronesian	Pacific	0	-3.783	127.917	79	263	865	2752	307	157.63	258.74	794.95	2458.46	367.66	191.08	259.04	557.94	2203.42	343.46	45	162	0.017554653030303	0.018768042964258	Pacific	alo	Austronesian
1775	1775	2869	Lar?vat	Austronesian	Pacific	0	-16.152	167.361	109	246	1065	2114	273	163.49	243.84	1053.64	2310.94	315.66	176.35	242.99	1092.59	2658.69	407.04	39	183	0.0162160681818182	0.0179532961868687	Pacific	lrv	NA
1776	1776	2870	Lasalimu	Austronesian	Pacific	0	-5.17	123.08	115	264	610	1838	129	102.45	265.04	603.9	1852.75	153.82	355.58	249.93	538.02	2038.35	240.31	44	160	0.0172396227272727	0.0185541485042735	Pacific	llm	Austronesian
1777	1777	2508	Lashi	Tibeto-Burman	Eurasia	4	26.05	98.5	1899	158	4334	1657	82	1928.82	151.96	4320.55	1691.13	72.17	1911.99	151.59	4399.25	1458.85	39.19	60	147	0.00578260651515151	0.0122121606353924	Southeast Asia	lsi	Sino-Tibetan
1778	1778	1246	Latin	Indo-European	Eurasia	0	40	12	NA	NA	NA	NA	NA	NA	NA	NA	NA	NA	378.23	142.62	5773.97	691.36	85.44	68	101	0.00719175409090909	0.0106171115299145	Europe	lat	Indo-European
1779	1779	3993	Latund?	Nambikwara	South America	0	-13.044	-61.002	238	233	709	1714	56	274.68	231.89	727.98	1712.93	56.01	279.75	244.11	976.09	1698.08	61.7	40	63	0.00938859621212121	0.0143314641008159	Amazon	ltn	NA
1780	1780	552	Latvian	Indo-European	Eurasia	2	56	24	56	63	8048	621	93	60.47	62.5	8041.86	627.19	94.82	106.2	60.9	8203.25	642.07	99.9	76	108	0.00262813545454545	0.00616480385120435	Northern Eurasia	lav	Indo-European
1781	1781	2871	Lau	Austronesian	Pacific	0	-8.5	160.92	34	265	414	3366	663	167.55	257.64	422.03	3268.97	633.26	137.7	259.66	413.93	3135.34	598.87	43	179	0.0188988615384615	0.0191607352758353	Pacific	llu	Austronesian
1782	1782	2872	Lauje	Austronesian	Pacific	0	0.396	120.271	115	264	379	1440	260	327.79	252.27	372	1719.7	323.41	398.32	247.68	354.99	2140.91	370.19	47	158	0.0178475757575757	0.0184415502389277	Pacific	law	Austronesian
1783	1783	4153	Laven	Austro-Asiatic	Eurasia	0	15.35	106.15	745	231	1690	2419	39	386.98	250.05	1819.15	2192.73	28.42	266.98	255.17	2017.24	1826.22	43.23	55	151	0.0122972224242424	0.0167422589724165	Southeast Asia	sqq	Austroasiatic
1784	1784	3770	Lavi	Austro-Asiatic	Eurasia	0	14.5	107	689	232	1608	2957	24	401.42	247.35	1687.67	2551.68	28.73	258.68	255.87	1808.88	1836.84	44.92	54	151	0.0128495318181818	0.0171501788325563	Southeast Asia	brb-2	Austroasiatic
1785	1785	2873	Lavonggai	Austronesian	Pacific	0	-2.58	150.33	305	254	261	3368	606	48.02	267.12	241.41	3281.79	586.25	267.6	254.33	382.54	3407.19	615.91	46	174	0.0190090984615385	0.0193194798096348	North New Guinea	lcm	Austronesian
1786	1786	1043	Lavukaleve	Solomons East Papuan	Pacific	0	-9	159	0	0	0	0	0	56.26	264.29	390.74	2609.76	430.65	134.16	260.42	413.53	3243.54	630.62	42	178	0.018622853030303	0.0191848554176379	Pacific	lvk	Lavukaleve
1787	1787	3771	Lawa	Arawak	South America	0	6.07	-57.6	16	270	479	1417	198	25.6	268.13	530.44	1923.49	278.43	217.98	259.28	580.08	2062.25	236.59	50	65	0.0160009651515152	0.0170554829817405	Amazon	arw	Arawakan
1788	1788	2069	Lawa	Austro-Asiatic	Eurasia	2	18.209	97.892	422	259	2181	1240	25	666.57	250.95	2168.14	1396.32	29.81	478.59	247.75	2352.8	1675.84	23.48	56	146	0.0110480918181818	0.0164530675893551	Southeast Asia	lcp	NA
1789	1789	2874	Lawangan	Austronesian	Pacific	0	-1.63	116.013	251	251	219	2672	382	147.6	256.99	225.72	2650.5	393.81	296.88	251.68	286.41	2817.02	481.85	46	156	0.0189868727272727	0.0198013607031857	Southeast Asia	lbx	Austronesian
[truncated: 1,967 more rows]
