# Supplementary material for: Investigating environmental effects on phonology using diachronic models
Source: Evol Hum Sci. 2024 Jan 3;6:e8. doi: 10.1017/ehs.2023.33 (PMC10955398; doi:10.1017/ehs.2023.33)
Supplement: Hartmann et al. supplementary material 4 — Hartmann et al. supplementary material [file S2513843X23000336sup004.zip › TonesClimateGeoPhylo_Public-1.0/data/phonology/InventoryID-ISO-gcode-Bibkey-Source.tsv]

InventoryID	LanguageCode	Glottocode	BibtexKey	Source
1	kor	kore1280	Cho1967	spa
1	kor	kore1280	Martin1951	spa
1	kor	kore1280	Martin1954	spa
1	kor	kore1280	MartinLee1969	spa
1	kor	kore1280	Kim1968	spa
1	kor	kore1280	Kim1972	spa
2	ket	kett1243	Dulzon1968	spa
2	ket	kett1243	Krejnovich1968	spa
3	lbe	lakk1252	Murkelinskij1967	spa
3	lbe	lakk1252	Zhirkov1955	spa
3	lbe	lakk1252	Khajdakov1966	spa
4	kbd	kaba1278	Kuipers1960	spa
5	kat	nucl1302	RobinsWaterson1952	spa
5	kat	nucl1302	Selmer1935	spa
5	kat	nucl1302	Tschenkeli1958	spa
5	kat	nucl1302	Vogt1938	spa
5	kat	nucl1302	Vogt1939	spa
5	kat	nucl1302	Vogt1958	spa
5	kat	nucl1302	Vogt1971	spa
6	bsk	buru1296	Morgenstierne1945	spa
7	kru	kuru1302	Pinnow1964	spa
7	kru	kuru1302	Pfeiffer1972	spa
7	kru	kuru1302	Grignard1924	spa
8	tel	telu1262	Lisker1963	spa
8	tel	telu1262	Krishnamurti1961	spa
8	tel	telu1262	Kelley1963	spa
9	kfe	kota1263	Emeneau1944	spa
10	unr	mund1320	GumperzBilibiri1957	spa
11	khr	khar1287	Biligiri1965	spa
11	khr	khar1287	Pinnow1959	spa
12	kha	khas1269	Rabel1961	spa
13	sed	seda1262	Smith1968	spa
14	khm	cent1989	Huffman1970a	spa
14	khm	cent1989	Jacob1968	spa
14	khm	cent1989	Huffman1970b	spa
15	vie	viet1252	Thompson1965	spa
16	cmn	mand1415	Dow1972	spa
16	cmn	mand1415	Chao1968	spa
16	cmn	mand1415	Cheng1973b	spa
16	cmn	mand1415	Karlgren1926	spa
17	wuu	wuch1236	Chao1970	spa
18	hak	hakk1236	Hashimoto1973	spa
19	yue	yuec1235	Cheng1973a	spa
20	ium	iumi1238	Purnell1965	spa
21	njz	nisi1239	Ray1967	spa
22	mya	nucl1310	Okell1969	spa
23	lhu	lahu1253	Matisoff1973	spa
24	grt	garo1247	Burling1961	spa
25	ksw	sgaw1245	Jones1961	spa
26	lbc	lakk1238	Haudricourt1967	spa
27	tha	thai1261	Abramson1962	spa
27	tha	thai1261	Kruatrachue1960	spa
27	tha	thai1261	Noss1954	spa
27	tha	thai1261	Noss1964	spa
28	pcc	bouy1240	Gedney1965	spa
29	cja	west2650	Blood1967	spa
30	tay	atay1247	Egerod1966	spa
31	plt	plat1254	Dahl1952	spa
31	plt	plat1254	Dyen1971	spa
32	zsm	stan1306	Verguin1967	spa
32	zsm	stan1306	MacdonaldSoenyono1967	spa
33	btx	bata1293	vanderTuuk1971	spa
34	snv	saba1265	Clayre1973	spa
35	sun	sund1252	VanSyoc1959	spa
35	sun	sund1252	Anderson1972	spa
35	sun	sund1252	Robins1953	spa
35	sun	sund1252	Robins1957	spa
36	jav	java1254	Uhlenbeck1949	spa
36	jav	java1254	Uhlenbeck1963	spa
37	tgl	taga1270	SchachterOtanes1972	spa
37	tgl	taga1270	Bloomfield1917	spa
38	cha	cham1312	Topping1973	spa
39	iai	iaai1238	Tryon1968	spa
39	iai	iaai1238	Haudricourt1971	spa
40	khl	lusi1240	Counts1969	spa
41	adz	adze1240	Holzknecht1973	spa
42	mri	maor1246	Hohepa1967	spa
42	mri	maor1246	WilliamsWilliams1965	spa
42	mri	maor1246	Biggs1961	spa
43	haw	hawa1245	PukuiElbert1965	spa
44	ant	anta1253	Douglas1955	spa
44	ant	anta1253	Douglas1964	spa
45	nna	nyan1301	OGrady1964	spa
46	kjn	kunj1245	Sommer1969	spa
46	kjn	kunj1245	Capell1967	spa
47	zmr	mara1386	Tryon1970	spa
48	mph	maun1240	CapellHinch1970	spa
49	nuy	nung1290	HughesLeeding1971	spa
50	alh	alaw1244	Sharpe1972	spa
51	wim	wikm1247	SayersGodfrey1964	spa
52	set	nucl1632	Cowan1965	spa
53	kmo	kwom1262	Kooyers_etal1971	spa
54	tml	tamn1235	Voorhoeve1965	spa
55	tlf	tele1256	Healey1964	spa
56	gaj	gads1258	FrantzFrantz1966	spa
57	auy	awiy1238	Bees1965	spa
58	kup	kuni1267	Pence1966	spa
59	spl	sele1250	McElhanon1970a	spa
60	nas	naas1242	HurdHurd1966	spa
61	ale	aleu1260	Bergsland1956	spa
61	ale	aleu1260	Bergsland1959	spa
61	ale	aleu1260	Menovshchikov1968	spa
61	ale	aleu1260	Jakobson1944	spa
62	kal	kala1399	Thalbitzer1904	spa
62	kal	kala1399	Rischel1974	spa
62	kal	kala1399	Kleinschmidt1851	spa
63	chp	chip1261	Li1946	spa
63	chp	chip1261	Li1932	spa
63	chp	chip1261	Li1933	spa
64	tol	tolo1259	Bright1964	spa
65	hup	hupa1239	Golla1970	spa
65	hup	hupa1239	Woodward1964	spa
66	nav	nava1243	SapirHoijer1967	spa
67	hdn	nort2938	Sapir1923	spa
68	squ	squa1248	Kuipers1967	spa
69	str	stra1244	Snyder1968	spa
70	nuk	noot1239	SapirMorris1939	spa
70	nuk	noot1239	SapirMorris1955	spa
70	nuk	noot1239	Jacobsen1969	spa
71	kwk	kwak1269	Boas1947	spa
71	kwk	kwak1269	Newman1950	spa
72	ojg	east2542	Bloomfield1957	spa
73	unm	unam1242	Voegelin1946	spa
74	wic	wich1260	Garvin1950	spa
75	lkt	lako1247	BoasDeloria1941	spa
76	see	sene1264	Chafe1967	spa
77	one	onei1249	Lounsbury1953	spa
78	yuc	yuch1247	Crawford1973	spa
78	yuc	yuch1247	Ballard1975	spa
79	akz	alab1237	Rand1968	spa
80	tun	tuni1252	Haas1941	spa
81	nez	nezp1238	Aoki1970	spa
81	nez	nezp1238	Aoki1970a	spa
81	nez	nezp1238	Aoki1966	spa
82	nmu	nort2952	Shipley1956	spa
82	nmu	nort2952	Shipley1964	spa
83	zoc	copa1236	Wonderly1951	spa
84	top	papa1238	Aschmann1946	spa
85	chf	taba1266	Keller1959	spa
86	tzh	tzel1254	Kaufman1971	spa
87	tsz	pure1242	Foster1969	spa
88	kyh	karo1304	Bright1957	spa
89	pom	sout2982	Moshinsky1974	spa
90	dih	kumi1248	Langdon1970	spa
91	zun	zuni1245	Newman1965	spa
92	tix	sout2961	Trager1971	spa
93	tew	tewa1260	HoijerDozier1949	spa
94	lui	luis1253	Malecot1963	spa
94	lui	luis1253	KroeberGrace1960	spa
94	lui	luis1253	Bright1965	spa
94	lui	luis1253	Bright1968	spa
95	hop	hopi1249	Whorf1946	spa
95	hop	hopi1249	Voegelin1956	spa
96	ood	toho1245	Hale1959	spa
96	ood	toho1245	Saxton1963	spa
97	ote	mezq1235	BlightEunice1976	spa
98	maz	cent2144	Spotts1953	spa
98	maz	cent2144	Pike1951	spa
99	maq	chiq1250	PikePike1947	spa
100	mig	sanm1295	HunterPike1969	spa
101	cbi	chac1249	LindskoogBrend1962	spa
102	pbb	paez1247	Gerdel1973	spa
103	ito	iton1250	LiccardiGrimes1968	spa
104	quh	sout2991	Bills_etal1969	spa
104	quh	sout2991	Lastra1968	spa
104	quh	sout2991	Lastra1968	spa
104	quh	sout2991	Parker1969	spa
105	ayr	cent2142	Hardman1966	spa
106	arn	mapu1245	EcheverriaContreras1965	spa
107	crb	isla1278	Taylor1955	spa
108	wap	wapi1253	Tracy1972	spa
109	guc	wayu1243	Holmer1949	spa
110	cni	asha1243	Dirks1953	spa
111	ign	igna1246	OttOtt1967	spa
112	ame	yane1238	Fast1953	spa
113	jiv	shua1257	BeasleyPike1957	spa
114	bao	waim1255	StolteStolte1971	spa
115	tca	ticu1245	Anderson1959	spa
115	tca	ticu1245	Anderson1962	spa
116	car	gali1262	Peasgood1972	spa
116	car	gali1262	Hoff1968	spa
117	oca	ocai1244	AgnewPike1957	spa
118	srq	siri1273	Priest1968	spa
119	gug	para1311	GregoresSuarez1967	spa
119	gug	para1311	Lunt1973	spa
119	gug	para1311	Uldall1956	spa
120	amc	amah1246	Osborn1948	spa
121	cao	chac1251	Prost1967	spa
122	apn	apin1244	BurgessHam1968	spa
123	rif	tari1263	Applegate1958	spa
124	hau	haus1257	KraftKraft1973	spa
124	hau	haus1257	Greenberg1941	spa
124	hau	haus1257	Abraham1959a	spa
124	hau	haus1257	Abraham1959	spa
124	hau	haus1257	Kraft1963	spa
124	hau	haus1257	Hodge1947	spa
124	hau	haus1257	HodgeUmaru1963	spa
124	hau	haus1257	BraunerAshiwajn1965	spa
124	hau	haus1257	KraftKirk-Greene1973	spa
125	anc	ngas1240	Burquest1971	spa
126	mrt	marg1265	Hoffmann1963	spa
127	som	soma1255	Armstrong1964	spa
127	som	soma1255	Andrzejewsky1955	spa
127	som	soma1255	Andrzejewsky1956	spa
128	awn	awng1244	Hetzron1969	spa
129	irk	iraq1241	Whiteley1958	spa
130	tig	tigr1270	Palmer1962	spa
131	amh	amha1245	Leslau1968	spa
131	amh	amha1245	Klingenheben1966	spa
131	amh	amha1245	Sumner1957	spa
132	arz	egyp1253	Mitchell1962	spa
132	arz	egyp1253	Tomiche1964	spa
132	arz	egyp1253	Kennedy1960	spa
133	ary	moro1292	Harrell1962	spa
133	ary	moro1292	Abdel-Massih1973	spa
133	ary	moro1292	Harrell1965	spa
134	mlt	malt1254	Borg1973	spa
135	heb	hebr1245	Chayen1973	spa
135	heb	hebr1245	CohenZafrani1968	spa
136	xtc	katc1249	Stevenson1957	spa
136	xtc	katc1249	TuckerBryan1966	spa
137	xpe	libe1247	Welmers1962	spa
137	xpe	libe1247	Welmers1973	spa
138	wol	nucl1347	Sauvageot1965	spa
138	wol	nucl1347	ManessySauvageot1963	spa
138	wol	nucl1347	Ward1963	spa
139	dag	dagb1246	WilsonBendor-Samuel1969	spa
140	aka	akan1250	Ladefoged1964	spa
140	aka	akan1250	SchachterFromkin1968	spa
140	aka	akan1250	Stewart1967	spa
140	aka	akan1250	Welmers1946	spa
141	gaa	gaaa1244	Berry1951a	spa
142	ewe	ewee1241	Stahlke1970	spa
142	ewe	ewee1241	Berry1951	spa
142	ewe	ewee1241	Ansre1961	spa
142	ewe	ewee1241	Ladefoged1964	spa
143	ibo	nucl1417	Williamson1969	spa
143	ibo	nucl1417	Carnochan1948	spa
143	ibo	nucl1417	Swift_etal1962	spa
143	ibo	nucl1417	Ladefoged1968	spa
143	ibo	nucl1417	Ward1936	spa
144	beq	beem1239	Jacquot1962	spa
145	swh	swah1253	Polome1967	spa
146	lue	luva1239	Horton1949	spa
147	zul	zulu1248	Doke1926	spa
147	zul	zulu1248	Doke1961	spa
148	gbp	gbay1287	Samarin1966	spa
149	ses	koyr1242	Prost1956	spa
150	knc	cent2050	Lukas1937	spa
151	lgg	lugb1240	Crazzolara1960	spa
151	lgg	lugb1240	TuckerBryan1966	spa
152	fia	nobi1240	Bell1971	spa
153	luo	luok1236	Gregersen1961	spa
154	mas	masa1300	TuckerMpaayei1955	spa
154	mas	masa1300	TuckerBryan1966	spa
155	naq	nama1264	Beach1938	spa
156	gle	iris1253	Fhailigh1968	spa
156	gle	iris1253	Florence1970	spa
157	bre	bret1244	Ternes1970	spa
158	isl	icel1247	Haugen1958	spa
158	isl	icel1247	Einarsson1949	spa
159	nob	norw1259	Vanvik1972	spa
159	nob	norw1259	Vanvik1972a	spa
160	eng	stan1293	OConner1973	spa
160	eng	stan1293	Gimson1962	spa
160	eng	stan1293	Halle1973	spa
160	eng	stan1293	Fudge1975	spa
160	eng	stan1293	Trnka1968	spa
161	deu	stan1295	Moulton1962	spa
161	deu	stan1295	Philipp1974	spa
161	deu	stan1295	Werner1972	spa
162	fra	stan1290	Sten1963	spa
163	por	port1283	Head1964	spa
163	por	port1283	Camara1972	spa
164	spa	stan1288	Navarro1961	spa
164	spa	stan1288	Harris1969	spa
164	spa	stan1288	SaportaContreras1962	spa
165	ron	roma1327	Agard1958	spa
165	ron	roma1327	Ruhlen1973	spa
166	rus	russ1263	JonesWard1969	spa
166	rus	russ1263	Halle1959	spa
167	bul	bulg1262	Aronson1968	spa
167	bul	bulg1262	Klagstad1958	spa
168	lit	lith1251	Senn1966	spa
168	lit	lith1251	Augustitis1964	spa
168	lit	lith1251	Ambrazas_etal1966	spa
169	als	tosk1239	Newmark1957	spa
170	ell	mode1248	Householder_etal1964	spa
170	ell	mode1248	Newton1972	spa
170	ell	mode1248	Kaisse1975	spa
170	ell	mode1248	Kaisse1976	spa
171	hye	nucl1235	Allen1950	spa
172	pes	west2369	Obolensky_etal1963	spa
173	pst	cent1973	Shafeev1964	spa
174	kas	kash1277	KelkarTrisal1964	spa
175	pan	panj1256	GillGleason1963	spa
176	hin	hind1269	Kelkar1968	spa
176	hin	hind1269	VermeerSharma1966	spa
176	hin	hind1269	Pinnow1953	spa
176	hin	hind1269	Srivastava1969	spa
177	ben	beng1280	FergusonChowdhury1960	spa
178	sin	sinh1246	CoatesSilva1960	spa
179	eus	basq1248	Ndiaye1970	spa
179	eus	basq1248	Gavel1929	spa
180	fin	finn1318	Lehtinen1964	spa
180	fin	finn1318	Harms1964	spa
180	fin	finn1318	Austerlitz1967	spa
180	fin	finn1318	Hammarberg1974	spa
180	fin	finn1318	Kiparsky1968	spa
180	fin	finn1318	Harms1966	spa
181	mhr	east2328	Ristinen1960	spa
182	kpv	komi1268	Lytkin1966	spa
182	kpv	komi1268	Bubrich1949	spa
183	hun	hung1274	Kalman1972	spa
183	hun	hung1274	Banhidi_etal1965	spa
183	hun	hung1274	Hall1938	spa
183	hun	hung1274	Hall1944	spa
184	kca	khan1273	Gulya1966	spa
184	kca	khan1273	Steinitz1950	spa
184	kca	khan1273	Katz1975	spa
185	yrk	nene1249	Hajdu1963	spa
185	yrk	nene1249	Decsy1966	spa
185	yrk	nene1249	Ristinen1965	spa
185	yrk	nene1249	Ristinen1968	spa
185	yrk	nene1249	Katz1975	spa
186	tur	nucl1301	Swift1963	spa
186	tur	nucl1301	Lees1961	spa
186	tur	nucl1301	Underhill1976	spa
187	azb	sout2697	HouseholderLofti1965	spa
188	kir	kirg1245	HerbertPoppe1963	spa
189	chv	chuv1255	Kruger1961	spa
189	chv	chuv1255	Andreev1966	spa
190	sah	yaku1245	Krueger1962	spa
190	sah	yaku1245	Bohtlingk1964	spa
191	khk	halh1238	Hangin1968	spa
191	khk	halh1238	Luvsanvandan1964	spa
191	khk	halh1238	Street1963	spa
192	eve	even1260	Novikova1960	spa
193	yux	sout2750	Krejnovich1968b	spa
193	yux	sout2750	Krejnovich1958	spa
194	niv	gily1242	Panfilov1962	spa
194	niv	gily1242	Panfilov1968	spa
195	ckt	chuk1273	Skorik1968	spa
195	ckt	chuk1273	Skorik1961	spa
196	ain	ainu1240	Simeon1969	spa
197	jpn	nucl1643	Bloch1950	spa
197	jpn	nucl1643	Martin1952	spa
197	jpn	nucl1643	Jorden1963	spa
198	aal	afad1236	Bouny1977	upsid
199	acv	achu1247	Olmsted1964	upsid
199	acv	achu1247	Olmsted1966	upsid
200	adz	adze1240	Holzknecht1973	upsid
201	aer	east2379	NO SOURCE GIVEN	upsid
202	aey	amel1241	Roberts1987	upsid
203	agm	anga1290	Huisman1973	upsid
203	agm	anga1290	Huisman_etal1981	upsid
203	agm	anga1290	HuismanLloyd1981	upsid
204	agq	aghe1239	Hyman1979	upsid
205	ahp	apro1235	Herault1971	upsid
206	aht	ahte1237	Kari1979	upsid
206	aht	ahte1237	KariBuck1975	upsid
207	ain	ainu1240	Patrie1982	upsid
207	ain	ainu1240	Simeon1969	upsid
208	aka	akan1250	Dolphyne1988	upsid
208	aka	akan1250	Ladefoged1964	upsid
208	aka	akan1250	SchachterFromkin1968	upsid
208	aka	akan1250	Stewart1967	upsid
208	aka	akan1250	Welmers1946	upsid
209	ake	akaw1239	Edwards1978	upsid
210	akz	alab1237	Rand1968	upsid
211	alc	qawa1238	Clairis1977	upsid
212	ald	alla1248	Duponchel1971	upsid
212	ald	alla1248	DumestreDuponchel1971	upsid
213	ale	aleu1260	Bergsland1956	upsid
213	ale	aleu1260	Bergsland1959	upsid
213	ale	aleu1260	Jakobson1944	upsid
213	ale	aleu1260	Menovshchikov1968	upsid
214	alh	alaw1244	Sharpe1972	upsid
215	als	tosk1239	Newmark1957	upsid
216	amc	amah1246	Osborn1948	upsid
217	ame	yane1238	Fast1953	upsid
217	ame	yane1238	Wise1958	upsid
218	amf	hame1242	Lydall1976	upsid
219	amh	amha1245	Klingenheben1966	upsid
219	amh	amha1245	Leslau1968	upsid
219	amh	amha1245	Sumner1957	upsid
220	amo	amoo1242	Anderson1980	upsid
220	amo	amoo1242	Di-Luzio1972	upsid
221	amp	alam1246	Bruce1984	upsid
222	amu	guer1243	Bauernschmidt1965	upsid
222	amu	guer1243	Longacre1966	upsid
223	anc	ngas1240	Burquest1971	upsid
224	ano	ando1256	Landaburu1979	upsid
225	ant	anta1253	Douglas1955	upsid
225	ant	anta1253	Douglas1964	upsid
226	apn	apin1244	BurgessHam1968	upsid
227	apq	apuc1241	Brown1914	upsid
227	apq	apuc1241	VoegelinVoegelin1966	upsid
228	aqc	arch1244	Kodzasov1977	upsid
229	arl	arab1268	Rich1963	upsid
230	arn	mapu1245	EcheverriaContreras1965	upsid
230	arn	mapu1245	Key1978	upsid
231	arz	egyp1253	Kennedy1960	upsid
231	arz	egyp1253	Mitchell1962	upsid
231	arz	egyp1253	Tomiche1964	upsid
232	auc	waor1240	SaintPike1962	upsid
233	ava	avar1256	Charachidze1981	upsid
233	ava	avar1256	Zhirkov1936	upsid
234	awn	awng1244	Hetzron1969	upsid
235	axb	abip1241	Najlis1966	upsid
236	azj	nort2697	HouseholderLofti1965	upsid
237	bak	bash1264	Poppe1964	upsid
238	bam	bamb1269	Bird_etal1977	upsid
239	bao	waim1255	StolteStolte1971	upsid
240	bba	baat1238	Welmers1952	upsid
241	bbc	bata1289	vanderTuuk1971	upsid
242	bbl	bats1242	Desheriev1953	upsid
243	bbo	nort2819	leBrisProst1981	upsid
243	bbo	nort2819	Morse1976	upsid
244	bca	cent2004	Dell1981	upsid
245	bcj	bard1255	Metcalfe1971	upsid
246	bcs	kohu1244	Cook1969a	upsid
247	bdl	indo1317	Verheijen1986	upsid
248	bdy	band1339	Cunningham1969	upsid
249	bej	beja1238	Hudson1974	upsid
249	bej	beja1238	Hudson1976	upsid
250	ben	beng1280	FergusonChowdhury1960	upsid
251	beq	beem1239	Jacquot1962	upsid
251	beq	beem1239	Jacquot1981	upsid
252	bev	dalo1238	WerleGbalehi1976	upsid
253	bib	biss1248	Naden1973b	upsid
253	bib	biss1248	Naden1973	upsid
254	bkq	baka1277	Wheatley1973	upsid
254	bkq	baka1277	Wheatley1969	upsid
255	blc	bell1243	Nater1984	upsid
255	blc	bell1243	Newman1947	upsid
256	bmr	muin1242	WaltonWalton1967	upsid
257	bom	bero1242	Bouquiaux1970	upsid
257	bom	bero1242	Wolff1959	upsid
258	bor	boro1282	Crowell1979	upsid
259	brb	lave1249	Keller1976	upsid
260	bre	bret1244	Bothorel1982	upsid
260	bre	bret1244	Ternes1970	upsid
261	brh	brah1256	De-Armond1975	upsid
261	brh	brah1256	Emeneau1937	upsid
261	brh	brah1256	Emeneau1962	upsid
262	brv	west2397	Thongkum1979	upsid
263	brx	bodo1269	Bhat1968	upsid
264	bsk	buru1296	Morgenstierne1945	upsid
265	bul	bulg1262	Aronson1968	upsid
265	bul	bulg1262	Bidwell1968	upsid
265	bul	bulg1262	Klagstad1958	upsid
265	bul	bulg1262	Scatton1984	upsid
266	bvr	bura1267	GlasgowGlasgow1967	upsid
267	byx	qaqe1238	ParkerParker1974	upsid
268	bzd	brib1243	Arroyo1972	upsid
269	cad	cadd1256	Chafe1976	upsid
270	cag	niva1238	Stell1972	upsid
271	caq	carn1240	Das1977	upsid
272	car	gali1262	Hoff1968	upsid
272	car	gali1262	Peasgood1972	upsid
273	cbi	chac1249	LindskoogBrend1962	upsid
274	cbn	nyah1250	Diffloth1984	upsid
274	cbn	nyah1250	Thongkum1984	upsid
275	cbv	cacu1241	Anderton1989	upsid
275	cbv	cacu1241	Cathcart1979	upsid
276	cdo	mind1253	Jiahua1960	upsid
277	cha	cham1312	Costenoble1940	upsid
277	cha	cham1312	Seiden1960	upsid
277	cha	cham1312	Topping1969	upsid
277	cha	cham1312	Topping1973	upsid
278	chp	chip1261	Li1932	upsid
278	chp	chip1261	Li1933	upsid
278	chp	chip1261	Li1946	upsid
279	chq	quio1240	Robbins1968	upsid
279	chq	quio1240	Robbins1975	upsid
279	chq	quio1240	Robbins1961	upsid
280	chr	cher1273	BenderBender1946	upsid
280	chr	cher1273	Walker1975	upsid
280	chr	cher1273	Cook1979	upsid
281	chv	chuv1255	Kruger1961	upsid
282	cja	west2650	Blood1967	upsid
283	cjh	uppe1439	Kinkade1963	upsid
284	cjv	chua1250	Thurman1970	upsid
285	ckt	chuk1273	Skorik1961	upsid
285	ckt	chuk1273	Skorik1968	upsid
286	cmn	mand1415	Chao1968	upsid
286	cmn	mand1415	Cheng1973b	upsid
286	cmn	mand1415	Dow1972	upsid
286	cmn	mand1415	Jiahua1960	upsid
286	cmn	mand1415	Karlgren1926	upsid
286	cmn	mand1415	Hanyu1960	upsid
287	cnh	haka1240	Liang1984	upsid
287	cnh	haka1240	Liang1984b	upsid
287	cnh	haka1240	OuyangZheng1980	upsid
287	cnh	haka1240	OuyangZheng1963	upsid
288	cni	asha1243	Dirks1953	upsid
288	cni	asha1243	Payne1981	upsid
289	con	cofa1242	Borman1962	upsid
290	cou	wame1240	Santos1977	upsid
291	cqd	chua1256	Wang1985	upsid
291	cqd	chua1256	Wang1983	upsid
291	cqd	chua1256	Purnell1972	upsid
292	crb	isla1278	Taylor1955	upsid
293	ctd	tedi1235	Henderson1965	upsid
294	ctp	west2644	Pride1965	upsid
295	cub	cube1242	Salser1971	upsid
296	cyb	cayu1262	Key1961	upsid
297	daa	dang1274	Fedry1977	upsid
298	lda	dann1241	BearthZemp1967	upsid
299	dag	dagb1246	WilsonBendor-Samuel1969	upsid
300	daj	darf1239	Thelwall1981	upsid
300	daj	darf1239	TuckerBryan1966	upsid
301	dal	daha1245	Tucker_etal1977	upsid
301	dal	daha1245	Nurse1986	upsid
302	njz	nisi1239	Ray1967	upsid
303	dbl	dyir1250	Dixon1972	upsid
304	deu	stan1295	Moulton1962	upsid
304	deu	stan1295	Wangler1972	upsid
305	dif	dier1241	Austin1981	upsid
306	dih	kumi1248	Langdon1970	upsid
307	dip	nort2815	Andersen1987	upsid
307	dip	nort2815	Malou1988	upsid
308	dni	lowe1415	Bromley1961	upsid
308	dni	lowe1415	vanderStap1966	upsid
309	doc	nort2735	GuoqiaoYang1988	upsid
310	dow	doya1240	Wiering1974	upsid
311	dru	ruka1240	Li1973	upsid
311	dru	ruka1240	Li1977-dru	upsid
312	dta	daur1238	Anonymous1982	upsid
313	dts	toro1252	Bendor-Samuel_etal1989	upsid
313	dts	toro1252	Morphy1983	upsid
314	duj	dhuw1249	RoseMorphy1982	upsid
315	dyo	jola1263	Sapir1965	upsid
316	efi	efik1245	Cook1969b	upsid
317	ekg	ekar1243	Doble1962	upsid
317	ekg	ekar1243	Doble1987	upsid
317	ekg	ekar1243	Steltenpool1969	upsid
318	ell	mode1248	Householder_etal1964	upsid
318	ell	mode1248	Newton1972	upsid
318	ell	mode1248	Pring1967	upsid
319	ess	cent2128	Krauss1975	upsid
320	etu	ejag1239	Watters1981	upsid
321	eus	basq1248	Gavel1929	upsid
321	eus	basq1248	Ndiaye1970	upsid
322	eve	even1260	Novikova1960	upsid
323	ewe	ewee1241	Ladefoged1964	upsid
323	ewe	ewee1241	Stahlke1970	upsid
323	ewe	ewee1241	Berry1951	upsid
324	ewo	ewon1239	Abega1970	upsid
324	ewo	ewon1239	NnomoMbezele1982	upsid
324	ewo	ewon1239	Redden1979	upsid
325	eya	eyak1241	Krauss1965	upsid
326	faa	fasu1242	LoewekeMay1964	upsid
327	fia	nobi1240	Bell1968	upsid
327	fia	nobi1240	Bell1971	upsid
327	fia	nobi1240	Stevenson1957	upsid
328	fij	fiji1243	Dixon1988	upsid
329	fin	finn1318	Austerlitz1967	upsid
329	fin	finn1318	Hammarberg1974	upsid
329	fin	finn1318	Harms1964	upsid
329	fin	finn1318	Harms1966	upsid
329	fin	finn1318	Lehtinen1964	upsid
330	fmp	fefe1239	Hyman1972	upsid
331	fra	stan1290	Sten1963	upsid
332	fun	fuln1247	Lapenda1968	upsid
333	fvr	furr1244	Beaton1968	upsid
333	fvr	furr1244	TuckerTucker1966	upsid
334	fwa	fwai1237	Li1977	upsid
335	gaa	gaaa1244	Berry1951a	upsid
336	gaj	gads1258	FrantzFrantz1966	upsid
337	wrk	gara1261	Furby1974	upsid
338	gbp	gbay1287	MoninoRoulon1972	upsid
338	gbp	gbay1287	Samarin1966	upsid
339	gbr	gbag1258	HymanMagaji1970	upsid
340	gio	gela1261	He1983	upsid
340	gio	gela1261	He1981	upsid
341	gld	nana1257	Avrorin1968	upsid
342	gle	iris1253	Fhailigh1968	upsid
342	gle	iris1253	Sommerfelt1964	upsid
342	gle	iris1253	Brothers1905	upsid
343	dwr	gamo1244	Allan1976a	upsid
344	guc	wayu1243	Holmer1949	upsid
344	guc	wayu1243	Mansen1967	upsid
345	gug	para1311	GregoresSuarez1967	upsid
345	gug	para1311	Lunt1973	upsid
345	gug	para1311	Uldall1956	upsid
346	guh	guah1255	KondoKondo1967	upsid
347	gum	guam1248	BranksBranks1973	upsid
347	gum	guam1248	Caudmont1964	upsid
348	guq	ache1246	Susnik1974	upsid
349	gvn	kuku1273	Oates1964	upsid
349	gvn	kuku1273	OatesOates1964	upsid
349	gvn	kuku1273	Wurm1972a	upsid
350	hak	hakk1236	Hashimoto1973	upsid
351	hau	haus1257	Abraham1934	upsid
351	hau	haus1257	Abraham1959	upsid
351	hau	haus1257	Abraham1959a	upsid
351	hau	haus1257	BraunerAshiwajn1965	upsid
351	hau	haus1257	Greenberg1941	upsid
351	hau	haus1257	Hodge1947	upsid
351	hau	haus1257	HodgeUmaru1963	upsid
351	hau	haus1257	Kraft1963	upsid
351	hau	haus1257	KraftKirk-Greene1973	upsid
351	hau	haus1257	KraftKraft1973	upsid
351	hau	haus1257	Taylor1959	upsid
352	haw	hawa1245	PukuiElbert1965	upsid
352	haw	hawa1245	ElbertPukui1979	upsid
352	haw	hawa1245	Schutz1981	upsid
353	hdn	nort2938	Sapir1923	upsid
354	hin	hind1269	Kelkar1968	upsid
354	hin	hind1269	Ohala1983	upsid
354	hin	hind1269	Pinnow1953	upsid
354	hin	hind1269	Srivastava1969	upsid
354	hin	hind1269	VermeerSharma1966	upsid
355	hix	hixk1239	Derbyshire1985	upsid
356	hop	hopi1249	KluckhohnMacLeish1955	upsid
356	hop	hopi1249	Voegelin1956	upsid
356	hop	hopi1249	Whorf1946	upsid
357	hts	hadz1240	DempwolffND	upsid
357	hts	hadz1240	TuckerMpaayei1955	upsid
358	hun	hung1274	Banhidi_etal1965	upsid
358	hun	hung1274	Hall1938	upsid
358	hun	hung1274	Hall1944	upsid
358	hun	hung1274	Kalman1972	upsid
359	hup	hupa1239	Golla1970	upsid
359	hup	hupa1239	Woodward1964	upsid
360	hus	huas1242	LarsenPike1949	upsid
360	hus	huas1242	Ochoa-Peralta1984	upsid
361	huv	sanm1287	Stairs_etal1981	upsid
361	huv	sanm1287	Suarez1975	upsid
362	hye	nucl1235	Allen1950	upsid
363	iai	iaai1238	Haudricourt1971	upsid
363	iai	iaai1238	Ozanne-Rivierre1976	upsid
363	iai	iaai1238	Tryon1968	upsid
364	iba	iban1264	Kuala1981	upsid
364	iba	iban1264	Scott1957	upsid
365	ibo	nucl1417	Carnochan1948	upsid
365	ibo	nucl1417	Ladefoged1964	upsid
365	ibo	nucl1417	Ladefoged1976	upsid
365	ibo	nucl1417	Swift_etal1962	upsid
365	ibo	nucl1417	Ward1936	upsid
365	ibo	nucl1417	Williamson1969	upsid
366	ign	igna1246	OttOtt1967	upsid
367	ijc	izon1238	Williamson1965	upsid
368	ikx	ikkk1242	Heine1975b	upsid
369	irh	irar1238	Voorhoeve1989	upsid
370	irk	iraq1241	Whiteley1958	upsid
371	irn	iran1263	Meader1967	upsid
372	iso	isok1239	Donwa1982	upsid
373	itl	itel1242	Volodin1976	upsid
374	ito	iton1250	LiccardiGrimes1968	upsid
375	ium	iumi1238	Mao_etal1982	upsid
375	ium	iumi1238	Purnell1965	upsid
376	ivv	ivat1242	CottleCottle1958	upsid
376	ivv	ivat1242	HeyeHeye1967	upsid
376	ivv	ivat1242	HidalgoHidalgo1971	upsid
377	iwm	iwam1256	Laycock1965	upsid
378	jac	popt1235	Craig1977	upsid
378	jac	popt1235	Day1973	upsid
379	jao	yany1243	HuttarKirton1981	upsid
379	jao	yany1243	Kirton1967	upsid
379	jao	yany1243	KirtonCharlie1978	upsid
380	jav	java1254	Fagan1988	upsid
380	jav	java1254	Horne1961	upsid
380	jav	java1254	Herrfurth1964	upsid
380	jav	java1254	Uhlenbeck1963	upsid
381	jeb	jebe1250	Bendor-Samuel1961	upsid
382	jic	toll1241	FlemingDennis1977	upsid
383	jiv	shua1257	BeasleyPike1957	upsid
384	jpn	nucl1643	Bloch1950	upsid
384	jpn	nucl1643	Jorden1963	upsid
384	jpn	nucl1643	Martin1952	upsid
384	jpn	nucl1643	Shibatani1990	upsid
385	jqr	jaqa1244	Hardman1966	upsid
385	jqr	jaqa1244	Hardman1983	upsid
386	jru	japr1238	DurbinSeijas1972	upsid
387	kac	kach1280	Liu1964	upsid
388	kal	kala1399	Kleinschmidt1851	upsid
388	kal	kala1399	Rischel1974	upsid
388	kal	kala1399	Thalbitzer1904	upsid
389	kas	kash1277	Bhat1987	upsid
389	kas	kash1277	KelkarTrisal1964	upsid
389	kas	kash1277	Zakharin1974	upsid
389	kas	kash1277	ZakharinEdelman1971	upsid
390	kat	nucl1302	Neisser1953	upsid
390	kat	nucl1302	RobinsWaterson1952	upsid
390	kat	nucl1302	Selmer1935	upsid
390	kat	nucl1302	Tschenkeli1958	upsid
390	kat	nucl1302	Vogt1938	upsid
390	kat	nucl1302	Vogt1958	upsid
390	kat	nucl1302	Vogt1971	upsid
391	kbd	kaba1278	Kuipers1960	upsid
392	kbh	cams1241	Howard1976	upsid
392	kbh	cams1241	Howard1972	upsid
392	kbh	cams1241	Mongui1981	upsid
393	kbk	gras1249	Dutton1969	upsid
394	kbr	kafa1242	Fleming1976	upsid
395	kbv	dera1245	Voorhoeve1971	upsid
396	kca	khan1273	Gulya1966	upsid
396	kca	khan1273	Katz1975	upsid
396	kca	khan1273	Steinitz1950	upsid
397	kek	kekc1242	Freeze1975	upsid
397	kek	kekc1242	Haeseriju1966	upsid
398	ker	kera1255	Ebert1976	upsid
398	ker	kera1255	Ebert1979	upsid
399	ket	kett1243	Dulzon1968	upsid
399	ket	kett1243	Krejnovich1968	upsid
400	kfe	kota1263	Emeneau1944	upsid
401	kff	koya1251	Tyler1969	upsid
402	kgp	kain1272	Henry1935	upsid
402	kgp	kain1272	Kindell1972	upsid
402	kgp	kain1272	Wiesemann1972	upsid
403	kha	khas1269	Rabel1961	upsid
404	khb	luuu1242	Li1964	upsid
405	khk	halh1238	Hangin1968	upsid
405	khk	halh1238	Luvsanvandan1964	upsid
405	khk	halh1238	Street1963	upsid
405	khk	halh1238	Svantesson1985	upsid
406	khl	lusi1240	Counts1969	upsid
407	khm	cent1989	Ehrman1972	upsid
407	khm	cent1989	Huffman1970a	upsid
407	khm	cent1989	Huffman1970b	upsid
407	khm	cent1989	Jacob1968	upsid
408	khr	khar1287	Biligiri1965	upsid
408	khr	khar1287	Pinnow1959	upsid
409	kio	kiow1266	Sivertsen1956	upsid
409	kio	kiow1266	WatkinsMcKenzie1984	upsid
409	kio	kiow1266	Harrington1928	upsid
410	kir	kirg1245	HerbertPoppe1963	upsid
410	kir	kirg1245	Junusaliev1966	upsid
411	kjd	sout2949	Wurm1977	upsid
412	kjg	khmu1256	Svantesson1983	upsid
413	kjq	west2632	Miller1966	upsid
414	kjs	east2516	FranklinFranklin1962	upsid
415	kkw	teke1280	Paulian1975	upsid
416	kla	klam1254	Barker1964	upsid
417	klu	klao1243	Singler1979	upsid
418	kmo	kwom1262	Kooyers_etal1971	upsid
419	kmr	nort2641	AbdullaMcCarus1967	upsid
420	kna	dera1248	Newman1974	upsid
421	knc	cent2050	Awobuluyi1971	upsid
421	knc	cent2050	Hutchison1981	upsid
421	knc	cent2050	Lukas1937	upsid
422	knn	konk1267	Gajendragadkar1970	upsid
422	knn	konk1267	Madtha1984	upsid
422	knn	konk1267	Major1979	upsid
423	kor	kore1280	Cho1967	upsid
423	kor	kore1280	Kim1972	upsid
423	kor	kore1280	Kim1986	upsid
423	kor	kore1280	Martin1951	upsid
423	kor	kore1280	Martin1954	upsid
423	kor	kore1280	MartinLee1969	upsid
424	kpk	kpan1246	Shimizu1971	upsid
425	kpm	koho1244	Manley1972	upsid
426	kpv	komi1268	Bubrix1949	upsid
426	kpv	komi1268	Lytkin1966	upsid
427	kpy	kory1246	Zhukova1980	upsid
428	kpz	kups1238	Montgomery1970	upsid
429	kru	kuru1302	Pfeiffer1972	upsid
429	kru	kuru1302	Pinnow1964	upsid
430	ksw	sgaw1245	Jones1961	upsid
431	ktg	kalk1246	Blake1979	upsid
432	ktz	juho1239	Snyman1970	upsid
432	ktz	juho1239	Snyman1975	upsid
433	kun	kuna1268	TuckerBryan1966	upsid
434	kup	kuni1267	Pence1966	upsid
435	kvn	bord1248	Sherzer1983	upsid
436	kwd	kwai1243	Keesing1985	upsid
437	kwk	kwak1269	Boas1911	upsid
437	kwk	kwak1269	Boas1947	upsid
437	kwk	kwak1269	Grubb1977	upsid
437	kwk	kwak1269	Newman1950	upsid
438	kyh	karo1304	Bright1957	upsid
439	lbc	lakk1238	Haudricourt1967	upsid
440	lbe	lakk1252	Khajdakov1966	upsid
440	lbe	lakk1252	Murkelinskij1967	upsid
440	lbe	lakk1252	Zhirkov1955	upsid
441	lef	lele1264	Hofftmann1971	upsid
442	lgg	lugb1240	Anderson1986	upsid
442	lgg	lugb1240	Crazzolara1960	upsid
442	lgg	lugb1240	TuckerBryan1966	upsid
443	lhu	lahu1253	Matisoff1973	upsid
444	lit	lith1251	Ambrazas_etal1966	upsid
444	lit	lith1251	Augustitis1964	upsid
444	lit	lith1251	Senn1966	upsid
445	lkt	lako1247	BoasDeloria1941	upsid
446	lme	peve1243	Sachnine1982	upsid
447	lui	luis1253	Bright1965	upsid
447	lui	luis1253	Bright1968	upsid
447	lui	luis1253	Hyde1971	upsid
447	lui	luis1253	KroeberGrace1960	upsid
447	lui	luis1253	Malecot1963	upsid
448	luo	luok1236	Gregersen1961	upsid
449	lut	lush1252	Snyder1968	upsid
450	maq	chiq1250	Jamieson1976	upsid
450	maq	chiq1250	Jamieson1976b	upsid
450	maq	chiq1250	PikePike1947	upsid
451	mas	masa1300	TuckerBryan1966	upsid
451	mas	masa1300	TuckerMpaayei1955	upsid
452	maz	cent2144	Pike1951	upsid
452	maz	cent2144	Spotts1953	upsid
453	mbl	maxa1247	Gudschinsky_etal1970	upsid
454	mcu	came1252	PerrinHill1969	upsid
455	mdd	mbum1254	Hagege1970	upsid
456	mde	maba1277	TuckerBryan1966	upsid
457	mdx	dizi1235	Allan1976b	upsid
458	mfc	mbaa1245	Pasch1986	upsid
459	mhj	mogh1245	Weiers1971	upsid
460	mhr	east2328	Ristinen1960	upsid
461	mig	sanm1295	HunterPike1969	upsid
462	mjg	tuuu1240	Todaeva1973	upsid
463	mnc	manc1252	Austin1962	upsid
464	moq	morb1239	Laycock1978	upsid
465	mor	moro1285	BlackBlack1971	upsid
465	mor	moro1285	Schadeberg1981a	upsid
466	mpb	mull1237	Birk1975	upsid
466	mpb	mull1237	Tryon1974	upsid
467	mph	maun1240	CapellHinch1970	upsid
468	mps	dadi1250	MacDonald1973	upsid
469	mqs	west2600	Voorhoeve1982	upsid
469	mqs	west2600	Watuseke1976	upsid
470	mrt	marg1265	Hoffmann1963	upsid
470	mrt	marg1265	Maddieson1987	upsid
471	mrw	mara1404	McKaughan1958	upsid
471	mrw	mara1404	McKaughanMacaraya1967	upsid
472	mto	toto1305	Crawford1963	upsid
472	mto	toto1305	SchoenhalsSchoenhals1965	upsid
473	mur	murl1244	Arensen1982	upsid
473	mur	murl1244	TurtonBender1976	upsid
474	mwf	murr1258	StreetMollinjin1981	upsid
475	mwp	kala1377	Kennedy1981	upsid
475	mwp	kala1377	Wurm1972a	upsid
476	mya	nucl1310	Okell1969	upsid
477	myp	pira1253	Everett1982	upsid
477	myp	pira1253	Rodrigues1980	upsid
477	myp	pira1253	Sheldon1974	upsid
478	mzm	nucl1240	Shimizu1983	upsid
479	mzp	movi1243	JudyJudy1962	upsid
480	nab	sout2994	Price1976	upsid
481	nan	minn1241	Jiahua1960	upsid
482	naq	nama1264	Beach1938	upsid
482	naq	nama1264	LadefogedTraill1980	upsid
483	nas	naas1242	HurdHurd1966	upsid
484	nav	nava1243	SapirHoijer1967	upsid
485	nxq	naxi1245	Bradley1975	upsid
485	nxq	naxi1245	Jiang1980	upsid
486	ncj	nort2957	Brockway1963	upsid
486	ncj	nort2957	Law1955	upsid
486	ncj	nort2957	SchumannGarcia1966	upsid
487	ndv	ndut1239	Gueye1986	upsid
488	nep	nepa1254	Bandhu_etal1971	upsid
489	new	newa1246	HaleHale1969	upsid
489	new	newa1246	Manandhar1986	upsid
490	nez	nezp1238	Aoki1966	upsid
490	nez	nezp1238	Aoki1970	upsid
490	nez	nezp1238	Aoki1970a	upsid
491	ngi	ngiz1242	Schuh1972	upsid
492	nhu	noon1243	Hyman1981	upsid
493	nie	niel1243	Boyeldieu1985	upsid
494	nio	ngan1291	Castren1966	upsid
494	nio	ngan1291	Tereshchenko1966b	upsid
494	nio	ngan1291	Tereshchenko1979	upsid
495	nir	nucl1633	Anceaux1965	upsid
496	niv	gily1242	Austerlitz1956	upsid
496	niv	gily1242	Krejnovich1937	upsid
496	niv	gily1242	Panfilov1962	upsid
496	niv	gily1242	Panfilov1968	upsid
496	niv	gily1242	ZinderMatusevich1937	upsid
497	njo	aona1235	Gurubasave-Gowda1972	upsid
497	njo	aona1235	Gurubasave-Gowda1975	upsid
498	nmu	nort2952	Shipley1956	upsid
498	nmu	nort2952	Shipley1964	upsid
499	nob	norw1259	Vanvik1972	upsid
500	nuk	noot1239	Jacobsen1969	upsid
500	nuk	noot1239	SapirMorris1939	upsid
500	nuk	noot1239	SapirMorris1955	upsid
501	nrb	nara1262	Bender1968	upsid
501	nrb	nara1262	Thompson1976	upsid
502	nut	nung1283	Li1977	upsid
503	nuy	nung1290	HughesLeeding1971	upsid
504	nyi	amas1236	Stevenson1957	upsid
504	nyi	amas1236	TuckerBryan1966	upsid
505	nyp	nyan1313	Heine1975a	upsid
506	oca	ocai1244	AgnewPike1957	upsid
507	ogb	ogbi1239	Williamson1972	upsid
507	ogb	ogbi1239	Williamson1970	upsid
508	ojg	east2542	Bloomfield1957	upsid
509	ood	toho1245	Hale1959	upsid
509	ood	toho1245	Saxton1963	upsid
510	oru	ormu1247	Efimov1986	upsid
511	pac	paco1243	Watson1964	upsid
512	pay	pech1241	Holt1986	upsid
513	pbb	paez1247	Gerdel1973	upsid
514	pbh	enap1235	Cauty1974	upsid
514	pbh	enap1235	Cauty1974b	upsid
514	pbh	enap1235	Cauty1978	upsid
515	pcc	bouy1240	Gedney1965	upsid
516	pes	west2369	Obolensky_etal1963	upsid
517	plt	plat1254	Dahl1952	upsid
517	plt	plat1254	Dyen1971	upsid
518	pom	sout2982	Moshinsky1974	upsid
519	pon	pohn1238	Rehg1981	upsid
519	pon	pohn1238	Rehg1984	upsid
519	pon	pohn1238	Rehg1984a	upsid
520	prk	para1301	Diffloth1980	upsid
520	prk	para1301	MaddiesonLadefoged1985	upsid
520	prk	para1301	QiuNie1980	upsid
521	pst	cent1973	Grjunberg1987	upsid
521	pst	cent1973	Penzl1955	upsid
521	pst	cent1973	Shafeev1964	upsid
522	pwn	paiw1248	Ferrel1982	upsid
522	pwn	paiw1248	Ho1977	upsid
523	pww	pwon1235	Cooke_etal1976	upsid
524	quh	sout2991	Bills_etal1969	upsid
524	quh	sout2991	Lastra1968	upsid
524	quh	sout2991	Parker1969	upsid
525	qui	quil1240	Powell1975	upsid
526	rgr	resi1247	Allin1976	upsid
527	ron	roma1327	Agard1958	upsid
527	ron	roma1327	Tataru1978	upsid
527	ron	roma1327	Ruhlen1973	upsid
528	roo	roto1249	Firchow1969	upsid
529	rro	waim1251	Bluhme1970	upsid
529	rro	waim1251	Davis1974	upsid
530	rus	russ1263	Halle1959	upsid
530	rus	russ1263	JonesWard1969	upsid
531	rut	rutu1240	Dzhejranishvili1967	upsid
531	rut	rutu1240	Ibragimov1978	upsid
532	sad	sand1273	Dempwolff1916	upsid
532	sad	sand1273	Elderkin1982	upsid
532	sad	sand1273	Tucker_etal1977	upsid
533	sag	sang1328	Samarin1967a	upsid
533	sag	sang1328	Samarin1967b	upsid
534	sah	yaku1245	Bohtlingk1964	upsid
534	sah	yaku1245	Krueger1962	upsid
534	sah	yaku1245	Ubrjatova1966	upsid
535	sed	seda1262	Smith1968	upsid
536	see	sene1264	Chafe1967	upsid
537	sef	ceba1235	Welmers1950	upsid
538	sel	selk1253	Katz1975a	upsid
539	ses	koyr1242	Prost1956	upsid
539	ses	koyr1242	Williamson1967	upsid
540	set	nucl1632	Cowan1965	upsid
541	shb	nina1238	MigliazzaGrimes1961	upsid
542	shi	tach1250	Applegate1958	upsid
543	shs	shus1248	Kuipers1974	upsid
544	sht	shas1239	Silver1964	upsid
545	sin	sinh1246	CoatesSilva1960	upsid
546	sja	epen1239	Harms1984	upsid
546	sja	epen1239	Harms1985	upsid
547	skd	sout2985	Broadbent1964	upsid
547	skd	sout2985	Freeland1951	upsid
548	slc	sali1298	Benaissa1979	upsid
549	sma	sout2674	Hasselbrink1965	upsid
549	sma	sout2674	Kert1971	upsid
550	snn	sion1247	WheelerWheeler1962	upsid
551	snv	saba1265	Clayre1973	upsid
552	som	soma1255	Andrzejewsky1955	upsid
552	som	soma1255	Andrzejewsky1956	upsid
552	som	soma1255	Armstrong1964	upsid
552	som	soma1255	Cardona1981	upsid
552	som	soma1255	Farnetani1981	upsid
553	spa	stan1288	Harris1969	upsid
553	spa	stan1288	Navarro1961	upsid
553	spa	stan1288	SaportaContreras1962	upsid
554	spl	sele1250	McElhanon1970a	upsid
554	spl	sele1250	McElhanon1970b	upsid
555	sqt	soqo1240	Johnstone1975	upsid
555	sqt	soqo1240	Leslau1938	upsid
556	srq	siri1273	Priest1968	upsid
557	ntu	natu1249	Wurm1972b	upsid
558	sue	suen1241	Wilson1969	upsid
559	svs	savo1255	Todd1975	upsid
560	swi	suii1243	Li1948	upsid
561	taj	east2347	Mazaudon1973	upsid
562	tay	atay1247	Egerod1966	upsid
563	tba	aika1237	Hanke1956	upsid
564	tbi	gaam1241	TuckerBryan1966	upsid
565	tca	ticu1245	Anderson1962	upsid
565	tca	ticu1245	Anderson1959	upsid
566	tcy	tulu1258	Bhat1967	upsid
567	teh	tehu1242	Gerzenstein1968	upsid
568	tel	telu1262	Kelley1963	upsid
568	tel	telu1262	Kostic_etal1977	upsid
568	tel	telu1262	Krishnamurti1961	upsid
568	tel	telu1262	Lisker1963	upsid
568	tel	telu1262	Sastry1972	upsid
569	tem	timn1235	Dalby1966	upsid
569	tem	timn1235	Wilson1961	upsid
570	teq	nucl1339	TuckerBryan1966	upsid
571	tet	tetu1245	Morris1984	upsid
572	tgc	tiga1245	Beaumont1979	upsid
573	tgl	taga1270	Bloomfield1917	upsid
573	tgl	taga1270	SchachterOtanes1972	upsid
574	tha	thai1261	Abramson1962	upsid
574	tha	thai1261	Haas1956	upsid
574	tha	thai1261	Haas1964	upsid
574	tha	thai1261	Kruatrachue1960	upsid
574	tha	thai1261	Noss1954	upsid
574	tha	thai1261	Noss1964	upsid
575	thv	taha1241	Prasse1972	upsid
576	tig	tigr1270	Klingenheben1966	upsid
576	tig	tigr1270	Palmer1962	upsid
577	tiw	tiwi1244	Osborne1974	upsid
577	tiw	tiwi1244	Lee1983	upsid
577	tiw	tiwi1244	Lee1984	upsid
578	tiy	tiru1241	Post1966	upsid
578	tiy	tiru1241	Schlegel1971	upsid
579	tli	tlin1245	StoryNaish1973	upsid
579	tli	tlin1245	Swanton1909	upsid
579	tli	tlin1245	Swanton1911	upsid
580	tlo	talo1250	Schadeberg1981b	upsid
581	tma	tama1331	TuckerBryan1966	upsid
582	tml	tamn1235	Voorhoeve1965	upsid
583	tna	taca1256	Key1968	upsid
583	tna	taca1256	Van-Wynen1962	upsid
584	tnl	lena1238	Lynch1978	upsid
585	top	papa1238	Aschmann1946	upsid
586	tpm	tamp1252	Bergman_etal1969	upsid
587	tpx	acat1239	Suarez1983	upsid
588	tpy	trum1247	Trumai1975	upsid
589	tqo	toar1246	Brown1973	upsid
590	tqw	tonk1249	Hoijer1946	upsid
590	tqw	tonk1249	Hoijer1949	upsid
590	tqw	tonk1249	Hoijer1972	upsid
591	trg	lish1246	Garbell1965	upsid
592	tsi	nucl1649	Dunn1978	upsid
592	tsi	nucl1649	Dunn1979	upsid
592	tsi	nucl1649	Hoard1978	upsid
592	tsi	nucl1649	Mulder1988	upsid
593	tsu	tsou1248	Tung1964	upsid
594	tsz	pure1242	Foster1969	upsid
594	tsz	pure1242	Friedrich1975	upsid
595	ttr	tera1251	Newman1970	upsid
596	tun	tuni1252	Haas1941	upsid
597	tur	nucl1301	Lees1961	upsid
597	tur	nucl1301	Swift1963	upsid
598	twf	nort1550	HoijerDozier1949	upsid
598	twf	nort1550	Trager1971	upsid
599	tyv	tuvi1240	Sat1966	upsid
599	tyv	tuvi1240	Seglenmej1979	upsid
599	tyv	tuvi1240	Song1982	upsid
600	tzh	tzel1254	Kaufman1971	upsid
601	ung	ngar1284	CoateElkin1974	upsid
602	unr	mund1320	GumperzBilibiri1957	upsid
602	unr	mund1320	Pinnow1959	upsid
603	uzn	nort2690	Sjoberg1963	upsid
603	uzn	nort2690	Sjoberg1962	upsid
604	vam	vani1248	Ross1980	upsid
605	vie	viet1252	Nguyen1974	upsid
605	vie	viet1252	Thompson1965	upsid
606	vmb	mbab1239	Dixon1966a	upsid
606	vmb	mbab1239	Dixon1966b	upsid
607	wao	wapp1239	Sawyer1965	upsid
608	wap	wapi1253	Tracy1972	upsid
609	wba	wara1303	Osborn1966	upsid
610	wgi	nucl1620	Phillips1976	upsid
611	wic	wich1260	Garvin1950	upsid
611	wic	wich1260	Rood1975	upsid
612	wim	wikm1247	McConnel1945	upsid
612	wim	wikm1247	SayersGodfrey1964	upsid
613	wnw	wint1259	BroadbentPitkin1964	upsid
614	wiy	wiyo1248	Teeter1964	upsid
615	wnc	want1252	Davis1969	upsid
616	wnu	usan1239	Reesink1987	upsid
617	woi	kama1365	Stokhof1979	upsid
618	wol	nucl1347	ManessySauvageot1963	upsid
618	wol	nucl1347	Sauvageot1965	upsid
618	wol	nucl1347	Ward1963	upsid
619	wrs	wari1266	Brown1988	upsid
620	wrz	wara1290	Harvey1986	upsid
621	wti	bert1248	Triulzi_etal1976	upsid
622	wuu	wuch1236	Chao1970	upsid
623	wyb	wang1291	Donaldson1980	upsid
624	xaw	kawa1283	Zigmond_etal1988	upsid
625	xom	komo1258	TuckerBryan1966	upsid
626	xpe	libe1247	Hyman1973	upsid
626	xpe	libe1247	Welmers1962	upsid
626	xpe	libe1247	Welmers1973	upsid
627	xtc	katc1249	Abdalla1973	upsid
628	yad	yagu1244	Payne1985	upsid
629	yaq	yaqu1251	Crumrine1961	upsid
629	yaq	yaqu1251	Johnson1962	upsid
630	ycn	yucu1253	SchauerSchauer1967	upsid
631	yer	taro1263	Robinson1976	upsid
632	ygr	yaga1260	Haiman1980	upsid
632	ygr	yaga1260	Renck1967	upsid
632	ygr	yaga1260	Renck1975	upsid
633	yii	yidi1250	Dixon1977	upsid
634	ykg	nort2745	Krejnovich1958	upsid
634	ykg	nort2745	Krejnovich1968b	upsid
635	ynn	yana1271	SapirSwadesh1960	upsid
636	yor	yoru1245	Bamgbose1966	upsid
637	yrb	yare1248	WeimerWeimer1972	upsid
638	yrk	nene1249	Decsy1966	upsid
638	yrk	nene1249	Hajdu1963	upsid
638	yrk	nene1249	Katz1975	upsid
638	yrk	nene1249	Ristinen1965	upsid
638	yrk	nene1249	Ristinen1968	upsid
638	yrk	nene1249	Tereshchenko1966a	upsid
639	yss	yess1239	ForemanMarten1973	upsid
640	yua	yuca1254	Straight1976	upsid
641	yuc	yuch1247	Ballard1975	upsid
641	yuc	yuch1247	Crawford1973	upsid
642	yue	yuec1235	Chan1980	upsid
642	yue	yuec1235	Chao1951	upsid
642	yue	yuec1235	Chao1947	upsid
642	yue	yuec1235	Cheng1973a	upsid
643	yul	yulu1243	Boyeldieu1987	upsid
644	yva	nucl1454	Jones1986	upsid
645	zne	zand1248	TuckerHackett1959	upsid
646	zoc	copa1236	Wonderly1951	upsid
647	zul	zulu1248	Doke1926	upsid
647	zul	zulu1248	Doke1961	upsid
647	zul	zulu1248	RycroftNgcobe1979	upsid
648	zun	zuni1245	Newman1965	upsid
648	zun	zuni1245	Walker1972	upsid
649	abi	abid1235	Hartell1993	aa
649	abi	abid1235	Chanard2006	aa
650	adj	adio1239	Hartell1993	aa
650	adj	adio1239	Chanard2006	aa
651	ajg	ajab1235	Hartell1993	aa
651	ajg	ajab1235	Hartell1993	aa
652	ajg	ajab1235	Chanard2006	aa
652	ajg	ajab1235	Chanard2006	aa
653	mtb	anyi1244	Hartell1993	aa
653	mtb	anyi1244	Chanard2006	aa
654	ahl	igoo1238	Hartell1993	aa
654	ahl	igoo1238	Chanard2006	aa
655	aka	akan1250	Hartell1993	aa
655	aka	akan1250	Chanard2006	aa
656	bss	akoo1248	Hartell1993	aa
656	bss	akoo1248	Chanard2006	aa
657	anc	ngas1240	Hartell1993	aa
657	anc	ngas1240	Chanard2006	aa
658	cko	anuf1239	Hartell1993	aa
658	cko	anuf1239	Chanard2006	aa
659	apd	suda1236	Hartell1993	aa
659	apd	suda1236	Chanard2006	aa
660	avu	avok1242	Hartell1993	aa
660	avu	avok1242	Chanard2006	aa
661	bav	veng1238	Hartell1993	aa
661	bav	veng1238	Chanard2006	aa
662	bfd	bafu1246	Hartell1993	aa
662	bfd	bafu1246	Chanard2006	aa
663	bkc	baka1272	Hartell1993	aa
663	bkc	baka1272	Chanard2006	aa
664	bam	bamb1269	Hartell1993	aa
664	bam	bamb1269	Chanard2006	aa
665	bfl	band1345	Hartell1993	aa
665	bfl	band1345	Hartell1993	aa
666	bfl	band1345	Chanard2006	aa
666	bfl	band1345	Chanard2006	aa
667	bza	band1352	Hartell1993	aa
667	bza	band1352	Chanard2006	aa
668	bci	baou1238	Hartell1993	aa
668	bci	baou1238	Chanard2006	aa
669	bba	baat1238	Hartell1993	aa
669	bba	baat1238	Chanard2006	aa
670	bas	basa1284	Hartell1993	aa
670	bas	basa1284	Chanard2006	aa
671	bsq	nucl1418	Hartell1993	aa
671	bsq	nucl1418	Chanard2006	aa
672	bud	ntch1242	Hartell1993	aa
672	bud	ntch1242	Chanard2006	aa
673	btg	gagn1235	Hartell1993	aa
673	btg	gagn1235	Chanard2006	aa
674	bkv	bekw1241	Hartell1993	aa
674	bkv	bekw1241	Chanard2006	aa
675	bom	bero1242	Hartell1993	aa
675	bom	bero1242	Chanard2006	aa
676	nhb	beng1286	Hartell1993	aa
676	nhb	beng1286	Chanard2006	aa
677	bhy	bhel1238	Hartell1993	aa
677	bhy	bhel1238	Chanard2006	aa
678	beh	bial1238	Hartell1993	aa
678	beh	bial1238	Chanard2006	aa
679	bim	bimo1239	Hartell1993	aa
679	bim	bimo1239	Chanard2006	aa
680	bib	biss1248	Hartell1993	aa
680	bib	biss1248	Chanard2006	aa
681	bbo	nort2819	Hartell1993	aa
681	bbo	nort2819	Chanard2006	aa
682	bqc	boko1266	Hartell1993	aa
682	bqc	boko1266	Chanard2006	aa
683	bzx	hain1253	Hartell1993	aa
683	bzx	hain1253	Chanard2006	aa
684	bum	bulu1251	Hartell1993	aa
684	bum	bulu1251	Chanard2006	aa
685	cme	cerm1238	Hartell1993	aa
685	cme	cerm1238	Chanard2006	aa
686	ncu	chum1261	Hartell1993	aa
686	ncu	chum1261	Chanard2006	aa
687	dbq	nucl1683	Hartell1993	aa
687	dbq	nucl1683	Chanard2006	aa
688	dga	sout2789	Hartell1993	aa
688	dga	sout2789	Chanard2006	aa
689	dgi	nort2780	Hartell1993	aa
689	dgi	nort2780	Chanard2006	aa
690	dag	dagb1246	Hartell1993	aa
690	dag	dagb1246	Chanard2006	aa
691	dnj	dann1241	Hartell1993	aa
691	dnj	dann1241	Chanard2006	aa
692	ada	adan1247	Hartell1993	aa
692	ada	adan1247	Chanard2006	aa
693	dzg	daza1242	Hartell1993	aa
693	dzg	daza1242	Chanard2006	aa
694	luo	luok1236	Hartell1993	aa
694	luo	luok1236	Chanard2006	aa
695	dic	lako1244	Hartell1993	aa
695	dic	lako1244	Chanard2006	aa
696	dyu	dyul1238	Hartell1993	aa
696	dyu	dyul1238	Chanard2006	aa
697	tbz	dita1238	Hartell1993	aa
697	tbz	dita1238	Chanard2006	aa
698	dow	doya1240	Hartell1993	aa
698	dow	doya1240	Chanard2006	aa
699	dts	toro1252	Hartell1993	aa
699	dts	toro1252	Chanard2006	aa
700	dua	dual1243	Hartell1993	aa
700	dua	dual1243	Chanard2006	aa
701	dug	duru1249	Hartell1993	aa
701	dug	duru1249	Chanard2006	aa
702	igb	ebir1243	Hartell1993	aa
702	igb	ebir1243	Chanard2006	aa
703	ewe	ewee1241	Hartell1993	aa
703	ewe	ewee1241	Chanard2006	aa
704	bin	bini1246	Hartell1993	aa
704	bin	bini1246	Chanard2006	aa
705	izi	izie1238	Hartell1993	aa
705	izi	izie1238	Hartell1993	aa
706	etu	ejag1239	Hartell1993	aa
706	etu	ejag1239	Chanard2006	aa
707	ema	emai1241	Hartell1993	aa
707	ema	emai1241	Chanard2006	aa
708	enn	enge1239	Hartell1993	aa
708	enn	enge1239	Chanard2006	aa
709	ewo	ewon1239	Hartell1993	aa
709	ewo	ewon1239	Chanard2006	aa
710	fmp	fefe1239	Hartell1993	aa
710	fmp	fefe1239	Chanard2006	aa
711	fon	fonn1241	Hartell1993	aa
711	fon	fonn1241	Chanard2006	aa
712	fub	adam1253	Hartell1993	aa
712	fub	adam1253	Chanard2006	aa
713	fuq	cent2018	Hartell1993	aa
713	fuq	cent2018	Chanard2006	aa
714	ffm	maas1239	Hartell1993	aa
714	ffm	maas1239	Chanard2006	aa
715	fuh	west2454	Hartell1993	aa
715	fuh	west2454	Chanard2006	aa
716	flr	fuli1240	Hartell1993	aa
716	flr	fuli1240	Chanard2006	aa
717	gaa	gaaa1244	Hartell1993	aa
717	gaa	gaaa1244	Chanard2006	aa
718	gng	ngan1299	Hartell1993	aa
718	gng	ngan1299	Chanard2006	aa
719	gya	nort2775	Hartell1993	aa
719	gya	nort2775	Chanard2006	aa
720	gbp	gbay1287	Hartell1993	aa
720	gbp	gbay1287	Chanard2006	aa
721	gej	genn1243	Hartell1993	aa
721	gej	genn1243	Hartell1993	aa
722	gej	genn1243	Chanard2006	aa
722	gej	genn1243	Chanard2006	aa
723	god	godi1239	Hartell1993	aa
723	god	godi1239	Chanard2006	aa
724	gjn	gonj1241	Hartell1993	aa
724	gjn	gonj1241	Chanard2006	aa
725	gbo	nort2810	Hartell1993	aa
725	gbo	nort2810	Chanard2006	aa
726	gde	gude1246	Hartell1993	aa
726	gde	gude1246	Chanard2006	aa
727	gux	gour1243	Hartell1993	aa
727	gux	gour1243	Chanard2006	aa
728	hag	hang1258	Hartell1993	aa
728	hag	hang1258	Chanard2006	aa
729	hau	haus1257	Hartell1993	aa
729	hau	haus1257	Hartell1993	aa
730	hau	haus1257	Chanard2006	aa
730	hau	haus1257	Chanard2006	aa
731	ife	ifee1241	Hartell1993	aa
731	ife	ifee1241	Chanard2006	aa
732	ibo	nucl1417	Hartell1993	aa
732	ibo	nucl1417	Chanard2006	aa
733	ige	iged1239	Hartell1993	aa
733	ige	iged1239	Chanard2006	aa
734	ijs	sout2774	Hartell1993	aa
734	ijs	sout2774	Chanard2006	aa
735	izi	izie1238	Hartell1993	aa
735	izi	izie1238	Chanard2006	aa
736	izi	izie1238	Chanard2006	aa
736	izi	izie1238	Chanard2006	aa
737	dyo	jola1263	Hartell1993	aa
737	dyo	jola1263	Chanard2006	aa
738	bex	jurm1239	Hartell1993	aa
738	bex	jurm1239	Chanard2006	aa
739	kbp	kabi1261	Hartell1993	aa
739	kbp	kabi1261	Chanard2006	aa
740	kkj	kako1242	Hartell1993	aa
740	kkj	kako1242	Chanard2006	aa
741	bqx	baan1242	Hartell1993	aa
741	bqx	baan1242	Chanard2006	aa
742	knc	cent2050	Hartell1993	aa
742	knc	cent2050	Chanard2006	aa
743	kza	west2466	Hartell1993	aa
743	kza	west2466	Chanard2006	aa
744	kzr	kara1478	Hartell1993	aa
744	kzr	kara1478	Chanard2006	aa
745	xsm	kase1253	Hartell1993	aa
745	xsm	kase1253	Hartell1993	aa
746	xsm	kase1253	Chanard2006	aa
746	xsm	kase1253	Chanard2006	aa
747	ozm	koon1245	Hartell1993	aa
747	ozm	koon1245	Chanard2006	aa
748	kik	kiku1240	Hartell1993	aa
748	kik	kiku1240	Chanard2006	aa
749	kqs	nort2765	Hartell1993	aa
749	kqs	nort2765	Chanard2006	aa
750	bkm	komc1235	Hartell1993	aa
750	bkm	komc1235	Chanard2006	aa
751	kmw	komo1260	Hartell1993	aa
751	kmw	komo1260	Chanard2006	aa
752	xon	konk1269	Hartell1993	aa
752	xon	konk1269	Chanard2006	aa
753	xpe	libe1247	Hartell1993	aa
753	xpe	libe1247	Chanard2006	aa
754	gkp	guin1254	Hartell1993	aa
754	gkp	guin1254	Chanard2006	aa
755	krs	gbay1288	Hartell1993	aa
755	krs	gbay1288	Chanard2006	aa
756	kri	krio1253	Hartell1993	aa
756	kri	krio1253	Chanard2006	aa
757	ted	tepo1239	Hartell1993	aa
757	ted	tepo1239	Chanard2006	aa
758	kuj	kuri1259	Hartell1993	aa
758	kuj	kuri1259	Chanard2006	aa
759	kus	kusa1250	Hartell1993	aa
759	kus	kusa1250	Chanard2006	aa
760	las	lama1275	Hartell1993	aa
760	las	lama1275	Chanard2006	aa
761	lln	lele1276	Hartell1993	aa
761	lln	lele1276	Chanard2006	aa
762	led	lend1245	Hartell1993	aa
762	led	lend1245	Chanard2006	aa
763	lom	loma1260	Hartell1993	aa
763	lom	loma1260	Chanard2006	aa
764	lok	loko1255	Hartell1993	aa
764	lok	loko1255	Chanard2006	aa
765	lig	ligb1244	Hartell1993	aa
765	lig	ligb1244	Chanard2006	aa
766	lia	west2450	Hartell1993	aa
766	lia	west2450	Chanard2006	aa
767	lmp	limb1268	Hartell1993	aa
767	lmp	limb1268	Chanard2006	aa
768	lin	ling1263	Hartell1993	aa
768	lin	ling1263	Chanard2006	aa
769	dop	lukp1238	Hartell1993	aa
769	dop	lukp1238	Chanard2006	aa
770	lug	gand1255	Hartell1993	aa
770	lug	gand1255	Chanard2006	aa
771	lgg	lugb1240	Hartell1993	aa
771	lgg	lugb1240	Chanard2006	aa
772	lee	lyel1241	Hartell1993	aa
772	lee	lyel1241	Chanard2006	aa
773	mcu	came1252	Hartell1993	aa
773	mcu	came1252	Chanard2006	aa
774	mzk	nige1255	Hartell1993	aa
774	mzk	nige1255	Chanard2006	aa
775	maw	mamp1244	Hartell1993	aa
775	maw	mamp1244	Chanard2006	aa
776	mlq	west2500	Hartell1993	aa
776	mlq	west2500	Chanard2006	aa
777	emk	east2426	Hartell1993	aa
777	emk	east2426	Chanard2006	aa
778	mdj	mang1394	Hartell1993	aa
778	mdj	mang1394	Chanard2006	aa
779	mwk	kita1249	Hartell1993	aa
779	mwk	kita1249	Chanard2006	aa
780	muh	mund1326	Hartell1993	aa
780	muh	mund1326	Chanard2006	aa
781	mfn	cros1244	Hartell1993	aa
781	mfn	cros1244	Chanard2006	aa
782	mbo	mboc1235	Hartell1993	aa
782	mbo	mboc1235	Chanard2006	aa
783	mcp	maka1304	Hartell1993	aa
783	mcp	maka1304	Chanard2006	aa
784	men	mend1266	Hartell1993	aa
784	men	mend1266	Chanard2006	aa
785	mgo	meta1238	Hartell1993	aa
785	mgo	meta1238	Chanard2006	aa
786	myk	mama1271	Hartell1993	aa
786	myk	mama1271	Chanard2006	aa
787	mzw	degg1238	Hartell1993	aa
787	mzw	degg1238	Chanard2006	aa
788	mif	mofu1248	Hartell1993	aa
788	mif	mofu1248	Chanard2006	aa
789	mos	moss1236	Hartell1993	aa
789	mos	moss1236	Chanard2006	aa
790	moa	mwan1250	Hartell1993	aa
790	moa	mwan1250	Chanard2006	aa
791	mnf	mund1327	Hartell1993	aa
791	mnf	mund1327	Chanard2006	aa
792	mkw	kitu1245	Hartell1993	aa
792	mkw	kitu1245	Chanard2006	aa
793	mur	murl1244	Hartell1993	aa
793	mur	murl1244	Chanard2006	aa
794	sur	mwag1236	Hartell1993	aa
794	sur	mwag1236	Chanard2006	aa
795	nfr	nafa1258	Hartell1993	aa
795	nfr	nafa1258	Chanard2006	aa
796	nmz	nawd1238	Hartell1993	aa
796	nmz	nawd1238	Chanard2006	aa
797	nuv	nort2784	Hartell1993	aa
797	nuv	nort2784	Chanard2006	aa
798	lem	noma1260	Hartell1993	aa
798	lem	noma1260	Chanard2006	aa
799	sba	ngam1268	Hartell1993	aa
799	sba	ngam1268	Chanard2006	aa
800	nga	ngba1285	Hartell1993	aa
800	nga	ngba1285	Chanard2006	aa
801	ngb	nort2774	Hartell1993	aa
801	ngb	nort2774	Chanard2006	aa
802	nnh	ngie1241	Hartell1993	aa
802	nnh	ngie1241	Chanard2006	aa
803	nwb	nyab1255	Hartell1993	aa
803	nwb	nyab1255	Chanard2006	aa
804	lns	lamn1239	Hartell1993	aa
804	lns	lamn1239	Chanard2006	aa
805	yas	nugu1242	Hartell1993	aa
805	yas	nugu1242	Chanard2006	aa
806	nup	nupe1254	Hartell1993	aa
806	nup	nupe1254	Chanard2006	aa
807	mhi	madi1260	Hartell1993	aa
807	mhi	madi1260	Chanard2006	aa
808	pbi	park1239	Hartell1993	aa
808	pbi	park1239	Chanard2006	aa
809	fuc	pula1263	Hartell1993	aa
809	fuc	pula1263	Chanard2006	aa
810	fuf	pula1262	Hartell1993	aa
810	fuf	pula1262	Chanard2006	aa
811	rel	rend1243	Hartell1993	aa
811	rel	rend1243	Chanard2006	aa
812	spy	saba1262	Hartell1993	aa
812	spy	saba1262	Chanard2006	aa
813	sag	sang1328	Hartell1993	aa
813	sag	sang1328	Hartell1993	aa
814	sag	sang1328	Chanard2006	aa
814	sag	sang1328	Chanard2006	aa
815	seq	sena1262	Hartell1993	aa
815	seq	sena1262	Chanard2006	aa
816	srr	sere1260	Hartell1993	aa
816	srr	sere1260	Chanard2006	aa
817	sld	siss1242	Hartell1993	aa
817	sld	siss1242	Hartell1993	aa
818	sld	siss1242	Chanard2006	aa
818	sld	siss1242	Chanard2006	aa
819	khq	koyr1240	Hartell1993	aa
819	khq	koyr1240	Chanard2006	aa
820	snk	soni1259	Hartell1993	aa
820	snk	soni1259	Hartell1993	aa
821	snk	soni1259	Chanard2006	aa
821	snk	soni1259	Chanard2006	aa
822	sus	susu1250	Hartell1993	aa
822	sus	susu1250	Chanard2006	aa
823	swh	swah1253	Hartell1993	aa
823	swh	swah1253	Chanard2006	aa
824	ttq	tawa1286	Hartell1993	aa
824	ttq	tawa1286	Chanard2006	aa
825	taq	tama1365	Hartell1993	aa
825	taq	tama1365	Chanard2006	aa
826	yer	taro1263	Hartell1993	aa
826	yer	taro1263	Chanard2006	aa
827	lor	teen1242	Hartell1993	aa
827	lor	teen1242	Chanard2006	aa
828	tuq	teda1241	Hartell1993	aa
828	tuq	teda1241	Chanard2006	aa
829	kdh	temm1241	Hartell1993	aa
829	kdh	temm1241	Chanard2006	aa
830	tfi	tofi1235	Hartell1993	aa
830	tfi	tofi1235	Chanard2006	aa
831	tem	timn1235	Hartell1993	aa
831	tem	timn1235	Chanard2006	aa
832	tik	tika1246	Hartell1993	aa
832	tik	tika1246	Chanard2006	aa
833	toq	topo1242	Hartell1993	aa
833	toq	topo1242	Chanard2006	aa
834	neb	tour1242	Hartell1993	aa
834	neb	tour1242	Chanard2006	aa
835	tsp	nort2787	Hartell1993	aa
835	tsp	nort2787	Chanard2006	aa
836	vag	vagl1239	Hartell1993	aa
836	vag	vagl1239	Chanard2006	aa
837	vut	vute1244	Hartell1993	aa
837	vut	vute1244	Chanard2006	aa
838	wwa	waam1244	Hartell1993	aa
838	wwa	waam1244	Chanard2006	aa
839	wan	wann1242	Hartell1993	aa
839	wan	wann1242	Chanard2006	aa
840	wob	weno1238	Hartell1993	aa
840	wob	weno1238	Chanard2006	aa
841	wol	nucl1347	Hartell1993	aa
841	wol	nucl1347	Chanard2006	aa
842	yam	yamb1251	Hartell1993	aa
842	yam	yamb1251	Chanard2006	aa
843	yat	yamb1252	Hartell1993	aa
843	yat	yamb1252	Chanard2006	aa
844	yre	yaou1238	Hartell1993	aa
844	yre	yaou1238	Chanard2006	aa
845	ybb	yemb1246	Hartell1993	aa
845	ybb	yemb1246	Chanard2006	aa
846	pil	yomm1242	Hartell1993	aa
846	pil	yomm1242	Chanard2006	aa
847	yor	yoru1245	Hartell1993	aa
847	yor	yoru1245	Hartell1993	aa
848	yor	yoru1245	Chanard2006	aa
848	yor	yoru1245	Chanard2006	aa
849	zne	zand1248	Hartell1993	aa
849	zne	zand1248	Chanard2006	aa
850	dje	zarm1239	Hartell1993	aa
850	dje	zarm1239	Chanard2006	aa
851	gnd	zulg1242	Hartell1993	aa
851	gnd	zulg1242	Chanard2006	aa
852	fwe	fwee1238	fwe_baumbach1997	ph
853	yey	yeyi1239	yey_baumbach1997	ph
854	cav	cavi1250	cav_guillaume2004	ph
855	ccc	cham1318	ccc_parker1991	ph
856	che	chec1245	che_nichols1996	ph
857	cdm	chep1245	cdm_caughley1982	ph
858	mhr	east2328	mhr_sebeok1961	ph
859	cle	leal1235	cle_archivo1980	ph
860	ctu	chol1282	ctu_alvarez2002	ph
861	crw	chra1242	crw_tomas1971	ph
862	boi	barb1263	boi_wash2001	ph
863	crd	coeu1236	crd_doak1997	ph
864	com	coma1245	com_charney1993	ph
865	cup	cupe1243	cup_hill2005	ph
866	cuv	cuvo1236	cuv_ndokobai2003	ph
867	anv	deny1238	anv_mbuagbaw1996	ph
868	kxl	nepa1253	kxl_yadava2000	ph
869	aoj	mufi1238	aoj_conrad1978	ph
870	usa	usar1243	usa_bee1965	ph
871	kpr	kora1294	kpr_farr1974	ph
872	bjr	binu1245	bjr_oatridge1973	ph
873	ego	eggo1239	ego_blench2006	ph
874	ekp	ekpe1253	ekp_blench2006	ph
875	enb	mark1255	enb_zwarts2003	ph
876	ags	esim1238	ags_fointein1986	ph
877	fan	fang1246	fan_eko1974	ph
878	fuu	furu1242	fuu_boyeldieu2000	ph
879	gbd	kara1476	gbd_sands1989	ph
880	gby	gbar1246	gby_rosendall1998	ph
881	gvf	goli1247	gvf_evans2005	ph
882	gub	guaj1255	gub_bendorsamuel1966	ph
883	gup	gunw1252	gup_oates1964	ph
884	hay	haya1250	hay_byarushengo1977	ph
885	wya	wyan1247	wya_lagarde1980	ph
886	hch	huic1243	hch_mchintosh1945	ph
887	qwh	huay1240	qwh_levengood1982	ph
888	huv	sanm1287	huv_archivo1983	ph
889	qxw	jauj1238	qxw_wroughton1996	ph
890	lyn	luya1241	lyn_jacottet1896	ph
891	iby	iban1261	iby_blench2005	ph
892	imn	imon1245	imn_seiler1985	ph
893	inh	ingu1240	inh_nichols1996	ph
894	ksi	kris1246	ksi_donohue2002	ph
895	yal	yalu1240	yal_lupke2005	ph
896	izr	jara1263	jar_lukas1961	ph
897	jaa	jama1261	jaa_vogel2003	ph
898	tow	jeme1245	tow_yumitani1998	ph
899	mgi	liji1238	mgi_blench2006	ph
900	kab	kaby1243	kab_hamouma1987	ph
901	gid	gida1247	gid_noukeu2002	ph
902	kyz	kaya1329	kyz_souza2004	ph
903	kms	kama1367	kms_sanders1994a	ph
904	kxo	kano1245	kxo_bacelar2004	ph
905	ndb	kens1251	ndb_akeriweh2000	ph
906	xrb	east2398	xrb_wichser1994	ph
907	kmv	kari1301	kmv_tobler1983	ph
908	ken	keny1279	ken_mbuagbaw2000	ph
909	khr	khar1287	khr_peterson	ph
910	cog	chon1284	cog_ungsitipoonporn	ph
911	kin	kiny1244	kin_mpayimana2003	ph
912	okr	kiri1254	okr_blench2005	ph
913	kkk	koko1269	kkk_palmer1999	ph
914	kme	bako1250	kme_asobo1989	ph
915	kma	konn1242	kma_cahill1999	ph
916	kdt	kuyy1240	kdt_oranuch1984	ph
917	kle	kulu1253	kle_tolsma1999	ph
918	kto	kuot1243	kto_lindstrom2002	ph
919	kgg	kusu1250	kgg_watters2006	ph
920	kxv	kuvi1243	kxv_israel1979	ph
921	xwa	kwaz1243	xwa_voort2004	ph
922	lbj	lada1244	lbj_koshal1979	ph
923	lag	lang1320	lag_dunham2005	ph
924	lao	laoo1244	lao_morev1979	ph
925	lvk	lavu1241	lvk_terrill1999	ph
926	bwt	bafa1247	bwt_ebah1990	ph
927	lun	lund1266	lun_kawasha2003	ph
928	lch	luch1239	lch_fleisch2000	ph
929	bdu	orok1266	bdu_atta1993	ph
930	mkd	mace1250	mkd_friedman2002	ph
931	mxu	mada1293	mxu_blench2006	ph
932	grg	madi1261	grg_blackings2003	ph
933	mva	mana1295	mva_turner1986	ph
934	bce	bame1260	bce_forku2000	ph
935	nmm	mana1288	nmm_hildebrandt2004	ph
936	nge	ngem1255	nge_swiri1998	ph
937	mec	mara1385	mec_heath1981	ph
938	ayz	maib1239	ayz_dol1999	ph
939	gmm	gbay1281	gmm_boyd1997	ph
940	byv	medu1238	byv_nganmou1991	ph
941	xmf	ming1252	xmf_harris1991	ph
942	bfm	mmen1238	bfm_bangha2003	ph
943	mwt	moke1242	mwt_veena1980	ph
944	cas	mose1249	cas_sakel2004	ph
945	mgg	mpon1254	mgg_djiafeua1989	ph
946	mhk	mung1266	mhk_nahjella1997	ph
947	nmg	kwas1243	nmg_ngue2002	ph
948	mlv	motl1237	mlv_francois2001	ph
949	nnm	nami1256	nnm_feldpausch1992	ph
950	nml	ndem1249	nml_ngoran1999	ph
951	apm	mesc1238	apm_hoijer1946	ph
952	yum	quec1382	yum_halpern1946	ph
953	nnk	nank1250	nnk_spaulding1994	ph
954	niq	nand1266	niq_creider1989	ph
955	kig	kima1246	kig_saowalak1993	ph
956	mff	naki1238	mff_kum2002	ph
957	ncl	mich1245	ncl_langacker1979	ph
958	nag	naga1394	nag_bhattacharjya2001	ph
959	nsh	ngos1238	nsh_bolima1998	ph
960	nig	ngal1293	nig_baker1999	ph
961	nam	nang1259	nam_hoddinott1988	ph
962	igo	iseb1246	igo_ngouagna1988	ph
963	nla	ngom1271	nla_voutsa2003	ph
964	nuk	noot1239	noo_davidson2002	ph
965	kxm	nort2684	kxm_phunsap1984	ph
966	pao	nort2954	pao_thornes2003	ph
967	kcn	nubi1253	kcn_wellens2003	ph
968	nus	nuer1246	nus_frank1999	ph
969	ekm	elip1238	ekm_ekambi1990	ph
970	nym	nyam1276	nym_maganga1992	ph
971	nyl	nyeu1238	nyl_taweeporn1998	ph
972	ann	obol1243	ann_faraclas1984	ph
973	mpt	mian1256	mpt_loving1974	ph
974	fai	faiw1243	fai_loving1974	ph
975	oku	okuu1243	oku_yensi1996	ph
976	oss	osse1243	oss_hettich1997	ph
977	pau	pala1344	pau_josephs1975	ph
978	okv	orok1269	okv_loving1977	ph
979	yll	yill1241	yll_loving1977	ph
980	niz	ning1273	niz_loving1977	ph
981	dob	dobu1241	dob_loving1977	ph
982	smq	samo1303	smq_loving1977	ph
983	uvh	urii1240	uvh_loving1974	ph
984	bzf	boik1241	bzf_loving1974	ph
985	prt	phai1238	prt_unchalee1988	ph
986	mlf	mall1246	mlf_unchalee1988	ph
987	rma	rama1270	rma_grinevald1990	ph
988	xmt	matb1237	xmt_remijsen2002	ph
989	run	rund1242	run_rodegem1967	ph
990	nyn	nyan1307	nyn_poletto1998	ph
991	rwr	marw1260	rwr_magier1983	ph
992	ndi	samb1305	ndi_kong2004	ph
993	sbd	sout2844	sbd_platiel1979	ph
994	sxm	samr1245	sxm_ploykaew2001	ph
995	sae	saba1268	sae_antunes2004	ph
996	str	stra1244	str_montler2005	ph
997	sas	sasa1249	sas_austin1998	ph
998	svr	sava1244	svr_anonymous1927	ph
999	pos	sayu1241	pos_clark1995	ph
1000	sey	seco1241	sey_levinson1990	ph
1001	trv	taro1264	trv_asal1969	ph
1002	ssg	seim1238	ssg_wozna-wilson2005	ph
1003	sza	seme1247	sza_kruspe1999	ph
1004	ser	serr1255	ser_hill1967	ph
1005	sbf	shab1252	sbf_teferra1991	ph
1006	ywn	yawa1260	ywn_vieira2004	ph
1007	kde	mako1251	kde_liphola2001	ph
1008	sna	shon1251	sna_fortune1955	ph
1009	bax	bamu1253	bax_nchare2005	ph
1010	sjr	siar1238	sjr_rowe2005	ph
1011	skr	sera1259	skr_shackle1976	ph
1012	sjw	shaw1249	sjw_andrews1994	ph
1013	skv	nucl1634	skv_donohue2004	ph
1014	thm	aheu1239	thm_migliazza1998	ph
1015	erk	sout2856	erk_thieberger2004	ph
1016	spo	spok1245	spo_carlson1972	ph
1017	sso	siss1243	sso_demuth1992	ph
1018	stw	sata1237	stw_roddy2007	ph
1019	ulw	ulwa1239	ulw_green1999	ph
1020	jup	hupd1244	jup_epps2005	ph
1021	zoh	copa1236	zoh_johnson2000	ph
1022	ztp	loxi1235	ztp_beam2004	ph
1023	yuk	yuki1243	yuk_schlicter1985	ph
1024	yap	yape1248	yap_ballantyne2005	ph
1025	yur	yuro1248	yur_robins1958	ph
1026	yuz	yura1255	yuz_gijn2006	ph
1027	yux	sout2750	yux_maslova2003	ph
1028	wbm	nucl1290	wbm_wattana1998	ph
1029	wms	wamb1259	wms_vries1992	ph
1030	was	wash1253	was_jacobsen1964	ph
1031	way	waya1269	way_silva-tavares2005	ph
1032	woc	woge1237	woc_exter2003	ph
1033	var	huar1255	var_armendariz2005	ph
1034	vai	vaii1241	vai_welmers1976	ph
1035	ukr	ukra1253	ukr_pugh1999	ph
1036	phl	phal1254	phl_liljegren2008	ph
1037	mky	east2440	mky_bowden1997	ph
1038	tpi	tokp1240	tpi_gonzalez2005	ph
1039	bjz	baru1269	bjz_farr	ph
1040	tav	tatu1247	tav_bostrom1998	ph
1041	tgw	tagw1240	tgw_casimir1998	ph
1042	mzn	maza1291	mzn_mohktarian2004	ph
1043	blk	paok1235	blk_orranat2000	ph
1044	tft	tern1247	tft_hayami2001	ph
1045	tob	toba1269	tob_klein1973	ph
1046	pol	poli1260	pol_jassem2003	ph
1047	cmn	mand1415	cmn_lee2003_phon	ph
1048	ijn	kala1381	ijn_harry2003	ph
1049	ydd	east2295	ydd_kleine2003	ph
1050	nld	dutc1256	nld_verhoeven2007	ph
1051	mla	malo1243	mla_riehl-jauncey2005	ph
1052	gay	gayo1244	gay_eades2006	ph
1053	jam	jama1262	jam_Harry2006_phon	ph
1054	mcs	mamb1294	mcs_anonby2006	ph
1055	arg	arag1245	arg_Mott2007_phon	ph
1056	zts	tilq1235	zts_merrill2008_phon	ph
1057	ibb	ibib1240	ibb_urua2004	ph
1058	tam	tami1289	tam_keane2004	ph
1059	zpq	zoog1238	zpq_sonnenschein2004	ph
1060	bgo	baga1273	bgo_relich1973	ph
1061	nxl	sout2895	nxl_bolton1990	ph
1062	slu	sela1259	slu_coward1990	ph
1063	tvd	tsuv1239	tvd_lovelace1992	ph
1064	wos	hang1263	wos_wendal1993	ph
1065	blr	blan1242	blr_block1994	ph
1066	txx	tata1257	txx_dillon1994	ph
1067	bod	tibe1272	bod_cha1995	ph
1068	ruk	chee1238	ruk_wilson1996	ph
1069	tol	tolo1259	tol_bommelyn1997	ph
1070	pae	pagi1243	pae_reeder1998	ph
1071	cho	choc1276	cho_broadwell	ph
1072	crg	mich1243	crg_rosen2007	ph
1073	plg	pila1245	plg_vidal2001	ph
1074	yuc	yuch1247	yuc_linn2001	ph
1075	bwi	bani1255	bwi_granadillo2006	ph
1076	ktn	kari1311	ktn_everett2006	ph
1077	esi	nort2943	esi_nagai2006	ph
1078	zab	sanj1284	zab_lillehaugen2006	ph
1079	tzo	tzot1259	tzo_shklovsky2005	ph
1080	sid	sida1246	sid_kawachi2007	ph
1081	bdr	west2560	bdr_miller2007	ph
1082	cid	chim1301	cid_jany2007	ph
1083	tee	hueh1236	tee_kung2007	ph
1084	ute	utes1238	ute_oberly2008	ph
1085	duo	dupa1235	duo_robinson2008	ph
1086	ton	tong1325	ton_feldman1978	ph
1087	lmw	lake1258	lmw_callaghan1963	ph
1088	lzz	lazz1240	lzz_anderson1963	ph
1089	jun	juan1238	jun_matson1964	ph
1090	adn	adan1251	adn_haan2001	ph
1091	ael	ambe1247	ael_nganganu2001	ph
1092	apu	apur1254	apu_facundes2000	ph
1093	ace	achi1257	ace_asyik1987	ph
1094	aig	anti1245	aig_farquhar1974	ph
1095	akl	akla1241	akl_chai1971	ph
1096	arh	arhu1242	arh_frank1985	ph
1097	arr	karo1305	arr_gabas1999	ph
1098	ayl	liby1240	ayl_elfitoury1976	ph
1099	bbc	bata1289	bbc_percival1964	ph
1100	bci	baou1238	bci_timyan1977	ph
1101	bfw	bond1245	bfw_fernandez1968	ph
1102	biw	kolc1235	biw_begne1979	ph
1103	bla	siks1238	bla_tayler1969	ph
1104	bll	bilo1248	bll_einaudi1974	ph
1105	bzj	beli1260	bzj_greene1993	ph
1106	cku	koas1236	cku_kimball1985	ph
1107	coo	como1259	coo_harris1981	ph
1108	cso	soch1239	cso_foris1993	ph
1109	diq	diml1238	diq_todd1985	ph
1110	ets	yekh1238	ets_elimelech1976	ph
1111	frr	nort2626	frr_lasswell1998	ph
1112	gju	guja1253	gju_losey2002	ph
1113	gvc	guan1269	gvc_stenzel2004	ph
1114	hum	hung1278	hum_takizala1974	ph
1115	hur	halk1245	hur_galloway1977	ph
1116	hus	huas1242	hus_wedemeyer1988	ph
1117	ilo	ilok1237	ilo_rubino1997	ph
1118	kbc	kadi1248	kbc_sandalo1995	ph
1119	kub	kute1248	kub_koops1990	ph
1120	kwi	awac1239	kwi_curnow1997	ph
1121	lis	lisu1250	lis_roop1970	ph
1122	los	loni1238	los_hamel1985	ph
1123	mbe	mola1238	mbe_pharris2006	ph
1124	mcf	mats1244	mcf_fleck2003	ph
1125	mni	mani1292	mni_chelliah1992	ph
1126	mnk	mand1436	mnk_drame1981	ph
1127	moc	moco1246	moc_grondona1998	ph
1128	mam	mamm1241	mam_godfrey1981	ph
1129	myu	mund1330	myu_picanco2005	ph
1130	ncg	nisg1240	ncg_tarpent1987	ph
1131	nds	nort2627	nds_mierau1965	ph
1132	pmq	nort2984	pmq_berthiaume2003	ph
1133	par	pana1305	par_mclaughlin1987	ph
1134	pcm	nige1257	pcm_faraclas1989	ph
1135	pej	nort2966	pej_oconnor1987	ph
1136	poq	texi1237	poq_reilly2002	ph
1137	kca	khan1273	kca_filchenko2007	ph
1138	cat	stan1289	cat_carbonell1992	ph
1139	hrv	croa1245	hrv_landau-loncaric1995	ph
1140	ces	czec1258	ces_dankovicova1997	ph
1141	glg	gali1258	glg_reguiera1996	ph
1142	kbp	kabi1261	kbp_padayodi2008	ph
1143	mnh	mono1270	mnh_olson2004	ph
1144	ind	indo1316	ind_soderberg2008_phon	ph
1145	ita	ital1282	ita_rogers2004	ph
1146	qxl	sala1272	qxl_masaquiz2008	ph
1147	sei	seri1257	sei_marlett_etal2005	ph
1148	snd	sind1272	snd_nihalani1995	ph
1149	slv	slov1268	slv_sustarsic-komar1995	ph
1150	swe	swed1254	swe_engstrand1990	ph
1151	mky	east2440	mky_bowden-hajek1996	ph
1152	khc	tuka1248	khc_donohue1994	ph
1153	pib	yine1238	pib_sebastian-marlett2008	ph
1154	quc	kich1262	quc_larsen1988	ph
1155	qvh	huam1248	qvh_weber1983	ph
1156	qum	sipa1247	qum_barrett1999	ph
1157	qug	chim1302	qug_beukema1975	ph
1158	tpt	tlac1235	tpt_watters1988	ph
1159	abt	ambu1247	abt_wilson1973	ph
1160	aau	abau1245	aau_lock1990	ph
1161	ahg	qima1242	ahg_hetzron1969	ph
1162	ahk	akha1245	ahk_panadda1993	ph
1163	aly	alya1239	aly_yallop1977	ph
1164	amn	aman1265	amn_minch1992	ph
1165	anu	anua1242	anu_reh1996	ph
1166	jbj	aran1237	jbj_voorhoeve1985	ph
1167	aon	bumb1241	aon_fortune1942	ph
1168	tcb	tana1290	tcb_holton2000	ph
1169	avt	auuu1241	avt_scorza1985	ph
1170	tpz	tinp1237	tpz_loving1975	ph
1171	pex	peta1245	pex_loving1975	ph
1172	ptp	pate1247	ptp_loving1975	ph
1173	kcl	kela1255	kcl_loving1975	ph
1174	sgz	surs1246	sgz_loving1975	ph
1175	awx	awar1248	awx_quigley2003	ph
1176	azo	awin1248	azo_azieshi1994	ph
1177	kmn	awtu1239	kmn_feldman1986	ph
1178	bbw	baba1264	bbw_nashipu2005	ph
1179	bbk	baba1266	bbk_akumbu1999	ph
1180	bkh	bako1249	bkh_edika1990	ph
1181	muo	nyon1241	muo_kouonang1983	ph
1182	bvm	bamu1256	bvm_ngeloh2002	ph
1183	bgj	bang1356	bgj_mbah2003	ph
1184	bnm	bata1285	bnm_kouankem2003	ph
1185	bch	bari1286	bch_gallagher2005	ph
1186	bby	befa1241	bby_gueche2004	ph
1187	dbj	idaa1241	dbj_goudswaard2005	ph
1188	bem	bemb1257	bem_kula2002	ph
1189	brc	berb1259	brc_kouwenberg1994	ph
1190	xub	bett1235	xub_coelho2003	ph
1191	bhw	biak1248	bhw_heuvel2006	ph
1192	nbj	ngar1235	nbj_nordlinger1990	ph
1193	bhg	bina1277	bhg_wilson2002	ph
1194	bwq	sout2840	bwq_sanou1978	ph
1195	bol	nucl1695	bol_gimba2000	ph
1196	bot	bong1285	bot_abessolo1990	ph
1197	bwo	boro1277	bwo_bhattacharya1977	ph
1198	bkk	brok1247	bkk_ramaswami1982	ph
1199	bsp	baga1272	bsp_ganong1998	ph
1200	bbx	bubi1249	bbx_fiensong1993	ph
1201	bxk	buku1249	bxk_mutonyi2000	ph
1202	sbs	subi1246	sbs_baumbach1997	ph
1203	ttl	tote1238	ttl_baumbach1997	ph
1204	bmo	bamb1265	bmo_ayafor2002	ph
1205	mrq	nort2845	mrq_zewen1987	ph
1206	oon	onge1236	oon_dasgupta1982	ph
1207	plo	olut1240	plo_zavala2000	ph
1208	jya	jiar1239	jya_jacques2004	ph
1209	suq	suri1267	suq_bryant1999	ph
1210	blb	bilu1245	blb_obata2003	ph
1211	hoa	hoav1238	hoa_davis2003	ph
1212	fil	fili1244	fil_cubar1994	ph
1213	nxg	ngad1261	nxg_djawanai1983	ph
1214	mnb	muna1247	mnb_vandenberg1989	ph
1215	xxk	keoo1238	xxk_baird2002	ph
1216	thm	aheu1239	thm_nuchanart1998	ph
1217	skf	saki1248	skf_galucio2001_o	ph
1218	tiw	tiwi1244	tiw_osborne1974	ph
1219	trw	torw1241	trw_lunsford2001	ph
1220	tdh	thul1246	tdh_lahaussois2002	ph
1221	tsj	tsha1245	tsj_andvik1999	ph
1222	cof	colo1256	cof_dickinson2002	ph
1223	tzj	tzut1248	tzj_dayley1985	ph
1224	pww	pwon1235	pww_naruemon1995	ph
1225	tyv	tuvi1240	tyv_harrison2000	ph
1226	kfk	kinn1249	kfk_nigam1971	ph
1227	wtm	mewa1250	wtm_gusain2003	ph
1228	aty	anei1239	aty_lynch2000	ph
1229	atb	zaiw1241	atb_wannemacher1998	ph
1230	cic	chic1270	cic_gordon-etal2001	ph
1231	fur	friu1240	fur_miotti2002	ph
1232	apj	jica1244	apj_tuttle2002	ph
1233	ega	egaa1242	ega_connell2002	ph
1234	fub	adam1253	fub_stennes1967	ph
1235	are	west2441	are_anderson2000	ph
1236	xsu	sanu1240	xsu_borgman1990	ph
1237	pav	wari1268	pav_everett1997	ph
1238	cro	crow1244	cro_kaschube1967	ph
1239	boi	barb1263	boi_chumash1970	ph
1240	lee	lyel1241	lee_frajzyngier2001	ph
1241	fub	adam1253	1241_adamawa_taylor1953	gm
1242	any	anyi1245	1242_agni_ahua2004_s	gm
1243	any	anyi1245	1243_agni_ahua2004_s	gm
1244	mtb	anyi1244	1244_agni_quaireau1987_o	gm
1245	aka	akan1250	1245_aka_dolphyne1988	gm
1246	cko	anuf1239	1246_chakosi_stanford1970	gm
1247	bvx	dibo1245	1247_babole	gm
1248	bcw	bana1305	1248_bana_hofmann1990_o	gm
1249	bdh	baka1274	1249_kresh_aja	gm
1250	aja	ajas1235	1250_kresh_aja	gm
1251	bip	bila1255	1251_bila	gm
1252	bqp	busa1253	1252_busa	gm
1253	fub	adam1253	1253_fulfulde_bickoe2000_o	gm
1254	fuv	nige1253	1254_fulfulde_mcintosh1984_o	gm
1255	her	here1253	1255_herero	gm
1256	sef	ceba1235	1256_Herington_etal2009-TanagriPhonology	gm
1257	khq	koyr1240	1257_khq	gm
1258	ksf	bafi1243	1258_kpa	gm
1259	lea	lega1249	1259_lega	gm
1260	lmp	limb1268	1260_limbum_bah2004_o	gm
1261	lmp	limb1268	1261_limbum_bah2004_o	gm
1262	lmp	limb1268	1262_limbum_bah2004_o	gm
1263	mye	myen1241	1263_mye	gm
1264	bud	ntch1242	1264_ncam_badie1995_o	gm
1265	tvu	tune1241	1265_nen	gm
1266	mgw	matu1259	1266_rufiji	gm
1267	yao	yaoo1241	1267_rufiji	gm
1268	umb	umbu1257	1268_western-savanna	gm
1269	ndo	ndon1254	1269_western-savanna	gm
1270	mhw	mbuk1240	1270_western-savanna	gm
1271	diu	diri1252	1271_western-savanna	gm
1272	kwn	kwan1273	1272_western-savanna	gm
1273	snk	soni1259	1273_snk-1	gm
1274	ses	koyr1242	1274_songhay_heath1999	gm
1275	lln	lele1276	1275_lele_frajzyngier	gm
1276	kck	kala1384	1276_kck_mathangwane	gm
1277	lol	mong1338	1277_lol_hulstaert	gm
1278	wok	long1387	1278_wok_longto	gm
1279	xwe	xwel1235	1279_gbe_capo	gm
1280	xwl	west2456	1280_gbe_capo	gm
1281	kqk	kota1272	1281_gbe_capo	gm
1282	gbs	gbes1238	1282_gbe_capo	gm
1283	jmc	mach1266	1283_jmc_kiwoso	gm
1284	mda	mada1282	1284_mda_price	gm
1285	mfo	mbee1249	1285_mfo_bamgbose	gm
1286	nwe	ngwe1238	1286_nwe_dunstan	gm
1287	jow	jowu1238	1287_jow_carlson	gm
1288	yba	yala1263	1288_yba_armstrong	gm
1289	mgr	mamb1296	1289_mgr_bickmore	gm
1290	kcv	kete1252	1290_kcv_muzenga	gm
1291	kws	kwes1244	1291_kws_forges	gm
1292	snm	sout2828	1292_snm_blackingsfabb	gm
1293	mgd	moru1253	1293_tucker	gm
1294	log	logo1259	1294_tucker	gm
1295	aft	afit1238	1295_aft_voogt	gm
1296	avn	avat1244	1296_avatime_schuh	gm
1297	abn	abua1244	1297_abn	gm
1298	any	anyi1245	1298_any	gm
1299	dgh	dghw1239	1299_dgh	gm
1300	afo	eloy1241	1300_afo	gm
1301	fuv	nige1253	1301_fuv	gm
1302	acd	giky1238	1302_acd	gm
1303	ayg	giny1241	1303_ayg	gm
1304	hbb	huba1236	1304_hbb	gm
1305	kwl	kofy1242	1305_kwl	gm
1306	kye	krac1238	1306_kye	gm
1307	krm	krim1238	1307_krm	gm
1308	bbp	west2458	1308_banda_sampson	gm
1309	dib	sout2833	1309_dib	gm
1310	fod	food1238	1310_foodo	gm
1311	csk	jola1262	1311_joola_huluf	gm
1312	jum	jumj1238	1312_jumjum	gm
1313	bdi	buru1301	1313_Kurmuk	gm
1314	lul	olub1238	1314_Lulubo	gm
1315	ymm	maay1238	1315_Maay	gm
1316	mfz	maba1273	1316_Mabaan	gm
1317	sgi	suga1248	1317_nizaa	gm
1318	cce	chop1243	1318_zone-s	gm
1319	xho	xhos1239	1319_zone-s	gm
1320	akp	siwu1238	1320_akp	gm
1321	bun	sher1258	1321_bun	gm
1322	buy	bull1247	1322_buy	gm
1323	cpn	cher1271	1323_cpn	gm
1324	fap	palo1243	1324_fap	gm
1325	gur	fare1241	1325_gur	gm
1326	lip	sekp1241	1326_lip	gm
[truncated: 1,009 more rows]
