# Supplementary material for: Investigating environmental effects on phonology using diachronic models
Source: Evol Hum Sci. 2024 Jan 3;6:e8. doi: 10.1017/ehs.2023.33 (PMC10955398; doi:10.1017/ehs.2023.33)
Supplement: Hartmann et al. supplementary material 4 — Hartmann et al. supplementary material [file S2513843X23000336sup004.zip › TonesClimateGeoPhylo_Public-1.0/data/phonology/phoible-aggregated.tsv]

InventoryID	Source	LanguageCode	LanguageName	Glottocode	GlottologName	Trump	LanguageFamilyRoot	LanguageFamilyGenus	Country	Area	Population	Latitude	Longitude	Phonemes	Consonants	Tones	Vowels
1	SPA	kor	Korean	kore1280	Korean	1	asis	Korean	Korea, South	Asia	42,000,000	37.5	128.0	40	22	0	18
2	SPA	ket	Ket	kett1243	Ket	1	yeos	Yeniseian	Russian Federation	Europe	190	63.7551	87.5466	32	18	0	14
3	SPA	lbe	Lak	lakk1252	Lak	1	ncau	Lak-Dargwa	Russian Federation	Europe	157,000	42.1328	47.0809	69	60	0	9
4	SPA	kbd	Kabardian	kaba1278	Kabardian	1	ncau	Northwest Caucasian	Russian Federation	Europe	520,000	43.5082	43.3918	56	49	0	7
5	SPA	kat	Georgian	nucl1302	Nuclear Georgian	1	kart	Kartvelian	Georgia	Asia	3,900,000	39.3705	45.8066	35	29	0	6
6	SPA	bsk	Burushaski	buru1296	Burushaski	1	asis	Burushaski	Pakistan	Asia	87,000	36.2161	74.8236	53	38	3	12
7	SPA	kru	Kurukh	kuru1302	Kurukh	1	drav	Northern Dravidian	India	Asia	2,050,000	24.4644	86.4657	68	46	0	22
8	SPA	tel	Telugu	telu1262	Telugu	2	drav	South-Central Dravidian	India	Asia	69,600,000	16.4529	78.7024	68	47	0	21
9	SPA	kfe	Kota	kota1263	Kota (India)	2	drav	Southern Dravidian	India	Asia	900	11.4978	76.9387	34	23	0	11
10	SPA	unr	Mundari	mund1320	Mundari	2	ausa	Munda	India	Asia	1,550,000	25.0391	87.1792	37	32	0	5
11	SPA	khr	Kharia	khar1287	Kharia	3	ausa	Munda	India	Asia	292,000	22.3571	84.3922	41	31	0	10
12	SPA	kha	Khasi	khas1269	Khasi	1	ausa	Khasian	India	Asia	865,000	24.977	91.9998	28	19	0	9
13	SPA	sed	Sedang	seda1262	Sedang	1	ausa	Bahnaric	Viet Nam	Asia	101,000	14.7793	108.027	53	39	0	14
14	SPA	khm	Cambodian	cent1989	Central Khmer	1	ausa	Khmer	Cambodia	Asia	12,300,000	12.0515	105.015	42	21	0	21
15	SPA	vie	Vietnamese	viet1252	Vietnamese	1	ausa	Viet-Muong	Viet Nam	Asia	65,800,000	18.3887	106.757	39	21	6	12
16	SPA	cmn	Mandarin Chinese	mand1415	Mandarin Chinese	2	sitb	Chinese	China	Asia	840,000,000	40.0209	116.228	43	27	4	12
17	SPA	wuu	Wu	wuch1236	Wu Chinese	1	sitb	Chinese	China	Asia	77,200,000	29.8621	119.682	41	29	3	9
18	SPA	hak	Hakka	hakk1236	Hakka Chinese	1	sitb	Chinese	China	Asia	25,700,000	25.0	116.0	31	21	4	6
19	SPA	yue	Cantonese	yuec1235	Yue Chinese	1	sitb	Chinese	China	Asia	52,000,000	23.0	113.0	32	22	5	5
20	SPA	ium	Yao	iumi1238	Iu Mien	1	hmom	Hmong-Mien	China	Asia	383,000	20.83	101.17	49	35	6	8
21	SPA	dap	Dafla	nisi1239	Nisi (India)	1	sitb	Tani	India	Asia	261,000	27.3708	93.1284	27	16	2	9
22	SPA	mya	Burmese	nucl1310	Nuclear Burmese	1	sitb	Burmese-Lolo	Myanmar	Asia	32,000,000	20.7926	93.9665	50	34	3	13
23	SPA	lhu	Lahu	lahu1253	Lahu	1	sitb	Burmese-Lolo	China	Asia	280,000	21.2701	100.214	40	26	5	9
24	SPA	grt	Garo	garo1247	Garo	2	sitb	Bodo-Garo	India	Asia	780,000	25.2954	90.462	26	21	0	5
25	SPA	ksw	Karen	sgaw1245	S'gaw Karen	1	sitb	Karen	Myanmar	Asia	1,280,000	17.9872	97.7126	39	27	3	9
26	SPA	lbc	Lakkia	lakk1238	Lakkia	1	taik	Kadai	China	Asia	12,000	24.1169	110.106	59	31	6	22
27	SPA	tha	Thai	thai1261	Thai	1	taik	Kam-Tai	Thailand	Asia	20,200,000	14.192	100.671	45	21	6	18
28	SPA	pcc	Yay	bouy1240	Bouyei	1	taik	Kam-Tai	China	Asia	2,600,000	24.8484	106.187	38	24	6	8
29	SPA	cja	Cham	west2650	Western Cham	1	anes	Malayic	Cambodia	Asia	290,000	12.4771	104.026	35	24	2	9
30	SPA	tay	Atayal	atay1247	Atayal	1	anes	Atayalic	Taiwan	Asia	84,300	24.5209	121.388	27	19	0	8
31	SPA	plt	Malagasy	plat1254	Plateau Malagasy	1	anes	Barito	Madagascar	Africa	7,520,000	-19.5907	47.1211	36	31	0	5
32	SPA	zsm	Malay	stan1306	Standard Malay	1	anes	Malayic	Malaysia	Asia	1	3.08896	101.699	27	21	0	6
33	SPA	btx	Batak	bata1293	Batak Karo	2	anes	Sumatra	Indonesia	Asia	600,000	2.12787	98.2517	21	16	0	5
34	SPA	snv	Saban	saba1265	Sa'ban	1	anes	Northwest Malayo-Polynesian	Malaysia	Asia	1,110	3.58723	115.664	46	38	0	8
35	SPA	sun	Sundanese	sund1252	Sundanese	1	anes	Sundanese	Indonesia	Asia	34,000,000	-6.89708	107.106	26	19	0	7
36	SPA	jav	Javanese	java1254	Javanese	2	anes	Javanese	Indonesia	Asia	84,300,000	-0.572307	110.885	30	22	0	8
37	SPA	tgl	Tagalog	taga1270	Tagalog	2	anes	Meso-Philippine	Philippines	Asia	21,500,000	14.06	121.747	28	18	0	10
38	SPA	cha	Chamorro	cham1312	Chamorro	1	anes	Chamorro	Guam	Pacific	62,500	14.3307	145.276	36	30	0	6
39	SPA	iai	Iai	iaai1238	Iaai	1	anes	Oceanic	New Caledonia	Pacific	1,560	-20.6301	166.59	52	33	0	19
40	SPA	khl	Kaliai	lusi1240	Lusi	1	anes	Oceanic	Papua New Guinea	Pacific	2,000	-5.55033	149.148	28	18	0	10
41	SPA	adz	Adzera	adze1240	Adzera	1	anes	Oceanic	Papua New Guinea	Pacific	28,900	-6.39394	146.294	25	18	0	7
42	SPA	mri	Maori	maor1246	Maori	1	anes	Oceanic	New Zealand	Pacific	60,000	-38.2881	176.541	20	10	0	10
43	SPA	haw	Hawaiian	hawa1245	Hawaiian	1	anes	Oceanic	United States	America	1,000	19.6297	-155.43	19	9	0	10
44	SPA	ant	Western Desert	anta1253	Antakarinya	1	aust	Pama-Nyungan	Australia	Pacific	50	-27.1152	134.838	23	17	0	6
45	SPA	nna	Nyangumata	nyan1301	Nyangumarta	1	aust	Pama-Nyungan	Australia	Pacific	260	-20.6271	121.391	27	20	0	7
46	SPA	kjn	Kunjen	kunj1245	Kunjen	1	aust	Pama-Nyungan	Australia	Pacific	20	-16.6807	143.53	28	23	0	5
47	SPA	zmr	Maranungku	mara1386	Maranunggu	1	aust	Western Daly	Australia	Pacific	15	-13.6754	130.12	24	19	0	5
48	SPA	mph	Maung	maun1240	Maung	1	aust	Iwaidjan	Australia	Pacific	240	-11.8393	133.185	24	19	0	5
49	SPA	nuy	Nunggubuyu	nung1290	Nunggubuyu	1	aust	Nunggubuyu	Australia	Pacific	360	-14.2623	135.753	24	19	0	5
50	SPA	alh	Alawa	alaw1244	Alawa	1	aust	Maran	Australia	Pacific	18	-15.5458	134.282	28	23	0	5
51	SPA	wim	Wik-Munkan	wikm1247	Wik-Mungkan	1	aust	Pama-Nyungan	Australia	Pacific	840	-13.9805	141.816	23	13	0	10
52	SPA	set	Sentani	nucl1632	Nuclear Nuclear Sentani	1	trng	Sentani	Indonesia	Asia	30,000	-2.6013	140.512	17	10	0	7
53	SPA	kmo	Washkuk	kwom1262	Kwoma	1	sepr	Middle Sepik	Papua New Guinea	Pacific	3,000	-4.08721	142.664	31	24	0	7
54	SPA	tml	Asmat	tamn1235	Tamnim Citak	1	trng	Asmat-Kamoro	Indonesia	Asia	290	-5.57962	139.233	19	14	0	5
55	SPA	tlf	Telefol	tele1256	Telefol	1	trng	Ok	Papua New Guinea	Pacific	5,400	-5.07444	141.731	27	17	2	8
56	SPA	gaj	Gadsup	gads1258	Gadsup	1	trng	Eastern Highlands	Papua New Guinea	Pacific	22,100	-6.31631	145.997	19	9	4	6
57	SPA	auy	Auyana	awiy1238	Awiyaana	1	trng	Eastern Highlands	Papua New Guinea	Pacific	11,100	-6.54079	145.76	20	11	3	6
58	SPA	kup	Kunimaipa	kuni1267	Kunimaipa	1	trng	Goilalan	Papua New Guinea	Pacific	8,200	-8.09371	146.908	20	15	0	5
59	SPA	spl	Selepet	sele1250	Selepet	1	trng	Finisterre-Huon	Papua New Guinea	Pacific	7,000	-6.03532	147.234	21	15	0	6
60	SPA	nas	Nasioi	naas1242	Naasioi	1	epap	East Bougainville	Papua New Guinea	Pacific	20,000	-6.46022	155.632	18	8	0	10
61	SPA	ale	Aleut	aleu1260	Aleut	1	eska	Aleut	United States	America	300	52.1228	-174.29	36	30	0	6
62	SPA	kal	Inuit	kala1399	Kalaallisut	1	eska	Eskimo	Greenland	America	47,800	69.3761	-52.864	38	32	0	6
63	SPA	chp	Chipewyan	chip1261	Chipewyan	1	nadn	Athapaskan	Canada	America	9,030	58.3637	-110.832	61	39	4	18
64	SPA	tol	Chasta Costa	tolo1259	Tolowa	2	nadn	Athapaskan	United States	America	4	41.9192	-124.1	44	29	0	15
65	SPA	hup	Hupa	hupa1239	Hupa	1	nadn	Athapaskan	United States	America	8	41.0982	-123.68	42	35	0	7
66	SPA	nav	Navaho	nava1243	Navajo	1	nadn	Athapaskan	United States	America	149,000	36.2106	-110.082	54	36	2	16
67	SPA	hdn	Haida	nort2938	Northern Haida	1	nadn	Haida	Canada	America	30	54.6931	-132.465	50	47	0	3
68	SPA	squ	Squamish	squa1248	Squamish	1	sali	Central Salish	Canada	America	15	49.3231	-123.014	37	30	0	7
69	SPA	str	Salish	stra1244	Straits Salish	2	sali	Central Salish	Canada	America	20	48.722	-123.037	43	36	0	7
70	SPA	noo	Nootka	noot1239	Nootka	2	waka	Southern Wakashan	Canada	America	200	49.6212	-126.086	47	37	0	10
71	SPA	kwk	Kwakiutl	kwak1269	Kwakiutl	1	waka	Northern Wakashan	Canada	America	190	50.9269	-127.308	55	46	0	9
72	SPA	ojg	Ojibwa	east2542	Eastern Ojibwa	1	algi	Algonquian	Canada	America	25,900	45.0112	-79.7503	27	16	0	11
73	SPA	unm	Delaware	unam1242	Unami	1	algi	Algonquian	United States	America	No_known_speakers	35.0264	-98.3201	39	22	0	17
74	SPA	wic	Wichita	wich1260	Wichita	1	cadd	Caddoan	United States	America	1	35.0665	-98.1831	29	21	0	8
75	SPA	lkt	Dakota	lako1247	Lakota	1	siou	Siouan	United States	America	6,200	46.3699	-103.95	36	27	0	9
76	SPA	see	Seneca	sene1264	Seneca	1	iroq	Northern Iroquoian	United States	America	150	42.6128	-79.3403	27	11	0	16
77	SPA	one	Oneida	onei1249	Oneida	1	iroq	Northern Iroquoian	Canada	America	200	43.7729	-84.0577	22	10	0	12
78	SPA	yuc	Yuchi	yuch1247	Yuchi	2	nais	Yuchi	United States	America	50	35.9615	-95.0393	64	38	0	26
79	SPA	akz	Alabama	alab1237	Alabama	1	musk	Muskogean	United States	America	100	30.7674	-94.6285	21	15	0	6
80	SPA	tun	Tunica	tuni1252	Tunica	1	gulf	Tunica	United States	America	Extinct	30.9888	-92.5403	25	18	0	7
81	SPA	nez	Nez Perce	nezp1238	Nez Perce	1	penu	Sahaptian	United States	America	200	46.3073	-116.408	36	26	0	10
82	SPA	nmu	Maidu	nort2952	Northeast Maidu	1	penu	Maiduan	United States	America	2	40.4102	-120.645	24	18	0	6
83	SPA	zoc	Zoque	copa1236	Copainala Zoque	2	mizo	Mixe-Zoque	Mexico	America	4,500	17.2157	-93.3183	32	26	0	6
84	SPA	top	Totonac	papa1238	Papantla Totonac	1	toto	Totonacan	Mexico	America	80,000	20.5671	-97.2554	26	20	0	6
85	SPA	chf	Chontal	taba1266	Tabasco Chontal	1	maya	Mayan	Mexico	America	38,000	18.1713	-92.7367	37	25	0	12
86	SPA	tzh	Tzeltal	tzel1254	Tzeltal	1	maya	Mayan	Mexico	America	90,000	16.6384	-92.2786	30	25	0	5
87	SPA	tsz	Tarascan	pure1242	Purepecha	1	tara	Tarascan	Mexico	America	40,000	19.2467	-101.631	32	26	0	6
88	SPA	kyh	Karok	karo1304	Karok	1	hoka	Karok	United States	America	10	41.8228	-123.315	41	27	3	11
89	SPA	pom	Pomo	sout2982	Southeastern Pomo	1	hoka	Pomoan	United States	America	5	38.9354	-122.599	38	27	0	11
90	SPA	dih	Digueno	kumi1248	Kumiai	1	hoka	Yuman	Mexico	America	220	32.5153	-116.609	34	25	0	9
91	SPA	zun	Zuni	zuni1245	Zuni	1	nais	Zuni	United States	America	9,650	35.0056	-108.782	54	44	0	10
92	SPA	tix	Tiwa	sout2961	Southern Tiwa	1	kita	Kiowa-Tanoan	United States	America	1,630	34.7873	-106.661	41	26	3	12
93	SPA	tew	Tewa	tewa1260	Tewa (USA)	1	kita	Kiowa-Tanoan	United States	America	1,300	35.9053	-106.124	57	34	4	19
94	SPA	lui	Luiseno	luis1253	Luiseno	1	utaz	Takic	United States	America	35	33.3184	-116.939	34	23	0	11
95	SPA	hop	Hopi	hopi1249	Hopi	1	utaz	Hopi	United States	America	5,260	35.7653	-110.535	49	31	0	18
96	SPA	ood	Pima	toho1245	Tohono O'odham	1	utaz	Tepiman	United States	America	9,600	31.7973	-111.995	29	19	0	10
97	SPA	ote	Otomi	mezq1235	Mezquital Otomi	1	otma	Otomian	Mexico	America	100,000	20.2274	-99.5564	58	42	3	13
98	SPA	maz	Mazahua	cent2144	Central Mazahua	1	otma	Otomian	Mexico	America	350,000	19.7357	-100.018	63	45	3	15
99	SPA	maq	Mazateco	chiq1250	Chiquihuitlan Mazatec	1	otma	Popolocan	Mexico	America	2,500	18.0541	-96.6659	38	26	4	8
100	SPA	mig	Mixtec	sanm1295	San Miguel El Grande Mixtec	1	otma	Mixtecan	Mexico	America	14,500	17.0777	-97.5432	32	19	3	10
101	SPA	cbi	Cayapa	chac1249	Chachi	2	barb	Barbacoan	Ecuador	America	9,500	0.71489	-79.0508	28	24	0	4
102	SPA	pbb	Paez	paez1247	Paez	2	saso	Páezan	Colombia	America	77,400	2.61516	-76.3125	39	29	0	10
103	SPA	ito	Itonama	iton1250	Itonama	2	saso	Itonama	Bolivia	America	10	-12.8043	-64.3575	25	19	0	6
104	SPA	quh	Quechua	sout2991	South Bolivian Quechua	1	quch	Quechuan	Bolivia	America	2,780,000	-20.9201	-66.3331	37	32	0	5
105	SPA	ayr	Aymara	cent2142	Central Aymara	3	ayma	Aymaran	Bolivia	America	1,790,000	-17.0	-68.5	42	36	0	6
106	SPA	arn	Araucanian	mapu1245	Mapudungun	2	arcn	Araucanian	Chile	America	200,000	-38.7392	-71.277	26	20	0	6
107	SPA	crb	Island Carib	isla1278	Island Carib	1	arwk	Arawakan	Dominica	America	Ancient	14.2906	-61.2395	29	17	0	12
108	SPA	wap	Wapishana	wapi1253	Wapishana	2	arwk	Arawakan	Guyana	America	6,000	2.58744	-59.8021	29	17	0	12
109	SPA	guc	Goajiro	wayu1243	Wayuu	2	arwk	Arawakan	Colombia	America	135,000	10.2252	-71.8101	46	28	0	18
110	SPA	cni	Campa	asha1243	Ashaninka	2	arwk	Arawakan	Peru	America	26,100	-11.9311	-73.9073	21	17	0	4
111	SPA	ign	Moxo	igna1246	Ignaciano	2	arwk	Arawakan	Bolivia	America	4,500	-15.1188	-65.3993	25	21	0	4
112	SPA	ame	Amuesha	yane1238	Yanesha'	2	arwk	Arawakan	Peru	America	9,830	-10.5454	-75.315	29	23	0	6
113	SPA	jiv	Jivaro	shua1257	Shuar	2	jiva	Jivaroan	Ecuador	America	46,700	-3.45136	-78.1892	24	16	0	8
114	SPA	bao	Barasano	waim1255	Waimaha	2	tucn	Tucanoan	Colombia	America	600	0.30416	-70.1644	25	11	2	12
115	SPA	tca	Ticuna	ticu1245	Ticuna	2	saso	Ticuna	Brazil	America	32,600	-3.66289	-69.8723	38	18	9	11
116	SPA	car	Carib	gali1262	Galibi Carib	4	cari	Cariban	Venezuela	America	4,450	5.83772	-56.8323	28	16	0	12
117	SPA	oca	Ocaina	ocai1244	Ocaina	2	wita	Huitoto	Peru	America	54	-2.159	-72.1422	38	27	2	9
118	SPA	srq	Siriono	siri1273	Siriono	2	tupi	Tupi-Guaraní	Bolivia	America	400	-15.5298	-63.9688	28	18	0	10
119	SPA	gug	Guarani	para1311	Paraguayan Guarani	2	tupi	Tupi-Guaraní	Paraguay	America	4,650,000	-25.6055	-57.0882	36	24	0	12
120	SPA	amc	Amahuaca	amah1246	Amahuaca	2	pano	Panoan	Peru	America	110	-10.2012	-72.3208	22	14	0	8
121	SPA	cao	Chacobo	chac1251	Chacobo	2	pano	Panoan	Bolivia	America	550	-12.133	-66.7164	21	17	0	4
122	SPA	apn	Apinaye	apin1244	Apinaye	2	macg	Ge-Kaingang	Brazil	America	1,260	-6.10774	-47.6315	49	14	0	35
123	SPA	rif	Shilha	tari1263	Tarifit	1	afas	Berber	Morocco	Africa	1,500,000	35.3281	-1.87354	49	45	0	4
124	SPA	hau	Hausa	haus1257	Hausa	1	afas	West Chadic	Nigeria	Africa	18,500,000	11.1513	8.7804	45	32	3	10
125	SPA	anc	Angas	ngas1240	Ngas	1	afas	West Chadic	Nigeria	Africa	400,000	9.32042	9.46146	44	30	3	11
126	SPA	mrt	Margi	marg1265	Marghi Central	1	afas	Biu-Mandara	Nigeria	Africa	158,000	10.8385	12.9952	44	36	2	6
127	SPA	som	Somali	soma1255	Somali	1	afas	Eastern Cushitic	Somalia	Africa	8,340,000	3.15088	40.4818	52	30	2	20
128	SPA	awn	Awiya	awng1244	Awngi	2	afas	Central Cushitic	Ethiopia	Africa	500,000	10.9819	36.6916	39	28	4	7
129	SPA	irk	Iraqw	iraq1241	Iraqw	1	afas	Southern Cushitic	Tanzania	Africa	462,000	-4.19948	35.2939	48	33	3	12
130	SPA	tig	Tigre	tigr1270	Tigre	1	afas	Semitic	Eritrea	Africa	1,050,000	17.3494	38.2233	54	47	0	7
131	SPA	amh	Amharic	amha1245	Amharic	1	afas	Semitic	Ethiopia	Africa	17,400,000	11.7082	39.5435	59	52	0	7
132	SPA	arz	Egyptian Arabic	egyp1253	Egyptian Arabic	1	afas	Semitic	Egypt	Africa	52,500,000	31.0	31.0	67	58	0	9
133	SPA	ary	Moroccan Arabic	moro1292	Moroccan Arabic	1	afas	Semitic	Morocco	Africa	18,800,000	32.5	-7.5	78	74	0	4
134	SPA	mlt	Maltese	malt1254	Maltese	1	afas	Semitic	Malta	Europe	300,000	35.8884	14.4508	55	45	0	10
135	SPA	heb	Modern Hebrew	hebr1245	Hebrew	1	afas	Semitic	Israel	Asia	4,850,000	31.1056	35.0179	30	24	0	6
136	SPA	xtc	Katcha	katc1249	Katcha-Kadugli-Miri	4	nsah	Kadugli	Sudan	Africa	75,000	10.8423	29.4914	32	23	2	7
137	SPA	xpe	Kpelle	libe1247	Liberia Kpelle	1	ncon	Western Mande	Liberia	Africa	487,000	6.92048	-9.96128	49	32	3	14
138	SPA	wol	Wolof	nucl1347	Nuclear Wolof	1	ncon	Northern Atlantic	Senegal	Africa	3,930,000	15.2534	-15.383	40	26	0	14
139	SPA	dag	Dagbani	dagb1246	Dagbani	1	ncon	Gur	Ghana	Africa	800,000	9.64745	-0.43227	37	24	2	11
140	SPA	aka	Akan	akan1250	Akan	2	ncon	Kwa	Ghana	Africa	8,300,000	6.34756	-1.33254	40	22	3	15
141	SPA	gaa	Ga	gaaa1244	Ga	1	ncon	Kwa	Ghana	Africa	600,000	5.65488	-0.18598	47	32	3	12
142	SPA	ewe	Ewe	ewee1241	Ewe	1	ncon	Kwa	Ghana	Africa	2,250,000	6.46061	0.814975	45	28	3	14
143	SPA	ibo	Igbo	nucl1417	Nuclear Igbo	1	ncon	Igboid	Nigeria	Africa	18,000,000	4.62705	7.23441	65	46	3	16
144	SPA	beq	Beembe	beem1239	Beembe	1	ncon	Bantoid	Congo	Africa	3,200	-3.95895	14.1	41	19	2	20
145	SPA	swh	Swahili	swah1253	Swahili	1	ncon	Bantoid	Tanzania	Africa	350,000	-8.25605	37.624	36	31	0	5
146	SPA	lue	Luvale	luva1239	Luvale	1	ncon	Bantoid	Zambia	Africa	168,000	-13.5382	22.2924	36	22	4	10
147	SPA	zul	Zulu	zulu1248	Zulu	1	ncon	Bantoid	South Africa	Africa	9,980,000	-25.3305	31.3512	43	35	3	5
148	SPA	gbp	Gbeya	gbay1287	Gbaya-Bossangoa	1	ncon	Ubangi	Central African Republic	Africa	200,000	6.61896	17.645	45	31	2	12
149	SPA	ses	Songhai	koyr1242	Koyraboro Senni Songhai	2	nsah	Songhay	Mali	Africa	100,000	16.9634	-0.55187	48	33	0	15
150	SPA	knc	Kanuri	cent2050	Central Kanuri	1	nsah	Western Saharan	Nigeria	Africa	3,000,000	11.8863	16.3918	35	25	4	6
151	SPA	lgg	Logbara	lugb1240	Lugbara	1	nsah	Moru-Madi	Uganda	Africa	797,000	3.02245	30.8642	42	27	3	12
152	SPA	fia	Mahas-Fiyadikka	nobi1240	Nobiin	1	nsah	Nubian	Sudan	Africa	295,000	22.8142	31.8376	45	33	2	10
153	SPA	luo	Luo	luok1236	Luo (Kenya and Tanzania)	1	nsah	Nilotic	Kenya	Africa	4,270,000	-0.93296	34.4896	35	23	3	9
154	SPA	mas	Maasai	masa1300	Masai	1	nsah	Nilotic	Kenya	Africa	590,000	-3.1419	36.4573	43	21	4	18
155	SPA	naq	Nama	nama1264	Nama (Namibia)	1	khoi	Central Khoisan	Namibia	Africa	200,000	-25.0747	17.9767	33	19	6	8
156	SPA	gle	Irish Gaelic	iris1253	Irish	1	ieur	Celtic	Ireland	Europe	260,000	53.2186	-7.61509	68	44	0	24
157	SPA	bre	Breton	bret1244	Breton	1	ieur	Celtic	France	Europe	500,000	48.2452	-3.78934	42	25	0	17
158	SPA	isl	Icelandic	icel1247	Icelandic	1	ieur	Germanic	Iceland	Europe	230,000	63.4837	-19.0212	39	23	0	16
159	SPA	nob	Norwegian	norw1259	Norwegian Bokmål	1	ieur	Germanic	Norway	Europe	4,640,000	61.112	8.886	48	27	2	19
160	SPA	eng	English	stan1293	Standard English	1	ieur	Germanic	United Kingdom	Europe	58,100,000	53.0	-1.0	40	27	0	13
161	SPA	deu	German	stan1295	Standard German	1	ieur	Germanic	Germany	Europe	75,300,000	48.649	12.4676	39	23	0	16
162	SPA	fra	French	stan1290	Standard French	1	ieur	Romance	France	Europe	53,200,000	48.0	2.0	40	23	0	17
163	SPA	por	Portuguese	port1283	Portuguese	1	ieur	Romance	Portugal	Europe	10,000,000	42.0341	-4.18815	38	23	0	15
164	SPA	spa	Spanish	stan1288	Standard Spanish	1	ieur	Romance	Spain	Europe	28,200,000	40.4414	-1.11788	25	20	0	5
165	SPA	ron	Rumanian	roma1327	Romanian	1	ieur	Romance	Romania	Europe	19,700,000	46.3913	24.2256	31	22	0	9
166	SPA	rus	Russian	russ1263	Russian	1	ieur	Slavic	Russian Federation	Europe	116,000,000	53.9195	72.3926	38	33	0	5
167	SPA	bul	Bulgarian	bulg1262	Bulgarian	1	ieur	Slavic	Bulgaria	Europe	7,990,000	43.3646	25.047	49	37	0	12
168	SPA	lit	Lithuanian	lith1251	Lithuanian	1	ieur	Baltic	Lithuania	Europe	2,960,000	55.1429	23.9601	47	36	0	11
169	SPA	als	Albanian	tosk1239	Tosk Albanian	1	ieur	Albanian	Albania	Europe	2,900,000	41.0	20.0	35	28	0	7
170	SPA	ell	Modern Greek	mode1248	Modern Greek (1453-)	1	ieur	Greek	Greece	Europe	10,700,000	42.3224	24.8699	26	21	0	5
171	SPA	hye	Armenian	nucl1235	Nuclear Armenian	1	ieur	Armenian	Armenia	Asia	3,140,000	40.0	45.0	37	30	0	7
172	SPA	pes	Persian	west2369	Western Farsi	1	ieur	Iranian	Iran	Asia	22,000,000	28.6593	55.1586	30	24	0	6
173	SPA	pst	Pashto	cent1973	Central Pashto	1	ieur	Iranian	Pakistan	Asia	7,920,000	31.9153	69.4529	38	31	0	7
174	SPA	kas	Kashimiri	kash1277	Kashmiri	2	ieur	Indic	India	Asia	5,420,000	34.1668	74.3305	56	27	0	29
175	SPA	pan	Punjabi	panj1256	Panjabi	1	ieur	Indic	India	Asia	27,100,000	30.0368	75.6702	73	50	3	20
176	SPA	hin	Hindi-Urdu	hind1269	Hindi	1	ieur	Indic	India	Asia	180,000,000	25.0	77.0	94	71	0	23
177	SPA	ben	Bengali	beng1280	Bengali	1	ieur	Indic	Bangladesh	Asia	110,000,000	24.0	90.0	53	36	0	17
178	SPA	sin	Sinhalese	sinh1246	Sinhala	1	ieur	Indic	Sri Lanka	Asia	15,500,000	8.0	81.0	53	37	0	16
179	SPA	eus	Basque	basq1248	Basque	1	basq	Basque	Spain	Europe	580,000	43.2787	-1.31622	28	23	0	5
180	SPA	fin	Finnish	finn1318	Finnish	1	urlc	Finnic	Finland	Europe	4,700,000	64.7628	25.5577	42	25	0	17
181	SPA	mhr	Cheremis	east2328	Eastern Mari	2	urlc	Mari	Russian Federation	Europe	451,000	55.8307	48.405	34	25	0	9
182	SPA	kpv	Komi	komi1268	Komi-Zyrian	1	urlc	Finnic	Russian Federation	Europe	217,000	64.0527	54.946	36	29	0	7
183	SPA	hun	Hungarian	hung1274	Hungarian	1	urlc	Ugric	Hungary	Europe	9,550,000	46.9069	19.6555	65	50	0	15
184	SPA	kca	Ostyak	khan1273	Khanty	2	urlc	Ugric	Russian Federation	Europe	13,600	62.4308	66.1218	32	19	0	13
185	SPA	yrk	Yurak	nene1249	Nenets	1	urlc	Samoyedic	Russian Federation	Europe	31,300	66.1775	71.0234	34	26	0	8
186	SPA	tur	Turkish	nucl1301	Nuclear Turkish	1	altc	Turkic	Turkey	Asia	46,300,000	39.8667	32.8667	40	24	0	16
187	SPA	azb	Azerbaijani	sout2697	South Azerbaijani	1	altc	Turkic	Iran	Asia	11,200,000	36.5137	48.4302	34	25	0	9
188	SPA	kir	Kirghiz	kirg1245	Kirghiz	1	altc	Turkic	Kyrgyzstan	Asia	2,450,000	42.0	74.0	36	20	0	16
189	SPA	chv	Chuvash	chuv1255	Chuvash	1	altc	Turkic	Russian Federation	Europe	1,640,000	55.487	47.163	39	30	0	9
190	SPA	sah	Yakut	yaku1245	Yakut	1	altc	Turkic	Russian Federation	Europe	363,000	61.6974	133.98	49	33	0	16
191	SPA	khk	Khalkha	halh1238	Halh Mongolian	1	altc	Mongolic	Mongolia	Asia	2,330,000	48.324	106.289	35	21	0	14
192	SPA	eve	Even	even1260	Even	1	altc	Tungusic	Russian Federation	Europe	7,170	70.6687	130.914	36	18	0	18
193	SPA	yux	Yukaghir	sout2750	Southern Yukaghir	2	yuka	Yukaghir	Russian Federation	Europe	30	64.218	154.375	32	20	0	12
194	SPA	niv	Gilyak	gily1242	Gilyak	1	asis	Nivkh	Russian Federation	Europe	690	52.59	140.681	44	34	0	10
195	SPA	ckt	Chukchi	chuk1273	Chukot	1	chka	Northern Chukotko-Kamchatkan	Russian Federation	Europe	7,740	68.6436	170.045	22	15	0	7
196	SPA	ain	Ainu	ainu1240	Ainu (Japan)	1	asis	Ainu	Japan	Asia	15	47.2332	142.874	17	12	0	5
197	SPA	jpn	Japanese	nucl1643	Nuclear Japanese	1	japo	Japanese	Japan	Asia	121,000,000	35.0	135.0	40	27	2	11
198	UPSID	aal	KOTOKO	afad1236	Afade	1	afas	Biu-Mandara	Nigeria	Africa	31,000	12.0551	14.6343	36	27	0	9
199	UPSID	acv	ACHUMAWI	achu1247	Achumawi	1	hoka	Palaihnihan	United States	America	16	41.0979	-121.191	23	17	0	6
200	UPSID	adz	ADZERA	adze1240	Adzera	2	anes	Oceanic	Papua New Guinea	Pacific	28,900	-6.39394	146.294	25	18	0	7
201	UPSID	aer	ARRERNTE	east2379	Eastern Arrernte	1	aust	Pama-Nyungan	Australia	Pacific	3,820	-23.3583	135.046	30	27	0	3
202	UPSID	aey	AMELE	amel1241	Amele	1	trng	Madang	Papua New Guinea	Pacific	5,300	-5.29126	145.687	20	15	0	5
203	UPSID	agm	ANGAATIHA	anga1290	Angaataha	1	trng	Angan	Papua New Guinea	Pacific	2,100	-7.15012	146.352	21	12	0	9
204	UPSID	agq	AGHEM	aghe1239	Aghem	2	ncon	Bantoid	Cameroon	Africa	26,700	6.38956	10.0807	35	25	0	10
205	UPSID	ahp	AIZI	apro1235	Aproumu Aizi	1	ncon	Kru	Côte d'Ivoire	Africa	6,500	5.20273	-4.52192	33	24	0	9
206	UPSID	aht	AHTNA	ahte1237	Ahtena	1	nadn	Athapaskan	United States	America	35	61.7068	-144.889	35	30	0	5
207	UPSID	ain	AINU	ainu1240	Ainu (Japan)	2	asis	Ainu	Japan	Asia	15	47.2332	142.874	16	11	0	5
208	UPSID	aka	AKAN	akan1250	Akan	3	ncon	Kwa	Ghana	Africa	8,300,000	6.34756	-1.33254	35	21	0	14
209	UPSID	ake	AKAWAIO	akaw1239	Akawaio	2	cari	Cariban	Guyana	America	4,500	6.16277	-60.862	23	13	0	10
210	UPSID	akz	ALABAMA	alab1237	Alabama	2	musk	Muskogean	United States	America	100	30.7674	-94.6285	17	14	0	3
211	UPSID	alc	QAWASQAR	qawa1238	Qawasqar	3	alac	Alacalufan	Chile	America	12	-49.703	-75.3756	19	16	0	3
212	UPSID	ald	ALLADIAN	alla1248	Alladian	2	ncon	Kwa	Côte d'Ivoire	Africa	23,000	5.22371	-4.42647	36	25	0	11
213	UPSID	ale	ALEUT	aleu1260	Aleut	2	eska	Aleut	United States	America	300	52.1228	-174.29	27	24	0	3
214	UPSID	alh	ALAWA	alaw1244	Alawa	2	aust	Maran	Australia	Pacific	18	-15.5458	134.282	26	22	0	4
215	UPSID	als	ALBANIAN	tosk1239	Tosk Albanian	2	ieur	Albanian	Albania	Europe	2,900,000	41.0	20.0	35	28	0	7
216	UPSID	amc	AMAHUACA	amah1246	Amahuaca	3	pano	Panoan	Peru	America	110	-10.2012	-72.3208	22	14	0	8
217	UPSID	ame	AMUESHA	yane1238	Yanesha'	3	arwk	Arawakan	Peru	America	9,830	-10.5454	-75.315	26	23	0	3
218	UPSID	amf	HAMER	hame1242	Hamer-Banna	1	afas	South Omotic	Ethiopia	Africa	42,800	5.06515	36.5176	35	25	0	10
219	UPSID	amh	AMHARIC	amha1245	Amharic	2	afas	Semitic	Ethiopia	Africa	17,400,000	11.7082	39.5435	37	30	0	7
220	UPSID	amo	AMO	amoo1242	Amo	1	ncon	Kainji	Nigeria	Africa	12,300	10.3229	8.65405	35	25	0	10
221	UPSID	amp	ALAMBLAK	alam1246	Alamblak	1	sepr	Sepik Hill	Papua New Guinea	Pacific	1,530	-4.66307	143.316	25	18	0	7
222	UPSID	amu	AMUZGO	guer1243	Guerrero Amuzgo	1	otma	Amuzgoan	Mexico	America	23,000	16.7723	-98.1895	37	25	0	12
223	UPSID	anc	ANGAS	ngas1240	Ngas	2	afas	West Chadic	Nigeria	Africa	400,000	9.32042	9.46146	43	32	0	11
224	UPSID	ano	ANDOKE	ando1256	Andoque	2	saso	Andoke	Colombia	America	370	-0.53751	-72.0869	26	11	0	15
225	UPSID	ant	WESTERN DESERT	anta1253	Antakarinya	2	aust	Pama-Nyungan	Australia	Pacific	50	-27.1152	134.838	20	17	0	3
226	UPSID	apn	APINAYE	apin1244	Apinaye	3	macg	Ge-Kaingang	Brazil	America	1,260	-6.10774	-47.6315	30	13	0	17
227	UPSID	apq	ANDAMANESE	apuc1241	A-Pucikwar	2	anda	Great Andamanese	India	Asia	10	12.241	92.7965	24	16	0	8
228	UPSID	aqc	ARCHI	arch1244	Archi	1	ncau	Lezgic	Russian Federation	Europe	1,200	42.3239	46.8267	91	81	0	10
229	UPSID	arl	ARABELA	arab1268	Arabela	2	zapa	Zaparoan	Peru	America	50	-1.96126	-75.0612	18	11	0	7
230	UPSID	arn	ARAUCANIAN	mapu1245	Mapudungun	3	arcn	Araucanian	Chile	America	200,000	-38.7392	-71.277	26	20	0	6
231	UPSID	arz	ARABIC	egyp1253	Egyptian Arabic	2	afas	Semitic	Egypt	Africa	52,500,000	31.0	31.0	35	27	0	8
232	UPSID	auc	AUCA	waor1240	Waorani	2	saso	Waorani	Ecuador	America	1,650	-1.12312	-76.683	21	11	0	10
233	UPSID	ava	AVAR	avar1256	Avar	1	ncau	Avar-Andic-Tsezic	Russian Federation	Europe	744,000	41.7047	46.558	49	44	0	5
234	UPSID	awn	AWIYA	awng1244	Awngi	3	afas	Central Cushitic	Ethiopia	Africa	500,000	10.9819	36.6916	35	28	0	7
235	UPSID	axb	ABIPON	abip1241	Abipon	2	mgua	Guaicuruan	Argentina	America	Extinct	-29.0	-61.0	20	15	0	5
236	UPSID	azj	AZERBAIJANI	nort2697	North Azerbaijani	1	altc	Turkic	Azerbaijan	Asia	6,100,000	40.9777	46.4737	33	24	0	9
237	UPSID	bak	BASHKIR	bash1264	Bashkir	1	altc	Turkic	Russian Federation	Europe	1,380,000	53.5967	56.5594	38	27	0	11
238	UPSID	bam	BAMBARA	bamb1269	Bambara	2	ncon	Western Mande	Mali	Africa	2,700,000	12.0401	-9.98949	35	21	0	14
239	UPSID	bao	BARASANO	waim1255	Waimaha	3	tucn	Tucanoan	Colombia	America	600	0.30416	-70.1644	23	11	0	12
240	UPSID	bba	BARIBA	baat1238	Baatonum	1	ncon	Gur	Benin	Africa	460,000	9.63186	2.99607	30	18	0	12
241	UPSID	bbc	BATAK	bata1289	Batak Toba	2	anes	Sumatra	Indonesia	Asia	2,000,000	2.35498	99.1761	21	16	0	5
242	UPSID	bbl	BATS	bats1242	Bats	1	ncau	Nakh	Georgia	Asia	3,420	42.1806	45.344	45	35	0	10
243	UPSID	bbo	BOBO-FING	nort2819	Northern Bobo Madare	2	ncon	Western Mande	Burkina Faso	Africa	35,000	12.4182	-4.47538	33	21	0	12
244	UPSID	bca	BAI	cent2004	Central Bai	1	sitb	Bai	China	Asia	800,000	26.1666	99.7052	29	18	0	11
245	UPSID	bcj	BARDI	bard1255	Bardi	1	aust	Nyulnyulan	Australia	Pacific	380	-16.6274	122.906	24	17	0	7
246	UPSID	bcs	KOHUMONO	kohu1244	Kohumono	1	ncon	Cross River	Nigeria	Africa	30,000	5.92596	7.96202	38	28	0	10
247	UPSID	bdl	SAMA	indo1317	Indonesian Bajau	1	anes	Sama-Bajaw	Indonesia	Asia	150,000	-3.68664	122.253	32	26	0	6
248	UPSID	bdy	BANDJALANG	band1339	Bandjalang	1	aust	Pama-Nyungan	Australia	Pacific	10	-28.3458	152.859	16	12	0	4
249	UPSID	bej	BEJA	beja1238	Beja	1	afas	Beja	Sudan	Africa	951,000	17.2436	36.6666	26	21	0	5
250	UPSID	ben	BENGALI	beng1280	Bengali	3	ieur	Indic	Bangladesh	Asia	110,000,000	24.0	90.0	43	29	0	14
251	UPSID	beq	BEEMBE	beem1239	Beembe	2	ncon	Bantoid	Congo	Africa	3,200	-3.95895	14.1	26	16	0	10
252	UPSID	bev	BETE	dalo1238	Daloa Bete	1	ncon	Kru	Côte d'Ivoire	Africa	130,000	6.69281	-6.63944	37	24	0	13
253	UPSID	bib	BISA	biss1248	Bissa	1	ncon	Eastern Mande	Burkina Faso	Africa	350,000	10.4257	-1.67332	24	18	0	6
254	UPSID	bkq	BAKAIRI	baka1277	Bakairi	3	cari	Cariban	Brazil	America	950	-14.2628	-54.7034	29	17	0	12
255	UPSID	blc	BELLA COOLA	bell1243	Bella Coola	1	sali	Bella Coola	Canada	America	20	52.3448	-126.689	31	28	0	3
256	UPSID	bmr	MUINANE	muin1242	Muinane	2	wita	Boran	Colombia	America	150	-0.8652	-72.4249	28	22	0	6
257	UPSID	bom	BIROM	bero1242	Berom	1	ncon	Platoid	Nigeria	Africa	300,000	9.67037	8.81221	29	22	0	7
258	UPSID	bor	BORORO	boro1282	Bororo	2	macg	Bororo	Brazil	America	1,020	-16.6029	-55.2004	20	13	0	7
259	UPSID	brb	BRAO	lave1249	Lave	1	ausa	Bahnaric	Laos	Asia	12,800	14.5994	107.008	31	22	0	9
260	UPSID	bre	BRETON	bret1244	Breton	2	ieur	Celtic	France	Europe	500,000	48.2452	-3.78934	45	25	0	20
261	UPSID	brh	BRAHUI	brah1256	Brahui	1	drav	Northern Dravidian	Pakistan	Asia	2,000,000	28.5347	64.2991	33	24	0	9
262	UPSID	brv	BRUU	west2397	Western Bru	1	ausa	Katuic	Thailand	Asia	20,000	16.4906	104.754	42	20	0	22
263	UPSID	brx	BODO	bodo1269	Bodo (India)	1	sitb	Bodo-Garo	India	Asia	1,540,000	26.7255	89.3332	21	15	0	6
264	UPSID	bsk	BURUSHASKI	buru1296	Burushaski	2	asis	Burushaski	Pakistan	Asia	87,000	36.2161	74.8236	43	38	0	5
265	UPSID	bul	BULGARIAN	bulg1262	Bulgarian	2	ieur	Slavic	Bulgaria	Europe	7,990,000	43.3646	25.047	42	36	0	6
266	UPSID	bvr	BURARRA	bura1267	Burarra	1	aust	Burarran	Australia	Pacific	700	-12.3061	134.365	21	16	0	5
267	UPSID	byx	BAINING	qaqe1238	Qaqet	1	epap	Baining	Papua New Guinea	Pacific	6,350	-4.45258	151.702	22	14	0	8
268	UPSID	bzd	BRIBRI	brib1243	Bribri	1	chib	Talamanca	Costa Rica	America	11,000	9.39794	-83.0539	27	18	0	9
269	UPSID	cad	CADDO	cadd1256	Caddo	1	cadd	Caddoan	United States	America	25	35.1826	-98.2634	23	20	0	3
270	UPSID	cag	ASHUSLAY	niva1238	Nivacle	2	mgua	Matacoan	Paraguay	America	13,700	-22.8557	-61.7606	28	22	0	6
271	UPSID	caq	NICOBARESE	carn1240	Car Nicobarese	1	ausa	Nicobarese	India	Asia	37,000	9.18853	92.7671	25	16	0	9
272	UPSID	car	CARIB	gali1262	Galibi Carib	5	cari	Cariban	Venezuela	America	4,450	5.83772	-56.8323	22	16	0	6
273	UPSID	cbi	CAYAPA	chac1249	Chachi	3	barb	Barbacoan	Ecuador	America	9,500	0.71489	-79.0508	28	24	0	4
274	UPSID	cbn	NYAH KUR	nyah1250	Nyahkur	1	ausa	Monic	Thailand	Asia	1,500	15.8909	101.515	50	26	0	24
275	UPSID	cbv	CACUA	cacu1241	Cacua	2	maku	Cacua-Nukak	Colombia	America	150	0.88778	-69.5659	22	12	0	10
276	UPSID	cdo	FUZHOU	mind1253	Min Dong Chinese	1	sitb	Chinese	China	Asia	8,820,000	26.0	119.5	21	14	0	7
277	UPSID	cha	CHAMORRO	cham1312	Chamorro	2	anes	Chamorro	Guam	Pacific	62,500	14.3307	145.276	26	20	0	6
278	UPSID	chp	CHIPEWYAN	chip1261	Chipewyan	2	nadn	Athapaskan	Canada	America	9,030	58.3637	-110.832	52	38	0	14
279	UPSID	chq	HIGHLAND CHINANTEC	quio1240	Quiotepec Chinantec	1	otma	Chinantecan	Mexico	America	8,000	17.5621	-96.602	41	26	0	15
280	UPSID	chr	CHEROKEE	cher1273	Cherokee	1	iroq	Southern Iroquoian	United States	America	16,400	35.4664	-83.163	17	11	0	6
281	UPSID	chv	CHUVASH	chuv1255	Chuvash	2	altc	Turkic	Russian Federation	Europe	1,640,000	55.487	47.163	30	21	0	9
282	UPSID	cja	CHAM	west2650	Western Cham	2	anes	Malayic	Cambodia	Asia	290,000	12.4771	104.026	32	21	0	11
283	UPSID	cjh	UPPER CHEHALIS	uppe1439	Upper Chehalis	1	sali	Tsamosan	United States	America	No_known_speakers	46.7981	-123.169	34	30	0	4
284	UPSID	cjv	CHUAVE	chua1250	Chuave	1	trng	Chimbu	Papua New Guinea	Pacific	23,100	-6.17824	145.139	17	12	0	5
285	UPSID	ckt	CHUKCHI	chuk1273	Chukot	2	chka	Northern Chukotko-Kamchatkan	Russian Federation	Europe	7,740	68.6436	170.045	22	15	0	7
286	UPSID	cmn	MANDARIN	mand1415	Mandarin Chinese	3	sitb	Chinese	China	Asia	840,000,000	40.0209	116.228	32	25	0	7
287	UPSID	cnh	LAI	haka1240	Haka Chin	1	sitb	Kuki-Chin	Myanmar	Asia	100,000	22.8735	92.8208	52	45	0	7
288	UPSID	cni	CAMPA	asha1243	Ashaninka	3	arwk	Arawakan	Peru	America	26,100	-11.9311	-73.9073	19	15	0	4
289	UPSID	con	COFAN	cofa1242	Cofan	2	chib	Cofán	Ecuador	America	800	0.276675	-77.0643	35	30	0	5
290	UPSID	cou	KONYAGI	wame1240	Wamey	1	ncon	Northern Atlantic	Senegal	Africa	18,400	12.5421	-13.177	46	39	0	7
291	UPSID	cqd	HMONG	chua1256	Chuanqiandian Cluster Miao	1	hmom	Hmong-Mien	China	Asia	1,400,000	22.5638	101.95	56	46	0	10
292	UPSID	crb	ISLAND CARIB	isla1278	Island Carib	2	arwk	Arawakan	Dominica	America	Ancient	14.2906	-61.2395	27	16	0	11
293	UPSID	ctd	TIDDIM CHIN	tedi1235	Tedim Chin	1	sitb	Kuki-Chin	Myanmar	Asia	189,000	23.6079	93.519	26	21	0	5
294	UPSID	ctp	CHATINO	west2644	Western Highland Chatino	1	otma	Zapotecan	Mexico	America	12,000	16.2495	-97.3244	25	16	0	9
295	UPSID	cub	CUBEO	cube1242	Cubeo	2	tucn	Tucanoan	Colombia	America	6,650	1.32382	-70.1939	23	11	0	12
296	UPSID	cyb	CAYUVAVA	cayu1262	Cayubaba	2	saso	Cayuvava	Bolivia	America	No_known_speakers	-13.2482	-65.4822	33	17	0	16
297	UPSID	daa	DANGALEAT	dang1274	Dangaleat	1	afas	East Chadic	Chad	Africa	45,000	12.1517	18.385	28	21	0	7
298	UPSID	daf	DAN	dann1241	Dan	2	ncon	Eastern Mande	Côte d'Ivoire	Africa	800,000	7.22812	-8.24535	39	19	0	20
299	UPSID	dag	DAGBANI	dagb1246	Dagbani	2	ncon	Gur	Ghana	Africa	800,000	9.64745	-0.43227	29	23	0	6
300	UPSID	daj	DAJU	darf1239	Dar Fur Daju	1	nsah	Daju	Sudan	Africa	80,000	12.2598	25.3127	30	24	0	6
301	UPSID	dal	DAHALO	daha1245	Dahalo	1	afas	Southern Cushitic	Kenya	Africa	400	-2.1843	40.37	59	54	0	5
302	UPSID	dap	DAFLA	nisi1239	Nisi (India)	2	sitb	Tani	India	Asia	261,000	27.3708	93.1284	24	15	0	9
303	UPSID	dbl	DYIRBAL	dyir1250	Dyirbal	1	aust	Pama-Nyungan	Australia	Pacific	40	-17.4516	145.544	16	13	0	3
304	UPSID	deu	GERMAN	stan1295	Standard German	2	ieur	Germanic	Germany	Europe	75,300,000	48.649	12.4676	41	22	0	19
305	UPSID	dif	DIYARI	dier1241	Dieri	1	aust	Pama-Nyungan	Australia	Pacific	Extinct	-28.1667	138.0	25	22	0	3
306	UPSID	dih	DIEGUENO	kumi1248	Kumiai	2	hoka	Yuman	Mexico	America	220	32.5153	-116.609	34	25	0	9
307	UPSID	dip	DINKA	nort2815	Northeastern Dinka	1	nsah	Nilotic	Sudan	Africa	320,000	9.27995	31.8392	32	19	0	13
308	UPSID	dni	DANI	lowe1415	Lower Grand Valley Dani	1	trng	Dani	Indonesia	Asia	20,000	-4.25684	138.992	24	12	0	12
309	UPSID	doc	KAM	nort2735	Northern Dong	1	taik	Kam-Tai	China	Asia	463,000	26.9944	109.204	27	20	0	7
310	UPSID	dow	DOAYO	doya1240	Doyayo	1	ncon	Adamawa	Cameroon	Africa	18,000	8.68604	13.0768	34	22	0	12
311	UPSID	dru	RUKAI	ruka1240	Rukai	1	anes	Tsouic	Taiwan	Asia	10,500	22.7738	120.844	27	23	0	4
312	UPSID	dta	DAGUR	daur1238	Daur	1	altc	Mongolic	China	Asia	96,100	48.0	124.0	29	22	0	7
313	UPSID	dts	DOGON	toro1252	Toro So Dogon	1	ncon	Dogon	Mali	Africa	50,000	14.4075	-3.10006	28	16	0	12
314	UPSID	duj	YOLNGU	dhuw1249	Dhuwal	1	aust	Pama-Nyungan	Australia	Pacific	3,650	-12.7825	136.008	23	20	0	3
315	UPSID	dyo	DIOLA	jola1263	Jola-Fonyi	1	ncon	Northern Atlantic	Senegal	Africa	340,000	12.7575	-15.7355	29	19	0	10
316	UPSID	efi	EFIK	efik1245	Efik	1	ncon	Cross River	Nigeria	Africa	400,000	4.89379	8.38121	20	13	0	7
317	UPSID	ekg	EKARI	ekar1243	Ekari	1	trng	Wissel Lakes-Kemandoga	Indonesia	Asia	100,000	-3.88974	136.018	15	10	0	5
318	UPSID	ell	GREEK	mode1248	Modern Greek (1453-)	2	ieur	Greek	Greece	Europe	10,700,000	42.3224	24.8699	26	21	0	5
319	UPSID	ess	YUPIK	cent2128	Central Siberian Yupik	1	eska	Eskimo	United States	America	830	63.4308	-170.272	36	32	0	4
320	UPSID	etu	EJAGHAM	ejag1239	Ejagham	2	ncon	Bantoid	Nigeria	Africa	67,300	5.54442	8.90959	27	20	0	7
321	UPSID	eus	BASQUE	basq1248	Basque	2	basq	Basque	Spain	Europe	580,000	43.2787	-1.31622	28	23	0	5
322	UPSID	eve	EVEN	even1260	Even	2	altc	Tungusic	Russian Federation	Europe	7,170	70.6687	130.914	27	17	0	10
323	UPSID	ewe	EWE	ewee1241	Ewe	2	ncon	Kwa	Ghana	Africa	2,250,000	6.46061	0.814975	40	26	0	14
324	UPSID	ewo	EWONDO	ewon1239	Ewondo	1	ncon	Bantoid	Cameroon	Africa	578,000	11.9365	4.21141	34	26	0	8
325	UPSID	eya	EYAK	eyak1241	Eyak	1	nadn	Eyak	United States	America	No_known_speakers	60.4232	-144.762	45	32	0	13
326	UPSID	faa	FASU	fasu1242	Fasu	1	trng	Fasu	Papua New Guinea	Pacific	1,200	-6.62687	143.284	21	11	0	10
327	UPSID	fia	NUBIAN	nobi1240	Nobiin	2	nsah	Nubian	Sudan	Africa	295,000	22.8142	31.8376	21	16	0	5
328	UPSID	fij	FIJIAN	fiji1243	Fijian	1	anes	Oceanic	Fiji	Pacific	330,000	-18.0	178.33	30	19	0	11
329	UPSID	fin	FINNISH	finn1318	Finnish	2	urlc	Finnic	Finland	Europe	4,700,000	64.7628	25.5577	25	17	0	8
330	UPSID	fmp	FE?FE?	fefe1239	Fe'fe'	1	ncon	Bantoid	Cameroon	Africa	124,000	5.18158	10.1442	25	17	0	8
331	UPSID	fra	FRENCH	stan1290	Standard French	2	ieur	Romance	France	Europe	53,200,000	48.0	2.0	37	21	0	16
332	UPSID	fun	IATE	fuln1247	Fulnio	2	macg	Yatê	Brazil	America	2,930	-9.02591	-37.1402	30	18	0	12
333	UPSID	fvr	FUR	furr1244	Fur	1	nsah	Fur	Sudan	Africa	500,000	12.0455	23.6401	30	19	0	11
334	UPSID	fwa	PO-AI	fwai1237	Fwai	1	anes	Oceanic	New Caledonia	Pacific	1,130	-20.6873	164.901	35	19	0	16
335	UPSID	gaa	GA	gaaa1244	Ga	2	ncon	Kwa	Ghana	Africa	600,000	5.65488	-0.18598	41	29	0	12
336	UPSID	gaj	GADSUP	gads1258	Gadsup	2	trng	Eastern Highlands	Papua New Guinea	Pacific	22,100	-6.31631	145.997	15	9	0	6
337	UPSID	gbc	GARAWA	gara1261	Garawa	1	aust	Garrwan	Australia	Pacific	110	-17.4504	137.72	22	19	0	3
338	UPSID	gbp	GBEYA	gbay1287	Gbaya-Bossangoa	2	ncon	Ubangi	Central African Republic	Africa	200,000	6.61896	17.645	43	31	0	12
339	UPSID	gbr	GWARI	gbag1258	Gbagyi	1	ncon	Nupoid	Nigeria	Africa	700,000	9.29842	6.90495	26	20	0	6
340	UPSID	gio	GELAO	gela1261	Gelao	1	taik	Kadai	China	Asia	3,000	26.1545	106.235	43	31	0	12
341	UPSID	gld	NANAI	nana1257	Nanai	1	altc	Tungusic	Russian Federation	Europe	3,890	48.4343	134.797	24	18	0	6
342	UPSID	gle	IRISH	iris1253	Irish	2	ieur	Celtic	Ireland	Europe	260,000	53.2186	-7.61509	69	45	0	24
343	UPSID	gmo	KULLO	gamo1244	Gamo-Gofa-Dawro	2	afas	North Omotic	Ethiopia	Africa	400000			29	24	0	5
344	UPSID	guc	GUAJIRO	wayu1243	Wayuu	3	arwk	Arawakan	Colombia	America	135,000	10.2252	-71.8101	26	14	0	12
345	UPSID	gug	GUARANI	para1311	Paraguayan Guarani	3	tupi	Tupi-Guaraní	Paraguay	America	4,650,000	-25.6055	-57.0882	36	24	0	12
346	UPSID	guh	GUAHIBO	guah1255	Guahibo	2	guah	Guahiban	Colombia	America	23,000	5.81736	-68.9839	29	17	0	12
347	UPSID	gum	GUAMBIANO	guam1248	Guambiano	2	barb	Barbacoan	Colombia	America	23,500	2.55849	-76.582	24	18	0	6
348	UPSID	guq	ACHE	ache1246	Ache	2	tupi	Tupi-Guaraní	Paraguay	America	1,360	-25.5865	-56.4697	21	11	0	10
349	UPSID	gvn	GUGU-YALANDYI	kuku1273	Kuku-Yalanji	1	aust	Pama-Nyungan	Australia	Pacific	240	-16.0036	145.188	16	13	0	3
350	UPSID	hak	HAKKA	hakk1236	Hakka Chinese	2	sitb	Chinese	China	Asia	25,700,000	25.0	116.0	22	16	0	6
351	UPSID	hau	HAUSA	haus1257	Hausa	2	afas	West Chadic	Nigeria	Africa	18,500,000	11.1513	8.7804	38	31	0	7
352	UPSID	haw	HAWAIIAN	hawa1245	Hawaiian	2	anes	Oceanic	United States	America	1,000	19.6297	-155.43	13	8	0	5
353	UPSID	hdn	HAIDA	nort2938	Northern Haida	2	nadn	Haida	Canada	America	30	54.6931	-132.465	49	46	0	3
354	UPSID	hin	HINDI-URDU	hind1269	Hindi	3	ieur	Indic	India	Asia	180,000,000	25.0	77.0	61	40	0	21
355	UPSID	hix	HIXKARYANA	hixk1239	Hixkaryana	2	cari	Cariban	Brazil	America	600	-0.16265	-58.8015	23	18	0	5
356	UPSID	hop	HOPI	hopi1249	Hopi	2	utaz	Hopi	United States	America	5,260	35.7653	-110.535	28	22	0	6
357	UPSID	hts	HADZA	hadz1240	Hadza	1	khoi	Hadza	Tanzania	Africa	800	-3.83115	35.0458	62	57	0	5
358	UPSID	hun	HUNGARIAN	hung1274	Hungarian	2	urlc	Ugric	Hungary	Europe	9,550,000	46.9069	19.6555	40	26	0	14
359	UPSID	hup	HUPA	hupa1239	Hupa	2	nadn	Athapaskan	United States	America	8	41.0982	-123.68	35	28	0	7
360	UPSID	hus	HUASTECO	huas1242	Huastec	2	maya	Mayan	Mexico	America	121750	21.6153	-98.5028	26	21	0	5
361	UPSID	huv	HUAVE	sanm1287	San Mateo Del Mar Huave	2	huav	Huavean	Mexico	America	12,000	16.2129	-95.0077	29	23	0	6
362	UPSID	hye	ARMENIAN	nucl1235	Nuclear Armenian	2	ieur	Armenian	Armenia	Asia	3,140,000	40.0	45.0	36	30	0	6
363	UPSID	iai	IAI	iaai1238	Iaai	2	anes	Oceanic	New Caledonia	Pacific	1,560	-20.6301	166.59	52	36	0	16
364	UPSID	iba	IBAN	iban1264	Iban	1	anes	Malayic	Malaysia	Asia	658,000	2.09041	112.934	25	19	0	6
365	UPSID	ibo	IGBO	nucl1417	Nuclear Igbo	2	ncon	Igboid	Nigeria	Africa	18,000,000	4.62705	7.23441	59	43	0	16
366	UPSID	ign	MOXO	igna1246	Ignaciano	3	arwk	Arawakan	Bolivia	America	4,500	-15.1188	-65.3993	25	21	0	4
367	UPSID	ijc	KOLOKUMA IJO	izon1238	Izon	1	ncon	Ijoid	Nigeria	Africa	1,000,000	5.17986	5.51702	37	19	0	18
368	UPSID	ikx	IK	ikkk1242	Ik	1	nsah	Kuliak	Uganda	Africa	10,000	3.61407	34.2507	44	31	0	13
369	UPSID	irh	IRARUTU	irar1238	Irarutu	1	anes	South Halmahera - West New Guinea	Indonesia	Asia	4,000	-2.94438	133.586	19	12	0	7
370	UPSID	irk	IRAQW	iraq1241	Iraqw	2	afas	Southern Cushitic	Tanzania	Africa	462,000	-4.19948	35.2939	45	33	0	12
371	UPSID	irn	IRANXE	iran1263	Irantxe	2	arwk	Arawakan	Brazil	America	190	-12.7178	-57.9806	39	21	0	18
372	UPSID	iso	ISOKO	isok1239	Isoko	1	ncon	Edoid	Nigeria	Africa	423,000	5.52889	6.24682	37	28	0	9
373	UPSID	itl	ITELMEN	itel1242	Itelmen	1	chka	Southern Chukotko-Kamchatkan	Russian Federation	Europe	380	56.7798	156.906	32	27	0	5
374	UPSID	ito	ITONAMA	iton1250	Itonama	3	saso	Itonama	Bolivia	America	10	-12.8043	-64.3575	25	19	0	6
375	UPSID	ium	MIEN	iumi1238	Iu Mien	2	hmom	Hmong-Mien	China	Asia	383,000	20.83	101.17	41	33	0	8
376	UPSID	ivv	IVATAN	ivat1242	Ivatan	1	anes	Northern Philippines	Philippines	Asia	35,000	20.3848	121.975	23	19	0	4
377	UPSID	iwm	IWAM	iwam1256	Iwam	1	sepr	Upper Sepik	Papua New Guinea	Pacific	3,000	-4.27346	141.817	17	11	0	6
378	UPSID	jac	JACALTEC	popt1235	Popti'	1	maya	Mayan	Guatemala	America	11,000	15.6609	-91.6633	32	27	0	5
379	UPSID	jao	YANYPHA	yany1243	Yanyuwa	1	aust	Pama-Nyungan	Australia	Pacific	52	-15.7621	136.055	32	29	0	3
380	UPSID	jav	JAVANESE	java1254	Javanese	3	anes	Javanese	Indonesia	Asia	84,300,000	-0.572307	110.885	29	21	0	8
381	UPSID	jeb	JEBERO	jebe1250	Jebero	2	cahu	Cahuapanan	Peru	America	2,500	-5.40317	-76.4103	23	19	0	4
382	UPSID	jic	TOL	toll1241	Tol	1	cais	Tol	Honduras	America	350	14.6686	-87.0372	28	22	0	6
383	UPSID	jiv	JIVARO	shua1257	Shuar	3	jiva	Jivaroan	Ecuador	America	46,700	-3.45136	-78.1892	23	15	0	8
384	UPSID	jpn	JAPANESE	nucl1643	Nuclear Japanese	2	japo	Japanese	Japan	Asia	121,000,000	35.0	135.0	20	15	0	5
385	UPSID	jqr	JAQARU	jaqa1244	Jaqaru	2	ayma	Aymaran	Peru	America	740	-12.8823	-75.8958	39	36	0	3
386	UPSID	jru	JAPRERIA	japr1238	Japreria	2	cari	Cariban	Venezuela	America	95	10.5523	-72.7101	24	12	0	12
387	UPSID	kac	JINGPHO	kach1280	Kachin	1	sitb	Jinghpo	Myanmar	Asia	900,000	25.4634	97.3278	30	25	0	5
388	UPSID	kal	INUIT	kala1399	Kalaallisut	2	eska	Eskimo	Greenland	America	47,800	69.3761	-52.864	22	19	0	3
389	UPSID	kas	KASHMIRI	kash1277	Kashmiri	3	ieur	Indic	India	Asia	5,420,000	34.1668	74.3305	55	27	0	28
390	UPSID	kat	GEORGIAN	nucl1302	Nuclear Georgian	2	kart	Kartvelian	Georgia	Asia	3,900,000	39.3705	45.8066	34	28	0	6
391	UPSID	kbd	KABARDIAN	kaba1278	Kabardian	2	ncau	Northwest Caucasian	Russian Federation	Europe	520,000	43.5082	43.3918	56	49	0	7
392	UPSID	kbh	CAMSA	cams1241	Camsa	2	saso	Camsá	Colombia	America	4,770	1.14537	-76.8931	28	22	0	6
393	UPSID	kbk	KOIARI	gras1249	Grass Koiari	1	trng	Koiarian	Papua New Guinea	Pacific	1,700	-9.51218	147.437	16	11	0	5
394	UPSID	kbr	KEFA	kafa1242	Kafa	1	afas	South Omotic	Ethiopia	Africa	570,000	7.34022	36.1718	27	22	0	5
395	UPSID	kbv	DERA	dera1245	Dera (Indonesia)	1	trng	Senagi	Indonesia	Asia	1,000	-3.52309	140.947	17	11	0	6
396	UPSID	kca	KHANTY	khan1273	Khanty	3	urlc	Ugric	Russian Federation	Europe	13,600	62.4308	66.1218	32	19	0	13
397	UPSID	kek	K'EKCHI	kekc1242	Kekchi	1	maya	Mayan	Guatemala	America	400,000	15.3788	-89.2452	26	21	0	5
398	UPSID	ker	KERA	kera1255	Kera	1	afas	East Chadic	Chad	Africa	44,500	9.88165	15.1419	30	24	0	6
399	UPSID	ket	KET	kett1243	Ket	2	yeos	Yeniseian	Russian Federation	Europe	190	63.7551	87.5466	25	18	0	7
400	UPSID	kfe	KOTA	kota1263	Kota (India)	3	drav	Southern Dravidian	India	Asia	900	11.4978	76.9387	28	23	0	5
401	UPSID	kff	KOYA	koya1251	Koya	2	drav	South-Central Dravidian	India	Asia	300,000	17.6772	81.2096	24	19	0	5
402	UPSID	kgp	KAINGANG	kain1272	Kaingang	2	macg	Ge-Kaingang	Brazil	America	25,875	-27.7671	-52.5394	27	13	0	14
403	UPSID	kha	KHASI	khas1269	Khasi	3	ausa	Khasian	India	Asia	865,000	24.977	91.9998	29	21	0	8
404	UPSID	khb	LUE	luuu1242	Lu	1	taik	Kam-Tai	China	Asia	280,000	21.0321	101.282	31	22	0	9
405	UPSID	khk	KHALKHA	halh1238	Halh Mongolian	2	altc	Mongolic	Mongolia	Asia	2,330,000	48.324	106.289	33	21	0	12
406	UPSID	khl	KALIAI	lusi1240	Lusi	2	anes	Oceanic	Papua New Guinea	Pacific	2,000	-5.55033	149.148	21	16	0	5
407	UPSID	khm	KHMER	cent1989	Central Khmer	2	ausa	Khmer	Cambodia	Asia	12,300,000	12.0515	105.015	42	21	0	21
408	UPSID	khr	KHARIA	khar1287	Kharia	4	ausa	Munda	India	Asia	292,000	22.3571	84.3922	36	31	0	5
409	UPSID	kio	KIOWA	kiow1266	Kiowa	1	kita	Kiowa-Tanoan	United States	America	1,100	34.9403	-98.9042	42	22	0	20
410	UPSID	kir	KIRGHIZ	kirg1245	Kirghiz	2	altc	Turkic	Kyrgyzstan	Asia	2,450,000	42.0	74.0	30	22	0	8
411	UPSID	kjd	SOUTHERN KIWAI	sout2949	Southern Kiwai	1	trng	Kiwaian	Papua New Guinea	Pacific	9,700	-8.64889	143.244	19	12	0	7
412	UPSID	kjg	KHMU?	khmu1256	Khmu	1	ausa	Palaung-Khmuic	Laos	Asia	390,000	20.2463	101.671	41	23	0	18
413	UPSID	kjq	ACOMA	west2632	Western Keres	1	kere	Keresan	United States	America	3,390	34.9733	-107.517	51	39	0	12
414	UPSID	kjs	KEWA	east2516	East Kewa	1	trng	Engan	Papua New Guinea	Pacific	45,000	-6.32989	143.931	20	15	0	5
415	UPSID	kkw	TEKE	teke1280	Teke-Kukuya	1	ncon	Bantoid	Congo	Africa	38,800	-2.27122	14.4407	28	21	0	7
416	UPSID	kla	KLAMATH	klam1254	Klamath-Modoc	1	penu	Klamath-Modoc	United States	America	1	42.5861	-121.704	37	33	0	4
417	UPSID	klu	KLAO	klao1243	Klao	1	ncon	Kru	Liberia	Africa	213,000	6.87233	-10.9214	27	11	0	16
418	UPSID	kmo	KWOMA	kwom1262	Kwoma	2	sepr	Middle Sepik	Papua New Guinea	Pacific	3,000	-4.08721	142.664	31	24	0	7
419	UPSID	kmr	KURDISH	nort2641	Northern Kurdish	1	ieur	Iranian	Turkey	Asia	3,950,000	37.0	43.0	47	30	0	17
420	UPSID	kna	KANAKURU	dera1248	Dera (Nigeria)	1	afas	West Chadic	Nigeria	Africa	20,000	10.072	12.0256	35	24	0	11
421	UPSID	knc	KANURI	cent2050	Central Kanuri	2	nsah	Western Saharan	Nigeria	Africa	3,000,000	11.8863	16.3918	29	23	0	6
422	UPSID	knn	KONKANI	konk1267	Konkani	2	ieur	Indic	India	Asia	4,000,000	19.2414	73.9166	37	19	0	18
423	UPSID	kor	KOREAN	kore1280	Korean	2	asis	Korean	Korea, South	Asia	42,000,000	37.5	128.0	32	21	0	11
424	UPSID	kpk	KPAN	kpan1246	Kpan	1	ncon	Platoid	Nigeria	Africa	11,400	7.58343	10.1642	34	24	0	10
425	UPSID	kpm	SRE	koho1244	Koho	1	ausa	Bahnaric	Viet Nam	Asia	129,000	11.6444	108.057	37	27	0	10
426	UPSID	kpv	KOMI	komi1268	Komi-Zyrian	2	urlc	Finnic	Russian Federation	Europe	217,000	64.0527	54.946	33	26	0	7
427	UPSID	kpy	KORYAK	kory1246	Koryak	1	chka	Northern Chukotko-Kamchatkan	Russian Federation	Europe	3,500	63.8977	166.695	21	16	0	5
428	UPSID	kpz	SEBEI	kups1238	Kupsabiny	1	nsah	Nilotic	Uganda	Africa	181,000	1.33197	34.5991	26	14	0	12
429	UPSID	kru	KURUKH	kuru1302	Kurukh	3	drav	Northern Dravidian	India	Asia	2,050,000	24.4644	86.4657	32	21	0	11
430	UPSID	ksw	KAREN	sgaw1245	S'gaw Karen	2	sitb	Karen	Myanmar	Asia	1,280,000	17.9872	97.7126	36	27	0	9
431	UPSID	ktg	KALKATUNGU	kalk1246	Kalkutung	1	aust	Pama-Nyungan	Australia	Pacific	Extinct	-21.0	139.5	23	20	0	3
432	UPSID	ktz	!XU	juho1239	Ju/'hoan	1	khoi	Northern Khoisan	Botswana	Africa	5,000	-19.688	20.7673	141	95	0	46
433	UPSID	kun	KUNAMA	kuna1268	Kunama	1	nsah	Kunama	Eritrea	Africa	187,000	14.5879	37.5292	26	19	0	7
434	UPSID	kup	KUNIMAIPA	kuni1267	Kunimaipa	2	trng	Goilalan	Papua New Guinea	Pacific	8,200	-8.09371	146.908	20	15	0	5
435	UPSID	kvn	CUNA	bord1248	Border Kuna	2	chib	Kuna	Colombia	America	500	7.92993	-77.1664	21	16	0	5
436	UPSID	kwd	KWAIO	kwai1243	Kwaio	1	anes	Oceanic	Solomon Islands	Pacific	13,200	-8.93744	160.965	21	16	0	5
437	UPSID	kwk	KWAKW'ALA	kwak1269	Kwakiutl	2	waka	Northern Wakashan	Canada	America	190	50.9269	-127.308	48	42	0	6
438	UPSID	kyh	KAROK	karo1304	Karok	2	hoka	Karok	United States	America	10	41.8228	-123.315	27	16	0	11
439	UPSID	lbc	LAKKIA	lakk1238	Lakkia	2	taik	Kadai	China	Asia	12,000	24.1169	110.106	55	33	0	22
440	UPSID	lbe	LAK	lakk1252	Lak	2	ncau	Lak-Dargwa	Russian Federation	Europe	157,000	42.1328	47.0809	69	60	0	9
441	UPSID	lef	LELEMI	lele1264	Lelemi	1	ncon	Kwa	Ghana	Africa	48,900	7.34549	0.50746	34	22	0	12
442	UPSID	lgg	LUGBARA	lugb1240	Lugbara	2	nsah	Moru-Madi	Uganda	Africa	797,000	3.02245	30.8642	36	26	0	10
443	UPSID	lhu	LAHU	lahu1253	Lahu	2	sitb	Burmese-Lolo	China	Asia	280,000	21.2701	100.214	35	26	0	9
444	UPSID	lit	LITHUANIAN	lith1251	Lithuanian	2	ieur	Baltic	Lithuania	Europe	2,960,000	55.1429	23.9601	52	36	0	16
445	UPSID	lkt	DAKOTA	lako1247	Lakota	2	siou	Siouan	United States	America	6,200	46.3699	-103.95	36	28	0	8
446	UPSID	lme	LAME	peve1243	Peve	1	afas	Masa	Chad	Africa	30,000	9.16111	14.441	38	30	0	8
447	UPSID	lui	LUISENO	luis1253	Luiseno	2	utaz	Takic	United States	America	35	33.3184	-116.939	26	21	0	5
448	UPSID	luo	LUO	luok1236	Luo (Kenya and Tanzania)	2	nsah	Nilotic	Kenya	Africa	4,270,000	-0.93296	34.4896	32	23	0	9
449	UPSID	lut	LUSHOOTSEED	lush1252	Lushootseed	1	sali	Central Salish	United States	America	60	48.42	-122.529	37	33	0	4
450	UPSID	maq	MAZATEC	chiq1250	Chiquihuitlan Mazatec	2	otma	Popolocan	Mexico	America	2,500	18.0541	-96.6659	33	25	0	8
451	UPSID	mas	MAASAI	masa1300	Masai	2	nsah	Nilotic	Kenya	Africa	590,000	-3.1419	36.4573	28	19	0	9
452	UPSID	maz	MAZAHUA	cent2144	Central Mazahua	2	otma	Otomian	Mexico	America	350,000	19.7357	-100.018	60	45	0	15
453	UPSID	mbl	MAXAKALI	maxa1247	Maxakali	2	macg	Maxakalí	Brazil	America	800	-16.9402	-40.7891	20	10	0	10
454	UPSID	mcu	MAMBILA	came1252	Cameroon Mambila	2	ncon	Bantoid	Cameroon	Africa	30,000	6.43829	11.4195	25	19	0	6
455	UPSID	mdd	MBUM	mbum1254	Mbum	1	ncon	Adamawa	Cameroon	Africa	38,600	7.5789	14.2722	38	30	0	8
456	UPSID	mde	MABA	maba1277	Maba (Chad)	1	nsah	Maban	Chad	Africa	296,000	12.8915	20.8889	29	22	0	7
457	UPSID	mdx	DIZI	dizi1235	Dizin	1	afas	North Omotic	Ethiopia	Africa	21,100	6.1405	35.5763	30	24	0	6
458	UPSID	mfc	MBA-NE	mbaa1245	Mba	1	ncon	Ubangi	Democratic Republic of the Congo	Africa	36,100	1.06885	25.143	31	24	0	7
459	UPSID	mhj	MOGHOL	mogh1245	Mogholi	1	altc	Mongolic	Afghanistan	Asia	200	34.2504	62.2802	29	24	0	5
460	UPSID	mhr	MARI	east2328	Eastern Mari	3	urlc	Mari	Russian Federation	Europe	451,000	55.8307	48.405	33	25	0	8
461	UPSID	mig	MIXTEC	sanm1295	San Miguel El Grande Mixtec	2	otma	Mixtecan	Mexico	America	14,500	17.0777	-97.5432	25	15	0	10
462	UPSID	mjg	MONGUOR	tuuu1240	Tu	1	altc	Mongolic	China	Asia	152,000	36.8177	102.117	28	23	0	5
463	UPSID	mnc	MANCHU	manc1252	Manchu	1	altc	Tungusic	China	Asia	60	47.3122	126.557	25	18	0	7
464	UPSID	moq	MOR	morb1239	Mor (Bomberai Peninsula)	1	trng	Trans-New Guinea	Indonesia	Asia	25	-2.85747	132.845	19	14	0	5
465	UPSID	mor	MORO	moro1285	Moro	1	ncon	Heiban	Sudan	Africa	30,000	10.9194	30.2138	29	22	0	7
466	UPSID	mpb	MALAKMALAK	mull1237	Mullukmulluk	1	aust	Northern Daly	Australia	Pacific	9	-13.2973	130.615	19	14	0	5
467	UPSID	mph	MAUNG	maun1240	Maung	2	aust	Iwaidjan	Australia	Pacific	240	-11.8393	133.185	22	17	0	5
468	UPSID	mps	DADIBI	dadi1250	Dadibi	1	trng	Teberan	Papua New Guinea	Pacific	10,000	-6.65765	144.511	23	13	0	10
469	UPSID	mqs	WEST MAKIAN	west2600	West Makian	1	wpap	North Halmaheran	Indonesia	Asia	12,000	0.45332	127.63	23	17	0	6
470	UPSID	mrt	MARGI	marg1265	Marghi Central	2	afas	Biu-Mandara	Nigeria	Africa	158,000	10.8385	12.9952	34	30	0	4
471	UPSID	mrw	MARANAO	mara1404	Maranao	1	anes	Southern Philippines	Philippines	Asia	776,000	7.79414	124.175	17	13	0	4
472	UPSID	mto	MIXE	toto1305	Totontepec Mixe	1	mizo	Mixe-Zoque	Mexico	America	5,200	17.2157	-96.0179	23	14	0	9
473	UPSID	mur	MURSI	murl1244	Murle	1	nsah	Surmic	Sudan	Africa	60,000	6.69756	33.988	26	21	0	5
474	UPSID	mwf	MURINHPATHA	murr1258	Murrinh-Patha	1	aust	Murrinh-Patha	Australia	Pacific	1,430	-14.7485	129.702	25	21	0	4
475	UPSID	mwp	KALA LAGAW YA	kala1377	Kala Lagaw Ya	1	aust	Pama-Nyungan	Australia	Pacific	930	-10.6748	142.196	24	18	0	6
476	UPSID	mya	BURMESE	nucl1310	Nuclear Burmese	2	sitb	Burmese-Lolo	Myanmar	Asia	32,000,000	20.7926	93.9665	46	33	0	13
477	UPSID	myp	PIRAHA	pira1253	Piraha	2	mura	Mura	Brazil	America	360	-6.77713	-61.8167	11	8	0	3
478	UPSID	mzm	MUMUYE	nucl1240	Nuclear Mumuye	1	ncon	Adamawa	Nigeria	Africa	400,000	8.90347	11.7155	34	23	0	11
479	UPSID	mzp	MOVIMA	movi1243	Movima	2	saso	Movima	Bolivia	America	1,450	-13.8115	-65.6348	23	18	0	5
480	UPSID	nab	SOUTHERN NAMBIQUARA	sout2994	Southern Nambikuara	2	namb	Nambikuaran	Brazil	America	1,150	-14.3707	-59.5187	43	25	0	18
481	UPSID	nan	XIAMEN	minn1241	Min Nan Chinese	1	sitb	Chinese	China	Asia	25,700,000	24.5	118.17	25	19	0	6
482	UPSID	naq	NAMA	nama1264	Nama (Namibia)	2	khoi	Central Khoisan	Namibia	Africa	200,000	-25.0747	17.9767	41	32	0	9
483	UPSID	nas	NASIOI	naas1242	Naasioi	2	epap	East Bougainville	Papua New Guinea	Pacific	20,000	-6.46022	155.632	13	8	0	5
484	UPSID	nav	NAVAJO	nava1243	Navajo	2	nadn	Athapaskan	United States	America	149,000	36.2106	-110.082	47	31	0	16
485	UPSID	nbf	NAXI	naxi1245	Naxi	1	sitb	Naxi	China	Asia	309,000	27.4599	100.182	49	38	0	11
486	UPSID	ncj	NAHUATL	nort2957	Northern Puebla Nahuatl	1	utaz	Aztecan	Mexico	America	60,000	20.1356	-97.9814	20	16	0	4
487	UPSID	ndv	NDUT	ndut1239	Ndut	1	ncon	Northern Atlantic	Senegal	Africa	38,600	14.925	-16.9811	34	27	0	7
488	UPSID	nep	NEPALI	nepa1252	Nepali	2	ieur	Indic	Nepal	Asia	11,100,000	27.5947	87.6201	39	27	0	12
489	UPSID	new	NEWARI	newa1246	Newari	1	sitb	Bodic	Nepal	Asia	825,000	27.2614	84.9577	32	24	0	8
490	UPSID	nez	NEZ PERCE	nezp1238	Nez Perce	2	penu	Sahaptian	United States	America	200	46.3073	-116.408	30	25	0	5
491	UPSID	ngi	NGIZIM	ngiz1242	Ngizim	1	afas	West Chadic	Nigeria	Africa	80,000	12.1051	11.0178	40	34	0	6
492	UPSID	nhu	NONI	noon1243	Noone	1	ncon	Bantoid	Cameroon	Africa	25,000	6.37256	10.5707	33	19	0	14
493	UPSID	nie	LUA	niel1243	Niellim	2	ncon	Adamawa	Chad	Africa	5,160	9.70362	17.8135	36	23	0	13
494	UPSID	nio	NGANASAN	ngan1291	Nganasan	1	urlc	Samoyedic	Russian Federation	Europe	500	73.1354	86.2106	29	20	0	9
495	UPSID	nir	NIMBORAN	nucl1633	Nuclear Nimboran	1	trng	Nimboran	Indonesia	Asia	2,000	-2.5803	140.179	18	12	0	6
496	UPSID	niv	NIVKH	gily1242	Gilyak	2	asis	Nivkh	Russian Federation	Europe	690	52.59	140.681	35	28	0	7
497	UPSID	njo	AO	aona1235	Ao Naga	2	sitb	Kuki-Chin	India	Asia	232,000	26.3241	94.3824	20	14	0	6
498	UPSID	nmu	MAIDU	nort2952	Northeast Maidu	2	penu	Maiduan	United States	America	2	40.4102	-120.645	23	17	0	6
499	UPSID	nob	NORWEGIAN	norw1259	Norwegian Bokmål	2	ieur	Germanic	Norway	Europe	4,640,000	61.112	8.886	46	22	0	24
500	UPSID	noo	TSESHAHT	noot1239	Nootka	3	waka	Southern Wakashan	Canada	America	200	49.6212	-126.086	42	37	0	5
501	UPSID	nrb	NERA	nara1262	Nara	1	nsah	Nara	Eritrea	Africa	81,400	15.3251	37.499	22	17	0	5
502	UPSID	nut	LUNGCHOW	nung1283	Nung (Viet Nam)	1	taik	Kam-Tai	Viet Nam	Asia	856,000	20.8965	104.286	32	21	0	11
503	UPSID	nuy	NUNGGUBUYU	nung1290	Nunggubuyu	2	aust	Nunggubuyu	Australia	Pacific	360	-14.2623	135.753	23	19	0	4
504	UPSID	nyi	NYIMANG	amas1236	Ama (Sudan)	1	nsah	Nyimang	Sudan	Africa	70,000	12.0993	29.4332	25	18	0	7
505	UPSID	nyp	NYANGI	nyan1313	Nyang'i	1	nsah	Kuliak	Uganda	Africa	No_known_speakers	3.4997	33.7365	25	18	0	7
506	UPSID	oca	OCAINA	ocai1244	Ocaina	3	wita	Huitoto	Peru	America	54	-2.159	-72.1422	34	25	0	9
507	UPSID	ogb	OGBIA	ogbi1239	Ogbia	1	ncon	Cross River	Nigeria	Africa	200,000	4.75352	6.34034	34	24	0	10
508	UPSID	ojg	OJIBWA	east2542	Eastern Ojibwa	2	algi	Algonquian	Canada	America	25,900	45.0112	-79.7503	27	16	0	11
509	UPSID	ood	PAPAGO	toho1245	Tohono O'odham	2	utaz	Tepiman	United States	America	9,600	31.7973	-111.995	24	19	0	5
510	UPSID	oru	ORMURI	ormu1247	Ormuri	1	ieur	Iranian	Pakistan	Asia	1,000	32.6819	69.3444	31	25	0	6
511	UPSID	pac	PACOH	paco1243	Pacoh	1	ausa	Katuic	Viet Nam	Asia	16,000	16.3353	107.094	33	18	0	15
512	UPSID	pay	PAYA	pech1241	Pech	1	chib	Paya	Honduras	America	990	15.8033	-85.558	28	18	0	10
513	UPSID	pbb	PAEZ	paez1247	Paez	3	saso	Páezan	Colombia	America	77,400	2.61516	-76.3125	37	29	0	8
514	UPSID	pbh	PANARE	enap1235	E'napa Woromaipu	2	cari	Cariban	Venezuela	America	3,540	6.95035	-65.8483	25	12	0	13
515	UPSID	pcc	YAY	bouy1240	Bouyei	2	taik	Kam-Tai	China	Asia	2,600,000	24.8484	106.187	34	23	0	11
516	UPSID	pes	FARSI	west2369	Western Farsi	2	ieur	Iranian	Iran	Asia	22,000,000	28.6593	55.1586	30	24	0	6
517	UPSID	plt	MALAGASY	plat1254	Plateau Malagasy	2	anes	Barito	Madagascar	Africa	7,520,000	-19.5907	47.1211	25	21	0	4
518	UPSID	pom	POMO	sout2982	Southeastern Pomo	2	hoka	Pomoan	United States	America	5	38.9354	-122.599	32	27	0	5
519	UPSID	pon	POHNPEIAN	pohn1238	Pohnpeian	1	anes	Oceanic	Micronesia	Pacific	29,000	6.87212	158.223	20	14	0	6
520	UPSID	prk	PARAUK	para1301	Parauk	1	ausa	Palaung-Khmuic	Myanmar	Asia	922,000	22.8658	99.375	77	34	0	43
521	UPSID	pst	PASHTO	cent1973	Central Pashto	2	ieur	Iranian	Pakistan	Asia	7,920,000	31.9153	69.4529	38	31	0	7
522	UPSID	pwn	PAIWAN	paiw1248	Paiwan	1	anes	Paiwanic	Taiwan	Asia	66,100	22.3271	120.806	26	22	0	4
523	UPSID	pww	PHLONG	pwon1235	Pwo Northern Karen	2	sitb	Karen	Thailand	Asia	60,000	18.016	98.2709	37	25	0	12
524	UPSID	quh	QUECHUA	sout2991	South Bolivian Quechua	2	quch	Quechuan	Bolivia	America	2,780,000	-20.9201	-66.3331	36	31	0	5
525	UPSID	qui	QUILEUTE	quil1240	Quileute	1	chmn	Chimakuan	United States	America	10	47.9106	-124.603	37	33	0	4
526	UPSID	rgr	RESIGARO	resi1247	Resigaro	2	arwk	Arawakan	Peru	America	14	-2.48139	-71.3578	35	30	0	5
527	UPSID	ron	ROMANIAN	roma1327	Romanian	2	ieur	Romance	Romania	Europe	19,700,000	46.3913	24.2256	32	22	0	10
528	UPSID	roo	ROTOKAS	roto1249	Rotokas	1	epap	West Bougainville	Papua New Guinea	Pacific	4,320	-5.94339	155.154	11	6	0	5
529	UPSID	rro	RORO	waim1251	Waima	1	anes	Oceanic	Papua New Guinea	Pacific	15,000	-8.67145	146.544	14	9	0	5
530	UPSID	rus	RUSSIAN	russ1263	Russian	2	ieur	Slavic	Russian Federation	Europe	116,000,000	53.9195	72.3926	38	33	0	5
531	UPSID	rut	RUTUL	rutu1240	Rutul	1	ncau	Lezgic	Russian Federation	Europe	29,400	41.6187	47.3244	64	59	0	5
532	UPSID	sad	SANDAWE	sand1273	Sandawe	2	khoi	Sandawe	Tanzania	Africa	40,000	-5.26918	35.4808	54	47	0	7
533	UPSID	sag	SANGO	sang1328	Sango	1	afpc	Ubangi	Central African Republic	Africa	350,000	6.78584	20.1702	37	26	0	11
534	UPSID	sah	YAKUT	yaku1245	Yakut	2	altc	Turkic	Russian Federation	Europe	363,000	61.6974	133.98	34	22	0	12
535	UPSID	sed	SEDANG	seda1262	Sedang	2	ausa	Bahnaric	Viet Nam	Asia	101,000	14.7793	108.027	55	41	0	14
536	UPSID	see	SENECA	sene1264	Seneca	2	iroq	Northern Iroquoian	United States	America	150	42.6128	-79.3403	19	11	0	8
537	UPSID	sef	SENADI	ceba1235	Cebaara Senoufo	3	ncon	Gur	Côte d'Ivoire	Africa	862,000	9.50768	-6.15264	36	24	0	12
538	UPSID	sel	SELKUP	selk1253	Selkup	1	urlc	Samoyedic	Russian Federation	Europe	1,640	59.9409	82.3004	34	18	0	16
539	UPSID	ses	SONGHAI	koyr1242	Koyraboro Senni Songhai	3	nsah	Songhay	Mali	Africa	100,000	16.9634	-0.55187	24	15	0	9
540	UPSID	set	SENTANI	nucl1632	Nuclear Nuclear Sentani	2	trng	Sentani	Indonesia	Asia	30,000	-2.6013	140.512	17	10	0	7
541	UPSID	shb	SHIRIANA	nina1238	Ninam	2	yano	Yanomam	Brazil	America	470	4.03894	-62.7801	25	13	0	12
542	UPSID	shi	SHILHA	tach1250	Tachelhit	2	afas	Berber	Morocco	Africa	3,000,000	29.7854	-7.77879	31	28	0	3
543	UPSID	shs	SHUSWAP	shus1248	Shuswap	1	sali	Interior Salish	Canada	America	500	50.8734	-119.667	44	37	0	7
544	UPSID	sht	SHASTA	shas1239	Shasta	1	hoka	Shasta	United States	America	No_known_speakers	41.7587	-122.738	21	17	0	4
545	UPSID	sin	SINHALESE	sinh1246	Sinhala	2	ieur	Indic	Sri Lanka	Asia	15,500,000	8.0	81.0	36	22	0	14
546	UPSID	sja	EPENA PEDEE	epen1239	Epena	2	choc	Choco	Colombia	America	3,500	4.25877	-77.3566	31	17	0	14
547	UPSID	skd	SIERRA MIWOK	sout2985	Southern Sierra Miwok	1	penu	Miwok	United States	America	7	38.2363	-120.507	21	15	0	6
548	UPSID	slc	SALIBA	sali1298	Saliba (Colombia)	2	slvn	Sáliba	Colombia	America	1,310	5.30115	-69.3843	32	22	0	10
549	UPSID	sma	SAAMI	sout2674	Southern Sami	1	urlc	Saami	Sweden	Europe	300	62.8801	13.7006	45	39	0	6
550	UPSID	snn	SIONA	sion1247	Siona	2	tucn	Tucanoan	Colombia	America	300	0.31733	-76.0237	30	18	0	12
551	UPSID	snv	SA'BAN	saba1265	Sa'ban	2	anes	Northwest Malayo-Polynesian	Malaysia	Asia	1,110	3.58723	115.664	26	19	0	7
552	UPSID	som	SOMALI	soma1255	Somali	2	afas	Eastern Cushitic	Somalia	Africa	8,340,000	3.15088	40.4818	32	22	0	10
553	UPSID	spa	SPANISH	stan1288	Standard Spanish	2	ieur	Romance	Spain	Europe	28,200,000	40.4414	-1.11788	25	20	0	5
554	UPSID	spl	SELEPET	sele1250	Selepet	2	trng	Finisterre-Huon	Papua New Guinea	Pacific	7,000	-6.03532	147.234	21	15	0	6
555	UPSID	sqt	SOCOTRI	soqo1240	Soqotri	1	afas	Semitic	Yemen	Asia	57,000	12.4892	53.9168	34	28	0	6
556	UPSID	srq	SIRIONO	siri1273	Siriono	3	tupi	Tupi-Guaraní	Bolivia	America	400	-15.5298	-63.9688	28	16	0	12
557	UPSID	stc	NAMBAKAENGO	natu1249	Natügu	1	epap	Oceanic	Solomon Islands	Pacific	4280			47	30	0	17
558	UPSID	sue	SUENA	suen1241	Suena	1	trng	Binanderean	Papua New Guinea	Pacific	3,000	-7.76339	147.534	18	13	0	5
559	UPSID	svs	SAVOSAVO	savo1255	Savosavo	1	epap	Savosavo	Solomon Islands	Pacific	2,420	-9.12853	159.814	22	17	0	5
560	UPSID	swi	SUI	suii1243	Sui	1	taik	Kam-Tai	China	Asia	200,000	24.0488	106.563	54	47	0	7
561	UPSID	taj	TAMANG	east2347	Eastern Tamang	1	sitb	Bodic	Nepal	Asia	759,000	27.3239	87.0832	29	19	0	10
562	UPSID	tay	ATAYAL	atay1247	Atayal	2	anes	Atayalic	Taiwan	Asia	84,300	24.5209	121.388	26	19	0	7
563	UPSID	tba	HUARI	aika1237	Aikana	2	arwk	Arawakan	Brazil	America	180	-12.6695	-60.5353	32	22	0	10
564	UPSID	tbi	TABI	gaam1241	Gaam	2	nsah	Eastern Jebel	Sudan	Africa	67,200	11.4674	33.9797	33	24	0	9
565	UPSID	tca	TICUNA	ticu1245	Ticuna	3	saso	Ticuna	Brazil	America	32,600	-3.66289	-69.8723	29	18	0	11
566	UPSID	tcy	TULU	tulu1258	Tulu	2	drav	Southern Dravidian	India	Asia	1,950,000	12.8114	75.2651	37	24	0	13
567	UPSID	teh	TEHUELCHE	tehu1242	Tehuelche	2	chon	Chon Proper	Argentina	America	4	-47.5796	-68.3235	35	28	0	7
568	UPSID	tel	TELUGU	telu1262	Telugu	3	drav	South-Central Dravidian	India	Asia	69,600,000	16.4529	78.7024	43	32	0	11
569	UPSID	tem	TEMNE	timn1235	Timne	1	ncon	Southern Atlantic	Sierra Leone	Africa	1,230,000	8.90294	-12.3331	25	17	0	8
570	UPSID	teq	TEMEIN	nucl1339	Nuclear Temein	1	nsah	Temein	Sudan	Africa	13,000	11.8275	29.3898	25	18	0	7
571	UPSID	tet	TETUN	tetu1245	Tetum	2	anes	Central Malayo-Polynesian	Indonesia	Asia	400,000	-9.11217	125.528	19	14	0	5
572	UPSID	tgc	TIGAK	tiga1245	Tigak	1	anes	Oceanic	Papua New Guinea	Pacific	6,000	-2.70951	150.893	17	12	0	5
573	UPSID	tgl	TAGALOG	taga1270	Tagalog	3	anes	Meso-Philippine	Philippines	Asia	21,500,000	14.06	121.747	23	18	0	5
574	UPSID	tha	THAI	thai1261	Thai	2	taik	Kam-Tai	Thailand	Asia	20,200,000	14.192	100.671	30	21	0	9
575	UPSID	thv	TAMASHEQ	taha1241	Tahaggart Tamahaq	1	afas	Berber	Algeria	Africa	25,000	22.5908	8.73169	37	25	0	12
576	UPSID	tig	TIGRE	tigr1270	Tigre	2	afas	Semitic	Eritrea	Africa	1,050,000	17.3494	38.2233	33	26	0	7
577	UPSID	tiw	TIWI	tiwi1244	Tiwi	2	aust	Tiwian	Australia	Pacific	1,830	-11.6308	130.949	26	22	0	4
578	UPSID	tiy	TIRURAY	tiru1241	Tiruray	1	anes	South Mindanao	Philippines	Asia	50,000	6.77321	124.127	22	16	0	6
579	UPSID	tli	TLINGIT	tlin1245	Tlingit	1	nadn	Tlingit	United States	America	1,200	59.4447	-135.29	48	43	0	5
580	UPSID	tlo	JOMANG	talo1250	Talodi	1	ncon	Talodi Proper	Sudan	Africa	1,500	10.6453	30.4815	21	14	0	7
581	UPSID	tma	TAMA	tama1331	Tama (Chad)	1	nsah	Taman	Chad	Africa	62,900	14.332	21.9951	30	21	0	9
582	UPSID	tml	ASMAT	tamn1235	Tamnim Citak	2	trng	Asmat-Kamoro	Indonesia	Asia	290	-5.57962	139.233	17	11	0	6
583	UPSID	tna	TACANA	taca1256	Tacana	2	taca	Tacanan	Bolivia	America	1,820	-13.3925	-68.0406	22	18	0	4
584	UPSID	tnl	LENAKEL	lena1238	Lenakel	1	anes	Oceanic	Vanuatu	Pacific	11,500	-19.4763	169.261	21	15	0	6
585	UPSID	top	TOTONAC	papa1238	Papantla Totonac	2	toto	Totonacan	Mexico	America	80,000	20.5671	-97.2554	22	16	0	6
586	UPSID	tpm	TAMPULMA	tamp1252	Tampulma	1	ncon	Gur	Ghana	Africa	16,000	9.75577	-1.35467	33	24	0	9
587	UPSID	tpx	TLAPANEC	acat1239	Acatepec Me'phaa	1	subt	Subtiaba-Tlapanec	Mexico	America	54,000	17.1034	-99.0602	30	20	0	10
588	UPSID	tpy	TRUMAI	trum1247	Trumai	2	saso	Trumai	Brazil	America	100	-11.8119	-53.5717	24	18	0	6
589	UPSID	tqo	TAORIPI	toar1246	Toaripi	1	trng	Eleman Proper	Papua New Guinea	Pacific	23,000	-8.07231	146.206	14	8	0	6
590	UPSID	tqw	TONKAWA	tonk1249	Tonkawa	1	coah	Tonkawa	United States	America	Extinct	30.25	-96.75	25	15	0	10
591	UPSID	trg	NEO-ARAMAIC	lish1246	Lishan Didan	1	afas	Semitic	Israel	Asia	4,230	38.0	47.0	40	24	0	16
592	UPSID	tsi	TSIMSHIAN	nucl1649	Nuclear Tsimshian	1	penu	Tsimshianic	Canada	America	750	54.6214	-130.496	41	38	0	3
593	UPSID	tsu	TSOU	tsou1248	Tsou	1	anes	Tsouic	Taiwan	Asia	2,130	23.216	120.787	21	15	0	6
594	UPSID	tsz	TARASCAN	pure1242	Purepecha	2	tara	Tarascan	Mexico	America	40,000	19.2467	-101.631	39	33	0	6
595	UPSID	ttr	TERA	tera1251	Tera	1	afas	Biu-Mandara	Nigeria	Africa	101,000	11.0376	11.8095	48	42	0	6
596	UPSID	tun	TUNICA	tuni1252	Tunica	2	gulf	Tunica	United States	America	Extinct	30.9888	-92.5403	24	17	0	7
597	UPSID	tur	TURKISH	nucl1301	Nuclear Turkish	2	altc	Turkic	Turkey	Asia	46,300,000	39.8667	32.8667	33	25	0	8
598	UPSID	twf	PICURIS	nort1550	Northern Tiwa	1	kita	Kiowa-Tanoan	United States	America	930	36.4277	-105.604	38	26	0	12
599	UPSID	tyv	TUVA	tuvi1240	Tuvinian	2	altc	Turkic	Russian Federation	Europe	235,000	48.436	92.6693	29	20	0	9
600	UPSID	tzh	TZELTAL	tzel1254	Tzeltal	2	maya	Mayan	Mexico	America	90,000	16.6384	-92.2786	28	22	0	6
601	UPSID	ung	NGARINJIN	ngar1284	Ngarinyin	1	aust	Wororan	Australia	Pacific	82	-16.4006	126.433	24	18	0	6
602	UPSID	unr	MUNDARI	mund1320	Mundari	4	ausa	Munda	India	Asia	1,550,000	25.0391	87.1792	37	32	0	5
603	UPSID	uzn	UZBEK	nort2690	Northern Uzbek	1	altc	Turkic	Uzbekistan	Asia	16,500,000	43.7489	59.231	30	24	0	6
604	UPSID	vam	VANIMO	vani1248	Vanimo	1	skoo	Western Skou	Papua New Guinea	Pacific	2,670	-2.68501	141.258	28	12	0	16
605	UPSID	vie	VIETNAMESE	viet1252	Vietnamese	2	ausa	Viet-Muong	Viet Nam	Asia	65,800,000	18.3887	106.757	36	22	0	14
606	UPSID	vmb	MBABARAM	mbab1239	Mbabaram	1	aust	Pama-Nyungan	Australia	Pacific	Extinct	-20.1389	143.438	24	20	0	4
607	UPSID	wao	WAPPO	wapp1239	Wappo	1	yuki	Wappo	United States	America	No_known_speakers	38.25	-122.5	35	30	0	5
608	UPSID	wap	WAPISHANA	wapi1253	Wapishana	3	arwk	Arawakan	Guyana	America	6,000	2.58744	-59.8021	25	17	0	8
609	UPSID	wba	WARAO	wara1303	Warao	2	saso	Warao	Venezuela	America	28,100	7.50851	-59.3528	21	11	0	10
610	UPSID	wgi	WAHGI	nucl1620	Nuclear Wahgi	1	trng	Chimbu	Papua New Guinea	Pacific	39,000	-6.11629	144.665	23	17	0	6
611	UPSID	wic	WICHITA	wich1260	Wichita	2	cadd	Caddoan	United States	America	1	35.0665	-98.1831	29	21	0	8
612	UPSID	wim	WIK-MUNKAN	wikm1247	Wik-Mungkan	2	aust	Pama-Nyungan	Australia	Pacific	840	-13.9805	141.816	18	13	0	5
613	UPSID	wit	WINTU	wint1259	Wintu	1	penu	Wintuan	United States	America	5	39.7176	-122.445	35	30	0	5
614	UPSID	wiy	WIYOT	wiyo1248	Wiyot	1	algi	Wiyot	United States	America	No_known_speakers	39.2492	-122.952	29	24	0	5
615	UPSID	wnc	WANTOAT	want1252	Wantoat	1	trng	Finisterre-Huon	Papua New Guinea	Pacific	8,200	-6.15216	146.513	21	14	0	7
616	UPSID	wnu	USAN	usan1239	Usan	1	trng	Madang	Papua New Guinea	Pacific	1,400	-4.84265	145.362	20	14	0	6
617	UPSID	woi	WOISIKA	kama1365	Kamang	1	trng	Greater Alor	Indonesia	Asia	16,500	-8.26897	124.792	28	16	0	12
618	UPSID	wol	WOLOF	nucl1347	Nuclear Wolof	2	ncon	Northern Atlantic	Senegal	Africa	3,930,000	15.2534	-15.383	40	26	0	14
619	UPSID	wrs	WARIS	wari1266	Waris	1	trng	Border	Papua New Guinea	Pacific	2,500	-3.139	140.931	22	13	0	9
620	UPSID	wrz	WARAY	wara1290	Waray (Australia)	1	aust	Waray	Australia	Pacific	Extinct	-13.0941	131.236	21	16	0	5
621	UPSID	wti	BERTA	bert1248	Berta	1	nsah	Berta	Ethiopia	Africa	125,000	10.6474	34.7042	29	24	0	5
622	UPSID	wuu	CHANGZHOU	wuch1236	Wu Chinese	2	sitb	Chinese	China	Asia	77,200,000	29.8621	119.682	34	25	0	9
623	UPSID	wyb	NGIYAMBAA	wang1291	Wangaaybuwan-Ngiyambaa	1	aust	Pama-Nyungan	Australia	Pacific	12	-30.6481	146.18	18	15	0	3
624	UPSID	xaw	KAWAIISU	kawa1283	Kawaiisu	1	utaz	Numic	United States	America	5	36.0538	-118.679	31	25	0	6
625	UPSID	xom	KOMA	komo1258	Komo (Sudan)	2	nsah	Koman	Sudan	Africa	10,000	8.94162	34.0939	31	23	0	8
626	UPSID	xpe	KPELLE	libe1247	Liberia Kpelle	2	ncon	Western Mande	Liberia	Africa	487,000	6.92048	-9.96128	34	22	0	12
627	UPSID	xtc	KADUGLI	katc1249	Katcha-Kadugli-Miri	5	nsah	Kadugli	Sudan	Africa	75,000	10.8423	29.4914	27	22	0	5
628	UPSID	yad	YAGUA	yagu1244	Yagua	2	pbya	Peba-Yaguan	Peru	America	5,690	-3.42913	-72.2186	23	11	0	12
629	UPSID	yaq	YAQUI	yaqu1251	Yaqui	1	utaz	Cahita	Mexico	America	14,000	29.9446	-110.681	22	17	0	5
630	UPSID	ycn	YUCUNA	yucu1253	Yucuna	2	arwk	Arawakan	Colombia	America	1,800	-0.76075	-71.0033	21	16	0	5
631	UPSID	yer	TAROK	taro1263	Tarok	1	ncon	Platoid	Nigeria	Africa	300,000	8.98356	10.0288	32	26	0	6
632	UPSID	ygr	YAGARIA	yaga1260	Yagaria	1	trng	Eastern Highlands	Papua New Guinea	Pacific	21,100	-6.32432	145.388	23	14	0	9
633	UPSID	yii	YIDINY	yidi1250	Yidiny	1	aust	Pama-Nyungan	Australia	Pacific	12	-17.1332	145.876	16	13	0	3
634	UPSID	ykg	YUKAGHIR	nort2745	Northern Yukaghir	1	yuka	Yukaghir	Russian Federation	Europe	90	65.3874	151.318	26	20	0	6
635	UPSID	ynn	YANA	yana1271	Yana	1	hoka	Yana	United States	America	Ancient	39.2769	-121.608	30	22	0	8
636	UPSID	yor	YORUBA	yoru1245	Yoruba	1	ncon	Defoid	Nigeria	Africa	18,900,000	7.15345	3.67225	29	18	0	11
637	UPSID	yrb	YAREBA	yare1248	Yareba	1	trng	Yareban	Papua New Guinea	Pacific	750	-9.50651	148.605	18	13	0	5
638	UPSID	yrk	NENETS	nene1249	Nenets	2	urlc	Samoyedic	Russian Federation	Europe	31,300	66.1775	71.0234	35	27	0	8
639	UPSID	yss	YESSAN-MAYO	yess1239	Yessan-Mayo	1	sepr	Tama Sepik	Papua New Guinea	Pacific	1,990	-4.15721	142.574	20	16	0	4
640	UPSID	yua	YUCATEC	yuca1254	Yucateco	1	maya	Mayan	Mexico	America	700,000	18.7757	-88.9567	30	20	0	10
641	UPSID	yuc	YUCHI	yuch1247	Yuchi	3	nais	Yuchi	United States	America	50	35.9615	-95.0393	46	38	0	8
642	UPSID	yue	TAISHAN	yuec1235	Yue Chinese	2	sitb	Chinese	China	Asia	52,000,000	23.0	113.0	25	20	0	5
643	UPSID	yul	YULU	yulu1243	Yulu	1	nsah	Bongo-Bagirmi	Central African Republic	Africa	4,000	8.04124	23.6166	42	35	0	7
644	UPSID	yva	YAWA	nucl1454	Nuclear Yawa	1	geba	Yawa	Indonesia	Asia	6,000	-1.77196	136.263	19	14	0	5
645	UPSID	zne	AZANDE	zand1248	Zande	1	ncon	Ubangi	Democratic Republic of the Congo	Africa	730,000	4.62047	26.7157	35	19	0	16
646	UPSID	zoc	ZOQUE	copa1236	Copainala Zoque	1	mizo	Mixe-Zoque	Mexico	America	10,000	17.2157	-93.3183	22	16	0	6
647	UPSID	zul	ZULU	zulu1248	Zulu	2	ncon	Bantoid	South Africa	Africa	9,980,000	-25.3305	31.3512	37	32	0	5
648	UPSID	zun	ZUNI	zuni1245	Zuni	2	nais	Zuni	United States	America	9,650	35.0056	-108.782	25	20	0	5
649	AA	abi	abidji	abid1235	Abidji	2	ncon	Kwa	Côte d'Ivoire	Africa	50,500	5.65656	-4.58421	39	21	0	18
650	AA	adj	adioukrou	adio1239	Adioukrou	2	ncon	Kwa	Côte d'Ivoire	Africa	100,000	5.38228	-4.52522	31	21	3	7
651	AA	ajg	adja (Bénin)	ajab1235	Aja (Benin)	1	ncon	Kwa	Benin	Africa	360,000	7.06634	1.64992	45	28	5	12
652	AA	ajg	adja (Togo)	ajab1235	Aja (Benin)	2	ncon	Kwa	Benin	Africa	360,000	7.06634	1.64992	37	23	0	14
653	AA	mtb	agni sanvi	anyi1244	Anyin Morofo	2	ncon	Kwa	Côte d'Ivoire	Africa	300,000	6.1627	-4.64232	37	21	0	16
654	AA	ahl	ahlõ	igoo1238	Igo	2	ncon	Kwa	Togo	Africa	6,000	7.25499	0.67846	33	23	3	7
655	AA	aka	akan	akan1250	Akan	4	ncon	Kwa	Ghana	Africa	8,300,000	6.34756	-1.33254	31	18	4	9
656	AA	bss	akɔɔse (bakossi)	akoo1248	Akoose	2	ncon	Bantoid	Cameroon	Africa	100,000	4.9243	9.65522	44	22	4	18
657	AA	anc	angas	ngas1240	Ngas	3	afas	West Chadic	Nigeria	Africa	400,000	9.32042	9.46146	36	24	3	9
658	AA	cko	anufɔ	anuf1239	Anufo	2	ncon	Kwa	Ghana	Africa	66,000	10.2839	0.56021	43	22	2	19
659	AA	apd	arabe	suda1236	Sudanese Arabic	1	afas	Semitic	Sudan	Africa	15,000,000	17.8021	33.3179	62	54	0	8
660	AA	avu	avokaya	avok1242	Avokaya	1	nsah	Moru-Madi	Sudan	Africa	40,000	4.38639	29.9379	55	37	4	14
661	AA	bav	babungo (grassfields bantu, ring)	veng1238	Vengo	1	ncon	Bantoid	Cameroon	Africa	27,000	6.11403	10.4137	82	56	9	17
662	AA	bfd	bafut	bafu1246	Bafut	1	ncon	Bantoid	Cameroon	Africa	105,000	6.14153	10.1194	49	21	10	18
663	AA	bkc	baka	baka1272	Baka (Cameroon)	2	ncon	Ubangi	Cameroon	Africa	40,000	2.16013	13.7804	38	25	6	7
664	AA	bam	bambara	bamb1269	Bambara	3	ncon	Western Mande	Mali	Africa	2,700,000	12.0401	-9.98949	43	20	2	21
665	AA	bfl	banda (CAF)	band1345	Banda-Ndele	1	ncon	Adamawa	Central African Republic	Africa	35,500	8.03339	23.9021	45	32	5	8
666	AA	bfl	banda (Sudan)	band1345	Banda-Ndele	2	ncon	Adamawa	Central African Republic	Africa	35,500	8.03339	23.9021	46	33	3	10
667	AA	bza	bandi (gbande)	band1352	Bandi	1	ncon	Western Mande	Liberia	Africa	100,000	7.73729	-10.1684	48	23	4	21
668	AA	bci	baoulé (baule; baulé)	baou1238	Baoule	2	ncon	Kwa	Côte d'Ivoire	Africa	2,130,000	5.42509	-4.76565	37	21	4	12
669	AA	bba	bariba	baat1238	Baatonum	2	ncon	Gur	Benin	Africa	460,000	9.63186	2.99607	31	17	2	12
670	AA	bas	basaa	basa1284	Basa (Cameroon)	1	ncon	Bantoid	Cameroon	Africa	230,000	3.80765	10.4213	41	29	5	7
671	AA	bsq	bassa	nucl1418	Nuclear Bassa	1	ncon	Kru	Liberia	Africa	403,000	7.27501	-11.543	36	22	7	7
672	AA	bud	bassar	ntch1242	Ntcham	2	ncon	Gur	Togo	Africa	100,000	9.23971	0.599275	30	21	3	6
673	AA	btg	bété	gagn1235	Gagnoa Bete	1	ncon	Kru	Côte d'Ivoire	Africa	150,000	6.10051	-5.9701	51	23	2	26
674	AA	bkv	bekwarra	bekw1241	Bekwarra	1	ncon	Cross River	Nigeria	Africa	100,000	6.73737	8.86489	36	23	3	10
675	AA	bom	berom	bero1242	Berom	2	ncon	Platoid	Nigeria	Africa	300,000	9.67037	8.81221	31	24	0	7
676	AA	nhb	bɛ̀ŋ (ngain)	beng1286	Beng	1	ncon	Eastern Mande	Côte d'Ivoire	Africa	17,000	7.78122	-4.23539	49	24	6	19
677	AA	bhy	bhele	bhel1238	Bhele	1	ncon	Bantoid	Democratic Republic of the Congo	Africa	15,000	0.24553	28.6681	28	19	2	7
678	AA	beh	biali	bial1238	Biali	1	ncon	Gur	Benin	Africa	64,500	11.0382	1.08259	27	14	3	10
679	AA	bim	bimoba	bimo1239	Bimoba	1	ncon	Gur	Ghana	Africa	120,000	10.4575	0.06121	44	22	4	18
680	AA	bib	bisa	biss1248	Bissa	2	ncon	Eastern Mande	Burkina Faso	Africa	350,000	10.4257	-1.67332	41	23	3	15
681	AA	bbo	bobo (boomu)	nort2819	Northern Bobo Madare	3	ncon	Western Mande	Burkina Faso	Africa	35,000	12.4182	-4.47538	40	20	2	18
682	AA	bqc	boussa (boko)	boko1266	Boko (Benin)	1	ncon	Eastern Mande	Benin	Africa	70,000	10.5189	3.71771	34	19	3	12
683	AA	bzx	bozo	hain1253	Hainyaxo Bozo	1	ncon	Western Mande	Mali	Africa	118,000	13.8734	-5.65085	34	20	0	14
684	AA	bum	bulu	bulu1251	Bulu (Cameroon)	1	ncon	Bantoid	Cameroon	Africa	858,000	3.16141	11.6365	36	24	5	7
685	AA	cme	cerma	cerm1238	Cerma	1	ncon	Gur	Burkina Faso	Africa	61,400	10.1245	-4.94917	46	21	4	21
686	AA	ncu	chumburung	chum1261	Chumburung	1	ncon	Kwa	Ghana	Africa	69,000	8.15211	-0.2755	30	21	0	9
687	AA	dbq	daba	nucl1683	Nuclear Daba	2	afas	Biu-Mandara	Cameroon	Africa	24,000	10.3521	13.6318	47	36	5	6
688	AA	dga	dagaare	sout2789	Southern Dagaare	1	ncon	Gur	Ghana	Africa	700,000	10.4226	-2.52265	54	24	3	27
689	AA	dgi	dagara	nort2780	Northern Dagara	1	ncon	Gur	Burkina Faso	Africa	388,000	11.0441	-3.0124	41	29	3	9
690	AA	dag	dagbani	dagb1246	Dagbani	3	ncon	Gur	Ghana	Africa	800,000	9.64745	-0.43227	31	23	2	6
691	AA	daf	dan	dann1241	Dan	3	ncon	Eastern Mande	Côte d'Ivoire	Africa	800,000	7.22812	-8.24535	48	20	5	23
692	AA	ada	dangme	adan1247	Adangme	1	ncon	Kwa	Ghana	Africa	800,000	5.9437	0.13243	39	23	4	12
693	AA	dzg	daza	daza1242	Dazaga	1	nsah	Western Saharan	Chad	Africa	331,000	15.7358	15.8517	32	21	0	11
694	AA	luo	dholuo	luok1236	Luo (Kenya and Tanzania)	3	nsah	Nilotic	Kenya	Africa	4,270,000	-0.93296	34.4896	38	26	3	9
695	AA	dic	dida	lako1244	Lakota Dida	1	ncon	Kru	Côte d'Ivoire	Africa	93,800	5.86012	-5.40633	57	27	3	27
696	AA	dyu	dioula	dyul1238	Dyula	1	ncon	Western Mande	Burkina Faso	Africa	1,000,000	10.4536	-4.72007	39	23	2	14
697	AA	tbz	ditammari	dita1238	Ditammari	1	ncon	Gur	Benin	Africa	120,000	10.1614	1.18045	32	17	3	12
698	AA	dow	doayo	doya1240	Doyayo	2	ncon	Adamawa	Cameroon	Africa	18,000	8.68604	13.0768	48	22	4	22
699	AA	dts	dogon	toro1252	Toro So Dogon	2	ncon	Dogon	Mali	Africa	50,000	14.4075	-3.10006	42	21	0	21
700	AA	dua	duala	dual1243	Duala	1	ncon	Bantoid	Cameroon	Africa	87,700	4.10208	9.61877	33	21	5	7
701	AA	dug	duruma	duru1249	Duruma	2	ncon	Bantoid	Kenya	Africa	247,000	-4.09629	39.322	49	42	2	5
702	AA	igb	ebira	ebir1243	Ebira	1	ncon	Nupoid	Nigeria	Africa	1,000,000	8.15516	7.06183	31	19	3	9
703	AA	ewe	eʋe	ewee1241	Ewe	3	ncon	Kwa	Ghana	Africa	2,250,000	6.46061	0.814975	42	27	3	12
704	AA	bin	ẹdo	bini1246	Bini	1	ncon	Edoid	Nigeria	Africa	1,000,000	6.40701	5.70426	48	25	2	21
705	AA	izi	ẹzaa	izie1238	Izi-Ezaa-Ikwo-Mgbo	3	ncon	Igboid	Nigeria	Africa	593,000	6.31831	8.03044	38	27	2	9
706	AA	etu	ejagham de l'ouest	ejag1239	Ejagham	3	ncon	Bantoid	Nigeria	Africa	67,300	5.54442	8.90959	32	21	4	7
707	AA	ema	emai	emai1241	Emai-Iuleha-Ora	1	ncon	Edoid	Nigeria	Africa	100,000	7.09089	5.84494	48	27	0	21
708	AA	enn	engenni	enge1239	Engenni	1	ncon	Edoid	Nigeria	Africa	20,000	5.11931	6.37339	33	20	3	10
709	AA	ewo	ewondo	ewon1239	Ewondo	2	ncon	Bantoid	Cameroon	Africa	578,000	11.9365	4.21141	25	15	3	7
710	AA	fmp	fe'efe'fe	fefe1239	Fe'fe'	2	ncon	Bantoid	Cameroon	Africa	124,000	5.18158	10.1442	44	23	5	16
711	AA	fon	fɔn	fonn1241	Fon	1	ncon	Kwa	Benin	Africa	1,400,000	7.15484	1.66495	42	24	4	14
712	AA	fub	fulfulde (Cameroon)	adam1253	Adamawa Fulfulde	4	ncon	Northern Atlantic	Cameroon	Africa	669,000	8.896	15.8384	34	24	0	10
713	AA	fuq	fulfulde (Niger)	cent2018	Central-Eastern Niger Fulfulde	1	ncon	Northern Atlantic	Niger	Africa	450,000	15.0907	8.43261	37	27	0	10
714	AA	ffm	fulfulde (Mali)	maas1239	Maasina Fulfulde	1	ncon	Northern Atlantic	Mali	Africa	1,000,000	11.1324	-3.64763	37	27	0	10
715	AA	fuh	fulfulde (Burkina Faso)	west2454	Western Niger Fulfulde	1	ncon	Northern Atlantic	Niger	Africa	450,000	14.2471	-0.52004	32	27	0	5
716	AA	flr	fuliru	fuli1240	Fuliiru	2	ncon	Bantoid	Democratic Republic of the Congo	Africa	300,000	-3.04022	28.9865	35	25	0	10
717	AA	gaa	ga	gaaa1244	Ga	3	ncon	Kwa	Ghana	Africa	600,000	5.65488	-0.18598	38	24	2	12
718	AA	gng	gangam	ngan1299	Ngangam	1	ncon	Gur	Togo	Africa	46,000	10.2523	0.70509	39	22	3	14
719	AA	gya	gbaya (Northwest, CAR)	nort2775	Northwest Gbaya	1	ncon	Ubangi	Central African Republic	Africa	200,000	1.96834	15.1785	53	30	4	19
720	AA	gbp	gbaya (Bossangoa, CAR)	gbay1287	Gbaya-Bossangoa	3	ncon	Ubangi	Central African Republic	Africa	200,000	6.61896	17.645	45	29	4	12
721	AA	gej	gɛn-mina (Benin)	genn1243	Gen	1	ncon	Kwa	Togo	Africa	201,000	6.25971	1.67727	44	27	3	14
722	AA	gej	gɛn-mina (Togo)	genn1243	Gen	2	ncon	Kwa	Togo	Africa	201,000	6.25971	1.67727	40	25	3	12
723	AA	god	godié	godi1239	Godie	1	ncon	Kru	Côte d'Ivoire	Africa	26,400	5.3944	-5.82696	42	26	3	13
724	AA	gjn	gonja	gonj1241	Gonja	1	ncon	Kwa	Ghana	Africa	230,000	8.48801	-0.72757	39	23	2	14
725	AA	gbo	grebo	nort2810	Northern Grebo	1	ncon	Kru	Liberia	Africa	84,500	5.17103	-8.1409	36	19	4	13
726	AA	gde	guɗe	gude1246	Gude	2	afas	Biu-Mandara	Nigeria	Africa	68,000	10.2138	13.403	36	30	2	4
727	AA	gux	gulmancema	gour1243	Gourmanchema	1	ncon	Gur	Burkina Faso	Africa	600,000	11.6711	1.28489	33	20	3	10
728	AA	hag	hanga	hang1258	Hanga	1	ncon	Gur	Ghana	Africa	6,800	9.33929	-1.57833	29	23	0	6
729	AA	hau	hausa (Niger)	haus1257	Hausa	3	afas	West Chadic	Nigeria	Africa	18,500,000	11.1513	8.7804	43	33	0	10
730	AA	hau	hausa (Nigeria)	haus1257	Hausa	4	afas	West Chadic	Nigeria	Africa	18,500,000	11.1513	8.7804	31	25	0	6
731	AA	ife	ifɛ̀	ifee1241	Ife	1	ncon	Defoid	Togo	Africa	102,000	7.63568	1.58494	34	19	3	12
732	AA	ibo	igbo	nucl1417	Nuclear Igbo	3	ncon	Igboid	Nigeria	Africa	18,000,000	4.62705	7.23441	36	28	0	8
733	AA	ige	igede	iged1239	Igede	1	ncon	Idomoid	Nigeria	Africa	250,000	6.95522	8.27362	38	24	4	10
734	AA	ijs	ijo de l'est; Eastern Ijo (Okrika)	sout2774	Southeast Ijo	1	ncon	Ijoid	Nigeria	Africa	71,500	4.44235	6.32192	44	24	2	18
735	AA	izi	ikwo	izie1238	Izi-Ezaa-Ikwo-Mgbo	1	ncon	Igboid	Nigeria	Africa	593,000	6.31831	8.03044	40	29	2	9
736	AA	izi	izi	izie1238	Izi-Ezaa-Ikwo-Mgbo	2	ncon	Igboid	Nigeria	Africa	593,000	6.31831	8.03044	51	40	2	9
737	AA	dyo	joola	jola1263	Jola-Fonyi	2	ncon	Northern Atlantic	Senegal	Africa	340,000	12.7575	-15.7355	29	19	0	10
738	AA	bex	jur mödö	jurm1239	Jur Modo	1	nsah	Bongo-Bagirmi	Sudan	Africa	100,000	6.03321	29.974	49	31	0	18
739	AA	kbp	kabiyɛ	kabi1261	Kabiye	2	ncon	Gur	Togo	Africa	700,000	8.96816	0.495023	47	24	0	23
740	AA	kkj	kakɔ	kako1242	Kako	2	ncon	Bantoid	Cameroon	Africa	100,000	3.79989	15.6282	50	33	4	13
741	AA	bqx	kambari	baan1242	Baangi	1	ncon	Kainji	Nigeria	Africa	15,000	10.8083	5.7261	56	28	1	27
742	AA	knc	kanuri	cent2050	Central Kanuri	3	nsah	Western Saharan	Nigeria	Africa	3,000,000	11.8863	16.3918	25	18	0	7
743	AA	kza	karaboro	west2466	Western Karaboro	1	ncon	Gur	Burkina Faso	Africa	30,200	10.6298	-4.76482	45	20	4	21
744	AA	kzr	karaŋ	kara1478	Karang	1	ncon	Adamawa	Cameroon	Africa	17,000	8.01727	15.2114	40	30	4	6
745	AA	xsm	kasem	kase1253	Kasem	1	ncon	Gur	Burkina Faso	Africa	120,000	11.0824	-1.39076	40	19	1	20
746	AA	xsm	kasɩm	kase1253	Kasem	2	ncon	Gur	Burkina Faso	Africa	120,000	11.0824	-1.39076	45	21	4	20
747	AA	ozm	kɔɔzime	koon1245	Koonzime	1	ncon	Bantoid	Cameroon	Africa	30,000	3.25933	13.5415	52	22	6	24
748	AA	kik	kikuyu	kiku1240	Kikuyu	1	ncon	Bantoid	Kenya	Africa	7,180,000	-0.29005	36.719	32	18	0	14
749	AA	kqs	kisiei	nort2765	Northern Kissi	1	ncon	Southern Atlantic	Guinea	Africa	287,000	8.7283	-10.4063	42	22	0	20
750	AA	bkm	kom	komc1235	Kom (Cameroon)	1	ncon	Bantoid	Cameroon	Africa	233,000	6.2596	10.3348	75	59	7	9
751	AA	kmw	komo	komo1260	Komo (Democratic Republic of Congo)	1	ncon	Bantoid	Democratic Republic of the Congo	Africa	400,000	-0.76333	26.7144	35	24	4	7
752	AA	xon	konkomba	konk1269	Konkomba	2	ncon	Gur	Ghana	Africa	500,000	9.82224	0.2783	42	22	8	12
753	AA	xpe	kpelle	libe1247	Liberia Kpelle	3	ncon	Western Mande	Liberia	Africa	487,000	6.92048	-9.96128	45	21	3	21
754	AA	gkp	kpɛlɛwoo	guin1254	Guinea Kpelle	2	ncon	Western Mande	Guinea	Africa	308,000	7.93196	-8.98843	35	27	0	8
755	AA	krs	kresh	gbay1288	Gbaya (Sudan)	1	nsah	Kresh	Sudan	Africa	16,000	8.43391	25.5173	56	41	5	10
756	AA	kri	krio	krio1253	Krio	2	afpc	Creoles and Pidgins	Sierra Leone	Africa	473,000	10.8811	-14.3204	32	22	0	10
757	AA	ted	kroumen tépo	tepo1239	Tepo Krumen	1	ncon	Kru	Côte d'Ivoire	Africa	28,300	5.16267	-7.66346	39	17	4	18
758	AA	kuj	kuria	kuri1259	Kuria	1	ncon	Bantoid	Tanzania	Africa	430,000	-1.50636	34.5049	22	15	0	7
759	AA	kus	kusal	kusa1250	Kusaal	1	ncon	Gur	Ghana	Africa	420,000	10.9703	-0.38756	44	22	0	22
760	AA	las	lama	lama1275	Lama (Togo)	1	ncon	Gur	Togo	Africa	117,000	8.66954	0.833293	53	17	3	33
761	AA	lln	lele	lele1276	Lele (Chad)	2	afas	East Chadic	Chad	Africa	26,000	9.158	15.8115	36	23	3	10
762	AA	led	lendu	lend1245	Lendu	1	nsah	Lendu	Democratic Republic of the Congo	Africa	750,000	2.1898	30.6794	55	43	4	8
763	AA	lom	lɔgɔmagooi	loma1260	Loma (Liberia)	2	ncon	Western Mande	Liberia	Africa	165,000	7.91585	-9.69906	42	28	0	14
764	AA	lok	lɔkɔ	loko1255	Loko	1	ncon	Western Mande	Sierra Leone	Africa	138,000	9.11838	-12.1583	25	18	0	7
765	AA	lig	ligbi	ligb1244	Ligbi	1	ncon	Western Mande	Ghana	Africa	15,000	7.94291	-2.56353	38	22	2	14
766	AA	lia	limba	west2450	West-Central Limba	1	ncon	Southern Atlantic	Sierra Leone	Africa	335,000	9.52392	-12.3138	24	17	0	7
767	AA	lmp	limbum	limb1268	Limbum	4	ncon	Bantoid	Cameroon	Africa	73,000	6.58608	10.9802	35	22	6	7
768	AA	lin	lingala	ling1263	Lingala	1	ncon	Bantoid	Democratic Republic of the Congo	Africa	2,040,000	1.40324	19.7829	22	15	0	7
769	AA	dop	lokpa	lukp1238	Lukpa	1	ncon	Gur	Benin	Africa	50,000	9.51949	1.66954	37	17	0	20
770	AA	lug	luganda	gand1255	Ganda	1	ncon	Bantoid	Uganda	Africa	4,130,000	0.66884	32.1515	33	19	4	10
771	AA	lgg	lugbara	lugb1240	Lugbara	3	nsah	Moru-Madi	Uganda	Africa	797,000	3.02245	30.8642	39	26	3	10
772	AA	lee	lyélé	lyel1241	Lyele	2	ncon	Gur	Burkina Faso	Africa	130,000	12.4305	-2.59229	44	24	4	16
773	AA	mcu	mambila (Cameroon)	came1252	Cameroon Mambila	3	ncon	Bantoid	Cameroon	Africa	30,000	6.43829	11.4195	40	24	4	12
774	AA	mzk	mambila (Nigeria)	nige1255	Nigeria Mambila	1	ncon	Bantoid	Nigeria	Africa	99,000	6.69736	11.3161	43	25	2	16
775	AA	maw	mampruli	mamp1244	Mampruli	2	ncon	Gur	Ghana	Africa	220,000	10.3884	-0.74675	32	22	0	10
776	AA	mlq	mande	west2500	Western Maninkakan	1	ncon	Western Mande	Senegal	Africa	422,000	13.5677	-12.8009	27	20	0	7
777	AA	emk	manding	east2426	Eastern Maninkakan	1	ncon	Western Mande	Guinea	Africa	1,890,000	9.33048	-10.5394	36	20	2	14
778	AA	mdj	mangbetu (meje)	mang1394	Mangbetu	1	nsah	Mangbetu	Democratic Republic of the Congo	Africa	620,000	2.5511	27.0712	47	36	2	9
779	AA	mwk	maninka-kan	kita1249	Kita Maninkakan	1	ncon	Western Mande	Mali	Africa	600,000	13.1798	-9.49151	33	19	0	14
780	AA	muh	mündü	mund1326	Mundu	1	ncon	Ubangi	Sudan	Africa	23,000	4.22755	29.9967	41	29	3	9
781	AA	mfn	mbembe	cros1244	Cross River Mbembe	1	ncon	Cross River	Nigeria	Africa	100,000	6.16926	8.23592	37	28	2	7
782	AA	mbo	mboó	mboc1235	Mbo (Cameroon)	3	ncon	Bantoid	Cameroon	Africa	45,000	5.13981	9.92766	31	20	4	7
783	AA	mcp	mekaa	maka1304	Makaa	1	ncon	Bantoid	Cameroon	Africa	80,000	4.15471	13.0789	55	30	4	21
784	AA	men	mende	mend1266	Mende (Sierra Leone)	1	ncon	Western Mande	Sierra Leone	Africa	1,480,000	7.90935	-10.9926	34	23	4	7
785	AA	mgo	metta	meta1238	Meta'	2	ncon	Bantoid	Cameroon	Africa	87,000	5.88942	9.87416	33	20	5	8
786	AA	myk	minyanka	mama1271	Mamara Senoufo	1	ncon	Gur	Mali	Africa	738,000	12.4871	-5.28245	50	29	2	19
787	AA	mzw	mo (Deg)	degg1238	Deg	1	ncon	Gur	Ghana	Africa	26,400	8.43846	-2.28724	52	22	0	30
788	AA	mif	mofu-gudur	mofu1248	Mofu-Gudur	2	afas	Biu-Mandara	Cameroon	Africa	60,000	10.567	14.0314	44	35	2	7
789	AA	mos	moore	moss1236	Mossi	1	ncon	Gur	Burkina Faso	Africa	5,000,000	10.4524	-1.17278	43	17	2	24
790	AA	moa	muan	mwan1250	Mwan	1	ncon	Eastern Mande	Côte d'Ivoire	Africa	17,000	7.87533	-5.94577	39	21	6	12
791	AA	mnf	mundani	mund1327	Mundani	1	ncon	Bantoid	Cameroon	Africa	34,000	5.68073	9.91533	41	23	4	14
792	AA	mkw	munukutuba	kitu1245	Kituba (Congo)	1	afpc	Creoles and Pidgins	Congo	Africa	1,160,000	-4.15654	14.5648	22	17	0	5
793	AA	mur	murle	murl1244	Murle	2	nsah	Surmic	Sudan	Africa	60,000	6.69756	33.988	34	20	0	14
794	AA	sur	mwaghavul	mwag1236	Mwaghavul	1	afas	West Chadic	Nigeria	Africa	295,000	9.47205	8.96522	37	25	0	12
795	AA	nfr	nafaanra	nafa1258	Nafaanra	1	ncon	Gur	Ghana	Africa	61,000	8.00522	-2.51001	44	25	0	19
796	AA	nmz	nawdm	nawd1238	Nawdm	1	ncon	Gur	Togo	Africa	146,000	7.17037	0.58553	35	21	0	14
797	AA	nuv	nʋni	nort2784	Northern Nuni	1	ncon	Gur	Burkina Faso	Africa	50,000	12.131	-2.98206	54	21	3	30
798	AA	lem	nɔmaa (nɔmaándɛ́)	noma1260	Nomaande	1	ncon	Bantoid	Cameroon	Africa	6,000	4.5893	10.9157	30	14	2	14
799	AA	sba	ngambai	ngam1268	Ngambay	1	nsah	Bongo-Bagirmi	Chad	Africa	896,000	8.57051	15.414	34	18	3	13
800	AA	nga	ngbaka	ngba1285	Ngbaka	1	ncon	Ubangi	Democratic Republic of the Congo	Africa	1,010,000	2.98887	18.994	34	22	0	12
801	AA	ngb	ngbandi	nort2774	Northern Ngbandi	1	ncon	Ubangi	Democratic Republic of the Congo	Africa	250,000	3.56357	21.8525	31	19	0	12
802	AA	nnh	ngyembɔɔn	ngie1241	Ngiemboon	2	ncon	Bantoid	Cameroon	Africa	250,000	5.56777	10.1266	28	17	4	7
803	AA	nwb	niaboua	nyab1255	Nyabwa	1	ncon	Kru	Côte d'Ivoire	Africa	42,700	6.87615	-6.84428	44	24	4	16
804	AA	lns	nsoʼ	lamn1239	Lamnso'	1	ncon	Bantoid	Cameroon	Africa	125,000	6.39743	11.0684	45	26	7	12
805	AA	yas	nugunu	nugu1242	Nugunu (Cameroon)	2	ncon	Bantoid	Cameroon	Africa	35,000	4.63103	11.1837	26	15	4	7
806	AA	nup	nupe	nupe1254	Nupe-Nupe-Tako	1	ncon	Nupoid	Nigeria	Africa	800,000	9.18404	5.40031	38	25	5	8
807	AA	mhi	pandikeri	madi1260	Ma'di	1	nsah	Moru-Madi	Uganda	Africa	296,000	3.62499	31.8471	38	24	4	10
808	AA	pbi	podoko	park1239	Parkwa	1	afas	Biu-Mandara	Cameroon	Africa	30,000	11.0206	14.0964	35	31	0	4
809	AA	fuc	pulaar	pula1263	Pulaar	1	ncon	Northern Atlantic	Senegal	Africa	2,740,000	13.8694	-13.4482	38	28	0	10
810	AA	fuf	pular	pula1262	Pular	1	ncon	Northern Atlantic	Guinea	Africa	2,550,000	12.1826	-12.7338	38	28	0	10
811	AA	rel	rendille	rend1243	Rendille	1	afas	Eastern Cushitic	Kenya	Africa	34,700	2.27065	37.3608	33	21	2	10
812	AA	spy	sabaot	saba1262	Sabaot	1	nsah	Nilotic	Kenya	Africa	279,000	1.01297	34.6664	31	13	0	18
813	AA	sag	sango (CAF)	sang1328	Sango	3	afpc	Ubangi	Central African Republic	Africa	350,000	6.78584	20.1702	44	26	6	12
814	AA	sag	sango (COD)	sang1328	Sango	2	afpc	Ubangi	Central African Republic	Africa	350,000	6.78584	20.1702	42	26	4	12
815	AA	seq	senoufo	sena1262	Senara Senoufo	1	ncon	Gur	Burkina Faso	Africa	50,000	10.4987	-5.28216	51	19	4	28
816	AA	srr	sereer	sere1260	Serer	1	ncon	Northern Atlantic	Senegal	Africa	1,130,000	13.8941	-16.3916	43	33	0	10
817	AA	sld	sissala (Burkina)	siss1242	Sissala	1	ncon	Gur	Burkina Faso	Africa	13,000	11.0916	-2.38217	51	22	2	27
818	AA	sld	sissala (Ghana)	siss1242	Sissala	2	ncon	Gur	Burkina Faso	Africa	13,000	11.0916	-2.38217	42	24	0	18
819	AA	khq	songhoy	koyr1240	Koyra Chiini Songhay	2	nsah	Songhay	Mali	Africa	200,000	16.192	-3.73962	36	21	0	15
820	AA	snk	soninke (Mali)	soni1259	Soninke	2	ncon	Western Mande	Mali	Africa	700,000	13.1273	-11.7178	39	24	0	15
821	AA	snk	sooninke (Senegal)	soni1259	Soninke	3	ncon	Western Mande	Mali	Africa	700,000	13.1273	-11.7178	52	34	4	14
822	AA	sus	soso	susu1250	Susu	1	ncon	Western Mande	Guinea	Africa	906,000	10.4046	-13.3628	35	21	0	14
823	AA	swh	swahili	swah1253	Swahili	2	ncon	Bantoid	Tanzania	Africa	350,000	-8.25605	37.624	37	32	0	5
824	AA	ttq	tamajaq	tawa1286	Tawallammat Tamajaq	1	afas	Berber	Niger	Africa	450,000	13.9878	4.47692	37	23	0	14
825	AA	taq	tamasheq	tama1365	Tamasheq	1	afas	Berber	Mali	Africa	250,000	14.2038	-2.41269	43	22	0	21
826	AA	yer	tarok	taro1263	Tarok	2	ncon	Platoid	Nigeria	Africa	300,000	8.98356	10.0288	37	27	3	7
827	AA	lor	téén	teen1242	Teen	1	ncon	Gur	Côte d'Ivoire	Africa	6,100	9.84556	-3.71183	38	28	0	10
828	AA	tuq	teda	teda1241	Tedaga	1	nsah	Western Saharan	Chad	Africa	28,500	18.0426	14.7717	35	24	0	11
829	AA	kdh	tem	temm1241	Tem	1	ncon	Gur	Togo	Africa	204,000	6.90552	1.13177	36	25	2	9
830	AA	tfi	tɔfin	tofi1235	Tofin Gbe	1	ncon	Kwa	Benin	Africa	66,000	6.51774	2.43226	41	23	4	14
831	AA	tem	themne	timn1235	Timne	2	ncon	Southern Atlantic	Sierra Leone	Africa	1,230,000	8.90294	-12.3331	30	17	4	9
832	AA	tik	tikar	tika1246	Tikar	1	ncon	Bantoid	Cameroon	Africa	25,000	5.87004	11.6104	46	27	5	14
833	AA	toq	toposa	topo1242	Toposa	1	nsah	Nilotic	Sudan	Africa	100,000	5.15904	34.2159	27	17	1	9
834	AA	neb	toura	tour1242	Toura (Cote d'Ivoire)	2	ncon	Eastern Mande	Côte d'Ivoire	Africa	38,500	7.76747	-7.33105	50	19	4	27
835	AA	tsp	toussian	nort2787	Northern Toussian	1	ncon	Gur	Burkina Faso	Africa	19,500	11.133	-4.88274	35	16	5	14
836	AA	vag	vagala	vagl1239	Vagla	1	ncon	Gur	Ghana	Africa	13,500	9.33848	-2.31333	54	24	0	30
837	AA	vut	vute	vute1244	Vute	1	ncon	Bantoid	Cameroon	Africa	20,000	6.13603	11.8839	59	30	5	24
838	AA	wwa	waama	waam1244	Waama	1	ncon	Gur	Benin	Africa	50,000	10.5956	1.65318	41	13	3	25
839	AA	wan	wan	wann1242	Wan	1	ncon	Eastern Mande	Côte d'Ivoire	Africa	22,000	7.88773	-5.82092	36	21	3	12
840	AA	wob	wobé	weno1238	We Northern	1	ncon	Kru	Côte d'Ivoire	Africa	156,000	7.40391	-7.24617	48	15	6	27
841	AA	wol	wolof	nucl1347	Nuclear Wolof	3	ncon	Northern Atlantic	Senegal	Africa	3,930,000	15.2534	-15.383	54	38	0	16
842	AA	yam	yamba	yamb1251	Yamba	1	ncon	Bantoid	Cameroon	Africa	40,800	6.5355	11.0771	38	26	4	8
843	AA	yat	yambɛta	yamb1252	Yambeta	1	ncon	Bantoid	Cameroon	Africa	3,700	4.83615	10.9369	28	18	2	8
844	AA	yre	yaouré	yaou1238	Yaoure	1	ncon	Eastern Mande	Côte d'Ivoire	Africa	24,600	6.95282	-5.57851	45	23	4	18
845	AA	ybb	yemba	yemb1246	Yemba	2	ncon	Bantoid	Cameroon	Africa	300,000	5.47421	10.0214	35	21	6	8
846	AA	pil	yom	yomm1242	Yom	1	ncon	Gur	Benin	Africa	74,000	9.87186	1.81099	38	25	4	9
847	AA	yor	yorouba (Benin)	yoru1245	Yoruba	2	ncon	Defoid	Nigeria	Africa	18,900,000	7.15345	3.67225	31	19	0	12
848	AA	yor	yorouba (Nigeria)	yoru1245	Yoruba	3	ncon	Defoid	Nigeria	Africa	18,900,000	7.15345	3.67225	32	18	3	11
849	AA	zne	zande	zand1248	Zande	2	ncon	Ubangi	Democratic Republic of the Congo	Africa	730,000	4.62047	26.7157	32	24	3	5
850	AA	dje	zarma	zarm1239	Zarma	1	nsah	Songhay	Niger	Africa	2,350,000	12.8554	2.41173	40	20	4	16
851	AA	gnd	zulgo	zulg1242	Zulgo-Gemzek	1	afas	Biu-Mandara	Cameroon	Africa	26,000	10.827	14.0578	34	29	3	2
852	PH	fwe	Fwe	fwee1238	Fwe	1	ncon	Bantoid	Namibia	Africa	10,200	-17.7237	24.4315	59	49	0	10
853	PH	yey	Yeyi	yeyi1239	Yeyi	1	ncon	Bantoid	Botswana	Africa	20,000	-18.9178	23.6088	90	77	0	13
854	PH	cav	Cavinena	cavi1250	Cavinena	2	taca	Tacanan	Bolivia	America	1,180	-13.3544	-66.6277	24	20	0	4
855	PH	ccc	Chamicuro	cham1318	Chamicuro	2	arwk	Arawakan	Peru	America	2	-5.1149	-75.6778	29	19	0	10
856	PH	che	Chechen	chec1245	Chechen	1	ncau	Nakh	Russian Federation	Europe	1,330,000	43.5	45.5	44	32	0	12
857	PH	cdm	Chepang	chep1245	Chepang	1	sitb	Bodic	Nepal	Asia	36,800	27.7206	84.9017	24	18	0	6
858	PH	mhr	Cheremis	east2328	Eastern Mari	1	urlc	Mari	Russian Federation	Europe	451,000	55.8307	48.405	27	19	0	8
859	PH	cle	Chinanteco	leal1235	Lealao Chinantec	1	otma	Chinantecan	Mexico	America	2,000	17.3162	-95.9265	35	28	0	7
860	PH	ctu	Tila, Chiapas	chol1282	Chol	1	maya	Mayan	Mexico	America	90,000	17.4897	-92.4698	26	20	0	6
861	PH	crw	Chrau	chra1242	Chrau	1	ausa	Bahnaric	Viet Nam	Asia	22,600	10.8021	107.293	33	20	0	13
862	PH	boi	Barbareño	barb1263	Barbareno	1	chum	Chumash	United States	America	Extinct	34.462	-119.699	40	34	0	6
863	PH	crd	Coeur d'Alene	coeu1236	Coeur d'Alene	1	sali	Interior Salish	United States	America	5	47.2958	-116.715	48	40	0	8
864	PH	com	Comanche	coma1245	Comanche	1	utaz	Numic	United States	America	200	34.5701	-98.424	18	12	0	6
865	PH	cup	Cupeno	cupe1243	Cupeno	1	utaz	Takic	United States	America	No_known_speakers	33.3148	-116.515	38	27	0	11
866	PH	cuv	Cuvok	cuvo1236	Cuvok	1	afas	Biu-Mandara	Cameroon	Africa	5,000	10.6448	14.0006	29	27	0	2
867	PH	anv	Denya	deny1238	Denya	1	ncon	Bantoid	Cameroon	Africa	11,200	5.97237	9.39989	30	22	0	8
868	PH	kxl	Dhangar	nepa1253	Nepali Kurux	1	drav	Northern Dravidian	Nepal	Asia	28,600	26.7206	86.0025	39	34	0	5
869	PH	aoj	Muhiang	mufi1238	Mufian	1	torr	Kombio-Arapesh	Papua New Guinea	Pacific	11,000	-3.57932	142.955	22	17	0	5
870	PH	usa	Usarufa	usar1243	Usarufa	1	trng	Eastern Highlands	Papua New Guinea	Pacific	1,300	-6.38898	145.633	22	17	0	5
871	PH	kpr	Korafe	kora1294	Korafe-Yegha	1	trng	Binanderean	Papua New Guinea	Pacific	3,630	-9.07	149.267	24	19	0	5
872	PH	bjr	Binumarien	binu1245	Binumarien	1	trng	Eastern Highlands	Papua New Guinea	Pacific	360	-6.22068	146.102	16	11	0	5
873	PH	ego	Eggon	eggo1239	Eggon	1	ncon	Platoid	Nigeria	Africa	140,000	8.71442	8.45686	42	30	5	7
874	PH	ekp	Ekpeye	ekpe1253	Ekpeye	1	ncon	Igboid	Nigeria	Africa	30,000	5.06715	6.53362	37	24	4	9
875	PH	enb	Endo	mark1255	Markweeta	1	nsah	Nilotic	Kenya	Africa	161,000	1.15018	35.5866	36	13	3	20
876	PH	ags	Esimbi	esim1238	Esimbi	1	ncon	Bantoid	Cameroon	Africa	20,000	6.50094	9.86936	37	29	0	8
877	PH	fan	Fan	fang1246	Fang (Equatorial Guinea)	1	ncon	Bantoid	Equatorial Guinea	Africa	297,000	1.72397	11.6145	41	25	0	16
878	PH	fuu	Furu	furu1242	Furu	1	nsah	Bongo-Bagirmi	Democratic Republic of the Congo	Africa	12,000	4.485	20.6448	41	31	0	10
879	PH	gbd	Garadjari	kara1476	Karadjeri	1	aust	Pama-Nyungan	Australia	Pacific	12	-18.6771	122.334	20	17	0	3
880	PH	gby	Gbari	gbar1246	Gbari	1	ncon	Nupoid	Nigeria	Africa	350,000	8.46411	7.10757	31	24	0	7
881	PH	gvf	Golin	goli1247	Golin	1	trng	Chimbu	Papua New Guinea	Pacific	51,100	-6.2249	144.85	23	13	0	10
882	PH	gub	Guajajara	guaj1255	Guajajara	1	tupi	Tupi-Guaraní	Brazil	America	15,000	-4.69461	-45.7081	21	14	0	7
883	PH	gup	Gunwinggu	gunw1252	Gunwinggu	1	aust	Gunwinygic	Australia	Pacific	1,410	-12.3398	133.358	24	19	0	5
884	PH	hay	Haya	haya1250	Haya	1	ncon	Bantoid	Tanzania	Africa	1,300,000	-1.70878	31.4846	29	19	0	10
885	PH	wya	Huron	wyan1247	Wyandot	1	iroq	Northern Iroquoian	United States	America	24	44.33	-77.5	17	11	0	6
886	PH	hch	Huichol	huic1243	Huichol	1	utaz	Corachol	Mexico	America	20,000	21.954	-104.062	25	15	0	10
887	PH	qwh	Huaylas	huay1240	Huaylas Ancash Quechua	1	quch	Quechuan	Peru	America	336,000	-9.38709	-77.7768	30	20	0	10
888	PH	huv	Huave, San Mateo del Mar	sanm1287	San Mateo Del Mar Huave	1	huav	Huavean	Mexico	America	12,000	16.2129	-95.0077	24	18	0	6
889	PH	qxw	Huanca	jauj1238	Jauja Wanca Quechua	2	quch	Quechuan	Peru	America	23,000	-11.6747	-75.2786	27	22	0	5
890	PH	lyn	Louyi	luya1241	Luyana	1	ncon	Bantoid	Zambia	Africa	222,000	-15.2221	18.8037	22	17	0	5
891	PH	iby	Ibani	iban1261	Ibani	1	ncon	Ijoid	Nigeria	Africa	60,000	4.49119	7.23558	38	25	3	10
892	PH	imn	Imonda	imon1245	Imonda	1	trng	Border	Papua New Guinea	Pacific	250	-3.31228	141.171	23	13	0	10
893	PH	inh	Ingush	ingu1240	Ingush	1	ncau	Nakh	Russian Federation	Europe	413,000	42.9525	44.158	48	35	0	13
894	PH	ksi	Isaka	kris1246	Krisa	1	skoo	Krisa	Papua New Guinea	Pacific	420	-2.80084	141.303	18	9	4	5
895	PH	yal	Jalonke	yalu1240	Yalunka	1	ncon	Western Mande	Guinea	Africa	55,500	9.97186	-11.2836	33	19	0	14
896	PH	jar	Jarawa	jara1263	Jarawa (Nigeria)	1	ncon	Bantoid	Nigeria	Africa	150,000	9.42456	10.2166	39	28	0	11
897	PH	jaa	Jarawara	jama1261	Jamamadi	2	arau	Arauan	Brazil	America	480	-7.62223	-66.5662	15	11	0	4
898	PH	tow	Jemez	jeme1245	Jemez	1	kita	Kiowa-Tanoan	United States	America	1,300	35.5994	-106.766	61	39	0	22
899	PH	mgi	Jili	liji1238	Lijili	1	ncon	Platoid	Nigeria	Africa	50,000	8.52193	8.35562	48	29	3	16
900	PH	kab	Kabyle	kaby1243	Kabyle	1	afas	Berber	Algeria	Africa	2,540,000	36.4103	4.76137	30	27	0	3
901	PH	gid	Kada	gida1247	Gidar	1	afas	Biu-Mandara	Cameroon	Africa	54,000	9.87471	14.0785	38	28	2	8
902	PH	kyz	Kaiabi	kaya1329	Kayabi	1	tupi	Tupi-Guaraní	Brazil	America	1,000	-11.2747	-55.5479	24	14	0	10
903	PH	kms	Kamasau	kama1367	Kamasau	1	torr	Marienberg	Papua New Guinea	Pacific	960	-3.8503	143.842	29	23	0	6
904	PH	kxo	Kanoe	kano1245	Kanoe	2	tupi	UNCLASSIFIED	Brazil	America	No_known_speakers	-12.1789	-64.5812	26	12	0	14
905	PH	ndb	Kensei Nsei	kens1251	Kenswei Nsei	1	ncon	Bantoid	Cameroon	Africa	25,000	6.01713	10.412	65	55	0	10
906	PH	xrb	Kar	east2398	Eastern Karaboro	1	ncon	Gur	Burkina Faso	Africa	35,000	10.4987	-4.52253	26	16	3	7
907	PH	kmv	Karipuna Creole	kari1301	Karipuna Creole French	1	sapc	Creoles and Pidgins	Brazil	America	1,710	3.42825	-51.6888	32	22	0	10
908	PH	ken	Kenyang	keny1279	Kenyang	1	ncon	Bantoid	Cameroon	Africa	65,000	5.58288	9.55918	41	21	0	20
909	PH	khr	Kharia	khar1287	Kharia	1	ausa	Munda	India	Asia	292,000	22.3571	84.3922	47	37	0	10
910	PH	cog	Chong	chon1284	Chong	1	ausa	Pearic	Cambodia	Asia	5,000	12.5218	102.514	40	21	0	19
911	PH	kin	Kinyarwanda	kiny1244	Kinyarwanda	1	ncon	Bantoid	Rwanda	Africa	6,490,000	-1.56771	29.6441	49	39	0	10
912	PH	okr	Kirike	kiri1254	Kirike	1	ncon	Ijoid	Nigeria	Africa	248,000	4.41126	6.98938	36	24	2	10
913	PH	kkk	Kokota	koko1269	Kokota	1	anes	Oceanic	Solomon Islands	Pacific	530	-8.16481	159.191	27	22	0	5
914	PH	kme	Kole	bako1250	Bakole	1	ncon	Bantoid	Cameroon	Africa	300	4.43654	8.97387	34	27	0	7
915	PH	kma	Konni	konn1242	Konni	1	ncon	Gur	Ghana	Africa	3,800	10.2368	-1.54376	49	31	0	18
916	PH	kdt	Kuay	kuyy1240	Kuy	1	ausa	Katuic	Thailand	Asia	400,000	14.6698	104.911	47	22	0	25
917	PH	kle	Kulung	kulu1253	Kulung (Nepal)	1	sitb	Bodic	Nepal	Asia	18,700	27.1606	87.5717	43	22	0	21
918	PH	kto	Kuot	kuot1243	Kuot	1	epap	Kuot	Papua New Guinea	Pacific	2,400	-3.06952	151.537	19	13	0	6
919	PH	kgg	Kusunda	kusu1250	Kusunda	1	sitb	Kusunda	Nepal	Asia	7	29.1766	80.6309	38	32	0	6
920	PH	kxv	Kuvi	kuvi1243	Kuvi	1	drav	South-Central Dravidian	India	Asia	350,000	18.8832	83.7552	37	22	0	15
921	PH	xwa	Kwaza	kwaz1243	Kwaza	2	UNCLASSIFIED	UNCLASSIFIED	Brazil	America	25	-11.6667	-61.1833	45	29	0	16
922	PH	lbj	Ladakhi	lada1244	Ladakhi	1	sitb	Bodic	India	Asia	150,000	33.468	80.6013	38	33	0	5
923	PH	lag	Langi	lang1320	Langi	1	ncon	Bantoid	Tanzania	Africa	350,000	-4.71413	35.9517	52	32	0	20
924	PH	lao	Lao	laoo1244	Lao	1	taik	Kam-Tai	Laos	Asia	3,000,000	16.0726	104.568	40	28	0	12
925	PH	lvk	Lavukaleve	lavu1241	Lavukaleve	1	epap	Lavukaleve	Solomon Islands	Pacific	1,780	-9.05569	159.119	20	15	0	5
926	PH	bwt	Bafo	bafa1247	Bafaw-Balong	1	ncon	Bantoid	Cameroon	Africa	8,400	4.53307	9.522	47	27	4	16
927	PH	lun	Lunda	lund1266	Lunda	1	ncon	Bantoid	Zambia	Africa	450,000	-11.1793	23.8662	32	22	0	10
928	PH	lch	Lucazi	luch1239	Luchazi	1	ncon	Bantoid	Angola	Africa	155,000	-14.0648	22.2437	42	32	0	10
929	PH	bdu	Lukundu	orok1266	Oroko	1	ncon	Bantoid	Cameroon	Africa	106,000	4.89504	9.15209	29	22	0	7
930	PH	mkd	Macedonian	mace1250	Macedonian	1	ieur	Slavic	Macedonia	Europe	1,390,000	41.5957	21.7932	32	26	0	6
931	PH	mxu	Mada	mada1293	Mada (Cameroon)	1	afas	Biu-Mandara	Cameroon	Africa	17,000	10.8806	14.1142	40	22	5	13
932	PH	grg	Ma'di	madi1261	Madi	1	trng	Finisterre-Huon	Papua New Guinea	Pacific	380	-5.63017	146.407	54	45	0	9
933	PH	mva	Manam	mana1295	Manam	1	anes	Oceanic	Papua New Guinea	Pacific	7,950	-4.07921	145.033	18	13	0	5
934	PH	bce	Mamenyan	bame1260	Bamenyam	1	ncon	Bantoid	Cameroon	Africa	4,000	5.77049	10.3302	50	39	0	11
935	PH	nmm	Manange	mana1288	Manange	1	sitb	Bodic	Nepal	Asia	3,740	28.6416	84.0515	45	30	5	10
936	PH	nge	Ngemba	ngem1255	Ngemba	1	ncon	Bantoid	Cameroon	Africa	18,800	5.97864	10.1469	40	29	2	9
937	PH	mec	Mara	mara1385	Mara	1	aust	Maran	Australia	Pacific	15	-14.7927	134.865	24	19	0	5
938	PH	ayz	Maybrat	maib1239	Mai Brat	1	wpap	North-Central Birds Head	Indonesia	Asia	20,000	-1.3679	132.591	16	11	0	5
939	PH	gmm	Mbodomo; Mbódɔ̀mɔ́	gbay1281	Gbaya-Mbodomo	1	ncon	Ubangi	Cameroon	Africa	20,000	4.70037	14.9569	37	28	2	7
940	PH	byv	Medumba	medu1238	Medumba	1	ncon	Bantoid	Cameroon	Africa	210,000	5.10901	10.6118	25	16	0	9
941	PH	xmf	Mingrelian	ming1252	Mingrelian	1	kart	Kartvelian	Georgia	Asia	500,000	42.5129	41.8719	35	30	0	5
942	PH	bfm	Mmen	mmen1238	Mmen	1	ncon	Bantoid	Cameroon	Africa	35,000	6.43213	10.2541	41	27	5	9
943	PH	mwt	Moken	moke1242	Moken	2	anes	Moklen	Myanmar	Asia	7,000	10.1474	98.6765	32	22	0	10
944	PH	cas	Moseten	mose1249	Moseten-Chimane	4	saso	Mosetenan	Bolivia	America	5,320	-14.6445	-67.8376	38	26	0	12
945	PH	mgg	Mpumpun	mpon1254	Mpongmpong	1	ncon	Bantoid	Cameroon	Africa	45,000	3.14015	14.866	38	29	2	7
946	PH	mhk	Mungaka	mung1266	Mungaka	1	ncon	Bantoid	Cameroon	Africa	50,100	5.89752	10.0294	33	21	3	9
947	PH	nmg	Mvumbo	kwas1243	Kwasio	1	ncon	Bantoid	Cameroon	Africa	9,000	2.39354	10.0812	54	46	0	8
948	PH	mlv	Mwotlap	motl1237	Motlav	1	anes	Oceanic	Vanuatu	Pacific	2,200	-13.6535	167.673	22	15	0	7
949	PH	nnm	Namia	nami1256	Namia	1	sepr	Yellow River	Papua New Guinea	Pacific	6,000	-3.85538	141.788	15	9	0	6
950	PH	nml	Ndemli	ndem1249	Ndemli	1	ncon	Bantoid	Cameroon	Africa	5,950	4.58061	10.2197	53	30	5	18
951	PH	apm	Chiricahua Apache	mesc1238	Mescalero-Chiricahua Apache	1	nadn	Athapaskan	United States	America	1,800	33.1291	-105.566	51	31	4	16
952	PH	yum	Yuma	quec1382	Quechan	1	hoka	Yuman	United States	America	150	32.7859	-114.599	38	28	0	10
953	PH	nnk	Nankina	nank1250	Nankina	1	trng	Finisterre-Huon	Papua New Guinea	Pacific	2,500	-5.80804	146.464	20	14	0	6
954	PH	niq	Nandi	nand1266	Nandi	1	nsah	Nilotic	Kenya	Africa	No_estimate_available	0.793737	35.408478	23	13	0	10
955	PH	kig	Khmu	kima1246	Kimaama	1	trng	Kolopom	Indonesia	Asia	3,000	-8.01899	138.355	44	20	4	20
956	PH	mff	Naki	naki1238	Naki	1	ncon	Bantoid	Cameroon	Africa	3,000	6.62784	10.2378	44	36	0	8
957	PH	ncl	Michoacan Nahual	mich1245	Michoacan Nahuatl	1	utaz	Aztecan	Mexico	America	3,000	18.3412	-103.361	25	20	0	5
958	PH	nag	Nagamese	naga1394	Naga Pidgin	1	aspc	Creoles and Pidgins	India	Asia	30,000	25.2508	93.4438	47	30	0	17
959	PH	nsh	Ngishe	ngos1238	Ngoshie	1	ncon	Bantoid	Cameroon	Africa	9,200	6.04616	9.83193	34	26	2	6
960	PH	nig	Ngalakan	ngal1293	Ngalakan	1	aust	Ngalakan	Australia	Pacific	Extinct	-14.4281	134.716	26	17	0	9
961	PH	nam	Nganikurungkurr	nang1259	Nangikurrunggurr	1	aust	Southern Daly	Australia	Pacific	220	-14.268	131.237	28	20	0	8
962	PH	igo	Ngomba	iseb1246	Isebe	1	trng	Madang	Papua New Guinea	Pacific	910	-5.20719	145.691	23	9	0	14
963	PH	nla	Ngombale	ngom1271	Ngombale	1	ncon	Bantoid	Cameroon	Africa	45,000	5.70306	10.1446	59	37	3	19
964	PH	noo	Nootka	noot1239	Nootka	1	waka	Southern Wakashan	Canada	America	200	49.6212	-126.086	47	37	0	10
965	PH	kxm	Northern Khmer	nort2684	Northern Khmer	1	ausa	Khmer	Thailand	Asia	1,400,000	14.4674	103.863	43	24	0	19
966	PH	pao	Northern Paiute	nort2954	Northern Paiute	1	utaz	Numic	United States	America	1,630	40.0799	-119.536	24	14	0	10
967	PH	kcn	Nubi	nubi1253	Nubi	1	afpc	Creoles and Pidgins	Uganda	Africa	26,100	-0.183215	34.7552	35	30	0	5
968	PH	nus	Nuer	nuer1246	Nuer	2	nsah	Nilotic	Sudan	Africa	740,000	8.13911	32.3829	48	20	0	28
969	PH	ekm	Nulibie	elip1238	Elip	1	ncon	Bantoid	Cameroon	Africa	6,400	4.45694	11.193	30	19	4	7
970	PH	nym	Kinyamwezi	nyam1276	Nyamwezi	1	ncon	Bantoid	Tanzania	Africa	980,000	-5.08559	32.9445	53	36	3	14
971	PH	nyl	Nyeu	nyeu1238	Nyeu	1	ausa	Khmer	Thailand	Asia	200	14.8817	104.33	40	20	0	20
972	PH	ann	Obolo	obol1243	Obolo	1	ncon	Cross River	Nigeria	Africa	200,000	4.62851	7.81985	37	22	3	12
973	PH	mpt	Mianmin	mian1256	Mian	1	trng	Ok	Papua New Guinea	Pacific	1,400	-4.70881	141.523	25	13	4	8
974	PH	fai	Faiwol	faiw1243	Faiwol	1	trng	Ok	Papua New Guinea	Pacific	4,500	-5.4967	141.656	20	12	0	8
975	PH	oku	Oku	okuu1243	Oku (Cameroon)	1	ncon	Bantoid	Cameroon	Africa	40,000	6.23712	10.5096	29	18	4	7
976	PH	oss	Ossetian	osse1243	Ossetian	1	ieur	Iranian	Georgia	Asia	100,000	41.7882	43.2674	39	30	0	9
977	PH	pau	Palauan	pala1344	Palauan	1	anes	Palauan	Palau	Pacific	14,800	7.17	134.5	22	10	0	12
978	PH	okv	Orokaiva	orok1269	Orokaiva	1	trng	Binanderean	Papua New Guinea	Pacific	35,000	-8.79019	148.09	17	12	0	5
979	PH	yll	Yil	yill1241	Yil	1	torr	Wapei-Palei	Papua New Guinea	Pacific	2,470	-3.46501	142.178	23	12	0	11
980	PH	niz	Ningil	ning1273	Ningil	1	torr	Wapei-Palei	Papua New Guinea	Pacific	950	-3.49733	142.251	21	14	0	7
981	PH	dob	Dobu	dobu1241	Dobu	1	anes	Oceanic	Papua New Guinea	Pacific	10,000	-9.63239	150.825	24	19	0	5
982	PH	smq	Samo	samo1303	Samo	1	trng	East Strickland	Papua New Guinea	Pacific	900	-6.15496	142.195	18	12	0	6
983	PH	uvh	Urii	urii1240	Uri	1	trng	Finisterre-Huon	Papua New Guinea	Pacific	2,500	-6.41993	146.608	24	16	0	8
984	PH	bzf	Boiken	boik1241	Boikin	1	sepr	Middle Sepik	Papua New Guinea	Pacific	31,300	-3.68297	143.474	25	17	0	8
985	PH	prt	Pray	phai1238	Phai	1	ausa	Khmer	Thailand	Asia	20,000	19.0383	101.218	35	17	0	18
986	PH	mlf	Mal	mall1246	Mal	1	ausa	Khmer	Laos	Asia	23,200	19.273	101.204	41	17	2	22
987	PH	rma	Rama	rama1270	Rama	1	chib	Rama	Nicaragua	America	24	11.5007	-83.8571	28	19	0	9
988	PH	xmt	Matbat	matb1237	Matbat	1	anes	Central Malayo-Polynesian	Indonesia	Asia	1,250	-1.8801	130.075	20	15	0	5
989	PH	run	Rundi	rund1242	Rundi	1	ncon	Bantoid	Burundi	Africa	4,600,000	-1.44174	31.3191	29	22	2	5
990	PH	nyn	Runyankore	nyan1307	Nyankole	1	ncon	Bantoid	Uganda	Africa	2,330,000	-0.46364	30.548	28	20	0	8
991	PH	rwr	Marwari	marw1260	Marwari (India)	1	ieur	Iranian	India	Asia	5,600,000	27.002	75.0656	46	36	0	10
992	PH	ndi	Samba Leko	samb1305	Samba Leko	1	ncon	Adamawa	Nigeria	Africa	62,000	8.19236	11.7366	34	22	3	9
993	PH	sbd	Samo de Toma	sout2844	Southern Samo	1	ncon	Eastern Mande	Burkina Faso	Africa	85,000	12.713	-2.9052	26	18	0	8
994	PH	sxm	Samre	samr1245	Samre	1	ausa	Khmer	Cambodia	Asia	50	13.479	103.978	41	20	0	21
995	PH	sae	Sabane	saba1268	Sabane	1	namb	Nambikuaran	Brazil	America	1	-12.9857	-60.335	18	13	0	5
996	PH	str	Saanich	stra1244	Straits Salish	1	sali	Central Salish	Canada	America	20	48.722	-123.037	40	35	0	5
997	PH	sas	Sasak	sasa1249	Sasak	1	anes	Malayic	Indonesia	Asia	2,100,000	-8.58349	116.284	30	19	0	11
998	PH	svr	Savara	sava1244	Savara	1	drav	South-Central Dravidian	India	Asia	20,200	18.7302	84.1414	30	19	0	11
999	PH	pos	Popoluca de Sayula	sayu1241	Sayula Popoluca	1	mizo	Mixe-Zoque	Mexico	America	4,000	17.8606	-94.9531	25	19	0	6
1000	PH	sey	Secoya	seco1241	Secoya	1	tucn	Tucanoan	Ecuador	America	550	-0.459785	-75.5547	18	12	0	6
1001	PH	trv	Sedik	taro1264	Taroko	1	anes	Atayalic	Taiwan	Asia	20,000	23.9032	121.358	43	33	0	10
1002	PH	ssg	Seimat	seim1238	Seimat	1	anes	Oceanic	Papua New Guinea	Pacific	1,000	-1.5297	145.074	28	11	0	17
1003	PH	sza	Semelai	seme1247	Semelai	1	ausa	Aslian	Malaysia	Asia	6,418	2.82799	102.806	50	32	0	18
1004	PH	ser	Serrano	serr1255	Serrano	1	utaz	Takic	United States	America	1	33.9479	-116.772	42	33	0	9
1005	PH	sbf	Shabo	shab1252	Shabo	1	nsah	Shabo	Ethiopia	Africa	450	7.64407	35.223	43	28	2	13
1006	PH	ywn	Shanenawa	yawa1260	Yawanawa	2	pano	Panoan	Brazil	America	450	-8.87563	-71.8199	18	14	0	4
1007	PH	kde	Shimakonde	mako1251	Makonde	1	ncon	Bantoid	Tanzania	Africa	980,000	-10.9906	39.5133	28	18	5	5
1008	PH	sna	Shona	shon1251	Shona	1	ncon	Bantoid	Zimbabwe	Africa	10,700,000	-17.2085	29.7572	42	37	0	5
1009	PH	bax	Shupamem	bamu1253	Bamun	1	ncon	Bantoid	Cameroon	Africa	215,000	5.49017	10.8477	38	28	0	10
1010	PH	sjr	Siar-Lak	siar1238	Siar-Lak	1	anes	Oceanic	Papua New Guinea	Pacific	2,080	-4.62059	152.892	22	15	0	7
1011	PH	skr	Siraiki	sera1259	Seraiki	1	ieur	Iranian	Pakistan	Asia	13,800,000	29.5534	71.906	83	48	0	35
1012	PH	sjw	Shawnee	shaw1249	Shawnee	1	algi	Algonquian	United States	America	200	35.354	-96.7635	19	13	0	6
1013	PH	skv	Skou	nucl1634	Nuclear Skou	1	skoo	Western Skou	Indonesia	Asia	700	-2.64378	140.902	23	13	3	7
1014	PH	thm	So	aheu1239	Aheu	2	ausa	Khmer	Thailand	Asia	750	17.7655	104.229	72	22	0	50
1015	PH	erk	South Efate	sout2856	South Efate	1	anes	Oceanic	Vanuatu	Pacific	6,000	-17.7006	168.377	20	15	0	5
1016	PH	spo	Spokan	spok1245	Spokane	1	sali	Interior Salish	United States	America	50	47.9087	-118.062	43	38	0	5
1017	PH	sso	Sesotho	siss1243	Sissano	1	anes	Oceanic	Papua New Guinea	Pacific	300	-3.01976	142.049	46	37	0	9
1018	PH	stw	Satawalese	sata1237	Satawalese	1	anes	Oceanic	Micronesia	Pacific	460	7.36084	147.038	42	29	0	13
1019	PH	ulw	Sumo	ulwa1239	Ulwa	1	misu	Misumalpan	Nicaragua	America	6700	12.9323	-83.5815	28	22	0	6
1020	PH	jup	Hup	hupd1244	Hupde	1	maku	Nadahup	Brazil	America	1,210	0.58622	-69.8359	29	20	0	9
1021	PH	zoc	San Miguel Chimalapa Zoque	copa1236	Copainala Zoque	1	mizo	Mixe-Zoque	Mexico	America	4,500	17.2157	-93.3183	26	20	0	6
1022	PH	ztp	Zapotec	loxi1235	Loxicha Zapotec	1	otma	Zapotecan	Mexico	America	75,000	15.8442	-96.6997	30	23	0	7
1023	PH	yuk	Yuki	yuki1243	Yuki	1	yuki	Yukian	United States	America	No_known_speakers	39.8389	-123.296	30	24	0	6
1024	PH	yap	Yapese	yape1248	Yapese	1	anes	Yapese	Micronesia	Pacific	6,590	9.55811	138.125	44	28	0	16
1025	PH	yur	Yurok	yuro1248	Yurok	1	algi	Yurok	United States	America	12	41.3262	-123.824	35	23	0	12
1026	PH	yuz	Yuracure	yura1255	Yuracare	2	saso	Yuracare	Bolivia	America	2,680	-16.7479	-65.1224	25	18	0	7
1027	PH	yux	Yukaghir (Kolyma)	sout2750	Southern Yukaghir	1	yuka	Yukaghir	Russian Federation	Europe	30	64.218	154.375	33	21	0	12
1028	PH	wbm	Wa	nucl1290	Nuclear Wa	1	ausa	Khmer	China	Asia	40,000	23.1024	99.108	49	27	0	22
1029	PH	wms	Wambon	wamb1259	Wambon	1	trng	Awju-Dumut	Indonesia	Asia	3,000	-5.44334	140.48	26	16	0	10
1030	PH	was	Washo	wash1253	Washo	1	hoka	Washo	United States	America	10	38.8184	-119.64	32	26	0	6
1031	PH	way	Wayana	waya1269	Wayana	2	cari	Cariban	Suriname	America	400	2.77537	-54.4429	16	9	0	7
1032	PH	woc	Wogeo	woge1237	Wogeo	1	anes	Oceanic	Papua New Guinea	Pacific	1,620	-3.20238	144.089	20	15	0	5
1033	PH	var	Warihio	huar1255	Huarijio	1	utaz	Tarahumaran	Mexico	America	2,840	27.8685	-108.437	26	12	0	14
1034	PH	vai	Vai	vaii1241	Vai	1	ncon	Western Mande	Liberia	Africa	104,000	7.05085	-11.3262	43	28	4	11
1035	PH	ukr	Ukrainian	ukra1253	Ukrainian	1	ieur	Slavic	Ukraine	Europe	31,100,000	48.1758	24.3958	30	24	0	6
1036	PH	phl	Palula (Phalura)	phal1254	Phalura	1	ieur	Iranian	Pakistan	Asia	10,000	35.5096	71.8421	40	30	0	10
1037	PH	mky	East Makian	east2440	East Makian	3	anes	South Halmahera - West New Guinea	Indonesia	Asia	20,000	0.07337	127.423	24	19	0	5
1038	PH	tpi	Tapiete	tokp1240	Tok Pisin	1	ocpc	Creoles and Pidgins	Papua New Guinea	Pacific	122,000	-9.41971	147.303	27	15	0	12
1039	PH	bjz	Baruga	baru1269	Baruga	1	trng	Binanderean	Papua New Guinea	Pacific	2,230	-9.40132	148.761	24	14	0	10
1040	PH	tav	Tatuyo	tatu1247	Tatuyo	1	tucn	Tucanoan	Colombia	America	400	0.55582	-70.5327	17	11	0	6
1041	PH	tgw	Tagwana	tagw1240	Tagwana Senoufo	1	ncon	Gur	Côte d'Ivoire	Africa	138,000	8.67053	-5.17372	45	23	0	22
1042	PH	mzn	Mazanderani	maza1291	Mazanderani	1	ieur	Iranian	Iran	Asia	3,270,000	36.241	52.3009	29	22	0	7
1043	PH	blk	Pa-O, Taungthu	paok1235	Pa'o Karen	1	sitb	Karen	Myanmar	Asia	560,000	20.211	97.5969	34	20	3	11
1044	PH	tft	Ternate	tern1247	Ternate	1	wpap	North Halmaheran	Indonesia	Asia	42,000	0.80562	127.333	25	20	0	5
1045	PH	tob	Toba (Argentina)	toba1269	Toba	1	mgua	Guaicuruan	Argentina	America	19,800	-24.4025	-60.4473	28	21	0	7
1046	PH	pol	Polish	poli1260	Polish	1	ieur	Slavic	Poland	Europe	36,600,000	51.8439	18.6255	37	31	0	6
1047	PH	cmn	Standard Chinese; Mandarin	mand1415	Mandarin Chinese	1	sitb	Chinese	China	Asia	840,000,000	40.0209	116.228	49	24	4	21
1048	PH	ijn	Kalabari; Kirike; Kalabari-Ijo	kala1381	Kalabari	1	ncon	Ijoid	Nigeria	Africa	258,000	4.53194	6.69539	43	22	3	18
1049	PH	ydd	Standard Yiddish	east2295	Eastern Yiddish	1	ieur	Germanic	Israel	Asia	215,000	51.75	19.42	47	38	0	9
1050	PH	nld	Dutch	dutc1256	Dutch	1	ieur	Germanic	Netherlands	Europe	16,400,000	52.0	5.0	39	24	0	15
1051	PH	mla	Tamambo; Malo	malo1243	Malo	1	anes	Oceanic	Vanuatu	Pacific	4,000	-15.6835	167.16	21	16	0	5
1052	PH	gay	Gayo	gayo1244	Gayo	1	anes	Gayo	Indonesia	Asia	300,000	4.3733	97.3456	27	19	0	8
1053	PH	jam	Jamaican Creole	jama1262	Jamaican	1	capc	Creoles and Pidgins	Jamaica	America	2,670,000	19.25	-69.33	33	21	0	12
1054	PH	mcs	Mambay; Mambai	mamb1294	Mambai (Atlantic-Congo)	1	ncon	Adamawa	Cameroon	Africa	8,000	9.6121	14.0013	54	26	4	24
1055	PH	arg	Aragonese	arag1245	Aragonese	1	ieur	Romance	Spain	Europe	11,000	42.4669	-0.00919	45	33	0	12
1056	PH	zts	Tilquiapan Zapotec	tilq1235	Tilquiapan Zapotec	1	otma	Zapotecan	Mexico	America	7,000	16.8529	-96.6321	30	22	2	6
1057	PH	ibb	Ibibio	ibib1240	Ibibio	1	ncon	Cross River	Nigeria	Africa	No_estimate_available	5.15279	7.86688	32	17	2	13
1058	PH	tam	Tamil	tami1289	Tamil	1	drav	Southern Dravidian	India	Asia	61,500,000	10.520219	78.825989	33	21	0	12
1059	PH	zpq	San Bartolomé Zoogocho Zapotec	zoog1238	Zoogocho Zapotec	1	otma	Zapotecan	Mexico	America	1,000	17.2016	-96.3433	65	28	5	32
1060	PH	bgo	Baga Koga; Koba; Barka	baga1273	Baga Koga	1	ncon	Southern Atlantic	Guinea	Africa	5,000	10.1286	-13.947	25	17	0	8
1061	PH	nxl	Southern Nuautl	sout2895	South Nuaulu	1	anes	Central Malayo-Polynesian	Indonesia	Asia	1,500	-3.23411	129.148	17	12	0	5
1062	PH	slu	Selaru	sela1259	Selaru	1	anes	Central Malayo-Polynesian	Indonesia	Asia	8,000	-8.18376	130.961	19	14	0	5
1063	PH	tvd	Tsuvadi; Avadi; Abadi; Evadi; Kamberi; Ibeto	tsuv1239	Tsuvadi	2	ncon	Kainji	Nigeria	Africa	150,000	10.8421	5.22095	52	38	2	12
1064	PH	wos	Hanga Hundi; Kwasengen; West Wosera	hang1263	Hanga Hundi	1	sepr	Middle Sepik	Papua New Guinea	Pacific	7,200	-3.90364	142.849	23	16	0	7
1065	PH	blr	Blang; Plang; Bulang; Pulang; Pula; Kawa; K'ala; Kontoi	blan1242	Blang	1	ausa	Palaung-Khmuic	China	Asia	42,000	22.0092	99.7405	40	24	2	14
1066	PH	txx	Tatana'; Tatanaq; Tatana	tata1257	Tatana	1	anes	Northwest Malayo-Polynesian	Malaysia	Asia	5,500	5.49808	115.553	21	17	0	4
1067	PH	bod	Tibetan	tibe1272	Tibetan	1	sitb	Bodic	China	Asia	1,070,000	28.3681	90.1872	38	24	6	8
1068	PH	ruk	Che; Rukuba; Kuche; Bache; Inchazi; Sale	chee1238	Che	1	ncon	Platoid	Nigeria	Africa	100,000	10.0031	8.67024	57	30	3	24
1069	PH	tol	Tolowa; Tolowa-Chetco	tolo1259	Tolowa	1	nadn	Athapaskan	United States	America	4	41.9192	-124.1	31	26	0	5
1070	PH	pae	Pagibete; Apakabeti; Apakibeti; Apagibete;Apagibeti; Pagabete	pagi1243	Pagibete	1	ncon	Bantoid	Democratic Republic of the Congo	Africa	28,000	3.15636	22.1212	51	42	2	7
1071	PH	cho	Choctaw	choc1276	Choctaw	1	musk	Muskogean	United States	America	11,400	33.8993	-94.819	21	15	0	6
1072	PH	crg	Michif	mich1243	Michif	1	naml	Algonquian	United States	America	230	49.1681	-99.9119	41	25	0	16
1073	PH	plg	Pilaga; Pilagá	pila1245	Pilaga	1	mgua	Guaicuruan	Argentina	America	4,000	-25.0058	-60.1537	22	18	0	4
1074	PH	yuc	Euchee; Yuchi	yuch1247	Yuchi	1	nais	Yuchi	United States	America	50	35.9615	-95.0393	49	38	0	11
1075	PH	bwi	Kurripako; Baniwa; Baniwa (Icana)	bani1255	Baniwa	3	arwk	Arawakan	Brazil	America	5,460	2.17859	-67.7704	37	25	0	12
1076	PH	ktn	Karitiana; Karitiâna	kari1311	Karitiana	2	tupi	Arikem	Brazil	America	320	-9.37937	-64.1522	25	11	0	14
1077	PH	esi	Iñupiaq; Iñupiat; Inupiat; Inupiaq	nort2943	North Alaskan Inupiatun	1	eska	Eskimo	United States	America	6,420	69.582	-143.77	27	24	0	3
1078	PH	zab	Tlacolula Valley Zapotec; Western Tlacolula Zapotec; Zapotec, San Juan Guelavía	sanj1284	San Juan Guelavia Zapotec	1	otma	Zapotecan	Mexico	America	28,000	17.0332	-96.5967	47	29	0	18
1079	PH	tzo	Tzotzil, Chamula	tzot1259	Tzotzil	1	maya	Mayan	Mexico	America	264230	16.6362	-92.7388	26	21	0	5
1080	PH	sid	Sidaama; Sidamo; Sidamic	sida1246	Sidamo	1	afas	Eastern Cushitic	Ethiopia	Africa	2,900,000	6.74176	38.3729	35	25	0	10
1081	PH	bdr	Bajau, West Coast; Land Bajaw; West Coast Bajao	west2560	West Coast Bajau	1	anes	Sama-Bajaw	Malaysia	Asia	55,000	6.00631	116.124	23	17	0	6
1082	PH	cid	Chimariko	chim1301	Chimariko	1	hoka	Chimariko	United States	America	No_known_speakers	41.0	-123.0	42	33	0	9
1083	PH	tee	Tepehua, Huehuetla; Tepehua de Hidalgo; Tepehua de Huehuetla	hueh1236	Huehuetla Tepehua	1	toto	Totonacan	Mexico	America	3,000	20.6189	-97.9347	36	26	0	10
1084	PH	ute	Southern Ute; Ute; Ute-Southern Paiute	utes1238	Ute-Southern Paiute	1	utaz	Numic	United States	America	1,980	40.0965	-110.305	37	19	0	18
1085	PH	duo	Dupaningan Agta; Eastern Cagayan Agta; Dupaninan Agta	dupa1235	Dupaninan Agta	1	anes	Northern Philippines	Philippines	Asia	1,200	17.3748	122.188	20	15	0	5
1086	PH	ton	Tongan; Tonga	tong1325	Tonga (Tonga Islands)	1	anes	Oceanic	Tonga	Pacific	96,300	-21.17	-175.25	17	12	0	5
1087	PH	lmw	Lake Miwok; Miwok (Lake)	lake1258	Lake Miwok	1	penu	Miwok	United States	America	2	39.0021	-122.621	39	29	0	10
1088	PH	lzz	Laz	lazz1240	Laz	1	kart	Kartvelian	Turkey	Asia	30,000	41.5004	41.9096	32	27	0	5
1089	PH	jun	Juang	juan1238	Juang	1	ausa	Munda	India	Asia	50,000	21.2606	85.5845	29	19	0	10
1090	PH	adn	Adang	adan1251	Adang	1	trng	Greater Alor	Indonesia	Asia	31,800	-8.18958	124.448	40	18	0	22
1091	PH	ael	Ambele	ambe1247	Ambele	1	ncon	Bantoid	Cameroon	Africa	2,600	5.94043	9.62028	51	38	3	10
1092	PH	apu	Apurinã	apur1254	Apurina	1	arwk	Arawakan	Brazil	America	4,087	-8.21692	-66.7714	40	14	0	26
1093	PH	ace	Acehnese	achi1257	Achinese	1	anes	Malayic	Indonesia	Asia	3,500,000	3.90757	96.6032	55	21	0	34
1094	PH	aig	Antiguan Creole	anti1245	Antigua and Barbuda Creole English	1	capc	Creoles and Pidgins	Antigua and Barbuda	America	67,000	15.5531	-61.3156	37	24	0	13
1095	PH	akl	Aklan	akla1241	Aklanon	1	anes	Meso-Philippine	Philippines	Asia	395,000	11.5543	122.354	20	17	0	3
1096	PH	arh	Ika	arhu1242	Arhuaco	1	chib	Aruak	Colombia	America	14,800	10.7018	-73.6363	32	16	0	16
1097	PH	arr	Karo	karo1305	Karo (Brazil)	1	tupi	Ramarama	Brazil	America	170	-10.3342	-61.5691	27	14	2	11
1098	PH	ayl	Lebanese Arabic	liby1240	Libyan Arabic	1	afas	Semitic	Libya	Africa	4,000,000	22.0032	15.0014	50	34	0	16
1099	PH	bbc	Toba-Batak	bata1289	Batak Toba	1	anes	Sumatra	Indonesia	Asia	2,000,000	2.35498	99.1761	27	18	0	9
1100	PH	bci	Baule	baou1238	Baoule	1	ncon	Kwa	Côte d'Ivoire	Africa	2,130,000	5.42509	-4.76565	23	16	0	7
1101	PH	bfw	Remo	bond1245	Bondo	1	ausa	Munda	India	Asia	9,000	19.1512	83.8141	27	21	0	6
1102	PH	biw	Bikele	kolc1235	Kol (Cameroon)	1	ncon	Bantoid	Cameroon	Africa	12,000	3.65994	12.8574	55	28	4	23
1103	PH	bla	Blackfoot	siks1238	Siksika	1	algi	Algonquian	Canada	America	4,500	49.0669	-113.109	25	13	0	12
1104	PH	bll	Biloxi	bilo1248	Biloxi	1	siou	Siouan	United States	America	Extinct	31.32	-89.1951	20	12	0	8
1105	PH	bzj	Belizean Creole	beli1260	Belize Kriol English	1	capc	Creoles and Pidgins	Belize	America	70,000	17.3941	-88.6281	35	22	0	13
1106	PH	cku	Koasati	koas1236	Koasati	1	musk	Muskogean	United States	America	200	30.4096	-92.709	25	15	4	6
1107	PH	coo	Comox	como1259	Comox	1	sali	Central Salish	Canada	America	400	49.7233	-124.967	42	37	0	5
1108	PH	cso	Sochiapan Chinantec	soch1239	Sochiapam Chinantec	1	otma	Chinantecan	Mexico	America	5,800	17.7985	-96.6079	39	18	7	14
1109	PH	diq	Dimili	diml1238	Dimli	1	ieur	Iranian	Turkey	Asia	1,000,000	38.6147	39.6388	44	30	0	14
1110	PH	ets	Etsako	yekh1238	Yekhee	1	ncon	Edoid	Nigeria	Africa	274,000	7.10204	6.44919	36	26	3	7
1111	PH	frr	Frisian	nort2626	Northern Frisian	1	ieur	Germanic	Germany	Europe	10,000	54.6409	8.58489	42	23	0	19
1112	PH	gju	Gojri; Gujari; Gujar	guja1253	Gujari	1	ieur	Indic	India	Asia	690,000	34.3768	73.1461	50	32	0	18
1113	PH	gvc	Wanano	guan1269	Kotiria	2	tucn	Tucanoan	Brazil	America	550	1.07554	-69.5705	24	16	2	6
1114	PH	hum	Kihungan	hung1278	Hungana	1	ncon	Bantoid	Democratic Republic of the Congo	Africa	400	-3.69695	18.4312	33	20	3	10
1115	PH	hur	Chilliwak Halkomelem	halk1245	Halkomelem	1	sali	Central Salish	Canada	America	200	48.0751	-122.029	47	32	3	12
1116	PH	hus	Huastec	huas1242	Huastec	1	maya	Mayan	Mexico	America	121750	21.6153	-98.5028	36	26	0	10
1117	PH	ilo	Ilocano	ilok1237	Iloko	1	anes	Northern Philippines	Philippines	Asia	6,920,000	15.9361	120.993	21	17	0	4
1118	PH	kbc	Kadiweu	kadi1248	Kadiweu	2	mgua	Guaicuruan	Brazil	America	1,590	-19.7222	-57.582	31	23	0	8
1119	PH	kub	Kuteb	kute1248	Kutep	1	ncon	Platoid	Nigeria	Africa	44,600	7.07479	10.0916	46	28	5	13
1120	PH	kwi	Awa Pit	awac1239	Awa-Cuaiquer	1	barb	Barbacoan	Colombia	America	20,000	1.21652	-78.3401	21	14	0	7
1121	PH	lis	Lisu	lisu1250	Lisu	1	sitb	Burmese-Lolo	China	Asia	610,000	22.5488	94.0184	39	25	6	8
1122	PH	los	Loniu	loni1238	Loniu	1	anes	Oceanic	Papua New Guinea	Pacific	460	-2.06124	147.35	23	16	0	7
1123	PH	mbe	Molalla	mola1238	Molale	1	penu	Molala	United States	America	Extinct	44.556	-122.857	30	23	0	7
1124	PH	mcf	Matses	mats1244	Matses	2	pano	Panoan	Peru	America	1,400	-5.73914	-72.6281	21	15	0	6
1125	PH	mni	Manipuri	mani1292	Manipuri	1	sitb	Kuki-Chin	India	Asia	1,370,000	24.4409	93.3426	33	25	2	6
1126	PH	mnk	Mandingo	mand1436	Mandinka	1	ncon	Western Mande	Senegal	Africa	669,000	12.8165	-15.6539	34	19	5	10
1127	PH	moc	Mocovi	moco1246	Mocovi	2	mgua	Guaicuruan	Argentina	America	4,530	-28.097	-60.4145	31	23	0	8
1128	PH	mam	Western Mam; Tacanec	mamm1241	Mam	1	maya	Mayan	Guatemala	America	200,000	14.8034	-91.7231	43	33	0	10
1129	PH	myu	Mundurukú	mund1330	Munduruku	1	tupi	Munduruku	Brazil	America	10,100	-8.41095	-57.691	39	17	2	20
1130	PH	ncg	Nishgha	nisg1240	Nisga'a	1	penu	Tsimshianic	Canada	America	920	55.199	-129.192	42	32	0	10
1131	PH	nds	Low German	nort2627	Northern Low Saxon	1	ieur	Germanic	Germany	Europe	1000	50.771	6.092	37	23	0	14
1132	PH	pmq	Northern Pame	nort2984	Northern Pame	1	otma	Pamean	Mexico	America	5,620	22.0968	-99.6434	54	40	2	12
1133	PH	par	Panamint	pana1305	Panamint	1	utaz	Numic	United States	America	20	36.0007	-117.901	36	23	0	13
1134	PH	pcm	Nigerian Pidgin	nige1257	Nigerian Pidgin	1	afpc	Creoles and Pidgins	Nigeria	Africa	30,000,000	9.65873	4.21068	32	23	2	7
1135	PH	pej	Northern Pomo	nort2966	Northern Pomo	1	hoka	Pomoan	United States	America	Extinct	39.1084	-123.209	39	29	0	10
1136	PH	poq	Texistepec Popoluca	texi1237	Texistepec Popoluca	1	mizo	Mixe-Zoque	Mexico	America	430	17.8926	-94.8076	29	19	0	10
1137	PH	kca	Eastern Khanty	khan1273	Khanty	1	urlc	Ugric	Russian Federation	Europe	13,600	62.4308	66.1218	31	18	0	13
1138	PH	cat	Catalan	stan1289	Standard Catalan	1	ieur	Romance	Spain	Europe	11,200,000	41.8983	3.39375	39	27	0	12
1139	PH	hrv	Croatian	croa1245	Croatian	1	ieur	Slavic	Croatia	Europe	3,980,000	45.2006	16.826	36	25	0	11
1140	PH	ces	Czech	czec1258	Czech	1	ieur	Slavic	Czech Republic	Europe	9,250,000	49.873398	15.10437	38	25	0	13
1141	PH	glg	Galician	gali1258	Galician	1	ieur	Romance	Spain	Europe	3,170,000	42.2446	-7.5343	28	21	0	7
1142	PH	kbp	Kabiye	kabi1261	Kabiye	1	ncon	Gur	Togo	Africa	700,000	8.96816	0.495023	47	22	2	23
1143	PH	mnh	Mono	mono1270	Mono (Democratic Republic of Congo)	1	ncon	Adamawa	Democratic Republic of the Congo	Africa	65,000	4.57915	19.8264	44	33	3	8
1144	PH	ind	Indonesian	indo1316	Indonesian	1	anes	Malayic	Indonesia	Asia	23,200,480	-7.33458	109.716	31	22	0	9
1145	PH	ita	Italian	ital1282	Italian	1	ieur	Romance	Italy	Europe	55,000,000	43.0464	12.6489	30	23	0	7
1146	PH	qxl	Salasaca Quichua	sala1272	Salasaca Highland Quichua	2	quch	Quechuan	Ecuador	America	14,300	-1.35447	-78.3953	29	24	0	5
1147	PH	sei	Seri	seri1257	Seri	1	hoka	Seri	Mexico	America	900	28.9877	-112.384	25	17	0	8
1148	PH	snd	Sindhi	sind1272	Sindhi	1	ieur	Indic	Pakistan	Asia	18,500,000	26.0	69.0	54	44	0	10
1149	PH	slv	Slovene	slov1268	Slovenian	1	ieur	Slavic	Slovenia	Europe	1,730,000	46.2543	14.7766	37	21	0	16
1150	PH	swe	Swedish	swed1254	Swedish	1	ieur	Germanic	Sweden	Europe	7,910,000	59.800634	17.389526	35	18	0	17
1151	PH	mky	Taba	east2440	East Makian	1	anes	South Halmahera - West New Guinea	Indonesia	Asia	20,000	0.07337	127.423	37	32	0	5
1152	PH	khc	Tukang Besi	tuka1248	Tukang Besi North	1	anes	Sulawesi	Indonesia	Asia	120,000	-5.30994	123.578	29	24	0	5
1153	PH	pib	Yine	yine1238	Yine	2	arwk	Arawakan	Peru	America	4,000	-11.1086	-73.3087	26	16	0	10
1154	PH	quc	Quiche	kich1262	K'iche'	1	maya	Mayan	Guatemala	America	1,900,000	14.5278	-91.1696	32	22	0	10
1155	PH	qvh	Huallaga (Huanuco) Quechua	huam1248	Huamalies-Dos de Mayo Huanuco Quechua	1	quch	Quechuan	Peru	America	72,400	-9.15718	-76.3372	31	21	0	10
1156	PH	qum	Sipakapense Maya	sipa1247	Sipacapense	1	maya	Mayan	Guatemala	America	8,000	15.2305	-91.7041	32	22	0	10
1157	PH	qug	Chimborazo Quichua	chim1302	Chimborazo Highland Quichua	1	quch	Quechuan	Ecuador	America	1,000,000	-1.36727	-78.8521	36	31	0	5
1158	PH	tpt	Tepehua	tlac1235	Tlachichilco Tepehua	1	toto	Totonacan	Mexico	America	3,000	20.704	-98.1947	34	24	0	10
1159	PH	abt	Abulas	ambu1247	Ambulas	1	sepr	Middle Sepik	Papua New Guinea	Pacific	44,000	-3.7801	143.059	24	17	0	7
1160	PH	aau	Abau	abau1245	Abau	1	sepr	Upper Sepik	Papua New Guinea	Pacific	7,270	-3.97222	141.324	14	9	0	5
1161	PH	ahg	Agaw	qima1242	Qimant	1	afas	Central Cushitic	Ethiopia	Africa	1,650	12.8119	37.0542	39	28	4	7
1162	PH	ahk	Akha	akha1245	Akha	1	sitb	Burmese-Lolo	Myanmar	Asia	200,000	21.2309	100.964	41	28	0	13
1163	PH	aly	Alyawarra	alya1239	Alyawarr	1	aust	Pama-Nyungan	Australia	Pacific	1,450	-21.0427	136.835	32	25	0	7
1164	PH	amn	Amanab	aman1265	Amanab	1	trng	Border	Papua New Guinea	Pacific	4,420	-3.51516	141.178	19	14	0	5
1165	PH	anu	Anywa	anua1242	Anuak	1	nsah	Nilotic	Sudan	Africa	52,000	7.57714	34.0267	47	19	4	24
1166	PH	jbj	Arandai	aran1237	Arandai	1	trng	South Birds Head	Indonesia	Asia	1,000	-2.08016	132.983	18	13	0	5
1167	PH	aon	Arapesh	bumb1241	Bumbita Arapesh	1	torr	Kombio-Arapesh	Papua New Guinea	Pacific	4,340	-3.65508	142.859	22	15	0	7
1168	PH	tcb	Tanacross	tana1290	Tanacross	1	nadn	Athapaskan	United States	America	35	63.4046	-143.338	54	35	5	14
1169	PH	avt	Au	auuu1241	Au	1	torr	Wapei-Palei	Papua New Guinea	Pacific	8,000	-3.53277	142.105	17	10	0	7
1170	PH	tpz	Tinputz	tinp1237	Tinputz	1	anes	Oceanic	Papua New Guinea	Pacific	3,900	-5.58358	154.972	26	12	0	14
1171	PH	pex	Petats	peta1245	Petats	1	anes	Oceanic	Papua New Guinea	Pacific	2,000	-5.34068	154.593	30	15	0	15
1172	PH	ptp	Patep	pate1247	Patep	1	anes	Oceanic	Papua New Guinea	Pacific	1,700	-6.91988	146.639	44	30	0	14
1173	PH	kcl	Kela	kela1255	Kela (Papua New Guinea)	1	anes	Oceanic	Papua New Guinea	Pacific	2,150	-7.47103	147.173	30	16	0	14
1174	PH	sgz	Sursurunga	surs1246	Sursurunga	1	anes	Oceanic	Papua New Guinea	Pacific	3,000	-3.99078	152.768	21	15	0	6
1175	PH	awx	Awara	awar1248	Awara	1	trng	Finisterre-Huon	Papua New Guinea	Pacific	1,870	-6.16986	146.372	25	19	0	6
1176	PH	azo	Awing	awin1248	Awing	1	ncon	Bantoid	Cameroon	Africa	19,000	5.88362	10.264	56	39	0	17
1177	PH	kmn	Awtuw	awtu1239	Awtuw	1	sepr	Ram	Papua New Guinea	Pacific	510	-3.53129	141.928	18	11	0	7
1178	PH	bbw	Baba	baba1264	Baba	1	ncon	Bantoid	Cameroon	Africa	24,500	6.11222	10.5216	30	23	0	7
1179	PH	bbk	Babanki	baba1266	Babanki	1	ncon	Bantoid	Cameroon	Africa	22,500	5.97863	10.2869	33	26	0	7
1180	PH	bkh	Bakoko	bako1249	Bakoko	1	ncon	Bantoid	Cameroon	Africa	50,000	3.56518	9.99905	33	26	0	7
1181	PH	muo	Bali-Kumbat	nyon1241	Nyong	1	ncon	Adamawa	Cameroon	Africa	30,000	7.27419	11.0615	42	23	5	14
1182	PH	bvm	Bamunka	bamu1256	Bamunka	1	ncon	Bantoid	Cameroon	Africa	31,000	6.00203	10.5127	32	23	0	9
1183	PH	bgj	Bangolan	bang1356	Bangolan	1	ncon	Bantoid	Cameroon	Africa	13,500	6.0125	10.667	40	27	4	9
1184	PH	bnm	Banoo	bata1285	Batanga	1	ncon	Bantoid	Equatorial Guinea	Africa	9,000	2.08708	9.75107	31	20	3	8
1185	PH	bch	Bariai	bari1286	Bariai	1	anes	Oceanic	Papua New Guinea	Pacific	1,380	-5.5087	148.666	17	12	0	5
1186	PH	bby	Befang	befa1241	Befang	1	ncon	Bantoid	Cameroon	Africa	2,980	6.27562	10.0342	59	43	2	14
1187	PH	dbj	Ida'an	idaa1241	Ida'an	1	anes	Northwest Malayo-Polynesian	Malaysia	Asia	5,000	5.29059	118.515	23	17	0	6
1188	PH	bem	Bemba	bemb1257	Bemba (Zambia)	1	ncon	Bantoid	Zambia	Africa	3,300,000	-10.6122	29.2993	25	15	0	10
1189	PH	brc	Berbice Dutch	berb1259	Berbice Creole Dutch	1	sapc	Creoles and Pidgins	Guyana	America	4	5.3829	-58.0002	26	20	0	6
1190	PH	xub	Betta Kurumba	bett1235	Betta Kurumba	1	drav	Southern Dravidian	India	Asia	32,000	11.6385	76.6064	37	22	0	15
1191	PH	bhw	Biak	biak1248	Biak	1	anes	South Halmahera - West New Guinea	Indonesia	Asia	30,000	-0.9523	135.879	24	14	0	10
1192	PH	nbj	Bilinara	ngar1235	Ngarinman	1	aust	Pama-Nyungan	Australia	Pacific	170	-15.4661	130.651	23	17	0	6
1193	PH	bhg	Binandere	bina1277	Binandere	1	trng	Binanderean	Papua New Guinea	Pacific	7,000	-8.37433	147.884	35	11	0	24
1194	PH	bwq	Bobo	sout2840	Southern Bobo Madare	1	ncon	Western Mande	Burkina Faso	Africa	312,000	11.5409	-4.26497	38	19	0	19
1195	PH	bol	Bole	nucl1695	Nuclear Bole	1	afas	West Chadic	Nigeria	Africa	100,000	11.4839	11.2322	38	28	0	10
1196	PH	bot	Bongo	bong1285	Bongo	1	nsah	Bongo-Bagirmi	Sudan	Africa	10,100	7.4145	27.9918	29	18	0	11
1197	PH	bwo	Boro	boro1277	Boro (Ethiopia)	1	afas	North Omotic	Ethiopia	Africa	19,900	10.6596	35.345	25	16	3	6
1198	PH	bkk	Brokskat	brok1247	Brokskat	1	ieur	Indic	India	Asia	10,000	34.5308	76.6026	41	31	0	10
1199	PH	bsp	Baga Sitem	baga1272	Baga Sitemu	1	ncon	Southern Atlantic	Guinea	Africa	4,000	10.4793	-14.4756	26	18	0	8
1200	PH	bbx	Bubia	bubi1249	Bubia	1	ncon	Bantoid	Cameroon	Africa	600	4.02178	9.22304	39	25	0	14
1201	PH	bxk	Bukusu	buku1249	Bukusu	1	ncon	Bantoid	Kenya	Africa	565,000	0.68043	34.7719	30	20	0	10
1202	PH	sbs	Subiya	subi1246	Subiya	1	ncon	Bantoid	Namibia	Africa	26,600	-17.5696	24.8867	51	46	0	5
1203	PH	ttl	Totela	tote1238	Totela	1	ncon	Bantoid	Zambia	Africa	14,000	-16.9575	24.3751	54	44	0	10
1204	PH	bmo	Bambalang; Círàmbɔ́	bamb1265	Bambalang	1	ncon	Bantoid	Cameroon	Africa	29,000	5.861	10.544	57	34	5	18
1205	PH	mrq	North Marquesan	nort2845	North Marquesan	1	anes	Oceanic	French Polynesia	Pacific	3,400	-8.89412	-140.108	22	12	0	10
1206	PH	oon	Öñge; Ong; Onge	onge1236	Onge	1	anda	South Andamanese	India	Asia	94	10.6926	92.4707	24	16	0	8
1207	PH	plo	Oluta Popoluca; Olutec	olut1240	Oluta Popoluca	1	mizo	Mixe-Zoque	Mexico	America	100	17.8937	-94.8863	32	20	0	12
1208	PH	jya	Jiarong	jiar1239	Gyalrong	1	sitb	rGyalrong	China	Asia	83,000	31.6029	102.229	57	49	0	8
1209	PH	suq	Suri	suri1267	Suri	1	nsah	Surmic	Ethiopia	Africa	19,600	6.03205	35.0823	31	22	2	7
1210	PH	blb	Bilua	bilu1245	Bilua	1	epap	Bilua	Solomon Islands	Pacific	8,740	-7.92388	156.663	41	16	0	25
1211	PH	hoa	Hoava	hoav1238	Hoava	1	anes	Oceanic	Solomon Islands	Pacific	460	-8.19679	157.595	21	16	0	5
1212	PH	fil	Filipino	fili1244	Filipino	1	anes	Meso-Philippine	Philippines	Asia	25,000,000	12.265	123.464	27	17	0	10
1213	PH	nxg	Ngad'a; Ngadha	ngad1261	Ngad'a	1	anes	Central Malayo-Polynesian	Indonesia	Asia	60,000	-8.79508	120.976	27	21	0	6
1214	PH	mnb	Muna	muna1247	Muna	1	anes	Sulawesi	Indonesia	Asia	300,000	-5.40419	122.541	33	28	0	5
1215	PH	xxk	Ke'o; Kéo	keoo1238	Keo	1	anes	Central Malayo-Polynesian	Indonesia	Asia	40,000	-8.8704	121.256	30	24	0	6
1216	PH	thm	Aheu; Thavung	aheu1239	Aheu	1	ausa	Khmer	Thailand	Asia	750	17.7655	104.229	47	20	4	23
1217	PH	skf	Sakirabiá; Mekens	saki1248	Sakirabia	2	tupi	Tupari	Brazil	America	23	-13.054	-62.0927	35	15	0	20
1218	PH	tiw	Tiwi	tiwi1244	Tiwi	1	aust	Tiwian	Australia	Pacific	1,830	-11.6308	130.949	18	14	0	4
1219	PH	trw	Torwali	torw1241	Torwali	1	ieur	Indic	Pakistan	Asia	60,000	35.3101	72.5316	51	38	0	13
1220	PH	tdh	Thulung; Thulung Rai	thul1246	Thulung	1	sitb	Bodic	Nepal	Asia	30,000	27.5389	87.6063	38	30	0	8
1221	PH	tsj	Tshangla	tsha1245	Tshangla	1	sitb	Bodic	Bhutan	Asia	157,000	27.3694	91.7741	37	32	0	5
1222	PH	cof	Colorado; Tsafiki	colo1256	Colorado	2	barb	Barbacoan	Ecuador	America	2,300	-0.21181	-79.2347	25	16	0	9
1223	PH	tzj	Tzutujil	tzut1248	Tz'utujil	1	maya	Mayan	Guatemala	America	50,000	14.6351	-91.2012	35	25	0	10
1224	PH	pww	Pwo Karen	pwon1235	Pwo Northern Karen	1	sitb	Karen	Thailand	Asia	60,000	18.016	98.2709	52	23	5	24
1225	PH	tyv	Tuva; Tuvan	tuvi1240	Tuvinian	1	altc	Turkic	Russian Federation	Europe	235,000	48.436	92.6693	37	21	0	16
1226	PH	kfk	Kinnauri; Kanauri	kinn1249	Kinnauri	1	sitb	Bodic	India	Asia	63,800	31.3688	78.3148	46	31	0	15
1227	PH	wtm	Mewati	mewa1250	Mewati	1	ieur	Indic	India	Asia	5,000,000	27.736	76.947	50	30	0	20
1228	PH	aty	Aneityum; Anejom̃	anei1239	Aneityum	1	anes	Oceanic	Vanuatu	Pacific	900	-20.1864	169.825	26	21	0	5
1229	PH	atb	Zaiwa	zaiw1241	Zaiwa	1	sitb	Burmese-Lolo	China	Asia	80,000	24.1726	98.3643	32	21	3	8
1230	PH	cic	Chickasaw	chic1270	Chickasaw	1	musk	Muskogean	United States	America	1,000	33.9452	-97.1301	25	16	0	9
1231	PH	fur	Friulian	friu1240	Friulian	1	ieur	Romance	Italy	Europe	794,000	46.1473	13.0493	39	25	0	14
1232	PH	apj	Jicarilla Apache	jica1244	Jicarilla Apache	1	nadn	Athapaskan	United States	America	680	36.8079	-107.007	56	34	3	19
1233	PH	ega	Ega	egaa1242	Ega	1	ncon	Kwa	Côte d'Ivoire	Africa	2,500	5.56081	-5.41732	39	27	3	9
1234	PH	fub	Adamawa Fulfulde; Adamawa Fulani	adam1253	Adamawa Fulfulde	1	ncon	Northern Atlantic	Cameroon	Africa	669,000	8.896	15.8384	36	27	0	9
1235	PH	are	Arrarnte	west2441	Western Arrarnta	1	aust	Pama-Nyungan	Australia	Pacific	1,000	-24.0505	133.246	29	26	0	3
1236	PH	xsu	Sanuma; Sanumá	sanu1240	Sanuma	3	yano	Yanomam	Venezuela	America	4,610	1.31875	-67.6498	24	11	0	13
1237	PH	pav	Wari; Wari'; Wariʔ; Oro Nao	wari1268	Wari	2	chaw	Chapacura-Wanham	Brazil	America	1,930	-10.6995	-64.5615	20	14	0	6
1238	PH	cro	Crow	crow1244	Crow	1	siou	Siouan	United States	America	4,280	45.368	-107.874	23	10	3	10
1239	PH	boi	Barbareño	barb1263	Barbareno	2	chum	Chumash	United States	America	Extinct	34.462	-119.699	44	38	0	6
1240	PH	lee	Lele (Lyélé)	lyel1241	Lyele	1	ncon	Gur	Burkina Faso	Africa	130,000	12.4305	-2.59229	34	21	3	10
1241	GM	fub	Fulfulde (Cameroon)	adam1253	Adamawa Fulfulde	3	ncon	Northern Atlantic	Cameroon	Africa	669,000	8.896	15.8384	47	37	0	10
1242	GM	any	Anyi Sanvi	anyi1245	Anyin	1	ncon	Kwa	Côte d'Ivoire	Africa	610,000	6.31781	-3.30532	40	19	5	16
1243	GM	any	Agni Djuablin	anyi1245	Anyin	2	ncon	Kwa	Côte d'Ivoire	Africa	610,000	6.31781	-3.30532	36	17	5	14
1244	GM	mtb	Agni Morofo	anyi1244	Anyin Morofo	1	ncon	Kwa	Côte d'Ivoire	Africa	300,000	6.1627	-4.64232	49	31	4	14
1245	GM	aka	Akan	akan1250	Akan	1	ncon	Kwa	Ghana	Africa	8,300,000	6.34756	-1.33254	60	28	2	30
1246	GM	cko	anufɔ	anuf1239	Anufo	1	ncon	Kwa	Ghana	Africa	66,000	10.2839	0.56021	59	45	2	12
1247	GM	bvx	babole	dibo1245	Dibole	1	ncon	Bantoid	Congo	Africa	4,000	1.07773	17.2305	31	21	4	6
1248	GM	bcw	bana	bana1305	Bana	1	afas	Biu-Mandara	Cameroon	Africa	23,000	10.3535	13.6131	44	37	4	3
1249	GM	bdh	baka	baka1274	Baka (Sudan)	1	nsah	Bongo-Bagirmi	Sudan	Africa	25,000	4.65943	29.59	46	36	0	10
1250	GM	aja	aja	ajas1235	Aja (Sudan)	1	nsah	Kresh	Sudan	Africa	200	8.58003	25.6122	48	38	0	10
1251	GM	bip	bila	bila1255	Bila	1	ncon	Bantoid	Democratic Republic of the Congo	Africa	40,000	1.16839	28.7626	33	19	5	9
1252	GM	bqp	busa	busa1253	Busa	1	ncon	Eastern Mande	Nigeria	Africa	40,000	9.91074	4.39929	31	16	3	12
1253	GM	fub	fulfulde (fuunaangere)	adam1253	Adamawa Fulfulde	2	ncon	Northern Atlantic	Cameroon	Africa	669,000	8.896	15.8384	39	29	0	10
1254	GM	fuv	fulfulde (NGA)	nige1253	Nigerian Fulfulde	1	ncon	Northern Atlantic	Nigeria	Africa	1,710,000	10.9972	11.1188	57	47	0	10
1255	GM	her	herero	here1253	Herero	1	ncon	Bantoid	Namibia	Africa	206,000	-21.0231	20.5655	26	19	2	5
1256	GM	sef	Senoufo-Cebaara	ceba1235	Cebaara Senoufo	2	ncon	Gur	Côte d'Ivoire	Africa	862,000	9.50768	-6.15264	38	22	3	13
1257	GM	khq	songhoy	koyr1240	Koyra Chiini Songhay	1	nsah	Songhay	Mali	Africa	200,000	16.192	-3.73962	43	23	6	14
1258	GM	ksf	kpaʔ	bafi1243	Bafia	2	ncon	Bantoid	Cameroon	Africa	60,000	4.72603	11.0982	48	25	5	18
1259	GM	lea	lega-shabunda	lega1249	Lega-Shabunda	1	ncon	Bantoid	Democratic Republic of the Congo	Africa	400,000	-3.83196	27.1424	38	18	6	14
1260	GM	lmp	limbum (southern)	limb1268	Limbum	2	ncon	Bantoid	Cameroon	Africa	73,000	6.58608	10.9802	52	37	0	15
1261	GM	lmp	limbum (central)	limb1268	Limbum	3	ncon	Bantoid	Cameroon	Africa	73,000	6.58608	10.9802	41	23	0	18
1262	GM	lmp	limbum (northern)	limb1268	Limbum	1	ncon	Bantoid	Cameroon	Africa	73,000	6.58608	10.9802	33	23	0	10
1263	GM	mye	myene	myen1241	Myene	1	ncon	Bantoid	Gabon	Africa	46,700	-1.48741	9.50247	36	29	0	7
1264	GM	bud	N'cam	ntch1242	Ntcham	1	ncon	Gur	Togo	Africa	100,000	9.23971	0.599275	43	21	3	19
1265	GM	baz	Nen	tune1241	Tunen	1	ncon	Bantoid	Cameroon	Africa	35,300	4.67724	10.5456	26	17	2	7
1266	GM	mgw	matuumbi	matu1259	Matumbi	1	ncon	Bantoid	Tanzania	Africa	72,000	-8.53734	39.0409	23	15	3	5
1267	GM	yao	yao	yaoo1241	Yao	1	ncon	Bantoid	Malawi	Africa	1,000,000	-13.6119	35.2387	29	18	4	7
1268	GM	umb	umbundu	umbu1257	Umbundu	1	ncon	Bantoid	Angola	Africa	4,000,000	-12.4763	14.4148	30	20	0	10
1269	GM	ndo	ndonga	ndon1254	Ndonga	1	ncon	Bantoid	Namibia	Africa	807,000	-17.6417	19.1631	30	25	0	5
1270	GM	mhw	mbukushu	mbuk1240	Mbukushu	1	ncon	Bantoid	Namibia	Africa	6,100	-17.6827	22.5026	29	22	0	7
1271	GM	diu	diriku	diri1252	Diriku	1	ncon	Bantoid	Namibia	Africa	10,200	-18.1681	20.6678	28	23	0	5
1272	GM	kwn	kwangari	kwan1273	Kwangali	1	ncon	Bantoid	Namibia	Africa	73,100	-17.9026	19.256	27	22	0	5
1273	GM	snk	soninke (kaedi (MRT))	soni1259	Soninke	1	ncon	Western Mande	Mali	Africa	700,000	13.1273	-11.7178	50	28	7	15
1274	GM	ses	Songhay, Koyraboro Senni	koyr1242	Koyraboro Senni Songhai	1	nsah	Songhay	Mali	Africa	100,000	16.9634	-0.55187	37	23	0	14
1275	GM	lln	Lele	lele1276	Lele (Chad)	1	afas	East Chadic	Chad	Africa	26,000	9.158	15.8115	36	23	3	10
1276	GM	kck	Ikalanga	kala1384	Kalanga	1	ncon	Bantoid	Zimbabwe	Africa	700,000	-21.2887	27.401	71	62	4	5
1277	GM	lol	mongo-nkundu	mong1338	Mongo (Atlantic-Congo)	1	ncon	Bantoid	Democratic Republic of the Congo	Africa	400,000	-1.54228	20.4259	56	45	4	7
1278	GM	wok	longto	long1387	Longto	1	ncon	Adamawa	Cameroon	Africa	2,400	8.33313	13.0568	31	20	4	7
1279	GM	xwe	xwela	xwel1235	Xwela Gbe	1	ncon	Kwa	Benin	Africa	65,000	6.41342	2.02985	45	29	3	13
1280	GM	xwl	western xwla	west2456	Western Xwla Gbe	1	ncon	Kwa	Benin	Africa	50,000	6.33455	2.03904	45	29	3	13
1281	GM	kqk	kotafon	kota1272	Kotafon Gbe	1	ncon	Kwa	Benin	Africa	100,000	6.64027	1.72346	45	29	3	13
1282	GM	gbs	gbesi	gbes1238	Gbesi Gbe	1	ncon	Kwa	Benin	Africa	65,000	6.55911	2.0269	47	31	3	13
1283	GM	jmc	machame	mach1266	Machame	1	ncon	Bantoid	Tanzania	Africa	300,000	-3.29385	37.0703	46	33	3	10
1284	GM	mda	mada	mada1282	Mada (Nigeria)	1	ncon	Platoid	Nigeria	Africa	100,000	9.02294	8.34119	41	23	5	13
1285	GM	mfo	mbe	mbee1249	Mbe	1	ncon	Bantoid	Nigeria	Africa	14,300	6.57067	8.82998	37	26	4	7
1286	GM	nwe	ngwe	ngwe1238	Ngwe	1	ncon	Bantoid	Cameroon	Africa	73,200	5.49787	9.9028	38	24	0	14
1287	GM	jow	jowulu	jowu1238	Jowulu	1	ncon	Western Mande	Mali	Africa	10,000	10.7691	-5.47873	45	20	4	21
1288	GM	yba	yala	yala1263	Yala	1	ncon	Idomoid	Nigeria	Africa	50,000	6.73852	8.60748	38	28	3	7
1289	GM	mgr	cilungu	mamb1296	Mambwe-Lungu	1	ncon	Bantoid	Zambia	Africa	379,000	-8.86817	31.2269	36	19	7	10
1290	GM	kcv	kete	kete1252	Kete	1	ncon	Bantoid	Democratic Republic of the Congo	Africa	8,400	-7.15104	22.9027	25	16	4	5
1291	GM	kws	kwezo	kwes1244	Kwese	1	ncon	Bantoid	Democratic Republic of the Congo	Africa	60,000	-5.60445	18.5759	25	16	3	6
1292	GM	snm	Madi	sout2828	Southern Ma'di	1	nsah	Moru-Madi	Uganda	Africa	48,000	2.8735	31.25	59	47	3	9
1293	GM	mgd	Moru	moru1253	Moru	1	nsah	Moru-Madi	Sudan	Africa	70,000	5.1232	30.3287	38	26	3	9
1294	GM	log	Logo	logo1259	Logo	1	nsah	Moru-Madi	Democratic Republic of the Congo	Africa	210,000	3.32608	29.8866	39	27	3	9
1295	GM	aft	Afitti	afit1238	Afitti	1	nsah	Nyimang	Sudan	Africa	4,510	12.446	30.7611	26	17	3	6
1296	GM	avn	Avatime	avat1244	Avatime	1	ncon	Kwa	Ghana	Africa	24,000	6.8688	0.41314	50	28	4	18
1297	GM	abn	Abua	abua1244	Abua	1	ncon	Cross River	Nigeria	Africa	25,000	4.83057	6.61492	40	27	3	10
1298	GM	any	Anyi	anyi1245	Anyin	3	ncon	Kwa	Côte d'Ivoire	Africa	610,000	6.31781	-3.30532	39	21	4	14
1299	GM	dgh	Dghwede	dghw1239	Dghwede	1	afas	Biu-Mandara	Nigeria	Africa	30,000	11.0575	13.7785	38	33	2	3
1300	GM	afo	Eloyi	eloy1241	Eloyi	1	ncon	Idomoid	Nigeria	Africa	25,000	8.24696	7.97061	51	41	3	7
1301	GM	fuv	Fula (Nigeria)	nige1253	Nigerian Fulfulde	2	ncon	Northern Atlantic	Nigeria	Africa	1,710,000	10.9972	11.1188	38	28	0	10
1302	GM	acd	Gechode	giky1238	Gikyode	1	ncon	Kwa	Ghana	Africa	10,400	8.39478	0.56975	51	29	0	22
1303	GM	ayg	Genyanga	giny1241	Ginyanga	1	ncon	Kwa	Togo	Africa	12,000	8.2327	0.98348	53	31	0	22
1304	GM	hbb	Kilba	huba1236	Huba	1	afas	Biu-Mandara	Nigeria	Africa	175,000	10.3544	13.139	31	24	2	5
1305	GM	kwl	Kofyar	kofy1242	Kofyar	1	afas	West Chadic	Nigeria	Africa	110,000	8.79947	9.15279	36	23	3	10
1306	GM	kye	Krache	krac1238	Krache	1	ncon	Kwa	Ghana	Africa	58,000	7.93475	0.01925	44	17	3	24
1307	GM	krm	Krim	krim1238	Krim	1	ncon	Southern Atlantic	Sierra Leone	Africa	500	7.24116	-11.8393	38	22	0	16
1308	GM	bbp	Banda, West Central	west2458	West Central Banda	1	ncon	Adamawa	Central African Republic	Africa	4,500	6.81435	24.1012	46	31	5	10
1309	GM	dib	Dinka, South Central	sout2833	South Central Dinka	1	nsah	Nilotic	Sudan	Africa	250,000	6.7307	30.3021	60	20	3	37
1310	GM	fod	Foodo	food1238	Foodo	1	ncon	Kwa	Benin	Africa	24,500	9.56489	1.40486	44	23	3	18
1311	GM	csk	Joola Huluf	jola1262	Jola-Kasa	1	ncon	Northern Atlantic	Senegal	Africa	45,100	12.5089	-16.5539	51	31	0	20
1312	GM	jum	Jumjum	jumj1238	Jumjum	1	nsah	Nilotic	Sudan	Africa	25,000	10.4349	33.7494	39	20	3	16
1313	GM	bdi	Burun	buru1301	Burun	1	nsah	Nilotic	Sudan	Africa	18,000	10.725	33.921	38	19	3	16
1314	GM	lul	Lulubo	olub1238	Olu'bo	1	nsah	Central Cushitic	Sudan	Africa	15,000	4.6242	31.9103	46	34	3	9
1315	GM	ymm	Maay	maay1238	Maay	1	afas	Eastern Cushitic	Somalia	Africa	1,860,000	3.22288	43.6182	32	22	0	10
1316	GM	mfz	Mabaan	maba1273	Mabaan	1	nsah	Nilotic	Sudan	Africa	No_estimate_available	9.81455	33.5404	45	19	4	22
1317	GM	sgi	Nizaa	suga1248	Nizaa	1	ncon	Bantoid	Cameroon	Africa	10,000	7.12906	12.3779	90	58	9	23
1318	GM	cce	Copi	chop1243	Chopi	1	ncon	Bantoid	Mozambique	Africa	760,000	-24.8327	34.1097	68	61	2	5
1319	GM	xho	Xhosa	xhos1239	Xhosa	1	ncon	Bantoid	South Africa	Africa	7,790,000	-31.0389	28.0769	84	75	2	7
1320	GM	akp	Siwu	siwu1238	Siwu	1	ncon	Kwa	Ghana	Africa	27,000	7.23811	0.44362	37	20	3	14
1321	GM	bun	Sherbro	sher1258	Sherbro	1	ncon	Southern Atlantic	Sierra Leone	Africa	135,000	7.77585	-12.7405	31	24	0	7
1322	GM	buy	Mmani	bull1247	Bullom So	1	ncon	Southern Atlantic	Sierra Leone	Africa	8,350	9.0	-13.16	36	22	0	14
1323	GM	cpn	Hill Guang	cher1271	Cherepon	1	ncon	Kwa	Ghana	Africa	111,000	6.05387	-0.10955	38	26	2	10
1324	GM	fap	Ndut-Falor	palo1243	Palor	1	ncon	Northern Atlantic	Senegal	Africa	10,700	14.8628	-16.9557	43	26	0	17
1325	GM	gur	Frafra	fare1241	Farefare	1	ncon	Gur	Ghana	Africa	820,000	11.0918	-0.81109	30	20	2	8
1326	GM	lip	Likpe	sekp1241	Sekpele	1	ncon	Kwa	Ghana	Africa	23,400	7.16751	0.5886	33	21	3	9
1327	GM	maw	Mampruli	mamp1244	Mampruli	1	ncon	Gur	Ghana	Africa	220,000	10.3884	-0.74675	36	24	2	10
1328	GM	toi	Shanjo	tong1318	Tonga (Zambia)	1	ncon	Bantoid	Zambia	Africa	990,000	-17.4223	27.1035	41	33	3	5
1329	GM	pbp	Pajade	bady1239	Badyara	1	ncon	Northern Atlantic	Guinea	Africa	6,300	12.6425	-13.4759	43	25	0	18
1330	GM	snw	Sele	sele1249	Selee	1	ncon	Kwa	Ghana	Africa	11,300	7.17462	0.42458	33	18	3	12
1331	GM	tiv	Tiv	tivv1240	Tiv	1	ncon	Bantoid	Nigeria	Africa	2,210,000	6.88039	9.26287	40	31	3	6
1332	GM	byn	Blin	bili1260	Bilin	1	afas	Central Cushitic	Eritrea	Africa	91,000	15.7833	38.3917	38	31	0	7
1333	GM	xan	Xamtanga	xamt1239	Xamtanga	1	afas	Central Cushitic	Ethiopia	Africa	143,000	12.4479	38.8352	30	23	0	7
1334	GM	lik	Lika	lika1243	Lika	1	ncon	Bantoid	Democratic Republic of the Congo	Africa	60,000	2.13777	27.6088	45	33	3	9
1335	GM	yns	Yanzi	yans1239	Yansi	1	ncon	Bantoid	Democratic Republic of the Congo	Africa	100,000	-3.8231	18.2341	42	17	3	22
1336	GM	buu	Kibudu	budu1250	Budu	1	ncon	Bantoid	Democratic Republic of the Congo	Africa	180,000	2.00501	27.951	43	31	3	9
1337	GM	khy	Iikile	kele1255	Kele (Democratic Republic of Congo)	1	ncon	Bantoid	Democratic Republic of the Congo	Africa	160,000	0.36906	24.3098	30	21	2	7
1338	GM	lej	Lengola	leng1258	Lengola	1	ncon	Bantoid	Democratic Republic of the Congo	Africa	100,000	-1.95874	25.3343	32	24	3	5
1339	GM	kbo	Kaliko	keli1248	Keliko	1	nsah	Moru-Madi	Sudan	Africa	10,000	3.56039	30.556	45	36	3	6
1340	GM	won	Wongo	wong1247	Wongo	1	ncon	Bantoid	Democratic Republic of the Congo	Africa	12,700	-5.73837	20.5054	24	15	2	7
1341	GM	wlc	Mwali	mwal1237	Mwali Comorian	1	ncon	Bantoid	Comoros	Africa	27,200	-12.3164	43.741	24	19	0	5
1342	GM	aar	Afar	afar1241	Afar	1	afas	Eastern Cushitic	Ethiopia	Africa	979,000	12.2281	41.8083	27	17	0	10
1343	GM	mua	Mundang	mund1325	Mundang	1	ncon	Adamawa	Chad	Africa	191,000	9.83195	14.4751	67	37	3	27
1344	GM	mru	Mono	mono1269	Mono (Cameroon)	1	ncon	Adamawa	Cameroon	Africa	300	8.78372	14.2254	62	35	3	24
1345	GM	tui	Tupuri	tupu1244	Tupuri	1	ncon	Adamawa	Cameroon	Africa	125,000	10.0144	14.8697	56	28	4	24
1346	GM	xuo	Kuo	kuoo1238	Kuo	1	ncon	Adamawa	Chad	Africa	11,800	7.97771	15.4843	56	29	3	24
1347	GM	kbn	Kare	kare1338	Kare (Central African Republic)	1	ncon	Adamawa	Central African Republic	Africa	93,000	7.05641	15.2207	57	30	3	24
1348	GM	gke	Galke	ndai1238	Ndai	1	ncon	Adamawa	Cameroon	Africa	5	8.09039	14.2888	57	32	3	22
1349	GM	myf	Northern Mao	bamb1262	Bambassi	1	afas	North Omotic	Ethiopia	Africa	5,000	9.82554	34.6522	36	23	3	10
1350	GM	tir	Tigrinya	tigr1271	Tigrinya	1	afas	Semitic	Ethiopia	Africa	3,220,000	15.3359	38.9266	39	32	0	7
1351	GM	kdj	Karimojong	kara1483	Karamojong	1	nsah	Nilotic	Uganda	Africa	260,000	2.45157	34.2761	66	21	6	39
1352	GM	gwn	Gwandara (Karshi)	gwan1268	Gwandara	1	afas	West Chadic	Nigeria	Africa	27,300	9.20464	7.49931	46	28	8	10
1353	GM	gwn	Gwandara (Cancara)	gwan1268	Gwandara	5	afas	West Chadic	Nigeria	Africa	27,300	9.20464	7.49931	52	32	8	12
1354	GM	gwn	Gwandara (Toni)	gwan1268	Gwandara	2	afas	West Chadic	Nigeria	Africa	27,300	9.20464	7.49931	48	28	8	12
1355	GM	gwn	Gwandara (Gitata)	gwan1268	Gwandara	3	afas	West Chadic	Nigeria	Africa	27,300	9.20464	7.49931	64	35	8	21
1356	GM	gwn	Gwandara (Koro)	gwan1268	Gwandara	4	afas	West Chadic	Nigeria	Africa	27,300	9.20464	7.49931	48	28	8	12
1357	GM	gwn	Gwandara (Nimbia)	gwan1268	Gwandara	6	afas	West Chadic	Nigeria	Africa	27,300	9.20464	7.49931	65	43	8	14
1358	GM	avi	Avikam	avik1243	Avikam	1	ncon	Kwa	Côte d'Ivoire	Africa	21,000	5.15838	-5.2529	34	25	3	6
1359	GM	shk	Shilluk	shil1265	Shilluk	1	nsah	Nilotic	Sudan	Africa	175,000	9.85472	31.7926	54	25	3	26
1360	GM	hgm	San	haio1238	Hai//om	1	khoi	Southern Khoisan	Namibia	Africa	18,400	-19.7637	17.0299	29	24	0	5
1361	GM	pip	Pero	pero1241	Pero	1	afas	West Chadic	Nigeria	Africa	25,000	9.62092	11.044	30	18	2	10
1362	GM	gax	Galla	bora1271	Borana-Arsi-Guji Oromo	1	afas	Eastern Cushitic	Ethiopia	Africa	3,630,000	1.05676	37.882	36	26	0	10
1363	GM	hdy	Hadiyya	hadi1240	Hadiyya	1	afas	Eastern Cushitic	Ethiopia	Africa	924,000	7.57377	37.7577	56	46	0	10
1364	GM	wal	Welamo	wola1242	Wolaytta	1	afas	North Omotic	Ethiopia	Africa	1,230,000	6.32668	37.7537	48	38	0	10
1365	GM	njx	Nyanga	kuny1238	Kunyi	1	ncon	Bantoid	Congo	Africa	52,000	-3.69702	12.5197	55	44	4	7
1366	GM	lot	Otuho	otuh1238	Otuho	1	nsah	Nilotic	Sudan	Africa	135,000	4.16379	32.6641	56	33	3	20
1367	GM	myx	Orusyan	masa1299	Masaaba	1	ncon	Bantoid	Uganda	Africa	1,120,000	1.05906	34.2829	63	51	0	12
1368	GM	hig	Higi	kamw1239	Kamwe	1	afas	Biu-Mandara	Nigeria	Africa	300,000	10.646	13.5136	35	26	2	7
1369	GM	mzj	Manya	many1261	Manya	1	ncon	Western Mande	Liberia	Africa	50,400	8.56186	-9.44257	27	18	2	7
1370	GM	say	Syan	saya1246	Saya	1	afas	West Chadic	Nigeria	Africa	50,000	9.69441	9.71748	54	39	3	12
1371	GM	nzb	Nzɛbi	njeb1242	Njebi	1	ncon	Bantoid	Gabon	Africa	120,000	-2.18115	12.7063	34	24	2	8
1372	GM	dsq	Tadaksahak	tada1238	Tadaksahak	1	nsah	Songhay	Mali	Africa	100,000	16.685	2.32653	70	59	0	11
1373	GM	ktb	Kambaata	kamb1316	Kambaata	1	afas	Eastern Cushitic	Ethiopia	Africa	570,000	7.37582	37.9088	59	49	0	10
1374	GM	otr	Otoro	otor1240	Otoro	1	ncon	Heiban	Sudan	Africa	10,000	11.1187	30.573	44	30	0	14
1375	GM	tic	Tira	tira1254	Tira	1	ncon	Heiban	Sudan	Africa	40,000	11.0963	30.8092	42	26	0	16
1376	GM	nmi	Nyam	nyam1285	Nyam	1	afas	West Chadic	Nigeria	Africa	100	9.18024	10.8365	56	39	3	14
1377	GM	fli	Kirya-Konzɘl	fali1285	Fali	1	afas	Biu-Mandara	Nigeria	Africa	20,000	10.5419	13.4087	50	39	5	6
1378	GM	mcw	Mawa	mawa1270	Mawa (Chad)	1	afas	East Chadic	Chad	Africa	6,560	11.7461	18.2999	33	24	3	6
1379	GM	nmn	!Xóõ	xooo1239	!Xoo	1	khoi	Southern Khoisan	Botswana	Africa	4,000	-24.2002	20.7958	161	130	3	28
1380	GM	kib	Koalib	koal1240	Koalib	1	ncon	Heiban	Sudan	Africa	44,300	11.6965	30.4717	45	29	0	16
1381	GM	kki	Kagulu	kagu1239	Kagulu	1	ncon	Bantoid	Tanzania	Africa	241,000	-6.38204	37.0534	31	26	0	5
1382	GM	oks	Oko	okoe1238	Oko-Eni-Osayen	1	ncon	Oko	Nigeria	Africa	10,000	7.53908	6.15725	30	18	5	7
1383	GM	xuu	!Xun	kxoe1243	Kxoe	1	khoi	Central Khoisan	Namibia	Africa	4,000	-16.5905	22.5998	120	95	4	21
1384	GM	bbj	Banjun	ghom1247	Ghomala'	1	ncon	Bantoid	Cameroon	Africa	260,000	5.39619	10.352	59	36	5	18
1385	GM	afn	Defaka	defa1248	Defaka	1	ncon	Ijoid	Nigeria	Africa	200	4.58451	7.50186	42	18	5	19
1386	GM	tkq	Tee	teee1242	Tee	1	ncon	Cross River	Nigeria	Africa	313,000	4.73213	7.37553	38	23	3	12
1387	GM	sgc	Kipsigis	kips1239	Kipsigis	1	nsah	Nilotic	Kenya	Africa	471,000	-0.35774	35.258532	37	14	4	19
1388	GM	pbr	Pangwa	pang1287	Pangwa	1	ncon	Bantoid	Tanzania	Africa	95,000	-9.96782	34.8039	35	23	0	12
1389	GM	hoo	Holoholo	holo1240	Holoholo	1	ncon	Bantoid	Democratic Republic of the Congo	Africa	15,500	-5.37545	28.3274	26	17	2	7
1390	GM	bwu	Buli	buli1254	Buli (Ghana)	1	ncon	Gur	Ghana	Africa	150,000	10.5763	-1.26748	46	23	10	13
1391	GM	bjt	Balante	bala1302	Balanta-Ganja	1	ncon	Northern Atlantic	Senegal	Africa	82,800	12.5382	-15.6658	50	33	3	14
1392	GM	now	Kinyambo	nyam1277	Nyambo	1	ncon	Bantoid	Tanzania	Africa	400,000	-1.6096	30.9156	33	20	3	10
1393	GM	daf	Dan	dann1241	Dan	1	ncon	Eastern Mande	Côte d'Ivoire	Africa	800,000	7.22812	-8.24535	92	44	8	40
1394	GM	pko	Pokot	poko1263	Pokoot	1	nsah	Nilotic	Kenya	Africa	264,000	1.57023	35.2318	39	17	3	19
1395	GM	afr	Afrikaans	afri1274	Afrikaans	1	ieur	Germanic	South Africa	Africa	4,740,000	-22.0	30.0	39	16	0	23
1396	GM	agj	Argobba	argo1244	Argobba	1	afas	Semitic	Ethiopia	Africa	10,900	10.6596	39.756	38	30	0	8
1397	GM	har	Harari	hara1271	Harari	1	afas	Semitic	Ethiopia	Africa	21,300	9.30485	42.1332	34	25	0	9
1398	GM	din	Dinka			1	nsah	Nilotic	Sudan	Africa	320,000	NULL	NULL	49	20	3	26
1399	GM	nzi	Nzema	nzim1238	Nzima	1	ncon	Kwa	Ghana	Africa	262,000	5.1785	-2.81123	40	24	2	14
1400	GM	aha	Ahanta	ahan1243	Ahanta	1	ncon	Kwa	Ghana	Africa	142,000	4.85147	-1.94657	40	24	2	14
1401	GM	hna	Besleri	mina1276	Mina (Cameroon)	1	afas	Biu-Mandara	Cameroon	Africa	11,000	10.3805	13.8405	50	39	2	9
1402	GM	bhs	Buwal	buwa1243	Buwal	1	afas	Biu-Mandara	Cameroon	Africa	7,000	10.6151	13.8838	43	38	3	2
1403	GM	xed	Hide	hdii1240	Hdi	1	afas	Biu-Mandara	Cameroon	Africa	25,000	10.942	13.6881	41	37	0	4
1404	GM	hia	Lamang	lama1288	Lamang	1	afas	Biu-Mandara	Nigeria	Africa	40,000	11.0243	13.7362	41	37	0	4
1405	GM	ikw	Ikwere	ikwe1242	Ikwere	1	ncon	Igboid	Nigeria	Africa	200,000	5.04333	6.86651	46	23	5	18
1406	GM	kot	Lagwan	lagw1237	Lagwan	1	afas	Biu-Mandara	Cameroon	Africa	1,500	11.5592	14.9884	41	34	2	5
1407	GM	gmm	Mbodomo	gbay1281	Gbaya-Mbodomo	2	ncon	Ubangi	Cameroon	Africa	20,000	4.70037	14.9569	38	28	3	7
1408	GM	mqb	Mbuko	mbuk1243	Mbuko	1	afas	Biu-Mandara	Cameroon	Africa	13,000	10.7788	14.1677	45	34	3	8
1409	GM	mlw	Moloko	molo1266	Moloko	1	afas	Biu-Mandara	Cameroon	Africa	8,500	10.7933	14.2521	47	31	6	10
1410	GM	muy	Muyang	muya1243	Muyang	1	afas	Biu-Mandara	Cameroon	Africa	30,000	10.8605	14.2125	46	27	5	14
1411	GM	jgo	Ngomba	ngom1272	Ngomba	1	ncon	Bantoid	Cameroon	Africa	63,000	5.63067	10.237	27	19	2	6
1412	GM	dmo	Kemezung	keme1240	Kemezung	1	ncon	Bantoid	Cameroon	Africa	4,500	6.69577	10.4984	34	20	6	8
1413	GM	ntm	Nateni	nate1242	Nateni	1	ncon	Gur	Benin	Africa	66,000	10.5191	1.21879	40	13	3	24
1414	GM	stv	Silt'i	silt1240	Silt'e	1	afas	Semitic	Ethiopia	Africa	1,000,000	7.77004	38.1449	56	46	0	10
1415	GM	weh	Weh	wehh1238	Weh	1	ncon	Bantoid	Cameroon	Africa	6,900	6.46164	10.121	47	37	3	7
1416	GM	tey	Tulishi	tuli1249	Tulishi	1	nsah	Kadugli	Sudan	Africa	8,630	11.4507	29.108	59	37	3	19
1417	GM	kec	Keiga	keig1242	Keiga	1	nsah	Kadugli	Sudan	Africa	6,070	11.2064	29.3889	59	37	2	20
1418	GM	kgo	Krongo	kron1241	Krongo	1	nsah	Kadugli	Sudan	Africa	21,700	10.514	30.003	62	40	2	20
1419	GM	kcp	Kanga (Kanga)	kang1288	Kanga	1	nsah	Kadugli	Sudan	Africa	8,000	11.0174	29.3463	76	54	2	20
1420	GM	kcp	Kanga (Kufa)	kang1288	Kanga	2	nsah	Kadugli	Sudan	Africa	8,000	11.0174	29.3463	75	53	2	20
1421	GM	xtc	Kadugli (Kadugli)	katc1249	Katcha-Kadugli-Miri	1	nsah	Kadugli	Sudan	Africa	75,000	10.8423	29.4914	62	39	3	20
1422	GM	xtc	Kadugli (Miri)	katc1249	Katcha-Kadugli-Miri	2	nsah	Kadugli	Sudan	Africa	75,000	10.8423	29.4914	63	41	2	20
1423	GM	xtc	Kadugli (Katcha)	katc1249	Katcha-Kadugli-Miri	3	nsah	Kadugli	Sudan	Africa	75,000	10.8423	29.4914	61	39	2	20
1424	GM	mgc	Morokodo	moro1284	Morokodo	1	nsah	Bongo-Bagirmi	Sudan	Africa	3,400	5.5103	30.0229	54	42	2	10
1425	GM	luc	Aringa	arin1244	Aringa	1	nsah	Moru-Madi	Uganda	Africa	589,000	3.56143	31.3071	49	35	5	9
1426	GM	keg	These	tese1238	Tese	1	nsah	Temein	Sudan	Africa	1,400	11.3885	29.5803	47	24	5	18
1427	GM	lmd	Lumun	lumu1239	Lumun	1	ncon	Talodi Proper	Sudan	Africa	45,000	10.8308	30.253	35	17	2	16
1428	GM	acz	Asharon	ache1245	Acheron	1	ncon	Talodi Proper	Sudan	Africa	No_estimate_available	10.8827	30.3187	38	18	0	20
1429	GM	taz	Tocco	toch1257	Tocho	1	ncon	Talodi Proper	Sudan	Africa	3,800	10.8828	30.1567	27	15	2	10
1430	GM	dec	Thakik	dagi1241	Dagik	1	ncon	Talodi Proper	Sudan	Africa	38,000	10.583	29.9404	26	16	0	10
1431	GM	did	Didinga	didi1258	Didinga	1	nsah	Surmic	Sudan	Africa	60,000	4.21489	33.6869	58	36	4	18
1432	GM	lwo	Luwo	luwo1239	Luwo	1	nsah	Nilotic	Sudan	Africa	80,000	7.35089	28.1378	32	19	3	10
1433	GM	ach	Acholi	acol1236	Acoli	1	nsah	Nilotic	Uganda	Africa	1,170,000	3.57738	32.5147	29	17	3	9
1434	GM	bxb	Belanda Boor	bela1256	Belanda Bor	1	nsah	Nilotic	Sudan	Africa	8,000	6.6503	27.8232	38	25	3	10
1435	GM	bvi	Belanda Viri	bela1255	Belanda Viri	1	ncon	Ubangi	Sudan	Africa	16,000	7.41311	27.6956	43	28	5	10
1436	GM	ndz	Ndogo	ndog1248	Ndogo	1	ncon	Ubangi	Sudan	Africa	Missing E16 page	7.73028	27.5588	38	29	4	5
1437	GM	bde	Bade	bade1248	Bade	1	afas	West Chadic	Nigeria	Africa	250,000	12.789	10.6557	46	33	4	9
1438	GM	fpe	Pichi	fern1234	Fernando Po Creole English	1	afpc	Creoles and Pidgins	Equatorial Guinea	Africa	5,000	3.53638	8.68929	30	21	2	7
1439	GM	jit	Jita	jita1239	Jita	1	ncon	Bantoid	Tanzania	Africa	205,000	-1.62681	33.9141	29	17	2	10
1440	GM	dim	Dime	dime1235	Dime	1	afas	South Omotic	Ethiopia	Africa	6,500	6.20951	36.3329	73	53	2	18
1441	GM	lto	Lutsootso	tsot1241	Tsotso	1	ncon	Bantoid	Kenya	Africa	No_estimate_available			31	19	2	10
1442	GM	djm	Jamsay, Dogon	jams1239	Jamsay Dogon	1	ncon	Dogon	Mali	Africa	130,000	14.1794	-2.57999	60	37	2	21
1443	GM	kam	Kikamba	kamb1297	Kamba (Kenya)	1	ncon	Bantoid	Kenya	Africa	3,960,000	-1.60827	37.9532	31	13	4	14
1444	GM	ksf	Bafia	bafi1243	Bafia	1	ncon	Bantoid	Cameroon	Africa	60,000	4.72603	11.0982	51	27	4	20
1445	GM	laj	Lango	lang1324	Lango (Uganda)	1	nsah	Nilotic	Uganda	Africa	1,490,000	2.13867	33.0553	40	18	2	20
1446	GM	lks	Olukisa	kisa1263	Kisa	1	ncon	Bantoid	Kenya	Africa	No_estimate_available			38	24	4	10
1447	GM	nuj	Nyole	nyol1238	Nyole	1	ncon	Bantoid	Uganda	Africa	341,000	0.88072	33.9181	36	24	2	10
1448	GM	wmw	Kimwani	mwan1247	Mwani	1	ncon	Bantoid	Mozambique	Africa	100,000	-12.5821	40.4601	26	21	0	5
1449	GM	xkv	Shekgalagari	kgal1244	Kgalagadi	1	ncon	Bantoid	Botswana	Africa	40,000	-25.9208	22.7202	53	43	2	8
1450	GM	boz	Tigemaxo Bozo	tiey1235	Tieyaxo Bozo	1	ncon	Western Mande	Mali	Africa	118,000	14.1223	-5.08609	36	19	3	14
1451	GM	alw	Alaaba	alab1254	Alaba-K'abeena	1	afas	Eastern Cushitic	Ethiopia	Africa	162,000	7.39014	38.1732	62	52	0	10
1452	GM	deg	Degema	dege1246	Degema	1	ncon	Edoid	Nigeria	Africa	10,000	4.73373	6.80991	36	24	2	10
1453	GM	bsc	Basari	bass1258	Bassari	1	ncon	Northern Atlantic	Senegal	Africa	13,300	12.4529	-13.3495	30	21	3	6
1454	GM	pre	Principense	prin1242	Principense	1	afpc	Creoles and Pidgins	São Tomé e Príncipe	Africa	200	1.614	7.392	31	22	2	7
1455	GM	nko	Nkonya	nkon1245	Nkonya	1	ncon	Kwa	Ghana	Africa	28,000	7.20316	0.3209	34	20	0	14
1456	GM	gru	Soddo	kist1241	Kistane	1	afas	Semitic	Ethiopia	Africa	255,000	8.33561	38.4763	41	34	0	7
1457	GM	gru	Goggot	kist1241	Kistane	2	afas	Semitic	Ethiopia	Africa	255,000	8.33561	38.4763	41	34	0	7
1458	GM	mvz	Masqan	mesq1240	Mesqan	1	afas	Semitic	Ethiopia	Africa	25,000	8.10617	38.3386	41	34	0	7
1459	GM	sgw	Muher	seba1251	Sebat Bet Gurage	1	afas	Semitic	Ethiopia	Africa	2,320,000	8.11879	37.9891	42	34	0	8
1460	GM	sgw	Ezha	seba1251	Sebat Bet Gurage	2	afas	Semitic	Ethiopia	Africa	2,320,000	8.11879	37.9891	39	33	0	6
1461	GM	sgw	Chaha	seba1251	Sebat Bet Gurage	3	afas	Semitic	Ethiopia	Africa	2,320,000	8.11879	37.9891	44	36	0	8
1462	GM	sgw	Gumer	seba1251	Sebat Bet Gurage	4	afas	Semitic	Ethiopia	Africa	2,320,000	8.11879	37.9891	42	35	0	7
1463	GM	sgw	Gura	seba1251	Sebat Bet Gurage	5	afas	Semitic	Ethiopia	Africa	2,320,000	8.11879	37.9891	42	36	0	6
1464	GM	sgw	Gyeto	seba1251	Sebat Bet Gurage	6	afas	Semitic	Ethiopia	Africa	2,320,000	8.11879	37.9891	45	39	0	6
1465	GM	ior	Ennemor	inor1238	Inor	1	afas	Semitic	Ethiopia	Africa	280,000	7.94883	37.7968	47	40	0	7
1466	GM	ior	Endegen	inor1238	Inor	2	afas	Semitic	Ethiopia	Africa	280,000	7.94883	37.7968	45	39	0	6
1467	GM	ior	Ener	inor1238	Inor	3	afas	Semitic	Ethiopia	Africa	280,000	7.94883	37.7968	45	39	0	6
1468	GM	dnn	Dzuungoo	dzuu1241	Dzuungoo	1	ncon	Western Mande	Burkina Faso	Africa	13,400	11.3796	-4.92036	55	26	3	26
1469	GM	bmi	Bagirmi	bagi1246	Bagirmi	1	nsah	Bongo-Bagirmi	Chad	Africa	44,800	11.5239	14.7695	48	29	3	16
1470	GM	niy	Ngiti	ngit1239	Ngiti	1	nsah	Lendu	Democratic Republic of the Congo	Africa	100,000	1.30455	30.2242	56	44	7	5
1471	GM	ndh	Chindali	ndal1241	Ndali	1	ncon	Bantoid	Tanzania	Africa	150,000	-9.88948	33.6118	31	17	4	10
1472	GM	mym	Me'en	meen1242	Me'en	1	nsah	Surmic	Ethiopia	Africa	80,000	6.63207	35.6255	40	26	0	14
1473	GM	nsg	Ongamo	ngas1238	Ngasa	1	nsah	Nilotic	Tanzania	Africa	250	-2.97716	37.528	31	22	0	9
1474	GM	myb	Mbay	mbay1241	Mbay	1	nsah	Bongo-Bagirmi	Chad	Africa	80,000	8.23066	15.7328	44	22	3	19
1475	GM	guk	Gumuz	gumu1244	Gumuz	1	nsah	Gumuz	Ethiopia	Africa	120,000	11.2873	35.3803	44	34	0	10
1476	GM	teu	Soo	sooo1256	Soo	1	nsah	Kuliak	Uganda	Africa	5,000	2.58367	34.7595	28	18	0	10
1477	GM	bcq	Gimira	benc1235	Bench	1	afas	North Omotic	Ethiopia	Africa	174,000	7.04682	35.7673	56	46	5	5
1478	GM	bcq	Bench	benc1235	Bench	2	afas	North Omotic	Ethiopia	Africa	174,000	7.04682	35.7673	40	29	6	5
1479	GM	jnj	Yemsa	yems1235	Yemsa	1	afas	North Omotic	Ethiopia	Africa	81,600	7.79821	37.4412	40	25	5	10
1480	GM	zay	Zayse	zays1235	Zayse-Zergulla	1	afas	North Omotic	Ethiopia	Africa	17,800	5.83747	37.3409	32	27	0	5
1481	GM	gmo	Gamo	gamo1244	Gamo-Gofa-Dawro	1	afas	North Omotic	Ethiopia	Africa	400000			36	26	0	10
1482	GM	kqy	Koorete	koor1239	Koorete	1	afas	North Omotic	Ethiopia	Africa	104,000	5.80545	37.8679	61	51	0	10
1483	GM	aiw	Aari	aari1239	Aari	1	afas	South Omotic	Ethiopia	Africa	155,000	5.95034	36.5721	36	26	0	10
1484	GM	xom	Komo	komo1258	Komo (Sudan)	1	nsah	Koman	Sudan	Africa	10,000	8.94162	34.0939	28	23	0	5
1485	GM	udu	Twampa	uduk1239	Uduk	1	nsah	Koman	Ethiopia	Africa	20,000	9.16012	34.2293	28	23	0	5
1486	GM	lgn	Opo	opuu1239	Opuuo	1	nsah	Koman	Ethiopia	Africa	1,000	8.47526	33.853	25	20	0	5
1487	GM	kmq	Kwama	kwam1249	Kwama	1	nsah	Koman	Ethiopia	Africa	15,000	9.50836	34.2457	25	20	0	5
1488	GM	mdm	Mayogo	mayo1261	Mayogo	1	ncon	Ubangi	Democratic Republic of the Congo	Africa	100,000	2.79827	27.8282	46	33	3	10
1489	GM	lsm	Lusaamia	saam1283	Saamia	1	ncon	Bantoid	Uganda	Africa	335,000			34	20	4	10
1490	GM	nnw	Nouni	sout2795	Southern Nuni	1	ncon	Gur	Burkina Faso	Africa	168,000	11.5186	-2.14385	60	38	4	18
1491	GM	nde	Ndebele	nort2795	North Ndebele	1	ncon	Bantoid	Zimbabwe	Africa	1,550,000	-20.2513	27.4096	68	61	2	5
1492	GM	sxw	Saxwe, Gbe	saxw1241	Saxwe Gbe	1	ncon	Kwa	Benin	Africa	6,270	6.58269	1.92015	38	24	2	12
1493	GM	loh	Laarim	nari1240	Narim	1	nsah	Surmic	Sudan	Africa	3,620	4.80331	33.3312	34	22	3	9
1494	GM	bjg	Bijogo	bidy1244	Bidyogo	1	ncon	Bijago	Guinea-Bissau	Africa	29,900	11.1097	-16.1497	25	18	0	7
1495	GM	doy	Dompo	domp1238	Dompo	1	ncon	Kwa	Ghana	Africa	65	8.182	-2.295	31	22	2	7
1496	GM	bam	Bamana	bamb1269	Bambara	1	ncon	Western Mande	Mali	Africa	2,700,000	12.0401	-9.98949	58	32	2	24
1497	GM	hbn	Heiban	heib1243	Heiban	1	ncon	Heiban	Sudan	Africa	4,410	11.2908	30.5282	34	27	0	7
1498	GM	kga	Koyaga	koya1253	Koyaga	1	ncon	Western Mande	Côte d'Ivoire	Africa	60,000	8.29177	-6.23255	43	29	2	12
1499	GM	shw	Cwaya	shwa1239	Shwai	1	ncon	Heiban	Sudan	Africa	3,500	11.2708	30.3533	38	25	3	10
1500	GM	ttb	Tiba	gaaa1245	Gaa	1	ncon	Bantoid	Nigeria	Africa	10,000	8.4809	11.9603	34	22	3	9
1501	GM	kua	Kwanyama	kuan1247	Kuanyama	1	ncon	Bantoid	Angola	Africa	421,000	-17.7176	16.58	33	26	2	5
1502	GM	lnb	Mbalanhu	mbal1255	Mbalanhu	1	ncon	Bantoid	Namibia	Africa	200	-19.593	16.617	31	23	2	6
1503	GM	kwm	Kwambi	kwam1251	Kwambi	1	ncon	Bantoid	Namibia	Africa	32,700	-18.0339	15.7294	37	29	2	6
1504	GM	nne	Ngandjera	ngan1300	Ngandyera	1	ncon	Bantoid	Angola	Africa	13,100	-16.6359	21.1928	37	30	2	5
1505	GM	ndo	Ndonga (Kwaluudhi)	ndon1254	Ndonga	2	ncon	Bantoid	Namibia	Africa	807,000	-17.6417	19.1631	36	29	2	5
1506	GM	ndo	Ndonga (Kolonkadhi)	ndon1254	Ndonga	3	ncon	Bantoid	Namibia	Africa	807,000	-17.6417	19.1631	36	29	2	5
1507	GM	ndo	Ndonga (Eunda)	ndon1254	Ndonga	4	ncon	Bantoid	Namibia	Africa	807,000	-17.6417	19.1631	36	29	2	5
1508	GM	xon	Konkomba	konk1269	Konkomba	1	ncon	Gur	Ghana	Africa	500,000	9.82224	0.2783	38	21	3	14
1509	GM	zag	Beria	zagh1240	Zaghawa	1	nsah	Eastern Saharan	Sudan	Africa	75,000	17.4842	23.4626	33	21	3	9
1510	GM	zwa	Zway	zayy1238	Zay	1	afas	Semitic	Ethiopia	Africa	4,880	8.01148	38.8258	37	23	0	14
1511	GM	zmx	Leke	bomi1238	Bomitaba	1	ncon	Bantoid	Congo	Africa	9,600	1.70044	17.3733	28	16	2	10
1512	GM	bbo	Bobo, North	nort2819	Northern Bobo Madare	1	ncon	Western Mande	Burkina Faso	Africa	35,000	12.4182	-4.47538	37	21	3	13
1513	GM	bez	Bena	bena1262	Bena (Tanzania)	1	ncon	Bantoid	Tanzania	Africa	670,000	-9.26671	35.0364	34	22	2	10
1514	GM	gkp	Kpelle, North	guin1254	Guinea Kpelle	1	ncon	Western Mande	Guinea	Africa	308,000	7.93196	-8.98843	39	24	3	12
1515	GM	kke	Kakabe	kaka1265	Kakabe	1	ncon	Western Mande	Guinea	Africa	4,100	10.5962	-11.4418	38	22	2	14
1516	GM	llc	Lele	lele1266	Lele (Guinea)	1	ncon	Western Mande	Guinea	Africa	23,000	8.98043	-10.371	28	19	2	7
1517	GM	lom	Looma	loma1260	Loma (Liberia)	1	ncon	Western Mande	Liberia	Africa	165,000	7.91585	-9.69906	51	21	2	28
1518	GM	mev	Mano	mann1248	Mann	1	ncon	Eastern Mande	Liberia	Africa	188,000	7.04616	-8.86405	39	22	3	14
1519	GM	tye	Kyanga	kyen1242	Kyenga	1	ncon	Eastern Mande	Nigeria	Africa	4,000	11.5953	3.58651	37	22	3	12
1520	GM	sho	Shanga	shan1282	Shanga	1	ncon	Eastern Mande	Nigeria	Africa	5,000	11.2752	4.41464	37	22	3	12
1521	GM	abu	Abure	abur1243	Abure	1	ncon	Kwa	Côte d'Ivoire	Africa	55,100	5.21534	-3.64123	36	20	2	14
1522	GM	abb	Bankon	bank1256	Bankon	1	ncon	Bantoid	Cameroon	Africa	12,000	4.3702	9.6403	37	26	4	7
1523	GM	afu	Efutu	awut1241	Awutu	1	ncon	Kwa	Ghana	Africa	180,000	5.42441	-0.59545	50	30	2	18
1524	GM	agq	Aghem	aghe1239	Aghem	1	ncon	Bantoid	Cameroon	Africa	26,700	6.38956	10.0807	49	28	2	19
1525	GM	arv	Arbore	arbo1245	Arbore	1	afas	Eastern Cushitic	Ethiopia	Africa	4,440	4.92183	36.7986	59	49	0	10
1526	GM	abi	Abidji	abid1235	Abidji	1	ncon	Kwa	Côte d'Ivoire	Africa	50,500	5.65656	-4.58421	38	21	2	15
1527	GM	adj	Adioukrou	adio1239	Adioukrou	1	ncon	Kwa	Côte d'Ivoire	Africa	100,000	5.38228	-4.52522	32	21	4	7
1528	GM	ahi	Aizi, Tiagba	tiag1235	Tiagbamrin Aizi	1	ncon	Kru	Côte d'Ivoire	Africa	9,000	5.28022	-4.62352	32	24	0	8
1529	GM	ald	Alladian	alla1248	Alladian	1	ncon	Kwa	Côte d'Ivoire	Africa	23,000	5.22371	-4.42647	36	23	2	11
1530	GM	ahs	Tinɔr	ashe1269	Ashe	1	ncon	Platoid	Nigeria	Africa	35,000	9.36574	7.39443	36	24	3	9
1531	GM	zdj	Shindazidja	ngaz1238	Ngazidja Comorian	1	ncon	Bantoid	Comoros	Africa	300,000	-11.6129	43.36	48	41	2	5
1532	GM	ibe	Akpes	akpe1248	Akpes	1	ncon	Akpes	Nigeria	Africa	10,000	7.50256	5.95559	34	21	3	10
1533	GM	etx	Iten	eten1239	Eten	1	ncon	Platoid	Nigeria	Africa	40,000	9.73073	8.61443	74	63	5	6
1534	GM	nus	Nuer	nuer1246	Nuer	1	nsah	Nilotic	Sudan	Africa	740,000	8.13911	32.3829	48	20	0	28
1535	GM	gel	West Kainji	kagf1238	Kag-Fer-Jiir-Koor-Ror-Us-Zuksun	1	ncon	Kainji	Nigeria	Africa	36,000	11.5319	4.8387	56	36	4	16
1536	GM	idu	Idu	idom1241	Idoma	1	ncon	Idomoid	Nigeria	Africa	600,000	7.19139	7.71261	75	47	5	23
1537	GM	iri	Rigwe	irig1241	Irigwe	1	ncon	Platoid	Nigeria	Africa	40,000	9.85197	8.6525	95	79	4	12
1538	GM	izr	Izere	izer1241	Izere	1	ncon	Platoid	Nigeria	Africa	50,000	9.93195	9.09741	39	27	5	7
1539	GM	jer	Jere	jere1244	Jere	1	ncon	Kainji	Nigeria	Africa	23,000	10.1962	8.95834	44	24	4	16
1540	GM	agb	Leggbo	legb1242	Legbo	1	ncon	Cross River	Nigeria	Africa	60,000	6.02645	7.98385	53	38	3	12
1541	GM	lgq	Logba	logb1245	Logba	1	ncon	Kwa	Ghana	Africa	7,500	6.92838	0.43068	35	25	3	7
1542	GM	awn	Awngi	awng1244	Awngi	1	afas	Central Cushitic	Ethiopia	Africa	500,000	10.9819	36.6916	39	30	3	6
1543	GM	glw	Glavda	glav1244	Glavda	1	afas	Biu-Mandara	Nigeria	Africa	28,500	11.1334	13.8652	43	34	2	7
1544	GM	ahn	Ahaan	ahan1244	Ahan	1	ncon	Defoid	Nigeria	Africa	300	7.44139	6.00896	43	26	3	14
1545	GM	aye	Uwu	ayer1245	Ayere	1	ncon	Defoid	Nigeria	Africa	3,000	7.52206	6.01979	43	26	3	14
1546	GM	rng	Ronga	rong1268	Ronga	1	ncon	Bantoid	Mozambique	Africa	721,000	-26.7329	32.6167	69	64	0	5
1547	GM	wni	Comorian, Ndzwani	ndzw1235	Ndzwani Comorian	1	ncon	Bantoid	Comoros	Africa	264,000	-12.2123	44.3709	39	32	2	5
1548	GM	biv	Birifor	sout2790	Southern Birifor	1	ncon	Gur	Ghana	Africa	125,000	9.2873	-2.72672	52	25	0	27
1549	GM	cwt	Kwatay	kuwa1246	Kuwaataay	1	ncon	Northern Atlantic	Senegal	Africa	6,210	12.4825	-16.7484	34	20	4	10
1550	GM	ati	Attie	atti1239	Attie	1	ncon	Kwa	Côte d'Ivoire	Africa	381,000	5.9977	-3.8209	47	24	8	15
1551	GM	aoa	Angolar	ango1258	Angolar	1	afpc	Creoles and Pidgins	São Tomé e Príncipe	Africa	5,000	0.11438	6.59486	36	22	2	12
1552	GM	hae	Oromo, Eastern	east2652	Eastern Oromo	1	afas	Eastern Cushitic	Ethiopia	Africa	4,530,000	8.67428	41.4395	60	48	2	10
1553	GM	pov	Kriyol	uppe1455	Upper Guinea Crioulo	1	afpc	Creoles and Pidgins	Guinea-Bissau	Africa	206,000	13.2335	-15.3325	28	23	0	5
1554	GM	bss	Akoose	akoo1248	Akoose	1	ncon	Bantoid	Cameroon	Africa	100,000	4.9243	9.65522	32	18	2	12
1555	GM	bqz	Bakaka (Mwaneka)	baka1273	Bakaka	1	ncon	Bantoid	Cameroon	Africa	30,000	4.79991	9.80402	34	19	2	13
1556	GM	bqz	Bakaka (Babong)	baka1273	Bakaka	2	ncon	Bantoid	Cameroon	Africa	30,000	4.79991	9.80402	31	15	2	14
1557	GM	bqz	Bakaka (Mkaa')	baka1273	Bakaka	3	ncon	Bantoid	Cameroon	Africa	30,000	4.79991	9.80402	32	16	2	14
1558	GM	mbo	Mbo (Ekanang)	mboc1235	Mbo (Cameroon)	1	ncon	Bantoid	Cameroon	Africa	45,000	5.13981	9.92766	35	19	2	14
1559	GM	bsi	Bassossi	bass1260	Bassossi	1	ncon	Bantoid	Cameroon	Africa	5,000	5.23655	9.52275	34	20	2	12
1560	GM	mbo	Mbo (Ngwatta)	mboc1235	Mbo (Cameroon)	2	ncon	Bantoid	Cameroon	Africa	45,000	5.13981	9.92766	36	21	2	13
1561	GM	lir	Liberian English	libe1240	Liberian English	1	afpc	Creoles and Pidgins	Liberia	Africa	No_estimate_available	6.423	-10.5284	36	24	0	12
1562	GM	ggu	Gban	gagu1242	Gagu	1	ncon	Eastern Mande	Côte d'Ivoire	Africa	36,600	6.40859	-5.51851	36	20	4	12
1563	GM	eto	Eton	eton1253	Eton (Cameroon)	1	ncon	Bantoid	Cameroon	Africa	52,000	4.21045	11.3935	38	21	2	15
1564	GM	rcf	Reunionnais	reun1238	Reunion Creole French	1	afpc	Creoles and Pidgins	Réunion	Africa	555,000	-21.1131	55.5321	42	30	0	12
1565	GM	mls	Masalit	nucl1440	Nuclear Masalit	1	nsah	Maban	Sudan	Africa	60,900	13.2733	22.1752	45	31	4	10
1566	GM	cri	Saotomense	saot1239	Saotomense	1	afpc	Creoles and Pidgins	São Tomé e Príncipe	Africa	69,900	0.28332	6.61935	32	19	0	13
1567	GM	tan	Tangale	nucl1696	Nuclear Tangale	1	afas	West Chadic	Nigeria	Africa	130,000	9.75444	11.3228	60	40	2	18
1568	GM	suk	Sukuma	suku1261	Sukuma	1	ncon	Bantoid	Tanzania	Africa	5,430,000	-3.16082	32.8765	57	38	5	14
1569	GM	mfe	Mauritian Creole	mori1278	Morisyen	1	afpc	Creoles and Pidgins	Mauritius	Africa	800,000	-20.2613	57.5517	30	21	0	9
1570	GM	kri	Krio	krio1253	Krio	1	afpc	Creoles and Pidgins	Sierra Leone	Africa	473,000	10.8811	-14.3204	35	25	3	7
1571	GM	ktu	Kituba	kitu1246	Kituba (Democratic Republic of Congo)	1	afpc	Creoles and Pidgins	Democratic Republic of the Congo	Africa	4,200,000	-2.29601	17.1548	22	15	2	5
1572	GM	aks	Akasilimi	akas1242	Akaselem	1	ncon	Gur	Togo	Africa	47,500	8.8858	1.37035	52	20	3	29
1573	GM	bag	Tuki	tuki1240	Tuki	1	ncon	Bantoid	Cameroon	Africa	26,000	4.64348	11.5353	39	25	4	10
1574	GM	bkc	Baka	baka1272	Baka (Cameroon)	1	ncon	Ubangi	Cameroon	Africa	40,000	2.16013	13.7804	35	25	3	7
1575	GM	bmv	Bum	bumm1238	Bum	1	ncon	Bantoid	Cameroon	Africa	21,400	6.48655	10.418	47	37	3	7
1576	GM	dbq	Daba	nucl1683	Nuclear Daba	1	afas	Biu-Mandara	Cameroon	Africa	24,000	10.3521	13.6318	46	36	4	6
1577	GM	gou	Gavar	gava1241	Gavar	1	afas	Biu-Mandara	Cameroon	Africa	7,000	10.5603	13.8188	55	47	3	5
1578	GM	gde	Gu'de	gude1246	Gude	1	afas	Biu-Mandara	Nigeria	Africa	68,000	10.2138	13.403	36	30	2	4
1579	GM	lno	Lango	lang1322	Lango (Sudan)	1	nsah	Nilotic	Sudan	Africa	38,000	4.04948	33.0412	32	16	6	10
1580	GM	ahl	Igo	igoo1238	Igo	1	ncon	Kwa	Togo	Africa	6,000	7.25499	0.67846	33	23	3	7
1581	GM	kkj	Kako	kako1242	Kako	1	ncon	Bantoid	Cameroon	Africa	100,000	3.79989	15.6282	47	33	2	12
1582	GM	knp	Kwanja	kwan1276	Kwanja	1	ncon	Bantoid	Cameroon	Africa	20,000	6.30293	11.6931	43	21	4	18
1583	GM	mcu	Mambila	came1252	Cameroon Mambila	1	ncon	Bantoid	Cameroon	Africa	30,000	6.43829	11.4195	35	20	4	11
1584	GM	meq	Mere	mere1246	Merey	1	afas	Biu-Mandara	Cameroon	Africa	10,000	10.7458	14.09	44	33	3	8
1585	GM	mfi	Mandara	wand1278	Wandala	1	afas	Biu-Mandara	Cameroon	Africa	23,500	11.3169	13.8996	52	45	2	5
1586	GM	coh	Chonyi	chon1287	Chonyi-Dzihana-Kauma	1	ncon	Bantoid	Kenya	Africa	121,000	-3.79746	39.7553	47	40	2	5
1587	GM	dig	Digo	digo1243	Digo	1	ncon	Bantoid	Kenya	Africa	217,000	-4.62101	39.1752	48	41	2	5
1588	GM	dug	Duruma	duru1249	Duruma	1	ncon	Bantoid	Kenya	Africa	247,000	-4.09629	39.322	47	40	2	5
1589	GM	nyf	Giryama	giry1241	Giryama	1	ncon	Bantoid	Kenya	Africa	623,000	-3.30638	39.6648	47	40	2	5
1590	GM	nyf	Jiβana	giry1241	Giryama	2	ncon	Bantoid	Kenya	Africa	623,000	-3.30638	39.6648	47	40	2	5
1591	GM	nyf	Kambe	giry1241	Giryama	3	ncon	Bantoid	Kenya	Africa	623,000	-3.30638	39.6648	47	40	2	5
1592	GM	nyf	Kauma	giry1241	Giryama	4	ncon	Bantoid	Kenya	Africa	623,000	-3.30638	39.6648	47	40	2	5
1593	GM	nyf	Raβai	giry1241	Giryama	5	ncon	Bantoid	Kenya	Africa	623,000	-3.30638	39.6648	47	40	2	5
1594	GM	nyf	Reβe	giry1241	Giryama	6	ncon	Bantoid	Kenya	Africa	623,000	-3.30638	39.6648	47	40	2	5
1595	GM	mlr	Vame	vame1236	Vame	1	afas	Biu-Mandara	Cameroon	Africa	8,500	10.9481	14.2131	46	38	3	5
1596	GM	mmu	Numala	mmaa1238	Mmaala	1	ncon	Bantoid	Cameroon	Africa	5,300	4.52188	11.0599	34	23	2	9
1597	GM	mpi	Kotoko	mpad1242	Mpade	1	afas	Biu-Mandara	Cameroon	Africa	16,000	12.4609	14.5833	40	30	4	6
1598	GM	mif	Mofu, South	mofu1248	Mofu-Gudur	1	afas	Biu-Mandara	Cameroon	Africa	60,000	10.567	14.0314	40	35	0	5
1599	GM	mtk	Mbe	mbee1250	Mbe'	1	ncon	Bantoid	Cameroon	Africa	1,490	6.25838	11.0906	57	48	2	7
1600	GM	ncr	Nchane	ncan1245	Ncane	1	ncon	Bantoid	Cameroon	Africa	15,500	6.50696	10.5312	41	17	6	18
1601	GM	nfu	Mfumte	mfum1238	Mfumte	1	ncon	Bantoid	Cameroon	Africa	24,700	6.63304	10.9943	89	74	5	10
1602	GM	njy	Njem	njye1238	Njyem	1	ncon	Bantoid	Cameroon	Africa	3,500	2.30483	14.1175	42	20	2	20
1603	GM	box	Bwamut	buam1238	Buamu	1	ncon	Gur	Burkina Faso	Africa	186,000	11.1687	-3.50303	28	17	3	8
1604	GM	ktf	Kwami	kwam1250	Kwami	1	ncon	Bantoid	Democratic Republic of the Congo	Africa	400	-1.53712	27.4633	40	28	2	10
1605	GM	goa	Gouro	guro1248	Guro	1	ncon	Eastern Mande	Côte d'Ivoire	Africa	332,000	7.34954	-6.31154	57	26	3	28
1606	GM	kea	Cape Verde Creole	kabu1256	Kabuverdianu	1	eupc	Creoles and Pidgins	Cape Verde Islands	Africa	394,000	15.0586	-23.6148	28	21	0	7
1607	GM	nku	Kulango	boun1243	Bouna Kulango	1	ncon	Gur	Côte d'Ivoire	Africa	142,000	8.46011	-2.74627	46	27	2	17
1608	GM	tsb	Ts'amakko	tsam1247	Tsamai	1	afas	Eastern Cushitic	Ethiopia	Africa	8,620	5.3097	36.9139	68	56	2	10
1609	GM	tzm	Tamazight Berber	cent2194	Central Atlas Tamazight	1	afas	Berber	Morocco	Africa	3,000,000	32.7415	-2.40872	39	36	0	3
1610	GM	siz	Siwi	siwi1239	Siwi	1	afas	Berber	Egypt	Africa	30,000	29.2023	25.5197	38	26	0	12
1611	GM	ndj	Ndamba	ndam1239	Ndamba	1	ncon	Bantoid	Tanzania	Africa	55,000	-8.40485	36.0271	24	19	0	5
1612	GM	bva	Barein (Jalkiya)	bare1279	Barein	2	afas	East Chadic	Chad	Africa	4,100	11.1168	18.0764	41	28	3	10
1613	GM	bva	Barein (Giliya)	bare1279	Barein	3	afas	East Chadic	Chad	Africa	4,100	11.1168	18.0764	29	16	3	10
1614	GM	bva	Barein (Jalking)	bare1279	Barein	4	afas	East Chadic	Chad	Africa	4,100	11.1168	18.0764	44	31	3	10
1615	GM	bva	Barein (Komiya)	bare1279	Barein	1	afas	East Chadic	Chad	Africa	4,100	11.1168	18.0764	44	32	2	10
1616	GM	tbi	Gaahmg	gaam1241	Gaam	1	nsah	Eastern Jebel	Sudan	Africa	67,200	11.4674	33.9797	49	34	3	12
1617	GM	mij	Mungbam	abar1238	Abar	1	ncon	Bantoid	Cameroon	Africa	2,000	6.5805	10.2267	36	24	4	8
1618	GM	boe	Mundabli	mund1328	Mundabli	1	ncon	Bantoid	Cameroon	Africa	1,000	6.59969	10.2704	38	22	4	12
1619	GM	muc	Ajumbu	mbuu1238	Mbu'	1	ncon	Bantoid	Cameroon	Africa	1,000	6.53792	10.2556	39	26	3	10
1620	GM	kid	Koshin	kosh1246	Koshin	1	ncon	Bantoid	Cameroon	Africa	1,000	6.5817	10.299	37	23	3	11
1621	GM	fak	Fang	fang1248	Fang (Cameroon)	1	ncon	Bantoid	Cameroon	Africa	2,400	6.54384	10.319	36	23	3	10
1622	GM	knk	Kuranko	kura1250	Kuranko	1	ncon	Western Mande	Sierra Leone	Africa	268,000	9.49325	-10.6122	54	26	0	28
1623	GM	nie	Lwaa	niel1243	Niellim	1	ncon	Adamawa	Chad	Africa	5,160	9.70362	17.8135	59	26	3	30
1624	GM	gis	Gisiga	nort3047	North Giziga	1	afas	Biu-Mandara	Cameroon	Africa	20,000	10.6755	14.219	37	29	5	3
1625	GM	mgo	Moghamo	meta1238	Meta'	1	ncon	Bantoid	Cameroon	Africa	87,000	5.88942	9.87416	50	33	3	14
1626	GM	bri	Mokpwe	mokp1239	Mokpwe	1	ncon	Bantoid	Cameroon	Africa	32,200	4.24178	9.23887	31	22	2	7
1627	GM	sif	Siamou	siam1242	Siamou	1	ncon	Kru	Burkina Faso	Africa	20,000	10.998	-4.92143	41	22	5	14
1628	GM	nnh	Ngiemboon	ngie1241	Ngiemboon	1	ncon	Bantoid	Cameroon	Africa	250,000	5.56777	10.1266	30	19	4	7
1629	GM	yas	Nugunu	nugu1242	Nugunu (Cameroon)	1	ncon	Bantoid	Cameroon	Africa	35,000	4.63103	11.1837	35	24	4	7
1630	GM	nza	Mbembe	tigo1236	Tigon Mbembe	1	ncon	Platoid	Cameroon	Africa	36,000	6.98399	10.7085	116	99	5	12
1631	GM	orc	Orma	orma1241	Orma	1	afas	Eastern Cushitic	Kenya	Africa	69,000	-1.79489	39.6075	33	23	0	10
1632	GM	pny	Pinyin	piny1238	Pinyin	1	ncon	Bantoid	Cameroon	Africa	24,600	5.7991	10.0682	66	42	5	19
1633	GM	pnz	Pana	pana1293	Pana (Central African Republic)	1	ncon	Adamawa	Central African Republic	Africa	82,000	8.71518	13.6009	66	34	4	28
1634	GM	atu	Thok Reel	reel1238	Reel	1	nsah	Nilotic	Sudan	Africa	50,000	6.32234	30.4945	63	20	3	40
1635	GM	udl	Ouldeme	wuzl1236	Wuzlam	1	afas	Biu-Mandara	Cameroon	Africa	10,500	10.955	14.1378	42	34	3	5
1636	GM	les	Balese	lese1243	Lese	1	nsah	Mangbutu-Efe	Democratic Republic of the Congo	Africa	50,000	1.8798	29.2918	42	29	3	10
1637	GM	neb	Toura	tour1242	Toura (Cote d'Ivoire)	1	ncon	Eastern Mande	Côte d'Ivoire	Africa	38,500	7.76747	-7.33105	39	21	4	14
1638	GM	gwe	Kigweno	gwen1239	Gweno	1	ncon	Bantoid	Tanzania	Africa	2,200	-3.68407	37.6827	29	24	0	5
1639	GM	suw	Sisumbwa	sumb1240	Sumbwa	1	ncon	Bantoid	Tanzania	Africa	191,000	-3.47335	31.9457	32	20	2	10
1640	GM	zin	Luzinza	zinz1238	Zinza	1	ncon	Bantoid	Tanzania	Africa	138,000	-2.64132	32.1755	30	20	0	10
1641	GM	mer	Kimeru	meru1245	Meru	1	ncon	Bantoid	Kenya	Africa	1,740,000	0.26484	37.7396	27	17	0	10
1642	GM	hka	Kikahe	kahe1238	Kahe	1	ncon	Bantoid	Tanzania	Africa	2,700	-3.51412	37.5759	32	22	0	10
1643	GM	han	Kihangaza	hang1260	Hangaza	1	ncon	Bantoid	Tanzania	Africa	150,000	-2.52347	30.7074	35	23	2	10
1644	GM	old	Kimochi	moch1256	Mochi	1	ncon	Bantoid	Tanzania	Africa	597,000	-3.33743	37.3357	25	20	0	5
1645	GM	ssc	Kisimbiti	suba1252	Suba-Simbiti	1	ncon	Bantoid	Tanzania	Africa	98,700	-0.95719	34.1033	39	23	2	14
1646	GM	kya	Eciruuri	kway1241	Kwaya	1	ncon	Bantoid	Tanzania	Africa	115,000	-1.80737	33.71	29	17	2	10
1647	GM	www	Wawa	wawa1246	Wawa	1	ncon	Bantoid	Cameroon	Africa	3,000	6.68974	11.7802	49	30	3	16
1648	GM	shi	Tachelhit	tach1250	Tachelhit	1	afas	Berber	Morocco	Africa	3,000,000	29.7854	-7.77879	37	33	0	4
1649	GM	tug	Tounia	tuni1251	Tunia	1	ncon	Adamawa	Chad	Africa	2,260	9.42506	18.2059	40	24	3	13
1650	GM	sef	Senoufo, Cebaara	ceba1235	Cebaara Senoufo	1	ncon	Gur	Côte d'Ivoire	Africa	862,000	9.50768	-6.15264	43	24	3	16
1651	GM	flr	Fuliiru	fuli1240	Fuliiru	1	ncon	Bantoid	Democratic Republic of the Congo	Africa	300,000	-3.04022	28.9865	36	24	2	10
1652	GM	sad	Sandawe	sand1273	Sandawe	1	khoi	Sandawe	Tanzania	Africa	40,000	-5.26918	35.4808	64	44	5	15
1653	GM	tvd	Tsuvaɗi	tsuv1239	Tsuvadi	1	ncon	Kainji	Nigeria	Africa	150,000	10.8421	5.22095	55	28	3	24
1654	GM	etu	Ejagham	ejag1239	Ejagham	1	ncon	Bantoid	Nigeria	Africa	67,300	5.54442	8.90959	29	19	3	7
1655	GM	ybb	Yemba	yemb1246	Yemba	1	ncon	Bantoid	Cameroon	Africa	300,000	5.47421	10.0214	27	17	3	7
1656	GM	bfj	Nchufie	bafa1249	Bafanji	1	ncon	Bantoid	Cameroon	Africa	17,000	5.84612	10.4518	59	26	3	30
1657	GM	bji	Burji	burj1242	Burji	1	afas	Eastern Cushitic	Ethiopia	Africa	35,700	4.44624	38.4646	36	26	0	10
1658	GM	blo	Anii	anii1245	Anii	1	ncon	Kwa	Benin	Africa	33,600	9.11127	1.60169	36	23	2	11
1659	GM	fip	Fipa	fipa1238	Fipa	1	ncon	Bantoid	Tanzania	Africa	195,000	-7.88963	31.3442	35	20	1	14
1660	GM	naw	Nawuri	nawu1242	Nawuri	1	ncon	Kwa	Ghana	Africa	14,000	8.45116	0.04947	40	29	2	9
1661	GM	myo	Anfillo	anfi1235	Anfillo	1	afas	North Omotic	Ethiopia	Africa	500	8.568	34.647	48	38	0	10
1662	GM	nto	Bokala-Nkole	ntom1248	Ntomba	1	ncon	Bantoid	Democratic Republic of the Congo	Africa	100,000	-1.99062	18.265	30	23	0	7
1663	GM	tbr	Talasa	tumt1243	Tumtum	1	nsah	Kadugli	Sudan	Africa	7,300	10.6378	30.4128	55	39	2	14
1664	GM	uiv	Iyive	iyiv1238	Iyive	1	ncon	Bantoid	Cameroon	Africa	1,000	6.50437	9.53302	64	53	4	7
1665	GM	btx	Karo Batak	bata1293	Batak Karo	1	anes	Sumatra	Indonesia	Asia	600,000	2.12787	98.2517	24	16	0	8
1666	GM	tgl	Tagalog	taga1270	Tagalog	1	anes	Meso-Philippine	Philippines	Asia	21,500,000	14.06	121.747	24	19	0	5
1667	GM	ssb	Southern Sama	sout2918	Southern Sama	1	anes	Sama-Bajaw	Philippines	Asia	200,000	5.07546	119.38	23	17	0	6
1668	GM	kqr	Kimaragang	kima1244	Kimaragang	1	anes	Northwest Malayo-Polynesian	Malaysia	Asia	25,000	6.61982	116.96	23	18	0	5
1669	GM	beg	Belait	bela1260	Belait	1	anes	Western Malayo-Polynesian	Brunei	Asia	1,000	4.96207	114.933	25	19	0	6
1670	GM	ilo	Iloko/Ilocano	ilok1237	Iloko	2	anes	Northern Philippines	Philippines	Asia	6,920,000	15.9361	120.993	23	17	0	6
1671	GM	cjm	Phan Rang Cham (Eastern Cham)	east2563	Eastern Cham	1	anes	Malayic	Viet Nam	Asia	72,900	11.2853	108.49	30	21	0	9
1672	GM	mkm	Moklen	mokl1243	Moklen	1	anes	Moklen	Thailand	Asia	1,500	8.16761	98.3176	46	19	0	27
1673	GM	mwt	Moken	moke1242	Moken	1	anes	Moklen	Myanmar	Asia	7,000	10.1474	98.6765	38	20	0	18
1674	GM	nia	Nias	nias1242	Nias	1	anes	Sumatra	Indonesia	Asia	770,000	0.90691	97.4961	25	19	0	6
1675	GM	jav	Javanese	java1254	Javanese	1	anes	Javanese	Indonesia	Asia	84,300,000	-0.572307	110.885	33	24	0	9
1676	GM	blf	Buol	buol1237	Buol	1	anes	Sulawesi	Indonesia	Asia	75,000	0.97727	121.519	23	17	0	6
1677	GM	mak	Makassar	maka1311	Makasar	1	anes	Sulawesi	Indonesia	Asia	1,600,000	-5.65551	119.838	23	18	0	5
1678	GM	xmz	Mori Bawah	mori1268	Mori Bawah	1	anes	Sulawesi	Indonesia	Asia	16,100	-2.56016	121.37	27	22	0	5
1679	GM	xbr	Kambera	kamb1299	Kambera	1	anes	Central Malayo-Polynesian	Indonesia	Asia	235,000	-9.88447	120.235	29	19	0	10
1680	GM	tet	Tetun	tetu1245	Tetum	1	anes	Central Malayo-Polynesian	Indonesia	Asia	400,000	-9.11217	125.528	18	13	0	5
1681	GM	lti	Leti	leti1246	Leti (Indonesia)	1	anes	Central Malayo-Polynesian	Indonesia	Asia	7,500	-8.19808	127.674	22	10	0	12
1682	GM	mky	Makian, East (Taba)	east2440	East Makian	2	anes	South Halmahera - West New Guinea	Indonesia	Asia	20,000	0.07337	127.423	23	18	0	5
1683	GM	bhw	Biak	biak1248	Biak	2	anes	South Halmahera - West New Guinea	Indonesia	Asia	30,000	-0.9523	135.879	19	14	0	5
1684	GM	abs	Ambon Malay	ambo1250	Ambonese Malay	1	ocpc	Creoles and Pidgins	Indonesia	Asia	200,000	-3.71342	128.184	23	18	0	5
1685	GM	bpq	Banda Malay	band1353	Banda Malay	1	ocpc	Creoles and Pidgins	Indonesia	Asia	3,690	-4.55565	129.905	23	18	0	5
1686	GM	xmm	Manado Malay	mala1481	Malay, Manado	1	ocpc	Malayic	Indonesia	Asia	850,000	1.48099	124.843	25	19	0	6
1687	GM	mkn	Kupang Malay	kupa1239	Kupang Malay	1	ocpc	Creoles and Pidgins	Indonesia	Asia	200,000	-10.2526	123.63	25	19	0	6
1688	GM	lrt	Larantuka Malay	lara1260	Larantuka Malay	1	ocpc	Creoles and Pidgins	Indonesia	Asia	20,000			25	19	0	6
1689	GM	max	North Maluku Malay	nort2828	North Moluccan Malay	1	anes	Malayic	Indonesia	Asia	700,000	-0.86437	128.323	27	21	0	6
1690	GM	ind	Indonesian	indo1316	Indonesian	1	anes	Malayic	Indonesia	Asia	23,200,480	-7.33458	109.716	31	23	0	8
1691	GM	mad	Madurese	nucl1460	Nuclear Madurese	1	anes	Madurese	Indonesia	Asia	13,600,000	-7.0	113.0	35	27	0	8
1692	GM	ceb	Cebuano	cebu1242	Cebuano	1	anes	Meso-Philippine	Philippines	Asia	15,800,000	8.38799	124.367	21	18	0	3
1693	GM	ban	Balinese	bali1278	Balinese	1	anes	Bali-Sasak	Indonesia	Asia	3,330,000	-8.35714	115.075	24	18	0	6
1694	GM	bug	Bugis	bugi1244	Buginese	1	anes	Sulawesi	Indonesia	Asia	3,500,000	-0.251495	119.251	25	19	0	6
1695	GM	bcl	Bikol (Bicolano)	cent2087	Central Bicolano	1	anes	Meso-Philippine	Philippines	Asia	2,500,000	13.7574	123.403	28	23	0	5
1696	GM	hil	Hiligaynon	hili1240	Hiligaynon	1	anes	Meso-Philippine	Philippines	Asia	5,770,000	10.4018	122.974	25	20	0	5
1697	GM	pam	Kapampangan	pamp1243	Pampanga	1	anes	Northern Philippines	Philippines	Asia	1,900,000	14.9603	120.502	22	17	0	5
1698	GM	min	Minangkabau	mina1268	Minangkabau	1	anes	Malayic	Indonesia	Asia	5,530,000	4.17	96.25	33	23	0	10
1699	GM	pag	Pagasinan	pang1290	Pangasinan	1	anes	Northern Philippines	Philippines	Asia	1,160,000	15.9377	120.365	21	16	0	5
1700	GM	tes	Tengger	teng1272	Tengger	1	anes	Javanese	Indonesia	Asia	80,000	-7.89069	113.037	42	20	0	22
1701	RA	mrr	Abujmaria	mari1414	Maria (India)	1	drav	South-Central Dravidian	India	Asia	165,000	19.7875	79.9144	39	22	0	17
1702	RA	apq	Andamanese	apuc1241	A-Pucikwar	1	anda	Great Andamanese	India	Asia	10	12.241	92.7965	35	25	0	10
1703	RA	njm	Angami	anga1288	Angami Naga	1	sitb	Kuki-Chin	India	Asia	125,000	25.6841	93.8668	43	37	0	6
1704	RA	njo	Ao-Naga	aona1235	Ao Naga	1	sitb	Kuki-Chin	India	Asia	232,000	26.3241	94.3824	32	24	0	8
1705	RA	apt	Apatani	apat1240	Apatani	1	sitb	Tani	India	Asia	24,000	27.1933	93.7284	37	24	0	13
1706	RA	asm	Assamese	assa1263	Assamese	1	ieur	Indic	India	Asia	16,700,000	26.0876	91.2932	37	22	0	15
1707	RA	awa	Awadhi	awad1243	Awadhi	1	ieur	Indic	India	Asia	37,700,000	27.5907	82.4663	45	37	0	8
1708	RA	bfq	Badaga	bada1257	Badaga	1	drav	Southern Dravidian	India	Asia	245,000	11.3094	76.5974	38	25	0	13
1709	RA	bft	Balti	balt1258	Balti	1	sitb	Bodic	Pakistan	Asia	270,000	34.4491	77.2859	53	35	0	18
1710	RA	lmn	Banjara	lamb1269	Lambadi	2	ieur	Indic	India	Asia	6,000,000	16.5734	76.9717	34	24	0	10
1711	RA	ben	Bengali	beng1280	Bengali	2	ieur	Indic	Bangladesh	Asia	110,000,000	24.0	90.0	48	34	0	14
1712	RA	bhb	Bhili	bhil1251	Bhili	1	ieur	Indic	India	Asia	1,300,000	20.85	73.9592	62	35	0	27
1713	RA	unr	Bhumij	mund1320	Mundari	3	ausa	Munda	India	Asia	1,550,000	25.0391	87.1792	54	33	0	21
1714	RA	bwo	BoRo	boro1277	Boro (Ethiopia)	2	afas	North Omotic	Ethiopia	Africa	19,900	10.6596	35.345	30	22	0	8
1715	RA	bkk	Brokskat	brok1247	Brokskat	2	ieur	Indic	India	Asia	10,000	34.5308	76.6026	56	41	0	15
1716	RA	bns	Bundeli	bund1253	Bundeli	1	ieur	Indic	India	Asia	644,000	24.8982	78.9542	55	38	0	17
1717	RA	cdn	Chandangs and Byangs	chau1259	Chaudangsi	1	sitb	Bodic	India	Asia	1,830	29.7033	80.4832	42	34	0	8
1718	RA	nri	Chokri	chok1243	Chokri Naga	1	sitb	Kuki-Chin	India	Asia	24,000	25.5636	94.2887	39	34	0	5
1719	RA	drd	Darmiya	darm1243	Darmiya	1	sitb	Bodic	India	Asia	1,750	29.8629	80.5439	42	34	0	8
1720	RA	gaq	Didayi	gata1239	Gata'	1	ausa	Munda	India	Asia	3,060	18.6076	82.984	38	24	0	14
1721	RA	gda	Gade-Lohar	gade1236	Gade Lohar	1	ieur	Indic	India	Asia	1,010	25.8583	78.2187	50	31	0	19
1722	RA	adl	Gallong	galo1242	Galo	1	sitb	Tani	India	Asia	30,000	27.749	96.311	29	17	0	12
1723	RA	grt	Garo	garo1247	Garo	1	sitb	Bodo-Garo	India	Asia	780,000	25.2954	90.462	21	16	0	5
1724	RA	gju	Gojri	guja1253	Gujari	2	ieur	Indic	India	Asia	690,000	34.3768	73.1461	54	35	0	19
1725	RA	guj	Gujarati	guja1252	Gujarati	1	ieur	Indic	India	Asia	45,500,000	22.687	71.0962	60	35	0	25
1726	RA	gbj	Gutob	bodo1267	Bodo Gadaba	1	ausa	Munda	India	Asia	8,000	18.3857	82.771	40	21	0	19
1727	RA	hlb	Halbi	halb1244	Halbi	1	ieur	Indic	India	Asia	500,000	20.3081	81.3742	42	29	0	13
1728	RA	hin	Hindi	hind1269	Hindi	2	ieur	Indic	India	Asia	180,000,000	25.0	77.0	58	37	0	21
1729	RA	hoc	Ho	hooo1248	Ho	1	ausa	Munda	India	Asia	1,500,000	23.9596	87.1188	43	24	0	19
1730	RA	iru	Irula	irul1243	Irula	2	drav	Southern Dravidian	India	Asia	200,000	12.7065	79.9521	52	31	0	21
1731	RA	jns	Jaunsari	jaun1243	Jaunsari	1	ieur	Indic	India	Asia	100,000	30.5587	77.9084	51	34	0	17
1732	RA	jun	Juang	juan1238	Juang	2	ausa	Munda	India	Asia	50,000	21.2606	85.5845	36	24	0	12
1733	RA	xnr	Kangri	kang1280	Kangri	1	ieur	Indic	India	Asia	1,700,000	31.915	76.366	41	29	0	12
1734	RA	kan	Kannada	nucl1305	Nuclear Kannada	1	drav	Southern Dravidian	India	Asia	35,300,000	13.5878	76.1198	47	36	0	11
1735	RA	saz	Kanigke:rgotti	saur1248	Saurashtra	1	ieur	Indic	India	Asia	310,000	9.99172	77.9427	42	32	0	10
1736	RA	mjw	Karbi (Mikir)	karb1241	Karbi	1	sitb	Kuki-Chin	India	Asia	492,000	25.7317	93.0462	39	28	0	11
1737	RA	iru	Kasaba	irul1243	Irula	1	drav	Southern Dravidian	India	Asia	200,000	12.7065	79.9521	30	23	0	7
1738	RA	kas	Kashmiri	kash1277	Kashmiri	1	ieur	Indic	India	Asia	5,420,000	34.1668	74.3305	56	28	0	28
1739	RA	xuj	Kattunaika	jenn1240	Jennu Kurumba	1	drav	Southern Dravidian	India	Asia	35,000	11.5041	76.5767	33	26	0	7
1740	RA	khr	Kharia	khar1287	Kharia	2	ausa	Munda	India	Asia	292,000	22.3571	84.3922	45	31	0	14
1741	RA	kha	Khasi	khas1269	Khasi	2	ausa	Khasian	India	Asia	865,000	24.977	91.9998	40	27	0	13
1742	RA	nkh	Khezha	khez1235	Khezha Naga	1	sitb	Kuki-Chin	India	Asia	23,000	25.7078	94.3114	50	42	0	8
1743	RA	kfa	Kod̩agu	koda1255	Kodava	1	drav	Southern Dravidian	India	Asia	241,000	12.2443	75.9161	52	27	0	25
1744	RA	kfb	Kolami	nort2699	Northwestern Kolami	1	drav	Central Dravidian	India	Asia	200,000	20.1022	78.4934	34	21	0	13
1745	RA	kfc	Kon̩d̩a or Kubi	kond1295	Konda-Dora	1	drav	South-Central Dravidian	India	Asia	20,000	18.2675	82.934	43	23	0	20
1746	RA	gau	Kon̩ekar Gadaba	mudh1235	Mudhili Gadaba	1	drav	Central Dravidian	India	Asia	8,000	18.276	83.378	31	19	0	12
1747	RA	knn	Konkani	konk1267	Konkani	1	ieur	Indic	India	Asia	4,000,000	19.2414	73.9166	45	35	0	10
1748	RA	kfd	Koraga	korr1238	Korra Koraga	1	drav	Southern Dravidian	India	Asia	14,000	12.9163	75.2	34	21	0	13
1749	RA	kfq	Korku	kork1243	Korku	1	ausa	Munda	India	Asia	478,000	21.8358	77.5541	37	26	0	11
1750	RA	kfe	Kota	kota1263	Kota (India)	1	drav	Southern Dravidian	India	Asia	900	11.4978	76.9387	41	26	0	15
1751	RA	kff	Koya	koya1251	Koya	1	drav	South-Central Dravidian	India	Asia	300,000	17.6772	81.2096	31	21	0	10
1752	RA	kxu	Kui	kuii1252	Kui (India)	1	drav	South-Central Dravidian	India	Asia	765,000	19.2043	83.5859	39	20	0	19
1753	RA	kfy	Kumauni	kuma1273	Kumaoni	1	ieur	Indic	India	Asia	2,360,000	29.5622	80.0171	42	31	0	11
1754	RA	kru	Kurux	kuru1302	Kurukh	2	drav	Northern Dravidian	India	Asia	2,050,000	24.4644	86.4657	56	31	0	25
1755	RA	kxv	Kuvi	kuvi1243	Kuvi	2	drav	South-Central Dravidian	India	Asia	350,000	18.8832	83.7552	47	28	0	19
1756	RA	lbj	Ladakhi	lada1244	Ladakhi	2	sitb	Bodic	India	Asia	150,000	33.468	80.6013	45	37	0	8
1757	RA	lmn	Lamani	lamb1269	Lambadi	1	ieur	Indic	India	Asia	6,000,000	16.5734	76.9717	48	30	0	18
1758	RA	lep	Lepca	lepc1244	Lepcha	1	sitb	Lepcha	India	Asia	48,000	27.0869	88.5726	36	26	0	10
1759	RA	njh	Lotha	loth1237	Lotha Naga	1	sitb	Kuki-Chin	India	Asia	148,000	26.014	94.0435	43	35	0	8
1760	RA	lus	Lushai	lush1249	Lushai	1	sitb	Kuki-Chin	India	Asia	529,000	22.6138	92.6247	39	33	0	6
1761	RA	mai	Maithili	mait1250	Maithili	1	ieur	Indic	India	Asia	31,900,000	26.3817	86.2211	42	34	0	8
1762	RA	mal	Malayalam	mala1464	Malayalam	1	drav	Southern Dravidian	India	Asia	35,400,000	9.59208	76.7651	43	30	0	13
1763	RA	mjt	Malto	saur1249	Sauria Paharia	1	drav	Northern Dravidian	India	Asia	110,000	24.8124	87.6432	34	24	0	10
1764	RA	mni	Manipuri	mani1292	Manipuri	2	sitb	Kuki-Chin	India	Asia	1,370,000	24.4409	93.3426	35	27	0	8
1765	RA	nbi	Mao-Naga	maon1238	Mao Naga	1	sitb	Kuki-Chin	India	Asia	81,000	25.3836	94.0035	26	20	0	6
1766	RA	mar	Marathi	mara1378	Marathi	1	ieur	Indic	India	Asia	68,000,000	17.9344	76.6665	55	42	0	13
1767	RA	mxj	Mishmi	miju1243	Miju-Mishmi	1	sitb	Tani	India	Asia	18,000	28.4732	97.0444	50	34	0	16
1768	RA	mrg	Mising	misi1242	Mising = Padam = Miri	1	sitb	Tani	India	Asia	571,000	27.418	94.69	43	34	0	9
1769	RA	nmo	Moyon	moyo1238	Moyon Naga	1	sitb	Kuki-Chin	India	Asia	3,700	24.4793	94.3421	37	24	0	13
1770	RA	unr	Mundari	mund1320	Mundari	1	ausa	Munda	India	Asia	1,550,000	25.0391	87.1792	39	21	0	18
1771	RA	nit	Naiki	sout1549	Southeastern Kolami	1	drav	Central Dravidian	India	Asia	10,000	19.6908	78.5936	46	36	0	10
1772	RA	nep	Nepali	nepa1252	Nepali	1	ieur	Indic	Nepal	Asia	11,100,000	27.5947	87.6201	47	35	0	12
1773	RA	ncb	Nicobarese	cent1990	Central Nicobarese	1	ausa	Nicobarese	India	Asia	10,100	7.94812	93.3921	35	16	0	19
1774	RA	gdb	Ollari	pott1240	Pottangi Ollar Gadaba	1	drav	Central Dravidian	India	Asia	15,000	18.5968	82.7586	34	22	0	12
1775	RA	ori	Oriya	nucl1284	Nuclear Oriya	1	ieur	Indic	India	Asia	31,700,000	21.6626	86.8563	43	31	0	12
1776	RA	pck	Paite	pait1244	Paite Chin	1	sitb	Kuki-Chin	India	Asia	78,800	24.0381	93.6136	25	19	0	6
1777	RA	pci	Parji	duru1236	Duruwa	1	drav	Central Dravidian	India	Asia	80,000	19.0534	82.4881	31	21	0	10
1778	RA	lae	Pat̩t̩an̩i	patt1248	Pattani	1	sitb	Bodic	India	Asia	11,000	32.6963	76.5966	44	38	0	6
1779	RA	peg	Pengo	peng1244	Pengo	1	drav	South-Central Dravidian	India	Asia	350,000	19.3435	83.6552	32	22	0	10
1780	RA	pan	Punjabi	panj1256	Panjabi	2	ieur	Indic	India	Asia	27,100,000	30.0368	75.6702	51	32	0	19
1781	RA	bfw	Remo	bond1245	Bondo	2	ausa	Munda	India	Asia	9,000	19.1512	83.8141	40	27	0	13
1782	RA	san	Sanskrit	sans1269	Sanskrit	1	ieur	Indic	India	Asia	2,950	20.0	77.0	45	37	0	8
1783	RA	sat	Santali	sant1410	Santali	1	ausa	Munda	India	Asia	5,960,000	25.0317	87.8185	46	35	0	11
1784	RA	nsm	Sema	sumi1235	Sumi Naga	1	sitb	Kuki-Chin	India	Asia	242,000	25.9996	94.4235	46	35	0	11
1785	RA	scl	Shina	shin1264	Shina	1	ieur	Indic	Pakistan	Asia	300,000	34.6515	75.287	48	35	0	13
1786	RA	snd	Sindhi	sind1272	Sindhi	2	ieur	Indic	Pakistan	Asia	18,500,000	26.0	69.0	61	41	0	20
1787	RA	srb	Soːra	sora1254	Sora	1	ausa	Munda	India	Asia	310,000	19.1213	84.19	31	21	0	10
1788	RA	tam	Tamil	tami1289	Tamil	2	drav	Southern Dravidian	India	Asia	61,500,000	10.520219	78.825989	43	32	0	11
1789	RA	nmf	Tangkul Naga	tang1336	Tangkhul Naga	1	sitb	Kuki-Chin	India	Asia	125,000	25.0489	94.3567	40	27	0	13
1790	RA	nst	Tangsa	tase1235	Tase Naga	1	sitb	Northern Naga	Myanmar	Asia	55,400	27.2572	96.3855	29	23	0	6
1791	RA	tel	Telugu	telu1262	Telugu	1	drav	South-Central Dravidian	India	Asia	69,600,000	16.4529	78.7024	51	40	0	11
1792	RA	tcz	Thaadou	thad1238	Thado Chin	1	sitb	Kuki-Chin	India	Asia	205,000	24.096	93.722	31	23	0	8
1793	RA	tcx	Toda	toda1252	Toda	1	drav	Southern Dravidian	India	Asia	1,100	11.4184	77.0168	53	38	0	15
1794	RA	trp	Tripuri	kokb1239	Kok Borok	1	sitb	Bodo-Garo	India	Asia	691,000	23.1916	91.4673	34	25	0	9
1795	RA	tcy	Tulu	tulu1258	Tulu	1	drav	Southern Dravidian	India	Asia	1,950,000	12.8114	75.2651	35	23	0	12
1796	RA	url	Urali	ural1274	Urali	1	drav	Southern Dravidian	India	Asia	No_estimate_available	10.8519	76.8007	46	26	0	20
1797	RA	urd	Urdu	urdu1245	Urdu	1	ieur	Indic	Pakistan	Asia	10,700,000	25.0	67.0	54	35	0	19
1798	RA	vaa	Vaagri Boli	vaag1238	Vaagri Booli	1	ieur	Indic	India	Asia	9,300	12.215	79.5335	37	23	0	14
1799	RA	yea	Yerava	ravu1237	Ravula	1	drav	Southern Dravidian	India	Asia	26,900	12.3231	75.6265	39	23	0	16
1800	RA	yeu	Yerukala	yeru1240	Yerukula	1	drav	Southern Dravidian	India	Asia	300,000	17.3702	81.9748	38	20	0	18
1801	SAPHON	alc	Kawesqar	qawa1238	Qawasqar	1	alac	Alacalufan	Chile	America	12	-49.703	-75.3756	24	18	0	6
1802	SAPHON	arn	Mapudungun	mapu1245	Mapudungun	1	arcn	Araucanian	Chile	America	200,000	-38.7392	-71.277	28	22	0	6
1803	SAPHON	aca	Achagua	acha1250	Achagua	1	arwk	Arawakan	Colombia	America	250	4.38649	-72.2005	29	19	0	10
1804	SAPHON	apu	Apurinã	apur1254	Apurina	2	arwk	Arawakan	Brazil	America	4,087	-8.21692	-66.7714	34	14	0	20
1805	SAPHON	arw	Lokono	araw1276	Lokono	1	arwk	Arawakan	Suriname	America	700	5.64295	-56.9243	21	16	0	5
1806	SAPHON	cni	Asháninka	asha1243	Ashaninka	1	arwk	Arawakan	Peru	America	26,100	-11.9311	-73.9073	22	14	0	8
1807	SAPHON	cpc	Ashéninka (Apurucayali dialect)	ajyi1238	Ajyininka Apurucayali	1	arwk	Arawakan	Peru	America	4,000	-9.82364	-74.6195	26	20	0	6
1808	SAPHON	prq	Ashéninka (Perené dialect)	ashe1272	Asheninka Perene	1	arwk	Arawakan	Peru	America	5,500	-10.9777	-74.9153	28	18	0	10
1809	SAPHON	cpu	Ashéninka (Pichis dialect)	pich1237	Pichis Asheninka	1	arwk	Arawakan	Peru	America	12,000	-10.4725	-74.6028	30	22	0	8
1810	SAPHON	cpb	Ashéninka (Ucayali-Yurúa dialect)	ucay1237	Ucayali-Yurua Asheninka	1	arwk	Arawakan	Peru	America	7,000	-9.49424	-73.1836	32	24	0	8
1811	SAPHON	bwi	Baniwa (Central)	bani1255	Baniwa	1	arwk	Arawakan	Brazil	America	5,460	2.17859	-67.7704	24	16	0	8
1812	SAPHON	bwi	Baniwa (Rio Negro)	bani1255	Baniwa	2	arwk	Arawakan	Brazil	America	5,460	2.17859	-67.7704	26	18	0	8
1813	SAPHON	bae	Baré	bare1276	Bare	1	arwk	Arawakan	Venezuela	America	No_known_speakers	1.91649	-66.828	23	19	0	4
1814	SAPHON	cbb	Cabiyarí	cabi1241	Cabiyari	1	arwk	Arawakan	Colombia	America	310	0.16101	-71.0622	17	12	0	5
1815	SAPHON	cot	Caquinte	caqu1242	Caquinte	1	arwk	Arawakan	Peru	America	300	-11.4812	-73.4451	27	19	0	8
1816	SAPHON	ccc	Chamicuro	cham1318	Chamicuro	1	arwk	Arawakan	Peru	America	2	-5.1149	-75.6778	29	19	0	10
1817	SAPHON	kpc	Curripaco	curr1243	Curripaco	1	arwk	Arawakan	Colombia	America	7,830	0.69618	-67.5028	29	25	0	4
1818	SAPHON	unk	Enawené-Nawé	enaw1238	Enawene-Nawe	1	arwk	Arawakan	Brazil	America	320	-12.4302	-58.9802	25	13	0	12
1819	SAPHON	inp	Iñapari	inap1243	Inapari	1	arwk	Arawakan	Peru	America	4	-12.4653	-69.3083	31	13	0	18
1820	SAPHON	gqn	Kinikinao	guan1270	Guana (Brazil)	1	arwk	Arawakan	Brazil	America	No_known_speakers	-19.1667	-54.0333	23	13	0	10
1821	SAPHON	mpd	Manchinere	mach1268	Machinere	1	arwk	Arawakan	Brazil	America	260	-10.4804	-69.7683	18	13	0	5
1822	SAPHON	mcb	Matsigenka	mach1267	Machiguenga	1	arwk	Arawakan	Peru	America	10,100	-12.1291	-72.5017	27	18	0	9
1823	SAPHON	mmh	Mehináku	mehi1240	Mehinaku	1	arwk	Arawakan	Brazil	America	200	-12.5364	-53.521	23	13	0	10
1824	SAPHON	cox	Nanti	nant1250	Nanti	1	arwk	Arawakan	Peru	America	480	-12.1018	-72.3507	27	18	0	9
1825	SAPHON	not	Nomatsigenga	noma1263	Nomatsiguenga	1	arwk	Arawakan	Peru	America	6,500	-11.5349	-74.4371	25	16	0	9
1826	SAPHON	plu	Palikúr	pali1279	Palikur	1	arwk	Arawakan	Brazil	America	920	3.63993	-51.6246	24	14	0	10
1827	SAPHON	pbg	Paraujano	para1316	Paraujano	1	arwk	Arawakan	Venezuela	America	No_known_speakers	10.8427	-71.8399	25	13	0	12
1828	SAPHON	pab	Paresí	pare1272	Parecis	1	arwk	Arawakan	Brazil	America	1,290	-14.5929	-57.4059	19	15	0	4
1829	SAPHON	pio	Piapoco	piap1246	Piapoco	1	arwk	Arawakan	Colombia	America	4,930	4.37718	-68.5953	19	15	0	4
1830	SAPHON	rgr	Resígaro	resi1247	Resigaro	1	arwk	Arawakan	Peru	America	14	-2.48139	-71.3578	37	32	0	5
1831	SAPHON	tae	Tariana	tari1256	Tariana	1	arwk	Arawakan	Brazil	America	100	0.440205	-68.9042	38	23	0	15
1832	SAPHON	ter	Terêna	tere1279	Tereno	1	arwk	Arawakan	Brazil	America	15,000	-20.6614	-56.0329	23	13	0	10
1833	SAPHON	wap	Wapichana	wapi1253	Wapishana	1	arwk	Arawakan	Guyana	America	6,000	2.58744	-59.8021	22	18	0	4
1834	SAPHON	gae	Warekena	guar1293	Guarequena	1	arwk	Arawakan	Venezuela	America	160	1.80835	-66.9225	25	17	0	8
1835	SAPHON	wau	Waurá	waur1244	Waura	1	arwk	Arawakan	Brazil	America	330	-13.296	-53.6971	26	16	0	10
1836	SAPHON	guc	Wayúu	wayu1243	Wayuu	1	arwk	Arawakan	Colombia	America	135,000	10.2252	-71.8101	20	14	0	6
1837	SAPHON	xir	Xiriâna	xiri1243	Xiriana	1	arwk	Arawakan	Brazil	America	No_known_speakers	2.69932	-62.5413	24	19	0	5
1838	SAPHON	ame	Yánesha	yane1238	Yanesha'	1	arwk	Arawakan	Peru	America	9,830	-10.5454	-75.315	33	24	0	9
1839	SAPHON	yvt	Yavitero	yavi1244	Yavitero	1	arwk	Arawakan	Venezuela	America	Extinct	9.8194	-67.4283	21	17	0	4
1840	SAPHON	yaw	Yawalapití	yawa1261	Yawalapiti	1	arwk	Arawakan	Brazil	America	7	-12.5104	-53.4236	21	17	0	4
1841	SAPHON	pib	Yine	yine1238	Yine	1	arwk	Arawakan	Peru	America	4,000	-11.1086	-73.3087	26	16	0	10
1842	SAPHON	ycn	Yucuna	yucu1253	Yucuna	1	arwk	Arawakan	Colombia	America	1,800	-0.76075	-71.0033	21	16	0	5
1843	SAPHON	brg	Baure	baur1253	Baure	1	arwk	Arawakan	Bolivia	America	13	-13.1278	-64.1838	18	14	0	4
1844	SAPHON	ign	Ignaciano	igna1246	Ignaciano	1	arwk	Arawakan	Bolivia	America	4,500	-15.1188	-65.3993	19	15	0	4
1845	SAPHON	dny	Dení	deni1241	Deni	1	arau	Arauan	Brazil	America	750	-6.74962	-67.5029	22	18	0	4
1846	SAPHON	jaa	Jamamadí	jama1261	Jamamadi	1	arau	Arauan	Brazil	America	480	-7.62223	-66.5662	16	12	0	4
1847	SAPHON	jaa	Jarawara	jama1261	Jamamadi	3	arau	Arauan	Brazil	America	480	-7.62223	-66.5662	19	11	0	8
1848	SAPHON	cul	Kulina	culi1244	Culina	1	arau	Arauan	Brazil	America	2,540	-8.55268	-70.6648	21	17	0	4
1849	SAPHON	pad	Paumarí	paum1247	Paumari	1	arau	Arauan	Brazil	America	870	-5.78403	-64.2803	28	22	0	6
1850	SAPHON	swx	Suruahá	suru1263	Suruaha	1	arau	Arauan	Brazil	America	130	-6.82525	-66.3146	23	18	0	5
1851	SAPHON	ayr	Aymara (Central dialect)	cent2142	Central Aymara	2	ayma	Aymaran	Bolivia	America	1,790,000	-17.0	-68.5	32	26	0	6
1852	SAPHON	jqr	Jaqaru	jaqa1244	Jaqaru	1	ayma	Aymaran	Peru	America	740	-12.8823	-75.8958	42	36	0	6
1853	SAPHON	kwi	Awa-Cuaiquer	awac1239	Awa-Cuaiquer	2	barb	Barbacoan	Colombia	America	20,000	1.21652	-78.3401	26	16	0	10
1854	SAPHON	cbi	Cha'palaa	chac1249	Chachi	1	barb	Barbacoan	Ecuador	America	9,500	0.71489	-79.0508	27	23	0	4
1855	SAPHON	gum	Guambiano	guam1248	Guambiano	1	barb	Barbacoan	Colombia	America	23,500	2.55849	-76.582	25	20	0	5
1856	SAPHON	cof	Tsáfiki	colo1256	Colorado	1	barb	Barbacoan	Ecuador	America	2,300	-0.21181	-79.2347	26	16	0	10
1857	SAPHON	boa	Bora	bora1263	Bora	1	wita	Boran	Peru	America	2,330	-2.91467	-68.9093	41	29	0	12
1858	SAPHON	boa	Miraña	bora1263	Bora	2	wita	Boran	Peru	America	2,330	-2.91467	-68.9093	31	17	0	14
1859	SAPHON	bmr	Muinane	muin1242	Muinane	1	wita	Boran	Colombia	America	150	-0.8652	-72.4249	28	22	0	6
1860	SAPHON	jeb	Shiwilu	jebe1250	Jebero	1	cahu	Cahuapanan	Peru	America	2,500	-5.40317	-76.4103	21	17	0	4
1861	SAPHON	cbt	Shawi	chay1248	Chayahuita	1	cahu	Cahuapanan	Peru	America	11,400	-5.63764	-76.8252	18	14	0	4
1862	SAPHON	ako	Akurio	akur1238	Akurio	1	cari	Cariban	Suriname	America	10	3.19607	-55.6294	24	10	0	14
1863	SAPHON	apy	Apalaí	apal1257	Apalai	1	cari	Cariban	Brazil	America	450	1.49792	-54.7457	24	12	0	12
1864	SAPHON	aap	Arára, Pará	para1310	Para Arara	1	cari	Cariban	Brazil	America	200	-3.71263	-53.0657	17	11	0	6
1865	SAPHON	bkq	Bakairí (Eastern dialect)	baka1277	Bakairi	2	cari	Cariban	Brazil	America	950	-14.2628	-54.7034	30	16	0	14
1866	SAPHON	bkq	Bakairí (Western dialect)	baka1277	Bakairi	1	cari	Cariban	Brazil	America	950	-14.2628	-54.7034	28	16	0	12
1867	SAPHON	car	Carib (French Guiana dialect)	gali1262	Galibi Carib	1	cari	Cariban	Venezuela	America	4,450	5.83772	-56.8323	17	11	0	6
1868	SAPHON	car	Carib (Venezuela dialect)	gali1262	Galibi Carib	2	cari	Cariban	Venezuela	America	4,450	5.83772	-56.8323	15	9	0	6
1869	SAPHON	car	Carib (Suriname dialect)	gali1262	Galibi Carib	3	cari	Cariban	Venezuela	America	4,450	5.83772	-56.8323	15	9	0	6
1870	SAPHON	cbd	Carijona	cari1279	Carijona	1	cari	Cariban	Colombia	America	310	1.21894	-72.0664	21	14	0	7
1871	SAPHON	hix	Hixkaryána	hixk1239	Hixkaryana	1	cari	Cariban	Brazil	America	600	-0.16265	-58.8015	23	18	0	5
1872	SAPHON	txi	Ikpeng	ikpe1245	Ikpeng	1	cari	Cariban	Brazil	America	320	-11.3782	-53.4955	18	12	0	6
1873	SAPHON	ake	Ingarikó	akaw1239	Akawaio	1	cari	Cariban	Guyana	America	4,500	6.16277	-60.862	21	10	0	11
1874	SAPHON	jru	Japreria	japr1238	Japreria	1	cari	Cariban	Venezuela	America	95	10.5523	-72.7101	20	14	0	6
1875	SAPHON	kbb	Kaxuiâna	kaxu1237	Kaxuiana	1	cari	Cariban	Brazil	America	Extinct	2.17138	-55.9101	18	12	0	6
1876	SAPHON	kui	Kuikúro-Kalapálo	kuik1246	Kuikuro-Kalapalo	1	cari	Cariban	Brazil	America	870	-12.3035	-53.2261	26	14	0	12
1877	SAPHON	mbc	Macushi	macu1259	Macushi	1	cari	Cariban	Brazil	America	19,000	4.31861	-60.2209	22	10	0	12
1878	SAPHON	mcg	Mapoyo	mapo1246	Mapoyo	1	cari	Cariban	Venezuela	America	12	5.96952	-67.2581	19	12	0	7
1879	SAPHON	mch	Yekwana	maqu1238	Maquiritari	1	cari	Cariban	Venezuela	America	5,520	4.70705	-64.3877	26	12	0	14
1880	SAPHON	pbh	Panare	enap1235	E'napa Woromaipu	1	cari	Cariban	Venezuela	America	3,540	6.95035	-65.8483	20	13	0	7
1881	SAPHON	aoc	Pemon (Tarepang dialect)	pemo1248	Pemon	1	cari	Cariban	Venezuela	America	5,000	4.97031	-61.4033	21	10	0	11
1882	SAPHON	aoc	Pemon (Arekuna dialect)	pemo1248	Pemon	2	cari	Cariban	Venezuela	America	5,000	4.97031	-61.4033	17	10	0	7
1883	SAPHON	pev	Pémono	pemo1245	Pemono	1	cari	Cariban	Venezuela	America	1	5.248	-66.082	19	12	0	7
1884	SAPHON	tri	Trió	trio1238	Trio	1	cari	Cariban	Suriname	America	1,400	2.53616	-55.7599	24	10	0	14
1885	SAPHON	atr	Waimiri-Atroarí	waim1253	Waimiri-Atroari	1	cari	Cariban	Brazil	America	930	-0.61832	-60.4259	27	16	0	11
1886	SAPHON	waw	Waiwai	waiw1244	Waiwai	1	cari	Cariban	Brazil	America	2,910	1.50881	-59.1417	20	14	0	6
1887	SAPHON	way	Wayana	waya1269	Wayana	1	cari	Cariban	Suriname	America	400	2.77537	-54.4429	16	9	0	7
1888	SAPHON	yar	Yabarana	yaba1248	Yabarana	1	cari	Cariban	Venezuela	America	35	5.32692	-66.276	18	11	0	7
1889	SAPHON	orw	Oro Win	orow1243	Oro Win	1	chaw	Chapacura-Wanham	Brazil	America	5	-10.737	-64.0299	18	12	0	6
1890	SAPHON	pav	Wari'	wari1268	Wari	1	chaw	Chapacura-Wanham	Brazil	America	1,930	-10.6995	-64.5615	21	15	0	6
1891	SAPHON	arh	Ika	arhu1242	Arhuaco	2	chib	Aruak	Colombia	America	14,800	10.7018	-73.6363	21	15	0	6
1892	SAPHON	mot	Barí	bari1297	Bari (Chibchan)	1	chib	Motilon	Colombia	America	3,620	9.08497	-72.9353	22	10	0	12
1893	SAPHON	chb	Muisca	chib1270	Chibcha	1	chib	Chibchan Proper	Colombia	America	Extinct	6.24999	-74.1666	22	16	0	6
1894	SAPHON	cbg	Chimila	chim1309	Chimila	1	chib	Chimila	Colombia	America	2,000	10.1902	-74.2559	36	16	0	20
1895	SAPHON	con	Cofán	cofa1242	Cofan	1	chib	Cofán	Ecuador	America	800	0.276675	-77.0643	37	27	0	10
1896	SAPHON	kog	Kogi	cogu1240	Cogui	1	chib	Aruak	Colombia	America	11,000	10.9485	-73.8043	36	24	0	12
1897	SAPHON	kvn	Border Kuna	bord1248	Border Kuna	1	chib	Kuna	Colombia	America	500	7.92993	-77.1664	24	19	0	5
1898	SAPHON	mbp	Damana	mala1522	Malayo	1	chib	Aruak	Colombia	America	1,920	10.9286	-73.4056	27	20	0	7
1899	SAPHON	tuf	Tunebo (Central dialect)	cent2150	Central Tunebo	1	chib	Chibchan Proper	Colombia	America	2,500	6.8867	-72.097	19	14	0	5
1900	SAPHON	noa	Woun Meu	woun1238	Woun Meu	1	choc	Choco	Panama	America	3,000	6.10019	-77.4453	33	19	0	14
1901	SAPHON	bdc	Emberá-Baudó	embe1259	Embera-Baudo	1	choc	Choco	Colombia	America	5,000	5.23658	-77.1533	33	21	0	12
1902	SAPHON	cto	Emberá-Catío	embe1260	Embera-Catio	1	choc	Choco	Colombia	America	15,000	7.52721	-76.7476	31	19	0	12
1903	SAPHON	cmi	Emberá-Chamí	embe1262	Embera-Chami	1	choc	Choco	Colombia	America	5,510	4.8791	-76.0749	28	16	0	12
1904	SAPHON	emp	Northern Emberá	nort2972	Northern Embera	1	choc	Choco	Panama	America	10,500	7.12761	-77.574	32	20	0	12
1905	SAPHON	sja	Epena	epen1239	Epena	1	choc	Choco	Colombia	America	3,500	4.25877	-77.3566	38	17	0	21
1906	SAPHON	gny	Günün Yajich			1	chon	Puelche	Argentina	America	Extinct	NULL	NULL	36	29	0	7
1907	SAPHON	ona	Chon	onaa1245	Ona	1	chon	Chon Proper	Argentina	America	2	-54.0	-68.5	29	21	0	8
1908	SAPHON	teh	Tehuelche	tehu1242	Tehuelche	1	chon	Chon Proper	Argentina	America	4	-47.5796	-68.3235	31	25	0	6
1909	SAPHON	cod	Kokama-Kokamilla	coca1259	Cocama-Cocamilla	1	tupi	Tupi-Guaraní	Peru	America	2,000	-4.5	-74.0	16	11	0	5
1910	SAPHON	cui	Cuiba	cuib1242	Cuiba	1	guah	Guahiban	Colombia	America	2,450	6.19829	-69.8197	25	17	0	8
1911	SAPHON	guh	Guahibo	guah1255	Guahibo	1	guah	Guahiban	Colombia	America	23,000	5.81736	-68.9839	35	17	0	18
1912	SAPHON	guo	Guayabero	guay1257	Guayabero	1	guah	Guahiban	Colombia	America	2,000	2.8969	-71.844	22	16	0	6
1913	SAPHON	mbn	Macaguán	maca1259	Macaguan	1	guah	Guahiban	Colombia	America	1,010	6.34582	-71.2671	22	16	0	6
1914	SAPHON	axb	Abipon	abip1241	Abipon	1	mgua	Guaicuruan	Argentina	America	Extinct	-29.0	-61.0	23	13	0	10
1915	SAPHON	kbc	Kadiwéu	kadi1248	Kadiweu	1	mgua	Guaicuruan	Brazil	America	1,590	-19.7222	-57.582	31	23	0	8
1916	SAPHON	moc	Mocoví	moco1246	Mocovi	1	mgua	Guaicuruan	Argentina	America	4,530	-28.097	-60.4145	29	21	0	8
1917	SAPHON	plg	Pilagá	pila1245	Pilaga	2	mgua	Guaicuruan	Argentina	America	4,000	-25.0058	-60.1537	22	18	0	4
1918	SAPHON	tob	Toba (Lañagashik dialect)	toba1269	Toba	2	mgua	Guaicuruan	Argentina	America	19,800	-24.4025	-60.4473	26	18	0	8
1919	SAPHON	tob	Toba (Takshek dialect)	toba1269	Toba	3	mgua	Guaicuruan	Argentina	America	19,800	-24.4025	-60.4473	28	20	0	8
1920	SAPHON	amr	Amarakaeri	amar1274	Amarakaeri	1	hara	Harakmbet	Peru	America	500	-12.4931	-70.5533	33	15	0	18
1921	SAPHON	cht	Cholón	chol1284	Cholon	1	hibi	Cholon	Peru	America	Extinct	-9.23129	-75.9621	20	15	0	5
1922	SAPHON	ano	Andoke	ando1256	Andoque	1	saso	Andoke	Colombia	America	370	-0.53751	-72.0869	35	11	0	24
1923	SAPHON	ash	Aʔɨwa	abis1238	Abishira	1	saun	UNCLASSIFIED	Peru	America	Extinct	-0.69386	-75.2183	27	17	0	10
1924	SAPHON	kbh	Camsá	cams1241	Camsa	1	saso	Camsá	Colombia	America	4,770	1.14537	-76.8931	27	21	0	6
1925	SAPHON	cbu	Candoshi-Shapra	cand1248	Candoshi-Shapra	1	saso	Candoshi	Peru	America	3,000	-4.23835	-76.9347	27	21	0	6
1926	SAPHON	cyb	Cayubaba	cayu1262	Cayubaba	1	saso	Cayuvava	Bolivia	America	No_known_speakers	-13.2482	-65.4822	33	17	0	16
1927	SAPHON	irn	Mỹky	iran1263	Irantxe	1	arwk	Arawakan	Brazil	America	190	-12.7178	-57.9806	43	21	0	22
1928	SAPHON	ito	Itonama	iton1250	Itonama	1	saso	Itonama	Bolivia	America	10	-12.8043	-64.3575	25	19	0	6
1929	SAPHON	lec	Leco	leco1242	Leco	1	saso	Leko	Bolivia	America	20	-15.0092	-67.8818	30	24	0	6
1930	SAPHON	lul	Lule	olub1238	Olu'bo	2	nsah	Central Cushitic	Sudan	Africa	15,000	4.6242	31.9103	21	16	0	5
1931	SAPHON	omc	Mochica	moch1259	Mochica	1	saso	Chimúan	Peru	America	Extinct	-8.01667	-79.0	32	20	0	12
1932	SAPHON	mzp	Movima	movi1243	Movima	1	saso	Movima	Bolivia	America	1,450	-13.8115	-65.6348	29	19	0	10
1933	SAPHON	myr	Muniche	muni1258	Muniche	1	saso	Muniche	Peru	America	3	-5.80546	-76.2811	27	22	0	5
1934	SAPHON	pbb	Páez	paez1247	Paez	1	saso	Páezan	Colombia	America	77,400	2.61516	-76.3125	49	33	0	16
1935	SAPHON	pui	Puinave	puin1248	Puinave	1	saso	Puinave	Colombia	America	2,000	3.92974	-67.6886	19	8	0	11
1936	SAPHON	trr	Taushiro	taus1253	Taushiro	1	saso	Taushiro	Peru	America	1	-3.22497	-75.5603	17	12	0	5
1937	SAPHON	tca	Ticuna	ticu1245	Ticuna	1	saso	Ticuna	Brazil	America	32,600	-3.66289	-69.8723	33	15	0	18
1938	SAPHON	tit	Tinigua	tini1245	Tinigua	1	saso	Tinigua	Colombia	America	2	2.716	-73.768	40	22	0	18
1939	SAPHON	tpy	Trumai	trum1247	Trumai	1	saso	Trumai	Brazil	America	100	-11.8119	-53.5717	29	23	0	6
1940	SAPHON	ura	Urarina	urar1246	Urarina	1	saso	Urarina	Peru	America	3,000	-4.44006	-75.4211	21	16	0	5
1941	SAPHON	vil	Vilela	vile1241	Vilela	1	luvi	Vilela	Argentina	America	20	-27.4063	-58.9661	29	24	0	5
1942	SAPHON	auc	Waorani	waor1240	Waorani	1	saso	Waorani	Ecuador	America	1,650	-1.12312	-76.683	32	12	0	20
1943	SAPHON	wba	Warao	wara1303	Warao	1	saso	Warao	Venezuela	America	28,100	7.50851	-59.3528	16	11	0	5
1944	SAPHON	yag	Yahgan	yama1264	Yamana	1	saso	Yámana	Chile	America	1	-55.2748	-68.2648	20	15	0	5
1945	SAPHON	yuz	Yurakaré	yura1255	Yuracare	1	saso	Yuracare	Bolivia	America	2,680	-16.7479	-65.1224	25	18	0	7
1946	SAPHON	acu	Achuar-Shiwiar	achu1248	Achuar-Shiwiar	1	jiva	Jivaroan	Peru	America	3,000	-2.82646	-77.2641	27	15	0	12
1947	SAPHON	agr	Aguaruna	agua1253	Aguaruna	1	jiva	Jivaroan	Peru	America	38,300	-5.30044	-77.9218	20	12	0	8
1948	SAPHON	hub	Huambisa	huam1247	Huambisa	1	jiva	Jivaroan	Peru	America	9,330	-3.99109	-77.9797	23	15	0	8
1949	SAPHON	jiv	Shuar	shua1257	Shuar	1	jiva	Jivaroan	Ecuador	America	46,700	-3.45136	-78.1892	21	13	0	8
1950	SAPHON	cbv	Kakua	cacu1241	Cacua	1	maku	Cacua-Nukak	Colombia	America	150	0.88778	-69.5659	26	21	0	5
1951	SAPHON	mbr	Nukak	nuka1242	Nukak Maku	1	maku	Cacua-Nukak	Colombia	America	400	2.65939	-71.4629	24	12	0	12
1952	SAPHON	kav	Katukína	nucl1668	Nuclear Katukina	1	katk	Katukinan	Brazil	America	1	-8.19121	-70.3822	20	12	0	8
1953	SAPHON	apn	Apinayé	apin1244	Apinaye	1	macg	Ge-Kaingang	Brazil	America	1,260	-6.10774	-47.6315	34	17	0	17
1954	SAPHON	ark	Arikapú	arik1265	Arikapu	1	macg	Jabutí	Brazil	America	6	-12.4878	-62.7261	25	11	0	14
1955	SAPHON	bor	Borôro	boro1282	Bororo	1	macg	Bororo	Brazil	America	1,020	-16.6029	-55.2004	22	15	0	7
1956	SAPHON	ram	Canela	cane1242	Canela	1	macg	Ge-Kaingang	Brazil	America	1,800	-6.10712	-45.1299	29	13	0	16
1957	SAPHON	cax	Bésɨro	chiq1248	Chiquitano	1	macg	Chiquito	Bolivia	America	5,860	-17.6354	-59.9172	26	14	0	12
1958	SAPHON	gvp	Gavião do Pará	para1315	Para Gaviao	1	macg	Ge-Kaingang	Brazil	America	338	-4.91161	-49.0217	21	11	0	10
1959	SAPHON	gta	Guató	guat1253	Guato	1	macg	Guató	Brazil	America	40	-17.8696	-57.2897	25	17	0	8
1960	SAPHON	jbt	Jabutí	djeo1235	Djeoromitxi	1	macg	Jabutí	Brazil	America	5	-12.038	-64.6694	24	14	0	10
1961	SAPHON	kgp	Kaingang	kain1272	Kaingang	1	macg	Ge-Kaingang	Brazil	America	25,875	-27.7671	-52.5394	16	11	0	5
1962	SAPHON	kpj	Karajá	kara1500	Karaja	1	macg	Karajá	Brazil	America	3,600	-11.1881	-50.3492	24	9	0	15
1963	SAPHON	txu	Mebengokre	kaya1330	Kayapo	1	macg	Ge-Kaingang	Brazil	America	7,100	-7.77352	-51.6737	33	16	0	17
1964	SAPHON	xra	Krahô	krah1246	Kraho	1	macg	Ge-Kaingang	Brazil	America	2,000	-8.01172	-47.5774	46	12	0	34
1965	SAPHON	kqq	Krenak	kren1239	Krenak	1	macg	Botocudo	Brazil	America	150	-18.9988	-41.2299	35	22	0	13
1966	SAPHON	xri	Krinkati-Timbira	krik1239	Krikati-Timbira	1	macg	Ge-Kaingang	Brazil	America	420	-5.94252	-46.7504	26	11	0	15
1967	SAPHON	mbl	Maxakalí	maxa1247	Maxakali	1	macg	Maxakalí	Brazil	America	800	-16.9402	-40.7891	20	10	0	10
1968	SAPHON	opy	Ofayé	ofay1240	Ofaye	1	macg	Ofayé	Brazil	America	15	-22.278	-53.7227	24	14	0	10
1969	SAPHON	kre	Panará	pana1307	Panara	1	macg	Ge-Kaingang	Brazil	America	250	-10.58	-53.0	26	11	0	15
1970	SAPHON	qpt	Parkateje			1	UNCLASSIFIED	UNCLASSIFIED	Brazil	America	No_estimate_available	NULL	NULL	26	10	0	16
1971	SAPHON	prr	Puri	puri1262	Puri	1	macg	Purian	Brazil	America	Extinct	-20.7329	-43.6069	18	12	0	6
1972	SAPHON	rkb	Rikbaktsa	rikb1245	Rikbaktsa	1	macg	Rikbaktsa	Brazil	America	910	-11.1887	-58.1942	28	14	0	14
1973	SAPHON	suy	Suyá	suya1243	Suya	1	macg	Ge-Kaingang	Brazil	America	330	-11.5178	-53.0743	28	13	0	15
1974	SAPHON	suy	Tapayuna	suya1243	Suya	2	macg	Ge-Kaingang	Brazil	America	330	-11.5178	-53.0743	31	15	0	16
1975	SAPHON	umo	Umotína	umot1240	Umotina	1	macg	Bororo	Brazil	America	No_known_speakers	-15.5929	-57.4192	20	12	0	8
1976	SAPHON	xav	Xavánte	xava1240	Xavante	1	macg	Ge-Kaingang	Brazil	America	10,000	-14.3017	-52.4367	24	11	0	13
1977	SAPHON	xer	Xerénte	xere1240	Xerente	1	macg	Ge-Kaingang	Brazil	America	1,810	-9.59426	-48.2629	27	13	0	14
1978	SAPHON	xok	Xokleng	xokl1240	Xokleng	1	macg	Ge-Kaingang	Brazil	America	760	-26.9217	-49.5886	37	19	0	18
1979	SAPHON	fun	Yaathe	fuln1247	Fulnio	1	macg	Yatê	Brazil	America	2,930	-9.02591	-37.1402	33	21	0	12
1980	SAPHON	zkp	Kaingáng, São Paulo	saop1235	Sao Paulo Kaingang	1	macg	Ge-Kaingang	Brazil	America	Extinct	-23.5708	-46.7609	27	13	0	14
1981	SAPHON	crq	Chorote (Iyo'wujwa and Iyowa'ja dialects)	iyow1239	Iyo'wujwa Chorote	1	mgua	Matacoan	Argentina	America	1,500	-22.2067	-62.6508	21	16	0	5
1982	SAPHON	mca	Maka	maca1260	Maca	1	mgua	Matacoan	Paraguay	America	1,500	-25.0119	-57.3694	32	22	0	10
1983	SAPHON	cag	Chulupí	niva1238	Nivacle	1	mgua	Matacoan	Paraguay	America	13,700	-22.8557	-61.7606	28	22	0	6
1984	SAPHON	mtp	Wichí (Mision la Paz dialect)	wich1262	Wichi Lhamtes Nocten	1	mgua	Matacoan	Bolivia	America	1,810	-21.988	-63.5971	28	23	0	5
1985	SAPHON	caw	Callawaya	call1235	Callawalla	1	saml	Mixed language	Bolivia	America	10	-15.8845	-68.1018	32	26	0	6
1986	SAPHON	cas	Mosetén de Covendo	mose1249	Moseten-Chimane	1	saso	Mosetenan	Bolivia	America	5,320	-14.6445	-67.8376	39	23	0	16
1987	SAPHON	cas	Mosetén de Santa Ana	mose1249	Moseten-Chimane	2	saso	Mosetenan	Bolivia	America	5,320	-14.6445	-67.8376	41	23	0	18
1988	SAPHON	cas	Tsimané	mose1249	Moseten-Chimane	3	saso	Mosetenan	Bolivia	America	5,320	-14.6445	-67.8376	41	23	0	18
1989	SAPHON	myp	Pirahã	pira1253	Piraha	1	mura	Mura	Brazil	America	360	-6.77713	-61.8167	11	8	0	3
1990	SAPHON	kwa	Dâw	daww1239	Daw	1	maku	Nadahup	Brazil	America	83	-0.1177	-67.2934	39	24	0	15
1991	SAPHON	jup	Hup	hupd1244	Hupde	2	maku	Nadahup	Brazil	America	1,210	0.58622	-69.8359	34	19	0	15
1992	SAPHON	mbj	Nadëb	nade1244	Nadeb	1	maku	Nadahup	Brazil	America	300	-1.24449	-66.3068	34	17	0	17
1993	SAPHON	yab	Yuhup	yuhu1238	Yuhup	1	maku	Puinave	Brazil	America	360	0.2485	-69.8079	35	20	0	15
1994	SAPHON	nab	Kithaulhu	sout2994	Southern Nambikuara	1	namb	Nambikuaran	Brazil	America	1,150	-14.3707	-59.5187	31	13	0	18
1995	SAPHON	ltn	Latunde	latu1238	Latunde	1	namb	Nambikuaran	Brazil	America	20	-13.2396	-59.9925	28	12	0	16
1996	SAPHON	wmd	Mamaindé	mama1278	Mamainde	1	namb	Nambikuaran	Brazil	America	330	-13.2396	-59.9925	34	14	0	20
1997	SAPHON	sae	Sabanê	saba1268	Sabane	2	namb	Nambikuaran	Brazil	America	1	-12.9857	-60.335	16	11	0	5
1998	SAPHON	amc	Amahuaca	amah1246	Amahuaca	1	pano	Panoan	Peru	America	110	-10.2012	-72.3208	23	15	0	8
1999	SAPHON	adc	Arara do Acre			1	pata	Panoan	Peru	America	453	NULL	NULL	22	14	0	8
[truncated: 156 more rows]
