# Supplementary material for: Investigating environmental effects on phonology using diachronic models
Source: Evol Hum Sci. 2024 Jan 3;6:e8. doi: 10.1017/ehs.2023.33 (PMC10955398; doi:10.1017/ehs.2023.33)
Supplement: Hartmann et al. supplementary material 4 — Hartmann et al. supplementary material [file S2513843X23000336sup004.zip › TonesClimateGeoPhylo_Public-1.0/data/phonology/phoible-aggregated_LANGS.tsv]

<!DOCTYPE html>
<html lang="en">
<head>
<meta charset="utf-8">
<link crossorigin="anonymous" href="https://assets-cdn.github.com/assets/frameworks-81a59bf26d881d29286674f6deefe779c444382fff322085b50ba455460ccae5.css" integrity="sha256-gaWb8m2IHSkoZnT23u/necREOC//MiCFtQukVUYMyuU=" media="all" rel="stylesheet" />
<link crossorigin="anonymous" href="https://assets-cdn.github.com/assets/github-f09eadfa6bc10db3f2203de09e1e4850ee95a6e8c2b8ec976dc71f94d21ab73e.css" integrity="sha256-8J6t+mvBDbPyID3gnh5IUO6VpujCuOyXbccflNIatz4=" media="all" rel="stylesheet" />
<meta name="viewport" content="width=device-width">
<title>dev/phoible-aggregated.tsv at master · phoible/dev</title>
<link rel="search" type="application/opensearchdescription+xml" href="/opensearch.xml" title="GitHub">
<link rel="fluid-icon" href="https://github.com/fluidicon.png" title="GitHub">
<meta property="fb:app_id" content="1401488693436528">
<meta content="https://avatars3.githubusercontent.com/u/2271294?v=3&amp;s=400" property="og:image" /><meta content="GitHub" property="og:site_name" /><meta content="object" property="og:type" /><meta content="phoible/dev" property="og:title" /><meta content="https://github.com/phoible/dev" property="og:url" /><meta content="dev - PHOIBLE data and useful scripts." property="og:description" />
<link rel="assets" href="https://assets-cdn.github.com/">
<link rel="web-socket" href="wss://live.github.com/_sockets/VjI6MTQ5OTE4NDI5OmI2MTk0NjllZjA1ZGNhMDI5MjJhYjk1NWU2M2UxZDJjMmE4NjNmM2Q2NjJjZjllODE5MjUxMzhlYWI3YzljNDA=--7b0d4aa003cd56a9a12d930c77315764066f5f76">
<meta name="pjax-timeout" content="1000">
<link rel="sudo-modal" href="/sessions/sudo_modal">
<meta name="request-id" content="C692:732E:C4C9358:122A7ED9:59184DEE" data-pjax-transient>
<meta name="selected-link" value="repo_source" data-pjax-transient>
<meta name="google-site-verification" content="KT5gs8h0wvaagLKAVWq8bbeNwnZZK1r1XQysX3xurLU">
<meta name="google-site-verification" content="ZzhVyEFwb7w3e0-uOTltm8Jsck2F5StVihD0exw2fsA">
<meta name="google-analytics" content="UA-3769691-2">
<meta content="collector.githubapp.com" name="octolytics-host" /><meta content="github" name="octolytics-app-id" /><meta content="https://collector.githubapp.com/github-external/browser_event" name="octolytics-event-url" /><meta content="C692:732E:C4C9358:122A7ED9:59184DEE" name="octolytics-dimension-request_id" /><meta content="10866744" name="octolytics-actor-id" /><meta content="seannyD" name=…
<meta content="/&lt;user-name&gt;/&lt;repo-name&gt;/blob/show" data-pjax-transient="true" name="analytics-location" />
<meta class="js-ga-set" name="dimension1" content="Logged In">
<meta name="hostname" content="github.com">
<meta name="user-login" content="seannyD">
<meta name="expected-hostname" content="github.com">
<meta name="js-proxy-site-detection-payload" content="NzBiNGViNjY3YzgzNThhMDI2M2Q0MDRmN2M0ZjBkOGJiMjc5NTRiZTllYzA4ZDY3MDBmYjQ1ZmUyMTZkMWZhM3x7InJlbW90ZV9hZGRyZXNzIjoiMTk0Ljk0LjIwNi4xODYiLCJyZXF1ZXN0X2lkIjoiQzY5Mjo3MzJFOkM0QzkzNTg6MTIyQTdFRDk6NTkxODRERUUiLCJ0aW1lc3RhbXAiOjE0OTQ3NjUwNDMsImhvc3QiOiJnaXRodWIuY29tIn0=">
<meta name="html-safe-nonce" content="d35dd1b00c999878388dbddae193c66c6d7b429d">
<meta http-equiv="x-pjax-version" content="7cfbda8fe42e09c7a7c8e761b6b60459">
<meta name="description" content="dev - PHOIBLE data and useful scripts.">
<meta name="go-import" content="github.com/phoible/dev git https://github.com/phoible/dev.git">
<meta content="2271294" name="octolytics-dimension-user_id" /><meta content="phoible" name="octolytics-dimension-user_login" /><meta content="19120525" name="octolytics-dimension-repository_id" /><meta content="phoible/dev" name="octolytics-dimension-repository_nwo" /><meta content="true" name="octolytics-dimension-repository_public" /><meta content="false" name="octolytics-dimension-repository_i…
<link href="https://github.com/phoible/dev/commits/master.atom" rel="alternate" title="Recent Commits to dev:master" type="application/atom+xml">
<link rel="canonical" href="https://github.com/phoible/dev/blob/master/gold-standard/phoible-aggregated.tsv" data-pjax-transient>
<meta name="browser-stats-url" content="https://api.github.com/_private/browser/stats">
<meta name="browser-errors-url" content="https://api.github.com/_private/browser/errors">
<link rel="mask-icon" href="https://assets-cdn.github.com/pinned-octocat.svg" color="#000000">
<link rel="icon" type="image/x-icon" href="https://assets-cdn.github.com/favicon.ico">
<meta name="theme-color" content="#1e2327">
</head>
<body class="logged-in env-production emoji-size-boost page-blob">
<div class="position-relative js-header-wrapper ">
<a href="#start-of-content" tabindex="1" class="accessibility-aid js-skip-to-content">Skip to content</a>
<div id="js-pjax-loader-bar" class="pjax-loader-bar"><div class="progress"></div></div>
<div class="header" role="banner">
<div class="container clearfix">
<a class="header-logo-invertocat" href="https://github.com/" data-hotkey="g d" aria-label="Homepage" data-ga-click="Header, go to dashboard, icon:logo">
<svg aria-hidden="true" class="octicon octicon-mark-github" height="32" version="1.1" viewBox="0 0 16 16" width="32"><path fill-rule="evenodd" d="M8 0C3.58 0 0 3.58 0 8c0 3.54 2.29 6.53 5.47 7.59.4.07.55-.17.55-.38 0-.19-.01-.82-.01-1.49-2.01.37-2.53-.49-2.69-.94-.09-.23-.48-.94-.82-1.13-.28-.15-.68-.52-.01-.53.63-.01 1.08.58 1.23.82.72 1.21 1.87.87 2.33.66.07-.52.28-.87.51-1.07-1.78-.2-3.64-.89-…
</a>
<div class="header-search scoped-search site-scoped-search js-site-search" role="search">
<!-- '"` --><!-- </textarea></xmp> --></option></form><form accept-charset="UTF-8" action="/phoible/dev/search" class="js-site-search-form" data-scoped-search-url="/phoible/dev/search" data-unscoped-search-url="/search" method="get"><div style="margin:0;padding:0;display:inline"><input name="utf8" type="hidden" value="&#x2713;" /></div>
<label class="form-control header-search-wrapper js-chromeless-input-container">
<a href="/phoible/dev/blob/master/gold-standard/phoible-aggregated.tsv" class="header-search-scope no-underline">This repository</a>
<input type="text"
class="form-control header-search-input js-site-search-focus js-site-search-field is-clearable"
data-hotkey="s"
name="q"
value=""
placeholder="Search"
aria-label="Search this repository"
data-unscoped-placeholder="Search GitHub"
data-scoped-placeholder="Search"
autocapitalize="off">
<input type="hidden" class="js-site-search-type-field" name="type" >
</label>
</form></div>
<ul class="header-nav float-left" role="navigation">
<li class="header-nav-item">
<a href="/pulls" aria-label="Pull requests you created" class="js-selected-navigation-item header-nav-link" data-ga-click="Header, click, Nav menu - item:pulls context:user" data-hotkey="g p" data-selected-links="/pulls /pulls/assigned /pulls/mentioned /pulls">
Pull requests
</a> </li>
<li class="header-nav-item">
<a href="/issues" aria-label="Issues you created" class="js-selected-navigation-item header-nav-link" data-ga-click="Header, click, Nav menu - item:issues context:user" data-hotkey="g i" data-selected-links="/issues /issues/assigned /issues/mentioned /issues">
Issues
</a> </li>
<li class="header-nav-item">
<a class="header-nav-link" href="https://gist.github.com/" data-ga-click="Header, go to gist, text:gist">Gist</a>
</li>
</ul>
<ul class="header-nav user-nav float-right" id="user-links">
<li class="header-nav-item">
<a href="/notifications" aria-label="You have unread notifications" class="header-nav-link notification-indicator tooltipped tooltipped-s js-socket-channel js-notification-indicator " data-channel="notification-changed:10866744" data-ga-click="Header, go to notifications, icon:unread" data-hotkey="g n">
<span class="mail-status unread"></span>
<svg aria-hidden="true" class="octicon octicon-bell float-left" height="16" version="1.1" viewBox="0 0 14 16" width="14"><path fill-rule="evenodd" d="M14 12v1H0v-1l.73-.58c.77-.77.81-2.55 1.19-4.42C2.69 3.23 6 2 6 2c0-.55.45-1 1-1s1 .45 1 1c0 0 3.39 1.23 4.16 5 .38 1.88.42 3.66 1.19 4.42l.66.58H14zm-7 4c1.11 0 2-.89 2-2H5c0 1.11.89 2 2 2z"/></svg>
</a>
</li>
<li class="header-nav-item dropdown js-menu-container">
<a class="header-nav-link tooltipped tooltipped-s js-menu-target" href="/new"
aria-label="Create new…"
data-ga-click="Header, create new, icon:add">
<svg aria-hidden="true" class="octicon octicon-plus float-left" height="16" version="1.1" viewBox="0 0 12 16" width="12"><path fill-rule="evenodd" d="M12 9H7v5H5V9H0V7h5V2h2v5h5z"/></svg>
<span class="dropdown-caret"></span>
</a>
<div class="dropdown-menu-content js-menu-content">
<ul class="dropdown-menu dropdown-menu-sw">
<a class="dropdown-item" href="/new" data-ga-click="Header, create new repository">
New repository
</a>
<a class="dropdown-item" href="/new/import" data-ga-click="Header, import a repository">
Import repository
</a>
<a class="dropdown-item" href="https://gist.github.com/" data-ga-click="Header, create new gist">
New gist
</a>
<a class="dropdown-item" href="/organizations/new" data-ga-click="Header, create new organization">
New organization
</a>
<div class="dropdown-divider"></div>
<div class="dropdown-header">
<span title="phoible/dev">This repository</span>
</div>
<a class="dropdown-item" href="/phoible/dev/issues/new" data-ga-click="Header, create new issue">
New issue
</a>
</ul>
</div>
</li>
<li class="header-nav-item dropdown js-menu-container">
<a class="header-nav-link name tooltipped tooltipped-sw js-menu-target" href="/seannyD"
aria-label="View profile and more"
data-ga-click="Header, show menu, icon:avatar">
<img alt="@seannyD" class="avatar" src="https://avatars2.githubusercontent.com/u/10866744?v=3&amp;s=40" height="20" width="20">
<span class="dropdown-caret"></span>
</a>
<div class="dropdown-menu-content js-menu-content">
<div class="dropdown-menu dropdown-menu-sw">
<div class="dropdown-header header-nav-current-user css-truncate">
Signed in as <strong class="css-truncate-target">seannyD</strong>
</div>
<div class="dropdown-divider"></div>
<a class="dropdown-item" href="/seannyD" data-ga-click="Header, go to profile, text:your profile">
Your profile
</a>
<a class="dropdown-item" href="/seannyD?tab=stars" data-ga-click="Header, go to starred repos, text:your stars">
Your stars
</a>
<a class="dropdown-item" href="/explore" data-ga-click="Header, go to explore, text:explore">
Explore
</a>
<a class="dropdown-item" href="/integrations" data-ga-click="Header, go to integrations, text:integrations">
Integrations
</a>
<a class="dropdown-item" href="https://help.github.com" data-ga-click="Header, go to help, text:help">
Help
</a>
<div class="dropdown-divider"></div>
<a class="dropdown-item" href="/settings/profile" data-ga-click="Header, go to settings, icon:settings">
Settings
</a>
<!-- '"` --><!-- </textarea></xmp> --></option></form><form accept-charset="UTF-8" action="/logout" class="logout-form" method="post"><div style="margin:0;padding:0;display:inline"><input name="utf8" type="hidden" value="&#x2713;" /><input name="authenticity_token" type="hidden" value="IHVYWZOXQP+8hVS7AyDrij99O379tzeW2u0I7WRsdQrnV2ewCCcZMnuTBCtGGJiYF3DkP5jrFuCnsbV7zd946w==" /></div>
<button type="submit" class="dropdown-item dropdown-signout" data-ga-click="Header, sign out, icon:logout">
Sign out
</button>
</form> </div>
</div>
</li>
</ul>
<!-- '"` --><!-- </textarea></xmp> --></option></form><form accept-charset="UTF-8" action="/logout" class="sr-only right-0" method="post"><div style="margin:0;padding:0;display:inline"><input name="utf8" type="hidden" value="&#x2713;" /><input name="authenticity_token" type="hidden" value="UiUoQX7fdV6w2eR2+yVLLOs2C6gPl4YOJIrjOr+4LyuVBxeo5W8sk3fPtOa+HTg+wzvU6WrLp3hZ1l6sFgsiyg==" /></div>
<button type="submit" class="dropdown-item dropdown-signout" data-ga-click="Header, sign out, icon:logout">
Sign out
</button>
</form> </div>
</div>
</div>
<div id="start-of-content" class="accessibility-aid"></div>
<div id="js-flash-container">
</div>
<div role="main">
<div itemscope itemtype="http://schema.org/SoftwareSourceCode">
<div id="js-repo-pjax-container" data-pjax-container>
<div class="pagehead repohead instapaper_ignore readability-menu experiment-repo-nav">
<div class="container repohead-details-container">
<ul class="pagehead-actions">
<li>
<!-- '"` --><!-- </textarea></xmp> --></option></form><form accept-charset="UTF-8" action="/notifications/subscribe" class="js-social-container" data-autosubmit="true" data-remote="true" method="post"><div style="margin:0;padding:0;display:inline"><input name="utf8" type="hidden" value="&#x2713;" /><input name="authenticity_token" type="hidden" value="KDKe20SwCVtzny6dZqEddfxpIfHuRJChmfcCrE4PXggq1…
<div class="select-menu js-menu-container js-select-menu">
<a href="/phoible/dev/subscription"
class="btn btn-sm btn-with-count select-menu-button js-menu-target" role="button" tabindex="0" aria-haspopup="true"
data-ga-click="Repository, click Watch settings, action:blob#show">
<span class="js-select-button">
<svg aria-hidden="true" class="octicon octicon-eye" height="16" version="1.1" viewBox="0 0 16 16" width="16"><path fill-rule="evenodd" d="M8.06 2C3 2 0 8 0 8s3 6 8.06 6C13 14 16 8 16 8s-3-6-7.94-6zM8 12c-2.2 0-4-1.78-4-4 0-2.2 1.8-4 4-4 2.22 0 4 1.8 4 4 0 2.22-1.78 4-4 4zm2-4c0 1.11-.89 2-2 2-1.11 0-2-.89-2-2 0-1.11.89-2 2-2 1.11 0 2 .89 2 2z"/></svg>
Watch
</span>
</a>
<a class="social-count js-social-count"
href="/phoible/dev/watchers"
aria-label="5 users are watching this repository">
5
</a>
<div class="select-menu-modal-holder">
<div class="select-menu-modal subscription-menu-modal js-menu-content">
<div class="select-menu-header js-navigation-enable" tabindex="-1">
<svg aria-label="Close" class="octicon octicon-x js-menu-close" height="16" role="img" version="1.1" viewBox="0 0 12 16" width="12"><path fill-rule="evenodd" d="M7.48 8l3.75 3.75-1.48 1.48L6 9.48l-3.75 3.75-1.48-1.48L4.52 8 .77 4.25l1.48-1.48L6 6.52l3.75-3.75 1.48 1.48z"/></svg>
<span class="select-menu-title">Notifications</span>
</div>
<div class="select-menu-list js-navigation-container" role="menu">
<div class="select-menu-item js-navigation-item selected" role="menuitem" tabindex="0">
<svg aria-hidden="true" class="octicon octicon-check select-menu-item-icon" height="16" version="1.1" viewBox="0 0 12 16" width="12"><path fill-rule="evenodd" d="M12 5l-8 8-4-4 1.5-1.5L4 10l6.5-6.5z"/></svg>
<div class="select-menu-item-text">
<input checked="checked" id="do_included" name="do" type="radio" value="included" />
<span class="select-menu-item-heading">Not watching</span>
<span class="description">Be notified when participating or @mentioned.</span>
<span class="js-select-button-text hidden-select-button-text">
<svg aria-hidden="true" class="octicon octicon-eye" height="16" version="1.1" viewBox="0 0 16 16" width="16"><path fill-rule="evenodd" d="M8.06 2C3 2 0 8 0 8s3 6 8.06 6C13 14 16 8 16 8s-3-6-7.94-6zM8 12c-2.2 0-4-1.78-4-4 0-2.2 1.8-4 4-4 2.22 0 4 1.8 4 4 0 2.22-1.78 4-4 4zm2-4c0 1.11-.89 2-2 2-1.11 0-2-.89-2-2 0-1.11.89-2 2-2 1.11 0 2 .89 2 2z"/></svg>
Watch
</span>
</div>
</div>
<div class="select-menu-item js-navigation-item " role="menuitem" tabindex="0">
<svg aria-hidden="true" class="octicon octicon-check select-menu-item-icon" height="16" version="1.1" viewBox="0 0 12 16" width="12"><path fill-rule="evenodd" d="M12 5l-8 8-4-4 1.5-1.5L4 10l6.5-6.5z"/></svg>
<div class="select-menu-item-text">
<input id="do_subscribed" name="do" type="radio" value="subscribed" />
<span class="select-menu-item-heading">Watching</span>
<span class="description">Be notified of all conversations.</span>
<span class="js-select-button-text hidden-select-button-text">
<svg aria-hidden="true" class="octicon octicon-eye" height="16" version="1.1" viewBox="0 0 16 16" width="16"><path fill-rule="evenodd" d="M8.06 2C3 2 0 8 0 8s3 6 8.06 6C13 14 16 8 16 8s-3-6-7.94-6zM8 12c-2.2 0-4-1.78-4-4 0-2.2 1.8-4 4-4 2.22 0 4 1.8 4 4 0 2.22-1.78 4-4 4zm2-4c0 1.11-.89 2-2 2-1.11 0-2-.89-2-2 0-1.11.89-2 2-2 1.11 0 2 .89 2 2z"/></svg>
Unwatch
</span>
</div>
</div>
<div class="select-menu-item js-navigation-item " role="menuitem" tabindex="0">
<svg aria-hidden="true" class="octicon octicon-check select-menu-item-icon" height="16" version="1.1" viewBox="0 0 12 16" width="12"><path fill-rule="evenodd" d="M12 5l-8 8-4-4 1.5-1.5L4 10l6.5-6.5z"/></svg>
<div class="select-menu-item-text">
<input id="do_ignore" name="do" type="radio" value="ignore" />
<span class="select-menu-item-heading">Ignoring</span>
<span class="description">Never be notified.</span>
<span class="js-select-button-text hidden-select-button-text">
<svg aria-hidden="true" class="octicon octicon-mute" height="16" version="1.1" viewBox="0 0 16 16" width="16"><path fill-rule="evenodd" d="M8 2.81v10.38c0 .67-.81 1-1.28.53L3 10H1c-.55 0-1-.45-1-1V7c0-.55.45-1 1-1h2l3.72-3.72C7.19 1.81 8 2.14 8 2.81zm7.53 3.22l-1.06-1.06-1.97 1.97-1.97-1.97-1.06 1.06L11.44 8 9.47 9.97l1.06 1.06 1.97-1.97 1.97 1.97 1.06-1.06L13.56 8l1.97-1.97z"/></svg>
Stop ignoring
</span>
</div>
</div>
</div>
</div>
</div>
</div>
</form>
</li>
<li>
<div class="js-toggler-container js-social-container starring-container ">
<!-- '"` --><!-- </textarea></xmp> --></option></form><form accept-charset="UTF-8" action="/phoible/dev/unstar" class="starred" data-remote="true" method="post"><div style="margin:0;padding:0;display:inline"><input name="utf8" type="hidden" value="&#x2713;" /><input name="authenticity_token" type="hidden" value="eBqhMB4eXwjEqUfX49QXMBMGKCdfNRQG+nO+WGXqX3sQc8J9NfSsjeqCItLYuJDhYOiVWxeaLDAaU6SoYxCxE…
<button
type="submit"
class="btn btn-sm btn-with-count js-toggler-target"
aria-label="Unstar this repository" title="Unstar phoible/dev"
data-ga-click="Repository, click unstar button, action:blob#show; text:Unstar">
<svg aria-hidden="true" class="octicon octicon-star" height="16" version="1.1" viewBox="0 0 14 16" width="14"><path fill-rule="evenodd" d="M14 6l-4.9-.64L7 1 4.9 5.36 0 6l3.6 3.26L2.67 14 7 11.67 11.33 14l-.93-4.74z"/></svg>
Unstar
</button>
<a class="social-count js-social-count" href="/phoible/dev/stargazers"
aria-label="23 users starred this repository">
23
</a>
</form>
<!-- '"` --><!-- </textarea></xmp> --></option></form><form accept-charset="UTF-8" action="/phoible/dev/star" class="unstarred" data-remote="true" method="post"><div style="margin:0;padding:0;display:inline"><input name="utf8" type="hidden" value="&#x2713;" /><input name="authenticity_token" type="hidden" value="xoHRC2iv4a94MWcb71OWGSP5VLX2ybbrw9QNVmCYfpphp6fyYyThmVlO6ZtKkIasB8Ri/iHl8Pr38RBmRFsTF…
<button
type="submit"
class="btn btn-sm btn-with-count js-toggler-target"
aria-label="Star this repository" title="Star phoible/dev"
data-ga-click="Repository, click star button, action:blob#show; text:Star">
<svg aria-hidden="true" class="octicon octicon-star" height="16" version="1.1" viewBox="0 0 14 16" width="14"><path fill-rule="evenodd" d="M14 6l-4.9-.64L7 1 4.9 5.36 0 6l3.6 3.26L2.67 14 7 11.67 11.33 14l-.93-4.74z"/></svg>
Star
</button>
<a class="social-count js-social-count" href="/phoible/dev/stargazers"
aria-label="23 users starred this repository">
23
</a>
</form> </div>
</li>
<li>
<a href="#fork-destination-box" class="btn btn-sm btn-with-count"
title="Fork your own copy of phoible/dev to your account"
aria-label="Fork your own copy of phoible/dev to your account"
rel="facebox"
data-ga-click="Repository, show fork modal, action:blob#show; text:Fork">
<svg aria-hidden="true" class="octicon octicon-repo-forked" height="16" version="1.1" viewBox="0 0 10 16" width="10"><path fill-rule="evenodd" d="M8 1a1.993 1.993 0 0 0-1 3.72V6L5 8 3 6V4.72A1.993 1.993 0 0 0 2 1a1.993 1.993 0 0 0-1 3.72V6.5l3 3v1.78A1.993 1.993 0 0 0 5 15a1.993 1.993 0 0 0 1-3.72V9.5l3-3V4.72A1.993 1.993 0 0 0 8 1zM2 4.2C1.34 4.2.8 3.65.8 3c0-.65.55-1.2 1.2-1.2.65 0 1.2.55 1.2 1…
Fork
</a>
<div id="fork-destination-box" style="display: none;">
<h2 class="facebox-header" data-facebox-id="facebox-header">Where should we fork this repository?</h2>
<include-fragment src=""
class="js-fork-select-fragment fork-select-fragment"
data-url="/phoible/dev/fork?fragment=1">
<img alt="Loading" height="64" src="https://assets-cdn.github.com/images/spinners/octocat-spinner-128.gif" width="64" />
</include-fragment>
</div>
<a href="/phoible/dev/network" class="social-count"
aria-label="11 users forked this repository">
11
</a>
</li>
</ul>
<h1 class="public ">
<svg aria-hidden="true" class="octicon octicon-repo" height="16" version="1.1" viewBox="0 0 12 16" width="12"><path fill-rule="evenodd" d="M4 9H3V8h1v1zm0-3H3v1h1V6zm0-2H3v1h1V4zm0-2H3v1h1V2zm8-1v12c0 .55-.45 1-1 1H6v2l-1.5-1.5L3 16v-2H1c-.55 0-1-.45-1-1V1c0-.55.45-1 1-1h10c.55 0 1 .45 1 1zm-1 10H1v2h2v-1h3v1h5v-2zm0-10H2v9h9V1z"/></svg>
<span class="author" itemprop="author"><a href="/phoible" class="url fn" rel="author">phoible</a></span><!--
--><span class="path-divider">/</span><!--
--><strong itemprop="name"><a href="/phoible/dev" data-pjax="#js-repo-pjax-container">dev</a></strong>
</h1>
</div>
<div class="container">
<nav class="reponav js-repo-nav js-sidenav-container-pjax"
itemscope
itemtype="http://schema.org/BreadcrumbList"
role="navigation"
data-pjax="#js-repo-pjax-container">
<span itemscope itemtype="http://schema.org/ListItem" itemprop="itemListElement">
<a href="/phoible/dev" class="js-selected-navigation-item selected reponav-item" data-hotkey="g c" data-selected-links="repo_source repo_downloads repo_commits repo_releases repo_tags repo_branches /phoible/dev" itemprop="url">
<svg aria-hidden="true" class="octicon octicon-code" height="16" version="1.1" viewBox="0 0 14 16" width="14"><path fill-rule="evenodd" d="M9.5 3L8 4.5 11.5 8 8 11.5 9.5 13 14 8 9.5 3zm-5 0L0 8l4.5 5L6 11.5 2.5 8 6 4.5 4.5 3z"/></svg>
<span itemprop="name">Code</span>
<meta itemprop="position" content="1">
</a> </span>
<span itemscope itemtype="http://schema.org/ListItem" itemprop="itemListElement">
<a href="/phoible/dev/issues" class="js-selected-navigation-item reponav-item" data-hotkey="g i" data-selected-links="repo_issues repo_labels repo_milestones /phoible/dev/issues" itemprop="url">
<svg aria-hidden="true" class="octicon octicon-issue-opened" height="16" version="1.1" viewBox="0 0 14 16" width="14"><path fill-rule="evenodd" d="M7 2.3c3.14 0 5.7 2.56 5.7 5.7s-2.56 5.7-5.7 5.7A5.71 5.71 0 0 1 1.3 8c0-3.14 2.56-5.7 5.7-5.7zM7 1C3.14 1 0 4.14 0 8s3.14 7 7 7 7-3.14 7-7-3.14-7-7-7zm1 3H6v5h2V4zm0 6H6v2h2v-2z"/></svg>
<span itemprop="name">Issues</span>
<span class="Counter">51</span>
<meta itemprop="position" content="2">
</a> </span>
<span itemscope itemtype="http://schema.org/ListItem" itemprop="itemListElement">
<a href="/phoible/dev/pulls" class="js-selected-navigation-item reponav-item" data-hotkey="g p" data-selected-links="repo_pulls /phoible/dev/pulls" itemprop="url">
<svg aria-hidden="true" class="octicon octicon-git-pull-request" height="16" version="1.1" viewBox="0 0 12 16" width="12"><path fill-rule="evenodd" d="M11 11.28V5c-.03-.78-.34-1.47-.94-2.06C9.46 2.35 8.78 2.03 8 2H7V0L4 3l3 3V4h1c.27.02.48.11.69.31.21.2.3.42.31.69v6.28A1.993 1.993 0 0 0 10 15a1.993 1.993 0 0 0 1-3.72zm-1 2.92c-.66 0-1.2-.55-1.2-1.2 0-.65.55-1.2 1.2-1.2.65 0 1.2.55 1.2 1.2 0 .65-.…
<span itemprop="name">Pull requests</span>
<span class="Counter">0</span>
<meta itemprop="position" content="3">
</a> </span>
<a href="/phoible/dev/projects" class="js-selected-navigation-item reponav-item" data-selected-links="repo_projects new_repo_project repo_project /phoible/dev/projects">
<svg aria-hidden="true" class="octicon octicon-project" height="16" version="1.1" viewBox="0 0 15 16" width="15"><path fill-rule="evenodd" d="M10 12h3V2h-3v10zm-4-2h3V2H6v8zm-4 4h3V2H2v12zm-1 1h13V1H1v14zM14 0H1a1 1 0 0 0-1 1v14a1 1 0 0 0 1 1h13a1 1 0 0 0 1-1V1a1 1 0 0 0-1-1z"/></svg>
Projects
<span class="Counter" >0</span>
</a>
<a href="/phoible/dev/wiki" class="js-selected-navigation-item reponav-item" data-hotkey="g w" data-selected-links="repo_wiki /phoible/dev/wiki">
<svg aria-hidden="true" class="octicon octicon-book" height="16" version="1.1" viewBox="0 0 16 16" width="16"><path fill-rule="evenodd" d="M3 5h4v1H3V5zm0 3h4V7H3v1zm0 2h4V9H3v1zm11-5h-4v1h4V5zm0 2h-4v1h4V7zm0 2h-4v1h4V9zm2-6v9c0 .55-.45 1-1 1H9.5l-1 1-1-1H2c-.55 0-1-.45-1-1V3c0-.55.45-1 1-1h5.5l1 1 1-1H15c.55 0 1 .45 1 1zm-8 .5L7.5 3H2v9h6V3.5zm7-.5H9.5l-.5.5V12h6V3z"/></svg>
Wiki
</a>
<a href="/phoible/dev/pulse" class="js-selected-navigation-item reponav-item" data-selected-links="pulse /phoible/dev/pulse">
<svg aria-hidden="true" class="octicon octicon-pulse" height="16" version="1.1" viewBox="0 0 14 16" width="14"><path fill-rule="evenodd" d="M11.5 8L8.8 5.4 6.6 8.5 5.5 1.6 2.38 8H0v2h3.6l.9-1.8.9 5.4L9 8.5l1.6 1.5H14V8z"/></svg>
Pulse
</a>
<a href="/phoible/dev/graphs" class="js-selected-navigation-item reponav-item" data-selected-links="repo_graphs repo_contributors /phoible/dev/graphs">
<svg aria-hidden="true" class="octicon octicon-graph" height="16" version="1.1" viewBox="0 0 16 16" width="16"><path fill-rule="evenodd" d="M16 14v1H0V0h1v14h15zM5 13H3V8h2v5zm4 0H7V3h2v10zm4 0h-2V6h2v7z"/></svg>
Graphs
</a>
</nav>
</div>
</div>
<div class="container new-discussion-timeline experiment-repo-nav">
<div class="repository-content">
<a href="/phoible/dev/blob/ed5f0758b93778af4adf899f65ec63ed0e4786c3/gold-standard/phoible-aggregated.tsv" class="d-none js-permalink-shortcut" data-hotkey="y">Permalink</a>
<!-- blob contrib key: blob_contributors:v21:842388dacf4aafb5e60fcd8b85108fd3 -->
<div class="file-navigation js-zeroclipboard-container">
<div class="select-menu branch-select-menu js-menu-container js-select-menu float-left">
<button class=" btn btn-sm select-menu-button js-menu-target css-truncate" data-hotkey="w"
type="button" aria-label="Switch branches or tags" tabindex="0" aria-haspopup="true">
<i>Branch:</i>
<span class="js-select-button css-truncate-target">master</span>
</button>
<div class="select-menu-modal-holder js-menu-content js-navigation-container" data-pjax>
<div class="select-menu-modal">
<div class="select-menu-header">
<svg aria-label="Close" class="octicon octicon-x js-menu-close" height="16" role="img" version="1.1" viewBox="0 0 12 16" width="12"><path fill-rule="evenodd" d="M7.48 8l3.75 3.75-1.48 1.48L6 9.48l-3.75 3.75-1.48-1.48L4.52 8 .77 4.25l1.48-1.48L6 6.52l3.75-3.75 1.48 1.48z"/></svg>
<span class="select-menu-title">Switch branches/tags</span>
</div>
<div class="select-menu-filters">
<div class="select-menu-text-filter">
<input type="text" aria-label="Filter branches/tags" id="context-commitish-filter-field" class="form-control js-filterable-field js-navigation-enable" placeholder="Filter branches/tags">
</div>
<div class="select-menu-tabs">
<ul>
<li class="select-menu-tab">
<a href="#" data-tab-filter="branches" data-filter-placeholder="Filter branches/tags" class="js-select-menu-tab" role="tab">Branches</a>
</li>
<li class="select-menu-tab">
<a href="#" data-tab-filter="tags" data-filter-placeholder="Find a tag…" class="js-select-menu-tab" role="tab">Tags</a>
</li>
</ul>
</div>
</div>
<div class="select-menu-list select-menu-tab-bucket js-select-menu-tab-bucket" data-tab-filter="branches" role="menu">
<div data-filterable-for="context-commitish-filter-field" data-filterable-type="substring">
<a class="select-menu-item js-navigation-item js-navigation-open selected"
href="/phoible/dev/blob/master/gold-standard/phoible-aggregated.tsv"
data-name="master"
data-skip-pjax="true"
rel="nofollow">
<svg aria-hidden="true" class="octicon octicon-check select-menu-item-icon" height="16" version="1.1" viewBox="0 0 12 16" width="12"><path fill-rule="evenodd" d="M12 5l-8 8-4-4 1.5-1.5L4 10l6.5-6.5z"/></svg>
<span class="select-menu-item-text css-truncate-target js-select-menu-filter-text">
master
</span>
</a>
</div>
<div class="select-menu-no-results">Nothing to show</div>
</div>
<div class="select-menu-list select-menu-tab-bucket js-select-menu-tab-bucket" data-tab-filter="tags">
<div data-filterable-for="context-commitish-filter-field" data-filterable-type="substring">
<a class="select-menu-item js-navigation-item js-navigation-open "
href="/phoible/dev/tree/v2014/gold-standard/phoible-aggregated.tsv"
data-name="v2014"
data-skip-pjax="true"
rel="nofollow">
<svg aria-hidden="true" class="octicon octicon-check select-menu-item-icon" height="16" version="1.1" viewBox="0 0 12 16" width="12"><path fill-rule="evenodd" d="M12 5l-8 8-4-4 1.5-1.5L4 10l6.5-6.5z"/></svg>
<span class="select-menu-item-text css-truncate-target" title="v2014">
v2014
</span>
</a>
</div>
<div class="select-menu-no-results">Nothing to show</div>
</div>
</div>
</div>
</div>
<div class="BtnGroup float-right">
<a href="/phoible/dev/find/master"
class="js-pjax-capture-input btn btn-sm BtnGroup-item"
data-pjax
data-hotkey="t">
Find file
</a>
<button aria-label="Copy file path to clipboard" class="js-zeroclipboard btn btn-sm BtnGroup-item tooltipped tooltipped-s" data-copied-hint="Copied!" type="button">Copy path</button>
</div>
<div class="breadcrumb js-zeroclipboard-target">
<span class="repo-root js-repo-root"><span class="js-path-segment"><a href="/phoible/dev"><span>dev</span></a></span></span><span class="separator">/</span><span class="js-path-segment"><a href="/phoible/dev/tree/master/gold-standard"><span>gold-standard</span></a></span><span class="separator">/</span><strong class="final-path">phoible-aggregated.tsv</strong>
</div>
</div>
<div class="commit-tease">
<span class="float-right">
<a class="commit-tease-sha" href="/phoible/dev/commit/437d34e169089e8d678ca53548688a793c5f316d" data-pjax>
437d34e
</a>
<relative-time datetime="2015-06-11T12:17:12Z">Jun 11, 2015</relative-time>
</span>
<div>
<img alt="@drammock" class="avatar" height="20" src="https://avatars3.githubusercontent.com/u/1810515?v=3&amp;s=40" width="20" />
<a href="/drammock" class="user-mention" rel="contributor">drammock</a>
<a href="/phoible/dev/commit/437d34e169089e8d678ca53548688a793c5f316d" class="message" data-pjax="true" title="more restructuring">more restructuring</a>
</div>
<div class="commit-tease-contributors">
<button type="button" class="btn-link muted-link contributors-toggle" data-facebox="#blob_contributors_box">
<strong>1</strong>
contributor
</button>
</div>
<div id="blob_contributors_box" style="display:none">
<h2 class="facebox-header" data-facebox-id="facebox-header">Users who have contributed to this file</h2>
<ul class="facebox-user-list" data-facebox-id="facebox-description">
<li class="facebox-user-list-item">
<img alt="@drammock" height="24" src="https://avatars1.githubusercontent.com/u/1810515?v=3&amp;s=48" width="24" />
<a href="/drammock">drammock</a>
</li>
</ul>
</div>
</div>
<div class="file">
<div class="file-header">
<div class="file-actions">
<div class="BtnGroup">
<a href="/phoible/dev/raw/master/gold-standard/phoible-aggregated.tsv" class="btn btn-sm BtnGroup-item" id="raw-url">Raw</a>
<a href="/phoible/dev/blame/master/gold-standard/phoible-aggregated.tsv" class="btn btn-sm js-update-url-with-hash BtnGroup-item" data-hotkey="b">Blame</a>
<a href="/phoible/dev/commits/master/gold-standard/phoible-aggregated.tsv" class="btn btn-sm BtnGroup-item" rel="nofollow">History</a>
</div>
<a class="btn-octicon tooltipped tooltipped-nw"
href="https://desktop.github.com"
aria-label="Open this file in GitHub Desktop"
data-ga-click="Repository, open with desktop, type:mac">
<svg aria-hidden="true" class="octicon octicon-device-desktop" height="16" version="1.1" viewBox="0 0 16 16" width="16"><path fill-rule="evenodd" d="M15 2H1c-.55 0-1 .45-1 1v9c0 .55.45 1 1 1h5.34c-.25.61-.86 1.39-2.34 2h8c-1.48-.61-2.09-1.39-2.34-2H15c.55 0 1-.45 1-1V3c0-.55-.45-1-1-1zm0 9H1V3h14v8z"/></svg>
</a>
<!-- '"` --><!-- </textarea></xmp> --></option></form><form accept-charset="UTF-8" action="/phoible/dev/edit/master/gold-standard/phoible-aggregated.tsv" class="inline-form js-update-url-with-hash" method="post"><div style="margin:0;padding:0;display:inline"><input name="utf8" type="hidden" value="&#x2713;" /><input name="authenticity_token" type="hidden" value="kcbgleMUyUcSxMcAmC1vygBRSZaOOVDdAh…
<button class="btn-octicon tooltipped tooltipped-nw" type="submit"
aria-label="Fork this project and edit the file" data-hotkey="e" data-disable-with>
<svg aria-hidden="true" class="octicon octicon-pencil" height="16" version="1.1" viewBox="0 0 14 16" width="14"><path fill-rule="evenodd" d="M0 12v3h3l8-8-3-3-8 8zm3 2H1v-2h1v1h1v1zm10.3-9.3L12 6 9 3l1.3-1.3a.996.996 0 0 1 1.41 0l1.59 1.59c.39.39.39 1.02 0 1.41z"/></svg>
</button>
</form> <!-- '"` --><!-- </textarea></xmp> --></option></form><form accept-charset="UTF-8" action="/phoible/dev/delete/master/gold-standard/phoible-aggregated.tsv" class="inline-form" method="post"><div style="margin:0;padding:0;display:inline"><input name="utf8" type="hidden" value="&#x2713;" /><input name="authenticity_token" type="hidden" value="ONhs/hmWDIXHpVoCiY3oU1suPke36OCxbQ87FXS8Zt8vX4dE…
<button class="btn-octicon btn-octicon-danger tooltipped tooltipped-nw" type="submit"
aria-label="Fork this project and delete the file" data-disable-with>
<svg aria-hidden="true" class="octicon octicon-trashcan" height="16" version="1.1" viewBox="0 0 12 16" width="12"><path fill-rule="evenodd" d="M11 2H9c0-.55-.45-1-1-1H5c-.55 0-1 .45-1 1H2c-.55 0-1 .45-1 1v1c0 .55.45 1 1 1v9c0 .55.45 1 1 1h7c.55 0 1-.45 1-1V5c.55 0 1-.45 1-1V3c0-.55-.45-1-1-1zm-1 12H3V5h1v8h1V5h1v8h1V5h1v8h1V5h1v9zm1-10H2V3h9v1z"/></svg>
</button>
</form> </div>
<div class="file-info">
2157 lines (2156 sloc)
<span class="file-info-divider"></span>
227 KB
</div>
</div>
<div itemprop="text" class="blob-wrapper data type-text">
<div class="blob-interaction-bar">
<svg aria-hidden="true" class="octicon octicon-search" height="16" version="1.1" viewBox="0 0 16 16" width="16"><path fill-rule="evenodd" d="M15.7 13.3l-3.81-3.83A5.93 5.93 0 0 0 13 6c0-3.31-2.69-6-6-6S1 2.69 1 6s2.69 6 6 6c1.3 0 2.48-.41 3.47-1.11l3.83 3.81c.19.2.45.3.7.3.25 0 .52-.09.7-.3a.996.996 0 0 0 0-1.41v.01zM7 10.7c-2.59 0-4.7-2.11-4.7-4.7 0-2.59 2.11-4.7 4.7-4.7 2.59 0 4.7 2.11 4.7 4.7 …
<input type="text" name="filter" class="form-control js-csv-filter-field blob-filter" autocapitalize="off"
placeholder="Search this file…" aria-label="Search this file…">
</div>
<div class="markdown-body">
<table class="js-csv-data csv-data js-file-line-container">
<thead>
<tr id="LC1" class="js-file-line">
<td id="L1" class="blob-num js-line-number" data-line-number="1"></td>
<th>InventoryID</th>
<th>Source</th>
<th>LanguageCode</th>
<th>LanguageName</th>
<th>Glottocode</th>
<th>GlottologName</th>
<th>Trump</th>
<th>LanguageFamilyRoot</th>
<th>LanguageFamilyGenus</th>
<th>Country</th>
<th>Area</th>
<th>Population</th>
<th>Latitude</th>
<th>Longitude</th>
<th>Phonemes</th>
<th>Consonants</th>
<th>Tones</th>
<th>Vowels</th>
</tr>
</thead>
<tbody>
<tr id="LC2" class="js-file-line">
<td id="L2" class="blob-num js-line-number" data-line-number="2"></td>
<td>1</td>
<td>SPA</td>
<td>kor</td>
<td>Korean</td>
<td>kore1280</td>
<td>Korean</td>
<td>1</td>
<td>asis</td>
<td>Korean</td>
<td>Korea, South</td>
<td>Asia</td>
<td>42,000,000</td>
<td>37.5</td>
<td>128.0</td>
<td>40</td>
<td>22</td>
<td>0</td>
<td>18</td>
</tr>
<tr id="LC3" class="js-file-line">
<td id="L3" class="blob-num js-line-number" data-line-number="3"></td>
<td>2</td>
<td>SPA</td>
<td>ket</td>
<td>Ket</td>
<td>kett1243</td>
<td>Ket</td>
<td>1</td>
<td>yeos</td>
<td>Yeniseian</td>
<td>Russian Federation</td>
<td>Europe</td>
<td>190</td>
<td>63.7551</td>
<td>87.5466</td>
<td>32</td>
<td>18</td>
<td>0</td>
<td>14</td>
</tr>
<tr id="LC4" class="js-file-line">
<td id="L4" class="blob-num js-line-number" data-line-number="4"></td>
<td>3</td>
<td>SPA</td>
<td>lbe</td>
<td>Lak</td>
<td>lakk1252</td>
<td>Lak</td>
<td>1</td>
<td>ncau</td>
<td>Lak-Dargwa</td>
<td>Russian Federation</td>
<td>Europe</td>
<td>157,000</td>
<td>42.1328</td>
<td>47.0809</td>
<td>69</td>
<td>60</td>
<td>0</td>
<td>9</td>
</tr>
<tr id="LC5" class="js-file-line">
<td id="L5" class="blob-num js-line-number" data-line-number="5"></td>
<td>4</td>
<td>SPA</td>
<td>kbd</td>
<td>Kabardian</td>
<td>kaba1278</td>
<td>Kabardian</td>
<td>1</td>
<td>ncau</td>
<td>Northwest Caucasian</td>
<td>Russian Federation</td>
<td>Europe</td>
<td>520,000</td>
<td>43.5082</td>
<td>43.3918</td>
<td>56</td>
<td>49</td>
<td>0</td>
<td>7</td>
</tr>
<tr id="LC6" class="js-file-line">
<td id="L6" class="blob-num js-line-number" data-line-number="6"></td>
<td>5</td>
<td>SPA</td>
<td>kat</td>
<td>Georgian</td>
<td>nucl1302</td>
<td>Nuclear Georgian</td>
<td>1</td>
<td>kart</td>
<td>Kartvelian</td>
<td>Georgia</td>
<td>Asia</td>
<td>3,900,000</td>
<td>39.3705</td>
<td>45.8066</td>
<td>35</td>
<td>29</td>
<td>0</td>
<td>6</td>
</tr>
<tr id="LC7" class="js-file-line">
<td id="L7" class="blob-num js-line-number" data-line-number="7"></td>
<td>6</td>
<td>SPA</td>
<td>bsk</td>
<td>Burushaski</td>
<td>buru1296</td>
<td>Burushaski</td>
<td>1</td>
<td>asis</td>
<td>Burushaski</td>
<td>Pakistan</td>
<td>Asia</td>
<td>87,000</td>
<td>36.2161</td>
<td>74.8236</td>
<td>53</td>
<td>38</td>
<td>3</td>
<td>12</td>
</tr>
<tr id="LC8" class="js-file-line">
<td id="L8" class="blob-num js-line-number" data-line-number="8"></td>
<td>7</td>
<td>SPA</td>
<td>kru</td>
<td>Kurukh</td>
<td>kuru1302</td>
<td>Kurukh</td>
<td>1</td>
<td>drav</td>
<td>Northern Dravidian</td>
<td>India</td>
<td>Asia</td>
<td>2,050,000</td>
<td>24.4644</td>
<td>86.4657</td>
<td>68</td>
<td>46</td>
<td>0</td>
<td>22</td>
</tr>
<tr id="LC9" class="js-file-line">
<td id="L9" class="blob-num js-line-number" data-line-number="9"></td>
<td>8</td>
<td>SPA</td>
<td>tel</td>
<td>Telugu</td>
<td>telu1262</td>
<td>Telugu</td>
<td>2</td>
<td>drav</td>
<td>South-Central Dravidian</td>
<td>India</td>
<td>Asia</td>
<td>69,600,000</td>
<td>16.4529</td>
<td>78.7024</td>
<td>68</td>
<td>47</td>
<td>0</td>
<td>21</td>
</tr>
<tr id="LC10" class="js-file-line">
<td id="L10" class="blob-num js-line-number" data-line-number="10"></td>
<td>9</td>
<td>SPA</td>
<td>kfe</td>
<td>Kota</td>
<td>kota1263</td>
<td>Kota (India)</td>
<td>2</td>
<td>drav</td>
<td>Southern Dravidian</td>
<td>India</td>
<td>Asia</td>
<td>900</td>
<td>11.4978</td>
<td>76.9387</td>
<td>34</td>
<td>23</td>
<td>0</td>
<td>11</td>
</tr>
<tr id="LC11" class="js-file-line">
<td id="L11" class="blob-num js-line-number" data-line-number="11"></td>
<td>10</td>
<td>SPA</td>
<td>unr</td>
<td>Mundari</td>
<td>mund1320</td>
<td>Mundari</td>
<td>2</td>
<td>ausa</td>
<td>Munda</td>
<td>India</td>
<td>Asia</td>
<td>1,550,000</td>
<td>25.0391</td>
<td>87.1792</td>
<td>37</td>
<td>32</td>
<td>0</td>
<td>5</td>
</tr>
<tr id="LC12" class="js-file-line">
<td id="L12" class="blob-num js-line-number" data-line-number="12"></td>
<td>11</td>
<td>SPA</td>
<td>khr</td>
<td>Kharia</td>
<td>khar1287</td>
<td>Kharia</td>
<td>3</td>
<td>ausa</td>
<td>Munda</td>
<td>India</td>
<td>Asia</td>
<td>292,000</td>
<td>22.3571</td>
<td>84.3922</td>
<td>41</td>
<td>31</td>
<td>0</td>
<td>10</td>
</tr>
<tr id="LC13" class="js-file-line">
<td id="L13" class="blob-num js-line-number" data-line-number="13"></td>
<td>12</td>
<td>SPA</td>
<td>kha</td>
<td>Khasi</td>
<td>khas1269</td>
<td>Khasi</td>
<td>1</td>
<td>ausa</td>
<td>Khasian</td>
<td>India</td>
<td>Asia</td>
<td>865,000</td>
<td>24.977</td>
<td>91.9998</td>
<td>28</td>
<td>19</td>
<td>0</td>
<td>9</td>
</tr>
<tr id="LC14" class="js-file-line">
<td id="L14" class="blob-num js-line-number" data-line-number="14"></td>
<td>13</td>
<td>SPA</td>
<td>sed</td>
<td>Sedang</td>
<td>seda1262</td>
<td>Sedang</td>
<td>1</td>
<td>ausa</td>
<td>Bahnaric</td>
<td>Viet Nam</td>
<td>Asia</td>
<td>101,000</td>
<td>14.7793</td>
<td>108.027</td>
<td>53</td>
<td>39</td>
<td>0</td>
<td>14</td>
</tr>
<tr id="LC15" class="js-file-line">
<td id="L15" class="blob-num js-line-number" data-line-number="15"></td>
<td>14</td>
<td>SPA</td>
<td>khm</td>
<td>Cambodian</td>
<td>cent1989</td>
<td>Central Khmer</td>
<td>1</td>
<td>ausa</td>
<td>Khmer</td>
<td>Cambodia</td>
<td>Asia</td>
<td>12,300,000</td>
<td>12.0515</td>
<td>105.015</td>
<td>42</td>
<td>21</td>
<td>0</td>
<td>21</td>
</tr>
<tr id="LC16" class="js-file-line">
<td id="L16" class="blob-num js-line-number" data-line-number="16"></td>
<td>15</td>
<td>SPA</td>
<td>vie</td>
<td>Vietnamese</td>
<td>viet1252</td>
<td>Vietnamese</td>
<td>1</td>
<td>ausa</td>
<td>Viet-Muong</td>
<td>Viet Nam</td>
<td>Asia</td>
<td>65,800,000</td>
<td>18.3887</td>
<td>106.757</td>
<td>39</td>
<td>21</td>
<td>6</td>
<td>12</td>
</tr>
<tr id="LC17" class="js-file-line">
<td id="L17" class="blob-num js-line-number" data-line-number="17"></td>
<td>16</td>
<td>SPA</td>
<td>cmn</td>
<td>Mandarin Chinese</td>
<td>mand1415</td>
<td>Mandarin Chinese</td>
<td>2</td>
<td>sitb</td>
<td>Chinese</td>
<td>China</td>
<td>Asia</td>
<td>840,000,000</td>
<td>40.0209</td>
<td>116.228</td>
<td>43</td>
<td>27</td>
<td>4</td>
<td>12</td>
</tr>
<tr id="LC18" class="js-file-line">
<td id="L18" class="blob-num js-line-number" data-line-number="18"></td>
<td>17</td>
<td>SPA</td>
<td>wuu</td>
<td>Wu</td>
<td>wuch1236</td>
<td>Wu Chinese</td>
<td>1</td>
<td>sitb</td>
<td>Chinese</td>
<td>China</td>
<td>Asia</td>
<td>77,200,000</td>
<td>29.8621</td>
<td>119.682</td>
<td>41</td>
<td>29</td>
<td>3</td>
<td>9</td>
</tr>
<tr id="LC19" class="js-file-line">
<td id="L19" class="blob-num js-line-number" data-line-number="19"></td>
<td>18</td>
<td>SPA</td>
<td>hak</td>
<td>Hakka</td>
<td>hakk1236</td>
<td>Hakka Chinese</td>
<td>1</td>
<td>sitb</td>
<td>Chinese</td>
<td>China</td>
<td>Asia</td>
<td>25,700,000</td>
<td>25.0</td>
<td>116.0</td>
<td>31</td>
<td>21</td>
<td>4</td>
<td>6</td>
</tr>
<tr id="LC20" class="js-file-line">
<td id="L20" class="blob-num js-line-number" data-line-number="20"></td>
<td>19</td>
<td>SPA</td>
<td>yue</td>
<td>Cantonese</td>
<td>yuec1235</td>
<td>Yue Chinese</td>
<td>1</td>
<td>sitb</td>
<td>Chinese</td>
<td>China</td>
<td>Asia</td>
<td>52,000,000</td>
<td>23.0</td>
<td>113.0</td>
<td>32</td>
<td>22</td>
<td>5</td>
<td>5</td>
</tr>
<tr id="LC21" class="js-file-line">
<td id="L21" class="blob-num js-line-number" data-line-number="21"></td>
<td>20</td>
<td>SPA</td>
<td>ium</td>
<td>Yao</td>
<td>iumi1238</td>
<td>Iu Mien</td>
<td>1</td>
<td>hmom</td>
<td>Hmong-Mien</td>
<td>China</td>
<td>Asia</td>
<td>383,000</td>
<td>20.83</td>
<td>101.17</td>
<td>49</td>
<td>35</td>
<td>6</td>
<td>8</td>
</tr>
<tr id="LC22" class="js-file-line">
<td id="L22" class="blob-num js-line-number" data-line-number="22"></td>
<td>21</td>
<td>SPA</td>
<td>dap</td>
<td>Dafla</td>
<td>nisi1239</td>
<td>Nisi (India)</td>
<td>1</td>
<td>sitb</td>
<td>Tani</td>
<td>India</td>
<td>Asia</td>
<td>261,000</td>
<td>27.3708</td>
<td>93.1284</td>
<td>27</td>
<td>16</td>
<td>2</td>
<td>9</td>
</tr>
<tr id="LC23" class="js-file-line">
<td id="L23" class="blob-num js-line-number" data-line-number="23"></td>
<td>22</td>
<td>SPA</td>
<td>mya</td>
<td>Burmese</td>
<td>nucl1310</td>
<td>Nuclear Burmese</td>
<td>1</td>
<td>sitb</td>
<td>Burmese-Lolo</td>
<td>Myanmar</td>
<td>Asia</td>
<td>32,000,000</td>
<td>20.7926</td>
<td>93.9665</td>
<td>50</td>
<td>34</td>
<td>3</td>
<td>13</td>
</tr>
<tr id="LC24" class="js-file-line">
<td id="L24" class="blob-num js-line-number" data-line-number="24"></td>
<td>23</td>
<td>SPA</td>
<td>lhu</td>
<td>Lahu</td>
<td>lahu1253</td>
<td>Lahu</td>
<td>1</td>
<td>sitb</td>
<td>Burmese-Lolo</td>
<td>China</td>
<td>Asia</td>
<td>280,000</td>
<td>21.2701</td>
<td>100.214</td>
<td>40</td>
<td>26</td>
<td>5</td>
<td>9</td>
</tr>
<tr id="LC25" class="js-file-line">
<td id="L25" class="blob-num js-line-number" data-line-number="25"></td>
<td>24</td>
<td>SPA</td>
<td>grt</td>
<td>Garo</td>
<td>garo1247</td>
<td>Garo</td>
<td>2</td>
<td>sitb</td>
<td>Bodo-Garo</td>
<td>India</td>
<td>Asia</td>
<td>780,000</td>
<td>25.2954</td>
<td>90.462</td>
<td>26</td>
<td>21</td>
<td>0</td>
<td>5</td>
</tr>
<tr id="LC26" class="js-file-line">
<td id="L26" class="blob-num js-line-number" data-line-number="26"></td>
<td>25</td>
<td>SPA</td>
<td>ksw</td>
<td>Karen</td>
<td>sgaw1245</td>
<td>S&#39;gaw Karen</td>
<td>1</td>
<td>sitb</td>
<td>Karen</td>
<td>Myanmar</td>
<td>Asia</td>
<td>1,280,000</td>
<td>17.9872</td>
<td>97.7126</td>
<td>39</td>
<td>27</td>
<td>3</td>
<td>9</td>
</tr>
<tr id="LC27" class="js-file-line">
<td id="L27" class="blob-num js-line-number" data-line-number="27"></td>
<td>26</td>
<td>SPA</td>
<td>lbc</td>
<td>Lakkia</td>
<td>lakk1238</td>
<td>Lakkia</td>
<td>1</td>
<td>taik</td>
<td>Kadai</td>
<td>China</td>
<td>Asia</td>
<td>12,000</td>
<td>24.1169</td>
<td>110.106</td>
<td>59</td>
<td>31</td>
<td>6</td>
<td>22</td>
</tr>
<tr id="LC28" class="js-file-line">
<td id="L28" class="blob-num js-line-number" data-line-number="28"></td>
<td>27</td>
<td>SPA</td>
<td>tha</td>
<td>Thai</td>
<td>thai1261</td>
<td>Thai</td>
<td>1</td>
<td>taik</td>
<td>Kam-Tai</td>
<td>Thailand</td>
<td>Asia</td>
<td>20,200,000</td>
<td>14.192</td>
<td>100.671</td>
<td>45</td>
<td>21</td>
<td>6</td>
<td>18</td>
</tr>
<tr id="LC29" class="js-file-line">
<td id="L29" class="blob-num js-line-number" data-line-number="29"></td>
<td>28</td>
<td>SPA</td>
<td>pcc</td>
<td>Yay</td>
<td>bouy1240</td>
<td>Bouyei</td>
<td>1</td>
<td>taik</td>
<td>Kam-Tai</td>
<td>China</td>
<td>Asia</td>
<td>2,600,000</td>
<td>24.8484</td>
<td>106.187</td>
<td>38</td>
<td>24</td>
<td>6</td>
<td>8</td>
</tr>
<tr id="LC30" class="js-file-line">
<td id="L30" class="blob-num js-line-number" data-line-number="30"></td>
<td>29</td>
<td>SPA</td>
<td>cja</td>
<td>Cham</td>
<td>west2650</td>
<td>Western Cham</td>
<td>1</td>
<td>anes</td>
<td>Malayic</td>
<td>Cambodia</td>
<td>Asia</td>
<td>290,000</td>
<td>12.4771</td>
<td>104.026</td>
<td>35</td>
<td>24</td>
<td>2</td>
<td>9</td>
</tr>
<tr id="LC31" class="js-file-line">
<td id="L31" class="blob-num js-line-number" data-line-number="31"></td>
<td>30</td>
<td>SPA</td>
<td>tay</td>
<td>Atayal</td>
<td>atay1247</td>
<td>Atayal</td>
<td>1</td>
<td>anes</td>
<td>Atayalic</td>
<td>Taiwan</td>
<td>Asia</td>
<td>84,300</td>
<td>24.5209</td>
<td>121.388</td>
<td>27</td>
<td>19</td>
<td>0</td>
<td>8</td>
</tr>
<tr id="LC32" class="js-file-line">
<td id="L32" class="blob-num js-line-number" data-line-number="32"></td>
<td>31</td>
<td>SPA</td>
<td>plt</td>
<td>Malagasy</td>
<td>plat1254</td>
<td>Plateau Malagasy</td>
<td>1</td>
<td>anes</td>
<td>Barito</td>
<td>Madagascar</td>
<td>Africa</td>
<td>7,520,000</td>
<td>-19.5907</td>
<td>47.1211</td>
<td>36</td>
<td>31</td>
<td>0</td>
<td>5</td>
</tr>
<tr id="LC33" class="js-file-line">
<td id="L33" class="blob-num js-line-number" data-line-number="33"></td>
<td>32</td>
<td>SPA</td>
<td>zsm</td>
<td>Malay</td>
<td>stan1306</td>
<td>Standard Malay</td>
<td>1</td>
<td>anes</td>
<td>Malayic</td>
<td>Malaysia</td>
<td>Asia</td>
<td>1</td>
<td>3.08896</td>
<td>101.699</td>
<td>27</td>
<td>21</td>
<td>0</td>
<td>6</td>
</tr>
<tr id="LC34" class="js-file-line">
<td id="L34" class="blob-num js-line-number" data-line-number="34"></td>
<td>33</td>
<td>SPA</td>
<td>btx</td>
<td>Batak</td>
<td>bata1293</td>
<td>Batak Karo</td>
<td>2</td>
<td>anes</td>
<td>Sumatra</td>
<td>Indonesia</td>
<td>Asia</td>
<td>600,000</td>
<td>2.12787</td>
<td>98.2517</td>
<td>21</td>
<td>16</td>
<td>0</td>
<td>5</td>
</tr>
<tr id="LC35" class="js-file-line">
<td id="L35" class="blob-num js-line-number" data-line-number="35"></td>
<td>34</td>
<td>SPA</td>
<td>snv</td>
<td>Saban</td>
<td>saba1265</td>
<td>Sa&#39;ban</td>
<td>1</td>
<td>anes</td>
<td>Northwest Malayo-Polynesian</td>
<td>Malaysia</td>
<td>Asia</td>
<td>1,110</td>
<td>3.58723</td>
<td>115.664</td>
<td>46</td>
<td>38</td>
<td>0</td>
<td>8</td>
</tr>
<tr id="LC36" class="js-file-line">
<td id="L36" class="blob-num js-line-number" data-line-number="36"></td>
<td>35</td>
<td>SPA</td>
<td>sun</td>
<td>Sundanese</td>
<td>sund1252</td>
<td>Sundanese</td>
<td>1</td>
<td>anes</td>
<td>Sundanese</td>
<td>Indonesia</td>
<td>Asia</td>
<td>34,000,000</td>
<td>-6.89708</td>
<td>107.106</td>
<td>26</td>
<td>19</td>
<td>0</td>
<td>7</td>
</tr>
<tr id="LC37" class="js-file-line">
<td id="L37" class="blob-num js-line-number" data-line-number="37"></td>
<td>36</td>
<td>SPA</td>
<td>jav</td>
<td>Javanese</td>
<td>java1254</td>
<td>Javanese</td>
<td>2</td>
<td>anes</td>
<td>Javanese</td>
<td>Indonesia</td>
<td>Asia</td>
<td>84,300,000</td>
<td>-0.572307</td>
<td>110.885</td>
<td>30</td>
<td>22</td>
<td>0</td>
<td>8</td>
</tr>
<tr id="LC38" class="js-file-line">
<td id="L38" class="blob-num js-line-number" data-line-number="38"></td>
<td>37</td>
<td>SPA</td>
<td>tgl</td>
<td>Tagalog</td>
<td>taga1270</td>
<td>Tagalog</td>
<td>2</td>
<td>anes</td>
<td>Meso-Philippine</td>
<td>Philippines</td>
<td>Asia</td>
<td>21,500,000</td>
<td>14.06</td>
<td>121.747</td>
<td>28</td>
<td>18</td>
<td>0</td>
<td>10</td>
</tr>
<tr id="LC39" class="js-file-line">
<td id="L39" class="blob-num js-line-number" data-line-number="39"></td>
<td>38</td>
<td>SPA</td>
<td>cha</td>
<td>Chamorro</td>
<td>cham1312</td>
<td>Chamorro</td>
<td>1</td>
<td>anes</td>
<td>Chamorro</td>
<td>Guam</td>
<td>Pacific</td>
<td>62,500</td>
<td>14.3307</td>
<td>145.276</td>
<td>36</td>
<td>30</td>
<td>0</td>
<td>6</td>
</tr>
<tr id="LC40" class="js-file-line">
<td id="L40" class="blob-num js-line-number" data-line-number="40"></td>
<td>39</td>
<td>SPA</td>
<td>iai</td>
<td>Iai</td>
<td>iaai1238</td>
<td>Iaai</td>
<td>1</td>
<td>anes</td>
<td>Oceanic</td>
<td>New Caledonia</td>
<td>Pacific</td>
<td>1,560</td>
<td>-20.6301</td>
<td>166.59</td>
<td>52</td>
<td>33</td>
<td>0</td>
<td>19</td>
</tr>
<tr id="LC41" class="js-file-line">
<td id="L41" class="blob-num js-line-number" data-line-number="41"></td>
<td>40</td>
<td>SPA</td>
<td>khl</td>
<td>Kaliai</td>
<td>lusi1240</td>
<td>Lusi</td>
<td>1</td>
<td>anes</td>
<td>Oceanic</td>
<td>Papua New Guinea</td>
<td>Pacific</td>
<td>2,000</td>
<td>-5.55033</td>
<td>149.148</td>
<td>28</td>
<td>18</td>
<td>0</td>
<td>10</td>
</tr>
<tr id="LC42" class="js-file-line">
<td id="L42" class="blob-num js-line-number" data-line-number="42"></td>
<td>41</td>
<td>SPA</td>
<td>adz</td>
<td>Adzera</td>
<td>adze1240</td>
<td>Adzera</td>
<td>1</td>
<td>anes</td>
<td>Oceanic</td>
<td>Papua New Guinea</td>
<td>Pacific</td>
<td>28,900</td>
<td>-6.39394</td>
<td>146.294</td>
<td>25</td>
<td>18</td>
<td>0</td>
<td>7</td>
</tr>
<tr id="LC43" class="js-file-line">
<td id="L43" class="blob-num js-line-number" data-line-number="43"></td>
<td>42</td>
<td>SPA</td>
<td>mri</td>
<td>Maori</td>
<td>maor1246</td>
<td>Maori</td>
<td>1</td>
<td>anes</td>
<td>Oceanic</td>
<td>New Zealand</td>
<td>Pacific</td>
<td>60,000</td>
<td>-38.2881</td>
<td>176.541</td>
<td>20</td>
<td>10</td>
<td>0</td>
<td>10</td>
</tr>
<tr id="LC44" class="js-file-line">
<td id="L44" class="blob-num js-line-number" data-line-number="44"></td>
<td>43</td>
<td>SPA</td>
<td>haw</td>
<td>Hawaiian</td>
<td>hawa1245</td>
<td>Hawaiian</td>
<td>1</td>
<td>anes</td>
<td>Oceanic</td>
<td>United States</td>
<td>America</td>
<td>1,000</td>
<td>19.6297</td>
<td>-155.43</td>
<td>19</td>
<td>9</td>
<td>0</td>
<td>10</td>
</tr>
<tr id="LC45" class="js-file-line">
<td id="L45" class="blob-num js-line-number" data-line-number="45"></td>
<td>44</td>
<td>SPA</td>
<td>ant</td>
<td>Western Desert</td>
<td>anta1253</td>
<td>Antakarinya</td>
<td>1</td>
<td>aust</td>
<td>Pama-Nyungan</td>
<td>Australia</td>
<td>Pacific</td>
<td>50</td>
<td>-27.1152</td>
<td>134.838</td>
<td>23</td>
<td>17</td>
<td>0</td>
<td>6</td>
</tr>
<tr id="LC46" class="js-file-line">
<td id="L46" class="blob-num js-line-number" data-line-number="46"></td>
<td>45</td>
<td>SPA</td>
<td>nna</td>
<td>Nyangumata</td>
<td>nyan1301</td>
<td>Nyangumarta</td>
<td>1</td>
<td>aust</td>
<td>Pama-Nyungan</td>
<td>Australia</td>
<td>Pacific</td>
<td>260</td>
<td>-20.6271</td>
<td>121.391</td>
<td>27</td>
<td>20</td>
<td>0</td>
<td>7</td>
</tr>
<tr id="LC47" class="js-file-line">
<td id="L47" class="blob-num js-line-number" data-line-number="47"></td>
<td>46</td>
<td>SPA</td>
<td>kjn</td>
<td>Kunjen</td>
<td>kunj1245</td>
<td>Kunjen</td>
<td>1</td>
<td>aust</td>
<td>Pama-Nyungan</td>
<td>Australia</td>
<td>Pacific</td>
<td>20</td>
<td>-16.6807</td>
<td>143.53</td>
<td>28</td>
<td>23</td>
<td>0</td>
<td>5</td>
</tr>
<tr id="LC48" class="js-file-line">
<td id="L48" class="blob-num js-line-number" data-line-number="48"></td>
<td>47</td>
<td>SPA</td>
<td>zmr</td>
<td>Maranungku</td>
<td>mara1386</td>
<td>Maranunggu</td>
<td>1</td>
<td>aust</td>
<td>Western Daly</td>
<td>Australia</td>
<td>Pacific</td>
<td>15</td>
<td>-13.6754</td>
<td>130.12</td>
<td>24</td>
<td>19</td>
<td>0</td>
<td>5</td>
</tr>
<tr id="LC49" class="js-file-line">
<td id="L49" class="blob-num js-line-number" data-line-number="49"></td>
<td>48</td>
<td>SPA</td>
<td>mph</td>
<td>Maung</td>
<td>maun1240</td>
<td>Maung</td>
<td>1</td>
<td>aust</td>
<td>Iwaidjan</td>
<td>Australia</td>
<td>Pacific</td>
<td>240</td>
<td>-11.8393</td>
<td>133.185</td>
<td>24</td>
<td>19</td>
<td>0</td>
<td>5</td>
</tr>
<tr id="LC50" class="js-file-line">
<td id="L50" class="blob-num js-line-number" data-line-number="50"></td>
<td>49</td>
<td>SPA</td>
<td>nuy</td>
<td>Nunggubuyu</td>
<td>nung1290</td>
<td>Nunggubuyu</td>
<td>1</td>
<td>aust</td>
<td>Nunggubuyu</td>
<td>Australia</td>
<td>Pacific</td>
<td>360</td>
<td>-14.2623</td>
<td>135.753</td>
<td>24</td>
<td>19</td>
<td>0</td>
<td>5</td>
</tr>
<tr id="LC51" class="js-file-line">
<td id="L51" class="blob-num js-line-number" data-line-number="51"></td>
<td>50</td>
<td>SPA</td>
<td>alh</td>
<td>Alawa</td>
<td>alaw1244</td>
<td>Alawa</td>
<td>1</td>
<td>aust</td>
<td>Maran</td>
<td>Australia</td>
<td>Pacific</td>
<td>18</td>
<td>-15.5458</td>
<td>134.282</td>
<td>28</td>
<td>23</td>
<td>0</td>
<td>5</td>
</tr>
<tr id="LC52" class="js-file-line">
<td id="L52" class="blob-num js-line-number" data-line-number="52"></td>
<td>51</td>
<td>SPA</td>
<td>wim</td>
<td>Wik-Munkan</td>
<td>wikm1247</td>
<td>Wik-Mungkan</td>
<td>1</td>
<td>aust</td>
<td>Pama-Nyungan</td>
<td>Australia</td>
<td>Pacific</td>
<td>840</td>
<td>-13.9805</td>
<td>141.816</td>
<td>23</td>
<td>13</td>
<td>0</td>
<td>10</td>
</tr>
<tr id="LC53" class="js-file-line">
<td id="L53" class="blob-num js-line-number" data-line-number="53"></td>
<td>52</td>
<td>SPA</td>
<td>set</td>
<td>Sentani</td>
<td>nucl1632</td>
<td>Nuclear Nuclear Sentani</td>
<td>1</td>
<td>trng</td>
<td>Sentani</td>
<td>Indonesia</td>
<td>Asia</td>
<td>30,000</td>
<td>-2.6013</td>
<td>140.512</td>
<td>17</td>
<td>10</td>
<td>0</td>
<td>7</td>
</tr>
<tr id="LC54" class="js-file-line">
<td id="L54" class="blob-num js-line-number" data-line-number="54"></td>
<td>53</td>
<td>SPA</td>
<td>kmo</td>
<td>Washkuk</td>
<td>kwom1262</td>
<td>Kwoma</td>
<td>1</td>
<td>sepr</td>
<td>Middle Sepik</td>
<td>Papua New Guinea</td>
<td>Pacific</td>
<td>3,000</td>
<td>-4.08721</td>
<td>142.664</td>
<td>31</td>
<td>24</td>
<td>0</td>
<td>7</td>
</tr>
<tr id="LC55" class="js-file-line">
<td id="L55" class="blob-num js-line-number" data-line-number="55"></td>
<td>54</td>
<td>SPA</td>
<td>tml</td>
<td>Asmat</td>
<td>tamn1235</td>
<td>Tamnim Citak</td>
<td>1</td>
<td>trng</td>
<td>Asmat-Kamoro</td>
<td>Indonesia</td>
<td>Asia</td>
<td>290</td>
<td>-5.57962</td>
<td>139.233</td>
<td>19</td>
<td>14</td>
<td>0</td>
<td>5</td>
</tr>
<tr id="LC56" class="js-file-line">
<td id="L56" class="blob-num js-line-number" data-line-number="56"></td>
<td>55</td>
<td>SPA</td>
<td>tlf</td>
<td>Telefol</td>
<td>tele1256</td>
<td>Telefol</td>
<td>1</td>
<td>trng</td>
<td>Ok</td>
<td>Papua New Guinea</td>
<td>Pacific</td>
<td>5,400</td>
<td>-5.07444</td>
<td>141.731</td>
<td>27</td>
<td>17</td>
<td>2</td>
<td>8</td>
</tr>
<tr id="LC57" class="js-file-line">
<td id="L57" class="blob-num js-line-number" data-line-number="57"></td>
<td>56</td>
<td>SPA</td>
<td>gaj</td>
<td>Gadsup</td>
<td>gads1258</td>
<td>Gadsup</td>
<td>1</td>
<td>trng</td>
<td>Eastern Highlands</td>
<td>Papua New Guinea</td>
<td>Pacific</td>
<td>22,100</td>
<td>-6.31631</td>
<td>145.997</td>
<td>19</td>
<td>9</td>
<td>4</td>
<td>6</td>
</tr>
<tr id="LC58" class="js-file-line">
<td id="L58" class="blob-num js-line-number" data-line-number="58"></td>
<td>57</td>
<td>SPA</td>
<td>auy</td>
<td>Auyana</td>
<td>awiy1238</td>
<td>Awiyaana</td>
<td>1</td>
<td>trng</td>
<td>Eastern Highlands</td>
<td>Papua New Guinea</td>
<td>Pacific</td>
<td>11,100</td>
<td>-6.54079</td>
<td>145.76</td>
<td>20</td>
<td>11</td>
<td>3</td>
<td>6</td>
</tr>
<tr id="LC59" class="js-file-line">
<td id="L59" class="blob-num js-line-number" data-line-number="59"></td>
<td>58</td>
<td>SPA</td>
<td>kup</td>
<td>Kunimaipa</td>
<td>kuni1267</td>
<td>Kunimaipa</td>
<td>1</td>
<td>trng</td>
<td>Goilalan</td>
<td>Papua New Guinea</td>
<td>Pacific</td>
<td>8,200</td>
<td>-8.09371</td>
<td>146.908</td>
<td>20</td>
<td>15</td>
<td>0</td>
<td>5</td>
</tr>
<tr id="LC60" class="js-file-line">
<td id="L60" class="blob-num js-line-number" data-line-number="60"></td>
<td>59</td>
<td>SPA</td>
<td>spl</td>
<td>Selepet</td>
<td>sele1250</td>
<td>Selepet</td>
<td>1</td>
<td>trng</td>
<td>Finisterre-Huon</td>
<td>Papua New Guinea</td>
<td>Pacific</td>
<td>7,000</td>
<td>-6.03532</td>
<td>147.234</td>
<td>21</td>
<td>15</td>
<td>0</td>
<td>6</td>
</tr>
<tr id="LC61" class="js-file-line">
<td id="L61" class="blob-num js-line-number" data-line-number="61"></td>
<td>60</td>
<td>SPA</td>
<td>nas</td>
<td>Nasioi</td>
<td>naas1242</td>
<td>Naasioi</td>
<td>1</td>
<td>epap</td>
<td>East Bougainville</td>
<td>Papua New Guinea</td>
<td>Pacific</td>
<td>20,000</td>
<td>-6.46022</td>
<td>155.632</td>
<td>18</td>
<td>8</td>
<td>0</td>
<td>10</td>
</tr>
<tr id="LC62" class="js-file-line">
<td id="L62" class="blob-num js-line-number" data-line-number="62"></td>
<td>61</td>
<td>SPA</td>
<td>ale</td>
<td>Aleut</td>
<td>aleu1260</td>
<td>Aleut</td>
<td>1</td>
<td>eska</td>
<td>Aleut</td>
<td>United States</td>
<td>America</td>
<td>300</td>
<td>52.1228</td>
<td>-174.29</td>
<td>36</td>
<td>30</td>
<td>0</td>
<td>6</td>
</tr>
<tr id="LC63" class="js-file-line">
<td id="L63" class="blob-num js-line-number" data-line-number="63"></td>
<td>62</td>
<td>SPA</td>
<td>kal</td>
<td>Inuit</td>
<td>kala1399</td>
<td>Kalaallisut</td>
<td>1</td>
<td>eska</td>
<td>Eskimo</td>
<td>Greenland</td>
<td>America</td>
<td>47,800</td>
<td>69.3761</td>
<td>-52.864</td>
<td>38</td>
<td>32</td>
<td>0</td>
<td>6</td>
</tr>
<tr id="LC64" class="js-file-line">
<td id="L64" class="blob-num js-line-number" data-line-number="64"></td>
<td>63</td>
<td>SPA</td>
<td>chp</td>
<td>Chipewyan</td>
<td>chip1261</td>
<td>Chipewyan</td>
<td>1</td>
<td>nadn</td>
<td>Athapaskan</td>
<td>Canada</td>
<td>America</td>
<td>9,030</td>
<td>58.3637</td>
<td>-110.832</td>
<td>61</td>
<td>39</td>
<td>4</td>
<td>18</td>
</tr>
<tr id="LC65" class="js-file-line">
<td id="L65" class="blob-num js-line-number" data-line-number="65"></td>
<td>64</td>
<td>SPA</td>
<td>tol</td>
<td>Chasta Costa</td>
<td>tolo1259</td>
<td>Tolowa</td>
<td>2</td>
<td>nadn</td>
<td>Athapaskan</td>
<td>United States</td>
<td>America</td>
<td>4</td>
<td>41.9192</td>
<td>-124.1</td>
<td>44</td>
<td>29</td>
<td>0</td>
<td>15</td>
</tr>
<tr id="LC66" class="js-file-line">
<td id="L66" class="blob-num js-line-number" data-line-number="66"></td>
<td>65</td>
<td>SPA</td>
<td>hup</td>
<td>Hupa</td>
<td>hupa1239</td>
<td>Hupa</td>
<td>1</td>
<td>nadn</td>
<td>Athapaskan</td>
<td>United States</td>
<td>America</td>
<td>8</td>
<td>41.0982</td>
<td>-123.68</td>
<td>42</td>
<td>35</td>
<td>0</td>
<td>7</td>
</tr>
<tr id="LC67" class="js-file-line">
<td id="L67" class="blob-num js-line-number" data-line-number="67"></td>
<td>66</td>
<td>SPA</td>
<td>nav</td>
<td>Navaho</td>
<td>nava1243</td>
<td>Navajo</td>
<td>1</td>
<td>nadn</td>
<td>Athapaskan</td>
<td>United States</td>
<td>America</td>
<td>149,000</td>
<td>36.2106</td>
<td>-110.082</td>
<td>54</td>
<td>36</td>
<td>2</td>
<td>16</td>
</tr>
<tr id="LC68" class="js-file-line">
<td id="L68" class="blob-num js-line-number" data-line-number="68"></td>
<td>67</td>
<td>SPA</td>
<td>hdn</td>
<td>Haida</td>
<td>nort2938</td>
<td>Northern Haida</td>
<td>1</td>
<td>nadn</td>
<td>Haida</td>
<td>Canada</td>
<td>America</td>
<td>30</td>
<td>54.6931</td>
<td>-132.465</td>
<td>50</td>
<td>47</td>
<td>0</td>
<td>3</td>
</tr>
<tr id="LC69" class="js-file-line">
<td id="L69" class="blob-num js-line-number" data-line-number="69"></td>
<td>68</td>
<td>SPA</td>
<td>squ</td>
<td>Squamish</td>
<td>squa1248</td>
<td>Squamish</td>
<td>1</td>
<td>sali</td>
<td>Central Salish</td>
<td>Canada</td>
<td>America</td>
<td>15</td>
<td>49.3231</td>
<td>-123.014</td>
<td>37</td>
<td>30</td>
<td>0</td>
<td>7</td>
</tr>
<tr id="LC70" class="js-file-line">
<td id="L70" class="blob-num js-line-number" data-line-number="70"></td>
<td>69</td>
<td>SPA</td>
<td>str</td>
<td>Salish</td>
<td>stra1244</td>
<td>Straits Salish</td>
<td>2</td>
<td>sali</td>
<td>Central Salish</td>
<td>Canada</td>
<td>America</td>
<td>20</td>
<td>48.722</td>
<td>-123.037</td>
<td>43</td>
<td>36</td>
<td>0</td>
<td>7</td>
</tr>
<tr id="LC71" class="js-file-line">
<td id="L71" class="blob-num js-line-number" data-line-number="71"></td>
<td>70</td>
<td>SPA</td>
<td>noo</td>
<td>Nootka</td>
<td>noot1239</td>
<td>Nootka</td>
<td>2</td>
<td>waka</td>
<td>Southern Wakashan</td>
<td>Canada</td>
<td>America</td>
<td>200</td>
<td>49.6212</td>
<td>-126.086</td>
<td>47</td>
<td>37</td>
<td>0</td>
<td>10</td>
</tr>
<tr id="LC72" class="js-file-line">
<td id="L72" class="blob-num js-line-number" data-line-number="72"></td>
<td>71</td>
<td>SPA</td>
<td>kwk</td>
<td>Kwakiutl</td>
<td>kwak1269</td>
<td>Kwakiutl</td>
<td>1</td>
<td>waka</td>
<td>Northern Wakashan</td>
<td>Canada</td>
<td>America</td>
<td>190</td>
<td>50.9269</td>
[truncated: 43,835 more rows]
