# Supplementary material for: Investigating environmental effects on phonology using diachronic models
Source: Evol Hum Sci. 2024 Jan 3;6:e8. doi: 10.1017/ehs.2023.33 (PMC10955398; doi:10.1017/ehs.2023.33)
Supplement: Hartmann et al. supplementary material 4 — Hartmann et al. supplementary material [file S2513843X23000336sup004.zip › TonesClimateGeoPhylo_Public-1.0/data/phonology/phoible-by-phoneme.tsv]

LanguageCode	LanguageName	SpecificDialect	Phoneme	Allophones	Source	Trump	GlyphID	InventoryID	tone	stress	syllabic	short	long	consonantal	sonorant	continuant	delayedRelease	approximant	tap	trill	nasal	lateral	labial	round	labiodental	coronal	anterior	distributed	strident	dorsal	high	low	front	back	tense	retractedTongueRoot	advancedTongueRoot	periodicGlottalSource	epilaryngealSource	spreadGlottis	constrictedGlottis	fortis	raisedLarynxEjective	loweredLarynxImplosive	click
kor	Korean	NA	a	a	spa	FALSE	0061	1	0	-	+	-	-	-	+	+	0	+	-	-	-	-	-	0	0	-	0	0	0	+	-	+	-	-	0	-	-	+	-	-	-	0	-	-	0
kor	Korean	NA	aː	aː	spa	FALSE	0061+02D0	1	0	-	+	-	+	-	+	+	0	+	-	-	-	-	-	0	0	-	0	0	0	+	-	+	-	-	0	-	-	+	-	-	-	0	-	-	0
kor	Korean	NA	e	e	spa	FALSE	0065	1	0	-	+	-	-	-	+	+	0	+	-	-	-	-	-	0	0	-	0	0	0	+	-	-	+	-	+	-	-	+	-	-	-	0	-	-	0
kor	Korean	NA	eː	eː	spa	FALSE	0065+02D0	1	0	-	+	-	+	-	+	+	0	+	-	-	-	-	-	0	0	-	0	0	0	+	-	-	+	-	+	-	-	+	-	-	-	0	-	-	0
kor	Korean	NA	h	ç h ɦ	spa	FALSE	0068	1	0	-	-	-	-	-	-	+	+	-	-	-	-	-	-	0	0	-	0	0	0	-	0	0	0	0	0	0	0	-	-	+	-	-	-	-	-
kor	Korean	NA	i	i	spa	FALSE	0069	1	0	-	+	-	-	-	+	+	0	+	-	-	-	-	-	0	0	-	0	0	0	+	+	-	+	-	+	-	-	+	-	-	-	0	-	-	0
kor	Korean	NA	iː	iː	spa	FALSE	0069+02D0	1	0	-	+	-	+	-	+	+	0	+	-	-	-	-	-	0	0	-	0	0	0	+	+	-	+	-	+	-	-	+	-	-	-	0	-	-	0
kor	Korean	NA	j	j	spa	FALSE	006A	1	0	-	-	-	-	-	+	+	0	+	-	-	-	-	-	0	0	-	0	0	0	+	+	-	+	-	+	0	0	+	-	-	-	-	-	-	-
kor	Korean	NA	k	k̚ ɡ k	spa	FALSE	006B	1	0	-	-	-	-	+	-	-	-	-	-	-	-	-	-	0	0	-	0	0	0	+	+	-	-	-	0	0	0	-	-	-	-	-	-	-	-
kor	Korean	NA	kʰ	kʰ	spa	FALSE	006B+02B0	1	0	-	-	-	-	+	-	-	-	-	-	-	-	-	-	0	0	-	0	0	0	+	+	-	-	-	0	0	0	-	-	+	-	-	-	-	-
kor	Korean	NA	kˀ	kˀ	spa	FALSE	006B+02C0	1	0	-	-	-	-	+	-	-	-	-	-	-	-	-	-	0	0	-	0	0	0	+	+	-	-	-	0	0	0	-	-	-	+	-	-	-	-
kor	Korean	NA	l	ɾ l lʲ	spa	FALSE	006C	1	0	-	-	-	-	+	+	+	0	+	-	-	-	+	-	0	0	+	+	-	-	-	0	0	0	0	0	0	0	+	-	-	-	-	-	-	-
kor	Korean	NA	m	mb m	spa	FALSE	006D	1	0	-	-	-	-	+	+	-	0	-	-	-	+	-	+	-	-	-	0	0	0	-	0	0	0	0	0	0	0	+	-	-	-	-	-	-	-
kor	Korean	NA	n	nd nʲ n̚ n	spa	FALSE	006E	1	0	-	-	-	-	+	+	-	0	-	-	-	+	-	-	0	0	+	+	-	-	-	0	0	0	0	0	0	0	+	-	-	-	-	-	-	-
kor	Korean	NA	o	o	spa	FALSE	006F	1	0	-	+	-	-	-	+	+	0	+	-	-	-	-	+	+	-	-	0	0	0	+	-	-	-	+	+	-	-	+	-	-	-	0	-	-	0
kor	Korean	NA	oː	oː	spa	FALSE	006F+02D0	1	0	-	+	-	+	-	+	+	0	+	-	-	-	-	+	+	-	-	0	0	0	+	-	-	-	+	+	-	-	+	-	-	-	0	-	-	0
kor	Korean	NA	p	p b p̚	spa	FALSE	0070	1	0	-	-	-	-	+	-	-	-	-	-	-	-	-	+	-	-	-	0	0	0	-	0	0	0	0	0	0	0	-	-	-	-	-	-	-	-
kor	Korean	NA	pʰ	pʰ	spa	FALSE	0070+02B0	1	0	-	-	-	-	+	-	-	-	-	-	-	-	-	+	-	-	-	0	0	0	-	0	0	0	0	0	0	0	-	-	+	-	-	-	-	-
kor	Korean	NA	pˀ	pˀ	spa	FALSE	0070+02C0	1	0	-	-	-	-	+	-	-	-	-	-	-	-	-	+	-	-	-	0	0	0	-	0	0	0	0	0	0	0	-	-	-	+	-	-	-	-
kor	Korean	NA	s	s z ʃ	spa	FALSE	0073	1	0	-	-	-	-	+	-	+	+	-	-	-	-	-	-	0	0	+	+	-	+	-	0	0	0	0	0	0	0	-	-	-	-	-	-	-	-
kor	Korean	NA	sˀ	sˀ	spa	FALSE	0073+02C0	1	0	-	-	-	-	+	-	+	+	-	-	-	-	-	-	0	0	+	+	-	+	-	0	0	0	0	0	0	0	-	-	-	+	-	-	-	-
kor	Korean	NA	t	d t t̚	spa	FALSE	0074	1	0	-	-	-	-	+	-	-	-	-	-	-	-	-	-	0	0	+	+	-	-	-	0	0	0	0	0	0	0	-	-	-	-	-	-	-	-
kor	Korean	NA	tʰ	tʰ	spa	FALSE	0074+02B0	1	0	-	-	-	-	+	-	-	-	-	-	-	-	-	-	0	0	+	+	-	-	-	0	0	0	0	0	0	0	-	-	+	-	-	-	-	-
kor	Korean	NA	tˀ	tˀ	spa	FALSE	0074+02C0	1	0	-	-	-	-	+	-	-	-	-	-	-	-	-	-	0	0	+	+	-	-	-	0	0	0	0	0	0	0	-	-	-	+	-	-	-	-
kor	Korean	NA	t̠ʃ	ts t̠ʃ d̠ʒ	spa	FALSE	0074+0320+0283	1	0	-	-	-	-	+	-	-	+	-	-	-	-	-	-	0	0	+	-	+	+	-	0	0	0	0	0	0	0	-	-	-	-	-	-	-	-
kor	Korean	NA	t̠ʃʰ	t̠ʃʰ	spa	FALSE	0074+0320+0283+02B0	1	0	-	-	-	-	+	-	-	+	-	-	-	-	-	-	0	0	+	-	+	+	-	0	0	0	0	0	0	0	-	-	+	-	-	-	-	-
kor	Korean	NA	t̠ʃˀ	t̠ʃˀ	spa	FALSE	0074+0320+0283+02C0	1	0	-	-	-	-	+	-	-	+	-	-	-	-	-	-	0	0	+	-	+	+	-	0	0	0	0	0	0	0	-	-	-	+	-	-	-	-
kor	Korean	NA	u	u	spa	FALSE	0075	1	0	-	+	-	-	-	+	+	0	+	-	-	-	-	+	+	-	-	0	0	0	+	+	-	-	+	+	-	-	+	-	-	-	0	-	-	0
kor	Korean	NA	uː	uː	spa	FALSE	0075+02D0	1	0	-	+	-	+	-	+	+	0	+	-	-	-	-	+	+	-	-	0	0	0	+	+	-	-	+	+	-	-	+	-	-	-	0	-	-	0
kor	Korean	NA	w	w	spa	FALSE	0077	1	0	-	-	-	-	-	+	+	0	+	-	-	-	-	+	+	-	-	0	0	0	+	+	-	-	+	+	0	0	+	-	-	-	-	-	-	-
kor	Korean	NA	y	y	spa	FALSE	0079	1	0	-	+	-	-	-	+	+	0	+	-	-	-	-	+	+	-	-	0	0	0	+	+	-	+	-	+	-	-	+	-	-	-	0	-	-	0
kor	Korean	NA	æ	ɛ æ	spa	FALSE	00E6	1	0	-	+	-	-	-	+	+	0	+	-	-	-	-	-	0	0	-	0	0	0	+	-	+	+	-	0	-	-	+	-	-	-	0	-	-	0
kor	Korean	NA	æː	æː	spa	FALSE	00E6+02D0	1	0	-	+	-	+	-	+	+	0	+	-	-	-	-	-	0	0	-	0	0	0	+	-	+	+	-	0	-	-	+	-	-	-	0	-	-	0
kor	Korean	NA	ø	ø	spa	FALSE	00F8	1	0	-	+	-	-	-	+	+	0	+	-	-	-	-	+	+	-	-	0	0	0	+	-	-	+	-	+	-	-	+	-	-	-	0	-	-	0
kor	Korean	NA	ŋ	ŋ	spa	FALSE	014B	1	0	-	-	-	-	+	+	-	0	-	-	-	+	-	-	0	0	-	0	0	0	+	+	-	-	-	0	0	0	+	-	-	-	-	-	-	-
kor	Korean	NA	ɤ	ɤ	spa	FALSE	0264	1	0	-	+	-	-	-	+	+	0	+	-	-	-	-	-	0	0	-	0	0	0	+	-	-	-	+	+	-	-	+	-	-	-	0	-	-	0
kor	Korean	NA	ɤː	ɤː	spa	FALSE	0264+02D0	1	0	-	+	-	+	-	+	+	0	+	-	-	-	-	-	0	0	-	0	0	0	+	-	-	-	+	+	-	-	+	-	-	-	0	-	-	0
kor	Korean	NA	ɯ	ɯ̥ ɯ	spa	FALSE	026F	1	0	-	+	-	-	-	+	+	0	+	-	-	-	-	-	0	0	-	0	0	0	+	+	-	-	+	+	-	-	+	-	-	-	0	-	-	0
kor	Korean	NA	ɯː	ɯː	spa	FALSE	026F+02D0	1	0	-	+	-	+	-	+	+	0	+	-	-	-	-	-	0	0	-	0	0	0	+	+	-	-	+	+	-	-	+	-	-	-	0	-	-	0
kor	Korean	NA	ʔ	ʔ	spa	FALSE	0294	1	0	-	-	-	-	+	-	-	-	-	-	-	-	-	-	0	0	-	0	0	0	-	0	0	0	0	0	0	0	-	-	-	+	-	-	-	-
unr	Mundari	NA	a	a̟ a ã ə ʌ	spa	TRUE	0061	10	0	-	+	-	-	-	+	+	0	+	-	-	-	-	-	0	0	-	0	0	0	+	-	+	-	-	0	-	-	+	-	-	-	0	-	-	0
unr	Mundari	NA	b̤	b̤	spa	TRUE	0062+0324	10	0	-	-	-	-	+	-	-	-	-	-	-	-	-	+	-	-	-	0	0	0	-	0	0	0	0	0	0	0	+	-	+	-	-	-	-	-
unr	Mundari	NA	d̠ʒ̤	d̠ʒ̤	spa	TRUE	0064+0320+0292+0324	10	0	-	-	-	-	+	-	-	+	-	-	-	-	-	-	0	0	+	-	+	+	-	0	0	0	0	0	0	0	+	-	+	-	-	-	-	-
unr	Mundari	NA	d̤	d̤	spa	TRUE	0064+0324	10	0	-	-	-	-	+	-	-	-	-	-	-	-	-	-	0	0	+	+	-	-	-	0	0	0	0	0	0	0	+	-	+	-	-	-	-	-
unr	Mundari	NA	e̞	e̞ ẽ̞	spa	TRUE	0065+031E	10	0	-	+	-	-	-	+	+	0	+	-	-	-	-	-	0	0	-	0	0	0	+	-	-	+	-	+	-	-	+	-	-	-	0	-	-	0
unr	Mundari	NA	h	h	spa	TRUE	0068	10	0	-	-	-	-	-	-	+	+	-	-	-	-	-	-	0	0	-	0	0	0	-	0	0	0	0	0	0	0	-	-	+	-	-	-	-	-
unr	Mundari	NA	j	j	spa	TRUE	006A	10	0	-	-	-	-	-	+	+	0	+	-	-	-	-	-	0	0	-	0	0	0	+	+	-	+	-	+	0	0	+	-	-	-	-	-	-	-
unr	Mundari	NA	k	k k	spa	TRUE	006B	10	0	-	-	-	-	+	-	-	-	-	-	-	-	-	-	0	0	-	0	0	0	+	+	-	-	-	0	0	0	-	-	-	-	-	-	-	-
unr	Mundari	NA	kʰ	kʰ	spa	TRUE	006B+02B0	10	0	-	-	-	-	+	-	-	-	-	-	-	-	-	-	0	0	-	0	0	0	+	+	-	-	-	0	0	0	-	-	+	-	-	-	-	-
unr	Mundari	NA	l	l	spa	TRUE	006C	10	0	-	-	-	-	+	+	+	0	+	-	-	-	+	-	0	0	+	+	-	-	-	0	0	0	0	0	0	0	+	-	-	-	-	-	-	-
unr	Mundari	NA	m	m	spa	TRUE	006D	10	0	-	-	-	-	+	+	-	0	-	-	-	+	-	+	-	-	-	0	0	0	-	0	0	0	0	0	0	0	+	-	-	-	-	-	-	-
unr	Mundari	NA	n	ɲ j̃ n ŋ	spa	TRUE	006E	10	0	-	-	-	-	+	+	-	0	-	-	-	+	-	-	0	0	+	+	-	-	-	0	0	0	0	0	0	0	+	-	-	-	-	-	-	-
unr	Mundari	NA	o̞	õ̞ o̞	spa	TRUE	006F+031E	10	0	-	+	-	-	-	+	+	0	+	-	-	-	-	+	+	-	-	0	0	0	+	-	-	-	+	+	-	-	+	-	-	-	0	-	-	0
unr	Mundari	NA	p	p p̚ˀ	spa	TRUE	0070	10	0	-	-	-	-	+	-	-	-	-	-	-	-	-	+	-	-	-	0	0	0	-	0	0	0	0	0	0	0	-	-	-	-	-	-	-	-
unr	Mundari	NA	pʰ	pʰ	spa	TRUE	0070+02B0	10	0	-	-	-	-	+	-	-	-	-	-	-	-	-	+	-	-	-	0	0	0	-	0	0	0	0	0	0	0	-	-	+	-	-	-	-	-
unr	Mundari	NA	r	r	spa	TRUE	0072	10	0	-	-	-	-	+	+	+	0	+	-	+	-	-	-	0	0	+	+	-	-	-	0	0	0	0	0	0	0	+	-	-	-	-	-	-	-
unr	Mundari	NA	s	s	spa	TRUE	0073	10	0	-	-	-	-	+	-	+	+	-	-	-	-	-	-	0	0	+	+	-	+	-	0	0	0	0	0	0	0	-	-	-	-	-	-	-	-
unr	Mundari	NA	t	nˀ t t̚ˀ	spa	TRUE	0074	10	0	-	-	-	-	+	-	-	-	-	-	-	-	-	-	0	0	+	+	-	-	-	0	0	0	0	0	0	0	-	-	-	-	-	-	-	-
unr	Mundari	NA	tʰ	tʰ	spa	TRUE	0074+02B0	10	0	-	-	-	-	+	-	-	-	-	-	-	-	-	-	0	0	+	+	-	-	-	0	0	0	0	0	0	0	-	-	+	-	-	-	-	-
unr	Mundari	NA	t̠ʃ	t̠ʃ	spa	TRUE	0074+0320+0283	10	0	-	-	-	-	+	-	-	+	-	-	-	-	-	-	0	0	+	-	+	+	-	0	0	0	0	0	0	0	-	-	-	-	-	-	-	-
unr	Mundari	NA	t̠ʃʰ	t̠ʃʰ	spa	TRUE	0074+0320+0283+02B0	10	0	-	-	-	-	+	-	-	+	-	-	-	-	-	-	0	0	+	-	+	+	-	0	0	0	0	0	0	0	-	-	+	-	-	-	-	-
unr	Mundari	NA	w	w	spa	TRUE	0077	10	0	-	-	-	-	-	+	+	0	+	-	-	-	-	+	+	-	-	0	0	0	+	+	-	-	+	+	0	0	+	-	-	-	-	-	-	-
unr	Mundari	NA	ŋː	ŋː	spa	TRUE	014B+02D0	10	0	-	-	-	+	+	+	-	0	-	-	-	+	-	-	0	0	-	0	0	0	+	+	-	-	-	0	0	0	+	-	-	-	-	-	-	-
unr	Mundari	NA	ɖ̤	ɖ̤	spa	TRUE	0256+0324	10	0	-	-	-	-	+	-	-	-	-	-	-	-	-	-	0	0	+	-	-	-	-	0	0	0	0	0	0	0	+	-	+	-	-	-	-	-
unr	Mundari	NA	ɡ̤	ɡ̤	spa	TRUE	0261+0324	10	0	-	-	-	-	+	-	-	-	-	-	-	-	-	-	0	0	-	0	0	0	+	+	-	-	-	0	0	0	+	-	+	-	-	-	-	-
unr	Mundari	NA	ɪ	ɪ̃ ɪ	spa	TRUE	026A	10	0	-	+	-	-	-	+	+	0	+	-	-	-	-	-	0	0	-	0	0	0	+	+	-	+	-	-	-	-	+	-	-	-	0	-	-	0
unr	Mundari	NA	ɭ	ɭ	spa	TRUE	026D	10	0	-	-	-	-	+	+	+	0	+	-	-	-	+	-	0	0	+	-	-	-	-	0	0	0	0	0	0	0	+	-	-	-	-	-	-	-
unr	Mundari	NA	ɳ	ɳ ɽ̃	spa	TRUE	0273	10	0	-	-	-	-	+	+	-	0	-	-	-	+	-	-	0	0	+	-	-	-	-	0	0	0	0	0	0	0	+	-	-	-	-	-	-	-
unr	Mundari	NA	ʈ	ʈ̚ˀ ʈ	spa	TRUE	0288	10	0	-	-	-	-	+	-	-	-	-	-	-	-	-	-	0	0	+	-	-	-	-	0	0	0	0	0	0	0	-	-	-	-	-	-	-	-
unr	Mundari	NA	ʈʰ	ʈʰ	spa	TRUE	0288+02B0	10	0	-	-	-	-	+	-	-	-	-	-	-	-	-	-	0	0	+	-	-	-	-	0	0	0	0	0	0	0	-	-	+	-	-	-	-	-
unr	Mundari	NA	ʊ	ʊ̃ ʊ	spa	TRUE	028A	10	0	-	+	-	-	-	+	+	0	+	-	-	-	-	+	+	-	-	0	0	0	+	+	-	-	+	-	-	-	+	-	-	-	0	-	-	0
unr	Mundari	NA	ʔ	ʔ ʔ	spa	TRUE	0294	10	0	-	-	-	-	+	-	-	-	-	-	-	-	-	-	0	0	-	0	0	0	-	0	0	0	0	0	0	0	-	-	-	+	-	-	-	-
unr	Mundari	NA	ˀb	ˀbʷ ˀb	spa	TRUE	02C0+0062	10	0	-	-	-	-	+	-	-	-	-	-	-	-	-	+	-	-	-	0	0	0	-	0	0	0	0	0	0	0	+	-	-	+	-	-	-	-
unr	Mundari	NA	ˀd	ˀd	spa	TRUE	02C0+0064	10	0	-	-	-	-	+	-	-	-	-	-	-	-	-	-	0	0	+	+	-	-	-	0	0	0	0	0	0	0	+	-	-	+	-	-	-	-
unr	Mundari	NA	ˀd̠ʒ	ˀd̠ʒ	spa	TRUE	02C0+0064+0320+0292	10	0	-	-	-	-	+	-	-	+	-	-	-	-	-	-	0	0	+	-	+	+	-	0	0	0	0	0	0	0	+	-	-	+	-	-	-	-
unr	Mundari	NA	ˀɖ	ˀɖ ɽ	spa	TRUE	02C0+0256	10	0	-	-	-	-	+	-	-	-	-	-	-	-	-	-	0	0	+	-	-	-	-	0	0	0	0	0	0	0	+	-	-	+	-	-	-	-
unr	Mundari	NA	ˀɡ	ˀɡ	spa	TRUE	02C0+0261	10	0	-	-	-	-	+	-	-	-	-	-	-	-	-	-	0	0	-	0	0	0	+	+	-	-	-	0	0	0	+	-	-	+	-	-	-	-
mig	Mixtec	NA	a	a	spa	TRUE	0061	100	0	-	+	-	-	-	+	+	0	+	-	-	-	-	-	0	0	-	0	0	0	+	-	+	-	-	0	-	-	+	-	-	-	0	-	-	0
mig	Mixtec	NA	ã	ã	spa	TRUE	0061+0303	100	0	-	+	-	-	-	+	+	0	+	-	-	+	-	-	0	0	-	0	0	0	+	-	+	-	-	0	-	-	+	-	-	-	0	-	-	0
mig	Mixtec	NA	e	ɛ e	spa	TRUE	0065	100	0	-	+	-	-	-	+	+	0	+	-	-	-	-	-	0	0	-	0	0	0	+	-	-	+	-	+	-	-	+	-	-	-	0	-	-	0
mig	Mixtec	NA	ẽ	ẽ	spa	TRUE	0065+0303	100	0	-	+	-	-	-	+	+	0	+	-	-	+	-	-	0	0	-	0	0	0	+	-	-	+	-	+	-	-	+	-	-	-	0	-	-	0
mig	Mixtec	NA	h	h	spa	TRUE	0068	100	0	-	-	-	-	-	-	+	+	-	-	-	-	-	-	0	0	-	0	0	0	-	0	0	0	0	0	0	0	-	-	+	-	-	-	-	-
mig	Mixtec	NA	i	i ĭ i̥	spa	TRUE	0069	100	0	-	+	-	-	-	+	+	0	+	-	-	-	-	-	0	0	-	0	0	0	+	+	-	+	-	+	-	-	+	-	-	-	0	-	-	0
mig	Mixtec	NA	ĩ	ĩ̆ ĩ	spa	TRUE	0069+0303	100	0	-	+	-	-	-	+	+	0	+	-	-	+	-	-	0	0	-	0	0	0	+	+	-	+	-	+	-	-	+	-	-	-	0	-	-	0
mig	Mixtec	NA	k	ɡ ɰ k	spa	TRUE	006B	100	0	-	-	-	-	+	-	-	-	-	-	-	-	-	-	0	0	-	0	0	0	+	+	-	-	-	0	0	0	-	-	-	-	-	-	-	-
mig	Mixtec	NA	kʷ	ɡʷ kʷ	spa	TRUE	006B+02B7	100	0	-	-	-	-	+	-	-	-	-	-	-	-	-	+	+	0	-	0	0	0	+	+	-	-	-	0	0	0	-	-	-	-	-	-	-	-
mig	Mixtec	NA	l	l	spa	TRUE	006C	100	0	-	-	-	-	+	+	+	0	+	-	-	-	+	-	0	0	+	+	-	-	-	0	0	0	0	0	0	0	+	-	-	-	-	-	-	-
mig	Mixtec	NA	m	m	spa	TRUE	006D	100	0	-	-	-	-	+	+	-	0	-	-	-	+	-	+	-	-	-	0	0	0	-	0	0	0	0	0	0	0	+	-	-	-	-	-	-	-
mig	Mixtec	NA	n	n n̥	spa	TRUE	006E	100	0	-	-	-	-	+	+	-	0	-	-	-	+	-	-	0	0	+	+	-	-	-	0	0	0	0	0	0	0	+	-	-	-	-	-	-	-
mig	Mixtec	NA	o	o ɔ	spa	TRUE	006F	100	0	-	+	-	-	-	+	+	0	+	-	-	-	-	+	+	-	-	0	0	0	+	-	-	-	+	+	-	-	+	-	-	-	0	-	-	0
mig	Mixtec	NA	õ	õ ɔ̃	spa	TRUE	006F+0303	100	0	-	+	-	-	-	+	+	0	+	-	-	+	-	+	+	-	-	0	0	0	+	-	-	-	+	+	-	-	+	-	-	-	0	-	-	0
mig	Mixtec	NA	p	p b	spa	TRUE	0070	100	0	-	-	-	-	+	-	-	-	-	-	-	-	-	+	-	-	-	0	0	0	-	0	0	0	0	0	0	0	-	-	-	-	-	-	-	-
mig	Mixtec	NA	r	ɾ r	spa	TRUE	0072	100	0	-	-	-	-	+	+	+	0	+	-	+	-	-	-	0	0	+	+	-	-	-	0	0	0	0	0	0	0	+	-	-	-	-	-	-	-
mig	Mixtec	NA	s	ts s	spa	TRUE	0073	100	0	-	-	-	-	+	-	+	+	-	-	-	-	-	-	0	0	+	+	-	+	-	0	0	0	0	0	0	0	-	-	-	-	-	-	-	-
mig	Mixtec	NA	t	tⁿ t	spa	TRUE	0074	100	0	-	-	-	-	+	-	-	-	-	-	-	-	-	-	0	0	+	+	-	-	-	0	0	0	0	0	0	0	-	-	-	-	-	-	-	-
mig	Mixtec	NA	t̠ʃ	t̠ʃ	spa	TRUE	0074+0320+0283	100	0	-	-	-	-	+	-	-	+	-	-	-	-	-	-	0	0	+	-	+	+	-	0	0	0	0	0	0	0	-	-	-	-	-	-	-	-
mig	Mixtec	NA	u	u	spa	TRUE	0075	100	0	-	+	-	-	-	+	+	0	+	-	-	-	-	+	+	-	-	0	0	0	+	+	-	-	+	+	-	-	+	-	-	-	0	-	-	0
mig	Mixtec	NA	ũ	m̩ ũ	spa	TRUE	0075+0303	100	0	-	+	-	-	-	+	+	0	+	-	-	+	-	+	+	-	-	0	0	0	+	+	-	-	+	+	-	-	+	-	-	-	0	-	-	0
mig	Mixtec	NA	ð	d ð	spa	TRUE	00F0	100	0	-	-	-	-	+	-	+	+	-	-	-	-	-	-	0	0	+	+	+	-	-	0	0	0	0	0	0	0	+	-	-	-	-	-	-	-
mig	Mixtec	NA	ŋ	ŋ̥ ŋ	spa	TRUE	014B	100	0	-	-	-	-	+	+	-	0	-	-	-	+	-	-	0	0	-	0	0	0	+	+	-	-	-	0	0	0	+	-	-	-	-	-	-	-
mig	Mixtec	NA	ɣ	ɣ	spa	TRUE	0263	100	0	-	-	-	-	+	-	+	+	-	-	-	-	-	-	0	0	-	0	0	0	+	+	-	-	-	0	0	0	+	-	-	-	-	-	-	-
mig	Mixtec	NA	ɲ	ɲ	spa	TRUE	0272	100	0	-	-	-	-	+	+	-	0	-	-	-	+	-	-	0	0	+	-	+	-	+	+	-	+	-	0	0	0	+	-	-	-	-	-	-	-
mig	Mixtec	NA	ʃ	ʂ ʃ	spa	TRUE	0283	100	0	-	-	-	-	+	-	+	+	-	-	-	-	-	-	0	0	+	-	+	+	-	0	0	0	0	0	0	0	-	-	-	-	-	-	-	-
mig	Mixtec	NA	ʒ	ʒ d̠ʒ ʐ	spa	TRUE	0292	100	0	-	-	-	-	+	-	+	+	-	-	-	-	-	-	0	0	+	-	+	+	-	0	0	0	0	0	0	0	+	-	-	-	-	-	-	-
mig	Mixtec	NA	ʔ	ʔ	spa	TRUE	0294	100	0	-	-	-	-	+	-	-	-	-	-	-	-	-	-	0	0	-	0	0	0	-	0	0	0	0	0	0	0	-	-	-	+	-	-	-	-
mig	Mixtec	NA	˥	˥ ˥	spa	TRUE	02E5	100	+	0	0	0	0	0	0	0	0	0	0	0	0	0	0	0	0	0	0	0	0	0	0	0	0	0	0	0	0	0	0	0	0	0	0	0	0
mig	Mixtec	NA	˧	˧ ˦ ˨ ˧	spa	TRUE	02E7	100	+	0	0	0	0	0	0	0	0	0	0	0	0	0	0	0	0	0	0	0	0	0	0	0	0	0	0	0	0	0	0	0	0	0	0	0	0
mig	Mixtec	NA	˩	˩ ˨˩ ˩	spa	TRUE	02E9	100	+	0	0	0	0	0	0	0	0	0	0	0	0	0	0	0	0	0	0	0	0	0	0	0	0	0	0	0	0	0	0	0	0	0	0	0	0
mig	Mixtec	NA	β	β w	spa	TRUE	03B2	100	0	-	-	-	-	+	-	+	+	-	-	-	-	-	+	-	-	-	0	0	0	-	0	0	0	0	0	0	0	+	-	-	-	-	-	-	-
sey	Secoya	NA	a	a	ph	TRUE	0061	1000	0	-	+	-	-	-	+	+	0	+	-	-	-	-	-	0	0	-	0	0	0	+	-	+	-	-	0	-	-	+	-	-	-	0	-	-	0
sey	Secoya	NA	d	d	ph	TRUE	0064	1000	0	-	-	-	-	+	-	-	-	-	-	-	-	-	-	0	0	+	+	-	-	-	0	0	0	0	0	0	0	+	-	-	-	-	-	-	-
sey	Secoya	NA	e	e	ph	TRUE	0065	1000	0	-	+	-	-	-	+	+	0	+	-	-	-	-	-	0	0	-	0	0	0	+	-	-	+	-	+	-	-	+	-	-	-	0	-	-	0
sey	Secoya	NA	h	h	ph	TRUE	0068	1000	0	-	-	-	-	-	-	+	+	-	-	-	-	-	-	0	0	-	0	0	0	-	0	0	0	0	0	0	0	-	-	+	-	-	-	-	-
sey	Secoya	NA	i	i	ph	TRUE	0069	1000	0	-	+	-	-	-	+	+	0	+	-	-	-	-	-	0	0	-	0	0	0	+	+	-	+	-	+	-	-	+	-	-	-	0	-	-	0
sey	Secoya	NA	j	j	ph	TRUE	006A	1000	0	-	-	-	-	-	+	+	0	+	-	-	-	-	-	0	0	-	0	0	0	+	+	-	+	-	+	0	0	+	-	-	-	-	-	-	-
sey	Secoya	NA	k	k	ph	TRUE	006B	1000	0	-	-	-	-	+	-	-	-	-	-	-	-	-	-	0	0	-	0	0	0	+	+	-	-	-	0	0	0	-	-	-	-	-	-	-	-
sey	Secoya	NA	kʷ	kʷ	ph	TRUE	006B+02B7	1000	0	-	-	-	-	+	-	-	-	-	-	-	-	-	+	+	0	-	0	0	0	+	+	-	-	-	0	0	0	-	-	-	-	-	-	-	-
sey	Secoya	NA	m	m	ph	TRUE	006D	1000	0	-	-	-	-	+	+	-	0	-	-	-	+	-	+	-	-	-	0	0	0	-	0	0	0	0	0	0	0	+	-	-	-	-	-	-	-
sey	Secoya	NA	o	ɔ o o	ph	TRUE	006F	1000	0	-	+	-	-	-	+	+	0	+	-	-	-	-	+	+	-	-	0	0	0	+	-	-	-	+	+	-	-	+	-	-	-	0	-	-	0
sey	Secoya	NA	p	p	ph	TRUE	0070	1000	0	-	-	-	-	+	-	-	-	-	-	-	-	-	+	-	-	-	0	0	0	-	0	0	0	0	0	0	0	-	-	-	-	-	-	-	-
sey	Secoya	NA	s	s	ph	TRUE	0073	1000	0	-	-	-	-	+	-	+	+	-	-	-	-	-	-	0	0	+	+	-	+	-	0	0	0	0	0	0	0	-	-	-	-	-	-	-	-
sey	Secoya	NA	t	t	ph	TRUE	0074	1000	0	-	-	-	-	+	-	-	-	-	-	-	-	-	-	0	0	+	+	-	-	-	0	0	0	0	0	0	0	-	-	-	-	-	-	-	-
sey	Secoya	NA	u	u	ph	TRUE	0075	1000	0	-	+	-	-	-	+	+	0	+	-	-	-	-	+	+	-	-	0	0	0	+	+	-	-	+	+	-	-	+	-	-	-	0	-	-	0
sey	Secoya	NA	w	w w̃	ph	TRUE	0077	1000	0	-	-	-	-	-	+	+	0	+	-	-	-	-	+	+	-	-	0	0	0	+	+	-	-	+	+	0	0	+	-	-	-	-	-	-	-
sey	Secoya	NA	z	z	ph	TRUE	007A	1000	0	-	-	-	-	+	-	+	+	-	-	-	-	-	-	0	0	+	+	-	+	-	0	0	0	0	0	0	0	+	-	-	-	-	-	-	-
sey	Secoya	NA	ɨ	ɨ	ph	TRUE	0268	1000	0	-	+	-	-	-	+	+	0	+	-	-	-	-	-	0	0	-	0	0	0	+	+	-	-	-	+	-	-	+	-	-	-	0	-	-	0
sey	Secoya	NA	ʔ	ʔ	ph	TRUE	0294	1000	0	-	-	-	-	+	-	-	-	-	-	-	-	-	-	0	0	-	0	0	0	-	0	0	0	0	0	0	0	-	-	-	+	-	-	-	-
trv	Sedik	NA	b	b	ph	TRUE	0062	1001	0	-	-	-	-	+	-	-	-	-	-	-	-	-	+	-	-	-	0	0	0	-	0	0	0	0	0	0	0	+	-	-	-	-	-	-	-
trv	Sedik	NA	d	d	ph	TRUE	0064	1001	0	-	-	-	-	+	-	-	-	-	-	-	-	-	-	0	0	+	+	-	-	-	0	0	0	0	0	0	0	+	-	-	-	-	-	-	-
trv	Sedik	NA	dʲ	dʲ	ph	TRUE	0064+02B2	1001	0	-	-	-	-	+	-	-	-	-	-	-	-	-	-	0	0	+	+	-	-	+	+	-	+	+	0	0	0	+	-	-	-	-	-	-	-
trv	Sedik	NA	e	e	ph	TRUE	0065	1001	0	-	+	-	-	-	+	+	0	+	-	-	-	-	-	0	0	-	0	0	0	+	-	-	+	-	+	-	-	+	-	-	-	0	-	-	0
trv	Sedik	NA	h	h	ph	TRUE	0068	1001	0	-	-	-	-	-	-	+	+	-	-	-	-	-	-	0	0	-	0	0	0	-	0	0	0	0	0	0	0	-	-	+	-	-	-	-	-
trv	Sedik	NA	i	i	ph	TRUE	0069	1001	0	-	+	-	-	-	+	+	0	+	-	-	-	-	-	0	0	-	0	0	0	+	+	-	+	-	+	-	-	+	-	-	-	0	-	-	0
trv	Sedik	NA	j	j	ph	TRUE	006A	1001	0	-	-	-	-	-	+	+	0	+	-	-	-	-	-	0	0	-	0	0	0	+	+	-	+	-	+	0	0	+	-	-	-	-	-	-	-
trv	Sedik	NA	k	k	ph	TRUE	006B	1001	0	-	-	-	-	+	-	-	-	-	-	-	-	-	-	0	0	-	0	0	0	+	+	-	-	-	0	0	0	-	-	-	-	-	-	-	-
trv	Sedik	NA	l	l	ph	TRUE	006C	1001	0	-	-	-	-	+	+	+	0	+	-	-	-	+	-	0	0	+	+	-	-	-	0	0	0	0	0	0	0	+	-	-	-	-	-	-	-
trv	Sedik	NA	m	m	ph	TRUE	006D	1001	0	-	-	-	-	+	+	-	0	-	-	-	+	-	+	-	-	-	0	0	0	-	0	0	0	0	0	0	0	+	-	-	-	-	-	-	-
trv	Sedik	NA	n	n	ph	TRUE	006E	1001	0	-	-	-	-	+	+	-	0	-	-	-	+	-	-	0	0	+	+	-	-	-	0	0	0	0	0	0	0	+	-	-	-	-	-	-	-
trv	Sedik	NA	o	o	ph	TRUE	006F	1001	0	-	+	-	-	-	+	+	0	+	-	-	-	-	+	+	-	-	0	0	0	+	-	-	-	+	+	-	-	+	-	-	-	0	-	-	0
trv	Sedik	NA	p	p	ph	TRUE	0070	1001	0	-	-	-	-	+	-	-	-	-	-	-	-	-	+	-	-	-	0	0	0	-	0	0	0	0	0	0	0	-	-	-	-	-	-	-	-
trv	Sedik	NA	q	q	ph	TRUE	0071	1001	0	-	-	-	-	+	-	-	-	-	-	-	-	-	-	0	0	-	0	0	0	+	-	-	-	+	0	0	0	-	-	-	-	-	-	-	-
trv	Sedik	NA	r	r	ph	TRUE	0072	1001	0	-	-	-	-	+	+	+	0	+	-	+	-	-	-	0	0	+	+	-	-	-	0	0	0	0	0	0	0	+	-	-	-	-	-	-	-
trv	Sedik	NA	rʲ	rʲ	ph	TRUE	0072+02B2	1001	0	-	-	-	-	+	+	+	0	+	-	+	-	-	-	0	0	+	+	-	-	+	+	-	+	+	0	0	0	+	-	-	-	-	-	-	-
trv	Sedik	NA	s	s	ph	TRUE	0073	1001	0	-	-	-	-	+	-	+	+	-	-	-	-	-	-	0	0	+	+	-	+	-	0	0	0	0	0	0	0	-	-	-	-	-	-	-	-
trv	Sedik	NA	t	t	ph	TRUE	0074	1001	0	-	-	-	-	+	-	-	-	-	-	-	-	-	-	0	0	+	+	-	-	-	0	0	0	0	0	0	0	-	-	-	-	-	-	-	-
trv	Sedik	NA	ts	ts	ph	TRUE	0074+0073	1001	0	-	-	-	-	+	-	-	+	-	-	-	-	-	-	0	0	+	+	-	+	-	0	0	0	0	0	0	0	-	-	-	-	-	-	-	-
trv	Sedik	NA	tsʲ	tsʲ	ph	TRUE	0074+0073+02B2	1001	0	-	-	-	-	+	-	-	+	-	-	-	-	-	-	0	0	+	+	-	+	+	+	-	+	+	0	0	0	-	-	-	-	-	-	-	-
trv	Sedik	NA	tʲ	tʲ	ph	TRUE	0074+02B2	1001	0	-	-	-	-	+	-	-	-	-	-	-	-	-	-	0	0	+	+	-	-	+	+	-	+	+	0	0	0	-	-	-	-	-	-	-	-
trv	Sedik	NA	u	u	ph	TRUE	0075	1001	0	-	+	-	-	-	+	+	0	+	-	-	-	-	+	+	-	-	0	0	0	+	+	-	-	+	+	-	-	+	-	-	-	0	-	-	0
trv	Sedik	NA	w	w	ph	TRUE	0077	1001	0	-	-	-	-	-	+	+	0	+	-	-	-	-	+	+	-	-	0	0	0	+	+	-	-	+	+	0	0	+	-	-	-	-	-	-	-
trv	Sedik	NA	z	z	ph	TRUE	007A	1001	0	-	-	-	-	+	-	+	+	-	-	-	-	-	-	0	0	+	+	-	+	-	0	0	0	0	0	0	0	+	-	-	-	-	-	-	-
trv	Sedik	NA	ð	ð ʐ	ph	TRUE	00F0	1001	0	-	-	-	-	+	-	+	+	-	-	-	-	-	-	0	0	+	+	+	-	-	0	0	0	0	0	0	0	+	-	-	-	-	-	-	-
trv	Sedik	NA	ħ	ħ	ph	TRUE	0127	1001	0	-	-	-	-	+	-	+	+	-	-	-	-	-	-	0	0	-	0	0	0	+	-	+	-	+	0	0	0	-	-	-	-	-	-	-	-
trv	Sedik	NA	ŋ	ŋ	ph	TRUE	014B	1001	0	-	-	-	-	+	+	-	0	-	-	-	+	-	-	0	0	-	0	0	0	+	+	-	-	-	0	0	0	+	-	-	-	-	-	-	-
trv	Sedik	NA	ɑ	ɑ	ph	TRUE	0251	1001	0	-	+	-	-	-	+	+	0	+	-	-	-	-	-	0	0	-	0	0	0	+	-	+	-	+	0	-	-	+	-	-	-	0	-	-	0
trv	Sedik	NA	ə	ə	ph	TRUE	0259	1001	0	-	+	-	-	-	+	+	0	+	-	-	-	-	-	0	0	-	0	0	0	+	-	-	-	-	-	-	-	+	-	-	-	0	-	-	0
trv	Sedik	NA	ɟ	ɟ	ph	TRUE	025F	1001	0	-	-	-	-	+	-	-	-	-	-	-	-	-	-	0	0	+	-	+	-	+	+	-	+	-	0	0	0	+	-	-	-	-	-	-	-
trv	Sedik	NA	ɡ	ɡ	ph	TRUE	0261	1001	0	-	-	-	-	+	-	-	-	-	-	-	-	-	-	0	0	-	0	0	0	+	+	-	-	-	0	0	0	+	-	-	-	-	-	-	-
trv	Sedik	NA	ɣ	ɣ	ph	TRUE	0263	1001	0	-	-	-	-	+	-	+	+	-	-	-	-	-	-	0	0	-	0	0	0	+	+	-	-	-	0	0	0	+	-	-	-	-	-	-	-
trv	Sedik	NA	ɦ	ɦ	ph	TRUE	0266	1001	0	-	-	-	-	-	-	+	+	-	-	-	-	-	-	0	0	-	0	0	0	-	0	0	0	0	0	0	0	+	-	+	-	-	-	-	-
trv	Sedik	NA	ɨ	ɨ	ph	TRUE	0268	1001	0	-	+	-	-	-	+	+	0	+	-	-	-	-	-	0	0	-	0	0	0	+	+	-	-	-	+	-	-	+	-	-	-	0	-	-	0
trv	Sedik	NA	ɪ	ɪ	ph	TRUE	026A	1001	0	-	+	-	-	-	+	+	0	+	-	-	-	-	-	0	0	-	0	0	0	+	+	-	+	-	-	-	-	+	-	-	-	0	-	-	0
trv	Sedik	NA	ɮ	ɮ	ph	TRUE	026E	1001	0	-	-	-	-	+	-	+	+	-	-	-	-	+	-	0	0	+	+	-	-	-	0	0	0	0	0	0	0	+	-	-	-	-	-	-	-
trv	Sedik	NA	ɯ	ɯ ɯ ɯ	ph	TRUE	026F	1001	0	-	+	-	-	-	+	+	0	+	-	-	-	-	-	0	0	-	0	0	0	+	+	-	-	+	+	-	-	+	-	-	-	0	-	-	0
trv	Sedik	NA	ɲ	ɲ	ph	TRUE	0272	1001	0	-	-	-	-	+	+	-	0	-	-	-	+	-	-	0	0	+	-	+	-	+	+	-	+	-	0	0	0	+	-	-	-	-	-	-	-
trv	Sedik	NA	ɹ	ɹ	ph	TRUE	0279	1001	0	-	-	-	-	-	+	+	0	+	-	-	-	-	-	0	0	+	-	+	-	-	0	0	0	0	0	0	0	+	-	-	-	-	-	-	-
trv	Sedik	NA	ɾ	ɾ	ph	TRUE	027E	1001	0	-	-	-	-	+	+	+	0	+	+	-	-	-	-	0	0	+	+	-	-	-	0	0	0	0	0	0	0	+	-	-	-	-	-	-	-
trv	Sedik	NA	ʂ	ʂ	ph	TRUE	0282	1001	0	-	-	-	-	+	-	+	+	-	-	-	-	-	-	0	0	+	-	-	+	-	0	0	0	0	0	0	0	-	-	-	-	-	-	-	-
trv	Sedik	NA	ʃ	ʃ	ph	TRUE	0283	1001	0	-	-	-	-	+	-	+	+	-	-	-	-	-	-	0	0	+	-	+	+	-	0	0	0	0	0	0	0	-	-	-	-	-	-	-	-
trv	Sedik	NA	ʌ	ʌ	ph	TRUE	028C	1001	0	-	+	-	-	-	+	+	0	+	-	-	-	-	-	0	0	-	0	0	0	+	-	-	-	+	-	-	-	+	-	-	-	0	-	-	0
ssg	Seimat	NA	a	a	ph	TRUE	0061	1002	0	-	+	-	-	-	+	+	0	+	-	-	-	-	-	0	0	-	0	0	0	+	-	+	-	-	0	-	-	+	-	-	-	0	-	-	0
ssg	Seimat	NA	ai	ai	ph	TRUE	0061+0069	1002	0	-	+	-	-	-	+	+	0	+	-	-	-	-	-	0	0	-	0	0	0	+	-,+	+,-	-,+	-	+	-	-	+	-	-	-	0	-	-	0
ssg	Seimat	NA	au	au	ph	TRUE	0061+0075	1002	0	-	+	-	-	-	+	+	0	+	-	-	-	-	-,+	+	-	-	0	0	0	+	-,+	+,-	-	-,+	+	-	-	+	-	-	-	0	-	-	0
ssg	Seimat	NA	ã	ã	ph	TRUE	0061+0303	1002	0	-	+	-	-	-	+	+	0	+	-	-	+	-	-	0	0	-	0	0	0	+	-	+	-	-	0	-	-	+	-	-	-	0	-	-	0
ssg	Seimat	NA	ei	ei	ph	TRUE	0065+0069	1002	0	-	+	-	-	-	+	+	0	+	-	-	-	-	-	0	0	-	0	0	0	+	-,+	-	+	-	+	-	-	+	-	-	-	0	-	-	0
ssg	Seimat	NA	eu	eu	ph	TRUE	0065+0075	1002	0	-	+	-	-	-	+	+	0	+	-	-	-	-	-,+	+	-	-	0	0	0	+	-,+	-	+,-	-,+	+	-	-	+	-	-	-	0	-	-	0
ssg	Seimat	NA	h	h	ph	TRUE	0068	1002	0	-	-	-	-	-	-	+	+	-	-	-	-	-	-	0	0	-	0	0	0	-	0	0	0	0	0	0	0	-	-	+	-	-	-	-	-
ssg	Seimat	NA	i	i	ph	TRUE	0069	1002	0	-	+	-	-	-	+	+	0	+	-	-	-	-	-	0	0	-	0	0	0	+	+	-	+	-	+	-	-	+	-	-	-	0	-	-	0
ssg	Seimat	NA	iu	iu	ph	TRUE	0069+0075	1002	0	-	+	-	-	-	+	+	0	+	-	-	-	-	-,+	+	-	-	0	0	0	+	+	-	+,-	-,+	+	-	-	+	-	-	-	0	-	-	0
ssg	Seimat	NA	ĩ	ĩ	ph	TRUE	0069+0303	1002	0	-	+	-	-	-	+	+	0	+	-	-	+	-	-	0	0	-	0	0	0	+	+	-	+	-	+	-	-	+	-	-	-	0	-	-	0
ssg	Seimat	NA	k	k	ph	TRUE	006B	1002	0	-	-	-	-	+	-	-	-	-	-	-	-	-	-	0	0	-	0	0	0	+	+	-	-	-	0	0	0	-	-	-	-	-	-	-	-
ssg	Seimat	NA	l	n l	ph	TRUE	006C	1002	0	-	-	-	-	+	+	+	0	+	-	-	-	+	-	0	0	+	+	-	-	-	0	0	0	0	0	0	0	+	-	-	-	-	-	-	-
ssg	Seimat	NA	m	w m	ph	TRUE	006D	1002	0	-	-	-	-	+	+	-	0	-	-	-	+	-	+	-	-	-	0	0	0	-	0	0	0	0	0	0	0	+	-	-	-	-	-	-	-
ssg	Seimat	NA	n	l ŋ n	ph	TRUE	006E	1002	0	-	-	-	-	+	+	-	0	-	-	-	+	-	-	0	0	+	+	-	-	-	0	0	0	0	0	0	0	+	-	-	-	-	-	-	-
ssg	Seimat	NA	oi	oi	ph	TRUE	006F+0069	1002	0	-	+	-	-	-	+	+	0	+	-	-	-	-	+,-	+	-	-	0	0	0	+	-,+	-	-,+	+,-	+	-	-	+	-	-	-	0	-	-	0
ssg	Seimat	NA	ou	ou ou ou	ph	TRUE	006F+0075	1002	0	-	+	-	-	-	+	+	0	+	-	-	-	-	+	+	-	-	0	0	0	+	-,+	-	-	+	+	-	-	+	-	-	-	0	-	-	0
ssg	Seimat	NA	p	p	ph	TRUE	0070	1002	0	-	-	-	-	+	-	-	-	-	-	-	-	-	+	-	-	-	0	0	0	-	0	0	0	0	0	0	0	-	-	-	-	-	-	-	-
ssg	Seimat	NA	s	s	ph	TRUE	0073	1002	0	-	-	-	-	+	-	+	+	-	-	-	-	-	-	0	0	+	+	-	+	-	0	0	0	0	0	0	0	-	-	-	-	-	-	-	-
ssg	Seimat	NA	t̪	t̪	ph	TRUE	0074+032A	1002	0	-	-	-	-	+	-	-	-	-	-	-	-	-	-	0	0	+	+	+	-	-	0	0	0	0	0	0	0	-	-	-	-	-	-	-	-
ssg	Seimat	NA	u	u	ph	TRUE	0075	1002	0	-	+	-	-	-	+	+	0	+	-	-	-	-	+	+	-	-	0	0	0	+	+	-	-	+	+	-	-	+	-	-	-	0	-	-	0
ssg	Seimat	NA	ũ	ũ	ph	TRUE	0075+0303	1002	0	-	+	-	-	-	+	+	0	+	-	-	+	-	+	+	-	-	0	0	0	+	+	-	-	+	+	-	-	+	-	-	-	0	-	-	0
ssg	Seimat	NA	w	m w	ph	TRUE	0077	1002	0	-	-	-	-	-	+	+	0	+	-	-	-	-	+	+	-	-	0	0	0	+	+	-	-	+	+	0	0	+	-	-	-	-	-	-	-
ssg	Seimat	NA	x	x	ph	TRUE	0078	1002	0	-	-	-	-	+	-	+	+	-	-	-	-	-	-	0	0	-	0	0	0	+	+	-	-	-	0	0	0	-	-	-	-	-	-	-	-
ssg	Seimat	NA	ŋ	n ŋ	ph	TRUE	014B	1002	0	-	-	-	-	+	+	-	0	-	-	-	+	-	-	0	0	-	0	0	0	+	+	-	-	-	0	0	0	+	-	-	-	-	-	-	-
ssg	Seimat	NA	ɔ	ɔ	ph	TRUE	0254	1002	0	-	+	-	-	-	+	+	0	+	-	-	-	-	+	+	-	-	0	0	0	+	-	-	-	+	-	-	-	+	-	-	-	0	-	-	0
ssg	Seimat	NA	ɔ̃	ɔ̃	ph	TRUE	0254+0303	1002	0	-	+	-	-	-	+	+	0	+	-	-	+	-	+	+	-	-	0	0	0	+	-	-	-	+	-	-	-	+	-	-	-	0	-	-	0
ssg	Seimat	NA	ɛ	ɛ	ph	TRUE	025B	1002	0	-	+	-	-	-	+	+	0	+	-	-	-	-	-	0	0	-	0	0	0	+	-	-	+	-	-	-	-	+	-	-	-	0	-	-	0
ssg	Seimat	NA	ɛ̃	ɛ̃	ph	TRUE	025B+0303	1002	0	-	+	-	-	-	+	+	0	+	-	-	+	-	-	0	0	-	0	0	0	+	-	-	+	-	-	-	-	+	-	-	-	0	-	-	0
sza	Semelai	NA	a	a ã	ph	TRUE	0061	1003	0	-	+	-	-	-	+	+	0	+	-	-	-	-	-	0	0	-	0	0	0	+	-	+	-	-	0	-	-	+	-	-	-	0	-	-	0
sza	Semelai	NA	ã	ã	ph	TRUE	0061+0303	1003	0	-	+	-	-	-	+	+	0	+	-	-	+	-	-	0	0	-	0	0	0	+	-	+	-	-	0	-	-	+	-	-	-	0	-	-	0
sza	Semelai	NA	b	b	ph	TRUE	0062	1003	0	-	-	-	-	+	-	-	-	-	-	-	-	-	+	-	-	-	0	0	0	-	0	0	0	0	0	0	0	+	-	-	-	-	-	-	-
sza	Semelai	NA	c	c c̚ cɕ	ph	TRUE	0063	1003	0	-	-	-	-	+	-	-	-	-	-	-	-	-	-	0	0	+	-	+	-	+	+	-	+	-	0	0	0	-	-	-	-	-	-	-	-
sza	Semelai	NA	cʰ	cʰ	ph	TRUE	0063+02B0	1003	0	-	-	-	-	+	-	-	-	-	-	-	-	-	-	0	0	+	-	+	-	+	+	-	+	-	0	0	0	-	-	+	-	-	-	-	-
sza	Semelai	NA	d	d	ph	TRUE	0064	1003	0	-	-	-	-	+	-	-	-	-	-	-	-	-	-	0	0	+	+	-	-	-	0	0	0	0	0	0	0	+	-	-	-	-	-	-	-
sza	Semelai	NA	e	e ẽ	ph	TRUE	0065	1003	0	-	+	-	-	-	+	+	0	+	-	-	-	-	-	0	0	-	0	0	0	+	-	-	+	-	+	-	-	+	-	-	-	0	-	-	0
sza	Semelai	NA	ẽ	ẽ	ph	TRUE	0065+0303	1003	0	-	+	-	-	-	+	+	0	+	-	-	+	-	-	0	0	-	0	0	0	+	-	-	+	-	+	-	-	+	-	-	-	0	-	-	0
sza	Semelai	NA	h	h	ph	TRUE	0068	1003	0	-	-	-	-	-	-	+	+	-	-	-	-	-	-	0	0	-	0	0	0	-	0	0	0	0	0	0	0	-	-	+	-	-	-	-	-
sza	Semelai	NA	i	i ɪ ĩ	ph	TRUE	0069	1003	0	-	+	-	-	-	+	+	0	+	-	-	-	-	-	0	0	-	0	0	0	+	+	-	+	-	+	-	-	+	-	-	-	0	-	-	0
sza	Semelai	NA	ĩ	ĩ	ph	TRUE	0069+0303	1003	0	-	+	-	-	-	+	+	0	+	-	-	+	-	-	0	0	-	0	0	0	+	+	-	+	-	+	-	-	+	-	-	-	0	-	-	0
sza	Semelai	NA	j	j ɣ	ph	TRUE	006A	1003	0	-	-	-	-	-	+	+	0	+	-	-	-	-	-	0	0	-	0	0	0	+	+	-	+	-	+	0	0	+	-	-	-	-	-	-	-
sza	Semelai	NA	k	k k̚	ph	TRUE	006B	1003	0	-	-	-	-	+	-	-	-	-	-	-	-	-	-	0	0	-	0	0	0	+	+	-	-	-	0	0	0	-	-	-	-	-	-	-	-
sza	Semelai	NA	kʰ	kʰ	ph	TRUE	006B+02B0	1003	0	-	-	-	-	+	-	-	-	-	-	-	-	-	-	0	0	-	0	0	0	+	+	-	-	-	0	0	0	-	-	+	-	-	-	-	-
sza	Semelai	NA	l	l	ph	TRUE	006C	1003	0	-	-	-	-	+	+	+	0	+	-	-	-	+	-	0	0	+	+	-	-	-	0	0	0	0	0	0	0	+	-	-	-	-	-	-	-
sza	Semelai	NA	m	m bm	ph	TRUE	006D	1003	0	-	-	-	-	+	+	-	0	-	-	-	+	-	+	-	-	-	0	0	0	-	0	0	0	0	0	0	0	+	-	-	-	-	-	-	-
sza	Semelai	NA	m̥	m̥	ph	TRUE	006D+0325	1003	0	-	-	-	-	+	+	-	0	-	-	-	+	-	+	-	-	-	0	0	0	-	0	0	0	0	0	0	0	-	-	+	-	-	-	-	-
sza	Semelai	NA	n	n dn	ph	TRUE	006E	1003	0	-	-	-	-	+	+	-	0	-	-	-	+	-	-	0	0	+	+	-	-	-	0	0	0	0	0	0	0	+	-	-	-	-	-	-	-
sza	Semelai	NA	n̥	n̥	ph	TRUE	006E+0325	1003	0	-	-	-	-	+	+	-	0	-	-	-	+	-	-	0	0	+	+	-	-	-	0	0	0	0	0	0	0	-	-	+	-	-	-	-	-
sza	Semelai	NA	o	o õ	ph	TRUE	006F	1003	0	-	+	-	-	-	+	+	0	+	-	-	-	-	+	+	-	-	0	0	0	+	-	-	-	+	+	-	-	+	-	-	-	0	-	-	0
sza	Semelai	NA	õ	õ	ph	TRUE	006F+0303	1003	0	-	+	-	-	-	+	+	0	+	-	-	+	-	+	+	-	-	0	0	0	+	-	-	-	+	+	-	-	+	-	-	-	0	-	-	0
sza	Semelai	NA	p	p p̚	ph	TRUE	0070	1003	0	-	-	-	-	+	-	-	-	-	-	-	-	-	+	-	-	-	0	0	0	-	0	0	0	0	0	0	0	-	-	-	-	-	-	-	-
sza	Semelai	NA	pʰ	pʰ	ph	TRUE	0070+02B0	1003	0	-	-	-	-	+	-	-	-	-	-	-	-	-	+	-	-	-	0	0	0	-	0	0	0	0	0	0	0	-	-	+	-	-	-	-	-
sza	Semelai	NA	r	r j̃ w̃ ɾ	ph	TRUE	0072	1003	0	-	-	-	-	+	+	+	0	+	-	+	-	-	-	0	0	+	+	-	-	-	0	0	0	0	0	0	0	+	-	-	-	-	-	-	-
sza	Semelai	NA	s	s	ph	TRUE	0073	1003	0	-	-	-	-	+	-	+	+	-	-	-	-	-	-	0	0	+	+	-	+	-	0	0	0	0	0	0	0	-	-	-	-	-	-	-	-
sza	Semelai	NA	t	t t̚	ph	TRUE	0074	1003	0	-	-	-	-	+	-	-	-	-	-	-	-	-	-	0	0	+	+	-	-	-	0	0	0	0	0	0	0	-	-	-	-	-	-	-	-
sza	Semelai	NA	tʰ	tʰ	ph	TRUE	0074+02B0	1003	0	-	-	-	-	+	-	-	-	-	-	-	-	-	-	0	0	+	+	-	-	-	0	0	0	0	0	0	0	-	-	+	-	-	-	-	-
sza	Semelai	NA	u	u ũ	ph	TRUE	0075	1003	0	-	+	-	-	-	+	+	0	+	-	-	-	-	+	+	-	-	0	0	0	+	+	-	-	+	+	-	-	+	-	-	-	0	-	-	0
sza	Semelai	NA	ũ	ũ	ph	TRUE	0075+0303	1003	0	-	+	-	-	-	+	+	0	+	-	-	+	-	+	+	-	-	0	0	0	+	+	-	-	+	+	-	-	+	-	-	-	0	-	-	0
sza	Semelai	NA	w	w	ph	TRUE	0077	1003	0	-	-	-	-	-	+	+	0	+	-	-	-	-	+	+	-	-	0	0	0	+	+	-	-	+	+	0	0	+	-	-	-	-	-	-	-
sza	Semelai	NA	ŋ	ŋ ɡŋ	ph	TRUE	014B	1003	0	-	-	-	-	+	+	-	0	-	-	-	+	-	-	0	0	-	0	0	0	+	+	-	-	-	0	0	0	+	-	-	-	-	-	-	-
sza	Semelai	NA	ŋ̥	ŋ̥	ph	TRUE	014B+0325	1003	0	-	-	-	-	+	+	-	0	-	-	-	+	-	-	0	0	-	0	0	0	+	+	-	-	-	0	0	0	-	-	+	-	-	-	-	-
sza	Semelai	NA	ɒ	ɒ ɒ̃	ph	TRUE	0252	1003	0	-	+	-	-	-	+	+	0	+	-	-	-	-	+	+	-	-	0	0	0	+	-	+	-	+	0	-	-	+	-	-	-	0	-	-	0
sza	Semelai	NA	ɔ	ɔ ɔ̃	ph	TRUE	0254	1003	0	-	+	-	-	-	+	+	0	+	-	-	-	-	+	+	-	-	0	0	0	+	-	-	-	+	-	-	-	+	-	-	-	0	-	-	0
sza	Semelai	NA	ɔ̃	ɔ̃ ɔ̃ ɔ̃	ph	TRUE	0254+0303	1003	0	-	+	-	-	-	+	+	0	+	-	-	+	-	+	+	-	-	0	0	0	+	-	-	-	+	-	-	-	+	-	-	-	0	-	-	0
sza	Semelai	NA	ə	ə ə̃	ph	TRUE	0259	1003	0	-	+	-	-	-	+	+	0	+	-	-	-	-	-	0	0	-	0	0	0	+	-	-	-	-	-	-	-	+	-	-	-	0	-	-	0
sza	Semelai	NA	ə̃	ə̃	ph	TRUE	0259+0303	1003	0	-	+	-	-	-	+	+	0	+	-	-	+	-	-	0	0	-	0	0	0	+	-	-	-	-	-	-	-	+	-	-	-	0	-	-	0
sza	Semelai	NA	ɛ	ɛ ɛ̃	ph	TRUE	025B	1003	0	-	+	-	-	-	+	+	0	+	-	-	-	-	-	0	0	-	0	0	0	+	-	-	+	-	-	-	-	+	-	-	-	0	-	-	0
sza	Semelai	NA	ɛ̃	ɛ̃	ph	TRUE	025B+0303	1003	0	-	+	-	-	-	+	+	0	+	-	-	+	-	-	0	0	-	0	0	0	+	-	-	+	-	-	-	-	+	-	-	-	0	-	-	0
sza	Semelai	NA	ɟ	ɟ ɟʑ	ph	TRUE	025F	1003	0	-	-	-	-	+	-	-	-	-	-	-	-	-	-	0	0	+	-	+	-	+	+	-	+	-	0	0	0	+	-	-	-	-	-	-	-
sza	Semelai	NA	ɡ	ɡ	ph	TRUE	0261	1003	0	-	-	-	-	+	-	-	-	-	-	-	-	-	-	0	0	-	0	0	0	+	+	-	-	-	0	0	0	+	-	-	-	-	-	-	-
sza	Semelai	NA	ɲ	ɲ ɟɲ	ph	TRUE	0272	1003	0	-	-	-	-	+	+	-	0	-	-	-	+	-	-	0	0	+	-	+	-	+	+	-	+	-	0	0	0	+	-	-	-	-	-	-	-
sza	Semelai	NA	ʉ	ʉ ʉ̃	ph	TRUE	0289	1003	0	-	+	-	-	-	+	+	0	+	-	-	-	-	+	+	-	-	0	0	0	+	+	-	-	-	+	-	-	+	-	-	-	0	-	-	0
sza	Semelai	NA	ʔ	ʔ	ph	TRUE	0294	1003	0	-	-	-	-	+	-	-	-	-	-	-	-	-	-	0	0	-	0	0	0	-	0	0	0	0	0	0	0	-	-	-	+	-	-	-	-
sza	Semelai	NA	ˀj	ˀj rd	ph	TRUE	02C0+006A	1003	0	-	-	-	-	-	+	+	0	+	-	-	-	-	-	0	0	-	0	0	0	+	+	-	+	-	+	0	0	+	-	-	+	-	-	-	-
sza	Semelai	NA	ˀl	ˀl	ph	TRUE	02C0+006C	1003	0	-	-	-	-	+	+	+	0	+	-	-	-	+	-	0	0	+	+	-	-	-	0	0	0	0	0	0	0	+	-	-	+	-	-	-	-
sza	Semelai	NA	ˀm	ˀm	ph	TRUE	02C0+006D	1003	0	-	-	-	-	+	+	-	0	-	-	-	+	-	+	-	-	-	0	0	0	-	0	0	0	0	0	0	0	+	-	-	+	-	-	-	-
sza	Semelai	NA	ˀn	ˀn	ph	TRUE	02C0+006E	1003	0	-	-	-	-	+	+	-	0	-	-	-	+	-	-	0	0	+	+	-	-	-	0	0	0	0	0	0	0	+	-	-	+	-	-	-	-
sza	Semelai	NA	ˀr	ˀr	ph	TRUE	02C0+0072	1003	0	-	-	-	-	+	+	+	0	+	-	+	-	-	-	0	0	+	+	-	-	-	0	0	0	0	0	0	0	+	-	-	+	-	-	-	-
sza	Semelai	NA	ˀɲ	ˀɲ	ph	TRUE	02C0+0272	1003	0	-	-	-	-	+	+	-	0	-	-	-	+	-	-	0	0	+	-	+	-	+	+	-	+	-	0	0	0	+	-	-	+	-	-	-	-
ser	Serrano	NA	a	a	ph	TRUE	0061	1004	0	-	+	-	-	-	+	+	0	+	-	-	-	-	-	0	0	-	0	0	0	+	-	+	-	-	0	-	-	+	-	-	-	0	-	-	0
ser	Serrano	NA	a˞	a˞	ph	TRUE	0061+02DE	1004	0	-	+	-	-	-	+	+	0	+	-	-	-	-	-	0	0	+	+	+	+	+	-	+	-	-	0	-	-	+	-	-	-	0	-	-	0
ser	Serrano	NA	b	b	ph	TRUE	0062	1004	0	-	-	-	-	+	-	-	-	-	-	-	-	-	+	-	-	-	0	0	0	-	0	0	0	0	0	0	0	+	-	-	-	-	-	-	-
ser	Serrano	NA	d	d	ph	TRUE	0064	1004	0	-	-	-	-	+	-	-	-	-	-	-	-	-	-	0	0	+	+	-	-	-	0	0	0	0	0	0	0	+	-	-	-	-	-	-	-
ser	Serrano	NA	e	e	ph	TRUE	0065	1004	0	-	+	-	-	-	+	+	0	+	-	-	-	-	-	0	0	-	0	0	0	+	-	-	+	-	+	-	-	+	-	-	-	0	-	-	0
ser	Serrano	NA	f	f	ph	TRUE	0066	1004	0	-	-	-	-	+	-	+	+	-	-	-	-	-	+	-	+	-	0	0	0	-	0	0	0	0	0	0	0	-	-	-	-	-	-	-	-
ser	Serrano	NA	h	h	ph	TRUE	0068	1004	0	-	-	-	-	-	-	+	+	-	-	-	-	-	-	0	0	-	0	0	0	-	0	0	0	0	0	0	0	-	-	+	-	-	-	-	-
ser	Serrano	NA	hʷ	hʷ	ph	TRUE	0068+02B7	1004	0	-	-	-	-	-	-	+	+	-	-	-	-	-	+	+	0	-	0	0	0	-	0	0	0	0	0	0	0	-	-	+	-	-	-	-	-
ser	Serrano	NA	i	i	ph	TRUE	0069	1004	0	-	+	-	-	-	+	+	0	+	-	-	-	-	-	0	0	-	0	0	0	+	+	-	+	-	+	-	-	+	-	-	-	0	-	-	0
ser	Serrano	NA	j	j	ph	TRUE	006A	1004	0	-	-	-	-	-	+	+	0	+	-	-	-	-	-	0	0	-	0	0	0	+	+	-	+	-	+	0	0	+	-	-	-	-	-	-	-
ser	Serrano	NA	k	k	ph	TRUE	006B	1004	0	-	-	-	-	+	-	-	-	-	-	-	-	-	-	0	0	-	0	0	0	+	+	-	-	-	0	0	0	-	-	-	-	-	-	-	-
ser	Serrano	NA	kʷ	kʷ	ph	TRUE	006B+02B7	1004	0	-	-	-	-	+	-	-	-	-	-	-	-	-	+	+	0	-	0	0	0	+	+	-	-	-	0	0	0	-	-	-	-	-	-	-	-
ser	Serrano	NA	l	l	ph	TRUE	006C	1004	0	-	-	-	-	+	+	+	0	+	-	-	-	+	-	0	0	+	+	-	-	-	0	0	0	0	0	0	0	+	-	-	-	-	-	-	-
ser	Serrano	NA	lʲ	lʲ	ph	TRUE	006C+02B2	1004	0	-	-	-	-	+	+	+	0	+	-	-	-	+	-	0	0	+	+	-	-	+	+	-	+	+	0	0	0	+	-	-	-	-	-	-	-
ser	Serrano	NA	m	m	ph	TRUE	006D	1004	0	-	-	-	-	+	+	-	0	-	-	-	+	-	+	-	-	-	0	0	0	-	0	0	0	0	0	0	0	+	-	-	-	-	-	-	-
ser	Serrano	NA	n	n	ph	TRUE	006E	1004	0	-	-	-	-	+	+	-	0	-	-	-	+	-	-	0	0	+	+	-	-	-	0	0	0	0	0	0	0	+	-	-	-	-	-	-	-
ser	Serrano	NA	n̺	n̺	ph	TRUE	006E+033A	1004	0	-	-	-	-	+	+	-	0	-	-	-	+	-	-	0	0	+	+	-	-	-	0	0	0	0	0	0	0	+	-	-	-	-	-	-	-
ser	Serrano	NA	o	o	ph	TRUE	006F	1004	0	-	+	-	-	-	+	+	0	+	-	-	-	-	+	+	-	-	0	0	0	+	-	-	-	+	+	-	-	+	-	-	-	0	-	-	0
ser	Serrano	NA	o˞	o˞ o˞	ph	TRUE	006F+02DE	1004	0	-	+	-	-	-	+	+	0	+	-	-	-	-	+	+	-	+	+	+	+	+	-	-	-	+	+	-	-	+	-	-	-	0	-	-	0
ser	Serrano	NA	p	p	ph	TRUE	0070	1004	0	-	-	-	-	+	-	-	-	-	-	-	-	-	+	-	-	-	0	0	0	-	0	0	0	0	0	0	0	-	-	-	-	-	-	-	-
ser	Serrano	NA	q	q χ	ph	TRUE	0071	1004	0	-	-	-	-	+	-	-	-	-	-	-	-	-	-	0	0	-	0	0	0	+	-	-	-	+	0	0	0	-	-	-	-	-	-	-	-
ser	Serrano	NA	qʷ	qʷ	ph	TRUE	0071+02B7	1004	0	-	-	-	-	+	-	-	-	-	-	-	-	-	+	+	0	-	0	0	0	+	-	-	-	+	0	0	0	-	-	-	-	-	-	-	-
ser	Serrano	NA	r̺	r̺	ph	TRUE	0072+033A	1004	0	-	-	-	-	+	+	+	0	+	-	+	-	-	-	0	0	+	+	-	-	-	0	0	0	0	0	0	0	+	-	-	-	-	-	-	-
ser	Serrano	NA	s	s	ph	TRUE	0073	1004	0	-	-	-	-	+	-	+	+	-	-	-	-	-	-	0	0	+	+	-	+	-	0	0	0	0	0	0	0	-	-	-	-	-	-	-	-
ser	Serrano	NA	s̺	s̺	ph	TRUE	0073+033A	1004	0	-	-	-	-	+	-	+	+	-	-	-	-	-	-	0	0	+	+	-	+	-	0	0	0	0	0	0	0	-	-	-	-	-	-	-	-
ser	Serrano	NA	t	t	ph	TRUE	0074	1004	0	-	-	-	-	+	-	-	-	-	-	-	-	-	-	0	0	+	+	-	-	-	0	0	0	0	0	0	0	-	-	-	-	-	-	-	-
ser	Serrano	NA	t̠ʃ	t̠ʃ	ph	TRUE	0074+0320+0283	1004	0	-	-	-	-	+	-	-	+	-	-	-	-	-	-	0	0	+	-	+	+	-	0	0	0	0	0	0	0	-	-	-	-	-	-	-	-
ser	Serrano	NA	t̺s̺	t̺s̺	ph	TRUE	0074+033A+0073+033A	1004	0	-	-	-	-	+	-	-	+	-	-	-	-	-	-	0	0	+	+	-	+	-	0	0	0	0	0	0	0	-	-	-	-	-	-	-	-
ser	Serrano	NA	u	u	ph	TRUE	0075	1004	0	-	+	-	-	-	+	+	0	+	-	-	-	-	+	+	-	-	0	0	0	+	+	-	-	+	+	-	-	+	-	-	-	0	-	-	0
ser	Serrano	NA	w	w	ph	TRUE	0077	1004	0	-	-	-	-	-	+	+	0	+	-	-	-	-	+	+	-	-	0	0	0	+	+	-	-	+	+	0	0	+	-	-	-	-	-	-	-
ser	Serrano	NA	x	x	ph	TRUE	0078	1004	0	-	-	-	-	+	-	+	+	-	-	-	-	-	-	0	0	-	0	0	0	+	+	-	-	-	0	0	0	-	-	-	-	-	-	-	-
ser	Serrano	NA	xʷ	xʷ	ph	TRUE	0078+02B7	1004	0	-	-	-	-	+	-	+	+	-	-	-	-	-	+	+	0	-	0	0	0	+	+	-	-	-	0	0	0	-	-	-	-	-	-	-	-
ser	Serrano	NA	ŋ	ŋ	ph	TRUE	014B	1004	0	-	-	-	-	+	+	-	0	-	-	-	+	-	-	0	0	-	0	0	0	+	+	-	-	-	0	0	0	+	-	-	-	-	-	-	-
ser	Serrano	NA	ŋʷ	ŋʷ	ph	TRUE	014B+02B7	1004	0	-	-	-	-	+	+	-	0	-	-	-	+	-	+	+	0	-	0	0	0	+	+	-	-	-	0	0	0	+	-	-	-	-	-	-	-
ser	Serrano	NA	ɡ	ɡ	ph	TRUE	0261	1004	0	-	-	-	-	+	-	-	-	-	-	-	-	-	-	0	0	-	0	0	0	+	+	-	-	-	0	0	0	+	-	-	-	-	-	-	-
ser	Serrano	NA	ɨ	ɨ	ph	TRUE	0268	1004	0	-	+	-	-	-	+	+	0	+	-	-	-	-	-	0	0	-	0	0	0	+	+	-	-	-	+	-	-	+	-	-	-	0	-	-	0
ser	Serrano	NA	ɨ˞	ɨ˞	ph	TRUE	0268+02DE	1004	0	-	+	-	-	-	+	+	0	+	-	-	-	-	-	0	0	+	+	+	+	+	+	-	-	-	+	-	-	+	-	-	-	0	-	-	0
ser	Serrano	NA	ɲ	ɲ	ph	TRUE	0272	1004	0	-	-	-	-	+	+	-	0	-	-	-	+	-	-	0	0	+	-	+	-	+	+	-	+	-	0	0	0	+	-	-	-	-	-	-	-
ser	Serrano	NA	ʃ	ʃ	ph	TRUE	0283	1004	0	-	-	-	-	+	-	+	+	-	-	-	-	-	-	0	0	+	-	+	+	-	0	0	0	0	0	0	0	-	-	-	-	-	-	-	-
ser	Serrano	NA	ʔ	ʔ	ph	TRUE	0294	1004	0	-	-	-	-	+	-	-	-	-	-	-	-	-	-	0	0	-	0	0	0	-	0	0	0	0	0	0	0	-	-	-	+	-	-	-	-
ser	Serrano	NA	χ	χ q	ph	TRUE	03C7	1004	0	-	-	-	-	+	-	+	+	-	-	-	-	-	-	0	0	-	0	0	0	+	-	-	-	+	0	0	0	-	-	-	-	-	-	-	-
ser	Serrano	NA	χʷ	χʷ	ph	TRUE	03C7+02B7	1004	0	-	-	-	-	+	-	+	+	-	-	-	-	-	+	+	0	-	0	0	0	+	-	-	-	+	0	0	0	-	-	-	-	-	-	-	-
sbf	Shabo	NA	a	a	ph	TRUE	0061	1005	0	-	+	-	-	-	+	+	0	+	-	-	-	-	-	0	0	-	0	0	0	+	-	+	-	-	0	-	-	+	-	-	-	0	-	-	0
sbf	Shabo	NA	aː	aː	ph	TRUE	0061+02D0	1005	0	-	+	-	+	-	+	+	0	+	-	-	-	-	-	0	0	-	0	0	0	+	-	+	-	-	0	-	-	+	-	-	-	0	-	-	0
sbf	Shabo	NA	b	b	ph	TRUE	0062	1005	0	-	-	-	-	+	-	-	-	-	-	-	-	-	+	-	-	-	0	0	0	-	0	0	0	0	0	0	0	+	-	-	-	-	-	-	-
sbf	Shabo	NA	c	c s ʃ	ph	TRUE	0063	1005	0	-	-	-	-	+	-	-	-	-	-	-	-	-	-	0	0	+	-	+	-	+	+	-	+	-	0	0	0	-	-	-	-	-	-	-	-
sbf	Shabo	NA	c̰	c̰	ph	TRUE	0063+0330	1005	0	-	-	-	-	+	-	-	-	-	-	-	-	-	-	0	0	+	-	+	-	+	+	-	+	-	0	0	0	-	-	-	+	-	-	-	-
sbf	Shabo	NA	d	d	ph	TRUE	0064	1005	0	-	-	-	-	+	-	-	-	-	-	-	-	-	-	0	0	+	+	-	-	-	0	0	0	0	0	0	0	+	-	-	-	-	-	-	-
sbf	Shabo	NA	e	e	ph	TRUE	0065	1005	0	-	+	-	-	-	+	+	0	+	-	-	-	-	-	0	0	-	0	0	0	+	-	-	+	-	+	-	-	+	-	-	-	0	-	-	0
sbf	Shabo	NA	eː	eː	ph	TRUE	0065+02D0	1005	0	-	+	-	+	-	+	+	0	+	-	-	-	-	-	0	0	-	0	0	0	+	-	-	+	-	+	-	-	+	-	-	-	0	-	-	0
sbf	Shabo	NA	f	f ʄ	ph	TRUE	0066	1005	0	-	-	-	-	+	-	+	+	-	-	-	-	-	+	-	+	-	0	0	0	-	0	0	0	0	0	0	0	-	-	-	-	-	-	-	-
sbf	Shabo	NA	h	h k x	ph	TRUE	0068	1005	0	-	-	-	-	-	-	+	+	-	-	-	-	-	-	0	0	-	0	0	0	-	0	0	0	0	0	0	0	-	-	+	-	-	-	-	-
sbf	Shabo	NA	i	i	ph	TRUE	0069	1005	0	-	+	-	-	-	+	+	0	+	-	-	-	-	-	0	0	-	0	0	0	+	+	-	+	-	+	-	-	+	-	-	-	0	-	-	0
sbf	Shabo	NA	iː	iː	ph	TRUE	0069+02D0	1005	0	-	+	-	+	-	+	+	0	+	-	-	-	-	-	0	0	-	0	0	0	+	+	-	+	-	+	-	-	+	-	-	-	0	-	-	0
sbf	Shabo	NA	j	j	ph	TRUE	006A	1005	0	-	-	-	-	-	+	+	0	+	-	-	-	-	-	0	0	-	0	0	0	+	+	-	+	-	+	0	0	+	-	-	-	-	-	-	-
sbf	Shabo	NA	k	k h	ph	TRUE	006B	1005	0	-	-	-	-	+	-	-	-	-	-	-	-	-	-	0	0	-	0	0	0	+	+	-	-	-	0	0	0	-	-	-	-	-	-	-	-
sbf	Shabo	NA	k̰	k̰	ph	TRUE	006B+0330	1005	0	-	-	-	-	+	-	-	-	-	-	-	-	-	-	0	0	-	0	0	0	+	+	-	-	-	0	0	0	-	-	-	+	-	-	-	-
sbf	Shabo	NA	l	l	ph	TRUE	006C	1005	0	-	-	-	-	+	+	+	0	+	-	-	-	+	-	0	0	+	+	-	-	-	0	0	0	0	0	0	0	+	-	-	-	-	-	-	-
sbf	Shabo	NA	m	m	ph	TRUE	006D	1005	0	-	-	-	-	+	+	-	0	-	-	-	+	-	+	-	-	-	0	0	0	-	0	0	0	0	0	0	0	+	-	-	-	-	-	-	-
sbf	Shabo	NA	n	n	ph	TRUE	006E	1005	0	-	-	-	-	+	+	-	0	-	-	-	+	-	-	0	0	+	+	-	-	-	0	0	0	0	0	0	0	+	-	-	-	-	-	-	-
sbf	Shabo	NA	o	o	ph	TRUE	006F	1005	0	-	+	-	-	-	+	+	0	+	-	-	-	-	+	+	-	-	0	0	0	+	-	-	-	+	+	-	-	+	-	-	-	0	-	-	0
sbf	Shabo	NA	oː	oː	ph	TRUE	006F+02D0	1005	0	-	+	-	+	-	+	+	0	+	-	-	-	-	+	+	-	-	0	0	0	+	-	-	-	+	+	-	-	+	-	-	-	0	-	-	0
sbf	Shabo	NA	p	p f ʄ	ph	TRUE	0070	1005	0	-	-	-	-	+	-	-	-	-	-	-	-	-	+	-	-	-	0	0	0	-	0	0	0	0	0	0	0	-	-	-	-	-	-	-	-
sbf	Shabo	NA	p̰	p̰	ph	TRUE	0070+0330	1005	0	-	-	-	-	+	-	-	-	-	-	-	-	-	+	-	-	-	0	0	0	-	0	0	0	0	0	0	0	-	-	-	+	-	-	-	-
sbf	Shabo	NA	s	s	ph	TRUE	0073	1005	0	-	-	-	-	+	-	+	+	-	-	-	-	-	-	0	0	+	+	-	+	-	0	0	0	0	0	0	0	-	-	-	-	-	-	-	-
sbf	Shabo	NA	t	t	ph	TRUE	0074	1005	0	-	-	-	-	+	-	-	-	-	-	-	-	-	-	0	0	+	+	-	-	-	0	0	0	0	0	0	0	-	-	-	-	-	-	-	-
sbf	Shabo	NA	t̰	t̰	ph	TRUE	0074+0330	1005	0	-	-	-	-	+	-	-	-	-	-	-	-	-	-	0	0	+	+	-	-	-	0	0	0	0	0	0	0	-	-	-	+	-	-	-	-
sbf	Shabo	NA	u	u	ph	TRUE	0075	1005	0	-	+	-	-	-	+	+	0	+	-	-	-	-	+	+	-	-	0	0	0	+	+	-	-	+	+	-	-	+	-	-	-	0	-	-	0
sbf	Shabo	NA	uː	uː	ph	TRUE	0075+02D0	1005	0	-	+	-	+	-	+	+	0	+	-	-	-	-	+	+	-	-	0	0	0	+	+	-	-	+	+	-	-	+	-	-	-	0	-	-	0
sbf	Shabo	NA	w	w	ph	TRUE	0077	1005	0	-	-	-	-	-	+	+	0	+	-	-	-	-	+	+	-	-	0	0	0	+	+	-	-	+	+	0	0	+	-	-	-	-	-	-	-
sbf	Shabo	NA	ŋ	ŋ	ph	TRUE	014B	1005	0	-	-	-	-	+	+	-	0	-	-	-	+	-	-	0	0	-	0	0	0	+	+	-	-	-	0	0	0	+	-	-	-	-	-	-	-
sbf	Shabo	NA	ɓ	ɓ	ph	TRUE	0253	1005	0	-	-	-	-	+	-	-	-	-	-	-	-	-	+	-	-	-	0	0	0	-	0	0	0	0	0	0	0	+	-	-	-	-	-	+	-
sbf	Shabo	NA	ɔ	ɔ	ph	TRUE	0254	1005	0	-	+	-	-	-	+	+	0	+	-	-	-	-	+	+	-	-	0	0	0	+	-	-	-	+	-	-	-	+	-	-	-	0	-	-	0
sbf	Shabo	NA	ɗ	ɗ	ph	TRUE	0257	1005	0	-	-	-	-	+	-	-	-	-	-	-	-	-	-	0	0	+	+	-	-	-	0	0	0	0	0	0	0	+	-	-	-	-	-	+	-
sbf	Shabo	NA	ɟ	ɟ z	ph	TRUE	025F	1005	0	-	-	-	-	+	-	-	-	-	-	-	-	-	-	0	0	+	-	+	-	+	+	-	+	-	0	0	0	+	-	-	-	-	-	-	-
sbf	Shabo	NA	ɡ	ɡ	ph	TRUE	0261	1005	0	-	-	-	-	+	-	-	-	-	-	-	-	-	-	0	0	-	0	0	0	+	+	-	-	-	0	0	0	+	-	-	-	-	-	-	-
sbf	Shabo	NA	ɪ	ɪ	ph	TRUE	026A	1005	0	-	+	-	-	-	+	+	0	+	-	-	-	-	-	0	0	-	0	0	0	+	+	-	+	-	-	-	-	+	-	-	-	0	-	-	0
sbf	Shabo	NA	ɲ	ɲ	ph	TRUE	0272	1005	0	-	-	-	-	+	+	-	0	-	-	-	+	-	-	0	0	+	-	+	-	+	+	-	+	-	0	0	0	+	-	-	-	-	-	-	-
sbf	Shabo	NA	ɾ	ɾ	ph	TRUE	027E	1005	0	-	-	-	-	+	+	+	0	+	+	-	-	-	-	0	0	+	+	-	-	-	0	0	0	0	0	0	0	+	-	-	-	-	-	-	-
sbf	Shabo	NA	ʃ	ʃ	ph	TRUE	0283	1005	0	-	-	-	-	+	-	+	+	-	-	-	-	-	-	0	0	+	-	+	+	-	0	0	0	0	0	0	0	-	-	-	-	-	-	-	-
sbf	Shabo	NA	ʄ	ʄ	ph	TRUE	0284	1005	0	-	-	-	-	+	-	-	-	-	-	-	-	-	-	0	0	+	-	+	-	+	+	-	+	-	0	0	0	+	-	-	-	-	-	+	-
sbf	Shabo	NA	ʌ	ʌ	ph	TRUE	028C	1005	0	-	+	-	-	-	+	+	0	+	-	-	-	-	-	0	0	-	0	0	0	+	-	-	-	+	-	-	-	+	-	-	-	0	-	-	0
sbf	Shabo	NA	ʔ	ʔ	ph	TRUE	0294	1005	0	-	-	-	-	+	-	-	-	-	-	-	-	-	-	0	0	-	0	0	0	-	0	0	0	0	0	0	0	-	-	-	+	-	-	-	-
sbf	Shabo	NA	˦	˦ ˦ ˦	ph	TRUE	02E6	1005	+	0	0	0	0	0	0	0	0	0	0	0	0	0	0	0	0	0	0	0	0	0	0	0	0	0	0	0	0	0	0	0	0	0	0	0	0
sbf	Shabo	NA	˨	˨	ph	TRUE	02E8	1005	+	0	0	0	0	0	0	0	0	0	0	0	0	0	0	0	0	0	0	0	0	0	0	0	0	0	0	0	0	0	0	0	0	0	0	0	0
ywn	Shanenawa	NA	a	a ã æ	ph	TRUE	0061	1006	0	-	+	-	-	-	+	+	0	+	-	-	-	-	-	0	0	-	0	0	0	+	-	+	-	-	0	-	-	+	-	-	-	0	-	-	0
ywn	Shanenawa	NA	f	f v	ph	TRUE	0066	1006	0	-	-	-	-	+	-	+	+	-	-	-	-	-	+	-	+	-	0	0	0	-	0	0	0	0	0	0	0	-	-	-	-	-	-	-	-
ywn	Shanenawa	NA	h	h	ph	TRUE	0068	1006	0	-	-	-	-	-	-	+	+	-	-	-	-	-	-	0	0	-	0	0	0	-	0	0	0	0	0	0	0	-	-	+	-	-	-	-	-
ywn	Shanenawa	NA	i	i ĩ e	ph	TRUE	0069	1006	0	-	+	-	-	-	+	+	0	+	-	-	-	-	-	0	0	-	0	0	0	+	+	-	+	-	+	-	-	+	-	-	-	0	-	-	0
ywn	Shanenawa	NA	j	j d̠ʒ	ph	TRUE	006A	1006	0	-	-	-	-	-	+	+	0	+	-	-	-	-	-	0	0	-	0	0	0	+	+	-	+	-	+	0	0	+	-	-	-	-	-	-	-
ywn	Shanenawa	NA	k	k c q	ph	TRUE	006B	1006	0	-	-	-	-	+	-	-	-	-	-	-	-	-	-	0	0	-	0	0	0	+	+	-	-	-	0	0	0	-	-	-	-	-	-	-	-
ywn	Shanenawa	NA	m	m	ph	TRUE	006D	1006	0	-	-	-	-	+	+	-	0	-	-	-	+	-	+	-	-	-	0	0	0	-	0	0	0	0	0	0	0	+	-	-	-	-	-	-	-
ywn	Shanenawa	NA	n	n ɴ ŋ ɲ	ph	TRUE	006E	1006	0	-	-	-	-	+	+	-	0	-	-	-	+	-	-	0	0	+	+	-	-	-	0	0	0	0	0	0	0	+	-	-	-	-	-	-	-
ywn	Shanenawa	NA	p	p	ph	TRUE	0070	1006	0	-	-	-	-	+	-	-	-	-	-	-	-	-	+	-	-	-	0	0	0	-	0	0	0	0	0	0	0	-	-	-	-	-	-	-	-
ywn	Shanenawa	NA	s	s	ph	TRUE	0073	1006	0	-	-	-	-	+	-	+	+	-	-	-	-	-	-	0	0	+	+	-	+	-	0	0	0	0	0	0	0	-	-	-	-	-	-	-	-
ywn	Shanenawa	NA	t	t	ph	TRUE	0074	1006	0	-	-	-	-	+	-	-	-	-	-	-	-	-	-	0	0	+	+	-	-	-	0	0	0	0	0	0	0	-	-	-	-	-	-	-	-
ywn	Shanenawa	NA	ts	ts	ph	TRUE	0074+0073	1006	0	-	-	-	-	+	-	-	+	-	-	-	-	-	-	0	0	+	+	-	+	-	0	0	0	0	0	0	0	-	-	-	-	-	-	-	-
ywn	Shanenawa	NA	t̠ʃ	t̠ʃ	ph	TRUE	0074+0320+0283	1006	0	-	-	-	-	+	-	-	+	-	-	-	-	-	-	0	0	+	-	+	+	-	0	0	0	0	0	0	0	-	-	-	-	-	-	-	-
ywn	Shanenawa	NA	u	ũ o u u	ph	TRUE	0075	1006	0	-	+	-	-	-	+	+	0	+	-	-	-	-	+	+	-	-	0	0	0	+	+	-	-	+	+	-	-	+	-	-	-	0	-	-	0
ywn	Shanenawa	NA	w	w β	ph	TRUE	0077	1006	0	-	-	-	-	-	+	+	0	+	-	-	-	-	+	+	-	-	0	0	0	+	+	-	-	+	+	0	0	+	-	-	-	-	-	-	-
ywn	Shanenawa	NA	ɨ	ɨ ɨ̃	ph	TRUE	0268	1006	0	-	+	-	-	-	+	+	0	+	-	-	-	-	-	0	0	-	0	0	0	+	+	-	-	-	+	-	-	+	-	-	-	0	-	-	0
ywn	Shanenawa	NA	ɾ	ɾ d	ph	TRUE	027E	1006	0	-	-	-	-	+	+	+	0	+	+	-	-	-	-	0	0	+	+	-	-	-	0	0	0	0	0	0	0	+	-	-	-	-	-	-	-
ywn	Shanenawa	NA	ʂ	ʂ ʃ	ph	TRUE	0282	1006	0	-	-	-	-	+	-	+	+	-	-	-	-	-	-	0	0	+	-	-	+	-	0	0	0	0	0	0	0	-	-	-	-	-	-	-	-
kde	Shimakonde	NA	a	a aː	ph	TRUE	0061	1007	0	-	+	-	-	-	+	+	0	+	-	-	-	-	-	0	0	-	0	0	0	+	-	+	-	-	0	-	-	+	-	-	-	0	-	-	0
kde	Shimakonde	NA	b	b	ph	TRUE	0062	1007	0	-	-	-	-	+	-	-	-	-	-	-	-	-	+	-	-	-	0	0	0	-	0	0	0	0	0	0	0	+	-	-	-	-	-	-	-
kde	Shimakonde	NA	d	d	ph	TRUE	0064	1007	0	-	-	-	-	+	-	-	-	-	-	-	-	-	-	0	0	+	+	-	-	-	0	0	0	0	0	0	0	+	-	-	-	-	-	-	-
kde	Shimakonde	NA	d̠ʒ	d̠ʒ	ph	TRUE	0064+0320+0292	1007	0	-	-	-	-	+	-	-	+	-	-	-	-	-	-	0	0	+	-	+	+	-	0	0	0	0	0	0	0	+	-	-	-	-	-	-	-
kde	Shimakonde	NA	e	e eː	ph	TRUE	0065	1007	0	-	+	-	-	-	+	+	0	+	-	-	-	-	-	0	0	-	0	0	0	+	-	-	+	-	+	-	-	+	-	-	-	0	-	-	0
kde	Shimakonde	NA	i	i iː	ph	TRUE	0069	1007	0	-	+	-	-	-	+	+	0	+	-	-	-	-	-	0	0	-	0	0	0	+	+	-	+	-	+	-	-	+	-	-	-	0	-	-	0
kde	Shimakonde	NA	j	j	ph	TRUE	006A	1007	0	-	-	-	-	-	+	+	0	+	-	-	-	-	-	0	0	-	0	0	0	+	+	-	+	-	+	0	0	+	-	-	-	-	-	-	-
kde	Shimakonde	NA	k	k	ph	TRUE	006B	1007	0	-	-	-	-	+	-	-	-	-	-	-	-	-	-	0	0	-	0	0	0	+	+	-	-	-	0	0	0	-	-	-	-	-	-	-	-
kde	Shimakonde	NA	l	l	ph	TRUE	006C	1007	0	-	-	-	-	+	+	+	0	+	-	-	-	+	-	0	0	+	+	-	-	-	0	0	0	0	0	0	0	+	-	-	-	-	-	-	-
kde	Shimakonde	NA	m	m	ph	TRUE	006D	1007	0	-	-	-	-	+	+	-	0	-	-	-	+	-	+	-	-	-	0	0	0	-	0	0	0	0	0	0	0	+	-	-	-	-	-	-	-
kde	Shimakonde	NA	n	n	ph	TRUE	006E	1007	0	-	-	-	-	+	+	-	0	-	-	-	+	-	-	0	0	+	+	-	-	-	0	0	0	0	0	0	0	+	-	-	-	-	-	-	-
kde	Shimakonde	NA	o	o oː	ph	TRUE	006F	1007	0	-	+	-	-	-	+	+	0	+	-	-	-	-	+	+	-	-	0	0	0	+	-	-	-	+	+	-	-	+	-	-	-	0	-	-	0
kde	Shimakonde	NA	p	p	ph	TRUE	0070	1007	0	-	-	-	-	+	-	-	-	-	-	-	-	-	+	-	-	-	0	0	0	-	0	0	0	0	0	0	0	-	-	-	-	-	-	-	-
kde	Shimakonde	NA	s	s	ph	TRUE	0073	1007	0	-	-	-	-	+	-	+	+	-	-	-	-	-	-	0	0	+	+	-	+	-	0	0	0	0	0	0	0	-	-	-	-	-	-	-	-
kde	Shimakonde	NA	t	t	ph	TRUE	0074	1007	0	-	-	-	-	+	-	-	-	-	-	-	-	-	-	0	0	+	+	-	-	-	0	0	0	0	0	0	0	-	-	-	-	-	-	-	-
kde	Shimakonde	NA	t̠ʃ	t̠ʃ	ph	TRUE	0074+0320+0283	1007	0	-	-	-	-	+	-	-	+	-	-	-	-	-	-	0	0	+	-	+	+	-	0	0	0	0	0	0	0	-	-	-	-	-	-	-	-
kde	Shimakonde	NA	u	u uː	ph	TRUE	0075	1007	0	-	+	-	-	-	+	+	0	+	-	-	-	-	+	+	-	-	0	0	0	+	+	-	-	+	+	-	-	+	-	-	-	0	-	-	0
kde	Shimakonde	NA	v	v	ph	TRUE	0076	1007	0	-	-	-	-	+	-	+	+	-	-	-	-	-	+	-	+	-	0	0	0	-	0	0	0	0	0	0	0	+	-	-	-	-	-	-	-
kde	Shimakonde	NA	w	w	ph	TRUE	0077	1007	0	-	-	-	-	-	+	+	0	+	-	-	-	-	+	+	-	-	0	0	0	+	+	-	-	+	+	0	0	+	-	-	-	-	-	-	-
kde	Shimakonde	NA	ŋ	ŋ	ph	TRUE	014B	1007	0	-	-	-	-	+	+	-	0	-	-	-	+	-	-	0	0	-	0	0	0	+	+	-	-	-	0	0	0	+	-	-	-	-	-	-	-
kde	Shimakonde	NA	ɡ	ɡ	ph	TRUE	0261	1007	0	-	-	-	-	+	-	-	-	-	-	-	-	-	-	0	0	-	0	0	0	+	+	-	-	-	0	0	0	+	-	-	-	-	-	-	-
kde	Shimakonde	NA	ɲ	ɲ	ph	TRUE	0272	1007	0	-	-	-	-	+	+	-	0	-	-	-	+	-	-	0	0	+	-	+	-	+	+	-	+	-	0	0	0	+	-	-	-	-	-	-	-
kde	Shimakonde	NA	ʃ	ʃ	ph	TRUE	0283	1007	0	-	-	-	-	+	-	+	+	-	-	-	-	-	-	0	0	+	-	+	+	-	0	0	0	0	0	0	0	-	-	-	-	-	-	-	-
kde	Shimakonde	NA	˥˩	˥˩	ph	TRUE	02E5+02E9	1007	+	0	0	0	0	0	0	0	0	0	0	0	0	0	0	0	0	0	0	0	0	0	0	0	0	0	0	0	0	0	0	0	0	0	0	0	0
kde	Shimakonde	NA	˦	˦	ph	TRUE	02E6	1007	+	0	0	0	0	0	0	0	0	0	0	0	0	0	0	0	0	0	0	0	0	0	0	0	0	0	0	0	0	0	0	0	0	0	0	0	0
kde	Shimakonde	NA	˧˦˧	˧˦˧ ˧˦˧ ˧˦˧	ph	TRUE	02E7+02E6+02E7	1007	+	0	0	0	0	0	0	0	0	0	0	0	0	0	0	0	0	0	0	0	0	0	0	0	0	0	0	0	0	0	0	0	0	0	0	0	0
kde	Shimakonde	NA	˨	˨	ph	TRUE	02E8	1007	+	0	0	0	0	0	0	0	0	0	0	0	0	0	0	0	0	0	0	0	0	0	0	0	0	0	0	0	0	0	0	0	0	0	0	0	0
kde	Shimakonde	NA	˩˥	˩˥	ph	TRUE	02E9+02E5	1007	+	0	0	0	0	0	0	0	0	0	0	0	0	0	0	0	0	0	0	0	0	0	0	0	0	0	0	0	0	0	0	0	0	0	0	0	0
sna	Shona	NA	a	a	ph	TRUE	0061	1008	0	-	+	-	-	-	+	+	0	+	-	-	-	-	-	0	0	-	0	0	0	+	-	+	-	-	0	-	-	+	-	-	-	0	-	-	0
sna	Shona	NA	b	b	ph	TRUE	0062	1008	0	-	-	-	-	+	-	-	-	-	-	-	-	-	+	-	-	-	0	0	0	-	0	0	0	0	0	0	0	+	-	-	-	-	-	-	-
sna	Shona	NA	d	d	ph	TRUE	0064	1008	0	-	-	-	-	+	-	-	-	-	-	-	-	-	-	0	0	+	+	-	-	-	0	0	0	0	0	0	0	+	-	-	-	-	-	-	-
sna	Shona	NA	d̠ʒ	d̠ʒ d̠ʒ d̠ʒ	ph	TRUE	0064+0320+0292	1008	0	-	-	-	-	+	-	-	+	-	-	-	-	-	-	0	0	+	-	+	+	-	0	0	0	0	0	0	0	+	-	-	-	-	-	-	-
sna	Shona	NA	d̪	d̪	ph	TRUE	0064+032A	1008	0	-	-	-	-	+	-	-	-	-	-	-	-	-	-	0	0	+	+	+	-	-	0	0	0	0	0	0	0	+	-	-	-	-	-	-	-
sna	Shona	NA	e	e	ph	TRUE	0065	1008	0	-	+	-	-	-	+	+	0	+	-	-	-	-	-	0	0	-	0	0	0	+	-	-	+	-	+	-	-	+	-	-	-	0	-	-	0
sna	Shona	NA	f	f	ph	TRUE	0066	1008	0	-	-	-	-	+	-	+	+	-	-	-	-	-	+	-	+	-	0	0	0	-	0	0	0	0	0	0	0	-	-	-	-	-	-	-	-
sna	Shona	NA	h	h	ph	TRUE	0068	1008	0	-	-	-	-	-	-	+	+	-	-	-	-	-	-	0	0	-	0	0	0	-	0	0	0	0	0	0	0	-	-	+	-	-	-	-	-
sna	Shona	NA	i	i	ph	TRUE	0069	1008	0	-	+	-	-	-	+	+	0	+	-	-	-	-	-	0	0	-	0	0	0	+	+	-	+	-	+	-	-	+	-	-	-	0	-	-	0
sna	Shona	NA	j	j	ph	TRUE	006A	1008	0	-	-	-	-	-	+	+	0	+	-	-	-	-	-	0	0	-	0	0	0	+	+	-	+	-	+	0	0	+	-	-	-	-	-	-	-
sna	Shona	NA	k	k	ph	TRUE	006B	1008	0	-	-	-	-	+	-	-	-	-	-	-	-	-	-	0	0	-	0	0	0	+	+	-	-	-	0	0	0	-	-	-	-	-	-	-	-
sna	Shona	NA	m	m	ph	TRUE	006D	1008	0	-	-	-	-	+	+	-	0	-	-	-	+	-	+	-	-	-	0	0	0	-	0	0	0	0	0	0	0	+	-	-	-	-	-	-	-
sna	Shona	NA	n̪	n̪	ph	TRUE	006E+032A	1008	0	-	-	-	-	+	+	-	0	-	-	-	+	-	-	0	0	+	+	+	-	-	0	0	0	0	0	0	0	+	-	-	-	-	-	-	-
sna	Shona	NA	o	o	ph	TRUE	006F	1008	0	-	+	-	-	-	+	+	0	+	-	-	-	-	+	+	-	-	0	0	0	+	-	-	-	+	+	-	-	+	-	-	-	0	-	-	0
sna	Shona	NA	p	p	ph	TRUE	0070	1008	0	-	-	-	-	+	-	-	-	-	-	-	-	-	+	-	-	-	0	0	0	-	0	0	0	0	0	0	0	-	-	-	-	-	-	-	-
sna	Shona	NA	r	r ɺ	ph	TRUE	0072	1008	0	-	-	-	-	+	+	+	0	+	-	+	-	-	-	0	0	+	+	-	-	-	0	0	0	0	0	0	0	+	-	-	-	-	-	-	-
sna	Shona	NA	sʷ	sʷ	ph	TRUE	0073+02B7	1008	0	-	-	-	-	+	-	+	+	-	-	-	-	-	+	+	0	+	+	-	+	-	0	0	0	0	0	0	0	-	-	-	-	-	-	-	-
sna	Shona	NA	s̪	s̪	ph	TRUE	0073+032A	1008	0	-	-	-	-	+	-	+	+	-	-	-	-	-	-	0	0	+	+	+	+	-	0	0	0	0	0	0	0	-	-	-	-	-	-	-	-
sna	Shona	NA	t	t	ph	TRUE	0074	1008	0	-	-	-	-	+	-	-	-	-	-	-	-	-	-	0	0	+	+	-	-	-	0	0	0	0	0	0	0	-	-	-	-	-	-	-	-
sna	Shona	NA	t̠ʃ	t̠ʃ	ph	TRUE	0074+0320+0283	1008	0	-	-	-	-	+	-	-	+	-	-	-	-	-	-	0	0	+	-	+	+	-	0	0	0	0	0	0	0	-	-	-	-	-	-	-	-
sna	Shona	NA	t̪	t̪	ph	TRUE	0074+032A	1008	0	-	-	-	-	+	-	-	-	-	-	-	-	-	-	0	0	+	+	+	-	-	0	0	0	0	0	0	0	-	-	-	-	-	-	-	-
sna	Shona	NA	u	u	ph	TRUE	0075	1008	0	-	+	-	-	-	+	+	0	+	-	-	-	-	+	+	-	-	0	0	0	+	+	-	-	+	+	-	-	+	-	-	-	0	-	-	0
sna	Shona	NA	v	v	ph	TRUE	0076	1008	0	-	-	-	-	+	-	+	+	-	-	-	-	-	+	-	+	-	0	0	0	-	0	0	0	0	0	0	0	+	-	-	-	-	-	-	-
sna	Shona	NA	w	w	ph	TRUE	0077	1008	0	-	-	-	-	-	+	+	0	+	-	-	-	-	+	+	-	-	0	0	0	+	+	-	-	+	+	0	0	+	-	-	-	-	-	-	-
sna	Shona	NA	x	x	ph	TRUE	0078	1008	0	-	-	-	-	+	-	+	+	-	-	-	-	-	-	0	0	-	0	0	0	+	+	-	-	-	0	0	0	-	-	-	-	-	-	-	-
sna	Shona	NA	zʷ	zʷ	ph	TRUE	007A+02B7	1008	0	-	-	-	-	+	-	+	+	-	-	-	-	-	+	+	0	+	+	-	+	-	0	0	0	0	0	0	0	+	-	-	-	-	-	-	-
sna	Shona	NA	z̪	z̪	ph	TRUE	007A+032A	1008	0	-	-	-	-	+	-	+	+	-	-	-	-	-	-	0	0	+	+	+	+	-	0	0	0	0	0	0	0	+	-	-	-	-	-	-	-
sna	Shona	NA	ç	ç	ph	TRUE	00E7	1008	0	-	-	-	-	+	-	+	+	-	-	-	-	-	-	0	0	+	-	+	-	+	+	-	+	-	0	0	0	-	-	-	-	-	-	-	-
sna	Shona	NA	ŋ	ŋ	ph	TRUE	014B	1008	0	-	-	-	-	+	+	-	0	-	-	-	+	-	-	0	0	-	0	0	0	+	+	-	-	-	0	0	0	+	-	-	-	-	-	-	-
sna	Shona	NA	ɓ	ɓ	ph	TRUE	0253	1008	0	-	-	-	-	+	-	-	-	-	-	-	-	-	+	-	-	-	0	0	0	-	0	0	0	0	0	0	0	+	-	-	-	-	-	+	-
sna	Shona	NA	ɗ	ɗ	ph	TRUE	0257	1008	0	-	-	-	-	+	-	-	-	-	-	-	-	-	-	0	0	+	+	-	-	-	0	0	0	0	0	0	0	+	-	-	-	-	-	+	-
sna	Shona	NA	ɡ	ɡ	ph	TRUE	0261	1008	0	-	-	-	-	+	-	-	-	-	-	-	-	-	-	0	0	-	0	0	0	+	+	-	-	-	0	0	0	+	-	-	-	-	-	-	-
sna	Shona	NA	ɣ	ɣ	ph	TRUE	0263	1008	0	-	-	-	-	+	-	+	+	-	-	-	-	-	-	0	0	-	0	0	0	+	+	-	-	-	0	0	0	+	-	-	-	-	-	-	-
sna	Shona	NA	ɦ	ɦ	ph	TRUE	0266	1008	0	-	-	-	-	-	-	+	+	-	-	-	-	-	-	0	0	-	0	0	0	-	0	0	0	0	0	0	0	+	-	+	-	-	-	-	-
sna	Shona	NA	ɬ	ɬ	ph	TRUE	026C	1008	0	-	-	-	-	+	-	+	+	-	-	-	-	+	-	0	0	+	+	-	-	-	0	0	0	0	0	0	0	-	-	-	-	-	-	-	-
sna	Shona	NA	ɮ	ɮ	ph	TRUE	026E	1008	0	-	-	-	-	+	-	+	+	-	-	-	-	+	-	0	0	+	+	-	-	-	0	0	0	0	0	0	0	+	-	-	-	-	-	-	-
sna	Shona	NA	ɲ	ɲ	ph	TRUE	0272	1008	0	-	-	-	-	+	+	-	0	-	-	-	+	-	-	0	0	+	-	+	-	+	+	-	+	-	0	0	0	+	-	-	-	-	-	-	-
sna	Shona	NA	ʃ	ʃ	ph	TRUE	0283	1008	0	-	-	-	-	+	-	+	+	-	-	-	-	-	-	0	0	+	-	+	+	-	0	0	0	0	0	0	0	-	-	-	-	-	-	-	-
sna	Shona	NA	ʋ	ʋ	ph	TRUE	028B	1008	0	-	-	-	-	-	+	+	0	+	-	-	-	-	+	-	+	-	0	0	0	-	0	0	0	0	0	0	0	+	-	-	-	-	-	-	-
sna	Shona	NA	ʒ	ʒ	ph	TRUE	0292	1008	0	-	-	-	-	+	-	+	+	-	-	-	-	-	-	0	0	+	-	+	+	-	0	0	0	0	0	0	0	+	-	-	-	-	-	-	-
sna	Shona	NA	ʝ	ʝ	ph	TRUE	029D	1008	0	-	-	-	-	+	-	+	+	-	-	-	-	-	-	0	0	+	-	+	-	+	+	-	+	-	0	0	0	+	-	-	-	-	-	-	-
sna	Shona	NA	β	β	ph	TRUE	03B2	1008	0	-	-	-	-	+	-	+	+	-	-	-	-	-	+	-	-	-	0	0	0	-	0	0	0	0	0	0	0	+	-	-	-	-	-	-	-
bax	Shupamem	NA	a	a	ph	TRUE	0061	1009	0	-	+	-	-	-	+	+	0	+	-	-	-	-	-	0	0	-	0	0	0	+	-	+	-	-	0	-	-	+	-	-	-	0	-	-	0
bax	Shupamem	NA	b	p b β	ph	TRUE	0062	1009	0	-	-	-	-	+	-	-	-	-	-	-	-	-	+	-	-	-	0	0	0	-	0	0	0	0	0	0	0	+	-	-	-	-	-	-	-
bax	Shupamem	NA	d	l d t	ph	TRUE	0064	1009	0	-	-	-	-	+	-	-	-	-	-	-	-	-	-	0	0	+	+	-	-	-	0	0	0	0	0	0	0	+	-	-	-	-	-	-	-
bax	Shupamem	NA	d̠ʒ	d̠ʒ ʒ	ph	TRUE	0064+0320+0292	1009	0	-	-	-	-	+	-	-	+	-	-	-	-	-	-	0	0	+	-	+	+	-	0	0	0	0	0	0	0	+	-	-	-	-	-	-	-
bax	Shupamem	NA	e	e	ph	TRUE	0065	1009	0	-	+	-	-	-	+	+	0	+	-	-	-	-	-	0	0	-	0	0	0	+	-	-	+	-	+	-	-	+	-	-	-	0	-	-	0
bax	Shupamem	NA	f	f	ph	TRUE	0066	1009	0	-	-	-	-	+	-	+	+	-	-	-	-	-	+	-	+	-	0	0	0	-	0	0	0	0	0	0	0	-	-	-	-	-	-	-	-
bax	Shupamem	NA	h	h	ph	TRUE	0068	1009	0	-	-	-	-	-	-	+	+	-	-	-	-	-	-	0	0	-	0	0	0	-	0	0	0	0	0	0	0	-	-	+	-	-	-	-	-
bax	Shupamem	NA	i	i	ph	TRUE	0069	1009	0	-	+	-	-	-	+	+	0	+	-	-	-	-	-	0	0	-	0	0	0	+	+	-	+	-	+	-	-	+	-	-	-	0	-	-	0
bax	Shupamem	NA	j	j	ph	TRUE	006A	1009	0	-	-	-	-	-	+	+	0	+	-	-	-	-	-	0	0	-	0	0	0	+	+	-	+	-	+	0	0	+	-	-	-	-	-	-	-
bax	Shupamem	NA	k	k	ph	TRUE	006B	1009	0	-	-	-	-	+	-	-	-	-	-	-	-	-	-	0	0	-	0	0	0	+	+	-	-	-	0	0	0	-	-	-	-	-	-	-	-
bax	Shupamem	NA	kp	kp	ph	TRUE	006B+0070	1009	0	-	-	-	-	+	-	-	-	-	-	-	-	-	+	-	-	-	0	0	0	+	+	-	-	-	0	0	0	-	-	-	-	-	-	-	-
bax	Shupamem	NA	kx	kx	ph	TRUE	006B+0078	1009	0	-	-	-	-	+	-	-	+	-	-	-	-	-	-	0	0	-	0	0	0	+	+	-	-	-	0	0	0	-	-	-	-	-	-	-	-
bax	Shupamem	NA	l	l d	ph	TRUE	006C	1009	0	-	-	-	-	+	+	+	0	+	-	-	-	+	-	0	0	+	+	-	-	-	0	0	0	0	0	0	0	+	-	-	-	-	-	-	-
bax	Shupamem	NA	m	m	ph	TRUE	006D	1009	0	-	-	-	-	+	+	-	0	-	-	-	+	-	+	-	-	-	0	0	0	-	0	0	0	0	0	0	0	+	-	-	-	-	-	-	-
bax	Shupamem	NA	n	n	ph	TRUE	006E	1009	0	-	-	-	-	+	+	-	0	-	-	-	+	-	-	0	0	+	+	-	-	-	0	0	0	0	0	0	0	+	-	-	-	-	-	-	-
bax	Shupamem	NA	o	o	ph	TRUE	006F	1009	0	-	+	-	-	-	+	+	0	+	-	-	-	-	+	+	-	-	0	0	0	+	-	-	-	+	+	-	-	+	-	-	-	0	-	-	0
bax	Shupamem	NA	p	p	ph	TRUE	0070	1009	0	-	-	-	-	+	-	-	-	-	-	-	-	-	+	-	-	-	0	0	0	-	0	0	0	0	0	0	0	-	-	-	-	-	-	-	-
bax	Shupamem	NA	s	s	ph	TRUE	0073	1009	0	-	-	-	-	+	-	+	+	-	-	-	-	-	-	0	0	+	+	-	+	-	0	0	0	0	0	0	0	-	-	-	-	-	-	-	-
bax	Shupamem	NA	t	t	ph	TRUE	0074	1009	0	-	-	-	-	+	-	-	-	-	-	-	-	-	-	0	0	+	+	-	-	-	0	0	0	0	0	0	0	-	-	-	-	-	-	-	-
bax	Shupamem	NA	u	u	ph	TRUE	0075	1009	0	-	+	-	-	-	+	+	0	+	-	-	-	-	+	+	-	-	0	0	0	+	+	-	-	+	+	-	-	+	-	-	-	0	-	-	0
bax	Shupamem	NA	v	v	ph	TRUE	0076	1009	0	-	-	-	-	+	-	+	+	-	-	-	-	-	+	-	+	-	0	0	0	-	0	0	0	0	0	0	0	+	-	-	-	-	-	-	-
bax	Shupamem	NA	w	w	ph	TRUE	0077	1009	0	-	-	-	-	-	+	+	0	+	-	-	-	-	+	+	-	-	0	0	0	+	+	-	-	+	+	0	0	+	-	-	-	-	-	-	-
bax	Shupamem	NA	x	x ɡ ʔ	ph	TRUE	0078	1009	0	-	-	-	-	+	-	+	+	-	-	-	-	-	-	0	0	-	0	0	0	+	+	-	-	-	0	0	0	-	-	-	-	-	-	-	-
bax	Shupamem	NA	z	z	ph	TRUE	007A	1009	0	-	-	-	-	+	-	+	+	-	-	-	-	-	-	0	0	+	+	-	+	-	0	0	0	0	0	0	0	+	-	-	-	-	-	-	-
bax	Shupamem	NA	ŋ	ŋ	ph	TRUE	014B	1009	0	-	-	-	-	+	+	-	0	-	-	-	+	-	-	0	0	-	0	0	0	+	+	-	-	-	0	0	0	+	-	-	-	-	-	-	-
bax	Shupamem	NA	ɔ	ɔ ɔ ɔ	ph	TRUE	0254	1009	0	-	+	-	-	-	+	+	0	+	-	-	-	-	+	+	-	-	0	0	0	+	-	-	-	+	-	-	-	+	-	-	-	0	-	-	0
bax	Shupamem	NA	ə	ə	ph	TRUE	0259	1009	0	-	+	-	-	-	+	+	0	+	-	-	-	-	-	0	0	-	0	0	0	+	-	-	-	-	-	-	-	+	-	-	-	0	-	-	0
bax	Shupamem	NA	ɛ	ɛ	ph	TRUE	025B	1009	0	-	+	-	-	-	+	+	0	+	-	-	-	-	-	0	0	-	0	0	0	+	-	-	+	-	-	-	-	+	-	-	-	0	-	-	0
bax	Shupamem	NA	ɡ	ɡ	ph	TRUE	0261	1009	0	-	-	-	-	+	-	-	-	-	-	-	-	-	-	0	0	-	0	0	0	+	+	-	-	-	0	0	0	+	-	-	-	-	-	-	-
bax	Shupamem	NA	ɡb	ɡb	ph	TRUE	0261+0062	1009	0	-	-	-	-	+	-	-	-	-	-	-	-	-	+	-	-	-	0	0	0	+	+	-	-	-	0	0	0	+	-	-	-	-	-	-	-
bax	Shupamem	NA	ɨ	ɨ	ph	TRUE	0268	1009	0	-	+	-	-	-	+	+	0	+	-	-	-	-	-	0	0	-	0	0	0	+	+	-	-	-	+	-	-	+	-	-	-	0	-	-	0
bax	Shupamem	NA	ɱ	ɱ	ph	TRUE	0271	1009	0	-	-	-	-	+	+	-	0	-	-	-	+	-	+	-	+	-	0	0	0	-	0	0	0	0	0	0	0	+	-	-	-	-	-	-	-
bax	Shupamem	NA	ɲ	ɲ	ph	TRUE	0272	1009	0	-	-	-	-	+	+	-	0	-	-	-	+	-	-	0	0	+	-	+	-	+	+	-	+	-	0	0	0	+	-	-	-	-	-	-	-
bax	Shupamem	NA	ɾ	ɾ z	ph	TRUE	027E	1009	0	-	-	-	-	+	+	+	0	+	+	-	-	-	-	0	0	+	+	-	-	-	0	0	0	0	0	0	0	+	-	-	-	-	-	-	-
bax	Shupamem	NA	ʃ	ʃ	ph	TRUE	0283	1009	0	-	-	-	-	+	-	+	+	-	-	-	-	-	-	0	0	+	-	+	+	-	0	0	0	0	0	0	0	-	-	-	-	-	-	-	-
bax	Shupamem	NA	ʉ	ʉ	ph	TRUE	0289	1009	0	-	+	-	-	-	+	+	0	+	-	-	-	-	+	+	-	-	0	0	0	+	+	-	-	-	+	-	-	+	-	-	-	0	-	-	0
bax	Shupamem	NA	ʒ	ʒ	ph	TRUE	0292	1009	0	-	-	-	-	+	-	+	+	-	-	-	-	-	-	0	0	+	-	+	+	-	0	0	0	0	0	0	0	+	-	-	-	-	-	-	-
bax	Shupamem	NA	ʔ	ʔ	ph	TRUE	0294	1009	0	-	-	-	-	+	-	-	-	-	-	-	-	-	-	0	0	-	0	0	0	-	0	0	0	0	0	0	0	-	-	-	+	-	-	-	-
cbi	Cayapa	NA	b	mb b	spa	TRUE	0062	101	0	-	-	-	-	+	-	-	-	-	-	-	-	-	+	-	-	-	0	0	0	-	0	0	0	0	0	0	0	+	-	-	-	-	-	-	-
cbi	Cayapa	NA	c	c	spa	TRUE	0063	101	0	-	-	-	-	+	-	-	-	-	-	-	-	-	-	0	0	+	-	+	-	+	+	-	+	-	0	0	0	-	-	-	-	-	-	-	-
cbi	Cayapa	NA	d	d nd	spa	TRUE	0064	101	0	-	-	-	-	+	-	-	-	-	-	-	-	-	-	0	0	+	+	-	-	-	0	0	0	0	0	0	0	+	-	-	-	-	-	-	-
cbi	Cayapa	NA	h	h	spa	TRUE	0068	101	0	-	-	-	-	-	-	+	+	-	-	-	-	-	-	0	0	-	0	0	0	-	0	0	0	0	0	0	0	-	-	+	-	-	-	-	-
cbi	Cayapa	NA	i	i ĩ	spa	TRUE	0069	101	0	-	+	-	-	-	+	+	0	+	-	-	-	-	-	0	0	-	0	0	0	+	+	-	+	-	+	-	-	+	-	-	-	0	-	-	0
cbi	Cayapa	NA	j	j	spa	TRUE	006A	101	0	-	-	-	-	-	+	+	0	+	-	-	-	-	-	0	0	-	0	0	0	+	+	-	+	-	+	0	0	+	-	-	-	-	-	-	-
cbi	Cayapa	NA	k	kʰ k	spa	TRUE	006B	101	0	-	-	-	-	+	-	-	-	-	-	-	-	-	-	0	0	-	0	0	0	+	+	-	-	-	0	0	0	-	-	-	-	-	-	-	-
cbi	Cayapa	NA	l	l	spa	TRUE	006C	101	0	-	-	-	-	+	+	+	0	+	-	-	-	+	-	0	0	+	+	-	-	-	0	0	0	0	0	0	0	+	-	-	-	-	-	-	-
cbi	Cayapa	NA	m	m	spa	TRUE	006D	101	0	-	-	-	-	+	+	-	0	-	-	-	+	-	+	-	-	-	0	0	0	-	0	0	0	0	0	0	0	+	-	-	-	-	-	-	-
cbi	Cayapa	NA	n	n	spa	TRUE	006E	101	0	-	-	-	-	+	+	-	0	-	-	-	+	-	-	0	0	+	+	-	-	-	0	0	0	0	0	0	0	+	-	-	-	-	-	-	-
cbi	Cayapa	NA	p	p	spa	TRUE	0070	101	0	-	-	-	-	+	-	-	-	-	-	-	-	-	+	-	-	-	0	0	0	-	0	0	0	0	0	0	0	-	-	-	-	-	-	-	-
cbi	Cayapa	NA	r	r	spa	TRUE	0072	101	0	-	-	-	-	+	+	+	0	+	-	+	-	-	-	0	0	+	+	-	-	-	0	0	0	0	0	0	0	+	-	-	-	-	-	-	-
cbi	Cayapa	NA	s	s	spa	TRUE	0073	101	0	-	-	-	-	+	-	+	+	-	-	-	-	-	-	0	0	+	+	-	+	-	0	0	0	0	0	0	0	-	-	-	-	-	-	-	-
cbi	Cayapa	NA	t	t	spa	TRUE	0074	101	0	-	-	-	-	+	-	-	-	-	-	-	-	-	-	0	0	+	+	-	-	-	0	0	0	0	0	0	0	-	-	-	-	-	-	-	-
cbi	Cayapa	NA	ts	ts	spa	TRUE	0074+0073	101	0	-	-	-	-	+	-	-	+	-	-	-	-	-	-	0	0	+	+	-	+	-	0	0	0	0	0	0	0	-	-	-	-	-	-	-	-
cbi	Cayapa	NA	t̠ʃ	t̠ʃ	spa	TRUE	0074+0320+0283	101	0	-	-	-	-	+	-	-	+	-	-	-	-	-	-	0	0	+	-	+	+	-	0	0	0	0	0	0	0	-	-	-	-	-	-	-	-
cbi	Cayapa	NA	w	w v β	spa	TRUE	0077	101	0	-	-	-	-	-	+	+	0	+	-	-	-	-	+	+	-	-	0	0	0	+	+	-	-	+	+	0	0	+	-	-	-	-	-	-	-
cbi	Cayapa	NA	ŋ	ŋˑ ŋ ŋː	spa	TRUE	014B	101	0	-	-	-	-	+	+	-	0	-	-	-	+	-	-	0	0	-	0	0	0	+	+	-	-	-	0	0	0	+	-	-	-	-	-	-	-
cbi	Cayapa	NA	ɑ	ɑ ɑ̃	spa	TRUE	0251	101	0	-	+	-	-	-	+	+	0	+	-	-	-	-	-	0	0	-	0	0	0	+	-	+	-	+	0	-	-	+	-	-	-	0	-	-	0
cbi	Cayapa	NA	ɛ	ɛ ɛ̃ e æ	spa	TRUE	025B	101	0	-	+	-	-	-	+	+	0	+	-	-	-	-	-	0	0	-	0	0	0	+	-	-	+	-	-	-	-	+	-	-	-	0	-	-	0
cbi	Cayapa	NA	ɟ	ɲɟ ɟ	spa	TRUE	025F	101	0	-	-	-	-	+	-	-	-	-	-	-	-	-	-	0	0	+	-	+	-	+	+	-	+	-	0	0	0	+	-	-	-	-	-	-	-
cbi	Cayapa	NA	ɡ	ɡ ɣ	spa	TRUE	0261	101	0	-	-	-	-	+	-	-	-	-	-	-	-	-	-	0	0	-	0	0	0	+	+	-	-	-	0	0	0	+	-	-	-	-	-	-	-
cbi	Cayapa	NA	ɲ̟	ɲ̟	spa	TRUE	0272+031F	101	0	-	-	-	-	+	+	-	0	-	-	-	+	-	-	0	0	+	-	+	-	+	+	-	+	-	0	0	0	+	-	-	-	-	-	-	-
cbi	Cayapa	NA	ɸ	ɸ f	spa	TRUE	0278	101	0	-	-	-	-	+	-	+	+	-	-	-	-	-	+	-	-	-	0	0	0	-	0	0	0	0	0	0	0	-	-	-	-	-	-	-	-
cbi	Cayapa	NA	ʃ	ʃ	spa	TRUE	0283	101	0	-	-	-	-	+	-	+	+	-	-	-	-	-	-	0	0	+	-	+	+	-	0	0	0	0	0	0	0	-	-	-	-	-	-	-	-
cbi	Cayapa	NA	ʊ	o u ʊ̃ ʊ	spa	TRUE	028A	101	0	-	+	-	-	-	+	+	0	+	-	-	-	-	+	+	-	-	0	0	0	+	+	-	-	+	-	-	-	+	-	-	-	0	-	-	0
cbi	Cayapa	NA	ʎ̟	ʎ̟	spa	TRUE	028E+031F	101	0	-	-	-	-	+	+	+	0	+	-	-	-	+	-	0	0	+	-	+	-	+	+	-	+	-	0	0	0	+	-	-	-	-	-	-	-
cbi	Cayapa	NA	ʔ	ʔ	spa	TRUE	0294	101	0	-	-	-	-	+	-	-	-	-	-	-	-	-	-	0	0	-	0	0	0	-	0	0	0	0	0	0	0	-	-	-	+	-	-	-	-
sjr	Siar-Lak	NA	b	b mb	ph	TRUE	0062	1010	0	-	-	-	-	+	-	-	-	-	-	-	-	-	+	-	-	-	0	0	0	-	0	0	0	0	0	0	0	+	-	-	-	-	-	-	-
sjr	Siar-Lak	NA	d	d md	ph	TRUE	0064	1010	0	-	-	-	-	+	-	-	-	-	-	-	-	-	-	0	0	+	+	-	-	-	0	0	0	0	0	0	0	+	-	-	-	-	-	-	-
sjr	Siar-Lak	NA	e	e	ph	TRUE	0065	1010	0	-	+	-	-	-	+	+	0	+	-	-	-	-	-	0	0	-	0	0	0	+	-	-	+	-	+	-	-	+	-	-	-	0	-	-	0
sjr	Siar-Lak	NA	e̝	e̝	ph	TRUE	0065+031D	1010	0	-	+	-	-	-	+	+	0	+	-	-	-	-	-	0	0	-	0	0	0	+	-	-	+	-	+	-	-	+	-	-	-	0	-	-	0
sjr	Siar-Lak	NA	i	i	ph	TRUE	0069	1010	0	-	+	-	-	-	+	+	0	+	-	-	-	-	-	0	0	-	0	0	0	+	+	-	+	-	+	-	-	+	-	-	-	0	-	-	0
sjr	Siar-Lak	NA	j	j	ph	TRUE	006A	1010	0	-	-	-	-	-	+	+	0	+	-	-	-	-	-	0	0	-	0	0	0	+	+	-	+	-	+	0	0	+	-	-	-	-	-	-	-
sjr	Siar-Lak	NA	k	k k̚	ph	TRUE	006B	1010	0	-	-	-	-	+	-	-	-	-	-	-	-	-	-	0	0	-	0	0	0	+	+	-	-	-	0	0	0	-	-	-	-	-	-	-	-
sjr	Siar-Lak	NA	l	l	ph	TRUE	006C	1010	0	-	-	-	-	+	+	+	0	+	-	-	-	+	-	0	0	+	+	-	-	-	0	0	0	0	0	0	0	+	-	-	-	-	-	-	-
sjr	Siar-Lak	NA	m	m	ph	TRUE	006D	1010	0	-	-	-	-	+	+	-	0	-	-	-	+	-	+	-	-	-	0	0	0	-	0	0	0	0	0	0	0	+	-	-	-	-	-	-	-
sjr	Siar-Lak	NA	n	n	ph	TRUE	006E	1010	0	-	-	-	-	+	+	-	0	-	-	-	+	-	-	0	0	+	+	-	-	-	0	0	0	0	0	0	0	+	-	-	-	-	-	-	-
sjr	Siar-Lak	NA	o	o	ph	TRUE	006F	1010	0	-	+	-	-	-	+	+	0	+	-	-	-	-	+	+	-	-	0	0	0	+	-	-	-	+	+	-	-	+	-	-	-	0	-	-	0
sjr	Siar-Lak	NA	o̝	o̝ o̝ o̝	ph	TRUE	006F+031D	1010	0	-	+	-	-	-	+	+	0	+	-	-	-	-	+	+	-	-	0	0	0	+	-	-	-	+	+	-	-	+	-	-	-	0	-	-	0
sjr	Siar-Lak	NA	p	p p̚	ph	TRUE	0070	1010	0	-	-	-	-	+	-	-	-	-	-	-	-	-	+	-	-	-	0	0	0	-	0	0	0	0	0	0	0	-	-	-	-	-	-	-	-
sjr	Siar-Lak	NA	r	r	ph	TRUE	0072	1010	0	-	-	-	-	+	+	+	0	+	-	+	-	-	-	0	0	+	+	-	-	-	0	0	0	0	0	0	0	+	-	-	-	-	-	-	-
sjr	Siar-Lak	NA	s	s	ph	TRUE	0073	1010	0	-	-	-	-	+	-	+	+	-	-	-	-	-	-	0	0	+	+	-	+	-	0	0	0	0	0	0	0	-	-	-	-	-	-	-	-
sjr	Siar-Lak	NA	t	t t̚	ph	TRUE	0074	1010	0	-	-	-	-	+	-	-	-	-	-	-	-	-	-	0	0	+	+	-	-	-	0	0	0	0	0	0	0	-	-	-	-	-	-	-	-
sjr	Siar-Lak	NA	u	u	ph	TRUE	0075	1010	0	-	+	-	-	-	+	+	0	+	-	-	-	-	+	+	-	-	0	0	0	+	+	-	-	+	+	-	-	+	-	-	-	0	-	-	0
sjr	Siar-Lak	NA	w	w	ph	TRUE	0077	1010	0	-	-	-	-	-	+	+	0	+	-	-	-	-	+	+	-	-	0	0	0	+	+	-	-	+	+	0	0	+	-	-	-	-	-	-	-
sjr	Siar-Lak	NA	ŋ	ŋ	ph	TRUE	014B	1010	0	-	-	-	-	+	+	-	0	-	-	-	+	-	-	0	0	-	0	0	0	+	+	-	-	-	0	0	0	+	-	-	-	-	-	-	-
sjr	Siar-Lak	NA	ɑ	ɑ	ph	TRUE	0251	1010	0	-	+	-	-	-	+	+	0	+	-	-	-	-	-	0	0	-	0	0	0	+	-	+	-	+	0	-	-	+	-	-	-	0	-	-	0
sjr	Siar-Lak	NA	ɡ	ɡ mɡ	ph	TRUE	0261	1010	0	-	-	-	-	+	-	-	-	-	-	-	-	-	-	0	0	-	0	0	0	+	+	-	-	-	0	0	0	+	-	-	-	-	-	-	-
sjr	Siar-Lak	NA	ɸ	ɸ h	ph	TRUE	0278	1010	0	-	-	-	-	+	-	+	+	-	-	-	-	-	+	-	-	-	0	0	0	-	0	0	0	0	0	0	0	-	-	-	-	-	-	-	-
skr	Siraiki	Central Pakistan	a	a	ph	TRUE	0061	1011	0	-	+	-	-	-	+	+	0	+	-	-	-	-	-	0	0	-	0	0	0	+	-	+	-	-	0	-	-	+	-	-	-	0	-	-	0
skr	Siraiki	Central Pakistan	ae	ae	ph	TRUE	0061+0065	1011	0	-	+	-	-	-	+	+	0	+	-	-	-	-	-	0	0	-	0	0	0	+	-	+,-	-,+	-	+	-	-	+	-	-	-	0	-	-	0
skr	Siraiki	Central Pakistan	ai	ai ʌi	ph	TRUE	0061+0069	1011	0	-	+	-	-	-	+	+	0	+	-	-	-	-	-	0	0	-	0	0	0	+	-,+	+,-	-,+	-	+	-	-	+	-	-	-	0	-	-	0
skr	Siraiki	Central Pakistan	ã	ã	ph	TRUE	0061+0303	1011	0	-	+	-	-	-	+	+	0	+	-	-	+	-	-	0	0	-	0	0	0	+	-	+	-	-	0	-	-	+	-	-	-	0	-	-	0
skr	Siraiki	Central Pakistan	b	b	ph	TRUE	0062	1011	0	-	-	-	-	+	-	-	-	-	-	-	-	-	+	-	-	-	0	0	0	-	0	0	0	0	0	0	0	+	-	-	-	-	-	-	-
skr	Siraiki	Central Pakistan	bʱ	bʱ	ph	TRUE	0062+02B1	1011	0	-	-	-	-	+	-	-	-	-	-	-	-	-	+	-	-	-	0	0	0	-	0	0	0	0	0	0	0	+	-	+	-	-	-	-	-
skr	Siraiki	Central Pakistan	c	c	ph	TRUE	0063	1011	0	-	-	-	-	+	-	-	-	-	-	-	-	-	-	0	0	+	-	+	-	+	+	-	+	-	0	0	0	-	-	-	-	-	-	-	-
skr	Siraiki	Central Pakistan	cʰ	cʰ	ph	TRUE	0063+02B0	1011	0	-	-	-	-	+	-	-	-	-	-	-	-	-	-	0	0	+	-	+	-	+	+	-	+	-	0	0	0	-	-	+	-	-	-	-	-
skr	Siraiki	Central Pakistan	d̪	d̪	ph	TRUE	0064+032A	1011	0	-	-	-	-	+	-	-	-	-	-	-	-	-	-	0	0	+	+	+	-	-	0	0	0	0	0	0	0	+	-	-	-	-	-	-	-
skr	Siraiki	Central Pakistan	d̪ʱ	d̪ʱ	ph	TRUE	0064+032A+02B1	1011	0	-	-	-	-	+	-	-	-	-	-	-	-	-	-	0	0	+	+	+	-	-	0	0	0	0	0	0	0	+	-	+	-	-	-	-	-
skr	Siraiki	Central Pakistan	e	e	ph	TRUE	0065	1011	0	-	+	-	-	-	+	+	0	+	-	-	-	-	-	0	0	-	0	0	0	+	-	-	+	-	+	-	-	+	-	-	-	0	-	-	0
skr	Siraiki	Central Pakistan	ea	ea	ph	TRUE	0065+0061	1011	0	-	+	-	-	-	+	+	0	+	-	-	-	-	-	0	0	-	0	0	0	+	-	-,+	+,-	-	+	-	-	+	-	-	-	0	-	-	0
skr	Siraiki	Central Pakistan	ẽ	ẽ	ph	TRUE	0065+0303	1011	0	-	+	-	-	-	+	+	0	+	-	-	+	-	-	0	0	-	0	0	0	+	-	-	+	-	+	-	-	+	-	-	-	0	-	-	0
skr	Siraiki	Central Pakistan	f	f	ph	TRUE	0066	1011	0	-	-	-	-	+	-	+	+	-	-	-	-	-	+	-	+	-	0	0	0	-	0	0	0	0	0	0	0	-	-	-	-	-	-	-	-
skr	Siraiki	Central Pakistan	h	h	ph	TRUE	0068	1011	0	-	-	-	-	-	-	+	+	-	-	-	-	-	-	0	0	-	0	0	0	-	0	0	0	0	0	0	0	-	-	+	-	-	-	-	-
skr	Siraiki	Central Pakistan	i	i	ph	TRUE	0069	1011	0	-	+	-	-	-	+	+	0	+	-	-	-	-	-	0	0	-	0	0	0	+	+	-	+	-	+	-	-	+	-	-	-	0	-	-	0
skr	Siraiki	Central Pakistan	ia	ia	ph	TRUE	0069+0061	1011	0	-	+	-	-	-	+	+	0	+	-	-	-	-	-	0	0	-	0	0	0	+	+,-	-,+	+,-	-	+	-	-	+	-	-	-	0	-	-	0
skr	Siraiki	Central Pakistan	iã	iã	ph	TRUE	0069+0061+0303	1011	0	-	+	-	-	-	+	+	0	+	-	-	+	-	-	0	0	-	0	0	0	+	+,-	-,+	+,-	-	+	-	-	+	-	-	-	0	-	-	0
skr	Siraiki	Central Pakistan	ĩ	ĩ	ph	TRUE	0069+0303	1011	0	-	+	-	-	-	+	+	0	+	-	-	+	-	-	0	0	-	0	0	0	+	+	-	+	-	+	-	-	+	-	-	-	0	-	-	0
skr	Siraiki	Central Pakistan	j	j	ph	TRUE	006A	1011	0	-	-	-	-	-	+	+	0	+	-	-	-	-	-	0	0	-	0	0	0	+	+	-	+	-	+	0	0	+	-	-	-	-	-	-	-
skr	Siraiki	Central Pakistan	k	k	ph	TRUE	006B	1011	0	-	-	-	-	+	-	-	-	-	-	-	-	-	-	0	0	-	0	0	0	+	+	-	-	-	0	0	0	-	-	-	-	-	-	-	-
skr	Siraiki	Central Pakistan	kʰ	kʰ	ph	TRUE	006B+02B0	1011	0	-	-	-	-	+	-	-	-	-	-	-	-	-	-	0	0	-	0	0	0	+	+	-	-	-	0	0	0	-	-	+	-	-	-	-	-
skr	Siraiki	Central Pakistan	l	l	ph	TRUE	006C	1011	0	-	-	-	-	+	+	+	0	+	-	-	-	+	-	0	0	+	+	-	-	-	0	0	0	0	0	0	0	+	-	-	-	-	-	-	-
skr	Siraiki	Central Pakistan	lʱ	lʱ lʱ	ph	TRUE	006C+02B1	1011	0	-	-	-	-	+	+	+	0	+	-	-	-	+	-	0	0	+	+	-	-	-	0	0	0	0	0	0	0	+	-	+	-	-	-	-	-
skr	Siraiki	Central Pakistan	m	m	ph	TRUE	006D	1011	0	-	-	-	-	+	+	-	0	-	-	-	+	-	+	-	-	-	0	0	0	-	0	0	0	0	0	0	0	+	-	-	-	-	-	-	-
skr	Siraiki	Central Pakistan	mʱ	mʱ	ph	TRUE	006D+02B1	1011	0	-	-	-	-	+	+	-	0	-	-	-	+	-	+	-	-	-	0	0	0	-	0	0	0	0	0	0	0	+	-	+	-	-	-	-	-
skr	Siraiki	Central Pakistan	n	n	ph	TRUE	006E	1011	0	-	-	-	-	+	+	-	0	-	-	-	+	-	-	0	0	+	+	-	-	-	0	0	0	0	0	0	0	+	-	-	-	-	-	-	-
skr	Siraiki	Central Pakistan	nʱ	nʱ	ph	TRUE	006E+02B1	1011	0	-	-	-	-	+	+	-	0	-	-	-	+	-	-	0	0	+	+	-	-	-	0	0	0	0	0	0	0	+	-	+	-	-	-	-	-
skr	Siraiki	Central Pakistan	o	o	ph	TRUE	006F	1011	0	-	+	-	-	-	+	+	0	+	-	-	-	-	+	+	-	-	0	0	0	+	-	-	-	+	+	-	-	+	-	-	-	0	-	-	0
skr	Siraiki	Central Pakistan	oi	oi ʊi	ph	TRUE	006F+0069	1011	0	-	+	-	-	-	+	+	0	+	-	-	-	-	+,-	+	-	-	0	0	0	+	-,+	-	-,+	+,-	+	-	-	+	-	-	-	0	-	-	0
skr	Siraiki	Central Pakistan	õ	õ	ph	TRUE	006F+0303	1011	0	-	+	-	-	-	+	+	0	+	-	-	+	-	+	+	-	-	0	0	0	+	-	-	-	+	+	-	-	+	-	-	-	0	-	-	0
skr	Siraiki	Central Pakistan	p	p	ph	TRUE	0070	1011	0	-	-	-	-	+	-	-	-	-	-	-	-	-	+	-	-	-	0	0	0	-	0	0	0	0	0	0	0	-	-	-	-	-	-	-	-
skr	Siraiki	Central Pakistan	pʰ	pʰ	ph	TRUE	0070+02B0	1011	0	-	-	-	-	+	-	-	-	-	-	-	-	-	+	-	-	-	0	0	0	-	0	0	0	0	0	0	0	-	-	+	-	-	-	-	-
skr	Siraiki	Central Pakistan	s	s	ph	TRUE	0073	1011	0	-	-	-	-	+	-	+	+	-	-	-	-	-	-	0	0	+	+	-	+	-	0	0	0	0	0	0	0	-	-	-	-	-	-	-	-
skr	Siraiki	Central Pakistan	t̪	t̪	ph	TRUE	0074+032A	1011	0	-	-	-	-	+	-	-	-	-	-	-	-	-	-	0	0	+	+	+	-	-	0	0	0	0	0	0	0	-	-	-	-	-	-	-	-
skr	Siraiki	Central Pakistan	t̪ʰ	t̪ʰ	ph	TRUE	0074+032A+02B0	1011	0	-	-	-	-	+	-	-	-	-	-	-	-	-	-	0	0	+	+	+	-	-	0	0	0	0	0	0	0	-	-	+	-	-	-	-	-
skr	Siraiki	Central Pakistan	u	u	ph	TRUE	0075	1011	0	-	+	-	-	-	+	+	0	+	-	-	-	-	+	+	-	-	0	0	0	+	+	-	-	+	+	-	-	+	-	-	-	0	-	-	0
skr	Siraiki	Central Pakistan	ua	ua	ph	TRUE	0075+0061	1011	0	-	+	-	-	-	+	+	0	+	-	-	-	-	+,-	+	-	-	0	0	0	+	+,-	-,+	-	+,-	+	-	-	+	-	-	-	0	-	-	0
skr	Siraiki	Central Pakistan	uẽ	uẽ	ph	TRUE	0075+0065+0303	1011	0	-	+	-	-	-	+	+	0	+	-	-	+	-	+,-	+	-	-	0	0	0	+	+,-	-	-,+	+,-	+	-	-	+	-	-	-	0	-	-	0
skr	Siraiki	Central Pakistan	ui	ui	ph	TRUE	0075+0069	1011	0	-	+	-	-	-	+	+	0	+	-	-	-	-	+,-	+	-	-	0	0	0	+	+	-	-,+	+,-	+	-	-	+	-	-	-	0	-	-	0
skr	Siraiki	Central Pakistan	ũ	ũ	ph	TRUE	0075+0303	1011	0	-	+	-	-	-	+	+	0	+	-	-	+	-	+	+	-	-	0	0	0	+	+	-	-	+	+	-	-	+	-	-	-	0	-	-	0
skr	Siraiki	Central Pakistan	v	v w	ph	TRUE	0076	1011	0	-	-	-	-	+	-	+	+	-	-	-	-	-	+	-	+	-	0	0	0	-	0	0	0	0	0	0	0	+	-	-	-	-	-	-	-
skr	Siraiki	Central Pakistan	vʱ	vʱ wʱ	ph	TRUE	0076+02B1	1011	0	-	-	-	-	+	-	+	+	-	-	-	-	-	+	-	+	-	0	0	0	-	0	0	0	0	0	0	0	+	-	+	-	-	-	-	-
skr	Siraiki	Central Pakistan	x	x	ph	TRUE	0078	1011	0	-	-	-	-	+	-	+	+	-	-	-	-	-	-	0	0	-	0	0	0	+	+	-	-	-	0	0	0	-	-	-	-	-	-	-	-
skr	Siraiki	Central Pakistan	z	z	ph	TRUE	007A	1011	0	-	-	-	-	+	-	+	+	-	-	-	-	-	-	0	0	+	+	-	+	-	0	0	0	0	0	0	0	+	-	-	-	-	-	-	-
skr	Siraiki	Central Pakistan	æ	æ	ph	TRUE	00E6	1011	0	-	+	-	-	-	+	+	0	+	-	-	-	-	-	0	0	-	0	0	0	+	-	+	+	-	0	-	-	+	-	-	-	0	-	-	0
skr	Siraiki	Central Pakistan	æe	æe	ph	TRUE	00E6+0065	1011	0	-	+	-	-	-	+	+	0	+	-	-	-	-	-	0	0	-	0	0	0	+	-	+,-	+	-	+	-	-	+	-	-	-	0	-	-	0
skr	Siraiki	Central Pakistan	æ̃	æ̃	ph	TRUE	00E6+0303	1011	0	-	+	-	-	-	+	+	0	+	-	-	+	-	-	0	0	-	0	0	0	+	-	+	+	-	0	-	-	+	-	-	-	0	-	-	0
skr	Siraiki	Central Pakistan	ŋ	ŋ	ph	TRUE	014B	1011	0	-	-	-	-	+	+	-	0	-	-	-	+	-	-	0	0	-	0	0	0	+	+	-	-	-	0	0	0	+	-	-	-	-	-	-	-
skr	Siraiki	Central Pakistan	ɓ	ɓ	ph	TRUE	0253	1011	0	-	-	-	-	+	-	-	-	-	-	-	-	-	+	-	-	-	0	0	0	-	0	0	0	0	0	0	0	+	-	-	-	-	-	+	-
skr	Siraiki	Central Pakistan	ɖ	ɖ	ph	TRUE	0256	1011	0	-	-	-	-	+	-	-	-	-	-	-	-	-	-	0	0	+	-	-	-	-	0	0	0	0	0	0	0	+	-	-	-	-	-	-	-
skr	Siraiki	Central Pakistan	ɖʱ	ɖʱ	ph	TRUE	0256+02B1	1011	0	-	-	-	-	+	-	-	-	-	-	-	-	-	-	0	0	+	-	-	-	-	0	0	0	0	0	0	0	+	-	+	-	-	-	-	-
skr	Siraiki	Central Pakistan	ɗ	ɗ	ph	TRUE	0257	1011	0	-	-	-	-	+	-	-	-	-	-	-	-	-	-	0	0	+	+	-	-	-	0	0	0	0	0	0	0	+	-	-	-	-	-	+	-
skr	Siraiki	Central Pakistan	ɟ	ɟ	ph	TRUE	025F	1011	0	-	-	-	-	+	-	-	-	-	-	-	-	-	-	0	0	+	-	+	-	+	+	-	+	-	0	0	0	+	-	-	-	-	-	-	-
skr	Siraiki	Central Pakistan	ɟʱ	ɟʱ	ph	TRUE	025F+02B1	1011	0	-	-	-	-	+	-	-	-	-	-	-	-	-	-	0	0	+	-	+	-	+	+	-	+	-	0	0	0	+	-	+	-	-	-	-	-
skr	Siraiki	Central Pakistan	ɠ	ɠ	ph	TRUE	0260	1011	0	-	-	-	-	+	-	-	-	-	-	-	-	-	-	0	0	-	0	0	0	+	+	-	-	-	0	0	0	+	-	-	-	-	-	+	-
skr	Siraiki	Central Pakistan	ɡ	ɡ	ph	TRUE	0261	1011	0	-	-	-	-	+	-	-	-	-	-	-	-	-	-	0	0	-	0	0	0	+	+	-	-	-	0	0	0	+	-	-	-	-	-	-	-
skr	Siraiki	Central Pakistan	ɡʱ	ɡʱ	ph	TRUE	0261+02B1	1011	0	-	-	-	-	+	-	-	-	-	-	-	-	-	-	0	0	-	0	0	0	+	+	-	-	-	0	0	0	+	-	+	-	-	-	-	-
skr	Siraiki	Central Pakistan	ɣ	ɣ	ph	TRUE	0263	1011	0	-	-	-	-	+	-	+	+	-	-	-	-	-	-	0	0	-	0	0	0	+	+	-	-	-	0	0	0	+	-	-	-	-	-	-	-
skr	Siraiki	Central Pakistan	ɪ	ɪ	ph	TRUE	026A	1011	0	-	+	-	-	-	+	+	0	+	-	-	-	-	-	0	0	-	0	0	0	+	+	-	+	-	-	-	-	+	-	-	-	0	-	-	0
skr	Siraiki	Central Pakistan	ɪa	ɪa	ph	TRUE	026A+0061	1011	0	-	+	-	-	-	+	+	0	+	-	-	-	-	-	0	0	-	0	0	0	+	+,-	-,+	+,-	-	-	-	-	+	-	-	-	0	-	-	0
skr	Siraiki	Central Pakistan	ɪã	ɪã	ph	TRUE	026A+0061+0303	1011	0	-	+	-	-	-	+	+	0	+	-	-	+	-	-	0	0	-	0	0	0	+	+,-	-,+	+,-	-	-	-	-	+	-	-	-	0	-	-	0
skr	Siraiki	Central Pakistan	ɪʌ	ɪʌ	ph	TRUE	026A+028C	1011	0	-	+	-	-	-	+	+	0	+	-	-	-	-	-	0	0	-	0	0	0	+	+,-	-	+,-	-,+	-	-	-	+	-	-	-	0	-	-	0
skr	Siraiki	Central Pakistan	ɪ̃	ɪ̃	ph	TRUE	026A+0303	1011	0	-	+	-	-	-	+	+	0	+	-	-	+	-	-	0	0	-	0	0	0	+	+	-	+	-	-	-	-	+	-	-	-	0	-	-	0
skr	Siraiki	Central Pakistan	ɲ	ɲ	ph	TRUE	0272	1011	0	-	-	-	-	+	+	-	0	-	-	-	+	-	-	0	0	+	-	+	-	+	+	-	+	-	0	0	0	+	-	-	-	-	-	-	-
skr	Siraiki	Central Pakistan	ɳ	ɳ	ph	TRUE	0273	1011	0	-	-	-	-	+	+	-	0	-	-	-	+	-	-	0	0	+	-	-	-	-	0	0	0	0	0	0	0	+	-	-	-	-	-	-	-
skr	Siraiki	Central Pakistan	ɳʱ	ɳʱ	ph	TRUE	0273+02B1	1011	0	-	-	-	-	+	+	-	0	-	-	-	+	-	-	0	0	+	-	-	-	-	0	0	0	0	0	0	0	+	-	+	-	-	-	-	-
skr	Siraiki	Central Pakistan	ɽ	ɽ	ph	TRUE	027D	1011	0	-	-	-	-	+	+	+	0	+	+	-	-	-	-	0	0	+	-	-	-	-	0	0	0	0	0	0	0	+	-	-	-	-	-	-	-
skr	Siraiki	Central Pakistan	ɽʱ	ɽʱ	ph	TRUE	027D+02B1	1011	0	-	-	-	-	+	+	+	0	+	+	-	-	-	-	0	0	+	-	-	-	-	0	0	0	0	0	0	0	+	-	+	-	-	-	-	-
skr	Siraiki	Central Pakistan	ɾʱ	ɾʱ	ph	TRUE	027E+02B1	1011	0	-	-	-	-	+	+	+	0	+	+	-	-	-	-	0	0	+	+	-	-	-	0	0	0	0	0	0	0	+	-	+	-	-	-	-	-
skr	Siraiki	Central Pakistan	ɾ̪	ɾ̪	ph	TRUE	027E+032A	1011	0	-	-	-	-	+	+	+	0	+	+	-	-	-	-	0	0	+	+	+	-	-	0	0	0	0	0	0	0	+	-	-	-	-	-	-	-
skr	Siraiki	Central Pakistan	ʃ	ʃ	ph	TRUE	0283	1011	0	-	-	-	-	+	-	+	+	-	-	-	-	-	-	0	0	+	-	+	+	-	0	0	0	0	0	0	0	-	-	-	-	-	-	-	-
skr	Siraiki	Central Pakistan	ʄ	ʄ	ph	TRUE	0284	1011	0	-	-	-	-	+	-	-	-	-	-	-	-	-	-	0	0	+	-	+	-	+	+	-	+	-	0	0	0	+	-	-	-	-	-	+	-
skr	Siraiki	Central Pakistan	ʈ	ʈ	ph	TRUE	0288	1011	0	-	-	-	-	+	-	-	-	-	-	-	-	-	-	0	0	+	-	-	-	-	0	0	0	0	0	0	0	-	-	-	-	-	-	-	-
skr	Siraiki	Central Pakistan	ʈʰ	ʈʰ	ph	TRUE	0288+02B0	1011	0	-	-	-	-	+	-	-	-	-	-	-	-	-	-	0	0	+	-	-	-	-	0	0	0	0	0	0	0	-	-	+	-	-	-	-	-
skr	Siraiki	Central Pakistan	ʊ	ʊ	ph	TRUE	028A	1011	0	-	+	-	-	-	+	+	0	+	-	-	-	-	+	+	-	-	0	0	0	+	+	-	-	+	-	-	-	+	-	-	-	0	-	-	0
skr	Siraiki	Central Pakistan	ʊa	ʊa	ph	TRUE	028A+0061	1011	0	-	+	-	-	-	+	+	0	+	-	-	-	-	+,-	+	-	-	0	0	0	+	+,-	-,+	-	+,-	-	-	-	+	-	-	-	0	-	-	0
skr	Siraiki	Central Pakistan	ʊe	ʊe	ph	TRUE	028A+0065	1011	0	-	+	-	-	-	+	+	0	+	-	-	-	-	+,-	+	-	-	0	0	0	+	+,-	-	-,+	+,-	-,+	-	-	+	-	-	-	0	-	-	0
skr	Siraiki	Central Pakistan	ʊi	ʊi	ph	TRUE	028A+0069	1011	0	-	+	-	-	-	+	+	0	+	-	-	-	-	+,-	+	-	-	0	0	0	+	+	-	-,+	+,-	-,+	-	-	+	-	-	-	0	-	-	0
skr	Siraiki	Central Pakistan	ʊ̃	ʊ̃	ph	TRUE	028A+0303	1011	0	-	+	-	-	-	+	+	0	+	-	-	+	-	+	+	-	-	0	0	0	+	+	-	-	+	-	-	-	+	-	-	-	0	-	-	0
skr	Siraiki	Central Pakistan	ʌ	ʌ	ph	TRUE	028C	1011	0	-	+	-	-	-	+	+	0	+	-	-	-	-	-	0	0	-	0	0	0	+	-	-	-	+	-	-	-	+	-	-	-	0	-	-	0
skr	Siraiki	Central Pakistan	ʌi	ʌi	ph	TRUE	028C+0069	1011	0	-	+	-	-	-	+	+	0	+	-	-	-	-	-	0	0	-	0	0	0	+	-,+	-	-,+	+,-	-,+	-	-	+	-	-	-	0	-	-	0
skr	Siraiki	Central Pakistan	ʌ̃	ʌ̃	ph	TRUE	028C+0303	1011	0	-	+	-	-	-	+	+	0	+	-	-	+	-	-	0	0	-	0	0	0	+	-	-	-	+	-	-	-	+	-	-	-	0	-	-	0
sjw	Shawnee	NA	a	a	ph	TRUE	0061	1012	0	-	+	-	-	-	+	+	0	+	-	-	-	-	-	0	0	-	0	0	0	+	-	+	-	-	0	-	-	+	-	-	-	0	-	-	0
sjw	Shawnee	NA	aː	aː a	ph	TRUE	0061+02D0	1012	0	-	+	-	+	-	+	+	0	+	-	-	-	-	-	0	0	-	0	0	0	+	-	+	-	-	0	-	-	+	-	-	-	0	-	-	0
sjw	Shawnee	NA	e	e ɛ	ph	TRUE	0065	1012	0	-	+	-	-	-	+	+	0	+	-	-	-	-	-	0	0	-	0	0	0	+	-	-	+	-	+	-	-	+	-	-	-	0	-	-	0
sjw	Shawnee	NA	i	i ɪ	ph	TRUE	0069	1012	0	-	+	-	-	-	+	+	0	+	-	-	-	-	-	0	0	-	0	0	0	+	+	-	+	-	+	-	-	+	-	-	-	0	-	-	0
sjw	Shawnee	NA	iː	iː i	ph	TRUE	0069+02D0	1012	0	-	+	-	+	-	+	+	0	+	-	-	-	-	-	0	0	-	0	0	0	+	+	-	+	-	+	-	-	+	-	-	-	0	-	-	0
sjw	Shawnee	NA	j	j	ph	TRUE	006A	1012	0	-	-	-	-	-	+	+	0	+	-	-	-	-	-	0	0	-	0	0	0	+	+	-	+	-	+	0	0	+	-	-	-	-	-	-	-
sjw	Shawnee	NA	k	k	ph	TRUE	006B	1012	0	-	-	-	-	+	-	-	-	-	-	-	-	-	-	0	0	-	0	0	0	+	+	-	-	-	0	0	0	-	-	-	-	-	-	-	-
sjw	Shawnee	NA	kː	kː	ph	TRUE	006B+02D0	1012	0	-	-	-	+	+	-	-	-	-	-	-	-	-	-	0	0	-	0	0	0	+	+	-	-	-	0	0	0	-	-	-	-	-	-	-	-
sjw	Shawnee	NA	l	l	ph	TRUE	006C	1012	0	-	-	-	-	+	+	+	0	+	-	-	-	+	-	0	0	+	+	-	-	-	0	0	0	0	0	0	0	+	-	-	-	-	-	-	-
sjw	Shawnee	NA	m	m	ph	TRUE	006D	1012	0	-	-	-	-	+	+	-	0	-	-	-	+	-	+	-	-	-	0	0	0	-	0	0	0	0	0	0	0	+	-	-	-	-	-	-	-
sjw	Shawnee	NA	n	n	ph	TRUE	006E	1012	0	-	-	-	-	+	+	-	0	-	-	-	+	-	-	0	0	+	+	-	-	-	0	0	0	0	0	0	0	+	-	-	-	-	-	-	-
sjw	Shawnee	NA	o	o	ph	TRUE	006F	1012	0	-	+	-	-	-	+	+	0	+	-	-	-	-	+	+	-	-	0	0	0	+	-	-	-	+	+	-	-	+	-	-	-	0	-	-	0
sjw	Shawnee	NA	p	p	ph	TRUE	0070	1012	0	-	-	-	-	+	-	-	-	-	-	-	-	-	+	-	-	-	0	0	0	-	0	0	0	0	0	0	0	-	-	-	-	-	-	-	-
sjw	Shawnee	NA	t	t	ph	TRUE	0074	1012	0	-	-	-	-	+	-	-	-	-	-	-	-	-	-	0	0	+	+	-	-	-	0	0	0	0	0	0	0	-	-	-	-	-	-	-	-
sjw	Shawnee	NA	t̠ʃ	t̠ʃ	ph	TRUE	0074+0320+0283	1012	0	-	-	-	-	+	-	-	+	-	-	-	-	-	-	0	0	+	-	+	+	-	0	0	0	0	0	0	0	-	-	-	-	-	-	-	-
sjw	Shawnee	NA	w	w	ph	TRUE	0077	1012	0	-	-	-	-	-	+	+	0	+	-	-	-	-	+	+	-	-	0	0	0	+	+	-	-	+	+	0	0	+	-	-	-	-	-	-	-
sjw	Shawnee	NA	ʃ	ʃ	ph	TRUE	0283	1012	0	-	-	-	-	+	-	+	+	-	-	-	-	-	-	0	0	+	-	+	+	-	0	0	0	0	0	0	0	-	-	-	-	-	-	-	-
sjw	Shawnee	NA	ʔ	ʔ h ʔ ʔ	ph	TRUE	0294	1012	0	-	-	-	-	+	-	-	-	-	-	-	-	-	-	0	0	-	0	0	0	-	0	0	0	0	0	0	0	-	-	-	+	-	-	-	-
sjw	Shawnee	NA	θ	θ	ph	TRUE	03B8	1012	0	-	-	-	-	+	-	+	+	-	-	-	-	-	-	0	0	+	+	+	-	-	0	0	0	0	0	0	0	-	-	-	-	-	-	-	-
skv	Skou	NA	a	a	ph	TRUE	0061	1013	0	-	+	-	-	-	+	+	0	+	-	-	-	-	-	0	0	-	0	0	0	+	-	+	-	-	0	-	-	+	-	-	-	0	-	-	0
skv	Skou	NA	b	b β	ph	TRUE	0062	1013	0	-	-	-	-	+	-	-	-	-	-	-	-	-	+	-	-	-	0	0	0	-	0	0	0	0	0	0	0	+	-	-	-	-	-	-	-
skv	Skou	NA	f	f	ph	TRUE	0066	1013	0	-	-	-	-	+	-	+	+	-	-	-	-	-	+	-	+	-	0	0	0	-	0	0	0	0	0	0	0	-	-	-	-	-	-	-	-
skv	Skou	NA	h	h	ph	TRUE	0068	1013	0	-	-	-	-	-	-	+	+	-	-	-	-	-	-	0	0	-	0	0	0	-	0	0	0	0	0	0	0	-	-	+	-	-	-	-	-
skv	Skou	NA	i	i ɪ e	ph	TRUE	0069	1013	0	-	+	-	-	-	+	+	0	+	-	-	-	-	-	0	0	-	0	0	0	+	+	-	+	-	+	-	-	+	-	-	-	0	-	-	0
skv	Skou	NA	j	j ʑj dzj	ph	TRUE	006A	1013	0	-	-	-	-	-	+	+	0	+	-	-	-	-	-	0	0	-	0	0	0	+	+	-	+	-	+	0	0	+	-	-	-	-	-	-	-
skv	Skou	NA	k	k ɣ h	ph	TRUE	006B	1013	0	-	-	-	-	+	-	-	-	-	-	-	-	-	-	0	0	-	0	0	0	+	+	-	-	-	0	0	0	-	-	-	-	-	-	-	-
skv	Skou	NA	l	l l̃	ph	TRUE	006C	1013	0	-	-	-	-	+	+	+	0	+	-	-	-	+	-	0	0	+	+	-	-	-	0	0	0	0	0	0	0	+	-	-	-	-	-	-	-
skv	Skou	NA	m	m	ph	TRUE	006D	1013	0	-	-	-	-	+	+	-	0	-	-	-	+	-	+	-	-	-	0	0	0	-	0	0	0	0	0	0	0	+	-	-	-	-	-	-	-
skv	Skou	NA	n	n	ph	TRUE	006E	1013	0	-	-	-	-	+	+	-	0	-	-	-	+	-	-	0	0	+	+	-	-	-	0	0	0	0	0	0	0	+	-	-	-	-	-	-	-
skv	Skou	NA	p	p pʷ	ph	TRUE	0070	1013	0	-	-	-	-	+	-	-	-	-	-	-	-	-	+	-	-	-	0	0	0	-	0	0	0	0	0	0	0	-	-	-	-	-	-	-	-
skv	Skou	NA	r	r	ph	TRUE	0072	1013	0	-	-	-	-	+	+	+	0	+	-	+	-	-	-	0	0	+	+	-	-	-	0	0	0	0	0	0	0	+	-	-	-	-	-	-	-
skv	Skou	NA	t	t s tw	ph	TRUE	0074	1013	0	-	-	-	-	+	-	-	-	-	-	-	-	-	-	0	0	+	+	-	-	-	0	0	0	0	0	0	0	-	-	-	-	-	-	-	-
skv	Skou	NA	u	u ʊ o o̞	ph	TRUE	0075	1013	0	-	+	-	-	-	+	+	0	+	-	-	-	-	+	+	-	-	0	0	0	+	+	-	-	+	+	-	-	+	-	-	-	0	-	-	0
skv	Skou	NA	w	w ɡʷ	ph	TRUE	0077	1013	0	-	-	-	-	-	+	+	0	+	-	-	-	-	+	+	-	-	0	0	0	+	+	-	-	+	+	0	0	+	-	-	-	-	-	-	-
skv	Skou	NA	ø	ø œ ʏ œ̝	ph	TRUE	00F8	1013	0	-	+	-	-	-	+	+	0	+	-	-	-	-	+	+	-	-	0	0	0	+	-	-	+	-	+	-	-	+	-	-	-	0	-	-	0
skv	Skou	NA	ɔ	ɔ o	ph	TRUE	0254	1013	0	-	+	-	-	-	+	+	0	+	-	-	-	-	+	+	-	-	0	0	0	+	-	-	-	+	-	-	-	+	-	-	-	0	-	-	0
skv	Skou	NA	ɛ	ɛ ɛ̞ e	ph	TRUE	025B	1013	0	-	+	-	-	-	+	+	0	+	-	-	-	-	-	0	0	-	0	0	0	+	-	-	+	-	-	-	-	+	-	-	-	0	-	-	0
skv	Skou	NA	ɟ	ɟ ɡj ɡɟ ɡ	ph	TRUE	025F	1013	0	-	-	-	-	+	-	-	-	-	-	-	-	-	-	0	0	+	-	+	-	+	+	-	+	-	0	0	0	+	-	-	-	-	-	-	-
skv	Skou	NA	ʉ	ʉ ʉ̞	ph	TRUE	0289	1013	0	-	+	-	-	-	+	+	0	+	-	-	-	-	+	+	-	-	0	0	0	+	+	-	-	-	+	-	-	+	-	-	-	0	-	-	0
skv	Skou	NA	˦	˦	ph	TRUE	02E6	1013	+	0	0	0	0	0	0	0	0	0	0	0	0	0	0	0	0	0	0	0	0	0	0	0	0	0	0	0	0	0	0	0	0	0	0	0	0
skv	Skou	NA	˨	˨	ph	TRUE	02E8	1013	+	0	0	0	0	0	0	0	0	0	0	0	0	0	0	0	0	0	0	0	0	0	0	0	0	0	0	0	0	0	0	0	0	0	0	0	0
skv	Skou	NA	˩˥	˩˥ ˩˥ ˩˥	ph	TRUE	02E9+02E5	1013	+	0	0	0	0	0	0	0	0	0	0	0	0	0	0	0	0	0	0	0	0	0	0	0	0	0	0	0	0	0	0	0	0	0	0	0	0
thm	So	NA	a	a	ph	NA	0061	1014	0	-	+	-	-	-	+	+	0	+	-	-	-	-	-	0	0	-	0	0	0	+	-	+	-	-	0	-	-	+	-	-	-	0	-	-	0
thm	So	NA	aː	aː	ph	NA	0061+02D0	1014	0	-	+	-	+	-	+	+	0	+	-	-	-	-	-	0	0	-	0	0	0	+	-	+	-	-	0	-	-	+	-	-	-	0	-	-	0
thm	So	NA	a̤	a̤	ph	NA	0061+0324	1014	0	-	+	-	-	-	+	+	0	+	-	-	-	-	-	0	0	-	0	0	0	+	-	+	-	-	0	-	-	+	-	+	-	0	-	-	0
thm	So	NA	a̤ː	a̤ː	ph	NA	0061+0324+02D0	1014	0	-	+	-	+	-	+	+	0	+	-	-	-	-	-	0	0	-	0	0	0	+	-	+	-	-	0	-	-	+	-	+	-	0	-	-	0
thm	So	NA	b	b	ph	NA	0062	1014	0	-	-	-	-	+	-	-	-	-	-	-	-	-	+	-	-	-	0	0	0	-	0	0	0	0	0	0	0	+	-	-	-	-	-	-	-
thm	So	NA	c	c	ph	NA	0063	1014	0	-	-	-	-	+	-	-	-	-	-	-	-	-	-	0	0	+	-	+	-	+	+	-	+	-	0	0	0	-	-	-	-	-	-	-	-
thm	So	NA	cʰ	cʰ	ph	NA	0063+02B0	1014	0	-	-	-	-	+	-	-	-	-	-	-	-	-	-	0	0	+	-	+	-	+	+	-	+	-	0	0	0	-	-	+	-	-	-	-	-
thm	So	NA	d	d	ph	NA	0064	1014	0	-	-	-	-	+	-	-	-	-	-	-	-	-	-	0	0	+	+	-	-	-	0	0	0	0	0	0	0	+	-	-	-	-	-	-	-
thm	So	NA	e	e	ph	NA	0065	1014	0	-	+	-	-	-	+	+	0	+	-	-	-	-	-	0	0	-	0	0	0	+	-	-	+	-	+	-	-	+	-	-	-	0	-	-	0
thm	So	NA	eː	eː	ph	NA	0065+02D0	1014	0	-	+	-	+	-	+	+	0	+	-	-	-	-	-	0	0	-	0	0	0	+	-	-	+	-	+	-	-	+	-	-	-	0	-	-	0
thm	So	NA	e̤	e̤	ph	NA	0065+0324	1014	0	-	+	-	-	-	+	+	0	+	-	-	-	-	-	0	0	-	0	0	0	+	-	-	+	-	+	-	-	+	-	+	-	0	-	-	0
thm	So	NA	e̤ː	e̤ː	ph	NA	0065+0324+02D0	1014	0	-	+	-	+	-	+	+	0	+	-	-	-	-	-	0	0	-	0	0	0	+	-	-	+	-	+	-	-	+	-	+	-	0	-	-	0
thm	So	NA	f	f	ph	NA	0066	1014	0	-	-	-	-	+	-	+	+	-	-	-	-	-	+	-	+	-	0	0	0	-	0	0	0	0	0	0	0	-	-	-	-	-	-	-	-
thm	So	NA	h	h	ph	NA	0068	1014	0	-	-	-	-	-	-	+	+	-	-	-	-	-	-	0	0	-	0	0	0	-	0	0	0	0	0	0	0	-	-	+	-	-	-	-	-
thm	So	NA	i	i	ph	NA	0069	1014	0	-	+	-	-	-	+	+	0	+	-	-	-	-	-	0	0	-	0	0	0	+	+	-	+	-	+	-	-	+	-	-	-	0	-	-	0
thm	So	NA	ia	ia	ph	NA	0069+0061	1014	0	-	+	-	-	-	+	+	0	+	-	-	-	-	-	0	0	-	0	0	0	+	+,-	-,+	+,-	-	+	-	-	+	-	-	-	0	-	-	0
thm	So	NA	iː	iː	ph	NA	0069+02D0	1014	0	-	+	-	+	-	+	+	0	+	-	-	-	-	-	0	0	-	0	0	0	+	+	-	+	-	+	-	-	+	-	-	-	0	-	-	0
thm	So	NA	i̤	i̤	ph	NA	0069+0324	1014	0	-	+	-	-	-	+	+	0	+	-	-	-	-	-	0	0	-	0	0	0	+	+	-	+	-	+	-	-	+	-	+	-	0	-	-	0
thm	So	NA	i̤a	i̤a	ph	NA	0069+0324+0061	1014	0	-	+	-	-	-	+	+	0	+	-	-	-	-	-	0	0	-	0	0	0	+	+,-	-,+	+,-	-	+	-	-	+	-	+	-	0	-	-	0
thm	So	NA	i̤ː	i̤ː	ph	NA	0069+0324+02D0	1014	0	-	+	-	+	-	+	+	0	+	-	-	-	-	-	0	0	-	0	0	0	+	+	-	+	-	+	-	-	+	-	+	-	0	-	-	0
thm	So	NA	j	j	ph	NA	006A	1014	0	-	-	-	-	-	+	+	0	+	-	-	-	-	-	0	0	-	0	0	0	+	+	-	+	-	+	0	0	+	-	-	-	-	-	-	-
thm	So	NA	k	k	ph	NA	006B	1014	0	-	-	-	-	+	-	-	-	-	-	-	-	-	-	0	0	-	0	0	0	+	+	-	-	-	0	0	0	-	-	-	-	-	-	-	-
thm	So	NA	kʰ	kʰ	ph	NA	006B+02B0	1014	0	-	-	-	-	+	-	-	-	-	-	-	-	-	-	0	0	-	0	0	0	+	+	-	-	-	0	0	0	-	-	+	-	-	-	-	-
thm	So	NA	l	l	ph	NA	006C	1014	0	-	-	-	-	+	+	+	0	+	-	-	-	+	-	0	0	+	+	-	-	-	0	0	0	0	0	0	0	+	-	-	-	-	-	-	-
thm	So	NA	m	m	ph	NA	006D	1014	0	-	-	-	-	+	+	-	0	-	-	-	+	-	+	-	-	-	0	0	0	-	0	0	0	0	0	0	0	+	-	-	-	-	-	-	-
thm	So	NA	n	n	ph	NA	006E	1014	0	-	-	-	-	+	+	-	0	-	-	-	+	-	-	0	0	+	+	-	-	-	0	0	0	0	0	0	0	+	-	-	-	-	-	-	-
thm	So	NA	o	o	ph	NA	006F	1014	0	-	+	-	-	-	+	+	0	+	-	-	-	-	+	+	-	-	0	0	0	+	-	-	-	+	+	-	-	+	-	-	-	0	-	-	0
thm	So	NA	oː	oː	ph	NA	006F+02D0	1014	0	-	+	-	+	-	+	+	0	+	-	-	-	-	+	+	-	-	0	0	0	+	-	-	-	+	+	-	-	+	-	-	-	0	-	-	0
thm	So	NA	o̤	o̤	ph	NA	006F+0324	1014	0	-	+	-	-	-	+	+	0	+	-	-	-	-	+	+	-	-	0	0	0	+	-	-	-	+	+	-	-	+	-	+	-	0	-	-	0
thm	So	NA	o̤ː	o̤ː	ph	NA	006F+0324+02D0	1014	0	-	+	-	+	-	+	+	0	+	-	-	-	-	+	+	-	-	0	0	0	+	-	-	-	+	+	-	-	+	-	+	-	0	-	-	0
thm	So	NA	p	p	ph	NA	0070	1014	0	-	-	-	-	+	-	-	-	-	-	-	-	-	+	-	-	-	0	0	0	-	0	0	0	0	0	0	0	-	-	-	-	-	-	-	-
thm	So	NA	pʰ	pʰ	ph	NA	0070+02B0	1014	0	-	-	-	-	+	-	-	-	-	-	-	-	-	+	-	-	-	0	0	0	-	0	0	0	0	0	0	0	-	-	+	-	-	-	-	-
thm	So	NA	s	s	ph	NA	0073	1014	0	-	-	-	-	+	-	+	+	-	-	-	-	-	-	0	0	+	+	-	+	-	0	0	0	0	0	0	0	-	-	-	-	-	-	-	-
thm	So	NA	t	t	ph	NA	0074	1014	0	-	-	-	-	+	-	-	-	-	-	-	-	-	-	0	0	+	+	-	-	-	0	0	0	0	0	0	0	-	-	-	-	-	-	-	-
thm	So	NA	tʰ	tʰ	ph	NA	0074+02B0	1014	0	-	-	-	-	+	-	-	-	-	-	-	-	-	-	0	0	+	+	-	-	-	0	0	0	0	0	0	0	-	-	+	-	-	-	-	-
thm	So	NA	u	u	ph	NA	0075	1014	0	-	+	-	-	-	+	+	0	+	-	-	-	-	+	+	-	-	0	0	0	+	+	-	-	+	+	-	-	+	-	-	-	0	-	-	0
thm	So	NA	ua	ua	ph	NA	0075+0061	1014	0	-	+	-	-	-	+	+	0	+	-	-	-	-	+,-	+	-	-	0	0	0	+	+,-	-,+	-	+,-	+	-	-	+	-	-	-	0	-	-	0
thm	So	NA	uː	uː	ph	NA	0075+02D0	1014	0	-	+	-	+	-	+	+	0	+	-	-	-	-	+	+	-	-	0	0	0	+	+	-	-	+	+	-	-	+	-	-	-	0	-	-	0
thm	So	NA	ṳ	ṳ	ph	NA	0075+0324	1014	0	-	+	-	-	-	+	+	0	+	-	-	-	-	+	+	-	-	0	0	0	+	+	-	-	+	+	-	-	+	-	+	-	0	-	-	0
thm	So	NA	ṳa	ṳa ṳa ṳa	ph	NA	0075+0324+0061	1014	0	-	+	-	-	-	+	+	0	+	-	-	-	-	+,-	+	-	-	0	0	0	+	+,-	-,+	-	+,-	+	-	-	+	-	+	-	0	-	-	0
thm	So	NA	ṳː	ṳː	ph	NA	0075+0324+02D0	1014	0	-	+	-	+	-	+	+	0	+	-	-	-	-	+	+	-	-	0	0	0	+	+	-	-	+	+	-	-	+	-	+	-	0	-	-	0
thm	So	NA	w	w v	ph	NA	0077	1014	0	-	-	-	-	-	+	+	0	+	-	-	-	-	+	+	-	-	0	0	0	+	+	-	-	+	+	0	0	+	-	-	-	-	-	-	-
thm	So	NA	ŋ	ŋ	ph	NA	014B	1014	0	-	-	-	-	+	+	-	0	-	-	-	+	-	-	0	0	-	0	0	0	+	+	-	-	-	0	0	0	+	-	-	-	-	-	-	-
thm	So	NA	ɑ	ɑ	ph	NA	0251	1014	0	-	+	-	-	-	+	+	0	+	-	-	-	-	-	0	0	-	0	0	0	+	-	+	-	+	0	-	-	+	-	-	-	0	-	-	0
thm	So	NA	ɑː	ɑː	ph	NA	0251+02D0	1014	0	-	+	-	+	-	+	+	0	+	-	-	-	-	-	0	0	-	0	0	0	+	-	+	-	+	0	-	-	+	-	-	-	0	-	-	0
thm	So	NA	ɑ̤	ɑ̤	ph	NA	0251+0324	1014	0	-	+	-	-	-	+	+	0	+	-	-	-	-	-	0	0	-	0	0	0	+	-	+	-	+	0	-	-	+	-	+	-	0	-	-	0
thm	So	NA	ɑ̤ː	ɑ̤ː	ph	NA	0251+0324+02D0	1014	0	-	+	-	+	-	+	+	0	+	-	-	-	-	-	0	0	-	0	0	0	+	-	+	-	+	0	-	-	+	-	+	-	0	-	-	0
thm	So	NA	ɔ	ɔ	ph	NA	0254	1014	0	-	+	-	-	-	+	+	0	+	-	-	-	-	+	+	-	-	0	0	0	+	-	-	-	+	-	-	-	+	-	-	-	0	-	-	0
thm	So	NA	ɔː	ɔː	ph	NA	0254+02D0	1014	0	-	+	-	+	-	+	+	0	+	-	-	-	-	+	+	-	-	0	0	0	+	-	-	-	+	-	-	-	+	-	-	-	0	-	-	0
thm	So	NA	ɔ̤	ɔ̤	ph	NA	0254+0324	1014	0	-	+	-	-	-	+	+	0	+	-	-	-	-	+	+	-	-	0	0	0	+	-	-	-	+	-	-	-	+	-	+	-	0	-	-	0
thm	So	NA	ɔ̤ː	ɔ̤ː	ph	NA	0254+0324+02D0	1014	0	-	+	-	+	-	+	+	0	+	-	-	-	-	+	+	-	-	0	0	0	+	-	-	-	+	-	-	-	+	-	+	-	0	-	-	0
thm	So	NA	ɛ	ɛ	ph	NA	025B	1014	0	-	+	-	-	-	+	+	0	+	-	-	-	-	-	0	0	-	0	0	0	+	-	-	+	-	-	-	-	+	-	-	-	0	-	-	0
thm	So	NA	ɛː	ɛː	ph	NA	025B+02D0	1014	0	-	+	-	+	-	+	+	0	+	-	-	-	-	-	0	0	-	0	0	0	+	-	-	+	-	-	-	-	+	-	-	-	0	-	-	0
thm	So	NA	ɛ̤	ɛ̤	ph	NA	025B+0324	1014	0	-	+	-	-	-	+	+	0	+	-	-	-	-	-	0	0	-	0	0	0	+	-	-	+	-	-	-	-	+	-	+	-	0	-	-	0
thm	So	NA	ɛ̤ː	ɛ̤ː	ph	NA	025B+0324+02D0	1014	0	-	+	-	+	-	+	+	0	+	-	-	-	-	-	0	0	-	0	0	0	+	-	-	+	-	-	-	-	+	-	+	-	0	-	-	0
thm	So	NA	ɤ	ɤ	ph	NA	0264	1014	0	-	+	-	-	-	+	+	0	+	-	-	-	-	-	0	0	-	0	0	0	+	-	-	-	+	+	-	-	+	-	-	-	0	-	-	0
thm	So	NA	ɤː	ɤː	ph	NA	0264+02D0	1014	0	-	+	-	+	-	+	+	0	+	-	-	-	-	-	0	0	-	0	0	0	+	-	-	-	+	+	-	-	+	-	-	-	0	-	-	0
thm	So	NA	ɤ̤	ɤ̤	ph	NA	0264+0324	1014	0	-	+	-	-	-	+	+	0	+	-	-	-	-	-	0	0	-	0	0	0	+	-	-	-	+	+	-	-	+	-	+	-	0	-	-	0
thm	So	NA	ɤ̤ː	ɤ̤ː	ph	NA	0264+0324+02D0	1014	0	-	+	-	+	-	+	+	0	+	-	-	-	-	-	0	0	-	0	0	0	+	-	-	-	+	+	-	-	+	-	+	-	0	-	-	0
thm	So	NA	ɯ	ɯ	ph	NA	026F	1014	0	-	+	-	-	-	+	+	0	+	-	-	-	-	-	0	0	-	0	0	0	+	+	-	-	+	+	-	-	+	-	-	-	0	-	-	0
thm	So	NA	ɯa	ɯa	ph	NA	026F+0061	1014	0	-	+	-	-	-	+	+	0	+	-	-	-	-	-	0	0	-	0	0	0	+	+,-	-,+	-	+,-	+	-	-	+	-	-	-	0	-	-	0
thm	So	NA	ɯː	ɯː	ph	NA	026F+02D0	1014	0	-	+	-	+	-	+	+	0	+	-	-	-	-	-	0	0	-	0	0	0	+	+	-	-	+	+	-	-	+	-	-	-	0	-	-	0
thm	So	NA	ɯ̤	ɯ̤	ph	NA	026F+0324	1014	0	-	+	-	-	-	+	+	0	+	-	-	-	-	-	0	0	-	0	0	0	+	+	-	-	+	+	-	-	+	-	+	-	0	-	-	0
thm	So	NA	ɯ̤a	ɯ̤a	ph	NA	026F+0324+0061	1014	0	-	+	-	-	-	+	+	0	+	-	-	-	-	-	0	0	-	0	0	0	+	+,-	-,+	-	+,-	+	-	-	+	-	+	-	0	-	-	0
thm	So	NA	ɯ̤ː	ɯ̤ː	ph	NA	026F+0324+02D0	1014	0	-	+	-	+	-	+	+	0	+	-	-	-	-	-	0	0	-	0	0	0	+	+	-	-	+	+	-	-	+	-	+	-	0	-	-	0
thm	So	NA	ɲ	ɲ	ph	NA	0272	1014	0	-	-	-	-	+	+	-	0	-	-	-	+	-	-	0	0	+	-	+	-	+	+	-	+	-	0	0	0	+	-	-	-	-	-	-	-
thm	So	NA	ɾ	ɾ	ph	NA	027E	1014	0	-	-	-	-	+	+	+	0	+	+	-	-	-	-	0	0	+	+	-	-	-	0	0	0	0	0	0	0	+	-	-	-	-	-	-	-
thm	So	NA	ʌ	ʌ	ph	NA	028C	1014	0	-	+	-	-	-	+	+	0	+	-	-	-	-	-	0	0	-	0	0	0	+	-	-	-	+	-	-	-	+	-	-	-	0	-	-	0
thm	So	NA	ʌː	ʌː	ph	NA	028C+02D0	1014	0	-	+	-	+	-	+	+	0	+	-	-	-	-	-	0	0	-	0	0	0	+	-	-	-	+	-	-	-	+	-	-	-	0	-	-	0
thm	So	NA	ʌ̤	ʌ̤	ph	NA	028C+0324	1014	0	-	+	-	-	-	+	+	0	+	-	-	-	-	-	0	0	-	0	0	0	+	-	-	-	+	-	-	-	+	-	+	-	0	-	-	0
thm	So	NA	ʌ̤ː	ʌ̤ː	ph	NA	028C+0324+02D0	1014	0	-	+	-	+	-	+	+	0	+	-	-	-	-	-	0	0	-	0	0	0	+	-	-	-	+	-	-	-	+	-	+	-	0	-	-	0
thm	So	NA	ʔ	ʔ	ph	NA	0294	1014	0	-	-	-	-	+	-	-	-	-	-	-	-	-	-	0	0	-	0	0	0	-	0	0	0	0	0	0	0	-	-	-	+	-	-	-	-
erk	South Efate	NA	a	a	ph	TRUE	0061	1015	0	-	+	-	-	-	+	+	0	+	-	-	-	-	-	0	0	-	0	0	0	+	-	+	-	-	0	-	-	+	-	-	-	0	-	-	0
erk	South Efate	NA	e	e ɛ	ph	TRUE	0065	1015	0	-	+	-	-	-	+	+	0	+	-	-	-	-	-	0	0	-	0	0	0	+	-	-	+	-	+	-	-	+	-	-	-	0	-	-	0
erk	South Efate	NA	f	f	ph	TRUE	0066	1015	0	-	-	-	-	+	-	+	+	-	-	-	-	-	+	-	+	-	0	0	0	-	0	0	0	0	0	0	0	-	-	-	-	-	-	-	-
erk	South Efate	NA	i	ɨ ə j i	ph	TRUE	0069	1015	0	-	+	-	-	-	+	+	0	+	-	-	-	-	-	0	0	-	0	0	0	+	+	-	+	-	+	-	-	+	-	-	-	0	-	-	0
erk	South Efate	NA	j	j	ph	TRUE	006A	1015	0	-	-	-	-	-	+	+	0	+	-	-	-	-	-	0	0	-	0	0	0	+	+	-	+	-	+	0	0	+	-	-	-	-	-	-	-
erk	South Efate	NA	k	k k̚ ɡ ɣ h	ph	TRUE	006B	1015	0	-	-	-	-	+	-	-	-	-	-	-	-	-	-	0	0	-	0	0	0	+	+	-	-	-	0	0	0	-	-	-	-	-	-	-	-
erk	South Efate	NA	kp	kp p k	ph	TRUE	006B+0070	1015	0	-	-	-	-	+	-	-	-	-	-	-	-	-	+	-	-	-	0	0	0	+	+	-	-	-	0	0	0	-	-	-	-	-	-	-	-
erk	South Efate	NA	l	l	ph	TRUE	006C	1015	0	-	-	-	-	+	+	+	0	+	-	-	-	+	-	0	0	+	+	-	-	-	0	0	0	0	0	0	0	+	-	-	-	-	-	-	-
erk	South Efate	NA	m	m	ph	TRUE	006D	1015	0	-	-	-	-	+	+	-	0	-	-	-	+	-	+	-	-	-	0	0	0	-	0	0	0	0	0	0	0	+	-	-	-	-	-	-	-
erk	South Efate	NA	n	n	ph	TRUE	006E	1015	0	-	-	-	-	+	+	-	0	-	-	-	+	-	-	0	0	+	+	-	-	-	0	0	0	0	0	0	0	+	-	-	-	-	-	-	-
erk	South Efate	NA	ndr	ndr	ph	TRUE	006E+0064+0072	1015	0	-	-	-	-	+	+,-,+	-,+	-	-,+	-	-,+	+,-,-	-	-	0	0	+	+	-	-	-	0	0	0	0	0	0	0	+	-	-	-	-	-	-	-
erk	South Efate	NA	o	ɔ o o o	ph	TRUE	006F	1015	0	-	+	-	-	-	+	+	0	+	-	-	-	-	+	+	-	-	0	0	0	+	-	-	-	+	+	-	-	+	-	-	-	0	-	-	0
erk	South Efate	NA	p	p p̚ b	ph	TRUE	0070	1015	0	-	-	-	-	+	-	-	-	-	-	-	-	-	+	-	-	-	0	0	0	-	0	0	0	0	0	0	0	-	-	-	-	-	-	-	-
erk	South Efate	NA	r	r	ph	TRUE	0072	1015	0	-	-	-	-	+	+	+	0	+	-	+	-	-	-	0	0	+	+	-	-	-	0	0	0	0	0	0	0	+	-	-	-	-	-	-	-
erk	South Efate	NA	s	s	ph	TRUE	0073	1015	0	-	-	-	-	+	-	+	+	-	-	-	-	-	-	0	0	+	+	-	+	-	0	0	0	0	0	0	0	-	-	-	-	-	-	-	-
erk	South Efate	NA	t	t t̚ d	ph	TRUE	0074	1015	0	-	-	-	-	+	-	-	-	-	-	-	-	-	-	0	0	+	+	-	-	-	0	0	0	0	0	0	0	-	-	-	-	-	-	-	-
erk	South Efate	NA	u	w u	ph	TRUE	0075	1015	0	-	+	-	-	-	+	+	0	+	-	-	-	-	+	+	-	-	0	0	0	+	+	-	-	+	+	-	-	+	-	-	-	0	-	-	0
erk	South Efate	NA	w	w	ph	TRUE	0077	1015	0	-	-	-	-	-	+	+	0	+	-	-	-	-	+	+	-	-	0	0	0	+	+	-	-	+	+	0	0	+	-	-	-	-	-	-	-
erk	South Efate	NA	ŋ	ŋ	ph	TRUE	014B	1015	0	-	-	-	-	+	+	-	0	-	-	-	+	-	-	0	0	-	0	0	0	+	+	-	-	-	0	0	0	+	-	-	-	-	-	-	-
erk	South Efate	NA	ŋm	ŋm m	ph	TRUE	014B+006D	1015	0	-	-	-	-	+	+	-	0	-	-	-	+	-	-,+	-	-	-	0	0	0	+,-	+	-	-	-	0	0	0	+	-	-	-	-	-	-	-
spo	Spokan	NA	a	a	ph	TRUE	0061	1016	0	-	+	-	-	-	+	+	0	+	-	-	-	-	-	0	0	-	0	0	0	+	-	+	-	-	0	-	-	+	-	-	-	0	-	-	0
spo	Spokan	NA	e	a æ e	ph	TRUE	0065	1016	0	-	+	-	-	-	+	+	0	+	-	-	-	-	-	0	0	-	0	0	0	+	-	-	+	-	+	-	-	+	-	-	-	0	-	-	0
spo	Spokan	NA	h	h	ph	TRUE	0068	1016	0	-	-	-	-	-	-	+	+	-	-	-	-	-	-	0	0	-	0	0	0	-	0	0	0	0	0	0	0	-	-	+	-	-	-	-	-
spo	Spokan	NA	i	i e	ph	TRUE	0069	1016	0	-	+	-	-	-	+	+	0	+	-	-	-	-	-	0	0	-	0	0	0	+	+	-	+	-	+	-	-	+	-	-	-	0	-	-	0
spo	Spokan	NA	j	j	ph	TRUE	006A	1016	0	-	-	-	-	-	+	+	0	+	-	-	-	-	-	0	0	-	0	0	0	+	+	-	+	-	+	0	0	+	-	-	-	-	-	-	-
spo	Spokan	NA	j̰	j̰	ph	TRUE	006A+0330	1016	0	-	-	-	-	-	+	+	0	+	-	-	-	-	-	0	0	-	0	0	0	+	+	-	+	-	+	0	0	+	-	-	+	-	-	-	-
spo	Spokan	NA	kʷ	kʷ	ph	TRUE	006B+02B7	1016	0	-	-	-	-	+	-	-	-	-	-	-	-	-	+	+	0	-	0	0	0	+	+	-	-	-	0	0	0	-	-	-	-	-	-	-	-
spo	Spokan	NA	k̰ʷ	k̰ʷ	ph	TRUE	006B+0330+02B7	1016	0	-	-	-	-	+	-	-	-	-	-	-	-	-	+	+	0	-	0	0	0	+	+	-	-	-	0	0	0	-	-	-	+	-	-	-	-
spo	Spokan	NA	l	l l̩	ph	TRUE	006C	1016	0	-	-	-	-	+	+	+	0	+	-	-	-	+	-	0	0	+	+	-	-	-	0	0	0	0	0	0	0	+	-	-	-	-	-	-	-
spo	Spokan	NA	l̰	l̰	ph	TRUE	006C+0330	1016	0	-	-	-	-	+	+	+	0	+	-	-	-	+	-	0	0	+	+	-	-	-	0	0	0	0	0	0	0	+	-	-	+	-	-	-	-
spo	Spokan	NA	m	m m̩	ph	TRUE	006D	1016	0	-	-	-	-	+	+	-	0	-	-	-	+	-	+	-	-	-	0	0	0	-	0	0	0	0	0	0	0	+	-	-	-	-	-	-	-
spo	Spokan	NA	m̰	m̰	ph	TRUE	006D+0330	1016	0	-	-	-	-	+	+	-	0	-	-	-	+	-	+	-	-	-	0	0	0	-	0	0	0	0	0	0	0	+	-	-	+	-	-	-	-
spo	Spokan	NA	n	n n̩	ph	TRUE	006E	1016	0	-	-	-	-	+	+	-	0	-	-	-	+	-	-	0	0	+	+	-	-	-	0	0	0	0	0	0	0	+	-	-	-	-	-	-	-
spo	Spokan	NA	n̰	n̰	ph	TRUE	006E+0330	1016	0	-	-	-	-	+	+	-	0	-	-	-	+	-	-	0	0	+	+	-	-	-	0	0	0	0	0	0	0	+	-	-	+	-	-	-	-
spo	Spokan	NA	o	ɔ o	ph	TRUE	006F	1016	0	-	+	-	-	-	+	+	0	+	-	-	-	-	+	+	-	-	0	0	0	+	-	-	-	+	+	-	-	+	-	-	-	0	-	-	0
spo	Spokan	NA	p	p pʰ	ph	TRUE	0070	1016	0	-	-	-	-	+	-	-	-	-	-	-	-	-	+	-	-	-	0	0	0	-	0	0	0	0	0	0	0	-	-	-	-	-	-	-	-
spo	Spokan	NA	p̰	p̰	ph	TRUE	0070+0330	1016	0	-	-	-	-	+	-	-	-	-	-	-	-	-	+	-	-	-	0	0	0	-	0	0	0	0	0	0	0	-	-	-	+	-	-	-	-
spo	Spokan	NA	q	q qʰ	ph	TRUE	0071	1016	0	-	-	-	-	+	-	-	-	-	-	-	-	-	-	0	0	-	0	0	0	+	-	-	-	+	0	0	0	-	-	-	-	-	-	-	-
spo	Spokan	NA	qʷ	qʷ	ph	TRUE	0071+02B7	1016	0	-	-	-	-	+	-	-	-	-	-	-	-	-	+	+	0	-	0	0	0	+	-	-	-	+	0	0	0	-	-	-	-	-	-	-	-
spo	Spokan	NA	q̰	q̰	ph	TRUE	0071+0330	1016	0	-	-	-	-	+	-	-	-	-	-	-	-	-	-	0	0	-	0	0	0	+	-	-	-	+	0	0	0	-	-	-	+	-	-	-	-
spo	Spokan	NA	q̰ʷ	q̰ʷ	ph	TRUE	0071+0330+02B7	1016	0	-	-	-	-	+	-	-	-	-	-	-	-	-	+	+	0	-	0	0	0	+	-	-	-	+	0	0	0	-	-	-	+	-	-	-	-
spo	Spokan	NA	r	r r̩	ph	TRUE	0072	1016	0	-	-	-	-	+	+	+	0	+	-	+	-	-	-	0	0	+	+	-	-	-	0	0	0	0	0	0	0	+	-	-	-	-	-	-	-
spo	Spokan	NA	r̰	r̰	ph	TRUE	0072+0330	1016	0	-	-	-	-	+	+	+	0	+	-	+	-	-	-	0	0	+	+	-	-	-	0	0	0	0	0	0	0	+	-	-	+	-	-	-	-
spo	Spokan	NA	s	s	ph	TRUE	0073	1016	0	-	-	-	-	+	-	+	+	-	-	-	-	-	-	0	0	+	+	-	+	-	0	0	0	0	0	0	0	-	-	-	-	-	-	-	-
spo	Spokan	NA	t	t tʰ	ph	TRUE	0074	1016	0	-	-	-	-	+	-	-	-	-	-	-	-	-	-	0	0	+	+	-	-	-	0	0	0	0	0	0	0	-	-	-	-	-	-	-	-
spo	Spokan	NA	ts	ts	ph	TRUE	0074+0073	1016	0	-	-	-	-	+	-	-	+	-	-	-	-	-	-	0	0	+	+	-	+	-	0	0	0	0	0	0	0	-	-	-	-	-	-	-	-
spo	Spokan	NA	ts̰	ts̰	ph	TRUE	0074+0073+0330	1016	0	-	-	-	-	+	-	-	+	-	-	-	-	-	-	0	0	+	+	-	+	-	0	0	0	0	0	0	0	-	-	-	+	-	-	-	-
spo	Spokan	NA	t̠ʃ	t̠ʃ	ph	TRUE	0074+0320+0283	1016	0	-	-	-	-	+	-	-	+	-	-	-	-	-	-	0	0	+	-	+	+	-	0	0	0	0	0	0	0	-	-	-	-	-	-	-	-
spo	Spokan	NA	t̠ʃ̰	t̠ʃ̰	ph	TRUE	0074+0320+0283+0330	1016	0	-	-	-	-	+	-	-	+	-	-	-	-	-	-	0	0	+	-	+	+	-	0	0	0	0	0	0	0	-	-	-	+	-	-	-	-
spo	Spokan	NA	t̰	t̰	ph	TRUE	0074+0330	1016	0	-	-	-	-	+	-	-	-	-	-	-	-	-	-	0	0	+	+	-	-	-	0	0	0	0	0	0	0	-	-	-	+	-	-	-	-
spo	Spokan	NA	u	o u u	ph	TRUE	0075	1016	0	-	+	-	-	-	+	+	0	+	-	-	-	-	+	+	-	-	0	0	0	+	+	-	-	+	+	-	-	+	-	-	-	0	-	-	0
spo	Spokan	NA	w	w	ph	TRUE	0077	1016	0	-	-	-	-	-	+	+	0	+	-	-	-	-	+	+	-	-	0	0	0	+	+	-	-	+	+	0	0	+	-	-	-	-	-	-	-
spo	Spokan	NA	w̰	w̰	ph	TRUE	0077+0330	1016	0	-	-	-	-	-	+	+	0	+	-	-	-	-	+	+	-	-	0	0	0	+	+	-	-	+	+	0	0	+	-	-	+	-	-	-	-
spo	Spokan	NA	xʷ	xʷ	ph	TRUE	0078+02B7	1016	0	-	-	-	-	+	-	+	+	-	-	-	-	-	+	+	0	-	0	0	0	+	+	-	-	-	0	0	0	-	-	-	-	-	-	-	-
spo	Spokan	NA	ɬ	ɬ	ph	TRUE	026C	1016	0	-	-	-	-	+	-	+	+	-	-	-	-	+	-	0	0	+	+	-	-	-	0	0	0	0	0	0	0	-	-	-	-	-	-	-	-
spo	Spokan	NA	ʃ	ʃ	ph	TRUE	0283	1016	0	-	-	-	-	+	-	+	+	-	-	-	-	-	-	0	0	+	-	+	+	-	0	0	0	0	0	0	0	-	-	-	-	-	-	-	-
spo	Spokan	NA	ʔ	ʔ	ph	TRUE	0294	1016	0	-	-	-	-	+	-	-	-	-	-	-	-	-	-	0	0	-	0	0	0	-	0	0	0	0	0	0	0	-	-	-	+	-	-	-	-
spo	Spokan	NA	ʕ	ʕ	ph	TRUE	0295	1016	0	-	-	-	-	+	-	+	+	-	-	-	-	-	-	0	0	-	0	0	0	+	-	+	-	+	0	0	0	+	-	-	-	-	-	-	-
spo	Spokan	NA	ʕʷ	ʕʷ	ph	TRUE	0295+02B7	1016	0	-	-	-	-	+	-	+	+	-	-	-	-	-	+	+	0	-	0	0	0	+	-	+	-	+	0	0	0	+	-	-	-	-	-	-	-
spo	Spokan	NA	ʕ̰	ʕ̰	ph	TRUE	0295+0330	1016	0	-	-	-	-	+	-	+	+	-	-	-	-	-	-	0	0	-	0	0	0	+	-	+	-	+	0	0	0	+	-	-	+	-	-	-	-
spo	Spokan	NA	ʕ̰ʷ	ʕ̰ʷ	ph	TRUE	0295+0330+02B7	1016	0	-	-	-	-	+	-	+	+	-	-	-	-	-	+	+	0	-	0	0	0	+	-	+	-	+	0	0	0	+	-	-	+	-	-	-	-
spo	Spokan	NA	χ	χ	ph	TRUE	03C7	1016	0	-	-	-	-	+	-	+	+	-	-	-	-	-	-	0	0	-	0	0	0	+	-	-	-	+	0	0	0	-	-	-	-	-	-	-	-
spo	Spokan	NA	χʷ	χʷ	ph	TRUE	03C7+02B7	1016	0	-	-	-	-	+	-	+	+	-	-	-	-	-	+	+	0	-	0	0	0	+	-	-	-	+	0	0	0	-	-	-	-	-	-	-	-
sso	Sesotho	NA	a	a	ph	TRUE	0061	1017	0	-	+	-	-	-	+	+	0	+	-	-	-	-	-	0	0	-	0	0	0	+	-	+	-	-	0	-	-	+	-	-	-	0	-	-	0
sso	Sesotho	NA	b	b	ph	TRUE	0062	1017	0	-	-	-	-	+	-	-	-	-	-	-	-	-	+	-	-	-	0	0	0	-	0	0	0	0	0	0	0	+	-	-	-	-	-	-	-
sso	Sesotho	NA	bz	bz	ph	TRUE	0062+007A	1017	0	-	-	-	-	+	-	-,+	-,+	-	-	-	-	-	+,-	-	-	-,+	+	-	+	-	0	0	0	0	0	0	0	+	-	-	-	-	-	-	-
sso	Sesotho	NA	dz	dz	ph	TRUE	0064+007A	1017	0	-	-	-	-	+	-	-	+	-	-	-	-	-	-	0	0	+	+	-	+	-	0	0	0	0	0	0	0	+	-	-	-	-	-	-	-
sso	Sesotho	NA	e	e	ph	TRUE	0065	1017	0	-	+	-	-	-	+	+	0	+	-	-	-	-	-	0	0	-	0	0	0	+	-	-	+	-	+	-	-	+	-	-	-	0	-	-	0
sso	Sesotho	NA	f	f	ph	TRUE	0066	1017	0	-	-	-	-	+	-	+	+	-	-	-	-	-	+	-	+	-	0	0	0	-	0	0	0	0	0	0	0	-	-	-	-	-	-	-	-
sso	Sesotho	NA	fʃ	fʃ	ph	TRUE	0066+0283	1017	0	-	-	-	-	+	-	+	+	-	-	-	-	-	+,-	-	+	-,+	-	+	+	-	0	0	0	0	0	0	0	-	-	-	-	-	-	-	-
sso	Sesotho	NA	h	h	ph	TRUE	0068	1017	0	-	-	-	-	-	-	+	+	-	-	-	-	-	-	0	0	-	0	0	0	-	0	0	0	0	0	0	0	-	-	+	-	-	-	-	-
sso	Sesotho	NA	i	i	ph	TRUE	0069	1017	0	-	+	-	-	-	+	+	0	+	-	-	-	-	-	0	0	-	0	0	0	+	+	-	+	-	+	-	-	+	-	-	-	0	-	-	0
sso	Sesotho	NA	j	j	ph	TRUE	006A	1017	0	-	-	-	-	-	+	+	0	+	-	-	-	-	-	0	0	-	0	0	0	+	+	-	+	-	+	0	0	+	-	-	-	-	-	-	-
sso	Sesotho	NA	kxʰ	kxʰ	ph	TRUE	006B+0078+02B0	1017	0	-	-	-	-	+	-	-	+	-	-	-	-	-	-	0	0	-	0	0	0	+	+	-	-	-	0	0	0	-	-	+	-	-	-	-	-
sso	Sesotho	NA	kǃ	kǃ	ph	TRUE	006B+01C3	1017	0	-	-	-	-	+	-	-	-	-	-	-	-	-	-	0	0	+	+	-	-	+	+	-	-	-	0	0	0	-	-	-	-	-	-	-	+
sso	Sesotho	NA	kʰ	kʰ	ph	TRUE	006B+02B0	1017	0	-	-	-	-	+	-	-	-	-	-	-	-	-	-	0	0	-	0	0	0	+	+	-	-	-	0	0	0	-	-	+	-	-	-	-	-
sso	Sesotho	NA	kʼ	kʼ	ph	TRUE	006B+02BC	1017	0	-	-	-	-	+	-	-	-	-	-	-	-	-	-	0	0	-	0	0	0	+	+	-	-	-	0	0	0	-	-	-	+	-	+	-	-
sso	Sesotho	NA	l	l d	ph	TRUE	006C	1017	0	-	-	-	-	+	+	+	0	+	-	-	-	+	-	0	0	+	+	-	-	-	0	0	0	0	0	0	0	+	-	-	-	-	-	-	-
sso	Sesotho	NA	m	m m̩	ph	TRUE	006D	1017	0	-	-	-	-	+	+	-	0	-	-	-	+	-	+	-	-	-	0	0	0	-	0	0	0	0	0	0	0	+	-	-	-	-	-	-	-
sso	Sesotho	NA	n	n n̩	ph	TRUE	006E	1017	0	-	-	-	-	+	+	-	0	-	-	-	+	-	-	0	0	+	+	-	-	-	0	0	0	0	0	0	0	+	-	-	-	-	-	-	-
sso	Sesotho	NA	o	o	ph	TRUE	006F	1017	0	-	+	-	-	-	+	+	0	+	-	-	-	-	+	+	-	-	0	0	0	+	-	-	-	+	+	-	-	+	-	-	-	0	-	-	0
sso	Sesotho	NA	pʃʰ	pʃʰ	ph	TRUE	0070+0283+02B0	1017	0	-	-	-	-	+	-	-,+	-,+	-	-	-	-	-	+,-	-	-	-,+	-	+	+	-	0	0	0	0	0	0	0	-	-	+	-	-	-	-	-
sso	Sesotho	NA	pʃʼ	pʃʼ	ph	TRUE	0070+0283+02BC	1017	0	-	-	-	-	+	-	-,+	-,+	-	-	-	-	-	+,-	-	-	-,+	-	+	+	-	0	0	0	0	0	0	0	-	-	-	+	-	+	-	-
sso	Sesotho	NA	pʰ	pʰ	ph	TRUE	0070+02B0	1017	0	-	-	-	-	+	-	-	-	-	-	-	-	-	+	-	-	-	0	0	0	-	0	0	0	0	0	0	0	-	-	+	-	-	-	-	-
sso	Sesotho	NA	pʼ	pʼ	ph	TRUE	0070+02BC	1017	0	-	-	-	-	+	-	-	-	-	-	-	-	-	+	-	-	-	0	0	0	-	0	0	0	0	0	0	0	-	-	-	+	-	+	-	-
sso	Sesotho	NA	r	r	ph	TRUE	0072	1017	0	-	-	-	-	+	+	+	0	+	-	+	-	-	-	0	0	+	+	-	-	-	0	0	0	0	0	0	0	+	-	-	-	-	-	-	-
sso	Sesotho	NA	s	s	ph	TRUE	0073	1017	0	-	-	-	-	+	-	+	+	-	-	-	-	-	-	0	0	+	+	-	+	-	0	0	0	0	0	0	0	-	-	-	-	-	-	-	-
sso	Sesotho	NA	tsʼ	tsʼ	ph	TRUE	0074+0073+02BC	1017	0	-	-	-	-	+	-	-	+	-	-	-	-	-	-	0	0	+	+	-	+	-	0	0	0	0	0	0	0	-	-	-	+	-	+	-	-
sso	Sesotho	NA	tɬʰ	tɬʰ	ph	TRUE	0074+026C+02B0	1017	0	-	-	-	-	+	-	-	+	-	-	-	-	+	-	0	0	+	+	-	-	-	0	0	0	0	0	0	0	-	-	+	-	-	-	-	-
sso	Sesotho	NA	tɬʼ	tɬʼ	ph	TRUE	0074+026C+02BC	1017	0	-	-	-	-	+	-	-	+	-	-	-	-	+	-	0	0	+	+	-	-	-	0	0	0	0	0	0	0	-	-	-	+	-	+	-	-
sso	Sesotho	NA	tʰ	tʰ	ph	TRUE	0074+02B0	1017	0	-	-	-	-	+	-	-	-	-	-	-	-	-	-	0	0	+	+	-	-	-	0	0	0	0	0	0	0	-	-	+	-	-	-	-	-
sso	Sesotho	NA	tʼ	tʼ	ph	TRUE	0074+02BC	1017	0	-	-	-	-	+	-	-	-	-	-	-	-	-	-	0	0	+	+	-	-	-	0	0	0	0	0	0	0	-	-	-	+	-	+	-	-
sso	Sesotho	NA	t̠ʃ	t̠ʃ	ph	TRUE	0074+0320+0283	1017	0	-	-	-	-	+	-	-	+	-	-	-	-	-	-	0	0	+	-	+	+	-	0	0	0	0	0	0	0	-	-	-	-	-	-	-	-
sso	Sesotho	NA	t̠ʃʰ	t̠ʃʰ	ph	TRUE	0074+0320+0283+02B0	1017	0	-	-	-	-	+	-	-	+	-	-	-	-	-	-	0	0	+	-	+	+	-	0	0	0	0	0	0	0	-	-	+	-	-	-	-	-
sso	Sesotho	NA	t̠ʃʼ	t̠ʃʼ	ph	TRUE	0074+0320+0283+02BC	1017	0	-	-	-	-	+	-	-	+	-	-	-	-	-	-	0	0	+	-	+	+	-	0	0	0	0	0	0	0	-	-	-	+	-	+	-	-
sso	Sesotho	NA	u	u u u	ph	TRUE	0075	1017	0	-	+	-	-	-	+	+	0	+	-	-	-	-	+	+	-	-	0	0	0	+	+	-	-	+	+	-	-	+	-	-	-	0	-	-	0
sso	Sesotho	NA	v	v	ph	TRUE	0076	1017	0	-	-	-	-	+	-	+	+	-	-	-	-	-	+	-	+	-	0	0	0	-	0	0	0	0	0	0	0	+	-	-	-	-	-	-	-
sso	Sesotho	NA	w	w	ph	TRUE	0077	1017	0	-	-	-	-	-	+	+	0	+	-	-	-	-	+	+	-	-	0	0	0	+	+	-	-	+	+	0	0	+	-	-	-	-	-	-	-
sso	Sesotho	NA	x	x	ph	TRUE	0078	1017	0	-	-	-	-	+	-	+	+	-	-	-	-	-	-	0	0	-	0	0	0	+	+	-	-	-	0	0	0	-	-	-	-	-	-	-	-
sso	Sesotho	NA	z	z	ph	TRUE	007A	1017	0	-	-	-	-	+	-	+	+	-	-	-	-	-	-	0	0	+	+	-	+	-	0	0	0	0	0	0	0	+	-	-	-	-	-	-	-
sso	Sesotho	NA	ŋ	ŋ ŋ̩	ph	TRUE	014B	1017	0	-	-	-	-	+	+	-	0	-	-	-	+	-	-	0	0	-	0	0	0	+	+	-	-	-	0	0	0	+	-	-	-	-	-	-	-
sso	Sesotho	NA	ɔ	ɔ	ph	TRUE	0254	1017	0	-	+	-	-	-	+	+	0	+	-	-	-	-	+	+	-	-	0	0	0	+	-	-	-	+	-	-	-	+	-	-	-	0	-	-	0
sso	Sesotho	NA	ɛ	ɛ	ph	TRUE	025B	1017	0	-	+	-	-	-	+	+	0	+	-	-	-	-	-	0	0	-	0	0	0	+	-	-	+	-	-	-	-	+	-	-	-	0	-	-	0
sso	Sesotho	NA	ɪ	ɪ	ph	TRUE	026A	1017	0	-	+	-	-	-	+	+	0	+	-	-	-	-	-	0	0	-	0	0	0	+	+	-	+	-	-	-	-	+	-	-	-	0	-	-	0
sso	Sesotho	NA	ɬ	ɬ	ph	TRUE	026C	1017	0	-	-	-	-	+	-	+	+	-	-	-	-	+	-	0	0	+	+	-	-	-	0	0	0	0	0	0	0	-	-	-	-	-	-	-	-
sso	Sesotho	NA	ɮ	ɮ	ph	TRUE	026E	1017	0	-	-	-	-	+	-	+	+	-	-	-	-	+	-	0	0	+	+	-	-	-	0	0	0	0	0	0	0	+	-	-	-	-	-	-	-
sso	Sesotho	NA	ɲ	ɲ ɲ̩	ph	TRUE	0272	1017	0	-	-	-	-	+	+	-	0	-	-	-	+	-	-	0	0	+	-	+	-	+	+	-	+	-	0	0	0	+	-	-	-	-	-	-	-
sso	Sesotho	NA	ʊ	ʊ	ph	TRUE	028A	1017	0	-	+	-	-	-	+	+	0	+	-	-	-	-	+	+	-	-	0	0	0	+	+	-	-	+	-	-	-	+	-	-	-	0	-	-	0
sso	Sesotho	NA	ʒ	ʒ	ph	TRUE	0292	1017	0	-	-	-	-	+	-	+	+	-	-	-	-	-	-	0	0	+	-	+	+	-	0	0	0	0	0	0	0	+	-	-	-	-	-	-	-
stw	Satawalese	NA	a	a	ph	TRUE	0061	1018	0	-	+	-	-	-	+	+	0	+	-	-	-	-	-	0	0	-	0	0	0	+	-	+	-	-	0	-	-	+	-	-	-	0	-	-	0
stw	Satawalese	NA	aː	aː	ph	TRUE	0061+02D0	1018	0	-	+	-	+	-	+	+	0	+	-	-	-	-	-	0	0	-	0	0	0	+	-	+	-	-	0	-	-	+	-	-	-	0	-	-	0
stw	Satawalese	NA	f	f	ph	TRUE	0066	1018	0	-	-	-	-	+	-	+	+	-	-	-	-	-	+	-	+	-	0	0	0	-	0	0	0	0	0	0	0	-	-	-	-	-	-	-	-
stw	Satawalese	NA	fː	fː	ph	TRUE	0066+02D0	1018	0	-	-	-	+	+	-	+	+	-	-	-	-	-	+	-	+	-	0	0	0	-	0	0	0	0	0	0	0	-	-	-	-	-	-	-	-
stw	Satawalese	NA	i	i	ph	TRUE	0069	1018	0	-	+	-	-	-	+	+	0	+	-	-	-	-	-	0	0	-	0	0	0	+	+	-	+	-	+	-	-	+	-	-	-	0	-	-	0
stw	Satawalese	NA	iː	iː	ph	TRUE	0069+02D0	1018	0	-	+	-	+	-	+	+	0	+	-	-	-	-	-	0	0	-	0	0	0	+	+	-	+	-	+	-	-	+	-	-	-	0	-	-	0
stw	Satawalese	NA	j	j	ph	TRUE	006A	1018	0	-	-	-	-	-	+	+	0	+	-	-	-	-	-	0	0	-	0	0	0	+	+	-	+	-	+	0	0	+	-	-	-	-	-	-	-
stw	Satawalese	NA	k	k	ph	TRUE	006B	1018	0	-	-	-	-	+	-	-	-	-	-	-	-	-	-	0	0	-	0	0	0	+	+	-	-	-	0	0	0	-	-	-	-	-	-	-	-
stw	Satawalese	NA	kː	kː	ph	TRUE	006B+02D0	1018	0	-	-	-	+	+	-	-	-	-	-	-	-	-	-	0	0	-	0	0	0	+	+	-	-	-	0	0	0	-	-	-	-	-	-	-	-
stw	Satawalese	NA	m	m	ph	TRUE	006D	1018	0	-	-	-	-	+	+	-	0	-	-	-	+	-	+	-	-	-	0	0	0	-	0	0	0	0	0	0	0	+	-	-	-	-	-	-	-
stw	Satawalese	NA	mː	mː	ph	TRUE	006D+02D0	1018	0	-	-	-	+	+	+	-	0	-	-	-	+	-	+	-	-	-	0	0	0	-	0	0	0	0	0	0	0	+	-	-	-	-	-	-	-
stw	Satawalese	NA	mːˠʷ	mːˠʷ	ph	TRUE	006D+02D0+02E0+02B7	1018	0	-	-	-	+	+	+	-	0	-	-	-	+	-	+	+	-	-	0	0	0	+	+	-	-	+	0	0	0	+	-	-	-	-	-	-	-
stw	Satawalese	NA	mˠʷ	mˠʷ	ph	TRUE	006D+02E0+02B7	1018	0	-	-	-	-	+	+	-	0	-	-	-	+	-	+	+	-	-	0	0	0	+	+	-	-	+	0	0	0	+	-	-	-	-	-	-	-
stw	Satawalese	NA	n	n l	ph	TRUE	006E	1018	0	-	-	-	-	+	+	-	0	-	-	-	+	-	-	0	0	+	+	-	-	-	0	0	0	0	0	0	0	+	-	-	-	-	-	-	-
stw	Satawalese	NA	nː	nː	ph	TRUE	006E+02D0	1018	0	-	-	-	+	+	+	-	0	-	-	-	+	-	-	0	0	+	+	-	-	-	0	0	0	0	0	0	0	+	-	-	-	-	-	-	-
stw	Satawalese	NA	oː	oː	ph	TRUE	006F+02D0	1018	0	-	+	-	+	-	+	+	0	+	-	-	-	-	+	+	-	-	0	0	0	+	-	-	-	+	+	-	-	+	-	-	-	0	-	-	0
stw	Satawalese	NA	p	p	ph	TRUE	0070	1018	0	-	-	-	-	+	-	-	-	-	-	-	-	-	+	-	-	-	0	0	0	-	0	0	0	0	0	0	0	-	-	-	-	-	-	-	-
stw	Satawalese	NA	pː	pː	ph	TRUE	0070+02D0	1018	0	-	-	-	+	+	-	-	-	-	-	-	-	-	+	-	-	-	0	0	0	-	0	0	0	0	0	0	0	-	-	-	-	-	-	-	-
stw	Satawalese	NA	pːˠʷ	pːˠʷ	ph	TRUE	0070+02D0+02E0+02B7	1018	0	-	-	-	+	+	-	-	-	-	-	-	-	-	+	+	-	-	0	0	0	+	+	-	-	+	0	0	0	-	-	-	-	-	-	-	-
stw	Satawalese	NA	pˠʷ	pˠʷ bˠʷ	ph	TRUE	0070+02E0+02B7	1018	0	-	-	-	-	+	-	-	-	-	-	-	-	-	+	+	-	-	0	0	0	+	+	-	-	+	0	0	0	-	-	-	-	-	-	-	-
stw	Satawalese	NA	r	r	ph	TRUE	0072	1018	0	-	-	-	-	+	+	+	0	+	-	+	-	-	-	0	0	+	+	-	-	-	0	0	0	0	0	0	0	+	-	-	-	-	-	-	-
stw	Satawalese	NA	rː	rː	ph	TRUE	0072+02D0	1018	0	-	-	-	+	+	+	+	0	+	-	+	-	-	-	0	0	+	+	-	-	-	0	0	0	0	0	0	0	+	-	-	-	-	-	-	-
stw	Satawalese	NA	s	s	ph	TRUE	0073	1018	0	-	-	-	-	+	-	+	+	-	-	-	-	-	-	0	0	+	+	-	+	-	0	0	0	0	0	0	0	-	-	-	-	-	-	-	-
stw	Satawalese	NA	sː	sː	ph	TRUE	0073+02D0	1018	0	-	-	-	+	+	-	+	+	-	-	-	-	-	-	0	0	+	+	-	+	-	0	0	0	0	0	0	0	-	-	-	-	-	-	-	-
stw	Satawalese	NA	t̠ʃ	t̠ʃ	ph	TRUE	0074+0320+0283	1018	0	-	-	-	-	+	-	-	+	-	-	-	-	-	-	0	0	+	-	+	+	-	0	0	0	0	0	0	0	-	-	-	-	-	-	-	-
stw	Satawalese	NA	t̠ʃː	t̠ʃː	ph	TRUE	0074+0320+0283+02D0	1018	0	-	-	-	+	+	-	-	+	-	-	-	-	-	-	0	0	+	-	+	+	-	0	0	0	0	0	0	0	-	-	-	-	-	-	-	-
stw	Satawalese	NA	t̪	t̪	ph	TRUE	0074+032A	1018	0	-	-	-	-	+	-	-	-	-	-	-	-	-	-	0	0	+	+	+	-	-	0	0	0	0	0	0	0	-	-	-	-	-	-	-	-
stw	Satawalese	NA	t̪ː	t̪ː	ph	TRUE	0074+032A+02D0	1018	0	-	-	-	+	+	-	-	-	-	-	-	-	-	-	0	0	+	+	+	-	-	0	0	0	0	0	0	0	-	-	-	-	-	-	-	-
stw	Satawalese	NA	u	u	ph	TRUE	0075	1018	0	-	+	-	-	-	+	+	0	+	-	-	-	-	+	+	-	-	0	0	0	+	+	-	-	+	+	-	-	+	-	-	-	0	-	-	0
stw	Satawalese	NA	uː	uː uː uː	ph	TRUE	0075+02D0	1018	0	-	+	-	+	-	+	+	0	+	-	-	-	-	+	+	-	-	0	0	0	+	+	-	-	+	+	-	-	+	-	-	-	0	-	-	0
stw	Satawalese	NA	w	w	ph	TRUE	0077	1018	0	-	-	-	-	-	+	+	0	+	-	-	-	-	+	+	-	-	0	0	0	+	+	-	-	+	+	0	0	+	-	-	-	-	-	-	-
stw	Satawalese	NA	æ	æ	ph	TRUE	00E6	1018	0	-	+	-	-	-	+	+	0	+	-	-	-	-	-	0	0	-	0	0	0	+	-	+	+	-	0	-	-	+	-	-	-	0	-	-	0
stw	Satawalese	NA	ŋ	ŋ	ph	TRUE	014B	1018	0	-	-	-	-	+	+	-	0	-	-	-	+	-	-	0	0	-	0	0	0	+	+	-	-	-	0	0	0	+	-	-	-	-	-	-	-
stw	Satawalese	NA	ŋː	ŋː	ph	TRUE	014B+02D0	1018	0	-	-	-	+	+	+	-	0	-	-	-	+	-	-	0	0	-	0	0	0	+	+	-	-	-	0	0	0	+	-	-	-	-	-	-	-
stw	Satawalese	NA	ɒ	ɒ	ph	TRUE	0252	1018	0	-	+	-	-	-	+	+	0	+	-	-	-	-	+	+	-	-	0	0	0	+	-	+	-	+	0	-	-	+	-	-	-	0	-	-	0
stw	Satawalese	NA	ɛ	ɛ	ph	TRUE	025B	1018	0	-	+	-	-	-	+	+	0	+	-	-	-	-	-	0	0	-	0	0	0	+	-	-	+	-	-	-	-	+	-	-	-	0	-	-	0
stw	Satawalese	NA	ɛː	ɛː	ph	TRUE	025B+02D0	1018	0	-	+	-	+	-	+	+	0	+	-	-	-	-	-	0	0	-	0	0	0	+	-	-	+	-	-	-	-	+	-	-	-	0	-	-	0
stw	Satawalese	NA	ɞ	ɞ	ph	TRUE	025E	1018	0	-	+	-	-	-	+	+	0	+	-	-	-	-	+	+	-	-	0	0	0	+	-	-	-	-	-	-	-	+	-	-	-	0	-	-	0
stw	Satawalese	NA	ɡ	ɡ x	ph	TRUE	0261	1018	0	-	-	-	-	+	-	-	-	-	-	-	-	-	-	0	0	-	0	0	0	+	+	-	-	-	0	0	0	+	-	-	-	-	-	-	-
stw	Satawalese	NA	ɻ	ɻ	ph	TRUE	027B	1018	0	-	-	-	-	+	+	+	0	+	-	-	-	-	-	0	0	+	-	-	-	-	0	0	0	0	0	0	0	+	-	-	-	-	-	-	-
stw	Satawalese	NA	ɻː	ɻː	ph	TRUE	027B+02D0	1018	0	-	-	-	+	+	+	+	0	+	-	-	-	-	-	0	0	+	-	-	-	-	0	0	0	0	0	0	0	+	-	-	-	-	-	-	-
stw	Satawalese	NA	ʉ	ʉ	ph	TRUE	0289	1018	0	-	+	-	-	-	+	+	0	+	-	-	-	-	+	+	-	-	0	0	0	+	+	-	-	-	+	-	-	+	-	-	-	0	-	-	0
ulw	Sumo	Ulwa	a	a	ph	TRUE	0061	1019	0	-	+	-	-	-	+	+	0	+	-	-	-	-	-	0	0	-	0	0	0	+	-	+	-	-	0	-	-	+	-	-	-	0	-	-	0
ulw	Sumo	Ulwa	aː	aː	ph	TRUE	0061+02D0	1019	0	-	+	-	+	-	+	+	0	+	-	-	-	-	-	0	0	-	0	0	0	+	-	+	-	-	0	-	-	+	-	-	-	0	-	-	0
ulw	Sumo	Ulwa	b	b	ph	TRUE	0062	1019	0	-	-	-	-	+	-	-	-	-	-	-	-	-	+	-	-	-	0	0	0	-	0	0	0	0	0	0	0	+	-	-	-	-	-	-	-
ulw	Sumo	Ulwa	d	d	ph	TRUE	0064	1019	0	-	-	-	-	+	-	-	-	-	-	-	-	-	-	0	0	+	+	-	-	-	0	0	0	0	0	0	0	+	-	-	-	-	-	-	-
ulw	Sumo	Ulwa	h	h	ph	TRUE	0068	1019	0	-	-	-	-	-	-	+	+	-	-	-	-	-	-	0	0	-	0	0	0	-	0	0	0	0	0	0	0	-	-	+	-	-	-	-	-
ulw	Sumo	Ulwa	i	i	ph	TRUE	0069	1019	0	-	+	-	-	-	+	+	0	+	-	-	-	-	-	0	0	-	0	0	0	+	+	-	+	-	+	-	-	+	-	-	-	0	-	-	0
ulw	Sumo	Ulwa	iː	iː	ph	TRUE	0069+02D0	1019	0	-	+	-	+	-	+	+	0	+	-	-	-	-	-	0	0	-	0	0	0	+	+	-	+	-	+	-	-	+	-	-	-	0	-	-	0
ulw	Sumo	Ulwa	j	j	ph	TRUE	006A	1019	0	-	-	-	-	-	+	+	0	+	-	-	-	-	-	0	0	-	0	0	0	+	+	-	+	-	+	0	0	+	-	-	-	-	-	-	-
ulw	Sumo	Ulwa	j̥	j̥	ph	TRUE	006A+0325	1019	0	-	-	-	-	-	+	+	0	+	-	-	-	-	-	0	0	-	0	0	0	+	+	-	+	-	+	0	0	-	-	+	-	-	-	-	-
ulw	Sumo	Ulwa	k	k k̚	ph	TRUE	006B	1019	0	-	-	-	-	+	-	-	-	-	-	-	-	-	-	0	0	-	0	0	0	+	+	-	-	-	0	0	0	-	-	-	-	-	-	-	-
ulw	Sumo	Ulwa	l	l	ph	TRUE	006C	1019	0	-	-	-	-	+	+	+	0	+	-	-	-	+	-	0	0	+	+	-	-	-	0	0	0	0	0	0	0	+	-	-	-	-	-	-	-
ulw	Sumo	Ulwa	l̥	l̥	ph	TRUE	006C+0325	1019	0	-	-	-	-	+	+	+	0	+	-	-	-	+	-	0	0	+	+	-	-	-	0	0	0	0	0	0	0	-	-	+	-	-	-	-	-
ulw	Sumo	Ulwa	m	m	ph	TRUE	006D	1019	0	-	-	-	-	+	+	-	0	-	-	-	+	-	+	-	-	-	0	0	0	-	0	0	0	0	0	0	0	+	-	-	-	-	-	-	-
ulw	Sumo	Ulwa	m̥	m̥	ph	TRUE	006D+0325	1019	0	-	-	-	-	+	+	-	0	-	-	-	+	-	+	-	-	-	0	0	0	-	0	0	0	0	0	0	0	-	-	+	-	-	-	-	-
ulw	Sumo	Ulwa	n	n	ph	TRUE	006E	1019	0	-	-	-	-	+	+	-	0	-	-	-	+	-	-	0	0	+	+	-	-	-	0	0	0	0	0	0	0	+	-	-	-	-	-	-	-
ulw	Sumo	Ulwa	n̥	n̥	ph	TRUE	006E+0325	1019	0	-	-	-	-	+	+	-	0	-	-	-	+	-	-	0	0	+	+	-	-	-	0	0	0	0	0	0	0	-	-	+	-	-	-	-	-
ulw	Sumo	Ulwa	p	p p̚	ph	TRUE	0070	1019	0	-	-	-	-	+	-	-	-	-	-	-	-	-	+	-	-	-	0	0	0	-	0	0	0	0	0	0	0	-	-	-	-	-	-	-	-
ulw	Sumo	Ulwa	r	r ɾ	ph	TRUE	0072	1019	0	-	-	-	-	+	+	+	0	+	-	+	-	-	-	0	0	+	+	-	-	-	0	0	0	0	0	0	0	+	-	-	-	-	-	-	-
ulw	Sumo	Ulwa	r̥	r̥ ɾ̥	ph	TRUE	0072+0325	1019	0	-	-	-	-	+	+	+	0	+	-	+	-	-	-	0	0	+	+	-	-	-	0	0	0	0	0	0	0	-	-	+	-	-	-	-	-
ulw	Sumo	Ulwa	s	s	ph	TRUE	0073	1019	0	-	-	-	-	+	-	+	+	-	-	-	-	-	-	0	0	+	+	-	+	-	0	0	0	0	0	0	0	-	-	-	-	-	-	-	-
ulw	Sumo	Ulwa	t	t t̚	ph	TRUE	0074	1019	0	-	-	-	-	+	-	-	-	-	-	-	-	-	-	0	0	+	+	-	-	-	0	0	0	0	0	0	0	-	-	-	-	-	-	-	-
ulw	Sumo	Ulwa	u	u	ph	TRUE	0075	1019	0	-	+	-	-	-	+	+	0	+	-	-	-	-	+	+	-	-	0	0	0	+	+	-	-	+	+	-	-	+	-	-	-	0	-	-	0
ulw	Sumo	Ulwa	uː	uː uː uː	ph	TRUE	0075+02D0	1019	0	-	+	-	+	-	+	+	0	+	-	-	-	-	+	+	-	-	0	0	0	+	+	-	-	+	+	-	-	+	-	-	-	0	-	-	0
ulw	Sumo	Ulwa	w	w	ph	TRUE	0077	1019	0	-	-	-	-	-	+	+	0	+	-	-	-	-	+	+	-	-	0	0	0	+	+	-	-	+	+	0	0	+	-	-	-	-	-	-	-
ulw	Sumo	Ulwa	w̥	w̥	ph	TRUE	0077+0325	1019	0	-	-	-	-	-	+	+	0	+	-	-	-	-	+	+	-	-	0	0	0	+	+	-	-	+	+	0	0	-	-	+	-	-	-	-	-
ulw	Sumo	Ulwa	ŋ	ŋ	ph	TRUE	014B	1019	0	-	-	-	-	+	+	-	0	-	-	-	+	-	-	0	0	-	0	0	0	+	+	-	-	-	0	0	0	+	-	-	-	-	-	-	-
ulw	Sumo	Ulwa	ŋ̥	ŋ̥	ph	TRUE	014B+0325	1019	0	-	-	-	-	+	+	-	0	-	-	-	+	-	-	0	0	-	0	0	0	+	+	-	-	-	0	0	0	-	-	+	-	-	-	-	-
ulw	Sumo	Ulwa	ɡ	ɡ	ph	TRUE	0261	1019	0	-	-	-	-	+	-	-	-	-	-	-	-	-	-	0	0	-	0	0	0	+	+	-	-	-	0	0	0	+	-	-	-	-	-	-	-
pbb	Paez	NA	a	a ə	spa	TRUE	0061	102	0	-	+	-	-	-	+	+	0	+	-	-	-	-	-	0	0	-	0	0	0	+	-	+	-	-	0	-	-	+	-	-	-	0	-	-	0
pbb	Paez	NA	ã	ã ə̃	spa	TRUE	0061+0303	102	0	-	+	-	-	-	+	+	0	+	-	-	+	-	-	0	0	-	0	0	0	+	-	+	-	-	0	-	-	+	-	-	-	0	-	-	0
pbb	Paez	NA	h	h x	spa	TRUE	0068	102	0	-	-	-	-	-	-	+	+	-	-	-	-	-	-	0	0	-	0	0	0	-	0	0	0	0	0	0	0	-	-	+	-	-	-	-	-
pbb	Paez	NA	i	ɪ i	spa	TRUE	0069	102	0	-	+	-	-	-	+	+	0	+	-	-	-	-	-	0	0	-	0	0	0	+	+	-	+	-	+	-	-	+	-	-	-	0	-	-	0
pbb	Paez	NA	ĩ	ɪ̃ ĩ	spa	TRUE	0069+0303	102	0	-	+	-	-	-	+	+	0	+	-	-	+	-	-	0	0	-	0	0	0	+	+	-	+	-	+	-	-	+	-	-	-	0	-	-	0
pbb	Paez	NA	ĭ	ĭ	spa	TRUE	0069+0306	102	0	-	+	+	-	-	+	+	0	+	-	-	-	-	-	0	0	-	0	0	0	+	+	-	+	-	+	-	-	+	-	-	-	0	-	-	0
pbb	Paez	NA	j	j̥ j ɪ j̃	spa	TRUE	006A	102	0	-	-	-	-	-	+	+	0	+	-	-	-	-	-	0	0	-	0	0	0	+	+	-	+	-	+	0	0	+	-	-	-	-	-	-	-
pbb	Paez	NA	k	k kʰ	spa	TRUE	006B	102	0	-	-	-	-	+	-	-	-	-	-	-	-	-	-	0	0	-	0	0	0	+	+	-	-	-	0	0	0	-	-	-	-	-	-	-	-
pbb	Paez	NA	m	m̩ m̥ m	spa	TRUE	006D	102	0	-	-	-	-	+	+	-	0	-	-	-	+	-	+	-	-	-	0	0	0	-	0	0	0	0	0	0	0	+	-	-	-	-	-	-	-
pbb	Paez	NA	mb	mpʰ mb	spa	TRUE	006D+0062	102	0	-	-	-	-	+	+,-	-	-	-	-	-	+,-	-	+	-	-	-	0	0	0	-	0	0	0	0	0	0	0	+	-	-	-	-	-	-	-
pbb	Paez	NA	n	n n̩ n̥	spa	TRUE	006E	102	0	-	-	-	-	+	+	-	0	-	-	-	+	-	-	0	0	+	+	-	-	-	0	0	0	0	0	0	0	+	-	-	-	-	-	-	-
pbb	Paez	NA	nd	ntʰ nd	spa	TRUE	006E+0064	102	0	-	-	-	-	+	+,-	-	-	-	-	-	+,-	-	-	0	0	+	+	-	-	-	0	0	0	0	0	0	0	+	-	-	-	-	-	-	-
pbb	Paez	NA	ndʲ	ntʰʲ ɲɟʝ ndʲ	spa	TRUE	006E+0064+02B2	102	0	-	-	-	-	+	+,-	-	-	-	-	-	+,-	-	-	0	0	+	+	-	-	+	+	-	+	+	0	0	0	+	-	-	-	-	-	-	-
pbb	Paez	NA	nz	ntsʰ nz ndz	spa	TRUE	006E+007A	102	0	-	-	-	-	+	+,-	-,+	+	-	-	-	+,-	-	-	0	0	+	+	-	-,+	-	0	0	0	0	0	0	0	+	-	-	-	-	-	-	-
pbb	Paez	NA	n̠ʒ	n̠d̠ʒ n̠t̠ʃʰ n̠ʒ	spa	TRUE	006E+0320+0292	102	0	-	-	-	-	+	+,-	-,+	+	-	-	-	+,-	-	-	0	0	+	-	+	-,+	-	0	0	0	0	0	0	0	+	-	-	-	-	-	-	-
pbb	Paez	NA	p	pʰ p	spa	TRUE	0070	102	0	-	-	-	-	+	-	-	-	-	-	-	-	-	+	-	-	-	0	0	0	-	0	0	0	0	0	0	0	-	-	-	-	-	-	-	-
pbb	Paez	NA	s	s	spa	TRUE	0073	102	0	-	-	-	-	+	-	+	+	-	-	-	-	-	-	0	0	+	+	-	+	-	0	0	0	0	0	0	0	-	-	-	-	-	-	-	-
pbb	Paez	NA	t	tʰ t	spa	TRUE	0074	102	0	-	-	-	-	+	-	-	-	-	-	-	-	-	-	0	0	+	+	-	-	-	0	0	0	0	0	0	0	-	-	-	-	-	-	-	-
pbb	Paez	NA	ts	ts tsʰ	spa	TRUE	0074+0073	102	0	-	-	-	-	+	-	-	+	-	-	-	-	-	-	0	0	+	+	-	+	-	0	0	0	0	0	0	0	-	-	-	-	-	-	-	-
pbb	Paez	NA	tʲ	tʲ tʰʲ cç	spa	TRUE	0074+02B2	102	0	-	-	-	-	+	-	-	-	-	-	-	-	-	-	0	0	+	+	-	-	+	+	-	+	+	0	0	0	-	-	-	-	-	-	-	-
pbb	Paez	NA	t̠ʃ	t̠ʃʰ t̠ʃ	spa	TRUE	0074+0320+0283	102	0	-	-	-	-	+	-	-	+	-	-	-	-	-	-	0	0	+	-	+	+	-	0	0	0	0	0	0	0	-	-	-	-	-	-	-	-
pbb	Paez	NA	u	ʊ u o	spa	TRUE	0075	102	0	-	+	-	-	-	+	+	0	+	-	-	-	-	+	+	-	-	0	0	0	+	+	-	-	+	+	-	-	+	-	-	-	0	-	-	0
pbb	Paez	NA	ũ	õ ũ	spa	TRUE	0075+0303	102	0	-	+	-	-	-	+	+	0	+	-	-	+	-	+	+	-	-	0	0	0	+	+	-	-	+	+	-	-	+	-	-	-	0	-	-	0
pbb	Paez	NA	w	w ʍ	spa	TRUE	0077	102	0	-	-	-	-	-	+	+	0	+	-	-	-	-	+	+	-	-	0	0	0	+	+	-	-	+	+	0	0	+	-	-	-	-	-	-	-
pbb	Paez	NA	çʲ	çʲ	spa	TRUE	00E7+02B2	102	0	-	-	-	-	+	-	+	+	-	-	-	-	-	-	0	0	+	-	+	-	+	+	-	+	+	0	0	0	-	-	-	-	-	-	-	-
pbb	Paez	NA	ŋɡ	ŋɡ ŋkʰ	spa	TRUE	014B+0261	102	0	-	-	-	-	+	+,-	-	-	-	-	-	+,-	-	-	0	0	-	0	0	0	+	+	-	-	-	0	0	0	+	-	-	-	-	-	-	-
pbb	Paez	NA	ə̆	ə̆	spa	TRUE	0259+0306	102	0	-	+	+	-	-	+	+	0	+	-	-	-	-	-	0	0	-	0	0	0	+	-	-	-	-	-	-	-	+	-	-	-	0	-	-	0
pbb	Paez	NA	ɛ	e ɛ	spa	TRUE	025B	102	0	-	+	-	-	-	+	+	0	+	-	-	-	-	-	0	0	-	0	0	0	+	-	-	+	-	-	-	-	+	-	-	-	0	-	-	0
pbb	Paez	NA	ɛ̃	ɛ̃ ẽ	spa	TRUE	025B+0303	102	0	-	+	-	-	-	+	+	0	+	-	-	+	-	-	0	0	-	0	0	0	+	-	-	+	-	-	-	-	+	-	-	-	0	-	-	0
pbb	Paez	NA	ɣ	ɣ	spa	TRUE	0263	102	0	-	-	-	-	+	-	+	+	-	-	-	-	-	-	0	0	-	0	0	0	+	+	-	-	-	0	0	0	+	-	-	-	-	-	-	-
pbb	Paez	NA	ɲ	ɲ ɲ̥	spa	TRUE	0272	102	0	-	-	-	-	+	+	-	0	-	-	-	+	-	-	0	0	+	-	+	-	+	+	-	+	-	0	0	0	+	-	-	-	-	-	-	-
pbb	Paez	NA	ɸʲ	ɸ ɸʲ	spa	TRUE	0278+02B2	102	0	-	-	-	-	+	-	+	+	-	-	-	-	-	+	-	-	-	0	0	0	+	+	-	+	+	0	0	0	-	-	-	-	-	-	-	-
pbb	Paez	NA	ɺ	ɺ	spa	TRUE	027A	102	0	-	-	-	-	+	+	+	0	+	+	-	-	+	-	0	0	+	+	-	-	-	0	0	0	0	0	0	0	+	-	-	-	-	-	-	-
pbb	Paez	NA	ɺʲ	ɺʲ ɺ̥ʲ	spa	TRUE	027A+02B2	102	0	-	-	-	-	+	+	+	0	+	+	-	-	+	-	0	0	+	+	-	-	+	+	-	+	+	0	0	0	+	-	-	-	-	-	-	-
pbb	Paez	NA	ɾ	ɾ	spa	TRUE	027E	102	0	-	-	-	-	+	+	+	0	+	+	-	-	-	-	0	0	+	+	-	-	-	0	0	0	0	0	0	0	+	-	-	-	-	-	-	-
pbb	Paez	NA	ʃ	ʃ	spa	TRUE	0283	102	0	-	-	-	-	+	-	+	+	-	-	-	-	-	-	0	0	+	-	+	+	-	0	0	0	0	0	0	0	-	-	-	-	-	-	-	-
pbb	Paez	NA	ʃʲ	ʒʲ ʃʲ	spa	TRUE	0283+02B2	102	0	-	-	-	-	+	-	+	+	-	-	-	-	-	-	0	0	+	-	+	+	+	+	-	+	+	0	0	0	-	-	-	-	-	-	-	-
pbb	Paez	NA	ʔ	ʔ	spa	TRUE	0294	102	0	-	-	-	-	+	-	-	-	-	-	-	-	-	-	0	0	-	0	0	0	-	0	0	0	0	0	0	0	-	-	-	+	-	-	-	-
pbb	Paez	NA	β	β b	spa	TRUE	03B2	102	0	-	-	-	-	+	-	+	+	-	-	-	-	-	+	-	-	-	0	0	0	-	0	0	0	0	0	0	0	+	-	-	-	-	-	-	-
jup	Hup	NA	a	a ã a̰	ph	TRUE	0061	1020	0	-	+	-	-	-	+	+	0	+	-	-	-	-	-	0	0	-	0	0	0	+	-	+	-	-	0	-	-	+	-	-	-	0	-	-	0
jup	Hup	NA	b	b mb bm m	ph	TRUE	0062	1020	0	-	-	-	-	+	-	-	-	-	-	-	-	-	+	-	-	-	0	0	0	-	0	0	0	0	0	0	0	+	-	-	-	-	-	-	-
jup	Hup	NA	b̰	b̰ b̚ p̚ mb m	ph	TRUE	0062+0330	1020	0	-	-	-	-	+	-	-	-	-	-	-	-	-	+	-	-	-	0	0	0	-	0	0	0	0	0	0	0	+	-	-	+	-	-	-	-
jup	Hup	NA	c	c ʃ t̠ʃ ts s ʲt ʲt̚	ph	TRUE	0063	1020	0	-	-	-	-	+	-	-	-	-	-	-	-	-	-	0	0	+	-	+	-	+	+	-	+	-	0	0	0	-	-	-	-	-	-	-	-
jup	Hup	NA	d	d ɾ nd dn n	ph	TRUE	0064	1020	0	-	-	-	-	+	-	-	-	-	-	-	-	-	-	0	0	+	+	-	-	-	0	0	0	0	0	0	0	+	-	-	-	-	-	-	-
jup	Hup	NA	d̰	d̰ nd d̚ n t̚	ph	TRUE	0064+0330	1020	0	-	-	-	-	+	-	-	-	-	-	-	-	-	-	0	0	+	+	-	-	-	0	0	0	0	0	0	0	+	-	-	+	-	-	-	-
jup	Hup	NA	e	e ḛ	ph	TRUE	0065	1020	0	-	+	-	-	-	+	+	0	+	-	-	-	-	-	0	0	-	0	0	0	+	-	-	+	-	+	-	-	+	-	-	-	0	-	-	0
jup	Hup	NA	h	h	ph	TRUE	0068	1020	0	-	-	-	-	-	-	+	+	-	-	-	-	-	-	0	0	-	0	0	0	-	0	0	0	0	0	0	0	-	-	+	-	-	-	-	-
jup	Hup	NA	i	i ĩ ḭ	ph	TRUE	0069	1020	0	-	+	-	-	-	+	+	0	+	-	-	-	-	-	0	0	-	0	0	0	+	+	-	+	-	+	-	-	+	-	-	-	0	-	-	0
jup	Hup	NA	j	j j̃ dʲ nʲ	ph	TRUE	006A	1020	0	-	-	-	-	-	+	+	0	+	-	-	-	-	-	0	0	-	0	0	0	+	+	-	+	-	+	0	0	+	-	-	-	-	-	-	-
jup	Hup	NA	j̰	dj jʔ j̰	ph	TRUE	006A+0330	1020	0	-	-	-	-	-	+	+	0	+	-	-	-	-	-	0	0	-	0	0	0	+	+	-	+	-	+	0	0	+	-	-	+	-	-	-	-
jup	Hup	NA	k	k k̚	ph	TRUE	006B	1020	0	-	-	-	-	+	-	-	-	-	-	-	-	-	-	0	0	-	0	0	0	+	+	-	-	-	0	0	0	-	-	-	-	-	-	-	-
jup	Hup	NA	o	o o̰	ph	TRUE	006F	1020	0	-	+	-	-	-	+	+	0	+	-	-	-	-	+	+	-	-	0	0	0	+	-	-	-	+	+	-	-	+	-	-	-	0	-	-	0
jup	Hup	NA	p	p p̚	ph	TRUE	0070	1020	0	-	-	-	-	+	-	-	-	-	-	-	-	-	+	-	-	-	0	0	0	-	0	0	0	0	0	0	0	-	-	-	-	-	-	-	-
jup	Hup	NA	p̰	p̰	ph	TRUE	0070+0330	1020	0	-	-	-	-	+	-	-	-	-	-	-	-	-	+	-	-	-	0	0	0	-	0	0	0	0	0	0	0	-	-	-	+	-	-	-	-
jup	Hup	NA	t	t ɾ t̚	ph	TRUE	0074	1020	0	-	-	-	-	+	-	-	-	-	-	-	-	-	-	0	0	+	+	-	-	-	0	0	0	0	0	0	0	-	-	-	-	-	-	-	-
jup	Hup	NA	u	u ũ ṵ	ph	TRUE	0075	1020	0	-	+	-	-	-	+	+	0	+	-	-	-	-	+	+	-	-	0	0	0	+	+	-	-	+	+	-	-	+	-	-	-	0	-	-	0
jup	Hup	NA	w	w β w̃ β̃	ph	TRUE	0077	1020	0	-	-	-	-	-	+	+	0	+	-	-	-	-	+	+	-	-	0	0	0	+	+	-	-	+	+	0	0	+	-	-	-	-	-	-	-
jup	Hup	NA	w̰	w̰ wʔ w̃	ph	TRUE	0077+0330	1020	0	-	-	-	-	-	+	+	0	+	-	-	-	-	+	+	-	-	0	0	0	+	+	-	-	+	+	0	0	+	-	-	+	-	-	-	-
jup	Hup	NA	æ	æ æ̃ æ̰	ph	TRUE	00E6	1020	0	-	+	-	-	-	+	+	0	+	-	-	-	-	-	0	0	-	0	0	0	+	-	+	+	-	0	-	-	+	-	-	-	0	-	-	0
jup	Hup	NA	ç	ç ʲh	ph	TRUE	00E7	1020	0	-	-	-	-	+	-	+	+	-	-	-	-	-	-	0	0	+	-	+	-	+	+	-	+	-	0	0	0	-	-	-	-	-	-	-	-
jup	Hup	NA	ɔ	ɔ ɔ̃ ɔ̰	ph	TRUE	0254	1020	0	-	+	-	-	-	+	+	0	+	-	-	-	-	+	+	-	-	0	0	0	+	-	-	-	+	-	-	-	+	-	-	-	0	-	-	0
jup	Hup	NA	ə	ə ə̰	ph	TRUE	0259	1020	0	-	+	-	-	-	+	+	0	+	-	-	-	-	-	0	0	-	0	0	0	+	-	-	-	-	-	-	-	+	-	-	-	0	-	-	0
jup	Hup	NA	ɟ	ɟ ʲdn ʲn	ph	TRUE	025F	1020	0	-	-	-	-	+	-	-	-	-	-	-	-	-	-	0	0	+	-	+	-	+	+	-	+	-	0	0	0	+	-	-	-	-	-	-	-
jup	Hup	NA	ɟ̰̩	ɟ̰̩ t̠ʃ ʲd̚ ʲt̚	ph	TRUE	025F+0330+0329	1020	0	-	+	-	-	+	-	-	-	-	-	-	-	-	-	0	0	+	-	+	-	+	+	-	+	-	0	0	0	+	-	-	+	-	-	-	-
jup	Hup	NA	ɡ	ɡ ɡŋ ŋ	ph	TRUE	0261	1020	0	-	-	-	-	+	-	-	-	-	-	-	-	-	-	0	0	-	0	0	0	+	+	-	-	-	0	0	0	+	-	-	-	-	-	-	-
jup	Hup	NA	ɡ̰	ɡ̰ k ɡ̚ k̚ ŋ̚	ph	TRUE	0261+0330	1020	0	-	-	-	-	+	-	-	-	-	-	-	-	-	-	0	0	-	0	0	0	+	+	-	-	-	0	0	0	+	-	-	+	-	-	-	-
jup	Hup	NA	ɨ	ɨ ɨ̃ ɨ̰ ə̃	ph	TRUE	0268	1020	0	-	+	-	-	-	+	+	0	+	-	-	-	-	-	0	0	-	0	0	0	+	+	-	-	-	+	-	-	+	-	-	-	0	-	-	0
jup	Hup	NA	ʔ	ʔ	ph	TRUE	0294	1020	0	-	-	-	-	+	-	-	-	-	-	-	-	-	-	0	0	-	0	0	0	-	0	0	0	0	0	0	0	-	-	-	+	-	-	-	-
zoh	San Miguel Chimalapa Zoque	NA	a	a	ph	TRUE	0061	1021	0	-	+	-	-	-	+	+	0	+	-	-	-	-	-	0	0	-	0	0	0	+	-	+	-	-	0	-	-	+	-	-	-	0	-	-	0
zoh	San Miguel Chimalapa Zoque	NA	b	b	ph	TRUE	0062	1021	0	-	-	-	-	+	-	-	-	-	-	-	-	-	+	-	-	-	0	0	0	-	0	0	0	0	0	0	0	+	-	-	-	-	-	-	-
zoh	San Miguel Chimalapa Zoque	NA	d	d	ph	TRUE	0064	1021	0	-	-	-	-	+	-	-	-	-	-	-	-	-	-	0	0	+	+	-	-	-	0	0	0	0	0	0	0	+	-	-	-	-	-	-	-
zoh	San Miguel Chimalapa Zoque	NA	e	e i	ph	TRUE	0065	1021	0	-	+	-	-	-	+	+	0	+	-	-	-	-	-	0	0	-	0	0	0	+	-	-	+	-	+	-	-	+	-	-	-	0	-	-	0
zoh	San Miguel Chimalapa Zoque	NA	f	f	ph	TRUE	0066	1021	0	-	-	-	-	+	-	+	+	-	-	-	-	-	+	-	+	-	0	0	0	-	0	0	0	0	0	0	0	-	-	-	-	-	-	-	-
zoh	San Miguel Chimalapa Zoque	NA	h	h	ph	TRUE	0068	1021	0	-	-	-	-	-	-	+	+	-	-	-	-	-	-	0	0	-	0	0	0	-	0	0	0	0	0	0	0	-	-	+	-	-	-	-	-
zoh	San Miguel Chimalapa Zoque	NA	i	i	ph	TRUE	0069	1021	0	-	+	-	-	-	+	+	0	+	-	-	-	-	-	0	0	-	0	0	0	+	+	-	+	-	+	-	-	+	-	-	-	0	-	-	0
zoh	San Miguel Chimalapa Zoque	NA	j	j	ph	TRUE	006A	1021	0	-	-	-	-	-	+	+	0	+	-	-	-	-	-	0	0	-	0	0	0	+	+	-	+	-	+	0	0	+	-	-	-	-	-	-	-
zoh	San Miguel Chimalapa Zoque	NA	k	k ɡ	ph	TRUE	006B	1021	0	-	-	-	-	+	-	-	-	-	-	-	-	-	-	0	0	-	0	0	0	+	+	-	-	-	0	0	0	-	-	-	-	-	-	-	-
zoh	San Miguel Chimalapa Zoque	NA	l	l l l	ph	TRUE	006C	1021	0	-	-	-	-	+	+	+	0	+	-	-	-	+	-	0	0	+	+	-	-	-	0	0	0	0	0	0	0	+	-	-	-	-	-	-	-
zoh	San Miguel Chimalapa Zoque	NA	m	m	ph	TRUE	006D	1021	0	-	-	-	-	+	+	-	0	-	-	-	+	-	+	-	-	-	0	0	0	-	0	0	0	0	0	0	0	+	-	-	-	-	-	-	-
zoh	San Miguel Chimalapa Zoque	NA	n	n	ph	TRUE	006E	1021	0	-	-	-	-	+	+	-	0	-	-	-	+	-	-	0	0	+	+	-	-	-	0	0	0	0	0	0	0	+	-	-	-	-	-	-	-
zoh	San Miguel Chimalapa Zoque	NA	o	o	ph	TRUE	006F	1021	0	-	+	-	-	-	+	+	0	+	-	-	-	-	+	+	-	-	0	0	0	+	-	-	-	+	+	-	-	+	-	-	-	0	-	-	0
zoh	San Miguel Chimalapa Zoque	NA	p	p b	ph	TRUE	0070	1021	0	-	-	-	-	+	-	-	-	-	-	-	-	-	+	-	-	-	0	0	0	-	0	0	0	0	0	0	0	-	-	-	-	-	-	-	-
zoh	San Miguel Chimalapa Zoque	NA	r	r	ph	TRUE	0072	1021	0	-	-	-	-	+	+	+	0	+	-	+	-	-	-	0	0	+	+	-	-	-	0	0	0	0	0	0	0	+	-	-	-	-	-	-	-
zoh	San Miguel Chimalapa Zoque	NA	s	s	ph	TRUE	0073	1021	0	-	-	-	-	+	-	+	+	-	-	-	-	-	-	0	0	+	+	-	+	-	0	0	0	0	0	0	0	-	-	-	-	-	-	-	-
zoh	San Miguel Chimalapa Zoque	NA	t	t d t̠ʃ	ph	TRUE	0074	1021	0	-	-	-	-	+	-	-	-	-	-	-	-	-	-	0	0	+	+	-	-	-	0	0	0	0	0	0	0	-	-	-	-	-	-	-	-
zoh	San Miguel Chimalapa Zoque	NA	ts	ts t̠ʃ	ph	TRUE	0074+0073	1021	0	-	-	-	-	+	-	-	+	-	-	-	-	-	-	0	0	+	+	-	+	-	0	0	0	0	0	0	0	-	-	-	-	-	-	-	-
zoh	San Miguel Chimalapa Zoque	NA	t̠ʃ	t̠ʃ	ph	TRUE	0074+0320+0283	1021	0	-	-	-	-	+	-	-	+	-	-	-	-	-	-	0	0	+	-	+	+	-	0	0	0	0	0	0	0	-	-	-	-	-	-	-	-
zoh	San Miguel Chimalapa Zoque	NA	u	u	ph	TRUE	0075	1021	0	-	+	-	-	-	+	+	0	+	-	-	-	-	+	+	-	-	0	0	0	+	+	-	-	+	+	-	-	+	-	-	-	0	-	-	0
zoh	San Miguel Chimalapa Zoque	NA	w	w ŋ	ph	TRUE	0077	1021	0	-	-	-	-	-	+	+	0	+	-	-	-	-	+	+	-	-	0	0	0	+	+	-	-	+	+	0	0	+	-	-	-	-	-	-	-
zoh	San Miguel Chimalapa Zoque	NA	ŋ	ŋ	ph	TRUE	014B	1021	0	-	-	-	-	+	+	-	0	-	-	-	+	-	-	0	0	-	0	0	0	+	+	-	-	-	0	0	0	+	-	-	-	-	-	-	-
zoh	San Miguel Chimalapa Zoque	NA	ə	ə a	ph	TRUE	0259	1021	0	-	+	-	-	-	+	+	0	+	-	-	-	-	-	0	0	-	0	0	0	+	-	-	-	-	-	-	-	+	-	-	-	0	-	-	0
zoh	San Miguel Chimalapa Zoque	NA	ɡ	ɡ	ph	TRUE	0261	1021	0	-	-	-	-	+	-	-	-	-	-	-	-	-	-	0	0	-	0	0	0	+	+	-	-	-	0	0	0	+	-	-	-	-	-	-	-
zoh	San Miguel Chimalapa Zoque	NA	ʃ	ʃ	ph	TRUE	0283	1021	0	-	-	-	-	+	-	+	+	-	-	-	-	-	-	0	0	+	-	+	+	-	0	0	0	0	0	0	0	-	-	-	-	-	-	-	-
zoh	San Miguel Chimalapa Zoque	NA	ʔ	ʔ	ph	TRUE	0294	1021	0	-	-	-	-	+	-	-	-	-	-	-	-	-	-	0	0	-	0	0	0	-	0	0	0	0	0	0	0	-	-	-	+	-	-	-	-
ztp	Zapotec	Loxicha	a	a	ph	TRUE	0061	1022	0	-	+	-	-	-	+	+	0	+	-	-	-	-	-	0	0	-	0	0	0	+	-	+	-	-	0	-	-	+	-	-	-	0	-	-	0
ztp	Zapotec	Loxicha	e	e	ph	TRUE	0065	1022	0	-	+	-	-	-	+	+	0	+	-	-	-	-	-	0	0	-	0	0	0	+	-	-	+	-	+	-	-	+	-	-	-	0	-	-	0
ztp	Zapotec	Loxicha	i	i	ph	TRUE	0069	1022	0	-	+	-	-	-	+	+	0	+	-	-	-	-	-	0	0	-	0	0	0	+	+	-	+	-	+	-	-	+	-	-	-	0	-	-	0
ztp	Zapotec	Loxicha	j	j ʝ	ph	TRUE	006A	1022	0	-	-	-	-	-	+	+	0	+	-	-	-	-	-	0	0	-	0	0	0	+	+	-	+	-	+	0	0	+	-	-	-	-	-	-	-
ztp	Zapotec	Loxicha	k	k kʰ kʷ	ph	TRUE	006B	1022	0	-	-	-	-	+	-	-	-	-	-	-	-	-	-	0	0	-	0	0	0	+	+	-	-	-	0	0	0	-	-	-	-	-	-	-	-
ztp	Zapotec	Loxicha	m	m	ph	TRUE	006D	1022	0	-	-	-	-	+	+	-	0	-	-	-	+	-	+	-	-	-	0	0	0	-	0	0	0	0	0	0	0	+	-	-	-	-	-	-	-
ztp	Zapotec	Loxicha	n̪	n̪	ph	TRUE	006E+032A	1022	0	-	-	-	-	+	+	-	0	-	-	-	+	-	-	0	0	+	+	+	-	-	0	0	0	0	0	0	0	+	-	-	-	-	-	-	-
ztp	Zapotec	Loxicha	o	o	ph	TRUE	006F	1022	0	-	+	-	-	-	+	+	0	+	-	-	-	-	+	+	-	-	0	0	0	+	-	-	-	+	+	-	-	+	-	-	-	0	-	-	0
ztp	Zapotec	Loxicha	p	p pʰ p̚	ph	TRUE	0070	1022	0	-	-	-	-	+	-	-	-	-	-	-	-	-	+	-	-	-	0	0	0	-	0	0	0	0	0	0	0	-	-	-	-	-	-	-	-
ztp	Zapotec	Loxicha	r̃	r̃	ph	TRUE	0072+0303	1022	0	-	-	-	-	+	+	+	0	+	-	+	+	-	-	0	0	+	+	-	-	-	0	0	0	0	0	0	0	+	-	-	-	-	-	-	-
ztp	Zapotec	Loxicha	ts̪	ts̪	ph	TRUE	0074+0073+032A	1022	0	-	-	-	-	+	-	-	+	-	-	-	-	-	-	0	0	+	+	+	+	-	0	0	0	0	0	0	0	-	-	-	-	-	-	-	-
ztp	Zapotec	Loxicha	t̪	t̪ t̪ʰ t̪ʔ tʲ	ph	TRUE	0074+032A	1022	0	-	-	-	-	+	-	-	-	-	-	-	-	-	-	0	0	+	+	+	-	-	0	0	0	0	0	0	0	-	-	-	-	-	-	-	-
ztp	Zapotec	Loxicha	u	u	ph	TRUE	0075	1022	0	-	+	-	-	-	+	+	0	+	-	-	-	-	+	+	-	-	0	0	0	+	+	-	-	+	+	-	-	+	-	-	-	0	-	-	0
ztp	Zapotec	Loxicha	w	w	ph	TRUE	0077	1022	0	-	-	-	-	-	+	+	0	+	-	-	-	-	+	+	-	-	0	0	0	+	+	-	-	+	+	0	0	+	-	-	-	-	-	-	-
ztp	Zapotec	Loxicha	x	x	ph	TRUE	0078	1022	0	-	-	-	-	+	-	+	+	-	-	-	-	-	-	0	0	-	0	0	0	+	+	-	-	-	0	0	0	-	-	-	-	-	-	-	-
ztp	Zapotec	Loxicha	z	z zd̪	ph	TRUE	007A	1022	0	-	-	-	-	+	-	+	+	-	-	-	-	-	-	0	0	+	+	-	+	-	0	0	0	0	0	0	0	+	-	-	-	-	-	-	-
ztp	Zapotec	Loxicha	ð	ð d̪	ph	TRUE	00F0	1022	0	-	-	-	-	+	-	+	+	-	-	-	-	-	-	0	0	+	+	+	-	-	0	0	0	0	0	0	0	+	-	-	-	-	-	-	-
ztp	Zapotec	Loxicha	ŋ	ŋ	ph	TRUE	014B	1022	0	-	-	-	-	+	+	-	0	-	-	-	+	-	-	0	0	-	0	0	0	+	+	-	-	-	0	0	0	+	-	-	-	-	-	-	-
ztp	Zapotec	Loxicha	ɔ	ɔ	ph	TRUE	0254	1022	0	-	+	-	-	-	+	+	0	+	-	-	-	-	+	+	-	-	0	0	0	+	-	-	-	+	-	-	-	+	-	-	-	0	-	-	0
ztp	Zapotec	Loxicha	ɛ	ɛ ɛ ɛ ɛ	ph	TRUE	025B	1022	0	-	+	-	-	-	+	+	0	+	-	-	-	-	-	0	0	-	0	0	0	+	-	-	+	-	-	-	-	+	-	-	-	0	-	-	0
ztp	Zapotec	Loxicha	ɣ	ɣ ɡ j	ph	TRUE	0263	1022	0	-	-	-	-	+	-	+	+	-	-	-	-	-	-	0	0	-	0	0	0	+	+	-	-	-	0	0	0	+	-	-	-	-	-	-	-
ztp	Zapotec	Loxicha	ɣʷ	ɣʷ	ph	TRUE	0263+02B7	1022	0	-	-	-	-	+	-	+	+	-	-	-	-	-	+	+	0	-	0	0	0	+	+	-	-	-	0	0	0	+	-	-	-	-	-	-	-
ztp	Zapotec	Loxicha	ɭ	ɭ	ph	TRUE	026D	1022	0	-	-	-	-	+	+	+	0	+	-	-	-	+	-	0	0	+	-	-	-	-	0	0	0	0	0	0	0	+	-	-	-	-	-	-	-
ztp	Zapotec	Loxicha	ɲ	ɲ	ph	TRUE	0272	1022	0	-	-	-	-	+	+	-	0	-	-	-	+	-	-	0	0	+	-	+	-	+	+	-	+	-	0	0	0	+	-	-	-	-	-	-	-
ztp	Zapotec	Loxicha	ɾ	ɾ	ph	TRUE	027E	1022	0	-	-	-	-	+	+	+	0	+	+	-	-	-	-	0	0	+	+	-	-	-	0	0	0	0	0	0	0	+	-	-	-	-	-	-	-
ztp	Zapotec	Loxicha	ʂ	ʂ	ph	TRUE	0282	1022	0	-	-	-	-	+	-	+	+	-	-	-	-	-	-	0	0	+	-	-	+	-	0	0	0	0	0	0	0	-	-	-	-	-	-	-	-
ztp	Zapotec	Loxicha	ʈʂ	ʈʂ	ph	TRUE	0288+0282	1022	0	-	-	-	-	+	-	-	+	-	-	-	-	-	-	0	0	+	-	-	+	-	0	0	0	0	0	0	0	-	-	-	-	-	-	-	-
ztp	Zapotec	Loxicha	ʐ	ʐ ʐd̪	ph	TRUE	0290	1022	0	-	-	-	-	+	-	+	+	-	-	-	-	-	-	0	0	+	-	-	+	-	0	0	0	0	0	0	0	+	-	-	-	-	-	-	-
ztp	Zapotec	Loxicha	β	β b ɸ	ph	TRUE	03B2	1022	0	-	-	-	-	+	-	+	+	-	-	-	-	-	+	-	-	-	0	0	0	-	0	0	0	0	0	0	0	+	-	-	-	-	-	-	-
ztp	Zapotec	Loxicha	θ	θ	ph	TRUE	03B8	1022	0	-	-	-	-	+	-	+	+	-	-	-	-	-	-	0	0	+	+	+	-	-	0	0	0	0	0	0	0	-	-	-	-	-	-	-	-
yuk	Yuki	NA	a	a a a	ph	TRUE	0061	1023	0	-	+	-	-	-	+	+	0	+	-	-	-	-	-	0	0	-	0	0	0	+	-	+	-	-	0	-	-	+	-	-	-	0	-	-	0
yuk	Yuki	NA	c	c	ph	TRUE	0063	1023	0	-	-	-	-	+	-	-	-	-	-	-	-	-	-	0	0	+	-	+	-	+	+	-	+	-	0	0	0	-	-	-	-	-	-	-	-
yuk	Yuki	NA	c̰	c̰	ph	TRUE	0063+0330	1023	0	-	-	-	-	+	-	-	-	-	-	-	-	-	-	0	0	+	-	+	-	+	+	-	+	-	0	0	0	-	-	-	+	-	-	-	-
yuk	Yuki	NA	e	e	ph	TRUE	0065	1023	0	-	+	-	-	-	+	+	0	+	-	-	-	-	-	0	0	-	0	0	0	+	-	-	+	-	+	-	-	+	-	-	-	0	-	-	0
yuk	Yuki	NA	h	h	ph	TRUE	0068	1023	0	-	-	-	-	-	-	+	+	-	-	-	-	-	-	0	0	-	0	0	0	-	0	0	0	0	0	0	0	-	-	+	-	-	-	-	-
yuk	Yuki	NA	i	i	ph	TRUE	0069	1023	0	-	+	-	-	-	+	+	0	+	-	-	-	-	-	0	0	-	0	0	0	+	+	-	+	-	+	-	-	+	-	-	-	0	-	-	0
yuk	Yuki	NA	j	j	ph	TRUE	006A	1023	0	-	-	-	-	-	+	+	0	+	-	-	-	-	-	0	0	-	0	0	0	+	+	-	+	-	+	0	0	+	-	-	-	-	-	-	-
yuk	Yuki	NA	j̰	j̰	ph	TRUE	006A+0330	1023	0	-	-	-	-	-	+	+	0	+	-	-	-	-	-	0	0	-	0	0	0	+	+	-	+	-	+	0	0	+	-	-	+	-	-	-	-
yuk	Yuki	NA	k	k	ph	TRUE	006B	1023	0	-	-	-	-	+	-	-	-	-	-	-	-	-	-	0	0	-	0	0	0	+	+	-	-	-	0	0	0	-	-	-	-	-	-	-	-
yuk	Yuki	NA	k̰	k̰	ph	TRUE	006B+0330	1023	0	-	-	-	-	+	-	-	-	-	-	-	-	-	-	0	0	-	0	0	0	+	+	-	-	-	0	0	0	-	-	-	+	-	-	-	-
yuk	Yuki	NA	l	l	ph	TRUE	006C	1023	0	-	-	-	-	+	+	+	0	+	-	-	-	+	-	0	0	+	+	-	-	-	0	0	0	0	0	0	0	+	-	-	-	-	-	-	-
yuk	Yuki	NA	l̰	l̰	ph	TRUE	006C+0330	1023	0	-	-	-	-	+	+	+	0	+	-	-	-	+	-	0	0	+	+	-	-	-	0	0	0	0	0	0	0	+	-	-	+	-	-	-	-
yuk	Yuki	NA	m	m	ph	TRUE	006D	1023	0	-	-	-	-	+	+	-	0	-	-	-	+	-	+	-	-	-	0	0	0	-	0	0	0	0	0	0	0	+	-	-	-	-	-	-	-
yuk	Yuki	NA	m̰	m̰	ph	TRUE	006D+0330	1023	0	-	-	-	-	+	+	-	0	-	-	-	+	-	+	-	-	-	0	0	0	-	0	0	0	0	0	0	0	+	-	-	+	-	-	-	-
yuk	Yuki	NA	n̰	n̰	ph	TRUE	006E+0330	1023	0	-	-	-	-	+	+	-	0	-	-	-	+	-	-	0	0	+	+	-	-	-	0	0	0	0	0	0	0	+	-	-	+	-	-	-	-
yuk	Yuki	NA	o	o	ph	TRUE	006F	1023	0	-	+	-	-	-	+	+	0	+	-	-	-	-	+	+	-	-	0	0	0	+	-	-	-	+	+	-	-	+	-	-	-	0	-	-	0
yuk	Yuki	NA	p	p	ph	TRUE	0070	1023	0	-	-	-	-	+	-	-	-	-	-	-	-	-	+	-	-	-	0	0	0	-	0	0	0	0	0	0	0	-	-	-	-	-	-	-	-
yuk	Yuki	NA	p̰	p̰	ph	TRUE	0070+0330	1023	0	-	-	-	-	+	-	-	-	-	-	-	-	-	+	-	-	-	0	0	0	-	0	0	0	0	0	0	0	-	-	-	+	-	-	-	-
yuk	Yuki	NA	s	s	ph	TRUE	0073	1023	0	-	-	-	-	+	-	+	+	-	-	-	-	-	-	0	0	+	+	-	+	-	0	0	0	0	0	0	0	-	-	-	-	-	-	-	-
yuk	Yuki	NA	s̰	s̰	ph	TRUE	0073+0330	1023	0	-	-	-	-	+	-	+	+	-	-	-	-	-	-	0	0	+	+	-	+	-	0	0	0	0	0	0	0	-	-	-	+	-	-	-	-
yuk	Yuki	NA	t	t	ph	TRUE	0074	1023	0	-	-	-	-	+	-	-	-	-	-	-	-	-	-	0	0	+	+	-	-	-	0	0	0	0	0	0	0	-	-	-	-	-	-	-	-
yuk	Yuki	NA	t̪	t̪	ph	TRUE	0074+032A	1023	0	-	-	-	-	+	-	-	-	-	-	-	-	-	-	0	0	+	+	+	-	-	0	0	0	0	0	0	0	-	-	-	-	-	-	-	-
yuk	Yuki	NA	t̪ʼ	t̪ʼ	ph	TRUE	0074+032A+02BC	1023	0	-	-	-	-	+	-	-	-	-	-	-	-	-	-	0	0	+	+	+	-	-	0	0	0	0	0	0	0	-	-	-	+	-	+	-	-
yuk	Yuki	NA	t̰	t̰	ph	TRUE	0074+0330	1023	0	-	-	-	-	+	-	-	-	-	-	-	-	-	-	0	0	+	+	-	-	-	0	0	0	0	0	0	0	-	-	-	+	-	-	-	-
yuk	Yuki	NA	u	u	ph	TRUE	0075	1023	0	-	+	-	-	-	+	+	0	+	-	-	-	-	+	+	-	-	0	0	0	+	+	-	-	+	+	-	-	+	-	-	-	0	-	-	0
yuk	Yuki	NA	w	w	ph	TRUE	0077	1023	0	-	-	-	-	-	+	+	0	+	-	-	-	-	+	+	-	-	0	0	0	+	+	-	-	+	+	0	0	+	-	-	-	-	-	-	-
yuk	Yuki	NA	w̰	w̰	ph	TRUE	0077+0330	1023	0	-	-	-	-	-	+	+	0	+	-	-	-	-	+	+	-	-	0	0	0	+	+	-	-	+	+	0	0	+	-	-	+	-	-	-	-
yuk	Yuki	NA	ç	ç	ph	TRUE	00E7	1023	0	-	-	-	-	+	-	+	+	-	-	-	-	-	-	0	0	+	-	+	-	+	+	-	+	-	0	0	0	-	-	-	-	-	-	-	-
yuk	Yuki	NA	ə	ə	ph	TRUE	0259	1023	0	-	+	-	-	-	+	+	0	+	-	-	-	-	-	0	0	-	0	0	0	+	-	-	-	-	-	-	-	+	-	-	-	0	-	-	0
yuk	Yuki	NA	ʔ	ʔ	ph	TRUE	0294	1023	0	-	-	-	-	+	-	-	-	-	-	-	-	-	-	0	0	-	0	0	0	-	0	0	0	0	0	0	0	-	-	-	+	-	-	-	-
yap	Yapese	NA	a	a	ph	TRUE	0061	1024	0	-	+	-	-	-	+	+	0	+	-	-	-	-	-	0	0	-	0	0	0	+	-	+	-	-	0	-	-	+	-	-	-	0	-	-	0
yap	Yapese	NA	aː	aː aː aː	ph	TRUE	0061+02D0	1024	0	-	+	-	+	-	+	+	0	+	-	-	-	-	-	0	0	-	0	0	0	+	-	+	-	-	0	-	-	+	-	-	-	0	-	-	0
yap	Yapese	NA	eː	eː	ph	TRUE	0065+02D0	1024	0	-	+	-	+	-	+	+	0	+	-	-	-	-	-	0	0	-	0	0	0	+	-	-	+	-	+	-	-	+	-	-	-	0	-	-	0
yap	Yapese	NA	f	f	ph	TRUE	0066	1024	0	-	-	-	-	+	-	+	+	-	-	-	-	-	+	-	+	-	0	0	0	-	0	0	0	0	0	0	0	-	-	-	-	-	-	-	-
yap	Yapese	NA	f̰	f̰	ph	TRUE	0066+0330	1024	0	-	-	-	-	+	-	+	+	-	-	-	-	-	+	-	+	-	0	0	0	-	0	0	0	0	0	0	0	-	-	-	+	-	-	-	-
yap	Yapese	NA	h	h	ph	TRUE	0068	1024	0	-	-	-	-	-	-	+	+	-	-	-	-	-	-	0	0	-	0	0	0	-	0	0	0	0	0	0	0	-	-	+	-	-	-	-	-
yap	Yapese	NA	iː	iː	ph	TRUE	0069+02D0	1024	0	-	+	-	+	-	+	+	0	+	-	-	-	-	-	0	0	-	0	0	0	+	+	-	+	-	+	-	-	+	-	-	-	0	-	-	0
yap	Yapese	NA	j	j	ph	TRUE	006A	1024	0	-	-	-	-	-	+	+	0	+	-	-	-	-	-	0	0	-	0	0	0	+	+	-	+	-	+	0	0	+	-	-	-	-	-	-	-
yap	Yapese	NA	k	k	ph	TRUE	006B	1024	0	-	-	-	-	+	-	-	-	-	-	-	-	-	-	0	0	-	0	0	0	+	+	-	-	-	0	0	0	-	-	-	-	-	-	-	-
yap	Yapese	NA	k̰	k̰	ph	TRUE	006B+0330	1024	0	-	-	-	-	+	-	-	-	-	-	-	-	-	-	0	0	-	0	0	0	+	+	-	-	-	0	0	0	-	-	-	+	-	-	-	-
yap	Yapese	NA	l̰	l̰	ph	TRUE	006C+0330	1024	0	-	-	-	-	+	+	+	0	+	-	-	-	+	-	0	0	+	+	-	-	-	0	0	0	0	0	0	0	+	-	-	+	-	-	-	-
yap	Yapese	NA	m	m	ph	TRUE	006D	1024	0	-	-	-	-	+	+	-	0	-	-	-	+	-	+	-	-	-	0	0	0	-	0	0	0	0	0	0	0	+	-	-	-	-	-	-	-
yap	Yapese	NA	m̰	m̰	ph	TRUE	006D+0330	1024	0	-	-	-	-	+	+	-	0	-	-	-	+	-	+	-	-	-	0	0	0	-	0	0	0	0	0	0	0	+	-	-	+	-	-	-	-
yap	Yapese	NA	n	n	ph	TRUE	006E	1024	0	-	-	-	-	+	+	-	0	-	-	-	+	-	-	0	0	+	+	-	-	-	0	0	0	0	0	0	0	+	-	-	-	-	-	-	-
yap	Yapese	NA	n̰	n̰	ph	TRUE	006E+0330	1024	0	-	-	-	-	+	+	-	0	-	-	-	+	-	-	0	0	+	+	-	-	-	0	0	0	0	0	0	0	+	-	-	+	-	-	-	-
yap	Yapese	NA	p	p	ph	TRUE	0070	1024	0	-	-	-	-	+	-	-	-	-	-	-	-	-	+	-	-	-	0	0	0	-	0	0	0	0	0	0	0	-	-	-	-	-	-	-	-
yap	Yapese	NA	p̰	p̰	ph	TRUE	0070+0330	1024	0	-	-	-	-	+	-	-	-	-	-	-	-	-	+	-	-	-	0	0	0	-	0	0	0	0	0	0	0	-	-	-	+	-	-	-	-
yap	Yapese	NA	r	r r	ph	TRUE	0072	1024	0	-	-	-	-	+	+	+	0	+	-	+	-	-	-	0	0	+	+	-	-	-	0	0	0	0	0	0	0	+	-	-	-	-	-	-	-
yap	Yapese	NA	s	s	ph	TRUE	0073	1024	0	-	-	-	-	+	-	+	+	-	-	-	-	-	-	0	0	+	+	-	+	-	0	0	0	0	0	0	0	-	-	-	-	-	-	-	-
yap	Yapese	NA	t	t	ph	TRUE	0074	1024	0	-	-	-	-	+	-	-	-	-	-	-	-	-	-	0	0	+	+	-	-	-	0	0	0	0	0	0	0	-	-	-	-	-	-	-	-
yap	Yapese	NA	t̠ʃ	t̠ʃ	ph	TRUE	0074+0320+0283	1024	0	-	-	-	-	+	-	-	+	-	-	-	-	-	-	0	0	+	-	+	+	-	0	0	0	0	0	0	0	-	-	-	-	-	-	-	-
yap	Yapese	NA	t̰	t̰	ph	TRUE	0074+0330	1024	0	-	-	-	-	+	-	-	-	-	-	-	-	-	-	0	0	+	+	-	-	-	0	0	0	0	0	0	0	-	-	-	+	-	-	-	-
yap	Yapese	NA	w	w	ph	TRUE	0077	1024	0	-	-	-	-	-	+	+	0	+	-	-	-	-	+	+	-	-	0	0	0	+	+	-	-	+	+	0	0	+	-	-	-	-	-	-	-
yap	Yapese	NA	w̰	w̰	ph	TRUE	0077+0330	1024	0	-	-	-	-	-	+	+	0	+	-	-	-	-	+	+	-	-	0	0	0	+	+	-	-	+	+	0	0	+	-	-	+	-	-	-	-
yap	Yapese	NA	x	x	ph	TRUE	0078	1024	0	-	-	-	-	+	-	+	+	-	-	-	-	-	-	0	0	-	0	0	0	+	+	-	-	-	0	0	0	-	-	-	-	-	-	-	-
yap	Yapese	NA	æ	æ	ph	TRUE	00E6	1024	0	-	+	-	-	-	+	+	0	+	-	-	-	-	-	0	0	-	0	0	0	+	-	+	+	-	0	-	-	+	-	-	-	0	-	-	0
yap	Yapese	NA	æː	æː	ph	TRUE	00E6+02D0	1024	0	-	+	-	+	-	+	+	0	+	-	-	-	-	-	0	0	-	0	0	0	+	-	+	+	-	0	-	-	+	-	-	-	0	-	-	0
yap	Yapese	NA	ð	ð	ph	TRUE	00F0	1024	0	-	-	-	-	+	-	+	+	-	-	-	-	-	-	0	0	+	+	+	-	-	0	0	0	0	0	0	0	+	-	-	-	-	-	-	-
yap	Yapese	NA	ŋ	ŋ	ph	TRUE	014B	1024	0	-	-	-	-	+	+	-	0	-	-	-	+	-	-	0	0	-	0	0	0	+	+	-	-	-	0	0	0	+	-	-	-	-	-	-	-
yap	Yapese	NA	ŋ̰	ŋ̰	ph	TRUE	014B+0330	1024	0	-	-	-	-	+	+	-	0	-	-	-	+	-	-	0	0	-	0	0	0	+	+	-	-	-	0	0	0	+	-	-	+	-	-	-	-
yap	Yapese	NA	œ	œ	ph	TRUE	0153	1024	0	-	+	-	-	-	+	+	0	+	-	-	-	-	+	+	-	-	0	0	0	+	-	-	+	-	-	-	-	+	-	-	-	0	-	-	0
yap	Yapese	NA	œː	œː	ph	TRUE	0153+02D0	1024	0	-	+	-	+	-	+	+	0	+	-	-	-	-	+	+	-	-	0	0	0	+	-	-	+	-	-	-	-	+	-	-	-	0	-	-	0
yap	Yapese	NA	ɑː	ɑː	ph	TRUE	0251+02D0	1024	0	-	+	-	+	-	+	+	0	+	-	-	-	-	-	0	0	-	0	0	0	+	-	+	-	+	0	-	-	+	-	-	-	0	-	-	0
yap	Yapese	NA	ɔ	ɔ	ph	TRUE	0254	1024	0	-	+	-	-	-	+	+	0	+	-	-	-	-	+	+	-	-	0	0	0	+	-	-	-	+	-	-	-	+	-	-	-	0	-	-	0
yap	Yapese	NA	ɔː	ɔː	ph	TRUE	0254+02D0	1024	0	-	+	-	+	-	+	+	0	+	-	-	-	-	+	+	-	-	0	0	0	+	-	-	-	+	-	-	-	+	-	-	-	0	-	-	0
yap	Yapese	NA	ɛ	ɛ	ph	TRUE	025B	1024	0	-	+	-	-	-	+	+	0	+	-	-	-	-	-	0	0	-	0	0	0	+	-	-	+	-	-	-	-	+	-	-	-	0	-	-	0
yap	Yapese	NA	ɪ	ɪ	ph	TRUE	026A	1024	0	-	+	-	-	-	+	+	0	+	-	-	-	-	-	0	0	-	0	0	0	+	+	-	+	-	-	-	-	+	-	-	-	0	-	-	0
yap	Yapese	NA	ʊ	ʊ	ph	TRUE	028A	1024	0	-	+	-	-	-	+	+	0	+	-	-	-	-	+	+	-	-	0	0	0	+	+	-	-	+	-	-	-	+	-	-	-	0	-	-	0
yap	Yapese	NA	ʊː	ʊː	ph	TRUE	028A+02D0	1024	0	-	+	-	+	-	+	+	0	+	-	-	-	-	+	+	-	-	0	0	0	+	+	-	-	+	-	-	-	+	-	-	-	0	-	-	0
yap	Yapese	NA	ʌ	ʌ	ph	TRUE	028C	1024	0	-	+	-	-	-	+	+	0	+	-	-	-	-	-	0	0	-	0	0	0	+	-	-	-	+	-	-	-	+	-	-	-	0	-	-	0
yap	Yapese	NA	ʔ	ʔ	ph	TRUE	0294	1024	0	-	-	-	-	+	-	-	-	-	-	-	-	-	-	0	0	-	0	0	0	-	0	0	0	0	0	0	0	-	-	-	+	-	-	-	-
yap	Yapese	NA	β	β	ph	TRUE	03B2	1024	0	-	-	-	-	+	-	+	+	-	-	-	-	-	+	-	-	-	0	0	0	-	0	0	0	0	0	0	0	+	-	-	-	-	-	-	-
yap	Yapese	NA	θ	θ	ph	TRUE	03B8	1024	0	-	-	-	-	+	-	+	+	-	-	-	-	-	-	0	0	+	+	+	-	-	0	0	0	0	0	0	0	-	-	-	-	-	-	-	-
yap	Yapese	NA	θ̰	θ̰	ph	TRUE	03B8+0330	1024	0	-	-	-	-	+	-	+	+	-	-	-	-	-	-	0	0	+	+	+	-	-	0	0	0	0	0	0	0	-	-	-	+	-	-	-	-
yur	Yurok	NA	a	a	ph	TRUE	0061	1025	0	-	+	-	-	-	+	+	0	+	-	-	-	-	-	0	0	-	0	0	0	+	-	+	-	-	0	-	-	+	-	-	-	0	-	-	0
yur	Yurok	NA	aː	aː	ph	TRUE	0061+02D0	1025	0	-	+	-	+	-	+	+	0	+	-	-	-	-	-	0	0	-	0	0	0	+	-	+	-	-	0	-	-	+	-	-	-	0	-	-	0
yur	Yurok	NA	e	e	ph	TRUE	0065	1025	0	-	+	-	-	-	+	+	0	+	-	-	-	-	-	0	0	-	0	0	0	+	-	-	+	-	+	-	-	+	-	-	-	0	-	-	0
yur	Yurok	NA	eː	eː	ph	TRUE	0065+02D0	1025	0	-	+	-	+	-	+	+	0	+	-	-	-	-	-	0	0	-	0	0	0	+	-	-	+	-	+	-	-	+	-	-	-	0	-	-	0
yur	Yurok	NA	h	h	ph	TRUE	0068	1025	0	-	-	-	-	-	-	+	+	-	-	-	-	-	-	0	0	-	0	0	0	-	0	0	0	0	0	0	0	-	-	+	-	-	-	-	-
yur	Yurok	NA	i	i	ph	TRUE	0069	1025	0	-	+	-	-	-	+	+	0	+	-	-	-	-	-	0	0	-	0	0	0	+	+	-	+	-	+	-	-	+	-	-	-	0	-	-	0
yur	Yurok	NA	iː	iː	ph	TRUE	0069+02D0	1025	0	-	+	-	+	-	+	+	0	+	-	-	-	-	-	0	0	-	0	0	0	+	+	-	+	-	+	-	-	+	-	-	-	0	-	-	0
yur	Yurok	NA	j	j ʔj	ph	TRUE	006A	1025	0	-	-	-	-	-	+	+	0	+	-	-	-	-	-	0	0	-	0	0	0	+	+	-	+	-	+	0	0	+	-	-	-	-	-	-	-
yur	Yurok	NA	k	k kʰ	ph	TRUE	006B	1025	0	-	-	-	-	+	-	-	-	-	-	-	-	-	-	0	0	-	0	0	0	+	+	-	-	-	0	0	0	-	-	-	-	-	-	-	-
yur	Yurok	NA	kʷ	kʷ	ph	TRUE	006B+02B7	1025	0	-	-	-	-	+	-	-	-	-	-	-	-	-	+	+	0	-	0	0	0	+	+	-	-	-	0	0	0	-	-	-	-	-	-	-	-
yur	Yurok	NA	k̰	k̰	ph	TRUE	006B+0330	1025	0	-	-	-	-	+	-	-	-	-	-	-	-	-	-	0	0	-	0	0	0	+	+	-	-	-	0	0	0	-	-	-	+	-	-	-	-
yur	Yurok	NA	k̰ʷ	k̰ʷ	ph	TRUE	006B+0330+02B7	1025	0	-	-	-	-	+	-	-	-	-	-	-	-	-	+	+	0	-	0	0	0	+	+	-	-	-	0	0	0	-	-	-	+	-	-	-	-
yur	Yurok	NA	l	l ʔl	ph	TRUE	006C	1025	0	-	-	-	-	+	+	+	0	+	-	-	-	+	-	0	0	+	+	-	-	-	0	0	0	0	0	0	0	+	-	-	-	-	-	-	-
yur	Yurok	NA	m	m ʔm	ph	TRUE	006D	1025	0	-	-	-	-	+	+	-	0	-	-	-	+	-	+	-	-	-	0	0	0	-	0	0	0	0	0	0	0	+	-	-	-	-	-	-	-
yur	Yurok	NA	n̪	n̪ ʔn	ph	TRUE	006E+032A	1025	0	-	-	-	-	+	+	-	0	-	-	-	+	-	-	0	0	+	+	+	-	-	0	0	0	0	0	0	0	+	-	-	-	-	-	-	-
yur	Yurok	NA	o	o	ph	TRUE	006F	1025	0	-	+	-	-	-	+	+	0	+	-	-	-	-	+	+	-	-	0	0	0	+	-	-	-	+	+	-	-	+	-	-	-	0	-	-	0
yur	Yurok	NA	oː	oː	ph	TRUE	006F+02D0	1025	0	-	+	-	+	-	+	+	0	+	-	-	-	-	+	+	-	-	0	0	0	+	-	-	-	+	+	-	-	+	-	-	-	0	-	-	0
yur	Yurok	NA	p	p pʰ	ph	TRUE	0070	1025	0	-	-	-	-	+	-	-	-	-	-	-	-	-	+	-	-	-	0	0	0	-	0	0	0	0	0	0	0	-	-	-	-	-	-	-	-
yur	Yurok	NA	p̰	p̰	ph	TRUE	0070+0330	1025	0	-	-	-	-	+	-	-	-	-	-	-	-	-	+	-	-	-	0	0	0	-	0	0	0	0	0	0	0	-	-	-	+	-	-	-	-
yur	Yurok	NA	r	r ʔr	ph	TRUE	0072	1025	0	-	-	-	-	+	+	+	0	+	-	+	-	-	-	0	0	+	+	-	-	-	0	0	0	0	0	0	0	+	-	-	-	-	-	-	-
yur	Yurok	NA	s	s	ph	TRUE	0073	1025	0	-	-	-	-	+	-	+	+	-	-	-	-	-	-	0	0	+	+	-	+	-	0	0	0	0	0	0	0	-	-	-	-	-	-	-	-
yur	Yurok	NA	t̠ʃ	t̠ʃ t̠ʃʰ	ph	TRUE	0074+0320+0283	1025	0	-	-	-	-	+	-	-	+	-	-	-	-	-	-	0	0	+	-	+	+	-	0	0	0	0	0	0	0	-	-	-	-	-	-	-	-
yur	Yurok	NA	t̠ʃ̰	t̠ʃ̰	ph	TRUE	0074+0320+0283+0330	1025	0	-	-	-	-	+	-	-	+	-	-	-	-	-	-	0	0	+	-	+	+	-	0	0	0	0	0	0	0	-	-	-	+	-	-	-	-
yur	Yurok	NA	t̪	t̪ tʰ	ph	TRUE	0074+032A	1025	0	-	-	-	-	+	-	-	-	-	-	-	-	-	-	0	0	+	+	+	-	-	0	0	0	0	0	0	0	-	-	-	-	-	-	-	-
yur	Yurok	NA	t̰	t̰	ph	TRUE	0074+0330	1025	0	-	-	-	-	+	-	-	-	-	-	-	-	-	-	0	0	+	+	-	-	-	0	0	0	0	0	0	0	-	-	-	+	-	-	-	-
yur	Yurok	NA	u	u	ph	TRUE	0075	1025	0	-	+	-	-	-	+	+	0	+	-	-	-	-	+	+	-	-	0	0	0	+	+	-	-	+	+	-	-	+	-	-	-	0	-	-	0
yur	Yurok	NA	uː	uː	ph	TRUE	0075+02D0	1025	0	-	+	-	+	-	+	+	0	+	-	-	-	-	+	+	-	-	0	0	0	+	+	-	-	+	+	-	-	+	-	-	-	0	-	-	0
yur	Yurok	NA	w	w ɣʷ ʔw	ph	TRUE	0077	1025	0	-	-	-	-	-	+	+	0	+	-	-	-	-	+	+	-	-	0	0	0	+	+	-	-	+	+	0	0	+	-	-	-	-	-	-	-
yur	Yurok	NA	x	x	ph	TRUE	0078	1025	0	-	-	-	-	+	-	+	+	-	-	-	-	-	-	0	0	-	0	0	0	+	+	-	-	-	0	0	0	-	-	-	-	-	-	-	-
yur	Yurok	NA	ə	ə	ph	TRUE	0259	1025	0	-	+	-	-	-	+	+	0	+	-	-	-	-	-	0	0	-	0	0	0	+	-	-	-	-	-	-	-	+	-	-	-	0	-	-	0
yur	Yurok	NA	əː	əː	ph	TRUE	0259+02D0	1025	0	-	+	-	+	-	+	+	0	+	-	-	-	-	-	0	0	-	0	0	0	+	-	-	-	-	-	-	-	+	-	-	-	0	-	-	0
yur	Yurok	NA	ɣ	ɣ ɣ ɣ	ph	TRUE	0263	1025	0	-	-	-	-	+	-	+	+	-	-	-	-	-	-	0	0	-	0	0	0	+	+	-	-	-	0	0	0	+	-	-	-	-	-	-	-
yur	Yurok	NA	ɬ	ɬ	ph	TRUE	026C	1025	0	-	-	-	-	+	-	+	+	-	-	-	-	+	-	0	0	+	+	-	-	-	0	0	0	0	0	0	0	-	-	-	-	-	-	-	-
yur	Yurok	NA	ʃ	ʃ	ph	TRUE	0283	1025	0	-	-	-	-	+	-	+	+	-	-	-	-	-	-	0	0	+	-	+	+	-	0	0	0	0	0	0	0	-	-	-	-	-	-	-	-
yur	Yurok	NA	ʔ	ʔ	ph	TRUE	0294	1025	0	-	-	-	-	+	-	-	-	-	-	-	-	-	-	0	0	-	0	0	0	-	0	0	0	0	0	0	0	-	-	-	+	-	-	-	-
yuz	Yuracure	NA	a	a ɑ	ph	TRUE	0061	1026	0	-	+	-	-	-	+	+	0	+	-	-	-	-	-	0	0	-	0	0	0	+	-	+	-	-	0	-	-	+	-	-	-	0	-	-	0
yuz	Yuracure	NA	b	b w	ph	TRUE	0062	1026	0	-	-	-	-	+	-	-	-	-	-	-	-	-	+	-	-	-	0	0	0	-	0	0	0	0	0	0	0	+	-	-	-	-	-	-	-
yuz	Yuracure	NA	d	d	ph	TRUE	0064	1026	0	-	-	-	-	+	-	-	-	-	-	-	-	-	-	0	0	+	+	-	-	-	0	0	0	0	0	0	0	+	-	-	-	-	-	-	-
yuz	Yuracure	NA	dʲ	dʲ	ph	TRUE	0064+02B2	1026	0	-	-	-	-	+	-	-	-	-	-	-	-	-	-	0	0	+	+	-	-	+	+	-	+	+	0	0	0	+	-	-	-	-	-	-	-
yuz	Yuracure	NA	e	e ɛ	ph	TRUE	0065	1026	0	-	+	-	-	-	+	+	0	+	-	-	-	-	-	0	0	-	0	0	0	+	-	-	+	-	+	-	-	+	-	-	-	0	-	-	0
yuz	Yuracure	NA	h	h	ph	TRUE	0068	1026	0	-	-	-	-	-	-	+	+	-	-	-	-	-	-	0	0	-	0	0	0	-	0	0	0	0	0	0	0	-	-	+	-	-	-	-	-
yuz	Yuracure	NA	i	i	ph	TRUE	0069	1026	0	-	+	-	-	-	+	+	0	+	-	-	-	-	-	0	0	-	0	0	0	+	+	-	+	-	+	-	-	+	-	-	-	0	-	-	0
yuz	Yuracure	NA	j	j	ph	TRUE	006A	1026	0	-	-	-	-	-	+	+	0	+	-	-	-	-	-	0	0	-	0	0	0	+	+	-	+	-	+	0	0	+	-	-	-	-	-	-	-
yuz	Yuracure	NA	k	k	ph	TRUE	006B	1026	0	-	-	-	-	+	-	-	-	-	-	-	-	-	-	0	0	-	0	0	0	+	+	-	-	-	0	0	0	-	-	-	-	-	-	-	-
yuz	Yuracure	NA	l	l	ph	TRUE	006C	1026	0	-	-	-	-	+	+	+	0	+	-	-	-	+	-	0	0	+	+	-	-	-	0	0	0	0	0	0	0	+	-	-	-	-	-	-	-
yuz	Yuracure	NA	m	m	ph	TRUE	006D	1026	0	-	-	-	-	+	+	-	0	-	-	-	+	-	+	-	-	-	0	0	0	-	0	0	0	0	0	0	0	+	-	-	-	-	-	-	-
yuz	Yuracure	NA	n	n m ɲ ŋ	ph	TRUE	006E	1026	0	-	-	-	-	+	+	-	0	-	-	-	+	-	-	0	0	+	+	-	-	-	0	0	0	0	0	0	0	+	-	-	-	-	-	-	-
yuz	Yuracure	NA	o	o ɔ	ph	TRUE	006F	1026	0	-	+	-	-	-	+	+	0	+	-	-	-	-	+	+	-	-	0	0	0	+	-	-	-	+	+	-	-	+	-	-	-	0	-	-	0
yuz	Yuracure	NA	p	p p̚	ph	TRUE	0070	1026	0	-	-	-	-	+	-	-	-	-	-	-	-	-	+	-	-	-	0	0	0	-	0	0	0	0	0	0	0	-	-	-	-	-	-	-	-
yuz	Yuracure	NA	s	s ts	ph	TRUE	0073	1026	0	-	-	-	-	+	-	+	+	-	-	-	-	-	-	0	0	+	+	-	+	-	0	0	0	0	0	0	0	-	-	-	-	-	-	-	-
yuz	Yuracure	NA	t	t	ph	TRUE	0074	1026	0	-	-	-	-	+	-	-	-	-	-	-	-	-	-	0	0	+	+	-	-	-	0	0	0	0	0	0	0	-	-	-	-	-	-	-	-
yuz	Yuracure	NA	t̠ʃ	t̠ʃ	ph	TRUE	0074+0320+0283	1026	0	-	-	-	-	+	-	-	+	-	-	-	-	-	-	0	0	+	-	+	+	-	0	0	0	0	0	0	0	-	-	-	-	-	-	-	-
yuz	Yuracure	NA	u	u	ph	TRUE	0075	1026	0	-	+	-	-	-	+	+	0	+	-	-	-	-	+	+	-	-	0	0	0	+	+	-	-	+	+	-	-	+	-	-	-	0	-	-	0
yuz	Yuracure	NA	w	w	ph	TRUE	0077	1026	0	-	-	-	-	-	+	+	0	+	-	-	-	-	+	+	-	-	0	0	0	+	+	-	-	+	+	0	0	+	-	-	-	-	-	-	-
yuz	Yuracure	NA	æ	æ	ph	TRUE	00E6	1026	0	-	+	-	-	-	+	+	0	+	-	-	-	-	-	0	0	-	0	0	0	+	-	+	+	-	0	-	-	+	-	-	-	0	-	-	0
yuz	Yuracure	NA	ɨ	ɨ	ph	TRUE	0268	1026	0	-	+	-	-	-	+	+	0	+	-	-	-	-	-	0	0	-	0	0	0	+	+	-	-	-	+	-	-	+	-	-	-	0	-	-	0
yuz	Yuracure	NA	ɲ	ɲ	ph	TRUE	0272	1026	0	-	-	-	-	+	+	-	0	-	-	-	+	-	-	0	0	+	-	+	-	+	+	-	+	-	0	0	0	+	-	-	-	-	-	-	-
yuz	Yuracure	NA	ɹ̝	ɹ̝	ph	TRUE	0279+031D	1026	0	-	-	-	-	-	+	+	0	+	-	-	-	-	-	0	0	+	-	+	-	-	0	0	0	0	0	0	0	+	-	-	-	-	-	-	-
yuz	Yuracure	NA	ʃ	ʃ	ph	TRUE	0283	1026	0	-	-	-	-	+	-	+	+	-	-	-	-	-	-	0	0	+	-	+	+	-	0	0	0	0	0	0	0	-	-	-	-	-	-	-	-
yuz	Yuracure	NA	ʔ	ʔ ʔ ʔ	ph	TRUE	0294	1026	0	-	-	-	-	+	-	-	-	-	-	-	-	-	-	0	0	-	0	0	0	-	0	0	0	0	0	0	0	-	-	-	+	-	-	-	-
yux	Yukaghir (Kolyma)	Southern	a	a	ph	TRUE	0061	1027	0	-	+	-	-	-	+	+	0	+	-	-	-	-	-	0	0	-	0	0	0	+	-	+	-	-	0	-	-	+	-	-	-	0	-	-	0
yux	Yukaghir (Kolyma)	Southern	aː	aː	ph	TRUE	0061+02D0	1027	0	-	+	-	+	-	+	+	0	+	-	-	-	-	-	0	0	-	0	0	0	+	-	+	-	-	0	-	-	+	-	-	-	0	-	-	0
yux	Yukaghir (Kolyma)	Southern	d̠ʒ	d̠ʒ ʝ	ph	TRUE	0064+0320+0292	1027	0	-	-	-	-	+	-	-	+	-	-	-	-	-	-	0	0	+	-	+	+	-	0	0	0	0	0	0	0	+	-	-	-	-	-	-	-
yux	Yukaghir (Kolyma)	Southern	d̪	d̪	ph	TRUE	0064+032A	1027	0	-	-	-	-	+	-	-	-	-	-	-	-	-	-	0	0	+	+	+	-	-	0	0	0	0	0	0	0	+	-	-	-	-	-	-	-
yux	Yukaghir (Kolyma)	Southern	e	e	ph	TRUE	0065	1027	0	-	+	-	-	-	+	+	0	+	-	-	-	-	-	0	0	-	0	0	0	+	-	-	+	-	+	-	-	+	-	-	-	0	-	-	0
yux	Yukaghir (Kolyma)	Southern	eː	eː ie	ph	TRUE	0065+02D0	1027	0	-	+	-	+	-	+	+	0	+	-	-	-	-	-	0	0	-	0	0	0	+	-	-	+	-	+	-	-	+	-	-	-	0	-	-	0
yux	Yukaghir (Kolyma)	Southern	i	i ɪ	ph	TRUE	0069	1027	0	-	+	-	-	-	+	+	0	+	-	-	-	-	-	0	0	-	0	0	0	+	+	-	+	-	+	-	-	+	-	-	-	0	-	-	0
yux	Yukaghir (Kolyma)	Southern	iː	iː	ph	TRUE	0069+02D0	1027	0	-	+	-	+	-	+	+	0	+	-	-	-	-	-	0	0	-	0	0	0	+	+	-	+	-	+	-	-	+	-	-	-	0	-	-	0
yux	Yukaghir (Kolyma)	Southern	j	j	ph	TRUE	006A	1027	0	-	-	-	-	-	+	+	0	+	-	-	-	-	-	0	0	-	0	0	0	+	+	-	+	-	+	0	0	+	-	-	-	-	-	-	-
yux	Yukaghir (Kolyma)	Southern	k	k	ph	TRUE	006B	1027	0	-	-	-	-	+	-	-	-	-	-	-	-	-	-	0	0	-	0	0	0	+	+	-	-	-	0	0	0	-	-	-	-	-	-	-	-
yux	Yukaghir (Kolyma)	Southern	l	l	ph	TRUE	006C	1027	0	-	-	-	-	+	+	+	0	+	-	-	-	+	-	0	0	+	+	-	-	-	0	0	0	0	0	0	0	+	-	-	-	-	-	-	-
yux	Yukaghir (Kolyma)	Southern	m	m	ph	TRUE	006D	1027	0	-	-	-	-	+	+	-	0	-	-	-	+	-	+	-	-	-	0	0	0	-	0	0	0	0	0	0	0	+	-	-	-	-	-	-	-
yux	Yukaghir (Kolyma)	Southern	n	n	ph	TRUE	006E	1027	0	-	-	-	-	+	+	-	0	-	-	-	+	-	-	0	0	+	+	-	-	-	0	0	0	0	0	0	0	+	-	-	-	-	-	-	-
yux	Yukaghir (Kolyma)	Southern	o	o uo	ph	TRUE	006F	1027	0	-	+	-	-	-	+	+	0	+	-	-	-	-	+	+	-	-	0	0	0	+	-	-	-	+	+	-	-	+	-	-	-	0	-	-	0
yux	Yukaghir (Kolyma)	Southern	oː	oː	ph	TRUE	006F+02D0	1027	0	-	+	-	+	-	+	+	0	+	-	-	-	-	+	+	-	-	0	0	0	+	-	-	-	+	+	-	-	+	-	-	-	0	-	-	0
yux	Yukaghir (Kolyma)	Southern	p	p	ph	TRUE	0070	1027	0	-	-	-	-	+	-	-	-	-	-	-	-	-	+	-	-	-	0	0	0	-	0	0	0	0	0	0	0	-	-	-	-	-	-	-	-
yux	Yukaghir (Kolyma)	Southern	q	q x	ph	TRUE	0071	1027	0	-	-	-	-	+	-	-	-	-	-	-	-	-	-	0	0	-	0	0	0	+	-	-	-	+	0	0	0	-	-	-	-	-	-	-	-
yux	Yukaghir (Kolyma)	Southern	r	r	ph	TRUE	0072	1027	0	-	-	-	-	+	+	+	0	+	-	+	-	-	-	0	0	+	+	-	-	-	0	0	0	0	0	0	0	+	-	-	-	-	-	-	-
yux	Yukaghir (Kolyma)	Southern	t̠ʃ	t̠ʃ ç	ph	TRUE	0074+0320+0283	1027	0	-	-	-	-	+	-	-	+	-	-	-	-	-	-	0	0	+	-	+	+	-	0	0	0	0	0	0	0	-	-	-	-	-	-	-	-
yux	Yukaghir (Kolyma)	Southern	t̪	t̪	ph	TRUE	0074+032A	1027	0	-	-	-	-	+	-	-	-	-	-	-	-	-	-	0	0	+	+	+	-	-	0	0	0	0	0	0	0	-	-	-	-	-	-	-	-
yux	Yukaghir (Kolyma)	Southern	u	u	ph	TRUE	0075	1027	0	-	+	-	-	-	+	+	0	+	-	-	-	-	+	+	-	-	0	0	0	+	+	-	-	+	+	-	-	+	-	-	-	0	-	-	0
yux	Yukaghir (Kolyma)	Southern	uː	uː	ph	TRUE	0075+02D0	1027	0	-	+	-	+	-	+	+	0	+	-	-	-	-	+	+	-	-	0	0	0	+	+	-	-	+	+	-	-	+	-	-	-	0	-	-	0
yux	Yukaghir (Kolyma)	Southern	w	w b u	ph	TRUE	0077	1027	0	-	-	-	-	-	+	+	0	+	-	-	-	-	+	+	-	-	0	0	0	+	+	-	-	+	+	0	0	+	-	-	-	-	-	-	-
yux	Yukaghir (Kolyma)	Southern	ø	ø	ph	TRUE	00F8	1027	0	-	+	-	-	-	+	+	0	+	-	-	-	-	+	+	-	-	0	0	0	+	-	-	+	-	+	-	-	+	-	-	-	0	-	-	0
yux	Yukaghir (Kolyma)	Southern	øː	uø øː øː	ph	TRUE	00F8+02D0	1027	0	-	+	-	+	-	+	+	0	+	-	-	-	-	+	+	-	-	0	0	0	+	-	-	+	-	+	-	-	+	-	-	-	0	-	-	0
yux	Yukaghir (Kolyma)	Southern	ŋ	ŋ	ph	TRUE	014B	1027	0	-	-	-	-	+	+	-	0	-	-	-	+	-	-	0	0	-	0	0	0	+	+	-	-	-	0	0	0	+	-	-	-	-	-	-	-
yux	Yukaghir (Kolyma)	Southern	ɡ	ɡ	ph	TRUE	0261	1027	0	-	-	-	-	+	-	-	-	-	-	-	-	-	-	0	0	-	0	0	0	+	+	-	-	-	0	0	0	+	-	-	-	-	-	-	-
yux	Yukaghir (Kolyma)	Southern	ɲ	ɲ	ph	TRUE	0272	1027	0	-	-	-	-	+	+	-	0	-	-	-	+	-	-	0	0	+	-	+	-	+	+	-	+	-	0	0	0	+	-	-	-	-	-	-	-
yux	Yukaghir (Kolyma)	Southern	ʁ	ʁ ɣ ɢ	ph	TRUE	0281	1027	0	-	-	-	-	+	-	+	+	-	-	-	-	-	-	0	0	-	0	0	0	+	-	-	-	+	0	0	0	+	-	-	-	-	-	-	-
yux	Yukaghir (Kolyma)	Southern	ʃ	ʃ	ph	TRUE	0283	1027	0	-	-	-	-	+	-	+	+	-	-	-	-	-	-	0	0	+	-	+	+	-	0	0	0	0	0	0	0	-	-	-	-	-	-	-	-
yux	Yukaghir (Kolyma)	Southern	ʎ	ʎ	ph	TRUE	028E	1027	0	-	-	-	-	+	+	+	0	+	-	-	-	+	-	0	0	+	-	+	-	+	+	-	+	-	0	0	0	+	-	-	-	-	-	-	-
yux	Yukaghir (Kolyma)	Southern	ʒ	ʒ	ph	TRUE	0292	1027	0	-	-	-	-	+	-	+	+	-	-	-	-	-	-	0	0	+	-	+	+	-	0	0	0	0	0	0	0	+	-	-	-	-	-	-	-
yux	Yukaghir (Kolyma)	Southern	ʔ	ʔ	ph	TRUE	0294	1027	0	-	-	-	-	+	-	-	-	-	-	-	-	-	-	0	0	-	0	0	0	-	0	0	0	0	0	0	0	-	-	-	+	-	-	-	-
wbm	Wa	Ban Santisuk Moo	a	a	ph	TRUE	0061	1028	0	-	+	-	-	-	+	+	0	+	-	-	-	-	-	0	0	-	0	0	0	+	-	+	-	-	0	-	-	+	-	-	-	0	-	-	0
wbm	Wa	Ban Santisuk Moo	ai	ai	ph	TRUE	0061+0069	1028	0	-	+	-	-	-	+	+	0	+	-	-	-	-	-	0	0	-	0	0	0	+	-,+	+,-	-,+	-	+	-	-	+	-	-	-	0	-	-	0
wbm	Wa	Ban Santisuk Moo	ao	ao	ph	TRUE	0061+006F	1028	0	-	+	-	-	-	+	+	0	+	-	-	-	-	-,+	+	-	-	0	0	0	+	-	+,-	-	-,+	+	-	-	+	-	-	-	0	-	-	0
wbm	Wa	Ban Santisuk Moo	c	c c̚ cʰ	ph	TRUE	0063	1028	0	-	-	-	-	+	-	-	-	-	-	-	-	-	-	0	0	+	-	+	-	+	+	-	+	-	0	0	0	-	-	-	-	-	-	-	-
wbm	Wa	Ban Santisuk Moo	cʰ	cʰ	ph	TRUE	0063+02B0	1028	0	-	-	-	-	+	-	-	-	-	-	-	-	-	-	0	0	+	-	+	-	+	+	-	+	-	0	0	0	-	-	+	-	-	-	-	-
wbm	Wa	Ban Santisuk Moo	e	e	ph	TRUE	0065	1028	0	-	+	-	-	-	+	+	0	+	-	-	-	-	-	0	0	-	0	0	0	+	-	-	+	-	+	-	-	+	-	-	-	0	-	-	0
wbm	Wa	Ban Santisuk Moo	f	f hw	ph	TRUE	0066	1028	0	-	-	-	-	+	-	+	+	-	-	-	-	-	+	-	+	-	0	0	0	-	0	0	0	0	0	0	0	-	-	-	-	-	-	-	-
wbm	Wa	Ban Santisuk Moo	h	h	ph	TRUE	0068	1028	0	-	-	-	-	-	-	+	+	-	-	-	-	-	-	0	0	-	0	0	0	-	0	0	0	0	0	0	0	-	-	+	-	-	-	-	-
wbm	Wa	Ban Santisuk Moo	i	i	ph	TRUE	0069	1028	0	-	+	-	-	-	+	+	0	+	-	-	-	-	-	0	0	-	0	0	0	+	+	-	+	-	+	-	-	+	-	-	-	0	-	-	0
wbm	Wa	Ban Santisuk Moo	ia	ia	ph	TRUE	0069+0061	1028	0	-	+	-	-	-	+	+	0	+	-	-	-	-	-	0	0	-	0	0	0	+	+,-	-,+	+,-	-	+	-	-	+	-	-	-	0	-	-	0
wbm	Wa	Ban Santisuk Moo	iau	iau	ph	TRUE	0069+0061+0075	1028	0	-	+	-	-	-	+	+	0	+	-	-	-	-	-,+	+	-	-	0	0	0	+	+,-,+	-,+,-	+,-,-	-,+	+	-	-	+	-	-	-	0	-	-	0
wbm	Wa	Ban Santisuk Moo	iu	iu	ph	TRUE	0069+0075	1028	0	-	+	-	-	-	+	+	0	+	-	-	-	-	-,+	+	-	-	0	0	0	+	+	-	+,-	-,+	+	-	-	+	-	-	-	0	-	-	0
wbm	Wa	Ban Santisuk Moo	j	j	ph	TRUE	006A	1028	0	-	-	-	-	-	+	+	0	+	-	-	-	-	-	0	0	-	0	0	0	+	+	-	+	-	+	0	0	+	-	-	-	-	-	-	-
wbm	Wa	Ban Santisuk Moo	k	k k̚ kʰ	ph	TRUE	006B	1028	0	-	-	-	-	+	-	-	-	-	-	-	-	-	-	0	0	-	0	0	0	+	+	-	-	-	0	0	0	-	-	-	-	-	-	-	-
wbm	Wa	Ban Santisuk Moo	kʰ	kʰ	ph	TRUE	006B+02B0	1028	0	-	-	-	-	+	-	-	-	-	-	-	-	-	-	0	0	-	0	0	0	+	+	-	-	-	0	0	0	-	-	+	-	-	-	-	-
wbm	Wa	Ban Santisuk Moo	l	l	ph	TRUE	006C	1028	0	-	-	-	-	+	+	+	0	+	-	-	-	+	-	0	0	+	+	-	-	-	0	0	0	0	0	0	0	+	-	-	-	-	-	-	-
wbm	Wa	Ban Santisuk Moo	l̥	l̥ hl	ph	TRUE	006C+0325	1028	0	-	-	-	-	+	+	+	0	+	-	-	-	+	-	0	0	+	+	-	-	-	0	0	0	0	0	0	0	-	-	+	-	-	-	-	-
wbm	Wa	Ban Santisuk Moo	m	m m̩	ph	TRUE	006D	1028	0	-	-	-	-	+	+	-	0	-	-	-	+	-	+	-	-	-	0	0	0	-	0	0	0	0	0	0	0	+	-	-	-	-	-	-	-
wbm	Wa	Ban Santisuk Moo	mb	mb	ph	TRUE	006D+0062	1028	0	-	-	-	-	+	+,-	-	-	-	-	-	+,-	-	+	-	-	-	0	0	0	-	0	0	0	0	0	0	0	+	-	-	-	-	-	-	-
wbm	Wa	Ban Santisuk Moo	m̥	m̥ hm	ph	TRUE	006D+0325	1028	0	-	-	-	-	+	+	-	0	-	-	-	+	-	+	-	-	-	0	0	0	-	0	0	0	0	0	0	0	-	-	+	-	-	-	-	-
wbm	Wa	Ban Santisuk Moo	n	n n̩	ph	TRUE	006E	1028	0	-	-	-	-	+	+	-	0	-	-	-	+	-	-	0	0	+	+	-	-	-	0	0	0	0	0	0	0	+	-	-	-	-	-	-	-
wbm	Wa	Ban Santisuk Moo	nd	nd	ph	TRUE	006E+0064	1028	0	-	-	-	-	+	+,-	-	-	-	-	-	+,-	-	-	0	0	+	+	-	-	-	0	0	0	0	0	0	0	+	-	-	-	-	-	-	-
wbm	Wa	Ban Santisuk Moo	n̥	n̥ hn	ph	TRUE	006E+0325	1028	0	-	-	-	-	+	+	-	0	-	-	-	+	-	-	0	0	+	+	-	-	-	0	0	0	0	0	0	0	-	-	+	-	-	-	-	-
wbm	Wa	Ban Santisuk Moo	o	o	ph	TRUE	006F	1028	0	-	+	-	-	-	+	+	0	+	-	-	-	-	+	+	-	-	0	0	0	+	-	-	-	+	+	-	-	+	-	-	-	0	-	-	0
wbm	Wa	Ban Santisuk Moo	oi	oi	ph	TRUE	006F+0069	1028	0	-	+	-	-	-	+	+	0	+	-	-	-	-	+,-	+	-	-	0	0	0	+	-,+	-	-,+	+,-	+	-	-	+	-	-	-	0	-	-	0
wbm	Wa	Ban Santisuk Moo	p	p p̚ pʰ	ph	TRUE	0070	1028	0	-	-	-	-	+	-	-	-	-	-	-	-	-	+	-	-	-	0	0	0	-	0	0	0	0	0	0	0	-	-	-	-	-	-	-	-
wbm	Wa	Ban Santisuk Moo	pʰ	pʰ	ph	TRUE	0070+02B0	1028	0	-	-	-	-	+	-	-	-	-	-	-	-	-	+	-	-	-	0	0	0	-	0	0	0	0	0	0	0	-	-	+	-	-	-	-	-
wbm	Wa	Ban Santisuk Moo	r	r	ph	TRUE	0072	1028	0	-	-	-	-	+	+	+	0	+	-	+	-	-	-	0	0	+	+	-	-	-	0	0	0	0	0	0	0	+	-	-	-	-	-	-	-
wbm	Wa	Ban Santisuk Moo	r̥	r̥ hr	ph	TRUE	0072+0325	1028	0	-	-	-	-	+	+	+	0	+	-	+	-	-	-	0	0	+	+	-	-	-	0	0	0	0	0	0	0	-	-	+	-	-	-	-	-
wbm	Wa	Ban Santisuk Moo	s	s	ph	TRUE	0073	1028	0	-	-	-	-	+	-	+	+	-	-	-	-	-	-	0	0	+	+	-	+	-	0	0	0	0	0	0	0	-	-	-	-	-	-	-	-
wbm	Wa	Ban Santisuk Moo	t	t t̚ tʰ	ph	TRUE	0074	1028	0	-	-	-	-	+	-	-	-	-	-	-	-	-	-	0	0	+	+	-	-	-	0	0	0	0	0	0	0	-	-	-	-	-	-	-	-
wbm	Wa	Ban Santisuk Moo	tʰ	tʰ	ph	TRUE	0074+02B0	1028	0	-	-	-	-	+	-	-	-	-	-	-	-	-	-	0	0	+	+	-	-	-	0	0	0	0	0	0	0	-	-	+	-	-	-	-	-
wbm	Wa	Ban Santisuk Moo	u	u	ph	TRUE	0075	1028	0	-	+	-	-	-	+	+	0	+	-	-	-	-	+	+	-	-	0	0	0	+	+	-	-	+	+	-	-	+	-	-	-	0	-	-	0
wbm	Wa	Ban Santisuk Moo	ua	ua	ph	TRUE	0075+0061	1028	0	-	+	-	-	-	+	+	0	+	-	-	-	-	+,-	+	-	-	0	0	0	+	+,-	-,+	-	+,-	+	-	-	+	-	-	-	0	-	-	0
wbm	Wa	Ban Santisuk Moo	uai	uai	ph	TRUE	0075+0061+0069	1028	0	-	+	-	-	-	+	+	0	+	-	-	-	-	+,-,-	+	-	-	0	0	0	+	+,-,+	-,+,-	-,+	+,-,-	+	-	-	+	-	-	-	0	-	-	0
wbm	Wa	Ban Santisuk Moo	ui	ui	ph	TRUE	0075+0069	1028	0	-	+	-	-	-	+	+	0	+	-	-	-	-	+,-	+	-	-	0	0	0	+	+	-	-,+	+,-	+	-	-	+	-	-	-	0	-	-	0
wbm	Wa	Ban Santisuk Moo	v	v	ph	TRUE	0076	1028	0	-	-	-	-	+	-	+	+	-	-	-	-	-	+	-	+	-	0	0	0	-	0	0	0	0	0	0	0	+	-	-	-	-	-	-	-
wbm	Wa	Ban Santisuk Moo	ŋ	ŋ ŋ̩	ph	TRUE	014B	1028	0	-	-	-	-	+	+	-	0	-	-	-	+	-	-	0	0	-	0	0	0	+	+	-	-	-	0	0	0	+	-	-	-	-	-	-	-
wbm	Wa	Ban Santisuk Moo	ŋ̥	ŋ̥ hŋ	ph	TRUE	014B+0325	1028	0	-	-	-	-	+	+	-	0	-	-	-	+	-	-	0	0	-	0	0	0	+	+	-	-	-	0	0	0	-	-	+	-	-	-	-	-
wbm	Wa	Ban Santisuk Moo	ɔ	ɔ	ph	TRUE	0254	1028	0	-	+	-	-	-	+	+	0	+	-	-	-	-	+	+	-	-	0	0	0	+	-	-	-	+	-	-	-	+	-	-	-	0	-	-	0
wbm	Wa	Ban Santisuk Moo	ɔi	ɔi ɔi ɔi	ph	TRUE	0254+0069	1028	0	-	+	-	-	-	+	+	0	+	-	-	-	-	+,-	+	-	-	0	0	0	+	-,+	-	-,+	+,-	-,+	-	-	+	-	-	-	0	-	-	0
wbm	Wa	Ban Santisuk Moo	ə	ə	ph	TRUE	0259	1028	0	-	+	-	-	-	+	+	0	+	-	-	-	-	-	0	0	-	0	0	0	+	-	-	-	-	-	-	-	+	-	-	-	0	-	-	0
wbm	Wa	Ban Santisuk Moo	əi	əi	ph	TRUE	0259+0069	1028	0	-	+	-	-	-	+	+	0	+	-	-	-	-	-	0	0	-	0	0	0	+	-,+	-	-,+	-	-,+	-	-	+	-	-	-	0	-	-	0
wbm	Wa	Ban Santisuk Moo	ɛ	ɛ	ph	TRUE	025B	1028	0	-	+	-	-	-	+	+	0	+	-	-	-	-	-	0	0	-	0	0	0	+	-	-	+	-	-	-	-	+	-	-	-	0	-	-	0
wbm	Wa	Ban Santisuk Moo	ɯ	ɯ	ph	TRUE	026F	1028	0	-	+	-	-	-	+	+	0	+	-	-	-	-	-	0	0	-	0	0	0	+	+	-	-	+	+	-	-	+	-	-	-	0	-	-	0
wbm	Wa	Ban Santisuk Moo	ɯa	ɯa	ph	TRUE	026F+0061	1028	0	-	+	-	-	-	+	+	0	+	-	-	-	-	-	0	0	-	0	0	0	+	+,-	-,+	-	+,-	+	-	-	+	-	-	-	0	-	-	0
wbm	Wa	Ban Santisuk Moo	ɯi	ɯi	ph	TRUE	026F+0069	1028	0	-	+	-	-	-	+	+	0	+	-	-	-	-	-	0	0	-	0	0	0	+	+	-	-,+	+,-	+	-	-	+	-	-	-	0	-	-	0
wbm	Wa	Ban Santisuk Moo	ɲ	ɲ	ph	TRUE	0272	1028	0	-	-	-	-	+	+	-	0	-	-	-	+	-	-	0	0	+	-	+	-	+	+	-	+	-	0	0	0	+	-	-	-	-	-	-	-
wbm	Wa	Ban Santisuk Moo	ʔ	ʔ	ph	TRUE	0294	1028	0	-	-	-	-	+	-	-	-	-	-	-	-	-	-	0	0	-	0	0	0	-	0	0	0	0	0	0	0	-	-	-	+	-	-	-	-
wms	Wambon	NA	a	a	ph	TRUE	0061	1029	0	-	+	-	-	-	+	+	0	+	-	-	-	-	-	0	0	-	0	0	0	+	-	+	-	-	0	-	-	+	-	-	-	0	-	-	0
wms	Wambon	NA	ai	ai	ph	TRUE	0061+0069	1029	0	-	+	-	-	-	+	+	0	+	-	-	-	-	-	0	0	-	0	0	0	+	-,+	+,-	-,+	-	+	-	-	+	-	-	-	0	-	-	0
wms	Wambon	NA	au	au	ph	TRUE	0061+0075	1029	0	-	+	-	-	-	+	+	0	+	-	-	-	-	-,+	+	-	-	0	0	0	+	-,+	+,-	-	-,+	+	-	-	+	-	-	-	0	-	-	0
wms	Wambon	NA	d̠ʒ	d̠ʒ	ph	TRUE	0064+0320+0292	1029	0	-	-	-	-	+	-	-	+	-	-	-	-	-	-	0	0	+	-	+	+	-	0	0	0	0	0	0	0	+	-	-	-	-	-	-	-
wms	Wambon	NA	e	e ɛ ɪ	ph	TRUE	0065	1029	0	-	+	-	-	-	+	+	0	+	-	-	-	-	-	0	0	-	0	0	0	+	-	-	+	-	+	-	-	+	-	-	-	0	-	-	0
wms	Wambon	NA	ei	ei	ph	TRUE	0065+0069	1029	0	-	+	-	-	-	+	+	0	+	-	-	-	-	-	0	0	-	0	0	0	+	-,+	-	+	-	+	-	-	+	-	-	-	0	-	-	0
wms	Wambon	NA	h	h	ph	TRUE	0068	1029	0	-	-	-	-	-	-	+	+	-	-	-	-	-	-	0	0	-	0	0	0	-	0	0	0	0	0	0	0	-	-	+	-	-	-	-	-
wms	Wambon	NA	i	i	ph	TRUE	0069	1029	0	-	+	-	-	-	+	+	0	+	-	-	-	-	-	0	0	-	0	0	0	+	+	-	+	-	+	-	-	+	-	-	-	0	-	-	0
wms	Wambon	NA	j	j	ph	TRUE	006A	1029	0	-	-	-	-	-	+	+	0	+	-	-	-	-	-	0	0	-	0	0	0	+	+	-	+	-	+	0	0	+	-	-	-	-	-	-	-
wms	Wambon	NA	k	k k̚	ph	TRUE	006B	1029	0	-	-	-	-	+	-	-	-	-	-	-	-	-	-	0	0	-	0	0	0	+	+	-	-	-	0	0	0	-	-	-	-	-	-	-	-
wms	Wambon	NA	l	l ɾ	ph	TRUE	006C	1029	0	-	-	-	-	+	+	+	0	+	-	-	-	+	-	0	0	+	+	-	-	-	0	0	0	0	0	0	0	+	-	-	-	-	-	-	-
wms	Wambon	NA	m	m	ph	TRUE	006D	1029	0	-	-	-	-	+	+	-	0	-	-	-	+	-	+	-	-	-	0	0	0	-	0	0	0	0	0	0	0	+	-	-	-	-	-	-	-
wms	Wambon	NA	mb	mb	ph	TRUE	006D+0062	1029	0	-	-	-	-	+	+,-	-	-	-	-	-	+,-	-	+	-	-	-	0	0	0	-	0	0	0	0	0	0	0	+	-	-	-	-	-	-	-
wms	Wambon	NA	n	n	ph	TRUE	006E	1029	0	-	-	-	-	+	+	-	0	-	-	-	+	-	-	0	0	+	+	-	-	-	0	0	0	0	0	0	0	+	-	-	-	-	-	-	-
wms	Wambon	NA	nd	nd	ph	TRUE	006E+0064	1029	0	-	-	-	-	+	+,-	-	-	-	-	-	+,-	-	-	0	0	+	+	-	-	-	0	0	0	0	0	0	0	+	-	-	-	-	-	-	-
wms	Wambon	NA	o	o ɔ	ph	TRUE	006F	1029	0	-	+	-	-	-	+	+	0	+	-	-	-	-	+	+	-	-	0	0	0	+	-	-	-	+	+	-	-	+	-	-	-	0	-	-	0
wms	Wambon	NA	oi	oi oi oi	ph	TRUE	006F+0069	1029	0	-	+	-	-	-	+	+	0	+	-	-	-	-	+,-	+	-	-	0	0	0	+	-,+	-	-,+	+,-	+	-	-	+	-	-	-	0	-	-	0
wms	Wambon	NA	p	p p̚	ph	TRUE	0070	1029	0	-	-	-	-	+	-	-	-	-	-	-	-	-	+	-	-	-	0	0	0	-	0	0	0	0	0	0	0	-	-	-	-	-	-	-	-
wms	Wambon	NA	s	s ts	ph	TRUE	0073	1029	0	-	-	-	-	+	-	+	+	-	-	-	-	-	-	0	0	+	+	-	+	-	0	0	0	0	0	0	0	-	-	-	-	-	-	-	-
wms	Wambon	NA	t	t t̚	ph	TRUE	0074	1029	0	-	-	-	-	+	-	-	-	-	-	-	-	-	-	0	0	+	+	-	-	-	0	0	0	0	0	0	0	-	-	-	-	-	-	-	-
wms	Wambon	NA	u	u	ph	TRUE	0075	1029	0	-	+	-	-	-	+	+	0	+	-	-	-	-	+	+	-	-	0	0	0	+	+	-	-	+	+	-	-	+	-	-	-	0	-	-	0
wms	Wambon	NA	ui	ui	ph	TRUE	0075+0069	1029	0	-	+	-	-	-	+	+	0	+	-	-	-	-	+,-	+	-	-	0	0	0	+	+	-	-,+	+,-	+	-	-	+	-	-	-	0	-	-	0
wms	Wambon	NA	w	w	ph	TRUE	0077	1029	0	-	-	-	-	-	+	+	0	+	-	-	-	-	+	+	-	-	0	0	0	+	+	-	-	+	+	0	0	+	-	-	-	-	-	-	-
wms	Wambon	NA	ŋɡ	ŋɡ	ph	TRUE	014B+0261	1029	0	-	-	-	-	+	+,-	-	-	-	-	-	+,-	-	-	0	0	-	0	0	0	+	+	-	-	-	0	0	0	+	-	-	-	-	-	-	-
wms	Wambon	NA	ɣ	ɣ	ph	TRUE	0263	1029	0	-	-	-	-	+	-	+	+	-	-	-	-	-	-	0	0	-	0	0	0	+	+	-	-	-	0	0	0	+	-	-	-	-	-	-	-
wms	Wambon	NA	β	β	ph	TRUE	03B2	1029	0	-	-	-	-	+	-	+	+	-	-	-	-	-	+	-	-	-	0	0	0	-	0	0	0	0	0	0	0	+	-	-	-	-	-	-	-
ito	Itonama	NA	a	a	spa	TRUE	0061	103	0	-	+	-	-	-	+	+	0	+	-	-	-	-	-	0	0	-	0	0	0	+	-	+	-	-	0	-	-	+	-	-	-	0	-	-	0
ito	Itonama	NA	b	b	spa	TRUE	0062	103	0	-	-	-	-	+	-	-	-	-	-	-	-	-	+	-	-	-	0	0	0	-	0	0	0	0	0	0	0	+	-	-	-	-	-	-	-
ito	Itonama	NA	d	d	spa	TRUE	0064	103	0	-	-	-	-	+	-	-	-	-	-	-	-	-	-	0	0	+	+	-	-	-	0	0	0	0	0	0	0	+	-	-	-	-	-	-	-
ito	Itonama	NA	e	e ɛ	spa	TRUE	0065	103	0	-	+	-	-	-	+	+	0	+	-	-	-	-	-	0	0	-	0	0	0	+	-	-	+	-	+	-	-	+	-	-	-	0	-	-	0
ito	Itonama	NA	h	h	spa	TRUE	0068	103	0	-	-	-	-	-	-	+	+	-	-	-	-	-	-	0	0	-	0	0	0	-	0	0	0	0	0	0	0	-	-	+	-	-	-	-	-
ito	Itonama	NA	i	i	spa	TRUE	0069	103	0	-	+	-	-	-	+	+	0	+	-	-	-	-	-	0	0	-	0	0	0	+	+	-	+	-	+	-	-	+	-	-	-	0	-	-	0
ito	Itonama	NA	j	j	spa	TRUE	006A	103	0	-	-	-	-	-	+	+	0	+	-	-	-	-	-	0	0	-	0	0	0	+	+	-	+	-	+	0	0	+	-	-	-	-	-	-	-
ito	Itonama	NA	k	k	spa	TRUE	006B	103	0	-	-	-	-	+	-	-	-	-	-	-	-	-	-	0	0	-	0	0	0	+	+	-	-	-	0	0	0	-	-	-	-	-	-	-	-
ito	Itonama	NA	kʼ	kʼ	spa	TRUE	006B+02BC	103	0	-	-	-	-	+	-	-	-	-	-	-	-	-	-	0	0	-	0	0	0	+	+	-	-	-	0	0	0	-	-	-	+	-	+	-	-
ito	Itonama	NA	l	l	spa	TRUE	006C	103	0	-	-	-	-	+	+	+	0	+	-	-	-	+	-	0	0	+	+	-	-	-	0	0	0	0	0	0	0	+	-	-	-	-	-	-	-
ito	Itonama	NA	m	m	spa	TRUE	006D	103	0	-	-	-	-	+	+	-	0	-	-	-	+	-	+	-	-	-	0	0	0	-	0	0	0	0	0	0	0	+	-	-	-	-	-	-	-
ito	Itonama	NA	n	n	spa	TRUE	006E	103	0	-	-	-	-	+	+	-	0	-	-	-	+	-	-	0	0	+	+	-	-	-	0	0	0	0	0	0	0	+	-	-	-	-	-	-	-
ito	Itonama	NA	o	o	spa	TRUE	006F	103	0	-	+	-	-	-	+	+	0	+	-	-	-	-	+	+	-	-	0	0	0	+	-	-	-	+	+	-	-	+	-	-	-	0	-	-	0
ito	Itonama	NA	p	p	spa	TRUE	0070	103	0	-	-	-	-	+	-	-	-	-	-	-	-	-	+	-	-	-	0	0	0	-	0	0	0	0	0	0	0	-	-	-	-	-	-	-	-
ito	Itonama	NA	s	s	spa	TRUE	0073	103	0	-	-	-	-	+	-	+	+	-	-	-	-	-	-	0	0	+	+	-	+	-	0	0	0	0	0	0	0	-	-	-	-	-	-	-	-
ito	Itonama	NA	t	t	spa	TRUE	0074	103	0	-	-	-	-	+	-	-	-	-	-	-	-	-	-	0	0	+	+	-	-	-	0	0	0	0	0	0	0	-	-	-	-	-	-	-	-
ito	Itonama	NA	tʲ	tʲ	spa	TRUE	0074+02B2	103	0	-	-	-	-	+	-	-	-	-	-	-	-	-	-	0	0	+	+	-	-	+	+	-	+	+	0	0	0	-	-	-	-	-	-	-	-
ito	Itonama	NA	tʼ	tʼ	spa	TRUE	0074+02BC	103	0	-	-	-	-	+	-	-	-	-	-	-	-	-	-	0	0	+	+	-	-	-	0	0	0	0	0	0	0	-	-	-	+	-	+	-	-
ito	Itonama	NA	t̠ʃ	ts t̠ʃ	spa	TRUE	0074+0320+0283	103	0	-	-	-	-	+	-	-	+	-	-	-	-	-	-	0	0	+	-	+	+	-	0	0	0	0	0	0	0	-	-	-	-	-	-	-	-
ito	Itonama	NA	t̠ʃʼ	t̠ʃʼ tsʼ	spa	TRUE	0074+0320+0283+02BC	103	0	-	-	-	-	+	-	-	+	-	-	-	-	-	-	0	0	+	-	+	+	-	0	0	0	0	0	0	0	-	-	-	+	-	+	-	-
ito	Itonama	NA	u	u	spa	TRUE	0075	103	0	-	+	-	-	-	+	+	0	+	-	-	-	-	+	+	-	-	0	0	0	+	+	-	-	+	+	-	-	+	-	-	-	0	-	-	0
ito	Itonama	NA	w	w	spa	TRUE	0077	103	0	-	-	-	-	-	+	+	0	+	-	-	-	-	+	+	-	-	0	0	0	+	+	-	-	+	+	0	0	+	-	-	-	-	-	-	-
ito	Itonama	NA	ɨ	ɨ	spa	TRUE	0268	103	0	-	+	-	-	-	+	+	0	+	-	-	-	-	-	0	0	-	0	0	0	+	+	-	-	-	+	-	-	+	-	-	-	0	-	-	0
ito	Itonama	NA	ɾ	ɾ	spa	TRUE	027E	103	0	-	-	-	-	+	+	+	0	+	+	-	-	-	-	0	0	+	+	-	-	-	0	0	0	0	0	0	0	+	-	-	-	-	-	-	-
ito	Itonama	NA	ʔ	ʔ	spa	TRUE	0294	103	0	-	-	-	-	+	-	-	-	-	-	-	-	-	-	0	0	-	0	0	0	-	0	0	0	0	0	0	0	-	-	-	+	-	-	-	-
was	Washo	NA	a	aː a a	ph	TRUE	0061	1030	0	-	+	-	-	-	+	+	0	+	-	-	-	-	-	0	0	-	0	0	0	+	-	+	-	-	0	-	-	+	-	-	-	0	-	-	0
was	Washo	NA	b	b	ph	TRUE	0062	1030	0	-	-	-	-	+	-	-	-	-	-	-	-	-	+	-	-	-	0	0	0	-	0	0	0	0	0	0	0	+	-	-	-	-	-	-	-
was	Washo	NA	d	d	ph	TRUE	0064	1030	0	-	-	-	-	+	-	-	-	-	-	-	-	-	-	0	0	+	+	-	-	-	0	0	0	0	0	0	0	+	-	-	-	-	-	-	-
was	Washo	NA	dz	dz	ph	TRUE	0064+007A	1030	0	-	-	-	-	+	-	-	+	-	-	-	-	-	-	0	0	+	+	-	+	-	0	0	0	0	0	0	0	+	-	-	-	-	-	-	-
was	Washo	NA	e	e eː	ph	TRUE	0065	1030	0	-	+	-	-	-	+	+	0	+	-	-	-	-	-	0	0	-	0	0	0	+	-	-	+	-	+	-	-	+	-	-	-	0	-	-	0
was	Washo	NA	h	h	ph	TRUE	0068	1030	0	-	-	-	-	-	-	+	+	-	-	-	-	-	-	0	0	-	0	0	0	-	0	0	0	0	0	0	0	-	-	+	-	-	-	-	-
was	Washo	NA	i	i iː	ph	TRUE	0069	1030	0	-	+	-	-	-	+	+	0	+	-	-	-	-	-	0	0	-	0	0	0	+	+	-	+	-	+	-	-	+	-	-	-	0	-	-	0
was	Washo	NA	j	j	ph	TRUE	006A	1030	0	-	-	-	-	-	+	+	0	+	-	-	-	-	-	0	0	-	0	0	0	+	+	-	+	-	+	0	0	+	-	-	-	-	-	-	-
was	Washo	NA	j̥	j̥	ph	TRUE	006A+0325	1030	0	-	-	-	-	-	+	+	0	+	-	-	-	-	-	0	0	-	0	0	0	+	+	-	+	-	+	0	0	-	-	+	-	-	-	-	-
was	Washo	NA	k	k kʰ	ph	TRUE	006B	1030	0	-	-	-	-	+	-	-	-	-	-	-	-	-	-	0	0	-	0	0	0	+	+	-	-	-	0	0	0	-	-	-	-	-	-	-	-
was	Washo	NA	k̰	k̰	ph	TRUE	006B+0330	1030	0	-	-	-	-	+	-	-	-	-	-	-	-	-	-	0	0	-	0	0	0	+	+	-	-	-	0	0	0	-	-	-	+	-	-	-	-
was	Washo	NA	l	l	ph	TRUE	006C	1030	0	-	-	-	-	+	+	+	0	+	-	-	-	+	-	0	0	+	+	-	-	-	0	0	0	0	0	0	0	+	-	-	-	-	-	-	-
was	Washo	NA	l̥	l̥	ph	TRUE	006C+0325	1030	0	-	-	-	-	+	+	+	0	+	-	-	-	+	-	0	0	+	+	-	-	-	0	0	0	0	0	0	0	-	-	+	-	-	-	-	-
was	Washo	NA	m	m	ph	TRUE	006D	1030	0	-	-	-	-	+	+	-	0	-	-	-	+	-	+	-	-	-	0	0	0	-	0	0	0	0	0	0	0	+	-	-	-	-	-	-	-
was	Washo	NA	m̥	m̥	ph	TRUE	006D+0325	1030	0	-	-	-	-	+	+	-	0	-	-	-	+	-	+	-	-	-	0	0	0	-	0	0	0	0	0	0	0	-	-	+	-	-	-	-	-
was	Washo	NA	n	n	ph	TRUE	006E	1030	0	-	-	-	-	+	+	-	0	-	-	-	+	-	-	0	0	+	+	-	-	-	0	0	0	0	0	0	0	+	-	-	-	-	-	-	-
was	Washo	NA	o	o oː	ph	TRUE	006F	1030	0	-	+	-	-	-	+	+	0	+	-	-	-	-	+	+	-	-	0	0	0	+	-	-	-	+	+	-	-	+	-	-	-	0	-	-	0
was	Washo	NA	p	p pʰ	ph	TRUE	0070	1030	0	-	-	-	-	+	-	-	-	-	-	-	-	-	+	-	-	-	0	0	0	-	0	0	0	0	0	0	0	-	-	-	-	-	-	-	-
was	Washo	NA	p̰	p̰	ph	TRUE	0070+0330	1030	0	-	-	-	-	+	-	-	-	-	-	-	-	-	+	-	-	-	0	0	0	-	0	0	0	0	0	0	0	-	-	-	+	-	-	-	-
was	Washo	NA	s	s	ph	TRUE	0073	1030	0	-	-	-	-	+	-	+	+	-	-	-	-	-	-	0	0	+	+	-	+	-	0	0	0	0	0	0	0	-	-	-	-	-	-	-	-
was	Washo	NA	t	t tʰ	ph	TRUE	0074	1030	0	-	-	-	-	+	-	-	-	-	-	-	-	-	-	0	0	+	+	-	-	-	0	0	0	0	0	0	0	-	-	-	-	-	-	-	-
was	Washo	NA	t̰	t̰	ph	TRUE	0074+0330	1030	0	-	-	-	-	+	-	-	-	-	-	-	-	-	-	0	0	+	+	-	-	-	0	0	0	0	0	0	0	-	-	-	+	-	-	-	-
was	Washo	NA	t̰s̰	t̰s̰	ph	TRUE	0074+0330+0073+0330	1030	0	-	-	-	-	+	-	-	+	-	-	-	-	-	-	0	0	+	+	-	+	-	0	0	0	0	0	0	0	-	-	-	+	-	-	-	-
was	Washo	NA	u	u uː	ph	TRUE	0075	1030	0	-	+	-	-	-	+	+	0	+	-	-	-	-	+	+	-	-	0	0	0	+	+	-	-	+	+	-	-	+	-	-	-	0	-	-	0
was	Washo	NA	w	w	ph	TRUE	0077	1030	0	-	-	-	-	-	+	+	0	+	-	-	-	-	+	+	-	-	0	0	0	+	+	-	-	+	+	0	0	+	-	-	-	-	-	-	-
was	Washo	NA	w̥	w̥	ph	TRUE	0077+0325	1030	0	-	-	-	-	-	+	+	0	+	-	-	-	-	+	+	-	-	0	0	0	+	+	-	-	+	+	0	0	-	-	+	-	-	-	-	-
was	Washo	NA	ŋ	ŋ	ph	TRUE	014B	1030	0	-	-	-	-	+	+	-	0	-	-	-	+	-	-	0	0	-	0	0	0	+	+	-	-	-	0	0	0	+	-	-	-	-	-	-	-
was	Washo	NA	ŋ̥	ŋ̥	ph	TRUE	014B+0325	1030	0	-	-	-	-	+	+	-	0	-	-	-	+	-	-	0	0	-	0	0	0	+	+	-	-	-	0	0	0	-	-	+	-	-	-	-	-
was	Washo	NA	ɡ	ɡ	ph	TRUE	0261	1030	0	-	-	-	-	+	-	-	-	-	-	-	-	-	-	0	0	-	0	0	0	+	+	-	-	-	0	0	0	+	-	-	-	-	-	-	-
was	Washo	NA	ɨ	ɨ ɨː	ph	TRUE	0268	1030	0	-	+	-	-	-	+	+	0	+	-	-	-	-	-	0	0	-	0	0	0	+	+	-	-	-	+	-	-	+	-	-	-	0	-	-	0
was	Washo	NA	ʃ	ʃ	ph	TRUE	0283	1030	0	-	-	-	-	+	-	+	+	-	-	-	-	-	-	0	0	+	-	+	+	-	0	0	0	0	0	0	0	-	-	-	-	-	-	-	-
was	Washo	NA	ʔ	ʔ	ph	TRUE	0294	1030	0	-	-	-	-	+	-	-	-	-	-	-	-	-	-	0	0	-	0	0	0	-	0	0	0	0	0	0	0	-	-	-	+	-	-	-	-
way	Wayana	NA	a	a aː ɑ ã	ph	TRUE	0061	1031	0	-	+	-	-	-	+	+	0	+	-	-	-	-	-	0	0	-	0	0	0	+	-	+	-	-	0	-	-	+	-	-	-	0	-	-	0
way	Wayana	NA	e	e ɛ eː ẽ	ph	TRUE	0065	1031	0	-	+	-	-	-	+	+	0	+	-	-	-	-	-	0	0	-	0	0	0	+	-	-	+	-	+	-	-	+	-	-	-	0	-	-	0
way	Wayana	NA	h	h ʃ	ph	TRUE	0068	1031	0	-	-	-	-	-	-	+	+	-	-	-	-	-	-	0	0	-	0	0	0	-	0	0	0	0	0	0	0	-	-	+	-	-	-	-	-
way	Wayana	NA	i	i ĩ i̥	ph	TRUE	0069	1031	0	-	+	-	-	-	+	+	0	+	-	-	-	-	-	0	0	-	0	0	0	+	+	-	+	-	+	-	-	+	-	-	-	0	-	-	0
way	Wayana	NA	j	jʒ j j	ph	TRUE	006A	1031	0	-	-	-	-	-	+	+	0	+	-	-	-	-	-	0	0	-	0	0	0	+	+	-	+	-	+	0	0	+	-	-	-	-	-	-	-
way	Wayana	NA	k	k kʰ k̚	ph	TRUE	006B	1031	0	-	-	-	-	+	-	-	-	-	-	-	-	-	-	0	0	-	0	0	0	+	+	-	-	-	0	0	0	-	-	-	-	-	-	-	-
way	Wayana	NA	m	m	ph	TRUE	006D	1031	0	-	-	-	-	+	+	-	0	-	-	-	+	-	+	-	-	-	0	0	0	-	0	0	0	0	0	0	0	+	-	-	-	-	-	-	-
way	Wayana	NA	n	n ɲ	ph	TRUE	006E	1031	0	-	-	-	-	+	+	-	0	-	-	-	+	-	-	0	0	+	+	-	-	-	0	0	0	0	0	0	0	+	-	-	-	-	-	-	-
way	Wayana	NA	o	o ɔ õ	ph	TRUE	006F	1031	0	-	+	-	-	-	+	+	0	+	-	-	-	-	+	+	-	-	0	0	0	+	-	-	-	+	+	-	-	+	-	-	-	0	-	-	0
way	Wayana	NA	p	p p̚ pʰ	ph	TRUE	0070	1031	0	-	-	-	-	+	-	-	-	-	-	-	-	-	+	-	-	-	0	0	0	-	0	0	0	0	0	0	0	-	-	-	-	-	-	-	-
way	Wayana	NA	t	t t̚ tʲ tʰ	ph	TRUE	0074	1031	0	-	-	-	-	+	-	-	-	-	-	-	-	-	-	0	0	+	+	-	-	-	0	0	0	0	0	0	0	-	-	-	-	-	-	-	-
way	Wayana	NA	u	u uː ũ	ph	TRUE	0075	1031	0	-	+	-	-	-	+	+	0	+	-	-	-	-	+	+	-	-	0	0	0	+	+	-	-	+	+	-	-	+	-	-	-	0	-	-	0
way	Wayana	NA	w	w β	ph	TRUE	0077	1031	0	-	-	-	-	-	+	+	0	+	-	-	-	-	+	+	-	-	0	0	0	+	+	-	-	+	+	0	0	+	-	-	-	-	-	-	-
way	Wayana	NA	ə	ə ə̃	ph	TRUE	0259	1031	0	-	+	-	-	-	+	+	0	+	-	-	-	-	-	0	0	-	0	0	0	+	-	-	-	-	-	-	-	+	-	-	-	0	-	-	0
way	Wayana	NA	ɨ	ɨ ɨ̃	ph	TRUE	0268	1031	0	-	+	-	-	-	+	+	0	+	-	-	-	-	-	0	0	-	0	0	0	+	+	-	-	-	+	-	-	+	-	-	-	0	-	-	0
way	Wayana	NA	ɽ	ɽ	ph	TRUE	027D	1031	0	-	-	-	-	+	+	+	0	+	+	-	-	-	-	0	0	+	-	-	-	-	0	0	0	0	0	0	0	+	-	-	-	-	-	-	-
woc	Wogeo	NA	a	a aː ɐ	ph	TRUE	0061	1032	0	-	+	-	-	-	+	+	0	+	-	-	-	-	-	0	0	-	0	0	0	+	-	+	-	-	0	-	-	+	-	-	-	0	-	-	0
woc	Wogeo	NA	b	b b̚ bʷ	ph	TRUE	0062	1032	0	-	-	-	-	+	-	-	-	-	-	-	-	-	+	-	-	-	0	0	0	-	0	0	0	0	0	0	0	+	-	-	-	-	-	-	-
woc	Wogeo	NA	d̪	d̪ d̪̚ ɾ̪ r̪	ph	TRUE	0064+032A	1032	0	-	-	-	-	+	-	-	-	-	-	-	-	-	-	0	0	+	+	+	-	-	0	0	0	0	0	0	0	+	-	-	-	-	-	-	-
woc	Wogeo	NA	e	e ɛ ɛː	ph	TRUE	0065	1032	0	-	+	-	-	-	+	+	0	+	-	-	-	-	-	0	0	-	0	0	0	+	-	-	+	-	+	-	-	+	-	-	-	0	-	-	0
woc	Wogeo	NA	f	f fʷ	ph	TRUE	0066	1032	0	-	-	-	-	+	-	+	+	-	-	-	-	-	+	-	+	-	0	0	0	-	0	0	0	0	0	0	0	-	-	-	-	-	-	-	-
woc	Wogeo	NA	i	i ɪ ɪː	ph	TRUE	0069	1032	0	-	+	-	-	-	+	+	0	+	-	-	-	-	-	0	0	-	0	0	0	+	+	-	+	-	+	-	-	+	-	-	-	0	-	-	0
woc	Wogeo	NA	j	j ɟ ɟʑ	ph	TRUE	006A	1032	0	-	-	-	-	-	+	+	0	+	-	-	-	-	-	0	0	-	0	0	0	+	+	-	+	-	+	0	0	+	-	-	-	-	-	-	-
woc	Wogeo	NA	k	k k̚ q q̚ kʷ ʁ χ qʷ	ph	TRUE	006B	1032	0	-	-	-	-	+	-	-	-	-	-	-	-	-	-	0	0	-	0	0	0	+	+	-	-	-	0	0	0	-	-	-	-	-	-	-	-
woc	Wogeo	NA	l̪	l̪ ɫ̪	ph	TRUE	006C+032A	1032	0	-	-	-	-	+	+	+	0	+	-	-	-	+	-	0	0	+	+	+	-	-	0	0	0	0	0	0	0	+	-	-	-	-	-	-	-
woc	Wogeo	NA	m	m mʷ	ph	TRUE	006D	1032	0	-	-	-	-	+	+	-	0	-	-	-	+	-	+	-	-	-	0	0	0	-	0	0	0	0	0	0	0	+	-	-	-	-	-	-	-
woc	Wogeo	NA	n̪	n̪	ph	TRUE	006E+032A	1032	0	-	-	-	-	+	+	-	0	-	-	-	+	-	-	0	0	+	+	+	-	-	0	0	0	0	0	0	0	+	-	-	-	-	-	-	-
woc	Wogeo	NA	o	o ɔ ɔː	ph	TRUE	006F	1032	0	-	+	-	-	-	+	+	0	+	-	-	-	-	+	+	-	-	0	0	0	+	-	-	-	+	+	-	-	+	-	-	-	0	-	-	0
woc	Wogeo	NA	r	r ɽ ɻ	ph	TRUE	0072	1032	0	-	-	-	-	+	+	+	0	+	-	+	-	-	-	0	0	+	+	-	-	-	0	0	0	0	0	0	0	+	-	-	-	-	-	-	-
woc	Wogeo	NA	s	s s̪	ph	TRUE	0073	1032	0	-	-	-	-	+	-	+	+	-	-	-	-	-	-	0	0	+	+	-	+	-	0	0	0	0	0	0	0	-	-	-	-	-	-	-	-
woc	Wogeo	NA	t̪	t̪ t̪̚	ph	TRUE	0074+032A	1032	0	-	-	-	-	+	-	-	-	-	-	-	-	-	-	0	0	+	+	+	-	-	0	0	0	0	0	0	0	-	-	-	-	-	-	-	-
woc	Wogeo	NA	u	ʊ ʊː u u	ph	TRUE	0075	1032	0	-	+	-	-	-	+	+	0	+	-	-	-	-	+	+	-	-	0	0	0	+	+	-	-	+	+	-	-	+	-	-	-	0	-	-	0
woc	Wogeo	NA	v	v ʋ	ph	TRUE	0076	1032	0	-	-	-	-	+	-	+	+	-	-	-	-	-	+	-	+	-	0	0	0	-	0	0	0	0	0	0	0	+	-	-	-	-	-	-	-
woc	Wogeo	NA	ŋ	ŋ ɴ	ph	TRUE	014B	1032	0	-	-	-	-	+	+	-	0	-	-	-	+	-	-	0	0	-	0	0	0	+	+	-	-	-	0	0	0	+	-	-	-	-	-	-	-
woc	Wogeo	NA	ɡ	ɡ ɡ̚ ɡʷ	ph	TRUE	0261	1032	0	-	-	-	-	+	-	-	-	-	-	-	-	-	-	0	0	-	0	0	0	+	+	-	-	-	0	0	0	+	-	-	-	-	-	-	-
woc	Wogeo	NA	ɲ	ɲ	ph	TRUE	0272	1032	0	-	-	-	-	+	+	-	0	-	-	-	+	-	-	0	0	+	-	+	-	+	+	-	+	-	0	0	0	+	-	-	-	-	-	-	-
var	Warihio	NA	a	a	ph	TRUE	0061	1033	0	-	+	-	-	-	+	+	0	+	-	-	-	-	-	0	0	-	0	0	0	+	-	+	-	-	0	-	-	+	-	-	-	0	-	-	0
var	Warihio	NA	ai	ai	ph	TRUE	0061+0069	1033	0	-	+	-	-	-	+	+	0	+	-	-	-	-	-	0	0	-	0	0	0	+	-,+	+,-	-,+	-	+	-	-	+	-	-	-	0	-	-	0
var	Warihio	NA	au	au	ph	TRUE	0061+0075	1033	0	-	+	-	-	-	+	+	0	+	-	-	-	-	-,+	+	-	-	0	0	0	+	-,+	+,-	-	-,+	+	-	-	+	-	-	-	0	-	-	0
var	Warihio	NA	e	e	ph	TRUE	0065	1033	0	-	+	-	-	-	+	+	0	+	-	-	-	-	-	0	0	-	0	0	0	+	-	-	+	-	+	-	-	+	-	-	-	0	-	-	0
var	Warihio	NA	ei	ei ei	ph	TRUE	0065+0069	1033	0	-	+	-	-	-	+	+	0	+	-	-	-	-	-	0	0	-	0	0	0	+	-,+	-	+	-	+	-	-	+	-	-	-	0	-	-	0
var	Warihio	NA	h	h	ph	TRUE	0068	1033	0	-	-	-	-	-	-	+	+	-	-	-	-	-	-	0	0	-	0	0	0	-	0	0	0	0	0	0	0	-	-	+	-	-	-	-	-
var	Warihio	NA	i	i	ph	TRUE	0069	1033	0	-	+	-	-	-	+	+	0	+	-	-	-	-	-	0	0	-	0	0	0	+	+	-	+	-	+	-	-	+	-	-	-	0	-	-	0
var	Warihio	NA	ia	ia	ph	TRUE	0069+0061	1033	0	-	+	-	-	-	+	+	0	+	-	-	-	-	-	0	0	-	0	0	0	+	+,-	-,+	+,-	-	+	-	-	+	-	-	-	0	-	-	0
var	Warihio	NA	ie	ie	ph	TRUE	0069+0065	1033	0	-	+	-	-	-	+	+	0	+	-	-	-	-	-	0	0	-	0	0	0	+	+,-	-	+	-	+	-	-	+	-	-	-	0	-	-	0
var	Warihio	NA	j	j	ph	TRUE	006A	1033	0	-	-	-	-	-	+	+	0	+	-	-	-	-	-	0	0	-	0	0	0	+	+	-	+	-	+	0	0	+	-	-	-	-	-	-	-
var	Warihio	NA	k	k	ph	TRUE	006B	1033	0	-	-	-	-	+	-	-	-	-	-	-	-	-	-	0	0	-	0	0	0	+	+	-	-	-	0	0	0	-	-	-	-	-	-	-	-
var	Warihio	NA	m	m	ph	TRUE	006D	1033	0	-	-	-	-	+	+	-	0	-	-	-	+	-	+	-	-	-	0	0	0	-	0	0	0	0	0	0	0	+	-	-	-	-	-	-	-
var	Warihio	NA	n	n	ph	TRUE	006E	1033	0	-	-	-	-	+	+	-	0	-	-	-	+	-	-	0	0	+	+	-	-	-	0	0	0	0	0	0	0	+	-	-	-	-	-	-	-
var	Warihio	NA	o	o	ph	TRUE	006F	1033	0	-	+	-	-	-	+	+	0	+	-	-	-	-	+	+	-	-	0	0	0	+	-	-	-	+	+	-	-	+	-	-	-	0	-	-	0
var	Warihio	NA	oi	oi	ph	TRUE	006F+0069	1033	0	-	+	-	-	-	+	+	0	+	-	-	-	-	+,-	+	-	-	0	0	0	+	-,+	-	-,+	+,-	+	-	-	+	-	-	-	0	-	-	0
var	Warihio	NA	p	p	ph	TRUE	0070	1033	0	-	-	-	-	+	-	-	-	-	-	-	-	-	+	-	-	-	0	0	0	-	0	0	0	0	0	0	0	-	-	-	-	-	-	-	-
var	Warihio	NA	s	s	ph	TRUE	0073	1033	0	-	-	-	-	+	-	+	+	-	-	-	-	-	-	0	0	+	+	-	+	-	0	0	0	0	0	0	0	-	-	-	-	-	-	-	-
var	Warihio	NA	t	t	ph	TRUE	0074	1033	0	-	-	-	-	+	-	-	-	-	-	-	-	-	-	0	0	+	+	-	-	-	0	0	0	0	0	0	0	-	-	-	-	-	-	-	-
var	Warihio	NA	t̠ʃ	t̠ʃ	ph	TRUE	0074+0320+0283	1033	0	-	-	-	-	+	-	-	+	-	-	-	-	-	-	0	0	+	-	+	+	-	0	0	0	0	0	0	0	-	-	-	-	-	-	-	-
var	Warihio	NA	u	u	ph	TRUE	0075	1033	0	-	+	-	-	-	+	+	0	+	-	-	-	-	+	+	-	-	0	0	0	+	+	-	-	+	+	-	-	+	-	-	-	0	-	-	0
var	Warihio	NA	ua	ua	ph	TRUE	0075+0061	1033	0	-	+	-	-	-	+	+	0	+	-	-	-	-	+,-	+	-	-	0	0	0	+	+,-	-,+	-	+,-	+	-	-	+	-	-	-	0	-	-	0
var	Warihio	NA	ue	ue	ph	TRUE	0075+0065	1033	0	-	+	-	-	-	+	+	0	+	-	-	-	-	+,-	+	-	-	0	0	0	+	+,-	-	-,+	+,-	+	-	-	+	-	-	-	0	-	-	0
var	Warihio	NA	ui	ui	ph	TRUE	0075+0069	1033	0	-	+	-	-	-	+	+	0	+	-	-	-	-	+,-	+	-	-	0	0	0	+	+	-	-,+	+,-	+	-	-	+	-	-	-	0	-	-	0
var	Warihio	NA	w	w	ph	TRUE	0077	1033	0	-	-	-	-	-	+	+	0	+	-	-	-	-	+	+	-	-	0	0	0	+	+	-	-	+	+	0	0	+	-	-	-	-	-	-	-
var	Warihio	NA	ɾ	ɾ	ph	TRUE	027E	1033	0	-	-	-	-	+	+	+	0	+	+	-	-	-	-	0	0	+	+	-	-	-	0	0	0	0	0	0	0	+	-	-	-	-	-	-	-
var	Warihio	NA	ʔ	ʔ	ph	TRUE	0294	1033	0	-	-	-	-	+	-	-	-	-	-	-	-	-	-	0	0	-	0	0	0	-	0	0	0	0	0	0	0	-	-	-	+	-	-	-	-
vai	Vai	NA	a	a	ph	TRUE	0061	1034	0	-	+	-	-	-	+	+	0	+	-	-	-	-	-	0	0	-	0	0	0	+	-	+	-	-	0	-	-	+	-	-	-	0	-	-	0
vai	Vai	NA	ã	ã	ph	TRUE	0061+0303	1034	0	-	+	-	-	-	+	+	0	+	-	-	+	-	-	0	0	-	0	0	0	+	-	+	-	-	0	-	-	+	-	-	-	0	-	-	0
vai	Vai	NA	b	b	ph	TRUE	0062	1034	0	-	-	-	-	+	-	-	-	-	-	-	-	-	+	-	-	-	0	0	0	-	0	0	0	0	0	0	0	+	-	-	-	-	-	-	-
vai	Vai	NA	c	c	ph	TRUE	0063	1034	0	-	-	-	-	+	-	-	-	-	-	-	-	-	-	0	0	+	-	+	-	+	+	-	+	-	0	0	0	-	-	-	-	-	-	-	-
vai	Vai	NA	d	d	ph	TRUE	0064	1034	0	-	-	-	-	+	-	-	-	-	-	-	-	-	-	0	0	+	+	-	-	-	0	0	0	0	0	0	0	+	-	-	-	-	-	-	-
vai	Vai	NA	e	e	ph	TRUE	0065	1034	0	-	+	-	-	-	+	+	0	+	-	-	-	-	-	0	0	-	0	0	0	+	-	-	+	-	+	-	-	+	-	-	-	0	-	-	0
vai	Vai	NA	f	f	ph	TRUE	0066	1034	0	-	-	-	-	+	-	+	+	-	-	-	-	-	+	-	+	-	0	0	0	-	0	0	0	0	0	0	0	-	-	-	-	-	-	-	-
vai	Vai	NA	h	h	ph	TRUE	0068	1034	0	-	-	-	-	-	-	+	+	-	-	-	-	-	-	0	0	-	0	0	0	-	0	0	0	0	0	0	0	-	-	+	-	-	-	-	-
vai	Vai	NA	i	i	ph	TRUE	0069	1034	0	-	+	-	-	-	+	+	0	+	-	-	-	-	-	0	0	-	0	0	0	+	+	-	+	-	+	-	-	+	-	-	-	0	-	-	0
vai	Vai	NA	ĩ	ĩ	ph	TRUE	0069+0303	1034	0	-	+	-	-	-	+	+	0	+	-	-	+	-	-	0	0	-	0	0	0	+	+	-	+	-	+	-	-	+	-	-	-	0	-	-	0
vai	Vai	NA	j	j	ph	TRUE	006A	1034	0	-	-	-	-	-	+	+	0	+	-	-	-	-	-	0	0	-	0	0	0	+	+	-	+	-	+	0	0	+	-	-	-	-	-	-	-
vai	Vai	NA	k	k	ph	TRUE	006B	1034	0	-	-	-	-	+	-	-	-	-	-	-	-	-	-	0	0	-	0	0	0	+	+	-	-	-	0	0	0	-	-	-	-	-	-	-	-
vai	Vai	NA	kp	kp	ph	TRUE	006B+0070	1034	0	-	-	-	-	+	-	-	-	-	-	-	-	-	+	-	-	-	0	0	0	+	+	-	-	-	0	0	0	-	-	-	-	-	-	-	-
vai	Vai	NA	l	l ɗ	ph	TRUE	006C	1034	0	-	-	-	-	+	+	+	0	+	-	-	-	+	-	0	0	+	+	-	-	-	0	0	0	0	0	0	0	+	-	-	-	-	-	-	-
vai	Vai	NA	m	m	ph	TRUE	006D	1034	0	-	-	-	-	+	+	-	0	-	-	-	+	-	+	-	-	-	0	0	0	-	0	0	0	0	0	0	0	+	-	-	-	-	-	-	-
vai	Vai	NA	mb	mb	ph	TRUE	006D+0062	1034	0	-	-	-	-	+	+,-	-	-	-	-	-	+,-	-	+	-	-	-	0	0	0	-	0	0	0	0	0	0	0	+	-	-	-	-	-	-	-
vai	Vai	NA	n	n	ph	TRUE	006E	1034	0	-	-	-	-	+	+	-	0	-	-	-	+	-	-	0	0	+	+	-	-	-	0	0	0	0	0	0	0	+	-	-	-	-	-	-	-
vai	Vai	NA	nd	nd	ph	TRUE	006E+0064	1034	0	-	-	-	-	+	+,-	-	-	-	-	-	+,-	-	-	0	0	+	+	-	-	-	0	0	0	0	0	0	0	+	-	-	-	-	-	-	-
vai	Vai	NA	o	o o	ph	TRUE	006F	1034	0	-	+	-	-	-	+	+	0	+	-	-	-	-	+	+	-	-	0	0	0	+	-	-	-	+	+	-	-	+	-	-	-	0	-	-	0
vai	Vai	NA	p	p	ph	TRUE	0070	1034	0	-	-	-	-	+	-	-	-	-	-	-	-	-	+	-	-	-	0	0	0	-	0	0	0	0	0	0	0	-	-	-	-	-	-	-	-
vai	Vai	NA	s	s	ph	TRUE	0073	1034	0	-	-	-	-	+	-	+	+	-	-	-	-	-	-	0	0	+	+	-	+	-	0	0	0	0	0	0	0	-	-	-	-	-	-	-	-
vai	Vai	NA	t	t	ph	TRUE	0074	1034	0	-	-	-	-	+	-	-	-	-	-	-	-	-	-	0	0	+	+	-	-	-	0	0	0	0	0	0	0	-	-	-	-	-	-	-	-
vai	Vai	NA	u	u	ph	TRUE	0075	1034	0	-	+	-	-	-	+	+	0	+	-	-	-	-	+	+	-	-	0	0	0	+	+	-	-	+	+	-	-	+	-	-	-	0	-	-	0
vai	Vai	NA	v	v	ph	TRUE	0076	1034	0	-	-	-	-	+	-	+	+	-	-	-	-	-	+	-	+	-	0	0	0	-	0	0	0	0	0	0	0	+	-	-	-	-	-	-	-
vai	Vai	NA	w	w ʋ	ph	TRUE	0077	1034	0	-	-	-	-	-	+	+	0	+	-	-	-	-	+	+	-	-	0	0	0	+	+	-	-	+	+	0	0	+	-	-	-	-	-	-	-
vai	Vai	NA	z	z	ph	TRUE	007A	1034	0	-	-	-	-	+	-	+	+	-	-	-	-	-	-	0	0	+	+	-	+	-	0	0	0	0	0	0	0	+	-	-	-	-	-	-	-
vai	Vai	NA	ŋ	ŋ	ph	TRUE	014B	1034	0	-	-	-	-	+	+	-	0	-	-	-	+	-	-	0	0	-	0	0	0	+	+	-	-	-	0	0	0	+	-	-	-	-	-	-	-
vai	Vai	NA	ŋmɡb	ŋmɡb	ph	TRUE	014B+006D+0261+0062	1034	0	-	-	-	-	+	+,-	-	-	-	-	-	+,-	-	+	-	-	-	0	0	0	+	+	-	-	-	0	0	0	+	-	-	-	-	-	-	-
vai	Vai	NA	ŋɡ	ŋɡ	ph	TRUE	014B+0261	1034	0	-	-	-	-	+	+,-	-	-	-	-	-	+,-	-	-	0	0	-	0	0	0	+	+	-	-	-	0	0	0	+	-	-	-	-	-	-	-
vai	Vai	NA	ɓ	ɓ	ph	TRUE	0253	1034	0	-	-	-	-	+	-	-	-	-	-	-	-	-	+	-	-	-	0	0	0	-	0	0	0	0	0	0	0	+	-	-	-	-	-	+	-
vai	Vai	NA	ɔ	ɔ	ph	TRUE	0254	1034	0	-	+	-	-	-	+	+	0	+	-	-	-	-	+	+	-	-	0	0	0	+	-	-	-	+	-	-	-	+	-	-	-	0	-	-	0
vai	Vai	NA	ɔ̃	ɔ̃	ph	TRUE	0254+0303	1034	0	-	+	-	-	-	+	+	0	+	-	-	+	-	+	+	-	-	0	0	0	+	-	-	-	+	-	-	-	+	-	-	-	0	-	-	0
vai	Vai	NA	ɛ	ɛ	ph	TRUE	025B	1034	0	-	+	-	-	-	+	+	0	+	-	-	-	-	-	0	0	-	0	0	0	+	-	-	+	-	-	-	-	+	-	-	-	0	-	-	0
vai	Vai	NA	ɛ̃	ɛ̃	ph	TRUE	025B+0303	1034	0	-	+	-	-	-	+	+	0	+	-	-	+	-	-	0	0	-	0	0	0	+	-	-	+	-	-	-	-	+	-	-	-	0	-	-	0
vai	Vai	NA	ɟ	ɟ	ph	TRUE	025F	1034	0	-	-	-	-	+	-	-	-	-	-	-	-	-	-	0	0	+	-	+	-	+	+	-	+	-	0	0	0	+	-	-	-	-	-	-	-
vai	Vai	NA	ɡ	ɡ	ph	TRUE	0261	1034	0	-	-	-	-	+	-	-	-	-	-	-	-	-	-	0	0	-	0	0	0	+	+	-	-	-	0	0	0	+	-	-	-	-	-	-	-
vai	Vai	NA	ɡb	ɡb	ph	TRUE	0261+0062	1034	0	-	-	-	-	+	-	-	-	-	-	-	-	-	+	-	-	-	0	0	0	+	+	-	-	-	0	0	0	+	-	-	-	-	-	-	-
vai	Vai	NA	ɲ	ɲ	ph	TRUE	0272	1034	0	-	-	-	-	+	+	-	0	-	-	-	+	-	-	0	0	+	-	+	-	+	+	-	+	-	0	0	0	+	-	-	-	-	-	-	-
vai	Vai	NA	ɲɟ	ɲɟ	ph	TRUE	0272+025F	1034	0	-	-	-	-	+	+,-	-	-	-	-	-	+,-	-	-	0	0	+	-	+	-	+	+	-	+	-	0	0	0	+	-	-	-	-	-	-	-
vai	Vai	NA	˥˩	˥˩ ˥˩	ph	TRUE	02E5+02E9	1034	+	0	0	0	0	0	0	0	0	0	0	0	0	0	0	0	0	0	0	0	0	0	0	0	0	0	0	0	0	0	0	0	0	0	0	0	0
vai	Vai	NA	˦	˦	ph	TRUE	02E6	1034	+	0	0	0	0	0	0	0	0	0	0	0	0	0	0	0	0	0	0	0	0	0	0	0	0	0	0	0	0	0	0	0	0	0	0	0	0
vai	Vai	NA	˨	˨	ph	TRUE	02E8	1034	+	0	0	0	0	0	0	0	0	0	0	0	0	0	0	0	0	0	0	0	0	0	0	0	0	0	0	0	0	0	0	0	0	0	0	0	0
vai	Vai	NA	˩˥	˩˥	ph	TRUE	02E9+02E5	1034	+	0	0	0	0	0	0	0	0	0	0	0	0	0	0	0	0	0	0	0	0	0	0	0	0	0	0	0	0	0	0	0	0	0	0	0	0
ukr	Ukrainian	NA	a	a	ph	TRUE	0061	1035	0	-	+	-	-	-	+	+	0	+	-	-	-	-	-	0	0	-	0	0	0	+	-	+	-	-	0	-	-	+	-	-	-	0	-	-	0
ukr	Ukrainian	NA	b	b bʲ	ph	TRUE	0062	1035	0	-	-	-	-	+	-	-	-	-	-	-	-	-	+	-	-	-	0	0	0	-	0	0	0	0	0	0	0	+	-	-	-	-	-	-	-
ukr	Ukrainian	NA	d̠ʒ	d̠ʒ	ph	TRUE	0064+0320+0292	1035	0	-	-	-	-	+	-	-	+	-	-	-	-	-	-	0	0	+	-	+	+	-	0	0	0	0	0	0	0	+	-	-	-	-	-	-	-
ukr	Ukrainian	NA	d̪	d̪ d̪ʲ	ph	TRUE	0064+032A	1035	0	-	-	-	-	+	-	-	-	-	-	-	-	-	-	0	0	+	+	+	-	-	0	0	0	0	0	0	0	+	-	-	-	-	-	-	-
ukr	Ukrainian	NA	d̪z̪	d̪z̪ dz̪ʲ	ph	TRUE	0064+032A+007A+032A	1035	0	-	-	-	-	+	-	-	+	-	-	-	-	-	-	0	0	+	+	+	+	-	0	0	0	0	0	0	0	+	-	-	-	-	-	-	-
ukr	Ukrainian	NA	f	f fʲ	ph	TRUE	0066	1035	0	-	-	-	-	+	-	+	+	-	-	-	-	-	+	-	+	-	0	0	0	-	0	0	0	0	0	0	0	-	-	-	-	-	-	-	-
ukr	Ukrainian	NA	h	h	ph	TRUE	0068	1035	0	-	-	-	-	-	-	+	+	-	-	-	-	-	-	0	0	-	0	0	0	-	0	0	0	0	0	0	0	-	-	+	-	-	-	-	-
ukr	Ukrainian	NA	i	i	ph	TRUE	0069	1035	0	-	+	-	-	-	+	+	0	+	-	-	-	-	-	0	0	-	0	0	0	+	+	-	+	-	+	-	-	+	-	-	-	0	-	-	0
ukr	Ukrainian	NA	j	j	ph	TRUE	006A	1035	0	-	-	-	-	-	+	+	0	+	-	-	-	-	-	0	0	-	0	0	0	+	+	-	+	-	+	0	0	+	-	-	-	-	-	-	-
ukr	Ukrainian	NA	k	k t̠ʃ	ph	TRUE	006B	1035	0	-	-	-	-	+	-	-	-	-	-	-	-	-	-	0	0	-	0	0	0	+	+	-	-	-	0	0	0	-	-	-	-	-	-	-	-
ukr	Ukrainian	NA	l̪	l̪ l̪ʲ	ph	TRUE	006C+032A	1035	0	-	-	-	-	+	+	+	0	+	-	-	-	+	-	0	0	+	+	+	-	-	0	0	0	0	0	0	0	+	-	-	-	-	-	-	-
ukr	Ukrainian	NA	m	m	ph	TRUE	006D	1035	0	-	-	-	-	+	+	-	0	-	-	-	+	-	+	-	-	-	0	0	0	-	0	0	0	0	0	0	0	+	-	-	-	-	-	-	-
ukr	Ukrainian	NA	n̪	n̪ n̪ʲ	ph	TRUE	006E+032A	1035	0	-	-	-	-	+	+	-	0	-	-	-	+	-	-	0	0	+	+	+	-	-	0	0	0	0	0	0	0	+	-	-	-	-	-	-	-
ukr	Ukrainian	NA	p	p pʲ	ph	TRUE	0070	1035	0	-	-	-	-	+	-	-	-	-	-	-	-	-	+	-	-	-	0	0	0	-	0	0	0	0	0	0	0	-	-	-	-	-	-	-	-
ukr	Ukrainian	NA	r̪	r̪ r̪ʲ	ph	TRUE	0072+032A	1035	0	-	-	-	-	+	+	+	0	+	-	+	-	-	-	0	0	+	+	+	-	-	0	0	0	0	0	0	0	+	-	-	-	-	-	-	-
ukr	Ukrainian	NA	s̪	s̪ s̪ʲ ʃ	ph	TRUE	0073+032A	1035	0	-	-	-	-	+	-	+	+	-	-	-	-	-	-	0	0	+	+	+	+	-	0	0	0	0	0	0	0	-	-	-	-	-	-	-	-
ukr	Ukrainian	NA	t̠ʃ	t̠ʃ t̠ʃʲ	ph	TRUE	0074+0320+0283	1035	0	-	-	-	-	+	-	-	+	-	-	-	-	-	-	0	0	+	-	+	+	-	0	0	0	0	0	0	0	-	-	-	-	-	-	-	-
ukr	Ukrainian	NA	t̪	t̪ t̪ʲ	ph	TRUE	0074+032A	1035	0	-	-	-	-	+	-	-	-	-	-	-	-	-	-	0	0	+	+	+	-	-	0	0	0	0	0	0	0	-	-	-	-	-	-	-	-
ukr	Ukrainian	NA	t̪s̪	t̪s̪ tsʲ	ph	TRUE	0074+032A+0073+032A	1035	0	-	-	-	-	+	-	-	+	-	-	-	-	-	-	0	0	+	+	+	+	-	0	0	0	0	0	0	0	-	-	-	-	-	-	-	-
ukr	Ukrainian	NA	u	u	ph	TRUE	0075	1035	0	-	+	-	-	-	+	+	0	+	-	-	-	-	+	+	-	-	0	0	0	+	+	-	-	+	+	-	-	+	-	-	-	0	-	-	0
ukr	Ukrainian	NA	v	v β	ph	TRUE	0076	1035	0	-	-	-	-	+	-	+	+	-	-	-	-	-	+	-	+	-	0	0	0	-	0	0	0	0	0	0	0	+	-	-	-	-	-	-	-
ukr	Ukrainian	NA	w	w w w w	ph	TRUE	0077	1035	0	-	-	-	-	-	+	+	0	+	-	-	-	-	+	+	-	-	0	0	0	+	+	-	-	+	+	0	0	+	-	-	-	-	-	-	-
ukr	Ukrainian	NA	x	x	ph	TRUE	0078	1035	0	-	-	-	-	+	-	+	+	-	-	-	-	-	-	0	0	-	0	0	0	+	+	-	-	-	0	0	0	-	-	-	-	-	-	-	-
ukr	Ukrainian	NA	z̪	z̪ z̪ʲ ʒ	ph	TRUE	007A+032A	1035	0	-	-	-	-	+	-	+	+	-	-	-	-	-	-	0	0	+	+	+	+	-	0	0	0	0	0	0	0	+	-	-	-	-	-	-	-
ukr	Ukrainian	NA	ɔ	ɔ	ph	TRUE	0254	1035	0	-	+	-	-	-	+	+	0	+	-	-	-	-	+	+	-	-	0	0	0	+	-	-	-	+	-	-	-	+	-	-	-	0	-	-	0
ukr	Ukrainian	NA	ɛ	ɛ	ph	TRUE	025B	1035	0	-	+	-	-	-	+	+	0	+	-	-	-	-	-	0	0	-	0	0	0	+	-	-	+	-	-	-	-	+	-	-	-	0	-	-	0
ukr	Ukrainian	NA	ɡ	ɡ	ph	TRUE	0261	1035	0	-	-	-	-	+	-	-	-	-	-	-	-	-	-	0	0	-	0	0	0	+	+	-	-	-	0	0	0	+	-	-	-	-	-	-	-
ukr	Ukrainian	NA	ɪ	ɪ	ph	TRUE	026A	1035	0	-	+	-	-	-	+	+	0	+	-	-	-	-	-	0	0	-	0	0	0	+	+	-	+	-	-	-	-	+	-	-	-	0	-	-	0
ukr	Ukrainian	NA	ʃ	ʃ ʃʲ	ph	TRUE	0283	1035	0	-	-	-	-	+	-	+	+	-	-	-	-	-	-	0	0	+	-	+	+	-	0	0	0	0	0	0	0	-	-	-	-	-	-	-	-
ukr	Ukrainian	NA	ʒ	ʒ ʒʲ	ph	TRUE	0292	1035	0	-	-	-	-	+	-	+	+	-	-	-	-	-	-	0	0	+	-	+	+	-	0	0	0	0	0	0	0	+	-	-	-	-	-	-	-
phl	Palula (Phalura)	NA	a	a	ph	TRUE	0061	1036	0	-	+	-	-	-	+	+	0	+	-	-	-	-	-	0	0	-	0	0	0	+	-	+	-	-	0	-	-	+	-	-	-	0	-	-	0
phl	Palula (Phalura)	NA	aː	aː	ph	TRUE	0061+02D0	1036	0	-	+	-	+	-	+	+	0	+	-	-	-	-	-	0	0	-	0	0	0	+	-	+	-	-	0	-	-	+	-	-	-	0	-	-	0
phl	Palula (Phalura)	NA	b	b bʱ	ph	TRUE	0062	1036	0	-	-	-	-	+	-	-	-	-	-	-	-	-	+	-	-	-	0	0	0	-	0	0	0	0	0	0	0	+	-	-	-	-	-	-	-
phl	Palula (Phalura)	NA	d̪	d̪ dʱ	ph	TRUE	0064+032A	1036	0	-	-	-	-	+	-	-	-	-	-	-	-	-	-	0	0	+	+	+	-	-	0	0	0	0	0	0	0	+	-	-	-	-	-	-	-
phl	Palula (Phalura)	NA	e	e	ph	TRUE	0065	1036	0	-	+	-	-	-	+	+	0	+	-	-	-	-	-	0	0	-	0	0	0	+	-	-	+	-	+	-	-	+	-	-	-	0	-	-	0
phl	Palula (Phalura)	NA	eː	eː	ph	TRUE	0065+02D0	1036	0	-	+	-	+	-	+	+	0	+	-	-	-	-	-	0	0	-	0	0	0	+	-	-	+	-	+	-	-	+	-	-	-	0	-	-	0
phl	Palula (Phalura)	NA	f	f pʰ	ph	TRUE	0066	1036	0	-	-	-	-	+	-	+	+	-	-	-	-	-	+	-	+	-	0	0	0	-	0	0	0	0	0	0	0	-	-	-	-	-	-	-	-
phl	Palula (Phalura)	NA	h	h ɦ	ph	TRUE	0068	1036	0	-	-	-	-	-	-	+	+	-	-	-	-	-	-	0	0	-	0	0	0	-	0	0	0	0	0	0	0	-	-	+	-	-	-	-	-
phl	Palula (Phalura)	NA	i	i	ph	TRUE	0069	1036	0	-	+	-	-	-	+	+	0	+	-	-	-	-	-	0	0	-	0	0	0	+	+	-	+	-	+	-	-	+	-	-	-	0	-	-	0
phl	Palula (Phalura)	NA	iː	iː	ph	TRUE	0069+02D0	1036	0	-	+	-	+	-	+	+	0	+	-	-	-	-	-	0	0	-	0	0	0	+	+	-	+	-	+	-	-	+	-	-	-	0	-	-	0
phl	Palula (Phalura)	NA	j	j jʱ	ph	TRUE	006A	1036	0	-	-	-	-	-	+	+	0	+	-	-	-	-	-	0	0	-	0	0	0	+	+	-	+	-	+	0	0	+	-	-	-	-	-	-	-
phl	Palula (Phalura)	NA	k	k kʰ	ph	TRUE	006B	1036	0	-	-	-	-	+	-	-	-	-	-	-	-	-	-	0	0	-	0	0	0	+	+	-	-	-	0	0	0	-	-	-	-	-	-	-	-
phl	Palula (Phalura)	NA	l	l lʱ ɫ	ph	TRUE	006C	1036	0	-	-	-	-	+	+	+	0	+	-	-	-	+	-	0	0	+	+	-	-	-	0	0	0	0	0	0	0	+	-	-	-	-	-	-	-
phl	Palula (Phalura)	NA	m	m mʱ	ph	TRUE	006D	1036	0	-	-	-	-	+	+	-	0	-	-	-	+	-	+	-	-	-	0	0	0	-	0	0	0	0	0	0	0	+	-	-	-	-	-	-	-
phl	Palula (Phalura)	NA	n̪	n̪ nʱ ɲ ŋ	ph	TRUE	006E+032A	1036	0	-	-	-	-	+	+	-	0	-	-	-	+	-	-	0	0	+	+	+	-	-	0	0	0	0	0	0	0	+	-	-	-	-	-	-	-
phl	Palula (Phalura)	NA	o	o	ph	TRUE	006F	1036	0	-	+	-	-	-	+	+	0	+	-	-	-	-	+	+	-	-	0	0	0	+	-	-	-	+	+	-	-	+	-	-	-	0	-	-	0
phl	Palula (Phalura)	NA	oː	oː oː oː	ph	TRUE	006F+02D0	1036	0	-	+	-	+	-	+	+	0	+	-	-	-	-	+	+	-	-	0	0	0	+	-	-	-	+	+	-	-	+	-	-	-	0	-	-	0
phl	Palula (Phalura)	NA	p	p pʰ ɸ	ph	TRUE	0070	1036	0	-	-	-	-	+	-	-	-	-	-	-	-	-	+	-	-	-	0	0	0	-	0	0	0	0	0	0	0	-	-	-	-	-	-	-	-
phl	Palula (Phalura)	NA	q	q	ph	TRUE	0071	1036	0	-	-	-	-	+	-	-	-	-	-	-	-	-	-	0	0	-	0	0	0	+	-	-	-	+	0	0	0	-	-	-	-	-	-	-	-
phl	Palula (Phalura)	NA	r	r rʱ ɾ	ph	TRUE	0072	1036	0	-	-	-	-	+	+	+	0	+	-	+	-	-	-	0	0	+	+	-	-	-	0	0	0	0	0	0	0	+	-	-	-	-	-	-	-
phl	Palula (Phalura)	NA	s	s	ph	TRUE	0073	1036	0	-	-	-	-	+	-	+	+	-	-	-	-	-	-	0	0	+	+	-	+	-	0	0	0	0	0	0	0	-	-	-	-	-	-	-	-
phl	Palula (Phalura)	NA	ts	ts tsʰ	ph	TRUE	0074+0073	1036	0	-	-	-	-	+	-	-	+	-	-	-	-	-	-	0	0	+	+	-	+	-	0	0	0	0	0	0	0	-	-	-	-	-	-	-	-
phl	Palula (Phalura)	NA	tɕ	tɕ tɕʰ	ph	TRUE	0074+0255	1036	0	-	-	-	-	+	-	-	+	-	-	-	-	-	-	0	0	+	+	+	+	+	+	-	+	-	0	0	0	-	-	-	-	-	-	-	-
phl	Palula (Phalura)	NA	t̪	t̪ tʰ	ph	TRUE	0074+032A	1036	0	-	-	-	-	+	-	-	-	-	-	-	-	-	-	0	0	+	+	+	-	-	0	0	0	0	0	0	0	-	-	-	-	-	-	-	-
phl	Palula (Phalura)	NA	u	u	ph	TRUE	0075	1036	0	-	+	-	-	-	+	+	0	+	-	-	-	-	+	+	-	-	0	0	0	+	+	-	-	+	+	-	-	+	-	-	-	0	-	-	0
phl	Palula (Phalura)	NA	uː	uː	ph	TRUE	0075+02D0	1036	0	-	+	-	+	-	+	+	0	+	-	-	-	-	+	+	-	-	0	0	0	+	+	-	-	+	+	-	-	+	-	-	-	0	-	-	0
phl	Palula (Phalura)	NA	w	w wʱ β ʋ	ph	TRUE	0077	1036	0	-	-	-	-	-	+	+	0	+	-	-	-	-	+	+	-	-	0	0	0	+	+	-	-	+	+	0	0	+	-	-	-	-	-	-	-
phl	Palula (Phalura)	NA	x	x	ph	TRUE	0078	1036	0	-	-	-	-	+	-	+	+	-	-	-	-	-	-	0	0	-	0	0	0	+	+	-	-	-	0	0	0	-	-	-	-	-	-	-	-
phl	Palula (Phalura)	NA	z	z zʰ	ph	TRUE	007A	1036	0	-	-	-	-	+	-	+	+	-	-	-	-	-	-	0	0	+	+	-	+	-	0	0	0	0	0	0	0	+	-	-	-	-	-	-	-
phl	Palula (Phalura)	NA	ɕ	ɕ	ph	TRUE	0255	1036	0	-	-	-	-	+	-	+	+	-	-	-	-	-	-	0	0	+	+	+	+	+	+	-	+	-	0	0	0	-	-	-	-	-	-	-	-
phl	Palula (Phalura)	NA	ɖ	ɖ ɖʱ	ph	TRUE	0256	1036	0	-	-	-	-	+	-	-	-	-	-	-	-	-	-	0	0	+	-	-	-	-	0	0	0	0	0	0	0	+	-	-	-	-	-	-	-
phl	Palula (Phalura)	NA	ɡ	ɡ ɡʱ	ph	TRUE	0261	1036	0	-	-	-	-	+	-	-	-	-	-	-	-	-	-	0	0	-	0	0	0	+	+	-	-	-	0	0	0	+	-	-	-	-	-	-	-
phl	Palula (Phalura)	NA	ɣ	ɣ	ph	TRUE	0263	1036	0	-	-	-	-	+	-	+	+	-	-	-	-	-	-	0	0	-	0	0	0	+	+	-	-	-	0	0	0	+	-	-	-	-	-	-	-
phl	Palula (Phalura)	NA	ɳ	ɳ	ph	TRUE	0273	1036	0	-	-	-	-	+	+	-	0	-	-	-	+	-	-	0	0	+	-	-	-	-	0	0	0	0	0	0	0	+	-	-	-	-	-	-	-
phl	Palula (Phalura)	NA	ɽ	ɽ	ph	TRUE	027D	1036	0	-	-	-	-	+	+	+	0	+	+	-	-	-	-	0	0	+	-	-	-	-	0	0	0	0	0	0	0	+	-	-	-	-	-	-	-
phl	Palula (Phalura)	NA	ʂ	ʂ	ph	TRUE	0282	1036	0	-	-	-	-	+	-	+	+	-	-	-	-	-	-	0	0	+	-	-	+	-	0	0	0	0	0	0	0	-	-	-	-	-	-	-	-
phl	Palula (Phalura)	NA	ʈ	ʈ ʈʰ	ph	TRUE	0288	1036	0	-	-	-	-	+	-	-	-	-	-	-	-	-	-	0	0	+	-	-	-	-	0	0	0	0	0	0	0	-	-	-	-	-	-	-	-
phl	Palula (Phalura)	NA	ʈʂ	ʈʂ ʈʂʰ	ph	TRUE	0288+0282	1036	0	-	-	-	-	+	-	-	+	-	-	-	-	-	-	0	0	+	-	-	+	-	0	0	0	0	0	0	0	-	-	-	-	-	-	-	-
phl	Palula (Phalura)	NA	ʐ	ʐ ʐʰ	ph	TRUE	0290	1036	0	-	-	-	-	+	-	+	+	-	-	-	-	-	-	0	0	+	-	-	+	-	0	0	0	0	0	0	0	+	-	-	-	-	-	-	-
phl	Palula (Phalura)	NA	ʑ	ʑ ʑʰ	ph	TRUE	0291	1036	0	-	-	-	-	+	-	+	+	-	-	-	-	-	-	0	0	+	+	+	+	+	+	-	+	-	0	0	0	+	-	-	-	-	-	-	-
mky	East Makian	NA	a	a a a	ph	NA	0061	1037	0	-	+	-	-	-	+	+	0	+	-	-	-	-	-	0	0	-	0	0	0	+	-	+	-	-	0	-	-	+	-	-	-	0	-	-	0
mky	East Makian	NA	b	b b̚	ph	NA	0062	1037	0	-	-	-	-	+	-	-	-	-	-	-	-	-	+	-	-	-	0	0	0	-	0	0	0	0	0	0	0	+	-	-	-	-	-	-	-
mky	East Makian	NA	d	d d̚	ph	NA	0064	1037	0	-	-	-	-	+	-	-	-	-	-	-	-	-	-	0	0	+	+	-	-	-	0	0	0	0	0	0	0	+	-	-	-	-	-	-	-
mky	East Makian	NA	d̠ʒ	d̠ʒ	ph	NA	0064+0320+0292	1037	0	-	-	-	-	+	-	-	+	-	-	-	-	-	-	0	0	+	-	+	+	-	0	0	0	0	0	0	0	+	-	-	-	-	-	-	-
mky	East Makian	NA	e	e ɛ ɪ	ph	NA	0065	1037	0	-	+	-	-	-	+	+	0	+	-	-	-	-	-	0	0	-	0	0	0	+	-	-	+	-	+	-	-	+	-	-	-	0	-	-	0
mky	East Makian	NA	f	f	ph	NA	0066	1037	0	-	-	-	-	+	-	+	+	-	-	-	-	-	+	-	+	-	0	0	0	-	0	0	0	0	0	0	0	-	-	-	-	-	-	-	-
mky	East Makian	NA	h	h	ph	NA	0068	1037	0	-	-	-	-	-	-	+	+	-	-	-	-	-	-	0	0	-	0	0	0	-	0	0	0	0	0	0	0	-	-	+	-	-	-	-	-
mky	East Makian	NA	i	i	ph	NA	0069	1037	0	-	+	-	-	-	+	+	0	+	-	-	-	-	-	0	0	-	0	0	0	+	+	-	+	-	+	-	-	+	-	-	-	0	-	-	0
mky	East Makian	NA	j	j	ph	NA	006A	1037	0	-	-	-	-	-	+	+	0	+	-	-	-	-	-	0	0	-	0	0	0	+	+	-	+	-	+	0	0	+	-	-	-	-	-	-	-
mky	East Makian	NA	k	k k̚	ph	NA	006B	1037	0	-	-	-	-	+	-	-	-	-	-	-	-	-	-	0	0	-	0	0	0	+	+	-	-	-	0	0	0	-	-	-	-	-	-	-	-
mky	East Makian	NA	l	l	ph	NA	006C	1037	0	-	-	-	-	+	+	+	0	+	-	-	-	+	-	0	0	+	+	-	-	-	0	0	0	0	0	0	0	+	-	-	-	-	-	-	-
mky	East Makian	NA	m	m ɱ	ph	NA	006D	1037	0	-	-	-	-	+	+	-	0	-	-	-	+	-	+	-	-	-	0	0	0	-	0	0	0	0	0	0	0	+	-	-	-	-	-	-	-
mky	East Makian	NA	n	n m ɱ ŋ	ph	NA	006E	1037	0	-	-	-	-	+	+	-	0	-	-	-	+	-	-	0	0	+	+	-	-	-	0	0	0	0	0	0	0	+	-	-	-	-	-	-	-
mky	East Makian	NA	o	o ɔ	ph	NA	006F	1037	0	-	+	-	-	-	+	+	0	+	-	-	-	-	+	+	-	-	0	0	0	+	-	-	-	+	+	-	-	+	-	-	-	0	-	-	0
mky	East Makian	NA	p	p p̚	ph	NA	0070	1037	0	-	-	-	-	+	-	-	-	-	-	-	-	-	+	-	-	-	0	0	0	-	0	0	0	0	0	0	0	-	-	-	-	-	-	-	-
mky	East Makian	NA	r	r	ph	NA	0072	1037	0	-	-	-	-	+	+	+	0	+	-	+	-	-	-	0	0	+	+	-	-	-	0	0	0	0	0	0	0	+	-	-	-	-	-	-	-
mky	East Makian	NA	s	s t̠ʃ	ph	NA	0073	1037	0	-	-	-	-	+	-	+	+	-	-	-	-	-	-	0	0	+	+	-	+	-	0	0	0	0	0	0	0	-	-	-	-	-	-	-	-
mky	East Makian	NA	t	t t̚ tʲ	ph	NA	0074	1037	0	-	-	-	-	+	-	-	-	-	-	-	-	-	-	0	0	+	+	-	-	-	0	0	0	0	0	0	0	-	-	-	-	-	-	-	-
mky	East Makian	NA	t̠ʃ	t̠ʃ	ph	NA	0074+0320+0283	1037	0	-	-	-	-	+	-	-	+	-	-	-	-	-	-	0	0	+	-	+	+	-	0	0	0	0	0	0	0	-	-	-	-	-	-	-	-
mky	East Makian	NA	u	u	ph	NA	0075	1037	0	-	+	-	-	-	+	+	0	+	-	-	-	-	+	+	-	-	0	0	0	+	+	-	-	+	+	-	-	+	-	-	-	0	-	-	0
mky	East Makian	NA	w	w	ph	NA	0077	1037	0	-	-	-	-	-	+	+	0	+	-	-	-	-	+	+	-	-	0	0	0	+	+	-	-	+	+	0	0	+	-	-	-	-	-	-	-
mky	East Makian	NA	ŋ	ŋ	ph	NA	014B	1037	0	-	-	-	-	+	+	-	0	-	-	-	+	-	-	0	0	-	0	0	0	+	+	-	-	-	0	0	0	+	-	-	-	-	-	-	-
mky	East Makian	NA	ɡ	ɡ ɡ̚	ph	NA	0261	1037	0	-	-	-	-	+	-	-	-	-	-	-	-	-	-	0	0	-	0	0	0	+	+	-	-	-	0	0	0	+	-	-	-	-	-	-	-
mky	East Makian	NA	ʔ	ʔ	ph	NA	0294	1037	0	-	-	-	-	+	-	-	-	-	-	-	-	-	-	0	0	-	0	0	0	-	0	0	0	0	0	0	0	-	-	-	+	-	-	-	-
tpi	Tapiete	NA	a	a j	ph	TRUE	0061	1038	0	-	+	-	-	-	+	+	0	+	-	-	-	-	-	0	0	-	0	0	0	+	-	+	-	-	0	-	-	+	-	-	-	0	-	-	0
tpi	Tapiete	NA	ã	ã	ph	TRUE	0061+0303	1038	0	-	+	-	-	-	+	+	0	+	-	-	+	-	-	0	0	-	0	0	0	+	-	+	-	-	0	-	-	+	-	-	-	0	-	-	0
tpi	Tapiete	NA	d̠ʒ	d̠ʒ ʒ	ph	TRUE	0064+0320+0292	1038	0	-	-	-	-	+	-	-	+	-	-	-	-	-	-	0	0	+	-	+	+	-	0	0	0	0	0	0	0	+	-	-	-	-	-	-	-
tpi	Tapiete	NA	e	e	ph	TRUE	0065	1038	0	-	+	-	-	-	+	+	0	+	-	-	-	-	-	0	0	-	0	0	0	+	-	-	+	-	+	-	-	+	-	-	-	0	-	-	0
tpi	Tapiete	NA	ẽ	ẽ	ph	TRUE	0065+0303	1038	0	-	+	-	-	-	+	+	0	+	-	-	+	-	-	0	0	-	0	0	0	+	-	-	+	-	+	-	-	+	-	-	-	0	-	-	0
tpi	Tapiete	NA	h	h	ph	TRUE	0068	1038	0	-	-	-	-	-	-	+	+	-	-	-	-	-	-	0	0	-	0	0	0	-	0	0	0	0	0	0	0	-	-	+	-	-	-	-	-
tpi	Tapiete	NA	i	i	ph	TRUE	0069	1038	0	-	+	-	-	-	+	+	0	+	-	-	-	-	-	0	0	-	0	0	0	+	+	-	+	-	+	-	-	+	-	-	-	0	-	-	0
tpi	Tapiete	NA	ĩ	ĩ	ph	TRUE	0069+0303	1038	0	-	+	-	-	-	+	+	0	+	-	-	+	-	-	0	0	-	0	0	0	+	+	-	+	-	+	-	-	+	-	-	-	0	-	-	0
tpi	Tapiete	NA	k	k t̠ʃ	ph	TRUE	006B	1038	0	-	-	-	-	+	-	-	-	-	-	-	-	-	-	0	0	-	0	0	0	+	+	-	-	-	0	0	0	-	-	-	-	-	-	-	-
tpi	Tapiete	NA	kʷ	kʷ	ph	TRUE	006B+02B7	1038	0	-	-	-	-	+	-	-	-	-	-	-	-	-	+	+	0	-	0	0	0	+	+	-	-	-	0	0	0	-	-	-	-	-	-	-	-
tpi	Tapiete	NA	mb	mb	ph	TRUE	006D+0062	1038	0	-	-	-	-	+	+,-	-	-	-	-	-	+,-	-	+	-	-	-	0	0	0	-	0	0	0	0	0	0	0	+	-	-	-	-	-	-	-
tpi	Tapiete	NA	nd	nd	ph	TRUE	006E+0064	1038	0	-	-	-	-	+	+,-	-	-	-	-	-	+,-	-	-	0	0	+	+	-	-	-	0	0	0	0	0	0	0	+	-	-	-	-	-	-	-
tpi	Tapiete	NA	o	o	ph	TRUE	006F	1038	0	-	+	-	-	-	+	+	0	+	-	-	-	-	+	+	-	-	0	0	0	+	-	-	-	+	+	-	-	+	-	-	-	0	-	-	0
tpi	Tapiete	NA	õ	õ õ õ	ph	TRUE	006F+0303	1038	0	-	+	-	-	-	+	+	0	+	-	-	+	-	+	+	-	-	0	0	0	+	-	-	-	+	+	-	-	+	-	-	-	0	-	-	0
tpi	Tapiete	NA	p	p	ph	TRUE	0070	1038	0	-	-	-	-	+	-	-	-	-	-	-	-	-	+	-	-	-	0	0	0	-	0	0	0	0	0	0	0	-	-	-	-	-	-	-	-
tpi	Tapiete	NA	s	s ʃ	ph	TRUE	0073	1038	0	-	-	-	-	+	-	+	+	-	-	-	-	-	-	0	0	+	+	-	+	-	0	0	0	0	0	0	0	-	-	-	-	-	-	-	-
tpi	Tapiete	NA	t	t	ph	TRUE	0074	1038	0	-	-	-	-	+	-	-	-	-	-	-	-	-	-	0	0	+	+	-	-	-	0	0	0	0	0	0	0	-	-	-	-	-	-	-	-
tpi	Tapiete	NA	t̠ʃ	t̠ʃ	ph	TRUE	0074+0320+0283	1038	0	-	-	-	-	+	-	-	+	-	-	-	-	-	-	0	0	+	-	+	+	-	0	0	0	0	0	0	0	-	-	-	-	-	-	-	-
tpi	Tapiete	NA	u	u	ph	TRUE	0075	1038	0	-	+	-	-	-	+	+	0	+	-	-	-	-	+	+	-	-	0	0	0	+	+	-	-	+	+	-	-	+	-	-	-	0	-	-	0
tpi	Tapiete	NA	ũ	ũ	ph	TRUE	0075+0303	1038	0	-	+	-	-	-	+	+	0	+	-	-	+	-	+	+	-	-	0	0	0	+	+	-	-	+	+	-	-	+	-	-	-	0	-	-	0
tpi	Tapiete	NA	w	w β	ph	TRUE	0077	1038	0	-	-	-	-	-	+	+	0	+	-	-	-	-	+	+	-	-	0	0	0	+	+	-	-	+	+	0	0	+	-	-	-	-	-	-	-
tpi	Tapiete	NA	ŋɡ	ŋɡ	ph	TRUE	014B+0261	1038	0	-	-	-	-	+	+,-	-	-	-	-	-	+,-	-	-	0	0	-	0	0	0	+	+	-	-	-	0	0	0	+	-	-	-	-	-	-	-
tpi	Tapiete	NA	ɨ	ɨ j	ph	TRUE	0268	1038	0	-	+	-	-	-	+	+	0	+	-	-	-	-	-	0	0	-	0	0	0	+	+	-	-	-	+	-	-	+	-	-	-	0	-	-	0
tpi	Tapiete	NA	ɨ̃	ɨ̃	ph	TRUE	0268+0303	1038	0	-	+	-	-	-	+	+	0	+	-	-	+	-	-	0	0	-	0	0	0	+	+	-	-	-	+	-	-	+	-	-	-	0	-	-	0
tpi	Tapiete	NA	ɾ	ɾ n	ph	TRUE	027E	1038	0	-	-	-	-	+	+	+	0	+	+	-	-	-	-	0	0	+	+	-	-	-	0	0	0	0	0	0	0	+	-	-	-	-	-	-	-
tpi	Tapiete	NA	ʃ	ʃ	ph	TRUE	0283	1038	0	-	-	-	-	+	-	+	+	-	-	-	-	-	-	0	0	+	-	+	+	-	0	0	0	0	0	0	0	-	-	-	-	-	-	-	-
tpi	Tapiete	NA	ʔ	ʔ x	ph	TRUE	0294	1038	0	-	-	-	-	+	-	-	-	-	-	-	-	-	-	0	0	-	0	0	0	-	0	0	0	0	0	0	0	-	-	-	+	-	-	-	-
bjz	Baruga	NA	a	a	ph	TRUE	0061	1039	0	-	+	-	-	-	+	+	0	+	-	-	-	-	-	0	0	-	0	0	0	+	-	+	-	-	0	-	-	+	-	-	-	0	-	-	0
bjz	Baruga	NA	ã	ã	ph	TRUE	0061+0303	1039	0	-	+	-	-	-	+	+	0	+	-	-	+	-	-	0	0	-	0	0	0	+	-	+	-	-	0	-	-	+	-	-	-	0	-	-	0
bjz	Baruga	NA	b	b mb	ph	TRUE	0062	1039	0	-	-	-	-	+	-	-	-	-	-	-	-	-	+	-	-	-	0	0	0	-	0	0	0	0	0	0	0	+	-	-	-	-	-	-	-
bjz	Baruga	NA	d	d nd	ph	TRUE	0064	1039	0	-	-	-	-	+	-	-	-	-	-	-	-	-	-	0	0	+	+	-	-	-	0	0	0	0	0	0	0	+	-	-	-	-	-	-	-
bjz	Baruga	NA	d̠ʒ	d̠ʒ n̠d̠ʒ	ph	TRUE	0064+0320+0292	1039	0	-	-	-	-	+	-	-	+	-	-	-	-	-	-	0	0	+	-	+	+	-	0	0	0	0	0	0	0	+	-	-	-	-	-	-	-
bjz	Baruga	NA	e	e	ph	TRUE	0065	1039	0	-	+	-	-	-	+	+	0	+	-	-	-	-	-	0	0	-	0	0	0	+	-	-	+	-	+	-	-	+	-	-	-	0	-	-	0
bjz	Baruga	NA	ẽ	ẽ	ph	TRUE	0065+0303	1039	0	-	+	-	-	-	+	+	0	+	-	-	+	-	-	0	0	-	0	0	0	+	-	-	+	-	+	-	-	+	-	-	-	0	-	-	0
bjz	Baruga	NA	i	i	ph	TRUE	0069	1039	0	-	+	-	-	-	+	+	0	+	-	-	-	-	-	0	0	-	0	0	0	+	+	-	+	-	+	-	-	+	-	-	-	0	-	-	0
bjz	Baruga	NA	ĩ	ĩ	ph	TRUE	0069+0303	1039	0	-	+	-	-	-	+	+	0	+	-	-	+	-	-	0	0	-	0	0	0	+	+	-	+	-	+	-	-	+	-	-	-	0	-	-	0
bjz	Baruga	NA	j	j	ph	TRUE	006A	1039	0	-	-	-	-	-	+	+	0	+	-	-	-	-	-	0	0	-	0	0	0	+	+	-	+	-	+	0	0	+	-	-	-	-	-	-	-
bjz	Baruga	NA	k	k kʰ	ph	TRUE	006B	1039	0	-	-	-	-	+	-	-	-	-	-	-	-	-	-	0	0	-	0	0	0	+	+	-	-	-	0	0	0	-	-	-	-	-	-	-	-
bjz	Baruga	NA	m	m	ph	TRUE	006D	1039	0	-	-	-	-	+	+	-	0	-	-	-	+	-	+	-	-	-	0	0	0	-	0	0	0	0	0	0	0	+	-	-	-	-	-	-	-
bjz	Baruga	NA	n	n	ph	TRUE	006E	1039	0	-	-	-	-	+	+	-	0	-	-	-	+	-	-	0	0	+	+	-	-	-	0	0	0	0	0	0	0	+	-	-	-	-	-	-	-
bjz	Baruga	NA	o	o	ph	TRUE	006F	1039	0	-	+	-	-	-	+	+	0	+	-	-	-	-	+	+	-	-	0	0	0	+	-	-	-	+	+	-	-	+	-	-	-	0	-	-	0
bjz	Baruga	NA	õ	õ	ph	TRUE	006F+0303	1039	0	-	+	-	-	-	+	+	0	+	-	-	+	-	+	+	-	-	0	0	0	+	-	-	-	+	+	-	-	+	-	-	-	0	-	-	0
bjz	Baruga	NA	s	s	ph	TRUE	0073	1039	0	-	-	-	-	+	-	+	+	-	-	-	-	-	-	0	0	+	+	-	+	-	0	0	0	0	0	0	0	-	-	-	-	-	-	-	-
bjz	Baruga	NA	t	t tʰ	ph	TRUE	0074	1039	0	-	-	-	-	+	-	-	-	-	-	-	-	-	-	0	0	+	+	-	-	-	0	0	0	0	0	0	0	-	-	-	-	-	-	-	-
bjz	Baruga	NA	u	u	ph	TRUE	0075	1039	0	-	+	-	-	-	+	+	0	+	-	-	-	-	+	+	-	-	0	0	0	+	+	-	-	+	+	-	-	+	-	-	-	0	-	-	0
bjz	Baruga	NA	ũ	ũ ũ	ph	TRUE	0075+0303	1039	0	-	+	-	-	-	+	+	0	+	-	-	+	-	+	+	-	-	0	0	0	+	+	-	-	+	+	-	-	+	-	-	-	0	-	-	0
bjz	Baruga	NA	ɡ	ɡ ŋɡ	ph	TRUE	0261	1039	0	-	-	-	-	+	-	-	-	-	-	-	-	-	-	0	0	-	0	0	0	+	+	-	-	-	0	0	0	+	-	-	-	-	-	-	-
bjz	Baruga	NA	ɣ	ɣ	ph	TRUE	0263	1039	0	-	-	-	-	+	-	+	+	-	-	-	-	-	-	0	0	-	0	0	0	+	+	-	-	-	0	0	0	+	-	-	-	-	-	-	-
bjz	Baruga	NA	ɸ	ɸ	ph	TRUE	0278	1039	0	-	-	-	-	+	-	+	+	-	-	-	-	-	+	-	-	-	0	0	0	-	0	0	0	0	0	0	0	-	-	-	-	-	-	-	-
bjz	Baruga	NA	ɾ	ɾ l	ph	TRUE	027E	1039	0	-	-	-	-	+	+	+	0	+	+	-	-	-	-	0	0	+	+	-	-	-	0	0	0	0	0	0	0	+	-	-	-	-	-	-	-
bjz	Baruga	NA	β	β w	ph	TRUE	03B2	1039	0	-	-	-	-	+	-	+	+	-	-	-	-	-	+	-	-	-	0	0	0	-	0	0	0	0	0	0	0	+	-	-	-	-	-	-	-
quh	Quechua	NA	a	a̟ a ḁ	spa	TRUE	0061	104	0	-	+	-	-	-	+	+	0	+	-	-	-	-	-	0	0	-	0	0	0	+	-	+	-	-	0	-	-	+	-	-	-	0	-	-	0
quh	Quechua	NA	h	h	spa	TRUE	0068	104	0	-	-	-	-	-	-	+	+	-	-	-	-	-	-	0	0	-	0	0	0	-	0	0	0	0	0	0	0	-	-	+	-	-	-	-	-
quh	Quechua	NA	j	j	spa	TRUE	006A	104	0	-	-	-	-	-	+	+	0	+	-	-	-	-	-	0	0	-	0	0	0	+	+	-	+	-	+	0	0	+	-	-	-	-	-	-	-
quh	Quechua	NA	k	x k	spa	TRUE	006B	104	0	-	-	-	-	+	-	-	-	-	-	-	-	-	-	0	0	-	0	0	0	+	+	-	-	-	0	0	0	-	-	-	-	-	-	-	-
quh	Quechua	NA	kʰ	kʰ	spa	TRUE	006B+02B0	104	0	-	-	-	-	+	-	-	-	-	-	-	-	-	-	0	0	-	0	0	0	+	+	-	-	-	0	0	0	-	-	+	-	-	-	-	-
quh	Quechua	NA	kʼ	kʼ	spa	TRUE	006B+02BC	104	0	-	-	-	-	+	-	-	-	-	-	-	-	-	-	0	0	-	0	0	0	+	+	-	-	-	0	0	0	-	-	-	+	-	+	-	-
quh	Quechua	NA	l	l	spa	TRUE	006C	104	0	-	-	-	-	+	+	+	0	+	-	-	-	+	-	0	0	+	+	-	-	-	0	0	0	0	0	0	0	+	-	-	-	-	-	-	-
quh	Quechua	NA	m	m	spa	TRUE	006D	104	0	-	-	-	-	+	+	-	0	-	-	-	+	-	+	-	-	-	0	0	0	-	0	0	0	0	0	0	0	+	-	-	-	-	-	-	-
quh	Quechua	NA	n	n ŋ	spa	TRUE	006E	104	0	-	-	-	-	+	+	-	0	-	-	-	+	-	-	0	0	+	+	-	-	-	0	0	0	0	0	0	0	+	-	-	-	-	-	-	-
quh	Quechua	NA	p	p	spa	TRUE	0070	104	0	-	-	-	-	+	-	-	-	-	-	-	-	-	+	-	-	-	0	0	0	-	0	0	0	0	0	0	0	-	-	-	-	-	-	-	-
quh	Quechua	NA	pʰ	pʰ	spa	TRUE	0070+02B0	104	0	-	-	-	-	+	-	-	-	-	-	-	-	-	+	-	-	-	0	0	0	-	0	0	0	0	0	0	0	-	-	+	-	-	-	-	-
quh	Quechua	NA	pʼ	pʼ	spa	TRUE	0070+02BC	104	0	-	-	-	-	+	-	-	-	-	-	-	-	-	+	-	-	-	0	0	0	-	0	0	0	0	0	0	0	-	-	-	+	-	+	-	-
quh	Quechua	NA	q	q χ ʁ	spa	TRUE	0071	104	0	-	-	-	-	+	-	-	-	-	-	-	-	-	-	0	0	-	0	0	0	+	-	-	-	+	0	0	0	-	-	-	-	-	-	-	-
quh	Quechua	NA	qʰ	qʰ	spa	TRUE	0071+02B0	104	0	-	-	-	-	+	-	-	-	-	-	-	-	-	-	0	0	-	0	0	0	+	-	-	-	+	0	0	0	-	-	+	-	-	-	-	-
quh	Quechua	NA	qʼ	qʼ	spa	TRUE	0071+02BC	104	0	-	-	-	-	+	-	-	-	-	-	-	-	-	-	0	0	-	0	0	0	+	-	-	-	+	0	0	0	-	-	-	+	-	+	-	-
quh	Quechua	NA	r	r	spa	TRUE	0072	104	0	-	-	-	-	+	+	+	0	+	-	+	-	-	-	0	0	+	+	-	-	-	0	0	0	0	0	0	0	+	-	-	-	-	-	-	-
quh	Quechua	NA	s	s	spa	TRUE	0073	104	0	-	-	-	-	+	-	+	+	-	-	-	-	-	-	0	0	+	+	-	+	-	0	0	0	0	0	0	0	-	-	-	-	-	-	-	-
quh	Quechua	NA	t	t	spa	TRUE	0074	104	0	-	-	-	-	+	-	-	-	-	-	-	-	-	-	0	0	+	+	-	-	-	0	0	0	0	0	0	0	-	-	-	-	-	-	-	-
quh	Quechua	NA	tʰ	tʰ	spa	TRUE	0074+02B0	104	0	-	-	-	-	+	-	-	-	-	-	-	-	-	-	0	0	+	+	-	-	-	0	0	0	0	0	0	0	-	-	+	-	-	-	-	-
quh	Quechua	NA	tʼ	tʼ	spa	TRUE	0074+02BC	104	0	-	-	-	-	+	-	-	-	-	-	-	-	-	-	0	0	+	+	-	-	-	0	0	0	0	0	0	0	-	-	-	+	-	+	-	-
quh	Quechua	NA	t̠ʃ	t̠ʃ	spa	TRUE	0074+0320+0283	104	0	-	-	-	-	+	-	-	+	-	-	-	-	-	-	0	0	+	-	+	+	-	0	0	0	0	0	0	0	-	-	-	-	-	-	-	-
quh	Quechua	NA	t̠ʃʰ	t̠ʃʰ	spa	TRUE	0074+0320+0283+02B0	104	0	-	-	-	-	+	-	-	+	-	-	-	-	-	-	0	0	+	-	+	+	-	0	0	0	0	0	0	0	-	-	+	-	-	-	-	-
quh	Quechua	NA	t̠ʃʼ	t̠ʃʼ	spa	TRUE	0074+0320+0283+02BC	104	0	-	-	-	-	+	-	-	+	-	-	-	-	-	-	0	0	+	-	+	+	-	0	0	0	0	0	0	0	-	-	-	+	-	+	-	-
quh	Quechua	NA	w	w	spa	TRUE	0077	104	0	-	-	-	-	-	+	+	0	+	-	-	-	-	+	+	-	-	0	0	0	+	+	-	-	+	+	0	0	+	-	-	-	-	-	-	-
quh	Quechua	NA	ð	d ð	spa	TRUE	00F0	104	0	-	-	-	-	+	-	+	+	-	-	-	-	-	-	0	0	+	+	+	-	-	0	0	0	0	0	0	0	+	-	-	-	-	-	-	-
quh	Quechua	NA	ɔ	ɔ o ɔ ɔ	spa	TRUE	0254	104	0	-	+	-	-	-	+	+	0	+	-	-	-	-	+	+	-	-	0	0	0	+	-	-	-	+	-	-	-	+	-	-	-	0	-	-	0
quh	Quechua	NA	ɛ	e ɛ ɛ ɛ	spa	TRUE	025B	104	0	-	+	-	-	-	+	+	0	+	-	-	-	-	-	0	0	-	0	0	0	+	-	-	+	-	-	-	-	+	-	-	-	0	-	-	0
quh	Quechua	NA	ɣ	ɣ ɡ	spa	TRUE	0263	104	0	-	-	-	-	+	-	+	+	-	-	-	-	-	-	0	0	-	0	0	0	+	+	-	-	-	0	0	0	+	-	-	-	-	-	-	-
quh	Quechua	NA	ɪ	ɪ ɪ i ɪ̥ ɪ	spa	TRUE	026A	104	0	-	+	-	-	-	+	+	0	+	-	-	-	-	-	0	0	-	0	0	0	+	+	-	+	-	-	-	-	+	-	-	-	0	-	-	0
quh	Quechua	NA	ɲ	ɲ	spa	TRUE	0272	104	0	-	-	-	-	+	+	-	0	-	-	-	+	-	-	0	0	+	-	+	-	+	+	-	+	-	0	0	0	+	-	-	-	-	-	-	-
quh	Quechua	NA	ɸ	ɸ	spa	TRUE	0278	104	0	-	-	-	-	+	-	+	+	-	-	-	-	-	+	-	-	-	0	0	0	-	0	0	0	0	0	0	0	-	-	-	-	-	-	-	-
quh	Quechua	NA	ɾ	z͇ ɾ	spa	TRUE	027E	104	0	-	-	-	-	+	+	+	0	+	+	-	-	-	-	0	0	+	+	-	-	-	0	0	0	0	0	0	0	+	-	-	-	-	-	-	-
quh	Quechua	NA	ʃ	ʃ s̻	spa	TRUE	0283	104	0	-	-	-	-	+	-	+	+	-	-	-	-	-	-	0	0	+	-	+	+	-	0	0	0	0	0	0	0	-	-	-	-	-	-	-	-
quh	Quechua	NA	ʊ	ʊ̈ ʊ ʊ̥ ʊ ʊ	spa	TRUE	028A	104	0	-	+	-	-	-	+	+	0	+	-	-	-	-	+	+	-	-	0	0	0	+	+	-	-	+	-	-	-	+	-	-	-	0	-	-	0
quh	Quechua	NA	ʎ	ʎ	spa	TRUE	028E	104	0	-	-	-	-	+	+	+	0	+	-	-	-	+	-	0	0	+	-	+	-	+	+	-	+	-	0	0	0	+	-	-	-	-	-	-	-
quh	Quechua	NA	ʔ	ʔ	spa	TRUE	0294	104	0	-	-	-	-	+	-	-	-	-	-	-	-	-	-	0	0	-	0	0	0	-	0	0	0	0	0	0	0	-	-	-	+	-	-	-	-
quh	Quechua	NA	β	β b	spa	TRUE	03B2	104	0	-	-	-	-	+	-	+	+	-	-	-	-	-	+	-	-	-	0	0	0	-	0	0	0	0	0	0	0	+	-	-	-	-	-	-	-
tav	Tatuyo	NA	a	ã a a	ph	TRUE	0061	1040	0	-	+	-	-	-	+	+	0	+	-	-	-	-	-	0	0	-	0	0	0	+	-	+	-	-	0	-	-	+	-	-	-	0	-	-	0
tav	Tatuyo	NA	b	b m	ph	TRUE	0062	1040	0	-	-	-	-	+	-	-	-	-	-	-	-	-	+	-	-	-	0	0	0	-	0	0	0	0	0	0	0	+	-	-	-	-	-	-	-
tav	Tatuyo	NA	d	d n	ph	TRUE	0064	1040	0	-	-	-	-	+	-	-	-	-	-	-	-	-	-	0	0	+	+	-	-	-	0	0	0	0	0	0	0	+	-	-	-	-	-	-	-
tav	Tatuyo	NA	e	e ẽ	ph	TRUE	0065	1040	0	-	+	-	-	-	+	+	0	+	-	-	-	-	-	0	0	-	0	0	0	+	-	-	+	-	+	-	-	+	-	-	-	0	-	-	0
tav	Tatuyo	NA	h	h h̃ ɦ	ph	TRUE	0068	1040	0	-	-	-	-	-	-	+	+	-	-	-	-	-	-	0	0	-	0	0	0	-	0	0	0	0	0	0	0	-	-	+	-	-	-	-	-
tav	Tatuyo	NA	i	i ĩ	ph	TRUE	0069	1040	0	-	+	-	-	-	+	+	0	+	-	-	-	-	-	0	0	-	0	0	0	+	+	-	+	-	+	-	-	+	-	-	-	0	-	-	0
tav	Tatuyo	NA	j	j ñ d̠ʒ	ph	TRUE	006A	1040	0	-	-	-	-	-	+	+	0	+	-	-	-	-	-	0	0	-	0	0	0	+	+	-	+	-	+	0	0	+	-	-	-	-	-	-	-
tav	Tatuyo	NA	k	k	ph	TRUE	006B	1040	0	-	-	-	-	+	-	-	-	-	-	-	-	-	-	0	0	-	0	0	0	+	+	-	-	-	0	0	0	-	-	-	-	-	-	-	-
tav	Tatuyo	NA	o	o õ	ph	TRUE	006F	1040	0	-	+	-	-	-	+	+	0	+	-	-	-	-	+	+	-	-	0	0	0	+	-	-	-	+	+	-	-	+	-	-	-	0	-	-	0
tav	Tatuyo	NA	p	p	ph	TRUE	0070	1040	0	-	-	-	-	+	-	-	-	-	-	-	-	-	+	-	-	-	0	0	0	-	0	0	0	0	0	0	0	-	-	-	-	-	-	-	-
tav	Tatuyo	NA	r	r ɾ̃ l	ph	TRUE	0072	1040	0	-	-	-	-	+	+	+	0	+	-	+	-	-	-	0	0	+	+	-	-	-	0	0	0	0	0	0	0	+	-	-	-	-	-	-	-
tav	Tatuyo	NA	s	s	ph	TRUE	0073	1040	0	-	-	-	-	+	-	+	+	-	-	-	-	-	-	0	0	+	+	-	+	-	0	0	0	0	0	0	0	-	-	-	-	-	-	-	-
tav	Tatuyo	NA	t	t	ph	TRUE	0074	1040	0	-	-	-	-	+	-	-	-	-	-	-	-	-	-	0	0	+	+	-	-	-	0	0	0	0	0	0	0	-	-	-	-	-	-	-	-
tav	Tatuyo	NA	u	u ũ	ph	TRUE	0075	1040	0	-	+	-	-	-	+	+	0	+	-	-	-	-	+	+	-	-	0	0	0	+	+	-	-	+	+	-	-	+	-	-	-	0	-	-	0
tav	Tatuyo	NA	w	w w̃ β	ph	TRUE	0077	1040	0	-	-	-	-	-	+	+	0	+	-	-	-	-	+	+	-	-	0	0	0	+	+	-	-	+	+	0	0	+	-	-	-	-	-	-	-
tav	Tatuyo	NA	ɡ	ɡ ŋ	ph	TRUE	0261	1040	0	-	-	-	-	+	-	-	-	-	-	-	-	-	-	0	0	-	0	0	0	+	+	-	-	-	0	0	0	+	-	-	-	-	-	-	-
tav	Tatuyo	NA	ʉ	ʉ ʉ̃	ph	TRUE	0289	1040	0	-	+	-	-	-	+	+	0	+	-	-	-	-	+	+	-	-	0	0	0	+	+	-	-	-	+	-	-	+	-	-	-	0	-	-	0
tgw	Tagwana	NA	ã	ã	ph	TRUE	0061+0303	1041	0	-	+	-	-	-	+	+	0	+	-	-	+	-	-	0	0	-	0	0	0	+	-	+	-	-	0	-	-	+	-	-	-	0	-	-	0
tgw	Tagwana	NA	ãː	ãː ãː	ph	TRUE	0061+0303+02D0	1041	0	-	+	-	+	-	+	+	0	+	-	-	+	-	-	0	0	-	0	0	0	+	-	+	-	-	0	-	-	+	-	-	-	0	-	-	0
tgw	Tagwana	NA	b	b	ph	TRUE	0062	1041	0	-	-	-	-	+	-	-	-	-	-	-	-	-	+	-	-	-	0	0	0	-	0	0	0	0	0	0	0	+	-	-	-	-	-	-	-
tgw	Tagwana	NA	c	c	ph	TRUE	0063	1041	0	-	-	-	-	+	-	-	-	-	-	-	-	-	-	0	0	+	-	+	-	+	+	-	+	-	0	0	0	-	-	-	-	-	-	-	-
tgw	Tagwana	NA	d	d	ph	TRUE	0064	1041	0	-	-	-	-	+	-	-	-	-	-	-	-	-	-	0	0	+	+	-	-	-	0	0	0	0	0	0	0	+	-	-	-	-	-	-	-
tgw	Tagwana	NA	e	e	ph	TRUE	0065	1041	0	-	+	-	-	-	+	+	0	+	-	-	-	-	-	0	0	-	0	0	0	+	-	-	+	-	+	-	-	+	-	-	-	0	-	-	0
tgw	Tagwana	NA	eː	eː	ph	TRUE	0065+02D0	1041	0	-	+	-	+	-	+	+	0	+	-	-	-	-	-	0	0	-	0	0	0	+	-	-	+	-	+	-	-	+	-	-	-	0	-	-	0
tgw	Tagwana	NA	f	f	ph	TRUE	0066	1041	0	-	-	-	-	+	-	+	+	-	-	-	-	-	+	-	+	-	0	0	0	-	0	0	0	0	0	0	0	-	-	-	-	-	-	-	-
tgw	Tagwana	NA	h	h	ph	TRUE	0068	1041	0	-	-	-	-	-	-	+	+	-	-	-	-	-	-	0	0	-	0	0	0	-	0	0	0	0	0	0	0	-	-	+	-	-	-	-	-
tgw	Tagwana	NA	i	i	ph	TRUE	0069	1041	0	-	+	-	-	-	+	+	0	+	-	-	-	-	-	0	0	-	0	0	0	+	+	-	+	-	+	-	-	+	-	-	-	0	-	-	0
tgw	Tagwana	NA	iː	iː	ph	TRUE	0069+02D0	1041	0	-	+	-	+	-	+	+	0	+	-	-	-	-	-	0	0	-	0	0	0	+	+	-	+	-	+	-	-	+	-	-	-	0	-	-	0
tgw	Tagwana	NA	ĩ	ĩ	ph	TRUE	0069+0303	1041	0	-	+	-	-	-	+	+	0	+	-	-	+	-	-	0	0	-	0	0	0	+	+	-	+	-	+	-	-	+	-	-	-	0	-	-	0
tgw	Tagwana	NA	ĩː	ĩː	ph	TRUE	0069+0303+02D0	1041	0	-	+	-	+	-	+	+	0	+	-	-	+	-	-	0	0	-	0	0	0	+	+	-	+	-	+	-	-	+	-	-	-	0	-	-	0
tgw	Tagwana	NA	j	j	ph	TRUE	006A	1041	0	-	-	-	-	-	+	+	0	+	-	-	-	-	-	0	0	-	0	0	0	+	+	-	+	-	+	0	0	+	-	-	-	-	-	-	-
tgw	Tagwana	NA	k	k	ph	TRUE	006B	1041	0	-	-	-	-	+	-	-	-	-	-	-	-	-	-	0	0	-	0	0	0	+	+	-	-	-	0	0	0	-	-	-	-	-	-	-	-
tgw	Tagwana	NA	kp	kp	ph	TRUE	006B+0070	1041	0	-	-	-	-	+	-	-	-	-	-	-	-	-	+	-	-	-	0	0	0	+	+	-	-	-	0	0	0	-	-	-	-	-	-	-	-
tgw	Tagwana	NA	l	l	ph	TRUE	006C	1041	0	-	-	-	-	+	+	+	0	+	-	-	-	+	-	0	0	+	+	-	-	-	0	0	0	0	0	0	0	+	-	-	-	-	-	-	-
tgw	Tagwana	NA	m	m	ph	TRUE	006D	1041	0	-	-	-	-	+	+	-	0	-	-	-	+	-	+	-	-	-	0	0	0	-	0	0	0	0	0	0	0	+	-	-	-	-	-	-	-
tgw	Tagwana	NA	n	n	ph	TRUE	006E	1041	0	-	-	-	-	+	+	-	0	-	-	-	+	-	-	0	0	+	+	-	-	-	0	0	0	0	0	0	0	+	-	-	-	-	-	-	-
tgw	Tagwana	NA	o	o	ph	TRUE	006F	1041	0	-	+	-	-	-	+	+	0	+	-	-	-	-	+	+	-	-	0	0	0	+	-	-	-	+	+	-	-	+	-	-	-	0	-	-	0
tgw	Tagwana	NA	oː	oː	ph	TRUE	006F+02D0	1041	0	-	+	-	+	-	+	+	0	+	-	-	-	-	+	+	-	-	0	0	0	+	-	-	-	+	+	-	-	+	-	-	-	0	-	-	0
tgw	Tagwana	NA	p	p	ph	TRUE	0070	1041	0	-	-	-	-	+	-	-	-	-	-	-	-	-	+	-	-	-	0	0	0	-	0	0	0	0	0	0	0	-	-	-	-	-	-	-	-
tgw	Tagwana	NA	s	s	ph	TRUE	0073	1041	0	-	-	-	-	+	-	+	+	-	-	-	-	-	-	0	0	+	+	-	+	-	0	0	0	0	0	0	0	-	-	-	-	-	-	-	-
tgw	Tagwana	NA	t	t	ph	TRUE	0074	1041	0	-	-	-	-	+	-	-	-	-	-	-	-	-	-	0	0	+	+	-	-	-	0	0	0	0	0	0	0	-	-	-	-	-	-	-	-
tgw	Tagwana	NA	u	u	ph	TRUE	0075	1041	0	-	+	-	-	-	+	+	0	+	-	-	-	-	+	+	-	-	0	0	0	+	+	-	-	+	+	-	-	+	-	-	-	0	-	-	0
tgw	Tagwana	NA	uː	uː	ph	TRUE	0075+02D0	1041	0	-	+	-	+	-	+	+	0	+	-	-	-	-	+	+	-	-	0	0	0	+	+	-	-	+	+	-	-	+	-	-	-	0	-	-	0
tgw	Tagwana	NA	ũ	ũ	ph	TRUE	0075+0303	1041	0	-	+	-	-	-	+	+	0	+	-	-	+	-	+	+	-	-	0	0	0	+	+	-	-	+	+	-	-	+	-	-	-	0	-	-	0
tgw	Tagwana	NA	ũː	ũː	ph	TRUE	0075+0303+02D0	1041	0	-	+	-	+	-	+	+	0	+	-	-	+	-	+	+	-	-	0	0	0	+	+	-	-	+	+	-	-	+	-	-	-	0	-	-	0
tgw	Tagwana	NA	v	v	ph	TRUE	0076	1041	0	-	-	-	-	+	-	+	+	-	-	-	-	-	+	-	+	-	0	0	0	-	0	0	0	0	0	0	0	+	-	-	-	-	-	-	-
tgw	Tagwana	NA	w	w	ph	TRUE	0077	1041	0	-	-	-	-	-	+	+	0	+	-	-	-	-	+	+	-	-	0	0	0	+	+	-	-	+	+	0	0	+	-	-	-	-	-	-	-
tgw	Tagwana	NA	z	z	ph	TRUE	007A	1041	0	-	-	-	-	+	-	+	+	-	-	-	-	-	-	0	0	+	+	-	+	-	0	0	0	0	0	0	0	+	-	-	-	-	-	-	-
tgw	Tagwana	NA	ŋ	ŋ	ph	TRUE	014B	1041	0	-	-	-	-	+	+	-	0	-	-	-	+	-	-	0	0	-	0	0	0	+	+	-	-	-	0	0	0	+	-	-	-	-	-	-	-
tgw	Tagwana	NA	ŋm	ŋm	ph	TRUE	014B+006D	1041	0	-	-	-	-	+	+	-	0	-	-	-	+	-	-,+	-	-	-	0	0	0	+,-	+	-	-	-	0	0	0	+	-	-	-	-	-	-	-
tgw	Tagwana	NA	ɔ	ɔ	ph	TRUE	0254	1041	0	-	+	-	-	-	+	+	0	+	-	-	-	-	+	+	-	-	0	0	0	+	-	-	-	+	-	-	-	+	-	-	-	0	-	-	0
tgw	Tagwana	NA	ɔː	ɔː	ph	TRUE	0254+02D0	1041	0	-	+	-	+	-	+	+	0	+	-	-	-	-	+	+	-	-	0	0	0	+	-	-	-	+	-	-	-	+	-	-	-	0	-	-	0
tgw	Tagwana	NA	ɔ̃	ɔ̃	ph	TRUE	0254+0303	1041	0	-	+	-	-	-	+	+	0	+	-	-	+	-	+	+	-	-	0	0	0	+	-	-	-	+	-	-	-	+	-	-	-	0	-	-	0
tgw	Tagwana	NA	ɔ̃ː	ɔ̃ː	ph	TRUE	0254+0303+02D0	1041	0	-	+	-	+	-	+	+	0	+	-	-	+	-	+	+	-	-	0	0	0	+	-	-	-	+	-	-	-	+	-	-	-	0	-	-	0
tgw	Tagwana	NA	ɛ	ɛ	ph	TRUE	025B	1041	0	-	+	-	-	-	+	+	0	+	-	-	-	-	-	0	0	-	0	0	0	+	-	-	+	-	-	-	-	+	-	-	-	0	-	-	0
tgw	Tagwana	NA	ɛː	ɛː	ph	TRUE	025B+02D0	1041	0	-	+	-	+	-	+	+	0	+	-	-	-	-	-	0	0	-	0	0	0	+	-	-	+	-	-	-	-	+	-	-	-	0	-	-	0
tgw	Tagwana	NA	ɛ̃	ɛ̃	ph	TRUE	025B+0303	1041	0	-	+	-	-	-	+	+	0	+	-	-	+	-	-	0	0	-	0	0	0	+	-	-	+	-	-	-	-	+	-	-	-	0	-	-	0
tgw	Tagwana	NA	ɛ̃ː	ɛ̃ː	ph	TRUE	025B+0303+02D0	1041	0	-	+	-	+	-	+	+	0	+	-	-	+	-	-	0	0	-	0	0	0	+	-	-	+	-	-	-	-	+	-	-	-	0	-	-	0
tgw	Tagwana	NA	ɟ	ɟ	ph	TRUE	025F	1041	0	-	-	-	-	+	-	-	-	-	-	-	-	-	-	0	0	+	-	+	-	+	+	-	+	-	0	0	0	+	-	-	-	-	-	-	-
tgw	Tagwana	NA	ɡ	ɡ	ph	TRUE	0261	1041	0	-	-	-	-	+	-	-	-	-	-	-	-	-	-	0	0	-	0	0	0	+	+	-	-	-	0	0	0	+	-	-	-	-	-	-	-
tgw	Tagwana	NA	ɡb	ɡb	ph	TRUE	0261+0062	1041	0	-	-	-	-	+	-	-	-	-	-	-	-	-	+	-	-	-	0	0	0	+	+	-	-	-	0	0	0	+	-	-	-	-	-	-	-
tgw	Tagwana	NA	ɲ	ɲ	ph	TRUE	0272	1041	0	-	-	-	-	+	+	-	0	-	-	-	+	-	-	0	0	+	-	+	-	+	+	-	+	-	0	0	0	+	-	-	-	-	-	-	-
mzn	Mazanderani	NA	a	a	ph	TRUE	0061	1042	0	-	+	-	-	-	+	+	0	+	-	-	-	-	-	0	0	-	0	0	0	+	-	+	-	-	0	-	-	+	-	-	-	0	-	-	0
mzn	Mazanderani	NA	b	b b̤	ph	TRUE	0062	1042	0	-	-	-	-	+	-	-	-	-	-	-	-	-	+	-	-	-	0	0	0	-	0	0	0	0	0	0	0	+	-	-	-	-	-	-	-
mzn	Mazanderani	NA	d	d	ph	TRUE	0064	1042	0	-	-	-	-	+	-	-	-	-	-	-	-	-	-	0	0	+	+	-	-	-	0	0	0	0	0	0	0	+	-	-	-	-	-	-	-
mzn	Mazanderani	NA	d̠ʒ	d̠ʒ	ph	TRUE	0064+0320+0292	1042	0	-	-	-	-	+	-	-	+	-	-	-	-	-	-	0	0	+	-	+	+	-	0	0	0	0	0	0	0	+	-	-	-	-	-	-	-
mzn	Mazanderani	NA	e	e eː	ph	TRUE	0065	1042	0	-	+	-	-	-	+	+	0	+	-	-	-	-	-	0	0	-	0	0	0	+	-	-	+	-	+	-	-	+	-	-	-	0	-	-	0
mzn	Mazanderani	NA	f	f	ph	TRUE	0066	1042	0	-	-	-	-	+	-	+	+	-	-	-	-	-	+	-	+	-	0	0	0	-	0	0	0	0	0	0	0	-	-	-	-	-	-	-	-
mzn	Mazanderani	NA	h	h ɦ	ph	TRUE	0068	1042	0	-	-	-	-	-	-	+	+	-	-	-	-	-	-	0	0	-	0	0	0	-	0	0	0	0	0	0	0	-	-	+	-	-	-	-	-
mzn	Mazanderani	NA	i	i iː	ph	TRUE	0069	1042	0	-	+	-	-	-	+	+	0	+	-	-	-	-	-	0	0	-	0	0	0	+	+	-	+	-	+	-	-	+	-	-	-	0	-	-	0
mzn	Mazanderani	NA	j	j	ph	TRUE	006A	1042	0	-	-	-	-	-	+	+	0	+	-	-	-	-	-	0	0	-	0	0	0	+	+	-	+	-	+	0	0	+	-	-	-	-	-	-	-
mzn	Mazanderani	NA	k	k kʰ	ph	TRUE	006B	1042	0	-	-	-	-	+	-	-	-	-	-	-	-	-	-	0	0	-	0	0	0	+	+	-	-	-	0	0	0	-	-	-	-	-	-	-	-
mzn	Mazanderani	NA	l̪	l̪ l̥	ph	TRUE	006C+032A	1042	0	-	-	-	-	+	+	+	0	+	-	-	-	+	-	0	0	+	+	+	-	-	0	0	0	0	0	0	0	+	-	-	-	-	-	-	-
mzn	Mazanderani	NA	m	m m̥	ph	TRUE	006D	1042	0	-	-	-	-	+	+	-	0	-	-	-	+	-	+	-	-	-	0	0	0	-	0	0	0	0	0	0	0	+	-	-	-	-	-	-	-
mzn	Mazanderani	NA	n̪	n̪ ŋ ɴ m	ph	TRUE	006E+032A	1042	0	-	-	-	-	+	+	-	0	-	-	-	+	-	-	0	0	+	+	+	-	-	0	0	0	0	0	0	0	+	-	-	-	-	-	-	-
mzn	Mazanderani	NA	o	o oː	ph	TRUE	006F	1042	0	-	+	-	-	-	+	+	0	+	-	-	-	-	+	+	-	-	0	0	0	+	-	-	-	+	+	-	-	+	-	-	-	0	-	-	0
mzn	Mazanderani	NA	p	p pʰ	ph	TRUE	0070	1042	0	-	-	-	-	+	-	-	-	-	-	-	-	-	+	-	-	-	0	0	0	-	0	0	0	0	0	0	0	-	-	-	-	-	-	-	-
mzn	Mazanderani	NA	q	q	ph	TRUE	0071	1042	0	-	-	-	-	+	-	-	-	-	-	-	-	-	-	0	0	-	0	0	0	+	-	-	-	+	0	0	0	-	-	-	-	-	-	-	-
mzn	Mazanderani	NA	r	r r̥	ph	TRUE	0072	1042	0	-	-	-	-	+	+	+	0	+	-	+	-	-	-	0	0	+	+	-	-	-	0	0	0	0	0	0	0	+	-	-	-	-	-	-	-
mzn	Mazanderani	NA	s	s	ph	TRUE	0073	1042	0	-	-	-	-	+	-	+	+	-	-	-	-	-	-	0	0	+	+	-	+	-	0	0	0	0	0	0	0	-	-	-	-	-	-	-	-
mzn	Mazanderani	NA	t	t tʰ	ph	TRUE	0074	1042	0	-	-	-	-	+	-	-	-	-	-	-	-	-	-	0	0	+	+	-	-	-	0	0	0	0	0	0	0	-	-	-	-	-	-	-	-
mzn	Mazanderani	NA	t̠ʃ	t̠ʃ	ph	TRUE	0074+0320+0283	1042	0	-	-	-	-	+	-	-	+	-	-	-	-	-	-	0	0	+	-	+	+	-	0	0	0	0	0	0	0	-	-	-	-	-	-	-	-
mzn	Mazanderani	NA	u	uː u u	ph	TRUE	0075	1042	0	-	+	-	-	-	+	+	0	+	-	-	-	-	+	+	-	-	0	0	0	+	+	-	-	+	+	-	-	+	-	-	-	0	-	-	0
mzn	Mazanderani	NA	v	v	ph	TRUE	0076	1042	0	-	-	-	-	+	-	+	+	-	-	-	-	-	+	-	+	-	0	0	0	-	0	0	0	0	0	0	0	+	-	-	-	-	-	-	-
mzn	Mazanderani	NA	x	x	ph	TRUE	0078	1042	0	-	-	-	-	+	-	+	+	-	-	-	-	-	-	0	0	-	0	0	0	+	+	-	-	-	0	0	0	-	-	-	-	-	-	-	-
mzn	Mazanderani	NA	z	z	ph	TRUE	007A	1042	0	-	-	-	-	+	-	+	+	-	-	-	-	-	-	0	0	+	+	-	+	-	0	0	0	0	0	0	0	+	-	-	-	-	-	-	-
mzn	Mazanderani	NA	ɑ	ɑ	ph	TRUE	0251	1042	0	-	+	-	-	-	+	+	0	+	-	-	-	-	-	0	0	-	0	0	0	+	-	+	-	+	0	-	-	+	-	-	-	0	-	-	0
mzn	Mazanderani	NA	ɛ	ɛ	ph	TRUE	025B	1042	0	-	+	-	-	-	+	+	0	+	-	-	-	-	-	0	0	-	0	0	0	+	-	-	+	-	-	-	-	+	-	-	-	0	-	-	0
mzn	Mazanderani	NA	ɡ	ɡ	ph	TRUE	0261	1042	0	-	-	-	-	+	-	-	-	-	-	-	-	-	-	0	0	-	0	0	0	+	+	-	-	-	0	0	0	+	-	-	-	-	-	-	-
mzn	Mazanderani	NA	ʃ	ʃ	ph	TRUE	0283	1042	0	-	-	-	-	+	-	+	+	-	-	-	-	-	-	0	0	+	-	+	+	-	0	0	0	0	0	0	0	-	-	-	-	-	-	-	-
mzn	Mazanderani	NA	ʒ	ʒ	ph	TRUE	0292	1042	0	-	-	-	-	+	-	+	+	-	-	-	-	-	-	0	0	+	-	+	+	-	0	0	0	0	0	0	0	+	-	-	-	-	-	-	-
blk	Pa-O, Taungthu	Huay Salop	a	a aː	ph	TRUE	0061	1043	0	-	+	-	-	-	+	+	0	+	-	-	-	-	-	0	0	-	0	0	0	+	-	+	-	-	0	-	-	+	-	-	-	0	-	-	0
blk	Pa-O, Taungthu	Huay Salop	ai	ai	ph	TRUE	0061+0069	1043	0	-	+	-	-	-	+	+	0	+	-	-	-	-	-	0	0	-	0	0	0	+	-,+	+,-	-,+	-	+	-	-	+	-	-	-	0	-	-	0
blk	Pa-O, Taungthu	Huay Salop	au	au	ph	TRUE	0061+0075	1043	0	-	+	-	-	-	+	+	0	+	-	-	-	-	-,+	+	-	-	0	0	0	+	-,+	+,-	-	-,+	+	-	-	+	-	-	-	0	-	-	0
blk	Pa-O, Taungthu	Huay Salop	b	b	ph	TRUE	0062	1043	0	-	-	-	-	+	-	-	-	-	-	-	-	-	+	-	-	-	0	0	0	-	0	0	0	0	0	0	0	+	-	-	-	-	-	-	-
blk	Pa-O, Taungthu	Huay Salop	c	c	ph	TRUE	0063	1043	0	-	-	-	-	+	-	-	-	-	-	-	-	-	-	0	0	+	-	+	-	+	+	-	+	-	0	0	0	-	-	-	-	-	-	-	-
blk	Pa-O, Taungthu	Huay Salop	cʰ	cʰ	ph	TRUE	0063+02B0	1043	0	-	-	-	-	+	-	-	-	-	-	-	-	-	-	0	0	+	-	+	-	+	+	-	+	-	0	0	0	-	-	+	-	-	-	-	-
blk	Pa-O, Taungthu	Huay Salop	d	d	ph	TRUE	0064	1043	0	-	-	-	-	+	-	-	-	-	-	-	-	-	-	0	0	+	+	-	-	-	0	0	0	0	0	0	0	+	-	-	-	-	-	-	-
blk	Pa-O, Taungthu	Huay Salop	e	e eː	ph	TRUE	0065	1043	0	-	+	-	-	-	+	+	0	+	-	-	-	-	-	0	0	-	0	0	0	+	-	-	+	-	+	-	-	+	-	-	-	0	-	-	0
blk	Pa-O, Taungthu	Huay Salop	h	h	ph	TRUE	0068	1043	0	-	-	-	-	-	-	+	+	-	-	-	-	-	-	0	0	-	0	0	0	-	0	0	0	0	0	0	0	-	-	+	-	-	-	-	-
blk	Pa-O, Taungthu	Huay Salop	i	i iː	ph	TRUE	0069	1043	0	-	+	-	-	-	+	+	0	+	-	-	-	-	-	0	0	-	0	0	0	+	+	-	+	-	+	-	-	+	-	-	-	0	-	-	0
blk	Pa-O, Taungthu	Huay Salop	j	j	ph	TRUE	006A	1043	0	-	-	-	-	-	+	+	0	+	-	-	-	-	-	0	0	-	0	0	0	+	+	-	+	-	+	0	0	+	-	-	-	-	-	-	-
blk	Pa-O, Taungthu	Huay Salop	k	k	ph	TRUE	006B	1043	0	-	-	-	-	+	-	-	-	-	-	-	-	-	-	0	0	-	0	0	0	+	+	-	-	-	0	0	0	-	-	-	-	-	-	-	-
blk	Pa-O, Taungthu	Huay Salop	kʰ	kʰ	ph	TRUE	006B+02B0	1043	0	-	-	-	-	+	-	-	-	-	-	-	-	-	-	0	0	-	0	0	0	+	+	-	-	-	0	0	0	-	-	+	-	-	-	-	-
blk	Pa-O, Taungthu	Huay Salop	l	l	ph	TRUE	006C	1043	0	-	-	-	-	+	+	+	0	+	-	-	-	+	-	0	0	+	+	-	-	-	0	0	0	0	0	0	0	+	-	-	-	-	-	-	-
blk	Pa-O, Taungthu	Huay Salop	m	m	ph	TRUE	006D	1043	0	-	-	-	-	+	+	-	0	-	-	-	+	-	+	-	-	-	0	0	0	-	0	0	0	0	0	0	0	+	-	-	-	-	-	-	-
blk	Pa-O, Taungthu	Huay Salop	n	n	ph	TRUE	006E	1043	0	-	-	-	-	+	+	-	0	-	-	-	+	-	-	0	0	+	+	-	-	-	0	0	0	0	0	0	0	+	-	-	-	-	-	-	-
blk	Pa-O, Taungthu	Huay Salop	o	o oː	ph	TRUE	006F	1043	0	-	+	-	-	-	+	+	0	+	-	-	-	-	+	+	-	-	0	0	0	+	-	-	-	+	+	-	-	+	-	-	-	0	-	-	0
blk	Pa-O, Taungthu	Huay Salop	p	p	ph	TRUE	0070	1043	0	-	-	-	-	+	-	-	-	-	-	-	-	-	+	-	-	-	0	0	0	-	0	0	0	0	0	0	0	-	-	-	-	-	-	-	-
blk	Pa-O, Taungthu	Huay Salop	pʰ	pʰ	ph	TRUE	0070+02B0	1043	0	-	-	-	-	+	-	-	-	-	-	-	-	-	+	-	-	-	0	0	0	-	0	0	0	0	0	0	0	-	-	+	-	-	-	-	-
blk	Pa-O, Taungthu	Huay Salop	r	r	ph	TRUE	0072	1043	0	-	-	-	-	+	+	+	0	+	-	+	-	-	-	0	0	+	+	-	-	-	0	0	0	0	0	0	0	+	-	-	-	-	-	-	-
blk	Pa-O, Taungthu	Huay Salop	s	s	ph	TRUE	0073	1043	0	-	-	-	-	+	-	+	+	-	-	-	-	-	-	0	0	+	+	-	+	-	0	0	0	0	0	0	0	-	-	-	-	-	-	-	-
blk	Pa-O, Taungthu	Huay Salop	t	t	ph	TRUE	0074	1043	0	-	-	-	-	+	-	-	-	-	-	-	-	-	-	0	0	+	+	-	-	-	0	0	0	0	0	0	0	-	-	-	-	-	-	-	-
blk	Pa-O, Taungthu	Huay Salop	tʰ	tʰ	ph	TRUE	0074+02B0	1043	0	-	-	-	-	+	-	-	-	-	-	-	-	-	-	0	0	+	+	-	-	-	0	0	0	0	0	0	0	-	-	+	-	-	-	-	-
blk	Pa-O, Taungthu	Huay Salop	u	u uː	ph	TRUE	0075	1043	0	-	+	-	-	-	+	+	0	+	-	-	-	-	+	+	-	-	0	0	0	+	+	-	-	+	+	-	-	+	-	-	-	0	-	-	0
blk	Pa-O, Taungthu	Huay Salop	w	w	ph	TRUE	0077	1043	0	-	-	-	-	-	+	+	0	+	-	-	-	-	+	+	-	-	0	0	0	+	+	-	-	+	+	0	0	+	-	-	-	-	-	-	-
blk	Pa-O, Taungthu	Huay Salop	ŋ	ŋ	ph	TRUE	014B	1043	0	-	-	-	-	+	+	-	0	-	-	-	+	-	-	0	0	-	0	0	0	+	+	-	-	-	0	0	0	+	-	-	-	-	-	-	-
blk	Pa-O, Taungthu	Huay Salop	ɔ	ɔ	ph	TRUE	0254	1043	0	-	+	-	-	-	+	+	0	+	-	-	-	-	+	+	-	-	0	0	0	+	-	-	-	+	-	-	-	+	-	-	-	0	-	-	0
blk	Pa-O, Taungthu	Huay Salop	ə	ə	ph	TRUE	0259	1043	0	-	+	-	-	-	+	+	0	+	-	-	-	-	-	0	0	-	0	0	0	+	-	-	-	-	-	-	-	+	-	-	-	0	-	-	0
blk	Pa-O, Taungthu	Huay Salop	ɛ	ɛ ɛː	ph	TRUE	025B	1043	0	-	+	-	-	-	+	+	0	+	-	-	-	-	-	0	0	-	0	0	0	+	-	-	+	-	-	-	-	+	-	-	-	0	-	-	0
blk	Pa-O, Taungthu	Huay Salop	ʉ	ʉ ʉː	ph	TRUE	0289	1043	0	-	+	-	-	-	+	+	0	+	-	-	-	-	+	+	-	-	0	0	0	+	+	-	-	-	+	-	-	+	-	-	-	0	-	-	0
blk	Pa-O, Taungthu	Huay Salop	ʔ	ʔ	ph	TRUE	0294	1043	0	-	-	-	-	+	-	-	-	-	-	-	-	-	-	0	0	-	0	0	0	-	0	0	0	0	0	0	0	-	-	-	+	-	-	-	-
blk	Pa-O, Taungthu	Huay Salop	˥˩	˥˩	ph	TRUE	02E5+02E9	1043	+	0	0	0	0	0	0	0	0	0	0	0	0	0	0	0	0	0	0	0	0	0	0	0	0	0	0	0	0	0	0	0	0	0	0	0	0
blk	Pa-O, Taungthu	Huay Salop	˦˥	˦˥	ph	TRUE	02E6+02E5	1043	+	0	0	0	0	0	0	0	0	0	0	0	0	0	0	0	0	0	0	0	0	0	0	0	0	0	0	0	0	0	0	0	0	0	0	0	0
blk	Pa-O, Taungthu	Huay Salop	˧	˧ ˧ ˧	ph	TRUE	02E7	1043	+	0	0	0	0	0	0	0	0	0	0	0	0	0	0	0	0	0	0	0	0	0	0	0	0	0	0	0	0	0	0	0	0	0	0	0	0
tft	Ternate	NA	a	aː a a	ph	TRUE	0061	1044	0	-	+	-	-	-	+	+	0	+	-	-	-	-	-	0	0	-	0	0	0	+	-	+	-	-	0	-	-	+	-	-	-	0	-	-	0
tft	Ternate	NA	b	b	ph	TRUE	0062	1044	0	-	-	-	-	+	-	-	-	-	-	-	-	-	+	-	-	-	0	0	0	-	0	0	0	0	0	0	0	+	-	-	-	-	-	-	-
tft	Ternate	NA	d	d	ph	TRUE	0064	1044	0	-	-	-	-	+	-	-	-	-	-	-	-	-	-	0	0	+	+	-	-	-	0	0	0	0	0	0	0	+	-	-	-	-	-	-	-
tft	Ternate	NA	d̠ʒ	d̠ʒ	ph	TRUE	0064+0320+0292	1044	0	-	-	-	-	+	-	-	+	-	-	-	-	-	-	0	0	+	-	+	+	-	0	0	0	0	0	0	0	+	-	-	-	-	-	-	-
tft	Ternate	NA	e	e eː	ph	TRUE	0065	1044	0	-	+	-	-	-	+	+	0	+	-	-	-	-	-	0	0	-	0	0	0	+	-	-	+	-	+	-	-	+	-	-	-	0	-	-	0
tft	Ternate	NA	f	f	ph	TRUE	0066	1044	0	-	-	-	-	+	-	+	+	-	-	-	-	-	+	-	+	-	0	0	0	-	0	0	0	0	0	0	0	-	-	-	-	-	-	-	-
tft	Ternate	NA	h	h	ph	TRUE	0068	1044	0	-	-	-	-	-	-	+	+	-	-	-	-	-	-	0	0	-	0	0	0	-	0	0	0	0	0	0	0	-	-	+	-	-	-	-	-
tft	Ternate	NA	i	i iː	ph	TRUE	0069	1044	0	-	+	-	-	-	+	+	0	+	-	-	-	-	-	0	0	-	0	0	0	+	+	-	+	-	+	-	-	+	-	-	-	0	-	-	0
tft	Ternate	NA	j	j	ph	TRUE	006A	1044	0	-	-	-	-	-	+	+	0	+	-	-	-	-	-	0	0	-	0	0	0	+	+	-	+	-	+	0	0	+	-	-	-	-	-	-	-
tft	Ternate	NA	k	k	ph	TRUE	006B	1044	0	-	-	-	-	+	-	-	-	-	-	-	-	-	-	0	0	-	0	0	0	+	+	-	-	-	0	0	0	-	-	-	-	-	-	-	-
tft	Ternate	NA	l	l	ph	TRUE	006C	1044	0	-	-	-	-	+	+	+	0	+	-	-	-	+	-	0	0	+	+	-	-	-	0	0	0	0	0	0	0	+	-	-	-	-	-	-	-
tft	Ternate	NA	m	m m̩	ph	TRUE	006D	1044	0	-	-	-	-	+	+	-	0	-	-	-	+	-	+	-	-	-	0	0	0	-	0	0	0	0	0	0	0	+	-	-	-	-	-	-	-
tft	Ternate	NA	n	n n̩	ph	TRUE	006E	1044	0	-	-	-	-	+	+	-	0	-	-	-	+	-	-	0	0	+	+	-	-	-	0	0	0	0	0	0	0	+	-	-	-	-	-	-	-
tft	Ternate	NA	o	o oː	ph	TRUE	006F	1044	0	-	+	-	-	-	+	+	0	+	-	-	-	-	+	+	-	-	0	0	0	+	-	-	-	+	+	-	-	+	-	-	-	0	-	-	0
tft	Ternate	NA	p	p	ph	TRUE	0070	1044	0	-	-	-	-	+	-	-	-	-	-	-	-	-	+	-	-	-	0	0	0	-	0	0	0	0	0	0	0	-	-	-	-	-	-	-	-
tft	Ternate	NA	s	s	ph	TRUE	0073	1044	0	-	-	-	-	+	-	+	+	-	-	-	-	-	-	0	0	+	+	-	+	-	0	0	0	0	0	0	0	-	-	-	-	-	-	-	-
tft	Ternate	NA	t	t	ph	TRUE	0074	1044	0	-	-	-	-	+	-	-	-	-	-	-	-	-	-	0	0	+	+	-	-	-	0	0	0	0	0	0	0	-	-	-	-	-	-	-	-
tft	Ternate	NA	t̠ʃ	t̠ʃ	ph	TRUE	0074+0320+0283	1044	0	-	-	-	-	+	-	-	+	-	-	-	-	-	-	0	0	+	-	+	+	-	0	0	0	0	0	0	0	-	-	-	-	-	-	-	-
tft	Ternate	NA	u	u uː	ph	TRUE	0075	1044	0	-	+	-	-	-	+	+	0	+	-	-	-	-	+	+	-	-	0	0	0	+	+	-	-	+	+	-	-	+	-	-	-	0	-	-	0
tft	Ternate	NA	w	w	ph	TRUE	0077	1044	0	-	-	-	-	-	+	+	0	+	-	-	-	-	+	+	-	-	0	0	0	+	+	-	-	+	+	0	0	+	-	-	-	-	-	-	-
tft	Ternate	NA	ŋ	ŋ ŋ̩	ph	TRUE	014B	1044	0	-	-	-	-	+	+	-	0	-	-	-	+	-	-	0	0	-	0	0	0	+	+	-	-	-	0	0	0	+	-	-	-	-	-	-	-
tft	Ternate	NA	ɡ	ɡ	ph	TRUE	0261	1044	0	-	-	-	-	+	-	-	-	-	-	-	-	-	-	0	0	-	0	0	0	+	+	-	-	-	0	0	0	+	-	-	-	-	-	-	-
tft	Ternate	NA	ɲ	ɲ ɲ̩	ph	TRUE	0272	1044	0	-	-	-	-	+	+	-	0	-	-	-	+	-	-	0	0	+	-	+	-	+	+	-	+	-	0	0	0	+	-	-	-	-	-	-	-
tft	Ternate	NA	ɾ	ɾ	ph	TRUE	027E	1044	0	-	-	-	-	+	+	+	0	+	+	-	-	-	-	0	0	+	+	-	-	-	0	0	0	0	0	0	0	+	-	-	-	-	-	-	-
tft	Ternate	NA	ʔ	ʔ	ph	TRUE	0294	1044	0	-	-	-	-	+	-	-	-	-	-	-	-	-	-	0	0	-	0	0	0	-	0	0	0	0	0	0	0	-	-	-	+	-	-	-	-
tob	Toba (Argentina)	NA	a	a ə	ph	TRUE	0061	1045	0	-	+	-	-	-	+	+	0	+	-	-	-	-	-	0	0	-	0	0	0	+	-	+	-	-	0	-	-	+	-	-	-	0	-	-	0
tob	Toba (Argentina)	NA	aː	aː ɑ ã	ph	TRUE	0061+02D0	1045	0	-	+	-	+	-	+	+	0	+	-	-	-	-	-	0	0	-	0	0	0	+	-	+	-	-	0	-	-	+	-	-	-	0	-	-	0
tob	Toba (Argentina)	NA	b	b	ph	TRUE	0062	1045	0	-	-	-	-	+	-	-	-	-	-	-	-	-	+	-	-	-	0	0	0	-	0	0	0	0	0	0	0	+	-	-	-	-	-	-	-
tob	Toba (Argentina)	NA	d	d d d	ph	TRUE	0064	1045	0	-	-	-	-	+	-	-	-	-	-	-	-	-	-	0	0	+	+	-	-	-	0	0	0	0	0	0	0	+	-	-	-	-	-	-	-
tob	Toba (Argentina)	NA	d̠ʒ	d̠ʒ	ph	TRUE	0064+0320+0292	1045	0	-	-	-	-	+	-	-	+	-	-	-	-	-	-	0	0	+	-	+	+	-	0	0	0	0	0	0	0	+	-	-	-	-	-	-	-
tob	Toba (Argentina)	NA	h	h	ph	TRUE	0068	1045	0	-	-	-	-	-	-	+	+	-	-	-	-	-	-	0	0	-	0	0	0	-	0	0	0	0	0	0	0	-	-	+	-	-	-	-	-
tob	Toba (Argentina)	NA	i	i ɪ	ph	TRUE	0069	1045	0	-	+	-	-	-	+	+	0	+	-	-	-	-	-	0	0	-	0	0	0	+	+	-	+	-	+	-	-	+	-	-	-	0	-	-	0
tob	Toba (Argentina)	NA	j	j	ph	TRUE	006A	1045	0	-	-	-	-	-	+	+	0	+	-	-	-	-	-	0	0	-	0	0	0	+	+	-	+	-	+	0	0	+	-	-	-	-	-	-	-
tob	Toba (Argentina)	NA	kʰ	kʰ k̚	ph	TRUE	006B+02B0	1045	0	-	-	-	-	+	-	-	-	-	-	-	-	-	-	0	0	-	0	0	0	+	+	-	-	-	0	0	0	-	-	+	-	-	-	-	-
tob	Toba (Argentina)	NA	l̪	l̪ l̪ː	ph	TRUE	006C+032A	1045	0	-	-	-	-	+	+	+	0	+	-	-	-	+	-	0	0	+	+	+	-	-	0	0	0	0	0	0	0	+	-	-	-	-	-	-	-
tob	Toba (Argentina)	NA	m	m m̚	ph	TRUE	006D	1045	0	-	-	-	-	+	+	-	0	-	-	-	+	-	+	-	-	-	0	0	0	-	0	0	0	0	0	0	0	+	-	-	-	-	-	-	-
tob	Toba (Argentina)	NA	n̪	n̪ n̪̥ n̪̚ n̪ː	ph	TRUE	006E+032A	1045	0	-	-	-	-	+	+	-	0	-	-	-	+	-	-	0	0	+	+	+	-	-	0	0	0	0	0	0	0	+	-	-	-	-	-	-	-
tob	Toba (Argentina)	NA	o	o ɔ	ph	TRUE	006F	1045	0	-	+	-	-	-	+	+	0	+	-	-	-	-	+	+	-	-	0	0	0	+	-	-	-	+	+	-	-	+	-	-	-	0	-	-	0
tob	Toba (Argentina)	NA	oː	oː	ph	TRUE	006F+02D0	1045	0	-	+	-	+	-	+	+	0	+	-	-	-	-	+	+	-	-	0	0	0	+	-	-	-	+	+	-	-	+	-	-	-	0	-	-	0
tob	Toba (Argentina)	NA	pʰ	pʰ p̚	ph	TRUE	0070+02B0	1045	0	-	-	-	-	+	-	-	-	-	-	-	-	-	+	-	-	-	0	0	0	-	0	0	0	0	0	0	0	-	-	+	-	-	-	-	-
tob	Toba (Argentina)	NA	qʰ	qʰ q	ph	TRUE	0071+02B0	1045	0	-	-	-	-	+	-	-	-	-	-	-	-	-	-	0	0	-	0	0	0	+	-	-	-	+	0	0	0	-	-	+	-	-	-	-	-
tob	Toba (Argentina)	NA	s	s sː	ph	TRUE	0073	1045	0	-	-	-	-	+	-	+	+	-	-	-	-	-	-	0	0	+	+	-	+	-	0	0	0	0	0	0	0	-	-	-	-	-	-	-	-
tob	Toba (Argentina)	NA	tʰ	tʰ t̚ t	ph	TRUE	0074+02B0	1045	0	-	-	-	-	+	-	-	-	-	-	-	-	-	-	0	0	+	+	-	-	-	0	0	0	0	0	0	0	-	-	+	-	-	-	-	-
tob	Toba (Argentina)	NA	t̠ʃ	t̠ʃ	ph	TRUE	0074+0320+0283	1045	0	-	-	-	-	+	-	-	+	-	-	-	-	-	-	0	0	+	-	+	+	-	0	0	0	0	0	0	0	-	-	-	-	-	-	-	-
tob	Toba (Argentina)	NA	w	w v	ph	TRUE	0077	1045	0	-	-	-	-	-	+	+	0	+	-	-	-	-	+	+	-	-	0	0	0	+	+	-	-	+	+	0	0	+	-	-	-	-	-	-	-
tob	Toba (Argentina)	NA	ɛ	ɛ e ɨ	ph	TRUE	025B	1045	0	-	+	-	-	-	+	+	0	+	-	-	-	-	-	0	0	-	0	0	0	+	-	-	+	-	-	-	-	+	-	-	-	0	-	-	0
tob	Toba (Argentina)	NA	ɛː	ɛː	ph	TRUE	025B+02D0	1045	0	-	+	-	+	-	+	+	0	+	-	-	-	-	-	0	0	-	0	0	0	+	-	-	+	-	-	-	-	+	-	-	-	0	-	-	0
tob	Toba (Argentina)	NA	ɡ	ɡ	ph	TRUE	0261	1045	0	-	-	-	-	+	-	-	-	-	-	-	-	-	-	0	0	-	0	0	0	+	+	-	-	-	0	0	0	+	-	-	-	-	-	-	-
tob	Toba (Argentina)	NA	ɲ	ɲ	ph	TRUE	0272	1045	0	-	-	-	-	+	+	-	0	-	-	-	+	-	-	0	0	+	-	+	-	+	+	-	+	-	0	0	0	+	-	-	-	-	-	-	-
tob	Toba (Argentina)	NA	ɾ	ɾ r	ph	TRUE	027E	1045	0	-	-	-	-	+	+	+	0	+	+	-	-	-	-	0	0	+	+	-	-	-	0	0	0	0	0	0	0	+	-	-	-	-	-	-	-
tob	Toba (Argentina)	NA	ʃ	ʃ	ph	TRUE	0283	1045	0	-	-	-	-	+	-	+	+	-	-	-	-	-	-	0	0	+	-	+	+	-	0	0	0	0	0	0	0	-	-	-	-	-	-	-	-
tob	Toba (Argentina)	NA	ʎ	ʎ	ph	TRUE	028E	1045	0	-	-	-	-	+	+	+	0	+	-	-	-	+	-	0	0	+	-	+	-	+	+	-	+	-	0	0	0	+	-	-	-	-	-	-	-
tob	Toba (Argentina)	NA	ʔ	ʔ q̚	ph	TRUE	0294	1045	0	-	-	-	-	+	-	-	-	-	-	-	-	-	-	0	0	-	0	0	0	-	0	0	0	0	0	0	0	-	-	-	+	-	-	-	-
pol	Polish	NA	a	a a a	ph	TRUE	0061	1046	0	-	+	-	-	-	+	+	0	+	-	-	-	-	-	0	0	-	0	0	0	+	-	+	-	-	0	-	-	+	-	-	-	0	-	-	0
pol	Polish	NA	b	b	ph	TRUE	0062	1046	0	-	-	-	-	+	-	-	-	-	-	-	-	-	+	-	-	-	0	0	0	-	0	0	0	0	0	0	0	+	-	-	-	-	-	-	-
pol	Polish	NA	c	c	ph	TRUE	0063	1046	0	-	-	-	-	+	-	-	-	-	-	-	-	-	-	0	0	+	-	+	-	+	+	-	+	-	0	0	0	-	-	-	-	-	-	-	-
pol	Polish	NA	dʑ	dʑ	ph	TRUE	0064+0291	1046	0	-	-	-	-	+	-	-	+	-	-	-	-	-	-	0	0	+	+	+	+	+	+	-	+	-	0	0	0	+	-	-	-	-	-	-	-
pol	Polish	NA	d̪	d̪	ph	TRUE	0064+032A	1046	0	-	-	-	-	+	-	-	-	-	-	-	-	-	-	0	0	+	+	+	-	-	0	0	0	0	0	0	0	+	-	-	-	-	-	-	-
pol	Polish	NA	d̪z̪	d̪z̪	ph	TRUE	0064+032A+007A+032A	1046	0	-	-	-	-	+	-	-	+	-	-	-	-	-	-	0	0	+	+	+	+	-	0	0	0	0	0	0	0	+	-	-	-	-	-	-	-
pol	Polish	NA	d̻z̻	d̻z̻	ph	TRUE	0064+033B+007A+033B	1046	0	-	-	-	-	+	-	-	+	-	-	-	-	-	-	0	0	+	+	+	+	-	0	0	0	0	0	0	0	+	-	-	-	-	-	-	-
pol	Polish	NA	e	e	ph	TRUE	0065	1046	0	-	+	-	-	-	+	+	0	+	-	-	-	-	-	0	0	-	0	0	0	+	-	-	+	-	+	-	-	+	-	-	-	0	-	-	0
pol	Polish	NA	f	f	ph	TRUE	0066	1046	0	-	-	-	-	+	-	+	+	-	-	-	-	-	+	-	+	-	0	0	0	-	0	0	0	0	0	0	0	-	-	-	-	-	-	-	-
pol	Polish	NA	i	i	ph	TRUE	0069	1046	0	-	+	-	-	-	+	+	0	+	-	-	-	-	-	0	0	-	0	0	0	+	+	-	+	-	+	-	-	+	-	-	-	0	-	-	0
pol	Polish	NA	j	j	ph	TRUE	006A	1046	0	-	-	-	-	-	+	+	0	+	-	-	-	-	-	0	0	-	0	0	0	+	+	-	+	-	+	0	0	+	-	-	-	-	-	-	-
pol	Polish	NA	k	k	ph	TRUE	006B	1046	0	-	-	-	-	+	-	-	-	-	-	-	-	-	-	0	0	-	0	0	0	+	+	-	-	-	0	0	0	-	-	-	-	-	-	-	-
pol	Polish	NA	l̪	l̪	ph	TRUE	006C+032A	1046	0	-	-	-	-	+	+	+	0	+	-	-	-	+	-	0	0	+	+	+	-	-	0	0	0	0	0	0	0	+	-	-	-	-	-	-	-
pol	Polish	NA	m	m	ph	TRUE	006D	1046	0	-	-	-	-	+	+	-	0	-	-	-	+	-	+	-	-	-	0	0	0	-	0	0	0	0	0	0	0	+	-	-	-	-	-	-	-
pol	Polish	NA	n̪	n̪	ph	TRUE	006E+032A	1046	0	-	-	-	-	+	+	-	0	-	-	-	+	-	-	0	0	+	+	+	-	-	0	0	0	0	0	0	0	+	-	-	-	-	-	-	-
pol	Polish	NA	o	o	ph	TRUE	006F	1046	0	-	+	-	-	-	+	+	0	+	-	-	-	-	+	+	-	-	0	0	0	+	-	-	-	+	+	-	-	+	-	-	-	0	-	-	0
pol	Polish	NA	p	p	ph	TRUE	0070	1046	0	-	-	-	-	+	-	-	-	-	-	-	-	-	+	-	-	-	0	0	0	-	0	0	0	0	0	0	0	-	-	-	-	-	-	-	-
pol	Polish	NA	r	r	ph	TRUE	0072	1046	0	-	-	-	-	+	+	+	0	+	-	+	-	-	-	0	0	+	+	-	-	-	0	0	0	0	0	0	0	+	-	-	-	-	-	-	-
pol	Polish	NA	s̪	s̪	ph	TRUE	0073+032A	1046	0	-	-	-	-	+	-	+	+	-	-	-	-	-	-	0	0	+	+	+	+	-	0	0	0	0	0	0	0	-	-	-	-	-	-	-	-
pol	Polish	NA	s̻	s̻	ph	TRUE	0073+033B	1046	0	-	-	-	-	+	-	+	+	-	-	-	-	-	-	0	0	+	+	+	+	-	0	0	0	0	0	0	0	-	-	-	-	-	-	-	-
pol	Polish	NA	tɕ	tɕ	ph	TRUE	0074+0255	1046	0	-	-	-	-	+	-	-	+	-	-	-	-	-	-	0	0	+	+	+	+	+	+	-	+	-	0	0	0	-	-	-	-	-	-	-	-
pol	Polish	NA	t̪	t̪	ph	TRUE	0074+032A	1046	0	-	-	-	-	+	-	-	-	-	-	-	-	-	-	0	0	+	+	+	-	-	0	0	0	0	0	0	0	-	-	-	-	-	-	-	-
pol	Polish	NA	t̪s̪	t̪s̪	ph	TRUE	0074+032A+0073+032A	1046	0	-	-	-	-	+	-	-	+	-	-	-	-	-	-	0	0	+	+	+	+	-	0	0	0	0	0	0	0	-	-	-	-	-	-	-	-
pol	Polish	NA	t̻s̻	t̻s̻	ph	TRUE	0074+033B+0073+033B	1046	0	-	-	-	-	+	-	-	+	-	-	-	-	-	-	0	0	+	+	+	+	-	0	0	0	0	0	0	0	-	-	-	-	-	-	-	-
pol	Polish	NA	u	u	ph	TRUE	0075	1046	0	-	+	-	-	-	+	+	0	+	-	-	-	-	+	+	-	-	0	0	0	+	+	-	-	+	+	-	-	+	-	-	-	0	-	-	0
pol	Polish	NA	v	v	ph	TRUE	0076	1046	0	-	-	-	-	+	-	+	+	-	-	-	-	-	+	-	+	-	0	0	0	-	0	0	0	0	0	0	0	+	-	-	-	-	-	-	-
pol	Polish	NA	w	w	ph	TRUE	0077	1046	0	-	-	-	-	-	+	+	0	+	-	-	-	-	+	+	-	-	0	0	0	+	+	-	-	+	+	0	0	+	-	-	-	-	-	-	-
pol	Polish	NA	x	x	ph	TRUE	0078	1046	0	-	-	-	-	+	-	+	+	-	-	-	-	-	-	0	0	-	0	0	0	+	+	-	-	-	0	0	0	-	-	-	-	-	-	-	-
pol	Polish	NA	z̪	z̪	ph	TRUE	007A+032A	1046	0	-	-	-	-	+	-	+	+	-	-	-	-	-	-	0	0	+	+	+	+	-	0	0	0	0	0	0	0	+	-	-	-	-	-	-	-
pol	Polish	NA	z̻	z̻	ph	TRUE	007A+033B	1046	0	-	-	-	-	+	-	+	+	-	-	-	-	-	-	0	0	+	+	+	+	-	0	0	0	0	0	0	0	+	-	-	-	-	-	-	-
pol	Polish	NA	ŋ	ŋ ɨ̯̃ ʉ̯̃	ph	TRUE	014B	1046	0	-	-	-	-	+	+	-	0	-	-	-	+	-	-	0	0	-	0	0	0	+	+	-	-	-	0	0	0	+	-	-	-	-	-	-	-
pol	Polish	NA	ɕ	ɕ	ph	TRUE	0255	1046	0	-	-	-	-	+	-	+	+	-	-	-	-	-	-	0	0	+	+	+	+	+	+	-	+	-	0	0	0	-	-	-	-	-	-	-	-
pol	Polish	NA	ɟ	ɟ	ph	TRUE	025F	1046	0	-	-	-	-	+	-	-	-	-	-	-	-	-	-	0	0	+	-	+	-	+	+	-	+	-	0	0	0	+	-	-	-	-	-	-	-
pol	Polish	NA	ɡ	ɡ	ph	TRUE	0261	1046	0	-	-	-	-	+	-	-	-	-	-	-	-	-	-	0	0	-	0	0	0	+	+	-	-	-	0	0	0	+	-	-	-	-	-	-	-
pol	Polish	NA	ɨ	ɨ	ph	TRUE	0268	1046	0	-	+	-	-	-	+	+	0	+	-	-	-	-	-	0	0	-	0	0	0	+	+	-	-	-	+	-	-	+	-	-	-	0	-	-	0
pol	Polish	NA	ɲ	ɲ j̃	ph	TRUE	0272	1046	0	-	-	-	-	+	+	-	0	-	-	-	+	-	-	0	0	+	-	+	-	+	+	-	+	-	0	0	0	+	-	-	-	-	-	-	-
pol	Polish	NA	ʑ	ʑ	ph	TRUE	0291	1046	0	-	-	-	-	+	-	+	+	-	-	-	-	-	-	0	0	+	+	+	+	+	+	-	+	-	0	0	0	+	-	-	-	-	-	-	-
cmn	Standard Chinese; Mandarin	Beijing	a	a	ph	TRUE	0061	1047	0	-	+	-	-	-	+	+	0	+	-	-	-	-	-	0	0	-	0	0	0	+	-	+	-	-	0	-	-	+	-	-	-	0	-	-	0
cmn	Standard Chinese; Mandarin	Beijing	ai	ai	ph	TRUE	0061+0069	1047	0	-	+	-	-	-	+	+	0	+	-	-	-	-	-	0	0	-	0	0	0	+	-,+	+,-	-,+	-	+	-	-	+	-	-	-	0	-	-	0
cmn	Standard Chinese; Mandarin	Beijing	au	au	ph	TRUE	0061+0075	1047	0	-	+	-	-	-	+	+	0	+	-	-	-	-	-,+	+	-	-	0	0	0	+	-,+	+,-	-	-,+	+	-	-	+	-	-	-	0	-	-	0
cmn	Standard Chinese; Mandarin	Beijing	ei	ei	ph	TRUE	0065+0069	1047	0	-	+	-	-	-	+	+	0	+	-	-	-	-	-	0	0	-	0	0	0	+	-,+	-	+	-	+	-	-	+	-	-	-	0	-	-	0
cmn	Standard Chinese; Mandarin	Beijing	f	f	ph	TRUE	0066	1047	0	-	-	-	-	+	-	+	+	-	-	-	-	-	+	-	+	-	0	0	0	-	0	0	0	0	0	0	0	-	-	-	-	-	-	-	-
cmn	Standard Chinese; Mandarin	Beijing	i	i	ph	TRUE	0069	1047	0	-	+	-	-	-	+	+	0	+	-	-	-	-	-	0	0	-	0	0	0	+	+	-	+	-	+	-	-	+	-	-	-	0	-	-	0
cmn	Standard Chinese; Mandarin	Beijing	ia	ia	ph	TRUE	0069+0061	1047	0	-	+	-	-	-	+	+	0	+	-	-	-	-	-	0	0	-	0	0	0	+	+,-	-,+	+,-	-	+	-	-	+	-	-	-	0	-	-	0
cmn	Standard Chinese; Mandarin	Beijing	iau	iau	ph	TRUE	0069+0061+0075	1047	0	-	+	-	-	-	+	+	0	+	-	-	-	-	-,+	+	-	-	0	0	0	+	+,-,+	-,+,-	+,-,-	-,+	+	-	-	+	-	-	-	0	-	-	0
cmn	Standard Chinese; Mandarin	Beijing	ie	ie	ph	TRUE	0069+0065	1047	0	-	+	-	-	-	+	+	0	+	-	-	-	-	-	0	0	-	0	0	0	+	+,-	-	+	-	+	-	-	+	-	-	-	0	-	-	0
cmn	Standard Chinese; Mandarin	Beijing	iou	iou	ph	TRUE	0069+006F+0075	1047	0	-	+	-	-	-	+	+	0	+	-	-	-	-	-,+,+	+	-	-	0	0	0	+	+,-,+	-	+,-,-	-,+,+	+	-	-	+	-	-	-	0	-	-	0
cmn	Standard Chinese; Mandarin	Beijing	iu	iu	ph	TRUE	0069+0075	1047	0	-	+	-	-	-	+	+	0	+	-	-	-	-	-,+	+	-	-	0	0	0	+	+	-	+,-	-,+	+	-	-	+	-	-	-	0	-	-	0
cmn	Standard Chinese; Mandarin	Beijing	j	j	ph	TRUE	006A	1047	0	-	-	-	-	-	+	+	0	+	-	-	-	-	-	0	0	-	0	0	0	+	+	-	+	-	+	0	0	+	-	-	-	-	-	-	-
cmn	Standard Chinese; Mandarin	Beijing	k	k	ph	TRUE	006B	1047	0	-	-	-	-	+	-	-	-	-	-	-	-	-	-	0	0	-	0	0	0	+	+	-	-	-	0	0	0	-	-	-	-	-	-	-	-
cmn	Standard Chinese; Mandarin	Beijing	kʰ	kʰ	ph	TRUE	006B+02B0	1047	0	-	-	-	-	+	-	-	-	-	-	-	-	-	-	0	0	-	0	0	0	+	+	-	-	-	0	0	0	-	-	+	-	-	-	-	-
cmn	Standard Chinese; Mandarin	Beijing	l	l	ph	TRUE	006C	1047	0	-	-	-	-	+	+	+	0	+	-	-	-	+	-	0	0	+	+	-	-	-	0	0	0	0	0	0	0	+	-	-	-	-	-	-	-
cmn	Standard Chinese; Mandarin	Beijing	m	m	ph	TRUE	006D	1047	0	-	-	-	-	+	+	-	0	-	-	-	+	-	+	-	-	-	0	0	0	-	0	0	0	0	0	0	0	+	-	-	-	-	-	-	-
cmn	Standard Chinese; Mandarin	Beijing	n	n	ph	TRUE	006E	1047	0	-	-	-	-	+	+	-	0	-	-	-	+	-	-	0	0	+	+	-	-	-	0	0	0	0	0	0	0	+	-	-	-	-	-	-	-
cmn	Standard Chinese; Mandarin	Beijing	ou	ou	ph	TRUE	006F+0075	1047	0	-	+	-	-	-	+	+	0	+	-	-	-	-	+	+	-	-	0	0	0	+	-,+	-	-	+	+	-	-	+	-	-	-	0	-	-	0
cmn	Standard Chinese; Mandarin	Beijing	p	p	ph	TRUE	0070	1047	0	-	-	-	-	+	-	-	-	-	-	-	-	-	+	-	-	-	0	0	0	-	0	0	0	0	0	0	0	-	-	-	-	-	-	-	-
cmn	Standard Chinese; Mandarin	Beijing	pʰ	pʰ	ph	TRUE	0070+02B0	1047	0	-	-	-	-	+	-	-	-	-	-	-	-	-	+	-	-	-	0	0	0	-	0	0	0	0	0	0	0	-	-	+	-	-	-	-	-
cmn	Standard Chinese; Mandarin	Beijing	s	s	ph	TRUE	0073	1047	0	-	-	-	-	+	-	+	+	-	-	-	-	-	-	0	0	+	+	-	+	-	0	0	0	0	0	0	0	-	-	-	-	-	-	-	-
cmn	Standard Chinese; Mandarin	Beijing	t	t	ph	TRUE	0074	1047	0	-	-	-	-	+	-	-	-	-	-	-	-	-	-	0	0	+	+	-	-	-	0	0	0	0	0	0	0	-	-	-	-	-	-	-	-
cmn	Standard Chinese; Mandarin	Beijing	ts	ts	ph	TRUE	0074+0073	1047	0	-	-	-	-	+	-	-	+	-	-	-	-	-	-	0	0	+	+	-	+	-	0	0	0	0	0	0	0	-	-	-	-	-	-	-	-
cmn	Standard Chinese; Mandarin	Beijing	tsʰ	tsʰ	ph	TRUE	0074+0073+02B0	1047	0	-	-	-	-	+	-	-	+	-	-	-	-	-	-	0	0	+	+	-	+	-	0	0	0	0	0	0	0	-	-	+	-	-	-	-	-
cmn	Standard Chinese; Mandarin	Beijing	tɕ	tɕ	ph	TRUE	0074+0255	1047	0	-	-	-	-	+	-	-	+	-	-	-	-	-	-	0	0	+	+	+	+	+	+	-	+	-	0	0	0	-	-	-	-	-	-	-	-
cmn	Standard Chinese; Mandarin	Beijing	tɕʰ	tɕʰ	ph	TRUE	0074+0255+02B0	1047	0	-	-	-	-	+	-	-	+	-	-	-	-	-	-	0	0	+	+	+	+	+	+	-	+	-	0	0	0	-	-	+	-	-	-	-	-
cmn	Standard Chinese; Mandarin	Beijing	tʰ	tʰ	ph	TRUE	0074+02B0	1047	0	-	-	-	-	+	-	-	-	-	-	-	-	-	-	0	0	+	+	-	-	-	0	0	0	0	0	0	0	-	-	+	-	-	-	-	-
cmn	Standard Chinese; Mandarin	Beijing	t̠ʃ	t̠ʃ	ph	TRUE	0074+0320+0283	1047	0	-	-	-	-	+	-	-	+	-	-	-	-	-	-	0	0	+	-	+	+	-	0	0	0	0	0	0	0	-	-	-	-	-	-	-	-
cmn	Standard Chinese; Mandarin	Beijing	t̠ʃ̺ʰ	t̠ʃ̺ʰ	ph	TRUE	0074+0320+0283+033A+02B0	1047	0	-	-	-	-	+	-	-	+	-	-	-	-	-	-	0	0	+	-	-	+	-	0	0	0	0	0	0	0	-	-	+	-	-	-	-	-
cmn	Standard Chinese; Mandarin	Beijing	u	u	ph	TRUE	0075	1047	0	-	+	-	-	-	+	+	0	+	-	-	-	-	+	+	-	-	0	0	0	+	+	-	-	+	+	-	-	+	-	-	-	0	-	-	0
cmn	Standard Chinese; Mandarin	Beijing	ua	ua	ph	TRUE	0075+0061	1047	0	-	+	-	-	-	+	+	0	+	-	-	-	-	+,-	+	-	-	0	0	0	+	+,-	-,+	-	+,-	+	-	-	+	-	-	-	0	-	-	0
cmn	Standard Chinese; Mandarin	Beijing	uai	uai	ph	TRUE	0075+0061+0069	1047	0	-	+	-	-	-	+	+	0	+	-	-	-	-	+,-,-	+	-	-	0	0	0	+	+,-,+	-,+,-	-,+	+,-,-	+	-	-	+	-	-	-	0	-	-	0
cmn	Standard Chinese; Mandarin	Beijing	uei	uei	ph	TRUE	0075+0065+0069	1047	0	-	+	-	-	-	+	+	0	+	-	-	-	-	+,-,-	+	-	-	0	0	0	+	+,-,+	-	-,+,+	+,-,-	+	-	-	+	-	-	-	0	-	-	0
cmn	Standard Chinese; Mandarin	Beijing	uo	uo	ph	TRUE	0075+006F	1047	0	-	+	-	-	-	+	+	0	+	-	-	-	-	+	+	-	-	0	0	0	+	+,-	-	-	+	+	-	-	+	-	-	-	0	-	-	0
cmn	Standard Chinese; Mandarin	Beijing	uə	uə	ph	TRUE	0075+0259	1047	0	-	+	-	-	-	+	+	0	+	-	-	-	-	+,-	+	-	-	0	0	0	+	+,-	-	-	+,-	+,-	-	-	+	-	-	-	0	-	-	0
cmn	Standard Chinese; Mandarin	Beijing	w	w	ph	TRUE	0077	1047	0	-	-	-	-	-	+	+	0	+	-	-	-	-	+	+	-	-	0	0	0	+	+	-	-	+	+	0	0	+	-	-	-	-	-	-	-
cmn	Standard Chinese; Mandarin	Beijing	x	x	ph	TRUE	0078	1047	0	-	-	-	-	+	-	+	+	-	-	-	-	-	-	0	0	-	0	0	0	+	+	-	-	-	0	0	0	-	-	-	-	-	-	-	-
cmn	Standard Chinese; Mandarin	Beijing	y	y	ph	TRUE	0079	1047	0	-	+	-	-	-	+	+	0	+	-	-	-	-	+	+	-	-	0	0	0	+	+	-	+	-	+	-	-	+	-	-	-	0	-	-	0
cmn	Standard Chinese; Mandarin	Beijing	ye	ye	ph	TRUE	0079+0065	1047	0	-	+	-	-	-	+	+	0	+	-	-	-	-	+,-	+	-	-	0	0	0	+	+,-	-	+	-	+	-	-	+	-	-	-	0	-	-	0
cmn	Standard Chinese; Mandarin	Beijing	ŋ	ŋ	ph	TRUE	014B	1047	0	-	-	-	-	+	+	-	0	-	-	-	+	-	-	0	0	-	0	0	0	+	+	-	-	-	0	0	0	+	-	-	-	-	-	-	-
cmn	Standard Chinese; Mandarin	Beijing	ɕ	ɕ	ph	TRUE	0255	1047	0	-	-	-	-	+	-	+	+	-	-	-	-	-	-	0	0	+	+	+	+	+	+	-	+	-	0	0	0	-	-	-	-	-	-	-	-
cmn	Standard Chinese; Mandarin	Beijing	ə	ə	ph	TRUE	0259	1047	0	-	+	-	-	-	+	+	0	+	-	-	-	-	-	0	0	-	0	0	0	+	-	-	-	-	-	-	-	+	-	-	-	0	-	-	0
cmn	Standard Chinese; Mandarin	Beijing	ɤ	ɤ	ph	TRUE	0264	1047	0	-	+	-	-	-	+	+	0	+	-	-	-	-	-	0	0	-	0	0	0	+	-	-	-	+	+	-	-	+	-	-	-	0	-	-	0
cmn	Standard Chinese; Mandarin	Beijing	ɹ	ɹ	ph	TRUE	0279	1047	0	-	-	-	-	-	+	+	0	+	-	-	-	-	-	0	0	+	-	+	-	-	0	0	0	0	0	0	0	+	-	-	-	-	-	-	-
cmn	Standard Chinese; Mandarin	Beijing	ʃ̺	ʃ̺	ph	TRUE	0283+033A	1047	0	-	-	-	-	+	-	+	+	-	-	-	-	-	-	0	0	+	-	-	+	-	0	0	0	0	0	0	0	-	-	-	-	-	-	-	-
cmn	Standard Chinese; Mandarin	Beijing	˦	˦	ph	TRUE	02E6	1047	+	0	0	0	0	0	0	0	0	0	0	0	0	0	0	0	0	0	0	0	0	0	0	0	0	0	0	0	0	0	0	0	0	0	0	0	0
cmn	Standard Chinese; Mandarin	Beijing	˦˨	˦˨ ˦˨	ph	TRUE	02E6+02E8	1047	+	0	0	0	0	0	0	0	0	0	0	0	0	0	0	0	0	0	0	0	0	0	0	0	0	0	0	0	0	0	0	0	0	0	0	0	0
cmn	Standard Chinese; Mandarin	Beijing	˧˦	˧˦	ph	TRUE	02E7+02E6	1047	+	0	0	0	0	0	0	0	0	0	0	0	0	0	0	0	0	0	0	0	0	0	0	0	0	0	0	0	0	0	0	0	0	0	0	0	0
cmn	Standard Chinese; Mandarin	Beijing	˧˨˧	˧˨˧	ph	TRUE	02E7+02E8+02E7	1047	+	0	0	0	0	0	0	0	0	0	0	0	0	0	0	0	0	0	0	0	0	0	0	0	0	0	0	0	0	0	0	0	0	0	0	0	0
ijn	Kalabari; Kirike; Kalabari-Ijo	Kalabari-Ijo	a	a	ph	TRUE	0061	1048	0	-	+	-	-	-	+	+	0	+	-	-	-	-	-	0	0	-	0	0	0	+	-	+	-	-	0	-	-	+	-	-	-	0	-	-	0
ijn	Kalabari; Kirike; Kalabari-Ijo	Kalabari-Ijo	ã	ã	ph	TRUE	0061+0303	1048	0	-	+	-	-	-	+	+	0	+	-	-	+	-	-	0	0	-	0	0	0	+	-	+	-	-	0	-	-	+	-	-	-	0	-	-	0
ijn	Kalabari; Kirike; Kalabari-Ijo	Kalabari-Ijo	b	b bʷ bʲ	ph	TRUE	0062	1048	0	-	-	-	-	+	-	-	-	-	-	-	-	-	+	-	-	-	0	0	0	-	0	0	0	0	0	0	0	+	-	-	-	-	-	-	-
ijn	Kalabari; Kirike; Kalabari-Ijo	Kalabari-Ijo	d	d dʷ dʲ	ph	TRUE	0064	1048	0	-	-	-	-	+	-	-	-	-	-	-	-	-	-	0	0	+	+	-	-	-	0	0	0	0	0	0	0	+	-	-	-	-	-	-	-
ijn	Kalabari; Kirike; Kalabari-Ijo	Kalabari-Ijo	d̠ʒ	d̠ʒ	ph	TRUE	0064+0320+0292	1048	0	-	-	-	-	+	-	-	+	-	-	-	-	-	-	0	0	+	-	+	+	-	0	0	0	0	0	0	0	+	-	-	-	-	-	-	-
ijn	Kalabari; Kirike; Kalabari-Ijo	Kalabari-Ijo	e	e	ph	TRUE	0065	1048	0	-	+	-	-	-	+	+	0	+	-	-	-	-	-	0	0	-	0	0	0	+	-	-	+	-	+	-	-	+	-	-	-	0	-	-	0
ijn	Kalabari; Kirike; Kalabari-Ijo	Kalabari-Ijo	ẽ	ẽ	ph	TRUE	0065+0303	1048	0	-	+	-	-	-	+	+	0	+	-	-	+	-	-	0	0	-	0	0	0	+	-	-	+	-	+	-	-	+	-	-	-	0	-	-	0
ijn	Kalabari; Kirike; Kalabari-Ijo	Kalabari-Ijo	f	f fʷ fʲ	ph	TRUE	0066	1048	0	-	-	-	-	+	-	+	+	-	-	-	-	-	+	-	+	-	0	0	0	-	0	0	0	0	0	0	0	-	-	-	-	-	-	-	-
ijn	Kalabari; Kirike; Kalabari-Ijo	Kalabari-Ijo	i	i	ph	TRUE	0069	1048	0	-	+	-	-	-	+	+	0	+	-	-	-	-	-	0	0	-	0	0	0	+	+	-	+	-	+	-	-	+	-	-	-	0	-	-	0
ijn	Kalabari; Kirike; Kalabari-Ijo	Kalabari-Ijo	ĩ	ĩ	ph	TRUE	0069+0303	1048	0	-	+	-	-	-	+	+	0	+	-	-	+	-	-	0	0	-	0	0	0	+	+	-	+	-	+	-	-	+	-	-	-	0	-	-	0
ijn	Kalabari; Kirike; Kalabari-Ijo	Kalabari-Ijo	j	j j̃	ph	TRUE	006A	1048	0	-	-	-	-	-	+	+	0	+	-	-	-	-	-	0	0	-	0	0	0	+	+	-	+	-	+	0	0	+	-	-	-	-	-	-	-
ijn	Kalabari; Kirike; Kalabari-Ijo	Kalabari-Ijo	k	k kʷ kʲ	ph	TRUE	006B	1048	0	-	-	-	-	+	-	-	-	-	-	-	-	-	-	0	0	-	0	0	0	+	+	-	-	-	0	0	0	-	-	-	-	-	-	-	-
ijn	Kalabari; Kirike; Kalabari-Ijo	Kalabari-Ijo	kp	kp	ph	TRUE	006B+0070	1048	0	-	-	-	-	+	-	-	-	-	-	-	-	-	+	-	-	-	0	0	0	+	+	-	-	-	0	0	0	-	-	-	-	-	-	-	-
ijn	Kalabari; Kirike; Kalabari-Ijo	Kalabari-Ijo	l	l	ph	TRUE	006C	1048	0	-	-	-	-	+	+	+	0	+	-	-	-	+	-	0	0	+	+	-	-	-	0	0	0	0	0	0	0	+	-	-	-	-	-	-	-
ijn	Kalabari; Kirike; Kalabari-Ijo	Kalabari-Ijo	m	m	ph	TRUE	006D	1048	0	-	-	-	-	+	+	-	0	-	-	-	+	-	+	-	-	-	0	0	0	-	0	0	0	0	0	0	0	+	-	-	-	-	-	-	-
ijn	Kalabari; Kirike; Kalabari-Ijo	Kalabari-Ijo	n	n	ph	TRUE	006E	1048	0	-	-	-	-	+	+	-	0	-	-	-	+	-	-	0	0	+	+	-	-	-	0	0	0	0	0	0	0	+	-	-	-	-	-	-	-
ijn	Kalabari; Kirike; Kalabari-Ijo	Kalabari-Ijo	o	o	ph	TRUE	006F	1048	0	-	+	-	-	-	+	+	0	+	-	-	-	-	+	+	-	-	0	0	0	+	-	-	-	+	+	-	-	+	-	-	-	0	-	-	0
ijn	Kalabari; Kirike; Kalabari-Ijo	Kalabari-Ijo	õ	õ	ph	TRUE	006F+0303	1048	0	-	+	-	-	-	+	+	0	+	-	-	+	-	+	+	-	-	0	0	0	+	-	-	-	+	+	-	-	+	-	-	-	0	-	-	0
ijn	Kalabari; Kirike; Kalabari-Ijo	Kalabari-Ijo	p	p pʷ pʲ	ph	TRUE	0070	1048	0	-	-	-	-	+	-	-	-	-	-	-	-	-	+	-	-	-	0	0	0	-	0	0	0	0	0	0	0	-	-	-	-	-	-	-	-
ijn	Kalabari; Kirike; Kalabari-Ijo	Kalabari-Ijo	r	r rʷ rʲ	ph	TRUE	0072	1048	0	-	-	-	-	+	+	+	0	+	-	+	-	-	-	0	0	+	+	-	-	-	0	0	0	0	0	0	0	+	-	-	-	-	-	-	-
ijn	Kalabari; Kirike; Kalabari-Ijo	Kalabari-Ijo	s	s sʷ sʲ	ph	TRUE	0073	1048	0	-	-	-	-	+	-	+	+	-	-	-	-	-	-	0	0	+	+	-	+	-	0	0	0	0	0	0	0	-	-	-	-	-	-	-	-
ijn	Kalabari; Kirike; Kalabari-Ijo	Kalabari-Ijo	t	t tʷ tʲ	ph	TRUE	0074	1048	0	-	-	-	-	+	-	-	-	-	-	-	-	-	-	0	0	+	+	-	-	-	0	0	0	0	0	0	0	-	-	-	-	-	-	-	-
ijn	Kalabari; Kirike; Kalabari-Ijo	Kalabari-Ijo	u	u	ph	TRUE	0075	1048	0	-	+	-	-	-	+	+	0	+	-	-	-	-	+	+	-	-	0	0	0	+	+	-	-	+	+	-	-	+	-	-	-	0	-	-	0
ijn	Kalabari; Kirike; Kalabari-Ijo	Kalabari-Ijo	ũ	ũ	ph	TRUE	0075+0303	1048	0	-	+	-	-	-	+	+	0	+	-	-	+	-	+	+	-	-	0	0	0	+	+	-	-	+	+	-	-	+	-	-	-	0	-	-	0
ijn	Kalabari; Kirike; Kalabari-Ijo	Kalabari-Ijo	v	v vʷ vʲ	ph	TRUE	0076	1048	0	-	-	-	-	+	-	+	+	-	-	-	-	-	+	-	+	-	0	0	0	-	0	0	0	0	0	0	0	+	-	-	-	-	-	-	-
ijn	Kalabari; Kirike; Kalabari-Ijo	Kalabari-Ijo	w	w w̃	ph	TRUE	0077	1048	0	-	-	-	-	-	+	+	0	+	-	-	-	-	+	+	-	-	0	0	0	+	+	-	-	+	+	0	0	+	-	-	-	-	-	-	-
ijn	Kalabari; Kirike; Kalabari-Ijo	Kalabari-Ijo	z	z	ph	TRUE	007A	1048	0	-	-	-	-	+	-	+	+	-	-	-	-	-	-	0	0	+	+	-	+	-	0	0	0	0	0	0	0	+	-	-	-	-	-	-	-
ijn	Kalabari; Kirike; Kalabari-Ijo	Kalabari-Ijo	ɓ	ɓ	ph	TRUE	0253	1048	0	-	-	-	-	+	-	-	-	-	-	-	-	-	+	-	-	-	0	0	0	-	0	0	0	0	0	0	0	+	-	-	-	-	-	+	-
ijn	Kalabari; Kirike; Kalabari-Ijo	Kalabari-Ijo	ɔ	ɔ	ph	TRUE	0254	1048	0	-	+	-	-	-	+	+	0	+	-	-	-	-	+	+	-	-	0	0	0	+	-	-	-	+	-	-	-	+	-	-	-	0	-	-	0
ijn	Kalabari; Kirike; Kalabari-Ijo	Kalabari-Ijo	ɔ̃	ɔ̃	ph	TRUE	0254+0303	1048	0	-	+	-	-	-	+	+	0	+	-	-	+	-	+	+	-	-	0	0	0	+	-	-	-	+	-	-	-	+	-	-	-	0	-	-	0
ijn	Kalabari; Kirike; Kalabari-Ijo	Kalabari-Ijo	ɗ	ɗ	ph	TRUE	0257	1048	0	-	-	-	-	+	-	-	-	-	-	-	-	-	-	0	0	+	+	-	-	-	0	0	0	0	0	0	0	+	-	-	-	-	-	+	-
ijn	Kalabari; Kirike; Kalabari-Ijo	Kalabari-Ijo	ɛ	ɛ	ph	TRUE	025B	1048	0	-	+	-	-	-	+	+	0	+	-	-	-	-	-	0	0	-	0	0	0	+	-	-	+	-	-	-	-	+	-	-	-	0	-	-	0
ijn	Kalabari; Kirike; Kalabari-Ijo	Kalabari-Ijo	ɛ̃	ɛ̃	ph	TRUE	025B+0303	1048	0	-	+	-	-	-	+	+	0	+	-	-	+	-	-	0	0	-	0	0	0	+	-	-	+	-	-	-	-	+	-	-	-	0	-	-	0
ijn	Kalabari; Kirike; Kalabari-Ijo	Kalabari-Ijo	ɡ	ɡ ɡʷ ɡʲ	ph	TRUE	0261	1048	0	-	-	-	-	+	-	-	-	-	-	-	-	-	-	0	0	-	0	0	0	+	+	-	-	-	0	0	0	+	-	-	-	-	-	-	-
ijn	Kalabari; Kirike; Kalabari-Ijo	Kalabari-Ijo	ɡb	ɡb	ph	TRUE	0261+0062	1048	0	-	-	-	-	+	-	-	-	-	-	-	-	-	+	-	-	-	0	0	0	+	+	-	-	-	0	0	0	+	-	-	-	-	-	-	-
ijn	Kalabari; Kirike; Kalabari-Ijo	Kalabari-Ijo	ɦ	ɦ	ph	TRUE	0266	1048	0	-	-	-	-	-	-	+	+	-	-	-	-	-	-	0	0	-	0	0	0	-	0	0	0	0	0	0	0	+	-	+	-	-	-	-	-
ijn	Kalabari; Kirike; Kalabari-Ijo	Kalabari-Ijo	ɪ	ɪ	ph	TRUE	026A	1048	0	-	+	-	-	-	+	+	0	+	-	-	-	-	-	0	0	-	0	0	0	+	+	-	+	-	-	-	-	+	-	-	-	0	-	-	0
ijn	Kalabari; Kirike; Kalabari-Ijo	Kalabari-Ijo	ɪ̃	ɪ̃	ph	TRUE	026A+0303	1048	0	-	+	-	-	-	+	+	0	+	-	-	+	-	-	0	0	-	0	0	0	+	+	-	+	-	-	-	-	+	-	-	-	0	-	-	0
ijn	Kalabari; Kirike; Kalabari-Ijo	Kalabari-Ijo	ʊ	ʊ	ph	TRUE	028A	1048	0	-	+	-	-	-	+	+	0	+	-	-	-	-	+	+	-	-	0	0	0	+	+	-	-	+	-	-	-	+	-	-	-	0	-	-	0
ijn	Kalabari; Kirike; Kalabari-Ijo	Kalabari-Ijo	ʊ̃	ʊ̃	ph	TRUE	028A+0303	1048	0	-	+	-	-	-	+	+	0	+	-	-	+	-	+	+	-	-	0	0	0	+	+	-	-	+	-	-	-	+	-	-	-	0	-	-	0
ijn	Kalabari; Kirike; Kalabari-Ijo	Kalabari-Ijo	˦	˦	ph	TRUE	02E6	1048	+	0	0	0	0	0	0	0	0	0	0	0	0	0	0	0	0	0	0	0	0	0	0	0	0	0	0	0	0	0	0	0	0	0	0	0	0
ijn	Kalabari; Kirike; Kalabari-Ijo	Kalabari-Ijo	˨	˨	ph	TRUE	02E8	1048	+	0	0	0	0	0	0	0	0	0	0	0	0	0	0	0	0	0	0	0	0	0	0	0	0	0	0	0	0	0	0	0	0	0	0	0	0
ijn	Kalabari; Kirike; Kalabari-Ijo	Kalabari-Ijo	↓˦	↓˦ ↓˦ ↓˦	ph	TRUE	2193+02E6	1048	+	0	0	0	0	0	0	0	0	0	0	0	0	0	0	0	0	0	0	0	0	0	0	0	0	0	0	0	0	0	0	0	0	0	0	0	0
ydd	Standard Yiddish	NA	a	a	ph	TRUE	0061	1049	0	-	+	-	-	-	+	+	0	+	-	-	-	-	-	0	0	-	0	0	0	+	-	+	-	-	0	-	-	+	-	-	-	0	-	-	0
ydd	Standard Yiddish	NA	aɛ	aɛ	ph	TRUE	0061+025B	1049	0	-	+	-	-	-	+	+	0	+	-	-	-	-	-	0	0	-	0	0	0	+	-	+,-	-,+	-	-	-	-	+	-	-	-	0	-	-	0
ydd	Standard Yiddish	NA	b	b	ph	TRUE	0062	1049	0	-	-	-	-	+	-	-	-	-	-	-	-	-	+	-	-	-	0	0	0	-	0	0	0	0	0	0	0	+	-	-	-	-	-	-	-
ydd	Standard Yiddish	NA	d	d	ph	TRUE	0064	1049	0	-	-	-	-	+	-	-	-	-	-	-	-	-	-	0	0	+	+	-	-	-	0	0	0	0	0	0	0	+	-	-	-	-	-	-	-
ydd	Standard Yiddish	NA	dz	dz	ph	TRUE	0064+007A	1049	0	-	-	-	-	+	-	-	+	-	-	-	-	-	-	0	0	+	+	-	+	-	0	0	0	0	0	0	0	+	-	-	-	-	-	-	-
ydd	Standard Yiddish	NA	dzʲ	dzʲ	ph	TRUE	0064+007A+02B2	1049	0	-	-	-	-	+	-	-	+	-	-	-	-	-	-	0	0	+	+	-	+	+	+	-	+	+	0	0	0	+	-	-	-	-	-	-	-
ydd	Standard Yiddish	NA	dʲ	dʲ	ph	TRUE	0064+02B2	1049	0	-	-	-	-	+	-	-	-	-	-	-	-	-	-	0	0	+	+	-	-	+	+	-	+	+	0	0	0	+	-	-	-	-	-	-	-
ydd	Standard Yiddish	NA	d̠ʒ	d̠ʒ	ph	TRUE	0064+0320+0292	1049	0	-	-	-	-	+	-	-	+	-	-	-	-	-	-	0	0	+	-	+	+	-	0	0	0	0	0	0	0	+	-	-	-	-	-	-	-
ydd	Standard Yiddish	NA	d̠ʒʲ	d̠ʒʲ	ph	TRUE	0064+0320+0292+02B2	1049	0	-	-	-	-	+	-	-	+	-	-	-	-	-	-	0	0	+	-	+	+	+	+	-	+	+	0	0	0	+	-	-	-	-	-	-	-
ydd	Standard Yiddish	NA	f	f	ph	TRUE	0066	1049	0	-	-	-	-	+	-	+	+	-	-	-	-	-	+	-	+	-	0	0	0	-	0	0	0	0	0	0	0	-	-	-	-	-	-	-	-
ydd	Standard Yiddish	NA	h	h	ph	TRUE	0068	1049	0	-	-	-	-	-	-	+	+	-	-	-	-	-	-	0	0	-	0	0	0	-	0	0	0	0	0	0	0	-	-	+	-	-	-	-	-
ydd	Standard Yiddish	NA	j	j	ph	TRUE	006A	1049	0	-	-	-	-	-	+	+	0	+	-	-	-	-	-	0	0	-	0	0	0	+	+	-	+	-	+	0	0	+	-	-	-	-	-	-	-
ydd	Standard Yiddish	NA	k	k	ph	TRUE	006B	1049	0	-	-	-	-	+	-	-	-	-	-	-	-	-	-	0	0	-	0	0	0	+	+	-	-	-	0	0	0	-	-	-	-	-	-	-	-
ydd	Standard Yiddish	NA	l	l	ph	TRUE	006C	1049	0	-	-	-	-	+	+	+	0	+	-	-	-	+	-	0	0	+	+	-	-	-	0	0	0	0	0	0	0	+	-	-	-	-	-	-	-
ydd	Standard Yiddish	NA	m	m	ph	TRUE	006D	1049	0	-	-	-	-	+	+	-	0	-	-	-	+	-	+	-	-	-	0	0	0	-	0	0	0	0	0	0	0	+	-	-	-	-	-	-	-
ydd	Standard Yiddish	NA	n	n	ph	TRUE	006E	1049	0	-	-	-	-	+	+	-	0	-	-	-	+	-	-	0	0	+	+	-	-	-	0	0	0	0	0	0	0	+	-	-	-	-	-	-	-
ydd	Standard Yiddish	NA	nʲ	nʲ	ph	TRUE	006E+02B2	1049	0	-	-	-	-	+	+	-	0	-	-	-	+	-	-	0	0	+	+	-	-	+	+	-	+	+	0	0	0	+	-	-	-	-	-	-	-
ydd	Standard Yiddish	NA	p	p	ph	TRUE	0070	1049	0	-	-	-	-	+	-	-	-	-	-	-	-	-	+	-	-	-	0	0	0	-	0	0	0	0	0	0	0	-	-	-	-	-	-	-	-
ydd	Standard Yiddish	NA	r	r	ph	TRUE	0072	1049	0	-	-	-	-	+	+	+	0	+	-	+	-	-	-	0	0	+	+	-	-	-	0	0	0	0	0	0	0	+	-	-	-	-	-	-	-
ydd	Standard Yiddish	NA	s	s	ph	TRUE	0073	1049	0	-	-	-	-	+	-	+	+	-	-	-	-	-	-	0	0	+	+	-	+	-	0	0	0	0	0	0	0	-	-	-	-	-	-	-	-
ydd	Standard Yiddish	NA	sʲ	sʲ	ph	TRUE	0073+02B2	1049	0	-	-	-	-	+	-	+	+	-	-	-	-	-	-	0	0	+	+	-	+	+	+	-	+	+	0	0	0	-	-	-	-	-	-	-	-
ydd	Standard Yiddish	NA	t	t	ph	TRUE	0074	1049	0	-	-	-	-	+	-	-	-	-	-	-	-	-	-	0	0	+	+	-	-	-	0	0	0	0	0	0	0	-	-	-	-	-	-	-	-
ydd	Standard Yiddish	NA	ts	ts	ph	TRUE	0074+0073	1049	0	-	-	-	-	+	-	-	+	-	-	-	-	-	-	0	0	+	+	-	+	-	0	0	0	0	0	0	0	-	-	-	-	-	-	-	-
ydd	Standard Yiddish	NA	tsʲ	tsʲ	ph	TRUE	0074+0073+02B2	1049	0	-	-	-	-	+	-	-	+	-	-	-	-	-	-	0	0	+	+	-	+	+	+	-	+	+	0	0	0	-	-	-	-	-	-	-	-
ydd	Standard Yiddish	NA	tʲ	tʲ	ph	TRUE	0074+02B2	1049	0	-	-	-	-	+	-	-	-	-	-	-	-	-	-	0	0	+	+	-	-	+	+	-	+	+	0	0	0	-	-	-	-	-	-	-	-
ydd	Standard Yiddish	NA	t̠ʃ	t̠ʃ	ph	TRUE	0074+0320+0283	1049	0	-	-	-	-	+	-	-	+	-	-	-	-	-	-	0	0	+	-	+	+	-	0	0	0	0	0	0	0	-	-	-	-	-	-	-	-
ydd	Standard Yiddish	NA	t̠ʃʲ	t̠ʃʲ	ph	TRUE	0074+0320+0283+02B2	1049	0	-	-	-	-	+	-	-	+	-	-	-	-	-	-	0	0	+	-	+	+	+	+	-	+	+	0	0	0	-	-	-	-	-	-	-	-
ydd	Standard Yiddish	NA	v	v	ph	TRUE	0076	1049	0	-	-	-	-	+	-	+	+	-	-	-	-	-	+	-	+	-	0	0	0	-	0	0	0	0	0	0	0	+	-	-	-	-	-	-	-
ydd	Standard Yiddish	NA	x	x	ph	TRUE	0078	1049	0	-	-	-	-	+	-	+	+	-	-	-	-	-	-	0	0	-	0	0	0	+	+	-	-	-	0	0	0	-	-	-	-	-	-	-	-
ydd	Standard Yiddish	NA	z	z	ph	TRUE	007A	1049	0	-	-	-	-	+	-	+	+	-	-	-	-	-	-	0	0	+	+	-	+	-	0	0	0	0	0	0	0	+	-	-	-	-	-	-	-
ydd	Standard Yiddish	NA	zʲ	zʲ	ph	TRUE	007A+02B2	1049	0	-	-	-	-	+	-	+	+	-	-	-	-	-	-	0	0	+	+	-	+	+	+	-	+	+	0	0	0	+	-	-	-	-	-	-	-
ydd	Standard Yiddish	NA	ŋ	ŋ	ph	TRUE	014B	1049	0	-	-	-	-	+	+	-	0	-	-	-	+	-	-	0	0	-	0	0	0	+	+	-	-	-	0	0	0	+	-	-	-	-	-	-	-
ydd	Standard Yiddish	NA	ɔ	ɔ	ph	TRUE	0254	1049	0	-	+	-	-	-	+	+	0	+	-	-	-	-	+	+	-	-	0	0	0	+	-	-	-	+	-	-	-	+	-	-	-	0	-	-	0
ydd	Standard Yiddish	NA	ɔɛ	ɔɛ ɔɛ	ph	TRUE	0254+025B	1049	0	-	+	-	-	-	+	+	0	+	-	-	-	-	+,-	+	-	-	0	0	0	+	-	-	-,+	+,-	-	-	-	+	-	-	-	0	-	-	0
ydd	Standard Yiddish	NA	ɛ	ɛ	ph	TRUE	025B	1049	0	-	+	-	-	-	+	+	0	+	-	-	-	-	-	0	0	-	0	0	0	+	-	-	+	-	-	-	-	+	-	-	-	0	-	-	0
ydd	Standard Yiddish	NA	ɛɪ	ɛɪ	ph	TRUE	025B+026A	1049	0	-	+	-	-	-	+	+	0	+	-	-	-	-	-	0	0	-	0	0	0	+	-,+	-	+	-	-	-	-	+	-	-	-	0	-	-	0
ydd	Standard Yiddish	NA	ɜ	ɜ	ph	TRUE	025C	1049	0	-	+	-	-	-	+	+	0	+	-	-	-	-	-	0	0	-	0	0	0	+	-	-	-	-	-	-	-	+	-	-	-	0	-	-	0
ydd	Standard Yiddish	NA	ɡ	ɡ	ph	TRUE	0261	1049	0	-	-	-	-	+	-	-	-	-	-	-	-	-	-	0	0	-	0	0	0	+	+	-	-	-	0	0	0	+	-	-	-	-	-	-	-
ydd	Standard Yiddish	NA	ɣ	ɣ	ph	TRUE	0263	1049	0	-	-	-	-	+	-	+	+	-	-	-	-	-	-	0	0	-	0	0	0	+	+	-	-	-	0	0	0	+	-	-	-	-	-	-	-
ydd	Standard Yiddish	NA	ɪ	ɪ	ph	TRUE	026A	1049	0	-	+	-	-	-	+	+	0	+	-	-	-	-	-	0	0	-	0	0	0	+	+	-	+	-	-	-	-	+	-	-	-	0	-	-	0
ydd	Standard Yiddish	NA	ɾ	ɾ	ph	TRUE	027E	1049	0	-	-	-	-	+	+	+	0	+	+	-	-	-	-	0	0	+	+	-	-	-	0	0	0	0	0	0	0	+	-	-	-	-	-	-	-
ydd	Standard Yiddish	NA	ʀ	ʀ	ph	TRUE	0280	1049	0	-	-	-	-	+	+	+	0	+	-	+	-	-	-	0	0	-	0	0	0	+	-	-	-	+	0	0	0	+	-	-	-	-	-	-	-
ydd	Standard Yiddish	NA	ʃ	ʃ	ph	TRUE	0283	1049	0	-	-	-	-	+	-	+	+	-	-	-	-	-	-	0	0	+	-	+	+	-	0	0	0	0	0	0	0	-	-	-	-	-	-	-	-
ydd	Standard Yiddish	NA	ʊ	ʊ	ph	TRUE	028A	1049	0	-	+	-	-	-	+	+	0	+	-	-	-	-	+	+	-	-	0	0	0	+	+	-	-	+	-	-	-	+	-	-	-	0	-	-	0
ydd	Standard Yiddish	NA	ʎ	ʎ	ph	TRUE	028E	1049	0	-	-	-	-	+	+	+	0	+	-	-	-	+	-	0	0	+	-	+	-	+	+	-	+	-	0	0	0	+	-	-	-	-	-	-	-
ydd	Standard Yiddish	NA	ʒ	ʒ	ph	TRUE	0292	1049	0	-	-	-	-	+	-	+	+	-	-	-	-	-	-	0	0	+	-	+	+	-	0	0	0	0	0	0	0	+	-	-	-	-	-	-	-
ydd	Standard Yiddish	NA	ʔ	ʔ	ph	TRUE	0294	1049	0	-	-	-	-	+	-	-	-	-	-	-	-	-	-	0	0	-	0	0	0	-	0	0	0	0	0	0	0	-	-	-	+	-	-	-	-
jqr	Aymara	NA	a	a ɛ ɑ	spa	TRUE	0061	105	0	-	+	-	-	-	+	+	0	+	-	-	-	-	-	0	0	-	0	0	0	+	-	+	-	-	0	-	-	+	-	-	-	0	-	-	0
jqr	Aymara	NA	aː	aː	spa	TRUE	0061+02D0	105	0	-	+	-	+	-	+	+	0	+	-	-	-	-	-	0	0	-	0	0	0	+	-	+	-	-	0	-	-	+	-	-	-	0	-	-	0
jqr	Aymara	NA	c	c	spa	TRUE	0063	105	0	-	-	-	-	+	-	-	-	-	-	-	-	-	-	0	0	+	-	+	-	+	+	-	+	-	0	0	0	-	-	-	-	-	-	-	-
jqr	Aymara	NA	cʰ	cʰ	spa	TRUE	0063+02B0	105	0	-	-	-	-	+	-	-	-	-	-	-	-	-	-	0	0	+	-	+	-	+	+	-	+	-	0	0	0	-	-	+	-	-	-	-	-
jqr	Aymara	NA	cʼ	cʼ	spa	TRUE	0063+02BC	105	0	-	-	-	-	+	-	-	-	-	-	-	-	-	-	0	0	+	-	+	-	+	+	-	+	-	0	0	0	-	-	-	+	-	+	-	-
jqr	Aymara	NA	i	e i ɪ	spa	TRUE	0069	105	0	-	+	-	-	-	+	+	0	+	-	-	-	-	-	0	0	-	0	0	0	+	+	-	+	-	+	-	-	+	-	-	-	0	-	-	0
jqr	Aymara	NA	iː	iː	spa	TRUE	0069+02D0	105	0	-	+	-	+	-	+	+	0	+	-	-	-	-	-	0	0	-	0	0	0	+	+	-	+	-	+	-	-	+	-	-	-	0	-	-	0
jqr	Aymara	NA	j	j	spa	TRUE	006A	105	0	-	-	-	-	-	+	+	0	+	-	-	-	-	-	0	0	-	0	0	0	+	+	-	+	-	+	0	0	+	-	-	-	-	-	-	-
jqr	Aymara	NA	k	k	spa	TRUE	006B	105	0	-	-	-	-	+	-	-	-	-	-	-	-	-	-	0	0	-	0	0	0	+	+	-	-	-	0	0	0	-	-	-	-	-	-	-	-
jqr	Aymara	NA	kʰ	kʰ	spa	TRUE	006B+02B0	105	0	-	-	-	-	+	-	-	-	-	-	-	-	-	-	0	0	-	0	0	0	+	+	-	-	-	0	0	0	-	-	+	-	-	-	-	-
jqr	Aymara	NA	kʼ	kʼ	spa	TRUE	006B+02BC	105	0	-	-	-	-	+	-	-	-	-	-	-	-	-	-	0	0	-	0	0	0	+	+	-	-	-	0	0	0	-	-	-	+	-	+	-	-
jqr	Aymara	NA	l	l	spa	TRUE	006C	105	0	-	-	-	-	+	+	+	0	+	-	-	-	+	-	0	0	+	+	-	-	-	0	0	0	0	0	0	0	+	-	-	-	-	-	-	-
jqr	Aymara	NA	m	m	spa	TRUE	006D	105	0	-	-	-	-	+	+	-	0	-	-	-	+	-	+	-	-	-	0	0	0	-	0	0	0	0	0	0	0	+	-	-	-	-	-	-	-
jqr	Aymara	NA	n	n	spa	TRUE	006E	105	0	-	-	-	-	+	+	-	0	-	-	-	+	-	-	0	0	+	+	-	-	-	0	0	0	0	0	0	0	+	-	-	-	-	-	-	-
jqr	Aymara	NA	p	p	spa	TRUE	0070	105	0	-	-	-	-	+	-	-	-	-	-	-	-	-	+	-	-	-	0	0	0	-	0	0	0	0	0	0	0	-	-	-	-	-	-	-	-
jqr	Aymara	NA	pʰ	pʰ	spa	TRUE	0070+02B0	105	0	-	-	-	-	+	-	-	-	-	-	-	-	-	+	-	-	-	0	0	0	-	0	0	0	0	0	0	0	-	-	+	-	-	-	-	-
jqr	Aymara	NA	pʼ	pʼ	spa	TRUE	0070+02BC	105	0	-	-	-	-	+	-	-	-	-	-	-	-	-	+	-	-	-	0	0	0	-	0	0	0	0	0	0	0	-	-	-	+	-	+	-	-
jqr	Aymara	NA	q	q χ	spa	TRUE	0071	105	0	-	-	-	-	+	-	-	-	-	-	-	-	-	-	0	0	-	0	0	0	+	-	-	-	+	0	0	0	-	-	-	-	-	-	-	-
jqr	Aymara	NA	qʰ	qʰ	spa	TRUE	0071+02B0	105	0	-	-	-	-	+	-	-	-	-	-	-	-	-	-	0	0	-	0	0	0	+	-	-	-	+	0	0	0	-	-	+	-	-	-	-	-
jqr	Aymara	NA	qʼ	qʼ	spa	TRUE	0071+02BC	105	0	-	-	-	-	+	-	-	-	-	-	-	-	-	-	0	0	-	0	0	0	+	-	-	-	+	0	0	0	-	-	-	+	-	+	-	-
jqr	Aymara	NA	s	s	spa	TRUE	0073	105	0	-	-	-	-	+	-	+	+	-	-	-	-	-	-	0	0	+	+	-	+	-	0	0	0	0	0	0	0	-	-	-	-	-	-	-	-
jqr	Aymara	NA	t	t	spa	TRUE	0074	105	0	-	-	-	-	+	-	-	-	-	-	-	-	-	-	0	0	+	+	-	-	-	0	0	0	0	0	0	0	-	-	-	-	-	-	-	-
jqr	Aymara	NA	ts	ts	spa	TRUE	0074+0073	105	0	-	-	-	-	+	-	-	+	-	-	-	-	-	-	0	0	+	+	-	+	-	0	0	0	0	0	0	0	-	-	-	-	-	-	-	-
jqr	Aymara	NA	tsʰ	tsʰ	spa	TRUE	0074+0073+02B0	105	0	-	-	-	-	+	-	-	+	-	-	-	-	-	-	0	0	+	+	-	+	-	0	0	0	0	0	0	0	-	-	+	-	-	-	-	-
jqr	Aymara	NA	tsʼ	tsʼ	spa	TRUE	0074+0073+02BC	105	0	-	-	-	-	+	-	-	+	-	-	-	-	-	-	0	0	+	+	-	+	-	0	0	0	0	0	0	0	-	-	-	+	-	+	-	-
jqr	Aymara	NA	tʰ	tʰ	spa	TRUE	0074+02B0	105	0	-	-	-	-	+	-	-	-	-	-	-	-	-	-	0	0	+	+	-	-	-	0	0	0	0	0	0	0	-	-	+	-	-	-	-	-
jqr	Aymara	NA	tʼ	tʼ	spa	TRUE	0074+02BC	105	0	-	-	-	-	+	-	-	-	-	-	-	-	-	-	0	0	+	+	-	-	-	0	0	0	0	0	0	0	-	-	-	+	-	+	-	-
jqr	Aymara	NA	t̠ʃ	t̠ʃ	spa	TRUE	0074+0320+0283	105	0	-	-	-	-	+	-	-	+	-	-	-	-	-	-	0	0	+	-	+	+	-	0	0	0	0	0	0	0	-	-	-	-	-	-	-	-
jqr	Aymara	NA	t̠ʃʰ	t̠ʃʰ	spa	TRUE	0074+0320+0283+02B0	105	0	-	-	-	-	+	-	-	+	-	-	-	-	-	-	0	0	+	-	+	+	-	0	0	0	0	0	0	0	-	-	+	-	-	-	-	-
jqr	Aymara	NA	t̠ʃʼ	t̠ʃʼ	spa	TRUE	0074+0320+0283+02BC	105	0	-	-	-	-	+	-	-	+	-	-	-	-	-	-	0	0	+	-	+	+	-	0	0	0	0	0	0	0	-	-	-	+	-	+	-	-
jqr	Aymara	NA	w	w	spa	TRUE	0077	105	0	-	-	-	-	-	+	+	0	+	-	-	-	-	+	+	-	-	0	0	0	+	+	-	-	+	+	0	0	+	-	-	-	-	-	-	-
jqr	Aymara	NA	x	x h	spa	TRUE	0078	105	0	-	-	-	-	+	-	+	+	-	-	-	-	-	-	0	0	-	0	0	0	+	+	-	-	-	0	0	0	-	-	-	-	-	-	-	-
jqr	Aymara	NA	ŋ	ŋ	spa	TRUE	014B	105	0	-	-	-	-	+	+	-	0	-	-	-	+	-	-	0	0	-	0	0	0	+	+	-	-	-	0	0	0	+	-	-	-	-	-	-	-
jqr	Aymara	NA	ɯ	ɯ ɯ̞ ɤ	spa	TRUE	026F	105	0	-	+	-	-	-	+	+	0	+	-	-	-	-	-	0	0	-	0	0	0	+	+	-	-	+	+	-	-	+	-	-	-	0	-	-	0
jqr	Aymara	NA	ɯː	ɯː	spa	TRUE	026F+02D0	105	0	-	+	-	+	-	+	+	0	+	-	-	-	-	-	0	0	-	0	0	0	+	+	-	-	+	+	-	-	+	-	-	-	0	-	-	0
jqr	Aymara	NA	ɲ	ɲ	spa	TRUE	0272	105	0	-	-	-	-	+	+	-	0	-	-	-	+	-	-	0	0	+	-	+	-	+	+	-	+	-	0	0	0	+	-	-	-	-	-	-	-
jqr	Aymara	NA	ɾ	ɾ	spa	TRUE	027E	105	0	-	-	-	-	+	+	+	0	+	+	-	-	-	-	0	0	+	+	-	-	-	0	0	0	0	0	0	0	+	-	-	-	-	-	-	-
jqr	Aymara	NA	ʃ	ʃ	spa	TRUE	0283	105	0	-	-	-	-	+	-	+	+	-	-	-	-	-	-	0	0	+	-	+	+	-	0	0	0	0	0	0	0	-	-	-	-	-	-	-	-
jqr	Aymara	NA	ʈʂ	ʈʂ	spa	TRUE	0288+0282	105	0	-	-	-	-	+	-	-	+	-	-	-	-	-	-	0	0	+	-	-	+	-	0	0	0	0	0	0	0	-	-	-	-	-	-	-	-
jqr	Aymara	NA	ʈʂʰ	ʈʂʰ	spa	TRUE	0288+0282+02B0	105	0	-	-	-	-	+	-	-	+	-	-	-	-	-	-	0	0	+	-	-	+	-	0	0	0	0	0	0	0	-	-	+	-	-	-	-	-
jqr	Aymara	NA	ʈʂʼ	ʈʂʼ	spa	TRUE	0288+0282+02BC	105	0	-	-	-	-	+	-	-	+	-	-	-	-	-	-	0	0	+	-	-	+	-	0	0	0	0	0	0	0	-	-	-	+	-	+	-	-
jqr	Aymara	NA	ʎ	ʎ	spa	TRUE	028E	105	0	-	-	-	-	+	+	+	0	+	-	-	-	+	-	0	0	+	-	+	-	+	+	-	+	-	0	0	0	+	-	-	-	-	-	-	-
nld	Dutch	Belgian Standard	aː	aː	ph	FALSE	0061+02D0	1050	0	-	+	-	+	-	+	+	0	+	-	-	-	-	-	0	0	-	0	0	0	+	-	+	-	-	0	-	-	+	-	-	-	0	-	-	0
nld	Dutch	Belgian Standard	b	b	ph	FALSE	0062	1050	0	-	-	-	-	+	-	-	-	-	-	-	-	-	+	-	-	-	0	0	0	-	0	0	0	0	0	0	0	+	-	-	-	-	-	-	-
nld	Dutch	Belgian Standard	d	d c	ph	FALSE	0064	1050	0	-	-	-	-	+	-	-	-	-	-	-	-	-	-	0	0	+	+	-	-	-	0	0	0	0	0	0	0	+	-	-	-	-	-	-	-
nld	Dutch	Belgian Standard	eː	eː	ph	FALSE	0065+02D0	1050	0	-	+	-	+	-	+	+	0	+	-	-	-	-	-	0	0	-	0	0	0	+	-	-	+	-	+	-	-	+	-	-	-	0	-	-	0
nld	Dutch	Belgian Standard	f	f	ph	FALSE	0066	1050	0	-	-	-	-	+	-	+	+	-	-	-	-	-	+	-	+	-	0	0	0	-	0	0	0	0	0	0	0	-	-	-	-	-	-	-	-
nld	Dutch	Belgian Standard	i	i	ph	FALSE	0069	1050	0	-	+	-	-	-	+	+	0	+	-	-	-	-	-	0	0	-	0	0	0	+	+	-	+	-	+	-	-	+	-	-	-	0	-	-	0
nld	Dutch	Belgian Standard	j	j	ph	FALSE	006A	1050	0	-	-	-	-	-	+	+	0	+	-	-	-	-	-	0	0	-	0	0	0	+	+	-	+	-	+	0	0	+	-	-	-	-	-	-	-
nld	Dutch	Belgian Standard	k	k	ph	FALSE	006B	1050	0	-	-	-	-	+	-	-	-	-	-	-	-	-	-	0	0	-	0	0	0	+	+	-	-	-	0	0	0	-	-	-	-	-	-	-	-
[truncated: 93,995 more rows]
