# Supplementary material for: Investigating environmental effects on phonology using diachronic models
Source: Evol Hum Sci. 2024 Jan 3;6:e8. doi: 10.1017/ehs.2023.33 (PMC10955398; doi:10.1017/ehs.2023.33)
Supplement: Hartmann et al. supplementary material 4 — Hartmann et al. supplementary material [file S2513843X23000336sup004.zip › TonesClimateGeoPhylo_Public-1.0/data/phonology/phoible-dataset.n3]

@prefix bibo: <http://purl.org/ontology/bibo/> .
@prefix dc: <http://purl.org/dc/elements/1.1/> .
@prefix dcterms: <http://purl.org/dc/terms/> .
@prefix foaf: <http://xmlns.com/foaf/0.1/> .
@prefix frbr: <http://purl.org/vocab/frbr/core#> .
@prefix geo: <http://www.w3.org/2003/01/geo/wgs84_pos#> .
@prefix gold: <http://purl.org/linguistics/gold/> .
@prefix isbd: <http://iflastandards.info/ns/isbd/elements/> .
@prefix lexvo: <http://lexvo.org/ontology#> .
@prefix owl: <http://www.w3.org/2002/07/owl#> .
@prefix rdf: <http://www.w3.org/1999/02/22-rdf-syntax-ns#> .
@prefix rdfs: <http://www.w3.org/2000/01/rdf-schema#> .
@prefix skos: <http://www.w3.org/2004/02/skos/core#> .
@prefix vcard: <http://www.w3.org/2001/vcard-rdf/3.0#> .
@prefix void: <http://rdfs.org/ns/void#> .
@prefix xml: <http://www.w3.org/XML/1998/namespace> .
@prefix xsd: <http://www.w3.org/2001/XMLSchema#> .

<http://phoible.org/> a void:Dataset ;
    rdfs:label "PHOIBLE Online"@en ;
    dcterms:bibliographicCitation """
Moran, Steven & McCloy, Daniel & Wright, Richard (eds.) 2014.
PHOIBLE Online.
Leipzig: Max Planck Institute for Evolutionary Anthropology.
(Available online at http://phoible.org, Accessed on 2014-09-11.)

        """ ;
    dcterms:contributor [ a foaf:Person ;
            foaf:name "Richard Wright" ],
        [ a foaf:Person ;
            foaf:name "Steven Moran" ],
        [ a foaf:Person ;
            foaf:name "Daniel McCloy" ] ;
    dcterms:description "PHOIBLE Online"@en ;
    dcterms:license <http://creativecommons.org/licenses/by-sa/3.0/> ;
    dcterms:publisher <http://www.eva.mpg.de> ;
    dcterms:rightsHolder <http://www.eva.mpg.de> ;
    dcterms:subject <http://dbpedia.org/resource/Linguistics> ;
    dcterms:title "PHOIBLE Online"@en ;
    void:feature <http://www.w3.org/ns/formats/N-Triples>,
        <http://www.w3.org/ns/formats/N3>,
        <http://www.w3.org/ns/formats/RDF_XML>,
        <http://www.w3.org/ns/formats/Turtle> ;
    void:subset <http://phoible.org/inventories>,
        <http://phoible.org/languages>,
        <http://phoible.org/parameters>,
        <http://phoible.org/sources>,
        <http://phoible.org/valuesets> ;
    skos:prefLabel "PHOIBLE Online"@en ;
    foaf:homepage "http://phoible.org/" .

<http://phoible.org/inventories> a void:Dataset ;
    void:dataDump <http://phoible.org/static/download/phoible-contribution.n3.gz> .

<http://phoible.org/languages> a void:Dataset ;
    void:dataDump <http://phoible.org/static/download/phoible-language.n3.gz> .

<http://phoible.org/parameters> a void:Dataset ;
    void:dataDump <http://phoible.org/static/download/phoible-parameter.n3.gz> .

<http://phoible.org/valuesets> a void:Dataset ;
    void:dataDump <http://phoible.org/static/download/phoible-valueset.n3.gz> .

<http://phoible.org/sources> a void:Dataset ;
    void:rootResource <http://phoible.org/sources> .

<http://www.eva.mpg.de> a foaf:Organization ;
    skos:prefLabel "Max Planck Institute for Evolutionary Anthropology"@en ;
    foaf:homepage "http://www.eva.mpg.de" ;
    foaf:mbox "phoible@eva.mpg.de" .

<http://phoible.org/inventories/view/1> rdfs:label "Korean (SPA)"@en ;
    dcterms:about <http://phoible.org/languages/kor> ;
    dcterms:contributor <http://phoible.org/contributors/SPA> ;
    dcterms:description "Korean"@en ;
    dcterms:hasPart <http://phoible.org/valuesets/1>,
        <http://phoible.org/valuesets/10>,
        <http://phoible.org/valuesets/11>,
        <http://phoible.org/valuesets/12>,
        <http://phoible.org/valuesets/13>,
        <http://phoible.org/valuesets/14>,
        <http://phoible.org/valuesets/15>,
        <http://phoible.org/valuesets/16>,
        <http://phoible.org/valuesets/17>,
        <http://phoible.org/valuesets/18>,
        <http://phoible.org/valuesets/19>,
        <http://phoible.org/valuesets/2>,
        <http://phoible.org/valuesets/20>,
        <http://phoible.org/valuesets/21>,
        <http://phoible.org/valuesets/22>,
        <http://phoible.org/valuesets/23>,
        <http://phoible.org/valuesets/24>,
        <http://phoible.org/valuesets/25>,
        <http://phoible.org/valuesets/26>,
        <http://phoible.org/valuesets/27>,
        <http://phoible.org/valuesets/28>,
        <http://phoible.org/valuesets/29>,
        <http://phoible.org/valuesets/3>,
        <http://phoible.org/valuesets/30>,
        <http://phoible.org/valuesets/31>,
        <http://phoible.org/valuesets/32>,
        <http://phoible.org/valuesets/33>,
        <http://phoible.org/valuesets/34>,
        <http://phoible.org/valuesets/35>,
        <http://phoible.org/valuesets/36>,
        <http://phoible.org/valuesets/37>,
        <http://phoible.org/valuesets/38>,
        <http://phoible.org/valuesets/39>,
        <http://phoible.org/valuesets/4>,
        <http://phoible.org/valuesets/40>,
        <http://phoible.org/valuesets/5>,
        <http://phoible.org/valuesets/6>,
        <http://phoible.org/valuesets/7>,
        <http://phoible.org/valuesets/8>,
        <http://phoible.org/valuesets/9> ;
    dcterms:title "Korean (SPA)"@en ;
    void:inDataset <http://phoible.org/> ;
    skos:prefLabel "Korean (SPA)"@en .<http://phoible.org/inventories/view/2> rdfs:label "Ket (SPA)"@en ;
    dcterms:about <http://phoible.org/languages/ket> ;
    dcterms:contributor <http://phoible.org/contributors/SPA> ;
    dcterms:description "Ket"@en ;
    dcterms:hasPart <http://phoible.org/valuesets/41>,
        <http://phoible.org/valuesets/42>,
        <http://phoible.org/valuesets/43>,
        <http://phoible.org/valuesets/44>,
        <http://phoible.org/valuesets/45>,
        <http://phoible.org/valuesets/46>,
        <http://phoible.org/valuesets/47>,
        <http://phoible.org/valuesets/48>,
        <http://phoible.org/valuesets/49>,
        <http://phoible.org/valuesets/50>,
        <http://phoible.org/valuesets/51>,
        <http://phoible.org/valuesets/52>,
        <http://phoible.org/valuesets/53>,
        <http://phoible.org/valuesets/54>,
        <http://phoible.org/valuesets/55>,
        <http://phoible.org/valuesets/56>,
        <http://phoible.org/valuesets/57>,
        <http://phoible.org/valuesets/58>,
        <http://phoible.org/valuesets/59>,
        <http://phoible.org/valuesets/60>,
        <http://phoible.org/valuesets/61>,
        <http://phoible.org/valuesets/62>,
        <http://phoible.org/valuesets/63>,
        <http://phoible.org/valuesets/64>,
        <http://phoible.org/valuesets/65>,
        <http://phoible.org/valuesets/66>,
        <http://phoible.org/valuesets/67>,
        <http://phoible.org/valuesets/68>,
        <http://phoible.org/valuesets/69>,
        <http://phoible.org/valuesets/70>,
        <http://phoible.org/valuesets/71>,
        <http://phoible.org/valuesets/72> ;
    dcterms:title "Ket (SPA)"@en ;
    void:inDataset <http://phoible.org/> ;
    skos:prefLabel "Ket (SPA)"@en .<http://phoible.org/inventories/view/3> rdfs:label "Lak (SPA)"@en ;
    dcterms:about <http://phoible.org/languages/lbe> ;
    dcterms:contributor <http://phoible.org/contributors/SPA> ;
    dcterms:description "Lak"@en ;
    dcterms:hasPart <http://phoible.org/valuesets/100>,
        <http://phoible.org/valuesets/101>,
        <http://phoible.org/valuesets/102>,
        <http://phoible.org/valuesets/103>,
        <http://phoible.org/valuesets/104>,
        <http://phoible.org/valuesets/105>,
        <http://phoible.org/valuesets/106>,
        <http://phoible.org/valuesets/107>,
        <http://phoible.org/valuesets/108>,
        <http://phoible.org/valuesets/109>,
        <http://phoible.org/valuesets/110>,
        <http://phoible.org/valuesets/111>,
        <http://phoible.org/valuesets/112>,
        <http://phoible.org/valuesets/113>,
        <http://phoible.org/valuesets/114>,
        <http://phoible.org/valuesets/115>,
        <http://phoible.org/valuesets/116>,
        <http://phoible.org/valuesets/117>,
        <http://phoible.org/valuesets/118>,
        <http://phoible.org/valuesets/119>,
        <http://phoible.org/valuesets/120>,
        <http://phoible.org/valuesets/121>,
        <http://phoible.org/valuesets/122>,
        <http://phoible.org/valuesets/123>,
        <http://phoible.org/valuesets/124>,
        <http://phoible.org/valuesets/125>,
        <http://phoible.org/valuesets/126>,
        <http://phoible.org/valuesets/127>,
        <http://phoible.org/valuesets/128>,
        <http://phoible.org/valuesets/129>,
        <http://phoible.org/valuesets/130>,
        <http://phoible.org/valuesets/131>,
        <http://phoible.org/valuesets/132>,
        <http://phoible.org/valuesets/133>,
        <http://phoible.org/valuesets/134>,
        <http://phoible.org/valuesets/135>,
        <http://phoible.org/valuesets/136>,
        <http://phoible.org/valuesets/137>,
        <http://phoible.org/valuesets/138>,
        <http://phoible.org/valuesets/139>,
        <http://phoible.org/valuesets/140>,
        <http://phoible.org/valuesets/141>,
        <http://phoible.org/valuesets/73>,
        <http://phoible.org/valuesets/74>,
        <http://phoible.org/valuesets/75>,
        <http://phoible.org/valuesets/76>,
        <http://phoible.org/valuesets/77>,
        <http://phoible.org/valuesets/78>,
        <http://phoible.org/valuesets/79>,
        <http://phoible.org/valuesets/80>,
        <http://phoible.org/valuesets/81>,
        <http://phoible.org/valuesets/82>,
        <http://phoible.org/valuesets/83>,
        <http://phoible.org/valuesets/84>,
        <http://phoible.org/valuesets/85>,
        <http://phoible.org/valuesets/86>,
        <http://phoible.org/valuesets/87>,
        <http://phoible.org/valuesets/88>,
        <http://phoible.org/valuesets/89>,
        <http://phoible.org/valuesets/90>,
        <http://phoible.org/valuesets/91>,
        <http://phoible.org/valuesets/92>,
        <http://phoible.org/valuesets/93>,
        <http://phoible.org/valuesets/94>,
        <http://phoible.org/valuesets/95>,
        <http://phoible.org/valuesets/96>,
        <http://phoible.org/valuesets/97>,
        <http://phoible.org/valuesets/98>,
        <http://phoible.org/valuesets/99> ;
    dcterms:title "Lak (SPA)"@en ;
    void:inDataset <http://phoible.org/> ;
    skos:prefLabel "Lak (SPA)"@en .<http://phoible.org/inventories/view/4> rdfs:label "Kabardian (SPA)"@en ;
    dcterms:about <http://phoible.org/languages/kbd> ;
    dcterms:contributor <http://phoible.org/contributors/SPA> ;
    dcterms:description "Kabardian"@en ;
    dcterms:hasPart <http://phoible.org/valuesets/142>,
        <http://phoible.org/valuesets/143>,
        <http://phoible.org/valuesets/144>,
        <http://phoible.org/valuesets/145>,
        <http://phoible.org/valuesets/146>,
        <http://phoible.org/valuesets/147>,
        <http://phoible.org/valuesets/148>,
        <http://phoible.org/valuesets/149>,
        <http://phoible.org/valuesets/150>,
        <http://phoible.org/valuesets/151>,
        <http://phoible.org/valuesets/152>,
        <http://phoible.org/valuesets/153>,
        <http://phoible.org/valuesets/154>,
        <http://phoible.org/valuesets/155>,
        <http://phoible.org/valuesets/156>,
        <http://phoible.org/valuesets/157>,
        <http://phoible.org/valuesets/158>,
        <http://phoible.org/valuesets/159>,
        <http://phoible.org/valuesets/160>,
        <http://phoible.org/valuesets/161>,
        <http://phoible.org/valuesets/162>,
        <http://phoible.org/valuesets/163>,
        <http://phoible.org/valuesets/164>,
        <http://phoible.org/valuesets/165>,
        <http://phoible.org/valuesets/166>,
        <http://phoible.org/valuesets/167>,
        <http://phoible.org/valuesets/168>,
        <http://phoible.org/valuesets/169>,
        <http://phoible.org/valuesets/170>,
        <http://phoible.org/valuesets/171>,
        <http://phoible.org/valuesets/172>,
        <http://phoible.org/valuesets/173>,
        <http://phoible.org/valuesets/174>,
        <http://phoible.org/valuesets/175>,
        <http://phoible.org/valuesets/176>,
        <http://phoible.org/valuesets/177>,
        <http://phoible.org/valuesets/178>,
        <http://phoible.org/valuesets/179>,
        <http://phoible.org/valuesets/180>,
        <http://phoible.org/valuesets/181>,
        <http://phoible.org/valuesets/182>,
        <http://phoible.org/valuesets/183>,
        <http://phoible.org/valuesets/184>,
        <http://phoible.org/valuesets/185>,
        <http://phoible.org/valuesets/186>,
        <http://phoible.org/valuesets/187>,
        <http://phoible.org/valuesets/188>,
        <http://phoible.org/valuesets/189>,
        <http://phoible.org/valuesets/190>,
        <http://phoible.org/valuesets/191>,
        <http://phoible.org/valuesets/192>,
        <http://phoible.org/valuesets/193>,
        <http://phoible.org/valuesets/194>,
        <http://phoible.org/valuesets/195>,
        <http://phoible.org/valuesets/196>,
        <http://phoible.org/valuesets/197> ;
    dcterms:title "Kabardian (SPA)"@en ;
    void:inDataset <http://phoible.org/> ;
    skos:prefLabel "Kabardian (SPA)"@en .<http://phoible.org/inventories/view/5> rdfs:label "Nuclear Georgian (SPA)"@en ;
    dcterms:about <http://phoible.org/languages/kat> ;
    dcterms:contributor <http://phoible.org/contributors/SPA> ;
    dcterms:description "Georgian"@en ;
    dcterms:hasPart <http://phoible.org/valuesets/198>,
        <http://phoible.org/valuesets/199>,
        <http://phoible.org/valuesets/200>,
        <http://phoible.org/valuesets/201>,
        <http://phoible.org/valuesets/202>,
        <http://phoible.org/valuesets/203>,
        <http://phoible.org/valuesets/204>,
        <http://phoible.org/valuesets/205>,
        <http://phoible.org/valuesets/206>,
        <http://phoible.org/valuesets/207>,
        <http://phoible.org/valuesets/208>,
        <http://phoible.org/valuesets/209>,
        <http://phoible.org/valuesets/210>,
        <http://phoible.org/valuesets/211>,
        <http://phoible.org/valuesets/212>,
        <http://phoible.org/valuesets/213>,
        <http://phoible.org/valuesets/214>,
        <http://phoible.org/valuesets/215>,
        <http://phoible.org/valuesets/216>,
        <http://phoible.org/valuesets/217>,
        <http://phoible.org/valuesets/218>,
        <http://phoible.org/valuesets/219>,
        <http://phoible.org/valuesets/220>,
        <http://phoible.org/valuesets/221>,
        <http://phoible.org/valuesets/222>,
        <http://phoible.org/valuesets/223>,
        <http://phoible.org/valuesets/224>,
        <http://phoible.org/valuesets/225>,
        <http://phoible.org/valuesets/226>,
        <http://phoible.org/valuesets/227>,
        <http://phoible.org/valuesets/228>,
        <http://phoible.org/valuesets/229>,
        <http://phoible.org/valuesets/230>,
        <http://phoible.org/valuesets/231>,
        <http://phoible.org/valuesets/232> ;
    dcterms:title "Nuclear Georgian (SPA)"@en ;
    void:inDataset <http://phoible.org/> ;
    skos:prefLabel "Nuclear Georgian (SPA)"@en .<http://phoible.org/inventories/view/6> rdfs:label "Burushaski (SPA)"@en ;
    dcterms:about <http://phoible.org/languages/bsk> ;
    dcterms:contributor <http://phoible.org/contributors/SPA> ;
    dcterms:description "Burushaski"@en ;
    dcterms:hasPart <http://phoible.org/valuesets/233>,
        <http://phoible.org/valuesets/234>,
        <http://phoible.org/valuesets/235>,
        <http://phoible.org/valuesets/236>,
        <http://phoible.org/valuesets/237>,
        <http://phoible.org/valuesets/238>,
        <http://phoible.org/valuesets/239>,
        <http://phoible.org/valuesets/240>,
        <http://phoible.org/valuesets/241>,
        <http://phoible.org/valuesets/242>,
        <http://phoible.org/valuesets/243>,
        <http://phoible.org/valuesets/244>,
        <http://phoible.org/valuesets/245>,
        <http://phoible.org/valuesets/246>,
        <http://phoible.org/valuesets/247>,
        <http://phoible.org/valuesets/248>,
        <http://phoible.org/valuesets/249>,
        <http://phoible.org/valuesets/250>,
        <http://phoible.org/valuesets/251>,
        <http://phoible.org/valuesets/252>,
        <http://phoible.org/valuesets/253>,
        <http://phoible.org/valuesets/254>,
        <http://phoible.org/valuesets/255>,
        <http://phoible.org/valuesets/256>,
        <http://phoible.org/valuesets/257>,
        <http://phoible.org/valuesets/258>,
        <http://phoible.org/valuesets/259>,
        <http://phoible.org/valuesets/260>,
        <http://phoible.org/valuesets/261>,
        <http://phoible.org/valuesets/262>,
        <http://phoible.org/valuesets/263>,
        <http://phoible.org/valuesets/264>,
        <http://phoible.org/valuesets/265>,
        <http://phoible.org/valuesets/266>,
        <http://phoible.org/valuesets/267>,
        <http://phoible.org/valuesets/268>,
        <http://phoible.org/valuesets/269>,
        <http://phoible.org/valuesets/270>,
        <http://phoible.org/valuesets/271>,
        <http://phoible.org/valuesets/272>,
        <http://phoible.org/valuesets/273>,
        <http://phoible.org/valuesets/274>,
        <http://phoible.org/valuesets/275>,
        <http://phoible.org/valuesets/276>,
        <http://phoible.org/valuesets/277>,
        <http://phoible.org/valuesets/278>,
        <http://phoible.org/valuesets/279>,
        <http://phoible.org/valuesets/280>,
        <http://phoible.org/valuesets/281>,
        <http://phoible.org/valuesets/282>,
        <http://phoible.org/valuesets/283>,
        <http://phoible.org/valuesets/284>,
        <http://phoible.org/valuesets/285> ;
    dcterms:title "Burushaski (SPA)"@en ;
    void:inDataset <http://phoible.org/> ;
    skos:prefLabel "Burushaski (SPA)"@en .<http://phoible.org/inventories/view/7> rdfs:label "Kurukh (SPA)"@en ;
    dcterms:about <http://phoible.org/languages/kru> ;
    dcterms:contributor <http://phoible.org/contributors/SPA> ;
    dcterms:description "Kurukh"@en ;
    dcterms:hasPart <http://phoible.org/valuesets/286>,
        <http://phoible.org/valuesets/287>,
        <http://phoible.org/valuesets/288>,
        <http://phoible.org/valuesets/289>,
        <http://phoible.org/valuesets/290>,
        <http://phoible.org/valuesets/291>,
        <http://phoible.org/valuesets/292>,
        <http://phoible.org/valuesets/293>,
        <http://phoible.org/valuesets/294>,
        <http://phoible.org/valuesets/295>,
        <http://phoible.org/valuesets/296>,
        <http://phoible.org/valuesets/297>,
        <http://phoible.org/valuesets/298>,
        <http://phoible.org/valuesets/299>,
        <http://phoible.org/valuesets/300>,
        <http://phoible.org/valuesets/301>,
        <http://phoible.org/valuesets/302>,
        <http://phoible.org/valuesets/303>,
        <http://phoible.org/valuesets/304>,
        <http://phoible.org/valuesets/305>,
        <http://phoible.org/valuesets/306>,
        <http://phoible.org/valuesets/307>,
        <http://phoible.org/valuesets/308>,
        <http://phoible.org/valuesets/309>,
        <http://phoible.org/valuesets/310>,
        <http://phoible.org/valuesets/311>,
        <http://phoible.org/valuesets/312>,
        <http://phoible.org/valuesets/313>,
        <http://phoible.org/valuesets/314>,
        <http://phoible.org/valuesets/315>,
        <http://phoible.org/valuesets/316>,
        <http://phoible.org/valuesets/317>,
        <http://phoible.org/valuesets/318>,
        <http://phoible.org/valuesets/319>,
        <http://phoible.org/valuesets/320>,
        <http://phoible.org/valuesets/321>,
        <http://phoible.org/valuesets/322>,
        <http://phoible.org/valuesets/323>,
        <http://phoible.org/valuesets/324>,
        <http://phoible.org/valuesets/325>,
        <http://phoible.org/valuesets/326>,
        <http://phoible.org/valuesets/327>,
        <http://phoible.org/valuesets/328>,
        <http://phoible.org/valuesets/329>,
        <http://phoible.org/valuesets/330>,
        <http://phoible.org/valuesets/331>,
        <http://phoible.org/valuesets/332>,
        <http://phoible.org/valuesets/333>,
        <http://phoible.org/valuesets/334>,
        <http://phoible.org/valuesets/335>,
        <http://phoible.org/valuesets/336>,
        <http://phoible.org/valuesets/337>,
        <http://phoible.org/valuesets/338>,
        <http://phoible.org/valuesets/339>,
        <http://phoible.org/valuesets/340>,
        <http://phoible.org/valuesets/341>,
        <http://phoible.org/valuesets/342>,
        <http://phoible.org/valuesets/343>,
        <http://phoible.org/valuesets/344>,
        <http://phoible.org/valuesets/345>,
        <http://phoible.org/valuesets/346>,
        <http://phoible.org/valuesets/347>,
        <http://phoible.org/valuesets/348>,
        <http://phoible.org/valuesets/349>,
        <http://phoible.org/valuesets/350>,
        <http://phoible.org/valuesets/351>,
        <http://phoible.org/valuesets/352>,
        <http://phoible.org/valuesets/353> ;
    dcterms:title "Kurukh (SPA)"@en ;
    void:inDataset <http://phoible.org/> ;
    skos:prefLabel "Kurukh (SPA)"@en .<http://phoible.org/inventories/view/8> rdfs:label "Telugu (SPA)"@en ;
    dcterms:about <http://phoible.org/languages/tel> ;
    dcterms:contributor <http://phoible.org/contributors/SPA> ;
    dcterms:description "Telugu"@en ;
    dcterms:hasPart <http://phoible.org/valuesets/354>,
        <http://phoible.org/valuesets/355>,
        <http://phoible.org/valuesets/356>,
        <http://phoible.org/valuesets/357>,
        <http://phoible.org/valuesets/358>,
        <http://phoible.org/valuesets/359>,
        <http://phoible.org/valuesets/360>,
        <http://phoible.org/valuesets/361>,
        <http://phoible.org/valuesets/362>,
        <http://phoible.org/valuesets/363>,
        <http://phoible.org/valuesets/364>,
        <http://phoible.org/valuesets/365>,
        <http://phoible.org/valuesets/366>,
        <http://phoible.org/valuesets/367>,
        <http://phoible.org/valuesets/368>,
        <http://phoible.org/valuesets/369>,
        <http://phoible.org/valuesets/370>,
        <http://phoible.org/valuesets/371>,
        <http://phoible.org/valuesets/372>,
        <http://phoible.org/valuesets/373>,
        <http://phoible.org/valuesets/374>,
        <http://phoible.org/valuesets/375>,
        <http://phoible.org/valuesets/376>,
        <http://phoible.org/valuesets/377>,
        <http://phoible.org/valuesets/378>,
        <http://phoible.org/valuesets/379>,
        <http://phoible.org/valuesets/380>,
        <http://phoible.org/valuesets/381>,
        <http://phoible.org/valuesets/382>,
        <http://phoible.org/valuesets/383>,
        <http://phoible.org/valuesets/384>,
        <http://phoible.org/valuesets/385>,
        <http://phoible.org/valuesets/386>,
        <http://phoible.org/valuesets/387>,
        <http://phoible.org/valuesets/388>,
        <http://phoible.org/valuesets/389>,
        <http://phoible.org/valuesets/390>,
        <http://phoible.org/valuesets/391>,
        <http://phoible.org/valuesets/392>,
        <http://phoible.org/valuesets/393>,
        <http://phoible.org/valuesets/394>,
        <http://phoible.org/valuesets/395>,
        <http://phoible.org/valuesets/396>,
        <http://phoible.org/valuesets/397>,
        <http://phoible.org/valuesets/398>,
        <http://phoible.org/valuesets/399>,
        <http://phoible.org/valuesets/400>,
        <http://phoible.org/valuesets/401>,
        <http://phoible.org/valuesets/402>,
        <http://phoible.org/valuesets/403>,
        <http://phoible.org/valuesets/404>,
        <http://phoible.org/valuesets/405>,
        <http://phoible.org/valuesets/406>,
        <http://phoible.org/valuesets/407>,
        <http://phoible.org/valuesets/408>,
        <http://phoible.org/valuesets/409>,
        <http://phoible.org/valuesets/410>,
        <http://phoible.org/valuesets/411>,
        <http://phoible.org/valuesets/412>,
        <http://phoible.org/valuesets/413>,
        <http://phoible.org/valuesets/414>,
        <http://phoible.org/valuesets/415>,
        <http://phoible.org/valuesets/416>,
        <http://phoible.org/valuesets/417>,
        <http://phoible.org/valuesets/418>,
        <http://phoible.org/valuesets/419>,
        <http://phoible.org/valuesets/420>,
        <http://phoible.org/valuesets/421> ;
    dcterms:title "Telugu (SPA)"@en ;
    void:inDataset <http://phoible.org/> ;
    skos:prefLabel "Telugu (SPA)"@en .<http://phoible.org/inventories/view/9> rdfs:label "Kota (India) (SPA)"@en ;
    dcterms:about <http://phoible.org/languages/kfe> ;
    dcterms:contributor <http://phoible.org/contributors/SPA> ;
    dcterms:description "Kota"@en ;
    dcterms:hasPart <http://phoible.org/valuesets/422>,
        <http://phoible.org/valuesets/423>,
        <http://phoible.org/valuesets/424>,
        <http://phoible.org/valuesets/425>,
        <http://phoible.org/valuesets/426>,
        <http://phoible.org/valuesets/427>,
        <http://phoible.org/valuesets/428>,
        <http://phoible.org/valuesets/429>,
        <http://phoible.org/valuesets/430>,
        <http://phoible.org/valuesets/431>,
        <http://phoible.org/valuesets/432>,
        <http://phoible.org/valuesets/433>,
        <http://phoible.org/valuesets/434>,
        <http://phoible.org/valuesets/435>,
        <http://phoible.org/valuesets/436>,
        <http://phoible.org/valuesets/437>,
        <http://phoible.org/valuesets/438>,
        <http://phoible.org/valuesets/439>,
        <http://phoible.org/valuesets/440>,
        <http://phoible.org/valuesets/441>,
        <http://phoible.org/valuesets/442>,
        <http://phoible.org/valuesets/443>,
        <http://phoible.org/valuesets/444>,
        <http://phoible.org/valuesets/445>,
        <http://phoible.org/valuesets/446>,
        <http://phoible.org/valuesets/447>,
        <http://phoible.org/valuesets/448>,
        <http://phoible.org/valuesets/449>,
        <http://phoible.org/valuesets/450>,
        <http://phoible.org/valuesets/451>,
        <http://phoible.org/valuesets/452>,
        <http://phoible.org/valuesets/453>,
        <http://phoible.org/valuesets/454>,
        <http://phoible.org/valuesets/455> ;
    dcterms:title "Kota (India) (SPA)"@en ;
    void:inDataset <http://phoible.org/> ;
    skos:prefLabel "Kota (India) (SPA)"@en .<http://phoible.org/inventories/view/10> rdfs:label "Mundari (SPA)"@en ;
    dcterms:about <http://phoible.org/languages/unr> ;
    dcterms:contributor <http://phoible.org/contributors/SPA> ;
    dcterms:description "Mundari"@en ;
    dcterms:hasPart <http://phoible.org/valuesets/456>,
        <http://phoible.org/valuesets/457>,
        <http://phoible.org/valuesets/458>,
        <http://phoible.org/valuesets/459>,
        <http://phoible.org/valuesets/460>,
        <http://phoible.org/valuesets/461>,
        <http://phoible.org/valuesets/462>,
        <http://phoible.org/valuesets/463>,
        <http://phoible.org/valuesets/464>,
        <http://phoible.org/valuesets/465>,
        <http://phoible.org/valuesets/466>,
        <http://phoible.org/valuesets/467>,
        <http://phoible.org/valuesets/468>,
        <http://phoible.org/valuesets/469>,
        <http://phoible.org/valuesets/470>,
        <http://phoible.org/valuesets/471>,
        <http://phoible.org/valuesets/472>,
        <http://phoible.org/valuesets/473>,
        <http://phoible.org/valuesets/474>,
        <http://phoible.org/valuesets/475>,
        <http://phoible.org/valuesets/476>,
        <http://phoible.org/valuesets/477>,
        <http://phoible.org/valuesets/478>,
        <http://phoible.org/valuesets/479>,
        <http://phoible.org/valuesets/480>,
        <http://phoible.org/valuesets/481>,
        <http://phoible.org/valuesets/482>,
        <http://phoible.org/valuesets/483>,
        <http://phoible.org/valuesets/484>,
        <http://phoible.org/valuesets/485>,
        <http://phoible.org/valuesets/486>,
        <http://phoible.org/valuesets/487>,
        <http://phoible.org/valuesets/488>,
        <http://phoible.org/valuesets/489>,
        <http://phoible.org/valuesets/490>,
        <http://phoible.org/valuesets/491>,
        <http://phoible.org/valuesets/492> ;
    dcterms:title "Mundari (SPA)"@en ;
    void:inDataset <http://phoible.org/> ;
    skos:prefLabel "Mundari (SPA)"@en .<http://phoible.org/inventories/view/11> rdfs:label "Kharia (SPA)"@en ;
    dcterms:about <http://phoible.org/languages/khr> ;
    dcterms:contributor <http://phoible.org/contributors/SPA> ;
    dcterms:description "Kharia"@en ;
    dcterms:hasPart <http://phoible.org/valuesets/493>,
        <http://phoible.org/valuesets/494>,
        <http://phoible.org/valuesets/495>,
        <http://phoible.org/valuesets/496>,
        <http://phoible.org/valuesets/497>,
        <http://phoible.org/valuesets/498>,
        <http://phoible.org/valuesets/499>,
        <http://phoible.org/valuesets/500>,
        <http://phoible.org/valuesets/501>,
        <http://phoible.org/valuesets/502>,
        <http://phoible.org/valuesets/503>,
        <http://phoible.org/valuesets/504>,
        <http://phoible.org/valuesets/505>,
        <http://phoible.org/valuesets/506>,
        <http://phoible.org/valuesets/507>,
        <http://phoible.org/valuesets/508>,
        <http://phoible.org/valuesets/509>,
        <http://phoible.org/valuesets/510>,
        <http://phoible.org/valuesets/511>,
        <http://phoible.org/valuesets/512>,
        <http://phoible.org/valuesets/513>,
        <http://phoible.org/valuesets/514>,
        <http://phoible.org/valuesets/515>,
        <http://phoible.org/valuesets/516>,
        <http://phoible.org/valuesets/517>,
        <http://phoible.org/valuesets/518>,
        <http://phoible.org/valuesets/519>,
        <http://phoible.org/valuesets/520>,
        <http://phoible.org/valuesets/521>,
        <http://phoible.org/valuesets/522>,
        <http://phoible.org/valuesets/523>,
        <http://phoible.org/valuesets/524>,
        <http://phoible.org/valuesets/525>,
        <http://phoible.org/valuesets/526>,
        <http://phoible.org/valuesets/527>,
        <http://phoible.org/valuesets/528>,
        <http://phoible.org/valuesets/529>,
        <http://phoible.org/valuesets/530>,
        <http://phoible.org/valuesets/531>,
        <http://phoible.org/valuesets/532>,
        <http://phoible.org/valuesets/533> ;
    dcterms:title "Kharia (SPA)"@en ;
    void:inDataset <http://phoible.org/> ;
    skos:prefLabel "Kharia (SPA)"@en .<http://phoible.org/inventories/view/12> rdfs:label "Khasi (SPA)"@en ;
    dcterms:about <http://phoible.org/languages/kha> ;
    dcterms:contributor <http://phoible.org/contributors/SPA> ;
    dcterms:description "Khasi"@en ;
    dcterms:hasPart <http://phoible.org/valuesets/534>,
        <http://phoible.org/valuesets/535>,
        <http://phoible.org/valuesets/536>,
        <http://phoible.org/valuesets/537>,
        <http://phoible.org/valuesets/538>,
        <http://phoible.org/valuesets/539>,
        <http://phoible.org/valuesets/540>,
        <http://phoible.org/valuesets/541>,
        <http://phoible.org/valuesets/542>,
        <http://phoible.org/valuesets/543>,
        <http://phoible.org/valuesets/544>,
        <http://phoible.org/valuesets/545>,
        <http://phoible.org/valuesets/546>,
        <http://phoible.org/valuesets/547>,
        <http://phoible.org/valuesets/548>,
        <http://phoible.org/valuesets/549>,
        <http://phoible.org/valuesets/550>,
        <http://phoible.org/valuesets/551>,
        <http://phoible.org/valuesets/552>,
        <http://phoible.org/valuesets/553>,
        <http://phoible.org/valuesets/554>,
        <http://phoible.org/valuesets/555>,
        <http://phoible.org/valuesets/556>,
        <http://phoible.org/valuesets/557>,
        <http://phoible.org/valuesets/558>,
        <http://phoible.org/valuesets/559>,
        <http://phoible.org/valuesets/560>,
        <http://phoible.org/valuesets/561> ;
    dcterms:title "Khasi (SPA)"@en ;
    void:inDataset <http://phoible.org/> ;
    skos:prefLabel "Khasi (SPA)"@en .<http://phoible.org/inventories/view/13> rdfs:label "Sedang (SPA)"@en ;
    dcterms:about <http://phoible.org/languages/sed> ;
    dcterms:contributor <http://phoible.org/contributors/SPA> ;
    dcterms:description "Sedang"@en ;
    dcterms:hasPart <http://phoible.org/valuesets/562>,
        <http://phoible.org/valuesets/563>,
        <http://phoible.org/valuesets/564>,
        <http://phoible.org/valuesets/565>,
        <http://phoible.org/valuesets/566>,
        <http://phoible.org/valuesets/567>,
        <http://phoible.org/valuesets/568>,
        <http://phoible.org/valuesets/569>,
        <http://phoible.org/valuesets/570>,
        <http://phoible.org/valuesets/571>,
        <http://phoible.org/valuesets/572>,
        <http://phoible.org/valuesets/573>,
        <http://phoible.org/valuesets/574>,
        <http://phoible.org/valuesets/575>,
        <http://phoible.org/valuesets/576>,
        <http://phoible.org/valuesets/577>,
        <http://phoible.org/valuesets/578>,
        <http://phoible.org/valuesets/579>,
        <http://phoible.org/valuesets/580>,
        <http://phoible.org/valuesets/581>,
        <http://phoible.org/valuesets/582>,
        <http://phoible.org/valuesets/583>,
        <http://phoible.org/valuesets/584>,
        <http://phoible.org/valuesets/585>,
        <http://phoible.org/valuesets/586>,
        <http://phoible.org/valuesets/587>,
        <http://phoible.org/valuesets/588>,
        <http://phoible.org/valuesets/589>,
        <http://phoible.org/valuesets/590>,
        <http://phoible.org/valuesets/591>,
        <http://phoible.org/valuesets/592>,
        <http://phoible.org/valuesets/593>,
        <http://phoible.org/valuesets/594>,
        <http://phoible.org/valuesets/595>,
        <http://phoible.org/valuesets/596>,
        <http://phoible.org/valuesets/597>,
        <http://phoible.org/valuesets/598>,
        <http://phoible.org/valuesets/599>,
        <http://phoible.org/valuesets/600>,
        <http://phoible.org/valuesets/601>,
        <http://phoible.org/valuesets/602>,
        <http://phoible.org/valuesets/603>,
        <http://phoible.org/valuesets/604>,
        <http://phoible.org/valuesets/605>,
        <http://phoible.org/valuesets/606>,
        <http://phoible.org/valuesets/607>,
        <http://phoible.org/valuesets/608>,
        <http://phoible.org/valuesets/609>,
        <http://phoible.org/valuesets/610>,
        <http://phoible.org/valuesets/611>,
        <http://phoible.org/valuesets/612>,
        <http://phoible.org/valuesets/613>,
        <http://phoible.org/valuesets/614> ;
    dcterms:title "Sedang (SPA)"@en ;
    void:inDataset <http://phoible.org/> ;
    skos:prefLabel "Sedang (SPA)"@en .<http://phoible.org/inventories/view/14> rdfs:label "Central Khmer (SPA)"@en ;
    dcterms:about <http://phoible.org/languages/khm> ;
    dcterms:contributor <http://phoible.org/contributors/SPA> ;
    dcterms:description "Cambodian"@en ;
    dcterms:hasPart <http://phoible.org/valuesets/615>,
        <http://phoible.org/valuesets/616>,
        <http://phoible.org/valuesets/617>,
        <http://phoible.org/valuesets/618>,
        <http://phoible.org/valuesets/619>,
        <http://phoible.org/valuesets/620>,
        <http://phoible.org/valuesets/621>,
        <http://phoible.org/valuesets/622>,
        <http://phoible.org/valuesets/623>,
        <http://phoible.org/valuesets/624>,
        <http://phoible.org/valuesets/625>,
        <http://phoible.org/valuesets/626>,
        <http://phoible.org/valuesets/627>,
        <http://phoible.org/valuesets/628>,
        <http://phoible.org/valuesets/629>,
        <http://phoible.org/valuesets/630>,
        <http://phoible.org/valuesets/631>,
        <http://phoible.org/valuesets/632>,
        <http://phoible.org/valuesets/633>,
        <http://phoible.org/valuesets/634>,
        <http://phoible.org/valuesets/635>,
        <http://phoible.org/valuesets/636>,
        <http://phoible.org/valuesets/637>,
        <http://phoible.org/valuesets/638>,
        <http://phoible.org/valuesets/639>,
        <http://phoible.org/valuesets/640>,
        <http://phoible.org/valuesets/641>,
        <http://phoible.org/valuesets/642>,
        <http://phoible.org/valuesets/643>,
        <http://phoible.org/valuesets/644>,
        <http://phoible.org/valuesets/645>,
        <http://phoible.org/valuesets/646>,
        <http://phoible.org/valuesets/647>,
        <http://phoible.org/valuesets/648>,
        <http://phoible.org/valuesets/649>,
        <http://phoible.org/valuesets/650>,
        <http://phoible.org/valuesets/651>,
        <http://phoible.org/valuesets/652>,
        <http://phoible.org/valuesets/653>,
        <http://phoible.org/valuesets/654>,
        <http://phoible.org/valuesets/655>,
        <http://phoible.org/valuesets/656> ;
    dcterms:title "Central Khmer (SPA)"@en ;
    void:inDataset <http://phoible.org/> ;
    skos:prefLabel "Central Khmer (SPA)"@en .<http://phoible.org/inventories/view/15> rdfs:label "Vietnamese (SPA)"@en ;
    dcterms:about <http://phoible.org/languages/vie> ;
    dcterms:contributor <http://phoible.org/contributors/SPA> ;
    dcterms:description "Vietnamese"@en ;
    dcterms:hasPart <http://phoible.org/valuesets/657>,
        <http://phoible.org/valuesets/658>,
        <http://phoible.org/valuesets/659>,
        <http://phoible.org/valuesets/660>,
        <http://phoible.org/valuesets/661>,
        <http://phoible.org/valuesets/662>,
        <http://phoible.org/valuesets/663>,
        <http://phoible.org/valuesets/664>,
        <http://phoible.org/valuesets/665>,
        <http://phoible.org/valuesets/666>,
        <http://phoible.org/valuesets/667>,
        <http://phoible.org/valuesets/668>,
        <http://phoible.org/valuesets/669>,
        <http://phoible.org/valuesets/670>,
        <http://phoible.org/valuesets/671>,
        <http://phoible.org/valuesets/672>,
        <http://phoible.org/valuesets/673>,
        <http://phoible.org/valuesets/674>,
        <http://phoible.org/valuesets/675>,
        <http://phoible.org/valuesets/676>,
        <http://phoible.org/valuesets/677>,
        <http://phoible.org/valuesets/678>,
        <http://phoible.org/valuesets/679>,
        <http://phoible.org/valuesets/680>,
        <http://phoible.org/valuesets/681>,
        <http://phoible.org/valuesets/682>,
        <http://phoible.org/valuesets/683>,
        <http://phoible.org/valuesets/684>,
        <http://phoible.org/valuesets/685>,
        <http://phoible.org/valuesets/686>,
        <http://phoible.org/valuesets/687>,
        <http://phoible.org/valuesets/688>,
        <http://phoible.org/valuesets/689>,
        <http://phoible.org/valuesets/690>,
        <http://phoible.org/valuesets/691>,
        <http://phoible.org/valuesets/692>,
        <http://phoible.org/valuesets/693>,
        <http://phoible.org/valuesets/694>,
        <http://phoible.org/valuesets/695> ;
    dcterms:title "Vietnamese (SPA)"@en ;
    void:inDataset <http://phoible.org/> ;
    skos:prefLabel "Vietnamese (SPA)"@en .<http://phoible.org/inventories/view/16> rdfs:label "Mandarin Chinese (SPA)"@en ;
    dcterms:about <http://phoible.org/languages/cmn> ;
    dcterms:contributor <http://phoible.org/contributors/SPA> ;
    dcterms:description "Mandarin Chinese"@en ;
    dcterms:hasPart <http://phoible.org/valuesets/696>,
        <http://phoible.org/valuesets/697>,
        <http://phoible.org/valuesets/698>,
        <http://phoible.org/valuesets/699>,
        <http://phoible.org/valuesets/700>,
        <http://phoible.org/valuesets/701>,
        <http://phoible.org/valuesets/702>,
        <http://phoible.org/valuesets/703>,
        <http://phoible.org/valuesets/704>,
        <http://phoible.org/valuesets/705>,
        <http://phoible.org/valuesets/706>,
        <http://phoible.org/valuesets/707>,
        <http://phoible.org/valuesets/708>,
        <http://phoible.org/valuesets/709>,
        <http://phoible.org/valuesets/710>,
        <http://phoible.org/valuesets/711>,
        <http://phoible.org/valuesets/712>,
        <http://phoible.org/valuesets/713>,
        <http://phoible.org/valuesets/714>,
        <http://phoible.org/valuesets/715>,
        <http://phoible.org/valuesets/716>,
        <http://phoible.org/valuesets/717>,
        <http://phoible.org/valuesets/718>,
        <http://phoible.org/valuesets/719>,
        <http://phoible.org/valuesets/720>,
        <http://phoible.org/valuesets/721>,
        <http://phoible.org/valuesets/722>,
        <http://phoible.org/valuesets/723>,
        <http://phoible.org/valuesets/724>,
        <http://phoible.org/valuesets/725>,
        <http://phoible.org/valuesets/726>,
        <http://phoible.org/valuesets/727>,
        <http://phoible.org/valuesets/728>,
        <http://phoible.org/valuesets/729>,
        <http://phoible.org/valuesets/730>,
        <http://phoible.org/valuesets/731>,
        <http://phoible.org/valuesets/732>,
        <http://phoible.org/valuesets/733>,
        <http://phoible.org/valuesets/734>,
        <http://phoible.org/valuesets/735>,
        <http://phoible.org/valuesets/736>,
        <http://phoible.org/valuesets/737>,
        <http://phoible.org/valuesets/738> ;
    dcterms:title "Mandarin Chinese (SPA)"@en ;
    void:inDataset <http://phoible.org/> ;
    skos:prefLabel "Mandarin Chinese (SPA)"@en .<http://phoible.org/inventories/view/17> rdfs:label "Wu Chinese (SPA)"@en ;
    dcterms:about <http://phoible.org/languages/wuu> ;
    dcterms:contributor <http://phoible.org/contributors/SPA> ;
    dcterms:description "Wu"@en ;
    dcterms:hasPart <http://phoible.org/valuesets/739>,
        <http://phoible.org/valuesets/740>,
        <http://phoible.org/valuesets/741>,
        <http://phoible.org/valuesets/742>,
        <http://phoible.org/valuesets/743>,
        <http://phoible.org/valuesets/744>,
        <http://phoible.org/valuesets/745>,
        <http://phoible.org/valuesets/746>,
        <http://phoible.org/valuesets/747>,
        <http://phoible.org/valuesets/748>,
        <http://phoible.org/valuesets/749>,
        <http://phoible.org/valuesets/750>,
        <http://phoible.org/valuesets/751>,
        <http://phoible.org/valuesets/752>,
        <http://phoible.org/valuesets/753>,
        <http://phoible.org/valuesets/754>,
        <http://phoible.org/valuesets/755>,
        <http://phoible.org/valuesets/756>,
        <http://phoible.org/valuesets/757>,
        <http://phoible.org/valuesets/758>,
        <http://phoible.org/valuesets/759>,
        <http://phoible.org/valuesets/760>,
        <http://phoible.org/valuesets/761>,
        <http://phoible.org/valuesets/762>,
        <http://phoible.org/valuesets/763>,
        <http://phoible.org/valuesets/764>,
        <http://phoible.org/valuesets/765>,
        <http://phoible.org/valuesets/766>,
        <http://phoible.org/valuesets/767>,
        <http://phoible.org/valuesets/768>,
        <http://phoible.org/valuesets/769>,
        <http://phoible.org/valuesets/770>,
        <http://phoible.org/valuesets/771>,
        <http://phoible.org/valuesets/772>,
        <http://phoible.org/valuesets/773>,
        <http://phoible.org/valuesets/774>,
        <http://phoible.org/valuesets/775>,
        <http://phoible.org/valuesets/776>,
        <http://phoible.org/valuesets/777>,
        <http://phoible.org/valuesets/778>,
        <http://phoible.org/valuesets/779> ;
    dcterms:title "Wu Chinese (SPA)"@en ;
    void:inDataset <http://phoible.org/> ;
    skos:prefLabel "Wu Chinese (SPA)"@en .<http://phoible.org/inventories/view/18> rdfs:label "Hakka Chinese (SPA)"@en ;
    dcterms:about <http://phoible.org/languages/hak> ;
    dcterms:contributor <http://phoible.org/contributors/SPA> ;
    dcterms:description "Hakka"@en ;
    dcterms:hasPart <http://phoible.org/valuesets/780>,
        <http://phoible.org/valuesets/781>,
        <http://phoible.org/valuesets/782>,
        <http://phoible.org/valuesets/783>,
        <http://phoible.org/valuesets/784>,
        <http://phoible.org/valuesets/785>,
        <http://phoible.org/valuesets/786>,
        <http://phoible.org/valuesets/787>,
        <http://phoible.org/valuesets/788>,
        <http://phoible.org/valuesets/789>,
        <http://phoible.org/valuesets/790>,
        <http://phoible.org/valuesets/791>,
        <http://phoible.org/valuesets/792>,
        <http://phoible.org/valuesets/793>,
        <http://phoible.org/valuesets/794>,
        <http://phoible.org/valuesets/795>,
        <http://phoible.org/valuesets/796>,
        <http://phoible.org/valuesets/797>,
        <http://phoible.org/valuesets/798>,
        <http://phoible.org/valuesets/799>,
        <http://phoible.org/valuesets/800>,
        <http://phoible.org/valuesets/801>,
        <http://phoible.org/valuesets/802>,
        <http://phoible.org/valuesets/803>,
        <http://phoible.org/valuesets/804>,
        <http://phoible.org/valuesets/805>,
        <http://phoible.org/valuesets/806>,
        <http://phoible.org/valuesets/807>,
        <http://phoible.org/valuesets/808>,
        <http://phoible.org/valuesets/809>,
        <http://phoible.org/valuesets/810> ;
    dcterms:title "Hakka Chinese (SPA)"@en ;
    void:inDataset <http://phoible.org/> ;
    skos:prefLabel "Hakka Chinese (SPA)"@en .<http://phoible.org/inventories/view/19> rdfs:label "Yue Chinese (SPA)"@en ;
    dcterms:about <http://phoible.org/languages/yue> ;
    dcterms:contributor <http://phoible.org/contributors/SPA> ;
    dcterms:description "Cantonese"@en ;
    dcterms:hasPart <http://phoible.org/valuesets/811>,
        <http://phoible.org/valuesets/812>,
        <http://phoible.org/valuesets/813>,
        <http://phoible.org/valuesets/814>,
        <http://phoible.org/valuesets/815>,
        <http://phoible.org/valuesets/816>,
        <http://phoible.org/valuesets/817>,
        <http://phoible.org/valuesets/818>,
        <http://phoible.org/valuesets/819>,
        <http://phoible.org/valuesets/820>,
        <http://phoible.org/valuesets/821>,
        <http://phoible.org/valuesets/822>,
        <http://phoible.org/valuesets/823>,
        <http://phoible.org/valuesets/824>,
        <http://phoible.org/valuesets/825>,
        <http://phoible.org/valuesets/826>,
        <http://phoible.org/valuesets/827>,
        <http://phoible.org/valuesets/828>,
        <http://phoible.org/valuesets/829>,
        <http://phoible.org/valuesets/830>,
        <http://phoible.org/valuesets/831>,
        <http://phoible.org/valuesets/832>,
        <http://phoible.org/valuesets/833>,
        <http://phoible.org/valuesets/834>,
        <http://phoible.org/valuesets/835>,
        <http://phoible.org/valuesets/836>,
        <http://phoible.org/valuesets/837>,
        <http://phoible.org/valuesets/838>,
        <http://phoible.org/valuesets/839>,
        <http://phoible.org/valuesets/840>,
        <http://phoible.org/valuesets/841>,
        <http://phoible.org/valuesets/842> ;
    dcterms:title "Yue Chinese (SPA)"@en ;
    void:inDataset <http://phoible.org/> ;
    skos:prefLabel "Yue Chinese (SPA)"@en .<http://phoible.org/inventories/view/20> rdfs:label "Iu Mien (SPA)"@en ;
    dcterms:about <http://phoible.org/languages/ium> ;
    dcterms:contributor <http://phoible.org/contributors/SPA> ;
    dcterms:description "Yao"@en ;
    dcterms:hasPart <http://phoible.org/valuesets/843>,
        <http://phoible.org/valuesets/844>,
        <http://phoible.org/valuesets/845>,
        <http://phoible.org/valuesets/846>,
        <http://phoible.org/valuesets/847>,
        <http://phoible.org/valuesets/848>,
        <http://phoible.org/valuesets/849>,
        <http://phoible.org/valuesets/850>,
        <http://phoible.org/valuesets/851>,
        <http://phoible.org/valuesets/852>,
        <http://phoible.org/valuesets/853>,
        <http://phoible.org/valuesets/854>,
        <http://phoible.org/valuesets/855>,
        <http://phoible.org/valuesets/856>,
        <http://phoible.org/valuesets/857>,
        <http://phoible.org/valuesets/858>,
        <http://phoible.org/valuesets/859>,
        <http://phoible.org/valuesets/860>,
        <http://phoible.org/valuesets/861>,
        <http://phoible.org/valuesets/862>,
        <http://phoible.org/valuesets/863>,
        <http://phoible.org/valuesets/864>,
        <http://phoible.org/valuesets/865>,
        <http://phoible.org/valuesets/866>,
        <http://phoible.org/valuesets/867>,
        <http://phoible.org/valuesets/868>,
        <http://phoible.org/valuesets/869>,
        <http://phoible.org/valuesets/870>,
        <http://phoible.org/valuesets/871>,
        <http://phoible.org/valuesets/872>,
        <http://phoible.org/valuesets/873>,
        <http://phoible.org/valuesets/874>,
        <http://phoible.org/valuesets/875>,
        <http://phoible.org/valuesets/876>,
        <http://phoible.org/valuesets/877>,
        <http://phoible.org/valuesets/878>,
        <http://phoible.org/valuesets/879>,
        <http://phoible.org/valuesets/880>,
        <http://phoible.org/valuesets/881>,
        <http://phoible.org/valuesets/882>,
        <http://phoible.org/valuesets/883>,
        <http://phoible.org/valuesets/884>,
        <http://phoible.org/valuesets/885>,
        <http://phoible.org/valuesets/886>,
        <http://phoible.org/valuesets/887>,
        <http://phoible.org/valuesets/888>,
        <http://phoible.org/valuesets/889>,
        <http://phoible.org/valuesets/890>,
        <http://phoible.org/valuesets/891> ;
    dcterms:title "Iu Mien (SPA)"@en ;
    void:inDataset <http://phoible.org/> ;
    skos:prefLabel "Iu Mien (SPA)"@en .<http://phoible.org/inventories/view/21> rdfs:label "Nisi (India) (SPA)"@en ;
    dcterms:about <http://phoible.org/languages/dap> ;
    dcterms:contributor <http://phoible.org/contributors/SPA> ;
    dcterms:description "Dafla"@en ;
    dcterms:hasPart <http://phoible.org/valuesets/892>,
        <http://phoible.org/valuesets/893>,
        <http://phoible.org/valuesets/894>,
        <http://phoible.org/valuesets/895>,
        <http://phoible.org/valuesets/896>,
        <http://phoible.org/valuesets/897>,
        <http://phoible.org/valuesets/898>,
        <http://phoible.org/valuesets/899>,
        <http://phoible.org/valuesets/900>,
        <http://phoible.org/valuesets/901>,
        <http://phoible.org/valuesets/902>,
        <http://phoible.org/valuesets/903>,
        <http://phoible.org/valuesets/904>,
        <http://phoible.org/valuesets/905>,
        <http://phoible.org/valuesets/906>,
        <http://phoible.org/valuesets/907>,
        <http://phoible.org/valuesets/908>,
        <http://phoible.org/valuesets/909>,
        <http://phoible.org/valuesets/910>,
        <http://phoible.org/valuesets/911>,
        <http://phoible.org/valuesets/912>,
        <http://phoible.org/valuesets/913>,
        <http://phoible.org/valuesets/914>,
        <http://phoible.org/valuesets/915>,
        <http://phoible.org/valuesets/916>,
        <http://phoible.org/valuesets/917>,
        <http://phoible.org/valuesets/918> ;
    dcterms:title "Nisi (India) (SPA)"@en ;
    void:inDataset <http://phoible.org/> ;
    skos:prefLabel "Nisi (India) (SPA)"@en .<http://phoible.org/inventories/view/22> rdfs:label "Nuclear Burmese (SPA)"@en ;
    dcterms:about <http://phoible.org/languages/mya> ;
    dcterms:contributor <http://phoible.org/contributors/SPA> ;
    dcterms:description "Burmese"@en ;
    dcterms:hasPart <http://phoible.org/valuesets/919>,
        <http://phoible.org/valuesets/920>,
        <http://phoible.org/valuesets/921>,
        <http://phoible.org/valuesets/922>,
        <http://phoible.org/valuesets/923>,
        <http://phoible.org/valuesets/924>,
        <http://phoible.org/valuesets/925>,
        <http://phoible.org/valuesets/926>,
        <http://phoible.org/valuesets/927>,
        <http://phoible.org/valuesets/928>,
        <http://phoible.org/valuesets/929>,
        <http://phoible.org/valuesets/930>,
        <http://phoible.org/valuesets/931>,
        <http://phoible.org/valuesets/932>,
        <http://phoible.org/valuesets/933>,
        <http://phoible.org/valuesets/934>,
        <http://phoible.org/valuesets/935>,
        <http://phoible.org/valuesets/936>,
        <http://phoible.org/valuesets/937>,
        <http://phoible.org/valuesets/938>,
        <http://phoible.org/valuesets/939>,
        <http://phoible.org/valuesets/940>,
        <http://phoible.org/valuesets/941>,
        <http://phoible.org/valuesets/942>,
        <http://phoible.org/valuesets/943>,
        <http://phoible.org/valuesets/944>,
        <http://phoible.org/valuesets/945>,
        <http://phoible.org/valuesets/946>,
        <http://phoible.org/valuesets/947>,
        <http://phoible.org/valuesets/948>,
        <http://phoible.org/valuesets/949>,
        <http://phoible.org/valuesets/950>,
        <http://phoible.org/valuesets/951>,
        <http://phoible.org/valuesets/952>,
        <http://phoible.org/valuesets/953>,
        <http://phoible.org/valuesets/954>,
        <http://phoible.org/valuesets/955>,
        <http://phoible.org/valuesets/956>,
        <http://phoible.org/valuesets/957>,
        <http://phoible.org/valuesets/958>,
        <http://phoible.org/valuesets/959>,
        <http://phoible.org/valuesets/960>,
        <http://phoible.org/valuesets/961>,
        <http://phoible.org/valuesets/962>,
        <http://phoible.org/valuesets/963>,
        <http://phoible.org/valuesets/964>,
        <http://phoible.org/valuesets/965>,
        <http://phoible.org/valuesets/966>,
        <http://phoible.org/valuesets/967>,
        <http://phoible.org/valuesets/968> ;
    dcterms:title "Nuclear Burmese (SPA)"@en ;
    void:inDataset <http://phoible.org/> ;
    skos:prefLabel "Nuclear Burmese (SPA)"@en .<http://phoible.org/inventories/view/23> rdfs:label "Lahu (SPA)"@en ;
    dcterms:about <http://phoible.org/languages/lhu> ;
    dcterms:contributor <http://phoible.org/contributors/SPA> ;
    dcterms:description "Lahu"@en ;
    dcterms:hasPart <http://phoible.org/valuesets/1000>,
        <http://phoible.org/valuesets/1001>,
        <http://phoible.org/valuesets/1002>,
        <http://phoible.org/valuesets/1003>,
        <http://phoible.org/valuesets/1004>,
        <http://phoible.org/valuesets/1005>,
        <http://phoible.org/valuesets/1006>,
        <http://phoible.org/valuesets/1007>,
        <http://phoible.org/valuesets/1008>,
        <http://phoible.org/valuesets/969>,
        <http://phoible.org/valuesets/970>,
        <http://phoible.org/valuesets/971>,
        <http://phoible.org/valuesets/972>,
        <http://phoible.org/valuesets/973>,
        <http://phoible.org/valuesets/974>,
        <http://phoible.org/valuesets/975>,
        <http://phoible.org/valuesets/976>,
        <http://phoible.org/valuesets/977>,
        <http://phoible.org/valuesets/978>,
        <http://phoible.org/valuesets/979>,
        <http://phoible.org/valuesets/980>,
        <http://phoible.org/valuesets/981>,
        <http://phoible.org/valuesets/982>,
        <http://phoible.org/valuesets/983>,
        <http://phoible.org/valuesets/984>,
        <http://phoible.org/valuesets/985>,
        <http://phoible.org/valuesets/986>,
        <http://phoible.org/valuesets/987>,
        <http://phoible.org/valuesets/988>,
        <http://phoible.org/valuesets/989>,
        <http://phoible.org/valuesets/990>,
        <http://phoible.org/valuesets/991>,
        <http://phoible.org/valuesets/992>,
        <http://phoible.org/valuesets/993>,
        <http://phoible.org/valuesets/994>,
        <http://phoible.org/valuesets/995>,
        <http://phoible.org/valuesets/996>,
        <http://phoible.org/valuesets/997>,
        <http://phoible.org/valuesets/998>,
        <http://phoible.org/valuesets/999> ;
    dcterms:title "Lahu (SPA)"@en ;
    void:inDataset <http://phoible.org/> ;
    skos:prefLabel "Lahu (SPA)"@en .<http://phoible.org/inventories/view/24> rdfs:label "Garo (SPA)"@en ;
    dcterms:about <http://phoible.org/languages/grt> ;
    dcterms:contributor <http://phoible.org/contributors/SPA> ;
    dcterms:description "Garo"@en ;
    dcterms:hasPart <http://phoible.org/valuesets/1009>,
        <http://phoible.org/valuesets/1010>,
        <http://phoible.org/valuesets/1011>,
        <http://phoible.org/valuesets/1012>,
        <http://phoible.org/valuesets/1013>,
        <http://phoible.org/valuesets/1014>,
        <http://phoible.org/valuesets/1015>,
        <http://phoible.org/valuesets/1016>,
        <http://phoible.org/valuesets/1017>,
        <http://phoible.org/valuesets/1018>,
        <http://phoible.org/valuesets/1019>,
        <http://phoible.org/valuesets/1020>,
        <http://phoible.org/valuesets/1021>,
        <http://phoible.org/valuesets/1022>,
        <http://phoible.org/valuesets/1023>,
        <http://phoible.org/valuesets/1024>,
        <http://phoible.org/valuesets/1025>,
        <http://phoible.org/valuesets/1026>,
        <http://phoible.org/valuesets/1027>,
        <http://phoible.org/valuesets/1028>,
        <http://phoible.org/valuesets/1029>,
        <http://phoible.org/valuesets/1030>,
        <http://phoible.org/valuesets/1031>,
        <http://phoible.org/valuesets/1032>,
        <http://phoible.org/valuesets/1033>,
        <http://phoible.org/valuesets/1034> ;
    dcterms:title "Garo (SPA)"@en ;
    void:inDataset <http://phoible.org/> ;
    skos:prefLabel "Garo (SPA)"@en .<http://phoible.org/inventories/view/25> rdfs:label "S'gaw Karen (SPA)"@en ;
    dcterms:about <http://phoible.org/languages/ksw> ;
    dcterms:contributor <http://phoible.org/contributors/SPA> ;
    dcterms:description "Karen"@en ;
    dcterms:hasPart <http://phoible.org/valuesets/1035>,
        <http://phoible.org/valuesets/1036>,
        <http://phoible.org/valuesets/1037>,
        <http://phoible.org/valuesets/1038>,
        <http://phoible.org/valuesets/1039>,
        <http://phoible.org/valuesets/1040>,
        <http://phoible.org/valuesets/1041>,
        <http://phoible.org/valuesets/1042>,
        <http://phoible.org/valuesets/1043>,
        <http://phoible.org/valuesets/1044>,
        <http://phoible.org/valuesets/1045>,
        <http://phoible.org/valuesets/1046>,
        <http://phoible.org/valuesets/1047>,
        <http://phoible.org/valuesets/1048>,
        <http://phoible.org/valuesets/1049>,
        <http://phoible.org/valuesets/1050>,
        <http://phoible.org/valuesets/1051>,
        <http://phoible.org/valuesets/1052>,
        <http://phoible.org/valuesets/1053>,
        <http://phoible.org/valuesets/1054>,
        <http://phoible.org/valuesets/1055>,
        <http://phoible.org/valuesets/1056>,
        <http://phoible.org/valuesets/1057>,
        <http://phoible.org/valuesets/1058>,
        <http://phoible.org/valuesets/1059>,
        <http://phoible.org/valuesets/1060>,
        <http://phoible.org/valuesets/1061>,
        <http://phoible.org/valuesets/1062>,
        <http://phoible.org/valuesets/1063>,
        <http://phoible.org/valuesets/1064>,
        <http://phoible.org/valuesets/1065>,
        <http://phoible.org/valuesets/1066>,
        <http://phoible.org/valuesets/1067>,
        <http://phoible.org/valuesets/1068>,
        <http://phoible.org/valuesets/1069>,
        <http://phoible.org/valuesets/1070>,
        <http://phoible.org/valuesets/1071>,
        <http://phoible.org/valuesets/1072>,
        <http://phoible.org/valuesets/1073> ;
    dcterms:title "S'gaw Karen (SPA)"@en ;
    void:inDataset <http://phoible.org/> ;
    skos:prefLabel "S'gaw Karen (SPA)"@en .<http://phoible.org/inventories/view/26> rdfs:label "Lakkia (SPA)"@en ;
    dcterms:about <http://phoible.org/languages/lbc> ;
    dcterms:contributor <http://phoible.org/contributors/SPA> ;
    dcterms:description "Lakkia"@en ;
    dcterms:hasPart <http://phoible.org/valuesets/1074>,
        <http://phoible.org/valuesets/1075>,
        <http://phoible.org/valuesets/1076>,
        <http://phoible.org/valuesets/1077>,
        <http://phoible.org/valuesets/1078>,
        <http://phoible.org/valuesets/1079>,
        <http://phoible.org/valuesets/1080>,
        <http://phoible.org/valuesets/1081>,
        <http://phoible.org/valuesets/1082>,
        <http://phoible.org/valuesets/1083>,
        <http://phoible.org/valuesets/1084>,
        <http://phoible.org/valuesets/1085>,
        <http://phoible.org/valuesets/1086>,
        <http://phoible.org/valuesets/1087>,
        <http://phoible.org/valuesets/1088>,
        <http://phoible.org/valuesets/1089>,
        <http://phoible.org/valuesets/1090>,
        <http://phoible.org/valuesets/1091>,
        <http://phoible.org/valuesets/1092>,
        <http://phoible.org/valuesets/1093>,
        <http://phoible.org/valuesets/1094>,
        <http://phoible.org/valuesets/1095>,
        <http://phoible.org/valuesets/1096>,
        <http://phoible.org/valuesets/1097>,
        <http://phoible.org/valuesets/1098>,
        <http://phoible.org/valuesets/1099>,
        <http://phoible.org/valuesets/1100>,
        <http://phoible.org/valuesets/1101>,
        <http://phoible.org/valuesets/1102>,
        <http://phoible.org/valuesets/1103>,
        <http://phoible.org/valuesets/1104>,
        <http://phoible.org/valuesets/1105>,
        <http://phoible.org/valuesets/1106>,
        <http://phoible.org/valuesets/1107>,
        <http://phoible.org/valuesets/1108>,
        <http://phoible.org/valuesets/1109>,
        <http://phoible.org/valuesets/1110>,
        <http://phoible.org/valuesets/1111>,
        <http://phoible.org/valuesets/1112>,
        <http://phoible.org/valuesets/1113>,
        <http://phoible.org/valuesets/1114>,
        <http://phoible.org/valuesets/1115>,
        <http://phoible.org/valuesets/1116>,
        <http://phoible.org/valuesets/1117>,
        <http://phoible.org/valuesets/1118>,
        <http://phoible.org/valuesets/1119>,
        <http://phoible.org/valuesets/1120>,
        <http://phoible.org/valuesets/1121>,
        <http://phoible.org/valuesets/1122>,
        <http://phoible.org/valuesets/1123>,
        <http://phoible.org/valuesets/1124>,
        <http://phoible.org/valuesets/1125>,
        <http://phoible.org/valuesets/1126>,
        <http://phoible.org/valuesets/1127>,
        <http://phoible.org/valuesets/1128>,
        <http://phoible.org/valuesets/1129>,
        <http://phoible.org/valuesets/1130>,
        <http://phoible.org/valuesets/1131>,
        <http://phoible.org/valuesets/1132> ;
    dcterms:title "Lakkia (SPA)"@en ;
    void:inDataset <http://phoible.org/> ;
    skos:prefLabel "Lakkia (SPA)"@en .<http://phoible.org/inventories/view/27> rdfs:label "Thai (SPA)"@en ;
    dcterms:about <http://phoible.org/languages/tha> ;
    dcterms:contributor <http://phoible.org/contributors/SPA> ;
    dcterms:description "Thai"@en ;
    dcterms:hasPart <http://phoible.org/valuesets/1133>,
        <http://phoible.org/valuesets/1134>,
        <http://phoible.org/valuesets/1135>,
        <http://phoible.org/valuesets/1136>,
        <http://phoible.org/valuesets/1137>,
        <http://phoible.org/valuesets/1138>,
        <http://phoible.org/valuesets/1139>,
        <http://phoible.org/valuesets/1140>,
        <http://phoible.org/valuesets/1141>,
        <http://phoible.org/valuesets/1142>,
        <http://phoible.org/valuesets/1143>,
        <http://phoible.org/valuesets/1144>,
        <http://phoible.org/valuesets/1145>,
        <http://phoible.org/valuesets/1146>,
        <http://phoible.org/valuesets/1147>,
        <http://phoible.org/valuesets/1148>,
        <http://phoible.org/valuesets/1149>,
        <http://phoible.org/valuesets/1150>,
        <http://phoible.org/valuesets/1151>,
        <http://phoible.org/valuesets/1152>,
        <http://phoible.org/valuesets/1153>,
        <http://phoible.org/valuesets/1154>,
        <http://phoible.org/valuesets/1155>,
        <http://phoible.org/valuesets/1156>,
        <http://phoible.org/valuesets/1157>,
        <http://phoible.org/valuesets/1158>,
        <http://phoible.org/valuesets/1159>,
        <http://phoible.org/valuesets/1160>,
        <http://phoible.org/valuesets/1161>,
        <http://phoible.org/valuesets/1162>,
        <http://phoible.org/valuesets/1163>,
        <http://phoible.org/valuesets/1164>,
        <http://phoible.org/valuesets/1165>,
        <http://phoible.org/valuesets/1166>,
        <http://phoible.org/valuesets/1167>,
        <http://phoible.org/valuesets/1168>,
        <http://phoible.org/valuesets/1169>,
        <http://phoible.org/valuesets/1170>,
        <http://phoible.org/valuesets/1171>,
        <http://phoible.org/valuesets/1172>,
        <http://phoible.org/valuesets/1173>,
        <http://phoible.org/valuesets/1174>,
        <http://phoible.org/valuesets/1175>,
        <http://phoible.org/valuesets/1176>,
        <http://phoible.org/valuesets/1177> ;
    dcterms:title "Thai (SPA)"@en ;
    void:inDataset <http://phoible.org/> ;
    skos:prefLabel "Thai (SPA)"@en .<http://phoible.org/inventories/view/28> rdfs:label "Bouyei (SPA)"@en ;
    dcterms:about <http://phoible.org/languages/pcc> ;
    dcterms:contributor <http://phoible.org/contributors/SPA> ;
    dcterms:description "Yay"@en ;
    dcterms:hasPart <http://phoible.org/valuesets/1178>,
        <http://phoible.org/valuesets/1179>,
        <http://phoible.org/valuesets/1180>,
        <http://phoible.org/valuesets/1181>,
        <http://phoible.org/valuesets/1182>,
        <http://phoible.org/valuesets/1183>,
        <http://phoible.org/valuesets/1184>,
        <http://phoible.org/valuesets/1185>,
        <http://phoible.org/valuesets/1186>,
        <http://phoible.org/valuesets/1187>,
        <http://phoible.org/valuesets/1188>,
        <http://phoible.org/valuesets/1189>,
        <http://phoible.org/valuesets/1190>,
        <http://phoible.org/valuesets/1191>,
        <http://phoible.org/valuesets/1192>,
        <http://phoible.org/valuesets/1193>,
        <http://phoible.org/valuesets/1194>,
        <http://phoible.org/valuesets/1195>,
        <http://phoible.org/valuesets/1196>,
        <http://phoible.org/valuesets/1197>,
        <http://phoible.org/valuesets/1198>,
        <http://phoible.org/valuesets/1199>,
        <http://phoible.org/valuesets/1200>,
        <http://phoible.org/valuesets/1201>,
        <http://phoible.org/valuesets/1202>,
        <http://phoible.org/valuesets/1203>,
        <http://phoible.org/valuesets/1204>,
        <http://phoible.org/valuesets/1205>,
        <http://phoible.org/valuesets/1206>,
        <http://phoible.org/valuesets/1207>,
        <http://phoible.org/valuesets/1208>,
        <http://phoible.org/valuesets/1209>,
        <http://phoible.org/valuesets/1210>,
        <http://phoible.org/valuesets/1211>,
        <http://phoible.org/valuesets/1212>,
        <http://phoible.org/valuesets/1213>,
        <http://phoible.org/valuesets/1214>,
        <http://phoible.org/valuesets/1215> ;
    dcterms:title "Bouyei (SPA)"@en ;
    void:inDataset <http://phoible.org/> ;
    skos:prefLabel "Bouyei (SPA)"@en .<http://phoible.org/inventories/view/29> rdfs:label "Western Cham (SPA)"@en ;
    dcterms:about <http://phoible.org/languages/cja> ;
    dcterms:contributor <http://phoible.org/contributors/SPA> ;
    dcterms:description "Cham"@en ;
    dcterms:hasPart <http://phoible.org/valuesets/1216>,
        <http://phoible.org/valuesets/1217>,
        <http://phoible.org/valuesets/1218>,
        <http://phoible.org/valuesets/1219>,
        <http://phoible.org/valuesets/1220>,
        <http://phoible.org/valuesets/1221>,
        <http://phoible.org/valuesets/1222>,
        <http://phoible.org/valuesets/1223>,
        <http://phoible.org/valuesets/1224>,
        <http://phoible.org/valuesets/1225>,
        <http://phoible.org/valuesets/1226>,
        <http://phoible.org/valuesets/1227>,
        <http://phoible.org/valuesets/1228>,
        <http://phoible.org/valuesets/1229>,
        <http://phoible.org/valuesets/1230>,
        <http://phoible.org/valuesets/1231>,
        <http://phoible.org/valuesets/1232>,
        <http://phoible.org/valuesets/1233>,
        <http://phoible.org/valuesets/1234>,
        <http://phoible.org/valuesets/1235>,
        <http://phoible.org/valuesets/1236>,
        <http://phoible.org/valuesets/1237>,
        <http://phoible.org/valuesets/1238>,
        <http://phoible.org/valuesets/1239>,
        <http://phoible.org/valuesets/1240>,
        <http://phoible.org/valuesets/1241>,
        <http://phoible.org/valuesets/1242>,
        <http://phoible.org/valuesets/1243>,
        <http://phoible.org/valuesets/1244>,
        <http://phoible.org/valuesets/1245>,
        <http://phoible.org/valuesets/1246>,
        <http://phoible.org/valuesets/1247>,
        <http://phoible.org/valuesets/1248>,
        <http://phoible.org/valuesets/1249>,
        <http://phoible.org/valuesets/1250> ;
    dcterms:title "Western Cham (SPA)"@en ;
    void:inDataset <http://phoible.org/> ;
    skos:prefLabel "Western Cham (SPA)"@en .<http://phoible.org/inventories/view/30> rdfs:label "Atayal (SPA)"@en ;
    dcterms:about <http://phoible.org/languages/tay> ;
    dcterms:contributor <http://phoible.org/contributors/SPA> ;
    dcterms:description "Atayal"@en ;
    dcterms:hasPart <http://phoible.org/valuesets/1251>,
        <http://phoible.org/valuesets/1252>,
        <http://phoible.org/valuesets/1253>,
        <http://phoible.org/valuesets/1254>,
        <http://phoible.org/valuesets/1255>,
        <http://phoible.org/valuesets/1256>,
        <http://phoible.org/valuesets/1257>,
        <http://phoible.org/valuesets/1258>,
        <http://phoible.org/valuesets/1259>,
        <http://phoible.org/valuesets/1260>,
        <http://phoible.org/valuesets/1261>,
        <http://phoible.org/valuesets/1262>,
        <http://phoible.org/valuesets/1263>,
        <http://phoible.org/valuesets/1264>,
        <http://phoible.org/valuesets/1265>,
        <http://phoible.org/valuesets/1266>,
        <http://phoible.org/valuesets/1267>,
        <http://phoible.org/valuesets/1268>,
        <http://phoible.org/valuesets/1269>,
        <http://phoible.org/valuesets/1270>,
        <http://phoible.org/valuesets/1271>,
        <http://phoible.org/valuesets/1272>,
        <http://phoible.org/valuesets/1273>,
        <http://phoible.org/valuesets/1274>,
        <http://phoible.org/valuesets/1275>,
        <http://phoible.org/valuesets/1276>,
        <http://phoible.org/valuesets/1277> ;
    dcterms:title "Atayal (SPA)"@en ;
    void:inDataset <http://phoible.org/> ;
    skos:prefLabel "Atayal (SPA)"@en .<http://phoible.org/inventories/view/31> rdfs:label "Plateau Malagasy (SPA)"@en ;
    dcterms:about <http://phoible.org/languages/plt> ;
    dcterms:contributor <http://phoible.org/contributors/SPA> ;
    dcterms:description "Malagasy"@en ;
    dcterms:hasPart <http://phoible.org/valuesets/1278>,
        <http://phoible.org/valuesets/1279>,
        <http://phoible.org/valuesets/1280>,
        <http://phoible.org/valuesets/1281>,
        <http://phoible.org/valuesets/1282>,
        <http://phoible.org/valuesets/1283>,
        <http://phoible.org/valuesets/1284>,
        <http://phoible.org/valuesets/1285>,
        <http://phoible.org/valuesets/1286>,
        <http://phoible.org/valuesets/1287>,
        <http://phoible.org/valuesets/1288>,
        <http://phoible.org/valuesets/1289>,
        <http://phoible.org/valuesets/1290>,
        <http://phoible.org/valuesets/1291>,
        <http://phoible.org/valuesets/1292>,
        <http://phoible.org/valuesets/1293>,
        <http://phoible.org/valuesets/1294>,
        <http://phoible.org/valuesets/1295>,
        <http://phoible.org/valuesets/1296>,
        <http://phoible.org/valuesets/1297>,
        <http://phoible.org/valuesets/1298>,
        <http://phoible.org/valuesets/1299>,
        <http://phoible.org/valuesets/1300>,
        <http://phoible.org/valuesets/1301>,
        <http://phoible.org/valuesets/1302>,
        <http://phoible.org/valuesets/1303>,
        <http://phoible.org/valuesets/1304>,
        <http://phoible.org/valuesets/1305>,
        <http://phoible.org/valuesets/1306>,
        <http://phoible.org/valuesets/1307>,
        <http://phoible.org/valuesets/1308>,
        <http://phoible.org/valuesets/1309>,
        <http://phoible.org/valuesets/1310>,
        <http://phoible.org/valuesets/1311>,
        <http://phoible.org/valuesets/1312>,
        <http://phoible.org/valuesets/1313> ;
    dcterms:title "Plateau Malagasy (SPA)"@en ;
    void:inDataset <http://phoible.org/> ;
    skos:prefLabel "Plateau Malagasy (SPA)"@en .<http://phoible.org/inventories/view/32> rdfs:label "Standard Malay (SPA)"@en ;
    dcterms:about <http://phoible.org/languages/zsm> ;
    dcterms:contributor <http://phoible.org/contributors/SPA> ;
    dcterms:description "Malay"@en ;
    dcterms:hasPart <http://phoible.org/valuesets/1314>,
        <http://phoible.org/valuesets/1315>,
        <http://phoible.org/valuesets/1316>,
        <http://phoible.org/valuesets/1317>,
        <http://phoible.org/valuesets/1318>,
        <http://phoible.org/valuesets/1319>,
        <http://phoible.org/valuesets/1320>,
        <http://phoible.org/valuesets/1321>,
        <http://phoible.org/valuesets/1322>,
        <http://phoible.org/valuesets/1323>,
        <http://phoible.org/valuesets/1324>,
        <http://phoible.org/valuesets/1325>,
        <http://phoible.org/valuesets/1326>,
        <http://phoible.org/valuesets/1327>,
        <http://phoible.org/valuesets/1328>,
        <http://phoible.org/valuesets/1329>,
        <http://phoible.org/valuesets/1330>,
        <http://phoible.org/valuesets/1331>,
        <http://phoible.org/valuesets/1332>,
        <http://phoible.org/valuesets/1333>,
        <http://phoible.org/valuesets/1334>,
        <http://phoible.org/valuesets/1335>,
        <http://phoible.org/valuesets/1336>,
        <http://phoible.org/valuesets/1337>,
        <http://phoible.org/valuesets/1338>,
        <http://phoible.org/valuesets/1339>,
        <http://phoible.org/valuesets/1340> ;
    dcterms:title "Standard Malay (SPA)"@en ;
    void:inDataset <http://phoible.org/> ;
    skos:prefLabel "Standard Malay (SPA)"@en .<http://phoible.org/inventories/view/33> rdfs:label "Batak Karo (SPA)"@en ;
    dcterms:about <http://phoible.org/languages/btx> ;
    dcterms:contributor <http://phoible.org/contributors/SPA> ;
    dcterms:description "Batak"@en ;
    dcterms:hasPart <http://phoible.org/valuesets/1341>,
        <http://phoible.org/valuesets/1342>,
        <http://phoible.org/valuesets/1343>,
        <http://phoible.org/valuesets/1344>,
        <http://phoible.org/valuesets/1345>,
        <http://phoible.org/valuesets/1346>,
        <http://phoible.org/valuesets/1347>,
        <http://phoible.org/valuesets/1348>,
        <http://phoible.org/valuesets/1349>,
        <http://phoible.org/valuesets/1350>,
        <http://phoible.org/valuesets/1351>,
        <http://phoible.org/valuesets/1352>,
        <http://phoible.org/valuesets/1353>,
        <http://phoible.org/valuesets/1354>,
        <http://phoible.org/valuesets/1355>,
        <http://phoible.org/valuesets/1356>,
        <http://phoible.org/valuesets/1357>,
        <http://phoible.org/valuesets/1358>,
        <http://phoible.org/valuesets/1359>,
        <http://phoible.org/valuesets/1360>,
        <http://phoible.org/valuesets/1361> ;
    dcterms:title "Batak Karo (SPA)"@en ;
    void:inDataset <http://phoible.org/> ;
    skos:prefLabel "Batak Karo (SPA)"@en .<http://phoible.org/inventories/view/34> rdfs:label "Sa'ban (SPA)"@en ;
    dcterms:about <http://phoible.org/languages/snv> ;
    dcterms:contributor <http://phoible.org/contributors/SPA> ;
    dcterms:description "Saban"@en ;
    dcterms:hasPart <http://phoible.org/valuesets/1362>,
        <http://phoible.org/valuesets/1363>,
        <http://phoible.org/valuesets/1364>,
        <http://phoible.org/valuesets/1365>,
        <http://phoible.org/valuesets/1366>,
        <http://phoible.org/valuesets/1367>,
        <http://phoible.org/valuesets/1368>,
        <http://phoible.org/valuesets/1369>,
        <http://phoible.org/valuesets/1370>,
        <http://phoible.org/valuesets/1371>,
        <http://phoible.org/valuesets/1372>,
        <http://phoible.org/valuesets/1373>,
        <http://phoible.org/valuesets/1374>,
        <http://phoible.org/valuesets/1375>,
        <http://phoible.org/valuesets/1376>,
        <http://phoible.org/valuesets/1377>,
        <http://phoible.org/valuesets/1378>,
        <http://phoible.org/valuesets/1379>,
        <http://phoible.org/valuesets/1380>,
        <http://phoible.org/valuesets/1381>,
        <http://phoible.org/valuesets/1382>,
        <http://phoible.org/valuesets/1383>,
        <http://phoible.org/valuesets/1384>,
        <http://phoible.org/valuesets/1385>,
        <http://phoible.org/valuesets/1386>,
        <http://phoible.org/valuesets/1387>,
        <http://phoible.org/valuesets/1388>,
        <http://phoible.org/valuesets/1389>,
        <http://phoible.org/valuesets/1390>,
        <http://phoible.org/valuesets/1391>,
        <http://phoible.org/valuesets/1392>,
        <http://phoible.org/valuesets/1393>,
        <http://phoible.org/valuesets/1394>,
        <http://phoible.org/valuesets/1395>,
        <http://phoible.org/valuesets/1396>,
        <http://phoible.org/valuesets/1397>,
        <http://phoible.org/valuesets/1398>,
        <http://phoible.org/valuesets/1399>,
        <http://phoible.org/valuesets/1400>,
        <http://phoible.org/valuesets/1401>,
        <http://phoible.org/valuesets/1402>,
        <http://phoible.org/valuesets/1403>,
        <http://phoible.org/valuesets/1404>,
        <http://phoible.org/valuesets/1405>,
        <http://phoible.org/valuesets/1406>,
        <http://phoible.org/valuesets/1407> ;
    dcterms:title "Sa'ban (SPA)"@en ;
    void:inDataset <http://phoible.org/> ;
    skos:prefLabel "Sa'ban (SPA)"@en .<http://phoible.org/inventories/view/35> rdfs:label "Sundanese (SPA)"@en ;
    dcterms:about <http://phoible.org/languages/sun> ;
    dcterms:contributor <http://phoible.org/contributors/SPA> ;
    dcterms:description "Sundanese"@en ;
    dcterms:hasPart <http://phoible.org/valuesets/1408>,
        <http://phoible.org/valuesets/1409>,
        <http://phoible.org/valuesets/1410>,
        <http://phoible.org/valuesets/1411>,
        <http://phoible.org/valuesets/1412>,
        <http://phoible.org/valuesets/1413>,
        <http://phoible.org/valuesets/1414>,
        <http://phoible.org/valuesets/1415>,
        <http://phoible.org/valuesets/1416>,
        <http://phoible.org/valuesets/1417>,
        <http://phoible.org/valuesets/1418>,
        <http://phoible.org/valuesets/1419>,
        <http://phoible.org/valuesets/1420>,
        <http://phoible.org/valuesets/1421>,
        <http://phoible.org/valuesets/1422>,
        <http://phoible.org/valuesets/1423>,
        <http://phoible.org/valuesets/1424>,
        <http://phoible.org/valuesets/1425>,
        <http://phoible.org/valuesets/1426>,
        <http://phoible.org/valuesets/1427>,
        <http://phoible.org/valuesets/1428>,
        <http://phoible.org/valuesets/1429>,
        <http://phoible.org/valuesets/1430>,
        <http://phoible.org/valuesets/1431>,
        <http://phoible.org/valuesets/1432>,
        <http://phoible.org/valuesets/1433> ;
    dcterms:title "Sundanese (SPA)"@en ;
    void:inDataset <http://phoible.org/> ;
    skos:prefLabel "Sundanese (SPA)"@en .<http://phoible.org/inventories/view/36> rdfs:label "Javanese (SPA)"@en ;
    dcterms:about <http://phoible.org/languages/jav> ;
    dcterms:contributor <http://phoible.org/contributors/SPA> ;
    dcterms:description "Javanese"@en ;
    dcterms:hasPart <http://phoible.org/valuesets/1434>,
        <http://phoible.org/valuesets/1435>,
        <http://phoible.org/valuesets/1436>,
        <http://phoible.org/valuesets/1437>,
        <http://phoible.org/valuesets/1438>,
        <http://phoible.org/valuesets/1439>,
        <http://phoible.org/valuesets/1440>,
        <http://phoible.org/valuesets/1441>,
        <http://phoible.org/valuesets/1442>,
        <http://phoible.org/valuesets/1443>,
        <http://phoible.org/valuesets/1444>,
        <http://phoible.org/valuesets/1445>,
        <http://phoible.org/valuesets/1446>,
        <http://phoible.org/valuesets/1447>,
        <http://phoible.org/valuesets/1448>,
        <http://phoible.org/valuesets/1449>,
        <http://phoible.org/valuesets/1450>,
        <http://phoible.org/valuesets/1451>,
        <http://phoible.org/valuesets/1452>,
        <http://phoible.org/valuesets/1453>,
        <http://phoible.org/valuesets/1454>,
        <http://phoible.org/valuesets/1455>,
        <http://phoible.org/valuesets/1456>,
        <http://phoible.org/valuesets/1457>,
        <http://phoible.org/valuesets/1458>,
        <http://phoible.org/valuesets/1459>,
        <http://phoible.org/valuesets/1460>,
        <http://phoible.org/valuesets/1461>,
        <http://phoible.org/valuesets/1462>,
        <http://phoible.org/valuesets/1463> ;
    dcterms:title "Javanese (SPA)"@en ;
    void:inDataset <http://phoible.org/> ;
    skos:prefLabel "Javanese (SPA)"@en .<http://phoible.org/inventories/view/37> rdfs:label "Tagalog (SPA)"@en ;
    dcterms:about <http://phoible.org/languages/tgl> ;
    dcterms:contributor <http://phoible.org/contributors/SPA> ;
    dcterms:description "Tagalog"@en ;
    dcterms:hasPart <http://phoible.org/valuesets/1464>,
        <http://phoible.org/valuesets/1465>,
        <http://phoible.org/valuesets/1466>,
        <http://phoible.org/valuesets/1467>,
        <http://phoible.org/valuesets/1468>,
        <http://phoible.org/valuesets/1469>,
        <http://phoible.org/valuesets/1470>,
        <http://phoible.org/valuesets/1471>,
        <http://phoible.org/valuesets/1472>,
        <http://phoible.org/valuesets/1473>,
        <http://phoible.org/valuesets/1474>,
        <http://phoible.org/valuesets/1475>,
        <http://phoible.org/valuesets/1476>,
        <http://phoible.org/valuesets/1477>,
        <http://phoible.org/valuesets/1478>,
        <http://phoible.org/valuesets/1479>,
        <http://phoible.org/valuesets/1480>,
        <http://phoible.org/valuesets/1481>,
        <http://phoible.org/valuesets/1482>,
        <http://phoible.org/valuesets/1483>,
        <http://phoible.org/valuesets/1484>,
        <http://phoible.org/valuesets/1485>,
        <http://phoible.org/valuesets/1486>,
        <http://phoible.org/valuesets/1487>,
        <http://phoible.org/valuesets/1488>,
        <http://phoible.org/valuesets/1489>,
        <http://phoible.org/valuesets/1490>,
        <http://phoible.org/valuesets/1491> ;
    dcterms:title "Tagalog (SPA)"@en ;
    void:inDataset <http://phoible.org/> ;
    skos:prefLabel "Tagalog (SPA)"@en .<http://phoible.org/inventories/view/38> rdfs:label "Chamorro (SPA)"@en ;
    dcterms:about <http://phoible.org/languages/cha> ;
    dcterms:contributor <http://phoible.org/contributors/SPA> ;
    dcterms:description "Chamorro"@en ;
    dcterms:hasPart <http://phoible.org/valuesets/1492>,
        <http://phoible.org/valuesets/1493>,
        <http://phoible.org/valuesets/1494>,
        <http://phoible.org/valuesets/1495>,
        <http://phoible.org/valuesets/1496>,
        <http://phoible.org/valuesets/1497>,
        <http://phoible.org/valuesets/1498>,
        <http://phoible.org/valuesets/1499>,
        <http://phoible.org/valuesets/1500>,
        <http://phoible.org/valuesets/1501>,
        <http://phoible.org/valuesets/1502>,
        <http://phoible.org/valuesets/1503>,
        <http://phoible.org/valuesets/1504>,
        <http://phoible.org/valuesets/1505>,
        <http://phoible.org/valuesets/1506>,
        <http://phoible.org/valuesets/1507>,
        <http://phoible.org/valuesets/1508>,
        <http://phoible.org/valuesets/1509>,
        <http://phoible.org/valuesets/1510>,
        <http://phoible.org/valuesets/1511>,
        <http://phoible.org/valuesets/1512>,
        <http://phoible.org/valuesets/1513>,
        <http://phoible.org/valuesets/1514>,
        <http://phoible.org/valuesets/1515>,
        <http://phoible.org/valuesets/1516>,
        <http://phoible.org/valuesets/1517>,
        <http://phoible.org/valuesets/1518>,
        <http://phoible.org/valuesets/1519>,
        <http://phoible.org/valuesets/1520>,
        <http://phoible.org/valuesets/1521>,
        <http://phoible.org/valuesets/1522>,
        <http://phoible.org/valuesets/1523>,
        <http://phoible.org/valuesets/1524>,
        <http://phoible.org/valuesets/1525>,
        <http://phoible.org/valuesets/1526>,
        <http://phoible.org/valuesets/1527> ;
    dcterms:title "Chamorro (SPA)"@en ;
    void:inDataset <http://phoible.org/> ;
    skos:prefLabel "Chamorro (SPA)"@en .<http://phoible.org/inventories/view/39> rdfs:label "Iaai (SPA)"@en ;
    dcterms:about <http://phoible.org/languages/iai> ;
    dcterms:contributor <http://phoible.org/contributors/SPA> ;
    dcterms:description "Iai"@en ;
    dcterms:hasPart <http://phoible.org/valuesets/1528>,
        <http://phoible.org/valuesets/1529>,
        <http://phoible.org/valuesets/1530>,
        <http://phoible.org/valuesets/1531>,
        <http://phoible.org/valuesets/1532>,
        <http://phoible.org/valuesets/1533>,
        <http://phoible.org/valuesets/1534>,
        <http://phoible.org/valuesets/1535>,
        <http://phoible.org/valuesets/1536>,
        <http://phoible.org/valuesets/1537>,
        <http://phoible.org/valuesets/1538>,
        <http://phoible.org/valuesets/1539>,
        <http://phoible.org/valuesets/1540>,
        <http://phoible.org/valuesets/1541>,
        <http://phoible.org/valuesets/1542>,
        <http://phoible.org/valuesets/1543>,
        <http://phoible.org/valuesets/1544>,
        <http://phoible.org/valuesets/1545>,
        <http://phoible.org/valuesets/1546>,
        <http://phoible.org/valuesets/1547>,
        <http://phoible.org/valuesets/1548>,
        <http://phoible.org/valuesets/1549>,
        <http://phoible.org/valuesets/1550>,
        <http://phoible.org/valuesets/1551>,
        <http://phoible.org/valuesets/1552>,
        <http://phoible.org/valuesets/1553>,
        <http://phoible.org/valuesets/1554>,
        <http://phoible.org/valuesets/1555>,
        <http://phoible.org/valuesets/1556>,
        <http://phoible.org/valuesets/1557>,
        <http://phoible.org/valuesets/1558>,
        <http://phoible.org/valuesets/1559>,
        <http://phoible.org/valuesets/1560>,
        <http://phoible.org/valuesets/1561>,
        <http://phoible.org/valuesets/1562>,
        <http://phoible.org/valuesets/1563>,
        <http://phoible.org/valuesets/1564>,
        <http://phoible.org/valuesets/1565>,
        <http://phoible.org/valuesets/1566>,
        <http://phoible.org/valuesets/1567>,
        <http://phoible.org/valuesets/1568>,
        <http://phoible.org/valuesets/1569>,
        <http://phoible.org/valuesets/1570>,
        <http://phoible.org/valuesets/1571>,
        <http://phoible.org/valuesets/1572>,
        <http://phoible.org/valuesets/1573>,
        <http://phoible.org/valuesets/1574>,
        <http://phoible.org/valuesets/1575>,
        <http://phoible.org/valuesets/1576>,
        <http://phoible.org/valuesets/1577>,
        <http://phoible.org/valuesets/1578>,
        <http://phoible.org/valuesets/1579> ;
    dcterms:title "Iaai (SPA)"@en ;
    void:inDataset <http://phoible.org/> ;
    skos:prefLabel "Iaai (SPA)"@en .<http://phoible.org/inventories/view/40> rdfs:label "Lusi (SPA)"@en ;
    dcterms:about <http://phoible.org/languages/khl> ;
    dcterms:contributor <http://phoible.org/contributors/SPA> ;
    dcterms:description "Kaliai"@en ;
    dcterms:hasPart <http://phoible.org/valuesets/1580>,
        <http://phoible.org/valuesets/1581>,
        <http://phoible.org/valuesets/1582>,
        <http://phoible.org/valuesets/1583>,
        <http://phoible.org/valuesets/1584>,
        <http://phoible.org/valuesets/1585>,
        <http://phoible.org/valuesets/1586>,
        <http://phoible.org/valuesets/1587>,
        <http://phoible.org/valuesets/1588>,
        <http://phoible.org/valuesets/1589>,
        <http://phoible.org/valuesets/1590>,
        <http://phoible.org/valuesets/1591>,
        <http://phoible.org/valuesets/1592>,
        <http://phoible.org/valuesets/1593>,
        <http://phoible.org/valuesets/1594>,
        <http://phoible.org/valuesets/1595>,
        <http://phoible.org/valuesets/1596>,
        <http://phoible.org/valuesets/1597>,
        <http://phoible.org/valuesets/1598>,
        <http://phoible.org/valuesets/1599>,
        <http://phoible.org/valuesets/1600>,
        <http://phoible.org/valuesets/1601>,
        <http://phoible.org/valuesets/1602>,
        <http://phoible.org/valuesets/1603>,
        <http://phoible.org/valuesets/1604>,
        <http://phoible.org/valuesets/1605>,
        <http://phoible.org/valuesets/1606>,
        <http://phoible.org/valuesets/1607> ;
    dcterms:title "Lusi (SPA)"@en ;
    void:inDataset <http://phoible.org/> ;
    skos:prefLabel "Lusi (SPA)"@en .<http://phoible.org/inventories/view/41> rdfs:label "Adzera (SPA)"@en ;
    dcterms:about <http://phoible.org/languages/adz> ;
    dcterms:contributor <http://phoible.org/contributors/SPA> ;
    dcterms:description "Adzera"@en ;
    dcterms:hasPart <http://phoible.org/valuesets/1608>,
        <http://phoible.org/valuesets/1609>,
        <http://phoible.org/valuesets/1610>,
        <http://phoible.org/valuesets/1611>,
        <http://phoible.org/valuesets/1612>,
        <http://phoible.org/valuesets/1613>,
        <http://phoible.org/valuesets/1614>,
        <http://phoible.org/valuesets/1615>,
        <http://phoible.org/valuesets/1616>,
        <http://phoible.org/valuesets/1617>,
        <http://phoible.org/valuesets/1618>,
        <http://phoible.org/valuesets/1619>,
        <http://phoible.org/valuesets/1620>,
        <http://phoible.org/valuesets/1621>,
        <http://phoible.org/valuesets/1622>,
        <http://phoible.org/valuesets/1623>,
        <http://phoible.org/valuesets/1624>,
        <http://phoible.org/valuesets/1625>,
        <http://phoible.org/valuesets/1626>,
        <http://phoible.org/valuesets/1627>,
        <http://phoible.org/valuesets/1628>,
        <http://phoible.org/valuesets/1629>,
        <http://phoible.org/valuesets/1630>,
        <http://phoible.org/valuesets/1631>,
        <http://phoible.org/valuesets/1632> ;
    dcterms:title "Adzera (SPA)"@en ;
    void:inDataset <http://phoible.org/> ;
    skos:prefLabel "Adzera (SPA)"@en .<http://phoible.org/inventories/view/42> rdfs:label "Maori (SPA)"@en ;
    dcterms:about <http://phoible.org/languages/mri> ;
    dcterms:contributor <http://phoible.org/contributors/SPA> ;
    dcterms:description "Maori"@en ;
    dcterms:hasPart <http://phoible.org/valuesets/1633>,
        <http://phoible.org/valuesets/1634>,
        <http://phoible.org/valuesets/1635>,
        <http://phoible.org/valuesets/1636>,
        <http://phoible.org/valuesets/1637>,
        <http://phoible.org/valuesets/1638>,
        <http://phoible.org/valuesets/1639>,
        <http://phoible.org/valuesets/1640>,
        <http://phoible.org/valuesets/1641>,
        <http://phoible.org/valuesets/1642>,
        <http://phoible.org/valuesets/1643>,
        <http://phoible.org/valuesets/1644>,
        <http://phoible.org/valuesets/1645>,
        <http://phoible.org/valuesets/1646>,
        <http://phoible.org/valuesets/1647>,
        <http://phoible.org/valuesets/1648>,
        <http://phoible.org/valuesets/1649>,
        <http://phoible.org/valuesets/1650>,
        <http://phoible.org/valuesets/1651>,
        <http://phoible.org/valuesets/1652> ;
    dcterms:title "Maori (SPA)"@en ;
    void:inDataset <http://phoible.org/> ;
    skos:prefLabel "Maori (SPA)"@en .<http://phoible.org/inventories/view/43> rdfs:label "Hawaiian (SPA)"@en ;
    dcterms:about <http://phoible.org/languages/haw> ;
    dcterms:contributor <http://phoible.org/contributors/SPA> ;
    dcterms:description "Hawaiian"@en ;
    dcterms:hasPart <http://phoible.org/valuesets/1653>,
        <http://phoible.org/valuesets/1654>,
        <http://phoible.org/valuesets/1655>,
        <http://phoible.org/valuesets/1656>,
        <http://phoible.org/valuesets/1657>,
        <http://phoible.org/valuesets/1658>,
        <http://phoible.org/valuesets/1659>,
        <http://phoible.org/valuesets/1660>,
        <http://phoible.org/valuesets/1661>,
        <http://phoible.org/valuesets/1662>,
        <http://phoible.org/valuesets/1663>,
        <http://phoible.org/valuesets/1664>,
        <http://phoible.org/valuesets/1665>,
        <http://phoible.org/valuesets/1666>,
        <http://phoible.org/valuesets/1667>,
        <http://phoible.org/valuesets/1668>,
        <http://phoible.org/valuesets/1669>,
        <http://phoible.org/valuesets/1670>,
        <http://phoible.org/valuesets/1671> ;
    dcterms:title "Hawaiian (SPA)"@en ;
    void:inDataset <http://phoible.org/> ;
    skos:prefLabel "Hawaiian (SPA)"@en .<http://phoible.org/inventories/view/44> rdfs:label "Antakarinya (SPA)"@en ;
    dcterms:about <http://phoible.org/languages/ant> ;
    dcterms:contributor <http://phoible.org/contributors/SPA> ;
    dcterms:description "Western Desert"@en ;
    dcterms:hasPart <http://phoible.org/valuesets/1672>,
        <http://phoible.org/valuesets/1673>,
        <http://phoible.org/valuesets/1674>,
        <http://phoible.org/valuesets/1675>,
        <http://phoible.org/valuesets/1676>,
        <http://phoible.org/valuesets/1677>,
        <http://phoible.org/valuesets/1678>,
        <http://phoible.org/valuesets/1679>,
        <http://phoible.org/valuesets/1680>,
        <http://phoible.org/valuesets/1681>,
        <http://phoible.org/valuesets/1682>,
        <http://phoible.org/valuesets/1683>,
        <http://phoible.org/valuesets/1684>,
        <http://phoible.org/valuesets/1685>,
        <http://phoible.org/valuesets/1686>,
        <http://phoible.org/valuesets/1687>,
        <http://phoible.org/valuesets/1688>,
        <http://phoible.org/valuesets/1689>,
        <http://phoible.org/valuesets/1690>,
        <http://phoible.org/valuesets/1691>,
        <http://phoible.org/valuesets/1692>,
        <http://phoible.org/valuesets/1693>,
        <http://phoible.org/valuesets/1694> ;
    dcterms:title "Antakarinya (SPA)"@en ;
    void:inDataset <http://phoible.org/> ;
    skos:prefLabel "Antakarinya (SPA)"@en .<http://phoible.org/inventories/view/45> rdfs:label "Nyangumarta (SPA)"@en ;
    dcterms:about <http://phoible.org/languages/nna> ;
    dcterms:contributor <http://phoible.org/contributors/SPA> ;
    dcterms:description "Nyangumata"@en ;
    dcterms:hasPart <http://phoible.org/valuesets/1695>,
        <http://phoible.org/valuesets/1696>,
        <http://phoible.org/valuesets/1697>,
        <http://phoible.org/valuesets/1698>,
        <http://phoible.org/valuesets/1699>,
        <http://phoible.org/valuesets/1700>,
        <http://phoible.org/valuesets/1701>,
        <http://phoible.org/valuesets/1702>,
        <http://phoible.org/valuesets/1703>,
        <http://phoible.org/valuesets/1704>,
        <http://phoible.org/valuesets/1705>,
        <http://phoible.org/valuesets/1706>,
        <http://phoible.org/valuesets/1707>,
        <http://phoible.org/valuesets/1708>,
        <http://phoible.org/valuesets/1709>,
        <http://phoible.org/valuesets/1710>,
        <http://phoible.org/valuesets/1711>,
        <http://phoible.org/valuesets/1712>,
        <http://phoible.org/valuesets/1713>,
        <http://phoible.org/valuesets/1714>,
        <http://phoible.org/valuesets/1715>,
        <http://phoible.org/valuesets/1716>,
        <http://phoible.org/valuesets/1717>,
        <http://phoible.org/valuesets/1718>,
        <http://phoible.org/valuesets/1719>,
        <http://phoible.org/valuesets/1720>,
        <http://phoible.org/valuesets/1721> ;
    dcterms:title "Nyangumarta (SPA)"@en ;
    void:inDataset <http://phoible.org/> ;
    skos:prefLabel "Nyangumarta (SPA)"@en .<http://phoible.org/inventories/view/46> rdfs:label "Kunjen (SPA)"@en ;
    dcterms:about <http://phoible.org/languages/kjn> ;
    dcterms:contributor <http://phoible.org/contributors/SPA> ;
    dcterms:description "Kunjen"@en ;
    dcterms:hasPart <http://phoible.org/valuesets/1722>,
        <http://phoible.org/valuesets/1723>,
        <http://phoible.org/valuesets/1724>,
        <http://phoible.org/valuesets/1725>,
        <http://phoible.org/valuesets/1726>,
        <http://phoible.org/valuesets/1727>,
        <http://phoible.org/valuesets/1728>,
        <http://phoible.org/valuesets/1729>,
        <http://phoible.org/valuesets/1730>,
        <http://phoible.org/valuesets/1731>,
        <http://phoible.org/valuesets/1732>,
        <http://phoible.org/valuesets/1733>,
        <http://phoible.org/valuesets/1734>,
        <http://phoible.org/valuesets/1735>,
        <http://phoible.org/valuesets/1736>,
        <http://phoible.org/valuesets/1737>,
        <http://phoible.org/valuesets/1738>,
        <http://phoible.org/valuesets/1739>,
        <http://phoible.org/valuesets/1740>,
        <http://phoible.org/valuesets/1741>,
        <http://phoible.org/valuesets/1742>,
        <http://phoible.org/valuesets/1743>,
        <http://phoible.org/valuesets/1744>,
        <http://phoible.org/valuesets/1745>,
        <http://phoible.org/valuesets/1746>,
        <http://phoible.org/valuesets/1747>,
        <http://phoible.org/valuesets/1748>,
        <http://phoible.org/valuesets/1749> ;
    dcterms:title "Kunjen (SPA)"@en ;
    void:inDataset <http://phoible.org/> ;
    skos:prefLabel "Kunjen (SPA)"@en .<http://phoible.org/inventories/view/47> rdfs:label "Maranunggu (SPA)"@en ;
    dcterms:about <http://phoible.org/languages/zmr> ;
    dcterms:contributor <http://phoible.org/contributors/SPA> ;
    dcterms:description "Maranungku"@en ;
    dcterms:hasPart <http://phoible.org/valuesets/1750>,
        <http://phoible.org/valuesets/1751>,
        <http://phoible.org/valuesets/1752>,
        <http://phoible.org/valuesets/1753>,
        <http://phoible.org/valuesets/1754>,
        <http://phoible.org/valuesets/1755>,
        <http://phoible.org/valuesets/1756>,
        <http://phoible.org/valuesets/1757>,
        <http://phoible.org/valuesets/1758>,
        <http://phoible.org/valuesets/1759>,
        <http://phoible.org/valuesets/1760>,
        <http://phoible.org/valuesets/1761>,
        <http://phoible.org/valuesets/1762>,
        <http://phoible.org/valuesets/1763>,
        <http://phoible.org/valuesets/1764>,
        <http://phoible.org/valuesets/1765>,
        <http://phoible.org/valuesets/1766>,
        <http://phoible.org/valuesets/1767>,
        <http://phoible.org/valuesets/1768>,
        <http://phoible.org/valuesets/1769>,
        <http://phoible.org/valuesets/1770>,
        <http://phoible.org/valuesets/1771>,
        <http://phoible.org/valuesets/1772>,
        <http://phoible.org/valuesets/1773> ;
    dcterms:title "Maranunggu (SPA)"@en ;
    void:inDataset <http://phoible.org/> ;
    skos:prefLabel "Maranunggu (SPA)"@en .<http://phoible.org/inventories/view/48> rdfs:label "Maung (SPA)"@en ;
    dcterms:about <http://phoible.org/languages/mph> ;
    dcterms:contributor <http://phoible.org/contributors/SPA> ;
    dcterms:description "Maung"@en ;
    dcterms:hasPart <http://phoible.org/valuesets/1774>,
        <http://phoible.org/valuesets/1775>,
        <http://phoible.org/valuesets/1776>,
        <http://phoible.org/valuesets/1777>,
        <http://phoible.org/valuesets/1778>,
        <http://phoible.org/valuesets/1779>,
        <http://phoible.org/valuesets/1780>,
        <http://phoible.org/valuesets/1781>,
        <http://phoible.org/valuesets/1782>,
        <http://phoible.org/valuesets/1783>,
        <http://phoible.org/valuesets/1784>,
        <http://phoible.org/valuesets/1785>,
        <http://phoible.org/valuesets/1786>,
        <http://phoible.org/valuesets/1787>,
        <http://phoible.org/valuesets/1788>,
        <http://phoible.org/valuesets/1789>,
        <http://phoible.org/valuesets/1790>,
        <http://phoible.org/valuesets/1791>,
        <http://phoible.org/valuesets/1792>,
        <http://phoible.org/valuesets/1793>,
        <http://phoible.org/valuesets/1794>,
        <http://phoible.org/valuesets/1795>,
        <http://phoible.org/valuesets/1796>,
        <http://phoible.org/valuesets/1797> ;
    dcterms:title "Maung (SPA)"@en ;
    void:inDataset <http://phoible.org/> ;
    skos:prefLabel "Maung (SPA)"@en .<http://phoible.org/inventories/view/49> rdfs:label "Nunggubuyu (SPA)"@en ;
    dcterms:about <http://phoible.org/languages/nuy> ;
    dcterms:contributor <http://phoible.org/contributors/SPA> ;
    dcterms:description "Nunggubuyu"@en ;
    dcterms:hasPart <http://phoible.org/valuesets/1798>,
        <http://phoible.org/valuesets/1799>,
        <http://phoible.org/valuesets/1800>,
        <http://phoible.org/valuesets/1801>,
        <http://phoible.org/valuesets/1802>,
        <http://phoible.org/valuesets/1803>,
        <http://phoible.org/valuesets/1804>,
        <http://phoible.org/valuesets/1805>,
        <http://phoible.org/valuesets/1806>,
        <http://phoible.org/valuesets/1807>,
        <http://phoible.org/valuesets/1808>,
        <http://phoible.org/valuesets/1809>,
        <http://phoible.org/valuesets/1810>,
        <http://phoible.org/valuesets/1811>,
        <http://phoible.org/valuesets/1812>,
        <http://phoible.org/valuesets/1813>,
        <http://phoible.org/valuesets/1814>,
        <http://phoible.org/valuesets/1815>,
        <http://phoible.org/valuesets/1816>,
        <http://phoible.org/valuesets/1817>,
        <http://phoible.org/valuesets/1818>,
        <http://phoible.org/valuesets/1819>,
        <http://phoible.org/valuesets/1820>,
        <http://phoible.org/valuesets/1821> ;
    dcterms:title "Nunggubuyu (SPA)"@en ;
    void:inDataset <http://phoible.org/> ;
    skos:prefLabel "Nunggubuyu (SPA)"@en .<http://phoible.org/inventories/view/50> rdfs:label "Alawa (SPA)"@en ;
    dcterms:about <http://phoible.org/languages/alh> ;
    dcterms:contributor <http://phoible.org/contributors/SPA> ;
    dcterms:description "Alawa"@en ;
    dcterms:hasPart <http://phoible.org/valuesets/1822>,
        <http://phoible.org/valuesets/1823>,
        <http://phoible.org/valuesets/1824>,
        <http://phoible.org/valuesets/1825>,
        <http://phoible.org/valuesets/1826>,
        <http://phoible.org/valuesets/1827>,
        <http://phoible.org/valuesets/1828>,
        <http://phoible.org/valuesets/1829>,
        <http://phoible.org/valuesets/1830>,
        <http://phoible.org/valuesets/1831>,
        <http://phoible.org/valuesets/1832>,
        <http://phoible.org/valuesets/1833>,
        <http://phoible.org/valuesets/1834>,
        <http://phoible.org/valuesets/1835>,
        <http://phoible.org/valuesets/1836>,
        <http://phoible.org/valuesets/1837>,
        <http://phoible.org/valuesets/1838>,
        <http://phoible.org/valuesets/1839>,
        <http://phoible.org/valuesets/1840>,
        <http://phoible.org/valuesets/1841>,
        <http://phoible.org/valuesets/1842>,
        <http://phoible.org/valuesets/1843>,
        <http://phoible.org/valuesets/1844>,
        <http://phoible.org/valuesets/1845>,
        <http://phoible.org/valuesets/1846>,
        <http://phoible.org/valuesets/1847>,
        <http://phoible.org/valuesets/1848>,
        <http://phoible.org/valuesets/1849> ;
    dcterms:title "Alawa (SPA)"@en ;
    void:inDataset <http://phoible.org/> ;
    skos:prefLabel "Alawa (SPA)"@en .<http://phoible.org/inventories/view/51> rdfs:label "Wik-Mungkan (SPA)"@en ;
    dcterms:about <http://phoible.org/languages/wim> ;
    dcterms:contributor <http://phoible.org/contributors/SPA> ;
    dcterms:description "Wik-Munkan"@en ;
    dcterms:hasPart <http://phoible.org/valuesets/1850>,
        <http://phoible.org/valuesets/1851>,
        <http://phoible.org/valuesets/1852>,
        <http://phoible.org/valuesets/1853>,
        <http://phoible.org/valuesets/1854>,
        <http://phoible.org/valuesets/1855>,
        <http://phoible.org/valuesets/1856>,
        <http://phoible.org/valuesets/1857>,
        <http://phoible.org/valuesets/1858>,
        <http://phoible.org/valuesets/1859>,
        <http://phoible.org/valuesets/1860>,
        <http://phoible.org/valuesets/1861>,
        <http://phoible.org/valuesets/1862>,
        <http://phoible.org/valuesets/1863>,
        <http://phoible.org/valuesets/1864>,
        <http://phoible.org/valuesets/1865>,
        <http://phoible.org/valuesets/1866>,
        <http://phoible.org/valuesets/1867>,
        <http://phoible.org/valuesets/1868>,
        <http://phoible.org/valuesets/1869>,
        <http://phoible.org/valuesets/1870>,
        <http://phoible.org/valuesets/1871>,
        <http://phoible.org/valuesets/1872> ;
    dcterms:title "Wik-Mungkan (SPA)"@en ;
    void:inDataset <http://phoible.org/> ;
    skos:prefLabel "Wik-Mungkan (SPA)"@en .<http://phoible.org/inventories/view/52> rdfs:label "Nuclear Nuclear Sentani (SPA)"@en ;
    dcterms:about <http://phoible.org/languages/set> ;
    dcterms:contributor <http://phoible.org/contributors/SPA> ;
    dcterms:description "Sentani"@en ;
    dcterms:hasPart <http://phoible.org/valuesets/1873>,
        <http://phoible.org/valuesets/1874>,
        <http://phoible.org/valuesets/1875>,
        <http://phoible.org/valuesets/1876>,
        <http://phoible.org/valuesets/1877>,
        <http://phoible.org/valuesets/1878>,
        <http://phoible.org/valuesets/1879>,
        <http://phoible.org/valuesets/1880>,
        <http://phoible.org/valuesets/1881>,
        <http://phoible.org/valuesets/1882>,
        <http://phoible.org/valuesets/1883>,
        <http://phoible.org/valuesets/1884>,
        <http://phoible.org/valuesets/1885>,
        <http://phoible.org/valuesets/1886>,
        <http://phoible.org/valuesets/1887>,
        <http://phoible.org/valuesets/1888>,
        <http://phoible.org/valuesets/1889> ;
    dcterms:title "Nuclear Nuclear Sentani (SPA)"@en ;
    void:inDataset <http://phoible.org/> ;
    skos:prefLabel "Nuclear Nuclear Sentani (SPA)"@en .<http://phoible.org/inventories/view/53> rdfs:label "Kwoma (SPA)"@en ;
    dcterms:about <http://phoible.org/languages/kmo> ;
    dcterms:contributor <http://phoible.org/contributors/SPA> ;
    dcterms:description "Washkuk"@en ;
    dcterms:hasPart <http://phoible.org/valuesets/1890>,
        <http://phoible.org/valuesets/1891>,
        <http://phoible.org/valuesets/1892>,
        <http://phoible.org/valuesets/1893>,
        <http://phoible.org/valuesets/1894>,
        <http://phoible.org/valuesets/1895>,
        <http://phoible.org/valuesets/1896>,
        <http://phoible.org/valuesets/1897>,
        <http://phoible.org/valuesets/1898>,
        <http://phoible.org/valuesets/1899>,
        <http://phoible.org/valuesets/1900>,
        <http://phoible.org/valuesets/1901>,
        <http://phoible.org/valuesets/1902>,
        <http://phoible.org/valuesets/1903>,
        <http://phoible.org/valuesets/1904>,
        <http://phoible.org/valuesets/1905>,
        <http://phoible.org/valuesets/1906>,
        <http://phoible.org/valuesets/1907>,
        <http://phoible.org/valuesets/1908>,
        <http://phoible.org/valuesets/1909>,
        <http://phoible.org/valuesets/1910>,
        <http://phoible.org/valuesets/1911>,
        <http://phoible.org/valuesets/1912>,
        <http://phoible.org/valuesets/1913>,
        <http://phoible.org/valuesets/1914>,
        <http://phoible.org/valuesets/1915>,
        <http://phoible.org/valuesets/1916>,
        <http://phoible.org/valuesets/1917>,
        <http://phoible.org/valuesets/1918>,
        <http://phoible.org/valuesets/1919>,
        <http://phoible.org/valuesets/1920> ;
    dcterms:title "Kwoma (SPA)"@en ;
    void:inDataset <http://phoible.org/> ;
    skos:prefLabel "Kwoma (SPA)"@en .<http://phoible.org/inventories/view/54> rdfs:label "Tamnim Citak (SPA)"@en ;
    dcterms:about <http://phoible.org/languages/tml> ;
    dcterms:contributor <http://phoible.org/contributors/SPA> ;
    dcterms:description "Asmat"@en ;
    dcterms:hasPart <http://phoible.org/valuesets/1921>,
        <http://phoible.org/valuesets/1922>,
        <http://phoible.org/valuesets/1923>,
        <http://phoible.org/valuesets/1924>,
        <http://phoible.org/valuesets/1925>,
        <http://phoible.org/valuesets/1926>,
        <http://phoible.org/valuesets/1927>,
        <http://phoible.org/valuesets/1928>,
        <http://phoible.org/valuesets/1929>,
        <http://phoible.org/valuesets/1930>,
        <http://phoible.org/valuesets/1931>,
        <http://phoible.org/valuesets/1932>,
        <http://phoible.org/valuesets/1933>,
        <http://phoible.org/valuesets/1934>,
        <http://phoible.org/valuesets/1935>,
        <http://phoible.org/valuesets/1936>,
        <http://phoible.org/valuesets/1937>,
        <http://phoible.org/valuesets/1938>,
        <http://phoible.org/valuesets/1939> ;
    dcterms:title "Tamnim Citak (SPA)"@en ;
    void:inDataset <http://phoible.org/> ;
    skos:prefLabel "Tamnim Citak (SPA)"@en .<http://phoible.org/inventories/view/55> rdfs:label "Telefol (SPA)"@en ;
    dcterms:about <http://phoible.org/languages/tlf> ;
    dcterms:contributor <http://phoible.org/contributors/SPA> ;
    dcterms:description "Telefol"@en ;
    dcterms:hasPart <http://phoible.org/valuesets/1940>,
        <http://phoible.org/valuesets/1941>,
        <http://phoible.org/valuesets/1942>,
        <http://phoible.org/valuesets/1943>,
        <http://phoible.org/valuesets/1944>,
        <http://phoible.org/valuesets/1945>,
        <http://phoible.org/valuesets/1946>,
        <http://phoible.org/valuesets/1947>,
        <http://phoible.org/valuesets/1948>,
        <http://phoible.org/valuesets/1949>,
        <http://phoible.org/valuesets/1950>,
        <http://phoible.org/valuesets/1951>,
        <http://phoible.org/valuesets/1952>,
        <http://phoible.org/valuesets/1953>,
        <http://phoible.org/valuesets/1954>,
        <http://phoible.org/valuesets/1955>,
        <http://phoible.org/valuesets/1956>,
        <http://phoible.org/valuesets/1957>,
        <http://phoible.org/valuesets/1958>,
        <http://phoible.org/valuesets/1959>,
        <http://phoible.org/valuesets/1960>,
        <http://phoible.org/valuesets/1961>,
        <http://phoible.org/valuesets/1962>,
        <http://phoible.org/valuesets/1963>,
        <http://phoible.org/valuesets/1964>,
        <http://phoible.org/valuesets/1965>,
        <http://phoible.org/valuesets/1966> ;
    dcterms:title "Telefol (SPA)"@en ;
    void:inDataset <http://phoible.org/> ;
    skos:prefLabel "Telefol (SPA)"@en .<http://phoible.org/inventories/view/56> rdfs:label "Gadsup (SPA)"@en ;
    dcterms:about <http://phoible.org/languages/gaj> ;
    dcterms:contributor <http://phoible.org/contributors/SPA> ;
    dcterms:description "Gadsup"@en ;
    dcterms:hasPart <http://phoible.org/valuesets/1967>,
        <http://phoible.org/valuesets/1968>,
        <http://phoible.org/valuesets/1969>,
        <http://phoible.org/valuesets/1970>,
        <http://phoible.org/valuesets/1971>,
        <http://phoible.org/valuesets/1972>,
        <http://phoible.org/valuesets/1973>,
        <http://phoible.org/valuesets/1974>,
        <http://phoible.org/valuesets/1975>,
        <http://phoible.org/valuesets/1976>,
        <http://phoible.org/valuesets/1977>,
        <http://phoible.org/valuesets/1978>,
        <http://phoible.org/valuesets/1979>,
        <http://phoible.org/valuesets/1980>,
        <http://phoible.org/valuesets/1981>,
        <http://phoible.org/valuesets/1982>,
        <http://phoible.org/valuesets/1983>,
        <http://phoible.org/valuesets/1984>,
        <http://phoible.org/valuesets/1985> ;
    dcterms:title "Gadsup (SPA)"@en ;
    void:inDataset <http://phoible.org/> ;
    skos:prefLabel "Gadsup (SPA)"@en .<http://phoible.org/inventories/view/57> rdfs:label "Awiyaana (SPA)"@en ;
    dcterms:about <http://phoible.org/languages/auy> ;
    dcterms:contributor <http://phoible.org/contributors/SPA> ;
    dcterms:description "Auyana"@en ;
    dcterms:hasPart <http://phoible.org/valuesets/1986>,
        <http://phoible.org/valuesets/1987>,
        <http://phoible.org/valuesets/1988>,
        <http://phoible.org/valuesets/1989>,
        <http://phoible.org/valuesets/1990>,
        <http://phoible.org/valuesets/1991>,
        <http://phoible.org/valuesets/1992>,
        <http://phoible.org/valuesets/1993>,
        <http://phoible.org/valuesets/1994>,
        <http://phoible.org/valuesets/1995>,
        <http://phoible.org/valuesets/1996>,
        <http://phoible.org/valuesets/1997>,
        <http://phoible.org/valuesets/1998>,
        <http://phoible.org/valuesets/1999>,
        <http://phoible.org/valuesets/2000>,
        <http://phoible.org/valuesets/2001>,
        <http://phoible.org/valuesets/2002>,
        <http://phoible.org/valuesets/2003>,
        <http://phoible.org/valuesets/2004>,
        <http://phoible.org/valuesets/2005> ;
    dcterms:title "Awiyaana (SPA)"@en ;
    void:inDataset <http://phoible.org/> ;
    skos:prefLabel "Awiyaana (SPA)"@en .<http://phoible.org/inventories/view/58> rdfs:label "Kunimaipa (SPA)"@en ;
    dcterms:about <http://phoible.org/languages/kup> ;
    dcterms:contributor <http://phoible.org/contributors/SPA> ;
    dcterms:description "Kunimaipa"@en ;
    dcterms:hasPart <http://phoible.org/valuesets/2006>,
        <http://phoible.org/valuesets/2007>,
        <http://phoible.org/valuesets/2008>,
        <http://phoible.org/valuesets/2009>,
        <http://phoible.org/valuesets/2010>,
        <http://phoible.org/valuesets/2011>,
        <http://phoible.org/valuesets/2012>,
        <http://phoible.org/valuesets/2013>,
        <http://phoible.org/valuesets/2014>,
        <http://phoible.org/valuesets/2015>,
        <http://phoible.org/valuesets/2016>,
        <http://phoible.org/valuesets/2017>,
        <http://phoible.org/valuesets/2018>,
        <http://phoible.org/valuesets/2019>,
        <http://phoible.org/valuesets/2020>,
        <http://phoible.org/valuesets/2021>,
        <http://phoible.org/valuesets/2022>,
        <http://phoible.org/valuesets/2023>,
        <http://phoible.org/valuesets/2024>,
        <http://phoible.org/valuesets/2025> ;
    dcterms:title "Kunimaipa (SPA)"@en ;
    void:inDataset <http://phoible.org/> ;
    skos:prefLabel "Kunimaipa (SPA)"@en .<http://phoible.org/inventories/view/59> rdfs:label "Selepet (SPA)"@en ;
    dcterms:about <http://phoible.org/languages/spl> ;
    dcterms:contributor <http://phoible.org/contributors/SPA> ;
    dcterms:description "Selepet"@en ;
    dcterms:hasPart <http://phoible.org/valuesets/2026>,
        <http://phoible.org/valuesets/2027>,
        <http://phoible.org/valuesets/2028>,
        <http://phoible.org/valuesets/2029>,
        <http://phoible.org/valuesets/2030>,
        <http://phoible.org/valuesets/2031>,
        <http://phoible.org/valuesets/2032>,
        <http://phoible.org/valuesets/2033>,
        <http://phoible.org/valuesets/2034>,
        <http://phoible.org/valuesets/2035>,
        <http://phoible.org/valuesets/2036>,
        <http://phoible.org/valuesets/2037>,
        <http://phoible.org/valuesets/2038>,
        <http://phoible.org/valuesets/2039>,
        <http://phoible.org/valuesets/2040>,
        <http://phoible.org/valuesets/2041>,
        <http://phoible.org/valuesets/2042>,
        <http://phoible.org/valuesets/2043>,
        <http://phoible.org/valuesets/2044>,
        <http://phoible.org/valuesets/2045>,
        <http://phoible.org/valuesets/2046> ;
    dcterms:title "Selepet (SPA)"@en ;
    void:inDataset <http://phoible.org/> ;
    skos:prefLabel "Selepet (SPA)"@en .<http://phoible.org/inventories/view/60> rdfs:label "Naasioi (SPA)"@en ;
    dcterms:about <http://phoible.org/languages/nas> ;
    dcterms:contributor <http://phoible.org/contributors/SPA> ;
    dcterms:description "Nasioi"@en ;
    dcterms:hasPart <http://phoible.org/valuesets/2047>,
        <http://phoible.org/valuesets/2048>,
        <http://phoible.org/valuesets/2049>,
        <http://phoible.org/valuesets/2050>,
        <http://phoible.org/valuesets/2051>,
        <http://phoible.org/valuesets/2052>,
        <http://phoible.org/valuesets/2053>,
        <http://phoible.org/valuesets/2054>,
        <http://phoible.org/valuesets/2055>,
        <http://phoible.org/valuesets/2056>,
        <http://phoible.org/valuesets/2057>,
        <http://phoible.org/valuesets/2058>,
        <http://phoible.org/valuesets/2059>,
        <http://phoible.org/valuesets/2060>,
        <http://phoible.org/valuesets/2061>,
        <http://phoible.org/valuesets/2062>,
        <http://phoible.org/valuesets/2063>,
        <http://phoible.org/valuesets/2064> ;
    dcterms:title "Naasioi (SPA)"@en ;
    void:inDataset <http://phoible.org/> ;
    skos:prefLabel "Naasioi (SPA)"@en .<http://phoible.org/inventories/view/61> rdfs:label "Aleut (SPA)"@en ;
    dcterms:about <http://phoible.org/languages/ale> ;
    dcterms:contributor <http://phoible.org/contributors/SPA> ;
    dcterms:description "Aleut"@en ;
    dcterms:hasPart <http://phoible.org/valuesets/2065>,
        <http://phoible.org/valuesets/2066>,
        <http://phoible.org/valuesets/2067>,
        <http://phoible.org/valuesets/2068>,
        <http://phoible.org/valuesets/2069>,
        <http://phoible.org/valuesets/2070>,
        <http://phoible.org/valuesets/2071>,
        <http://phoible.org/valuesets/2072>,
        <http://phoible.org/valuesets/2073>,
        <http://phoible.org/valuesets/2074>,
        <http://phoible.org/valuesets/2075>,
        <http://phoible.org/valuesets/2076>,
        <http://phoible.org/valuesets/2077>,
        <http://phoible.org/valuesets/2078>,
        <http://phoible.org/valuesets/2079>,
        <http://phoible.org/valuesets/2080>,
        <http://phoible.org/valuesets/2081>,
        <http://phoible.org/valuesets/2082>,
        <http://phoible.org/valuesets/2083>,
        <http://phoible.org/valuesets/2084>,
        <http://phoible.org/valuesets/2085>,
        <http://phoible.org/valuesets/2086>,
        <http://phoible.org/valuesets/2087>,
        <http://phoible.org/valuesets/2088>,
        <http://phoible.org/valuesets/2089>,
        <http://phoible.org/valuesets/2090>,
        <http://phoible.org/valuesets/2091>,
        <http://phoible.org/valuesets/2092>,
        <http://phoible.org/valuesets/2093>,
        <http://phoible.org/valuesets/2094>,
        <http://phoible.org/valuesets/2095>,
        <http://phoible.org/valuesets/2096>,
        <http://phoible.org/valuesets/2097>,
        <http://phoible.org/valuesets/2098>,
        <http://phoible.org/valuesets/2099>,
        <http://phoible.org/valuesets/2100> ;
    dcterms:title "Aleut (SPA)"@en ;
    void:inDataset <http://phoible.org/> ;
    skos:prefLabel "Aleut (SPA)"@en .<http://phoible.org/inventories/view/62> rdfs:label "Kalaallisut (SPA)"@en ;
    dcterms:about <http://phoible.org/languages/kal> ;
    dcterms:contributor <http://phoible.org/contributors/SPA> ;
    dcterms:description "Inuit"@en ;
    dcterms:hasPart <http://phoible.org/valuesets/2101>,
        <http://phoible.org/valuesets/2102>,
        <http://phoible.org/valuesets/2103>,
        <http://phoible.org/valuesets/2104>,
        <http://phoible.org/valuesets/2105>,
        <http://phoible.org/valuesets/2106>,
        <http://phoible.org/valuesets/2107>,
        <http://phoible.org/valuesets/2108>,
        <http://phoible.org/valuesets/2109>,
        <http://phoible.org/valuesets/2110>,
        <http://phoible.org/valuesets/2111>,
        <http://phoible.org/valuesets/2112>,
        <http://phoible.org/valuesets/2113>,
        <http://phoible.org/valuesets/2114>,
        <http://phoible.org/valuesets/2115>,
        <http://phoible.org/valuesets/2116>,
        <http://phoible.org/valuesets/2117>,
        <http://phoible.org/valuesets/2118>,
        <http://phoible.org/valuesets/2119>,
        <http://phoible.org/valuesets/2120>,
        <http://phoible.org/valuesets/2121>,
        <http://phoible.org/valuesets/2122>,
        <http://phoible.org/valuesets/2123>,
        <http://phoible.org/valuesets/2124>,
        <http://phoible.org/valuesets/2125>,
        <http://phoible.org/valuesets/2126>,
        <http://phoible.org/valuesets/2127>,
        <http://phoible.org/valuesets/2128>,
        <http://phoible.org/valuesets/2129>,
        <http://phoible.org/valuesets/2130>,
        <http://phoible.org/valuesets/2131>,
        <http://phoible.org/valuesets/2132>,
        <http://phoible.org/valuesets/2133>,
        <http://phoible.org/valuesets/2134>,
        <http://phoible.org/valuesets/2135>,
        <http://phoible.org/valuesets/2136>,
        <http://phoible.org/valuesets/2137>,
        <http://phoible.org/valuesets/2138> ;
    dcterms:title "Kalaallisut (SPA)"@en ;
    void:inDataset <http://phoible.org/> ;
    skos:prefLabel "Kalaallisut (SPA)"@en .<http://phoible.org/inventories/view/63> rdfs:label "Chipewyan (SPA)"@en ;
    dcterms:about <http://phoible.org/languages/chp> ;
    dcterms:contributor <http://phoible.org/contributors/SPA> ;
    dcterms:description "Chipewyan"@en ;
    dcterms:hasPart <http://phoible.org/valuesets/2139>,
        <http://phoible.org/valuesets/2140>,
        <http://phoible.org/valuesets/2141>,
        <http://phoible.org/valuesets/2142>,
        <http://phoible.org/valuesets/2143>,
        <http://phoible.org/valuesets/2144>,
        <http://phoible.org/valuesets/2145>,
        <http://phoible.org/valuesets/2146>,
        <http://phoible.org/valuesets/2147>,
        <http://phoible.org/valuesets/2148>,
        <http://phoible.org/valuesets/2149>,
        <http://phoible.org/valuesets/2150>,
        <http://phoible.org/valuesets/2151>,
        <http://phoible.org/valuesets/2152>,
        <http://phoible.org/valuesets/2153>,
        <http://phoible.org/valuesets/2154>,
        <http://phoible.org/valuesets/2155>,
        <http://phoible.org/valuesets/2156>,
        <http://phoible.org/valuesets/2157>,
        <http://phoible.org/valuesets/2158>,
        <http://phoible.org/valuesets/2159>,
        <http://phoible.org/valuesets/2160>,
        <http://phoible.org/valuesets/2161>,
        <http://phoible.org/valuesets/2162>,
        <http://phoible.org/valuesets/2163>,
        <http://phoible.org/valuesets/2164>,
        <http://phoible.org/valuesets/2165>,
        <http://phoible.org/valuesets/2166>,
        <http://phoible.org/valuesets/2167>,
        <http://phoible.org/valuesets/2168>,
        <http://phoible.org/valuesets/2169>,
        <http://phoible.org/valuesets/2170>,
        <http://phoible.org/valuesets/2171>,
        <http://phoible.org/valuesets/2172>,
        <http://phoible.org/valuesets/2173>,
        <http://phoible.org/valuesets/2174>,
        <http://phoible.org/valuesets/2175>,
        <http://phoible.org/valuesets/2176>,
        <http://phoible.org/valuesets/2177>,
        <http://phoible.org/valuesets/2178>,
        <http://phoible.org/valuesets/2179>,
        <http://phoible.org/valuesets/2180>,
        <http://phoible.org/valuesets/2181>,
        <http://phoible.org/valuesets/2182>,
        <http://phoible.org/valuesets/2183>,
        <http://phoible.org/valuesets/2184>,
        <http://phoible.org/valuesets/2185>,
        <http://phoible.org/valuesets/2186>,
        <http://phoible.org/valuesets/2187>,
        <http://phoible.org/valuesets/2188>,
        <http://phoible.org/valuesets/2189>,
        <http://phoible.org/valuesets/2190>,
        <http://phoible.org/valuesets/2191>,
        <http://phoible.org/valuesets/2192>,
        <http://phoible.org/valuesets/2193>,
        <http://phoible.org/valuesets/2194>,
        <http://phoible.org/valuesets/2195>,
        <http://phoible.org/valuesets/2196>,
        <http://phoible.org/valuesets/2197>,
        <http://phoible.org/valuesets/2198>,
        <http://phoible.org/valuesets/2199> ;
    dcterms:title "Chipewyan (SPA)"@en ;
    void:inDataset <http://phoible.org/> ;
    skos:prefLabel "Chipewyan (SPA)"@en .<http://phoible.org/inventories/view/64> rdfs:label "Tolowa (SPA)"@en ;
    dcterms:about <http://phoible.org/languages/tol> ;
    dcterms:contributor <http://phoible.org/contributors/SPA> ;
    dcterms:description "Chasta Costa"@en ;
    dcterms:hasPart <http://phoible.org/valuesets/2200>,
        <http://phoible.org/valuesets/2201>,
        <http://phoible.org/valuesets/2202>,
        <http://phoible.org/valuesets/2203>,
        <http://phoible.org/valuesets/2204>,
        <http://phoible.org/valuesets/2205>,
        <http://phoible.org/valuesets/2206>,
        <http://phoible.org/valuesets/2207>,
        <http://phoible.org/valuesets/2208>,
        <http://phoible.org/valuesets/2209>,
        <http://phoible.org/valuesets/2210>,
        <http://phoible.org/valuesets/2211>,
        <http://phoible.org/valuesets/2212>,
        <http://phoible.org/valuesets/2213>,
        <http://phoible.org/valuesets/2214>,
        <http://phoible.org/valuesets/2215>,
        <http://phoible.org/valuesets/2216>,
        <http://phoible.org/valuesets/2217>,
        <http://phoible.org/valuesets/2218>,
        <http://phoible.org/valuesets/2219>,
        <http://phoible.org/valuesets/2220>,
        <http://phoible.org/valuesets/2221>,
        <http://phoible.org/valuesets/2222>,
        <http://phoible.org/valuesets/2223>,
        <http://phoible.org/valuesets/2224>,
        <http://phoible.org/valuesets/2225>,
        <http://phoible.org/valuesets/2226>,
        <http://phoible.org/valuesets/2227>,
        <http://phoible.org/valuesets/2228>,
        <http://phoible.org/valuesets/2229>,
        <http://phoible.org/valuesets/2230>,
        <http://phoible.org/valuesets/2231>,
        <http://phoible.org/valuesets/2232>,
        <http://phoible.org/valuesets/2233>,
        <http://phoible.org/valuesets/2234>,
        <http://phoible.org/valuesets/2235>,
        <http://phoible.org/valuesets/2236>,
        <http://phoible.org/valuesets/2237>,
        <http://phoible.org/valuesets/2238>,
        <http://phoible.org/valuesets/2239>,
        <http://phoible.org/valuesets/2240>,
        <http://phoible.org/valuesets/2241>,
        <http://phoible.org/valuesets/2242>,
        <http://phoible.org/valuesets/2243> ;
    dcterms:title "Tolowa (SPA)"@en ;
    void:inDataset <http://phoible.org/> ;
    skos:prefLabel "Tolowa (SPA)"@en .<http://phoible.org/inventories/view/65> rdfs:label "Hupa (SPA)"@en ;
    dcterms:about <http://phoible.org/languages/hup> ;
    dcterms:contributor <http://phoible.org/contributors/SPA> ;
    dcterms:description "Hupa"@en ;
    dcterms:hasPart <http://phoible.org/valuesets/2244>,
        <http://phoible.org/valuesets/2245>,
        <http://phoible.org/valuesets/2246>,
        <http://phoible.org/valuesets/2247>,
        <http://phoible.org/valuesets/2248>,
        <http://phoible.org/valuesets/2249>,
        <http://phoible.org/valuesets/2250>,
        <http://phoible.org/valuesets/2251>,
        <http://phoible.org/valuesets/2252>,
        <http://phoible.org/valuesets/2253>,
        <http://phoible.org/valuesets/2254>,
        <http://phoible.org/valuesets/2255>,
        <http://phoible.org/valuesets/2256>,
        <http://phoible.org/valuesets/2257>,
        <http://phoible.org/valuesets/2258>,
        <http://phoible.org/valuesets/2259>,
        <http://phoible.org/valuesets/2260>,
        <http://phoible.org/valuesets/2261>,
        <http://phoible.org/valuesets/2262>,
        <http://phoible.org/valuesets/2263>,
        <http://phoible.org/valuesets/2264>,
        <http://phoible.org/valuesets/2265>,
        <http://phoible.org/valuesets/2266>,
        <http://phoible.org/valuesets/2267>,
        <http://phoible.org/valuesets/2268>,
        <http://phoible.org/valuesets/2269>,
        <http://phoible.org/valuesets/2270>,
        <http://phoible.org/valuesets/2271>,
        <http://phoible.org/valuesets/2272>,
        <http://phoible.org/valuesets/2273>,
        <http://phoible.org/valuesets/2274>,
        <http://phoible.org/valuesets/2275>,
        <http://phoible.org/valuesets/2276>,
        <http://phoible.org/valuesets/2277>,
        <http://phoible.org/valuesets/2278>,
        <http://phoible.org/valuesets/2279>,
        <http://phoible.org/valuesets/2280>,
        <http://phoible.org/valuesets/2281>,
        <http://phoible.org/valuesets/2282>,
        <http://phoible.org/valuesets/2283>,
        <http://phoible.org/valuesets/2284>,
        <http://phoible.org/valuesets/2285> ;
    dcterms:title "Hupa (SPA)"@en ;
    void:inDataset <http://phoible.org/> ;
    skos:prefLabel "Hupa (SPA)"@en .<http://phoible.org/inventories/view/66> rdfs:label "Navajo (SPA)"@en ;
    dcterms:about <http://phoible.org/languages/nav> ;
    dcterms:contributor <http://phoible.org/contributors/SPA> ;
    dcterms:description "Navaho"@en ;
    dcterms:hasPart <http://phoible.org/valuesets/2286>,
        <http://phoible.org/valuesets/2287>,
        <http://phoible.org/valuesets/2288>,
        <http://phoible.org/valuesets/2289>,
        <http://phoible.org/valuesets/2290>,
        <http://phoible.org/valuesets/2291>,
        <http://phoible.org/valuesets/2292>,
        <http://phoible.org/valuesets/2293>,
        <http://phoible.org/valuesets/2294>,
        <http://phoible.org/valuesets/2295>,
        <http://phoible.org/valuesets/2296>,
        <http://phoible.org/valuesets/2297>,
        <http://phoible.org/valuesets/2298>,
        <http://phoible.org/valuesets/2299>,
        <http://phoible.org/valuesets/2300>,
        <http://phoible.org/valuesets/2301>,
        <http://phoible.org/valuesets/2302>,
        <http://phoible.org/valuesets/2303>,
        <http://phoible.org/valuesets/2304>,
        <http://phoible.org/valuesets/2305>,
        <http://phoible.org/valuesets/2306>,
        <http://phoible.org/valuesets/2307>,
        <http://phoible.org/valuesets/2308>,
        <http://phoible.org/valuesets/2309>,
        <http://phoible.org/valuesets/2310>,
        <http://phoible.org/valuesets/2311>,
        <http://phoible.org/valuesets/2312>,
        <http://phoible.org/valuesets/2313>,
        <http://phoible.org/valuesets/2314>,
        <http://phoible.org/valuesets/2315>,
        <http://phoible.org/valuesets/2316>,
        <http://phoible.org/valuesets/2317>,
        <http://phoible.org/valuesets/2318>,
        <http://phoible.org/valuesets/2319>,
        <http://phoible.org/valuesets/2320>,
        <http://phoible.org/valuesets/2321>,
        <http://phoible.org/valuesets/2322>,
        <http://phoible.org/valuesets/2323>,
        <http://phoible.org/valuesets/2324>,
        <http://phoible.org/valuesets/2325>,
        <http://phoible.org/valuesets/2326>,
        <http://phoible.org/valuesets/2327>,
        <http://phoible.org/valuesets/2328>,
        <http://phoible.org/valuesets/2329>,
        <http://phoible.org/valuesets/2330>,
        <http://phoible.org/valuesets/2331>,
        <http://phoible.org/valuesets/2332>,
        <http://phoible.org/valuesets/2333>,
        <http://phoible.org/valuesets/2334>,
        <http://phoible.org/valuesets/2335>,
        <http://phoible.org/valuesets/2336>,
        <http://phoible.org/valuesets/2337>,
        <http://phoible.org/valuesets/2338>,
        <http://phoible.org/valuesets/2339> ;
    dcterms:title "Navajo (SPA)"@en ;
    void:inDataset <http://phoible.org/> ;
    skos:prefLabel "Navajo (SPA)"@en .<http://phoible.org/inventories/view/67> rdfs:label "Northern Haida (SPA)"@en ;
    dcterms:about <http://phoible.org/languages/hdn> ;
    dcterms:contributor <http://phoible.org/contributors/SPA> ;
    dcterms:description "Haida"@en ;
    dcterms:hasPart <http://phoible.org/valuesets/2340>,
        <http://phoible.org/valuesets/2341>,
        <http://phoible.org/valuesets/2342>,
        <http://phoible.org/valuesets/2343>,
        <http://phoible.org/valuesets/2344>,
        <http://phoible.org/valuesets/2345>,
        <http://phoible.org/valuesets/2346>,
        <http://phoible.org/valuesets/2347>,
        <http://phoible.org/valuesets/2348>,
        <http://phoible.org/valuesets/2349>,
        <http://phoible.org/valuesets/2350>,
        <http://phoible.org/valuesets/2351>,
        <http://phoible.org/valuesets/2352>,
        <http://phoible.org/valuesets/2353>,
        <http://phoible.org/valuesets/2354>,
        <http://phoible.org/valuesets/2355>,
        <http://phoible.org/valuesets/2356>,
        <http://phoible.org/valuesets/2357>,
        <http://phoible.org/valuesets/2358>,
        <http://phoible.org/valuesets/2359>,
        <http://phoible.org/valuesets/2360>,
        <http://phoible.org/valuesets/2361>,
        <http://phoible.org/valuesets/2362>,
        <http://phoible.org/valuesets/2363>,
        <http://phoible.org/valuesets/2364>,
        <http://phoible.org/valuesets/2365>,
        <http://phoible.org/valuesets/2366>,
        <http://phoible.org/valuesets/2367>,
        <http://phoible.org/valuesets/2368>,
        <http://phoible.org/valuesets/2369>,
        <http://phoible.org/valuesets/2370>,
        <http://phoible.org/valuesets/2371>,
        <http://phoible.org/valuesets/2372>,
        <http://phoible.org/valuesets/2373>,
        <http://phoible.org/valuesets/2374>,
        <http://phoible.org/valuesets/2375>,
        <http://phoible.org/valuesets/2376>,
        <http://phoible.org/valuesets/2377>,
        <http://phoible.org/valuesets/2378>,
        <http://phoible.org/valuesets/2379>,
        <http://phoible.org/valuesets/2380>,
        <http://phoible.org/valuesets/2381>,
        <http://phoible.org/valuesets/2382>,
        <http://phoible.org/valuesets/2383>,
        <http://phoible.org/valuesets/2384>,
        <http://phoible.org/valuesets/2385>,
        <http://phoible.org/valuesets/2386>,
        <http://phoible.org/valuesets/2387>,
        <http://phoible.org/valuesets/2388>,
        <http://phoible.org/valuesets/2389> ;
    dcterms:title "Northern Haida (SPA)"@en ;
    void:inDataset <http://phoible.org/> ;
    skos:prefLabel "Northern Haida (SPA)"@en .<http://phoible.org/inventories/view/68> rdfs:label "Squamish (SPA)"@en ;
    dcterms:about <http://phoible.org/languages/squ> ;
    dcterms:contributor <http://phoible.org/contributors/SPA> ;
    dcterms:description "Squamish"@en ;
    dcterms:hasPart <http://phoible.org/valuesets/2390>,
        <http://phoible.org/valuesets/2391>,
        <http://phoible.org/valuesets/2392>,
        <http://phoible.org/valuesets/2393>,
        <http://phoible.org/valuesets/2394>,
        <http://phoible.org/valuesets/2395>,
        <http://phoible.org/valuesets/2396>,
        <http://phoible.org/valuesets/2397>,
        <http://phoible.org/valuesets/2398>,
        <http://phoible.org/valuesets/2399>,
        <http://phoible.org/valuesets/2400>,
        <http://phoible.org/valuesets/2401>,
        <http://phoible.org/valuesets/2402>,
        <http://phoible.org/valuesets/2403>,
        <http://phoible.org/valuesets/2404>,
        <http://phoible.org/valuesets/2405>,
        <http://phoible.org/valuesets/2406>,
        <http://phoible.org/valuesets/2407>,
        <http://phoible.org/valuesets/2408>,
        <http://phoible.org/valuesets/2409>,
        <http://phoible.org/valuesets/2410>,
        <http://phoible.org/valuesets/2411>,
        <http://phoible.org/valuesets/2412>,
        <http://phoible.org/valuesets/2413>,
        <http://phoible.org/valuesets/2414>,
        <http://phoible.org/valuesets/2415>,
        <http://phoible.org/valuesets/2416>,
        <http://phoible.org/valuesets/2417>,
        <http://phoible.org/valuesets/2418>,
        <http://phoible.org/valuesets/2419>,
        <http://phoible.org/valuesets/2420>,
        <http://phoible.org/valuesets/2421>,
        <http://phoible.org/valuesets/2422>,
        <http://phoible.org/valuesets/2423>,
        <http://phoible.org/valuesets/2424>,
        <http://phoible.org/valuesets/2425>,
        <http://phoible.org/valuesets/2426> ;
    dcterms:title "Squamish (SPA)"@en ;
    void:inDataset <http://phoible.org/> ;
    skos:prefLabel "Squamish (SPA)"@en .<http://phoible.org/inventories/view/69> rdfs:label "Straits Salish (SPA)"@en ;
    dcterms:about <http://phoible.org/languages/str> ;
    dcterms:contributor <http://phoible.org/contributors/SPA> ;
    dcterms:description "Salish"@en ;
    dcterms:hasPart <http://phoible.org/valuesets/2427>,
        <http://phoible.org/valuesets/2428>,
        <http://phoible.org/valuesets/2429>,
        <http://phoible.org/valuesets/2430>,
        <http://phoible.org/valuesets/2431>,
        <http://phoible.org/valuesets/2432>,
        <http://phoible.org/valuesets/2433>,
        <http://phoible.org/valuesets/2434>,
        <http://phoible.org/valuesets/2435>,
        <http://phoible.org/valuesets/2436>,
        <http://phoible.org/valuesets/2437>,
        <http://phoible.org/valuesets/2438>,
        <http://phoible.org/valuesets/2439>,
        <http://phoible.org/valuesets/2440>,
        <http://phoible.org/valuesets/2441>,
        <http://phoible.org/valuesets/2442>,
        <http://phoible.org/valuesets/2443>,
        <http://phoible.org/valuesets/2444>,
        <http://phoible.org/valuesets/2445>,
        <http://phoible.org/valuesets/2446>,
        <http://phoible.org/valuesets/2447>,
        <http://phoible.org/valuesets/2448>,
        <http://phoible.org/valuesets/2449>,
        <http://phoible.org/valuesets/2450>,
        <http://phoible.org/valuesets/2451>,
        <http://phoible.org/valuesets/2452>,
        <http://phoible.org/valuesets/2453>,
        <http://phoible.org/valuesets/2454>,
        <http://phoible.org/valuesets/2455>,
        <http://phoible.org/valuesets/2456>,
        <http://phoible.org/valuesets/2457>,
        <http://phoible.org/valuesets/2458>,
        <http://phoible.org/valuesets/2459>,
        <http://phoible.org/valuesets/2460>,
        <http://phoible.org/valuesets/2461>,
        <http://phoible.org/valuesets/2462>,
        <http://phoible.org/valuesets/2463>,
        <http://phoible.org/valuesets/2464>,
        <http://phoible.org/valuesets/2465>,
        <http://phoible.org/valuesets/2466>,
        <http://phoible.org/valuesets/2467>,
        <http://phoible.org/valuesets/2468>,
        <http://phoible.org/valuesets/2469> ;
    dcterms:title "Straits Salish (SPA)"@en ;
    void:inDataset <http://phoible.org/> ;
    skos:prefLabel "Straits Salish (SPA)"@en .<http://phoible.org/inventories/view/70> rdfs:label "Nootka (SPA)"@en ;
    dcterms:about <http://phoible.org/languages/noo> ;
    dcterms:contributor <http://phoible.org/contributors/SPA> ;
    dcterms:description "Nootka"@en ;
    dcterms:hasPart <http://phoible.org/valuesets/2470>,
        <http://phoible.org/valuesets/2471>,
        <http://phoible.org/valuesets/2472>,
        <http://phoible.org/valuesets/2473>,
        <http://phoible.org/valuesets/2474>,
        <http://phoible.org/valuesets/2475>,
        <http://phoible.org/valuesets/2476>,
        <http://phoible.org/valuesets/2477>,
        <http://phoible.org/valuesets/2478>,
        <http://phoible.org/valuesets/2479>,
        <http://phoible.org/valuesets/2480>,
        <http://phoible.org/valuesets/2481>,
        <http://phoible.org/valuesets/2482>,
        <http://phoible.org/valuesets/2483>,
        <http://phoible.org/valuesets/2484>,
        <http://phoible.org/valuesets/2485>,
        <http://phoible.org/valuesets/2486>,
        <http://phoible.org/valuesets/2487>,
        <http://phoible.org/valuesets/2488>,
        <http://phoible.org/valuesets/2489>,
        <http://phoible.org/valuesets/2490>,
        <http://phoible.org/valuesets/2491>,
        <http://phoible.org/valuesets/2492>,
        <http://phoible.org/valuesets/2493>,
        <http://phoible.org/valuesets/2494>,
        <http://phoible.org/valuesets/2495>,
        <http://phoible.org/valuesets/2496>,
        <http://phoible.org/valuesets/2497>,
        <http://phoible.org/valuesets/2498>,
        <http://phoible.org/valuesets/2499>,
        <http://phoible.org/valuesets/2500>,
        <http://phoible.org/valuesets/2501>,
        <http://phoible.org/valuesets/2502>,
        <http://phoible.org/valuesets/2503>,
        <http://phoible.org/valuesets/2504>,
        <http://phoible.org/valuesets/2505>,
        <http://phoible.org/valuesets/2506>,
        <http://phoible.org/valuesets/2507>,
        <http://phoible.org/valuesets/2508>,
        <http://phoible.org/valuesets/2509>,
        <http://phoible.org/valuesets/2510>,
        <http://phoible.org/valuesets/2511>,
        <http://phoible.org/valuesets/2512>,
        <http://phoible.org/valuesets/2513>,
        <http://phoible.org/valuesets/2514>,
        <http://phoible.org/valuesets/2515>,
        <http://phoible.org/valuesets/2516> ;
    dcterms:title "Nootka (SPA)"@en ;
    void:inDataset <http://phoible.org/> ;
    skos:prefLabel "Nootka (SPA)"@en .<http://phoible.org/inventories/view/71> rdfs:label "Kwakiutl (SPA)"@en ;
    dcterms:about <http://phoible.org/languages/kwk> ;
    dcterms:contributor <http://phoible.org/contributors/SPA> ;
    dcterms:description "Kwakiutl"@en ;
    dcterms:hasPart <http://phoible.org/valuesets/2517>,
        <http://phoible.org/valuesets/2518>,
        <http://phoible.org/valuesets/2519>,
        <http://phoible.org/valuesets/2520>,
        <http://phoible.org/valuesets/2521>,
        <http://phoible.org/valuesets/2522>,
        <http://phoible.org/valuesets/2523>,
        <http://phoible.org/valuesets/2524>,
        <http://phoible.org/valuesets/2525>,
        <http://phoible.org/valuesets/2526>,
        <http://phoible.org/valuesets/2527>,
        <http://phoible.org/valuesets/2528>,
        <http://phoible.org/valuesets/2529>,
        <http://phoible.org/valuesets/2530>,
        <http://phoible.org/valuesets/2531>,
        <http://phoible.org/valuesets/2532>,
        <http://phoible.org/valuesets/2533>,
        <http://phoible.org/valuesets/2534>,
        <http://phoible.org/valuesets/2535>,
        <http://phoible.org/valuesets/2536>,
        <http://phoible.org/valuesets/2537>,
        <http://phoible.org/valuesets/2538>,
        <http://phoible.org/valuesets/2539>,
        <http://phoible.org/valuesets/2540>,
        <http://phoible.org/valuesets/2541>,
        <http://phoible.org/valuesets/2542>,
        <http://phoible.org/valuesets/2543>,
        <http://phoible.org/valuesets/2544>,
        <http://phoible.org/valuesets/2545>,
        <http://phoible.org/valuesets/2546>,
        <http://phoible.org/valuesets/2547>,
        <http://phoible.org/valuesets/2548>,
        <http://phoible.org/valuesets/2549>,
        <http://phoible.org/valuesets/2550>,
        <http://phoible.org/valuesets/2551>,
        <http://phoible.org/valuesets/2552>,
        <http://phoible.org/valuesets/2553>,
        <http://phoible.org/valuesets/2554>,
        <http://phoible.org/valuesets/2555>,
        <http://phoible.org/valuesets/2556>,
        <http://phoible.org/valuesets/2557>,
        <http://phoible.org/valuesets/2558>,
        <http://phoible.org/valuesets/2559>,
        <http://phoible.org/valuesets/2560>,
        <http://phoible.org/valuesets/2561>,
        <http://phoible.org/valuesets/2562>,
        <http://phoible.org/valuesets/2563>,
        <http://phoible.org/valuesets/2564>,
        <http://phoible.org/valuesets/2565>,
        <http://phoible.org/valuesets/2566>,
        <http://phoible.org/valuesets/2567>,
        <http://phoible.org/valuesets/2568>,
        <http://phoible.org/valuesets/2569>,
        <http://phoible.org/valuesets/2570>,
        <http://phoible.org/valuesets/2571> ;
    dcterms:title "Kwakiutl (SPA)"@en ;
    void:inDataset <http://phoible.org/> ;
    skos:prefLabel "Kwakiutl (SPA)"@en .<http://phoible.org/inventories/view/72> rdfs:label "Eastern Ojibwa (SPA)"@en ;
    dcterms:about <http://phoible.org/languages/ojg> ;
    dcterms:contributor <http://phoible.org/contributors/SPA> ;
    dcterms:description "Ojibwa"@en ;
    dcterms:hasPart <http://phoible.org/valuesets/2572>,
        <http://phoible.org/valuesets/2573>,
        <http://phoible.org/valuesets/2574>,
        <http://phoible.org/valuesets/2575>,
        <http://phoible.org/valuesets/2576>,
        <http://phoible.org/valuesets/2577>,
        <http://phoible.org/valuesets/2578>,
        <http://phoible.org/valuesets/2579>,
        <http://phoible.org/valuesets/2580>,
        <http://phoible.org/valuesets/2581>,
        <http://phoible.org/valuesets/2582>,
        <http://phoible.org/valuesets/2583>,
        <http://phoible.org/valuesets/2584>,
        <http://phoible.org/valuesets/2585>,
        <http://phoible.org/valuesets/2586>,
        <http://phoible.org/valuesets/2587>,
        <http://phoible.org/valuesets/2588>,
        <http://phoible.org/valuesets/2589>,
        <http://phoible.org/valuesets/2590>,
        <http://phoible.org/valuesets/2591>,
        <http://phoible.org/valuesets/2592>,
        <http://phoible.org/valuesets/2593>,
        <http://phoible.org/valuesets/2594>,
        <http://phoible.org/valuesets/2595>,
        <http://phoible.org/valuesets/2596>,
        <http://phoible.org/valuesets/2597>,
        <http://phoible.org/valuesets/2598> ;
    dcterms:title "Eastern Ojibwa (SPA)"@en ;
    void:inDataset <http://phoible.org/> ;
    skos:prefLabel "Eastern Ojibwa (SPA)"@en .<http://phoible.org/inventories/view/73> rdfs:label "Unami (SPA)"@en ;
    dcterms:about <http://phoible.org/languages/unm> ;
    dcterms:contributor <http://phoible.org/contributors/SPA> ;
    dcterms:description "Delaware"@en ;
    dcterms:hasPart <http://phoible.org/valuesets/2599>,
        <http://phoible.org/valuesets/2600>,
        <http://phoible.org/valuesets/2601>,
        <http://phoible.org/valuesets/2602>,
        <http://phoible.org/valuesets/2603>,
        <http://phoible.org/valuesets/2604>,
        <http://phoible.org/valuesets/2605>,
        <http://phoible.org/valuesets/2606>,
        <http://phoible.org/valuesets/2607>,
        <http://phoible.org/valuesets/2608>,
        <http://phoible.org/valuesets/2609>,
        <http://phoible.org/valuesets/2610>,
        <http://phoible.org/valuesets/2611>,
        <http://phoible.org/valuesets/2612>,
        <http://phoible.org/valuesets/2613>,
        <http://phoible.org/valuesets/2614>,
        <http://phoible.org/valuesets/2615>,
        <http://phoible.org/valuesets/2616>,
        <http://phoible.org/valuesets/2617>,
        <http://phoible.org/valuesets/2618>,
        <http://phoible.org/valuesets/2619>,
        <http://phoible.org/valuesets/2620>,
        <http://phoible.org/valuesets/2621>,
        <http://phoible.org/valuesets/2622>,
        <http://phoible.org/valuesets/2623>,
        <http://phoible.org/valuesets/2624>,
        <http://phoible.org/valuesets/2625>,
        <http://phoible.org/valuesets/2626>,
        <http://phoible.org/valuesets/2627>,
        <http://phoible.org/valuesets/2628>,
        <http://phoible.org/valuesets/2629>,
        <http://phoible.org/valuesets/2630>,
        <http://phoible.org/valuesets/2631>,
        <http://phoible.org/valuesets/2632>,
        <http://phoible.org/valuesets/2633>,
        <http://phoible.org/valuesets/2634>,
        <http://phoible.org/valuesets/2635>,
        <http://phoible.org/valuesets/2636>,
        <http://phoible.org/valuesets/2637> ;
    dcterms:title "Unami (SPA)"@en ;
    void:inDataset <http://phoible.org/> ;
    skos:prefLabel "Unami (SPA)"@en .<http://phoible.org/inventories/view/74> rdfs:label "Wichita (SPA)"@en ;
    dcterms:about <http://phoible.org/languages/wic> ;
    dcterms:contributor <http://phoible.org/contributors/SPA> ;
    dcterms:description "Wichita"@en ;
    dcterms:hasPart <http://phoible.org/valuesets/2638>,
        <http://phoible.org/valuesets/2639>,
        <http://phoible.org/valuesets/2640>,
        <http://phoible.org/valuesets/2641>,
        <http://phoible.org/valuesets/2642>,
        <http://phoible.org/valuesets/2643>,
        <http://phoible.org/valuesets/2644>,
        <http://phoible.org/valuesets/2645>,
        <http://phoible.org/valuesets/2646>,
        <http://phoible.org/valuesets/2647>,
        <http://phoible.org/valuesets/2648>,
        <http://phoible.org/valuesets/2649>,
        <http://phoible.org/valuesets/2650>,
        <http://phoible.org/valuesets/2651>,
        <http://phoible.org/valuesets/2652>,
        <http://phoible.org/valuesets/2653>,
        <http://phoible.org/valuesets/2654>,
        <http://phoible.org/valuesets/2655>,
        <http://phoible.org/valuesets/2656>,
        <http://phoible.org/valuesets/2657>,
        <http://phoible.org/valuesets/2658>,
        <http://phoible.org/valuesets/2659>,
        <http://phoible.org/valuesets/2660>,
        <http://phoible.org/valuesets/2661>,
        <http://phoible.org/valuesets/2662>,
        <http://phoible.org/valuesets/2663>,
        <http://phoible.org/valuesets/2664>,
        <http://phoible.org/valuesets/2665>,
        <http://phoible.org/valuesets/2666> ;
    dcterms:title "Wichita (SPA)"@en ;
    void:inDataset <http://phoible.org/> ;
    skos:prefLabel "Wichita (SPA)"@en .<http://phoible.org/inventories/view/75> rdfs:label "Lakota (SPA)"@en ;
    dcterms:about <http://phoible.org/languages/lkt> ;
    dcterms:contributor <http://phoible.org/contributors/SPA> ;
    dcterms:description "Dakota"@en ;
    dcterms:hasPart <http://phoible.org/valuesets/2667>,
        <http://phoible.org/valuesets/2668>,
        <http://phoible.org/valuesets/2669>,
        <http://phoible.org/valuesets/2670>,
        <http://phoible.org/valuesets/2671>,
        <http://phoible.org/valuesets/2672>,
        <http://phoible.org/valuesets/2673>,
        <http://phoible.org/valuesets/2674>,
        <http://phoible.org/valuesets/2675>,
        <http://phoible.org/valuesets/2676>,
        <http://phoible.org/valuesets/2677>,
        <http://phoible.org/valuesets/2678>,
        <http://phoible.org/valuesets/2679>,
        <http://phoible.org/valuesets/2680>,
        <http://phoible.org/valuesets/2681>,
        <http://phoible.org/valuesets/2682>,
        <http://phoible.org/valuesets/2683>,
        <http://phoible.org/valuesets/2684>,
        <http://phoible.org/valuesets/2685>,
        <http://phoible.org/valuesets/2686>,
        <http://phoible.org/valuesets/2687>,
        <http://phoible.org/valuesets/2688>,
        <http://phoible.org/valuesets/2689>,
        <http://phoible.org/valuesets/2690>,
        <http://phoible.org/valuesets/2691>,
        <http://phoible.org/valuesets/2692>,
        <http://phoible.org/valuesets/2693>,
        <http://phoible.org/valuesets/2694>,
        <http://phoible.org/valuesets/2695>,
        <http://phoible.org/valuesets/2696>,
        <http://phoible.org/valuesets/2697>,
        <http://phoible.org/valuesets/2698>,
        <http://phoible.org/valuesets/2699>,
        <http://phoible.org/valuesets/2700>,
        <http://phoible.org/valuesets/2701>,
        <http://phoible.org/valuesets/2702> ;
    dcterms:title "Lakota (SPA)"@en ;
    void:inDataset <http://phoible.org/> ;
    skos:prefLabel "Lakota (SPA)"@en .<http://phoible.org/inventories/view/76> rdfs:label "Seneca (SPA)"@en ;
    dcterms:about <http://phoible.org/languages/see> ;
    dcterms:contributor <http://phoible.org/contributors/SPA> ;
    dcterms:description "Seneca"@en ;
    dcterms:hasPart <http://phoible.org/valuesets/2703>,
        <http://phoible.org/valuesets/2704>,
        <http://phoible.org/valuesets/2705>,
        <http://phoible.org/valuesets/2706>,
        <http://phoible.org/valuesets/2707>,
        <http://phoible.org/valuesets/2708>,
        <http://phoible.org/valuesets/2709>,
        <http://phoible.org/valuesets/2710>,
        <http://phoible.org/valuesets/2711>,
        <http://phoible.org/valuesets/2712>,
        <http://phoible.org/valuesets/2713>,
        <http://phoible.org/valuesets/2714>,
        <http://phoible.org/valuesets/2715>,
        <http://phoible.org/valuesets/2716>,
        <http://phoible.org/valuesets/2717>,
        <http://phoible.org/valuesets/2718>,
        <http://phoible.org/valuesets/2719>,
        <http://phoible.org/valuesets/2720>,
        <http://phoible.org/valuesets/2721>,
        <http://phoible.org/valuesets/2722>,
        <http://phoible.org/valuesets/2723>,
        <http://phoible.org/valuesets/2724>,
        <http://phoible.org/valuesets/2725>,
        <http://phoible.org/valuesets/2726>,
        <http://phoible.org/valuesets/2727>,
        <http://phoible.org/valuesets/2728>,
        <http://phoible.org/valuesets/2729> ;
    dcterms:title "Seneca (SPA)"@en ;
    void:inDataset <http://phoible.org/> ;
    skos:prefLabel "Seneca (SPA)"@en .<http://phoible.org/inventories/view/77> rdfs:label "Oneida (SPA)"@en ;
    dcterms:about <http://phoible.org/languages/one> ;
    dcterms:contributor <http://phoible.org/contributors/SPA> ;
    dcterms:description "Oneida"@en ;
    dcterms:hasPart <http://phoible.org/valuesets/2730>,
        <http://phoible.org/valuesets/2731>,
        <http://phoible.org/valuesets/2732>,
        <http://phoible.org/valuesets/2733>,
        <http://phoible.org/valuesets/2734>,
        <http://phoible.org/valuesets/2735>,
        <http://phoible.org/valuesets/2736>,
        <http://phoible.org/valuesets/2737>,
        <http://phoible.org/valuesets/2738>,
        <http://phoible.org/valuesets/2739>,
        <http://phoible.org/valuesets/2740>,
        <http://phoible.org/valuesets/2741>,
        <http://phoible.org/valuesets/2742>,
        <http://phoible.org/valuesets/2743>,
        <http://phoible.org/valuesets/2744>,
        <http://phoible.org/valuesets/2745>,
        <http://phoible.org/valuesets/2746>,
        <http://phoible.org/valuesets/2747>,
        <http://phoible.org/valuesets/2748>,
        <http://phoible.org/valuesets/2749>,
        <http://phoible.org/valuesets/2750>,
        <http://phoible.org/valuesets/2751> ;
    dcterms:title "Oneida (SPA)"@en ;
    void:inDataset <http://phoible.org/> ;
    skos:prefLabel "Oneida (SPA)"@en .<http://phoible.org/inventories/view/78> rdfs:label "Yuchi (SPA)"@en ;
    dcterms:about <http://phoible.org/languages/yuc> ;
    dcterms:contributor <http://phoible.org/contributors/SPA> ;
    dcterms:description "Yuchi"@en ;
    dcterms:hasPart <http://phoible.org/valuesets/2752>,
        <http://phoible.org/valuesets/2753>,
        <http://phoible.org/valuesets/2754>,
        <http://phoible.org/valuesets/2755>,
        <http://phoible.org/valuesets/2756>,
        <http://phoible.org/valuesets/2757>,
        <http://phoible.org/valuesets/2758>,
        <http://phoible.org/valuesets/2759>,
        <http://phoible.org/valuesets/2760>,
        <http://phoible.org/valuesets/2761>,
        <http://phoible.org/valuesets/2762>,
        <http://phoible.org/valuesets/2763>,
        <http://phoible.org/valuesets/2764>,
        <http://phoible.org/valuesets/2765>,
        <http://phoible.org/valuesets/2766>,
        <http://phoible.org/valuesets/2767>,
        <http://phoible.org/valuesets/2768>,
        <http://phoible.org/valuesets/2769>,
        <http://phoible.org/valuesets/2770>,
        <http://phoible.org/valuesets/2771>,
        <http://phoible.org/valuesets/2772>,
        <http://phoible.org/valuesets/2773>,
        <http://phoible.org/valuesets/2774>,
        <http://phoible.org/valuesets/2775>,
        <http://phoible.org/valuesets/2776>,
        <http://phoible.org/valuesets/2777>,
        <http://phoible.org/valuesets/2778>,
        <http://phoible.org/valuesets/2779>,
        <http://phoible.org/valuesets/2780>,
        <http://phoible.org/valuesets/2781>,
        <http://phoible.org/valuesets/2782>,
        <http://phoible.org/valuesets/2783>,
        <http://phoible.org/valuesets/2784>,
        <http://phoible.org/valuesets/2785>,
        <http://phoible.org/valuesets/2786>,
        <http://phoible.org/valuesets/2787>,
        <http://phoible.org/valuesets/2788>,
        <http://phoible.org/valuesets/2789>,
        <http://phoible.org/valuesets/2790>,
        <http://phoible.org/valuesets/2791>,
        <http://phoible.org/valuesets/2792>,
        <http://phoible.org/valuesets/2793>,
        <http://phoible.org/valuesets/2794>,
        <http://phoible.org/valuesets/2795>,
        <http://phoible.org/valuesets/2796>,
        <http://phoible.org/valuesets/2797>,
        <http://phoible.org/valuesets/2798>,
        <http://phoible.org/valuesets/2799>,
        <http://phoible.org/valuesets/2800>,
        <http://phoible.org/valuesets/2801>,
        <http://phoible.org/valuesets/2802>,
        <http://phoible.org/valuesets/2803>,
        <http://phoible.org/valuesets/2804>,
        <http://phoible.org/valuesets/2805>,
        <http://phoible.org/valuesets/2806>,
        <http://phoible.org/valuesets/2807>,
        <http://phoible.org/valuesets/2808>,
        <http://phoible.org/valuesets/2809>,
        <http://phoible.org/valuesets/2810>,
        <http://phoible.org/valuesets/2811>,
        <http://phoible.org/valuesets/2812>,
        <http://phoible.org/valuesets/2813>,
        <http://phoible.org/valuesets/2814>,
        <http://phoible.org/valuesets/2815> ;
    dcterms:title "Yuchi (SPA)"@en ;
    void:inDataset <http://phoible.org/> ;
    skos:prefLabel "Yuchi (SPA)"@en .<http://phoible.org/inventories/view/79> rdfs:label "Alabama (SPA)"@en ;
    dcterms:about <http://phoible.org/languages/akz> ;
    dcterms:contributor <http://phoible.org/contributors/SPA> ;
    dcterms:description "Alabama"@en ;
    dcterms:hasPart <http://phoible.org/valuesets/2816>,
        <http://phoible.org/valuesets/2817>,
        <http://phoible.org/valuesets/2818>,
        <http://phoible.org/valuesets/2819>,
        <http://phoible.org/valuesets/2820>,
        <http://phoible.org/valuesets/2821>,
        <http://phoible.org/valuesets/2822>,
        <http://phoible.org/valuesets/2823>,
        <http://phoible.org/valuesets/2824>,
        <http://phoible.org/valuesets/2825>,
        <http://phoible.org/valuesets/2826>,
        <http://phoible.org/valuesets/2827>,
        <http://phoible.org/valuesets/2828>,
        <http://phoible.org/valuesets/2829>,
        <http://phoible.org/valuesets/2830>,
        <http://phoible.org/valuesets/2831>,
        <http://phoible.org/valuesets/2832>,
        <http://phoible.org/valuesets/2833>,
        <http://phoible.org/valuesets/2834>,
        <http://phoible.org/valuesets/2835>,
        <http://phoible.org/valuesets/2836> ;
    dcterms:title "Alabama (SPA)"@en ;
    void:inDataset <http://phoible.org/> ;
    skos:prefLabel "Alabama (SPA)"@en .<http://phoible.org/inventories/view/80> rdfs:label "Tunica (SPA)"@en ;
    dcterms:about <http://phoible.org/languages/tun> ;
    dcterms:contributor <http://phoible.org/contributors/SPA> ;
    dcterms:description "Tunica"@en ;
    dcterms:hasPart <http://phoible.org/valuesets/2837>,
        <http://phoible.org/valuesets/2838>,
        <http://phoible.org/valuesets/2839>,
        <http://phoible.org/valuesets/2840>,
        <http://phoible.org/valuesets/2841>,
        <http://phoible.org/valuesets/2842>,
        <http://phoible.org/valuesets/2843>,
        <http://phoible.org/valuesets/2844>,
        <http://phoible.org/valuesets/2845>,
        <http://phoible.org/valuesets/2846>,
        <http://phoible.org/valuesets/2847>,
        <http://phoible.org/valuesets/2848>,
        <http://phoible.org/valuesets/2849>,
        <http://phoible.org/valuesets/2850>,
        <http://phoible.org/valuesets/2851>,
        <http://phoible.org/valuesets/2852>,
        <http://phoible.org/valuesets/2853>,
        <http://phoible.org/valuesets/2854>,
        <http://phoible.org/valuesets/2855>,
        <http://phoible.org/valuesets/2856>,
        <http://phoible.org/valuesets/2857>,
        <http://phoible.org/valuesets/2858>,
        <http://phoible.org/valuesets/2859>,
        <http://phoible.org/valuesets/2860>,
        <http://phoible.org/valuesets/2861> ;
    dcterms:title "Tunica (SPA)"@en ;
    void:inDataset <http://phoible.org/> ;
    skos:prefLabel "Tunica (SPA)"@en .<http://phoible.org/inventories/view/81> rdfs:label "Nez Perce (SPA)"@en ;
    dcterms:about <http://phoible.org/languages/nez> ;
    dcterms:contributor <http://phoible.org/contributors/SPA> ;
    dcterms:description "Nez Perce"@en ;
    dcterms:hasPart <http://phoible.org/valuesets/2862>,
        <http://phoible.org/valuesets/2863>,
        <http://phoible.org/valuesets/2864>,
        <http://phoible.org/valuesets/2865>,
        <http://phoible.org/valuesets/2866>,
        <http://phoible.org/valuesets/2867>,
        <http://phoible.org/valuesets/2868>,
        <http://phoible.org/valuesets/2869>,
        <http://phoible.org/valuesets/2870>,
        <http://phoible.org/valuesets/2871>,
        <http://phoible.org/valuesets/2872>,
        <http://phoible.org/valuesets/2873>,
        <http://phoible.org/valuesets/2874>,
        <http://phoible.org/valuesets/2875>,
        <http://phoible.org/valuesets/2876>,
        <http://phoible.org/valuesets/2877>,
        <http://phoible.org/valuesets/2878>,
        <http://phoible.org/valuesets/2879>,
        <http://phoible.org/valuesets/2880>,
        <http://phoible.org/valuesets/2881>,
        <http://phoible.org/valuesets/2882>,
        <http://phoible.org/valuesets/2883>,
        <http://phoible.org/valuesets/2884>,
        <http://phoible.org/valuesets/2885>,
        <http://phoible.org/valuesets/2886>,
        <http://phoible.org/valuesets/2887>,
        <http://phoible.org/valuesets/2888>,
        <http://phoible.org/valuesets/2889>,
        <http://phoible.org/valuesets/2890>,
        <http://phoible.org/valuesets/2891>,
        <http://phoible.org/valuesets/2892>,
        <http://phoible.org/valuesets/2893>,
        <http://phoible.org/valuesets/2894>,
        <http://phoible.org/valuesets/2895>,
        <http://phoible.org/valuesets/2896>,
        <http://phoible.org/valuesets/2897> ;
    dcterms:title "Nez Perce (SPA)"@en ;
    void:inDataset <http://phoible.org/> ;
    skos:prefLabel "Nez Perce (SPA)"@en .<http://phoible.org/inventories/view/82> rdfs:label "Northeast Maidu (SPA)"@en ;
    dcterms:about <http://phoible.org/languages/nmu> ;
    dcterms:contributor <http://phoible.org/contributors/SPA> ;
    dcterms:description "Maidu"@en ;
    dcterms:hasPart <http://phoible.org/valuesets/2898>,
        <http://phoible.org/valuesets/2899>,
        <http://phoible.org/valuesets/2900>,
        <http://phoible.org/valuesets/2901>,
        <http://phoible.org/valuesets/2902>,
        <http://phoible.org/valuesets/2903>,
        <http://phoible.org/valuesets/2904>,
        <http://phoible.org/valuesets/2905>,
        <http://phoible.org/valuesets/2906>,
        <http://phoible.org/valuesets/2907>,
        <http://phoible.org/valuesets/2908>,
        <http://phoible.org/valuesets/2909>,
        <http://phoible.org/valuesets/2910>,
        <http://phoible.org/valuesets/2911>,
        <http://phoible.org/valuesets/2912>,
        <http://phoible.org/valuesets/2913>,
        <http://phoible.org/valuesets/2914>,
        <http://phoible.org/valuesets/2915>,
        <http://phoible.org/valuesets/2916>,
        <http://phoible.org/valuesets/2917>,
        <http://phoible.org/valuesets/2918>,
        <http://phoible.org/valuesets/2919>,
        <http://phoible.org/valuesets/2920>,
        <http://phoible.org/valuesets/2921> ;
    dcterms:title "Northeast Maidu (SPA)"@en ;
    void:inDataset <http://phoible.org/> ;
    skos:prefLabel "Northeast Maidu (SPA)"@en .<http://phoible.org/inventories/view/83> rdfs:label "Copainala Zoque (SPA)"@en ;
    dcterms:about <http://phoible.org/languages/zoc> ;
    dcterms:contributor <http://phoible.org/contributors/SPA> ;
    dcterms:description "Zoque"@en ;
    dcterms:hasPart <http://phoible.org/valuesets/2922>,
        <http://phoible.org/valuesets/2923>,
        <http://phoible.org/valuesets/2924>,
        <http://phoible.org/valuesets/2925>,
        <http://phoible.org/valuesets/2926>,
        <http://phoible.org/valuesets/2927>,
        <http://phoible.org/valuesets/2928>,
        <http://phoible.org/valuesets/2929>,
        <http://phoible.org/valuesets/2930>,
        <http://phoible.org/valuesets/2931>,
        <http://phoible.org/valuesets/2932>,
        <http://phoible.org/valuesets/2933>,
        <http://phoible.org/valuesets/2934>,
        <http://phoible.org/valuesets/2935>,
        <http://phoible.org/valuesets/2936>,
        <http://phoible.org/valuesets/2937>,
        <http://phoible.org/valuesets/2938>,
        <http://phoible.org/valuesets/2939>,
        <http://phoible.org/valuesets/2940>,
        <http://phoible.org/valuesets/2941>,
        <http://phoible.org/valuesets/2942>,
        <http://phoible.org/valuesets/2943>,
        <http://phoible.org/valuesets/2944>,
        <http://phoible.org/valuesets/2945>,
        <http://phoible.org/valuesets/2946>,
        <http://phoible.org/valuesets/2947>,
        <http://phoible.org/valuesets/2948>,
        <http://phoible.org/valuesets/2949>,
        <http://phoible.org/valuesets/2950>,
        <http://phoible.org/valuesets/2951>,
        <http://phoible.org/valuesets/2952>,
        <http://phoible.org/valuesets/2953> ;
    dcterms:title "Copainala Zoque (SPA)"@en ;
    void:inDataset <http://phoible.org/> ;
    skos:prefLabel "Copainala Zoque (SPA)"@en .<http://phoible.org/inventories/view/84> rdfs:label "Papantla Totonac (SPA)"@en ;
    dcterms:about <http://phoible.org/languages/top> ;
    dcterms:contributor <http://phoible.org/contributors/SPA> ;
    dcterms:description "Totonac"@en ;
    dcterms:hasPart <http://phoible.org/valuesets/2954>,
        <http://phoible.org/valuesets/2955>,
        <http://phoible.org/valuesets/2956>,
        <http://phoible.org/valuesets/2957>,
        <http://phoible.org/valuesets/2958>,
        <http://phoible.org/valuesets/2959>,
        <http://phoible.org/valuesets/2960>,
        <http://phoible.org/valuesets/2961>,
        <http://phoible.org/valuesets/2962>,
        <http://phoible.org/valuesets/2963>,
        <http://phoible.org/valuesets/2964>,
        <http://phoible.org/valuesets/2965>,
        <http://phoible.org/valuesets/2966>,
        <http://phoible.org/valuesets/2967>,
        <http://phoible.org/valuesets/2968>,
        <http://phoible.org/valuesets/2969>,
        <http://phoible.org/valuesets/2970>,
        <http://phoible.org/valuesets/2971>,
        <http://phoible.org/valuesets/2972>,
        <http://phoible.org/valuesets/2973>,
        <http://phoible.org/valuesets/2974>,
        <http://phoible.org/valuesets/2975>,
        <http://phoible.org/valuesets/2976>,
        <http://phoible.org/valuesets/2977>,
        <http://phoible.org/valuesets/2978>,
        <http://phoible.org/valuesets/2979> ;
    dcterms:title "Papantla Totonac (SPA)"@en ;
    void:inDataset <http://phoible.org/> ;
    skos:prefLabel "Papantla Totonac (SPA)"@en .<http://phoible.org/inventories/view/85> rdfs:label "Tabasco Chontal (SPA)"@en ;
    dcterms:about <http://phoible.org/languages/chf> ;
    dcterms:contributor <http://phoible.org/contributors/SPA> ;
    dcterms:description "Chontal"@en ;
    dcterms:hasPart <http://phoible.org/valuesets/2980>,
        <http://phoible.org/valuesets/2981>,
        <http://phoible.org/valuesets/2982>,
        <http://phoible.org/valuesets/2983>,
        <http://phoible.org/valuesets/2984>,
        <http://phoible.org/valuesets/2985>,
        <http://phoible.org/valuesets/2986>,
        <http://phoible.org/valuesets/2987>,
        <http://phoible.org/valuesets/2988>,
        <http://phoible.org/valuesets/2989>,
        <http://phoible.org/valuesets/2990>,
        <http://phoible.org/valuesets/2991>,
        <http://phoible.org/valuesets/2992>,
        <http://phoible.org/valuesets/2993>,
        <http://phoible.org/valuesets/2994>,
        <http://phoible.org/valuesets/2995>,
        <http://phoible.org/valuesets/2996>,
        <http://phoible.org/valuesets/2997>,
        <http://phoible.org/valuesets/2998>,
        <http://phoible.org/valuesets/2999>,
        <http://phoible.org/valuesets/3000>,
        <http://phoible.org/valuesets/3001>,
        <http://phoible.org/valuesets/3002>,
        <http://phoible.org/valuesets/3003>,
        <http://phoible.org/valuesets/3004>,
        <http://phoible.org/valuesets/3005>,
        <http://phoible.org/valuesets/3006>,
        <http://phoible.org/valuesets/3007>,
        <http://phoible.org/valuesets/3008>,
        <http://phoible.org/valuesets/3009>,
        <http://phoible.org/valuesets/3010>,
        <http://phoible.org/valuesets/3011>,
        <http://phoible.org/valuesets/3012>,
        <http://phoible.org/valuesets/3013>,
        <http://phoible.org/valuesets/3014>,
        <http://phoible.org/valuesets/3015>,
        <http://phoible.org/valuesets/3016> ;
    dcterms:title "Tabasco Chontal (SPA)"@en ;
    void:inDataset <http://phoible.org/> ;
    skos:prefLabel "Tabasco Chontal (SPA)"@en .<http://phoible.org/inventories/view/86> rdfs:label "Tzeltal (SPA)"@en ;
    dcterms:about <http://phoible.org/languages/tzh> ;
    dcterms:contributor <http://phoible.org/contributors/SPA> ;
    dcterms:description "Tzeltal"@en ;
    dcterms:hasPart <http://phoible.org/valuesets/3017>,
        <http://phoible.org/valuesets/3018>,
        <http://phoible.org/valuesets/3019>,
        <http://phoible.org/valuesets/3020>,
        <http://phoible.org/valuesets/3021>,
        <http://phoible.org/valuesets/3022>,
        <http://phoible.org/valuesets/3023>,
        <http://phoible.org/valuesets/3024>,
        <http://phoible.org/valuesets/3025>,
        <http://phoible.org/valuesets/3026>,
        <http://phoible.org/valuesets/3027>,
        <http://phoible.org/valuesets/3028>,
        <http://phoible.org/valuesets/3029>,
        <http://phoible.org/valuesets/3030>,
        <http://phoible.org/valuesets/3031>,
        <http://phoible.org/valuesets/3032>,
        <http://phoible.org/valuesets/3033>,
        <http://phoible.org/valuesets/3034>,
        <http://phoible.org/valuesets/3035>,
        <http://phoible.org/valuesets/3036>,
        <http://phoible.org/valuesets/3037>,
        <http://phoible.org/valuesets/3038>,
        <http://phoible.org/valuesets/3039>,
        <http://phoible.org/valuesets/3040>,
        <http://phoible.org/valuesets/3041>,
        <http://phoible.org/valuesets/3042>,
        <http://phoible.org/valuesets/3043>,
        <http://phoible.org/valuesets/3044>,
        <http://phoible.org/valuesets/3045>,
        <http://phoible.org/valuesets/3046> ;
    dcterms:title "Tzeltal (SPA)"@en ;
    void:inDataset <http://phoible.org/> ;
    skos:prefLabel "Tzeltal (SPA)"@en .<http://phoible.org/inventories/view/87> rdfs:label "Purepecha (SPA)"@en ;
    dcterms:about <http://phoible.org/languages/tsz> ;
    dcterms:contributor <http://phoible.org/contributors/SPA> ;
    dcterms:description "Tarascan"@en ;
    dcterms:hasPart <http://phoible.org/valuesets/3047>,
        <http://phoible.org/valuesets/3048>,
        <http://phoible.org/valuesets/3049>,
        <http://phoible.org/valuesets/3050>,
        <http://phoible.org/valuesets/3051>,
        <http://phoible.org/valuesets/3052>,
        <http://phoible.org/valuesets/3053>,
        <http://phoible.org/valuesets/3054>,
        <http://phoible.org/valuesets/3055>,
        <http://phoible.org/valuesets/3056>,
        <http://phoible.org/valuesets/3057>,
        <http://phoible.org/valuesets/3058>,
        <http://phoible.org/valuesets/3059>,
        <http://phoible.org/valuesets/3060>,
        <http://phoible.org/valuesets/3061>,
        <http://phoible.org/valuesets/3062>,
        <http://phoible.org/valuesets/3063>,
        <http://phoible.org/valuesets/3064>,
        <http://phoible.org/valuesets/3065>,
        <http://phoible.org/valuesets/3066>,
        <http://phoible.org/valuesets/3067>,
        <http://phoible.org/valuesets/3068>,
        <http://phoible.org/valuesets/3069>,
        <http://phoible.org/valuesets/3070>,
        <http://phoible.org/valuesets/3071>,
        <http://phoible.org/valuesets/3072>,
        <http://phoible.org/valuesets/3073>,
        <http://phoible.org/valuesets/3074>,
        <http://phoible.org/valuesets/3075>,
        <http://phoible.org/valuesets/3076>,
        <http://phoible.org/valuesets/3077>,
        <http://phoible.org/valuesets/3078> ;
    dcterms:title "Purepecha (SPA)"@en ;
    void:inDataset <http://phoible.org/> ;
    skos:prefLabel "Purepecha (SPA)"@en .<http://phoible.org/inventories/view/88> rdfs:label "Karok (SPA)"@en ;
    dcterms:about <http://phoible.org/languages/kyh> ;
    dcterms:contributor <http://phoible.org/contributors/SPA> ;
    dcterms:description "Karok"@en ;
    dcterms:hasPart <http://phoible.org/valuesets/3079>,
        <http://phoible.org/valuesets/3080>,
        <http://phoible.org/valuesets/3081>,
        <http://phoible.org/valuesets/3082>,
        <http://phoible.org/valuesets/3083>,
        <http://phoible.org/valuesets/3084>,
        <http://phoible.org/valuesets/3085>,
        <http://phoible.org/valuesets/3086>,
        <http://phoible.org/valuesets/3087>,
        <http://phoible.org/valuesets/3088>,
        <http://phoible.org/valuesets/3089>,
        <http://phoible.org/valuesets/3090>,
        <http://phoible.org/valuesets/3091>,
        <http://phoible.org/valuesets/3092>,
        <http://phoible.org/valuesets/3093>,
        <http://phoible.org/valuesets/3094>,
        <http://phoible.org/valuesets/3095>,
        <http://phoible.org/valuesets/3096>,
        <http://phoible.org/valuesets/3097>,
        <http://phoible.org/valuesets/3098>,
        <http://phoible.org/valuesets/3099>,
        <http://phoible.org/valuesets/3100>,
        <http://phoible.org/valuesets/3101>,
        <http://phoible.org/valuesets/3102>,
        <http://phoible.org/valuesets/3103>,
        <http://phoible.org/valuesets/3104>,
        <http://phoible.org/valuesets/3105>,
        <http://phoible.org/valuesets/3106>,
        <http://phoible.org/valuesets/3107>,
        <http://phoible.org/valuesets/3108>,
        <http://phoible.org/valuesets/3109>,
        <http://phoible.org/valuesets/3110>,
        <http://phoible.org/valuesets/3111>,
        <http://phoible.org/valuesets/3112>,
        <http://phoible.org/valuesets/3113>,
        <http://phoible.org/valuesets/3114>,
        <http://phoible.org/valuesets/3115>,
        <http://phoible.org/valuesets/3116>,
        <http://phoible.org/valuesets/3117>,
        <http://phoible.org/valuesets/3118>,
        <http://phoible.org/valuesets/3119> ;
    dcterms:title "Karok (SPA)"@en ;
    void:inDataset <http://phoible.org/> ;
    skos:prefLabel "Karok (SPA)"@en .<http://phoible.org/inventories/view/89> rdfs:label "Southeastern Pomo (SPA)"@en ;
    dcterms:about <http://phoible.org/languages/pom> ;
    dcterms:contributor <http://phoible.org/contributors/SPA> ;
    dcterms:description "Pomo"@en ;
    dcterms:hasPart <http://phoible.org/valuesets/3120>,
        <http://phoible.org/valuesets/3121>,
        <http://phoible.org/valuesets/3122>,
        <http://phoible.org/valuesets/3123>,
        <http://phoible.org/valuesets/3124>,
        <http://phoible.org/valuesets/3125>,
        <http://phoible.org/valuesets/3126>,
        <http://phoible.org/valuesets/3127>,
        <http://phoible.org/valuesets/3128>,
        <http://phoible.org/valuesets/3129>,
        <http://phoible.org/valuesets/3130>,
        <http://phoible.org/valuesets/3131>,
        <http://phoible.org/valuesets/3132>,
        <http://phoible.org/valuesets/3133>,
        <http://phoible.org/valuesets/3134>,
        <http://phoible.org/valuesets/3135>,
        <http://phoible.org/valuesets/3136>,
        <http://phoible.org/valuesets/3137>,
        <http://phoible.org/valuesets/3138>,
        <http://phoible.org/valuesets/3139>,
        <http://phoible.org/valuesets/3140>,
        <http://phoible.org/valuesets/3141>,
        <http://phoible.org/valuesets/3142>,
        <http://phoible.org/valuesets/3143>,
        <http://phoible.org/valuesets/3144>,
        <http://phoible.org/valuesets/3145>,
        <http://phoible.org/valuesets/3146>,
        <http://phoible.org/valuesets/3147>,
        <http://phoible.org/valuesets/3148>,
        <http://phoible.org/valuesets/3149>,
        <http://phoible.org/valuesets/3150>,
        <http://phoible.org/valuesets/3151>,
        <http://phoible.org/valuesets/3152>,
        <http://phoible.org/valuesets/3153>,
        <http://phoible.org/valuesets/3154>,
        <http://phoible.org/valuesets/3155>,
        <http://phoible.org/valuesets/3156>,
        <http://phoible.org/valuesets/3157> ;
    dcterms:title "Southeastern Pomo (SPA)"@en ;
    void:inDataset <http://phoible.org/> ;
    skos:prefLabel "Southeastern Pomo (SPA)"@en .<http://phoible.org/inventories/view/90> rdfs:label "Kumiai (SPA)"@en ;
    dcterms:about <http://phoible.org/languages/dih> ;
    dcterms:contributor <http://phoible.org/contributors/SPA> ;
    dcterms:description "Digueno"@en ;
    dcterms:hasPart <http://phoible.org/valuesets/3158>,
        <http://phoible.org/valuesets/3159>,
        <http://phoible.org/valuesets/3160>,
        <http://phoible.org/valuesets/3161>,
        <http://phoible.org/valuesets/3162>,
        <http://phoible.org/valuesets/3163>,
        <http://phoible.org/valuesets/3164>,
        <http://phoible.org/valuesets/3165>,
        <http://phoible.org/valuesets/3166>,
        <http://phoible.org/valuesets/3167>,
        <http://phoible.org/valuesets/3168>,
        <http://phoible.org/valuesets/3169>,
        <http://phoible.org/valuesets/3170>,
        <http://phoible.org/valuesets/3171>,
        <http://phoible.org/valuesets/3172>,
        <http://phoible.org/valuesets/3173>,
        <http://phoible.org/valuesets/3174>,
        <http://phoible.org/valuesets/3175>,
        <http://phoible.org/valuesets/3176>,
        <http://phoible.org/valuesets/3177>,
        <http://phoible.org/valuesets/3178>,
        <http://phoible.org/valuesets/3179>,
        <http://phoible.org/valuesets/3180>,
        <http://phoible.org/valuesets/3181>,
        <http://phoible.org/valuesets/3182>,
        <http://phoible.org/valuesets/3183>,
        <http://phoible.org/valuesets/3184>,
        <http://phoible.org/valuesets/3185>,
        <http://phoible.org/valuesets/3186>,
        <http://phoible.org/valuesets/3187>,
        <http://phoible.org/valuesets/3188>,
        <http://phoible.org/valuesets/3189>,
        <http://phoible.org/valuesets/3190>,
        <http://phoible.org/valuesets/3191> ;
    dcterms:title "Kumiai (SPA)"@en ;
    void:inDataset <http://phoible.org/> ;
    skos:prefLabel "Kumiai (SPA)"@en .<http://phoible.org/inventories/view/91> rdfs:label "Zuni (SPA)"@en ;
    dcterms:about <http://phoible.org/languages/zun> ;
    dcterms:contributor <http://phoible.org/contributors/SPA> ;
    dcterms:description "Zuni"@en ;
    dcterms:hasPart <http://phoible.org/valuesets/3192>,
        <http://phoible.org/valuesets/3193>,
        <http://phoible.org/valuesets/3194>,
        <http://phoible.org/valuesets/3195>,
        <http://phoible.org/valuesets/3196>,
        <http://phoible.org/valuesets/3197>,
        <http://phoible.org/valuesets/3198>,
        <http://phoible.org/valuesets/3199>,
        <http://phoible.org/valuesets/3200>,
        <http://phoible.org/valuesets/3201>,
        <http://phoible.org/valuesets/3202>,
        <http://phoible.org/valuesets/3203>,
        <http://phoible.org/valuesets/3204>,
        <http://phoible.org/valuesets/3205>,
        <http://phoible.org/valuesets/3206>,
        <http://phoible.org/valuesets/3207>,
        <http://phoible.org/valuesets/3208>,
        <http://phoible.org/valuesets/3209>,
        <http://phoible.org/valuesets/3210>,
        <http://phoible.org/valuesets/3211>,
        <http://phoible.org/valuesets/3212>,
        <http://phoible.org/valuesets/3213>,
        <http://phoible.org/valuesets/3214>,
        <http://phoible.org/valuesets/3215>,
        <http://phoible.org/valuesets/3216>,
        <http://phoible.org/valuesets/3217>,
        <http://phoible.org/valuesets/3218>,
        <http://phoible.org/valuesets/3219>,
        <http://phoible.org/valuesets/3220>,
        <http://phoible.org/valuesets/3221>,
        <http://phoible.org/valuesets/3222>,
        <http://phoible.org/valuesets/3223>,
        <http://phoible.org/valuesets/3224>,
        <http://phoible.org/valuesets/3225>,
        <http://phoible.org/valuesets/3226>,
        <http://phoible.org/valuesets/3227>,
        <http://phoible.org/valuesets/3228>,
        <http://phoible.org/valuesets/3229>,
        <http://phoible.org/valuesets/3230>,
        <http://phoible.org/valuesets/3231>,
        <http://phoible.org/valuesets/3232>,
        <http://phoible.org/valuesets/3233>,
        <http://phoible.org/valuesets/3234>,
        <http://phoible.org/valuesets/3235>,
        <http://phoible.org/valuesets/3236>,
        <http://phoible.org/valuesets/3237>,
        <http://phoible.org/valuesets/3238>,
        <http://phoible.org/valuesets/3239>,
        <http://phoible.org/valuesets/3240>,
        <http://phoible.org/valuesets/3241>,
        <http://phoible.org/valuesets/3242>,
        <http://phoible.org/valuesets/3243>,
        <http://phoible.org/valuesets/3244>,
        <http://phoible.org/valuesets/3245> ;
    dcterms:title "Zuni (SPA)"@en ;
    void:inDataset <http://phoible.org/> ;
    skos:prefLabel "Zuni (SPA)"@en .<http://phoible.org/inventories/view/92> rdfs:label "Southern Tiwa (SPA)"@en ;
    dcterms:about <http://phoible.org/languages/tix> ;
    dcterms:contributor <http://phoible.org/contributors/SPA> ;
    dcterms:description "Tiwa"@en ;
    dcterms:hasPart <http://phoible.org/valuesets/3246>,
        <http://phoible.org/valuesets/3247>,
        <http://phoible.org/valuesets/3248>,
        <http://phoible.org/valuesets/3249>,
        <http://phoible.org/valuesets/3250>,
        <http://phoible.org/valuesets/3251>,
        <http://phoible.org/valuesets/3252>,
        <http://phoible.org/valuesets/3253>,
        <http://phoible.org/valuesets/3254>,
        <http://phoible.org/valuesets/3255>,
        <http://phoible.org/valuesets/3256>,
        <http://phoible.org/valuesets/3257>,
        <http://phoible.org/valuesets/3258>,
        <http://phoible.org/valuesets/3259>,
        <http://phoible.org/valuesets/3260>,
        <http://phoible.org/valuesets/3261>,
        <http://phoible.org/valuesets/3262>,
        <http://phoible.org/valuesets/3263>,
        <http://phoible.org/valuesets/3264>,
        <http://phoible.org/valuesets/3265>,
        <http://phoible.org/valuesets/3266>,
        <http://phoible.org/valuesets/3267>,
        <http://phoible.org/valuesets/3268>,
        <http://phoible.org/valuesets/3269>,
        <http://phoible.org/valuesets/3270>,
        <http://phoible.org/valuesets/3271>,
        <http://phoible.org/valuesets/3272>,
        <http://phoible.org/valuesets/3273>,
        <http://phoible.org/valuesets/3274>,
        <http://phoible.org/valuesets/3275>,
        <http://phoible.org/valuesets/3276>,
        <http://phoible.org/valuesets/3277>,
        <http://phoible.org/valuesets/3278>,
        <http://phoible.org/valuesets/3279>,
        <http://phoible.org/valuesets/3280>,
        <http://phoible.org/valuesets/3281>,
        <http://phoible.org/valuesets/3282>,
        <http://phoible.org/valuesets/3283>,
        <http://phoible.org/valuesets/3284>,
        <http://phoible.org/valuesets/3285>,
        <http://phoible.org/valuesets/3286> ;
    dcterms:title "Southern Tiwa (SPA)"@en ;
    void:inDataset <http://phoible.org/> ;
    skos:prefLabel "Southern Tiwa (SPA)"@en .<http://phoible.org/inventories/view/93> rdfs:label "Tewa (USA) (SPA)"@en ;
    dcterms:about <http://phoible.org/languages/tew> ;
    dcterms:contributor <http://phoible.org/contributors/SPA> ;
    dcterms:description "Tewa"@en ;
    dcterms:hasPart <http://phoible.org/valuesets/3287>,
        <http://phoible.org/valuesets/3288>,
        <http://phoible.org/valuesets/3289>,
        <http://phoible.org/valuesets/3290>,
        <http://phoible.org/valuesets/3291>,
        <http://phoible.org/valuesets/3292>,
        <http://phoible.org/valuesets/3293>,
        <http://phoible.org/valuesets/3294>,
        <http://phoible.org/valuesets/3295>,
        <http://phoible.org/valuesets/3296>,
        <http://phoible.org/valuesets/3297>,
        <http://phoible.org/valuesets/3298>,
        <http://phoible.org/valuesets/3299>,
        <http://phoible.org/valuesets/3300>,
        <http://phoible.org/valuesets/3301>,
        <http://phoible.org/valuesets/3302>,
        <http://phoible.org/valuesets/3303>,
        <http://phoible.org/valuesets/3304>,
        <http://phoible.org/valuesets/3305>,
        <http://phoible.org/valuesets/3306>,
        <http://phoible.org/valuesets/3307>,
        <http://phoible.org/valuesets/3308>,
        <http://phoible.org/valuesets/3309>,
        <http://phoible.org/valuesets/3310>,
        <http://phoible.org/valuesets/3311>,
        <http://phoible.org/valuesets/3312>,
        <http://phoible.org/valuesets/3313>,
        <http://phoible.org/valuesets/3314>,
        <http://phoible.org/valuesets/3315>,
        <http://phoible.org/valuesets/3316>,
        <http://phoible.org/valuesets/3317>,
        <http://phoible.org/valuesets/3318>,
        <http://phoible.org/valuesets/3319>,
        <http://phoible.org/valuesets/3320>,
        <http://phoible.org/valuesets/3321>,
        <http://phoible.org/valuesets/3322>,
        <http://phoible.org/valuesets/3323>,
        <http://phoible.org/valuesets/3324>,
        <http://phoible.org/valuesets/3325>,
        <http://phoible.org/valuesets/3326>,
        <http://phoible.org/valuesets/3327>,
        <http://phoible.org/valuesets/3328>,
        <http://phoible.org/valuesets/3329>,
        <http://phoible.org/valuesets/3330>,
        <http://phoible.org/valuesets/3331>,
        <http://phoible.org/valuesets/3332>,
        <http://phoible.org/valuesets/3333>,
        <http://phoible.org/valuesets/3334>,
        <http://phoible.org/valuesets/3335>,
        <http://phoible.org/valuesets/3336>,
        <http://phoible.org/valuesets/3337>,
        <http://phoible.org/valuesets/3338>,
        <http://phoible.org/valuesets/3339>,
        <http://phoible.org/valuesets/3340>,
        <http://phoible.org/valuesets/3341>,
        <http://phoible.org/valuesets/3342>,
        <http://phoible.org/valuesets/3343> ;
    dcterms:title "Tewa (USA) (SPA)"@en ;
    void:inDataset <http://phoible.org/> ;
    skos:prefLabel "Tewa (USA) (SPA)"@en .<http://phoible.org/inventories/view/94> rdfs:label "Luiseno (SPA)"@en ;
    dcterms:about <http://phoible.org/languages/lui> ;
    dcterms:contributor <http://phoible.org/contributors/SPA> ;
    dcterms:description "Luiseno"@en ;
    dcterms:hasPart <http://phoible.org/valuesets/3344>,
        <http://phoible.org/valuesets/3345>,
        <http://phoible.org/valuesets/3346>,
        <http://phoible.org/valuesets/3347>,
        <http://phoible.org/valuesets/3348>,
        <http://phoible.org/valuesets/3349>,
        <http://phoible.org/valuesets/3350>,
        <http://phoible.org/valuesets/3351>,
        <http://phoible.org/valuesets/3352>,
        <http://phoible.org/valuesets/3353>,
        <http://phoible.org/valuesets/3354>,
        <http://phoible.org/valuesets/3355>,
        <http://phoible.org/valuesets/3356>,
        <http://phoible.org/valuesets/3357>,
        <http://phoible.org/valuesets/3358>,
        <http://phoible.org/valuesets/3359>,
        <http://phoible.org/valuesets/3360>,
        <http://phoible.org/valuesets/3361>,
        <http://phoible.org/valuesets/3362>,
        <http://phoible.org/valuesets/3363>,
        <http://phoible.org/valuesets/3364>,
        <http://phoible.org/valuesets/3365>,
        <http://phoible.org/valuesets/3366>,
        <http://phoible.org/valuesets/3367>,
        <http://phoible.org/valuesets/3368>,
        <http://phoible.org/valuesets/3369>,
        <http://phoible.org/valuesets/3370>,
        <http://phoible.org/valuesets/3371>,
        <http://phoible.org/valuesets/3372>,
        <http://phoible.org/valuesets/3373>,
        <http://phoible.org/valuesets/3374>,
        <http://phoible.org/valuesets/3375>,
        <http://phoible.org/valuesets/3376>,
        <http://phoible.org/valuesets/3377> ;
    dcterms:title "Luiseno (SPA)"@en ;
    void:inDataset <http://phoible.org/> ;
    skos:prefLabel "Luiseno (SPA)"@en .<http://phoible.org/inventories/view/95> rdfs:label "Hopi (SPA)"@en ;
    dcterms:about <http://phoible.org/languages/hop> ;
    dcterms:contributor <http://phoible.org/contributors/SPA> ;
    dcterms:description "Hopi"@en ;
    dcterms:hasPart <http://phoible.org/valuesets/3378>,
        <http://phoible.org/valuesets/3379>,
        <http://phoible.org/valuesets/3380>,
        <http://phoible.org/valuesets/3381>,
        <http://phoible.org/valuesets/3382>,
        <http://phoible.org/valuesets/3383>,
        <http://phoible.org/valuesets/3384>,
        <http://phoible.org/valuesets/3385>,
        <http://phoible.org/valuesets/3386>,
        <http://phoible.org/valuesets/3387>,
        <http://phoible.org/valuesets/3388>,
        <http://phoible.org/valuesets/3389>,
        <http://phoible.org/valuesets/3390>,
        <http://phoible.org/valuesets/3391>,
        <http://phoible.org/valuesets/3392>,
        <http://phoible.org/valuesets/3393>,
        <http://phoible.org/valuesets/3394>,
        <http://phoible.org/valuesets/3395>,
        <http://phoible.org/valuesets/3396>,
        <http://phoible.org/valuesets/3397>,
        <http://phoible.org/valuesets/3398>,
        <http://phoible.org/valuesets/3399>,
        <http://phoible.org/valuesets/3400>,
        <http://phoible.org/valuesets/3401>,
        <http://phoible.org/valuesets/3402>,
        <http://phoible.org/valuesets/3403>,
        <http://phoible.org/valuesets/3404>,
        <http://phoible.org/valuesets/3405>,
        <http://phoible.org/valuesets/3406>,
        <http://phoible.org/valuesets/3407>,
        <http://phoible.org/valuesets/3408>,
        <http://phoible.org/valuesets/3409>,
        <http://phoible.org/valuesets/3410>,
        <http://phoible.org/valuesets/3411>,
        <http://phoible.org/valuesets/3412>,
        <http://phoible.org/valuesets/3413>,
        <http://phoible.org/valuesets/3414>,
        <http://phoible.org/valuesets/3415>,
        <http://phoible.org/valuesets/3416>,
        <http://phoible.org/valuesets/3417>,
        <http://phoible.org/valuesets/3418>,
        <http://phoible.org/valuesets/3419>,
        <http://phoible.org/valuesets/3420>,
        <http://phoible.org/valuesets/3421>,
        <http://phoible.org/valuesets/3422>,
        <http://phoible.org/valuesets/3423>,
        <http://phoible.org/valuesets/3424>,
        <http://phoible.org/valuesets/3425>,
        <http://phoible.org/valuesets/3426> ;
    dcterms:title "Hopi (SPA)"@en ;
    void:inDataset <http://phoible.org/> ;
    skos:prefLabel "Hopi (SPA)"@en .<http://phoible.org/inventories/view/96> rdfs:label "Tohono O'odham (SPA)"@en ;
    dcterms:about <http://phoible.org/languages/ood> ;
    dcterms:contributor <http://phoible.org/contributors/SPA> ;
    dcterms:description "Pima"@en ;
    dcterms:hasPart <http://phoible.org/valuesets/3427>,
        <http://phoible.org/valuesets/3428>,
        <http://phoible.org/valuesets/3429>,
        <http://phoible.org/valuesets/3430>,
        <http://phoible.org/valuesets/3431>,
        <http://phoible.org/valuesets/3432>,
        <http://phoible.org/valuesets/3433>,
        <http://phoible.org/valuesets/3434>,
        <http://phoible.org/valuesets/3435>,
        <http://phoible.org/valuesets/3436>,
        <http://phoible.org/valuesets/3437>,
        <http://phoible.org/valuesets/3438>,
        <http://phoible.org/valuesets/3439>,
        <http://phoible.org/valuesets/3440>,
        <http://phoible.org/valuesets/3441>,
        <http://phoible.org/valuesets/3442>,
        <http://phoible.org/valuesets/3443>,
        <http://phoible.org/valuesets/3444>,
        <http://phoible.org/valuesets/3445>,
        <http://phoible.org/valuesets/3446>,
        <http://phoible.org/valuesets/3447>,
        <http://phoible.org/valuesets/3448>,
        <http://phoible.org/valuesets/3449>,
        <http://phoible.org/valuesets/3450>,
        <http://phoible.org/valuesets/3451>,
        <http://phoible.org/valuesets/3452>,
        <http://phoible.org/valuesets/3453>,
        <http://phoible.org/valuesets/3454>,
        <http://phoible.org/valuesets/3455> ;
    dcterms:title "Tohono O'odham (SPA)"@en ;
    void:inDataset <http://phoible.org/> ;
    skos:prefLabel "Tohono O'odham (SPA)"@en .<http://phoible.org/inventories/view/97> rdfs:label "Mezquital Otomi (SPA)"@en ;
    dcterms:about <http://phoible.org/languages/ote> ;
    dcterms:contributor <http://phoible.org/contributors/SPA> ;
    dcterms:description "Otomi"@en ;
    dcterms:hasPart <http://phoible.org/valuesets/3456>,
        <http://phoible.org/valuesets/3457>,
        <http://phoible.org/valuesets/3458>,
        <http://phoible.org/valuesets/3459>,
        <http://phoible.org/valuesets/3460>,
        <http://phoible.org/valuesets/3461>,
        <http://phoible.org/valuesets/3462>,
        <http://phoible.org/valuesets/3463>,
        <http://phoible.org/valuesets/3464>,
        <http://phoible.org/valuesets/3465>,
        <http://phoible.org/valuesets/3466>,
        <http://phoible.org/valuesets/3467>,
        <http://phoible.org/valuesets/3468>,
        <http://phoible.org/valuesets/3469>,
        <http://phoible.org/valuesets/3470>,
        <http://phoible.org/valuesets/3471>,
        <http://phoible.org/valuesets/3472>,
        <http://phoible.org/valuesets/3473>,
        <http://phoible.org/valuesets/3474>,
        <http://phoible.org/valuesets/3475>,
        <http://phoible.org/valuesets/3476>,
        <http://phoible.org/valuesets/3477>,
        <http://phoible.org/valuesets/3478>,
        <http://phoible.org/valuesets/3479>,
        <http://phoible.org/valuesets/3480>,
        <http://phoible.org/valuesets/3481>,
        <http://phoible.org/valuesets/3482>,
        <http://phoible.org/valuesets/3483>,
        <http://phoible.org/valuesets/3484>,
        <http://phoible.org/valuesets/3485>,
        <http://phoible.org/valuesets/3486>,
        <http://phoible.org/valuesets/3487>,
        <http://phoible.org/valuesets/3488>,
        <http://phoible.org/valuesets/3489>,
        <http://phoible.org/valuesets/3490>,
        <http://phoible.org/valuesets/3491>,
        <http://phoible.org/valuesets/3492>,
        <http://phoible.org/valuesets/3493>,
        <http://phoible.org/valuesets/3494>,
        <http://phoible.org/valuesets/3495>,
        <http://phoible.org/valuesets/3496>,
        <http://phoible.org/valuesets/3497>,
        <http://phoible.org/valuesets/3498>,
        <http://phoible.org/valuesets/3499>,
        <http://phoible.org/valuesets/3500>,
        <http://phoible.org/valuesets/3501>,
        <http://phoible.org/valuesets/3502>,
        <http://phoible.org/valuesets/3503>,
        <http://phoible.org/valuesets/3504>,
        <http://phoible.org/valuesets/3505>,
        <http://phoible.org/valuesets/3506>,
        <http://phoible.org/valuesets/3507>,
        <http://phoible.org/valuesets/3508>,
        <http://phoible.org/valuesets/3509>,
        <http://phoible.org/valuesets/3510>,
        <http://phoible.org/valuesets/3511>,
        <http://phoible.org/valuesets/3512>,
        <http://phoible.org/valuesets/3513> ;
    dcterms:title "Mezquital Otomi (SPA)"@en ;
    void:inDataset <http://phoible.org/> ;
    skos:prefLabel "Mezquital Otomi (SPA)"@en .<http://phoible.org/inventories/view/98> rdfs:label "Central Mazahua (SPA)"@en ;
    dcterms:about <http://phoible.org/languages/maz> ;
    dcterms:contributor <http://phoible.org/contributors/SPA> ;
    dcterms:description "Mazahua"@en ;
    dcterms:hasPart <http://phoible.org/valuesets/3514>,
        <http://phoible.org/valuesets/3515>,
        <http://phoible.org/valuesets/3516>,
        <http://phoible.org/valuesets/3517>,
        <http://phoible.org/valuesets/3518>,
        <http://phoible.org/valuesets/3519>,
        <http://phoible.org/valuesets/3520>,
        <http://phoible.org/valuesets/3521>,
        <http://phoible.org/valuesets/3522>,
        <http://phoible.org/valuesets/3523>,
        <http://phoible.org/valuesets/3524>,
        <http://phoible.org/valuesets/3525>,
        <http://phoible.org/valuesets/3526>,
        <http://phoible.org/valuesets/3527>,
        <http://phoible.org/valuesets/3528>,
        <http://phoible.org/valuesets/3529>,
        <http://phoible.org/valuesets/3530>,
        <http://phoible.org/valuesets/3531>,
        <http://phoible.org/valuesets/3532>,
        <http://phoible.org/valuesets/3533>,
        <http://phoible.org/valuesets/3534>,
        <http://phoible.org/valuesets/3535>,
        <http://phoible.org/valuesets/3536>,
        <http://phoible.org/valuesets/3537>,
        <http://phoible.org/valuesets/3538>,
        <http://phoible.org/valuesets/3539>,
        <http://phoible.org/valuesets/3540>,
        <http://phoible.org/valuesets/3541>,
        <http://phoible.org/valuesets/3542>,
        <http://phoible.org/valuesets/3543>,
        <http://phoible.org/valuesets/3544>,
        <http://phoible.org/valuesets/3545>,
        <http://phoible.org/valuesets/3546>,
        <http://phoible.org/valuesets/3547>,
        <http://phoible.org/valuesets/3548>,
        <http://phoible.org/valuesets/3549>,
        <http://phoible.org/valuesets/3550>,
        <http://phoible.org/valuesets/3551>,
        <http://phoible.org/valuesets/3552>,
        <http://phoible.org/valuesets/3553>,
        <http://phoible.org/valuesets/3554>,
        <http://phoible.org/valuesets/3555>,
        <http://phoible.org/valuesets/3556>,
        <http://phoible.org/valuesets/3557>,
        <http://phoible.org/valuesets/3558>,
        <http://phoible.org/valuesets/3559>,
        <http://phoible.org/valuesets/3560>,
        <http://phoible.org/valuesets/3561>,
        <http://phoible.org/valuesets/3562>,
        <http://phoible.org/valuesets/3563>,
        <http://phoible.org/valuesets/3564>,
        <http://phoible.org/valuesets/3565>,
        <http://phoible.org/valuesets/3566>,
        <http://phoible.org/valuesets/3567>,
        <http://phoible.org/valuesets/3568>,
        <http://phoible.org/valuesets/3569>,
        <http://phoible.org/valuesets/3570>,
        <http://phoible.org/valuesets/3571>,
        <http://phoible.org/valuesets/3572>,
        <http://phoible.org/valuesets/3573>,
        <http://phoible.org/valuesets/3574>,
        <http://phoible.org/valuesets/3575>,
        <http://phoible.org/valuesets/3576> ;
    dcterms:title "Central Mazahua (SPA)"@en ;
    void:inDataset <http://phoible.org/> ;
    skos:prefLabel "Central Mazahua (SPA)"@en .<http://phoible.org/inventories/view/99> rdfs:label "Chiquihuitlan Mazatec (SPA)"@en ;
    dcterms:about <http://phoible.org/languages/maq> ;
    dcterms:contributor <http://phoible.org/contributors/SPA> ;
    dcterms:description "Mazateco"@en ;
    dcterms:hasPart <http://phoible.org/valuesets/3577>,
        <http://phoible.org/valuesets/3578>,
        <http://phoible.org/valuesets/3579>,
        <http://phoible.org/valuesets/3580>,
        <http://phoible.org/valuesets/3581>,
        <http://phoible.org/valuesets/3582>,
        <http://phoible.org/valuesets/3583>,
        <http://phoible.org/valuesets/3584>,
        <http://phoible.org/valuesets/3585>,
        <http://phoible.org/valuesets/3586>,
        <http://phoible.org/valuesets/3587>,
        <http://phoible.org/valuesets/3588>,
        <http://phoible.org/valuesets/3589>,
        <http://phoible.org/valuesets/3590>,
        <http://phoible.org/valuesets/3591>,
        <http://phoible.org/valuesets/3592>,
        <http://phoible.org/valuesets/3593>,
        <http://phoible.org/valuesets/3594>,
        <http://phoible.org/valuesets/3595>,
        <http://phoible.org/valuesets/3596>,
        <http://phoible.org/valuesets/3597>,
        <http://phoible.org/valuesets/3598>,
        <http://phoible.org/valuesets/3599>,
        <http://phoible.org/valuesets/3600>,
        <http://phoible.org/valuesets/3601>,
        <http://phoible.org/valuesets/3602>,
        <http://phoible.org/valuesets/3603>,
        <http://phoible.org/valuesets/3604>,
        <http://phoible.org/valuesets/3605>,
        <http://phoible.org/valuesets/3606>,
        <http://phoible.org/valuesets/3607>,
        <http://phoible.org/valuesets/3608>,
        <http://phoible.org/valuesets/3609>,
        <http://phoible.org/valuesets/3610>,
        <http://phoible.org/valuesets/3611>,
        <http://phoible.org/valuesets/3612>,
        <http://phoible.org/valuesets/3613>,
        <http://phoible.org/valuesets/3614> ;
    dcterms:title "Chiquihuitlan Mazatec (SPA)"@en ;
    void:inDataset <http://phoible.org/> ;
    skos:prefLabel "Chiquihuitlan Mazatec (SPA)"@en .<http://phoible.org/inventories/view/100> rdfs:label "San Miguel El Grande Mixtec (SPA)"@en ;
    dcterms:about <http://phoible.org/languages/mig> ;
    dcterms:contributor <http://phoible.org/contributors/SPA> ;
    dcterms:description "Mixtec"@en ;
    dcterms:hasPart <http://phoible.org/valuesets/3615>,
        <http://phoible.org/valuesets/3616>,
        <http://phoible.org/valuesets/3617>,
        <http://phoible.org/valuesets/3618>,
        <http://phoible.org/valuesets/3619>,
        <http://phoible.org/valuesets/3620>,
        <http://phoible.org/valuesets/3621>,
        <http://phoible.org/valuesets/3622>,
        <http://phoible.org/valuesets/3623>,
        <http://phoible.org/valuesets/3624>,
        <http://phoible.org/valuesets/3625>,
        <http://phoible.org/valuesets/3626>,
        <http://phoible.org/valuesets/3627>,
        <http://phoible.org/valuesets/3628>,
        <http://phoible.org/valuesets/3629>,
        <http://phoible.org/valuesets/3630>,
        <http://phoible.org/valuesets/3631>,
        <http://phoible.org/valuesets/3632>,
        <http://phoible.org/valuesets/3633>,
        <http://phoible.org/valuesets/3634>,
        <http://phoible.org/valuesets/3635>,
        <http://phoible.org/valuesets/3636>,
        <http://phoible.org/valuesets/3637>,
        <http://phoible.org/valuesets/3638>,
        <http://phoible.org/valuesets/3639>,
        <http://phoible.org/valuesets/3640>,
        <http://phoible.org/valuesets/3641>,
        <http://phoible.org/valuesets/3642>,
        <http://phoible.org/valuesets/3643>,
        <http://phoible.org/valuesets/3644>,
        <http://phoible.org/valuesets/3645>,
        <http://phoible.org/valuesets/3646> ;
    dcterms:title "San Miguel El Grande Mixtec (SPA)"@en ;
    void:inDataset <http://phoible.org/> ;
    skos:prefLabel "San Miguel El Grande Mixtec (SPA)"@en .<http://phoible.org/inventories/view/101> rdfs:label "Chachi (SPA)"@en ;
    dcterms:about <http://phoible.org/languages/cbi> ;
    dcterms:contributor <http://phoible.org/contributors/SPA> ;
    dcterms:description "Cayapa"@en ;
    dcterms:hasPart <http://phoible.org/valuesets/3647>,
        <http://phoible.org/valuesets/3648>,
        <http://phoible.org/valuesets/3649>,
        <http://phoible.org/valuesets/3650>,
        <http://phoible.org/valuesets/3651>,
        <http://phoible.org/valuesets/3652>,
        <http://phoible.org/valuesets/3653>,
        <http://phoible.org/valuesets/3654>,
        <http://phoible.org/valuesets/3655>,
        <http://phoible.org/valuesets/3656>,
        <http://phoible.org/valuesets/3657>,
        <http://phoible.org/valuesets/3658>,
        <http://phoible.org/valuesets/3659>,
        <http://phoible.org/valuesets/3660>,
        <http://phoible.org/valuesets/3661>,
        <http://phoible.org/valuesets/3662>,
        <http://phoible.org/valuesets/3663>,
        <http://phoible.org/valuesets/3664>,
        <http://phoible.org/valuesets/3665>,
        <http://phoible.org/valuesets/3666>,
        <http://phoible.org/valuesets/3667>,
        <http://phoible.org/valuesets/3668>,
        <http://phoible.org/valuesets/3669>,
        <http://phoible.org/valuesets/3670>,
        <http://phoible.org/valuesets/3671>,
        <http://phoible.org/valuesets/3672>,
        <http://phoible.org/valuesets/3673>,
        <http://phoible.org/valuesets/3674> ;
    dcterms:title "Chachi (SPA)"@en ;
    void:inDataset <http://phoible.org/> ;
    skos:prefLabel "Chachi (SPA)"@en .<http://phoible.org/inventories/view/102> rdfs:label "Paez (SPA)"@en ;
    dcterms:about <http://phoible.org/languages/pbb> ;
    dcterms:contributor <http://phoible.org/contributors/SPA> ;
    dcterms:description "Paez"@en ;
    dcterms:hasPart <http://phoible.org/valuesets/3675>,
        <http://phoible.org/valuesets/3676>,
        <http://phoible.org/valuesets/3677>,
        <http://phoible.org/valuesets/3678>,
        <http://phoible.org/valuesets/3679>,
        <http://phoible.org/valuesets/3680>,
        <http://phoible.org/valuesets/3681>,
        <http://phoible.org/valuesets/3682>,
        <http://phoible.org/valuesets/3683>,
        <http://phoible.org/valuesets/3684>,
        <http://phoible.org/valuesets/3685>,
        <http://phoible.org/valuesets/3686>,
        <http://phoible.org/valuesets/3687>,
        <http://phoible.org/valuesets/3688>,
        <http://phoible.org/valuesets/3689>,
        <http://phoible.org/valuesets/3690>,
        <http://phoible.org/valuesets/3691>,
        <http://phoible.org/valuesets/3692>,
        <http://phoible.org/valuesets/3693>,
        <http://phoible.org/valuesets/3694>,
        <http://phoible.org/valuesets/3695>,
        <http://phoible.org/valuesets/3696>,
        <http://phoible.org/valuesets/3697>,
        <http://phoible.org/valuesets/3698>,
        <http://phoible.org/valuesets/3699>,
        <http://phoible.org/valuesets/3700>,
        <http://phoible.org/valuesets/3701>,
        <http://phoible.org/valuesets/3702>,
        <http://phoible.org/valuesets/3703>,
        <http://phoible.org/valuesets/3704>,
        <http://phoible.org/valuesets/3705>,
        <http://phoible.org/valuesets/3706>,
        <http://phoible.org/valuesets/3707>,
        <http://phoible.org/valuesets/3708>,
        <http://phoible.org/valuesets/3709>,
        <http://phoible.org/valuesets/3710>,
        <http://phoible.org/valuesets/3711>,
        <http://phoible.org/valuesets/3712>,
        <http://phoible.org/valuesets/3713> ;
    dcterms:title "Paez (SPA)"@en ;
    void:inDataset <http://phoible.org/> ;
    skos:prefLabel "Paez (SPA)"@en .<http://phoible.org/inventories/view/103> rdfs:label "Itonama (SPA)"@en ;
    dcterms:about <http://phoible.org/languages/ito> ;
    dcterms:contributor <http://phoible.org/contributors/SPA> ;
    dcterms:description "Itonama"@en ;
    dcterms:hasPart <http://phoible.org/valuesets/3714>,
        <http://phoible.org/valuesets/3715>,
        <http://phoible.org/valuesets/3716>,
        <http://phoible.org/valuesets/3717>,
        <http://phoible.org/valuesets/3718>,
        <http://phoible.org/valuesets/3719>,
        <http://phoible.org/valuesets/3720>,
        <http://phoible.org/valuesets/3721>,
        <http://phoible.org/valuesets/3722>,
        <http://phoible.org/valuesets/3723>,
        <http://phoible.org/valuesets/3724>,
        <http://phoible.org/valuesets/3725>,
        <http://phoible.org/valuesets/3726>,
        <http://phoible.org/valuesets/3727>,
        <http://phoible.org/valuesets/3728>,
        <http://phoible.org/valuesets/3729>,
        <http://phoible.org/valuesets/3730>,
        <http://phoible.org/valuesets/3731>,
        <http://phoible.org/valuesets/3732>,
        <http://phoible.org/valuesets/3733>,
        <http://phoible.org/valuesets/3734>,
        <http://phoible.org/valuesets/3735>,
        <http://phoible.org/valuesets/3736>,
        <http://phoible.org/valuesets/3737>,
        <http://phoible.org/valuesets/3738> ;
    dcterms:title "Itonama (SPA)"@en ;
    void:inDataset <http://phoible.org/> ;
    skos:prefLabel "Itonama (SPA)"@en .<http://phoible.org/inventories/view/104> rdfs:label "South Bolivian Quechua (SPA)"@en ;
    dcterms:about <http://phoible.org/languages/quh> ;
    dcterms:contributor <http://phoible.org/contributors/SPA> ;
    dcterms:description "Quechua"@en ;
    dcterms:hasPart <http://phoible.org/valuesets/3739>,
        <http://phoible.org/valuesets/3740>,
        <http://phoible.org/valuesets/3741>,
        <http://phoible.org/valuesets/3742>,
        <http://phoible.org/valuesets/3743>,
        <http://phoible.org/valuesets/3744>,
        <http://phoible.org/valuesets/3745>,
        <http://phoible.org/valuesets/3746>,
        <http://phoible.org/valuesets/3747>,
        <http://phoible.org/valuesets/3748>,
        <http://phoible.org/valuesets/3749>,
        <http://phoible.org/valuesets/3750>,
        <http://phoible.org/valuesets/3751>,
        <http://phoible.org/valuesets/3752>,
        <http://phoible.org/valuesets/3753>,
        <http://phoible.org/valuesets/3754>,
        <http://phoible.org/valuesets/3755>,
        <http://phoible.org/valuesets/3756>,
        <http://phoible.org/valuesets/3757>,
        <http://phoible.org/valuesets/3758>,
        <http://phoible.org/valuesets/3759>,
        <http://phoible.org/valuesets/3760>,
        <http://phoible.org/valuesets/3761>,
        <http://phoible.org/valuesets/3762>,
        <http://phoible.org/valuesets/3763>,
        <http://phoible.org/valuesets/3764>,
        <http://phoible.org/valuesets/3765>,
        <http://phoible.org/valuesets/3766>,
        <http://phoible.org/valuesets/3767>,
        <http://phoible.org/valuesets/3768>,
        <http://phoible.org/valuesets/3769>,
        <http://phoible.org/valuesets/3770>,
        <http://phoible.org/valuesets/3771>,
        <http://phoible.org/valuesets/3772>,
        <http://phoible.org/valuesets/3773>,
        <http://phoible.org/valuesets/3774>,
        <http://phoible.org/valuesets/3775> ;
    dcterms:title "South Bolivian Quechua (SPA)"@en ;
    void:inDataset <http://phoible.org/> ;
    skos:prefLabel "South Bolivian Quechua (SPA)"@en .<http://phoible.org/inventories/view/105> rdfs:label "Central Aymara (SPA)"@en ;
    dcterms:about <http://phoible.org/languages/ayr> ;
    dcterms:contributor <http://phoible.org/contributors/SPA> ;
    dcterms:description "Aymara"@en ;
    dcterms:hasPart <http://phoible.org/valuesets/3776>,
        <http://phoible.org/valuesets/3777>,
        <http://phoible.org/valuesets/3778>,
        <http://phoible.org/valuesets/3779>,
        <http://phoible.org/valuesets/3780>,
        <http://phoible.org/valuesets/3781>,
        <http://phoible.org/valuesets/3782>,
        <http://phoible.org/valuesets/3783>,
        <http://phoible.org/valuesets/3784>,
        <http://phoible.org/valuesets/3785>,
        <http://phoible.org/valuesets/3786>,
        <http://phoible.org/valuesets/3787>,
        <http://phoible.org/valuesets/3788>,
        <http://phoible.org/valuesets/3789>,
        <http://phoible.org/valuesets/3790>,
        <http://phoible.org/valuesets/3791>,
        <http://phoible.org/valuesets/3792>,
        <http://phoible.org/valuesets/3793>,
        <http://phoible.org/valuesets/3794>,
        <http://phoible.org/valuesets/3795>,
        <http://phoible.org/valuesets/3796>,
        <http://phoible.org/valuesets/3797>,
        <http://phoible.org/valuesets/3798>,
        <http://phoible.org/valuesets/3799>,
        <http://phoible.org/valuesets/3800>,
        <http://phoible.org/valuesets/3801>,
        <http://phoible.org/valuesets/3802>,
        <http://phoible.org/valuesets/3803>,
        <http://phoible.org/valuesets/3804>,
        <http://phoible.org/valuesets/3805>,
        <http://phoible.org/valuesets/3806>,
        <http://phoible.org/valuesets/3807>,
        <http://phoible.org/valuesets/3808>,
        <http://phoible.org/valuesets/3809>,
        <http://phoible.org/valuesets/3810>,
        <http://phoible.org/valuesets/3811>,
        <http://phoible.org/valuesets/3812>,
        <http://phoible.org/valuesets/3813>,
        <http://phoible.org/valuesets/3814>,
        <http://phoible.org/valuesets/3815>,
        <http://phoible.org/valuesets/3816>,
        <http://phoible.org/valuesets/3817> ;
    dcterms:title "Central Aymara (SPA)"@en ;
    void:inDataset <http://phoible.org/> ;
    skos:prefLabel "Central Aymara (SPA)"@en .<http://phoible.org/inventories/view/106> rdfs:label "Mapudungun (SPA)"@en ;
    dcterms:about <http://phoible.org/languages/arn> ;
    dcterms:contributor <http://phoible.org/contributors/SPA> ;
    dcterms:description "Araucanian"@en ;
    dcterms:hasPart <http://phoible.org/valuesets/3818>,
        <http://phoible.org/valuesets/3819>,
        <http://phoible.org/valuesets/3820>,
        <http://phoible.org/valuesets/3821>,
        <http://phoible.org/valuesets/3822>,
        <http://phoible.org/valuesets/3823>,
        <http://phoible.org/valuesets/3824>,
        <http://phoible.org/valuesets/3825>,
        <http://phoible.org/valuesets/3826>,
        <http://phoible.org/valuesets/3827>,
        <http://phoible.org/valuesets/3828>,
        <http://phoible.org/valuesets/3829>,
        <http://phoible.org/valuesets/3830>,
        <http://phoible.org/valuesets/3831>,
        <http://phoible.org/valuesets/3832>,
        <http://phoible.org/valuesets/3833>,
        <http://phoible.org/valuesets/3834>,
        <http://phoible.org/valuesets/3835>,
        <http://phoible.org/valuesets/3836>,
        <http://phoible.org/valuesets/3837>,
        <http://phoible.org/valuesets/3838>,
        <http://phoible.org/valuesets/3839>,
        <http://phoible.org/valuesets/3840>,
        <http://phoible.org/valuesets/3841>,
        <http://phoible.org/valuesets/3842>,
        <http://phoible.org/valuesets/3843> ;
    dcterms:title "Mapudungun (SPA)"@en ;
    void:inDataset <http://phoible.org/> ;
    skos:prefLabel "Mapudungun (SPA)"@en .<http://phoible.org/inventories/view/107> rdfs:label "Island Carib (SPA)"@en ;
    dcterms:about <http://phoible.org/languages/crb> ;
    dcterms:contributor <http://phoible.org/contributors/SPA> ;
    dcterms:description "Island Carib"@en ;
    dcterms:hasPart <http://phoible.org/valuesets/3844>,
        <http://phoible.org/valuesets/3845>,
        <http://phoible.org/valuesets/3846>,
        <http://phoible.org/valuesets/3847>,
        <http://phoible.org/valuesets/3848>,
        <http://phoible.org/valuesets/3849>,
        <http://phoible.org/valuesets/3850>,
        <http://phoible.org/valuesets/3851>,
        <http://phoible.org/valuesets/3852>,
        <http://phoible.org/valuesets/3853>,
        <http://phoible.org/valuesets/3854>,
        <http://phoible.org/valuesets/3855>,
        <http://phoible.org/valuesets/3856>,
        <http://phoible.org/valuesets/3857>,
        <http://phoible.org/valuesets/3858>,
        <http://phoible.org/valuesets/3859>,
        <http://phoible.org/valuesets/3860>,
        <http://phoible.org/valuesets/3861>,
        <http://phoible.org/valuesets/3862>,
        <http://phoible.org/valuesets/3863>,
        <http://phoible.org/valuesets/3864>,
        <http://phoible.org/valuesets/3865>,
        <http://phoible.org/valuesets/3866>,
        <http://phoible.org/valuesets/3867>,
        <http://phoible.org/valuesets/3868>,
        <http://phoible.org/valuesets/3869>,
        <http://phoible.org/valuesets/3870>,
        <http://phoible.org/valuesets/3871>,
        <http://phoible.org/valuesets/3872> ;
    dcterms:title "Island Carib (SPA)"@en ;
    void:inDataset <http://phoible.org/> ;
    skos:prefLabel "Island Carib (SPA)"@en .<http://phoible.org/inventories/view/108> rdfs:label "Wapishana (SPA)"@en ;
    dcterms:about <http://phoible.org/languages/wap> ;
    dcterms:contributor <http://phoible.org/contributors/SPA> ;
    dcterms:description "Wapishana"@en ;
    dcterms:hasPart <http://phoible.org/valuesets/3873>,
        <http://phoible.org/valuesets/3874>,
        <http://phoible.org/valuesets/3875>,
        <http://phoible.org/valuesets/3876>,
        <http://phoible.org/valuesets/3877>,
        <http://phoible.org/valuesets/3878>,
        <http://phoible.org/valuesets/3879>,
        <http://phoible.org/valuesets/3880>,
        <http://phoible.org/valuesets/3881>,
        <http://phoible.org/valuesets/3882>,
        <http://phoible.org/valuesets/3883>,
        <http://phoible.org/valuesets/3884>,
        <http://phoible.org/valuesets/3885>,
        <http://phoible.org/valuesets/3886>,
        <http://phoible.org/valuesets/3887>,
        <http://phoible.org/valuesets/3888>,
        <http://phoible.org/valuesets/3889>,
        <http://phoible.org/valuesets/3890>,
        <http://phoible.org/valuesets/3891>,
        <http://phoible.org/valuesets/3892>,
        <http://phoible.org/valuesets/3893>,
        <http://phoible.org/valuesets/3894>,
        <http://phoible.org/valuesets/3895>,
        <http://phoible.org/valuesets/3896>,
        <http://phoible.org/valuesets/3897>,
        <http://phoible.org/valuesets/3898>,
        <http://phoible.org/valuesets/3899>,
        <http://phoible.org/valuesets/3900>,
        <http://phoible.org/valuesets/3901> ;
    dcterms:title "Wapishana (SPA)"@en ;
    void:inDataset <http://phoible.org/> ;
    skos:prefLabel "Wapishana (SPA)"@en .<http://phoible.org/inventories/view/109> rdfs:label "Wayuu (SPA)"@en ;
    dcterms:about <http://phoible.org/languages/guc> ;
    dcterms:contributor <http://phoible.org/contributors/SPA> ;
    dcterms:description "Goajiro"@en ;
    dcterms:hasPart <http://phoible.org/valuesets/3902>,
        <http://phoible.org/valuesets/3903>,
        <http://phoible.org/valuesets/3904>,
        <http://phoible.org/valuesets/3905>,
        <http://phoible.org/valuesets/3906>,
        <http://phoible.org/valuesets/3907>,
        <http://phoible.org/valuesets/3908>,
        <http://phoible.org/valuesets/3909>,
        <http://phoible.org/valuesets/3910>,
        <http://phoible.org/valuesets/3911>,
        <http://phoible.org/valuesets/3912>,
        <http://phoible.org/valuesets/3913>,
        <http://phoible.org/valuesets/3914>,
        <http://phoible.org/valuesets/3915>,
        <http://phoible.org/valuesets/3916>,
        <http://phoible.org/valuesets/3917>,
        <http://phoible.org/valuesets/3918>,
        <http://phoible.org/valuesets/3919>,
        <http://phoible.org/valuesets/3920>,
        <http://phoible.org/valuesets/3921>,
        <http://phoible.org/valuesets/3922>,
        <http://phoible.org/valuesets/3923>,
        <http://phoible.org/valuesets/3924>,
        <http://phoible.org/valuesets/3925>,
        <http://phoible.org/valuesets/3926>,
        <http://phoible.org/valuesets/3927>,
        <http://phoible.org/valuesets/3928>,
        <http://phoible.org/valuesets/3929>,
        <http://phoible.org/valuesets/3930>,
        <http://phoible.org/valuesets/3931>,
        <http://phoible.org/valuesets/3932>,
        <http://phoible.org/valuesets/3933>,
        <http://phoible.org/valuesets/3934>,
        <http://phoible.org/valuesets/3935>,
        <http://phoible.org/valuesets/3936>,
        <http://phoible.org/valuesets/3937>,
        <http://phoible.org/valuesets/3938>,
        <http://phoible.org/valuesets/3939>,
        <http://phoible.org/valuesets/3940>,
        <http://phoible.org/valuesets/3941>,
        <http://phoible.org/valuesets/3942>,
        <http://phoible.org/valuesets/3943>,
        <http://phoible.org/valuesets/3944>,
        <http://phoible.org/valuesets/3945>,
        <http://phoible.org/valuesets/3946>,
        <http://phoible.org/valuesets/3947> ;
    dcterms:title "Wayuu (SPA)"@en ;
    void:inDataset <http://phoible.org/> ;
    skos:prefLabel "Wayuu (SPA)"@en .<http://phoible.org/inventories/view/110> rdfs:label "Ashaninka (SPA)"@en ;
    dcterms:about <http://phoible.org/languages/cni> ;
    dcterms:contributor <http://phoible.org/contributors/SPA> ;
    dcterms:description "Campa"@en ;
    dcterms:hasPart <http://phoible.org/valuesets/3948>,
        <http://phoible.org/valuesets/3949>,
        <http://phoible.org/valuesets/3950>,
        <http://phoible.org/valuesets/3951>,
        <http://phoible.org/valuesets/3952>,
        <http://phoible.org/valuesets/3953>,
        <http://phoible.org/valuesets/3954>,
        <http://phoible.org/valuesets/3955>,
        <http://phoible.org/valuesets/3956>,
        <http://phoible.org/valuesets/3957>,
        <http://phoible.org/valuesets/3958>,
        <http://phoible.org/valuesets/3959>,
        <http://phoible.org/valuesets/3960>,
        <http://phoible.org/valuesets/3961>,
        <http://phoible.org/valuesets/3962>,
        <http://phoible.org/valuesets/3963>,
        <http://phoible.org/valuesets/3964>,
        <http://phoible.org/valuesets/3965>,
        <http://phoible.org/valuesets/3966>,
        <http://phoible.org/valuesets/3967>,
        <http://phoible.org/valuesets/3968> ;
    dcterms:title "Ashaninka (SPA)"@en ;
    void:inDataset <http://phoible.org/> ;
    skos:prefLabel "Ashaninka (SPA)"@en .<http://phoible.org/inventories/view/111> rdfs:label "Ignaciano (SPA)"@en ;
    dcterms:about <http://phoible.org/languages/ign> ;
    dcterms:contributor <http://phoible.org/contributors/SPA> ;
    dcterms:description "Moxo"@en ;
    dcterms:hasPart <http://phoible.org/valuesets/3969>,
        <http://phoible.org/valuesets/3970>,
        <http://phoible.org/valuesets/3971>,
        <http://phoible.org/valuesets/3972>,
        <http://phoible.org/valuesets/3973>,
        <http://phoible.org/valuesets/3974>,
        <http://phoible.org/valuesets/3975>,
        <http://phoible.org/valuesets/3976>,
        <http://phoible.org/valuesets/3977>,
        <http://phoible.org/valuesets/3978>,
        <http://phoible.org/valuesets/3979>,
        <http://phoible.org/valuesets/3980>,
        <http://phoible.org/valuesets/3981>,
        <http://phoible.org/valuesets/3982>,
        <http://phoible.org/valuesets/3983>,
        <http://phoible.org/valuesets/3984>,
        <http://phoible.org/valuesets/3985>,
        <http://phoible.org/valuesets/3986>,
        <http://phoible.org/valuesets/3987>,
        <http://phoible.org/valuesets/3988>,
        <http://phoible.org/valuesets/3989>,
        <http://phoible.org/valuesets/3990>,
        <http://phoible.org/valuesets/3991>,
        <http://phoible.org/valuesets/3992>,
        <http://phoible.org/valuesets/3993> ;
    dcterms:title "Ignaciano (SPA)"@en ;
    void:inDataset <http://phoible.org/> ;
    skos:prefLabel "Ignaciano (SPA)"@en .<http://phoible.org/inventories/view/112> rdfs:label "Yanesha' (SPA)"@en ;
    dcterms:about <http://phoible.org/languages/ame> ;
    dcterms:contributor <http://phoible.org/contributors/SPA> ;
    dcterms:description "Amuesha"@en ;
    dcterms:hasPart <http://phoible.org/valuesets/3994>,
        <http://phoible.org/valuesets/3995>,
        <http://phoible.org/valuesets/3996>,
        <http://phoible.org/valuesets/3997>,
        <http://phoible.org/valuesets/3998>,
        <http://phoible.org/valuesets/3999>,
        <http://phoible.org/valuesets/4000>,
        <http://phoible.org/valuesets/4001>,
        <http://phoible.org/valuesets/4002>,
        <http://phoible.org/valuesets/4003>,
        <http://phoible.org/valuesets/4004>,
        <http://phoible.org/valuesets/4005>,
        <http://phoible.org/valuesets/4006>,
        <http://phoible.org/valuesets/4007>,
        <http://phoible.org/valuesets/4008>,
        <http://phoible.org/valuesets/4009>,
        <http://phoible.org/valuesets/4010>,
        <http://phoible.org/valuesets/4011>,
        <http://phoible.org/valuesets/4012>,
        <http://phoible.org/valuesets/4013>,
        <http://phoible.org/valuesets/4014>,
        <http://phoible.org/valuesets/4015>,
        <http://phoible.org/valuesets/4016>,
        <http://phoible.org/valuesets/4017>,
        <http://phoible.org/valuesets/4018>,
        <http://phoible.org/valuesets/4019>,
        <http://phoible.org/valuesets/4020>,
        <http://phoible.org/valuesets/4021>,
        <http://phoible.org/valuesets/4022> ;
    dcterms:title "Yanesha' (SPA)"@en ;
    void:inDataset <http://phoible.org/> ;
    skos:prefLabel "Yanesha' (SPA)"@en .<http://phoible.org/inventories/view/113> rdfs:label "Shuar (SPA)"@en ;
    dcterms:about <http://phoible.org/languages/jiv> ;
    dcterms:contributor <http://phoible.org/contributors/SPA> ;
    dcterms:description "Jivaro"@en ;
    dcterms:hasPart <http://phoible.org/valuesets/4023>,
        <http://phoible.org/valuesets/4024>,
        <http://phoible.org/valuesets/4025>,
        <http://phoible.org/valuesets/4026>,
        <http://phoible.org/valuesets/4027>,
        <http://phoible.org/valuesets/4028>,
        <http://phoible.org/valuesets/4029>,
        <http://phoible.org/valuesets/4030>,
        <http://phoible.org/valuesets/4031>,
        <http://phoible.org/valuesets/4032>,
        <http://phoible.org/valuesets/4033>,
        <http://phoible.org/valuesets/4034>,
        <http://phoible.org/valuesets/4035>,
        <http://phoible.org/valuesets/4036>,
        <http://phoible.org/valuesets/4037>,
        <http://phoible.org/valuesets/4038>,
        <http://phoible.org/valuesets/4039>,
        <http://phoible.org/valuesets/4040>,
        <http://phoible.org/valuesets/4041>,
        <http://phoible.org/valuesets/4042>,
        <http://phoible.org/valuesets/4043>,
        <http://phoible.org/valuesets/4044>,
        <http://phoible.org/valuesets/4045>,
        <http://phoible.org/valuesets/4046> ;
    dcterms:title "Shuar (SPA)"@en ;
    void:inDataset <http://phoible.org/> ;
    skos:prefLabel "Shuar (SPA)"@en .<http://phoible.org/inventories/view/114> rdfs:label "Waimaha (SPA)"@en ;
    dcterms:about <http://phoible.org/languages/bao> ;
    dcterms:contributor <http://phoible.org/contributors/SPA> ;
    dcterms:description "Barasano"@en ;
    dcterms:hasPart <http://phoible.org/valuesets/4047>,
        <http://phoible.org/valuesets/4048>,
        <http://phoible.org/valuesets/4049>,
        <http://phoible.org/valuesets/4050>,
        <http://phoible.org/valuesets/4051>,
        <http://phoible.org/valuesets/4052>,
        <http://phoible.org/valuesets/4053>,
        <http://phoible.org/valuesets/4054>,
        <http://phoible.org/valuesets/4055>,
        <http://phoible.org/valuesets/4056>,
        <http://phoible.org/valuesets/4057>,
        <http://phoible.org/valuesets/4058>,
        <http://phoible.org/valuesets/4059>,
        <http://phoible.org/valuesets/4060>,
        <http://phoible.org/valuesets/4061>,
        <http://phoible.org/valuesets/4062>,
        <http://phoible.org/valuesets/4063>,
        <http://phoible.org/valuesets/4064>,
        <http://phoible.org/valuesets/4065>,
        <http://phoible.org/valuesets/4066>,
        <http://phoible.org/valuesets/4067>,
        <http://phoible.org/valuesets/4068>,
        <http://phoible.org/valuesets/4069>,
        <http://phoible.org/valuesets/4070>,
        <http://phoible.org/valuesets/4071> ;
    dcterms:title "Waimaha (SPA)"@en ;
    void:inDataset <http://phoible.org/> ;
    skos:prefLabel "Waimaha (SPA)"@en .<http://phoible.org/inventories/view/115> rdfs:label "Ticuna (SPA)"@en ;
    dcterms:about <http://phoible.org/languages/tca> ;
    dcterms:contributor <http://phoible.org/contributors/SPA> ;
    dcterms:description "Ticuna"@en ;
    dcterms:hasPart <http://phoible.org/valuesets/4072>,
        <http://phoible.org/valuesets/4073>,
        <http://phoible.org/valuesets/4074>,
        <http://phoible.org/valuesets/4075>,
        <http://phoible.org/valuesets/4076>,
        <http://phoible.org/valuesets/4077>,
        <http://phoible.org/valuesets/4078>,
        <http://phoible.org/valuesets/4079>,
        <http://phoible.org/valuesets/4080>,
        <http://phoible.org/valuesets/4081>,
        <http://phoible.org/valuesets/4082>,
        <http://phoible.org/valuesets/4083>,
        <http://phoible.org/valuesets/4084>,
        <http://phoible.org/valuesets/4085>,
        <http://phoible.org/valuesets/4086>,
        <http://phoible.org/valuesets/4087>,
        <http://phoible.org/valuesets/4088>,
        <http://phoible.org/valuesets/4089>,
        <http://phoible.org/valuesets/4090>,
        <http://phoible.org/valuesets/4091>,
        <http://phoible.org/valuesets/4092>,
        <http://phoible.org/valuesets/4093>,
        <http://phoible.org/valuesets/4094>,
        <http://phoible.org/valuesets/4095>,
        <http://phoible.org/valuesets/4096>,
        <http://phoible.org/valuesets/4097>,
        <http://phoible.org/valuesets/4098>,
        <http://phoible.org/valuesets/4099>,
        <http://phoible.org/valuesets/4100>,
        <http://phoible.org/valuesets/4101>,
        <http://phoible.org/valuesets/4102>,
        <http://phoible.org/valuesets/4103>,
        <http://phoible.org/valuesets/4104>,
        <http://phoible.org/valuesets/4105>,
        <http://phoible.org/valuesets/4106>,
        <http://phoible.org/valuesets/4107>,
        <http://phoible.org/valuesets/4108>,
        <http://phoible.org/valuesets/4109> ;
    dcterms:title "Ticuna (SPA)"@en ;
    void:inDataset <http://phoible.org/> ;
    skos:prefLabel "Ticuna (SPA)"@en .<http://phoible.org/inventories/view/116> rdfs:label "Galibi Carib (SPA)"@en ;
    dcterms:about <http://phoible.org/languages/car> ;
    dcterms:contributor <http://phoible.org/contributors/SPA> ;
    dcterms:description "Carib"@en ;
    dcterms:hasPart <http://phoible.org/valuesets/4110>,
        <http://phoible.org/valuesets/4111>,
        <http://phoible.org/valuesets/4112>,
        <http://phoible.org/valuesets/4113>,
        <http://phoible.org/valuesets/4114>,
        <http://phoible.org/valuesets/4115>,
        <http://phoible.org/valuesets/4116>,
        <http://phoible.org/valuesets/4117>,
        <http://phoible.org/valuesets/4118>,
        <http://phoible.org/valuesets/4119>,
        <http://phoible.org/valuesets/4120>,
        <http://phoible.org/valuesets/4121>,
        <http://phoible.org/valuesets/4122>,
        <http://phoible.org/valuesets/4123>,
        <http://phoible.org/valuesets/4124>,
        <http://phoible.org/valuesets/4125>,
        <http://phoible.org/valuesets/4126>,
        <http://phoible.org/valuesets/4127>,
        <http://phoible.org/valuesets/4128>,
        <http://phoible.org/valuesets/4129>,
        <http://phoible.org/valuesets/4130>,
        <http://phoible.org/valuesets/4131>,
        <http://phoible.org/valuesets/4132>,
        <http://phoible.org/valuesets/4133>,
        <http://phoible.org/valuesets/4134>,
        <http://phoible.org/valuesets/4135>,
        <http://phoible.org/valuesets/4136>,
        <http://phoible.org/valuesets/4137> ;
    dcterms:title "Galibi Carib (SPA)"@en ;
    void:inDataset <http://phoible.org/> ;
    skos:prefLabel "Galibi Carib (SPA)"@en .<http://phoible.org/inventories/view/117> rdfs:label "Ocaina (SPA)"@en ;
    dcterms:about <http://phoible.org/languages/oca> ;
    dcterms:contributor <http://phoible.org/contributors/SPA> ;
    dcterms:description "Ocaina"@en ;
    dcterms:hasPart <http://phoible.org/valuesets/4138>,
        <http://phoible.org/valuesets/4139>,
        <http://phoible.org/valuesets/4140>,
        <http://phoible.org/valuesets/4141>,
        <http://phoible.org/valuesets/4142>,
        <http://phoible.org/valuesets/4143>,
        <http://phoible.org/valuesets/4144>,
        <http://phoible.org/valuesets/4145>,
        <http://phoible.org/valuesets/4146>,
        <http://phoible.org/valuesets/4147>,
        <http://phoible.org/valuesets/4148>,
        <http://phoible.org/valuesets/4149>,
        <http://phoible.org/valuesets/4150>,
        <http://phoible.org/valuesets/4151>,
        <http://phoible.org/valuesets/4152>,
        <http://phoible.org/valuesets/4153>,
        <http://phoible.org/valuesets/4154>,
        <http://phoible.org/valuesets/4155>,
        <http://phoible.org/valuesets/4156>,
        <http://phoible.org/valuesets/4157>,
        <http://phoible.org/valuesets/4158>,
        <http://phoible.org/valuesets/4159>,
        <http://phoible.org/valuesets/4160>,
        <http://phoible.org/valuesets/4161>,
        <http://phoible.org/valuesets/4162>,
        <http://phoible.org/valuesets/4163>,
        <http://phoible.org/valuesets/4164>,
        <http://phoible.org/valuesets/4165>,
        <http://phoible.org/valuesets/4166>,
        <http://phoible.org/valuesets/4167>,
        <http://phoible.org/valuesets/4168>,
        <http://phoible.org/valuesets/4169>,
        <http://phoible.org/valuesets/4170>,
        <http://phoible.org/valuesets/4171>,
        <http://phoible.org/valuesets/4172>,
        <http://phoible.org/valuesets/4173>,
        <http://phoible.org/valuesets/4174>,
        <http://phoible.org/valuesets/4175> ;
    dcterms:title "Ocaina (SPA)"@en ;
    void:inDataset <http://phoible.org/> ;
    skos:prefLabel "Ocaina (SPA)"@en .<http://phoible.org/inventories/view/118> rdfs:label "Siriono (SPA)"@en ;
    dcterms:about <http://phoible.org/languages/srq> ;
    dcterms:contributor <http://phoible.org/contributors/SPA> ;
    dcterms:description "Siriono"@en ;
    dcterms:hasPart <http://phoible.org/valuesets/4176>,
        <http://phoible.org/valuesets/4177>,
        <http://phoible.org/valuesets/4178>,
        <http://phoible.org/valuesets/4179>,
        <http://phoible.org/valuesets/4180>,
        <http://phoible.org/valuesets/4181>,
        <http://phoible.org/valuesets/4182>,
        <http://phoible.org/valuesets/4183>,
        <http://phoible.org/valuesets/4184>,
        <http://phoible.org/valuesets/4185>,
        <http://phoible.org/valuesets/4186>,
        <http://phoible.org/valuesets/4187>,
        <http://phoible.org/valuesets/4188>,
        <http://phoible.org/valuesets/4189>,
        <http://phoible.org/valuesets/4190>,
        <http://phoible.org/valuesets/4191>,
        <http://phoible.org/valuesets/4192>,
        <http://phoible.org/valuesets/4193>,
        <http://phoible.org/valuesets/4194>,
        <http://phoible.org/valuesets/4195>,
        <http://phoible.org/valuesets/4196>,
        <http://phoible.org/valuesets/4197>,
        <http://phoible.org/valuesets/4198>,
        <http://phoible.org/valuesets/4199>,
        <http://phoible.org/valuesets/4200>,
        <http://phoible.org/valuesets/4201>,
        <http://phoible.org/valuesets/4202>,
        <http://phoible.org/valuesets/4203> ;
    dcterms:title "Siriono (SPA)"@en ;
    void:inDataset <http://phoible.org/> ;
    skos:prefLabel "Siriono (SPA)"@en .<http://phoible.org/inventories/view/119> rdfs:label "Paraguayan Guarani (SPA)"@en ;
    dcterms:about <http://phoible.org/languages/gug> ;
    dcterms:contributor <http://phoible.org/contributors/SPA> ;
    dcterms:description "Guarani"@en ;
    dcterms:hasPart <http://phoible.org/valuesets/4204>,
        <http://phoible.org/valuesets/4205>,
        <http://phoible.org/valuesets/4206>,
        <http://phoible.org/valuesets/4207>,
        <http://phoible.org/valuesets/4208>,
        <http://phoible.org/valuesets/4209>,
        <http://phoible.org/valuesets/4210>,
        <http://phoible.org/valuesets/4211>,
        <http://phoible.org/valuesets/4212>,
        <http://phoible.org/valuesets/4213>,
        <http://phoible.org/valuesets/4214>,
        <http://phoible.org/valuesets/4215>,
        <http://phoible.org/valuesets/4216>,
        <http://phoible.org/valuesets/4217>,
        <http://phoible.org/valuesets/4218>,
        <http://phoible.org/valuesets/4219>,
        <http://phoible.org/valuesets/4220>,
        <http://phoible.org/valuesets/4221>,
        <http://phoible.org/valuesets/4222>,
        <http://phoible.org/valuesets/4223>,
        <http://phoible.org/valuesets/4224>,
        <http://phoible.org/valuesets/4225>,
        <http://phoible.org/valuesets/4226>,
        <http://phoible.org/valuesets/4227>,
        <http://phoible.org/valuesets/4228>,
        <http://phoible.org/valuesets/4229>,
        <http://phoible.org/valuesets/4230>,
        <http://phoible.org/valuesets/4231>,
        <http://phoible.org/valuesets/4232>,
        <http://phoible.org/valuesets/4233>,
        <http://phoible.org/valuesets/4234>,
        <http://phoible.org/valuesets/4235>,
        <http://phoible.org/valuesets/4236>,
        <http://phoible.org/valuesets/4237>,
        <http://phoible.org/valuesets/4238>,
        <http://phoible.org/valuesets/4239> ;
    dcterms:title "Paraguayan Guarani (SPA)"@en ;
    void:inDataset <http://phoible.org/> ;
    skos:prefLabel "Paraguayan Guarani (SPA)"@en .<http://phoible.org/inventories/view/120> rdfs:label "Amahuaca (SPA)"@en ;
    dcterms:about <http://phoible.org/languages/amc> ;
    dcterms:contributor <http://phoible.org/contributors/SPA> ;
    dcterms:description "Amahuaca"@en ;
    dcterms:hasPart <http://phoible.org/valuesets/4240>,
        <http://phoible.org/valuesets/4241>,
        <http://phoible.org/valuesets/4242>,
        <http://phoible.org/valuesets/4243>,
        <http://phoible.org/valuesets/4244>,
        <http://phoible.org/valuesets/4245>,
        <http://phoible.org/valuesets/4246>,
        <http://phoible.org/valuesets/4247>,
        <http://phoible.org/valuesets/4248>,
        <http://phoible.org/valuesets/4249>,
        <http://phoible.org/valuesets/4250>,
        <http://phoible.org/valuesets/4251>,
        <http://phoible.org/valuesets/4252>,
        <http://phoible.org/valuesets/4253>,
        <http://phoible.org/valuesets/4254>,
        <http://phoible.org/valuesets/4255>,
        <http://phoible.org/valuesets/4256>,
        <http://phoible.org/valuesets/4257>,
        <http://phoible.org/valuesets/4258>,
        <http://phoible.org/valuesets/4259>,
        <http://phoible.org/valuesets/4260>,
        <http://phoible.org/valuesets/4261> ;
    dcterms:title "Amahuaca (SPA)"@en ;
    void:inDataset <http://phoible.org/> ;
    skos:prefLabel "Amahuaca (SPA)"@en .<http://phoible.org/inventories/view/121> rdfs:label "Chacobo (SPA)"@en ;
    dcterms:about <http://phoible.org/languages/cao> ;
    dcterms:contributor <http://phoible.org/contributors/SPA> ;
    dcterms:description "Chacobo"@en ;
    dcterms:hasPart <http://phoible.org/valuesets/4262>,
        <http://phoible.org/valuesets/4263>,
        <http://phoible.org/valuesets/4264>,
        <http://phoible.org/valuesets/4265>,
        <http://phoible.org/valuesets/4266>,
        <http://phoible.org/valuesets/4267>,
        <http://phoible.org/valuesets/4268>,
        <http://phoible.org/valuesets/4269>,
        <http://phoible.org/valuesets/4270>,
        <http://phoible.org/valuesets/4271>,
        <http://phoible.org/valuesets/4272>,
        <http://phoible.org/valuesets/4273>,
        <http://phoible.org/valuesets/4274>,
        <http://phoible.org/valuesets/4275>,
        <http://phoible.org/valuesets/4276>,
        <http://phoible.org/valuesets/4277>,
        <http://phoible.org/valuesets/4278>,
        <http://phoible.org/valuesets/4279>,
        <http://phoible.org/valuesets/4280>,
        <http://phoible.org/valuesets/4281>,
        <http://phoible.org/valuesets/4282> ;
    dcterms:title "Chacobo (SPA)"@en ;
    void:inDataset <http://phoible.org/> ;
    skos:prefLabel "Chacobo (SPA)"@en .<http://phoible.org/inventories/view/122> rdfs:label "Apinaye (SPA)"@en ;
    dcterms:about <http://phoible.org/languages/apn> ;
    dcterms:contributor <http://phoible.org/contributors/SPA> ;
    dcterms:description "Apinaye"@en ;
    dcterms:hasPart <http://phoible.org/valuesets/4283>,
        <http://phoible.org/valuesets/4284>,
        <http://phoible.org/valuesets/4285>,
        <http://phoible.org/valuesets/4286>,
        <http://phoible.org/valuesets/4287>,
        <http://phoible.org/valuesets/4288>,
        <http://phoible.org/valuesets/4289>,
        <http://phoible.org/valuesets/4290>,
        <http://phoible.org/valuesets/4291>,
        <http://phoible.org/valuesets/4292>,
        <http://phoible.org/valuesets/4293>,
        <http://phoible.org/valuesets/4294>,
        <http://phoible.org/valuesets/4295>,
        <http://phoible.org/valuesets/4296>,
        <http://phoible.org/valuesets/4297>,
        <http://phoible.org/valuesets/4298>,
        <http://phoible.org/valuesets/4299>,
        <http://phoible.org/valuesets/4300>,
        <http://phoible.org/valuesets/4301>,
        <http://phoible.org/valuesets/4302>,
        <http://phoible.org/valuesets/4303>,
        <http://phoible.org/valuesets/4304>,
        <http://phoible.org/valuesets/4305>,
        <http://phoible.org/valuesets/4306>,
        <http://phoible.org/valuesets/4307>,
        <http://phoible.org/valuesets/4308>,
        <http://phoible.org/valuesets/4309>,
        <http://phoible.org/valuesets/4310>,
        <http://phoible.org/valuesets/4311>,
        <http://phoible.org/valuesets/4312>,
        <http://phoible.org/valuesets/4313>,
        <http://phoible.org/valuesets/4314>,
        <http://phoible.org/valuesets/4315>,
        <http://phoible.org/valuesets/4316>,
        <http://phoible.org/valuesets/4317>,
        <http://phoible.org/valuesets/4318>,
        <http://phoible.org/valuesets/4319>,
        <http://phoible.org/valuesets/4320>,
        <http://phoible.org/valuesets/4321>,
        <http://phoible.org/valuesets/4322>,
        <http://phoible.org/valuesets/4323>,
        <http://phoible.org/valuesets/4324>,
        <http://phoible.org/valuesets/4325>,
        <http://phoible.org/valuesets/4326>,
        <http://phoible.org/valuesets/4327>,
        <http://phoible.org/valuesets/4328>,
        <http://phoible.org/valuesets/4329>,
        <http://phoible.org/valuesets/4330>,
        <http://phoible.org/valuesets/4331> ;
    dcterms:title "Apinaye (SPA)"@en ;
    void:inDataset <http://phoible.org/> ;
    skos:prefLabel "Apinaye (SPA)"@en .<http://phoible.org/inventories/view/123> rdfs:label "Tarifit (SPA)"@en ;
    dcterms:about <http://phoible.org/languages/rif> ;
    dcterms:contributor <http://phoible.org/contributors/SPA> ;
    dcterms:description "Shilha"@en ;
    dcterms:hasPart <http://phoible.org/valuesets/4332>,
        <http://phoible.org/valuesets/4333>,
        <http://phoible.org/valuesets/4334>,
        <http://phoible.org/valuesets/4335>,
        <http://phoible.org/valuesets/4336>,
        <http://phoible.org/valuesets/4337>,
        <http://phoible.org/valuesets/4338>,
        <http://phoible.org/valuesets/4339>,
        <http://phoible.org/valuesets/4340>,
        <http://phoible.org/valuesets/4341>,
        <http://phoible.org/valuesets/4342>,
        <http://phoible.org/valuesets/4343>,
        <http://phoible.org/valuesets/4344>,
        <http://phoible.org/valuesets/4345>,
        <http://phoible.org/valuesets/4346>,
        <http://phoible.org/valuesets/4347>,
        <http://phoible.org/valuesets/4348>,
        <http://phoible.org/valuesets/4349>,
        <http://phoible.org/valuesets/4350>,
        <http://phoible.org/valuesets/4351>,
        <http://phoible.org/valuesets/4352>,
        <http://phoible.org/valuesets/4353>,
        <http://phoible.org/valuesets/4354>,
        <http://phoible.org/valuesets/4355>,
        <http://phoible.org/valuesets/4356>,
        <http://phoible.org/valuesets/4357>,
        <http://phoible.org/valuesets/4358>,
        <http://phoible.org/valuesets/4359>,
        <http://phoible.org/valuesets/4360>,
        <http://phoible.org/valuesets/4361>,
        <http://phoible.org/valuesets/4362>,
        <http://phoible.org/valuesets/4363>,
        <http://phoible.org/valuesets/4364>,
        <http://phoible.org/valuesets/4365>,
        <http://phoible.org/valuesets/4366>,
        <http://phoible.org/valuesets/4367>,
        <http://phoible.org/valuesets/4368>,
        <http://phoible.org/valuesets/4369>,
        <http://phoible.org/valuesets/4370>,
        <http://phoible.org/valuesets/4371>,
        <http://phoible.org/valuesets/4372>,
        <http://phoible.org/valuesets/4373>,
        <http://phoible.org/valuesets/4374>,
        <http://phoible.org/valuesets/4375>,
        <http://phoible.org/valuesets/4376>,
        <http://phoible.org/valuesets/4377>,
        <http://phoible.org/valuesets/4378>,
        <http://phoible.org/valuesets/4379>,
        <http://phoible.org/valuesets/4380> ;
    dcterms:title "Tarifit (SPA)"@en ;
    void:inDataset <http://phoible.org/> ;
    skos:prefLabel "Tarifit (SPA)"@en .<http://phoible.org/inventories/view/124> rdfs:label "Hausa (SPA)"@en ;
    dcterms:about <http://phoible.org/languages/hau> ;
    dcterms:contributor <http://phoible.org/contributors/SPA> ;
    dcterms:description "Hausa"@en ;
    dcterms:hasPart <http://phoible.org/valuesets/4381>,
        <http://phoible.org/valuesets/4382>,
        <http://phoible.org/valuesets/4383>,
        <http://phoible.org/valuesets/4384>,
        <http://phoible.org/valuesets/4385>,
        <http://phoible.org/valuesets/4386>,
        <http://phoible.org/valuesets/4387>,
        <http://phoible.org/valuesets/4388>,
        <http://phoible.org/valuesets/4389>,
        <http://phoible.org/valuesets/4390>,
        <http://phoible.org/valuesets/4391>,
        <http://phoible.org/valuesets/4392>,
        <http://phoible.org/valuesets/4393>,
        <http://phoible.org/valuesets/4394>,
        <http://phoible.org/valuesets/4395>,
        <http://phoible.org/valuesets/4396>,
        <http://phoible.org/valuesets/4397>,
        <http://phoible.org/valuesets/4398>,
        <http://phoible.org/valuesets/4399>,
        <http://phoible.org/valuesets/4400>,
        <http://phoible.org/valuesets/4401>,
        <http://phoible.org/valuesets/4402>,
        <http://phoible.org/valuesets/4403>,
        <http://phoible.org/valuesets/4404>,
        <http://phoible.org/valuesets/4405>,
        <http://phoible.org/valuesets/4406>,
        <http://phoible.org/valuesets/4407>,
        <http://phoible.org/valuesets/4408>,
        <http://phoible.org/valuesets/4409>,
        <http://phoible.org/valuesets/4410>,
        <http://phoible.org/valuesets/4411>,
        <http://phoible.org/valuesets/4412>,
        <http://phoible.org/valuesets/4413>,
        <http://phoible.org/valuesets/4414>,
        <http://phoible.org/valuesets/4415>,
        <http://phoible.org/valuesets/4416>,
        <http://phoible.org/valuesets/4417>,
        <http://phoible.org/valuesets/4418>,
        <http://phoible.org/valuesets/4419>,
        <http://phoible.org/valuesets/4420>,
        <http://phoible.org/valuesets/4421>,
        <http://phoible.org/valuesets/4422>,
        <http://phoible.org/valuesets/4423>,
        <http://phoible.org/valuesets/4424>,
        <http://phoible.org/valuesets/4425> ;
    dcterms:title "Hausa (SPA)"@en ;
    void:inDataset <http://phoible.org/> ;
    skos:prefLabel "Hausa (SPA)"@en .<http://phoible.org/inventories/view/125> rdfs:label "Ngas (SPA)"@en ;
    dcterms:about <http://phoible.org/languages/anc> ;
    dcterms:contributor <http://phoible.org/contributors/SPA> ;
    dcterms:description "Angas"@en ;
    dcterms:hasPart <http://phoible.org/valuesets/4426>,
        <http://phoible.org/valuesets/4427>,
        <http://phoible.org/valuesets/4428>,
        <http://phoible.org/valuesets/4429>,
        <http://phoible.org/valuesets/4430>,
        <http://phoible.org/valuesets/4431>,
        <http://phoible.org/valuesets/4432>,
        <http://phoible.org/valuesets/4433>,
        <http://phoible.org/valuesets/4434>,
        <http://phoible.org/valuesets/4435>,
        <http://phoible.org/valuesets/4436>,
        <http://phoible.org/valuesets/4437>,
        <http://phoible.org/valuesets/4438>,
        <http://phoible.org/valuesets/4439>,
        <http://phoible.org/valuesets/4440>,
        <http://phoible.org/valuesets/4441>,
        <http://phoible.org/valuesets/4442>,
        <http://phoible.org/valuesets/4443>,
        <http://phoible.org/valuesets/4444>,
        <http://phoible.org/valuesets/4445>,
        <http://phoible.org/valuesets/4446>,
        <http://phoible.org/valuesets/4447>,
        <http://phoible.org/valuesets/4448>,
        <http://phoible.org/valuesets/4449>,
        <http://phoible.org/valuesets/4450>,
        <http://phoible.org/valuesets/4451>,
        <http://phoible.org/valuesets/4452>,
        <http://phoible.org/valuesets/4453>,
        <http://phoible.org/valuesets/4454>,
        <http://phoible.org/valuesets/4455>,
        <http://phoible.org/valuesets/4456>,
        <http://phoible.org/valuesets/4457>,
        <http://phoible.org/valuesets/4458>,
        <http://phoible.org/valuesets/4459>,
        <http://phoible.org/valuesets/4460>,
        <http://phoible.org/valuesets/4461>,
        <http://phoible.org/valuesets/4462>,
        <http://phoible.org/valuesets/4463>,
        <http://phoible.org/valuesets/4464>,
        <http://phoible.org/valuesets/4465>,
        <http://phoible.org/valuesets/4466>,
        <http://phoible.org/valuesets/4467>,
        <http://phoible.org/valuesets/4468>,
        <http://phoible.org/valuesets/4469> ;
    dcterms:title "Ngas (SPA)"@en ;
    void:inDataset <http://phoible.org/> ;
    skos:prefLabel "Ngas (SPA)"@en .<http://phoible.org/inventories/view/126> rdfs:label "Marghi Central (SPA)"@en ;
    dcterms:about <http://phoible.org/languages/mrt> ;
    dcterms:contributor <http://phoible.org/contributors/SPA> ;
    dcterms:description "Margi"@en ;
    dcterms:hasPart <http://phoible.org/valuesets/4470>,
        <http://phoible.org/valuesets/4471>,
        <http://phoible.org/valuesets/4472>,
        <http://phoible.org/valuesets/4473>,
        <http://phoible.org/valuesets/4474>,
        <http://phoible.org/valuesets/4475>,
        <http://phoible.org/valuesets/4476>,
        <http://phoible.org/valuesets/4477>,
        <http://phoible.org/valuesets/4478>,
        <http://phoible.org/valuesets/4479>,
        <http://phoible.org/valuesets/4480>,
        <http://phoible.org/valuesets/4481>,
        <http://phoible.org/valuesets/4482>,
        <http://phoible.org/valuesets/4483>,
        <http://phoible.org/valuesets/4484>,
        <http://phoible.org/valuesets/4485>,
        <http://phoible.org/valuesets/4486>,
        <http://phoible.org/valuesets/4487>,
        <http://phoible.org/valuesets/4488>,
        <http://phoible.org/valuesets/4489>,
        <http://phoible.org/valuesets/4490>,
        <http://phoible.org/valuesets/4491>,
        <http://phoible.org/valuesets/4492>,
        <http://phoible.org/valuesets/4493>,
        <http://phoible.org/valuesets/4494>,
        <http://phoible.org/valuesets/4495>,
        <http://phoible.org/valuesets/4496>,
        <http://phoible.org/valuesets/4497>,
        <http://phoible.org/valuesets/4498>,
        <http://phoible.org/valuesets/4499>,
        <http://phoible.org/valuesets/4500>,
        <http://phoible.org/valuesets/4501>,
        <http://phoible.org/valuesets/4502>,
        <http://phoible.org/valuesets/4503>,
        <http://phoible.org/valuesets/4504>,
        <http://phoible.org/valuesets/4505>,
        <http://phoible.org/valuesets/4506>,
        <http://phoible.org/valuesets/4507>,
        <http://phoible.org/valuesets/4508>,
        <http://phoible.org/valuesets/4509>,
        <http://phoible.org/valuesets/4510>,
        <http://phoible.org/valuesets/4511>,
        <http://phoible.org/valuesets/4512>,
        <http://phoible.org/valuesets/4513> ;
    dcterms:title "Marghi Central (SPA)"@en ;
    void:inDataset <http://phoible.org/> ;
    skos:prefLabel "Marghi Central (SPA)"@en .<http://phoible.org/inventories/view/127> rdfs:label "Somali (SPA)"@en ;
    dcterms:about <http://phoible.org/languages/som> ;
    dcterms:contributor <http://phoible.org/contributors/SPA> ;
    dcterms:description "Somali"@en ;
    dcterms:hasPart <http://phoible.org/valuesets/4514>,
        <http://phoible.org/valuesets/4515>,
        <http://phoible.org/valuesets/4516>,
        <http://phoible.org/valuesets/4517>,
        <http://phoible.org/valuesets/4518>,
        <http://phoible.org/valuesets/4519>,
        <http://phoible.org/valuesets/4520>,
        <http://phoible.org/valuesets/4521>,
        <http://phoible.org/valuesets/4522>,
        <http://phoible.org/valuesets/4523>,
        <http://phoible.org/valuesets/4524>,
        <http://phoible.org/valuesets/4525>,
        <http://phoible.org/valuesets/4526>,
        <http://phoible.org/valuesets/4527>,
        <http://phoible.org/valuesets/4528>,
        <http://phoible.org/valuesets/4529>,
        <http://phoible.org/valuesets/4530>,
        <http://phoible.org/valuesets/4531>,
        <http://phoible.org/valuesets/4532>,
        <http://phoible.org/valuesets/4533>,
        <http://phoible.org/valuesets/4534>,
        <http://phoible.org/valuesets/4535>,
        <http://phoible.org/valuesets/4536>,
        <http://phoible.org/valuesets/4537>,
        <http://phoible.org/valuesets/4538>,
        <http://phoible.org/valuesets/4539>,
        <http://phoible.org/valuesets/4540>,
        <http://phoible.org/valuesets/4541>,
        <http://phoible.org/valuesets/4542>,
        <http://phoible.org/valuesets/4543>,
        <http://phoible.org/valuesets/4544>,
        <http://phoible.org/valuesets/4545>,
        <http://phoible.org/valuesets/4546>,
        <http://phoible.org/valuesets/4547>,
        <http://phoible.org/valuesets/4548>,
        <http://phoible.org/valuesets/4549>,
        <http://phoible.org/valuesets/4550>,
        <http://phoible.org/valuesets/4551>,
        <http://phoible.org/valuesets/4552>,
        <http://phoible.org/valuesets/4553>,
        <http://phoible.org/valuesets/4554>,
        <http://phoible.org/valuesets/4555>,
        <http://phoible.org/valuesets/4556>,
        <http://phoible.org/valuesets/4557>,
        <http://phoible.org/valuesets/4558>,
        <http://phoible.org/valuesets/4559>,
        <http://phoible.org/valuesets/4560>,
        <http://phoible.org/valuesets/4561>,
        <http://phoible.org/valuesets/4562>,
        <http://phoible.org/valuesets/4563>,
        <http://phoible.org/valuesets/4564>,
        <http://phoible.org/valuesets/4565> ;
    dcterms:title "Somali (SPA)"@en ;
    void:inDataset <http://phoible.org/> ;
    skos:prefLabel "Somali (SPA)"@en .<http://phoible.org/inventories/view/128> rdfs:label "Awngi (SPA)"@en ;
    dcterms:about <http://phoible.org/languages/awn> ;
    dcterms:contributor <http://phoible.org/contributors/SPA> ;
    dcterms:description "Awiya"@en ;
    dcterms:hasPart <http://phoible.org/valuesets/4566>,
        <http://phoible.org/valuesets/4567>,
        <http://phoible.org/valuesets/4568>,
        <http://phoible.org/valuesets/4569>,
        <http://phoible.org/valuesets/4570>,
        <http://phoible.org/valuesets/4571>,
        <http://phoible.org/valuesets/4572>,
        <http://phoible.org/valuesets/4573>,
        <http://phoible.org/valuesets/4574>,
        <http://phoible.org/valuesets/4575>,
        <http://phoible.org/valuesets/4576>,
        <http://phoible.org/valuesets/4577>,
        <http://phoible.org/valuesets/4578>,
        <http://phoible.org/valuesets/4579>,
        <http://phoible.org/valuesets/4580>,
        <http://phoible.org/valuesets/4581>,
        <http://phoible.org/valuesets/4582>,
        <http://phoible.org/valuesets/4583>,
        <http://phoible.org/valuesets/4584>,
        <http://phoible.org/valuesets/4585>,
        <http://phoible.org/valuesets/4586>,
        <http://phoible.org/valuesets/4587>,
        <http://phoible.org/valuesets/4588>,
        <http://phoible.org/valuesets/4589>,
        <http://phoible.org/valuesets/4590>,
        <http://phoible.org/valuesets/4591>,
        <http://phoible.org/valuesets/4592>,
        <http://phoible.org/valuesets/4593>,
        <http://phoible.org/valuesets/4594>,
        <http://phoible.org/valuesets/4595>,
        <http://phoible.org/valuesets/4596>,
        <http://phoible.org/valuesets/4597>,
        <http://phoible.org/valuesets/4598>,
        <http://phoible.org/valuesets/4599>,
        <http://phoible.org/valuesets/4600>,
        <http://phoible.org/valuesets/4601>,
        <http://phoible.org/valuesets/4602>,
        <http://phoible.org/valuesets/4603>,
        <http://phoible.org/valuesets/4604> ;
    dcterms:title "Awngi (SPA)"@en ;
    void:inDataset <http://phoible.org/> ;
    skos:prefLabel "Awngi (SPA)"@en .<http://phoible.org/inventories/view/129> rdfs:label "Iraqw (SPA)"@en ;
    dcterms:about <http://phoible.org/languages/irk> ;
    dcterms:contributor <http://phoible.org/contributors/SPA> ;
    dcterms:description "Iraqw"@en ;
    dcterms:hasPart <http://phoible.org/valuesets/4605>,
        <http://phoible.org/valuesets/4606>,
        <http://phoible.org/valuesets/4607>,
        <http://phoible.org/valuesets/4608>,
        <http://phoible.org/valuesets/4609>,
        <http://phoible.org/valuesets/4610>,
        <http://phoible.org/valuesets/4611>,
        <http://phoible.org/valuesets/4612>,
        <http://phoible.org/valuesets/4613>,
        <http://phoible.org/valuesets/4614>,
        <http://phoible.org/valuesets/4615>,
        <http://phoible.org/valuesets/4616>,
        <http://phoible.org/valuesets/4617>,
        <http://phoible.org/valuesets/4618>,
        <http://phoible.org/valuesets/4619>,
        <http://phoible.org/valuesets/4620>,
        <http://phoible.org/valuesets/4621>,
        <http://phoible.org/valuesets/4622>,
        <http://phoible.org/valuesets/4623>,
        <http://phoible.org/valuesets/4624>,
        <http://phoible.org/valuesets/4625>,
        <http://phoible.org/valuesets/4626>,
        <http://phoible.org/valuesets/4627>,
        <http://phoible.org/valuesets/4628>,
        <http://phoible.org/valuesets/4629>,
        <http://phoible.org/valuesets/4630>,
        <http://phoible.org/valuesets/4631>,
        <http://phoible.org/valuesets/4632>,
        <http://phoible.org/valuesets/4633>,
        <http://phoible.org/valuesets/4634>,
        <http://phoible.org/valuesets/4635>,
        <http://phoible.org/valuesets/4636>,
        <http://phoible.org/valuesets/4637>,
        <http://phoible.org/valuesets/4638>,
        <http://phoible.org/valuesets/4639>,
        <http://phoible.org/valuesets/4640>,
        <http://phoible.org/valuesets/4641>,
        <http://phoible.org/valuesets/4642>,
        <http://phoible.org/valuesets/4643>,
        <http://phoible.org/valuesets/4644>,
        <http://phoible.org/valuesets/4645>,
        <http://phoible.org/valuesets/4646>,
        <http://phoible.org/valuesets/4647>,
        <http://phoible.org/valuesets/4648>,
        <http://phoible.org/valuesets/4649>,
        <http://phoible.org/valuesets/4650>,
        <http://phoible.org/valuesets/4651>,
        <http://phoible.org/valuesets/4652> ;
    dcterms:title "Iraqw (SPA)"@en ;
    void:inDataset <http://phoible.org/> ;
    skos:prefLabel "Iraqw (SPA)"@en .<http://phoible.org/inventories/view/130> rdfs:label "Tigre (SPA)"@en ;
    dcterms:about <http://phoible.org/languages/tig> ;
    dcterms:contributor <http://phoible.org/contributors/SPA> ;
    dcterms:description "Tigre"@en ;
    dcterms:hasPart <http://phoible.org/valuesets/4653>,
        <http://phoible.org/valuesets/4654>,
        <http://phoible.org/valuesets/4655>,
        <http://phoible.org/valuesets/4656>,
        <http://phoible.org/valuesets/4657>,
        <http://phoible.org/valuesets/4658>,
        <http://phoible.org/valuesets/4659>,
        <http://phoible.org/valuesets/4660>,
        <http://phoible.org/valuesets/4661>,
        <http://phoible.org/valuesets/4662>,
        <http://phoible.org/valuesets/4663>,
        <http://phoible.org/valuesets/4664>,
        <http://phoible.org/valuesets/4665>,
        <http://phoible.org/valuesets/4666>,
        <http://phoible.org/valuesets/4667>,
        <http://phoible.org/valuesets/4668>,
        <http://phoible.org/valuesets/4669>,
        <http://phoible.org/valuesets/4670>,
        <http://phoible.org/valuesets/4671>,
        <http://phoible.org/valuesets/4672>,
        <http://phoible.org/valuesets/4673>,
        <http://phoible.org/valuesets/4674>,
        <http://phoible.org/valuesets/4675>,
        <http://phoible.org/valuesets/4676>,
        <http://phoible.org/valuesets/4677>,
        <http://phoible.org/valuesets/4678>,
        <http://phoible.org/valuesets/4679>,
        <http://phoible.org/valuesets/4680>,
        <http://phoible.org/valuesets/4681>,
        <http://phoible.org/valuesets/4682>,
        <http://phoible.org/valuesets/4683>,
        <http://phoible.org/valuesets/4684>,
        <http://phoible.org/valuesets/4685>,
        <http://phoible.org/valuesets/4686>,
        <http://phoible.org/valuesets/4687>,
        <http://phoible.org/valuesets/4688>,
        <http://phoible.org/valuesets/4689>,
        <http://phoible.org/valuesets/4690>,
        <http://phoible.org/valuesets/4691>,
        <http://phoible.org/valuesets/4692>,
        <http://phoible.org/valuesets/4693>,
        <http://phoible.org/valuesets/4694>,
        <http://phoible.org/valuesets/4695>,
        <http://phoible.org/valuesets/4696>,
        <http://phoible.org/valuesets/4697>,
        <http://phoible.org/valuesets/4698>,
        <http://phoible.org/valuesets/4699>,
        <http://phoible.org/valuesets/4700>,
        <http://phoible.org/valuesets/4701>,
        <http://phoible.org/valuesets/4702>,
        <http://phoible.org/valuesets/4703>,
        <http://phoible.org/valuesets/4704>,
        <http://phoible.org/valuesets/4705>,
        <http://phoible.org/valuesets/4706> ;
    dcterms:title "Tigre (SPA)"@en ;
    void:inDataset <http://phoible.org/> ;
    skos:prefLabel "Tigre (SPA)"@en .<http://phoible.org/inventories/view/131> rdfs:label "Amharic (SPA)"@en ;
    dcterms:about <http://phoible.org/languages/amh> ;
    dcterms:contributor <http://phoible.org/contributors/SPA> ;
    dcterms:description "Amharic"@en ;
    dcterms:hasPart <http://phoible.org/valuesets/4707>,
        <http://phoible.org/valuesets/4708>,
        <http://phoible.org/valuesets/4709>,
        <http://phoible.org/valuesets/4710>,
        <http://phoible.org/valuesets/4711>,
        <http://phoible.org/valuesets/4712>,
        <http://phoible.org/valuesets/4713>,
        <http://phoible.org/valuesets/4714>,
        <http://phoible.org/valuesets/4715>,
        <http://phoible.org/valuesets/4716>,
        <http://phoible.org/valuesets/4717>,
        <http://phoible.org/valuesets/4718>,
        <http://phoible.org/valuesets/4719>,
        <http://phoible.org/valuesets/4720>,
        <http://phoible.org/valuesets/4721>,
        <http://phoible.org/valuesets/4722>,
        <http://phoible.org/valuesets/4723>,
        <http://phoible.org/valuesets/4724>,
        <http://phoible.org/valuesets/4725>,
        <http://phoible.org/valuesets/4726>,
        <http://phoible.org/valuesets/4727>,
        <http://phoible.org/valuesets/4728>,
        <http://phoible.org/valuesets/4729>,
        <http://phoible.org/valuesets/4730>,
        <http://phoible.org/valuesets/4731>,
        <http://phoible.org/valuesets/4732>,
        <http://phoible.org/valuesets/4733>,
        <http://phoible.org/valuesets/4734>,
        <http://phoible.org/valuesets/4735>,
        <http://phoible.org/valuesets/4736>,
        <http://phoible.org/valuesets/4737>,
        <http://phoible.org/valuesets/4738>,
        <http://phoible.org/valuesets/4739>,
        <http://phoible.org/valuesets/4740>,
        <http://phoible.org/valuesets/4741>,
        <http://phoible.org/valuesets/4742>,
        <http://phoible.org/valuesets/4743>,
        <http://phoible.org/valuesets/4744>,
        <http://phoible.org/valuesets/4745>,
        <http://phoible.org/valuesets/4746>,
        <http://phoible.org/valuesets/4747>,
        <http://phoible.org/valuesets/4748>,
        <http://phoible.org/valuesets/4749>,
        <http://phoible.org/valuesets/4750>,
        <http://phoible.org/valuesets/4751>,
        <http://phoible.org/valuesets/4752>,
        <http://phoible.org/valuesets/4753>,
        <http://phoible.org/valuesets/4754>,
        <http://phoible.org/valuesets/4755>,
        <http://phoible.org/valuesets/4756>,
        <http://phoible.org/valuesets/4757>,
        <http://phoible.org/valuesets/4758>,
        <http://phoible.org/valuesets/4759>,
        <http://phoible.org/valuesets/4760>,
        <http://phoible.org/valuesets/4761>,
        <http://phoible.org/valuesets/4762>,
        <http://phoible.org/valuesets/4763>,
        <http://phoible.org/valuesets/4764>,
        <http://phoible.org/valuesets/4765> ;
    dcterms:title "Amharic (SPA)"@en ;
    void:inDataset <http://phoible.org/> ;
    skos:prefLabel "Amharic (SPA)"@en .<http://phoible.org/inventories/view/132> rdfs:label "Egyptian Arabic (SPA)"@en ;
    dcterms:about <http://phoible.org/languages/arz> ;
    dcterms:contributor <http://phoible.org/contributors/SPA> ;
    dcterms:description "Egyptian Arabic"@en ;
    dcterms:hasPart <http://phoible.org/valuesets/4766>,
        <http://phoible.org/valuesets/4767>,
        <http://phoible.org/valuesets/4768>,
        <http://phoible.org/valuesets/4769>,
        <http://phoible.org/valuesets/4770>,
        <http://phoible.org/valuesets/4771>,
        <http://phoible.org/valuesets/4772>,
        <http://phoible.org/valuesets/4773>,
        <http://phoible.org/valuesets/4774>,
        <http://phoible.org/valuesets/4775>,
        <http://phoible.org/valuesets/4776>,
        <http://phoible.org/valuesets/4777>,
        <http://phoible.org/valuesets/4778>,
        <http://phoible.org/valuesets/4779>,
        <http://phoible.org/valuesets/4780>,
        <http://phoible.org/valuesets/4781>,
        <http://phoible.org/valuesets/4782>,
        <http://phoible.org/valuesets/4783>,
        <http://phoible.org/valuesets/4784>,
        <http://phoible.org/valuesets/4785>,
        <http://phoible.org/valuesets/4786>,
        <http://phoible.org/valuesets/4787>,
        <http://phoible.org/valuesets/4788>,
        <http://phoible.org/valuesets/4789>,
        <http://phoible.org/valuesets/4790>,
        <http://phoible.org/valuesets/4791>,
        <http://phoible.org/valuesets/4792>,
        <http://phoible.org/valuesets/4793>,
        <http://phoible.org/valuesets/4794>,
        <http://phoible.org/valuesets/4795>,
        <http://phoible.org/valuesets/4796>,
        <http://phoible.org/valuesets/4797>,
        <http://phoible.org/valuesets/4798>,
        <http://phoible.org/valuesets/4799>,
        <http://phoible.org/valuesets/4800>,
        <http://phoible.org/valuesets/4801>,
        <http://phoible.org/valuesets/4802>,
        <http://phoible.org/valuesets/4803>,
        <http://phoible.org/valuesets/4804>,
        <http://phoible.org/valuesets/4805>,
        <http://phoible.org/valuesets/4806>,
        <http://phoible.org/valuesets/4807>,
        <http://phoible.org/valuesets/4808>,
        <http://phoible.org/valuesets/4809>,
        <http://phoible.org/valuesets/4810>,
        <http://phoible.org/valuesets/4811>,
        <http://phoible.org/valuesets/4812>,
        <http://phoible.org/valuesets/4813>,
        <http://phoible.org/valuesets/4814>,
        <http://phoible.org/valuesets/4815>,
        <http://phoible.org/valuesets/4816>,
        <http://phoible.org/valuesets/4817>,
        <http://phoible.org/valuesets/4818>,
        <http://phoible.org/valuesets/4819>,
        <http://phoible.org/valuesets/4820>,
        <http://phoible.org/valuesets/4821>,
        <http://phoible.org/valuesets/4822>,
        <http://phoible.org/valuesets/4823>,
        <http://phoible.org/valuesets/4824>,
        <http://phoible.org/valuesets/4825>,
        <http://phoible.org/valuesets/4826>,
        <http://phoible.org/valuesets/4827>,
        <http://phoible.org/valuesets/4828>,
        <http://phoible.org/valuesets/4829>,
        <http://phoible.org/valuesets/4830>,
        <http://phoible.org/valuesets/4831>,
        <http://phoible.org/valuesets/4832> ;
    dcterms:title "Egyptian Arabic (SPA)"@en ;
    void:inDataset <http://phoible.org/> ;
    skos:prefLabel "Egyptian Arabic (SPA)"@en .<http://phoible.org/inventories/view/133> rdfs:label "Moroccan Arabic (SPA)"@en ;
    dcterms:about <http://phoible.org/languages/ary> ;
    dcterms:contributor <http://phoible.org/contributors/SPA> ;
    dcterms:description "Moroccan Arabic"@en ;
    dcterms:hasPart <http://phoible.org/valuesets/4833>,
        <http://phoible.org/valuesets/4834>,
        <http://phoible.org/valuesets/4835>,
        <http://phoible.org/valuesets/4836>,
        <http://phoible.org/valuesets/4837>,
        <http://phoible.org/valuesets/4838>,
        <http://phoible.org/valuesets/4839>,
        <http://phoible.org/valuesets/4840>,
        <http://phoible.org/valuesets/4841>,
        <http://phoible.org/valuesets/4842>,
        <http://phoible.org/valuesets/4843>,
        <http://phoible.org/valuesets/4844>,
        <http://phoible.org/valuesets/4845>,
        <http://phoible.org/valuesets/4846>,
        <http://phoible.org/valuesets/4847>,
        <http://phoible.org/valuesets/4848>,
        <http://phoible.org/valuesets/4849>,
        <http://phoible.org/valuesets/4850>,
        <http://phoible.org/valuesets/4851>,
        <http://phoible.org/valuesets/4852>,
        <http://phoible.org/valuesets/4853>,
        <http://phoible.org/valuesets/4854>,
        <http://phoible.org/valuesets/4855>,
        <http://phoible.org/valuesets/4856>,
        <http://phoible.org/valuesets/4857>,
        <http://phoible.org/valuesets/4858>,
        <http://phoible.org/valuesets/4859>,
        <http://phoible.org/valuesets/4860>,
        <http://phoible.org/valuesets/4861>,
        <http://phoible.org/valuesets/4862>,
        <http://phoible.org/valuesets/4863>,
        <http://phoible.org/valuesets/4864>,
        <http://phoible.org/valuesets/4865>,
        <http://phoible.org/valuesets/4866>,
        <http://phoible.org/valuesets/4867>,
        <http://phoible.org/valuesets/4868>,
        <http://phoible.org/valuesets/4869>,
        <http://phoible.org/valuesets/4870>,
        <http://phoible.org/valuesets/4871>,
        <http://phoible.org/valuesets/4872>,
        <http://phoible.org/valuesets/4873>,
        <http://phoible.org/valuesets/4874>,
        <http://phoible.org/valuesets/4875>,
        <http://phoible.org/valuesets/4876>,
        <http://phoible.org/valuesets/4877>,
        <http://phoible.org/valuesets/4878>,
        <http://phoible.org/valuesets/4879>,
        <http://phoible.org/valuesets/4880>,
        <http://phoible.org/valuesets/4881>,
        <http://phoible.org/valuesets/4882>,
        <http://phoible.org/valuesets/4883>,
        <http://phoible.org/valuesets/4884>,
        <http://phoible.org/valuesets/4885>,
        <http://phoible.org/valuesets/4886>,
        <http://phoible.org/valuesets/4887>,
        <http://phoible.org/valuesets/4888>,
        <http://phoible.org/valuesets/4889>,
        <http://phoible.org/valuesets/4890>,
        <http://phoible.org/valuesets/4891>,
        <http://phoible.org/valuesets/4892>,
        <http://phoible.org/valuesets/4893>,
        <http://phoible.org/valuesets/4894>,
        <http://phoible.org/valuesets/4895>,
        <http://phoible.org/valuesets/4896>,
        <http://phoible.org/valuesets/4897>,
        <http://phoible.org/valuesets/4898>,
        <http://phoible.org/valuesets/4899>,
        <http://phoible.org/valuesets/4900>,
        <http://phoible.org/valuesets/4901>,
        <http://phoible.org/valuesets/4902>,
        <http://phoible.org/valuesets/4903>,
        <http://phoible.org/valuesets/4904>,
        <http://phoible.org/valuesets/4905>,
        <http://phoible.org/valuesets/4906>,
        <http://phoible.org/valuesets/4907>,
        <http://phoible.org/valuesets/4908>,
        <http://phoible.org/valuesets/4909>,
        <http://phoible.org/valuesets/4910> ;
    dcterms:title "Moroccan Arabic (SPA)"@en ;
    void:inDataset <http://phoible.org/> ;
    skos:prefLabel "Moroccan Arabic (SPA)"@en .<http://phoible.org/inventories/view/134> rdfs:label "Maltese (SPA)"@en ;
    dcterms:about <http://phoible.org/languages/mlt> ;
    dcterms:contributor <http://phoible.org/contributors/SPA> ;
    dcterms:description "Maltese"@en ;
    dcterms:hasPart <http://phoible.org/valuesets/4911>,
        <http://phoible.org/valuesets/4912>,
        <http://phoible.org/valuesets/4913>,
        <http://phoible.org/valuesets/4914>,
        <http://phoible.org/valuesets/4915>,
        <http://phoible.org/valuesets/4916>,
        <http://phoible.org/valuesets/4917>,
        <http://phoible.org/valuesets/4918>,
        <http://phoible.org/valuesets/4919>,
        <http://phoible.org/valuesets/4920>,
        <http://phoible.org/valuesets/4921>,
        <http://phoible.org/valuesets/4922>,
        <http://phoible.org/valuesets/4923>,
        <http://phoible.org/valuesets/4924>,
        <http://phoible.org/valuesets/4925>,
        <http://phoible.org/valuesets/4926>,
        <http://phoible.org/valuesets/4927>,
        <http://phoible.org/valuesets/4928>,
        <http://phoible.org/valuesets/4929>,
        <http://phoible.org/valuesets/4930>,
        <http://phoible.org/valuesets/4931>,
        <http://phoible.org/valuesets/4932>,
        <http://phoible.org/valuesets/4933>,
        <http://phoible.org/valuesets/4934>,
        <http://phoible.org/valuesets/4935>,
        <http://phoible.org/valuesets/4936>,
        <http://phoible.org/valuesets/4937>,
        <http://phoible.org/valuesets/4938>,
        <http://phoible.org/valuesets/4939>,
        <http://phoible.org/valuesets/4940>,
        <http://phoible.org/valuesets/4941>,
        <http://phoible.org/valuesets/4942>,
        <http://phoible.org/valuesets/4943>,
        <http://phoible.org/valuesets/4944>,
        <http://phoible.org/valuesets/4945>,
        <http://phoible.org/valuesets/4946>,
        <http://phoible.org/valuesets/4947>,
        <http://phoible.org/valuesets/4948>,
        <http://phoible.org/valuesets/4949>,
        <http://phoible.org/valuesets/4950>,
        <http://phoible.org/valuesets/4951>,
        <http://phoible.org/valuesets/4952>,
        <http://phoible.org/valuesets/4953>,
        <http://phoible.org/valuesets/4954>,
        <http://phoible.org/valuesets/4955>,
        <http://phoible.org/valuesets/4956>,
        <http://phoible.org/valuesets/4957>,
        <http://phoible.org/valuesets/4958>,
        <http://phoible.org/valuesets/4959>,
        <http://phoible.org/valuesets/4960>,
        <http://phoible.org/valuesets/4961>,
        <http://phoible.org/valuesets/4962>,
        <http://phoible.org/valuesets/4963>,
        <http://phoible.org/valuesets/4964>,
        <http://phoible.org/valuesets/4965> ;
    dcterms:title "Maltese (SPA)"@en ;
    void:inDataset <http://phoible.org/> ;
    skos:prefLabel "Maltese (SPA)"@en .<http://phoible.org/inventories/view/135> rdfs:label "Hebrew (SPA)"@en ;
    dcterms:about <http://phoible.org/languages/heb> ;
    dcterms:contributor <http://phoible.org/contributors/SPA> ;
    dcterms:description "Modern Hebrew"@en ;
    dcterms:hasPart <http://phoible.org/valuesets/4966>,
        <http://phoible.org/valuesets/4967>,
        <http://phoible.org/valuesets/4968>,
        <http://phoible.org/valuesets/4969>,
        <http://phoible.org/valuesets/4970>,
        <http://phoible.org/valuesets/4971>,
        <http://phoible.org/valuesets/4972>,
        <http://phoible.org/valuesets/4973>,
        <http://phoible.org/valuesets/4974>,
        <http://phoible.org/valuesets/4975>,
        <http://phoible.org/valuesets/4976>,
        <http://phoible.org/valuesets/4977>,
        <http://phoible.org/valuesets/4978>,
        <http://phoible.org/valuesets/4979>,
        <http://phoible.org/valuesets/4980>,
        <http://phoible.org/valuesets/4981>,
        <http://phoible.org/valuesets/4982>,
        <http://phoible.org/valuesets/4983>,
        <http://phoible.org/valuesets/4984>,
        <http://phoible.org/valuesets/4985>,
        <http://phoible.org/valuesets/4986>,
        <http://phoible.org/valuesets/4987>,
        <http://phoible.org/valuesets/4988>,
        <http://phoible.org/valuesets/4989>,
        <http://phoible.org/valuesets/4990>,
        <http://phoible.org/valuesets/4991>,
        <http://phoible.org/valuesets/4992>,
        <http://phoible.org/valuesets/4993>,
        <http://phoible.org/valuesets/4994>,
        <http://phoible.org/valuesets/4995> ;
    dcterms:title "Hebrew (SPA)"@en ;
    void:inDataset <http://phoible.org/> ;
    skos:prefLabel "Hebrew (SPA)"@en .<http://phoible.org/inventories/view/136> rdfs:label "Katcha-Kadugli-Miri (SPA)"@en ;
    dcterms:about <http://phoible.org/languages/xtc> ;
    dcterms:contributor <http://phoible.org/contributors/SPA> ;
    dcterms:description "Katcha"@en ;
    dcterms:hasPart <http://phoible.org/valuesets/4996>,
        <http://phoible.org/valuesets/4997>,
        <http://phoible.org/valuesets/4998>,
        <http://phoible.org/valuesets/4999>,
        <http://phoible.org/valuesets/5000>,
        <http://phoible.org/valuesets/5001>,
        <http://phoible.org/valuesets/5002>,
        <http://phoible.org/valuesets/5003>,
        <http://phoible.org/valuesets/5004>,
        <http://phoible.org/valuesets/5005>,
        <http://phoible.org/valuesets/5006>,
        <http://phoible.org/valuesets/5007>,
        <http://phoible.org/valuesets/5008>,
        <http://phoible.org/valuesets/5009>,
        <http://phoible.org/valuesets/5010>,
        <http://phoible.org/valuesets/5011>,
        <http://phoible.org/valuesets/5012>,
        <http://phoible.org/valuesets/5013>,
        <http://phoible.org/valuesets/5014>,
        <http://phoible.org/valuesets/5015>,
        <http://phoible.org/valuesets/5016>,
        <http://phoible.org/valuesets/5017>,
        <http://phoible.org/valuesets/5018>,
        <http://phoible.org/valuesets/5019>,
        <http://phoible.org/valuesets/5020>,
        <http://phoible.org/valuesets/5021>,
        <http://phoible.org/valuesets/5022>,
        <http://phoible.org/valuesets/5023>,
        <http://phoible.org/valuesets/5024>,
        <http://phoible.org/valuesets/5025>,
        <http://phoible.org/valuesets/5026>,
        <http://phoible.org/valuesets/5027> ;
    dcterms:title "Katcha-Kadugli-Miri (SPA)"@en ;
    void:inDataset <http://phoible.org/> ;
    skos:prefLabel "Katcha-Kadugli-Miri (SPA)"@en .<http://phoible.org/inventories/view/137> rdfs:label "Liberia Kpelle (SPA)"@en ;
    dcterms:about <http://phoible.org/languages/xpe> ;
    dcterms:contributor <http://phoible.org/contributors/SPA> ;
    dcterms:description "Kpelle"@en ;
    dcterms:hasPart <http://phoible.org/valuesets/5028>,
        <http://phoible.org/valuesets/5029>,
        <http://phoible.org/valuesets/5030>,
        <http://phoible.org/valuesets/5031>,
        <http://phoible.org/valuesets/5032>,
        <http://phoible.org/valuesets/5033>,
        <http://phoible.org/valuesets/5034>,
        <http://phoible.org/valuesets/5035>,
        <http://phoible.org/valuesets/5036>,
        <http://phoible.org/valuesets/5037>,
        <http://phoible.org/valuesets/5038>,
        <http://phoible.org/valuesets/5039>,
        <http://phoible.org/valuesets/5040>,
        <http://phoible.org/valuesets/5041>,
        <http://phoible.org/valuesets/5042>,
        <http://phoible.org/valuesets/5043>,
        <http://phoible.org/valuesets/5044>,
        <http://phoible.org/valuesets/5045>,
        <http://phoible.org/valuesets/5046>,
        <http://phoible.org/valuesets/5047>,
        <http://phoible.org/valuesets/5048>,
        <http://phoible.org/valuesets/5049>,
        <http://phoible.org/valuesets/5050>,
        <http://phoible.org/valuesets/5051>,
        <http://phoible.org/valuesets/5052>,
        <http://phoible.org/valuesets/5053>,
        <http://phoible.org/valuesets/5054>,
        <http://phoible.org/valuesets/5055>,
        <http://phoible.org/valuesets/5056>,
        <http://phoible.org/valuesets/5057>,
        <http://phoible.org/valuesets/5058>,
        <http://phoible.org/valuesets/5059>,
        <http://phoible.org/valuesets/5060>,
        <http://phoible.org/valuesets/5061>,
        <http://phoible.org/valuesets/5062>,
        <http://phoible.org/valuesets/5063>,
        <http://phoible.org/valuesets/5064>,
        <http://phoible.org/valuesets/5065>,
        <http://phoible.org/valuesets/5066>,
        <http://phoible.org/valuesets/5067>,
        <http://phoible.org/valuesets/5068>,
        <http://phoible.org/valuesets/5069>,
        <http://phoible.org/valuesets/5070>,
        <http://phoible.org/valuesets/5071>,
        <http://phoible.org/valuesets/5072>,
        <http://phoible.org/valuesets/5073>,
        <http://phoible.org/valuesets/5074>,
        <http://phoible.org/valuesets/5075>,
        <http://phoible.org/valuesets/5076> ;
    dcterms:title "Liberia Kpelle (SPA)"@en ;
    void:inDataset <http://phoible.org/> ;
    skos:prefLabel "Liberia Kpelle (SPA)"@en .<http://phoible.org/inventories/view/138> rdfs:label "Nuclear Wolof (SPA)"@en ;
    dcterms:about <http://phoible.org/languages/wol> ;
    dcterms:contributor <http://phoible.org/contributors/SPA> ;
    dcterms:description "Wolof"@en ;
    dcterms:hasPart <http://phoible.org/valuesets/5077>,
        <http://phoible.org/valuesets/5078>,
        <http://phoible.org/valuesets/5079>,
        <http://phoible.org/valuesets/5080>,
        <http://phoible.org/valuesets/5081>,
        <http://phoible.org/valuesets/5082>,
        <http://phoible.org/valuesets/5083>,
        <http://phoible.org/valuesets/5084>,
        <http://phoible.org/valuesets/5085>,
        <http://phoible.org/valuesets/5086>,
        <http://phoible.org/valuesets/5087>,
        <http://phoible.org/valuesets/5088>,
        <http://phoible.org/valuesets/5089>,
        <http://phoible.org/valuesets/5090>,
        <http://phoible.org/valuesets/5091>,
        <http://phoible.org/valuesets/5092>,
        <http://phoible.org/valuesets/5093>,
        <http://phoible.org/valuesets/5094>,
        <http://phoible.org/valuesets/5095>,
        <http://phoible.org/valuesets/5096>,
        <http://phoible.org/valuesets/5097>,
        <http://phoible.org/valuesets/5098>,
        <http://phoible.org/valuesets/5099>,
        <http://phoible.org/valuesets/5100>,
        <http://phoible.org/valuesets/5101>,
        <http://phoible.org/valuesets/5102>,
        <http://phoible.org/valuesets/5103>,
        <http://phoible.org/valuesets/5104>,
        <http://phoible.org/valuesets/5105>,
        <http://phoible.org/valuesets/5106>,
        <http://phoible.org/valuesets/5107>,
        <http://phoible.org/valuesets/5108>,
        <http://phoible.org/valuesets/5109>,
        <http://phoible.org/valuesets/5110>,
        <http://phoible.org/valuesets/5111>,
        <http://phoible.org/valuesets/5112>,
        <http://phoible.org/valuesets/5113>,
        <http://phoible.org/valuesets/5114>,
        <http://phoible.org/valuesets/5115>,
        <http://phoible.org/valuesets/5116> ;
    dcterms:title "Nuclear Wolof (SPA)"@en ;
    void:inDataset <http://phoible.org/> ;
    skos:prefLabel "Nuclear Wolof (SPA)"@en .<http://phoible.org/inventories/view/139> rdfs:label "Dagbani (SPA)"@en ;
    dcterms:about <http://phoible.org/languages/dag> ;
    dcterms:contributor <http://phoible.org/contributors/SPA> ;
    dcterms:description "Dagbani"@en ;
    dcterms:hasPart <http://phoible.org/valuesets/5117>,
        <http://phoible.org/valuesets/5118>,
        <http://phoible.org/valuesets/5119>,
        <http://phoible.org/valuesets/5120>,
        <http://phoible.org/valuesets/5121>,
        <http://phoible.org/valuesets/5122>,
        <http://phoible.org/valuesets/5123>,
        <http://phoible.org/valuesets/5124>,
        <http://phoible.org/valuesets/5125>,
        <http://phoible.org/valuesets/5126>,
        <http://phoible.org/valuesets/5127>,
        <http://phoible.org/valuesets/5128>,
        <http://phoible.org/valuesets/5129>,
        <http://phoible.org/valuesets/5130>,
        <http://phoible.org/valuesets/5131>,
        <http://phoible.org/valuesets/5132>,
        <http://phoible.org/valuesets/5133>,
        <http://phoible.org/valuesets/5134>,
        <http://phoible.org/valuesets/5135>,
        <http://phoible.org/valuesets/5136>,
        <http://phoible.org/valuesets/5137>,
        <http://phoible.org/valuesets/5138>,
        <http://phoible.org/valuesets/5139>,
        <http://phoible.org/valuesets/5140>,
        <http://phoible.org/valuesets/5141>,
        <http://phoible.org/valuesets/5142>,
        <http://phoible.org/valuesets/5143>,
        <http://phoible.org/valuesets/5144>,
        <http://phoible.org/valuesets/5145>,
        <http://phoible.org/valuesets/5146>,
        <http://phoible.org/valuesets/5147>,
        <http://phoible.org/valuesets/5148>,
        <http://phoible.org/valuesets/5149>,
        <http://phoible.org/valuesets/5150>,
        <http://phoible.org/valuesets/5151>,
        <http://phoible.org/valuesets/5152>,
        <http://phoible.org/valuesets/5153> ;
    dcterms:title "Dagbani (SPA)"@en ;
    void:inDataset <http://phoible.org/> ;
    skos:prefLabel "Dagbani (SPA)"@en .<http://phoible.org/inventories/view/140> rdfs:label "Akan (SPA)"@en ;
    dcterms:about <http://phoible.org/languages/aka> ;
    dcterms:contributor <http://phoible.org/contributors/SPA> ;
    dcterms:description "Akan"@en ;
    dcterms:hasPart <http://phoible.org/valuesets/5154>,
        <http://phoible.org/valuesets/5155>,
        <http://phoible.org/valuesets/5156>,
        <http://phoible.org/valuesets/5157>,
        <http://phoible.org/valuesets/5158>,
        <http://phoible.org/valuesets/5159>,
        <http://phoible.org/valuesets/5160>,
        <http://phoible.org/valuesets/5161>,
        <http://phoible.org/valuesets/5162>,
        <http://phoible.org/valuesets/5163>,
        <http://phoible.org/valuesets/5164>,
        <http://phoible.org/valuesets/5165>,
        <http://phoible.org/valuesets/5166>,
        <http://phoible.org/valuesets/5167>,
        <http://phoible.org/valuesets/5168>,
        <http://phoible.org/valuesets/5169>,
        <http://phoible.org/valuesets/5170>,
        <http://phoible.org/valuesets/5171>,
        <http://phoible.org/valuesets/5172>,
        <http://phoible.org/valuesets/5173>,
        <http://phoible.org/valuesets/5174>,
        <http://phoible.org/valuesets/5175>,
        <http://phoible.org/valuesets/5176>,
        <http://phoible.org/valuesets/5177>,
        <http://phoible.org/valuesets/5178>,
        <http://phoible.org/valuesets/5179>,
        <http://phoible.org/valuesets/5180>,
        <http://phoible.org/valuesets/5181>,
        <http://phoible.org/valuesets/5182>,
        <http://phoible.org/valuesets/5183>,
        <http://phoible.org/valuesets/5184>,
        <http://phoible.org/valuesets/5185>,
        <http://phoible.org/valuesets/5186>,
        <http://phoible.org/valuesets/5187>,
        <http://phoible.org/valuesets/5188>,
        <http://phoible.org/valuesets/5189>,
        <http://phoible.org/valuesets/5190>,
        <http://phoible.org/valuesets/5191>,
        <http://phoible.org/valuesets/5192>,
        <http://phoible.org/valuesets/5193> ;
    dcterms:title "Akan (SPA)"@en ;
    void:inDataset <http://phoible.org/> ;
    skos:prefLabel "Akan (SPA)"@en .<http://phoible.org/inventories/view/141> rdfs:label "Ga (SPA)"@en ;
    dcterms:about <http://phoible.org/languages/gaa> ;
    dcterms:contributor <http://phoible.org/contributors/SPA> ;
    dcterms:description "Ga"@en ;
    dcterms:hasPart <http://phoible.org/valuesets/5194>,
        <http://phoible.org/valuesets/5195>,
        <http://phoible.org/valuesets/5196>,
        <http://phoible.org/valuesets/5197>,
        <http://phoible.org/valuesets/5198>,
        <http://phoible.org/valuesets/5199>,
        <http://phoible.org/valuesets/5200>,
        <http://phoible.org/valuesets/5201>,
        <http://phoible.org/valuesets/5202>,
        <http://phoible.org/valuesets/5203>,
        <http://phoible.org/valuesets/5204>,
        <http://phoible.org/valuesets/5205>,
        <http://phoible.org/valuesets/5206>,
        <http://phoible.org/valuesets/5207>,
        <http://phoible.org/valuesets/5208>,
        <http://phoible.org/valuesets/5209>,
        <http://phoible.org/valuesets/5210>,
        <http://phoible.org/valuesets/5211>,
        <http://phoible.org/valuesets/5212>,
        <http://phoible.org/valuesets/5213>,
        <http://phoible.org/valuesets/5214>,
        <http://phoible.org/valuesets/5215>,
        <http://phoible.org/valuesets/5216>,
        <http://phoible.org/valuesets/5217>,
        <http://phoible.org/valuesets/5218>,
        <http://phoible.org/valuesets/5219>,
        <http://phoible.org/valuesets/5220>,
        <http://phoible.org/valuesets/5221>,
        <http://phoible.org/valuesets/5222>,
        <http://phoible.org/valuesets/5223>,
        <http://phoible.org/valuesets/5224>,
        <http://phoible.org/valuesets/5225>,
        <http://phoible.org/valuesets/5226>,
        <http://phoible.org/valuesets/5227>,
        <http://phoible.org/valuesets/5228>,
        <http://phoible.org/valuesets/5229>,
        <http://phoible.org/valuesets/5230>,
        <http://phoible.org/valuesets/5231>,
        <http://phoible.org/valuesets/5232>,
        <http://phoible.org/valuesets/5233>,
        <http://phoible.org/valuesets/5234>,
        <http://phoible.org/valuesets/5235>,
        <http://phoible.org/valuesets/5236>,
        <http://phoible.org/valuesets/5237>,
        <http://phoible.org/valuesets/5238>,
        <http://phoible.org/valuesets/5239>,
        <http://phoible.org/valuesets/5240> ;
    dcterms:title "Ga (SPA)"@en ;
    void:inDataset <http://phoible.org/> ;
    skos:prefLabel "Ga (SPA)"@en .<http://phoible.org/inventories/view/142> rdfs:label "Ewe (SPA)"@en ;
    dcterms:about <http://phoible.org/languages/ewe> ;
    dcterms:contributor <http://phoible.org/contributors/SPA> ;
    dcterms:description "Ewe"@en ;
    dcterms:hasPart <http://phoible.org/valuesets/5241>,
        <http://phoible.org/valuesets/5242>,
        <http://phoible.org/valuesets/5243>,
        <http://phoible.org/valuesets/5244>,
        <http://phoible.org/valuesets/5245>,
        <http://phoible.org/valuesets/5246>,
        <http://phoible.org/valuesets/5247>,
        <http://phoible.org/valuesets/5248>,
        <http://phoible.org/valuesets/5249>,
        <http://phoible.org/valuesets/5250>,
        <http://phoible.org/valuesets/5251>,
        <http://phoible.org/valuesets/5252>,
        <http://phoible.org/valuesets/5253>,
        <http://phoible.org/valuesets/5254>,
        <http://phoible.org/valuesets/5255>,
        <http://phoible.org/valuesets/5256>,
        <http://phoible.org/valuesets/5257>,
        <http://phoible.org/valuesets/5258>,
        <http://phoible.org/valuesets/5259>,
        <http://phoible.org/valuesets/5260>,
        <http://phoible.org/valuesets/5261>,
        <http://phoible.org/valuesets/5262>,
        <http://phoible.org/valuesets/5263>,
        <http://phoible.org/valuesets/5264>,
        <http://phoible.org/valuesets/5265>,
        <http://phoible.org/valuesets/5266>,
        <http://phoible.org/valuesets/5267>,
        <http://phoible.org/valuesets/5268>,
        <http://phoible.org/valuesets/5269>,
        <http://phoible.org/valuesets/5270>,
        <http://phoible.org/valuesets/5271>,
        <http://phoible.org/valuesets/5272>,
        <http://phoible.org/valuesets/5273>,
        <http://phoible.org/valuesets/5274>,
        <http://phoible.org/valuesets/5275>,
        <http://phoible.org/valuesets/5276>,
        <http://phoible.org/valuesets/5277>,
        <http://phoible.org/valuesets/5278>,
        <http://phoible.org/valuesets/5279>,
        <http://phoible.org/valuesets/5280>,
        <http://phoible.org/valuesets/5281>,
        <http://phoible.org/valuesets/5282>,
        <http://phoible.org/valuesets/5283>,
        <http://phoible.org/valuesets/5284>,
        <http://phoible.org/valuesets/5285> ;
    dcterms:title "Ewe (SPA)"@en ;
    void:inDataset <http://phoible.org/> ;
    skos:prefLabel "Ewe (SPA)"@en .<http://phoible.org/inventories/view/143> rdfs:label "Nuclear Igbo (SPA)"@en ;
    dcterms:about <http://phoible.org/languages/ibo> ;
    dcterms:contributor <http://phoible.org/contributors/SPA> ;
    dcterms:description "Igbo"@en ;
    dcterms:hasPart <http://phoible.org/valuesets/5286>,
        <http://phoible.org/valuesets/5287>,
        <http://phoible.org/valuesets/5288>,
        <http://phoible.org/valuesets/5289>,
        <http://phoible.org/valuesets/5290>,
        <http://phoible.org/valuesets/5291>,
        <http://phoible.org/valuesets/5292>,
        <http://phoible.org/valuesets/5293>,
        <http://phoible.org/valuesets/5294>,
        <http://phoible.org/valuesets/5295>,
        <http://phoible.org/valuesets/5296>,
        <http://phoible.org/valuesets/5297>,
        <http://phoible.org/valuesets/5298>,
        <http://phoible.org/valuesets/5299>,
        <http://phoible.org/valuesets/5300>,
        <http://phoible.org/valuesets/5301>,
        <http://phoible.org/valuesets/5302>,
        <http://phoible.org/valuesets/5303>,
        <http://phoible.org/valuesets/5304>,
        <http://phoible.org/valuesets/5305>,
        <http://phoible.org/valuesets/5306>,
        <http://phoible.org/valuesets/5307>,
        <http://phoible.org/valuesets/5308>,
        <http://phoible.org/valuesets/5309>,
        <http://phoible.org/valuesets/5310>,
        <http://phoible.org/valuesets/5311>,
        <http://phoible.org/valuesets/5312>,
        <http://phoible.org/valuesets/5313>,
        <http://phoible.org/valuesets/5314>,
        <http://phoible.org/valuesets/5315>,
        <http://phoible.org/valuesets/5316>,
        <http://phoible.org/valuesets/5317>,
        <http://phoible.org/valuesets/5318>,
        <http://phoible.org/valuesets/5319>,
        <http://phoible.org/valuesets/5320>,
        <http://phoible.org/valuesets/5321>,
        <http://phoible.org/valuesets/5322>,
        <http://phoible.org/valuesets/5323>,
        <http://phoible.org/valuesets/5324>,
        <http://phoible.org/valuesets/5325>,
        <http://phoible.org/valuesets/5326>,
        <http://phoible.org/valuesets/5327>,
        <http://phoible.org/valuesets/5328>,
        <http://phoible.org/valuesets/5329>,
        <http://phoible.org/valuesets/5330>,
        <http://phoible.org/valuesets/5331>,
        <http://phoible.org/valuesets/5332>,
        <http://phoible.org/valuesets/5333>,
        <http://phoible.org/valuesets/5334>,
        <http://phoible.org/valuesets/5335>,
        <http://phoible.org/valuesets/5336>,
        <http://phoible.org/valuesets/5337>,
        <http://phoible.org/valuesets/5338>,
        <http://phoible.org/valuesets/5339>,
        <http://phoible.org/valuesets/5340>,
        <http://phoible.org/valuesets/5341>,
        <http://phoible.org/valuesets/5342>,
        <http://phoible.org/valuesets/5343>,
        <http://phoible.org/valuesets/5344>,
        <http://phoible.org/valuesets/5345>,
        <http://phoible.org/valuesets/5346>,
        <http://phoible.org/valuesets/5347>,
        <http://phoible.org/valuesets/5348>,
        <http://phoible.org/valuesets/5349>,
        <http://phoible.org/valuesets/5350> ;
    dcterms:title "Nuclear Igbo (SPA)"@en ;
    void:inDataset <http://phoible.org/> ;
    skos:prefLabel "Nuclear Igbo (SPA)"@en .<http://phoible.org/inventories/view/144> rdfs:label "Beembe (SPA)"@en ;
    dcterms:about <http://phoible.org/languages/beq> ;
    dcterms:contributor <http://phoible.org/contributors/SPA> ;
    dcterms:description "Beembe"@en ;
    dcterms:hasPart <http://phoible.org/valuesets/5351>,
        <http://phoible.org/valuesets/5352>,
        <http://phoible.org/valuesets/5353>,
        <http://phoible.org/valuesets/5354>,
        <http://phoible.org/valuesets/5355>,
        <http://phoible.org/valuesets/5356>,
        <http://phoible.org/valuesets/5357>,
        <http://phoible.org/valuesets/5358>,
        <http://phoible.org/valuesets/5359>,
        <http://phoible.org/valuesets/5360>,
        <http://phoible.org/valuesets/5361>,
        <http://phoible.org/valuesets/5362>,
        <http://phoible.org/valuesets/5363>,
        <http://phoible.org/valuesets/5364>,
        <http://phoible.org/valuesets/5365>,
        <http://phoible.org/valuesets/5366>,
        <http://phoible.org/valuesets/5367>,
        <http://phoible.org/valuesets/5368>,
        <http://phoible.org/valuesets/5369>,
        <http://phoible.org/valuesets/5370>,
        <http://phoible.org/valuesets/5371>,
        <http://phoible.org/valuesets/5372>,
        <http://phoible.org/valuesets/5373>,
        <http://phoible.org/valuesets/5374>,
        <http://phoible.org/valuesets/5375>,
        <http://phoible.org/valuesets/5376>,
        <http://phoible.org/valuesets/5377>,
        <http://phoible.org/valuesets/5378>,
        <http://phoible.org/valuesets/5379>,
        <http://phoible.org/valuesets/5380>,
        <http://phoible.org/valuesets/5381>,
        <http://phoible.org/valuesets/5382>,
        <http://phoible.org/valuesets/5383>,
        <http://phoible.org/valuesets/5384>,
        <http://phoible.org/valuesets/5385>,
        <http://phoible.org/valuesets/5386>,
        <http://phoible.org/valuesets/5387>,
        <http://phoible.org/valuesets/5388>,
        <http://phoible.org/valuesets/5389>,
        <http://phoible.org/valuesets/5390>,
        <http://phoible.org/valuesets/5391> ;
    dcterms:title "Beembe (SPA)"@en ;
    void:inDataset <http://phoible.org/> ;
    skos:prefLabel "Beembe (SPA)"@en .<http://phoible.org/inventories/view/145> rdfs:label "Swahili (SPA)"@en ;
    dcterms:about <http://phoible.org/languages/swh> ;
    dcterms:contributor <http://phoible.org/contributors/SPA> ;
    dcterms:description "Swahili"@en ;
    dcterms:hasPart <http://phoible.org/valuesets/5392>,
        <http://phoible.org/valuesets/5393>,
        <http://phoible.org/valuesets/5394>,
        <http://phoible.org/valuesets/5395>,
        <http://phoible.org/valuesets/5396>,
        <http://phoible.org/valuesets/5397>,
        <http://phoible.org/valuesets/5398>,
        <http://phoible.org/valuesets/5399>,
        <http://phoible.org/valuesets/5400>,
        <http://phoible.org/valuesets/5401>,
        <http://phoible.org/valuesets/5402>,
        <http://phoible.org/valuesets/5403>,
        <http://phoible.org/valuesets/5404>,
        <http://phoible.org/valuesets/5405>,
        <http://phoible.org/valuesets/5406>,
        <http://phoible.org/valuesets/5407>,
        <http://phoible.org/valuesets/5408>,
        <http://phoible.org/valuesets/5409>,
        <http://phoible.org/valuesets/5410>,
        <http://phoible.org/valuesets/5411>,
        <http://phoible.org/valuesets/5412>,
        <http://phoible.org/valuesets/5413>,
        <http://phoible.org/valuesets/5414>,
        <http://phoible.org/valuesets/5415>,
        <http://phoible.org/valuesets/5416>,
        <http://phoible.org/valuesets/5417>,
        <http://phoible.org/valuesets/5418>,
        <http://phoible.org/valuesets/5419>,
        <http://phoible.org/valuesets/5420>,
        <http://phoible.org/valuesets/5421>,
        <http://phoible.org/valuesets/5422>,
        <http://phoible.org/valuesets/5423>,
        <http://phoible.org/valuesets/5424>,
        <http://phoible.org/valuesets/5425>,
        <http://phoible.org/valuesets/5426>,
        <http://phoible.org/valuesets/5427> ;
    dcterms:title "Swahili (SPA)"@en ;
    void:inDataset <http://phoible.org/> ;
    skos:prefLabel "Swahili (SPA)"@en .<http://phoible.org/inventories/view/146> rdfs:label "Luvale (SPA)"@en ;
    dcterms:about <http://phoible.org/languages/lue> ;
    dcterms:contributor <http://phoible.org/contributors/SPA> ;
    dcterms:description "Luvale"@en ;
    dcterms:hasPart <http://phoible.org/valuesets/5428>,
        <http://phoible.org/valuesets/5429>,
        <http://phoible.org/valuesets/5430>,
        <http://phoible.org/valuesets/5431>,
        <http://phoible.org/valuesets/5432>,
        <http://phoible.org/valuesets/5433>,
        <http://phoible.org/valuesets/5434>,
        <http://phoible.org/valuesets/5435>,
        <http://phoible.org/valuesets/5436>,
        <http://phoible.org/valuesets/5437>,
        <http://phoible.org/valuesets/5438>,
        <http://phoible.org/valuesets/5439>,
        <http://phoible.org/valuesets/5440>,
        <http://phoible.org/valuesets/5441>,
        <http://phoible.org/valuesets/5442>,
        <http://phoible.org/valuesets/5443>,
        <http://phoible.org/valuesets/5444>,
        <http://phoible.org/valuesets/5445>,
        <http://phoible.org/valuesets/5446>,
        <http://phoible.org/valuesets/5447>,
        <http://phoible.org/valuesets/5448>,
        <http://phoible.org/valuesets/5449>,
        <http://phoible.org/valuesets/5450>,
        <http://phoible.org/valuesets/5451>,
        <http://phoible.org/valuesets/5452>,
        <http://phoible.org/valuesets/5453>,
        <http://phoible.org/valuesets/5454>,
        <http://phoible.org/valuesets/5455>,
        <http://phoible.org/valuesets/5456>,
        <http://phoible.org/valuesets/5457>,
        <http://phoible.org/valuesets/5458>,
        <http://phoible.org/valuesets/5459>,
        <http://phoible.org/valuesets/5460>,
        <http://phoible.org/valuesets/5461>,
        <http://phoible.org/valuesets/5462>,
        <http://phoible.org/valuesets/5463> ;
    dcterms:title "Luvale (SPA)"@en ;
    void:inDataset <http://phoible.org/> ;
    skos:prefLabel "Luvale (SPA)"@en .<http://phoible.org/inventories/view/147> rdfs:label "Zulu (SPA)"@en ;
    dcterms:about <http://phoible.org/languages/zul> ;
    dcterms:contributor <http://phoible.org/contributors/SPA> ;
    dcterms:description "Zulu"@en ;
    dcterms:hasPart <http://phoible.org/valuesets/5464>,
        <http://phoible.org/valuesets/5465>,
        <http://phoible.org/valuesets/5466>,
        <http://phoible.org/valuesets/5467>,
        <http://phoible.org/valuesets/5468>,
        <http://phoible.org/valuesets/5469>,
        <http://phoible.org/valuesets/5470>,
        <http://phoible.org/valuesets/5471>,
        <http://phoible.org/valuesets/5472>,
        <http://phoible.org/valuesets/5473>,
        <http://phoible.org/valuesets/5474>,
        <http://phoible.org/valuesets/5475>,
        <http://phoible.org/valuesets/5476>,
        <http://phoible.org/valuesets/5477>,
        <http://phoible.org/valuesets/5478>,
        <http://phoible.org/valuesets/5479>,
        <http://phoible.org/valuesets/5480>,
        <http://phoible.org/valuesets/5481>,
        <http://phoible.org/valuesets/5482>,
        <http://phoible.org/valuesets/5483>,
        <http://phoible.org/valuesets/5484>,
        <http://phoible.org/valuesets/5485>,
        <http://phoible.org/valuesets/5486>,
        <http://phoible.org/valuesets/5487>,
        <http://phoible.org/valuesets/5488>,
        <http://phoible.org/valuesets/5489>,
        <http://phoible.org/valuesets/5490>,
        <http://phoible.org/valuesets/5491>,
        <http://phoible.org/valuesets/5492>,
        <http://phoible.org/valuesets/5493>,
        <http://phoible.org/valuesets/5494>,
        <http://phoible.org/valuesets/5495>,
        <http://phoible.org/valuesets/5496>,
        <http://phoible.org/valuesets/5497>,
        <http://phoible.org/valuesets/5498>,
        <http://phoible.org/valuesets/5499>,
        <http://phoible.org/valuesets/5500>,
        <http://phoible.org/valuesets/5501>,
        <http://phoible.org/valuesets/5502>,
        <http://phoible.org/valuesets/5503>,
        <http://phoible.org/valuesets/5504>,
        <http://phoible.org/valuesets/5505>,
        <http://phoible.org/valuesets/5506> ;
    dcterms:title "Zulu (SPA)"@en ;
    void:inDataset <http://phoible.org/> ;
    skos:prefLabel "Zulu (SPA)"@en .<http://phoible.org/inventories/view/148> rdfs:label "Gbaya-Bossangoa (SPA)"@en ;
    dcterms:about <http://phoible.org/languages/gbp> ;
    dcterms:contributor <http://phoible.org/contributors/SPA> ;
    dcterms:description "Gbeya"@en ;
    dcterms:hasPart <http://phoible.org/valuesets/5507>,
        <http://phoible.org/valuesets/5508>,
        <http://phoible.org/valuesets/5509>,
        <http://phoible.org/valuesets/5510>,
        <http://phoible.org/valuesets/5511>,
        <http://phoible.org/valuesets/5512>,
        <http://phoible.org/valuesets/5513>,
        <http://phoible.org/valuesets/5514>,
        <http://phoible.org/valuesets/5515>,
        <http://phoible.org/valuesets/5516>,
        <http://phoible.org/valuesets/5517>,
        <http://phoible.org/valuesets/5518>,
        <http://phoible.org/valuesets/5519>,
        <http://phoible.org/valuesets/5520>,
        <http://phoible.org/valuesets/5521>,
        <http://phoible.org/valuesets/5522>,
        <http://phoible.org/valuesets/5523>,
        <http://phoible.org/valuesets/5524>,
        <http://phoible.org/valuesets/5525>,
        <http://phoible.org/valuesets/5526>,
        <http://phoible.org/valuesets/5527>,
        <http://phoible.org/valuesets/5528>,
        <http://phoible.org/valuesets/5529>,
        <http://phoible.org/valuesets/5530>,
        <http://phoible.org/valuesets/5531>,
        <http://phoible.org/valuesets/5532>,
        <http://phoible.org/valuesets/5533>,
        <http://phoible.org/valuesets/5534>,
        <http://phoible.org/valuesets/5535>,
        <http://phoible.org/valuesets/5536>,
        <http://phoible.org/valuesets/5537>,
        <http://phoible.org/valuesets/5538>,
        <http://phoible.org/valuesets/5539>,
        <http://phoible.org/valuesets/5540>,
        <http://phoible.org/valuesets/5541>,
        <http://phoible.org/valuesets/5542>,
        <http://phoible.org/valuesets/5543>,
        <http://phoible.org/valuesets/5544>,
        <http://phoible.org/valuesets/5545>,
        <http://phoible.org/valuesets/5546>,
        <http://phoible.org/valuesets/5547>,
        <http://phoible.org/valuesets/5548>,
        <http://phoible.org/valuesets/5549>,
        <http://phoible.org/valuesets/5550>,
        <http://phoible.org/valuesets/5551> ;
    dcterms:title "Gbaya-Bossangoa (SPA)"@en ;
    void:inDataset <http://phoible.org/> ;
    skos:prefLabel "Gbaya-Bossangoa (SPA)"@en .<http://phoible.org/inventories/view/149> rdfs:label "Koyraboro Senni Songhai (SPA)"@en ;
    dcterms:about <http://phoible.org/languages/ses> ;
    dcterms:contributor <http://phoible.org/contributors/SPA> ;
    dcterms:description "Songhai"@en ;
    dcterms:hasPart <http://phoible.org/valuesets/5552>,
        <http://phoible.org/valuesets/5553>,
        <http://phoible.org/valuesets/5554>,
        <http://phoible.org/valuesets/5555>,
        <http://phoible.org/valuesets/5556>,
        <http://phoible.org/valuesets/5557>,
        <http://phoible.org/valuesets/5558>,
        <http://phoible.org/valuesets/5559>,
        <http://phoible.org/valuesets/5560>,
        <http://phoible.org/valuesets/5561>,
        <http://phoible.org/valuesets/5562>,
        <http://phoible.org/valuesets/5563>,
        <http://phoible.org/valuesets/5564>,
        <http://phoible.org/valuesets/5565>,
        <http://phoible.org/valuesets/5566>,
        <http://phoible.org/valuesets/5567>,
        <http://phoible.org/valuesets/5568>,
        <http://phoible.org/valuesets/5569>,
        <http://phoible.org/valuesets/5570>,
        <http://phoible.org/valuesets/5571>,
        <http://phoible.org/valuesets/5572>,
        <http://phoible.org/valuesets/5573>,
        <http://phoible.org/valuesets/5574>,
        <http://phoible.org/valuesets/5575>,
        <http://phoible.org/valuesets/5576>,
        <http://phoible.org/valuesets/5577>,
        <http://phoible.org/valuesets/5578>,
        <http://phoible.org/valuesets/5579>,
        <http://phoible.org/valuesets/5580>,
        <http://phoible.org/valuesets/5581>,
        <http://phoible.org/valuesets/5582>,
        <http://phoible.org/valuesets/5583>,
        <http://phoible.org/valuesets/5584>,
        <http://phoible.org/valuesets/5585>,
        <http://phoible.org/valuesets/5586>,
        <http://phoible.org/valuesets/5587>,
        <http://phoible.org/valuesets/5588>,
        <http://phoible.org/valuesets/5589>,
        <http://phoible.org/valuesets/5590>,
        <http://phoible.org/valuesets/5591>,
        <http://phoible.org/valuesets/5592>,
        <http://phoible.org/valuesets/5593>,
        <http://phoible.org/valuesets/5594>,
        <http://phoible.org/valuesets/5595>,
        <http://phoible.org/valuesets/5596>,
        <http://phoible.org/valuesets/5597>,
        <http://phoible.org/valuesets/5598>,
        <http://phoible.org/valuesets/5599> ;
    dcterms:title "Koyraboro Senni Songhai (SPA)"@en ;
    void:inDataset <http://phoible.org/> ;
    skos:prefLabel "Koyraboro Senni Songhai (SPA)"@en .<http://phoible.org/inventories/view/150> rdfs:label "Central Kanuri (SPA)"@en ;
    dcterms:about <http://phoible.org/languages/knc> ;
    dcterms:contributor <http://phoible.org/contributors/SPA> ;
    dcterms:description "Kanuri"@en ;
    dcterms:hasPart <http://phoible.org/valuesets/5600>,
        <http://phoible.org/valuesets/5601>,
        <http://phoible.org/valuesets/5602>,
        <http://phoible.org/valuesets/5603>,
        <http://phoible.org/valuesets/5604>,
        <http://phoible.org/valuesets/5605>,
        <http://phoible.org/valuesets/5606>,
        <http://phoible.org/valuesets/5607>,
        <http://phoible.org/valuesets/5608>,
        <http://phoible.org/valuesets/5609>,
        <http://phoible.org/valuesets/5610>,
        <http://phoible.org/valuesets/5611>,
        <http://phoible.org/valuesets/5612>,
        <http://phoible.org/valuesets/5613>,
        <http://phoible.org/valuesets/5614>,
        <http://phoible.org/valuesets/5615>,
        <http://phoible.org/valuesets/5616>,
        <http://phoible.org/valuesets/5617>,
        <http://phoible.org/valuesets/5618>,
        <http://phoible.org/valuesets/5619>,
        <http://phoible.org/valuesets/5620>,
        <http://phoible.org/valuesets/5621>,
        <http://phoible.org/valuesets/5622>,
        <http://phoible.org/valuesets/5623>,
        <http://phoible.org/valuesets/5624>,
        <http://phoible.org/valuesets/5625>,
        <http://phoible.org/valuesets/5626>,
        <http://phoible.org/valuesets/5627>,
        <http://phoible.org/valuesets/5628>,
        <http://phoible.org/valuesets/5629>,
        <http://phoible.org/valuesets/5630>,
        <http://phoible.org/valuesets/5631>,
        <http://phoible.org/valuesets/5632>,
        <http://phoible.org/valuesets/5633>,
        <http://phoible.org/valuesets/5634> ;
    dcterms:title "Central Kanuri (SPA)"@en ;
    void:inDataset <http://phoible.org/> ;
    skos:prefLabel "Central Kanuri (SPA)"@en .<http://phoible.org/inventories/view/151> rdfs:label "Lugbara (SPA)"@en ;
    dcterms:about <http://phoible.org/languages/lgg> ;
    dcterms:contributor <http://phoible.org/contributors/SPA> ;
    dcterms:description "Logbara"@en ;
    dcterms:hasPart <http://phoible.org/valuesets/5635>,
        <http://phoible.org/valuesets/5636>,
        <http://phoible.org/valuesets/5637>,
        <http://phoible.org/valuesets/5638>,
        <http://phoible.org/valuesets/5639>,
        <http://phoible.org/valuesets/5640>,
        <http://phoible.org/valuesets/5641>,
        <http://phoible.org/valuesets/5642>,
        <http://phoible.org/valuesets/5643>,
        <http://phoible.org/valuesets/5644>,
        <http://phoible.org/valuesets/5645>,
        <http://phoible.org/valuesets/5646>,
        <http://phoible.org/valuesets/5647>,
        <http://phoible.org/valuesets/5648>,
        <http://phoible.org/valuesets/5649>,
        <http://phoible.org/valuesets/5650>,
        <http://phoible.org/valuesets/5651>,
        <http://phoible.org/valuesets/5652>,
        <http://phoible.org/valuesets/5653>,
        <http://phoible.org/valuesets/5654>,
        <http://phoible.org/valuesets/5655>,
        <http://phoible.org/valuesets/5656>,
        <http://phoible.org/valuesets/5657>,
        <http://phoible.org/valuesets/5658>,
        <http://phoible.org/valuesets/5659>,
        <http://phoible.org/valuesets/5660>,
        <http://phoible.org/valuesets/5661>,
        <http://phoible.org/valuesets/5662>,
        <http://phoible.org/valuesets/5663>,
        <http://phoible.org/valuesets/5664>,
        <http://phoible.org/valuesets/5665>,
        <http://phoible.org/valuesets/5666>,
        <http://phoible.org/valuesets/5667>,
        <http://phoible.org/valuesets/5668>,
        <http://phoible.org/valuesets/5669>,
        <http://phoible.org/valuesets/5670>,
        <http://phoible.org/valuesets/5671>,
        <http://phoible.org/valuesets/5672>,
        <http://phoible.org/valuesets/5673>,
        <http://phoible.org/valuesets/5674>,
        <http://phoible.org/valuesets/5675>,
        <http://phoible.org/valuesets/5676> ;
    dcterms:title "Lugbara (SPA)"@en ;
    void:inDataset <http://phoible.org/> ;
    skos:prefLabel "Lugbara (SPA)"@en .<http://phoible.org/inventories/view/152> rdfs:label "Nobiin (SPA)"@en ;
    dcterms:about <http://phoible.org/languages/fia> ;
    dcterms:contributor <http://phoible.org/contributors/SPA> ;
    dcterms:description "Mahas-Fiyadikka"@en ;
    dcterms:hasPart <http://phoible.org/valuesets/5677>,
        <http://phoible.org/valuesets/5678>,
        <http://phoible.org/valuesets/5679>,
        <http://phoible.org/valuesets/5680>,
        <http://phoible.org/valuesets/5681>,
        <http://phoible.org/valuesets/5682>,
        <http://phoible.org/valuesets/5683>,
        <http://phoible.org/valuesets/5684>,
        <http://phoible.org/valuesets/5685>,
        <http://phoible.org/valuesets/5686>,
        <http://phoible.org/valuesets/5687>,
        <http://phoible.org/valuesets/5688>,
        <http://phoible.org/valuesets/5689>,
        <http://phoible.org/valuesets/5690>,
        <http://phoible.org/valuesets/5691>,
        <http://phoible.org/valuesets/5692>,
        <http://phoible.org/valuesets/5693>,
        <http://phoible.org/valuesets/5694>,
        <http://phoible.org/valuesets/5695>,
        <http://phoible.org/valuesets/5696>,
        <http://phoible.org/valuesets/5697>,
        <http://phoible.org/valuesets/5698>,
        <http://phoible.org/valuesets/5699>,
        <http://phoible.org/valuesets/5700>,
        <http://phoible.org/valuesets/5701>,
        <http://phoible.org/valuesets/5702>,
        <http://phoible.org/valuesets/5703>,
        <http://phoible.org/valuesets/5704>,
        <http://phoible.org/valuesets/5705>,
        <http://phoible.org/valuesets/5706>,
        <http://phoible.org/valuesets/5707>,
        <http://phoible.org/valuesets/5708>,
        <http://phoible.org/valuesets/5709>,
        <http://phoible.org/valuesets/5710>,
        <http://phoible.org/valuesets/5711>,
        <http://phoible.org/valuesets/5712>,
        <http://phoible.org/valuesets/5713>,
        <http://phoible.org/valuesets/5714>,
        <http://phoible.org/valuesets/5715>,
        <http://phoible.org/valuesets/5716>,
        <http://phoible.org/valuesets/5717>,
        <http://phoible.org/valuesets/5718>,
        <http://phoible.org/valuesets/5719>,
        <http://phoible.org/valuesets/5720>,
        <http://phoible.org/valuesets/5721> ;
    dcterms:title "Nobiin (SPA)"@en ;
    void:inDataset <http://phoible.org/> ;
    skos:prefLabel "Nobiin (SPA)"@en .<http://phoible.org/inventories/view/153> rdfs:label "Luo (Kenya and Tanzania) (SPA)"@en ;
    dcterms:about <http://phoible.org/languages/luo> ;
    dcterms:contributor <http://phoible.org/contributors/SPA> ;
    dcterms:description "Luo"@en ;
    dcterms:hasPart <http://phoible.org/valuesets/5722>,
        <http://phoible.org/valuesets/5723>,
        <http://phoible.org/valuesets/5724>,
        <http://phoible.org/valuesets/5725>,
        <http://phoible.org/valuesets/5726>,
        <http://phoible.org/valuesets/5727>,
        <http://phoible.org/valuesets/5728>,
        <http://phoible.org/valuesets/5729>,
        <http://phoible.org/valuesets/5730>,
        <http://phoible.org/valuesets/5731>,
        <http://phoible.org/valuesets/5732>,
        <http://phoible.org/valuesets/5733>,
        <http://phoible.org/valuesets/5734>,
        <http://phoible.org/valuesets/5735>,
        <http://phoible.org/valuesets/5736>,
        <http://phoible.org/valuesets/5737>,
        <http://phoible.org/valuesets/5738>,
        <http://phoible.org/valuesets/5739>,
        <http://phoible.org/valuesets/5740>,
        <http://phoible.org/valuesets/5741>,
        <http://phoible.org/valuesets/5742>,
        <http://phoible.org/valuesets/5743>,
        <http://phoible.org/valuesets/5744>,
        <http://phoible.org/valuesets/5745>,
        <http://phoible.org/valuesets/5746>,
        <http://phoible.org/valuesets/5747>,
        <http://phoible.org/valuesets/5748>,
        <http://phoible.org/valuesets/5749>,
        <http://phoible.org/valuesets/5750>,
        <http://phoible.org/valuesets/5751>,
        <http://phoible.org/valuesets/5752>,
        <http://phoible.org/valuesets/5753>,
        <http://phoible.org/valuesets/5754>,
        <http://phoible.org/valuesets/5755>,
        <http://phoible.org/valuesets/5756> ;
    dcterms:title "Luo (Kenya and Tanzania) (SPA)"@en ;
    void:inDataset <http://phoible.org/> ;
    skos:prefLabel "Luo (Kenya and Tanzania) (SPA)"@en .<http://phoible.org/inventories/view/154> rdfs:label "Masai (SPA)"@en ;
    dcterms:about <http://phoible.org/languages/mas> ;
    dcterms:contributor <http://phoible.org/contributors/SPA> ;
    dcterms:description "Maasai"@en ;
    dcterms:hasPart <http://phoible.org/valuesets/5757>,
        <http://phoible.org/valuesets/5758>,
        <http://phoible.org/valuesets/5759>,
        <http://phoible.org/valuesets/5760>,
        <http://phoible.org/valuesets/5761>,
        <http://phoible.org/valuesets/5762>,
        <http://phoible.org/valuesets/5763>,
        <http://phoible.org/valuesets/5764>,
        <http://phoible.org/valuesets/5765>,
        <http://phoible.org/valuesets/5766>,
        <http://phoible.org/valuesets/5767>,
        <http://phoible.org/valuesets/5768>,
        <http://phoible.org/valuesets/5769>,
        <http://phoible.org/valuesets/5770>,
        <http://phoible.org/valuesets/5771>,
        <http://phoible.org/valuesets/5772>,
        <http://phoible.org/valuesets/5773>,
        <http://phoible.org/valuesets/5774>,
        <http://phoible.org/valuesets/5775>,
        <http://phoible.org/valuesets/5776>,
        <http://phoible.org/valuesets/5777>,
        <http://phoible.org/valuesets/5778>,
        <http://phoible.org/valuesets/5779>,
        <http://phoible.org/valuesets/5780>,
        <http://phoible.org/valuesets/5781>,
        <http://phoible.org/valuesets/5782>,
        <http://phoible.org/valuesets/5783>,
        <http://phoible.org/valuesets/5784>,
        <http://phoible.org/valuesets/5785>,
        <http://phoible.org/valuesets/5786>,
        <http://phoible.org/valuesets/5787>,
        <http://phoible.org/valuesets/5788>,
        <http://phoible.org/valuesets/5789>,
        <http://phoible.org/valuesets/5790>,
        <http://phoible.org/valuesets/5791>,
        <http://phoible.org/valuesets/5792>,
        <http://phoible.org/valuesets/5793>,
        <http://phoible.org/valuesets/5794>,
        <http://phoible.org/valuesets/5795>,
        <http://phoible.org/valuesets/5796>,
        <http://phoible.org/valuesets/5797>,
        <http://phoible.org/valuesets/5798>,
        <http://phoible.org/valuesets/5799> ;
    dcterms:title "Masai (SPA)"@en ;
    void:inDataset <http://phoible.org/> ;
    skos:prefLabel "Masai (SPA)"@en .<http://phoible.org/inventories/view/155> rdfs:label "Nama (Namibia) (SPA)"@en ;
    dcterms:about <http://phoible.org/languages/naq> ;
    dcterms:contributor <http://phoible.org/contributors/SPA> ;
    dcterms:description "Nama"@en ;
    dcterms:hasPart <http://phoible.org/valuesets/5800>,
        <http://phoible.org/valuesets/5801>,
        <http://phoible.org/valuesets/5802>,
        <http://phoible.org/valuesets/5803>,
        <http://phoible.org/valuesets/5804>,
        <http://phoible.org/valuesets/5805>,
        <http://phoible.org/valuesets/5806>,
        <http://phoible.org/valuesets/5807>,
        <http://phoible.org/valuesets/5808>,
        <http://phoible.org/valuesets/5809>,
        <http://phoible.org/valuesets/5810>,
        <http://phoible.org/valuesets/5811>,
        <http://phoible.org/valuesets/5812>,
        <http://phoible.org/valuesets/5813>,
        <http://phoible.org/valuesets/5814>,
        <http://phoible.org/valuesets/5815>,
        <http://phoible.org/valuesets/5816>,
        <http://phoible.org/valuesets/5817>,
        <http://phoible.org/valuesets/5818>,
        <http://phoible.org/valuesets/5819>,
        <http://phoible.org/valuesets/5820>,
        <http://phoible.org/valuesets/5821>,
        <http://phoible.org/valuesets/5822>,
        <http://phoible.org/valuesets/5823>,
        <http://phoible.org/valuesets/5824>,
        <http://phoible.org/valuesets/5825>,
        <http://phoible.org/valuesets/5826>,
        <http://phoible.org/valuesets/5827>,
        <http://phoible.org/valuesets/5828>,
        <http://phoible.org/valuesets/5829>,
        <http://phoible.org/valuesets/5830>,
        <http://phoible.org/valuesets/5831>,
        <http://phoible.org/valuesets/5832> ;
    dcterms:title "Nama (Namibia) (SPA)"@en ;
    void:inDataset <http://phoible.org/> ;
    skos:prefLabel "Nama (Namibia) (SPA)"@en .<http://phoible.org/inventories/view/156> rdfs:label "Irish (SPA)"@en ;
    dcterms:about <http://phoible.org/languages/gle> ;
    dcterms:contributor <http://phoible.org/contributors/SPA> ;
    dcterms:description "Irish Gaelic"@en ;
    dcterms:hasPart <http://phoible.org/valuesets/5833>,
        <http://phoible.org/valuesets/5834>,
        <http://phoible.org/valuesets/5835>,
        <http://phoible.org/valuesets/5836>,
        <http://phoible.org/valuesets/5837>,
        <http://phoible.org/valuesets/5838>,
        <http://phoible.org/valuesets/5839>,
        <http://phoible.org/valuesets/5840>,
        <http://phoible.org/valuesets/5841>,
        <http://phoible.org/valuesets/5842>,
        <http://phoible.org/valuesets/5843>,
        <http://phoible.org/valuesets/5844>,
        <http://phoible.org/valuesets/5845>,
        <http://phoible.org/valuesets/5846>,
        <http://phoible.org/valuesets/5847>,
        <http://phoible.org/valuesets/5848>,
        <http://phoible.org/valuesets/5849>,
        <http://phoible.org/valuesets/5850>,
        <http://phoible.org/valuesets/5851>,
        <http://phoible.org/valuesets/5852>,
        <http://phoible.org/valuesets/5853>,
        <http://phoible.org/valuesets/5854>,
        <http://phoible.org/valuesets/5855>,
        <http://phoible.org/valuesets/5856>,
        <http://phoible.org/valuesets/5857>,
        <http://phoible.org/valuesets/5858>,
        <http://phoible.org/valuesets/5859>,
        <http://phoible.org/valuesets/5860>,
        <http://phoible.org/valuesets/5861>,
        <http://phoible.org/valuesets/5862>,
        <http://phoible.org/valuesets/5863>,
        <http://phoible.org/valuesets/5864>,
        <http://phoible.org/valuesets/5865>,
        <http://phoible.org/valuesets/5866>,
        <http://phoible.org/valuesets/5867>,
        <http://phoible.org/valuesets/5868>,
        <http://phoible.org/valuesets/5869>,
        <http://phoible.org/valuesets/5870>,
        <http://phoible.org/valuesets/5871>,
        <http://phoible.org/valuesets/5872>,
        <http://phoible.org/valuesets/5873>,
        <http://phoible.org/valuesets/5874>,
        <http://phoible.org/valuesets/5875>,
        <http://phoible.org/valuesets/5876>,
        <http://phoible.org/valuesets/5877>,
        <http://phoible.org/valuesets/5878>,
        <http://phoible.org/valuesets/5879>,
        <http://phoible.org/valuesets/5880>,
        <http://phoible.org/valuesets/5881>,
        <http://phoible.org/valuesets/5882>,
        <http://phoible.org/valuesets/5883>,
        <http://phoible.org/valuesets/5884>,
        <http://phoible.org/valuesets/5885>,
        <http://phoible.org/valuesets/5886>,
        <http://phoible.org/valuesets/5887>,
        <http://phoible.org/valuesets/5888>,
        <http://phoible.org/valuesets/5889>,
        <http://phoible.org/valuesets/5890>,
        <http://phoible.org/valuesets/5891>,
        <http://phoible.org/valuesets/5892>,
        <http://phoible.org/valuesets/5893>,
        <http://phoible.org/valuesets/5894>,
        <http://phoible.org/valuesets/5895>,
        <http://phoible.org/valuesets/5896>,
        <http://phoible.org/valuesets/5897>,
        <http://phoible.org/valuesets/5898>,
        <http://phoible.org/valuesets/5899>,
        <http://phoible.org/valuesets/5900> ;
    dcterms:title "Irish (SPA)"@en ;
    void:inDataset <http://phoible.org/> ;
    skos:prefLabel "Irish (SPA)"@en .<http://phoible.org/inventories/view/157> rdfs:label "Breton (SPA)"@en ;
    dcterms:about <http://phoible.org/languages/bre> ;
    dcterms:contributor <http://phoible.org/contributors/SPA> ;
    dcterms:description "Breton"@en ;
    dcterms:hasPart <http://phoible.org/valuesets/5901>,
        <http://phoible.org/valuesets/5902>,
        <http://phoible.org/valuesets/5903>,
        <http://phoible.org/valuesets/5904>,
        <http://phoible.org/valuesets/5905>,
        <http://phoible.org/valuesets/5906>,
        <http://phoible.org/valuesets/5907>,
        <http://phoible.org/valuesets/5908>,
        <http://phoible.org/valuesets/5909>,
        <http://phoible.org/valuesets/5910>,
        <http://phoible.org/valuesets/5911>,
        <http://phoible.org/valuesets/5912>,
        <http://phoible.org/valuesets/5913>,
        <http://phoible.org/valuesets/5914>,
        <http://phoible.org/valuesets/5915>,
        <http://phoible.org/valuesets/5916>,
        <http://phoible.org/valuesets/5917>,
        <http://phoible.org/valuesets/5918>,
        <http://phoible.org/valuesets/5919>,
        <http://phoible.org/valuesets/5920>,
        <http://phoible.org/valuesets/5921>,
        <http://phoible.org/valuesets/5922>,
        <http://phoible.org/valuesets/5923>,
        <http://phoible.org/valuesets/5924>,
        <http://phoible.org/valuesets/5925>,
        <http://phoible.org/valuesets/5926>,
        <http://phoible.org/valuesets/5927>,
        <http://phoible.org/valuesets/5928>,
        <http://phoible.org/valuesets/5929>,
        <http://phoible.org/valuesets/5930>,
        <http://phoible.org/valuesets/5931>,
        <http://phoible.org/valuesets/5932>,
        <http://phoible.org/valuesets/5933>,
        <http://phoible.org/valuesets/5934>,
        <http://phoible.org/valuesets/5935>,
        <http://phoible.org/valuesets/5936>,
        <http://phoible.org/valuesets/5937>,
        <http://phoible.org/valuesets/5938>,
        <http://phoible.org/valuesets/5939>,
        <http://phoible.org/valuesets/5940>,
        <http://phoible.org/valuesets/5941>,
        <http://phoible.org/valuesets/5942> ;
    dcterms:title "Breton (SPA)"@en ;
    void:inDataset <http://phoible.org/> ;
    skos:prefLabel "Breton (SPA)"@en .<http://phoible.org/inventories/view/158> rdfs:label "Icelandic (SPA)"@en ;
    dcterms:about <http://phoible.org/languages/isl> ;
    dcterms:contributor <http://phoible.org/contributors/SPA> ;
    dcterms:description "Icelandic"@en ;
    dcterms:hasPart <http://phoible.org/valuesets/5943>,
        <http://phoible.org/valuesets/5944>,
        <http://phoible.org/valuesets/5945>,
        <http://phoible.org/valuesets/5946>,
        <http://phoible.org/valuesets/5947>,
        <http://phoible.org/valuesets/5948>,
        <http://phoible.org/valuesets/5949>,
        <http://phoible.org/valuesets/5950>,
        <http://phoible.org/valuesets/5951>,
        <http://phoible.org/valuesets/5952>,
        <http://phoible.org/valuesets/5953>,
        <http://phoible.org/valuesets/5954>,
        <http://phoible.org/valuesets/5955>,
        <http://phoible.org/valuesets/5956>,
        <http://phoible.org/valuesets/5957>,
        <http://phoible.org/valuesets/5958>,
        <http://phoible.org/valuesets/5959>,
        <http://phoible.org/valuesets/5960>,
        <http://phoible.org/valuesets/5961>,
        <http://phoible.org/valuesets/5962>,
        <http://phoible.org/valuesets/5963>,
        <http://phoible.org/valuesets/5964>,
        <http://phoible.org/valuesets/5965>,
        <http://phoible.org/valuesets/5966>,
        <http://phoible.org/valuesets/5967>,
        <http://phoible.org/valuesets/5968>,
        <http://phoible.org/valuesets/5969>,
        <http://phoible.org/valuesets/5970>,
        <http://phoible.org/valuesets/5971>,
        <http://phoible.org/valuesets/5972>,
        <http://phoible.org/valuesets/5973>,
        <http://phoible.org/valuesets/5974>,
        <http://phoible.org/valuesets/5975>,
        <http://phoible.org/valuesets/5976>,
        <http://phoible.org/valuesets/5977>,
        <http://phoible.org/valuesets/5978>,
        <http://phoible.org/valuesets/5979>,
        <http://phoible.org/valuesets/5980>,
        <http://phoible.org/valuesets/5981> ;
    dcterms:title "Icelandic (SPA)"@en ;
    void:inDataset <http://phoible.org/> ;
    skos:prefLabel "Icelandic (SPA)"@en .<http://phoible.org/inventories/view/159> rdfs:label "Norwegian Bokmål (SPA)"@en ;
    dcterms:about <http://phoible.org/languages/nob> ;
    dcterms:contributor <http://phoible.org/contributors/SPA> ;
    dcterms:description "Norwegian"@en ;
    dcterms:hasPart <http://phoible.org/valuesets/5982>,
        <http://phoible.org/valuesets/5983>,
        <http://phoible.org/valuesets/5984>,
        <http://phoible.org/valuesets/5985>,
        <http://phoible.org/valuesets/5986>,
        <http://phoible.org/valuesets/5987>,
        <http://phoible.org/valuesets/5988>,
        <http://phoible.org/valuesets/5989>,
        <http://phoible.org/valuesets/5990>,
        <http://phoible.org/valuesets/5991>,
        <http://phoible.org/valuesets/5992>,
        <http://phoible.org/valuesets/5993>,
        <http://phoible.org/valuesets/5994>,
        <http://phoible.org/valuesets/5995>,
        <http://phoible.org/valuesets/5996>,
        <http://phoible.org/valuesets/5997>,
        <http://phoible.org/valuesets/5998>,
        <http://phoible.org/valuesets/5999>,
        <http://phoible.org/valuesets/6000>,
        <http://phoible.org/valuesets/6001>,
        <http://phoible.org/valuesets/6002>,
        <http://phoible.org/valuesets/6003>,
        <http://phoible.org/valuesets/6004>,
        <http://phoible.org/valuesets/6005>,
        <http://phoible.org/valuesets/6006>,
        <http://phoible.org/valuesets/6007>,
        <http://phoible.org/valuesets/6008>,
        <http://phoible.org/valuesets/6009>,
        <http://phoible.org/valuesets/6010>,
        <http://phoible.org/valuesets/6011>,
        <http://phoible.org/valuesets/6012>,
        <http://phoible.org/valuesets/6013>,
        <http://phoible.org/valuesets/6014>,
        <http://phoible.org/valuesets/6015>,
        <http://phoible.org/valuesets/6016>,
        <http://phoible.org/valuesets/6017>,
        <http://phoible.org/valuesets/6018>,
        <http://phoible.org/valuesets/6019>,
        <http://phoible.org/valuesets/6020>,
        <http://phoible.org/valuesets/6021>,
        <http://phoible.org/valuesets/6022>,
        <http://phoible.org/valuesets/6023>,
        <http://phoible.org/valuesets/6024>,
        <http://phoible.org/valuesets/6025>,
        <http://phoible.org/valuesets/6026>,
        <http://phoible.org/valuesets/6027>,
        <http://phoible.org/valuesets/6028>,
        <http://phoible.org/valuesets/6029> ;
    dcterms:title "Norwegian Bokmål (SPA)"@en ;
    void:inDataset <http://phoible.org/> ;
    skos:prefLabel "Norwegian Bokmål (SPA)"@en .<http://phoible.org/inventories/view/160> rdfs:label "Standard English (SPA)"@en ;
    dcterms:about <http://phoible.org/languages/eng> ;
    dcterms:contributor <http://phoible.org/contributors/SPA> ;
    dcterms:description "English"@en ;
    dcterms:hasPart <http://phoible.org/valuesets/6030>,
        <http://phoible.org/valuesets/6031>,
        <http://phoible.org/valuesets/6032>,
        <http://phoible.org/valuesets/6033>,
        <http://phoible.org/valuesets/6034>,
        <http://phoible.org/valuesets/6035>,
        <http://phoible.org/valuesets/6036>,
        <http://phoible.org/valuesets/6037>,
        <http://phoible.org/valuesets/6038>,
        <http://phoible.org/valuesets/6039>,
        <http://phoible.org/valuesets/6040>,
        <http://phoible.org/valuesets/6041>,
        <http://phoible.org/valuesets/6042>,
        <http://phoible.org/valuesets/6043>,
        <http://phoible.org/valuesets/6044>,
        <http://phoible.org/valuesets/6045>,
        <http://phoible.org/valuesets/6046>,
        <http://phoible.org/valuesets/6047>,
        <http://phoible.org/valuesets/6048>,
        <http://phoible.org/valuesets/6049>,
        <http://phoible.org/valuesets/6050>,
        <http://phoible.org/valuesets/6051>,
        <http://phoible.org/valuesets/6052>,
        <http://phoible.org/valuesets/6053>,
        <http://phoible.org/valuesets/6054>,
        <http://phoible.org/valuesets/6055>,
        <http://phoible.org/valuesets/6056>,
        <http://phoible.org/valuesets/6057>,
        <http://phoible.org/valuesets/6058>,
        <http://phoible.org/valuesets/6059>,
        <http://phoible.org/valuesets/6060>,
        <http://phoible.org/valuesets/6061>,
        <http://phoible.org/valuesets/6062>,
        <http://phoible.org/valuesets/6063>,
        <http://phoible.org/valuesets/6064>,
        <http://phoible.org/valuesets/6065>,
        <http://phoible.org/valuesets/6066>,
        <http://phoible.org/valuesets/6067>,
        <http://phoible.org/valuesets/6068>,
        <http://phoible.org/valuesets/6069> ;
    dcterms:title "Standard English (SPA)"@en ;
    void:inDataset <http://phoible.org/> ;
    skos:prefLabel "Standard English (SPA)"@en .<http://phoible.org/inventories/view/161> rdfs:label "Standard German (SPA)"@en ;
    dcterms:about <http://phoible.org/languages/deu> ;
    dcterms:contributor <http://phoible.org/contributors/SPA> ;
    dcterms:description "German"@en ;
    dcterms:hasPart <http://phoible.org/valuesets/6070>,
        <http://phoible.org/valuesets/6071>,
        <http://phoible.org/valuesets/6072>,
        <http://phoible.org/valuesets/6073>,
        <http://phoible.org/valuesets/6074>,
        <http://phoible.org/valuesets/6075>,
        <http://phoible.org/valuesets/6076>,
        <http://phoible.org/valuesets/6077>,
        <http://phoible.org/valuesets/6078>,
        <http://phoible.org/valuesets/6079>,
        <http://phoible.org/valuesets/6080>,
        <http://phoible.org/valuesets/6081>,
        <http://phoible.org/valuesets/6082>,
        <http://phoible.org/valuesets/6083>,
        <http://phoible.org/valuesets/6084>,
        <http://phoible.org/valuesets/6085>,
        <http://phoible.org/valuesets/6086>,
        <http://phoible.org/valuesets/6087>,
        <http://phoible.org/valuesets/6088>,
        <http://phoible.org/valuesets/6089>,
        <http://phoible.org/valuesets/6090>,
        <http://phoible.org/valuesets/6091>,
        <http://phoible.org/valuesets/6092>,
        <http://phoible.org/valuesets/6093>,
        <http://phoible.org/valuesets/6094>,
        <http://phoible.org/valuesets/6095>,
        <http://phoible.org/valuesets/6096>,
        <http://phoible.org/valuesets/6097>,
        <http://phoible.org/valuesets/6098>,
        <http://phoible.org/valuesets/6099>,
        <http://phoible.org/valuesets/6100>,
        <http://phoible.org/valuesets/6101>,
        <http://phoible.org/valuesets/6102>,
        <http://phoible.org/valuesets/6103>,
        <http://phoible.org/valuesets/6104>,
        <http://phoible.org/valuesets/6105>,
        <http://phoible.org/valuesets/6106>,
        <http://phoible.org/valuesets/6107>,
        <http://phoible.org/valuesets/6108> ;
    dcterms:title "Standard German (SPA)"@en ;
    void:inDataset <http://phoible.org/> ;
    skos:prefLabel "Standard German (SPA)"@en .<http://phoible.org/inventories/view/162> rdfs:label "Standard French (SPA)"@en ;
    dcterms:about <http://phoible.org/languages/fra> ;
    dcterms:contributor <http://phoible.org/contributors/SPA> ;
    dcterms:description "French"@en ;
    dcterms:hasPart <http://phoible.org/valuesets/6109>,
        <http://phoible.org/valuesets/6110>,
        <http://phoible.org/valuesets/6111>,
        <http://phoible.org/valuesets/6112>,
        <http://phoible.org/valuesets/6113>,
        <http://phoible.org/valuesets/6114>,
        <http://phoible.org/valuesets/6115>,
        <http://phoible.org/valuesets/6116>,
        <http://phoible.org/valuesets/6117>,
        <http://phoible.org/valuesets/6118>,
        <http://phoible.org/valuesets/6119>,
        <http://phoible.org/valuesets/6120>,
        <http://phoible.org/valuesets/6121>,
        <http://phoible.org/valuesets/6122>,
        <http://phoible.org/valuesets/6123>,
        <http://phoible.org/valuesets/6124>,
        <http://phoible.org/valuesets/6125>,
        <http://phoible.org/valuesets/6126>,
        <http://phoible.org/valuesets/6127>,
        <http://phoible.org/valuesets/6128>,
        <http://phoible.org/valuesets/6129>,
        <http://phoible.org/valuesets/6130>,
        <http://phoible.org/valuesets/6131>,
        <http://phoible.org/valuesets/6132>,
        <http://phoible.org/valuesets/6133>,
        <http://phoible.org/valuesets/6134>,
        <http://phoible.org/valuesets/6135>,
        <http://phoible.org/valuesets/6136>,
        <http://phoible.org/valuesets/6137>,
        <http://phoible.org/valuesets/6138>,
        <http://phoible.org/valuesets/6139>,
        <http://phoible.org/valuesets/6140>,
        <http://phoible.org/valuesets/6141>,
        <http://phoible.org/valuesets/6142>,
        <http://phoible.org/valuesets/6143>,
        <http://phoible.org/valuesets/6144>,
        <http://phoible.org/valuesets/6145>,
        <http://phoible.org/valuesets/6146>,
        <http://phoible.org/valuesets/6147>,
        <http://phoible.org/valuesets/6148> ;
    dcterms:title "Standard French (SPA)"@en ;
    void:inDataset <http://phoible.org/> ;
    skos:prefLabel "Standard French (SPA)"@en .<http://phoible.org/inventories/view/163> rdfs:label "Portuguese (SPA)"@en ;
    dcterms:about <http://phoible.org/languages/por> ;
    dcterms:contributor <http://phoible.org/contributors/SPA> ;
    dcterms:description "Portuguese"@en ;
    dcterms:hasPart <http://phoible.org/valuesets/6149>,
        <http://phoible.org/valuesets/6150>,
        <http://phoible.org/valuesets/6151>,
        <http://phoible.org/valuesets/6152>,
        <http://phoible.org/valuesets/6153>,
        <http://phoible.org/valuesets/6154>,
        <http://phoible.org/valuesets/6155>,
        <http://phoible.org/valuesets/6156>,
        <http://phoible.org/valuesets/6157>,
        <http://phoible.org/valuesets/6158>,
        <http://phoible.org/valuesets/6159>,
        <http://phoible.org/valuesets/6160>,
        <http://phoible.org/valuesets/6161>,
        <http://phoible.org/valuesets/6162>,
        <http://phoible.org/valuesets/6163>,
        <http://phoible.org/valuesets/6164>,
        <http://phoible.org/valuesets/6165>,
        <http://phoible.org/valuesets/6166>,
        <http://phoible.org/valuesets/6167>,
        <http://phoible.org/valuesets/6168>,
        <http://phoible.org/valuesets/6169>,
        <http://phoible.org/valuesets/6170>,
        <http://phoible.org/valuesets/6171>,
        <http://phoible.org/valuesets/6172>,
        <http://phoible.org/valuesets/6173>,
        <http://phoible.org/valuesets/6174>,
        <http://phoible.org/valuesets/6175>,
        <http://phoible.org/valuesets/6176>,
        <http://phoible.org/valuesets/6177>,
        <http://phoible.org/valuesets/6178>,
        <http://phoible.org/valuesets/6179>,
        <http://phoible.org/valuesets/6180>,
        <http://phoible.org/valuesets/6181>,
        <http://phoible.org/valuesets/6182>,
        <http://phoible.org/valuesets/6183>,
        <http://phoible.org/valuesets/6184>,
        <http://phoible.org/valuesets/6185>,
        <http://phoible.org/valuesets/6186> ;
    dcterms:title "Portuguese (SPA)"@en ;
    void:inDataset <http://phoible.org/> ;
    skos:prefLabel "Portuguese (SPA)"@en .<http://phoible.org/inventories/view/164> rdfs:label "Standard Spanish (SPA)"@en ;
    dcterms:about <http://phoible.org/languages/spa> ;
    dcterms:contributor <http://phoible.org/contributors/SPA> ;
    dcterms:description "Spanish"@en ;
    dcterms:hasPart <http://phoible.org/valuesets/6187>,
        <http://phoible.org/valuesets/6188>,
        <http://phoible.org/valuesets/6189>,
        <http://phoible.org/valuesets/6190>,
        <http://phoible.org/valuesets/6191>,
        <http://phoible.org/valuesets/6192>,
        <http://phoible.org/valuesets/6193>,
        <http://phoible.org/valuesets/6194>,
        <http://phoible.org/valuesets/6195>,
        <http://phoible.org/valuesets/6196>,
        <http://phoible.org/valuesets/6197>,
        <http://phoible.org/valuesets/6198>,
        <http://phoible.org/valuesets/6199>,
        <http://phoible.org/valuesets/6200>,
        <http://phoible.org/valuesets/6201>,
        <http://phoible.org/valuesets/6202>,
        <http://phoible.org/valuesets/6203>,
        <http://phoible.org/valuesets/6204>,
        <http://phoible.org/valuesets/6205>,
        <http://phoible.org/valuesets/6206>,
        <http://phoible.org/valuesets/6207>,
        <http://phoible.org/valuesets/6208>,
        <http://phoible.org/valuesets/6209>,
        <http://phoible.org/valuesets/6210>,
        <http://phoible.org/valuesets/6211> ;
    dcterms:title "Standard Spanish (SPA)"@en ;
    void:inDataset <http://phoible.org/> ;
    skos:prefLabel "Standard Spanish (SPA)"@en .<http://phoible.org/inventories/view/165> rdfs:label "Romanian (SPA)"@en ;
    dcterms:about <http://phoible.org/languages/ron> ;
    dcterms:contributor <http://phoible.org/contributors/SPA> ;
    dcterms:description "Rumanian"@en ;
    dcterms:hasPart <http://phoible.org/valuesets/6212>,
        <http://phoible.org/valuesets/6213>,
        <http://phoible.org/valuesets/6214>,
        <http://phoible.org/valuesets/6215>,
        <http://phoible.org/valuesets/6216>,
        <http://phoible.org/valuesets/6217>,
        <http://phoible.org/valuesets/6218>,
        <http://phoible.org/valuesets/6219>,
        <http://phoible.org/valuesets/6220>,
        <http://phoible.org/valuesets/6221>,
        <http://phoible.org/valuesets/6222>,
        <http://phoible.org/valuesets/6223>,
        <http://phoible.org/valuesets/6224>,
        <http://phoible.org/valuesets/6225>,
        <http://phoible.org/valuesets/6226>,
        <http://phoible.org/valuesets/6227>,
        <http://phoible.org/valuesets/6228>,
        <http://phoible.org/valuesets/6229>,
        <http://phoible.org/valuesets/6230>,
        <http://phoible.org/valuesets/6231>,
        <http://phoible.org/valuesets/6232>,
        <http://phoible.org/valuesets/6233>,
        <http://phoible.org/valuesets/6234>,
        <http://phoible.org/valuesets/6235>,
        <http://phoible.org/valuesets/6236>,
        <http://phoible.org/valuesets/6237>,
        <http://phoible.org/valuesets/6238>,
        <http://phoible.org/valuesets/6239>,
        <http://phoible.org/valuesets/6240>,
        <http://phoible.org/valuesets/6241>,
        <http://phoible.org/valuesets/6242> ;
    dcterms:title "Romanian (SPA)"@en ;
    void:inDataset <http://phoible.org/> ;
    skos:prefLabel "Romanian (SPA)"@en .<http://phoible.org/inventories/view/166> rdfs:label "Russian (SPA)"@en ;
    dcterms:about <http://phoible.org/languages/rus> ;
    dcterms:contributor <http://phoible.org/contributors/SPA> ;
    dcterms:description "Russian"@en ;
    dcterms:hasPart <http://phoible.org/valuesets/6243>,
        <http://phoible.org/valuesets/6244>,
        <http://phoible.org/valuesets/6245>,
        <http://phoible.org/valuesets/6246>,
        <http://phoible.org/valuesets/6247>,
        <http://phoible.org/valuesets/6248>,
        <http://phoible.org/valuesets/6249>,
        <http://phoible.org/valuesets/6250>,
        <http://phoible.org/valuesets/6251>,
        <http://phoible.org/valuesets/6252>,
        <http://phoible.org/valuesets/6253>,
        <http://phoible.org/valuesets/6254>,
        <http://phoible.org/valuesets/6255>,
        <http://phoible.org/valuesets/6256>,
        <http://phoible.org/valuesets/6257>,
        <http://phoible.org/valuesets/6258>,
        <http://phoible.org/valuesets/6259>,
        <http://phoible.org/valuesets/6260>,
        <http://phoible.org/valuesets/6261>,
        <http://phoible.org/valuesets/6262>,
        <http://phoible.org/valuesets/6263>,
        <http://phoible.org/valuesets/6264>,
        <http://phoible.org/valuesets/6265>,
        <http://phoible.org/valuesets/6266>,
        <http://phoible.org/valuesets/6267>,
        <http://phoible.org/valuesets/6268>,
        <http://phoible.org/valuesets/6269>,
        <http://phoible.org/valuesets/6270>,
        <http://phoible.org/valuesets/6271>,
        <http://phoible.org/valuesets/6272>,
        <http://phoible.org/valuesets/6273>,
        <http://phoible.org/valuesets/6274>,
        <http://phoible.org/valuesets/6275>,
        <http://phoible.org/valuesets/6276>,
        <http://phoible.org/valuesets/6277>,
        <http://phoible.org/valuesets/6278>,
        <http://phoible.org/valuesets/6279>,
        <http://phoible.org/valuesets/6280> ;
    dcterms:title "Russian (SPA)"@en ;
    void:inDataset <http://phoible.org/> ;
    skos:prefLabel "Russian (SPA)"@en .<http://phoible.org/inventories/view/167> rdfs:label "Bulgarian (SPA)"@en ;
    dcterms:about <http://phoible.org/languages/bul> ;
    dcterms:contributor <http://phoible.org/contributors/SPA> ;
    dcterms:description "Bulgarian"@en ;
    dcterms:hasPart <http://phoible.org/valuesets/6281>,
        <http://phoible.org/valuesets/6282>,
        <http://phoible.org/valuesets/6283>,
        <http://phoible.org/valuesets/6284>,
        <http://phoible.org/valuesets/6285>,
        <http://phoible.org/valuesets/6286>,
        <http://phoible.org/valuesets/6287>,
        <http://phoible.org/valuesets/6288>,
        <http://phoible.org/valuesets/6289>,
        <http://phoible.org/valuesets/6290>,
        <http://phoible.org/valuesets/6291>,
        <http://phoible.org/valuesets/6292>,
        <http://phoible.org/valuesets/6293>,
        <http://phoible.org/valuesets/6294>,
        <http://phoible.org/valuesets/6295>,
        <http://phoible.org/valuesets/6296>,
        <http://phoible.org/valuesets/6297>,
        <http://phoible.org/valuesets/6298>,
        <http://phoible.org/valuesets/6299>,
        <http://phoible.org/valuesets/6300>,
        <http://phoible.org/valuesets/6301>,
        <http://phoible.org/valuesets/6302>,
        <http://phoible.org/valuesets/6303>,
        <http://phoible.org/valuesets/6304>,
        <http://phoible.org/valuesets/6305>,
        <http://phoible.org/valuesets/6306>,
        <http://phoible.org/valuesets/6307>,
        <http://phoible.org/valuesets/6308>,
        <http://phoible.org/valuesets/6309>,
        <http://phoible.org/valuesets/6310>,
        <http://phoible.org/valuesets/6311>,
        <http://phoible.org/valuesets/6312>,
        <http://phoible.org/valuesets/6313>,
        <http://phoible.org/valuesets/6314>,
        <http://phoible.org/valuesets/6315>,
        <http://phoible.org/valuesets/6316>,
        <http://phoible.org/valuesets/6317>,
        <http://phoible.org/valuesets/6318>,
        <http://phoible.org/valuesets/6319>,
        <http://phoible.org/valuesets/6320>,
        <http://phoible.org/valuesets/6321>,
        <http://phoible.org/valuesets/6322>,
        <http://phoible.org/valuesets/6323>,
        <http://phoible.org/valuesets/6324>,
        <http://phoible.org/valuesets/6325>,
        <http://phoible.org/valuesets/6326>,
        <http://phoible.org/valuesets/6327>,
        <http://phoible.org/valuesets/6328>,
        <http://phoible.org/valuesets/6329> ;
    dcterms:title "Bulgarian (SPA)"@en ;
    void:inDataset <http://phoible.org/> ;
    skos:prefLabel "Bulgarian (SPA)"@en .<http://phoible.org/inventories/view/168> rdfs:label "Lithuanian (SPA)"@en ;
    dcterms:about <http://phoible.org/languages/lit> ;
    dcterms:contributor <http://phoible.org/contributors/SPA> ;
    dcterms:description "Lithuanian"@en ;
    dcterms:hasPart <http://phoible.org/valuesets/6330>,
        <http://phoible.org/valuesets/6331>,
        <http://phoible.org/valuesets/6332>,
        <http://phoible.org/valuesets/6333>,
        <http://phoible.org/valuesets/6334>,
        <http://phoible.org/valuesets/6335>,
        <http://phoible.org/valuesets/6336>,
        <http://phoible.org/valuesets/6337>,
        <http://phoible.org/valuesets/6338>,
        <http://phoible.org/valuesets/6339>,
        <http://phoible.org/valuesets/6340>,
        <http://phoible.org/valuesets/6341>,
        <http://phoible.org/valuesets/6342>,
        <http://phoible.org/valuesets/6343>,
        <http://phoible.org/valuesets/6344>,
        <http://phoible.org/valuesets/6345>,
        <http://phoible.org/valuesets/6346>,
        <http://phoible.org/valuesets/6347>,
        <http://phoible.org/valuesets/6348>,
        <http://phoible.org/valuesets/6349>,
        <http://phoible.org/valuesets/6350>,
        <http://phoible.org/valuesets/6351>,
        <http://phoible.org/valuesets/6352>,
        <http://phoible.org/valuesets/6353>,
        <http://phoible.org/valuesets/6354>,
        <http://phoible.org/valuesets/6355>,
        <http://phoible.org/valuesets/6356>,
        <http://phoible.org/valuesets/6357>,
        <http://phoible.org/valuesets/6358>,
        <http://phoible.org/valuesets/6359>,
        <http://phoible.org/valuesets/6360>,
        <http://phoible.org/valuesets/6361>,
        <http://phoible.org/valuesets/6362>,
        <http://phoible.org/valuesets/6363>,
        <http://phoible.org/valuesets/6364>,
        <http://phoible.org/valuesets/6365>,
        <http://phoible.org/valuesets/6366>,
        <http://phoible.org/valuesets/6367>,
        <http://phoible.org/valuesets/6368>,
        <http://phoible.org/valuesets/6369>,
        <http://phoible.org/valuesets/6370>,
        <http://phoible.org/valuesets/6371>,
        <http://phoible.org/valuesets/6372>,
        <http://phoible.org/valuesets/6373>,
        <http://phoible.org/valuesets/6374>,
        <http://phoible.org/valuesets/6375>,
        <http://phoible.org/valuesets/6376> ;
    dcterms:title "Lithuanian (SPA)"@en ;
    void:inDataset <http://phoible.org/> ;
    skos:prefLabel "Lithuanian (SPA)"@en .<http://phoible.org/inventories/view/169> rdfs:label "Tosk Albanian (SPA)"@en ;
    dcterms:about <http://phoible.org/languages/als> ;
    dcterms:contributor <http://phoible.org/contributors/SPA> ;
    dcterms:description "Albanian"@en ;
    dcterms:hasPart <http://phoible.org/valuesets/6377>,
        <http://phoible.org/valuesets/6378>,
        <http://phoible.org/valuesets/6379>,
        <http://phoible.org/valuesets/6380>,
        <http://phoible.org/valuesets/6381>,
        <http://phoible.org/valuesets/6382>,
        <http://phoible.org/valuesets/6383>,
        <http://phoible.org/valuesets/6384>,
        <http://phoible.org/valuesets/6385>,
        <http://phoible.org/valuesets/6386>,
        <http://phoible.org/valuesets/6387>,
        <http://phoible.org/valuesets/6388>,
        <http://phoible.org/valuesets/6389>,
        <http://phoible.org/valuesets/6390>,
        <http://phoible.org/valuesets/6391>,
        <http://phoible.org/valuesets/6392>,
        <http://phoible.org/valuesets/6393>,
        <http://phoible.org/valuesets/6394>,
        <http://phoible.org/valuesets/6395>,
        <http://phoible.org/valuesets/6396>,
        <http://phoible.org/valuesets/6397>,
        <http://phoible.org/valuesets/6398>,
        <http://phoible.org/valuesets/6399>,
        <http://phoible.org/valuesets/6400>,
        <http://phoible.org/valuesets/6401>,
        <http://phoible.org/valuesets/6402>,
        <http://phoible.org/valuesets/6403>,
        <http://phoible.org/valuesets/6404>,
        <http://phoible.org/valuesets/6405>,
        <http://phoible.org/valuesets/6406>,
        <http://phoible.org/valuesets/6407>,
        <http://phoible.org/valuesets/6408>,
        <http://phoible.org/valuesets/6409>,
        <http://phoible.org/valuesets/6410>,
        <http://phoible.org/valuesets/6411> ;
    dcterms:title "Tosk Albanian (SPA)"@en ;
    void:inDataset <http://phoible.org/> ;
    skos:prefLabel "Tosk Albanian (SPA)"@en .<http://phoible.org/inventories/view/170> rdfs:label "Modern Greek (1453-) (SPA)"@en ;
    dcterms:about <http://phoible.org/languages/ell> ;
    dcterms:contributor <http://phoible.org/contributors/SPA> ;
    dcterms:description "Modern Greek"@en ;
    dcterms:hasPart <http://phoible.org/valuesets/6412>,
        <http://phoible.org/valuesets/6413>,
        <http://phoible.org/valuesets/6414>,
        <http://phoible.org/valuesets/6415>,
        <http://phoible.org/valuesets/6416>,
        <http://phoible.org/valuesets/6417>,
        <http://phoible.org/valuesets/6418>,
        <http://phoible.org/valuesets/6419>,
        <http://phoible.org/valuesets/6420>,
        <http://phoible.org/valuesets/6421>,
        <http://phoible.org/valuesets/6422>,
        <http://phoible.org/valuesets/6423>,
        <http://phoible.org/valuesets/6424>,
        <http://phoible.org/valuesets/6425>,
        <http://phoible.org/valuesets/6426>,
        <http://phoible.org/valuesets/6427>,
        <http://phoible.org/valuesets/6428>,
        <http://phoible.org/valuesets/6429>,
        <http://phoible.org/valuesets/6430>,
        <http://phoible.org/valuesets/6431>,
        <http://phoible.org/valuesets/6432>,
        <http://phoible.org/valuesets/6433>,
        <http://phoible.org/valuesets/6434>,
        <http://phoible.org/valuesets/6435>,
        <http://phoible.org/valuesets/6436>,
        <http://phoible.org/valuesets/6437> ;
    dcterms:title "Modern Greek (1453-) (SPA)"@en ;
    void:inDataset <http://phoible.org/> ;
    skos:prefLabel "Modern Greek (1453-) (SPA)"@en .<http://phoible.org/inventories/view/171> rdfs:label "Nuclear Armenian (SPA)"@en ;
    dcterms:about <http://phoible.org/languages/hye> ;
    dcterms:contributor <http://phoible.org/contributors/SPA> ;
    dcterms:description "Armenian"@en ;
    dcterms:hasPart <http://phoible.org/valuesets/6438>,
        <http://phoible.org/valuesets/6439>,
        <http://phoible.org/valuesets/6440>,
        <http://phoible.org/valuesets/6441>,
        <http://phoible.org/valuesets/6442>,
        <http://phoible.org/valuesets/6443>,
        <http://phoible.org/valuesets/6444>,
        <http://phoible.org/valuesets/6445>,
        <http://phoible.org/valuesets/6446>,
        <http://phoible.org/valuesets/6447>,
        <http://phoible.org/valuesets/6448>,
        <http://phoible.org/valuesets/6449>,
        <http://phoible.org/valuesets/6450>,
        <http://phoible.org/valuesets/6451>,
        <http://phoible.org/valuesets/6452>,
        <http://phoible.org/valuesets/6453>,
        <http://phoible.org/valuesets/6454>,
        <http://phoible.org/valuesets/6455>,
        <http://phoible.org/valuesets/6456>,
        <http://phoible.org/valuesets/6457>,
        <http://phoible.org/valuesets/6458>,
        <http://phoible.org/valuesets/6459>,
        <http://phoible.org/valuesets/6460>,
        <http://phoible.org/valuesets/6461>,
        <http://phoible.org/valuesets/6462>,
        <http://phoible.org/valuesets/6463>,
        <http://phoible.org/valuesets/6464>,
        <http://phoible.org/valuesets/6465>,
        <http://phoible.org/valuesets/6466>,
        <http://phoible.org/valuesets/6467>,
        <http://phoible.org/valuesets/6468>,
        <http://phoible.org/valuesets/6469>,
        <http://phoible.org/valuesets/6470>,
        <http://phoible.org/valuesets/6471>,
        <http://phoible.org/valuesets/6472>,
        <http://phoible.org/valuesets/6473>,
        <http://phoible.org/valuesets/6474> ;
    dcterms:title "Nuclear Armenian (SPA)"@en ;
    void:inDataset <http://phoible.org/> ;
    skos:prefLabel "Nuclear Armenian (SPA)"@en .<http://phoible.org/inventories/view/172> rdfs:label "Western Farsi (SPA)"@en ;
    dcterms:about <http://phoible.org/languages/pes> ;
    dcterms:contributor <http://phoible.org/contributors/SPA> ;
    dcterms:description "Persian"@en ;
    dcterms:hasPart <http://phoible.org/valuesets/6475>,
        <http://phoible.org/valuesets/6476>,
        <http://phoible.org/valuesets/6477>,
        <http://phoible.org/valuesets/6478>,
        <http://phoible.org/valuesets/6479>,
        <http://phoible.org/valuesets/6480>,
        <http://phoible.org/valuesets/6481>,
        <http://phoible.org/valuesets/6482>,
        <http://phoible.org/valuesets/6483>,
        <http://phoible.org/valuesets/6484>,
        <http://phoible.org/valuesets/6485>,
        <http://phoible.org/valuesets/6486>,
        <http://phoible.org/valuesets/6487>,
        <http://phoible.org/valuesets/6488>,
        <http://phoible.org/valuesets/6489>,
        <http://phoible.org/valuesets/6490>,
        <http://phoible.org/valuesets/6491>,
        <http://phoible.org/valuesets/6492>,
        <http://phoible.org/valuesets/6493>,
        <http://phoible.org/valuesets/6494>,
        <http://phoible.org/valuesets/6495>,
        <http://phoible.org/valuesets/6496>,
        <http://phoible.org/valuesets/6497>,
        <http://phoible.org/valuesets/6498>,
        <http://phoible.org/valuesets/6499>,
        <http://phoible.org/valuesets/6500>,
        <http://phoible.org/valuesets/6501>,
        <http://phoible.org/valuesets/6502>,
        <http://phoible.org/valuesets/6503>,
        <http://phoible.org/valuesets/6504> ;
    dcterms:title "Western Farsi (SPA)"@en ;
    void:inDataset <http://phoible.org/> ;
    skos:prefLabel "Western Farsi (SPA)"@en .<http://phoible.org/inventories/view/173> rdfs:label "Central Pashto (SPA)"@en ;
    dcterms:about <http://phoible.org/languages/pst> ;
    dcterms:contributor <http://phoible.org/contributors/SPA> ;
    dcterms:description "Pashto"@en ;
    dcterms:hasPart <http://phoible.org/valuesets/6505>,
        <http://phoible.org/valuesets/6506>,
        <http://phoible.org/valuesets/6507>,
        <http://phoible.org/valuesets/6508>,
        <http://phoible.org/valuesets/6509>,
        <http://phoible.org/valuesets/6510>,
        <http://phoible.org/valuesets/6511>,
        <http://phoible.org/valuesets/6512>,
        <http://phoible.org/valuesets/6513>,
        <http://phoible.org/valuesets/6514>,
        <http://phoible.org/valuesets/6515>,
        <http://phoible.org/valuesets/6516>,
        <http://phoible.org/valuesets/6517>,
        <http://phoible.org/valuesets/6518>,
        <http://phoible.org/valuesets/6519>,
        <http://phoible.org/valuesets/6520>,
        <http://phoible.org/valuesets/6521>,
        <http://phoible.org/valuesets/6522>,
        <http://phoible.org/valuesets/6523>,
        <http://phoible.org/valuesets/6524>,
        <http://phoible.org/valuesets/6525>,
        <http://phoible.org/valuesets/6526>,
        <http://phoible.org/valuesets/6527>,
        <http://phoible.org/valuesets/6528>,
        <http://phoible.org/valuesets/6529>,
        <http://phoible.org/valuesets/6530>,
        <http://phoible.org/valuesets/6531>,
        <http://phoible.org/valuesets/6532>,
        <http://phoible.org/valuesets/6533>,
        <http://phoible.org/valuesets/6534>,
        <http://phoible.org/valuesets/6535>,
        <http://phoible.org/valuesets/6536>,
        <http://phoible.org/valuesets/6537>,
        <http://phoible.org/valuesets/6538>,
        <http://phoible.org/valuesets/6539>,
        <http://phoible.org/valuesets/6540>,
        <http://phoible.org/valuesets/6541>,
        <http://phoible.org/valuesets/6542> ;
    dcterms:title "Central Pashto (SPA)"@en ;
    void:inDataset <http://phoible.org/> ;
    skos:prefLabel "Central Pashto (SPA)"@en .<http://phoible.org/inventories/view/174> rdfs:label "Kashmiri (SPA)"@en ;
    dcterms:about <http://phoible.org/languages/kas> ;
    dcterms:contributor <http://phoible.org/contributors/SPA> ;
    dcterms:description "Kashimiri"@en ;
    dcterms:hasPart <http://phoible.org/valuesets/6543>,
        <http://phoible.org/valuesets/6544>,
        <http://phoible.org/valuesets/6545>,
        <http://phoible.org/valuesets/6546>,
        <http://phoible.org/valuesets/6547>,
        <http://phoible.org/valuesets/6548>,
        <http://phoible.org/valuesets/6549>,
        <http://phoible.org/valuesets/6550>,
        <http://phoible.org/valuesets/6551>,
        <http://phoible.org/valuesets/6552>,
        <http://phoible.org/valuesets/6553>,
        <http://phoible.org/valuesets/6554>,
        <http://phoible.org/valuesets/6555>,
        <http://phoible.org/valuesets/6556>,
        <http://phoible.org/valuesets/6557>,
        <http://phoible.org/valuesets/6558>,
        <http://phoible.org/valuesets/6559>,
        <http://phoible.org/valuesets/6560>,
        <http://phoible.org/valuesets/6561>,
        <http://phoible.org/valuesets/6562>,
        <http://phoible.org/valuesets/6563>,
        <http://phoible.org/valuesets/6564>,
        <http://phoible.org/valuesets/6565>,
        <http://phoible.org/valuesets/6566>,
        <http://phoible.org/valuesets/6567>,
        <http://phoible.org/valuesets/6568>,
        <http://phoible.org/valuesets/6569>,
        <http://phoible.org/valuesets/6570>,
        <http://phoible.org/valuesets/6571>,
        <http://phoible.org/valuesets/6572>,
        <http://phoible.org/valuesets/6573>,
        <http://phoible.org/valuesets/6574>,
        <http://phoible.org/valuesets/6575>,
        <http://phoible.org/valuesets/6576>,
        <http://phoible.org/valuesets/6577>,
        <http://phoible.org/valuesets/6578>,
        <http://phoible.org/valuesets/6579>,
        <http://phoible.org/valuesets/6580>,
        <http://phoible.org/valuesets/6581>,
        <http://phoible.org/valuesets/6582>,
        <http://phoible.org/valuesets/6583>,
        <http://phoible.org/valuesets/6584>,
        <http://phoible.org/valuesets/6585>,
        <http://phoible.org/valuesets/6586>,
        <http://phoible.org/valuesets/6587>,
        <http://phoible.org/valuesets/6588>,
        <http://phoible.org/valuesets/6589>,
        <http://phoible.org/valuesets/6590>,
        <http://phoible.org/valuesets/6591>,
        <http://phoible.org/valuesets/6592>,
        <http://phoible.org/valuesets/6593>,
        <http://phoible.org/valuesets/6594>,
        <http://phoible.org/valuesets/6595>,
        <http://phoible.org/valuesets/6596>,
        <http://phoible.org/valuesets/6597>,
        <http://phoible.org/valuesets/6598> ;
    dcterms:title "Kashmiri (SPA)"@en ;
    void:inDataset <http://phoible.org/> ;
    skos:prefLabel "Kashmiri (SPA)"@en .<http://phoible.org/inventories/view/175> rdfs:label "Panjabi (SPA)"@en ;
    dcterms:about <http://phoible.org/languages/pan> ;
    dcterms:contributor <http://phoible.org/contributors/SPA> ;
    dcterms:description "Punjabi"@en ;
    dcterms:hasPart <http://phoible.org/valuesets/6599>,
        <http://phoible.org/valuesets/6600>,
        <http://phoible.org/valuesets/6601>,
        <http://phoible.org/valuesets/6602>,
        <http://phoible.org/valuesets/6603>,
        <http://phoible.org/valuesets/6604>,
        <http://phoible.org/valuesets/6605>,
        <http://phoible.org/valuesets/6606>,
        <http://phoible.org/valuesets/6607>,
        <http://phoible.org/valuesets/6608>,
        <http://phoible.org/valuesets/6609>,
        <http://phoible.org/valuesets/6610>,
        <http://phoible.org/valuesets/6611>,
        <http://phoible.org/valuesets/6612>,
        <http://phoible.org/valuesets/6613>,
        <http://phoible.org/valuesets/6614>,
        <http://phoible.org/valuesets/6615>,
        <http://phoible.org/valuesets/6616>,
        <http://phoible.org/valuesets/6617>,
        <http://phoible.org/valuesets/6618>,
        <http://phoible.org/valuesets/6619>,
        <http://phoible.org/valuesets/6620>,
        <http://phoible.org/valuesets/6621>,
        <http://phoible.org/valuesets/6622>,
        <http://phoible.org/valuesets/6623>,
        <http://phoible.org/valuesets/6624>,
        <http://phoible.org/valuesets/6625>,
        <http://phoible.org/valuesets/6626>,
        <http://phoible.org/valuesets/6627>,
        <http://phoible.org/valuesets/6628>,
        <http://phoible.org/valuesets/6629>,
        <http://phoible.org/valuesets/6630>,
        <http://phoible.org/valuesets/6631>,
        <http://phoible.org/valuesets/6632>,
        <http://phoible.org/valuesets/6633>,
        <http://phoible.org/valuesets/6634>,
        <http://phoible.org/valuesets/6635>,
        <http://phoible.org/valuesets/6636>,
        <http://phoible.org/valuesets/6637>,
        <http://phoible.org/valuesets/6638>,
        <http://phoible.org/valuesets/6639>,
        <http://phoible.org/valuesets/6640>,
        <http://phoible.org/valuesets/6641>,
        <http://phoible.org/valuesets/6642>,
        <http://phoible.org/valuesets/6643>,
        <http://phoible.org/valuesets/6644>,
        <http://phoible.org/valuesets/6645>,
        <http://phoible.org/valuesets/6646>,
        <http://phoible.org/valuesets/6647>,
        <http://phoible.org/valuesets/6648>,
        <http://phoible.org/valuesets/6649>,
        <http://phoible.org/valuesets/6650>,
        <http://phoible.org/valuesets/6651>,
        <http://phoible.org/valuesets/6652>,
        <http://phoible.org/valuesets/6653>,
        <http://phoible.org/valuesets/6654>,
        <http://phoible.org/valuesets/6655>,
        <http://phoible.org/valuesets/6656>,
        <http://phoible.org/valuesets/6657>,
        <http://phoible.org/valuesets/6658>,
        <http://phoible.org/valuesets/6659>,
        <http://phoible.org/valuesets/6660>,
        <http://phoible.org/valuesets/6661>,
        <http://phoible.org/valuesets/6662>,
        <http://phoible.org/valuesets/6663>,
        <http://phoible.org/valuesets/6664>,
        <http://phoible.org/valuesets/6665>,
        <http://phoible.org/valuesets/6666>,
        <http://phoible.org/valuesets/6667>,
        <http://phoible.org/valuesets/6668>,
        <http://phoible.org/valuesets/6669>,
        <http://phoible.org/valuesets/6670>,
        <http://phoible.org/valuesets/6671> ;
    dcterms:title "Panjabi (SPA)"@en ;
    void:inDataset <http://phoible.org/> ;
    skos:prefLabel "Panjabi (SPA)"@en .<http://phoible.org/inventories/view/176> rdfs:label "Hindi (SPA)"@en ;
    dcterms:about <http://phoible.org/languages/hin> ;
    dcterms:contributor <http://phoible.org/contributors/SPA> ;
    dcterms:description "Hindi-Urdu"@en ;
    dcterms:hasPart <http://phoible.org/valuesets/6672>,
        <http://phoible.org/valuesets/6673>,
        <http://phoible.org/valuesets/6674>,
        <http://phoible.org/valuesets/6675>,
        <http://phoible.org/valuesets/6676>,
        <http://phoible.org/valuesets/6677>,
        <http://phoible.org/valuesets/6678>,
        <http://phoible.org/valuesets/6679>,
        <http://phoible.org/valuesets/6680>,
        <http://phoible.org/valuesets/6681>,
        <http://phoible.org/valuesets/6682>,
        <http://phoible.org/valuesets/6683>,
        <http://phoible.org/valuesets/6684>,
        <http://phoible.org/valuesets/6685>,
        <http://phoible.org/valuesets/6686>,
        <http://phoible.org/valuesets/6687>,
        <http://phoible.org/valuesets/6688>,
        <http://phoible.org/valuesets/6689>,
        <http://phoible.org/valuesets/6690>,
        <http://phoible.org/valuesets/6691>,
        <http://phoible.org/valuesets/6692>,
        <http://phoible.org/valuesets/6693>,
        <http://phoible.org/valuesets/6694>,
        <http://phoible.org/valuesets/6695>,
        <http://phoible.org/valuesets/6696>,
        <http://phoible.org/valuesets/6697>,
        <http://phoible.org/valuesets/6698>,
        <http://phoible.org/valuesets/6699>,
        <http://phoible.org/valuesets/6700>,
        <http://phoible.org/valuesets/6701>,
        <http://phoible.org/valuesets/6702>,
        <http://phoible.org/valuesets/6703>,
        <http://phoible.org/valuesets/6704>,
        <http://phoible.org/valuesets/6705>,
        <http://phoible.org/valuesets/6706>,
        <http://phoible.org/valuesets/6707>,
        <http://phoible.org/valuesets/6708>,
        <http://phoible.org/valuesets/6709>,
        <http://phoible.org/valuesets/6710>,
        <http://phoible.org/valuesets/6711>,
        <http://phoible.org/valuesets/6712>,
        <http://phoible.org/valuesets/6713>,
        <http://phoible.org/valuesets/6714>,
        <http://phoible.org/valuesets/6715>,
        <http://phoible.org/valuesets/6716>,
        <http://phoible.org/valuesets/6717>,
        <http://phoible.org/valuesets/6718>,
        <http://phoible.org/valuesets/6719>,
        <http://phoible.org/valuesets/6720>,
        <http://phoible.org/valuesets/6721>,
        <http://phoible.org/valuesets/6722>,
        <http://phoible.org/valuesets/6723>,
        <http://phoible.org/valuesets/6724>,
        <http://phoible.org/valuesets/6725>,
        <http://phoible.org/valuesets/6726>,
        <http://phoible.org/valuesets/6727>,
        <http://phoible.org/valuesets/6728>,
        <http://phoible.org/valuesets/6729>,
        <http://phoible.org/valuesets/6730>,
        <http://phoible.org/valuesets/6731>,
        <http://phoible.org/valuesets/6732>,
        <http://phoible.org/valuesets/6733>,
        <http://phoible.org/valuesets/6734>,
        <http://phoible.org/valuesets/6735>,
        <http://phoible.org/valuesets/6736>,
        <http://phoible.org/valuesets/6737>,
        <http://phoible.org/valuesets/6738>,
        <http://phoible.org/valuesets/6739>,
        <http://phoible.org/valuesets/6740>,
        <http://phoible.org/valuesets/6741>,
        <http://phoible.org/valuesets/6742>,
        <http://phoible.org/valuesets/6743>,
        <http://phoible.org/valuesets/6744>,
        <http://phoible.org/valuesets/6745>,
        <http://phoible.org/valuesets/6746>,
        <http://phoible.org/valuesets/6747>,
        <http://phoible.org/valuesets/6748>,
        <http://phoible.org/valuesets/6749>,
        <http://phoible.org/valuesets/6750>,
        <http://phoible.org/valuesets/6751>,
        <http://phoible.org/valuesets/6752>,
        <http://phoible.org/valuesets/6753>,
        <http://phoible.org/valuesets/6754>,
        <http://phoible.org/valuesets/6755>,
        <http://phoible.org/valuesets/6756>,
        <http://phoible.org/valuesets/6757>,
        <http://phoible.org/valuesets/6758>,
        <http://phoible.org/valuesets/6759>,
        <http://phoible.org/valuesets/6760>,
        <http://phoible.org/valuesets/6761>,
        <http://phoible.org/valuesets/6762>,
        <http://phoible.org/valuesets/6763>,
        <http://phoible.org/valuesets/6764>,
        <http://phoible.org/valuesets/6765> ;
    dcterms:title "Hindi (SPA)"@en ;
    void:inDataset <http://phoible.org/> ;
    skos:prefLabel "Hindi (SPA)"@en .<http://phoible.org/inventories/view/177> rdfs:label "Bengali (SPA)"@en ;
    dcterms:about <http://phoible.org/languages/ben> ;
    dcterms:contributor <http://phoible.org/contributors/SPA> ;
    dcterms:description "Bengali"@en ;
    dcterms:hasPart <http://phoible.org/valuesets/6766>,
        <http://phoible.org/valuesets/6767>,
        <http://phoible.org/valuesets/6768>,
        <http://phoible.org/valuesets/6769>,
        <http://phoible.org/valuesets/6770>,
        <http://phoible.org/valuesets/6771>,
        <http://phoible.org/valuesets/6772>,
        <http://phoible.org/valuesets/6773>,
        <http://phoible.org/valuesets/6774>,
        <http://phoible.org/valuesets/6775>,
        <http://phoible.org/valuesets/6776>,
        <http://phoible.org/valuesets/6777>,
        <http://phoible.org/valuesets/6778>,
        <http://phoible.org/valuesets/6779>,
        <http://phoible.org/valuesets/6780>,
        <http://phoible.org/valuesets/6781>,
        <http://phoible.org/valuesets/6782>,
        <http://phoible.org/valuesets/6783>,
        <http://phoible.org/valuesets/6784>,
        <http://phoible.org/valuesets/6785>,
        <http://phoible.org/valuesets/6786>,
        <http://phoible.org/valuesets/6787>,
        <http://phoible.org/valuesets/6788>,
        <http://phoible.org/valuesets/6789>,
        <http://phoible.org/valuesets/6790>,
        <http://phoible.org/valuesets/6791>,
        <http://phoible.org/valuesets/6792>,
        <http://phoible.org/valuesets/6793>,
        <http://phoible.org/valuesets/6794>,
        <http://phoible.org/valuesets/6795>,
        <http://phoible.org/valuesets/6796>,
        <http://phoible.org/valuesets/6797>,
        <http://phoible.org/valuesets/6798>,
        <http://phoible.org/valuesets/6799>,
        <http://phoible.org/valuesets/6800>,
        <http://phoible.org/valuesets/6801>,
        <http://phoible.org/valuesets/6802>,
        <http://phoible.org/valuesets/6803>,
        <http://phoible.org/valuesets/6804>,
        <http://phoible.org/valuesets/6805>,
        <http://phoible.org/valuesets/6806>,
        <http://phoible.org/valuesets/6807>,
        <http://phoible.org/valuesets/6808>,
        <http://phoible.org/valuesets/6809>,
        <http://phoible.org/valuesets/6810>,
        <http://phoible.org/valuesets/6811>,
        <http://phoible.org/valuesets/6812>,
        <http://phoible.org/valuesets/6813>,
        <http://phoible.org/valuesets/6814>,
        <http://phoible.org/valuesets/6815>,
        <http://phoible.org/valuesets/6816>,
        <http://phoible.org/valuesets/6817>,
        <http://phoible.org/valuesets/6818> ;
    dcterms:title "Bengali (SPA)"@en ;
    void:inDataset <http://phoible.org/> ;
    skos:prefLabel "Bengali (SPA)"@en .<http://phoible.org/inventories/view/178> rdfs:label "Sinhala (SPA)"@en ;
    dcterms:about <http://phoible.org/languages/sin> ;
    dcterms:contributor <http://phoible.org/contributors/SPA> ;
    dcterms:description "Sinhalese"@en ;
    dcterms:hasPart <http://phoible.org/valuesets/6819>,
        <http://phoible.org/valuesets/6820>,
        <http://phoible.org/valuesets/6821>,
        <http://phoible.org/valuesets/6822>,
        <http://phoible.org/valuesets/6823>,
        <http://phoible.org/valuesets/6824>,
        <http://phoible.org/valuesets/6825>,
        <http://phoible.org/valuesets/6826>,
        <http://phoible.org/valuesets/6827>,
        <http://phoible.org/valuesets/6828>,
        <http://phoible.org/valuesets/6829>,
        <http://phoible.org/valuesets/6830>,
        <http://phoible.org/valuesets/6831>,
        <http://phoible.org/valuesets/6832>,
        <http://phoible.org/valuesets/6833>,
        <http://phoible.org/valuesets/6834>,
        <http://phoible.org/valuesets/6835>,
        <http://phoible.org/valuesets/6836>,
        <http://phoible.org/valuesets/6837>,
        <http://phoible.org/valuesets/6838>,
        <http://phoible.org/valuesets/6839>,
        <http://phoible.org/valuesets/6840>,
        <http://phoible.org/valuesets/6841>,
        <http://phoible.org/valuesets/6842>,
        <http://phoible.org/valuesets/6843>,
        <http://phoible.org/valuesets/6844>,
        <http://phoible.org/valuesets/6845>,
        <http://phoible.org/valuesets/6846>,
        <http://phoible.org/valuesets/6847>,
        <http://phoible.org/valuesets/6848>,
        <http://phoible.org/valuesets/6849>,
        <http://phoible.org/valuesets/6850>,
        <http://phoible.org/valuesets/6851>,
        <http://phoible.org/valuesets/6852>,
        <http://phoible.org/valuesets/6853>,
        <http://phoible.org/valuesets/6854>,
        <http://phoible.org/valuesets/6855>,
        <http://phoible.org/valuesets/6856>,
        <http://phoible.org/valuesets/6857>,
        <http://phoible.org/valuesets/6858>,
        <http://phoible.org/valuesets/6859>,
        <http://phoible.org/valuesets/6860>,
        <http://phoible.org/valuesets/6861>,
        <http://phoible.org/valuesets/6862>,
        <http://phoible.org/valuesets/6863>,
        <http://phoible.org/valuesets/6864>,
        <http://phoible.org/valuesets/6865>,
        <http://phoible.org/valuesets/6866>,
        <http://phoible.org/valuesets/6867>,
        <http://phoible.org/valuesets/6868>,
        <http://phoible.org/valuesets/6869>,
        <http://phoible.org/valuesets/6870>,
        <http://phoible.org/valuesets/6871> ;
    dcterms:title "Sinhala (SPA)"@en ;
    void:inDataset <http://phoible.org/> ;
    skos:prefLabel "Sinhala (SPA)"@en .<http://phoible.org/inventories/view/179> rdfs:label "Basque (SPA)"@en ;
    dcterms:about <http://phoible.org/languages/eus> ;
    dcterms:contributor <http://phoible.org/contributors/SPA> ;
    dcterms:description "Basque"@en ;
    dcterms:hasPart <http://phoible.org/valuesets/6872>,
        <http://phoible.org/valuesets/6873>,
        <http://phoible.org/valuesets/6874>,
        <http://phoible.org/valuesets/6875>,
        <http://phoible.org/valuesets/6876>,
        <http://phoible.org/valuesets/6877>,
        <http://phoible.org/valuesets/6878>,
        <http://phoible.org/valuesets/6879>,
        <http://phoible.org/valuesets/6880>,
        <http://phoible.org/valuesets/6881>,
        <http://phoible.org/valuesets/6882>,
        <http://phoible.org/valuesets/6883>,
        <http://phoible.org/valuesets/6884>,
        <http://phoible.org/valuesets/6885>,
        <http://phoible.org/valuesets/6886>,
        <http://phoible.org/valuesets/6887>,
        <http://phoible.org/valuesets/6888>,
        <http://phoible.org/valuesets/6889>,
        <http://phoible.org/valuesets/6890>,
        <http://phoible.org/valuesets/6891>,
        <http://phoible.org/valuesets/6892>,
        <http://phoible.org/valuesets/6893>,
        <http://phoible.org/valuesets/6894>,
        <http://phoible.org/valuesets/6895>,
        <http://phoible.org/valuesets/6896>,
        <http://phoible.org/valuesets/6897>,
        <http://phoible.org/valuesets/6898>,
        <http://phoible.org/valuesets/6899> ;
    dcterms:title "Basque (SPA)"@en ;
    void:inDataset <http://phoible.org/> ;
    skos:prefLabel "Basque (SPA)"@en .<http://phoible.org/inventories/view/180> rdfs:label "Finnish (SPA)"@en ;
    dcterms:about <http://phoible.org/languages/fin> ;
    dcterms:contributor <http://phoible.org/contributors/SPA> ;
    dcterms:description "Finnish"@en ;
    dcterms:hasPart <http://phoible.org/valuesets/6900>,
        <http://phoible.org/valuesets/6901>,
        <http://phoible.org/valuesets/6902>,
        <http://phoible.org/valuesets/6903>,
        <http://phoible.org/valuesets/6904>,
        <http://phoible.org/valuesets/6905>,
        <http://phoible.org/valuesets/6906>,
        <http://phoible.org/valuesets/6907>,
        <http://phoible.org/valuesets/6908>,
        <http://phoible.org/valuesets/6909>,
        <http://phoible.org/valuesets/6910>,
        <http://phoible.org/valuesets/6911>,
        <http://phoible.org/valuesets/6912>,
        <http://phoible.org/valuesets/6913>,
        <http://phoible.org/valuesets/6914>,
        <http://phoible.org/valuesets/6915>,
        <http://phoible.org/valuesets/6916>,
        <http://phoible.org/valuesets/6917>,
        <http://phoible.org/valuesets/6918>,
        <http://phoible.org/valuesets/6919>,
        <http://phoible.org/valuesets/6920>,
        <http://phoible.org/valuesets/6921>,
        <http://phoible.org/valuesets/6922>,
        <http://phoible.org/valuesets/6923>,
        <http://phoible.org/valuesets/6924>,
        <http://phoible.org/valuesets/6925>,
        <http://phoible.org/valuesets/6926>,
        <http://phoible.org/valuesets/6927>,
        <http://phoible.org/valuesets/6928>,
        <http://phoible.org/valuesets/6929>,
        <http://phoible.org/valuesets/6930>,
        <http://phoible.org/valuesets/6931>,
        <http://phoible.org/valuesets/6932>,
        <http://phoible.org/valuesets/6933>,
        <http://phoible.org/valuesets/6934>,
        <http://phoible.org/valuesets/6935>,
        <http://phoible.org/valuesets/6936>,
        <http://phoible.org/valuesets/6937>,
        <http://phoible.org/valuesets/6938>,
        <http://phoible.org/valuesets/6939>,
        <http://phoible.org/valuesets/6940>,
        <http://phoible.org/valuesets/6941> ;
    dcterms:title "Finnish (SPA)"@en ;
    void:inDataset <http://phoible.org/> ;
    skos:prefLabel "Finnish (SPA)"@en .<http://phoible.org/inventories/view/181> rdfs:label "Eastern Mari (SPA)"@en ;
    dcterms:about <http://phoible.org/languages/mhr> ;
    dcterms:contributor <http://phoible.org/contributors/SPA> ;
    dcterms:description "Cheremis"@en ;
    dcterms:hasPart <http://phoible.org/valuesets/6942>,
        <http://phoible.org/valuesets/6943>,
        <http://phoible.org/valuesets/6944>,
        <http://phoible.org/valuesets/6945>,
        <http://phoible.org/valuesets/6946>,
        <http://phoible.org/valuesets/6947>,
        <http://phoible.org/valuesets/6948>,
        <http://phoible.org/valuesets/6949>,
        <http://phoible.org/valuesets/6950>,
        <http://phoible.org/valuesets/6951>,
        <http://phoible.org/valuesets/6952>,
        <http://phoible.org/valuesets/6953>,
        <http://phoible.org/valuesets/6954>,
        <http://phoible.org/valuesets/6955>,
        <http://phoible.org/valuesets/6956>,
        <http://phoible.org/valuesets/6957>,
        <http://phoible.org/valuesets/6958>,
        <http://phoible.org/valuesets/6959>,
        <http://phoible.org/valuesets/6960>,
        <http://phoible.org/valuesets/6961>,
        <http://phoible.org/valuesets/6962>,
        <http://phoible.org/valuesets/6963>,
        <http://phoible.org/valuesets/6964>,
        <http://phoible.org/valuesets/6965>,
        <http://phoible.org/valuesets/6966>,
        <http://phoible.org/valuesets/6967>,
        <http://phoible.org/valuesets/6968>,
        <http://phoible.org/valuesets/6969>,
        <http://phoible.org/valuesets/6970>,
        <http://phoible.org/valuesets/6971>,
        <http://phoible.org/valuesets/6972>,
        <http://phoible.org/valuesets/6973>,
        <http://phoible.org/valuesets/6974>,
        <http://phoible.org/valuesets/6975> ;
    dcterms:title "Eastern Mari (SPA)"@en ;
    void:inDataset <http://phoible.org/> ;
    skos:prefLabel "Eastern Mari (SPA)"@en .<http://phoible.org/inventories/view/182> rdfs:label "Komi-Zyrian (SPA)"@en ;
    dcterms:about <http://phoible.org/languages/kpv> ;
    dcterms:contributor <http://phoible.org/contributors/SPA> ;
    dcterms:description "Komi"@en ;
    dcterms:hasPart <http://phoible.org/valuesets/6976>,
        <http://phoible.org/valuesets/6977>,
        <http://phoible.org/valuesets/6978>,
        <http://phoible.org/valuesets/6979>,
        <http://phoible.org/valuesets/6980>,
        <http://phoible.org/valuesets/6981>,
        <http://phoible.org/valuesets/6982>,
        <http://phoible.org/valuesets/6983>,
        <http://phoible.org/valuesets/6984>,
        <http://phoible.org/valuesets/6985>,
        <http://phoible.org/valuesets/6986>,
        <http://phoible.org/valuesets/6987>,
        <http://phoible.org/valuesets/6988>,
        <http://phoible.org/valuesets/6989>,
        <http://phoible.org/valuesets/6990>,
        <http://phoible.org/valuesets/6991>,
        <http://phoible.org/valuesets/6992>,
        <http://phoible.org/valuesets/6993>,
        <http://phoible.org/valuesets/6994>,
        <http://phoible.org/valuesets/6995>,
        <http://phoible.org/valuesets/6996>,
        <http://phoible.org/valuesets/6997>,
        <http://phoible.org/valuesets/6998>,
        <http://phoible.org/valuesets/6999>,
        <http://phoible.org/valuesets/7000>,
        <http://phoible.org/valuesets/7001>,
        <http://phoible.org/valuesets/7002>,
        <http://phoible.org/valuesets/7003>,
        <http://phoible.org/valuesets/7004>,
        <http://phoible.org/valuesets/7005>,
        <http://phoible.org/valuesets/7006>,
        <http://phoible.org/valuesets/7007>,
        <http://phoible.org/valuesets/7008>,
        <http://phoible.org/valuesets/7009>,
        <http://phoible.org/valuesets/7010>,
        <http://phoible.org/valuesets/7011> ;
    dcterms:title "Komi-Zyrian (SPA)"@en ;
    void:inDataset <http://phoible.org/> ;
    skos:prefLabel "Komi-Zyrian (SPA)"@en .<http://phoible.org/inventories/view/183> rdfs:label "Hungarian (SPA)"@en ;
    dcterms:about <http://phoible.org/languages/hun> ;
    dcterms:contributor <http://phoible.org/contributors/SPA> ;
    dcterms:description "Hungarian"@en ;
    dcterms:hasPart <http://phoible.org/valuesets/7012>,
        <http://phoible.org/valuesets/7013>,
        <http://phoible.org/valuesets/7014>,
        <http://phoible.org/valuesets/7015>,
        <http://phoible.org/valuesets/7016>,
        <http://phoible.org/valuesets/7017>,
        <http://phoible.org/valuesets/7018>,
        <http://phoible.org/valuesets/7019>,
        <http://phoible.org/valuesets/7020>,
        <http://phoible.org/valuesets/7021>,
        <http://phoible.org/valuesets/7022>,
        <http://phoible.org/valuesets/7023>,
        <http://phoible.org/valuesets/7024>,
        <http://phoible.org/valuesets/7025>,
        <http://phoible.org/valuesets/7026>,
        <http://phoible.org/valuesets/7027>,
        <http://phoible.org/valuesets/7028>,
        <http://phoible.org/valuesets/7029>,
        <http://phoible.org/valuesets/7030>,
        <http://phoible.org/valuesets/7031>,
        <http://phoible.org/valuesets/7032>,
        <http://phoible.org/valuesets/7033>,
        <http://phoible.org/valuesets/7034>,
        <http://phoible.org/valuesets/7035>,
        <http://phoible.org/valuesets/7036>,
        <http://phoible.org/valuesets/7037>,
        <http://phoible.org/valuesets/7038>,
        <http://phoible.org/valuesets/7039>,
        <http://phoible.org/valuesets/7040>,
        <http://phoible.org/valuesets/7041>,
        <http://phoible.org/valuesets/7042>,
        <http://phoible.org/valuesets/7043>,
        <http://phoible.org/valuesets/7044>,
        <http://phoible.org/valuesets/7045>,
        <http://phoible.org/valuesets/7046>,
        <http://phoible.org/valuesets/7047>,
        <http://phoible.org/valuesets/7048>,
        <http://phoible.org/valuesets/7049>,
        <http://phoible.org/valuesets/7050>,
        <http://phoible.org/valuesets/7051>,
        <http://phoible.org/valuesets/7052>,
        <http://phoible.org/valuesets/7053>,
        <http://phoible.org/valuesets/7054>,
        <http://phoible.org/valuesets/7055>,
        <http://phoible.org/valuesets/7056>,
        <http://phoible.org/valuesets/7057>,
        <http://phoible.org/valuesets/7058>,
        <http://phoible.org/valuesets/7059>,
        <http://phoible.org/valuesets/7060>,
        <http://phoible.org/valuesets/7061>,
        <http://phoible.org/valuesets/7062>,
        <http://phoible.org/valuesets/7063>,
        <http://phoible.org/valuesets/7064>,
        <http://phoible.org/valuesets/7065>,
        <http://phoible.org/valuesets/7066>,
        <http://phoible.org/valuesets/7067>,
        <http://phoible.org/valuesets/7068>,
        <http://phoible.org/valuesets/7069>,
        <http://phoible.org/valuesets/7070>,
        <http://phoible.org/valuesets/7071>,
        <http://phoible.org/valuesets/7072>,
        <http://phoible.org/valuesets/7073>,
        <http://phoible.org/valuesets/7074>,
        <http://phoible.org/valuesets/7075>,
        <http://phoible.org/valuesets/7076> ;
    dcterms:title "Hungarian (SPA)"@en ;
    void:inDataset <http://phoible.org/> ;
    skos:prefLabel "Hungarian (SPA)"@en .<http://phoible.org/inventories/view/184> rdfs:label "Khanty (SPA)"@en ;
    dcterms:about <http://phoible.org/languages/kca> ;
    dcterms:contributor <http://phoible.org/contributors/SPA> ;
    dcterms:description "Ostyak"@en ;
    dcterms:hasPart <http://phoible.org/valuesets/7077>,
        <http://phoible.org/valuesets/7078>,
        <http://phoible.org/valuesets/7079>,
        <http://phoible.org/valuesets/7080>,
        <http://phoible.org/valuesets/7081>,
        <http://phoible.org/valuesets/7082>,
        <http://phoible.org/valuesets/7083>,
        <http://phoible.org/valuesets/7084>,
        <http://phoible.org/valuesets/7085>,
        <http://phoible.org/valuesets/7086>,
        <http://phoible.org/valuesets/7087>,
        <http://phoible.org/valuesets/7088>,
        <http://phoible.org/valuesets/7089>,
        <http://phoible.org/valuesets/7090>,
        <http://phoible.org/valuesets/7091>,
        <http://phoible.org/valuesets/7092>,
        <http://phoible.org/valuesets/7093>,
        <http://phoible.org/valuesets/7094>,
        <http://phoible.org/valuesets/7095>,
        <http://phoible.org/valuesets/7096>,
        <http://phoible.org/valuesets/7097>,
        <http://phoible.org/valuesets/7098>,
        <http://phoible.org/valuesets/7099>,
        <http://phoible.org/valuesets/7100>,
        <http://phoible.org/valuesets/7101>,
        <http://phoible.org/valuesets/7102>,
        <http://phoible.org/valuesets/7103>,
        <http://phoible.org/valuesets/7104>,
        <http://phoible.org/valuesets/7105>,
        <http://phoible.org/valuesets/7106>,
        <http://phoible.org/valuesets/7107>,
        <http://phoible.org/valuesets/7108> ;
    dcterms:title "Khanty (SPA)"@en ;
    void:inDataset <http://phoible.org/> ;
    skos:prefLabel "Khanty (SPA)"@en .<http://phoible.org/inventories/view/185> rdfs:label "Nenets (SPA)"@en ;
    dcterms:about <http://phoible.org/languages/yrk> ;
    dcterms:contributor <http://phoible.org/contributors/SPA> ;
    dcterms:description "Yurak"@en ;
    dcterms:hasPart <http://phoible.org/valuesets/7109>,
        <http://phoible.org/valuesets/7110>,
        <http://phoible.org/valuesets/7111>,
        <http://phoible.org/valuesets/7112>,
        <http://phoible.org/valuesets/7113>,
        <http://phoible.org/valuesets/7114>,
        <http://phoible.org/valuesets/7115>,
        <http://phoible.org/valuesets/7116>,
        <http://phoible.org/valuesets/7117>,
        <http://phoible.org/valuesets/7118>,
        <http://phoible.org/valuesets/7119>,
        <http://phoible.org/valuesets/7120>,
        <http://phoible.org/valuesets/7121>,
        <http://phoible.org/valuesets/7122>,
        <http://phoible.org/valuesets/7123>,
        <http://phoible.org/valuesets/7124>,
        <http://phoible.org/valuesets/7125>,
        <http://phoible.org/valuesets/7126>,
        <http://phoible.org/valuesets/7127>,
        <http://phoible.org/valuesets/7128>,
        <http://phoible.org/valuesets/7129>,
        <http://phoible.org/valuesets/7130>,
        <http://phoible.org/valuesets/7131>,
        <http://phoible.org/valuesets/7132>,
        <http://phoible.org/valuesets/7133>,
        <http://phoible.org/valuesets/7134>,
        <http://phoible.org/valuesets/7135>,
        <http://phoible.org/valuesets/7136>,
        <http://phoible.org/valuesets/7137>,
        <http://phoible.org/valuesets/7138>,
        <http://phoible.org/valuesets/7139>,
        <http://phoible.org/valuesets/7140>,
        <http://phoible.org/valuesets/7141>,
        <http://phoible.org/valuesets/7142> ;
    dcterms:title "Nenets (SPA)"@en ;
    void:inDataset <http://phoible.org/> ;
    skos:prefLabel "Nenets (SPA)"@en .<http://phoible.org/inventories/view/186> rdfs:label "Nuclear Turkish (SPA)"@en ;
    dcterms:about <http://phoible.org/languages/tur> ;
    dcterms:contributor <http://phoible.org/contributors/SPA> ;
    dcterms:description "Turkish"@en ;
    dcterms:hasPart <http://phoible.org/valuesets/7143>,
        <http://phoible.org/valuesets/7144>,
        <http://phoible.org/valuesets/7145>,
        <http://phoible.org/valuesets/7146>,
        <http://phoible.org/valuesets/7147>,
        <http://phoible.org/valuesets/7148>,
        <http://phoible.org/valuesets/7149>,
        <http://phoible.org/valuesets/7150>,
        <http://phoible.org/valuesets/7151>,
        <http://phoible.org/valuesets/7152>,
        <http://phoible.org/valuesets/7153>,
        <http://phoible.org/valuesets/7154>,
        <http://phoible.org/valuesets/7155>,
        <http://phoible.org/valuesets/7156>,
        <http://phoible.org/valuesets/7157>,
        <http://phoible.org/valuesets/7158>,
        <http://phoible.org/valuesets/7159>,
        <http://phoible.org/valuesets/7160>,
        <http://phoible.org/valuesets/7161>,
        <http://phoible.org/valuesets/7162>,
        <http://phoible.org/valuesets/7163>,
        <http://phoible.org/valuesets/7164>,
        <http://phoible.org/valuesets/7165>,
        <http://phoible.org/valuesets/7166>,
        <http://phoible.org/valuesets/7167>,
        <http://phoible.org/valuesets/7168>,
        <http://phoible.org/valuesets/7169>,
        <http://phoible.org/valuesets/7170>,
        <http://phoible.org/valuesets/7171>,
        <http://phoible.org/valuesets/7172>,
        <http://phoible.org/valuesets/7173>,
        <http://phoible.org/valuesets/7174>,
        <http://phoible.org/valuesets/7175>,
        <http://phoible.org/valuesets/7176>,
        <http://phoible.org/valuesets/7177>,
        <http://phoible.org/valuesets/7178>,
        <http://phoible.org/valuesets/7179>,
        <http://phoible.org/valuesets/7180>,
        <http://phoible.org/valuesets/7181>,
        <http://phoible.org/valuesets/7182> ;
    dcterms:title "Nuclear Turkish (SPA)"@en ;
    void:inDataset <http://phoible.org/> ;
    skos:prefLabel "Nuclear Turkish (SPA)"@en .<http://phoible.org/inventories/view/187> rdfs:label "South Azerbaijani (SPA)"@en ;
    dcterms:about <http://phoible.org/languages/azb> ;
    dcterms:contributor <http://phoible.org/contributors/SPA> ;
    dcterms:description "Azerbaijani"@en ;
    dcterms:hasPart <http://phoible.org/valuesets/7183>,
        <http://phoible.org/valuesets/7184>,
        <http://phoible.org/valuesets/7185>,
        <http://phoible.org/valuesets/7186>,
        <http://phoible.org/valuesets/7187>,
        <http://phoible.org/valuesets/7188>,
        <http://phoible.org/valuesets/7189>,
        <http://phoible.org/valuesets/7190>,
        <http://phoible.org/valuesets/7191>,
        <http://phoible.org/valuesets/7192>,
        <http://phoible.org/valuesets/7193>,
        <http://phoible.org/valuesets/7194>,
        <http://phoible.org/valuesets/7195>,
        <http://phoible.org/valuesets/7196>,
        <http://phoible.org/valuesets/7197>,
        <http://phoible.org/valuesets/7198>,
        <http://phoible.org/valuesets/7199>,
        <http://phoible.org/valuesets/7200>,
        <http://phoible.org/valuesets/7201>,
        <http://phoible.org/valuesets/7202>,
        <http://phoible.org/valuesets/7203>,
        <http://phoible.org/valuesets/7204>,
        <http://phoible.org/valuesets/7205>,
        <http://phoible.org/valuesets/7206>,
        <http://phoible.org/valuesets/7207>,
        <http://phoible.org/valuesets/7208>,
        <http://phoible.org/valuesets/7209>,
        <http://phoible.org/valuesets/7210>,
        <http://phoible.org/valuesets/7211>,
        <http://phoible.org/valuesets/7212>,
        <http://phoible.org/valuesets/7213>,
        <http://phoible.org/valuesets/7214>,
        <http://phoible.org/valuesets/7215>,
        <http://phoible.org/valuesets/7216> ;
    dcterms:title "South Azerbaijani (SPA)"@en ;
    void:inDataset <http://phoible.org/> ;
    skos:prefLabel "South Azerbaijani (SPA)"@en .<http://phoible.org/inventories/view/188> rdfs:label "Kirghiz (SPA)"@en ;
    dcterms:about <http://phoible.org/languages/kir> ;
    dcterms:contributor <http://phoible.org/contributors/SPA> ;
    dcterms:description "Kirghiz"@en ;
    dcterms:hasPart <http://phoible.org/valuesets/7217>,
        <http://phoible.org/valuesets/7218>,
        <http://phoible.org/valuesets/7219>,
        <http://phoible.org/valuesets/7220>,
        <http://phoible.org/valuesets/7221>,
        <http://phoible.org/valuesets/7222>,
        <http://phoible.org/valuesets/7223>,
        <http://phoible.org/valuesets/7224>,
        <http://phoible.org/valuesets/7225>,
        <http://phoible.org/valuesets/7226>,
        <http://phoible.org/valuesets/7227>,
        <http://phoible.org/valuesets/7228>,
        <http://phoible.org/valuesets/7229>,
        <http://phoible.org/valuesets/7230>,
        <http://phoible.org/valuesets/7231>,
        <http://phoible.org/valuesets/7232>,
        <http://phoible.org/valuesets/7233>,
        <http://phoible.org/valuesets/7234>,
        <http://phoible.org/valuesets/7235>,
        <http://phoible.org/valuesets/7236>,
        <http://phoible.org/valuesets/7237>,
        <http://phoible.org/valuesets/7238>,
        <http://phoible.org/valuesets/7239>,
        <http://phoible.org/valuesets/7240>,
        <http://phoible.org/valuesets/7241>,
        <http://phoible.org/valuesets/7242>,
        <http://phoible.org/valuesets/7243>,
        <http://phoible.org/valuesets/7244>,
        <http://phoible.org/valuesets/7245>,
        <http://phoible.org/valuesets/7246>,
        <http://phoible.org/valuesets/7247>,
        <http://phoible.org/valuesets/7248>,
        <http://phoible.org/valuesets/7249>,
        <http://phoible.org/valuesets/7250>,
        <http://phoible.org/valuesets/7251>,
        <http://phoible.org/valuesets/7252> ;
    dcterms:title "Kirghiz (SPA)"@en ;
    void:inDataset <http://phoible.org/> ;
    skos:prefLabel "Kirghiz (SPA)"@en .<http://phoible.org/inventories/view/189> rdfs:label "Chuvash (SPA)"@en ;
    dcterms:about <http://phoible.org/languages/chv> ;
    dcterms:contributor <http://phoible.org/contributors/SPA> ;
    dcterms:description "Chuvash"@en ;
    dcterms:hasPart <http://phoible.org/valuesets/7253>,
        <http://phoible.org/valuesets/7254>,
        <http://phoible.org/valuesets/7255>,
        <http://phoible.org/valuesets/7256>,
        <http://phoible.org/valuesets/7257>,
        <http://phoible.org/valuesets/7258>,
        <http://phoible.org/valuesets/7259>,
        <http://phoible.org/valuesets/7260>,
        <http://phoible.org/valuesets/7261>,
        <http://phoible.org/valuesets/7262>,
        <http://phoible.org/valuesets/7263>,
        <http://phoible.org/valuesets/7264>,
        <http://phoible.org/valuesets/7265>,
        <http://phoible.org/valuesets/7266>,
        <http://phoible.org/valuesets/7267>,
        <http://phoible.org/valuesets/7268>,
        <http://phoible.org/valuesets/7269>,
        <http://phoible.org/valuesets/7270>,
        <http://phoible.org/valuesets/7271>,
        <http://phoible.org/valuesets/7272>,
        <http://phoible.org/valuesets/7273>,
        <http://phoible.org/valuesets/7274>,
        <http://phoible.org/valuesets/7275>,
        <http://phoible.org/valuesets/7276>,
        <http://phoible.org/valuesets/7277>,
        <http://phoible.org/valuesets/7278>,
        <http://phoible.org/valuesets/7279>,
        <http://phoible.org/valuesets/7280>,
        <http://phoible.org/valuesets/7281>,
        <http://phoible.org/valuesets/7282>,
        <http://phoible.org/valuesets/7283>,
        <http://phoible.org/valuesets/7284>,
[truncated: 80,305,720 more chars]
