# Supplementary material for: Investigating environmental effects on phonology using diachronic models
Source: Evol Hum Sci. 2024 Jan 3;6:e8. doi: 10.1017/ehs.2023.33 (PMC10955398; doi:10.1017/ehs.2023.33)
Supplement: Hartmann et al. supplementary material 4 — Hartmann et al. supplementary material [file S2513843X23000336sup004.zip › TonesClimateGeoPhylo_Public-1.0/data/phonology/phoible.csv]

InventoryID	Glottocode	ISO6393	LanguageName	SpecificDialect	GlyphID	Phoneme	Allophones	Marginal	SegmentClass	Source	tone	stress	syllabic	short	long	consonantal	sonorant	continuant	delayedRelease	approximant	tap	trill	nasal	lateral	labial	round	labiodental	coronal	anterior	distributed	strident	dorsal	high	low	front	back	tense	retractedTongueRoot	advancedTongueRoot	periodicGlottalSource	epilaryngealSource	spreadGlottis	constrictedGlottis	fortis	raisedLarynxEjective	loweredLarynxImplosive	click
1	kore1280	kor	Korean	NA	0068	h	ç h ɦ	NA	consonant	spa	0	-	-	-	-	-	-	+	+	-	-	-	-	-	-	0	0	-	0	0	0	-	0	0	0	0	0	0	0	-	-	+	-	-	-	-	-
1	kore1280	kor	Korean	NA	006A	j	j	NA	consonant	spa	0	-	-	-	-	-	+	+	0	+	-	-	-	-	-	0	0	-	0	0	0	+	+	-	+	-	+	0	0	+	-	-	-	-	-	-	-
1	kore1280	kor	Korean	NA	006B	k	k̚ ɡ k	NA	consonant	spa	0	-	-	-	-	+	-	-	-	-	-	-	-	-	-	0	0	-	0	0	0	+	+	-	-	-	0	0	0	-	-	-	-	-	-	-	-
1	kore1280	kor	Korean	NA	006B+02B0	kʰ	kʰ	NA	consonant	spa	0	-	-	-	-	+	-	-	-	-	-	-	-	-	-	0	0	-	0	0	0	+	+	-	-	-	0	0	0	-	-	+	-	-	-	-	-
1	kore1280	kor	Korean	NA	006B+02C0	kˀ	kˀ	NA	consonant	spa	0	-	-	-	-	+	-	-	-	-	-	-	-	-	-	0	0	-	0	0	0	+	+	-	-	-	0	0	0	-	-	-	+	-	-	-	-
1	kore1280	kor	Korean	NA	006C	l	ɾ l lʲ	NA	consonant	spa	0	-	-	-	-	+	+	+	0	+	-	-	-	+	-	0	0	+	+	-	-	-	0	0	0	0	0	0	0	+	-	-	-	-	-	-	-
1	kore1280	kor	Korean	NA	006D	m	mb m	NA	consonant	spa	0	-	-	-	-	+	+	-	0	-	-	-	+	-	+	-	-	-	0	0	0	-	0	0	0	0	0	0	0	+	-	-	-	-	-	-	-
1	kore1280	kor	Korean	NA	006E	n	nd nʲ n̚ n	NA	consonant	spa	0	-	-	-	-	+	+	-	0	-	-	-	+	-	-	0	0	+	+	-	-	-	0	0	0	0	0	0	0	+	-	-	-	-	-	-	-
1	kore1280	kor	Korean	NA	0070	p	p b p̚	NA	consonant	spa	0	-	-	-	-	+	-	-	-	-	-	-	-	-	+	-	-	-	0	0	0	-	0	0	0	0	0	0	0	-	-	-	-	-	-	-	-
1	kore1280	kor	Korean	NA	0070+02B0	pʰ	pʰ	NA	consonant	spa	0	-	-	-	-	+	-	-	-	-	-	-	-	-	+	-	-	-	0	0	0	-	0	0	0	0	0	0	0	-	-	+	-	-	-	-	-
1	kore1280	kor	Korean	NA	0070+02C0	pˀ	pˀ	NA	consonant	spa	0	-	-	-	-	+	-	-	-	-	-	-	-	-	+	-	-	-	0	0	0	-	0	0	0	0	0	0	0	-	-	-	+	-	-	-	-
1	kore1280	kor	Korean	NA	0073	s	s z ʃ	NA	consonant	spa	0	-	-	-	-	+	-	+	+	-	-	-	-	-	-	0	0	+	+	-	+	-	0	0	0	0	0	0	0	-	-	-	-	-	-	-	-
1	kore1280	kor	Korean	NA	0073+02C0	sˀ	sˀ	NA	consonant	spa	0	-	-	-	-	+	-	+	+	-	-	-	-	-	-	0	0	+	+	-	+	-	0	0	0	0	0	0	0	-	-	-	+	-	-	-	-
1	kore1280	kor	Korean	NA	0074	t	d t t̚	NA	consonant	spa	0	-	-	-	-	+	-	-	-	-	-	-	-	-	-	0	0	+	+	-	-	-	0	0	0	0	0	0	0	-	-	-	-	-	-	-	-
1	kore1280	kor	Korean	NA	0074+02B0	tʰ	tʰ	NA	consonant	spa	0	-	-	-	-	+	-	-	-	-	-	-	-	-	-	0	0	+	+	-	-	-	0	0	0	0	0	0	0	-	-	+	-	-	-	-	-
1	kore1280	kor	Korean	NA	0074+02C0	tˀ	tˀ	NA	consonant	spa	0	-	-	-	-	+	-	-	-	-	-	-	-	-	-	0	0	+	+	-	-	-	0	0	0	0	0	0	0	-	-	-	+	-	-	-	-
1	kore1280	kor	Korean	NA	0074+0320+0283	t̠ʃ	ts t̠ʃ d̠ʒ	NA	consonant	spa	0	-	-	-	-	+	-	-	+	-	-	-	-	-	-	0	0	+	-	+	+	-	0	0	0	0	0	0	0	-	-	-	-	-	-	-	-
1	kore1280	kor	Korean	NA	0074+0320+0283+02B0	t̠ʃʰ	t̠ʃʰ	NA	consonant	spa	0	-	-	-	-	+	-	-	+	-	-	-	-	-	-	0	0	+	-	+	+	-	0	0	0	0	0	0	0	-	-	+	-	-	-	-	-
1	kore1280	kor	Korean	NA	0074+0320+0283+02C0	t̠ʃˀ	t̠ʃˀ	NA	consonant	spa	0	-	-	-	-	+	-	-	+	-	-	-	-	-	-	0	0	+	-	+	+	-	0	0	0	0	0	0	0	-	-	-	+	-	-	-	-
1	kore1280	kor	Korean	NA	0077	w	w	NA	consonant	spa	0	-	-	-	-	-	+	+	0	+	-	-	-	-	+	+	-	-	0	0	0	+	+	-	-	+	+	0	0	+	-	-	-	-	-	-	-
1	kore1280	kor	Korean	NA	014B	ŋ	ŋ	NA	consonant	spa	0	-	-	-	-	+	+	-	0	-	-	-	+	-	-	0	0	-	0	0	0	+	+	-	-	-	0	0	0	+	-	-	-	-	-	-	-
1	kore1280	kor	Korean	NA	0294	ʔ	ʔ	NA	consonant	spa	0	-	-	-	-	+	-	-	-	-	-	-	-	-	-	0	0	-	0	0	0	-	0	0	0	0	0	0	0	-	-	-	+	-	-	-	-
1	kore1280	kor	Korean	NA	0061	a	a	NA	vowel	spa	0	-	+	-	-	-	+	+	0	+	-	-	-	-	-	0	0	-	0	0	0	+	-	+	-	-	0	-	-	+	-	-	-	0	-	-	0
1	kore1280	kor	Korean	NA	0061+02D0	aː	aː	NA	vowel	spa	0	-	+	-	+	-	+	+	0	+	-	-	-	-	-	0	0	-	0	0	0	+	-	+	-	-	0	-	-	+	-	-	-	0	-	-	0
1	kore1280	kor	Korean	NA	0065	e	e	NA	vowel	spa	0	-	+	-	-	-	+	+	0	+	-	-	-	-	-	0	0	-	0	0	0	+	-	-	+	-	+	-	-	+	-	-	-	0	-	-	0
1	kore1280	kor	Korean	NA	0065+02D0	eː	eː	NA	vowel	spa	0	-	+	-	+	-	+	+	0	+	-	-	-	-	-	0	0	-	0	0	0	+	-	-	+	-	+	-	-	+	-	-	-	0	-	-	0
1	kore1280	kor	Korean	NA	0069	i	i	NA	vowel	spa	0	-	+	-	-	-	+	+	0	+	-	-	-	-	-	0	0	-	0	0	0	+	+	-	+	-	+	-	-	+	-	-	-	0	-	-	0
1	kore1280	kor	Korean	NA	0069+02D0	iː	iː	NA	vowel	spa	0	-	+	-	+	-	+	+	0	+	-	-	-	-	-	0	0	-	0	0	0	+	+	-	+	-	+	-	-	+	-	-	-	0	-	-	0
1	kore1280	kor	Korean	NA	006F	o	o	NA	vowel	spa	0	-	+	-	-	-	+	+	0	+	-	-	-	-	+	+	-	-	0	0	0	+	-	-	-	+	+	-	-	+	-	-	-	0	-	-	0
1	kore1280	kor	Korean	NA	006F+02D0	oː	oː	NA	vowel	spa	0	-	+	-	+	-	+	+	0	+	-	-	-	-	+	+	-	-	0	0	0	+	-	-	-	+	+	-	-	+	-	-	-	0	-	-	0
1	kore1280	kor	Korean	NA	0075	u	u	NA	vowel	spa	0	-	+	-	-	-	+	+	0	+	-	-	-	-	+	+	-	-	0	0	0	+	+	-	-	+	+	-	-	+	-	-	-	0	-	-	0
1	kore1280	kor	Korean	NA	0075+02D0	uː	uː	NA	vowel	spa	0	-	+	-	+	-	+	+	0	+	-	-	-	-	+	+	-	-	0	0	0	+	+	-	-	+	+	-	-	+	-	-	-	0	-	-	0
1	kore1280	kor	Korean	NA	0079	y	y	NA	vowel	spa	0	-	+	-	-	-	+	+	0	+	-	-	-	-	+	+	-	-	0	0	0	+	+	-	+	-	+	-	-	+	-	-	-	0	-	-	0
1	kore1280	kor	Korean	NA	00E6	æ	ɛ æ	NA	vowel	spa	0	-	+	-	-	-	+	+	0	+	-	-	-	-	-	0	0	-	0	0	0	+	-	+	+	-	0	-	-	+	-	-	-	0	-	-	0
1	kore1280	kor	Korean	NA	00E6+02D0	æː	æː	NA	vowel	spa	0	-	+	-	+	-	+	+	0	+	-	-	-	-	-	0	0	-	0	0	0	+	-	+	+	-	0	-	-	+	-	-	-	0	-	-	0
1	kore1280	kor	Korean	NA	00F8	ø	ø	NA	vowel	spa	0	-	+	-	-	-	+	+	0	+	-	-	-	-	+	+	-	-	0	0	0	+	-	-	+	-	+	-	-	+	-	-	-	0	-	-	0
1	kore1280	kor	Korean	NA	0264	ɤ	ɤ	NA	vowel	spa	0	-	+	-	-	-	+	+	0	+	-	-	-	-	-	0	0	-	0	0	0	+	-	-	-	+	+	-	-	+	-	-	-	0	-	-	0
1	kore1280	kor	Korean	NA	0264+02D0	ɤː	ɤː	NA	vowel	spa	0	-	+	-	+	-	+	+	0	+	-	-	-	-	-	0	0	-	0	0	0	+	-	-	-	+	+	-	-	+	-	-	-	0	-	-	0
1	kore1280	kor	Korean	NA	026F	ɯ	ɯ̥ ɯ	NA	vowel	spa	0	-	+	-	-	-	+	+	0	+	-	-	-	-	-	0	0	-	0	0	0	+	+	-	-	+	+	-	-	+	-	-	-	0	-	-	0
1	kore1280	kor	Korean	NA	026F+02D0	ɯː	ɯː	NA	vowel	spa	0	-	+	-	+	-	+	+	0	+	-	-	-	-	-	0	0	-	0	0	0	+	+	-	-	+	+	-	-	+	-	-	-	0	-	-	0
2	kett1243	ket	Ket	NA	0062	b	pʲ β p b	NA	consonant	spa	0	-	-	-	-	+	-	-	-	-	-	-	-	-	+	-	-	-	0	0	0	-	0	0	0	0	0	0	0	+	-	-	-	-	-	-	-
2	kett1243	ket	Ket	NA	0064	d	d d r	NA	consonant	spa	0	-	-	-	-	+	-	-	-	-	-	-	-	-	-	0	0	+	+	-	-	-	0	0	0	0	0	0	0	+	-	-	-	-	-	-	-
2	kett1243	ket	Ket	NA	0064+02B2	dʲ	dʲ	NA	consonant	spa	0	-	-	-	-	+	-	-	-	-	-	-	-	-	-	0	0	+	+	-	-	+	+	-	+	-	0	0	0	+	-	-	-	-	-	-	-
2	kett1243	ket	Ket	NA	0068	h	h	NA	consonant	spa	0	-	-	-	-	-	-	+	+	-	-	-	-	-	-	0	0	-	0	0	0	-	0	0	0	0	0	0	0	-	-	+	-	-	-	-	-
2	kett1243	ket	Ket	NA	006B+031F	k̟	ɡ k ɡ̟ k̟	NA	consonant	spa	0	-	-	-	-	+	-	-	-	-	-	-	-	-	-	0	0	-	0	0	0	+	+	-	+	-	0	0	0	-	-	-	-	-	-	-	-
2	kett1243	ket	Ket	NA	006C+02B2	lʲ	lʲ l̥ʲ	NA	consonant	spa	0	-	-	-	-	+	+	+	0	+	-	-	-	+	-	0	0	+	+	-	-	+	+	-	+	-	0	0	0	+	-	-	-	-	-	-	-
2	kett1243	ket	Ket	NA	006C+02E0	lˠ	lˠ l̥ˠ	NA	consonant	spa	0	-	-	-	-	+	+	+	0	+	-	-	-	+	-	0	0	+	+	-	-	+	+	-	-	-	0	0	0	+	-	-	-	-	-	-	-
2	kett1243	ket	Ket	NA	006D	m	m m̥	NA	consonant	spa	0	-	-	-	-	+	+	-	0	-	-	-	+	-	+	-	-	-	0	0	0	-	0	0	0	0	0	0	0	+	-	-	-	-	-	-	-
2	kett1243	ket	Ket	NA	006E	n	n n̥	NA	consonant	spa	0	-	-	-	-	+	+	-	0	-	-	-	+	-	-	0	0	+	+	-	-	-	0	0	0	0	0	0	0	+	-	-	-	-	-	-	-
2	kett1243	ket	Ket	NA	006E+02B2	nʲ	n̥ʲ nʲ	NA	consonant	spa	0	-	-	-	-	+	+	-	0	-	-	-	+	-	-	0	0	+	+	-	-	+	+	-	+	-	0	0	0	+	-	-	-	-	-	-	-
2	kett1243	ket	Ket	NA	0071	q	ɣ qχ ɢ ʁ q ʀ χ	NA	consonant	spa	0	-	-	-	-	+	-	-	-	-	-	-	-	-	-	0	0	-	0	0	0	+	-	-	-	+	0	0	0	-	-	-	-	-	-	-	-
2	kett1243	ket	Ket	NA	0073	s	s	NA	consonant	spa	0	-	-	-	-	+	-	+	+	-	-	-	-	-	-	0	0	+	+	-	+	-	0	0	0	0	0	0	0	-	-	-	-	-	-	-	-
2	kett1243	ket	Ket	NA	0073+02B2	sʲ	sʲ sʲ ʃʲ	NA	consonant	spa	0	-	-	-	-	+	-	+	+	-	-	-	-	-	-	0	0	+	+	-	+	+	+	-	+	-	0	0	0	-	-	-	-	-	-	-	-
2	kett1243	ket	Ket	NA	0074	t	t t	NA	consonant	spa	0	-	-	-	-	+	-	-	-	-	-	-	-	-	-	0	0	+	+	-	-	-	0	0	0	0	0	0	0	-	-	-	-	-	-	-	-
2	kett1243	ket	Ket	NA	0074+02B2	tʲ	tʲ t̠ʃʲ tʲ	NA	consonant	spa	0	-	-	-	-	+	-	-	-	-	-	-	-	-	-	0	0	+	+	-	-	+	+	-	+	-	0	0	0	-	-	-	-	-	-	-	-
2	kett1243	ket	Ket	NA	014B	ŋ	ŋ ŋ̥	NA	consonant	spa	0	-	-	-	-	+	+	-	0	-	-	-	+	-	-	0	0	-	0	0	0	+	+	-	-	-	0	0	0	+	-	-	-	-	-	-	-
2	kett1243	ket	Ket	NA	0294	ʔ	ʔ	NA	consonant	spa	0	-	-	-	-	+	-	-	-	-	-	-	-	-	-	0	0	-	0	0	0	-	0	0	0	0	0	0	0	-	-	-	+	-	-	-	-
2	kett1243	ket	Ket	NA	029D	ʝ	ʝ	NA	consonant	spa	0	-	-	-	-	+	-	+	+	-	-	-	-	-	-	0	0	+	-	+	-	+	+	-	+	-	0	0	0	+	-	-	-	-	-	-	-
2	kett1243	ket	Ket	NA	0061	a	a̟ a	NA	vowel	spa	0	-	+	-	-	-	+	+	0	+	-	-	-	-	-	0	0	-	0	0	0	+	-	+	-	-	0	-	-	+	-	-	-	0	-	-	0
2	kett1243	ket	Ket	NA	0061+02D0	aː	aː a̟ː aː a̟ː	NA	vowel	spa	0	-	+	-	+	-	+	+	0	+	-	-	-	-	-	0	0	-	0	0	0	+	-	+	-	-	0	-	-	+	-	-	-	0	-	-	0
2	kett1243	ket	Ket	NA	0069	i	i ɪ i	NA	vowel	spa	0	-	+	-	-	-	+	+	0	+	-	-	-	-	-	0	0	-	0	0	0	+	+	-	+	-	+	-	-	+	-	-	-	0	-	-	0
2	kett1243	ket	Ket	NA	0069+02D0	iː	iː iː	NA	vowel	spa	0	-	+	-	+	-	+	+	0	+	-	-	-	-	-	0	0	-	0	0	0	+	+	-	+	-	+	-	-	+	-	-	-	0	-	-	0
2	kett1243	ket	Ket	NA	0075+02D0	uː	uː uː	NA	vowel	spa	0	-	+	-	+	-	+	+	0	+	-	-	-	-	+	+	-	-	0	0	0	+	+	-	-	+	+	-	-	+	-	-	-	0	-	-	0
2	kett1243	ket	Ket	NA	00E6	æ	ɛ æ æ e	NA	vowel	spa	0	-	+	-	-	-	+	+	0	+	-	-	-	-	-	0	0	-	0	0	0	+	-	+	+	-	0	-	-	+	-	-	-	0	-	-	0
2	kett1243	ket	Ket	NA	00E6+02D0	æː	æː ɛː æː ɛː	NA	vowel	spa	0	-	+	-	+	-	+	+	0	+	-	-	-	-	-	0	0	-	0	0	0	+	-	+	+	-	0	-	-	+	-	-	-	0	-	-	0
2	kett1243	ket	Ket	NA	0254	ɔ	o ɔ ø	NA	vowel	spa	0	-	+	-	-	-	+	+	0	+	-	-	-	-	+	+	-	-	0	0	0	+	-	-	-	+	-	-	-	+	-	-	-	0	-	-	0
2	kett1243	ket	Ket	NA	0254+02D0	ɔː	ɔː ɔː	NA	vowel	spa	0	-	+	-	+	-	+	+	0	+	-	-	-	-	+	+	-	-	0	0	0	+	-	-	-	+	-	-	-	+	-	-	-	0	-	-	0
2	kett1243	ket	Ket	NA	0268	ɨ	ɨ	NA	vowel	spa	0	-	+	-	-	-	+	+	0	+	-	-	-	-	-	0	0	-	0	0	0	+	+	-	-	-	+	-	-	+	-	-	-	0	-	-	0
2	kett1243	ket	Ket	NA	0268+02D0	ɨː	ɨː ɨː	NA	vowel	spa	0	-	+	-	+	-	+	+	0	+	-	-	-	-	-	0	0	-	0	0	0	+	+	-	-	-	+	-	-	+	-	-	-	0	-	-	0
2	kett1243	ket	Ket	NA	0275+031E	ɵ̞	ɵ̞	NA	vowel	spa	0	-	+	-	-	-	+	+	0	+	-	-	-	-	+	+	-	-	0	0	0	+	-	-	-	-	0	-	-	+	-	-	-	0	-	-	0
2	kett1243	ket	Ket	NA	0275+031E+02D0	ɵ̞ː	ɵ̞ː ɵ̞ː	NA	vowel	spa	0	-	+	-	+	-	+	+	0	+	-	-	-	-	+	+	-	-	0	0	0	+	-	-	-	-	0	-	-	+	-	-	-	0	-	-	0
2	kett1243	ket	Ket	NA	028A	ʊ	ʊ	NA	vowel	spa	0	-	+	-	-	-	+	+	0	+	-	-	-	-	+	+	-	-	0	0	0	+	+	-	-	+	-	-	-	+	-	-	-	0	-	-	0
3	lakk1252	lbe	Lak	NA	0062	b	b	NA	consonant	spa	0	-	-	-	-	+	-	-	-	-	-	-	-	-	+	-	-	-	0	0	0	-	0	0	0	0	0	0	0	+	-	-	-	-	-	-	-
3	lakk1252	lbe	Lak	NA	0064	d	d	NA	consonant	spa	0	-	-	-	-	+	-	-	-	-	-	-	-	-	-	0	0	+	+	-	-	-	0	0	0	0	0	0	0	+	-	-	-	-	-	-	-
3	lakk1252	lbe	Lak	NA	0068	h	h	NA	consonant	spa	0	-	-	-	-	-	-	+	+	-	-	-	-	-	-	0	0	-	0	0	0	-	0	0	0	0	0	0	0	-	-	+	-	-	-	-	-
3	lakk1252	lbe	Lak	NA	006A	j	j	NA	consonant	spa	0	-	-	-	-	-	+	+	0	+	-	-	-	-	-	0	0	-	0	0	0	+	+	-	+	-	+	0	0	+	-	-	-	-	-	-	-
3	lakk1252	lbe	Lak	NA	006B+02B0	kʰ	kʰ	NA	consonant	spa	0	-	-	-	-	+	-	-	-	-	-	-	-	-	-	0	0	-	0	0	0	+	+	-	-	-	0	0	0	-	-	+	-	-	-	-	-
3	lakk1252	lbe	Lak	NA	006B+02B7+02B0	kʷʰ	kʷʰ	NA	consonant	spa	0	-	-	-	-	+	-	-	-	-	-	-	-	-	+	+	-	-	0	0	0	+	+	-	-	-	0	0	0	-	-	+	-	-	-	-	-
3	lakk1252	lbe	Lak	NA	006B+02B7+02BC	kʷʼ	kʷʼ	NA	consonant	spa	0	-	-	-	-	+	-	-	-	-	-	-	-	-	+	+	-	-	0	0	0	+	+	-	-	-	0	0	0	-	-	-	+	-	+	-	-
3	lakk1252	lbe	Lak	NA	006B+02BC	kʼ	kʼ	NA	consonant	spa	0	-	-	-	-	+	-	-	-	-	-	-	-	-	-	0	0	-	0	0	0	+	+	-	-	-	0	0	0	-	-	-	+	-	+	-	-
3	lakk1252	lbe	Lak	NA	006B+0348	k͈	k͈	NA	consonant	spa	0	-	-	-	-	+	-	-	-	-	-	-	-	-	-	0	0	-	0	0	0	+	+	-	-	-	0	0	0	-	-	-	-	+	-	-	-
3	lakk1252	lbe	Lak	NA	006B+0348+02B7	k͈ʷ	k͈ʷ	NA	consonant	spa	0	-	-	-	-	+	-	-	-	-	-	-	-	-	+	+	-	-	0	0	0	+	+	-	-	-	0	0	0	-	-	-	-	+	-	-	-
3	lakk1252	lbe	Lak	NA	006C	l	l	NA	consonant	spa	0	-	-	-	-	+	+	+	0	+	-	-	-	+	-	0	0	+	+	-	-	-	0	0	0	0	0	0	0	+	-	-	-	-	-	-	-
3	lakk1252	lbe	Lak	NA	006D	m	m	NA	consonant	spa	0	-	-	-	-	+	+	-	0	-	-	-	+	-	+	-	-	-	0	0	0	-	0	0	0	0	0	0	0	+	-	-	-	-	-	-	-
3	lakk1252	lbe	Lak	NA	006E	n	n	NA	consonant	spa	0	-	-	-	-	+	+	-	0	-	-	-	+	-	-	0	0	+	+	-	-	-	0	0	0	0	0	0	0	+	-	-	-	-	-	-	-
3	lakk1252	lbe	Lak	NA	0070+02B0	pʰ	pʰ	NA	consonant	spa	0	-	-	-	-	+	-	-	-	-	-	-	-	-	+	-	-	-	0	0	0	-	0	0	0	0	0	0	0	-	-	+	-	-	-	-	-
3	lakk1252	lbe	Lak	NA	0070+02BC	pʼ	pʼ	NA	consonant	spa	0	-	-	-	-	+	-	-	-	-	-	-	-	-	+	-	-	-	0	0	0	-	0	0	0	0	0	0	0	-	-	-	+	-	+	-	-
3	lakk1252	lbe	Lak	NA	0070+0348	p͈	p͈	NA	consonant	spa	0	-	-	-	-	+	-	-	-	-	-	-	-	-	+	-	-	-	0	0	0	-	0	0	0	0	0	0	0	-	-	-	-	+	-	-	-
3	lakk1252	lbe	Lak	NA	0071+02B0	qʰ	qʰ	NA	consonant	spa	0	-	-	-	-	+	-	-	-	-	-	-	-	-	-	0	0	-	0	0	0	+	-	-	-	+	0	0	0	-	-	+	-	-	-	-	-
3	lakk1252	lbe	Lak	NA	0071+02B7+02B0	qʷʰ	qʷʰ	NA	consonant	spa	0	-	-	-	-	+	-	-	-	-	-	-	-	-	+	+	-	-	0	0	0	+	-	-	-	+	0	0	0	-	-	+	-	-	-	-	-
3	lakk1252	lbe	Lak	NA	0071+02B7+02BC	qʷʼ	qʷʼ	NA	consonant	spa	0	-	-	-	-	+	-	-	-	-	-	-	-	-	+	+	-	-	0	0	0	+	-	-	-	+	0	0	0	-	-	-	+	-	+	-	-
3	lakk1252	lbe	Lak	NA	0071+02BC	qʼ	qʼ	NA	consonant	spa	0	-	-	-	-	+	-	-	-	-	-	-	-	-	-	0	0	-	0	0	0	+	-	-	-	+	0	0	0	-	-	-	+	-	+	-	-
3	lakk1252	lbe	Lak	NA	0071+0348	q͈	q͈	NA	consonant	spa	0	-	-	-	-	+	-	-	-	-	-	-	-	-	-	0	0	-	0	0	0	+	-	-	-	+	0	0	0	-	-	-	-	+	-	-	-
3	lakk1252	lbe	Lak	NA	0071+0348+02B7	q͈ʷ	q͈ʷ	NA	consonant	spa	0	-	-	-	-	+	-	-	-	-	-	-	-	-	+	+	-	-	0	0	0	+	-	-	-	+	0	0	0	-	-	-	-	+	-	-	-
3	lakk1252	lbe	Lak	NA	0072	r	r	NA	consonant	spa	0	-	-	-	-	+	+	+	0	+	-	+	-	-	-	0	0	+	+	-	-	-	0	0	0	0	0	0	0	+	-	-	-	-	-	-	-
3	lakk1252	lbe	Lak	NA	0073	s	s	NA	consonant	spa	0	-	-	-	-	+	-	+	+	-	-	-	-	-	-	0	0	+	+	-	+	-	0	0	0	0	0	0	0	-	-	-	-	-	-	-	-
3	lakk1252	lbe	Lak	NA	0073+0348	s͈	s͈	NA	consonant	spa	0	-	-	-	-	+	-	+	+	-	-	-	-	-	-	0	0	+	+	-	+	-	0	0	0	0	0	0	0	-	-	-	-	+	-	-	-
3	lakk1252	lbe	Lak	NA	0074+0073+02B0	tsʰ	tsʰ	NA	consonant	spa	0	-	-	-	-	+	-	-	+	-	-	-	-	-	-	0	0	+	+	-	+	-	0	0	0	0	0	0	0	-	-	+	-	-	-	-	-
3	lakk1252	lbe	Lak	NA	0074+0073+02B7+02B0	tsʷʰ	tsʷʰ	NA	consonant	spa	0	-	-	-	-	+	-	-	+	-	-	-	-	-	+	+	-	+	+	-	+	-	0	0	0	0	0	0	0	-	-	+	-	-	-	-	-
3	lakk1252	lbe	Lak	NA	0074+0073+02B7+02BC	tsʷʼ	tsʷʼ	NA	consonant	spa	0	-	-	-	-	+	-	-	+	-	-	-	-	-	+	+	-	+	+	-	+	-	0	0	0	0	0	0	0	-	-	-	+	-	+	-	-
3	lakk1252	lbe	Lak	NA	0074+0073+02BC	tsʼ	tsʼ	NA	consonant	spa	0	-	-	-	-	+	-	-	+	-	-	-	-	-	-	0	0	+	+	-	+	-	0	0	0	0	0	0	0	-	-	-	+	-	+	-	-
3	lakk1252	lbe	Lak	NA	0074+02B0	tʰ	tʰ	NA	consonant	spa	0	-	-	-	-	+	-	-	-	-	-	-	-	-	-	0	0	+	+	-	-	-	0	0	0	0	0	0	0	-	-	+	-	-	-	-	-
3	lakk1252	lbe	Lak	NA	0074+02BC	tʼ	tʼ	NA	consonant	spa	0	-	-	-	-	+	-	-	-	-	-	-	-	-	-	0	0	+	+	-	-	-	0	0	0	0	0	0	0	-	-	-	+	-	+	-	-
3	lakk1252	lbe	Lak	NA	0074+0320+0283+02B0	t̠ʃʰ	t̠ʃʰ	NA	consonant	spa	0	-	-	-	-	+	-	-	+	-	-	-	-	-	-	0	0	+	-	+	+	-	0	0	0	0	0	0	0	-	-	+	-	-	-	-	-
3	lakk1252	lbe	Lak	NA	0074+0320+0283+02B7+02B0	t̠ʃʷʰ	t̠ʃʷʰ	NA	consonant	spa	0	-	-	-	-	+	-	-	+	-	-	-	-	-	+	+	-	+	-	+	+	-	0	0	0	0	0	0	0	-	-	+	-	-	-	-	-
3	lakk1252	lbe	Lak	NA	0074+0320+0283+02B7+02BC	t̠ʃʷʼ	t̠ʃʷʼ	NA	consonant	spa	0	-	-	-	-	+	-	-	+	-	-	-	-	-	+	+	-	+	-	+	+	-	0	0	0	0	0	0	0	-	-	-	+	-	+	-	-
3	lakk1252	lbe	Lak	NA	0074+0320+0283+02BC	t̠ʃʼ	t̠ʃʼ	NA	consonant	spa	0	-	-	-	-	+	-	-	+	-	-	-	-	-	-	0	0	+	-	+	+	-	0	0	0	0	0	0	0	-	-	-	+	-	+	-	-
3	lakk1252	lbe	Lak	NA	0074+0320+0348+0283	t̠͈ʃ	t̠͈ʃ	NA	consonant	spa	0	-	-	-	-	+	-	-	+	-	-	-	-	-	-	0	0	+	-	+	+	-	0	0	0	0	0	0	0	-	-	-	-	+	-	-	-
3	lakk1252	lbe	Lak	NA	0074+0320+0348+0283+02B7	t̠͈ʃʷ	t̠͈ʃʷ	NA	consonant	spa	0	-	-	-	-	+	-	-	+	-	-	-	-	-	+	+	-	+	-	+	+	-	0	0	0	0	0	0	0	-	-	-	-	+	-	-	-
3	lakk1252	lbe	Lak	NA	0074+0348	t͈	t͈	NA	consonant	spa	0	-	-	-	-	+	-	-	-	-	-	-	-	-	-	0	0	+	+	-	-	-	0	0	0	0	0	0	0	-	-	-	-	+	-	-	-
3	lakk1252	lbe	Lak	NA	0074+0348+0073	t͈s	t͈s	NA	consonant	spa	0	-	-	-	-	+	-	-	+	-	-	-	-	-	-	0	0	+	+	-	+	-	0	0	0	0	0	0	0	-	-	-	-	+	-	-	-
3	lakk1252	lbe	Lak	NA	0074+0348+0073+02B7	t͈sʷ	t͈sʷ	NA	consonant	spa	0	-	-	-	-	+	-	-	+	-	-	-	-	-	+	+	-	+	+	-	+	-	0	0	0	0	0	0	0	-	-	-	-	+	-	-	-
3	lakk1252	lbe	Lak	NA	0077	w	w	NA	consonant	spa	0	-	-	-	-	-	+	+	0	+	-	-	-	-	+	+	-	-	0	0	0	+	+	-	-	+	+	0	0	+	-	-	-	-	-	-	-
3	lakk1252	lbe	Lak	NA	0078	x	x	NA	consonant	spa	0	-	-	-	-	+	-	+	+	-	-	-	-	-	-	0	0	-	0	0	0	+	+	-	-	-	0	0	0	-	-	-	-	-	-	-	-
3	lakk1252	lbe	Lak	NA	0078+02B7	xʷ	xʷ	NA	consonant	spa	0	-	-	-	-	+	-	+	+	-	-	-	-	-	+	+	-	-	0	0	0	+	+	-	-	-	0	0	0	-	-	-	-	-	-	-	-
3	lakk1252	lbe	Lak	NA	0078+0348	x͈	x͈	NA	consonant	spa	0	-	-	-	-	+	-	+	+	-	-	-	-	-	-	0	0	-	0	0	0	+	+	-	-	-	0	0	0	-	-	-	-	+	-	-	-
3	lakk1252	lbe	Lak	NA	0078+0348+02B7	x͈ʷ	x͈ʷ	NA	consonant	spa	0	-	-	-	-	+	-	+	+	-	-	-	-	-	+	+	-	-	0	0	0	+	+	-	-	-	0	0	0	-	-	-	-	+	-	-	-
3	lakk1252	lbe	Lak	NA	007A	z	z	NA	consonant	spa	0	-	-	-	-	+	-	+	+	-	-	-	-	-	-	0	0	+	+	-	+	-	0	0	0	0	0	0	0	+	-	-	-	-	-	-	-
3	lakk1252	lbe	Lak	NA	0127	ħ	ħ	NA	consonant	spa	0	-	-	-	-	+	-	+	+	-	-	-	-	-	-	0	0	-	0	0	0	+	-	+	-	+	0	0	0	-	-	-	-	-	-	-	-
3	lakk1252	lbe	Lak	NA	0261	ɡ	ɡ	NA	consonant	spa	0	-	-	-	-	+	-	-	-	-	-	-	-	-	-	0	0	-	0	0	0	+	+	-	-	-	0	0	0	+	-	-	-	-	-	-	-
3	lakk1252	lbe	Lak	NA	0262	ɢ	ɢ	NA	consonant	spa	0	-	-	-	-	+	-	-	-	-	-	-	-	-	-	0	0	-	0	0	0	+	-	-	-	+	0	0	0	+	-	-	-	-	-	-	-
3	lakk1252	lbe	Lak	NA	0262+02B7	ɢʷ	ɢʷ	NA	consonant	spa	0	-	-	-	-	+	-	-	-	-	-	-	-	-	+	+	-	-	0	0	0	+	-	-	-	+	0	0	0	+	-	-	-	-	-	-	-
3	lakk1252	lbe	Lak	NA	0283	ʃ	ʃ	NA	consonant	spa	0	-	-	-	-	+	-	+	+	-	-	-	-	-	-	0	0	+	-	+	+	-	0	0	0	0	0	0	0	-	-	-	-	-	-	-	-
3	lakk1252	lbe	Lak	NA	0283+02B7	ʃʷ	ʃʷ	NA	consonant	spa	0	-	-	-	-	+	-	+	+	-	-	-	-	-	+	+	-	+	-	+	+	-	0	0	0	0	0	0	0	-	-	-	-	-	-	-	-
3	lakk1252	lbe	Lak	NA	0283+0348	ʃ͈	ʃ͈	NA	consonant	spa	0	-	-	-	-	+	-	+	+	-	-	-	-	-	-	0	0	+	-	+	+	-	0	0	0	0	0	0	0	-	-	-	-	+	-	-	-
3	lakk1252	lbe	Lak	NA	0283+0348+02B7	ʃ͈ʷ	ʃ͈ʷ	NA	consonant	spa	0	-	-	-	-	+	-	+	+	-	-	-	-	-	+	+	-	+	-	+	+	-	0	0	0	0	0	0	0	-	-	-	-	+	-	-	-
3	lakk1252	lbe	Lak	NA	0292	ʒ	ʒ	NA	consonant	spa	0	-	-	-	-	+	-	+	+	-	-	-	-	-	-	0	0	+	-	+	+	-	0	0	0	0	0	0	0	+	-	-	-	-	-	-	-
3	lakk1252	lbe	Lak	NA	0294	ʔ	ʔ	NA	consonant	spa	0	-	-	-	-	+	-	-	-	-	-	-	-	-	-	0	0	-	0	0	0	-	0	0	0	0	0	0	0	-	-	-	+	-	-	-	-
3	lakk1252	lbe	Lak	NA	03C7	χ	χ	NA	consonant	spa	0	-	-	-	-	+	-	+	+	-	-	-	-	-	-	0	0	-	0	0	0	+	-	-	-	+	0	0	0	-	-	-	-	-	-	-	-
3	lakk1252	lbe	Lak	NA	03C7+02B7	χʷ	χʷ	NA	consonant	spa	0	-	-	-	-	+	-	+	+	-	-	-	-	-	+	+	-	-	0	0	0	+	-	-	-	+	0	0	0	-	-	-	-	-	-	-	-
3	lakk1252	lbe	Lak	NA	03C7+0348	χ͈	χ͈	NA	consonant	spa	0	-	-	-	-	+	-	+	+	-	-	-	-	-	-	0	0	-	0	0	0	+	-	-	-	+	0	0	0	-	-	-	-	+	-	-	-
3	lakk1252	lbe	Lak	NA	03C7+0348+02B7	χ͈ʷ	χ͈ʷ	NA	consonant	spa	0	-	-	-	-	+	-	+	+	-	-	-	-	-	+	+	-	-	0	0	0	+	-	-	-	+	0	0	0	-	-	-	-	+	-	-	-
3	lakk1252	lbe	Lak	NA	0061	a	a	NA	vowel	spa	0	-	+	-	-	-	+	+	0	+	-	-	-	-	-	0	0	-	0	0	0	+	-	+	-	-	0	-	-	+	-	-	-	0	-	-	0
3	lakk1252	lbe	Lak	NA	0061+02D0	aː	aː	NA	vowel	spa	0	-	+	-	+	-	+	+	0	+	-	-	-	-	-	0	0	-	0	0	0	+	-	+	-	-	0	-	-	+	-	-	-	0	-	-	0
3	lakk1252	lbe	Lak	NA	0065+031E+02E4	e̞ˤ	e̞ˤ	NA	vowel	spa	0	-	+	-	-	-	+	+	0	+	-	-	-	-	-	0	0	-	0	0	0	+	-	-	+	-	0	+	-	+	-	-	-	0	-	-	0
3	lakk1252	lbe	Lak	NA	0069	i	i	NA	vowel	spa	0	-	+	-	-	-	+	+	0	+	-	-	-	-	-	0	0	-	0	0	0	+	+	-	+	-	+	-	-	+	-	-	-	0	-	-	0
3	lakk1252	lbe	Lak	NA	0069+02D0	iː	iː	NA	vowel	spa	0	-	+	-	+	-	+	+	0	+	-	-	-	-	-	0	0	-	0	0	0	+	+	-	+	-	+	-	-	+	-	-	-	0	-	-	0
3	lakk1252	lbe	Lak	NA	0075	u	u	NA	vowel	spa	0	-	+	-	-	-	+	+	0	+	-	-	-	-	+	+	-	-	0	0	0	+	+	-	-	+	+	-	-	+	-	-	-	0	-	-	0
3	lakk1252	lbe	Lak	NA	0075+02D0	uː	uː	NA	vowel	spa	0	-	+	-	+	-	+	+	0	+	-	-	-	-	+	+	-	-	0	0	0	+	+	-	-	+	+	-	-	+	-	-	-	0	-	-	0
3	lakk1252	lbe	Lak	NA	00E6+02E4	æˤ	æˤ	NA	vowel	spa	0	-	+	-	-	-	+	+	0	+	-	-	-	-	-	0	0	-	0	0	0	+	-	+	+	-	0	+	-	+	-	-	-	0	-	-	0
3	lakk1252	lbe	Lak	NA	00F8+031E+02E4	ø̞ˤ	ø̞ˤ	NA	vowel	spa	0	-	+	-	-	-	+	+	0	+	-	-	-	-	+	+	-	-	0	0	0	+	-	-	+	-	0	+	-	+	-	-	-	0	-	-	0
4	kaba1278	kbd	Kabardian	NA	0062	b	b	NA	consonant	spa	0	-	-	-	-	+	-	-	-	-	-	-	-	-	+	-	-	-	0	0	0	-	0	0	0	0	0	0	0	+	-	-	-	-	-	-	-
4	kaba1278	kbd	Kabardian	NA	0064+033B	d̻	d̻	NA	consonant	spa	0	-	-	-	-	+	-	-	-	-	-	-	-	-	-	0	0	+	+	+	-	-	0	0	0	0	0	0	0	+	-	-	-	-	-	-	-
4	kaba1278	kbd	Kabardian	NA	0064+033B+007A+033B	d̻z̻	d̻z̻	NA	consonant	spa	0	-	-	-	-	+	-	-	+	-	-	-	-	-	-	0	0	+	+	+	+	-	0	0	0	0	0	0	0	+	-	-	-	-	-	-	-
4	kaba1278	kbd	Kabardian	NA	0066	f	f	NA	consonant	spa	0	-	-	-	-	+	-	+	+	-	-	-	-	-	+	-	+	-	0	0	0	-	0	0	0	0	0	0	0	-	-	-	-	-	-	-	-
4	kaba1278	kbd	Kabardian	NA	0066+02BC	fʼ	fʼ	NA	consonant	spa	0	-	-	-	-	+	-	+	+	-	-	-	-	-	+	-	+	-	0	0	0	-	0	0	0	0	0	0	0	-	-	-	+	-	+	-	-
4	kaba1278	kbd	Kabardian	NA	006A	j	j	NA	consonant	spa	0	-	-	-	-	-	+	+	0	+	-	-	-	-	-	0	0	-	0	0	0	+	+	-	+	-	+	0	0	+	-	-	-	-	-	-	-
4	kaba1278	kbd	Kabardian	NA	006B+02B7+02B0	kʷʰ	kʷʰ kʷʰ kxʷ	NA	consonant	spa	0	-	-	-	-	+	-	-	-	-	-	-	-	-	+	+	-	-	0	0	0	+	+	-	-	-	0	0	0	-	-	+	-	-	-	-	-
4	kaba1278	kbd	Kabardian	NA	006B+02B7+02BC	kʷʼ	kʷʼ	NA	consonant	spa	0	-	-	-	-	+	-	-	-	-	-	-	-	-	+	+	-	-	0	0	0	+	+	-	-	-	0	0	0	-	-	-	+	-	+	-	-
4	kaba1278	kbd	Kabardian	NA	006B+031F+02B2+02B0	k̟ʲʰ	k̟ʲʰ t̠ʃʲ k̟ʲʰ k̟x̟ʲ	NA	consonant	spa	0	-	-	-	-	+	-	-	-	-	-	-	-	-	-	0	0	-	0	0	0	+	+	-	+	-	0	0	0	-	-	+	-	-	-	-	-
4	kaba1278	kbd	Kabardian	NA	006B+031F+02B2+02BC	k̟ʲʼ	k̟ʲʼ t̠ʃʲʼ	NA	consonant	spa	0	-	-	-	-	+	-	-	-	-	-	-	-	-	-	0	0	-	0	0	0	+	+	-	+	-	0	0	0	-	-	-	+	-	+	-	-
4	kaba1278	kbd	Kabardian	NA	006D	m	m	NA	consonant	spa	0	-	-	-	-	+	+	-	0	-	-	-	+	-	+	-	-	-	0	0	0	-	0	0	0	0	0	0	0	+	-	-	-	-	-	-	-
4	kaba1278	kbd	Kabardian	NA	006E+033B	n̻	n̻	NA	consonant	spa	0	-	-	-	-	+	+	-	0	-	-	-	+	-	-	0	0	+	+	+	-	-	0	0	0	0	0	0	0	+	-	-	-	-	-	-	-
4	kaba1278	kbd	Kabardian	NA	0070+02B0	pʰ	pʰ pʰ	NA	consonant	spa	0	-	-	-	-	+	-	-	-	-	-	-	-	-	+	-	-	-	0	0	0	-	0	0	0	0	0	0	0	-	-	+	-	-	-	-	-
4	kaba1278	kbd	Kabardian	NA	0070+02BC	pʼ	pʼ	NA	consonant	spa	0	-	-	-	-	+	-	-	-	-	-	-	-	-	+	-	-	-	0	0	0	-	0	0	0	0	0	0	0	-	-	-	+	-	+	-	-
4	kaba1278	kbd	Kabardian	NA	0071+03C7	qχ	qχ	NA	consonant	spa	0	-	-	-	-	+	-	-	+	-	-	-	-	-	-	0	0	-	0	0	0	+	-	-	-	+	0	0	0	-	-	-	-	-	-	-	-
4	kaba1278	kbd	Kabardian	NA	0071+03C7+02B7	qχʷ	qχʷ	NA	consonant	spa	0	-	-	-	-	+	-	-	+	-	-	-	-	-	+	+	-	-	0	0	0	+	-	-	-	+	0	0	0	-	-	-	-	-	-	-	-
4	kaba1278	kbd	Kabardian	NA	0071+03C7+02B7+02BC	qχʷʼ	qχʷʼ	NA	consonant	spa	0	-	-	-	-	+	-	-	+	-	-	-	-	-	+	+	-	-	0	0	0	+	-	-	-	+	0	0	0	-	-	-	+	-	+	-	-
4	kaba1278	kbd	Kabardian	NA	0071+03C7+02BC	qχʼ	qχʼ	NA	consonant	spa	0	-	-	-	-	+	-	-	+	-	-	-	-	-	-	0	0	-	0	0	0	+	-	-	-	+	0	0	0	-	-	-	+	-	+	-	-
4	kaba1278	kbd	Kabardian	NA	0072	r	r̥ r	NA	consonant	spa	0	-	-	-	-	+	+	+	0	+	-	+	-	-	-	0	0	+	+	-	-	-	0	0	0	0	0	0	0	+	-	-	-	-	-	-	-
4	kaba1278	kbd	Kabardian	NA	0073+033B	s̻	s̻	NA	consonant	spa	0	-	-	-	-	+	-	+	+	-	-	-	-	-	-	0	0	+	+	+	+	-	0	0	0	0	0	0	0	-	-	-	-	-	-	-	-
4	kaba1278	kbd	Kabardian	NA	0074+033B+0073+033B	t̻s̻	t̻s̻	NA	consonant	spa	0	-	-	-	-	+	-	-	+	-	-	-	-	-	-	0	0	+	+	+	+	-	0	0	0	0	0	0	0	-	-	-	-	-	-	-	-
4	kaba1278	kbd	Kabardian	NA	0074+033B+0073+033B+02BC	t̻s̻ʼ	t̻s̻ʼ	NA	consonant	spa	0	-	-	-	-	+	-	-	+	-	-	-	-	-	-	0	0	+	+	+	+	-	0	0	0	0	0	0	0	-	-	-	+	-	+	-	-
4	kaba1278	kbd	Kabardian	NA	0074+033B+02B0	t̻ʰ	t̻ʰ t̻ʰ	NA	consonant	spa	0	-	-	-	-	+	-	-	-	-	-	-	-	-	-	0	0	+	+	+	-	-	0	0	0	0	0	0	0	-	-	+	-	-	-	-	-
4	kaba1278	kbd	Kabardian	NA	0074+033B+02BC	t̻ʼ	t̻ʼ	NA	consonant	spa	0	-	-	-	-	+	-	-	-	-	-	-	-	-	-	0	0	+	+	+	-	-	0	0	0	0	0	0	0	-	-	-	+	-	+	-	-
4	kaba1278	kbd	Kabardian	NA	0076	v	v	NA	consonant	spa	0	-	-	-	-	+	-	+	+	-	-	-	-	-	+	-	+	-	0	0	0	-	0	0	0	0	0	0	0	+	-	-	-	-	-	-	-
4	kaba1278	kbd	Kabardian	NA	0077	w	w	NA	consonant	spa	0	-	-	-	-	-	+	+	0	+	-	-	-	-	+	+	-	-	0	0	0	+	+	-	-	+	+	0	0	+	-	-	-	-	-	-	-
4	kaba1278	kbd	Kabardian	NA	0078+02B7	xʷ	xʷ	NA	consonant	spa	0	-	-	-	-	+	-	+	+	-	-	-	-	-	+	+	-	-	0	0	0	+	+	-	-	-	0	0	0	-	-	-	-	-	-	-	-
4	kaba1278	kbd	Kabardian	NA	0078+031F+02B2	x̟ʲ	x̟ʲ	NA	consonant	spa	0	-	-	-	-	+	-	+	+	-	-	-	-	-	-	0	0	-	0	0	0	+	+	-	+	-	0	0	0	-	-	-	-	-	-	-	-
4	kaba1278	kbd	Kabardian	NA	007A+033B	z̻	z̻	NA	consonant	spa	0	-	-	-	-	+	-	+	+	-	-	-	-	-	-	0	0	+	+	+	+	-	0	0	0	0	0	0	0	+	-	-	-	-	-	-	-
4	kaba1278	kbd	Kabardian	NA	00E7+031F	ç̟	ç̟	NA	consonant	spa	0	-	-	-	-	+	-	+	+	-	-	-	-	-	-	0	0	+	+	+	-	+	+	-	+	-	0	0	0	-	-	-	-	-	-	-	-
4	kaba1278	kbd	Kabardian	NA	0127	ħ	ħ	NA	consonant	spa	0	-	-	-	-	+	-	+	+	-	-	-	-	-	-	0	0	-	0	0	0	+	-	+	-	+	0	0	0	-	-	-	-	-	-	-	-
4	kaba1278	kbd	Kabardian	NA	0261+02B7	ɡʷ	ɡʷ	NA	consonant	spa	0	-	-	-	-	+	-	-	-	-	-	-	-	-	+	+	-	-	0	0	0	+	+	-	-	-	0	0	0	+	-	-	-	-	-	-	-
4	kaba1278	kbd	Kabardian	NA	0261+031F+02B2	ɡ̟ʲ	d̠ʒʲ ɡ̟ʲ	NA	consonant	spa	0	-	-	-	-	+	-	-	-	-	-	-	-	-	-	0	0	-	0	0	0	+	+	-	+	-	0	0	0	+	-	-	-	-	-	-	-
4	kaba1278	kbd	Kabardian	NA	0263+031F+02B2	ɣ̟ʲ	ɣ̟ʲ	NA	consonant	spa	0	-	-	-	-	+	-	+	+	-	-	-	-	-	-	0	0	-	0	0	0	+	+	-	+	-	0	0	0	+	-	-	-	-	-	-	-
4	kaba1278	kbd	Kabardian	NA	0266	ɦ	ɦ h	NA	consonant	spa	0	-	-	-	-	-	-	+	+	-	-	-	-	-	-	0	0	-	0	0	0	-	0	0	0	0	0	0	0	+	-	+	-	-	-	-	-
4	kaba1278	kbd	Kabardian	NA	026C+02B2	ɬʲ	ɬʲ	NA	consonant	spa	0	-	-	-	-	+	-	+	+	-	-	-	-	+	-	0	0	+	+	-	-	+	+	-	+	-	0	0	0	-	-	-	-	-	-	-	-
4	kaba1278	kbd	Kabardian	NA	026C+02B2+02BC	ɬʲʼ	ɬʲʼ tɬʲʼ	NA	consonant	spa	0	-	-	-	-	+	-	+	+	-	-	-	-	+	-	0	0	+	+	-	-	+	+	-	+	-	0	0	0	-	-	-	+	-	+	-	-
4	kaba1278	kbd	Kabardian	NA	026E+02B2	ɮʲ	ɮʲ	NA	consonant	spa	0	-	-	-	-	+	-	+	+	-	-	-	-	+	-	0	0	+	+	-	-	+	+	-	+	-	0	0	0	+	-	-	-	-	-	-	-
4	kaba1278	kbd	Kabardian	NA	0281	ʁ	ʁ	NA	consonant	spa	0	-	-	-	-	+	-	+	+	-	-	-	-	-	-	0	0	-	0	0	0	+	-	-	-	+	0	0	0	+	-	-	-	-	-	-	-
4	kaba1278	kbd	Kabardian	NA	0281+02B7	ʁʷ	ʁʷ	NA	consonant	spa	0	-	-	-	-	+	-	+	+	-	-	-	-	-	+	+	-	-	0	0	0	+	-	-	-	+	0	0	0	+	-	-	-	-	-	-	-
4	kaba1278	kbd	Kabardian	NA	0283	ʃ	ʃ	NA	consonant	spa	0	-	-	-	-	+	-	+	+	-	-	-	-	-	-	0	0	+	-	+	+	-	0	0	0	0	0	0	0	-	-	-	-	-	-	-	-
4	kaba1278	kbd	Kabardian	NA	0283+02BC	ʃʼ	ʃʼ	NA	consonant	spa	0	-	-	-	-	+	-	+	+	-	-	-	-	-	-	0	0	+	-	+	+	-	0	0	0	0	0	0	0	-	-	-	+	-	+	-	-
4	kaba1278	kbd	Kabardian	NA	0292	ʒ	ʒ	NA	consonant	spa	0	-	-	-	-	+	-	+	+	-	-	-	-	-	-	0	0	+	-	+	+	-	0	0	0	0	0	0	0	+	-	-	-	-	-	-	-
4	kaba1278	kbd	Kabardian	NA	0294	ʔ	ʔ	NA	consonant	spa	0	-	-	-	-	+	-	-	-	-	-	-	-	-	-	0	0	-	0	0	0	-	0	0	0	0	0	0	0	-	-	-	+	-	-	-	-
4	kaba1278	kbd	Kabardian	NA	0294+02B7	ʔʷ	ʔʷ	NA	consonant	spa	0	-	-	-	-	+	-	-	-	-	-	-	-	-	+	+	-	-	0	0	0	-	0	0	0	0	0	0	0	-	-	-	+	-	-	-	-
4	kaba1278	kbd	Kabardian	NA	0295	ʕ	ʕ	NA	consonant	spa	0	-	-	-	-	+	-	+	+	-	-	-	-	-	-	0	0	-	0	0	0	+	-	+	-	+	0	0	0	+	-	-	-	-	-	-	-
4	kaba1278	kbd	Kabardian	NA	029D+031F	ʝ̟	ʝ̟	NA	consonant	spa	0	-	-	-	-	+	-	+	+	-	-	-	-	-	-	0	0	+	+	+	-	+	+	-	+	-	0	0	0	+	-	-	-	-	-	-	-
4	kaba1278	kbd	Kabardian	NA	03C7	χ	χ	NA	consonant	spa	0	-	-	-	-	+	-	+	+	-	-	-	-	-	-	0	0	-	0	0	0	+	-	-	-	+	0	0	0	-	-	-	-	-	-	-	-
4	kaba1278	kbd	Kabardian	NA	03C7+02B7	χʷ	χʷ	NA	consonant	spa	0	-	-	-	-	+	-	+	+	-	-	-	-	-	+	+	-	-	0	0	0	+	-	-	-	+	0	0	0	-	-	-	-	-	-	-	-
4	kaba1278	kbd	Kabardian	NA	0061+031F+02D0	a̟ː	a̟ː ɑː	NA	vowel	spa	0	-	+	-	+	-	+	+	0	+	-	-	-	-	-	0	0	-	0	0	0	+	-	+	0	-	0	-	-	+	-	-	-	0	-	-	0
4	kaba1278	kbd	Kabardian	NA	0065+031E+02D0	e̞ː	e̞ː	NA	vowel	spa	0	-	+	-	+	-	+	+	0	+	-	-	-	-	-	0	0	-	0	0	0	+	-	-	+	-	0	-	-	+	-	-	-	0	-	-	0
4	kaba1278	kbd	Kabardian	NA	0069+02D0	iː	iː	NA	vowel	spa	0	-	+	-	+	-	+	+	0	+	-	-	-	-	-	0	0	-	0	0	0	+	+	-	+	-	+	-	-	+	-	-	-	0	-	-	0
4	kaba1278	kbd	Kabardian	NA	006F+031E+02D0	o̞ː	o̞ː	NA	vowel	spa	0	-	+	-	+	-	+	+	0	+	-	-	-	-	+	+	-	-	0	0	0	+	-	-	-	+	0	-	-	+	-	-	-	0	-	-	0
4	kaba1278	kbd	Kabardian	NA	0075+02D0	uː	uː	NA	vowel	spa	0	-	+	-	+	-	+	+	0	+	-	-	-	-	+	+	-	-	0	0	0	+	+	-	-	+	+	-	-	+	-	-	-	0	-	-	0
4	kaba1278	kbd	Kabardian	NA	025C	ɜ	ɔ ɜ ɑ ɞ ɛ	NA	vowel	spa	0	-	+	-	-	-	+	+	0	+	-	-	-	-	-	0	0	-	0	0	0	+	-	-	-	-	-	-	-	+	-	-	-	0	-	-	0
4	kaba1278	kbd	Kabardian	NA	0268	ɨ	u ʉ ɯ ɨ i	NA	vowel	spa	0	-	+	-	-	-	+	+	0	+	-	-	-	-	-	0	0	-	0	0	0	+	+	-	-	-	+	-	-	+	-	-	-	0	-	-	0
5	nucl1302	kat	Georgian	NA	0068	h	h	NA	consonant	spa	0	-	-	-	-	-	-	+	+	-	-	-	-	-	-	0	0	-	0	0	0	-	0	0	0	0	0	0	0	-	-	+	-	-	-	-	-
5	nucl1302	kat	Georgian	NA	006A	j	j	NA	consonant	spa	0	-	-	-	-	-	+	+	0	+	-	-	-	-	-	0	0	-	0	0	0	+	+	-	+	-	+	0	0	+	-	-	-	-	-	-	-
5	nucl1302	kat	Georgian	NA	006B	k	ɡ ɟ k c	NA	consonant	spa	0	-	-	-	-	+	-	-	-	-	-	-	-	-	-	0	0	-	0	0	0	+	+	-	-	-	0	0	0	-	-	-	-	-	-	-	-
5	nucl1302	kat	Georgian	NA	006B+02B0	kʰ	kʰ k̬ʰ cʰ c̬ʰ	NA	consonant	spa	0	-	-	-	-	+	-	-	-	-	-	-	-	-	-	0	0	-	0	0	0	+	+	-	-	-	0	0	0	-	-	+	-	-	-	-	-
5	nucl1302	kat	Georgian	NA	006B+02BC	kʼ	cʼ ɟ̰ ɡ̰ kʼ	NA	consonant	spa	0	-	-	-	-	+	-	-	-	-	-	-	-	-	-	0	0	-	0	0	0	+	+	-	-	-	0	0	0	-	-	-	+	-	+	-	-
5	nucl1302	kat	Georgian	NA	006C+02E0	lˠ	lˠ lˠ l l̥ˠ	NA	consonant	spa	0	-	-	-	-	+	+	+	0	+	-	-	-	+	-	0	0	+	+	-	-	+	+	-	-	-	0	0	0	+	-	-	-	-	-	-	-
5	nucl1302	kat	Georgian	NA	006D	m	m̥ m m	NA	consonant	spa	0	-	-	-	-	+	+	-	0	-	-	-	+	-	+	-	-	-	0	0	0	-	0	0	0	0	0	0	0	+	-	-	-	-	-	-	-
5	nucl1302	kat	Georgian	NA	006E	n	n n n̥ ŋ ɴ ɲ̟	NA	consonant	spa	0	-	-	-	-	+	+	-	0	-	-	-	+	-	-	0	0	+	+	-	-	-	0	0	0	0	0	0	0	+	-	-	-	-	-	-	-
5	nucl1302	kat	Georgian	NA	0070	p	b p	NA	consonant	spa	0	-	-	-	-	+	-	-	-	-	-	-	-	-	+	-	-	-	0	0	0	-	0	0	0	0	0	0	0	-	-	-	-	-	-	-	-
5	nucl1302	kat	Georgian	NA	0070+02B0	pʰ	p̬ʰ pʰ	NA	consonant	spa	0	-	-	-	-	+	-	-	-	-	-	-	-	-	+	-	-	-	0	0	0	-	0	0	0	0	0	0	0	-	-	+	-	-	-	-	-
5	nucl1302	kat	Georgian	NA	0070+02BC	pʼ	b̰ pʼ	NA	consonant	spa	0	-	-	-	-	+	-	-	-	-	-	-	-	-	+	-	-	-	0	0	0	-	0	0	0	0	0	0	0	-	-	-	+	-	+	-	-
5	nucl1302	kat	Georgian	NA	0071+02BC	qʼ	q̰ qʼ ʁ̰	NA	consonant	spa	0	-	-	-	-	+	-	-	-	-	-	-	-	-	-	0	0	-	0	0	0	+	-	-	-	+	0	0	0	-	-	-	+	-	+	-	-
5	nucl1302	kat	Georgian	NA	0072	r	r r̥ r ɾ	NA	consonant	spa	0	-	-	-	-	+	+	+	0	+	-	+	-	-	-	0	0	+	+	-	-	-	0	0	0	0	0	0	0	+	-	-	-	-	-	-	-
5	nucl1302	kat	Georgian	NA	0073	s	s z	NA	consonant	spa	0	-	-	-	-	+	-	+	+	-	-	-	-	-	-	0	0	+	+	-	+	-	0	0	0	0	0	0	0	-	-	-	-	-	-	-	-
5	nucl1302	kat	Georgian	NA	0074	t	t d	NA	consonant	spa	0	-	-	-	-	+	-	-	-	-	-	-	-	-	-	0	0	+	+	-	-	-	0	0	0	0	0	0	0	-	-	-	-	-	-	-	-
5	nucl1302	kat	Georgian	NA	0074+0073	ts	dz ts	NA	consonant	spa	0	-	-	-	-	+	-	-	+	-	-	-	-	-	-	0	0	+	+	-	+	-	0	0	0	0	0	0	0	-	-	-	-	-	-	-	-
5	nucl1302	kat	Georgian	NA	0074+0073+02B0	tsʰ	tsʰ t̬sʰ	NA	consonant	spa	0	-	-	-	-	+	-	-	+	-	-	-	-	-	-	0	0	+	+	-	+	-	0	0	0	0	0	0	0	-	-	+	-	-	-	-	-
5	nucl1302	kat	Georgian	NA	0074+0073+02BC	tsʼ	tsʼ dz̰	NA	consonant	spa	0	-	-	-	-	+	-	-	+	-	-	-	-	-	-	0	0	+	+	-	+	-	0	0	0	0	0	0	0	-	-	-	+	-	+	-	-
5	nucl1302	kat	Georgian	NA	0074+02B0	tʰ	tʰ t̬ʰ	NA	consonant	spa	0	-	-	-	-	+	-	-	-	-	-	-	-	-	-	0	0	+	+	-	-	-	0	0	0	0	0	0	0	-	-	+	-	-	-	-	-
5	nucl1302	kat	Georgian	NA	0074+02BC	tʼ	d̰ tʼ	NA	consonant	spa	0	-	-	-	-	+	-	-	-	-	-	-	-	-	-	0	0	+	+	-	-	-	0	0	0	0	0	0	0	-	-	-	+	-	+	-	-
5	nucl1302	kat	Georgian	NA	0074+0320+0283	t̠ʃ	t̠ʃ d̠ʒ	NA	consonant	spa	0	-	-	-	-	+	-	-	+	-	-	-	-	-	-	0	0	+	-	+	+	-	0	0	0	0	0	0	0	-	-	-	-	-	-	-	-
5	nucl1302	kat	Georgian	NA	0074+0320+0283+02B0	t̠ʃʰ	t̠ʃʰ t̠̬ʃʰ	NA	consonant	spa	0	-	-	-	-	+	-	-	+	-	-	-	-	-	-	0	0	+	-	+	+	-	0	0	0	0	0	0	0	-	-	+	-	-	-	-	-
5	nucl1302	kat	Georgian	NA	0074+0320+0283+02BC	t̠ʃʼ	d̠ʒ̰ t̠ʃʼ	NA	consonant	spa	0	-	-	-	-	+	-	-	+	-	-	-	-	-	-	0	0	+	-	+	+	-	0	0	0	0	0	0	0	-	-	-	+	-	+	-	-
5	nucl1302	kat	Georgian	NA	007A	z	s͉ z	NA	consonant	spa	0	-	-	-	-	+	-	+	+	-	-	-	-	-	-	0	0	+	+	-	+	-	0	0	0	0	0	0	0	+	-	-	-	-	-	-	-
5	nucl1302	kat	Georgian	NA	0281	ʁ	ʁ χ͉ ʁ	NA	consonant	spa	0	-	-	-	-	+	-	+	+	-	-	-	-	-	-	0	0	-	0	0	0	+	-	-	-	+	0	0	0	+	-	-	-	-	-	-	-
5	nucl1302	kat	Georgian	NA	0283	ʃ	ʃ	NA	consonant	spa	0	-	-	-	-	+	-	+	+	-	-	-	-	-	-	0	0	+	-	+	+	-	0	0	0	0	0	0	0	-	-	-	-	-	-	-	-
5	nucl1302	kat	Georgian	NA	0292	ʒ	ʒ ʃ͉	NA	consonant	spa	0	-	-	-	-	+	-	+	+	-	-	-	-	-	-	0	0	+	-	+	+	-	0	0	0	0	0	0	0	+	-	-	-	-	-	-	-
5	nucl1302	kat	Georgian	NA	03B2	β	v β w ʍ ɸ ɯ̆	NA	consonant	spa	0	-	-	-	-	+	-	+	+	-	-	-	-	-	+	-	-	-	0	0	0	-	0	0	0	0	0	0	0	+	-	-	-	-	-	-	-
5	nucl1302	kat	Georgian	NA	03C7	χ	χ	NA	consonant	spa	0	-	-	-	-	+	-	+	+	-	-	-	-	-	-	0	0	-	0	0	0	+	-	-	-	+	0	0	0	-	-	-	-	-	-	-	-
5	nucl1302	kat	Georgian	NA	0061+031F	a̟	a̟ ɑ	NA	vowel	spa	0	-	+	-	-	-	+	+	0	+	-	-	-	-	-	0	0	-	0	0	0	+	-	+	0	-	0	-	-	+	-	-	-	0	-	-	0
5	nucl1302	kat	Georgian	NA	0065+031E	e̞	e̞ e e̠̞	NA	vowel	spa	0	-	+	-	-	-	+	+	0	+	-	-	-	-	-	0	0	-	0	0	0	+	-	-	+	-	0	-	-	+	-	-	-	0	-	-	0
5	nucl1302	kat	Georgian	NA	006F+031E	o̞	o̞	NA	vowel	spa	0	-	+	-	-	-	+	+	0	+	-	-	-	-	+	+	-	-	0	0	0	+	-	-	-	+	0	-	-	+	-	-	-	0	-	-	0
5	nucl1302	kat	Georgian	NA	0259+0306	ə̆	ə̆	NA	vowel	spa	0	-	+	+	-	-	+	+	0	+	-	-	-	-	-	0	0	-	0	0	0	+	-	-	-	-	-	-	-	+	-	-	-	0	-	-	0
5	nucl1302	kat	Georgian	NA	026A	ɪ	ɪ ɪ̠	NA	vowel	spa	0	-	+	-	-	-	+	+	0	+	-	-	-	-	-	0	0	-	0	0	0	+	+	-	+	-	-	-	-	+	-	-	-	0	-	-	0
5	nucl1302	kat	Georgian	NA	028A	ʊ	ʊ̟ ʊ	NA	vowel	spa	0	-	+	-	-	-	+	+	0	+	-	-	-	-	+	+	-	-	0	0	0	+	+	-	-	+	-	-	-	+	-	-	-	0	-	-	0
6	buru1296	bsk	Burushaski	NA	0062	b	b	NA	consonant	spa	0	-	-	-	-	+	-	-	-	-	-	-	-	-	+	-	-	-	0	0	0	-	0	0	0	0	0	0	0	+	-	-	-	-	-	-	-
6	buru1296	bsk	Burushaski	NA	0064	d	d	NA	consonant	spa	0	-	-	-	-	+	-	-	-	-	-	-	-	-	-	0	0	+	+	-	-	-	0	0	0	0	0	0	0	+	-	-	-	-	-	-	-
6	buru1296	bsk	Burushaski	NA	0064+0320+0292	d̠ʒ	d̠ʒ ʒ	NA	consonant	spa	0	-	-	-	-	+	-	-	+	-	-	-	-	-	-	0	0	+	-	+	+	-	0	0	0	0	0	0	0	+	-	-	-	-	-	-	-
6	buru1296	bsk	Burushaski	NA	0066	f	f f	NA	consonant	spa	0	-	-	-	-	+	-	+	+	-	-	-	-	-	+	-	+	-	0	0	0	-	0	0	0	0	0	0	0	-	-	-	-	-	-	-	-
6	buru1296	bsk	Burushaski	NA	0068	h	h h	NA	consonant	spa	0	-	-	-	-	-	-	+	+	-	-	-	-	-	-	0	0	-	0	0	0	-	0	0	0	0	0	0	0	-	-	+	-	-	-	-	-
6	buru1296	bsk	Burushaski	NA	006A	j	j	NA	consonant	spa	0	-	-	-	-	-	+	+	0	+	-	-	-	-	-	0	0	-	0	0	0	+	+	-	+	-	+	0	0	+	-	-	-	-	-	-	-
6	buru1296	bsk	Burushaski	NA	006B	k	k	NA	consonant	spa	0	-	-	-	-	+	-	-	-	-	-	-	-	-	-	0	0	-	0	0	0	+	+	-	-	-	0	0	0	-	-	-	-	-	-	-	-
6	buru1296	bsk	Burushaski	NA	006B+02B0	kʰ	kʰ	NA	consonant	spa	0	-	-	-	-	+	-	-	-	-	-	-	-	-	-	0	0	-	0	0	0	+	+	-	-	-	0	0	0	-	-	+	-	-	-	-	-
6	buru1296	bsk	Burushaski	NA	006C	l	l	NA	consonant	spa	0	-	-	-	-	+	+	+	0	+	-	-	-	+	-	0	0	+	+	-	-	-	0	0	0	0	0	0	0	+	-	-	-	-	-	-	-
6	buru1296	bsk	Burushaski	NA	006D	m	m	NA	consonant	spa	0	-	-	-	-	+	+	-	0	-	-	-	+	-	+	-	-	-	0	0	0	-	0	0	0	0	0	0	0	+	-	-	-	-	-	-	-
6	buru1296	bsk	Burushaski	NA	006E	n	n ɳ	NA	consonant	spa	0	-	-	-	-	+	+	-	0	-	-	-	+	-	-	0	0	+	+	-	-	-	0	0	0	0	0	0	0	+	-	-	-	-	-	-	-
6	buru1296	bsk	Burushaski	NA	0070	p	p	NA	consonant	spa	0	-	-	-	-	+	-	-	-	-	-	-	-	-	+	-	-	-	0	0	0	-	0	0	0	0	0	0	0	-	-	-	-	-	-	-	-
6	buru1296	bsk	Burushaski	NA	0070+02B0	pʰ	pf pʰ pʰ	NA	consonant	spa	0	-	-	-	-	+	-	-	-	-	-	-	-	-	+	-	-	-	0	0	0	-	0	0	0	0	0	0	0	-	-	+	-	-	-	-	-
6	buru1296	bsk	Burushaski	NA	0071	q	q	NA	consonant	spa	0	-	-	-	-	+	-	-	-	-	-	-	-	-	-	0	0	-	0	0	0	+	-	-	-	+	0	0	0	-	-	-	-	-	-	-	-
6	buru1296	bsk	Burushaski	NA	0071+02B0	qʰ	qʰ qʰ	NA	consonant	spa	0	-	-	-	-	+	-	-	-	-	-	-	-	-	-	0	0	-	0	0	0	+	-	-	-	+	0	0	0	-	-	+	-	-	-	-	-
6	buru1296	bsk	Burushaski	NA	0072	r	r	NA	consonant	spa	0	-	-	-	-	+	+	+	0	+	-	+	-	-	-	0	0	+	+	-	-	-	0	0	0	0	0	0	0	+	-	-	-	-	-	-	-
6	buru1296	bsk	Burushaski	NA	0073	s	s	NA	consonant	spa	0	-	-	-	-	+	-	+	+	-	-	-	-	-	-	0	0	+	+	-	+	-	0	0	0	0	0	0	0	-	-	-	-	-	-	-	-
6	buru1296	bsk	Burushaski	NA	0074	t	t	NA	consonant	spa	0	-	-	-	-	+	-	-	-	-	-	-	-	-	-	0	0	+	+	-	-	-	0	0	0	0	0	0	0	-	-	-	-	-	-	-	-
6	buru1296	bsk	Burushaski	NA	0074+0073	ts	ts	NA	consonant	spa	0	-	-	-	-	+	-	-	+	-	-	-	-	-	-	0	0	+	+	-	+	-	0	0	0	0	0	0	0	-	-	-	-	-	-	-	-
6	buru1296	bsk	Burushaski	NA	0074+0073+02B0	tsʰ	tsʰ	NA	consonant	spa	0	-	-	-	-	+	-	-	+	-	-	-	-	-	-	0	0	+	+	-	+	-	0	0	0	0	0	0	0	-	-	+	-	-	-	-	-
6	buru1296	bsk	Burushaski	NA	0074+02B0	tʰ	tʰ	NA	consonant	spa	0	-	-	-	-	+	-	-	-	-	-	-	-	-	-	0	0	+	+	-	-	-	0	0	0	0	0	0	0	-	-	+	-	-	-	-	-
6	buru1296	bsk	Burushaski	NA	0074+0320+0283	t̠ʃ	t̠ʃ	NA	consonant	spa	0	-	-	-	-	+	-	-	+	-	-	-	-	-	-	0	0	+	-	+	+	-	0	0	0	0	0	0	0	-	-	-	-	-	-	-	-
6	buru1296	bsk	Burushaski	NA	0074+0320+0283+02B0	t̠ʃʰ	t̠ʃʰ	NA	consonant	spa	0	-	-	-	-	+	-	-	+	-	-	-	-	-	-	0	0	+	-	+	+	-	0	0	0	0	0	0	0	-	-	+	-	-	-	-	-
6	buru1296	bsk	Burushaski	NA	0077	w	w	NA	consonant	spa	0	-	-	-	-	-	+	+	0	+	-	-	-	-	+	+	-	-	0	0	0	+	+	-	-	+	+	0	0	+	-	-	-	-	-	-	-
6	buru1296	bsk	Burushaski	NA	007A	z	z	NA	consonant	spa	0	-	-	-	-	+	-	+	+	-	-	-	-	-	-	0	0	+	+	-	+	-	0	0	0	0	0	0	0	+	-	-	-	-	-	-	-
6	buru1296	bsk	Burushaski	NA	014B	ŋ	ŋ	NA	consonant	spa	0	-	-	-	-	+	+	-	0	-	-	-	+	-	-	0	0	-	0	0	0	+	+	-	-	-	0	0	0	+	-	-	-	-	-	-	-
6	buru1296	bsk	Burushaski	NA	0256	ɖ	ɖ	NA	consonant	spa	0	-	-	-	-	+	-	-	-	-	-	-	-	-	-	0	0	+	-	-	-	-	0	0	0	0	0	0	0	+	-	-	-	-	-	-	-
6	buru1296	bsk	Burushaski	NA	0256+0290	ɖʐ	ʐ ɖʐ	NA	consonant	spa	0	-	-	-	-	+	-	-	+	-	-	-	-	-	-	0	0	+	-	-	+	-	0	0	0	0	0	0	0	+	-	-	-	-	-	-	-
6	buru1296	bsk	Burushaski	NA	0261	ɡ	ɡ	NA	consonant	spa	0	-	-	-	-	+	-	-	-	-	-	-	-	-	-	0	0	-	0	0	0	+	+	-	-	-	0	0	0	+	-	-	-	-	-	-	-
6	buru1296	bsk	Burushaski	NA	0281	ʁ	ʁ	NA	consonant	spa	0	-	-	-	-	+	-	+	+	-	-	-	-	-	-	0	0	-	0	0	0	+	-	-	-	+	0	0	0	+	-	-	-	-	-	-	-
6	buru1296	bsk	Burushaski	NA	0282	ʂ	ʂ	NA	consonant	spa	0	-	-	-	-	+	-	+	+	-	-	-	-	-	-	0	0	+	-	-	+	-	0	0	0	0	0	0	0	-	-	-	-	-	-	-	-
6	buru1296	bsk	Burushaski	NA	0283	ʃ	ʃ	NA	consonant	spa	0	-	-	-	-	+	-	+	+	-	-	-	-	-	-	0	0	+	-	+	+	-	0	0	0	0	0	0	0	-	-	-	-	-	-	-	-
6	buru1296	bsk	Burushaski	NA	0288	ʈ	ʈ	NA	consonant	spa	0	-	-	-	-	+	-	-	-	-	-	-	-	-	-	0	0	+	-	-	-	-	0	0	0	0	0	0	0	-	-	-	-	-	-	-	-
6	buru1296	bsk	Burushaski	NA	0288+0282	ʈʂ	ʈʂ	NA	consonant	spa	0	-	-	-	-	+	-	-	+	-	-	-	-	-	-	0	0	+	-	-	+	-	0	0	0	0	0	0	0	-	-	-	-	-	-	-	-
6	buru1296	bsk	Burushaski	NA	0288+0282+02B0	ʈʂʰ	ʈʂʰ	NA	consonant	spa	0	-	-	-	-	+	-	-	+	-	-	-	-	-	-	0	0	+	-	-	+	-	0	0	0	0	0	0	0	-	-	+	-	-	-	-	-
6	buru1296	bsk	Burushaski	NA	0288+02B0	ʈʰ	ʈʰ	NA	consonant	spa	0	-	-	-	-	+	-	-	-	-	-	-	-	-	-	0	0	+	-	-	-	-	0	0	0	0	0	0	0	-	-	+	-	-	-	-	-
6	buru1296	bsk	Burushaski	NA	0290+0347	ʐ͇	ʐ͇	NA	consonant	spa	0	-	-	-	-	+	-	+	+	-	-	-	-	-	-	0	0	+	-	-	-	-	0	0	0	0	0	0	0	+	-	-	-	-	-	-	-
6	buru1296	bsk	Burushaski	NA	03C7	χ	χ χ χ	NA	consonant	spa	0	-	-	-	-	+	-	+	+	-	-	-	-	-	-	0	0	-	0	0	0	+	-	-	-	+	0	0	0	-	-	-	-	-	-	-	-
6	buru1296	bsk	Burushaski	NA	02E5+02E6	˥˦	˥˦	NA	tone	spa	+	0	0	0	0	0	0	0	0	0	0	0	0	0	0	0	0	0	0	0	0	0	0	0	0	0	0	0	0	0	0	0	0	0	0	0	0
6	buru1296	bsk	Burushaski	NA	02E7	˧	˧	NA	tone	spa	+	0	0	0	0	0	0	0	0	0	0	0	0	0	0	0	0	0	0	0	0	0	0	0	0	0	0	0	0	0	0	0	0	0	0	0	0
6	buru1296	bsk	Burushaski	NA	02E9+02E8	˩˨	˩˨	NA	tone	spa	+	0	0	0	0	0	0	0	0	0	0	0	0	0	0	0	0	0	0	0	0	0	0	0	0	0	0	0	0	0	0	0	0	0	0	0	0
6	buru1296	bsk	Burushaski	NA	0061	a	æ ʌ a ə	NA	vowel	spa	0	-	+	-	-	-	+	+	0	+	-	-	-	-	-	0	0	-	0	0	0	+	-	+	-	-	0	-	-	+	-	-	-	0	-	-	0
6	buru1296	bsk	Burushaski	NA	0061+02D0	aː	aː	NA	vowel	spa	0	-	+	-	+	-	+	+	0	+	-	-	-	-	-	0	0	-	0	0	0	+	-	+	-	-	0	-	-	+	-	-	-	0	-	-	0
6	buru1296	bsk	Burushaski	NA	0061+0303+02D0	ãː	ãː	NA	vowel	spa	0	-	+	-	+	-	+	+	0	+	-	-	+	-	-	0	0	-	0	0	0	+	-	+	-	-	0	-	-	+	-	-	-	0	-	-	0
6	buru1296	bsk	Burushaski	NA	0065+031E	e̞	ɛ e̞	NA	vowel	spa	0	-	+	-	-	-	+	+	0	+	-	-	-	-	-	0	0	-	0	0	0	+	-	-	+	-	0	-	-	+	-	-	-	0	-	-	0
6	buru1296	bsk	Burushaski	NA	0065+031E+02D0	e̞ː	e̞ː	NA	vowel	spa	0	-	+	-	+	-	+	+	0	+	-	-	-	-	-	0	0	-	0	0	0	+	-	-	+	-	0	-	-	+	-	-	-	0	-	-	0
6	buru1296	bsk	Burushaski	NA	0069	i	ɪ i i	NA	vowel	spa	0	-	+	-	-	-	+	+	0	+	-	-	-	-	-	0	0	-	0	0	0	+	+	-	+	-	+	-	-	+	-	-	-	0	-	-	0
6	buru1296	bsk	Burushaski	NA	0069+02D0	iː	iː	NA	vowel	spa	0	-	+	-	+	-	+	+	0	+	-	-	-	-	-	0	0	-	0	0	0	+	+	-	+	-	+	-	-	+	-	-	-	0	-	-	0
6	buru1296	bsk	Burushaski	NA	006F+031E	o̞	ɔ o̞	NA	vowel	spa	0	-	+	-	-	-	+	+	0	+	-	-	-	-	+	+	-	-	0	0	0	+	-	-	-	+	0	-	-	+	-	-	-	0	-	-	0
6	buru1296	bsk	Burushaski	NA	006F+031E+02D0	o̞ː	o̞ː	NA	vowel	spa	0	-	+	-	+	-	+	+	0	+	-	-	-	-	+	+	-	-	0	0	0	+	-	-	-	+	0	-	-	+	-	-	-	0	-	-	0
6	buru1296	bsk	Burushaski	NA	0075	u	u y ʊ u	NA	vowel	spa	0	-	+	-	-	-	+	+	0	+	-	-	-	-	+	+	-	-	0	0	0	+	+	-	-	+	+	-	-	+	-	-	-	0	-	-	0
6	buru1296	bsk	Burushaski	NA	0075+02D0	uː	uː	NA	vowel	spa	0	-	+	-	+	-	+	+	0	+	-	-	-	-	+	+	-	-	0	0	0	+	+	-	-	+	+	-	-	+	-	-	-	0	-	-	0
6	buru1296	bsk	Burushaski	NA	0075+0303+02D0	ũː	ũː	NA	vowel	spa	0	-	+	-	+	-	+	+	0	+	-	-	+	-	+	+	-	-	0	0	0	+	+	-	-	+	+	-	-	+	-	-	-	0	-	-	0
7	kuru1302	kru	Kurukh	NA	0062	b	b	NA	consonant	spa	0	-	-	-	-	+	-	-	-	-	-	-	-	-	+	-	-	-	0	0	0	-	0	0	0	0	0	0	0	+	-	-	-	-	-	-	-
7	kuru1302	kru	Kurukh	NA	0062+0324	b̤	b̤	NA	consonant	spa	0	-	-	-	-	+	-	-	-	-	-	-	-	-	+	-	-	-	0	0	0	-	0	0	0	0	0	0	0	+	-	+	-	-	-	-	-
7	kuru1302	kru	Kurukh	NA	0064+0320+0292	d̠ʒ	d̠ʒ	NA	consonant	spa	0	-	-	-	-	+	-	-	+	-	-	-	-	-	-	0	0	+	-	+	+	-	0	0	0	0	0	0	0	+	-	-	-	-	-	-	-
7	kuru1302	kru	Kurukh	NA	0064+0320+0292+02D0	d̠ʒː	d̠ʒː	NA	consonant	spa	0	-	-	-	+	+	-	-	+	-	-	-	-	-	-	0	0	+	-	+	+	-	0	0	0	0	0	0	0	+	-	-	-	-	-	-	-
7	kuru1302	kru	Kurukh	NA	0064+0320+0292+0324	d̠ʒ̤	d̠ʒ̤	NA	consonant	spa	0	-	-	-	-	+	-	-	+	-	-	-	-	-	-	0	0	+	-	+	+	-	0	0	0	0	0	0	0	+	-	+	-	-	-	-	-
7	kuru1302	kru	Kurukh	NA	0064+032A	d̪	d̪	NA	consonant	spa	0	-	-	-	-	+	-	-	-	-	-	-	-	-	-	0	0	+	+	+	-	-	0	0	0	0	0	0	0	+	-	-	-	-	-	-	-
7	kuru1302	kru	Kurukh	NA	0064+032A+02D0	d̪ː	d̪ː	NA	consonant	spa	0	-	-	-	+	+	-	-	-	-	-	-	-	-	-	0	0	+	+	+	-	-	0	0	0	0	0	0	0	+	-	-	-	-	-	-	-
7	kuru1302	kru	Kurukh	NA	0064+032A+0324	d̪̤	d̪̤	NA	consonant	spa	0	-	-	-	-	+	-	-	-	-	-	-	-	-	-	0	0	+	+	+	-	-	0	0	0	0	0	0	0	+	-	+	-	-	-	-	-
7	kuru1302	kru	Kurukh	NA	0068	h	h	NA	consonant	spa	0	-	-	-	-	-	-	+	+	-	-	-	-	-	-	0	0	-	0	0	0	-	0	0	0	0	0	0	0	-	-	+	-	-	-	-	-
7	kuru1302	kru	Kurukh	NA	006A	j	j̃ j e̯	NA	consonant	spa	0	-	-	-	-	-	+	+	0	+	-	-	-	-	-	0	0	-	0	0	0	+	+	-	+	-	+	0	0	+	-	-	-	-	-	-	-
7	kuru1302	kru	Kurukh	NA	006A+02D0	jː	jː j̃ː	NA	consonant	spa	0	-	-	-	+	-	+	+	0	+	-	-	-	-	-	0	0	-	0	0	0	+	+	-	+	-	+	0	0	+	-	-	-	-	-	-	-
7	kuru1302	kru	Kurukh	NA	006B	k	k	NA	consonant	spa	0	-	-	-	-	+	-	-	-	-	-	-	-	-	-	0	0	-	0	0	0	+	+	-	-	-	0	0	0	-	-	-	-	-	-	-	-
7	kuru1302	kru	Kurukh	NA	006B+02B0	kʰ	kʰ	NA	consonant	spa	0	-	-	-	-	+	-	-	-	-	-	-	-	-	-	0	0	-	0	0	0	+	+	-	-	-	0	0	0	-	-	+	-	-	-	-	-
7	kuru1302	kru	Kurukh	NA	006B+02D0	kː	kː	NA	consonant	spa	0	-	-	-	+	+	-	-	-	-	-	-	-	-	-	0	0	-	0	0	0	+	+	-	-	-	0	0	0	-	-	-	-	-	-	-	-
7	kuru1302	kru	Kurukh	NA	006C	l	l	NA	consonant	spa	0	-	-	-	-	+	+	+	0	+	-	-	-	+	-	0	0	+	+	-	-	-	0	0	0	0	0	0	0	+	-	-	-	-	-	-	-
7	kuru1302	kru	Kurukh	NA	006C+02D0	lː	lː	NA	consonant	spa	0	-	-	-	+	+	+	+	0	+	-	-	-	+	-	0	0	+	+	-	-	-	0	0	0	0	0	0	0	+	-	-	-	-	-	-	-
7	kuru1302	kru	Kurukh	NA	006D	m	m	NA	consonant	spa	0	-	-	-	-	+	+	-	0	-	-	-	+	-	+	-	-	-	0	0	0	-	0	0	0	0	0	0	0	+	-	-	-	-	-	-	-
7	kuru1302	kru	Kurukh	NA	006E+032A	n̪	n̪ n̪	NA	consonant	spa	0	-	-	-	-	+	+	-	0	-	-	-	+	-	-	0	0	+	+	+	-	-	0	0	0	0	0	0	0	+	-	-	-	-	-	-	-
7	kuru1302	kru	Kurukh	NA	0070	p	p	NA	consonant	spa	0	-	-	-	-	+	-	-	-	-	-	-	-	-	+	-	-	-	0	0	0	-	0	0	0	0	0	0	0	-	-	-	-	-	-	-	-
7	kuru1302	kru	Kurukh	NA	0070+02B0	pʰ	pʰ	NA	consonant	spa	0	-	-	-	-	+	-	-	-	-	-	-	-	-	+	-	-	-	0	0	0	-	0	0	0	0	0	0	0	-	-	+	-	-	-	-	-
7	kuru1302	kru	Kurukh	NA	0070+02D0	pː	pː	NA	consonant	spa	0	-	-	-	+	+	-	-	-	-	-	-	-	-	+	-	-	-	0	0	0	-	0	0	0	0	0	0	0	-	-	-	-	-	-	-	-
7	kuru1302	kru	Kurukh	NA	0072	r	r	NA	consonant	spa	0	-	-	-	-	+	+	+	0	+	-	+	-	-	-	0	0	+	+	-	-	-	0	0	0	0	0	0	0	+	-	-	-	-	-	-	-
7	kuru1302	kru	Kurukh	NA	0072+02D0	rː	rː	NA	consonant	spa	0	-	-	-	+	+	+	+	0	+	-	+	-	-	-	0	0	+	+	-	-	-	0	0	0	0	0	0	0	+	-	-	-	-	-	-	-
7	kuru1302	kru	Kurukh	NA	0072+0320	r̠	r̠ r̠ r̠̃	NA	consonant	spa	0	-	-	-	-	+	+	+	0	+	-	+	-	-	-	0	0	+	-	+	-	-	0	0	0	0	0	0	0	+	-	-	-	-	-	-	-
7	kuru1302	kru	Kurukh	NA	0073+032A	s̪	s̪	NA	consonant	spa	0	-	-	-	-	+	-	+	+	-	-	-	-	-	-	0	0	+	+	+	+	-	0	0	0	0	0	0	0	-	-	-	-	-	-	-	-
7	kuru1302	kru	Kurukh	NA	0073+032A+02D0	s̪ː	s̪ː	NA	consonant	spa	0	-	-	-	+	+	-	+	+	-	-	-	-	-	-	0	0	+	+	+	+	-	0	0	0	0	0	0	0	-	-	-	-	-	-	-	-
7	kuru1302	kru	Kurukh	NA	0074+0320+0283	t̠ʃ	t̠ʃ	NA	consonant	spa	0	-	-	-	-	+	-	-	+	-	-	-	-	-	-	0	0	+	-	+	+	-	0	0	0	0	0	0	0	-	-	-	-	-	-	-	-
7	kuru1302	kru	Kurukh	NA	0074+0320+0283+02B0	t̠ʃʰ	t̠ʃʰ	NA	consonant	spa	0	-	-	-	-	+	-	-	+	-	-	-	-	-	-	0	0	+	-	+	+	-	0	0	0	0	0	0	0	-	-	+	-	-	-	-	-
7	kuru1302	kru	Kurukh	NA	0074+0320+0283+02D0	t̠ʃː	t̠ʃː	NA	consonant	spa	0	-	-	-	+	+	-	-	+	-	-	-	-	-	-	0	0	+	-	+	+	-	0	0	0	0	0	0	0	-	-	-	-	-	-	-	-
7	kuru1302	kru	Kurukh	NA	0074+032A	t̪	t̪	NA	consonant	spa	0	-	-	-	-	+	-	-	-	-	-	-	-	-	-	0	0	+	+	+	-	-	0	0	0	0	0	0	0	-	-	-	-	-	-	-	-
7	kuru1302	kru	Kurukh	NA	0074+032A+02B0	t̪ʰ	t̪ʰ	NA	consonant	spa	0	-	-	-	-	+	-	-	-	-	-	-	-	-	-	0	0	+	+	+	-	-	0	0	0	0	0	0	0	-	-	+	-	-	-	-	-
7	kuru1302	kru	Kurukh	NA	0074+032A+02D0	t̪ː	t̪ː	NA	consonant	spa	0	-	-	-	+	+	-	-	-	-	-	-	-	-	-	0	0	+	+	+	-	-	0	0	0	0	0	0	0	-	-	-	-	-	-	-	-
7	kuru1302	kru	Kurukh	NA	0077	w	o̯ w w̃	NA	consonant	spa	0	-	-	-	-	-	+	+	0	+	-	-	-	-	+	+	-	-	0	0	0	+	+	-	-	+	+	0	0	+	-	-	-	-	-	-	-
7	kuru1302	kru	Kurukh	NA	0077+02D0	wː	wː w̃ː	NA	consonant	spa	0	-	-	-	+	-	+	+	0	+	-	-	-	-	+	+	-	-	0	0	0	+	+	-	-	+	+	0	0	+	-	-	-	-	-	-	-
7	kuru1302	kru	Kurukh	NA	014B	ŋ	ɳ ŋ ŋ	NA	consonant	spa	0	-	-	-	-	+	+	-	0	-	-	-	+	-	-	0	0	-	0	0	0	+	+	-	-	-	0	0	0	+	-	-	-	-	-	-	-
7	kuru1302	kru	Kurukh	NA	0256	ɖ	ɖ ɖ	NA	consonant	spa	0	-	-	-	-	+	-	-	-	-	-	-	-	-	-	0	0	+	-	-	-	-	0	0	0	0	0	0	0	+	-	-	-	-	-	-	-
7	kuru1302	kru	Kurukh	NA	0256+02D0	ɖː	ɖː	NA	consonant	spa	0	-	-	-	+	+	-	-	-	-	-	-	-	-	-	0	0	+	-	-	-	-	0	0	0	0	0	0	0	+	-	-	-	-	-	-	-
7	kuru1302	kru	Kurukh	NA	0256+0324	ɖ̤	ɖ̤	NA	consonant	spa	0	-	-	-	-	+	-	-	-	-	-	-	-	-	-	0	0	+	-	-	-	-	0	0	0	0	0	0	0	+	-	+	-	-	-	-	-
7	kuru1302	kru	Kurukh	NA	0261	ɡ	ɡ	NA	consonant	spa	0	-	-	-	-	+	-	-	-	-	-	-	-	-	-	0	0	-	0	0	0	+	+	-	-	-	0	0	0	+	-	-	-	-	-	-	-
7	kuru1302	kru	Kurukh	NA	0261+0324	ɡ̤	ɡ̤	NA	consonant	spa	0	-	-	-	-	+	-	-	-	-	-	-	-	-	-	0	0	-	0	0	0	+	+	-	-	-	0	0	0	+	-	+	-	-	-	-	-
7	kuru1302	kru	Kurukh	NA	0273	ɳ	ɳ ɳ	NA	consonant	spa	0	-	-	-	-	+	+	-	0	-	-	-	+	-	-	0	0	+	-	-	-	-	0	0	0	0	0	0	0	+	-	-	-	-	-	-	-
7	kuru1302	kru	Kurukh	NA	0288	ʈ	ʈ	NA	consonant	spa	0	-	-	-	-	+	-	-	-	-	-	-	-	-	-	0	0	+	-	-	-	-	0	0	0	0	0	0	0	-	-	-	-	-	-	-	-
7	kuru1302	kru	Kurukh	NA	0288+02B0	ʈʰ	ʈʰ	NA	consonant	spa	0	-	-	-	-	+	-	-	-	-	-	-	-	-	-	0	0	+	-	-	-	-	0	0	0	0	0	0	0	-	-	+	-	-	-	-	-
7	kuru1302	kru	Kurukh	NA	0288+02D0	ʈː	ʈː	NA	consonant	spa	0	-	-	-	+	+	-	-	-	-	-	-	-	-	-	0	0	+	-	-	-	-	0	0	0	0	0	0	0	-	-	-	-	-	-	-	-
7	kuru1302	kru	Kurukh	NA	0294	ʔ	ʔ	NA	consonant	spa	0	-	-	-	-	+	-	-	-	-	-	-	-	-	-	0	0	-	0	0	0	-	0	0	0	0	0	0	0	-	-	-	+	-	-	-	-
7	kuru1302	kru	Kurukh	NA	03C7	χ	x χ	NA	consonant	spa	0	-	-	-	-	+	-	+	+	-	-	-	-	-	-	0	0	-	0	0	0	+	-	-	-	+	0	0	0	-	-	-	-	-	-	-	-
7	kuru1302	kru	Kurukh	NA	0061	a	a	NA	vowel	spa	0	-	+	-	-	-	+	+	0	+	-	-	-	-	-	0	0	-	0	0	0	+	-	+	-	-	0	-	-	+	-	-	-	0	-	-	0
7	kuru1302	kru	Kurukh	NA	0061+02D0	aː	aː	NA	vowel	spa	0	-	+	-	+	-	+	+	0	+	-	-	-	-	-	0	0	-	0	0	0	+	-	+	-	-	0	-	-	+	-	-	-	0	-	-	0
7	kuru1302	kru	Kurukh	NA	0061+0303	ã	ã	NA	vowel	spa	0	-	+	-	-	-	+	+	0	+	-	-	+	-	-	0	0	-	0	0	0	+	-	+	-	-	0	-	-	+	-	-	-	0	-	-	0
7	kuru1302	kru	Kurukh	NA	0061+0303+02D0	ãː	ãː	NA	vowel	spa	0	-	+	-	+	-	+	+	0	+	-	-	+	-	-	0	0	-	0	0	0	+	-	+	-	-	0	-	-	+	-	-	-	0	-	-	0
7	kuru1302	kru	Kurukh	NA	0065+031E	e̞	e̞	NA	vowel	spa	0	-	+	-	-	-	+	+	0	+	-	-	-	-	-	0	0	-	0	0	0	+	-	-	+	-	0	-	-	+	-	-	-	0	-	-	0
7	kuru1302	kru	Kurukh	NA	0065+031E+02D0	e̞ː	e̞ː	NA	vowel	spa	0	-	+	-	+	-	+	+	0	+	-	-	-	-	-	0	0	-	0	0	0	+	-	-	+	-	0	-	-	+	-	-	-	0	-	-	0
7	kuru1302	kru	Kurukh	NA	0065+031E+0303	ẽ̞	ẽ̞	NA	vowel	spa	0	-	+	-	-	-	+	+	0	+	-	-	+	-	-	0	0	-	0	0	0	+	-	-	+	-	0	-	-	+	-	-	-	0	-	-	0
7	kuru1302	kru	Kurukh	NA	0065+031E+0303+02D0	ẽ̞ː	ẽ̞ː	NA	vowel	spa	0	-	+	-	+	-	+	+	0	+	-	-	+	-	-	0	0	-	0	0	0	+	-	-	+	-	0	-	-	+	-	-	-	0	-	-	0
7	kuru1302	kru	Kurukh	NA	0069	i	i	NA	vowel	spa	0	-	+	-	-	-	+	+	0	+	-	-	-	-	-	0	0	-	0	0	0	+	+	-	+	-	+	-	-	+	-	-	-	0	-	-	0
7	kuru1302	kru	Kurukh	NA	0069+02D0	iː	iː	NA	vowel	spa	0	-	+	-	+	-	+	+	0	+	-	-	-	-	-	0	0	-	0	0	0	+	+	-	+	-	+	-	-	+	-	-	-	0	-	-	0
7	kuru1302	kru	Kurukh	NA	0069+0303	ĩ	ĩ	NA	vowel	spa	0	-	+	-	-	-	+	+	0	+	-	-	+	-	-	0	0	-	0	0	0	+	+	-	+	-	+	-	-	+	-	-	-	0	-	-	0
7	kuru1302	kru	Kurukh	NA	0069+0303+02D0	ĩː	ĩː	NA	vowel	spa	0	-	+	-	+	-	+	+	0	+	-	-	+	-	-	0	0	-	0	0	0	+	+	-	+	-	+	-	-	+	-	-	-	0	-	-	0
7	kuru1302	kru	Kurukh	NA	006F+031E	o̞	o̞	NA	vowel	spa	0	-	+	-	-	-	+	+	0	+	-	-	-	-	+	+	-	-	0	0	0	+	-	-	-	+	0	-	-	+	-	-	-	0	-	-	0
7	kuru1302	kru	Kurukh	NA	006F+031E+02D0	o̞ː	o̞ː	NA	vowel	spa	0	-	+	-	+	-	+	+	0	+	-	-	-	-	+	+	-	-	0	0	0	+	-	-	-	+	0	-	-	+	-	-	-	0	-	-	0
7	kuru1302	kru	Kurukh	NA	006F+031E+0303	õ̞	õ̞	NA	vowel	spa	0	-	+	-	-	-	+	+	0	+	-	-	+	-	+	+	-	-	0	0	0	+	-	-	-	+	0	-	-	+	-	-	-	0	-	-	0
7	kuru1302	kru	Kurukh	NA	006F+031E+0303+02D0	õ̞ː	õ̞ː	NA	vowel	spa	0	-	+	-	+	-	+	+	0	+	-	-	+	-	+	+	-	-	0	0	0	+	-	-	-	+	0	-	-	+	-	-	-	0	-	-	0
7	kuru1302	kru	Kurukh	NA	0075	u	u	NA	vowel	spa	0	-	+	-	-	-	+	+	0	+	-	-	-	-	+	+	-	-	0	0	0	+	+	-	-	+	+	-	-	+	-	-	-	0	-	-	0
7	kuru1302	kru	Kurukh	NA	0075+02D0	uː	uː	NA	vowel	spa	0	-	+	-	+	-	+	+	0	+	-	-	-	-	+	+	-	-	0	0	0	+	+	-	-	+	+	-	-	+	-	-	-	0	-	-	0
7	kuru1302	kru	Kurukh	NA	0075+0303	ũ	ũ	NA	vowel	spa	0	-	+	-	-	-	+	+	0	+	-	-	+	-	+	+	-	-	0	0	0	+	+	-	-	+	+	-	-	+	-	-	-	0	-	-	0
7	kuru1302	kru	Kurukh	NA	0075+0303+02D0	ũː	ũː	NA	vowel	spa	0	-	+	-	+	-	+	+	0	+	-	-	+	-	+	+	-	-	0	0	0	+	+	-	-	+	+	-	-	+	-	-	-	0	-	-	0
7	kuru1302	kru	Kurukh	NA	0259	ə	ɐ ə ɪ̈	NA	vowel	spa	0	-	+	-	-	-	+	+	0	+	-	-	-	-	-	0	0	-	0	0	0	+	-	-	-	-	-	-	-	+	-	-	-	0	-	-	0
7	kuru1302	kru	Kurukh	NA	0259+02D0	əː	əː	NA	vowel	spa	0	-	+	-	+	-	+	+	0	+	-	-	-	-	-	0	0	-	0	0	0	+	-	-	-	-	-	-	-	+	-	-	-	0	-	-	0
8	telu1262	tel	Telugu	NA	0062	b	b	NA	consonant	spa	0	-	-	-	-	+	-	-	-	-	-	-	-	-	+	-	-	-	0	0	0	-	0	0	0	0	0	0	0	+	-	-	-	-	-	-	-
8	telu1262	tel	Telugu	NA	0062+02D0	bː	bː	NA	consonant	spa	0	-	-	-	+	+	-	-	-	-	-	-	-	-	+	-	-	-	0	0	0	-	0	0	0	0	0	0	0	+	-	-	-	-	-	-	-
8	telu1262	tel	Telugu	NA	0062+0324	b̤	b̤	NA	consonant	spa	0	-	-	-	-	+	-	-	-	-	-	-	-	-	+	-	-	-	0	0	0	-	0	0	0	0	0	0	0	+	-	+	-	-	-	-	-
8	telu1262	tel	Telugu	NA	0064	d	d ð	NA	consonant	spa	0	-	-	-	-	+	-	-	-	-	-	-	-	-	-	0	0	+	+	-	-	-	0	0	0	0	0	0	0	+	-	-	-	-	-	-	-
8	telu1262	tel	Telugu	NA	0064+007A	dz	dz d̠ʒ	NA	consonant	spa	0	-	-	-	-	+	-	-	+	-	-	-	-	-	-	0	0	+	+	-	+	-	0	0	0	0	0	0	0	+	-	-	-	-	-	-	-
8	telu1262	tel	Telugu	NA	0064+007A+02D0	dzː	dzː d̠ʒː	NA	consonant	spa	0	-	-	-	+	+	-	-	+	-	-	-	-	-	-	0	0	+	+	-	+	-	0	0	0	0	0	0	0	+	-	-	-	-	-	-	-
8	telu1262	tel	Telugu	NA	0064+02D0	dː	dː	NA	consonant	spa	0	-	-	-	+	+	-	-	-	-	-	-	-	-	-	0	0	+	+	-	-	-	0	0	0	0	0	0	0	+	-	-	-	-	-	-	-
8	telu1262	tel	Telugu	NA	0064+0324	d̤	d̤	NA	consonant	spa	0	-	-	-	-	+	-	-	-	-	-	-	-	-	-	0	0	+	+	-	-	-	0	0	0	0	0	0	0	+	-	+	-	-	-	-	-
8	telu1262	tel	Telugu	NA	0066	f	f	NA	consonant	spa	0	-	-	-	-	+	-	+	+	-	-	-	-	-	+	-	+	-	0	0	0	-	0	0	0	0	0	0	0	-	-	-	-	-	-	-	-
8	telu1262	tel	Telugu	NA	006A	j	j	NA	consonant	spa	0	-	-	-	-	-	+	+	0	+	-	-	-	-	-	0	0	-	0	0	0	+	+	-	+	-	+	0	0	+	-	-	-	-	-	-	-
8	telu1262	tel	Telugu	NA	006B	k	k͉ k	NA	consonant	spa	0	-	-	-	-	+	-	-	-	-	-	-	-	-	-	0	0	-	0	0	0	+	+	-	-	-	0	0	0	-	-	-	-	-	-	-	-
8	telu1262	tel	Telugu	NA	006B+02B0	kʰ	kʰ	NA	consonant	spa	0	-	-	-	-	+	-	-	-	-	-	-	-	-	-	0	0	-	0	0	0	+	+	-	-	-	0	0	0	-	-	+	-	-	-	-	-
8	telu1262	tel	Telugu	NA	006B+02D0	kː	kː	NA	consonant	spa	0	-	-	-	+	+	-	-	-	-	-	-	-	-	-	0	0	-	0	0	0	+	+	-	-	-	0	0	0	-	-	-	-	-	-	-	-
8	telu1262	tel	Telugu	NA	006C	l	l̪ l	NA	consonant	spa	0	-	-	-	-	+	+	+	0	+	-	-	-	+	-	0	0	+	+	-	-	-	0	0	0	0	0	0	0	+	-	-	-	-	-	-	-
8	telu1262	tel	Telugu	NA	006C+02D0	lː	lː	NA	consonant	spa	0	-	-	-	+	+	+	+	0	+	-	-	-	+	-	0	0	+	+	-	-	-	0	0	0	0	0	0	0	+	-	-	-	-	-	-	-
8	telu1262	tel	Telugu	NA	006D	m	m w̃	NA	consonant	spa	0	-	-	-	-	+	+	-	0	-	-	-	+	-	+	-	-	-	0	0	0	-	0	0	0	0	0	0	0	+	-	-	-	-	-	-	-
8	telu1262	tel	Telugu	NA	006D+02D0	mː	mː	NA	consonant	spa	0	-	-	-	+	+	+	-	0	-	-	-	+	-	+	-	-	-	0	0	0	-	0	0	0	0	0	0	0	+	-	-	-	-	-	-	-
8	telu1262	tel	Telugu	NA	006E	n	ɲ n ŋ	NA	consonant	spa	0	-	-	-	-	+	+	-	0	-	-	-	+	-	-	0	0	+	+	-	-	-	0	0	0	0	0	0	0	+	-	-	-	-	-	-	-
8	telu1262	tel	Telugu	NA	006E+02D0	nː	nː	NA	consonant	spa	0	-	-	-	+	+	+	-	0	-	-	-	+	-	-	0	0	+	+	-	-	-	0	0	0	0	0	0	0	+	-	-	-	-	-	-	-
8	telu1262	tel	Telugu	NA	0070	p	p	NA	consonant	spa	0	-	-	-	-	+	-	-	-	-	-	-	-	-	+	-	-	-	0	0	0	-	0	0	0	0	0	0	0	-	-	-	-	-	-	-	-
8	telu1262	tel	Telugu	NA	0070+02B0	pʰ	pʰ	NA	consonant	spa	0	-	-	-	-	+	-	-	-	-	-	-	-	-	+	-	-	-	0	0	0	-	0	0	0	0	0	0	0	-	-	+	-	-	-	-	-
8	telu1262	tel	Telugu	NA	0070+02D0	pː	pː	NA	consonant	spa	0	-	-	-	+	+	-	-	-	-	-	-	-	-	+	-	-	-	0	0	0	-	0	0	0	0	0	0	0	-	-	-	-	-	-	-	-
8	telu1262	tel	Telugu	NA	0072+02D0	rː	rː	NA	consonant	spa	0	-	-	-	+	+	+	+	0	+	-	+	-	-	-	0	0	+	+	-	-	-	0	0	0	0	0	0	0	+	-	-	-	-	-	-	-
8	telu1262	tel	Telugu	NA	0073	s	s s	NA	consonant	spa	0	-	-	-	-	+	-	+	+	-	-	-	-	-	-	0	0	+	+	-	+	-	0	0	0	0	0	0	0	-	-	-	-	-	-	-	-
8	telu1262	tel	Telugu	NA	0074	t	t	NA	consonant	spa	0	-	-	-	-	+	-	-	-	-	-	-	-	-	-	0	0	+	+	-	-	-	0	0	0	0	0	0	0	-	-	-	-	-	-	-	-
8	telu1262	tel	Telugu	NA	0074+0073	ts	ts ts	NA	consonant	spa	0	-	-	-	-	+	-	-	+	-	-	-	-	-	-	0	0	+	+	-	+	-	0	0	0	0	0	0	0	-	-	-	-	-	-	-	-
8	telu1262	tel	Telugu	NA	0074+0073+02D0	tsː	tsː t̠ʃː	NA	consonant	spa	0	-	-	-	+	+	-	-	+	-	-	-	-	-	-	0	0	+	+	-	+	-	0	0	0	0	0	0	0	-	-	-	-	-	-	-	-
8	telu1262	tel	Telugu	NA	0074+02D0	tː	tː	NA	consonant	spa	0	-	-	-	+	+	-	-	-	-	-	-	-	-	-	0	0	+	+	-	-	-	0	0	0	0	0	0	0	-	-	-	-	-	-	-	-
8	telu1262	tel	Telugu	NA	0074+0320+0283	t̠ʃ	t̠ʃ t̠ʃ	NA	consonant	spa	0	-	-	-	-	+	-	-	+	-	-	-	-	-	-	0	0	+	-	+	+	-	0	0	0	0	0	0	0	-	-	-	-	-	-	-	-
8	telu1262	tel	Telugu	NA	0256	ɖ	ɖ ɽ	NA	consonant	spa	0	-	-	-	-	+	-	-	-	-	-	-	-	-	-	0	0	+	-	-	-	-	0	0	0	0	0	0	0	+	-	-	-	-	-	-	-
8	telu1262	tel	Telugu	NA	0256+02D0	ɖː	ɖː	NA	consonant	spa	0	-	-	-	+	+	-	-	-	-	-	-	-	-	-	0	0	+	-	-	-	-	0	0	0	0	0	0	0	+	-	-	-	-	-	-	-
8	telu1262	tel	Telugu	NA	0256+0324	ɖ̤	ɖ̤	NA	consonant	spa	0	-	-	-	-	+	-	-	-	-	-	-	-	-	-	0	0	+	-	-	-	-	0	0	0	0	0	0	0	+	-	+	-	-	-	-	-
8	telu1262	tel	Telugu	NA	0261	ɡ	ɡ ɡ͉	NA	consonant	spa	0	-	-	-	-	+	-	-	-	-	-	-	-	-	-	0	0	-	0	0	0	+	+	-	-	-	0	0	0	+	-	-	-	-	-	-	-
8	telu1262	tel	Telugu	NA	0261+02D0	ɡː	ɡː	NA	consonant	spa	0	-	-	-	+	+	-	-	-	-	-	-	-	-	-	0	0	-	0	0	0	+	+	-	-	-	0	0	0	+	-	-	-	-	-	-	-
8	telu1262	tel	Telugu	NA	0261+0324	ɡ̤	ɡ̤	NA	consonant	spa	0	-	-	-	-	+	-	-	-	-	-	-	-	-	-	0	0	-	0	0	0	+	+	-	-	-	0	0	0	+	-	+	-	-	-	-	-
8	telu1262	tel	Telugu	NA	0266	ɦ	ɦ	NA	consonant	spa	0	-	-	-	-	-	-	+	+	-	-	-	-	-	-	0	0	-	0	0	0	-	0	0	0	0	0	0	0	+	-	+	-	-	-	-	-
8	telu1262	tel	Telugu	NA	026D	ɭ	ɭ	NA	consonant	spa	0	-	-	-	-	+	+	+	0	+	-	-	-	+	-	0	0	+	-	-	-	-	0	0	0	0	0	0	0	+	-	-	-	-	-	-	-
8	telu1262	tel	Telugu	NA	026D+02D0	ɭː	ɭː	NA	consonant	spa	0	-	-	-	+	+	+	+	0	+	-	-	-	+	-	0	0	+	-	-	-	-	0	0	0	0	0	0	0	+	-	-	-	-	-	-	-
8	telu1262	tel	Telugu	NA	0273	ɳ	ɳ	NA	consonant	spa	0	-	-	-	-	+	+	-	0	-	-	-	+	-	-	0	0	+	-	-	-	-	0	0	0	0	0	0	0	+	-	-	-	-	-	-	-
8	telu1262	tel	Telugu	NA	027E	ɾ	ɾ	NA	consonant	spa	0	-	-	-	-	+	+	+	0	+	+	-	-	-	-	0	0	+	+	-	-	-	0	0	0	0	0	0	0	+	-	-	-	-	-	-	-
8	telu1262	tel	Telugu	NA	0282	ʂ	ʂ	NA	consonant	spa	0	-	-	-	-	+	-	+	+	-	-	-	-	-	-	0	0	+	-	-	+	-	0	0	0	0	0	0	0	-	-	-	-	-	-	-	-
8	telu1262	tel	Telugu	NA	0283	ʃ	ʃ ʃ	NA	consonant	spa	0	-	-	-	-	+	-	+	+	-	-	-	-	-	-	0	0	+	-	+	+	-	0	0	0	0	0	0	0	-	-	-	-	-	-	-	-
8	telu1262	tel	Telugu	NA	0288	ʈ	ʈ	NA	consonant	spa	0	-	-	-	-	+	-	-	-	-	-	-	-	-	-	0	0	+	-	-	-	-	0	0	0	0	0	0	0	-	-	-	-	-	-	-	-
8	telu1262	tel	Telugu	NA	0288+02B0	ʈʰ	ʈʰ	NA	consonant	spa	0	-	-	-	-	+	-	-	-	-	-	-	-	-	-	0	0	+	-	-	-	-	0	0	0	0	0	0	0	-	-	+	-	-	-	-	-
8	telu1262	tel	Telugu	NA	0288+02D0	ʈː	ʈː	NA	consonant	spa	0	-	-	-	+	+	-	-	-	-	-	-	-	-	-	0	0	+	-	-	-	-	0	0	0	0	0	0	0	-	-	-	-	-	-	-	-
8	telu1262	tel	Telugu	NA	03B2+031E	β̞	w β̞	NA	consonant	spa	0	-	-	-	-	-	+	+	0	+	-	-	-	-	+	-	-	-	0	0	0	-	0	0	0	0	0	0	0	+	-	-	-	-	-	-	-
8	telu1262	tel	Telugu	NA	03B2+031E+02D0	β̞ː	β̞ː	NA	consonant	spa	0	-	-	-	+	-	+	+	0	+	-	-	-	-	+	-	-	-	0	0	0	-	0	0	0	0	0	0	0	+	-	-	-	-	-	-	-
8	telu1262	tel	Telugu	NA	0061+02D0	aː	aː a̟ː aː	NA	vowel	spa	0	-	+	-	+	-	+	+	0	+	-	-	-	-	-	0	0	-	0	0	0	+	-	+	-	-	0	-	-	+	-	-	-	0	-	-	0
8	telu1262	tel	Telugu	NA	0065	e	e e	NA	vowel	spa	0	-	+	-	-	-	+	+	0	+	-	-	-	-	-	0	0	-	0	0	0	+	-	-	+	-	+	-	-	+	-	-	-	0	-	-	0
8	telu1262	tel	Telugu	NA	0065+02D0	eː	eː eː eː	NA	vowel	spa	0	-	+	-	+	-	+	+	0	+	-	-	-	-	-	0	0	-	0	0	0	+	-	-	+	-	+	-	-	+	-	-	-	0	-	-	0
8	telu1262	tel	Telugu	NA	0069	i	i i	NA	vowel	spa	0	-	+	-	-	-	+	+	0	+	-	-	-	-	-	0	0	-	0	0	0	+	+	-	+	-	+	-	-	+	-	-	-	0	-	-	0
8	telu1262	tel	Telugu	NA	0069+02D0	iː	iː iː	NA	vowel	spa	0	-	+	-	+	-	+	+	0	+	-	-	-	-	-	0	0	-	0	0	0	+	+	-	+	-	+	-	-	+	-	-	-	0	-	-	0
8	telu1262	tel	Telugu	NA	006F	o	o o	NA	vowel	spa	0	-	+	-	-	-	+	+	0	+	-	-	-	-	+	+	-	-	0	0	0	+	-	-	-	+	+	-	-	+	-	-	-	0	-	-	0
8	telu1262	tel	Telugu	NA	006F+02D0	oː	oː oː	NA	vowel	spa	0	-	+	-	+	-	+	+	0	+	-	-	-	-	+	+	-	-	0	0	0	+	-	-	-	+	+	-	-	+	-	-	-	0	-	-	0
8	telu1262	tel	Telugu	NA	006F+031E	o̞	o̞ o̞	NA	vowel	spa	0	-	+	-	-	-	+	+	0	+	-	-	-	-	+	+	-	-	0	0	0	+	-	-	-	+	0	-	-	+	-	-	-	0	-	-	0
8	telu1262	tel	Telugu	NA	0075	u	u u	NA	vowel	spa	0	-	+	-	-	-	+	+	0	+	-	-	-	-	+	+	-	-	0	0	0	+	+	-	-	+	+	-	-	+	-	-	-	0	-	-	0
8	telu1262	tel	Telugu	NA	0075+02D0	uː	uː uː	NA	vowel	spa	0	-	+	-	+	-	+	+	0	+	-	-	-	-	+	+	-	-	0	0	0	+	+	-	-	+	+	-	-	+	-	-	-	0	-	-	0
8	telu1262	tel	Telugu	NA	00E6+02D0	æː	æː æː	NA	vowel	spa	0	-	+	-	+	-	+	+	0	+	-	-	-	-	-	0	0	-	0	0	0	+	-	+	+	-	0	-	-	+	-	-	-	0	-	-	0
8	telu1262	tel	Telugu	NA	0251	ɑ	ɑ ɑ	NA	vowel	spa	0	-	+	-	-	-	+	+	0	+	-	-	-	-	-	0	0	-	0	0	0	+	-	+	-	+	0	-	-	+	-	-	-	0	-	-	0
8	telu1262	tel	Telugu	NA	0252+02D0	ɒː	ɒː ɒː	NA	vowel	spa	0	-	+	-	+	-	+	+	0	+	-	-	-	-	+	+	-	-	0	0	0	+	-	+	-	+	0	-	-	+	-	-	-	0	-	-	0
8	telu1262	tel	Telugu	NA	0254+02D0	ɔː	ɔː ɔː	NA	vowel	spa	0	-	+	-	+	-	+	+	0	+	-	-	-	-	+	+	-	-	0	0	0	+	-	-	-	+	-	-	-	+	-	-	-	0	-	-	0
8	telu1262	tel	Telugu	NA	0259	ə	ɐ ə ə	NA	vowel	spa	0	-	+	-	-	-	+	+	0	+	-	-	-	-	-	0	0	-	0	0	0	+	-	-	-	-	-	-	-	+	-	-	-	0	-	-	0
8	telu1262	tel	Telugu	NA	025B	ɛ	ɛ ɛ	NA	vowel	spa	0	-	+	-	-	-	+	+	0	+	-	-	-	-	-	0	0	-	0	0	0	+	-	-	+	-	-	-	-	+	-	-	-	0	-	-	0
8	telu1262	tel	Telugu	NA	025B+02D0	ɛː	ɛː ɛː	NA	vowel	spa	0	-	+	-	+	-	+	+	0	+	-	-	-	-	-	0	0	-	0	0	0	+	-	-	+	-	-	-	-	+	-	-	-	0	-	-	0
8	telu1262	tel	Telugu	NA	026A	ɪ	ɪ ɪ	NA	vowel	spa	0	-	+	-	-	-	+	+	0	+	-	-	-	-	-	0	0	-	0	0	0	+	+	-	+	-	-	-	-	+	-	-	-	0	-	-	0
8	telu1262	tel	Telugu	NA	026A+02D0	ɪː	ɪː ɪː	NA	vowel	spa	0	-	+	-	+	-	+	+	0	+	-	-	-	-	-	0	0	-	0	0	0	+	+	-	+	-	-	-	-	+	-	-	-	0	-	-	0
8	telu1262	tel	Telugu	NA	028A	ʊ	ʊ ʊ	NA	vowel	spa	0	-	+	-	-	-	+	+	0	+	-	-	-	-	+	+	-	-	0	0	0	+	+	-	-	+	-	-	-	+	-	-	-	0	-	-	0
8	telu1262	tel	Telugu	NA	028A+02D0	ʊː	ʊː ʊː	NA	vowel	spa	0	-	+	-	+	-	+	+	0	+	-	-	-	-	+	+	-	-	0	0	0	+	+	-	-	+	-	-	-	+	-	-	-	0	-	-	0
9	kota1263	kfe	Kota	NA	0062	b	bʲ b	NA	consonant	spa	0	-	-	-	-	+	-	-	-	-	-	-	-	-	+	-	-	-	0	0	0	-	0	0	0	0	0	0	0	+	-	-	-	-	-	-	-
9	kota1263	kfe	Kota	NA	0064	d	dʲ d	NA	consonant	spa	0	-	-	-	-	+	-	-	-	-	-	-	-	-	-	0	0	+	+	-	-	-	0	0	0	0	0	0	0	+	-	-	-	-	-	-	-
9	kota1263	kfe	Kota	NA	0064+0320+0292	d̠ʒ	d̠ʒ z zʲ d̠ʒʲ	NA	consonant	spa	0	-	-	-	-	+	-	-	+	-	-	-	-	-	-	0	0	+	-	+	+	-	0	0	0	0	0	0	0	+	-	-	-	-	-	-	-
9	kota1263	kfe	Kota	NA	0064+032A	d̪	ð d̪ʲ d̪ð d̪	NA	consonant	spa	0	-	-	-	-	+	-	-	-	-	-	-	-	-	-	0	0	+	+	+	-	-	0	0	0	0	0	0	0	+	-	-	-	-	-	-	-
9	kota1263	kfe	Kota	NA	006A	j	j	NA	consonant	spa	0	-	-	-	-	-	+	+	0	+	-	-	-	-	-	0	0	-	0	0	0	+	+	-	+	-	+	0	0	+	-	-	-	-	-	-	-
9	kota1263	kfe	Kota	NA	006B+02B0	kʰ	k kʲʰ kʰ	NA	consonant	spa	0	-	-	-	-	+	-	-	-	-	-	-	-	-	-	0	0	-	0	0	0	+	+	-	-	-	0	0	0	-	-	+	-	-	-	-	-
9	kota1263	kfe	Kota	NA	006C	l	lʲ l	NA	consonant	spa	0	-	-	-	-	+	+	+	0	+	-	-	-	+	-	0	0	+	+	-	-	-	0	0	0	0	0	0	0	+	-	-	-	-	-	-	-
9	kota1263	kfe	Kota	NA	006D	m	mʲ m	NA	consonant	spa	0	-	-	-	-	+	+	-	0	-	-	-	+	-	+	-	-	-	0	0	0	-	0	0	0	0	0	0	0	+	-	-	-	-	-	-	-
9	kota1263	kfe	Kota	NA	006E	n	nʲ n̚ n̚ʲ n	NA	consonant	spa	0	-	-	-	-	+	+	-	0	-	-	-	+	-	-	0	0	+	+	-	-	-	0	0	0	0	0	0	0	+	-	-	-	-	-	-	-
9	kota1263	kfe	Kota	NA	0070+02B0	pʰ	pʰ pʲʰ p	NA	consonant	spa	0	-	-	-	-	+	-	-	-	-	-	-	-	-	+	-	-	-	0	0	0	-	0	0	0	0	0	0	0	-	-	+	-	-	-	-	-
9	kota1263	kfe	Kota	NA	0072	r	ɾ rʲ r	NA	consonant	spa	0	-	-	-	-	+	+	+	0	+	-	+	-	-	-	0	0	+	+	-	-	-	0	0	0	0	0	0	0	+	-	-	-	-	-	-	-
9	kota1263	kfe	Kota	NA	0074+02B0	tʰ	tʲʰ t tʰ	NA	consonant	spa	0	-	-	-	-	+	-	-	-	-	-	-	-	-	-	0	0	+	+	-	-	-	0	0	0	0	0	0	0	-	-	+	-	-	-	-	-
9	kota1263	kfe	Kota	NA	0074+0320+0283+02B0	t̠ʃʰ	t̠ʃʰ t̠ʃ sʲ s t̠ʃʲʰ	NA	consonant	spa	0	-	-	-	-	+	-	-	+	-	-	-	-	-	-	0	0	+	-	+	+	-	0	0	0	0	0	0	0	-	-	+	-	-	-	-	-
9	kota1263	kfe	Kota	NA	0074+032A+02B0	t̪ʰ	t̪ʲʰ t̪ t̪ʰ	NA	consonant	spa	0	-	-	-	-	+	-	-	-	-	-	-	-	-	-	0	0	+	+	+	-	-	0	0	0	0	0	0	0	-	-	+	-	-	-	-	-
9	kota1263	kfe	Kota	NA	0076	v	vʲ v	NA	consonant	spa	0	-	-	-	-	+	-	+	+	-	-	-	-	-	+	-	+	-	0	0	0	-	0	0	0	0	0	0	0	+	-	-	-	-	-	-	-
9	kota1263	kfe	Kota	NA	014B	ŋ	ŋʲ ŋ	NA	consonant	spa	0	-	-	-	-	+	+	-	0	-	-	-	+	-	-	0	0	-	0	0	0	+	+	-	-	-	0	0	0	+	-	-	-	-	-	-	-
9	kota1263	kfe	Kota	NA	0256	ɖ	ɖʲ ɖ	NA	consonant	spa	0	-	-	-	-	+	-	-	-	-	-	-	-	-	-	0	0	+	-	-	-	-	0	0	0	0	0	0	0	+	-	-	-	-	-	-	-
9	kota1263	kfe	Kota	NA	0261	ɡ	ɡʲ ɡɣ ɡ ɣ	NA	consonant	spa	0	-	-	-	-	+	-	-	-	-	-	-	-	-	-	0	0	-	0	0	0	+	+	-	-	-	0	0	0	+	-	-	-	-	-	-	-
9	kota1263	kfe	Kota	NA	026D	ɭ	ɭʲ ɭ	NA	consonant	spa	0	-	-	-	-	+	+	+	0	+	-	-	-	+	-	0	0	+	-	-	-	-	0	0	0	0	0	0	0	+	-	-	-	-	-	-	-
9	kota1263	kfe	Kota	NA	0273	ɳ	ɳ ɳʲ	NA	consonant	spa	0	-	-	-	-	+	+	-	0	-	-	-	+	-	-	0	0	+	-	-	-	-	0	0	0	0	0	0	0	+	-	-	-	-	-	-	-
9	kota1263	kfe	Kota	NA	027D	ɽ	ɽʲ ɽ	NA	consonant	spa	0	-	-	-	-	+	+	+	0	+	+	-	-	-	-	0	0	+	-	-	-	-	0	0	0	0	0	0	0	+	-	-	-	-	-	-	-
9	kota1263	kfe	Kota	NA	0282	ʂ	ʂ	NA	consonant	spa	0	-	-	-	-	+	-	+	+	-	-	-	-	-	-	0	0	+	-	-	+	-	0	0	0	0	0	0	0	-	-	-	-	-	-	-	-
9	kota1263	kfe	Kota	NA	0288+02B0	ʈʰ	ʈ ʈʲʰ ʈʰ	NA	consonant	spa	0	-	-	-	-	+	-	-	-	-	-	-	-	-	-	0	0	+	-	-	-	-	0	0	0	0	0	0	0	-	-	+	-	-	-	-	-
9	kota1263	kfe	Kota	NA	0061	a	a	NA	vowel	spa	0	-	+	-	-	-	+	+	0	+	-	-	-	-	-	0	0	-	0	0	0	+	-	+	-	-	0	-	-	+	-	-	-	0	-	-	0
9	kota1263	kfe	Kota	NA	0061+02D0	aː	aː	NA	vowel	spa	0	-	+	-	+	-	+	+	0	+	-	-	-	-	-	0	0	-	0	0	0	+	-	+	-	-	0	-	-	+	-	-	-	0	-	-	0
9	kota1263	kfe	Kota	NA	0065+031E	e̞	ee̞ e̞	NA	vowel	spa	0	-	+	-	-	-	+	+	0	+	-	-	-	-	-	0	0	-	0	0	0	+	-	-	+	-	0	-	-	+	-	-	-	0	-	-	0
9	kota1263	kfe	Kota	NA	0065+031E+02D0	e̞ː	e̞ː ee̞ː	NA	vowel	spa	0	-	+	-	+	-	+	+	0	+	-	-	-	-	-	0	0	-	0	0	0	+	-	-	+	-	0	-	-	+	-	-	-	0	-	-	0
9	kota1263	kfe	Kota	NA	0069	i	i	NA	vowel	spa	0	-	+	-	-	-	+	+	0	+	-	-	-	-	-	0	0	-	0	0	0	+	+	-	+	-	+	-	-	+	-	-	-	0	-	-	0
9	kota1263	kfe	Kota	NA	0069+02D0	iː	iː	NA	vowel	spa	0	-	+	-	+	-	+	+	0	+	-	-	-	-	-	0	0	-	0	0	0	+	+	-	+	-	+	-	-	+	-	-	-	0	-	-	0
9	kota1263	kfe	Kota	NA	006F+031E	o̞	o̞ oo̞	NA	vowel	spa	0	-	+	-	-	-	+	+	0	+	-	-	-	-	+	+	-	-	0	0	0	+	-	-	-	+	0	-	-	+	-	-	-	0	-	-	0
9	kota1263	kfe	Kota	NA	006F+031E+02D0	o̞ː	oo̞ː o̞ː	NA	vowel	spa	0	-	+	-	+	-	+	+	0	+	-	-	-	-	+	+	-	-	0	0	0	+	-	-	-	+	0	-	-	+	-	-	-	0	-	-	0
9	kota1263	kfe	Kota	NA	0075	u	u	NA	vowel	spa	0	-	+	-	-	-	+	+	0	+	-	-	-	-	+	+	-	-	0	0	0	+	+	-	-	+	+	-	-	+	-	-	-	0	-	-	0
9	kota1263	kfe	Kota	NA	0075+02D0	uː	uː	NA	vowel	spa	0	-	+	-	+	-	+	+	0	+	-	-	-	-	+	+	-	-	0	0	0	+	+	-	-	+	+	-	-	+	-	-	-	0	-	-	0
9	kota1263	kfe	Kota	NA	0259	ə	ə	NA	vowel	spa	0	-	+	-	-	-	+	+	0	+	-	-	-	-	-	0	0	-	0	0	0	+	-	-	-	-	-	-	-	+	-	-	-	0	-	-	0
10	mund1320	unr	Mundari	NA	0062+0324	b̤	b̤	NA	consonant	spa	0	-	-	-	-	+	-	-	-	-	-	-	-	-	+	-	-	-	0	0	0	-	0	0	0	0	0	0	0	+	-	+	-	-	-	-	-
10	mund1320	unr	Mundari	NA	0064+0320+0292+0324	d̠ʒ̤	d̠ʒ̤	NA	consonant	spa	0	-	-	-	-	+	-	-	+	-	-	-	-	-	-	0	0	+	-	+	+	-	0	0	0	0	0	0	0	+	-	+	-	-	-	-	-
10	mund1320	unr	Mundari	NA	0064+0324	d̤	d̤	NA	consonant	spa	0	-	-	-	-	+	-	-	-	-	-	-	-	-	-	0	0	+	+	-	-	-	0	0	0	0	0	0	0	+	-	+	-	-	-	-	-
10	mund1320	unr	Mundari	NA	0068	h	h	NA	consonant	spa	0	-	-	-	-	-	-	+	+	-	-	-	-	-	-	0	0	-	0	0	0	-	0	0	0	0	0	0	0	-	-	+	-	-	-	-	-
10	mund1320	unr	Mundari	NA	006A	j	j	NA	consonant	spa	0	-	-	-	-	-	+	+	0	+	-	-	-	-	-	0	0	-	0	0	0	+	+	-	+	-	+	0	0	+	-	-	-	-	-	-	-
10	mund1320	unr	Mundari	NA	006B	k	k k	NA	consonant	spa	0	-	-	-	-	+	-	-	-	-	-	-	-	-	-	0	0	-	0	0	0	+	+	-	-	-	0	0	0	-	-	-	-	-	-	-	-
10	mund1320	unr	Mundari	NA	006B+02B0	kʰ	kʰ	NA	consonant	spa	0	-	-	-	-	+	-	-	-	-	-	-	-	-	-	0	0	-	0	0	0	+	+	-	-	-	0	0	0	-	-	+	-	-	-	-	-
10	mund1320	unr	Mundari	NA	006C	l	l	NA	consonant	spa	0	-	-	-	-	+	+	+	0	+	-	-	-	+	-	0	0	+	+	-	-	-	0	0	0	0	0	0	0	+	-	-	-	-	-	-	-
10	mund1320	unr	Mundari	NA	006D	m	m	NA	consonant	spa	0	-	-	-	-	+	+	-	0	-	-	-	+	-	+	-	-	-	0	0	0	-	0	0	0	0	0	0	0	+	-	-	-	-	-	-	-
10	mund1320	unr	Mundari	NA	006E	n	ɲ j̃ n ŋ	NA	consonant	spa	0	-	-	-	-	+	+	-	0	-	-	-	+	-	-	0	0	+	+	-	-	-	0	0	0	0	0	0	0	+	-	-	-	-	-	-	-
10	mund1320	unr	Mundari	NA	0070	p	p p̚ˀ	NA	consonant	spa	0	-	-	-	-	+	-	-	-	-	-	-	-	-	+	-	-	-	0	0	0	-	0	0	0	0	0	0	0	-	-	-	-	-	-	-	-
10	mund1320	unr	Mundari	NA	0070+02B0	pʰ	pʰ	NA	consonant	spa	0	-	-	-	-	+	-	-	-	-	-	-	-	-	+	-	-	-	0	0	0	-	0	0	0	0	0	0	0	-	-	+	-	-	-	-	-
10	mund1320	unr	Mundari	NA	0072	r	r	NA	consonant	spa	0	-	-	-	-	+	+	+	0	+	-	+	-	-	-	0	0	+	+	-	-	-	0	0	0	0	0	0	0	+	-	-	-	-	-	-	-
10	mund1320	unr	Mundari	NA	0073	s	s	NA	consonant	spa	0	-	-	-	-	+	-	+	+	-	-	-	-	-	-	0	0	+	+	-	+	-	0	0	0	0	0	0	0	-	-	-	-	-	-	-	-
10	mund1320	unr	Mundari	NA	0074	t	nˀ t t̚ˀ	NA	consonant	spa	0	-	-	-	-	+	-	-	-	-	-	-	-	-	-	0	0	+	+	-	-	-	0	0	0	0	0	0	0	-	-	-	-	-	-	-	-
10	mund1320	unr	Mundari	NA	0074+02B0	tʰ	tʰ	NA	consonant	spa	0	-	-	-	-	+	-	-	-	-	-	-	-	-	-	0	0	+	+	-	-	-	0	0	0	0	0	0	0	-	-	+	-	-	-	-	-
10	mund1320	unr	Mundari	NA	0074+0320+0283	t̠ʃ	t̠ʃ	NA	consonant	spa	0	-	-	-	-	+	-	-	+	-	-	-	-	-	-	0	0	+	-	+	+	-	0	0	0	0	0	0	0	-	-	-	-	-	-	-	-
10	mund1320	unr	Mundari	NA	0074+0320+0283+02B0	t̠ʃʰ	t̠ʃʰ	NA	consonant	spa	0	-	-	-	-	+	-	-	+	-	-	-	-	-	-	0	0	+	-	+	+	-	0	0	0	0	0	0	0	-	-	+	-	-	-	-	-
10	mund1320	unr	Mundari	NA	0077	w	w	NA	consonant	spa	0	-	-	-	-	-	+	+	0	+	-	-	-	-	+	+	-	-	0	0	0	+	+	-	-	+	+	0	0	+	-	-	-	-	-	-	-
10	mund1320	unr	Mundari	NA	014B+02D0	ŋː	ŋː	NA	consonant	spa	0	-	-	-	+	+	+	-	0	-	-	-	+	-	-	0	0	-	0	0	0	+	+	-	-	-	0	0	0	+	-	-	-	-	-	-	-
10	mund1320	unr	Mundari	NA	0256+0324	ɖ̤	ɖ̤	NA	consonant	spa	0	-	-	-	-	+	-	-	-	-	-	-	-	-	-	0	0	+	-	-	-	-	0	0	0	0	0	0	0	+	-	+	-	-	-	-	-
10	mund1320	unr	Mundari	NA	0261+0324	ɡ̤	ɡ̤	NA	consonant	spa	0	-	-	-	-	+	-	-	-	-	-	-	-	-	-	0	0	-	0	0	0	+	+	-	-	-	0	0	0	+	-	+	-	-	-	-	-
10	mund1320	unr	Mundari	NA	026D	ɭ	ɭ	NA	consonant	spa	0	-	-	-	-	+	+	+	0	+	-	-	-	+	-	0	0	+	-	-	-	-	0	0	0	0	0	0	0	+	-	-	-	-	-	-	-
10	mund1320	unr	Mundari	NA	0273	ɳ	ɳ ɽ̃	NA	consonant	spa	0	-	-	-	-	+	+	-	0	-	-	-	+	-	-	0	0	+	-	-	-	-	0	0	0	0	0	0	0	+	-	-	-	-	-	-	-
10	mund1320	unr	Mundari	NA	0288	ʈ	ʈ̚ˀ ʈ	NA	consonant	spa	0	-	-	-	-	+	-	-	-	-	-	-	-	-	-	0	0	+	-	-	-	-	0	0	0	0	0	0	0	-	-	-	-	-	-	-	-
10	mund1320	unr	Mundari	NA	0288+02B0	ʈʰ	ʈʰ	NA	consonant	spa	0	-	-	-	-	+	-	-	-	-	-	-	-	-	-	0	0	+	-	-	-	-	0	0	0	0	0	0	0	-	-	+	-	-	-	-	-
10	mund1320	unr	Mundari	NA	0294	ʔ	ʔ ʔ	NA	consonant	spa	0	-	-	-	-	+	-	-	-	-	-	-	-	-	-	0	0	-	0	0	0	-	0	0	0	0	0	0	0	-	-	-	+	-	-	-	-
10	mund1320	unr	Mundari	NA	02C0+0062	ˀb	ˀbʷ ˀb	NA	consonant	spa	0	-	-	-	-	+	-	-	-	-	-	-	-	-	+	-	-	-	0	0	0	-	0	0	0	0	0	0	0	+	-	-	+,-	-	-	-	-
10	mund1320	unr	Mundari	NA	02C0+0064	ˀd	ˀd	NA	consonant	spa	0	-	-	-	-	+	-	-	-	-	-	-	-	-	-	0	0	+	+	-	-	-	0	0	0	0	0	0	0	+	-	-	+,-	-	-	-	-
10	mund1320	unr	Mundari	NA	02C0+0064+0320+0292	ˀd̠ʒ	ˀd̠ʒ	NA	consonant	spa	0	-	-	-	-	+	-	-	+	-	-	-	-	-	-	0	0	+	-	+	+	-	0	0	0	0	0	0	0	+	-	-	+,-	-	-	-	-
10	mund1320	unr	Mundari	NA	02C0+0256	ˀɖ	ˀɖ ɽ	NA	consonant	spa	0	-	-	-	-	+	-	-	-	-	-	-	-	-	-	0	0	+	-	-	-	-	0	0	0	0	0	0	0	+	-	-	+,-	-	-	-	-
10	mund1320	unr	Mundari	NA	02C0+0261	ˀɡ	ˀɡ	NA	consonant	spa	0	-	-	-	-	+	-	-	-	-	-	-	-	-	-	0	0	-	0	0	0	+	+	-	-	-	0	0	0	+	-	-	+,-	-	-	-	-
10	mund1320	unr	Mundari	NA	0061	a	a̟ a ã ə ʌ	NA	vowel	spa	0	-	+	-	-	-	+	+	0	+	-	-	-	-	-	0	0	-	0	0	0	+	-	+	-	-	0	-	-	+	-	-	-	0	-	-	0
10	mund1320	unr	Mundari	NA	0065+031E	e̞	e̞ ẽ̞	NA	vowel	spa	0	-	+	-	-	-	+	+	0	+	-	-	-	-	-	0	0	-	0	0	0	+	-	-	+	-	0	-	-	+	-	-	-	0	-	-	0
10	mund1320	unr	Mundari	NA	006F+031E	o̞	õ̞ o̞	NA	vowel	spa	0	-	+	-	-	-	+	+	0	+	-	-	-	-	+	+	-	-	0	0	0	+	-	-	-	+	0	-	-	+	-	-	-	0	-	-	0
10	mund1320	unr	Mundari	NA	026A	ɪ	ɪ̃ ɪ	NA	vowel	spa	0	-	+	-	-	-	+	+	0	+	-	-	-	-	-	0	0	-	0	0	0	+	+	-	+	-	-	-	-	+	-	-	-	0	-	-	0
10	mund1320	unr	Mundari	NA	028A	ʊ	ʊ̃ ʊ	NA	vowel	spa	0	-	+	-	-	-	+	+	0	+	-	-	-	-	+	+	-	-	0	0	0	+	+	-	-	+	-	-	-	+	-	-	-	0	-	-	0
11	khar1287	khr	Kharia	NA	0062	b	b̚ˀ b	NA	consonant	spa	0	-	-	-	-	+	-	-	-	-	-	-	-	-	+	-	-	-	0	0	0	-	0	0	0	0	0	0	0	+	-	-	-	-	-	-	-
11	khar1287	khr	Kharia	NA	0062+0324	b̤	b̤	NA	consonant	spa	0	-	-	-	-	+	-	-	-	-	-	-	-	-	+	-	-	-	0	0	0	-	0	0	0	0	0	0	0	+	-	+	-	-	-	-	-
11	khar1287	khr	Kharia	NA	0064	d	d	NA	consonant	spa	0	-	-	-	-	+	-	-	-	-	-	-	-	-	-	0	0	+	+	-	-	-	0	0	0	0	0	0	0	+	-	-	-	-	-	-	-
11	khar1287	khr	Kharia	NA	0064+0320+0292	d̠ʒ	ɟ̚ˀ d̠ʒ	NA	consonant	spa	0	-	-	-	-	+	-	-	+	-	-	-	-	-	-	0	0	+	-	+	+	-	0	0	0	0	0	0	0	+	-	-	-	-	-	-	-
11	khar1287	khr	Kharia	NA	0064+0320+0292+0324	d̠ʒ̤	d̠ʒ̤	NA	consonant	spa	0	-	-	-	-	+	-	-	+	-	-	-	-	-	-	0	0	+	-	+	+	-	0	0	0	0	0	0	0	+	-	+	-	-	-	-	-
11	khar1287	khr	Kharia	NA	0064+0324	d̤	d̤	NA	consonant	spa	0	-	-	-	-	+	-	-	-	-	-	-	-	-	-	0	0	+	+	-	-	-	0	0	0	0	0	0	0	+	-	+	-	-	-	-	-
11	khar1287	khr	Kharia	NA	006A	j	ɛ̯ j	NA	consonant	spa	0	-	-	-	-	-	+	+	0	+	-	-	-	-	-	0	0	-	0	0	0	+	+	-	+	-	+	0	0	+	-	-	-	-	-	-	-
11	khar1287	khr	Kharia	NA	006B	k	k	NA	consonant	spa	0	-	-	-	-	+	-	-	-	-	-	-	-	-	-	0	0	-	0	0	0	+	+	-	-	-	0	0	0	-	-	-	-	-	-	-	-
11	khar1287	khr	Kharia	NA	006B+02B0	kʰ	kʰ	NA	consonant	spa	0	-	-	-	-	+	-	-	-	-	-	-	-	-	-	0	0	-	0	0	0	+	+	-	-	-	0	0	0	-	-	+	-	-	-	-	-
11	khar1287	khr	Kharia	NA	006C	l	ɭ l lˠ l̩	NA	consonant	spa	0	-	-	-	-	+	+	+	0	+	-	-	-	+	-	0	0	+	+	-	-	-	0	0	0	0	0	0	0	+	-	-	-	-	-	-	-
11	khar1287	khr	Kharia	NA	006D	m	m m̩	NA	consonant	spa	0	-	-	-	-	+	+	-	0	-	-	-	+	-	+	-	-	-	0	0	0	-	0	0	0	0	0	0	0	+	-	-	-	-	-	-	-
11	khar1287	khr	Kharia	NA	006E	n	n̩ n̪ ɽ̃ ɳ n	NA	consonant	spa	0	-	-	-	-	+	+	-	0	-	-	-	+	-	-	0	0	+	+	-	-	-	0	0	0	0	0	0	0	+	-	-	-	-	-	-	-
11	khar1287	khr	Kharia	NA	0070	p	p	NA	consonant	spa	0	-	-	-	-	+	-	-	-	-	-	-	-	-	+	-	-	-	0	0	0	-	0	0	0	0	0	0	0	-	-	-	-	-	-	-	-
11	khar1287	khr	Kharia	NA	0070+02B0	pʰ	f pʰ	NA	consonant	spa	0	-	-	-	-	+	-	-	-	-	-	-	-	-	+	-	-	-	0	0	0	-	0	0	0	0	0	0	0	-	-	+	-	-	-	-	-
11	khar1287	khr	Kharia	NA	0073	s	s	NA	consonant	spa	0	-	-	-	-	+	-	+	+	-	-	-	-	-	-	0	0	+	+	-	+	-	0	0	0	0	0	0	0	-	-	-	-	-	-	-	-
11	khar1287	khr	Kharia	NA	0074	t	t̪ t	NA	consonant	spa	0	-	-	-	-	+	-	-	-	-	-	-	-	-	-	0	0	+	+	-	-	-	0	0	0	0	0	0	0	-	-	-	-	-	-	-	-
11	khar1287	khr	Kharia	NA	0074+02B0	tʰ	tʰ	NA	consonant	spa	0	-	-	-	-	+	-	-	-	-	-	-	-	-	-	0	0	+	+	-	-	-	0	0	0	0	0	0	0	-	-	+	-	-	-	-	-
11	khar1287	khr	Kharia	NA	0074+0320+0283	t̠ʃ	t̠ʃ	NA	consonant	spa	0	-	-	-	-	+	-	-	+	-	-	-	-	-	-	0	0	+	-	+	+	-	0	0	0	0	0	0	0	-	-	-	-	-	-	-	-
11	khar1287	khr	Kharia	NA	0074+0320+0283+02B0	t̠ʃʰ	t̠ʃʰ	NA	consonant	spa	0	-	-	-	-	+	-	-	+	-	-	-	-	-	-	0	0	+	-	+	+	-	0	0	0	0	0	0	0	-	-	+	-	-	-	-	-
11	khar1287	khr	Kharia	NA	0077	w	w ɔ̯	NA	consonant	spa	0	-	-	-	-	-	+	+	0	+	-	-	-	-	+	+	-	-	0	0	0	+	+	-	-	+	+	0	0	+	-	-	-	-	-	-	-
11	khar1287	khr	Kharia	NA	014B	ŋ	ŋ̩ ŋ̟ ŋ	NA	consonant	spa	0	-	-	-	-	+	+	-	0	-	-	-	+	-	-	0	0	-	0	0	0	+	+	-	-	-	0	0	0	+	-	-	-	-	-	-	-
11	khar1287	khr	Kharia	NA	0256	ɖ	ɖ d̚ˀ ɖ̚ˀ	NA	consonant	spa	0	-	-	-	-	+	-	-	-	-	-	-	-	-	-	0	0	+	-	-	-	-	0	0	0	0	0	0	0	+	-	-	-	-	-	-	-
11	khar1287	khr	Kharia	NA	0256+0324	ɖ̤	ɽ̤ ɖ̤	NA	consonant	spa	0	-	-	-	-	+	-	-	-	-	-	-	-	-	-	0	0	+	-	-	-	-	0	0	0	0	0	0	0	+	-	+	-	-	-	-	-
11	khar1287	khr	Kharia	NA	0261	ɡ	ɡ ʔ	NA	consonant	spa	0	-	-	-	-	+	-	-	-	-	-	-	-	-	-	0	0	-	0	0	0	+	+	-	-	-	0	0	0	+	-	-	-	-	-	-	-
11	khar1287	khr	Kharia	NA	0261+0324	ɡ̤	ɡ̤	NA	consonant	spa	0	-	-	-	-	+	-	-	-	-	-	-	-	-	-	0	0	-	0	0	0	+	+	-	-	-	0	0	0	+	-	+	-	-	-	-	-
11	khar1287	khr	Kharia	NA	0266	ɦ	ɦ	NA	consonant	spa	0	-	-	-	-	-	-	+	+	-	-	-	-	-	-	0	0	-	0	0	0	-	0	0	0	0	0	0	0	+	-	+	-	-	-	-	-
11	khar1287	khr	Kharia	NA	0272	ɲ	ɲ ɲ̩	NA	consonant	spa	0	-	-	-	-	+	+	-	0	-	-	-	+	-	-	0	0	+	-	+	-	+	+	-	+	-	0	0	0	+	-	-	-	-	-	-	-
11	khar1287	khr	Kharia	NA	027D	ɽ	ɽ	NA	consonant	spa	0	-	-	-	-	+	+	+	0	+	+	-	-	-	-	0	0	+	-	-	-	-	0	0	0	0	0	0	0	+	-	-	-	-	-	-	-
11	khar1287	khr	Kharia	NA	027E	ɾ	ɾ r	NA	consonant	spa	0	-	-	-	-	+	+	+	0	+	+	-	-	-	-	0	0	+	+	-	-	-	0	0	0	0	0	0	0	+	-	-	-	-	-	-	-
11	khar1287	khr	Kharia	NA	0288	ʈ	ʈ	NA	consonant	spa	0	-	-	-	-	+	-	-	-	-	-	-	-	-	-	0	0	+	-	-	-	-	0	0	0	0	0	0	0	-	-	-	-	-	-	-	-
11	khar1287	khr	Kharia	NA	0288+02B0	ʈʰ	ʈʰ	NA	consonant	spa	0	-	-	-	-	+	-	-	-	-	-	-	-	-	-	0	0	+	-	-	-	-	0	0	0	0	0	0	0	-	-	+	-	-	-	-	-
11	khar1287	khr	Kharia	NA	0061	a	ə a	NA	vowel	spa	0	-	+	-	-	-	+	+	0	+	-	-	-	-	-	0	0	-	0	0	0	+	-	+	-	-	0	-	-	+	-	-	-	0	-	-	0
11	khar1287	khr	Kharia	NA	0061+0303	ã	ã	NA	vowel	spa	0	-	+	-	-	-	+	+	0	+	-	-	+	-	-	0	0	-	0	0	0	+	-	+	-	-	0	-	-	+	-	-	-	0	-	-	0
11	khar1287	khr	Kharia	NA	0065	e	ɛ e	NA	vowel	spa	0	-	+	-	-	-	+	+	0	+	-	-	-	-	-	0	0	-	0	0	0	+	-	-	+	-	+	-	-	+	-	-	-	0	-	-	0
11	khar1287	khr	Kharia	NA	0069	i	i ɪ	NA	vowel	spa	0	-	+	-	-	-	+	+	0	+	-	-	-	-	-	0	0	-	0	0	0	+	+	-	+	-	+	-	-	+	-	-	-	0	-	-	0
11	khar1287	khr	Kharia	NA	0069+0303	ĩ	ĩ	NA	vowel	spa	0	-	+	-	-	-	+	+	0	+	-	-	+	-	-	0	0	-	0	0	0	+	+	-	+	-	+	-	-	+	-	-	-	0	-	-	0
11	khar1287	khr	Kharia	NA	006F	o	ɔ o	NA	vowel	spa	0	-	+	-	-	-	+	+	0	+	-	-	-	-	+	+	-	-	0	0	0	+	-	-	-	+	+	-	-	+	-	-	-	0	-	-	0
11	khar1287	khr	Kharia	NA	006F+0303	õ	õ	NA	vowel	spa	0	-	+	-	-	-	+	+	0	+	-	-	+	-	+	+	-	-	0	0	0	+	-	-	-	+	+	-	-	+	-	-	-	0	-	-	0
11	khar1287	khr	Kharia	NA	0075	u	ʊ u	NA	vowel	spa	0	-	+	-	-	-	+	+	0	+	-	-	-	-	+	+	-	-	0	0	0	+	+	-	-	+	+	-	-	+	-	-	-	0	-	-	0
11	khar1287	khr	Kharia	NA	0075+0303	ũ	ũ	NA	vowel	spa	0	-	+	-	-	-	+	+	0	+	-	-	+	-	+	+	-	-	0	0	0	+	+	-	-	+	+	-	-	+	-	-	-	0	-	-	0
11	khar1287	khr	Kharia	NA	025B+0303	ɛ̃	ɛ̃	NA	vowel	spa	0	-	+	-	-	-	+	+	0	+	-	-	+	-	-	0	0	-	0	0	0	+	-	-	+	-	-	-	-	+	-	-	-	0	-	-	0
12	khas1269	kha	Khasi	NA	0062	b	b	NA	consonant	spa	0	-	-	-	-	+	-	-	-	-	-	-	-	-	+	-	-	-	0	0	0	-	0	0	0	0	0	0	0	+	-	-	-	-	-	-	-
12	khas1269	kha	Khasi	NA	0064	d	d	NA	consonant	spa	0	-	-	-	-	+	-	-	-	-	-	-	-	-	-	0	0	+	+	-	-	-	0	0	0	0	0	0	0	+	-	-	-	-	-	-	-
12	khas1269	kha	Khasi	NA	0064+0320+0292	d̠ʒ	c̚ d̠ʒ	NA	consonant	spa	0	-	-	-	-	+	-	-	+	-	-	-	-	-	-	0	0	+	-	+	+	-	0	0	0	0	0	0	0	+	-	-	-	-	-	-	-
12	khas1269	kha	Khasi	NA	0068	h	h	NA	consonant	spa	0	-	-	-	-	-	-	+	+	-	-	-	-	-	-	0	0	-	0	0	0	-	0	0	0	0	0	0	0	-	-	+	-	-	-	-	-
12	khas1269	kha	Khasi	NA	006B	k	k k̚	NA	consonant	spa	0	-	-	-	-	+	-	-	-	-	-	-	-	-	-	0	0	-	0	0	0	+	+	-	-	-	0	0	0	-	-	-	-	-	-	-	-
12	khas1269	kha	Khasi	NA	006B+02B0	kʰ	kʰ	NA	consonant	spa	0	-	-	-	-	+	-	-	-	-	-	-	-	-	-	0	0	-	0	0	0	+	+	-	-	-	0	0	0	-	-	+	-	-	-	-	-
12	khas1269	kha	Khasi	NA	006D	m	m m̩	NA	consonant	spa	0	-	-	-	-	+	+	-	0	-	-	-	+	-	+	-	-	-	0	0	0	-	0	0	0	0	0	0	0	+	-	-	-	-	-	-	-
12	khas1269	kha	Khasi	NA	006E	n	n̩ n	NA	consonant	spa	0	-	-	-	-	+	+	-	0	-	-	-	+	-	-	0	0	+	+	-	-	-	0	0	0	0	0	0	0	+	-	-	-	-	-	-	-
12	khas1269	kha	Khasi	NA	0070	p	p̚ p	NA	consonant	spa	0	-	-	-	-	+	-	-	-	-	-	-	-	-	+	-	-	-	0	0	0	-	0	0	0	0	0	0	0	-	-	-	-	-	-	-	-
12	khas1269	kha	Khasi	NA	0070+02B0	pʰ	pʰ ɸ	NA	consonant	spa	0	-	-	-	-	+	-	-	-	-	-	-	-	-	+	-	-	-	0	0	0	-	0	0	0	0	0	0	0	-	-	+	-	-	-	-	-
12	khas1269	kha	Khasi	NA	0072	r	r r̩	NA	consonant	spa	0	-	-	-	-	+	+	+	0	+	-	+	-	-	-	0	0	+	+	-	-	-	0	0	0	0	0	0	0	+	-	-	-	-	-	-	-
12	khas1269	kha	Khasi	NA	0073	s	s	NA	consonant	spa	0	-	-	-	-	+	-	+	+	-	-	-	-	-	-	0	0	+	+	-	+	-	0	0	0	0	0	0	0	-	-	-	-	-	-	-	-
12	khas1269	kha	Khasi	NA	0074	t	t t̚	NA	consonant	spa	0	-	-	-	-	+	-	-	-	-	-	-	-	-	-	0	0	+	+	-	-	-	0	0	0	0	0	0	0	-	-	-	-	-	-	-	-
12	khas1269	kha	Khasi	NA	0074+02B0	tʰ	tʰ	NA	consonant	spa	0	-	-	-	-	+	-	-	-	-	-	-	-	-	-	0	0	+	+	-	-	-	0	0	0	0	0	0	0	-	-	+	-	-	-	-	-
12	khas1269	kha	Khasi	NA	014B	ŋ	ŋ̩ ŋ	NA	consonant	spa	0	-	-	-	-	+	+	-	0	-	-	-	+	-	-	0	0	-	0	0	0	+	+	-	-	-	0	0	0	+	-	-	-	-	-	-	-
12	khas1269	kha	Khasi	NA	026D	ɭ	ɭ̩ ɭ	NA	consonant	spa	0	-	-	-	-	+	+	+	0	+	-	-	-	+	-	0	0	+	-	-	-	-	0	0	0	0	0	0	0	+	-	-	-	-	-	-	-
12	khas1269	kha	Khasi	NA	0272	ɲ	ɲ	NA	consonant	spa	0	-	-	-	-	+	+	-	0	-	-	-	+	-	-	0	0	+	-	+	-	+	+	-	+	-	0	0	0	+	-	-	-	-	-	-	-
12	khas1269	kha	Khasi	NA	0283	ʃ	ʃ	NA	consonant	spa	0	-	-	-	-	+	-	+	+	-	-	-	-	-	-	0	0	+	-	+	+	-	0	0	0	0	0	0	0	-	-	-	-	-	-	-	-
12	khas1269	kha	Khasi	NA	0294	ʔ	ʔ	NA	consonant	spa	0	-	-	-	-	+	-	-	-	-	-	-	-	-	-	0	0	-	0	0	0	-	0	0	0	0	0	0	0	-	-	-	+	-	-	-	-
12	khas1269	kha	Khasi	NA	0061	a	a a	NA	vowel	spa	0	-	+	-	-	-	+	+	0	+	-	-	-	-	-	0	0	-	0	0	0	+	-	+	-	-	0	-	-	+	-	-	-	0	-	-	0
12	khas1269	kha	Khasi	NA	0061+02D0	aː	aː aː	NA	vowel	spa	0	-	+	-	+	-	+	+	0	+	-	-	-	-	-	0	0	-	0	0	0	+	-	+	-	-	0	-	-	+	-	-	-	0	-	-	0
12	khas1269	kha	Khasi	NA	0065	e	ɛ e ɛː eː	NA	vowel	spa	0	-	+	-	-	-	+	+	0	+	-	-	-	-	-	0	0	-	0	0	0	+	-	-	+	-	+	-	-	+	-	-	-	0	-	-	0
12	khas1269	kha	Khasi	NA	0069	i	ɪ iː i	NA	vowel	spa	0	-	+	-	-	-	+	+	0	+	-	-	-	-	-	0	0	-	0	0	0	+	+	-	+	-	+	-	-	+	-	-	-	0	-	-	0
12	khas1269	kha	Khasi	NA	006F	o	ɔ o ɔː oː	NA	vowel	spa	0	-	+	-	-	-	+	+	0	+	-	-	-	-	+	+	-	-	0	0	0	+	-	-	-	+	+	-	-	+	-	-	-	0	-	-	0
12	khas1269	kha	Khasi	NA	0075	u	ʊ u uː	NA	vowel	spa	0	-	+	-	-	-	+	+	0	+	-	-	-	-	+	+	-	-	0	0	0	+	+	-	-	+	+	-	-	+	-	-	-	0	-	-	0
12	khas1269	kha	Khasi	NA	0259	ə	ə	NA	vowel	spa	0	-	+	-	-	-	+	+	0	+	-	-	-	-	-	0	0	-	0	0	0	+	-	-	-	-	-	-	-	+	-	-	-	0	-	-	0
12	khas1269	kha	Khasi	NA	026A+032F	ɪ̯	ɪ̥̯ ɪ̯	NA	vowel	spa	0	-	-	-	-	-	+	+	0	+	-	-	-	-	-	0	0	-	0	0	0	+	+	-	+	-	-	-	-	+	-	-	-	0	-	-	0
12	khas1269	kha	Khasi	NA	028A+032F	ʊ̯	ʊ̯	NA	vowel	spa	0	-	-	-	-	-	+	+	0	+	-	-	-	-	+	+	-	-	0	0	0	+	+	-	-	+	-	-	-	+	-	-	-	0	-	-	0
13	seda1262	sed	Sedang	NA	0068	h	h	NA	consonant	spa	0	-	-	-	-	-	-	+	+	-	-	-	-	-	-	0	0	-	0	0	0	-	0	0	0	0	0	0	0	-	-	+	-	-	-	-	-
13	seda1262	sed	Sedang	NA	006A	j	j j̃ j̰̃ j̰	NA	consonant	spa	0	-	-	-	-	-	+	+	0	+	-	-	-	-	-	0	0	-	0	0	0	+	+	-	+	-	+	0	0	+	-	-	-	-	-	-	-
13	seda1262	sed	Sedang	NA	006B	k	kʷ k	NA	consonant	spa	0	-	-	-	-	+	-	-	-	-	-	-	-	-	-	0	0	-	0	0	0	+	+	-	-	-	0	0	0	-	-	-	-	-	-	-	-
13	seda1262	sed	Sedang	NA	006B+02B0	kʰ	kʰ	NA	consonant	spa	0	-	-	-	-	+	-	-	-	-	-	-	-	-	-	0	0	-	0	0	0	+	+	-	-	-	0	0	0	-	-	+	-	-	-	-	-
13	seda1262	sed	Sedang	NA	006C	l	l	NA	consonant	spa	0	-	-	-	-	+	+	+	0	+	-	-	-	+	-	0	0	+	+	-	-	-	0	0	0	0	0	0	0	+	-	-	-	-	-	-	-
13	seda1262	sed	Sedang	NA	006C+0325	l̥	l̥	NA	consonant	spa	0	-	-	-	-	+	+	+	0	+	-	-	-	+	-	0	0	+	+	-	-	-	0	0	0	0	0	0	0	-	-	-	-	-	-	-	-
13	seda1262	sed	Sedang	NA	006D	m	m m̰	NA	consonant	spa	0	-	-	-	-	+	+	-	0	-	-	-	+	-	+	-	-	-	0	0	0	-	0	0	0	0	0	0	0	+	-	-	-	-	-	-	-
13	seda1262	sed	Sedang	NA	006D+0062	mb	mb	NA	consonant	spa	0	-	-	-	-	+	+,-	-	-	-	-	-	+,-	-	+	-	-	-	0	0	0	-	0	0	0	0	0	0	0	+	-	-	-	-	-	-	-
13	seda1262	sed	Sedang	NA	006D+0325	m̥	m̥	NA	consonant	spa	0	-	-	-	-	+	+	-	0	-	-	-	+	-	+	-	-	-	0	0	0	-	0	0	0	0	0	0	0	-	-	-	-	-	-	-	-
13	seda1262	sed	Sedang	NA	006E	n	n̰ n	NA	consonant	spa	0	-	-	-	-	+	+	-	0	-	-	-	+	-	-	0	0	+	+	-	-	-	0	0	0	0	0	0	0	+	-	-	-	-	-	-	-
13	seda1262	sed	Sedang	NA	006E+0064	nd	nd	NA	consonant	spa	0	-	-	-	-	+	+,-	-	-	-	-	-	+,-	-	-	0	0	+	+	-	-	-	0	0	0	0	0	0	0	+	-	-	-	-	-	-	-
13	seda1262	sed	Sedang	NA	006E+0320+0064+0320+0292	n̠d̠ʒ	n̠d̠ʒ	NA	consonant	spa	0	-	-	-	-	+	+,-	-	+	-	-	-	+,-	-	-	0	0	+	-	+	+	-	0	0	0	0	0	0	0	+	-	-	-	-	-	-	-
13	seda1262	sed	Sedang	NA	006E+0325	n̥	n̥	NA	consonant	spa	0	-	-	-	-	+	+	-	0	-	-	-	+	-	-	0	0	+	+	-	-	-	0	0	0	0	0	0	0	-	-	-	-	-	-	-	-
13	seda1262	sed	Sedang	NA	0070	p	p	NA	consonant	spa	0	-	-	-	-	+	-	-	-	-	-	-	-	-	+	-	-	-	0	0	0	-	0	0	0	0	0	0	0	-	-	-	-	-	-	-	-
13	seda1262	sed	Sedang	NA	0070+02B0	pʰ	pʰ	NA	consonant	spa	0	-	-	-	-	+	-	-	-	-	-	-	-	-	+	-	-	-	0	0	0	-	0	0	0	0	0	0	0	-	-	+	-	-	-	-	-
13	seda1262	sed	Sedang	NA	0072	r	r	NA	consonant	spa	0	-	-	-	-	+	+	+	0	+	-	+	-	-	-	0	0	+	+	-	-	-	0	0	0	0	0	0	0	+	-	-	-	-	-	-	-
13	seda1262	sed	Sedang	NA	0072+0325	r̥	r̥	NA	consonant	spa	0	-	-	-	-	+	+	+	0	+	-	+	-	-	-	0	0	+	+	-	-	-	0	0	0	0	0	0	0	-	-	-	-	-	-	-	-
13	seda1262	sed	Sedang	NA	0073	s	s	NA	consonant	spa	0	-	-	-	-	+	-	+	+	-	-	-	-	-	-	0	0	+	+	-	+	-	0	0	0	0	0	0	0	-	-	-	-	-	-	-	-
13	seda1262	sed	Sedang	NA	0074	t	t	NA	consonant	spa	0	-	-	-	-	+	-	-	-	-	-	-	-	-	-	0	0	+	+	-	-	-	0	0	0	0	0	0	0	-	-	-	-	-	-	-	-
13	seda1262	sed	Sedang	NA	0074+02B0	tʰ	tʰ	NA	consonant	spa	0	-	-	-	-	+	-	-	-	-	-	-	-	-	-	0	0	+	+	-	-	-	0	0	0	0	0	0	0	-	-	+	-	-	-	-	-
13	seda1262	sed	Sedang	NA	0074+0320+0283	t̠ʃ	t̠ʃ	NA	consonant	spa	0	-	-	-	-	+	-	-	+	-	-	-	-	-	-	0	0	+	-	+	+	-	0	0	0	0	0	0	0	-	-	-	-	-	-	-	-
13	seda1262	sed	Sedang	NA	0077	w	w̰̃ w w̰ w̃	NA	consonant	spa	0	-	-	-	-	-	+	+	0	+	-	-	-	-	+	+	-	-	0	0	0	+	+	-	-	+	+	0	0	+	-	-	-	-	-	-	-
13	seda1262	sed	Sedang	NA	014B	ŋ	ŋ ŋ̰	NA	consonant	spa	0	-	-	-	-	+	+	-	0	-	-	-	+	-	-	0	0	-	0	0	0	+	+	-	-	-	0	0	0	+	-	-	-	-	-	-	-
13	seda1262	sed	Sedang	NA	014B+0261	ŋɡ	ŋɡ	NA	consonant	spa	0	-	-	-	-	+	+,-	-	-	-	-	-	+,-	-	-	0	0	-	0	0	0	+	+	-	-	-	0	0	0	+	-	-	-	-	-	-	-
13	seda1262	sed	Sedang	NA	014B+0325	ŋ̥	ŋ̥	NA	consonant	spa	0	-	-	-	-	+	+	-	0	-	-	-	+	-	-	0	0	-	0	0	0	+	+	-	-	-	0	0	0	-	-	-	-	-	-	-	-
13	seda1262	sed	Sedang	NA	0272	ɲ	ɲ	NA	consonant	spa	0	-	-	-	-	+	+	-	0	-	-	-	+	-	-	0	0	+	-	+	-	+	+	-	+	-	0	0	0	+	-	-	-	-	-	-	-
13	seda1262	sed	Sedang	NA	0272+0325	ɲ̥	ɲ̥	NA	consonant	spa	0	-	-	-	-	+	+	-	0	-	-	-	+	-	-	0	0	+	-	+	-	+	+	-	+	-	0	0	0	-	-	-	-	-	-	-	-
13	seda1262	sed	Sedang	NA	0283	ʃ	ʃ	NA	consonant	spa	0	-	-	-	-	+	-	+	+	-	-	-	-	-	-	0	0	+	-	+	+	-	0	0	0	0	0	0	0	-	-	-	-	-	-	-	-
13	seda1262	sed	Sedang	NA	028D	ʍ	ʍ	NA	consonant	spa	0	-	-	-	-	-	-	+	+	-	-	-	-	-	+	+	-	-	0	0	0	+	+	-	-	+	+	0	0	-	-	+	-	-	-	-	-
13	seda1262	sed	Sedang	NA	0294	ʔ	ʔ	NA	consonant	spa	0	-	-	-	-	+	-	-	-	-	-	-	-	-	-	0	0	-	0	0	0	-	0	0	0	0	0	0	0	-	-	-	+	-	-	-	-
13	seda1262	sed	Sedang	NA	02C0+0062	ˀb	ˀb	NA	consonant	spa	0	-	-	-	-	+	-	-	-	-	-	-	-	-	+	-	-	-	0	0	0	-	0	0	0	0	0	0	0	+	-	-	+,-	-	-	-	-
13	seda1262	sed	Sedang	NA	02C0+0064	ˀd	ˀd	NA	consonant	spa	0	-	-	-	-	+	-	-	-	-	-	-	-	-	-	0	0	+	+	-	-	-	0	0	0	0	0	0	0	+	-	-	+,-	-	-	-	-
13	seda1262	sed	Sedang	NA	02C0+006C	ˀl	ˀl	NA	consonant	spa	0	-	-	-	-	+	+	+	0	+	-	-	-	+	-	0	0	+	+	-	-	-	0	0	0	0	0	0	0	+	-	-	+,-	-	-	-	-
13	seda1262	sed	Sedang	NA	02C0+006D	ˀm	ˀm	NA	consonant	spa	0	-	-	-	-	+	+	-	0	-	-	-	+	-	+	-	-	-	0	0	0	-	0	0	0	0	0	0	0	+	-	-	+,-	-	-	-	-
13	seda1262	sed	Sedang	NA	02C0+006E	ˀn	ˀn	NA	consonant	spa	0	-	-	-	-	+	+	-	0	-	-	-	+	-	-	0	0	+	+	-	-	-	0	0	0	0	0	0	0	+	-	-	+,-	-	-	-	-
13	seda1262	sed	Sedang	NA	02C0+0072	ˀr	ˀr	NA	consonant	spa	0	-	-	-	-	+	+	+	0	+	-	+	-	-	-	0	0	+	+	-	-	-	0	0	0	0	0	0	0	+	-	-	+,-	-	-	-	-
13	seda1262	sed	Sedang	NA	02C0+0077	ˀw	ˀw	NA	consonant	spa	0	-	-	-	-	-	+	+	0	+	-	-	-	-	+	+	-	-	0	0	0	+	+	-	-	+	+	0	0	+	-	-	+,-	-	-	-	-
13	seda1262	sed	Sedang	NA	02C0+014B	ˀŋ	ˀŋ	NA	consonant	spa	0	-	-	-	-	+	+	-	0	-	-	-	+	-	-	0	0	-	0	0	0	+	+	-	-	-	0	0	0	+	-	-	+,-	-	-	-	-
13	seda1262	sed	Sedang	NA	02C0+0272	ˀɲ	ˀɲ	NA	consonant	spa	0	-	-	-	-	+	+	-	0	-	-	-	+	-	-	0	0	+	-	+	-	+	+	-	+	-	0	0	0	+	-	-	+,-	-	-	-	-
13	seda1262	sed	Sedang	NA	0061	a	a ə a	NA	vowel	spa	0	-	+	-	-	-	+	+	0	+	-	-	-	-	-	0	0	-	0	0	0	+	-	+	-	-	0	-	-	+	-	-	-	0	-	-	0
13	seda1262	sed	Sedang	NA	0061+0330	a̰	a̰	NA	vowel	spa	0	-	+	-	-	-	+	+	0	+	-	-	-	-	-	0	0	-	0	0	0	+	-	+	-	-	0	-	-	+	-	-	+	0	-	-	0
13	seda1262	sed	Sedang	NA	0065	e	e e	NA	vowel	spa	0	-	+	-	-	-	+	+	0	+	-	-	-	-	-	0	0	-	0	0	0	+	-	-	+	-	+	-	-	+	-	-	-	0	-	-	0
13	seda1262	sed	Sedang	NA	0065+0330	ḛ	ḛ	NA	vowel	spa	0	-	+	-	-	-	+	+	0	+	-	-	-	-	-	0	0	-	0	0	0	+	-	-	+	-	+	-	-	+	-	-	+	0	-	-	0
13	seda1262	sed	Sedang	NA	0069	i	i	NA	vowel	spa	0	-	+	-	-	-	+	+	0	+	-	-	-	-	-	0	0	-	0	0	0	+	+	-	+	-	+	-	-	+	-	-	-	0	-	-	0
13	seda1262	sed	Sedang	NA	0069+0330	ḭ	ḭ	NA	vowel	spa	0	-	+	-	-	-	+	+	0	+	-	-	-	-	-	0	0	-	0	0	0	+	+	-	+	-	+	-	-	+	-	-	+	0	-	-	0
13	seda1262	sed	Sedang	NA	006F	o	o o	NA	vowel	spa	0	-	+	-	-	-	+	+	0	+	-	-	-	-	+	+	-	-	0	0	0	+	-	-	-	+	+	-	-	+	-	-	-	0	-	-	0
13	seda1262	sed	Sedang	NA	006F+0330	o̰	o̰	NA	vowel	spa	0	-	+	-	-	-	+	+	0	+	-	-	-	-	+	+	-	-	0	0	0	+	-	-	-	+	+	-	-	+	-	-	+	0	-	-	0
13	seda1262	sed	Sedang	NA	0075	u	u	NA	vowel	spa	0	-	+	-	-	-	+	+	0	+	-	-	-	-	+	+	-	-	0	0	0	+	+	-	-	+	+	-	-	+	-	-	-	0	-	-	0
13	seda1262	sed	Sedang	NA	0075+0330	ṵ	ṵ	NA	vowel	spa	0	-	+	-	-	-	+	+	0	+	-	-	-	-	+	+	-	-	0	0	0	+	+	-	-	+	+	-	-	+	-	-	+	0	-	-	0
13	seda1262	sed	Sedang	NA	0254	ɔ	ɔ	NA	vowel	spa	0	-	+	-	-	-	+	+	0	+	-	-	-	-	+	+	-	-	0	0	0	+	-	-	-	+	-	-	-	+	-	-	-	0	-	-	0
13	seda1262	sed	Sedang	NA	0254+0330	ɔ̰	ɔ̰	NA	vowel	spa	0	-	+	-	-	-	+	+	0	+	-	-	-	-	+	+	-	-	0	0	0	+	-	-	-	+	-	-	-	+	-	-	+	0	-	-	0
13	seda1262	sed	Sedang	NA	025B	ɛ	æ ɛ ɪ ɛ	NA	vowel	spa	0	-	+	-	-	-	+	+	0	+	-	-	-	-	-	0	0	-	0	0	0	+	-	-	+	-	-	-	-	+	-	-	-	0	-	-	0
13	seda1262	sed	Sedang	NA	025B+0330	ɛ̰	ɛ̰	NA	vowel	spa	0	-	+	-	-	-	+	+	0	+	-	-	-	-	-	0	0	-	0	0	0	+	-	-	+	-	-	-	-	+	-	-	+	0	-	-	0
14	cent1989	khm	Cambodian	NA	0068	h	h h	NA	consonant	spa	0	-	-	-	-	-	-	+	+	-	-	-	-	-	-	0	0	-	0	0	0	-	0	0	0	0	0	0	0	-	-	+	-	-	-	-	-
14	cent1989	khm	Cambodian	NA	006A	j	ʝ j	NA	consonant	spa	0	-	-	-	-	-	+	+	0	+	-	-	-	-	-	0	0	-	0	0	0	+	+	-	+	-	+	0	0	+	-	-	-	-	-	-	-
14	cent1989	khm	Cambodian	NA	006B	k	k k k̚	NA	consonant	spa	0	-	-	-	-	+	-	-	-	-	-	-	-	-	-	0	0	-	0	0	0	+	+	-	-	-	0	0	0	-	-	-	-	-	-	-	-
14	cent1989	khm	Cambodian	NA	006B+02B0	kʰ	kʰ	NA	consonant	spa	0	-	-	-	-	+	-	-	-	-	-	-	-	-	-	0	0	-	0	0	0	+	+	-	-	-	0	0	0	-	-	+	-	-	-	-	-
14	cent1989	khm	Cambodian	NA	006C+02E0	lˠ	lˠ	NA	consonant	spa	0	-	-	-	-	+	+	+	0	+	-	-	-	+	-	0	0	+	+	-	-	+	+	-	-	-	0	0	0	+	-	-	-	-	-	-	-
14	cent1989	khm	Cambodian	NA	006D	m	m	NA	consonant	spa	0	-	-	-	-	+	+	-	0	-	-	-	+	-	+	-	-	-	0	0	0	-	0	0	0	0	0	0	0	+	-	-	-	-	-	-	-
14	cent1989	khm	Cambodian	NA	006E	n	n	NA	consonant	spa	0	-	-	-	-	+	+	-	0	-	-	-	+	-	-	0	0	+	+	-	-	-	0	0	0	0	0	0	0	+	-	-	-	-	-	-	-
14	cent1989	khm	Cambodian	NA	0070	p	p p̚	NA	consonant	spa	0	-	-	-	-	+	-	-	-	-	-	-	-	-	+	-	-	-	0	0	0	-	0	0	0	0	0	0	0	-	-	-	-	-	-	-	-
14	cent1989	khm	Cambodian	NA	0070+02B0	pʰ	pʰ	NA	consonant	spa	0	-	-	-	-	+	-	-	-	-	-	-	-	-	+	-	-	-	0	0	0	-	0	0	0	0	0	0	0	-	-	+	-	-	-	-	-
14	cent1989	khm	Cambodian	NA	0073	s	s s	NA	consonant	spa	0	-	-	-	-	+	-	+	+	-	-	-	-	-	-	0	0	+	+	-	+	-	0	0	0	0	0	0	0	-	-	-	-	-	-	-	-
14	cent1989	khm	Cambodian	NA	0074	t	t t̚	NA	consonant	spa	0	-	-	-	-	+	-	-	-	-	-	-	-	-	-	0	0	+	+	-	-	-	0	0	0	0	0	0	0	-	-	-	-	-	-	-	-
14	cent1989	khm	Cambodian	NA	0074+02B0	tʰ	tʰ	NA	consonant	spa	0	-	-	-	-	+	-	-	-	-	-	-	-	-	-	0	0	+	+	-	-	-	0	0	0	0	0	0	0	-	-	+	-	-	-	-	-
14	cent1989	khm	Cambodian	NA	0074+0320+0283	t̠ʃ	t̠ʃ c̚	NA	consonant	spa	0	-	-	-	-	+	-	-	+	-	-	-	-	-	-	0	0	+	-	+	+	-	0	0	0	0	0	0	0	-	-	-	-	-	-	-	-
14	cent1989	khm	Cambodian	NA	0074+0320+0283+02B0	t̠ʃʰ	t̠ʃʰ	NA	consonant	spa	0	-	-	-	-	+	-	-	+	-	-	-	-	-	-	0	0	+	-	+	+	-	0	0	0	0	0	0	0	-	-	+	-	-	-	-	-
14	cent1989	khm	Cambodian	NA	014B	ŋ	ŋ	NA	consonant	spa	0	-	-	-	-	+	+	-	0	-	-	-	+	-	-	0	0	-	0	0	0	+	+	-	-	-	0	0	0	+	-	-	-	-	-	-	-
14	cent1989	khm	Cambodian	NA	0253	ɓ	ɓ	NA	consonant	spa	0	-	-	-	-	+	-	-	-	-	-	-	-	-	+	-	-	-	0	0	0	-	0	0	0	0	0	0	0	+	-	-	-	-	-	+	-
14	cent1989	khm	Cambodian	NA	0257	ɗ	ɗ	NA	consonant	spa	0	-	-	-	-	+	-	-	-	-	-	-	-	-	-	0	0	+	+	-	-	-	0	0	0	0	0	0	0	+	-	-	-	-	-	+	-
14	cent1989	khm	Cambodian	NA	0272	ɲ	ɲ	NA	consonant	spa	0	-	-	-	-	+	+	-	0	-	-	-	+	-	-	0	0	+	-	+	-	+	+	-	+	-	0	0	0	+	-	-	-	-	-	-	-
14	cent1989	khm	Cambodian	NA	027D	ɽ	ɽ ɹ r̠	NA	consonant	spa	0	-	-	-	-	+	+	+	0	+	+	-	-	-	-	0	0	+	-	-	-	-	0	0	0	0	0	0	0	+	-	-	-	-	-	-	-
14	cent1989	khm	Cambodian	NA	028B	ʋ	ʋ	NA	consonant	spa	0	-	-	-	-	-	+	+	0	+	-	-	-	-	+	-	+	-	0	0	0	-	0	0	0	0	0	0	0	+	-	-	-	-	-	-	-
14	cent1989	khm	Cambodian	NA	0294	ʔ	ʔ ʔ	NA	consonant	spa	0	-	-	-	-	+	-	-	-	-	-	-	-	-	-	0	0	-	0	0	0	-	0	0	0	0	0	0	0	-	-	-	+	-	-	-	-
14	cent1989	khm	Cambodian	NA	0061+031F	a̟	a̟	NA	vowel	spa	0	-	+	-	-	-	+	+	0	+	-	-	-	-	-	0	0	-	0	0	0	+	-	+	0	-	0	-	-	+	-	-	-	0	-	-	0
14	cent1989	khm	Cambodian	NA	0061+031F+0319+02D0	a̟̙ː	a̟̙ː	NA	vowel	spa	0	-	+	-	+	-	+	+	0	+	-	-	-	-	-	0	0	-	0	0	0	+	-	+	0	-	0	+	-	+	-	-	-	0	-	-	0
14	cent1989	khm	Cambodian	NA	0065+0069+0319	ei̙	ei̙	NA	vowel	spa	0	-	+	-	-	-	+	+	0	+	-	-	-	-	-	0	0	-	0	0	0	+	-,+	-	+	-	+	-,+	-	+	-	-	-	0	-	-	0
14	cent1989	khm	Cambodian	NA	0065+0318+02D0	e̘ː	e̘ː	NA	vowel	spa	0	-	+	-	+	-	+	+	0	+	-	-	-	-	-	0	0	-	0	0	0	+	-	-	+	-	+	-	+	+	-	-	-	0	-	-	0
14	cent1989	khm	Cambodian	NA	0069+02D0	iː	iː	NA	vowel	spa	0	-	+	-	+	-	+	+	0	+	-	-	-	-	-	0	0	-	0	0	0	+	+	-	+	-	+	-	-	+	-	-	-	0	-	-	0
14	cent1989	khm	Cambodian	NA	006F+0075+0319	ou̙	ou̙	NA	vowel	spa	0	-	+	-	-	-	+	+	0	+	-	-	-	-	+	+	-	-	0	0	0	+	-,+	-	-	+	+	-,+	-	+	-	-	-	0	-	-	0
14	cent1989	khm	Cambodian	NA	006F+0318+02D0	o̘ː	o̘ː	NA	vowel	spa	0	-	+	-	+	-	+	+	0	+	-	-	-	-	+	+	-	-	0	0	0	+	-	-	-	+	+	-	+	+	-	-	-	0	-	-	0
14	cent1989	khm	Cambodian	NA	0075+02D0	uː	uː	NA	vowel	spa	0	-	+	-	+	-	+	+	0	+	-	-	-	-	+	+	-	-	0	0	0	+	+	-	-	+	+	-	-	+	-	-	-	0	-	-	0
14	cent1989	khm	Cambodian	NA	0252	ɒ	ɒ	NA	vowel	spa	0	-	+	-	-	-	+	+	0	+	-	-	-	-	+	+	-	-	0	0	0	+	-	+	-	+	0	-	-	+	-	-	-	0	-	-	0
14	cent1989	khm	Cambodian	NA	0252+02D0	ɒː	ɒː	NA	vowel	spa	0	-	+	-	+	-	+	+	0	+	-	-	-	-	+	+	-	-	0	0	0	+	-	+	-	+	0	-	-	+	-	-	-	0	-	-	0
14	cent1989	khm	Cambodian	NA	0254	ɔ	ɔ	NA	vowel	spa	0	-	+	-	-	-	+	+	0	+	-	-	-	-	+	+	-	-	0	0	0	+	-	-	-	+	-	-	-	+	-	-	-	0	-	-	0
14	cent1989	khm	Cambodian	NA	0254+0318+02D0	ɔ̘ː	ɔ̘ː	NA	vowel	spa	0	-	+	-	+	-	+	+	0	+	-	-	-	-	+	+	-	-	0	0	0	+	-	-	-	+	-	-	+	+	-	-	-	0	-	-	0
14	cent1989	khm	Cambodian	NA	0259	ə	ə	NA	vowel	spa	0	-	+	-	-	-	+	+	0	+	-	-	-	-	-	0	0	-	0	0	0	+	-	-	-	-	-	-	-	+	-	-	-	0	-	-	0
14	cent1989	khm	Cambodian	NA	0259+0268+0319	əɨ̙	əɨ̙	NA	vowel	spa	0	-	+	-	-	-	+	+	0	+	-	-	-	-	-	0	0	-	0	0	0	+	-,+	-	-	-	-,+	-,+	-	+	-	-	-	0	-	-	0
14	cent1989	khm	Cambodian	NA	0259+0318+02D0	ə̘ː	ə̘ː	NA	vowel	spa	0	-	+	-	+	-	+	+	0	+	-	-	-	-	-	0	0	-	0	0	0	+	-	-	-	-	-	-	+	+	-	-	-	0	-	-	0
14	cent1989	khm	Cambodian	NA	025B	ɛ	ɛ	NA	vowel	spa	0	-	+	-	-	-	+	+	0	+	-	-	-	-	-	0	0	-	0	0	0	+	-	-	+	-	-	-	-	+	-	-	-	0	-	-	0
14	cent1989	khm	Cambodian	NA	025B+0318+02D0	ɛ̘ː	ɛ̘ː	NA	vowel	spa	0	-	+	-	+	-	+	+	0	+	-	-	-	-	-	0	0	-	0	0	0	+	-	-	+	-	-	-	+	+	-	-	-	0	-	-	0
14	cent1989	khm	Cambodian	NA	0268+02D0	ɨː	ɨː	NA	vowel	spa	0	-	+	-	+	-	+	+	0	+	-	-	-	-	-	0	0	-	0	0	0	+	+	-	-	-	+	-	-	+	-	-	-	0	-	-	0
14	cent1989	khm	Cambodian	NA	026A	ɪ	ɪ	NA	vowel	spa	0	-	+	-	-	-	+	+	0	+	-	-	-	-	-	0	0	-	0	0	0	+	+	-	+	-	-	-	-	+	-	-	-	0	-	-	0
14	cent1989	khm	Cambodian	NA	026A+0308	ɪ̈	ɪ̈	NA	vowel	spa	0	-	+	-	-	-	+	+	0	+	-	-	-	-	-	0	0	-	0	0	0	+	+	-	0	-	-	-	-	+	-	-	-	0	-	-	0
14	cent1989	khm	Cambodian	NA	028A	ʊ	ʊ	NA	vowel	spa	0	-	+	-	-	-	+	+	0	+	-	-	-	-	+	+	-	-	0	0	0	+	+	-	-	+	-	-	-	+	-	-	-	0	-	-	0
15	viet1252	vie	Vietnamese	NA	0063	c	c c̚	NA	consonant	spa	0	-	-	-	-	+	-	-	-	-	-	-	-	-	-	0	0	+	-	+	-	+	+	-	+	-	0	0	0	-	-	-	-	-	-	-	-
15	viet1252	vie	Vietnamese	NA	0066	f	f	NA	consonant	spa	0	-	-	-	-	+	-	+	+	-	-	-	-	-	+	-	+	-	0	0	0	-	0	0	0	0	0	0	0	-	-	-	-	-	-	-	-
15	viet1252	vie	Vietnamese	NA	0068	h	h	NA	consonant	spa	0	-	-	-	-	-	-	+	+	-	-	-	-	-	-	0	0	-	0	0	0	-	0	0	0	0	0	0	0	-	-	+	-	-	-	-	-
15	viet1252	vie	Vietnamese	NA	006A	j	j	NA	consonant	spa	0	-	-	-	-	-	+	+	0	+	-	-	-	-	-	0	0	-	0	0	0	+	+	-	+	-	+	0	0	+	-	-	-	-	-	-	-
15	viet1252	vie	Vietnamese	NA	006B	k	k̚ʷ kp̚ k̚ k	NA	consonant	spa	0	-	-	-	-	+	-	-	-	-	-	-	-	-	-	0	0	-	0	0	0	+	+	-	-	-	0	0	0	-	-	-	-	-	-	-	-
15	viet1252	vie	Vietnamese	NA	006C	l	l	NA	consonant	spa	0	-	-	-	-	+	+	+	0	+	-	-	-	+	-	0	0	+	+	-	-	-	0	0	0	0	0	0	0	+	-	-	-	-	-	-	-
15	viet1252	vie	Vietnamese	NA	006D	m	m	NA	consonant	spa	0	-	-	-	-	+	+	-	0	-	-	-	+	-	+	-	-	-	0	0	0	-	0	0	0	0	0	0	0	+	-	-	-	-	-	-	-
15	viet1252	vie	Vietnamese	NA	006E	n	n	NA	consonant	spa	0	-	-	-	-	+	+	-	0	-	-	-	+	-	-	0	0	+	+	-	-	-	0	0	0	0	0	0	0	+	-	-	-	-	-	-	-
15	viet1252	vie	Vietnamese	NA	0073	s	s	NA	consonant	spa	0	-	-	-	-	+	-	+	+	-	-	-	-	-	-	0	0	+	+	-	+	-	0	0	0	0	0	0	0	-	-	-	-	-	-	-	-
15	viet1252	vie	Vietnamese	NA	0074	t	t̚ t	NA	consonant	spa	0	-	-	-	-	+	-	-	-	-	-	-	-	-	-	0	0	+	+	-	-	-	0	0	0	0	0	0	0	-	-	-	-	-	-	-	-
15	viet1252	vie	Vietnamese	NA	0074+02B0	tʰ	tʰ	NA	consonant	spa	0	-	-	-	-	+	-	-	-	-	-	-	-	-	-	0	0	+	+	-	-	-	0	0	0	0	0	0	0	-	-	+	-	-	-	-	-
15	viet1252	vie	Vietnamese	NA	0076	v	v	NA	consonant	spa	0	-	-	-	-	+	-	+	+	-	-	-	-	-	+	-	+	-	0	0	0	-	0	0	0	0	0	0	0	+	-	-	-	-	-	-	-
15	viet1252	vie	Vietnamese	NA	0077	w	w	NA	consonant	spa	0	-	-	-	-	-	+	+	0	+	-	-	-	-	+	+	-	-	0	0	0	+	+	-	-	+	+	0	0	+	-	-	-	-	-	-	-
15	viet1252	vie	Vietnamese	NA	0078	x	kx x	NA	consonant	spa	0	-	-	-	-	+	-	+	+	-	-	-	-	-	-	0	0	-	0	0	0	+	+	-	-	-	0	0	0	-	-	-	-	-	-	-	-
15	viet1252	vie	Vietnamese	NA	007A	z	z	NA	consonant	spa	0	-	-	-	-	+	-	+	+	-	-	-	-	-	-	0	0	+	+	-	+	-	0	0	0	0	0	0	0	+	-	-	-	-	-	-	-
15	viet1252	vie	Vietnamese	NA	014B	ŋ	ŋm ŋʷ ŋ	NA	consonant	spa	0	-	-	-	-	+	+	-	0	-	-	-	+	-	-	0	0	-	0	0	0	+	+	-	-	-	0	0	0	+	-	-	-	-	-	-	-
15	viet1252	vie	Vietnamese	NA	0253	ɓ	ɓ p̚	NA	consonant	spa	0	-	-	-	-	+	-	-	-	-	-	-	-	-	+	-	-	-	0	0	0	-	0	0	0	0	0	0	0	+	-	-	-	-	-	+	-
15	viet1252	vie	Vietnamese	NA	0257	ɗ	ɗ	NA	consonant	spa	0	-	-	-	-	+	-	-	-	-	-	-	-	-	-	0	0	+	+	-	-	-	0	0	0	0	0	0	0	+	-	-	-	-	-	+	-
15	viet1252	vie	Vietnamese	NA	0263	ɣ	ɡ ɣ	NA	consonant	spa	0	-	-	-	-	+	-	+	+	-	-	-	-	-	-	0	0	-	0	0	0	+	+	-	-	-	0	0	0	+	-	-	-	-	-	-	-
15	viet1252	vie	Vietnamese	NA	0272	ɲ	ɲ	NA	consonant	spa	0	-	-	-	-	+	+	-	0	-	-	-	+	-	-	0	0	+	-	+	-	+	+	-	+	-	0	0	0	+	-	-	-	-	-	-	-
15	viet1252	vie	Vietnamese	NA	0294	ʔ	ʔ	NA	consonant	spa	0	-	-	-	-	+	-	-	-	-	-	-	-	-	-	0	0	-	0	0	0	-	0	0	0	0	0	0	0	-	-	-	+	-	-	-	-
15	viet1252	vie	Vietnamese	NA	02E6+02E5	˦˥	˦˥	NA	tone	spa	+	0	0	0	0	0	0	0	0	0	0	0	0	0	0	0	0	0	0	0	0	0	0	0	0	0	0	0	0	0	0	0	0	0	0	0	0
15	viet1252	vie	Vietnamese	NA	02E6+02E5+0330	˦˥̰	˦˥̰	NA	tone	spa	+	0	0	0	0	0	0	0	0	0	0	0	0	0	0	0	0	0	0	0	0	0	0	0	0	0	0	0	0	+	0	-	+	0	0	0	0
15	viet1252	vie	Vietnamese	NA	02E7	˧	˧˩ ˧	NA	tone	spa	+	0	0	0	0	0	0	0	0	0	0	0	0	0	0	0	0	0	0	0	0	0	0	0	0	0	0	0	0	0	0	0	0	0	0	0	0
15	viet1252	vie	Vietnamese	NA	02E8+02E9	˨˩	˨˩˥ ˨˩	NA	tone	spa	+	0	0	0	0	0	0	0	0	0	0	0	0	0	0	0	0	0	0	0	0	0	0	0	0	0	0	0	0	0	0	0	0	0	0	0	0
15	viet1252	vie	Vietnamese	NA	02E8+02E9+0324	˨˩̤	˨˩̤	NA	tone	spa	+	0	0	0	0	0	0	0	0	0	0	0	0	0	0	0	0	0	0	0	0	0	0	0	0	0	0	0	0	+	0	+	-	0	0	0	0
15	viet1252	vie	Vietnamese	NA	02E9+0330	˩̰	˩̰ ˩	NA	tone	spa	+	0	0	0	0	0	0	0	0	0	0	0	0	0	0	0	0	0	0	0	0	0	0	0	0	0	0	0	0	+	0	-	+	0	0	0	0
15	viet1252	vie	Vietnamese	NA	0061+031F+02D0	a̟ː	a̟ː	NA	vowel	spa	0	-	+	-	+	-	+	+	0	+	-	-	-	-	-	0	0	-	0	0	0	+	-	+	0	-	0	-	-	+	-	-	-	0	-	-	0
15	viet1252	vie	Vietnamese	NA	0065	e	e ɘ ei	NA	vowel	spa	0	-	+	-	-	-	+	+	0	+	-	-	-	-	-	0	0	-	0	0	0	+	-	-	+	-	+	-	-	+	-	-	-	0	-	-	0
15	viet1252	vie	Vietnamese	NA	006F	o	o̞ o̞u o	NA	vowel	spa	0	-	+	-	-	-	+	+	0	+	-	-	-	-	+	+	-	-	0	0	0	+	-	-	-	+	+	-	-	+	-	-	-	0	-	-	0
15	viet1252	vie	Vietnamese	NA	0250	ɐ	ɐ	NA	vowel	spa	0	-	+	-	-	-	+	+	0	+	-	-	-	-	+	+	-	-	0	0	0	+	-	+	-	-	0	-	-	+	-	-	-	0	-	-	0
15	viet1252	vie	Vietnamese	NA	0254	ɔ	ɔ ɔʌ̯	NA	vowel	spa	0	-	+	-	-	-	+	+	0	+	-	-	-	-	+	+	-	-	0	0	0	+	-	-	-	+	-	-	-	+	-	-	-	0	-	-	0
15	viet1252	vie	Vietnamese	NA	025B	ɛ	ɛ ɛʌ̯	NA	vowel	spa	0	-	+	-	-	-	+	+	0	+	-	-	-	-	-	0	0	-	0	0	0	+	-	-	+	-	-	-	-	+	-	-	-	0	-	-	0
15	viet1252	vie	Vietnamese	NA	0264	ɤ	ɤ ɤɰ	NA	vowel	spa	0	-	+	-	-	-	+	+	0	+	-	-	-	-	-	0	0	-	0	0	0	+	-	-	-	+	+	-	-	+	-	-	-	0	-	-	0
15	viet1252	vie	Vietnamese	NA	026A	ɪ	i ɪi ɪ ɪ̈	NA	vowel	spa	0	-	+	-	-	-	+	+	0	+	-	-	-	-	-	0	0	-	0	0	0	+	+	-	+	-	-	-	-	+	-	-	-	0	-	-	0
15	viet1252	vie	Vietnamese	NA	026F+031E	ɯ̞	ɯ̞ ɯ̞ɰ	NA	vowel	spa	0	-	+	-	-	-	+	+	0	+	-	-	-	-	-	0	0	-	0	0	0	+	+	-	-	+	0	-	-	+	-	-	-	0	-	-	0
15	viet1252	vie	Vietnamese	NA	028A	ʊ	ʊ ʊu u	NA	vowel	spa	0	-	+	-	-	-	+	+	0	+	-	-	-	-	+	+	-	-	0	0	0	+	+	-	-	+	-	-	-	+	-	-	-	0	-	-	0
15	viet1252	vie	Vietnamese	NA	028C	ʌ	ɜ ʌ	NA	vowel	spa	0	-	+	-	-	-	+	+	0	+	-	-	-	-	-	0	0	-	0	0	0	+	-	-	-	+	-	-	-	+	-	-	-	0	-	-	0
15	viet1252	vie	Vietnamese	NA	028C+032F	ʌ̯	ʌ̯ ɜ̯ ɵ̞̯ ɘ̯	NA	vowel	spa	0	-	-	-	-	-	+	+	0	+	-	-	-	-	-	0	0	-	0	0	0	+	-	-	-	+	-	-	-	+	-	-	-	0	-	-	0
16	mand1415	cmn	Mandarin Chinese	NA	0063+00E7	cç	cç ɟʝ	NA	consonant	spa	0	-	-	-	-	+	-	-	+	-	-	-	-	-	-	0	0	+	-	+	-	+	+	-	+	-	0	0	0	-	-	-	-	-	-	-	-
16	mand1415	cmn	Mandarin Chinese	NA	0063+00E7+02B0	cçʰ	cçʰ cçʰ	NA	consonant	spa	0	-	-	-	-	+	-	-	+	-	-	-	-	-	-	0	0	+	-	+	-	+	+	-	+	-	0	0	0	-	-	+	-	-	-	-	-
16	mand1415	cmn	Mandarin Chinese	NA	0066	f	f	NA	consonant	spa	0	-	-	-	-	+	-	+	+	-	-	-	-	-	+	-	+	-	0	0	0	-	0	0	0	0	0	0	0	-	-	-	-	-	-	-	-
16	mand1415	cmn	Mandarin Chinese	NA	006A	j	j ʝ	NA	consonant	spa	0	-	-	-	-	-	+	+	0	+	-	-	-	-	-	0	0	-	0	0	0	+	+	-	+	-	+	0	0	+	-	-	-	-	-	-	-
16	mand1415	cmn	Mandarin Chinese	NA	006B	k	k ɡ	NA	consonant	spa	0	-	-	-	-	+	-	-	-	-	-	-	-	-	-	0	0	-	0	0	0	+	+	-	-	-	0	0	0	-	-	-	-	-	-	-	-
16	mand1415	cmn	Mandarin Chinese	NA	006B+02B0	kʰ	kʰ kʰ	NA	consonant	spa	0	-	-	-	-	+	-	-	-	-	-	-	-	-	-	0	0	-	0	0	0	+	+	-	-	-	0	0	0	-	-	+	-	-	-	-	-
16	mand1415	cmn	Mandarin Chinese	NA	006C	l	l	NA	consonant	spa	0	-	-	-	-	+	+	+	0	+	-	-	-	+	-	0	0	+	+	-	-	-	0	0	0	0	0	0	0	+	-	-	-	-	-	-	-
16	mand1415	cmn	Mandarin Chinese	NA	006D	m	m m̩	NA	consonant	spa	0	-	-	-	-	+	+	-	0	-	-	-	+	-	+	-	-	-	0	0	0	-	0	0	0	0	0	0	0	+	-	-	-	-	-	-	-
16	mand1415	cmn	Mandarin Chinese	NA	006E	n	ɱ n	NA	consonant	spa	0	-	-	-	-	+	+	-	0	-	-	-	+	-	-	0	0	+	+	-	-	-	0	0	0	0	0	0	0	+	-	-	-	-	-	-	-
16	mand1415	cmn	Mandarin Chinese	NA	0070	p	b p	NA	consonant	spa	0	-	-	-	-	+	-	-	-	-	-	-	-	-	+	-	-	-	0	0	0	-	0	0	0	0	0	0	0	-	-	-	-	-	-	-	-
16	mand1415	cmn	Mandarin Chinese	NA	0070+02B0	pʰ	pʰ pʰ	NA	consonant	spa	0	-	-	-	-	+	-	-	-	-	-	-	-	-	+	-	-	-	0	0	0	-	0	0	0	0	0	0	0	-	-	+	-	-	-	-	-
16	mand1415	cmn	Mandarin Chinese	NA	0073	s	s	NA	consonant	spa	0	-	-	-	-	+	-	+	+	-	-	-	-	-	-	0	0	+	+	-	+	-	0	0	0	0	0	0	0	-	-	-	-	-	-	-	-
16	mand1415	cmn	Mandarin Chinese	NA	0074	t	t d	NA	consonant	spa	0	-	-	-	-	+	-	-	-	-	-	-	-	-	-	0	0	+	+	-	-	-	0	0	0	0	0	0	0	-	-	-	-	-	-	-	-
16	mand1415	cmn	Mandarin Chinese	NA	0074+0073	ts	dz ts	NA	consonant	spa	0	-	-	-	-	+	-	-	+	-	-	-	-	-	-	0	0	+	+	-	+	-	0	0	0	0	0	0	0	-	-	-	-	-	-	-	-
16	mand1415	cmn	Mandarin Chinese	NA	0074+0073+02B0	tsʰ	tsʰ tsʰ	NA	consonant	spa	0	-	-	-	-	+	-	-	+	-	-	-	-	-	-	0	0	+	+	-	+	-	0	0	0	0	0	0	0	-	-	+	-	-	-	-	-
16	mand1415	cmn	Mandarin Chinese	NA	0074+02B0	tʰ	tʰ tʰ	NA	consonant	spa	0	-	-	-	-	+	-	-	-	-	-	-	-	-	-	0	0	+	+	-	-	-	0	0	0	0	0	0	0	-	-	+	-	-	-	-	-
16	mand1415	cmn	Mandarin Chinese	NA	0077	w	w ʋ	NA	consonant	spa	0	-	-	-	-	-	+	+	0	+	-	-	-	-	+	+	-	-	0	0	0	+	+	-	-	+	+	0	0	+	-	-	-	-	-	-	-
16	mand1415	cmn	Mandarin Chinese	NA	0077+02DE	w˞	w˞	NA	consonant	spa	0	-	-	-	-	-	+	+	0	+	-	-	-	-	+	+	-	+	+	+	+	+	+	-	-	+	+	0	0	+	-	-	-	-	-	-	-
16	mand1415	cmn	Mandarin Chinese	NA	00E7	ç	ç	NA	consonant	spa	0	-	-	-	-	+	-	+	+	-	-	-	-	-	-	0	0	+	-	+	-	+	+	-	+	-	0	0	0	-	-	-	-	-	-	-	-
16	mand1415	cmn	Mandarin Chinese	NA	014B	ŋ	ŋ ŋ	NA	consonant	spa	0	-	-	-	-	+	+	-	0	-	-	-	+	-	-	0	0	-	0	0	0	+	+	-	-	-	0	0	0	+	-	-	-	-	-	-	-
16	mand1415	cmn	Mandarin Chinese	NA	0265	ɥ	ʝʷ ɥ	NA	consonant	spa	0	-	-	-	-	-	+	+	0	+	-	-	-	-	+	+	-	-	0	0	0	+	+	-	+	-	+	0	0	+	-	-	-	-	-	-	-
16	mand1415	cmn	Mandarin Chinese	NA	0270	ɰ	ʔ ʁ̞ ɰ ɰ	NA	consonant	spa	0	-	-	-	-	-	+	+	0	+	-	-	-	-	-	0	0	-	0	0	0	+	+	-	-	+	+	0	0	+	-	-	-	-	-	-	-
16	mand1415	cmn	Mandarin Chinese	NA	0282	ʂ	ʂ	NA	consonant	spa	0	-	-	-	-	+	-	+	+	-	-	-	-	-	-	0	0	+	-	-	+	-	0	0	0	0	0	0	0	-	-	-	-	-	-	-	-
16	mand1415	cmn	Mandarin Chinese	NA	0288+0282	ʈʂ	ɖʐ ʈʂ	NA	consonant	spa	0	-	-	-	-	+	-	-	+	-	-	-	-	-	-	0	0	+	-	-	+	-	0	0	0	0	0	0	0	-	-	-	-	-	-	-	-
16	mand1415	cmn	Mandarin Chinese	NA	0288+0282+02B0	ʈʂʰ	ʈʂʰ ʈʂʰ	NA	consonant	spa	0	-	-	-	-	+	-	-	+	-	-	-	-	-	-	0	0	+	-	-	+	-	0	0	0	0	0	0	0	-	-	+	-	-	-	-	-
16	mand1415	cmn	Mandarin Chinese	NA	0290	ʐ	ʐ	NA	consonant	spa	0	-	-	-	-	+	-	+	+	-	-	-	-	-	-	0	0	+	-	-	+	-	0	0	0	0	0	0	0	+	-	-	-	-	-	-	-
16	mand1415	cmn	Mandarin Chinese	NA	03C7	χ	χ h	NA	consonant	spa	0	-	-	-	-	+	-	+	+	-	-	-	-	-	-	0	0	-	0	0	0	+	-	-	-	+	0	0	0	-	-	-	-	-	-	-	-
16	mand1415	cmn	Mandarin Chinese	NA	02E5	˥	˧ ˨ ˩ ˦ ˥	NA	tone	spa	+	0	0	0	0	0	0	0	0	0	0	0	0	0	0	0	0	0	0	0	0	0	0	0	0	0	0	0	0	0	0	0	0	0	0	0	0
16	mand1415	cmn	Mandarin Chinese	NA	02E5+02E6	˥˦	˥˦	NA	tone	spa	+	0	0	0	0	0	0	0	0	0	0	0	0	0	0	0	0	0	0	0	0	0	0	0	0	0	0	0	0	0	0	0	0	0	0	0	0
16	mand1415	cmn	Mandarin Chinese	NA	02E7+02E5	˧˥	˧˥	NA	tone	spa	+	0	0	0	0	0	0	0	0	0	0	0	0	0	0	0	0	0	0	0	0	0	0	0	0	0	0	0	0	0	0	0	0	0	0	0	0
16	mand1415	cmn	Mandarin Chinese	NA	02E7+02E8+02E5	˧˨˥	˧˨ ˧˨˥	NA	tone	spa	+	0	0	0	0	0	0	0	0	0	0	0	0	0	0	0	0	0	0	0	0	0	0	0	0	0	0	0	0	0	0	0	0	0	0	0	0
16	mand1415	cmn	Mandarin Chinese	NA	0061	a	ɐ ɜ æ a̟ ɑ a	NA	vowel	spa	0	-	+	-	-	-	+	+	0	+	-	-	-	-	-	0	0	-	0	0	0	+	-	+	-	-	0	-	-	+	-	-	-	0	-	-	0
16	mand1415	cmn	Mandarin Chinese	NA	0061+02DE	a˞	a˞ ɐ˞	NA	vowel	spa	0	-	+	-	-	-	+	+	0	+	-	-	-	-	-	0	0	+	+	+	+	+	-	+	-	-	0	-	-	+	-	-	-	0	-	-	0
16	mand1415	cmn	Mandarin Chinese	NA	0061+031F+02DE	a̟˞	a̟˞ ɜ˞	NA	vowel	spa	0	-	+	-	-	-	+	+	0	+	-	-	-	-	-	0	0	+	+	+	+	+	-	+	0	-	0	-	-	+	-	-	-	0	-	-	0
16	mand1415	cmn	Mandarin Chinese	NA	0069	i	i̥ ɻ̩ i s̞̩ ɻ̥̩ z̞̩	NA	vowel	spa	0	-	+	-	-	-	+	+	0	+	-	-	-	-	-	0	0	-	0	0	0	+	+	-	+	-	+	-	-	+	-	-	-	0	-	-	0
16	mand1415	cmn	Mandarin Chinese	NA	0075	u	u v̩ u̥ ʊ f̩ uɘ u	NA	vowel	spa	0	-	+	-	-	-	+	+	0	+	-	-	-	-	+	+	-	-	0	0	0	+	+	-	-	+	+	-	-	+	-	-	-	0	-	-	0
16	mand1415	cmn	Mandarin Chinese	NA	0075+02DE	u˞	u˞	NA	vowel	spa	0	-	+	-	-	-	+	+	0	+	-	-	-	-	+	+	-	+	+	+	+	+	+	-	-	+	+	-	-	+	-	-	-	0	-	-	0
16	mand1415	cmn	Mandarin Chinese	NA	0079	y	y y̥	NA	vowel	spa	0	-	+	-	-	-	+	+	0	+	-	-	-	-	+	+	-	-	0	0	0	+	+	-	+	-	+	-	-	+	-	-	-	0	-	-	0
16	mand1415	cmn	Mandarin Chinese	NA	0251+0303+02DE	ɑ̃˞	ɐ̃˞ ɑ̃˞	NA	vowel	spa	0	-	+	-	-	-	+	+	0	+	-	-	+	-	-	0	0	+	+	+	+	+	-	+	-	+	0	-	-	+	-	-	-	0	-	-	0
16	mand1415	cmn	Mandarin Chinese	NA	0259+02DE	ə˞	ə˞	NA	vowel	spa	0	-	+	-	-	-	+	+	0	+	-	-	-	-	-	0	0	+	+	+	+	+	-	-	-	-	-	-	-	+	-	-	-	0	-	-	0
16	mand1415	cmn	Mandarin Chinese	NA	0259+0303+02DE	ə̃˞	ə̃˞	NA	vowel	spa	0	-	+	-	-	-	+	+	0	+	-	-	+	-	-	0	0	+	+	+	+	+	-	-	-	-	-	-	-	+	-	-	-	0	-	-	0
16	mand1415	cmn	Mandarin Chinese	NA	0264	ɤ	oɤ ɤ e ə e̞ ɪ ɤ o	NA	vowel	spa	0	-	+	-	-	-	+	+	0	+	-	-	-	-	-	0	0	-	0	0	0	+	-	-	-	+	+	-	-	+	-	-	-	0	-	-	0
16	mand1415	cmn	Mandarin Chinese	NA	0264+02DE	ɤ˞	oɤ˞ e̞˞ ɤ˞	NA	vowel	spa	0	-	+	-	-	-	+	+	0	+	-	-	-	-	-	0	0	+	+	+	+	+	-	-	-	+	+	-	-	+	-	-	-	0	-	-	0
17	wuch1236	wuu	Wu	NA	0062+0324+0325	b̤̥	b b̤̥	NA	consonant	spa	0	-	-	-	-	+	-	-	-	-	-	-	-	-	+	-	-	-	0	0	0	-	0	0	0	0	0	0	0	-	-	+	-	-	-	-	-
17	wuch1236	wuu	Wu	NA	0064+0324+0325	d̤̥	d d̤̥	NA	consonant	spa	0	-	-	-	-	+	-	-	-	-	-	-	-	-	-	0	0	+	+	-	-	-	0	0	0	0	0	0	0	-	-	+	-	-	-	-	-
17	wuch1236	wuu	Wu	NA	0066	f	f	NA	consonant	spa	0	-	-	-	-	+	-	+	+	-	-	-	-	-	+	-	+	-	0	0	0	-	0	0	0	0	0	0	0	-	-	-	-	-	-	-	-
17	wuch1236	wuu	Wu	NA	0068	h	h χ ç	NA	consonant	spa	0	-	-	-	-	-	-	+	+	-	-	-	-	-	-	0	0	-	0	0	0	-	0	0	0	0	0	0	0	-	-	+	-	-	-	-	-
17	wuch1236	wuu	Wu	NA	006A	j	j	NA	consonant	spa	0	-	-	-	-	-	+	+	0	+	-	-	-	-	-	0	0	-	0	0	0	+	+	-	+	-	+	0	0	+	-	-	-	-	-	-	-
17	wuch1236	wuu	Wu	NA	006B	k	c k	NA	consonant	spa	0	-	-	-	-	+	-	-	-	-	-	-	-	-	-	0	0	-	0	0	0	+	+	-	-	-	0	0	0	-	-	-	-	-	-	-	-
17	wuch1236	wuu	Wu	NA	006B+02B0	kʰ	kʰ cʰ	NA	consonant	spa	0	-	-	-	-	+	-	-	-	-	-	-	-	-	-	0	0	-	0	0	0	+	+	-	-	-	0	0	0	-	-	+	-	-	-	-	-
17	wuch1236	wuu	Wu	NA	006C	l	l	NA	consonant	spa	0	-	-	-	-	+	+	+	0	+	-	-	-	+	-	0	0	+	+	-	-	-	0	0	0	0	0	0	0	+	-	-	-	-	-	-	-
17	wuch1236	wuu	Wu	NA	006D	m	m	NA	consonant	spa	0	-	-	-	-	+	+	-	0	-	-	-	+	-	+	-	-	-	0	0	0	-	0	0	0	0	0	0	0	+	-	-	-	-	-	-	-
17	wuch1236	wuu	Wu	NA	006D+0329	m̩	m̩	NA	consonant	spa	0	-	+	-	-	+	+	-	0	-	-	-	+	-	+	-	-	-	0	0	0	-	0	0	0	0	0	0	0	+	-	-	-	-	-	-	-
17	wuch1236	wuu	Wu	NA	006E	n	n	NA	consonant	spa	0	-	-	-	-	+	+	-	0	-	-	-	+	-	-	0	0	+	+	-	-	-	0	0	0	0	0	0	0	+	-	-	-	-	-	-	-
17	wuch1236	wuu	Wu	NA	0070	p	p	NA	consonant	spa	0	-	-	-	-	+	-	-	-	-	-	-	-	-	+	-	-	-	0	0	0	-	0	0	0	0	0	0	0	-	-	-	-	-	-	-	-
17	wuch1236	wuu	Wu	NA	0070+02B0	pʰ	pʰ	NA	consonant	spa	0	-	-	-	-	+	-	-	-	-	-	-	-	-	+	-	-	-	0	0	0	-	0	0	0	0	0	0	0	-	-	+	-	-	-	-	-
17	wuch1236	wuu	Wu	NA	0073	s	s	NA	consonant	spa	0	-	-	-	-	+	-	+	+	-	-	-	-	-	-	0	0	+	+	-	+	-	0	0	0	0	0	0	0	-	-	-	-	-	-	-	-
17	wuch1236	wuu	Wu	NA	0074	t	t	NA	consonant	spa	0	-	-	-	-	+	-	-	-	-	-	-	-	-	-	0	0	+	+	-	-	-	0	0	0	0	0	0	0	-	-	-	-	-	-	-	-
17	wuch1236	wuu	Wu	NA	0074+0073	ts	ts	NA	consonant	spa	0	-	-	-	-	+	-	-	+	-	-	-	-	-	-	0	0	+	+	-	+	-	0	0	0	0	0	0	0	-	-	-	-	-	-	-	-
17	wuch1236	wuu	Wu	NA	0074+0073+02B0	tsʰ	tsʰ	NA	consonant	spa	0	-	-	-	-	+	-	-	+	-	-	-	-	-	-	0	0	+	+	-	+	-	0	0	0	0	0	0	0	-	-	+	-	-	-	-	-
17	wuch1236	wuu	Wu	NA	0074+007A+0324+0325	tz̤̥	dz tz̤̥	NA	consonant	spa	0	-	-	-	-	+	-	-,+	-,+	-	-	-	-	-	-	0	0	+	+	-	-,+	-	0	0	0	0	0	0	0	-	-	-,+	-	-	-	-	-
17	wuch1236	wuu	Wu	NA	0074+02B0	tʰ	tʰ	NA	consonant	spa	0	-	-	-	-	+	-	-	-	-	-	-	-	-	-	0	0	+	+	-	-	-	0	0	0	0	0	0	0	-	-	+	-	-	-	-	-
17	wuch1236	wuu	Wu	NA	0076	v	v v	NA	consonant	spa	0	-	-	-	-	+	-	+	+	-	-	-	-	-	+	-	+	-	0	0	0	-	0	0	0	0	0	0	0	+	-	-	-	-	-	-	-
17	wuch1236	wuu	Wu	NA	0077	w	w ɰ	NA	consonant	spa	0	-	-	-	-	-	+	+	0	+	-	-	-	-	+	+	-	-	0	0	0	+	+	-	-	+	+	0	0	+	-	-	-	-	-	-	-
17	wuch1236	wuu	Wu	NA	007A	z	z z	NA	consonant	spa	0	-	-	-	-	+	-	+	+	-	-	-	-	-	-	0	0	+	+	-	+	-	0	0	0	0	0	0	0	+	-	-	-	-	-	-	-
17	wuch1236	wuu	Wu	NA	007A+031E+0329	z̞̩	z̞̩	NA	consonant	spa	0	-	+	-	-	-	+	+	0	+	-	-	-	-	-	0	0	+	+	-	+	-	0	0	0	0	0	0	0	+	-	-	-	-	-	-	-
17	wuch1236	wuu	Wu	NA	014B	ŋ	ɲ ŋ	NA	consonant	spa	0	-	-	-	-	+	+	-	0	-	-	-	+	-	-	0	0	-	0	0	0	+	+	-	-	-	0	0	0	+	-	-	-	-	-	-	-
17	wuch1236	wuu	Wu	NA	014B+0329	ŋ̩	ŋ̩	NA	consonant	spa	0	-	+	-	-	+	+	-	0	-	-	-	+	-	-	0	0	-	0	0	0	+	+	-	-	-	0	0	0	+	-	-	-	-	-	-	-
17	wuch1236	wuu	Wu	NA	0261+0324+0325	ɡ̤̥	ɡ ɡ̤̥ c̤ ɟ	NA	consonant	spa	0	-	-	-	-	+	-	-	-	-	-	-	-	-	-	0	0	-	0	0	0	+	+	-	-	-	0	0	0	-	-	+	-	-	-	-	-
17	wuch1236	wuu	Wu	NA	0266	ɦ	ɦ	NA	consonant	spa	0	-	-	-	-	-	-	+	+	-	-	-	-	-	-	0	0	-	0	0	0	-	0	0	0	0	0	0	0	+	-	+	-	-	-	-	-
17	wuch1236	wuu	Wu	NA	027B	ɻ	ɻ	NA	consonant	spa	0	-	-	-	-	+	+	+	0	+	-	-	-	-	-	0	0	+	-	-	-	-	0	0	0	0	0	0	0	+	-	-	-	-	-	-	-
17	wuch1236	wuu	Wu	NA	0294	ʔ	ʔ	NA	consonant	spa	0	-	-	-	-	+	-	-	-	-	-	-	-	-	-	0	0	-	0	0	0	-	0	0	0	0	0	0	0	-	-	-	+	-	-	-	-
17	wuch1236	wuu	Wu	NA	02E5	˥	˥ ˥ ˥ ˥	NA	tone	spa	+	0	0	0	0	0	0	0	0	0	0	0	0	0	0	0	0	0	0	0	0	0	0	0	0	0	0	0	0	0	0	0	0	0	0	0	0
17	wuch1236	wuu	Wu	NA	02E5+02E7+02E5	˥˧˥	˥˧˥ ˥˧˥ ˨˧ ˥˦ ˥˧˥ ˥˧˥	NA	tone	spa	+	0	0	0	0	0	0	0	0	0	0	0	0	0	0	0	0	0	0	0	0	0	0	0	0	0	0	0	0	0	0	0	0	0	0	0	0
17	wuch1236	wuu	Wu	NA	02E6	˦	˦ ˩˨ ˩ ˥̆ ˦ ˨˥̆ ˧ ˦	NA	tone	spa	+	0	0	0	0	0	0	0	0	0	0	0	0	0	0	0	0	0	0	0	0	0	0	0	0	0	0	0	0	0	0	0	0	0	0	0	0
17	wuch1236	wuu	Wu	NA	0061	a	æ ă ɑ a	NA	vowel	spa	0	-	+	-	-	-	+	+	0	+	-	-	-	-	-	0	0	-	0	0	0	+	-	+	-	-	0	-	-	+	-	-	-	0	-	-	0
17	wuch1236	wuu	Wu	NA	0069	i	i	NA	vowel	spa	0	-	+	-	-	-	+	+	0	+	-	-	-	-	-	0	0	-	0	0	0	+	+	-	+	-	+	-	-	+	-	-	-	0	-	-	0
17	wuch1236	wuu	Wu	NA	0069+0303	ĩ	ĩ	NA	vowel	spa	0	-	+	-	-	-	+	+	0	+	-	-	+	-	-	0	0	-	0	0	0	+	+	-	+	-	+	-	-	+	-	-	-	0	-	-	0
17	wuch1236	wuu	Wu	NA	006F+031E	o̞	ɔ̆ o̞	NA	vowel	spa	0	-	+	-	-	-	+	+	0	+	-	-	-	-	+	+	-	-	0	0	0	+	-	-	-	+	0	-	-	+	-	-	-	0	-	-	0
17	wuch1236	wuu	Wu	NA	006F+031E+0303	õ̞	õ̞	NA	vowel	spa	0	-	+	-	-	-	+	+	0	+	-	-	+	-	+	+	-	-	0	0	0	+	-	-	-	+	0	-	-	+	-	-	-	0	-	-	0
17	wuch1236	wuu	Wu	NA	0075	u	u z̞̩ʷ	NA	vowel	spa	0	-	+	-	-	-	+	+	0	+	-	-	-	-	+	+	-	-	0	0	0	+	+	-	-	+	+	-	-	+	-	-	-	0	-	-	0
17	wuch1236	wuu	Wu	NA	0079	y	y	NA	vowel	spa	0	-	+	-	-	-	+	+	0	+	-	-	-	-	+	+	-	-	0	0	0	+	+	-	+	-	+	-	-	+	-	-	-	0	-	-	0
17	wuch1236	wuu	Wu	NA	00E6+0303	æ̃	æ̃	NA	vowel	spa	0	-	+	-	-	-	+	+	0	+	-	-	+	-	-	0	0	-	0	0	0	+	-	+	+	-	0	-	-	+	-	-	-	0	-	-	0
17	wuch1236	wuu	Wu	NA	0259+031F	ə̟	ə̟ ɤ̞ ə̟̆	NA	vowel	spa	0	-	+	-	-	-	+	+	0	+	-	-	-	-	-	0	0	-	0	0	0	+	-	-	0	-	-	-	-	+	-	-	-	0	-	-	0
18	hakk1236	hak	Hakka	NA	0066	f	fʷ fʲ f	NA	consonant	spa	0	-	-	-	-	+	-	+	+	-	-	-	-	-	+	-	+	-	0	0	0	-	0	0	0	0	0	0	0	-	-	-	-	-	-	-	-
18	hakk1236	hak	Hakka	NA	0068	h	hʷ h	NA	consonant	spa	0	-	-	-	-	-	-	+	+	-	-	-	-	-	-	0	0	-	0	0	0	-	0	0	0	0	0	0	0	-	-	+	-	-	-	-	-
18	hakk1236	hak	Hakka	NA	006A	j	j	NA	consonant	spa	0	-	-	-	-	-	+	+	0	+	-	-	-	-	-	0	0	-	0	0	0	+	+	-	+	-	+	0	0	+	-	-	-	-	-	-	-
18	hakk1236	hak	Hakka	NA	006B+031F	k̟	k̟ k k̟ʲ kʷ k̟̚	NA	consonant	spa	0	-	-	-	-	+	-	-	-	-	-	-	-	-	-	0	0	-	0	0	0	+	+	-	+	-	0	0	0	-	-	-	-	-	-	-	-
18	hakk1236	hak	Hakka	NA	006B+031F+02B0	k̟ʰ	kʷʰ k̟ʲʰ kʰ k̟ʰ	NA	consonant	spa	0	-	-	-	-	+	-	-	-	-	-	-	-	-	-	0	0	-	0	0	0	+	+	-	+	-	0	0	0	-	-	+	-	-	-	-	-
18	hakk1236	hak	Hakka	NA	006C	l	lʷ l	NA	consonant	spa	0	-	-	-	-	+	+	+	0	+	-	-	-	+	-	0	0	+	+	-	-	-	0	0	0	0	0	0	0	+	-	-	-	-	-	-	-
18	hakk1236	hak	Hakka	NA	006D+0062	mb	mbʷ mbʲ mb m	NA	consonant	spa	0	-	-	-	-	+	+,-	-	-	-	-	-	+,-	-	+	-	-	-	0	0	0	-	0	0	0	0	0	0	0	+	-	-	-	-	-	-	-
18	hakk1236	hak	Hakka	NA	006D+0329	m̩	m̩	NA	consonant	spa	0	-	+	-	-	+	+	-	0	-	-	-	+	-	+	-	-	-	0	0	0	-	0	0	0	0	0	0	0	+	-	-	-	-	-	-	-
18	hakk1236	hak	Hakka	NA	006E+0064	nd	n ndʲ nd	NA	consonant	spa	0	-	-	-	-	+	+,-	-	-	-	-	-	+,-	-	-	0	0	+	+	-	-	-	0	0	0	0	0	0	0	+	-	-	-	-	-	-	-
18	hakk1236	hak	Hakka	NA	0070	p	p pʷ p̚ pʲ	NA	consonant	spa	0	-	-	-	-	+	-	-	-	-	-	-	-	-	+	-	-	-	0	0	0	-	0	0	0	0	0	0	0	-	-	-	-	-	-	-	-
18	hakk1236	hak	Hakka	NA	0070+02B0	pʰ	pʲʰ pʷʰ pʰ	NA	consonant	spa	0	-	-	-	-	+	-	-	-	-	-	-	-	-	+	-	-	-	0	0	0	-	0	0	0	0	0	0	0	-	-	+	-	-	-	-	-
18	hakk1236	hak	Hakka	NA	0073	s	sʷ ʃ ç s	NA	consonant	spa	0	-	-	-	-	+	-	+	+	-	-	-	-	-	-	0	0	+	+	-	+	-	0	0	0	0	0	0	0	-	-	-	-	-	-	-	-
18	hakk1236	hak	Hakka	NA	0074	t	tʷ t tʲ t̚	NA	consonant	spa	0	-	-	-	-	+	-	-	-	-	-	-	-	-	-	0	0	+	+	-	-	-	0	0	0	0	0	0	0	-	-	-	-	-	-	-	-
18	hakk1236	hak	Hakka	NA	0074+0073	ts	tsʷ tsʲ ts	NA	consonant	spa	0	-	-	-	-	+	-	-	+	-	-	-	-	-	-	0	0	+	+	-	+	-	0	0	0	0	0	0	0	-	-	-	-	-	-	-	-
18	hakk1236	hak	Hakka	NA	0074+0073+02B0	tsʰ	tsʰ tsʷʰ tsʲʰ	NA	consonant	spa	0	-	-	-	-	+	-	-	+	-	-	-	-	-	-	0	0	+	+	-	+	-	0	0	0	0	0	0	0	-	-	+	-	-	-	-	-
18	hakk1236	hak	Hakka	NA	0074+02B0	tʰ	tʰ tʷʰ tʲʰ	NA	consonant	spa	0	-	-	-	-	+	-	-	-	-	-	-	-	-	-	0	0	+	+	-	-	-	0	0	0	0	0	0	0	-	-	+	-	-	-	-	-
18	hakk1236	hak	Hakka	NA	0077	w	v w vʷ	NA	consonant	spa	0	-	-	-	-	-	+	+	0	+	-	-	-	-	+	+	-	-	0	0	0	+	+	-	-	+	+	0	0	+	-	-	-	-	-	-	-
18	hakk1236	hak	Hakka	NA	007A+031E+0329	z̞̩	z̞̩	NA	consonant	spa	0	-	+	-	-	-	+	+	0	+	-	-	-	-	-	0	0	+	+	-	+	-	0	0	0	0	0	0	0	+	-	-	-	-	-	-	-
18	hakk1236	hak	Hakka	NA	014B+0261+031F	ŋɡ̟	ŋɡʷ ŋ ŋɡ ŋɡ̟ ɲɟ	NA	consonant	spa	0	-	-	-	-	+	+,-	-	-	-	-	-	+,-	-	-	0	0	-	0	0	0	+	+	-	-,+	-	0	0	0	+	-	-	-	-	-	-	-
18	hakk1236	hak	Hakka	NA	014B+0329	ŋ̩	ŋ̩	NA	consonant	spa	0	-	+	-	-	+	+	-	0	-	-	-	+	-	-	0	0	-	0	0	0	+	+	-	-	-	0	0	0	+	-	-	-	-	-	-	-
18	hakk1236	hak	Hakka	NA	0294	ʔ	ʔʷ ʔ	NA	consonant	spa	0	-	-	-	-	+	-	-	-	-	-	-	-	-	-	0	0	-	0	0	0	-	0	0	0	0	0	0	0	-	-	-	+	-	-	-	-
18	hakk1236	hak	Hakka	NA	02E5	˥	˦˥̆ ˥	NA	tone	spa	+	0	0	0	0	0	0	0	0	0	0	0	0	0	0	0	0	0	0	0	0	0	0	0	0	0	0	0	0	0	0	0	0	0	0	0	0
18	hakk1236	hak	Hakka	NA	02E7	˧	˧ ˧˥	NA	tone	spa	+	0	0	0	0	0	0	0	0	0	0	0	0	0	0	0	0	0	0	0	0	0	0	0	0	0	0	0	0	0	0	0	0	0	0	0	0
18	hakk1236	hak	Hakka	NA	02E7+02E9	˧˩	˧˩̆ ˧˩	NA	tone	spa	+	0	0	0	0	0	0	0	0	0	0	0	0	0	0	0	0	0	0	0	0	0	0	0	0	0	0	0	0	0	0	0	0	0	0	0	0
18	hakk1236	hak	Hakka	NA	02E9	˩	˩ ˨˩ ˩˨	NA	tone	spa	+	0	0	0	0	0	0	0	0	0	0	0	0	0	0	0	0	0	0	0	0	0	0	0	0	0	0	0	0	0	0	0	0	0	0	0	0
18	hakk1236	hak	Hakka	NA	0061	a	a	NA	vowel	spa	0	-	+	-	-	-	+	+	0	+	-	-	-	-	-	0	0	-	0	0	0	+	-	+	-	-	0	-	-	+	-	-	-	0	-	-	0
18	hakk1236	hak	Hakka	NA	0069	i	i	NA	vowel	spa	0	-	+	-	-	-	+	+	0	+	-	-	-	-	-	0	0	-	0	0	0	+	+	-	+	-	+	-	-	+	-	-	-	0	-	-	0
18	hakk1236	hak	Hakka	NA	0075	u	u	NA	vowel	spa	0	-	+	-	-	-	+	+	0	+	-	-	-	-	+	+	-	-	0	0	0	+	+	-	-	+	+	-	-	+	-	-	-	0	-	-	0
18	hakk1236	hak	Hakka	NA	00E6	æ	æ	NA	vowel	spa	0	-	+	-	-	-	+	+	0	+	-	-	-	-	-	0	0	-	0	0	0	+	-	+	+	-	0	-	-	+	-	-	-	0	-	-	0
18	hakk1236	hak	Hakka	NA	0254	ɔ	ɔ	NA	vowel	spa	0	-	+	-	-	-	+	+	0	+	-	-	-	-	+	+	-	-	0	0	0	+	-	-	-	+	-	-	-	+	-	-	-	0	-	-	0
18	hakk1236	hak	Hakka	NA	025B	ɛ	ɛ	NA	vowel	spa	0	-	+	-	-	-	+	+	0	+	-	-	-	-	-	0	0	-	0	0	0	+	-	-	+	-	-	-	-	+	-	-	-	0	-	-	0
19	yuec1235	yue	Cantonese	NA	0066	f	f	NA	consonant	spa	0	-	-	-	-	+	-	+	+	-	-	-	-	-	+	-	+	-	0	0	0	-	0	0	0	0	0	0	0	-	-	-	-	-	-	-	-
19	yuec1235	yue	Cantonese	NA	0068	h	h	NA	consonant	spa	0	-	-	-	-	-	-	+	+	-	-	-	-	-	-	0	0	-	0	0	0	-	0	0	0	0	0	0	0	-	-	+	-	-	-	-	-
19	yuec1235	yue	Cantonese	NA	006A	j	j e̯ ɪ̯	NA	consonant	spa	0	-	-	-	-	-	+	+	0	+	-	-	-	-	-	0	0	-	0	0	0	+	+	-	+	-	+	0	0	+	-	-	-	-	-	-	-
19	yuec1235	yue	Cantonese	NA	006B	k	ʔʷ ʔ k̚ k	NA	consonant	spa	0	-	-	-	-	+	-	-	-	-	-	-	-	-	-	0	0	-	0	0	0	+	+	-	-	-	0	0	0	-	-	-	-	-	-	-	-
19	yuec1235	yue	Cantonese	NA	006B+02B0	kʰ	kʰ	NA	consonant	spa	0	-	-	-	-	+	-	-	-	-	-	-	-	-	-	0	0	-	0	0	0	+	+	-	-	-	0	0	0	-	-	+	-	-	-	-	-
19	yuec1235	yue	Cantonese	NA	006B+02B7	kʷ	kʷ	NA	consonant	spa	0	-	-	-	-	+	-	-	-	-	-	-	-	-	+	+	-	-	0	0	0	+	+	-	-	-	0	0	0	-	-	-	-	-	-	-	-
19	yuec1235	yue	Cantonese	NA	006B+02B7+02B0	kʷʰ	kʷʰ	NA	consonant	spa	0	-	-	-	-	+	-	-	-	-	-	-	-	-	+	+	-	-	0	0	0	+	+	-	-	-	0	0	0	-	-	+	-	-	-	-	-
19	yuec1235	yue	Cantonese	NA	006C	l	l	NA	consonant	spa	0	-	-	-	-	+	+	+	0	+	-	-	-	+	-	0	0	+	+	-	-	-	0	0	0	0	0	0	0	+	-	-	-	-	-	-	-
19	yuec1235	yue	Cantonese	NA	006C+0325	l̥	l̥	NA	consonant	spa	0	-	-	-	-	+	+	+	0	+	-	-	-	+	-	0	0	+	+	-	-	-	0	0	0	0	0	0	0	-	-	-	-	-	-	-	-
19	yuec1235	yue	Cantonese	NA	006D	m	m	NA	consonant	spa	0	-	-	-	-	+	+	-	0	-	-	-	+	-	+	-	-	-	0	0	0	-	0	0	0	0	0	0	0	+	-	-	-	-	-	-	-
19	yuec1235	yue	Cantonese	NA	006D+0329	m̩	m̩	NA	consonant	spa	0	-	+	-	-	+	+	-	0	-	-	-	+	-	+	-	-	-	0	0	0	-	0	0	0	0	0	0	0	+	-	-	-	-	-	-	-
19	yuec1235	yue	Cantonese	NA	006E	n	n	NA	consonant	spa	0	-	-	-	-	+	+	-	0	-	-	-	+	-	-	0	0	+	+	-	-	-	0	0	0	0	0	0	0	+	-	-	-	-	-	-	-
19	yuec1235	yue	Cantonese	NA	0070	p	p p̚	NA	consonant	spa	0	-	-	-	-	+	-	-	-	-	-	-	-	-	+	-	-	-	0	0	0	-	0	0	0	0	0	0	0	-	-	-	-	-	-	-	-
19	yuec1235	yue	Cantonese	NA	0070+02B0	pʰ	pʰ	NA	consonant	spa	0	-	-	-	-	+	-	-	-	-	-	-	-	-	+	-	-	-	0	0	0	-	0	0	0	0	0	0	0	-	-	+	-	-	-	-	-
19	yuec1235	yue	Cantonese	NA	0074	t	t̚ t	NA	consonant	spa	0	-	-	-	-	+	-	-	-	-	-	-	-	-	-	0	0	+	+	-	-	-	0	0	0	0	0	0	0	-	-	-	-	-	-	-	-
19	yuec1235	yue	Cantonese	NA	0074+02B0	tʰ	tʰ	NA	consonant	spa	0	-	-	-	-	+	-	-	-	-	-	-	-	-	-	0	0	+	+	-	-	-	0	0	0	0	0	0	0	-	-	+	-	-	-	-	-
19	yuec1235	yue	Cantonese	NA	0074+0320+0283	t̠ʃ	t̠ʃʲ t̠ʃ	NA	consonant	spa	0	-	-	-	-	+	-	-	+	-	-	-	-	-	-	0	0	+	-	+	+	-	0	0	0	0	0	0	0	-	-	-	-	-	-	-	-
19	yuec1235	yue	Cantonese	NA	0074+0320+0283+02B0	t̠ʃʰ	t̠ʃʰ t̠ʃʲʰ	NA	consonant	spa	0	-	-	-	-	+	-	-	+	-	-	-	-	-	-	0	0	+	-	+	+	-	0	0	0	0	0	0	0	-	-	+	-	-	-	-	-
19	yuec1235	yue	Cantonese	NA	0077	w	w	NA	consonant	spa	0	-	-	-	-	-	+	+	0	+	-	-	-	-	+	+	-	-	0	0	0	+	+	-	-	+	+	0	0	+	-	-	-	-	-	-	-
19	yuec1235	yue	Cantonese	NA	014B	ŋ	ŋ ŋɡ ŋʷ	NA	consonant	spa	0	-	-	-	-	+	+	-	0	-	-	-	+	-	-	0	0	-	0	0	0	+	+	-	-	-	0	0	0	+	-	-	-	-	-	-	-
19	yuec1235	yue	Cantonese	NA	014B+0329	ŋ̩	ŋ̩	NA	consonant	spa	0	-	+	-	-	+	+	-	0	-	-	-	+	-	-	0	0	-	0	0	0	+	+	-	-	-	0	0	0	+	-	-	-	-	-	-	-
19	yuec1235	yue	Cantonese	NA	0283	ʃ	ʃ ʃʲ	NA	consonant	spa	0	-	-	-	-	+	-	+	+	-	-	-	-	-	-	0	0	+	-	+	+	-	0	0	0	0	0	0	0	-	-	-	-	-	-	-	-
19	yuec1235	yue	Cantonese	NA	02E5	˥	˥ ˥	NA	tone	spa	+	0	0	0	0	0	0	0	0	0	0	0	0	0	0	0	0	0	0	0	0	0	0	0	0	0	0	0	0	0	0	0	0	0	0	0	0
19	yuec1235	yue	Cantonese	NA	02E5+02E6	˥˦	˥˦	NA	tone	spa	+	0	0	0	0	0	0	0	0	0	0	0	0	0	0	0	0	0	0	0	0	0	0	0	0	0	0	0	0	0	0	0	0	0	0	0	0
19	yuec1235	yue	Cantonese	NA	02E7	˧	˧	NA	tone	spa	+	0	0	0	0	0	0	0	0	0	0	0	0	0	0	0	0	0	0	0	0	0	0	0	0	0	0	0	0	0	0	0	0	0	0	0	0
19	yuec1235	yue	Cantonese	NA	02E7+02E9+0330	˧˩̰	˧˩̰ ˧˩̰ʔ	NA	tone	spa	+	0	0	0	0	0	0	0	0	0	0	0	0	0	0	0	0	0	0	0	0	0	0	0	0	0	0	0	0	+	0	-	+	0	0	0	0
19	yuec1235	yue	Cantonese	NA	02E9	˩	˩	NA	tone	spa	+	0	0	0	0	0	0	0	0	0	0	0	0	0	0	0	0	0	0	0	0	0	0	0	0	0	0	0	0	0	0	0	0	0	0	0	0
19	yuec1235	yue	Cantonese	NA	0061	a	ɒ a	NA	vowel	spa	0	-	+	-	-	-	+	+	0	+	-	-	-	-	-	0	0	-	0	0	0	+	-	+	-	-	0	-	-	+	-	-	-	0	-	-	0
19	yuec1235	yue	Cantonese	NA	0069	i	i ɪə̯ e	NA	vowel	spa	0	-	+	-	-	-	+	+	0	+	-	-	-	-	-	0	0	-	0	0	0	+	+	-	+	-	+	-	-	+	-	-	-	0	-	-	0
19	yuec1235	yue	Cantonese	NA	0075	u	u u o ʊə̯	NA	vowel	spa	0	-	+	-	-	-	+	+	0	+	-	-	-	-	+	+	-	-	0	0	0	+	+	-	-	+	+	-	-	+	-	-	-	0	-	-	0
19	yuec1235	yue	Cantonese	NA	00E6	æ	æə̯ æ ɛ	NA	vowel	spa	0	-	+	-	-	-	+	+	0	+	-	-	-	-	-	0	0	-	0	0	0	+	-	+	+	-	0	-	-	+	-	-	-	0	-	-	0
19	yuec1235	yue	Cantonese	NA	0254	ɔ	ɔ ɔ	NA	vowel	spa	0	-	+	-	-	-	+	+	0	+	-	-	-	-	+	+	-	-	0	0	0	+	-	-	-	+	-	-	-	+	-	-	-	0	-	-	0
20	iumi1238	ium	Yao	NA	0062	b	b mb mˀ	NA	consonant	spa	0	-	-	-	-	+	-	-	-	-	-	-	-	-	+	-	-	-	0	0	0	-	0	0	0	0	0	0	0	+	-	-	-	-	-	-	-
20	iumi1238	ium	Yao	NA	0063	c	c	NA	consonant	spa	0	-	-	-	-	+	-	-	-	-	-	-	-	-	-	0	0	+	-	+	-	+	+	-	+	-	0	0	0	-	-	-	-	-	-	-	-
20	iumi1238	ium	Yao	NA	0063+02B0	cʰ	cʰ	NA	consonant	spa	0	-	-	-	-	+	-	-	-	-	-	-	-	-	-	0	0	+	-	+	-	+	+	-	+	-	0	0	0	-	-	+	-	-	-	-	-
20	iumi1238	ium	Yao	NA	0064	d	d nd nˀ	NA	consonant	spa	0	-	-	-	-	+	-	-	-	-	-	-	-	-	-	0	0	+	+	-	-	-	0	0	0	0	0	0	0	+	-	-	-	-	-	-	-
20	iumi1238	ium	Yao	NA	0064+007A	dz	ndz dz	NA	consonant	spa	0	-	-	-	-	+	-	-	+	-	-	-	-	-	-	0	0	+	+	-	+	-	0	0	0	0	0	0	0	+	-	-	-	-	-	-	-
20	iumi1238	ium	Yao	NA	0066	f	f	NA	consonant	spa	0	-	-	-	-	+	-	+	+	-	-	-	-	-	+	-	+	-	0	0	0	-	0	0	0	0	0	0	0	-	-	-	-	-	-	-	-
20	iumi1238	ium	Yao	NA	0068	h	h	NA	consonant	spa	0	-	-	-	-	-	-	+	+	-	-	-	-	-	-	0	0	-	0	0	0	-	0	0	0	0	0	0	0	-	-	+	-	-	-	-	-
20	iumi1238	ium	Yao	NA	006A	j	j e̯	NA	consonant	spa	0	-	-	-	-	-	+	+	0	+	-	-	-	-	-	0	0	-	0	0	0	+	+	-	+	-	+	0	0	+	-	-	-	-	-	-	-
20	iumi1238	ium	Yao	NA	006A+0325	j̥	j̥	NA	consonant	spa	0	-	-	-	-	-	+	+	0	+	-	-	-	-	-	0	0	-	0	0	0	+	+	-	+	-	+	0	0	-	-	-	-	-	-	-	-
20	iumi1238	ium	Yao	NA	006B	k	k̟ k	NA	consonant	spa	0	-	-	-	-	+	-	-	-	-	-	-	-	-	-	0	0	-	0	0	0	+	+	-	-	-	0	0	0	-	-	-	-	-	-	-	-
20	iumi1238	ium	Yao	NA	006B+02B0	kʰ	k̟ʰ kʰ	NA	consonant	spa	0	-	-	-	-	+	-	-	-	-	-	-	-	-	-	0	0	-	0	0	0	+	+	-	-	-	0	0	0	-	-	+	-	-	-	-	-
20	iumi1238	ium	Yao	NA	006C	l	ˀl l	NA	consonant	spa	0	-	-	-	-	+	+	+	0	+	-	-	-	+	-	0	0	+	+	-	-	-	0	0	0	0	0	0	0	+	-	-	-	-	-	-	-
20	iumi1238	ium	Yao	NA	006C+0325	l̥	l̥	NA	consonant	spa	0	-	-	-	-	+	+	+	0	+	-	-	-	+	-	0	0	+	+	-	-	-	0	0	0	0	0	0	0	-	-	-	-	-	-	-	-
20	iumi1238	ium	Yao	NA	006D	m	m ˀm	NA	consonant	spa	0	-	-	-	-	+	+	-	0	-	-	-	+	-	+	-	-	-	0	0	0	-	0	0	0	0	0	0	0	+	-	-	-	-	-	-	-
20	iumi1238	ium	Yao	NA	006D+0325	m̥	m̥	NA	consonant	spa	0	-	-	-	-	+	+	-	0	-	-	-	+	-	+	-	-	-	0	0	0	-	0	0	0	0	0	0	0	-	-	-	-	-	-	-	-
20	iumi1238	ium	Yao	NA	006D+0329	m̩	m̩	NA	consonant	spa	0	-	+	-	-	+	+	-	0	-	-	-	+	-	+	-	-	-	0	0	0	-	0	0	0	0	0	0	0	+	-	-	-	-	-	-	-
20	iumi1238	ium	Yao	NA	006E	n	n ˀn	NA	consonant	spa	0	-	-	-	-	+	+	-	0	-	-	-	+	-	-	0	0	+	+	-	-	-	0	0	0	0	0	0	0	+	-	-	-	-	-	-	-
20	iumi1238	ium	Yao	NA	006E+0325	n̥	n̥	NA	consonant	spa	0	-	-	-	-	+	+	-	0	-	-	-	+	-	-	0	0	+	+	-	-	-	0	0	0	0	0	0	0	-	-	-	-	-	-	-	-
20	iumi1238	ium	Yao	NA	006E+0329	n̩	n̩	NA	consonant	spa	0	-	+	-	-	+	+	-	0	-	-	-	+	-	-	0	0	+	+	-	-	-	0	0	0	0	0	0	0	+	-	-	-	-	-	-	-
20	iumi1238	ium	Yao	NA	0070	p	p	NA	consonant	spa	0	-	-	-	-	+	-	-	-	-	-	-	-	-	+	-	-	-	0	0	0	-	0	0	0	0	0	0	0	-	-	-	-	-	-	-	-
20	iumi1238	ium	Yao	NA	0070+02B0	pʰ	pʰ	NA	consonant	spa	0	-	-	-	-	+	-	-	-	-	-	-	-	-	+	-	-	-	0	0	0	-	0	0	0	0	0	0	0	-	-	+	-	-	-	-	-
20	iumi1238	ium	Yao	NA	0073	s	s	NA	consonant	spa	0	-	-	-	-	+	-	+	+	-	-	-	-	-	-	0	0	+	+	-	+	-	0	0	0	0	0	0	0	-	-	-	-	-	-	-	-
20	iumi1238	ium	Yao	NA	0074	t	t	NA	consonant	spa	0	-	-	-	-	+	-	-	-	-	-	-	-	-	-	0	0	+	+	-	-	-	0	0	0	0	0	0	0	-	-	-	-	-	-	-	-
20	iumi1238	ium	Yao	NA	0074+0073	ts	ts	NA	consonant	spa	0	-	-	-	-	+	-	-	+	-	-	-	-	-	-	0	0	+	+	-	+	-	0	0	0	0	0	0	0	-	-	-	-	-	-	-	-
20	iumi1238	ium	Yao	NA	0074+0073+02B0	tsʰ	tsʰ	NA	consonant	spa	0	-	-	-	-	+	-	-	+	-	-	-	-	-	-	0	0	+	+	-	+	-	0	0	0	0	0	0	0	-	-	+	-	-	-	-	-
20	iumi1238	ium	Yao	NA	0074+02B0	tʰ	tʰ	NA	consonant	spa	0	-	-	-	-	+	-	-	-	-	-	-	-	-	-	0	0	+	+	-	-	-	0	0	0	0	0	0	0	-	-	+	-	-	-	-	-
20	iumi1238	ium	Yao	NA	0077	w	w o̯	NA	consonant	spa	0	-	-	-	-	-	+	+	0	+	-	-	-	-	+	+	-	-	0	0	0	+	+	-	-	+	+	0	0	+	-	-	-	-	-	-	-
20	iumi1238	ium	Yao	NA	014B	ŋ	ˀŋ̟ ŋ ˀŋ ŋ̟	NA	consonant	spa	0	-	-	-	-	+	+	-	0	-	-	-	+	-	-	0	0	-	0	0	0	+	+	-	-	-	0	0	0	+	-	-	-	-	-	-	-
20	iumi1238	ium	Yao	NA	014B+0325	ŋ̥	ŋ̟̥ ŋ̥	NA	consonant	spa	0	-	-	-	-	+	+	-	0	-	-	-	+	-	-	0	0	-	0	0	0	+	+	-	-	-	0	0	0	-	-	-	-	-	-	-	-
20	iumi1238	ium	Yao	NA	025F	ɟ	ɲɟ ɟ	NA	consonant	spa	0	-	-	-	-	+	-	-	-	-	-	-	-	-	-	0	0	+	-	+	-	+	+	-	+	-	0	0	0	+	-	-	-	-	-	-	-
20	iumi1238	ium	Yao	NA	0261	ɡ	ŋɡ ŋɡ̟ ŋˀ ɡ̟ ɡ	NA	consonant	spa	0	-	-	-	-	+	-	-	-	-	-	-	-	-	-	0	0	-	0	0	0	+	+	-	-	-	0	0	0	+	-	-	-	-	-	-	-
20	iumi1238	ium	Yao	NA	0272	ɲ	ˀɲ ɲ	NA	consonant	spa	0	-	-	-	-	+	+	-	0	-	-	-	+	-	-	0	0	+	-	+	-	+	+	-	+	-	0	0	0	+	-	-	-	-	-	-	-
20	iumi1238	ium	Yao	NA	0272+0325	ɲ̥	ɲ̥	NA	consonant	spa	0	-	-	-	-	+	+	-	0	-	-	-	+	-	-	0	0	+	-	+	-	+	+	-	+	-	0	0	0	-	-	-	-	-	-	-	-
20	iumi1238	ium	Yao	NA	028D	ʍ	ʍ	NA	consonant	spa	0	-	-	-	-	-	-	+	+	-	-	-	-	-	+	+	-	-	0	0	0	+	+	-	-	+	+	0	0	-	-	+	-	-	-	-	-
20	iumi1238	ium	Yao	NA	0294	ʔ	ʔ	NA	consonant	spa	0	-	-	-	-	+	-	-	-	-	-	-	-	-	-	0	0	-	0	0	0	-	0	0	0	0	0	0	0	-	-	-	+	-	-	-	-
20	iumi1238	ium	Yao	NA	02E5+02E6	˥˦	˥ ˥˦	NA	tone	spa	+	0	0	0	0	0	0	0	0	0	0	0	0	0	0	0	0	0	0	0	0	0	0	0	0	0	0	0	0	0	0	0	0	0	0	0	0
20	iumi1238	ium	Yao	NA	02E6	˦	˦	NA	tone	spa	+	0	0	0	0	0	0	0	0	0	0	0	0	0	0	0	0	0	0	0	0	0	0	0	0	0	0	0	0	0	0	0	0	0	0	0	0
20	iumi1238	ium	Yao	NA	02E7+02E8+02E4	˧˨ˤ	˧˨ˤ	NA	tone	spa	+	0	0	0	0	0	0	0	0	0	0	0	0	0	0	0	0	0	0	0	0	0	0	0	0	0	0	+	-	0	0	0	0	0	0	0	0
20	iumi1238	ium	Yao	NA	02E7+02E9	˧˩	˧˩	NA	tone	spa	+	0	0	0	0	0	0	0	0	0	0	0	0	0	0	0	0	0	0	0	0	0	0	0	0	0	0	0	0	0	0	0	0	0	0	0	0
20	iumi1238	ium	Yao	NA	02E8+02E7	˨˧	˨˧	NA	tone	spa	+	0	0	0	0	0	0	0	0	0	0	0	0	0	0	0	0	0	0	0	0	0	0	0	0	0	0	0	0	0	0	0	0	0	0	0	0
20	iumi1238	ium	Yao	NA	02E9+0330	˩̰	˩̰	NA	tone	spa	+	0	0	0	0	0	0	0	0	0	0	0	0	0	0	0	0	0	0	0	0	0	0	0	0	0	0	0	0	+	0	-	+	0	0	0	0
20	iumi1238	ium	Yao	NA	0061	a	ɐ a a̟ a̟ ʌ	NA	vowel	spa	0	-	+	-	-	-	+	+	0	+	-	-	-	-	-	0	0	-	0	0	0	+	-	+	-	-	0	-	-	+	-	-	-	0	-	-	0
20	iumi1238	ium	Yao	NA	0061+02D0	aː	aː	NA	vowel	spa	0	-	+	-	+	-	+	+	0	+	-	-	-	-	-	0	0	-	0	0	0	+	-	+	-	-	0	-	-	+	-	-	-	0	-	-	0
20	iumi1238	ium	Yao	NA	0065	e	e ɜ e̞ ɛ	NA	vowel	spa	0	-	+	-	-	-	+	+	0	+	-	-	-	-	-	0	0	-	0	0	0	+	-	-	+	-	+	-	-	+	-	-	-	0	-	-	0
20	iumi1238	ium	Yao	NA	0069	i	ɪ i	NA	vowel	spa	0	-	+	-	-	-	+	+	0	+	-	-	-	-	-	0	0	-	0	0	0	+	+	-	+	-	+	-	-	+	-	-	-	0	-	-	0
20	iumi1238	ium	Yao	NA	006F	o	o ə	NA	vowel	spa	0	-	+	-	-	-	+	+	0	+	-	-	-	-	+	+	-	-	0	0	0	+	-	-	-	+	+	-	-	+	-	-	-	0	-	-	0
20	iumi1238	ium	Yao	NA	0075	u	ʊ u	NA	vowel	spa	0	-	+	-	-	-	+	+	0	+	-	-	-	-	+	+	-	-	0	0	0	+	+	-	-	+	+	-	-	+	-	-	-	0	-	-	0
20	iumi1238	ium	Yao	NA	00E6	æ	æ	NA	vowel	spa	0	-	+	-	-	-	+	+	0	+	-	-	-	-	-	0	0	-	0	0	0	+	-	+	+	-	0	-	-	+	-	-	-	0	-	-	0
20	iumi1238	ium	Yao	NA	0254	ɔ	ɔ	NA	vowel	spa	0	-	+	-	-	-	+	+	0	+	-	-	-	-	+	+	-	-	0	0	0	+	-	-	-	+	-	-	-	+	-	-	-	0	-	-	0
21	nyis1236	njz	Dafla	NA	0062	b	b	NA	consonant	spa	0	-	-	-	-	+	-	-	-	-	-	-	-	-	+	-	-	-	0	0	0	-	0	0	0	0	0	0	0	+	-	-	-	-	-	-	-
21	nyis1236	njz	Dafla	NA	0064	d	d dʲ	NA	consonant	spa	0	-	-	-	-	+	-	-	-	-	-	-	-	-	-	0	0	+	+	-	-	-	0	0	0	0	0	0	0	+	-	-	-	-	-	-	-
21	nyis1236	njz	Dafla	NA	006A	j	j	NA	consonant	spa	0	-	-	-	-	-	+	+	0	+	-	-	-	-	-	0	0	-	0	0	0	+	+	-	+	-	+	0	0	+	-	-	-	-	-	-	-
21	nyis1236	njz	Dafla	NA	006B	k	k	NA	consonant	spa	0	-	-	-	-	+	-	-	-	-	-	-	-	-	-	0	0	-	0	0	0	+	+	-	-	-	0	0	0	-	-	-	-	-	-	-	-
21	nyis1236	njz	Dafla	NA	006C+032A	l̪	l̪ʲ l̪	NA	consonant	spa	0	-	-	-	-	+	+	+	0	+	-	-	-	+	-	0	0	+	+	+	-	-	0	0	0	0	0	0	0	+	-	-	-	-	-	-	-
21	nyis1236	njz	Dafla	NA	006D	m	m	NA	consonant	spa	0	-	-	-	-	+	+	-	0	-	-	-	+	-	+	-	-	-	0	0	0	-	0	0	0	0	0	0	0	+	-	-	-	-	-	-	-
21	nyis1236	njz	Dafla	NA	006E	n	n nʲ	NA	consonant	spa	0	-	-	-	-	+	+	-	0	-	-	-	+	-	-	0	0	+	+	-	-	-	0	0	0	0	0	0	0	+	-	-	-	-	-	-	-
21	nyis1236	njz	Dafla	NA	0070	p	p	NA	consonant	spa	0	-	-	-	-	+	-	-	-	-	-	-	-	-	+	-	-	-	0	0	0	-	0	0	0	0	0	0	0	-	-	-	-	-	-	-	-
21	nyis1236	njz	Dafla	NA	0072	r	r	NA	consonant	spa	0	-	-	-	-	+	+	+	0	+	-	+	-	-	-	0	0	+	+	-	-	-	0	0	0	0	0	0	0	+	-	-	-	-	-	-	-
21	nyis1236	njz	Dafla	NA	0073	s	s	NA	consonant	spa	0	-	-	-	-	+	-	+	+	-	-	-	-	-	-	0	0	+	+	-	+	-	0	0	0	0	0	0	0	-	-	-	-	-	-	-	-
21	nyis1236	njz	Dafla	NA	0074	t	tʲ t	NA	consonant	spa	0	-	-	-	-	+	-	-	-	-	-	-	-	-	-	0	0	+	+	-	-	-	0	0	0	0	0	0	0	-	-	-	-	-	-	-	-
21	nyis1236	njz	Dafla	NA	0078	x	x	NA	consonant	spa	0	-	-	-	-	+	-	+	+	-	-	-	-	-	-	0	0	-	0	0	0	+	+	-	-	-	0	0	0	-	-	-	-	-	-	-	-
21	nyis1236	njz	Dafla	NA	014B	ŋ	ŋ	NA	consonant	spa	0	-	-	-	-	+	+	-	0	-	-	-	+	-	-	0	0	-	0	0	0	+	+	-	-	-	0	0	0	+	-	-	-	-	-	-	-
21	nyis1236	njz	Dafla	NA	0261	ɡ	ɡ	NA	consonant	spa	0	-	-	-	-	+	-	-	-	-	-	-	-	-	-	0	0	-	0	0	0	+	+	-	-	-	0	0	0	+	-	-	-	-	-	-	-
21	nyis1236	njz	Dafla	NA	0266	ɦ	ɦ	NA	consonant	spa	0	-	-	-	-	-	-	+	+	-	-	-	-	-	-	0	0	-	0	0	0	-	0	0	0	0	0	0	0	+	-	+	-	-	-	-	-
21	nyis1236	njz	Dafla	NA	0294	ʔ	ʔ	NA	consonant	spa	0	-	-	-	-	+	-	-	-	-	-	-	-	-	-	0	0	-	0	0	0	-	0	0	0	0	0	0	0	-	-	-	+	-	-	-	-
21	nyis1236	njz	Dafla	NA	02E5+02E6	˥˦	˥˦	NA	tone	spa	+	0	0	0	0	0	0	0	0	0	0	0	0	0	0	0	0	0	0	0	0	0	0	0	0	0	0	0	0	0	0	0	0	0	0	0	0
21	nyis1236	njz	Dafla	NA	02E9+02E8	˩˨	˩˨	NA	tone	spa	+	0	0	0	0	0	0	0	0	0	0	0	0	0	0	0	0	0	0	0	0	0	0	0	0	0	0	0	0	0	0	0	0	0	0	0	0
21	nyis1236	njz	Dafla	NA	0069	i	i	NA	vowel	spa	0	-	+	-	-	-	+	+	0	+	-	-	-	-	-	0	0	-	0	0	0	+	+	-	+	-	+	-	-	+	-	-	-	0	-	-	0
21	nyis1236	njz	Dafla	NA	0069+0325	i̥	i̥	NA	vowel	spa	0	-	+	-	-	-	+	+	0	+	-	-	-	-	-	0	0	-	0	0	0	+	+	-	+	-	+	-	-	-	-	-	-	0	-	-	0
21	nyis1236	njz	Dafla	NA	0075	u	u	NA	vowel	spa	0	-	+	-	-	-	+	+	0	+	-	-	-	-	+	+	-	-	0	0	0	+	+	-	-	+	+	-	-	+	-	-	-	0	-	-	0
21	nyis1236	njz	Dafla	NA	0075+0325	u̥	u̥	NA	vowel	spa	0	-	+	-	-	-	+	+	0	+	-	-	-	-	+	+	-	-	0	0	0	+	+	-	-	+	+	-	-	-	-	-	-	0	-	-	0
21	nyis1236	njz	Dafla	NA	0251	ɑ	ɑ	NA	vowel	spa	0	-	+	-	-	-	+	+	0	+	-	-	-	-	-	0	0	-	0	0	0	+	-	+	-	+	0	-	-	+	-	-	-	0	-	-	0
21	nyis1236	njz	Dafla	NA	0254	ɔ	ɔ	NA	vowel	spa	0	-	+	-	-	-	+	+	0	+	-	-	-	-	+	+	-	-	0	0	0	+	-	-	-	+	-	-	-	+	-	-	-	0	-	-	0
21	nyis1236	njz	Dafla	NA	025B	ɛ	ɛ	NA	vowel	spa	0	-	+	-	-	-	+	+	0	+	-	-	-	-	-	0	0	-	0	0	0	+	-	-	+	-	-	-	-	+	-	-	-	0	-	-	0
21	nyis1236	njz	Dafla	NA	026F	ɯ	ɯ	NA	vowel	spa	0	-	+	-	-	-	+	+	0	+	-	-	-	-	-	0	0	-	0	0	0	+	+	-	-	+	+	-	-	+	-	-	-	0	-	-	0
21	nyis1236	njz	Dafla	NA	028C	ʌ	ʌ	NA	vowel	spa	0	-	+	-	-	-	+	+	0	+	-	-	-	-	-	0	0	-	0	0	0	+	-	-	-	+	-	-	-	+	-	-	-	0	-	-	0
22	nucl1310	mya	Burmese	NA	0062	b	b	NA	consonant	spa	0	-	-	-	-	+	-	-	-	-	-	-	-	-	+	-	-	-	0	0	0	-	0	0	0	0	0	0	0	+	-	-	-	-	-	-	-
22	nucl1310	mya	Burmese	NA	0064	d	d	NA	consonant	spa	0	-	-	-	-	+	-	-	-	-	-	-	-	-	-	0	0	+	+	-	-	-	0	0	0	0	0	0	0	+	-	-	-	-	-	-	-
22	nucl1310	mya	Burmese	NA	0064+0320+0292	d̠ʒ	d̠ʒ	NA	consonant	spa	0	-	-	-	-	+	-	-	+	-	-	-	-	-	-	0	0	+	-	+	+	-	0	0	0	0	0	0	0	+	-	-	-	-	-	-	-
22	nucl1310	mya	Burmese	NA	0068	h	h	NA	consonant	spa	0	-	-	-	-	-	-	+	+	-	-	-	-	-	-	0	0	-	0	0	0	-	0	0	0	0	0	0	0	-	-	+	-	-	-	-	-
22	nucl1310	mya	Burmese	NA	006A	j	ç j̃ j	NA	consonant	spa	0	-	-	-	-	-	+	+	0	+	-	-	-	-	-	0	0	-	0	0	0	+	+	-	+	-	+	0	0	+	-	-	-	-	-	-	-
22	nucl1310	mya	Burmese	NA	006B	k	k	NA	consonant	spa	0	-	-	-	-	+	-	-	-	-	-	-	-	-	-	0	0	-	0	0	0	+	+	-	-	-	0	0	0	-	-	-	-	-	-	-	-
22	nucl1310	mya	Burmese	NA	006B+02B0	kʰ	kʰ	NA	consonant	spa	0	-	-	-	-	+	-	-	-	-	-	-	-	-	-	0	0	-	0	0	0	+	+	-	-	-	0	0	0	-	-	+	-	-	-	-	-
22	nucl1310	mya	Burmese	NA	006C	l	l	NA	consonant	spa	0	-	-	-	-	+	+	+	0	+	-	-	-	+	-	0	0	+	+	-	-	-	0	0	0	0	0	0	0	+	-	-	-	-	-	-	-
22	nucl1310	mya	Burmese	NA	006C+0325	l̥	l̥	NA	consonant	spa	0	-	-	-	-	+	+	+	0	+	-	-	-	+	-	0	0	+	+	-	-	-	0	0	0	0	0	0	0	-	-	-	-	-	-	-	-
22	nucl1310	mya	Burmese	NA	006D	m	m	NA	consonant	spa	0	-	-	-	-	+	+	-	0	-	-	-	+	-	+	-	-	-	0	0	0	-	0	0	0	0	0	0	0	+	-	-	-	-	-	-	-
22	nucl1310	mya	Burmese	NA	006D+0325	m̥	m̥	NA	consonant	spa	0	-	-	-	-	+	+	-	0	-	-	-	+	-	+	-	-	-	0	0	0	-	0	0	0	0	0	0	0	-	-	-	-	-	-	-	-
22	nucl1310	mya	Burmese	NA	006E	n	n n̪	NA	consonant	spa	0	-	-	-	-	+	+	-	0	-	-	-	+	-	-	0	0	+	+	-	-	-	0	0	0	0	0	0	0	+	-	-	-	-	-	-	-
22	nucl1310	mya	Burmese	NA	006E+0325	n̥	n̥	NA	consonant	spa	0	-	-	-	-	+	+	-	0	-	-	-	+	-	-	0	0	+	+	-	-	-	0	0	0	0	0	0	0	-	-	-	-	-	-	-	-
22	nucl1310	mya	Burmese	NA	0070	p	p	NA	consonant	spa	0	-	-	-	-	+	-	-	-	-	-	-	-	-	+	-	-	-	0	0	0	-	0	0	0	0	0	0	0	-	-	-	-	-	-	-	-
22	nucl1310	mya	Burmese	NA	0070+02B0	pʰ	pʰ	NA	consonant	spa	0	-	-	-	-	+	-	-	-	-	-	-	-	-	+	-	-	-	0	0	0	-	0	0	0	0	0	0	0	-	-	+	-	-	-	-	-
22	nucl1310	mya	Burmese	NA	0073	s	s	NA	consonant	spa	0	-	-	-	-	+	-	+	+	-	-	-	-	-	-	0	0	+	+	-	+	-	0	0	0	0	0	0	0	-	-	-	-	-	-	-	-
22	nucl1310	mya	Burmese	NA	0073+02B0	sʰ	sʰ	NA	consonant	spa	0	-	-	-	-	+	-	+	+	-	-	-	-	-	-	0	0	+	+	-	+	-	0	0	0	0	0	0	0	-	-	+	-	-	-	-	-
22	nucl1310	mya	Burmese	NA	0074	t	t̪ t	NA	consonant	spa	0	-	-	-	-	+	-	-	-	-	-	-	-	-	-	0	0	+	+	-	-	-	0	0	0	0	0	0	0	-	-	-	-	-	-	-	-
22	nucl1310	mya	Burmese	NA	0074+02B0	tʰ	tʰ	NA	consonant	spa	0	-	-	-	-	+	-	-	-	-	-	-	-	-	-	0	0	+	+	-	-	-	0	0	0	0	0	0	0	-	-	+	-	-	-	-	-
22	nucl1310	mya	Burmese	NA	0074+0320+0283	t̠ʃ	t̠ʃ	NA	consonant	spa	0	-	-	-	-	+	-	-	+	-	-	-	-	-	-	0	0	+	-	+	+	-	0	0	0	0	0	0	0	-	-	-	-	-	-	-	-
22	nucl1310	mya	Burmese	NA	0074+0320+0283+02B0	t̠ʃʰ	t̠ʃʰ	NA	consonant	spa	0	-	-	-	-	+	-	-	+	-	-	-	-	-	-	0	0	+	-	+	+	-	0	0	0	0	0	0	0	-	-	+	-	-	-	-	-
22	nucl1310	mya	Burmese	NA	0077	w	w w̃	NA	consonant	spa	0	-	-	-	-	-	+	+	0	+	-	-	-	-	+	+	-	-	0	0	0	+	+	-	-	+	+	0	0	+	-	-	-	-	-	-	-
22	nucl1310	mya	Burmese	NA	007A	z	z	NA	consonant	spa	0	-	-	-	-	+	-	+	+	-	-	-	-	-	-	0	0	+	+	-	+	-	0	0	0	0	0	0	0	+	-	-	-	-	-	-	-
22	nucl1310	mya	Burmese	NA	00F0	ð	ð d̪ð	NA	consonant	spa	0	-	-	-	-	+	-	+	+	-	-	-	-	-	-	0	0	+	+	+	-	-	0	0	0	0	0	0	0	+	-	-	-	-	-	-	-
22	nucl1310	mya	Burmese	NA	014B	ŋ	ŋ	NA	consonant	spa	0	-	-	-	-	+	+	-	0	-	-	-	+	-	-	0	0	-	0	0	0	+	+	-	-	-	0	0	0	+	-	-	-	-	-	-	-
22	nucl1310	mya	Burmese	NA	014B+0325	ŋ̥	ŋ̥	NA	consonant	spa	0	-	-	-	-	+	+	-	0	-	-	-	+	-	-	0	0	-	0	0	0	+	+	-	-	-	0	0	0	-	-	-	-	-	-	-	-
22	nucl1310	mya	Burmese	NA	0261	ɡ	ɡ	NA	consonant	spa	0	-	-	-	-	+	-	-	-	-	-	-	-	-	-	0	0	-	0	0	0	+	+	-	-	-	0	0	0	+	-	-	-	-	-	-	-
22	nucl1310	mya	Burmese	NA	0272	ɲ	ɲ	NA	consonant	spa	0	-	-	-	-	+	+	-	0	-	-	-	+	-	-	0	0	+	-	+	-	+	+	-	+	-	0	0	0	+	-	-	-	-	-	-	-
22	nucl1310	mya	Burmese	NA	0272+0325	ɲ̥	ɲ̥	NA	consonant	spa	0	-	-	-	-	+	+	-	0	-	-	-	+	-	-	0	0	+	-	+	-	+	+	-	+	-	0	0	0	-	-	-	-	-	-	-	-
22	nucl1310	mya	Burmese	NA	027E	ɾ	ɾ z͇	NA	consonant	spa	0	-	-	-	-	+	+	+	0	+	+	-	-	-	-	0	0	+	+	-	-	-	0	0	0	0	0	0	0	+	-	-	-	-	-	-	-
22	nucl1310	mya	Burmese	NA	0283	ʃ	ʃ	NA	consonant	spa	0	-	-	-	-	+	-	+	+	-	-	-	-	-	-	0	0	+	-	+	+	-	0	0	0	0	0	0	0	-	-	-	-	-	-	-	-
22	nucl1310	mya	Burmese	NA	028D	ʍ	ʍ	NA	consonant	spa	0	-	-	-	-	-	-	+	+	-	-	-	-	-	+	+	-	-	0	0	0	+	+	-	-	+	+	0	0	-	-	+	-	-	-	-	-
22	nucl1310	mya	Burmese	NA	0294	ʔ	ʔ	NA	consonant	spa	0	-	-	-	-	+	-	-	-	-	-	-	-	-	-	0	0	-	0	0	0	-	0	0	0	0	0	0	0	-	-	-	+	-	-	-	-
22	nucl1310	mya	Burmese	NA	03B8	θ	θ t̪θ	NA	consonant	spa	0	-	-	-	-	+	-	+	+	-	-	-	-	-	-	0	0	+	+	+	-	-	0	0	0	0	0	0	0	-	-	-	-	-	-	-	-
22	nucl1310	mya	Burmese	NA	02E5	˥	˥	NA	tone	spa	+	0	0	0	0	0	0	0	0	0	0	0	0	0	0	0	0	0	0	0	0	0	0	0	0	0	0	0	0	0	0	0	0	0	0	0	0
22	nucl1310	mya	Burmese	NA	02E5+0330	˥̰	˥̰	NA	tone	spa	+	0	0	0	0	0	0	0	0	0	0	0	0	0	0	0	0	0	0	0	0	0	0	0	0	0	0	0	0	+	0	-	+	0	0	0	0
22	nucl1310	mya	Burmese	NA	02E9	˩	˩	NA	tone	spa	+	0	0	0	0	0	0	0	0	0	0	0	0	0	0	0	0	0	0	0	0	0	0	0	0	0	0	0	0	0	0	0	0	0	0	0	0
22	nucl1310	mya	Burmese	NA	0061	a	æ a ɑ	NA	vowel	spa	0	-	+	-	-	-	+	+	0	+	-	-	-	-	-	0	0	-	0	0	0	+	-	+	-	-	0	-	-	+	-	-	-	0	-	-	0
22	nucl1310	mya	Burmese	NA	0065	e	e ei	NA	vowel	spa	0	-	+	-	-	-	+	+	0	+	-	-	-	-	-	0	0	-	0	0	0	+	-	-	+	-	+	-	-	+	-	-	-	0	-	-	0
22	nucl1310	mya	Burmese	NA	0065+0069+0303	eĩ	eĩ	NA	vowel	spa	0	-	+	-	-	-	+	+	0	+	-	-	-,+	-	-	0	0	-	0	0	0	+	-,+	-	+	-	+	-	-	+	-	-	-	0	-	-	0
22	nucl1310	mya	Burmese	NA	0069	i	i ɪ	NA	vowel	spa	0	-	+	-	-	-	+	+	0	+	-	-	-	-	-	0	0	-	0	0	0	+	+	-	+	-	+	-	-	+	-	-	-	0	-	-	0
22	nucl1310	mya	Burmese	NA	006F	o	ou ʊ̈ o	NA	vowel	spa	0	-	+	-	-	-	+	+	0	+	-	-	-	-	+	+	-	-	0	0	0	+	-	-	-	+	+	-	-	+	-	-	-	0	-	-	0
22	nucl1310	mya	Burmese	NA	006F+0075+0303	oũ	oũ	NA	vowel	spa	0	-	+	-	-	-	+	+	0	+	-	-	-,+	-	+	+	-	-	0	0	0	+	-,+	-	-	+	+	-	-	+	-	-	-	0	-	-	0
22	nucl1310	mya	Burmese	NA	0075	u	ʊ u	NA	vowel	spa	0	-	+	-	-	-	+	+	0	+	-	-	-	-	+	+	-	-	0	0	0	+	+	-	-	+	+	-	-	+	-	-	-	0	-	-	0
22	nucl1310	mya	Burmese	NA	00E6+0303	æ̃	æ̃	NA	vowel	spa	0	-	+	-	-	-	+	+	0	+	-	-	+	-	-	0	0	-	0	0	0	+	-	+	+	-	0	-	-	+	-	-	-	0	-	-	0
22	nucl1310	mya	Burmese	NA	0254	ɔ	ɔ	NA	vowel	spa	0	-	+	-	-	-	+	+	0	+	-	-	-	-	+	+	-	-	0	0	0	+	-	-	-	+	-	-	-	+	-	-	-	0	-	-	0
22	nucl1310	mya	Burmese	NA	0259	ə	ə	NA	vowel	spa	0	-	+	-	-	-	+	+	0	+	-	-	-	-	-	0	0	-	0	0	0	+	-	-	-	-	-	-	-	+	-	-	-	0	-	-	0
22	nucl1310	mya	Burmese	NA	025B	ɛ	ɛ	NA	vowel	spa	0	-	+	-	-	-	+	+	0	+	-	-	-	-	-	0	0	-	0	0	0	+	-	-	+	-	-	-	-	+	-	-	-	0	-	-	0
22	nucl1310	mya	Burmese	NA	026A+0303	ɪ̃	ɪ̃	NA	vowel	spa	0	-	+	-	-	-	+	+	0	+	-	-	+	-	-	0	0	-	0	0	0	+	+	-	+	-	-	-	-	+	-	-	-	0	-	-	0
22	nucl1310	mya	Burmese	NA	028A+0303	ʊ̃	ʊ̃	NA	vowel	spa	0	-	+	-	-	-	+	+	0	+	-	-	+	-	+	+	-	-	0	0	0	+	+	-	-	+	-	-	-	+	-	-	-	0	-	-	0
23	lahu1253	lhu	Lahu	NA	0062	b	b bv	NA	consonant	spa	0	-	-	-	-	+	-	-	-	-	-	-	-	-	+	-	-	-	0	0	0	-	0	0	0	0	0	0	0	+	-	-	-	-	-	-	-
23	lahu1253	lhu	Lahu	NA	0064	d	d	NA	consonant	spa	0	-	-	-	-	+	-	-	-	-	-	-	-	-	-	0	0	+	+	-	-	-	0	0	0	0	0	0	0	+	-	-	-	-	-	-	-
23	lahu1253	lhu	Lahu	NA	0064+0320+0292	d̠ʒ	dz d̠ʒ	NA	consonant	spa	0	-	-	-	-	+	-	-	+	-	-	-	-	-	-	0	0	+	-	+	+	-	0	0	0	0	0	0	0	+	-	-	-	-	-	-	-
23	lahu1253	lhu	Lahu	NA	0066	f	f	NA	consonant	spa	0	-	-	-	-	+	-	+	+	-	-	-	-	-	+	-	+	-	0	0	0	-	0	0	0	0	0	0	0	-	-	-	-	-	-	-	-
23	lahu1253	lhu	Lahu	NA	0068	h	h	NA	consonant	spa	0	-	-	-	-	-	-	+	+	-	-	-	-	-	-	0	0	-	0	0	0	-	0	0	0	0	0	0	0	-	-	+	-	-	-	-	-
23	lahu1253	lhu	Lahu	NA	006A	j	ʝ z j e̯	NA	consonant	spa	0	-	-	-	-	-	+	+	0	+	-	-	-	-	-	0	0	-	0	0	0	+	+	-	+	-	+	0	0	+	-	-	-	-	-	-	-
23	lahu1253	lhu	Lahu	NA	006B	k	k	NA	consonant	spa	0	-	-	-	-	+	-	-	-	-	-	-	-	-	-	0	0	-	0	0	0	+	+	-	-	-	0	0	0	-	-	-	-	-	-	-	-
23	lahu1253	lhu	Lahu	NA	006B+02B0	kʰ	kʰ	NA	consonant	spa	0	-	-	-	-	+	-	-	-	-	-	-	-	-	-	0	0	-	0	0	0	+	+	-	-	-	0	0	0	-	-	+	-	-	-	-	-
23	lahu1253	lhu	Lahu	NA	006C	l	l	NA	consonant	spa	0	-	-	-	-	+	+	+	0	+	-	-	-	+	-	0	0	+	+	-	-	-	0	0	0	0	0	0	0	+	-	-	-	-	-	-	-
23	lahu1253	lhu	Lahu	NA	006D	m	m̩v mv m	NA	consonant	spa	0	-	-	-	-	+	+	-	0	-	-	-	+	-	+	-	-	-	0	0	0	-	0	0	0	0	0	0	0	+	-	-	-	-	-	-	-
23	lahu1253	lhu	Lahu	NA	006E	n	nʲ n	NA	consonant	spa	0	-	-	-	-	+	+	-	0	-	-	-	+	-	-	0	0	+	+	-	-	-	0	0	0	0	0	0	0	+	-	-	-	-	-	-	-
23	lahu1253	lhu	Lahu	NA	0070	p	pf p	NA	consonant	spa	0	-	-	-	-	+	-	-	-	-	-	-	-	-	+	-	-	-	0	0	0	-	0	0	0	0	0	0	0	-	-	-	-	-	-	-	-
23	lahu1253	lhu	Lahu	NA	0070+02B0	pʰ	pʰ pfʰ	NA	consonant	spa	0	-	-	-	-	+	-	-	-	-	-	-	-	-	+	-	-	-	0	0	0	-	0	0	0	0	0	0	0	-	-	+	-	-	-	-	-
23	lahu1253	lhu	Lahu	NA	0071	q	q	NA	consonant	spa	0	-	-	-	-	+	-	-	-	-	-	-	-	-	-	0	0	-	0	0	0	+	-	-	-	+	0	0	0	-	-	-	-	-	-	-	-
23	lahu1253	lhu	Lahu	NA	0071+02B0	qʰ	qχ qʰ	NA	consonant	spa	0	-	-	-	-	+	-	-	-	-	-	-	-	-	-	0	0	-	0	0	0	+	-	-	-	+	0	0	0	-	-	+	-	-	-	-	-
23	lahu1253	lhu	Lahu	NA	0074	t	t	NA	consonant	spa	0	-	-	-	-	+	-	-	-	-	-	-	-	-	-	0	0	+	+	-	-	-	0	0	0	0	0	0	0	-	-	-	-	-	-	-	-
23	lahu1253	lhu	Lahu	NA	0074+02B0	tʰ	tʰ	NA	consonant	spa	0	-	-	-	-	+	-	-	-	-	-	-	-	-	-	0	0	+	+	-	-	-	0	0	0	0	0	0	0	-	-	+	-	-	-	-	-
23	lahu1253	lhu	Lahu	NA	0074+0320+0283	t̠ʃ	ts t̠ʃ	NA	consonant	spa	0	-	-	-	-	+	-	-	+	-	-	-	-	-	-	0	0	+	-	+	+	-	0	0	0	0	0	0	0	-	-	-	-	-	-	-	-
23	lahu1253	lhu	Lahu	NA	0074+0320+0283+02B0	t̠ʃʰ	tsʰ t̠ʃʰ	NA	consonant	spa	0	-	-	-	-	+	-	-	+	-	-	-	-	-	-	0	0	+	-	+	+	-	0	0	0	0	0	0	0	-	-	+	-	-	-	-	-
23	lahu1253	lhu	Lahu	NA	0076	v	v vʷ	NA	consonant	spa	0	-	-	-	-	+	-	+	+	-	-	-	-	-	+	-	+	-	0	0	0	-	0	0	0	0	0	0	0	+	-	-	-	-	-	-	-
23	lahu1253	lhu	Lahu	NA	0077	w	w ɔ̯ o̯	NA	consonant	spa	0	-	-	-	-	-	+	+	0	+	-	-	-	-	+	+	-	-	0	0	0	+	+	-	-	+	+	0	0	+	-	-	-	-	-	-	-
23	lahu1253	lhu	Lahu	NA	014B	ŋ	ŋ	NA	consonant	spa	0	-	-	-	-	+	+	-	0	-	-	-	+	-	-	0	0	-	0	0	0	+	+	-	-	-	0	0	0	+	-	-	-	-	-	-	-
23	lahu1253	lhu	Lahu	NA	0261	ɡ	ɡ	NA	consonant	spa	0	-	-	-	-	+	-	-	-	-	-	-	-	-	-	0	0	-	0	0	0	+	+	-	-	-	0	0	0	+	-	-	-	-	-	-	-
23	lahu1253	lhu	Lahu	NA	0263	ɣ	ɣ	NA	consonant	spa	0	-	-	-	-	+	-	+	+	-	-	-	-	-	-	0	0	-	0	0	0	+	+	-	-	-	0	0	0	+	-	-	-	-	-	-	-
23	lahu1253	lhu	Lahu	NA	0283	ʃ	ʃ s	NA	consonant	spa	0	-	-	-	-	+	-	+	+	-	-	-	-	-	-	0	0	+	-	+	+	-	0	0	0	0	0	0	0	-	-	-	-	-	-	-	-
23	lahu1253	lhu	Lahu	NA	0294	ʔ	ʔ	NA	consonant	spa	0	-	-	-	-	+	-	-	-	-	-	-	-	-	-	0	0	-	0	0	0	-	0	0	0	0	0	0	0	-	-	-	+	-	-	-	-
23	lahu1253	lhu	Lahu	NA	02E5+02E6	˥˦	˥˦	NA	tone	spa	+	0	0	0	0	0	0	0	0	0	0	0	0	0	0	0	0	0	0	0	0	0	0	0	0	0	0	0	0	0	0	0	0	0	0	0	0
23	lahu1253	lhu	Lahu	NA	02E7	˧	˧	NA	tone	spa	+	0	0	0	0	0	0	0	0	0	0	0	0	0	0	0	0	0	0	0	0	0	0	0	0	0	0	0	0	0	0	0	0	0	0	0	0
23	lahu1253	lhu	Lahu	NA	02E7+02E6	˧˦	˧˦	NA	tone	spa	+	0	0	0	0	0	0	0	0	0	0	0	0	0	0	0	0	0	0	0	0	0	0	0	0	0	0	0	0	0	0	0	0	0	0	0	0
23	lahu1253	lhu	Lahu	NA	02E7+02E8	˧˨	˧˨	NA	tone	spa	+	0	0	0	0	0	0	0	0	0	0	0	0	0	0	0	0	0	0	0	0	0	0	0	0	0	0	0	0	0	0	0	0	0	0	0	0
23	lahu1253	lhu	Lahu	NA	02E9	˩	˩ ˩˨˧	NA	tone	spa	+	0	0	0	0	0	0	0	0	0	0	0	0	0	0	0	0	0	0	0	0	0	0	0	0	0	0	0	0	0	0	0	0	0	0	0	0
23	lahu1253	lhu	Lahu	NA	0061	a	ã a	NA	vowel	spa	0	-	+	-	-	-	+	+	0	+	-	-	-	-	-	0	0	-	0	0	0	+	-	+	-	-	0	-	-	+	-	-	-	0	-	-	0
23	lahu1253	lhu	Lahu	NA	0065	e	e ɪ e	NA	vowel	spa	0	-	+	-	-	-	+	+	0	+	-	-	-	-	-	0	0	-	0	0	0	+	-	-	+	-	+	-	-	+	-	-	-	0	-	-	0
23	lahu1253	lhu	Lahu	NA	0065+031E	e̞	e̞	NA	vowel	spa	0	-	+	-	-	-	+	+	0	+	-	-	-	-	-	0	0	-	0	0	0	+	-	-	+	-	0	-	-	+	-	-	-	0	-	-	0
23	lahu1253	lhu	Lahu	NA	0069	i	i i	NA	vowel	spa	0	-	+	-	-	-	+	+	0	+	-	-	-	-	-	0	0	-	0	0	0	+	+	-	+	-	+	-	-	+	-	-	-	0	-	-	0
23	lahu1253	lhu	Lahu	NA	006F	o	ʊ o o	NA	vowel	spa	0	-	+	-	-	-	+	+	0	+	-	-	-	-	+	+	-	-	0	0	0	+	-	-	-	+	+	-	-	+	-	-	-	0	-	-	0
23	lahu1253	lhu	Lahu	NA	0075	u	u u ɯ ɯ̃	NA	vowel	spa	0	-	+	-	-	-	+	+	0	+	-	-	-	-	+	+	-	-	0	0	0	+	+	-	-	+	+	-	-	+	-	-	-	0	-	-	0
23	lahu1253	lhu	Lahu	NA	0254	ɔ	ɔ̃ ɔ	NA	vowel	spa	0	-	+	-	-	-	+	+	0	+	-	-	-	-	+	+	-	-	0	0	0	+	-	-	-	+	-	-	-	+	-	-	-	0	-	-	0
23	lahu1253	lhu	Lahu	NA	0258	ɘ	ɘ ɪ̈ ɘ	NA	vowel	spa	0	-	+	-	-	-	+	+	0	+	-	-	-	-	-	0	0	-	0	0	0	+	-	-	-	-	+	-	-	+	-	-	-	0	-	-	0
23	lahu1253	lhu	Lahu	NA	0268	ɨ	ɨ ɨ z̞̩	NA	vowel	spa	0	-	+	-	-	-	+	+	0	+	-	-	-	-	-	0	0	-	0	0	0	+	+	-	-	-	+	-	-	+	-	-	-	0	-	-	0
24	garo1247	grt	Garo	NA	0062	b	b	NA	consonant	spa	0	-	-	-	-	+	-	-	-	-	-	-	-	-	+	-	-	-	0	0	0	-	0	0	0	0	0	0	0	+	-	-	-	-	-	-	-
24	garo1247	grt	Garo	NA	0064	d	d	NA	consonant	spa	0	-	-	-	-	+	-	-	-	-	-	-	-	-	-	0	0	+	+	-	-	-	0	0	0	0	0	0	0	+	-	-	-	-	-	-	-
24	garo1247	grt	Garo	NA	0064+007A	dz	dz	NA	consonant	spa	0	-	-	-	-	+	-	-	+	-	-	-	-	-	-	0	0	+	+	-	+	-	0	0	0	0	0	0	0	+	-	-	-	-	-	-	-
24	garo1247	grt	Garo	NA	0068	h	h	NA	consonant	spa	0	-	-	-	-	-	-	+	+	-	-	-	-	-	-	0	0	-	0	0	0	-	0	0	0	0	0	0	0	-	-	+	-	-	-	-	-
24	garo1247	grt	Garo	NA	006B+02B0	kʰ	k̚ kʰ	NA	consonant	spa	0	-	-	-	-	+	-	-	-	-	-	-	-	-	-	0	0	-	0	0	0	+	+	-	-	-	0	0	0	-	-	+	-	-	-	-	-
24	garo1247	grt	Garo	NA	006C	l	l l	NA	consonant	spa	0	-	-	-	-	+	+	+	0	+	-	-	-	+	-	0	0	+	+	-	-	-	0	0	0	0	0	0	0	+	-	-	-	-	-	-	-
24	garo1247	grt	Garo	NA	006D	m	m	NA	consonant	spa	0	-	-	-	-	+	+	-	0	-	-	-	+	-	+	-	-	-	0	0	0	-	0	0	0	0	0	0	0	+	-	-	-	-	-	-	-
24	garo1247	grt	Garo	NA	006D+02C0	mˀ	mˀ	NA	consonant	spa	0	-	-	-	-	+	+	-	0	-	-	-	+	-	+	-	-	-	0	0	0	-	0	0	0	0	0	0	0	+	-	-	+	-	-	-	-
24	garo1247	grt	Garo	NA	006E	n	n	NA	consonant	spa	0	-	-	-	-	+	+	-	0	-	-	-	+	-	-	0	0	+	+	-	-	-	0	0	0	0	0	0	0	+	-	-	-	-	-	-	-
24	garo1247	grt	Garo	NA	006E+02C0	nˀ	nˀ	NA	consonant	spa	0	-	-	-	-	+	+	-	0	-	-	-	+	-	-	0	0	+	+	-	-	-	0	0	0	0	0	0	0	+	-	-	+	-	-	-	-
24	garo1247	grt	Garo	NA	0070+02B0	pʰ	pʰ p̚	NA	consonant	spa	0	-	-	-	-	+	-	-	-	-	-	-	-	-	+	-	-	-	0	0	0	-	0	0	0	0	0	0	0	-	-	+	-	-	-	-	-
24	garo1247	grt	Garo	NA	0073+033B	s̻	s̻	NA	consonant	spa	0	-	-	-	-	+	-	+	+	-	-	-	-	-	-	0	0	+	+	+	+	-	0	0	0	0	0	0	0	-	-	-	-	-	-	-	-
24	garo1247	grt	Garo	NA	0074+0073	ts	ts	NA	consonant	spa	0	-	-	-	-	+	-	-	+	-	-	-	-	-	-	0	0	+	+	-	+	-	0	0	0	0	0	0	0	-	-	-	-	-	-	-	-
24	garo1247	grt	Garo	NA	0074+02B0	tʰ	t̚ tʰ	NA	consonant	spa	0	-	-	-	-	+	-	-	-	-	-	-	-	-	-	0	0	+	+	-	-	-	0	0	0	0	0	0	0	-	-	+	-	-	-	-	-
24	garo1247	grt	Garo	NA	0077	w	w	NA	consonant	spa	0	-	-	-	-	-	+	+	0	+	-	-	-	-	+	+	-	-	0	0	0	+	+	-	-	+	+	0	0	+	-	-	-	-	-	-	-
24	garo1247	grt	Garo	NA	014B	ŋ	ŋ	NA	consonant	spa	0	-	-	-	-	+	+	-	0	-	-	-	+	-	-	0	0	-	0	0	0	+	+	-	-	-	0	0	0	+	-	-	-	-	-	-	-
24	garo1247	grt	Garo	NA	014B+02C0	ŋˀ	ŋˀ	NA	consonant	spa	0	-	-	-	-	+	+	-	0	-	-	-	+	-	-	0	0	-	0	0	0	+	+	-	-	-	0	0	0	+	-	-	+	-	-	-	-
24	garo1247	grt	Garo	NA	0261	ɡ	ɡ ʁ	NA	consonant	spa	0	-	-	-	-	+	-	-	-	-	-	-	-	-	-	0	0	-	0	0	0	+	+	-	-	-	0	0	0	+	-	-	-	-	-	-	-
24	garo1247	grt	Garo	NA	027E	ɾ	ɾ ɾ	NA	consonant	spa	0	-	-	-	-	+	+	+	0	+	+	-	-	-	-	0	0	+	+	-	-	-	0	0	0	0	0	0	0	+	-	-	-	-	-	-	-
24	garo1247	grt	Garo	NA	027E+02C0	ɾˀ	ɾˀ	NA	consonant	spa	0	-	-	-	-	+	+	+	0	+	+	-	-	-	-	0	0	+	+	-	-	-	0	0	0	0	0	0	0	+	-	-	+	-	-	-	-
24	garo1247	grt	Garo	NA	0294	ʔ	ʔ	NA	consonant	spa	0	-	-	-	-	+	-	-	-	-	-	-	-	-	-	0	0	-	0	0	0	-	0	0	0	0	0	0	0	-	-	-	+	-	-	-	-
24	garo1247	grt	Garo	NA	0061	a	a	NA	vowel	spa	0	-	+	-	-	-	+	+	0	+	-	-	-	-	-	0	0	-	0	0	0	+	-	+	-	-	0	-	-	+	-	-	-	0	-	-	0
24	garo1247	grt	Garo	NA	0065+031E	e̞	e̞ e	NA	vowel	spa	0	-	+	-	-	-	+	+	0	+	-	-	-	-	-	0	0	-	0	0	0	+	-	-	+	-	0	-	-	+	-	-	-	0	-	-	0
24	garo1247	grt	Garo	NA	0069	i	i ɤ̞ ĭ ĭ̥ ɘ	NA	vowel	spa	0	-	+	-	-	-	+	+	0	+	-	-	-	-	-	0	0	-	0	0	0	+	+	-	+	-	+	-	-	+	-	-	-	0	-	-	0
24	garo1247	grt	Garo	NA	006F	o	o	NA	vowel	spa	0	-	+	-	-	-	+	+	0	+	-	-	-	-	+	+	-	-	0	0	0	+	-	-	-	+	+	-	-	+	-	-	-	0	-	-	0
24	garo1247	grt	Garo	NA	0289	ʉ	ʉ	NA	vowel	spa	0	-	+	-	-	-	+	+	0	+	-	-	-	-	+	+	-	-	0	0	0	+	+	-	-	-	+	-	-	+	-	-	-	0	-	-	0
25	sgaw1245	ksw	Karen	NA	0063	c	c	NA	consonant	spa	0	-	-	-	-	+	-	-	-	-	-	-	-	-	-	0	0	+	-	+	-	+	+	-	+	-	0	0	0	-	-	-	-	-	-	-	-
25	sgaw1245	ksw	Karen	NA	0063+02B0	cʰ	cʰ	NA	consonant	spa	0	-	-	-	-	+	-	-	-	-	-	-	-	-	-	0	0	+	-	+	-	+	+	-	+	-	0	0	0	-	-	+	-	-	-	-	-
25	sgaw1245	ksw	Karen	NA	006A	j	ʒ j	NA	consonant	spa	0	-	-	-	-	-	+	+	0	+	-	-	-	-	-	0	0	-	0	0	0	+	+	-	+	-	+	0	0	+	-	-	-	-	-	-	-
25	sgaw1245	ksw	Karen	NA	006B	k	k	NA	consonant	spa	0	-	-	-	-	+	-	-	-	-	-	-	-	-	-	0	0	-	0	0	0	+	+	-	-	-	0	0	0	-	-	-	-	-	-	-	-
25	sgaw1245	ksw	Karen	NA	006B+02B0	kʰ	kʰ	NA	consonant	spa	0	-	-	-	-	+	-	-	-	-	-	-	-	-	-	0	0	-	0	0	0	+	+	-	-	-	0	0	0	-	-	+	-	-	-	-	-
25	sgaw1245	ksw	Karen	NA	006C	l	l	NA	consonant	spa	0	-	-	-	-	+	+	+	0	+	-	-	-	+	-	0	0	+	+	-	-	-	0	0	0	0	0	0	0	+	-	-	-	-	-	-	-
25	sgaw1245	ksw	Karen	NA	006D	m	m	NA	consonant	spa	0	-	-	-	-	+	+	-	0	-	-	-	+	-	+	-	-	-	0	0	0	-	0	0	0	0	0	0	0	+	-	-	-	-	-	-	-
25	sgaw1245	ksw	Karen	NA	006E	n	n	NA	consonant	spa	0	-	-	-	-	+	+	-	0	-	-	-	+	-	-	0	0	+	+	-	-	-	0	0	0	0	0	0	0	+	-	-	-	-	-	-	-
25	sgaw1245	ksw	Karen	NA	0070	p	p	NA	consonant	spa	0	-	-	-	-	+	-	-	-	-	-	-	-	-	+	-	-	-	0	0	0	-	0	0	0	0	0	0	0	-	-	-	-	-	-	-	-
25	sgaw1245	ksw	Karen	NA	0070+02B0	pʰ	pʰ	NA	consonant	spa	0	-	-	-	-	+	-	-	-	-	-	-	-	-	+	-	-	-	0	0	0	-	0	0	0	0	0	0	0	-	-	+	-	-	-	-	-
25	sgaw1245	ksw	Karen	NA	0073	s	s	NA	consonant	spa	0	-	-	-	-	+	-	+	+	-	-	-	-	-	-	0	0	+	+	-	+	-	0	0	0	0	0	0	0	-	-	-	-	-	-	-	-
25	sgaw1245	ksw	Karen	NA	0073+02B0	sʰ	sʰ	NA	consonant	spa	0	-	-	-	-	+	-	+	+	-	-	-	-	-	-	0	0	+	+	-	+	-	0	0	0	0	0	0	0	-	-	+	-	-	-	-	-
25	sgaw1245	ksw	Karen	NA	0074	t	t	NA	consonant	spa	0	-	-	-	-	+	-	-	-	-	-	-	-	-	-	0	0	+	+	-	-	-	0	0	0	0	0	0	0	-	-	-	-	-	-	-	-
25	sgaw1245	ksw	Karen	NA	0074+02B0	tʰ	tʰ	NA	consonant	spa	0	-	-	-	-	+	-	-	-	-	-	-	-	-	-	0	0	+	+	-	-	-	0	0	0	0	0	0	0	-	-	+	-	-	-	-	-
25	sgaw1245	ksw	Karen	NA	0077	w	w	NA	consonant	spa	0	-	-	-	-	-	+	+	0	+	-	-	-	-	+	+	-	-	0	0	0	+	+	-	-	+	+	0	0	+	-	-	-	-	-	-	-
25	sgaw1245	ksw	Karen	NA	0078	x	xˠ xʷ x	NA	consonant	spa	0	-	-	-	-	+	-	+	+	-	-	-	-	-	-	0	0	-	0	0	0	+	+	-	-	-	0	0	0	-	-	-	-	-	-	-	-
25	sgaw1245	ksw	Karen	NA	007A	z	z	NA	consonant	spa	0	-	-	-	-	+	-	+	+	-	-	-	-	-	-	0	0	+	+	-	+	-	0	0	0	0	0	0	0	+	-	-	-	-	-	-	-
25	sgaw1245	ksw	Karen	NA	014B	ŋ	ŋ	NA	consonant	spa	0	-	-	-	-	+	+	-	0	-	-	-	+	-	-	0	0	-	0	0	0	+	+	-	-	-	0	0	0	+	-	-	-	-	-	-	-
25	sgaw1245	ksw	Karen	NA	0253	ɓ	ɓ	NA	consonant	spa	0	-	-	-	-	+	-	-	-	-	-	-	-	-	+	-	-	-	0	0	0	-	0	0	0	0	0	0	0	+	-	-	-	-	-	+	-
25	sgaw1245	ksw	Karen	NA	0257	ɗ	ɗ	NA	consonant	spa	0	-	-	-	-	+	-	-	-	-	-	-	-	-	-	0	0	+	+	-	-	-	0	0	0	0	0	0	0	+	-	-	-	-	-	+	-
25	sgaw1245	ksw	Karen	NA	0263	ɣ	h ɣ	NA	consonant	spa	0	-	-	-	-	+	-	+	+	-	-	-	-	-	-	0	0	-	0	0	0	+	+	-	-	-	0	0	0	+	-	-	-	-	-	-	-
25	sgaw1245	ksw	Karen	NA	0266	ɦ	ɦ	NA	consonant	spa	0	-	-	-	-	-	-	+	+	-	-	-	-	-	-	0	0	-	0	0	0	-	0	0	0	0	0	0	0	+	-	+	-	-	-	-	-
25	sgaw1245	ksw	Karen	NA	0272	ɲ	ɲ	NA	consonant	spa	0	-	-	-	-	+	+	-	0	-	-	-	+	-	-	0	0	+	-	+	-	+	+	-	+	-	0	0	0	+	-	-	-	-	-	-	-
25	sgaw1245	ksw	Karen	NA	0279	ɹ	r ɹ	NA	consonant	spa	0	-	-	-	-	-	+	+	0	+	-	-	-	-	-	0	0	+	-	+	-	-	0	0	0	0	0	0	0	+	-	-	-	-	-	-	-
25	sgaw1245	ksw	Karen	NA	0283	ʃ	ʃ	NA	consonant	spa	0	-	-	-	-	+	-	+	+	-	-	-	-	-	-	0	0	+	-	+	+	-	0	0	0	0	0	0	0	-	-	-	-	-	-	-	-
25	sgaw1245	ksw	Karen	NA	0294	ʔ	ʔ	NA	consonant	spa	0	-	-	-	-	+	-	-	-	-	-	-	-	-	-	0	0	-	0	0	0	-	0	0	0	0	0	0	0	-	-	-	+	-	-	-	-
25	sgaw1245	ksw	Karen	NA	03B8	θ	θ	NA	consonant	spa	0	-	-	-	-	+	-	+	+	-	-	-	-	-	-	0	0	+	+	+	-	-	0	0	0	0	0	0	0	-	-	-	-	-	-	-	-
25	sgaw1245	ksw	Karen	NA	02E6+02E5	˦˥	˦˥ ˦˩̰	NA	tone	spa	+	0	0	0	0	0	0	0	0	0	0	0	0	0	0	0	0	0	0	0	0	0	0	0	0	0	0	0	0	0	0	0	0	0	0	0	0
25	sgaw1245	ksw	Karen	NA	02E7+02E8+0324	˧˨̤	˧˨̤ ˩̤̆	NA	tone	spa	+	0	0	0	0	0	0	0	0	0	0	0	0	0	0	0	0	0	0	0	0	0	0	0	0	0	0	0	0	+	0	+	-	0	0	0	0
25	sgaw1245	ksw	Karen	NA	02E7+02E9	˧˩	˧̆ ˧˩	NA	tone	spa	+	0	0	0	0	0	0	0	0	0	0	0	0	0	0	0	0	0	0	0	0	0	0	0	0	0	0	0	0	0	0	0	0	0	0	0	0
25	sgaw1245	ksw	Karen	NA	0061	a	a	NA	vowel	spa	0	-	+	-	-	-	+	+	0	+	-	-	-	-	-	0	0	-	0	0	0	+	-	+	-	-	0	-	-	+	-	-	-	0	-	-	0
25	sgaw1245	ksw	Karen	NA	0065	e	e	NA	vowel	spa	0	-	+	-	-	-	+	+	0	+	-	-	-	-	-	0	0	-	0	0	0	+	-	-	+	-	+	-	-	+	-	-	-	0	-	-	0
25	sgaw1245	ksw	Karen	NA	0069	i	ɪ i	NA	vowel	spa	0	-	+	-	-	-	+	+	0	+	-	-	-	-	-	0	0	-	0	0	0	+	+	-	+	-	+	-	-	+	-	-	-	0	-	-	0
25	sgaw1245	ksw	Karen	NA	006F	o	o	NA	vowel	spa	0	-	+	-	-	-	+	+	0	+	-	-	-	-	+	+	-	-	0	0	0	+	-	-	-	+	+	-	-	+	-	-	-	0	-	-	0
25	sgaw1245	ksw	Karen	NA	0075	u	ʊ u	NA	vowel	spa	0	-	+	-	-	-	+	+	0	+	-	-	-	-	+	+	-	-	0	0	0	+	+	-	-	+	+	-	-	+	-	-	-	0	-	-	0
25	sgaw1245	ksw	Karen	NA	0254	ɔ	ɔ	NA	vowel	spa	0	-	+	-	-	-	+	+	0	+	-	-	-	-	+	+	-	-	0	0	0	+	-	-	-	+	-	-	-	+	-	-	-	0	-	-	0
25	sgaw1245	ksw	Karen	NA	025B	ɛ	æ e̞ ɛ	NA	vowel	spa	0	-	+	-	-	-	+	+	0	+	-	-	-	-	-	0	0	-	0	0	0	+	-	-	+	-	-	-	-	+	-	-	-	0	-	-	0
25	sgaw1245	ksw	Karen	NA	025C	ɜ	ə̆ ə ɜ	NA	vowel	spa	0	-	+	-	-	-	+	+	0	+	-	-	-	-	-	0	0	-	0	0	0	+	-	-	-	-	-	-	-	+	-	-	-	0	-	-	0
25	sgaw1245	ksw	Karen	NA	026A+0308	ɪ̈	ɪ̈	NA	vowel	spa	0	-	+	-	-	-	+	+	0	+	-	-	-	-	-	0	0	-	0	0	0	+	+	-	0	-	-	-	-	+	-	-	-	0	-	-	0
26	lakk1238	lbc	Lakkia	NA	0066	f	f	NA	consonant	spa	0	-	-	-	-	+	-	+	+	-	-	-	-	-	+	-	+	-	0	0	0	-	0	0	0	0	0	0	0	-	-	-	-	-	-	-	-
26	lakk1238	lbc	Lakkia	NA	0068	h	h	NA	consonant	spa	0	-	-	-	-	-	-	+	+	-	-	-	-	-	-	0	0	-	0	0	0	-	0	0	0	0	0	0	0	-	-	+	-	-	-	-	-
26	lakk1238	lbc	Lakkia	NA	006A	j	j	NA	consonant	spa	0	-	-	-	-	-	+	+	0	+	-	-	-	-	-	0	0	-	0	0	0	+	+	-	+	-	+	0	0	+	-	-	-	-	-	-	-
26	lakk1238	lbc	Lakkia	NA	006A+0325	j̥	j̥	NA	consonant	spa	0	-	-	-	-	-	+	+	0	+	-	-	-	-	-	0	0	-	0	0	0	+	+	-	+	-	+	0	0	-	-	-	-	-	-	-	-
26	lakk1238	lbc	Lakkia	NA	006B	k	k	NA	consonant	spa	0	-	-	-	-	+	-	-	-	-	-	-	-	-	-	0	0	-	0	0	0	+	+	-	-	-	0	0	0	-	-	-	-	-	-	-	-
26	lakk1238	lbc	Lakkia	NA	006B+02B0	kʰ	kʰ	NA	consonant	spa	0	-	-	-	-	+	-	-	-	-	-	-	-	-	-	0	0	-	0	0	0	+	+	-	-	-	0	0	0	-	-	+	-	-	-	-	-
26	lakk1238	lbc	Lakkia	NA	006B+02B2+02B0	kʲʰ	kʲʰ	NA	consonant	spa	0	-	-	-	-	+	-	-	-	-	-	-	-	-	-	0	0	-	0	0	0	+	+	-	+	-	0	0	0	-	-	+	-	-	-	-	-
26	lakk1238	lbc	Lakkia	NA	006B+02B7	kʷ	kʷ	NA	consonant	spa	0	-	-	-	-	+	-	-	-	-	-	-	-	-	+	+	-	-	0	0	0	+	+	-	-	-	0	0	0	-	-	-	-	-	-	-	-
26	lakk1238	lbc	Lakkia	NA	006B+02B7+02B0	kʷʰ	kʷʰ	NA	consonant	spa	0	-	-	-	-	+	-	-	-	-	-	-	-	-	+	+	-	-	0	0	0	+	+	-	-	-	0	0	0	-	-	+	-	-	-	-	-
26	lakk1238	lbc	Lakkia	NA	006C	l	l	NA	consonant	spa	0	-	-	-	-	+	+	+	0	+	-	-	-	+	-	0	0	+	+	-	-	-	0	0	0	0	0	0	0	+	-	-	-	-	-	-	-
26	lakk1238	lbc	Lakkia	NA	006D	m	m	NA	consonant	spa	0	-	-	-	-	+	+	-	0	-	-	-	+	-	+	-	-	-	0	0	0	-	0	0	0	0	0	0	0	+	-	-	-	-	-	-	-
26	lakk1238	lbc	Lakkia	NA	006D+0325	m̥	m̥	NA	consonant	spa	0	-	-	-	-	+	+	-	0	-	-	-	+	-	+	-	-	-	0	0	0	-	0	0	0	0	0	0	0	-	-	-	-	-	-	-	-
26	lakk1238	lbc	Lakkia	NA	006E	n	n	NA	consonant	spa	0	-	-	-	-	+	+	-	0	-	-	-	+	-	-	0	0	+	+	-	-	-	0	0	0	0	0	0	0	+	-	-	-	-	-	-	-
26	lakk1238	lbc	Lakkia	NA	006E+0325	n̥	n̥	NA	consonant	spa	0	-	-	-	-	+	+	-	0	-	-	-	+	-	-	0	0	+	+	-	-	-	0	0	0	0	0	0	0	-	-	-	-	-	-	-	-
26	lakk1238	lbc	Lakkia	NA	0070	p	p	NA	consonant	spa	0	-	-	-	-	+	-	-	-	-	-	-	-	-	+	-	-	-	0	0	0	-	0	0	0	0	0	0	0	-	-	-	-	-	-	-	-
26	lakk1238	lbc	Lakkia	NA	0070+02B0	pʰ	pʰ	NA	consonant	spa	0	-	-	-	-	+	-	-	-	-	-	-	-	-	+	-	-	-	0	0	0	-	0	0	0	0	0	0	0	-	-	+	-	-	-	-	-
26	lakk1238	lbc	Lakkia	NA	0074	t	t	NA	consonant	spa	0	-	-	-	-	+	-	-	-	-	-	-	-	-	-	0	0	+	+	-	-	-	0	0	0	0	0	0	0	-	-	-	-	-	-	-	-
26	lakk1238	lbc	Lakkia	NA	0074+0073	ts	ts	NA	consonant	spa	0	-	-	-	-	+	-	-	+	-	-	-	-	-	-	0	0	+	+	-	+	-	0	0	0	0	0	0	0	-	-	-	-	-	-	-	-
26	lakk1238	lbc	Lakkia	NA	0074+0073+02B0	tsʰ	tsʰ	NA	consonant	spa	0	-	-	-	-	+	-	-	+	-	-	-	-	-	-	0	0	+	+	-	+	-	0	0	0	0	0	0	0	-	-	+	-	-	-	-	-
26	lakk1238	lbc	Lakkia	NA	0074+02B0	tʰ	tʰ	NA	consonant	spa	0	-	-	-	-	+	-	-	-	-	-	-	-	-	-	0	0	+	+	-	-	-	0	0	0	0	0	0	0	-	-	+	-	-	-	-	-
26	lakk1238	lbc	Lakkia	NA	0077	w	w	NA	consonant	spa	0	-	-	-	-	-	+	+	0	+	-	-	-	-	+	+	-	-	0	0	0	+	+	-	-	+	+	0	0	+	-	-	-	-	-	-	-
26	lakk1238	lbc	Lakkia	NA	014B	ŋ	ŋ	NA	consonant	spa	0	-	-	-	-	+	+	-	0	-	-	-	+	-	-	0	0	-	0	0	0	+	+	-	-	-	0	0	0	+	-	-	-	-	-	-	-
26	lakk1238	lbc	Lakkia	NA	014B+02B2	ŋʲ	ŋʲ	NA	consonant	spa	0	-	-	-	-	+	+	-	0	-	-	-	+	-	-	0	0	-	0	0	0	+	+	-	+	-	0	0	0	+	-	-	-	-	-	-	-
26	lakk1238	lbc	Lakkia	NA	014B+02B7	ŋʷ	ŋʷ	NA	consonant	spa	0	-	-	-	-	+	+	-	0	-	-	-	+	-	+	+	-	-	0	0	0	+	+	-	-	-	0	0	0	+	-	-	-	-	-	-	-
26	lakk1238	lbc	Lakkia	NA	014B+0325+02B2	ŋ̥ʲ	ŋ̥ʲ	NA	consonant	spa	0	-	-	-	-	+	+	-	0	-	-	-	+	-	-	0	0	-	0	0	0	+	+	-	+	-	0	0	0	-	-	-	-	-	-	-	-
26	lakk1238	lbc	Lakkia	NA	0265	ɥ	ɥ	NA	consonant	spa	0	-	-	-	-	-	+	+	0	+	-	-	-	-	+	+	-	-	0	0	0	+	+	-	+	-	+	0	0	+	-	-	-	-	-	-	-
26	lakk1238	lbc	Lakkia	NA	026C	ɬ	ɬ	NA	consonant	spa	0	-	-	-	-	+	-	+	+	-	-	-	-	+	-	0	0	+	+	-	-	-	0	0	0	0	0	0	0	-	-	-	-	-	-	-	-
26	lakk1238	lbc	Lakkia	NA	028D	ʍ	ʍ	NA	consonant	spa	0	-	-	-	-	-	-	+	+	-	-	-	-	-	+	+	-	-	0	0	0	+	+	-	-	+	+	0	0	-	-	+	-	-	-	-	-
26	lakk1238	lbc	Lakkia	NA	0294	ʔ	ʔ	NA	consonant	spa	0	-	-	-	-	+	-	-	-	-	-	-	-	-	-	0	0	-	0	0	0	-	0	0	0	0	0	0	0	-	-	-	+	-	-	-	-
26	lakk1238	lbc	Lakkia	NA	02C0+0062	ˀb	ˀb	NA	consonant	spa	0	-	-	-	-	+	-	-	-	-	-	-	-	-	+	-	-	-	0	0	0	-	0	0	0	0	0	0	0	+	-	-	+,-	-	-	-	-
26	lakk1238	lbc	Lakkia	NA	03B8	θ	θ	NA	consonant	spa	0	-	-	-	-	+	-	+	+	-	-	-	-	-	-	0	0	+	+	+	-	-	0	0	0	0	0	0	0	-	-	-	-	-	-	-	-
26	lakk1238	lbc	Lakkia	NA	02E5	˥	˥	NA	tone	spa	+	0	0	0	0	0	0	0	0	0	0	0	0	0	0	0	0	0	0	0	0	0	0	0	0	0	0	0	0	0	0	0	0	0	0	0	0
26	lakk1238	lbc	Lakkia	NA	02E5+02E6	˥˦	˥˦	NA	tone	spa	+	0	0	0	0	0	0	0	0	0	0	0	0	0	0	0	0	0	0	0	0	0	0	0	0	0	0	0	0	0	0	0	0	0	0	0	0
26	lakk1238	lbc	Lakkia	NA	02E7+02E8+02E5	˧˨˥	˧˨˥	NA	tone	spa	+	0	0	0	0	0	0	0	0	0	0	0	0	0	0	0	0	0	0	0	0	0	0	0	0	0	0	0	0	0	0	0	0	0	0	0	0
26	lakk1238	lbc	Lakkia	NA	02E8+02E7	˨˧	˨˧	NA	tone	spa	+	0	0	0	0	0	0	0	0	0	0	0	0	0	0	0	0	0	0	0	0	0	0	0	0	0	0	0	0	0	0	0	0	0	0	0	0
26	lakk1238	lbc	Lakkia	NA	02E8+02E7+02E9	˨˧˩	˨˧˩	NA	tone	spa	+	0	0	0	0	0	0	0	0	0	0	0	0	0	0	0	0	0	0	0	0	0	0	0	0	0	0	0	0	0	0	0	0	0	0	0	0
26	lakk1238	lbc	Lakkia	NA	02E9	˩	˩	NA	tone	spa	+	0	0	0	0	0	0	0	0	0	0	0	0	0	0	0	0	0	0	0	0	0	0	0	0	0	0	0	0	0	0	0	0	0	0	0	0
26	lakk1238	lbc	Lakkia	NA	0061	a	a	NA	vowel	spa	0	-	+	-	-	-	+	+	0	+	-	-	-	-	-	0	0	-	0	0	0	+	-	+	-	-	0	-	-	+	-	-	-	0	-	-	0
26	lakk1238	lbc	Lakkia	NA	0061+0303	ã	ã	NA	vowel	spa	0	-	+	-	-	-	+	+	0	+	-	-	+	-	-	0	0	-	0	0	0	+	-	+	-	-	0	-	-	+	-	-	-	0	-	-	0
26	lakk1238	lbc	Lakkia	NA	0061+0306	ă	ă	NA	vowel	spa	0	-	+	+	-	-	+	+	0	+	-	-	-	-	-	0	0	-	0	0	0	+	-	+	-	-	0	-	-	+	-	-	-	0	-	-	0
26	lakk1238	lbc	Lakkia	NA	0061+0306+0303	ẵ	ẵ	NA	vowel	spa	0	-	+	+	-	-	+	+	0	+	-	-	+	-	-	0	0	-	0	0	0	+	-	+	-	-	0	-	-	+	-	-	-	0	-	-	0
26	lakk1238	lbc	Lakkia	NA	0065+0306	ĕ	ĕ	NA	vowel	spa	0	-	+	+	-	-	+	+	0	+	-	-	-	-	-	0	0	-	0	0	0	+	-	-	+	-	+	-	-	+	-	-	-	0	-	-	0
26	lakk1238	lbc	Lakkia	NA	0069	i	i	NA	vowel	spa	0	-	+	-	-	-	+	+	0	+	-	-	-	-	-	0	0	-	0	0	0	+	+	-	+	-	+	-	-	+	-	-	-	0	-	-	0
26	lakk1238	lbc	Lakkia	NA	0069+0065	ie	ie	NA	vowel	spa	0	-	+	-	-	-	+	+	0	+	-	-	-	-	-	0	0	-	0	0	0	+	+,-	-	+	-	+	-	-	+	-	-	-	0	-	-	0
26	lakk1238	lbc	Lakkia	NA	0069+0065+0303	iẽ	iẽ	NA	vowel	spa	0	-	+	-	-	-	+	+	0	+	-	-	-,+	-	-	0	0	-	0	0	0	+	+,-	-	+	-	+	-	-	+	-	-	-	0	-	-	0
26	lakk1238	lbc	Lakkia	NA	0069+0303	ĩ	ĩ	NA	vowel	spa	0	-	+	-	-	-	+	+	0	+	-	-	+	-	-	0	0	-	0	0	0	+	+	-	+	-	+	-	-	+	-	-	-	0	-	-	0
26	lakk1238	lbc	Lakkia	NA	0069+0306	ĭ	ĭ	NA	vowel	spa	0	-	+	+	-	-	+	+	0	+	-	-	-	-	-	0	0	-	0	0	0	+	+	-	+	-	+	-	-	+	-	-	-	0	-	-	0
26	lakk1238	lbc	Lakkia	NA	006F+0306+0303	ŏ̃	ŏ̃	NA	vowel	spa	0	-	+	+	-	-	+	+	0	+	-	-	+	-	+	+	-	-	0	0	0	+	-	-	-	+	+	-	-	+	-	-	-	0	-	-	0
26	lakk1238	lbc	Lakkia	NA	0075	u	u	NA	vowel	spa	0	-	+	-	-	-	+	+	0	+	-	-	-	-	+	+	-	-	0	0	0	+	+	-	-	+	+	-	-	+	-	-	-	0	-	-	0
26	lakk1238	lbc	Lakkia	NA	0075+006F	uo	uo	NA	vowel	spa	0	-	+	-	-	-	+	+	0	+	-	-	-	-	+	+	-	-	0	0	0	+	+,-	-	-	+	+	-	-	+	-	-	-	0	-	-	0
26	lakk1238	lbc	Lakkia	NA	0075+0303	ũ	ũ	NA	vowel	spa	0	-	+	-	-	-	+	+	0	+	-	-	+	-	+	+	-	-	0	0	0	+	+	-	-	+	+	-	-	+	-	-	-	0	-	-	0
26	lakk1238	lbc	Lakkia	NA	0075+0306	ŭ	ŭ	NA	vowel	spa	0	-	+	+	-	-	+	+	0	+	-	-	-	-	+	+	-	-	0	0	0	+	+	-	-	+	+	-	-	+	-	-	-	0	-	-	0
26	lakk1238	lbc	Lakkia	NA	0075+0306+0303	ŭ̃	ŭ̃	NA	vowel	spa	0	-	+	+	-	-	+	+	0	+	-	-	+	-	+	+	-	-	0	0	0	+	+	-	-	+	+	-	-	+	-	-	-	0	-	-	0
26	lakk1238	lbc	Lakkia	NA	0254	ɔ	ɔ	NA	vowel	spa	0	-	+	-	-	-	+	+	0	+	-	-	-	-	+	+	-	-	0	0	0	+	-	-	-	+	-	-	-	+	-	-	-	0	-	-	0
26	lakk1238	lbc	Lakkia	NA	0254+0303	ɔ̃	ɔ̃	NA	vowel	spa	0	-	+	-	-	-	+	+	0	+	-	-	+	-	+	+	-	-	0	0	0	+	-	-	-	+	-	-	-	+	-	-	-	0	-	-	0
26	lakk1238	lbc	Lakkia	NA	025B	ɛ	ɛ	NA	vowel	spa	0	-	+	-	-	-	+	+	0	+	-	-	-	-	-	0	0	-	0	0	0	+	-	-	+	-	-	-	-	+	-	-	-	0	-	-	0
26	lakk1238	lbc	Lakkia	NA	025B+0303	ɛ̃	ɛ̃	NA	vowel	spa	0	-	+	-	-	-	+	+	0	+	-	-	+	-	-	0	0	-	0	0	0	+	-	-	+	-	-	-	-	+	-	-	-	0	-	-	0
26	lakk1238	lbc	Lakkia	NA	025B+0306	ɛ̆	ɛ̆	NA	vowel	spa	0	-	+	+	-	-	+	+	0	+	-	-	-	-	-	0	0	-	0	0	0	+	-	-	+	-	-	-	-	+	-	-	-	0	-	-	0
26	lakk1238	lbc	Lakkia	NA	025B+0306+0303	ɛ̆̃	ɛ̆̃	NA	vowel	spa	0	-	+	+	-	-	+	+	0	+	-	-	+	-	-	0	0	-	0	0	0	+	-	-	+	-	-	-	-	+	-	-	-	0	-	-	0
27	thai1261	tha	Thai	NA	0062	b	b mb ɓ	NA	consonant	spa	0	-	-	-	-	+	-	-	-	-	-	-	-	-	+	-	-	-	0	0	0	-	0	0	0	0	0	0	0	+	-	-	-	-	-	-	-
27	thai1261	tha	Thai	NA	0063+00E7	cç	cç	NA	consonant	spa	0	-	-	-	-	+	-	-	+	-	-	-	-	-	-	0	0	+	-	+	-	+	+	-	+	-	0	0	0	-	-	-	-	-	-	-	-
27	thai1261	tha	Thai	NA	0063+00E7+02B0	cçʰ	cçʰ ʃ	NA	consonant	spa	0	-	-	-	-	+	-	-	+	-	-	-	-	-	-	0	0	+	-	+	-	+	+	-	+	-	0	0	0	-	-	+	-	-	-	-	-
27	thai1261	tha	Thai	NA	0064	d	d nd ɗ	NA	consonant	spa	0	-	-	-	-	+	-	-	-	-	-	-	-	-	-	0	0	+	+	-	-	-	0	0	0	0	0	0	0	+	-	-	-	-	-	-	-
27	thai1261	tha	Thai	NA	0066	f	f	NA	consonant	spa	0	-	-	-	-	+	-	+	+	-	-	-	-	-	+	-	+	-	0	0	0	-	0	0	0	0	0	0	0	-	-	-	-	-	-	-	-
27	thai1261	tha	Thai	NA	0068	h	h	NA	consonant	spa	0	-	-	-	-	-	-	+	+	-	-	-	-	-	-	0	0	-	0	0	0	-	0	0	0	0	0	0	0	-	-	+	-	-	-	-	-
27	thai1261	tha	Thai	NA	006A	j	j̥ ɟʝ j	NA	consonant	spa	0	-	-	-	-	-	+	+	0	+	-	-	-	-	-	0	0	-	0	0	0	+	+	-	+	-	+	0	0	+	-	-	-	-	-	-	-
27	thai1261	tha	Thai	NA	006B	k	k k̚	NA	consonant	spa	0	-	-	-	-	+	-	-	-	-	-	-	-	-	-	0	0	-	0	0	0	+	+	-	-	-	0	0	0	-	-	-	-	-	-	-	-
27	thai1261	tha	Thai	NA	006B+02B0	kʰ	kx kʰ	NA	consonant	spa	0	-	-	-	-	+	-	-	-	-	-	-	-	-	-	0	0	-	0	0	0	+	+	-	-	-	0	0	0	-	-	+	-	-	-	-	-
27	thai1261	tha	Thai	NA	006C	l	l r l̥ l ɻ l̃	NA	consonant	spa	0	-	-	-	-	+	+	+	0	+	-	-	-	+	-	0	0	+	+	-	-	-	0	0	0	0	0	0	0	+	-	-	-	-	-	-	-
27	thai1261	tha	Thai	NA	006D	m	m m̥	NA	consonant	spa	0	-	-	-	-	+	+	-	0	-	-	-	+	-	+	-	-	-	0	0	0	-	0	0	0	0	0	0	0	+	-	-	-	-	-	-	-
27	thai1261	tha	Thai	NA	006E	n	n̥ n	NA	consonant	spa	0	-	-	-	-	+	+	-	0	-	-	-	+	-	-	0	0	+	+	-	-	-	0	0	0	0	0	0	0	+	-	-	-	-	-	-	-
27	thai1261	tha	Thai	NA	0070	p	p̚ p	NA	consonant	spa	0	-	-	-	-	+	-	-	-	-	-	-	-	-	+	-	-	-	0	0	0	-	0	0	0	0	0	0	0	-	-	-	-	-	-	-	-
27	thai1261	tha	Thai	NA	0070+02B0	pʰ	pʰ	NA	consonant	spa	0	-	-	-	-	+	-	-	-	-	-	-	-	-	+	-	-	-	0	0	0	-	0	0	0	0	0	0	0	-	-	+	-	-	-	-	-
27	thai1261	tha	Thai	NA	0073	s	s z	NA	consonant	spa	0	-	-	-	-	+	-	+	+	-	-	-	-	-	-	0	0	+	+	-	+	-	0	0	0	0	0	0	0	-	-	-	-	-	-	-	-
27	thai1261	tha	Thai	NA	0074	t	t̚ t	NA	consonant	spa	0	-	-	-	-	+	-	-	-	-	-	-	-	-	-	0	0	+	+	-	-	-	0	0	0	0	0	0	0	-	-	-	-	-	-	-	-
27	thai1261	tha	Thai	NA	0074+02B0	tʰ	tʰ	NA	consonant	spa	0	-	-	-	-	+	-	-	-	-	-	-	-	-	-	0	0	+	+	-	-	-	0	0	0	0	0	0	0	-	-	+	-	-	-	-	-
27	thai1261	tha	Thai	NA	0077	w	β ʍ w v	NA	consonant	spa	0	-	-	-	-	-	+	+	0	+	-	-	-	-	+	+	-	-	0	0	0	+	+	-	-	+	+	0	0	+	-	-	-	-	-	-	-
27	thai1261	tha	Thai	NA	014B	ŋ	ŋ ŋ̥	NA	consonant	spa	0	-	-	-	-	+	+	-	0	-	-	-	+	-	-	0	0	-	0	0	0	+	+	-	-	-	0	0	0	+	-	-	-	-	-	-	-
27	thai1261	tha	Thai	NA	027E	ɾ	ɾ ɾ̃ ɾ ɾ̥	NA	consonant	spa	0	-	-	-	-	+	+	+	0	+	+	-	-	-	-	0	0	+	+	-	-	-	0	0	0	0	0	0	0	+	-	-	-	-	-	-	-
27	thai1261	tha	Thai	NA	0294	ʔ	ʔ	NA	consonant	spa	0	-	-	-	-	+	-	-	-	-	-	-	-	-	-	0	0	-	0	0	0	-	0	0	0	0	0	0	0	-	-	-	+	-	-	-	-
27	thai1261	tha	Thai	NA	02E5	˥	˥	NA	tone	spa	+	0	0	0	0	0	0	0	0	0	0	0	0	0	0	0	0	0	0	0	0	0	0	0	0	0	0	0	0	0	0	0	0	0	0	0	0
27	thai1261	tha	Thai	NA	02E5+0330	˥̰	˥ ˥̰	NA	tone	spa	+	0	0	0	0	0	0	0	0	0	0	0	0	0	0	0	0	0	0	0	0	0	0	0	0	0	0	0	0	+	0	-	+	0	0	0	0
27	thai1261	tha	Thai	NA	02E7	˧	˧	NA	tone	spa	+	0	0	0	0	0	0	0	0	0	0	0	0	0	0	0	0	0	0	0	0	0	0	0	0	0	0	0	0	0	0	0	0	0	0	0	0
27	thai1261	tha	Thai	NA	02E7+02E9	˧˩	˧˩	NA	tone	spa	+	0	0	0	0	0	0	0	0	0	0	0	0	0	0	0	0	0	0	0	0	0	0	0	0	0	0	0	0	0	0	0	0	0	0	0	0
27	thai1261	tha	Thai	NA	02E8+02E7	˨˧	˨˧	NA	tone	spa	+	0	0	0	0	0	0	0	0	0	0	0	0	0	0	0	0	0	0	0	0	0	0	0	0	0	0	0	0	0	0	0	0	0	0	0	0
27	thai1261	tha	Thai	NA	02E9	˩	˩	NA	tone	spa	+	0	0	0	0	0	0	0	0	0	0	0	0	0	0	0	0	0	0	0	0	0	0	0	0	0	0	0	0	0	0	0	0	0	0	0	0
27	thai1261	tha	Thai	NA	0061	a	ʌ a ɜ	NA	vowel	spa	0	-	+	-	-	-	+	+	0	+	-	-	-	-	-	0	0	-	0	0	0	+	-	+	-	-	0	-	-	+	-	-	-	0	-	-	0
27	thai1261	tha	Thai	NA	0061+02D0	aː	aː	NA	vowel	spa	0	-	+	-	+	-	+	+	0	+	-	-	-	-	-	0	0	-	0	0	0	+	-	+	-	-	0	-	-	+	-	-	-	0	-	-	0
27	thai1261	tha	Thai	NA	0065+02D0	eː	e̞ː eː ei	NA	vowel	spa	0	-	+	-	+	-	+	+	0	+	-	-	-	-	-	0	0	-	0	0	0	+	-	-	+	-	+	-	-	+	-	-	-	0	-	-	0
27	thai1261	tha	Thai	NA	0069+02D0	iː	iː	NA	vowel	spa	0	-	+	-	+	-	+	+	0	+	-	-	-	-	-	0	0	-	0	0	0	+	+	-	+	-	+	-	-	+	-	-	-	0	-	-	0
27	thai1261	tha	Thai	NA	006F	o	o o̞	NA	vowel	spa	0	-	+	-	-	-	+	+	0	+	-	-	-	-	+	+	-	-	0	0	0	+	-	-	-	+	+	-	-	+	-	-	-	0	-	-	0
27	thai1261	tha	Thai	NA	006F+02D0	oː	oː	NA	vowel	spa	0	-	+	-	+	-	+	+	0	+	-	-	-	-	+	+	-	-	0	0	0	+	-	-	-	+	+	-	-	+	-	-	-	0	-	-	0
27	thai1261	tha	Thai	NA	0075+02D0	uː	uː	NA	vowel	spa	0	-	+	-	+	-	+	+	0	+	-	-	-	-	+	+	-	-	0	0	0	+	+	-	-	+	+	-	-	+	-	-	-	0	-	-	0
27	thai1261	tha	Thai	NA	00E6	æ	æ	NA	vowel	spa	0	-	+	-	-	-	+	+	0	+	-	-	-	-	-	0	0	-	0	0	0	+	-	+	+	-	0	-	-	+	-	-	-	0	-	-	0
27	thai1261	tha	Thai	NA	00E6+02D0	æː	æː	NA	vowel	spa	0	-	+	-	+	-	+	+	0	+	-	-	-	-	-	0	0	-	0	0	0	+	-	+	+	-	0	-	-	+	-	-	-	0	-	-	0
27	thai1261	tha	Thai	NA	0254	ɔ	ɔ	NA	vowel	spa	0	-	+	-	-	-	+	+	0	+	-	-	-	-	+	+	-	-	0	0	0	+	-	-	-	+	-	-	-	+	-	-	-	0	-	-	0
27	thai1261	tha	Thai	NA	0254+02D0	ɔː	ɔː	NA	vowel	spa	0	-	+	-	+	-	+	+	0	+	-	-	-	-	+	+	-	-	0	0	0	+	-	-	-	+	-	-	-	+	-	-	-	0	-	-	0
27	thai1261	tha	Thai	NA	0258	ɘ	ɘ ɤ	NA	vowel	spa	0	-	+	-	-	-	+	+	0	+	-	-	-	-	-	0	0	-	0	0	0	+	-	-	-	-	+	-	-	+	-	-	-	0	-	-	0
27	thai1261	tha	Thai	NA	0258+02D0	ɘː	ɘː	NA	vowel	spa	0	-	+	-	+	-	+	+	0	+	-	-	-	-	-	0	0	-	0	0	0	+	-	-	-	-	+	-	-	+	-	-	-	0	-	-	0
27	thai1261	tha	Thai	NA	025B	ɛ	e ɛ	NA	vowel	spa	0	-	+	-	-	-	+	+	0	+	-	-	-	-	-	0	0	-	0	0	0	+	-	-	+	-	-	-	-	+	-	-	-	0	-	-	0
27	thai1261	tha	Thai	NA	0268	ɨ	ɨ ɯ	NA	vowel	spa	0	-	+	-	-	-	+	+	0	+	-	-	-	-	-	0	0	-	0	0	0	+	+	-	-	-	+	-	-	+	-	-	-	0	-	-	0
27	thai1261	tha	Thai	NA	0268+02D0	ɨː	ɨː	NA	vowel	spa	0	-	+	-	+	-	+	+	0	+	-	-	-	-	-	0	0	-	0	0	0	+	+	-	-	-	+	-	-	+	-	-	-	0	-	-	0
27	thai1261	tha	Thai	NA	026A	ɪ	ɪ i	NA	vowel	spa	0	-	+	-	-	-	+	+	0	+	-	-	-	-	-	0	0	-	0	0	0	+	+	-	+	-	-	-	-	+	-	-	-	0	-	-	0
27	thai1261	tha	Thai	NA	028A	ʊ	ʊ u	NA	vowel	spa	0	-	+	-	-	-	+	+	0	+	-	-	-	-	+	+	-	-	0	0	0	+	+	-	-	+	-	-	-	+	-	-	-	0	-	-	0
28	bouy1240	pcc	Yay	NA	0062	b	b	NA	consonant	spa	0	-	-	-	-	+	-	-	-	-	-	-	-	-	+	-	-	-	0	0	0	-	0	0	0	0	0	0	0	+	-	-	-	-	-	-	-
28	bouy1240	pcc	Yay	NA	0063	c	c	NA	consonant	spa	0	-	-	-	-	+	-	-	-	-	-	-	-	-	-	0	0	+	-	+	-	+	+	-	+	-	0	0	0	-	-	-	-	-	-	-	-
28	bouy1240	pcc	Yay	NA	0063+02B0	cʰ	cʰ	NA	consonant	spa	0	-	-	-	-	+	-	-	-	-	-	-	-	-	-	0	0	+	-	+	-	+	+	-	+	-	0	0	0	-	-	+	-	-	-	-	-
28	bouy1240	pcc	Yay	NA	0064	d	d	NA	consonant	spa	0	-	-	-	-	+	-	-	-	-	-	-	-	-	-	0	0	+	+	-	-	-	0	0	0	0	0	0	0	+	-	-	-	-	-	-	-
28	bouy1240	pcc	Yay	NA	0066	f	f	NA	consonant	spa	0	-	-	-	-	+	-	+	+	-	-	-	-	-	+	-	+	-	0	0	0	-	0	0	0	0	0	0	0	-	-	-	-	-	-	-	-
28	bouy1240	pcc	Yay	NA	0068	h	h	NA	consonant	spa	0	-	-	-	-	-	-	+	+	-	-	-	-	-	-	0	0	-	0	0	0	-	0	0	0	0	0	0	0	-	-	+	-	-	-	-	-
28	bouy1240	pcc	Yay	NA	006A	j	j	NA	consonant	spa	0	-	-	-	-	-	+	+	0	+	-	-	-	-	-	0	0	-	0	0	0	+	+	-	+	-	+	0	0	+	-	-	-	-	-	-	-
28	bouy1240	pcc	Yay	NA	006B	k	k	NA	consonant	spa	0	-	-	-	-	+	-	-	-	-	-	-	-	-	-	0	0	-	0	0	0	+	+	-	-	-	0	0	0	-	-	-	-	-	-	-	-
28	bouy1240	pcc	Yay	NA	006B+02B0	kʰ	kʰ	NA	consonant	spa	0	-	-	-	-	+	-	-	-	-	-	-	-	-	-	0	0	-	0	0	0	+	+	-	-	-	0	0	0	-	-	+	-	-	-	-	-
28	bouy1240	pcc	Yay	NA	006C	l	l	NA	consonant	spa	0	-	-	-	-	+	+	+	0	+	-	-	-	+	-	0	0	+	+	-	-	-	0	0	0	0	0	0	0	+	-	-	-	-	-	-	-
28	bouy1240	pcc	Yay	NA	006D	m	m	NA	consonant	spa	0	-	-	-	-	+	+	-	0	-	-	-	+	-	+	-	-	-	0	0	0	-	0	0	0	0	0	0	0	+	-	-	-	-	-	-	-
28	bouy1240	pcc	Yay	NA	006E	n	n	NA	consonant	spa	0	-	-	-	-	+	+	-	0	-	-	-	+	-	-	0	0	+	+	-	-	-	0	0	0	0	0	0	0	+	-	-	-	-	-	-	-
28	bouy1240	pcc	Yay	NA	0070	p	p	NA	consonant	spa	0	-	-	-	-	+	-	-	-	-	-	-	-	-	+	-	-	-	0	0	0	-	0	0	0	0	0	0	0	-	-	-	-	-	-	-	-
28	bouy1240	pcc	Yay	NA	0070+02B0	pʰ	pʰ	NA	consonant	spa	0	-	-	-	-	+	-	-	-	-	-	-	-	-	+	-	-	-	0	0	0	-	0	0	0	0	0	0	0	-	-	+	-	-	-	-	-
28	bouy1240	pcc	Yay	NA	0072	r	r	NA	consonant	spa	0	-	-	-	-	+	+	+	0	+	-	+	-	-	-	0	0	+	+	-	-	-	0	0	0	0	0	0	0	+	-	-	-	-	-	-	-
28	bouy1240	pcc	Yay	NA	0073	s	s	NA	consonant	spa	0	-	-	-	-	+	-	+	+	-	-	-	-	-	-	0	0	+	+	-	+	-	0	0	0	0	0	0	0	-	-	-	-	-	-	-	-
28	bouy1240	pcc	Yay	NA	0074	t	t	NA	consonant	spa	0	-	-	-	-	+	-	-	-	-	-	-	-	-	-	0	0	+	+	-	-	-	0	0	0	0	0	0	0	-	-	-	-	-	-	-	-
28	bouy1240	pcc	Yay	NA	0074+02B0	tʰ	tʰ	NA	consonant	spa	0	-	-	-	-	+	-	-	-	-	-	-	-	-	-	0	0	+	+	-	-	-	0	0	0	0	0	0	0	-	-	+	-	-	-	-	-
28	bouy1240	pcc	Yay	NA	0076	v	v w	NA	consonant	spa	0	-	-	-	-	+	-	+	+	-	-	-	-	-	+	-	+	-	0	0	0	-	0	0	0	0	0	0	0	+	-	-	-	-	-	-	-
28	bouy1240	pcc	Yay	NA	014B	ŋ	ŋ	NA	consonant	spa	0	-	-	-	-	+	+	-	0	-	-	-	+	-	-	0	0	-	0	0	0	+	+	-	-	-	0	0	0	+	-	-	-	-	-	-	-
28	bouy1240	pcc	Yay	NA	0261	ɡ	ɡ ɣ	NA	consonant	spa	0	-	-	-	-	+	-	-	-	-	-	-	-	-	-	0	0	-	0	0	0	+	+	-	-	-	0	0	0	+	-	-	-	-	-	-	-
28	bouy1240	pcc	Yay	NA	0272	ɲ	ɲ	NA	consonant	spa	0	-	-	-	-	+	+	-	0	-	-	-	+	-	-	0	0	+	-	+	-	+	+	-	+	-	0	0	0	+	-	-	-	-	-	-	-
28	bouy1240	pcc	Yay	NA	0294	ʔ	ʔ	NA	consonant	spa	0	-	-	-	-	+	-	-	-	-	-	-	-	-	-	0	0	-	0	0	0	-	0	0	0	0	0	0	0	-	-	-	+	-	-	-	-
28	bouy1240	pcc	Yay	NA	03B8	θ	θ	NA	consonant	spa	0	-	-	-	-	+	-	+	+	-	-	-	-	-	-	0	0	+	+	+	-	-	0	0	0	0	0	0	0	-	-	-	-	-	-	-	-
28	bouy1240	pcc	Yay	NA	02E5	˥	˥	NA	tone	spa	+	0	0	0	0	0	0	0	0	0	0	0	0	0	0	0	0	0	0	0	0	0	0	0	0	0	0	0	0	0	0	0	0	0	0	0	0
28	bouy1240	pcc	Yay	NA	02E5+02E9	˥˩	˥˩	NA	tone	spa	+	0	0	0	0	0	0	0	0	0	0	0	0	0	0	0	0	0	0	0	0	0	0	0	0	0	0	0	0	0	0	0	0	0	0	0	0
28	bouy1240	pcc	Yay	NA	02E6	˦	˦	NA	tone	spa	+	0	0	0	0	0	0	0	0	0	0	0	0	0	0	0	0	0	0	0	0	0	0	0	0	0	0	0	0	0	0	0	0	0	0	0	0
28	bouy1240	pcc	Yay	NA	02E7	˧	˧	NA	tone	spa	+	0	0	0	0	0	0	0	0	0	0	0	0	0	0	0	0	0	0	0	0	0	0	0	0	0	0	0	0	0	0	0	0	0	0	0	0
28	bouy1240	pcc	Yay	NA	02E9	˩	˩	NA	tone	spa	+	0	0	0	0	0	0	0	0	0	0	0	0	0	0	0	0	0	0	0	0	0	0	0	0	0	0	0	0	0	0	0	0	0	0	0	0
28	bouy1240	pcc	Yay	NA	02E9+02E5	˩˥	˩˥	NA	tone	spa	+	0	0	0	0	0	0	0	0	0	0	0	0	0	0	0	0	0	0	0	0	0	0	0	0	0	0	0	0	0	0	0	0	0	0	0	0
28	bouy1240	pcc	Yay	NA	0061	a	a	NA	vowel	spa	0	-	+	-	-	-	+	+	0	+	-	-	-	-	-	0	0	-	0	0	0	+	-	+	-	-	0	-	-	+	-	-	-	0	-	-	0
28	bouy1240	pcc	Yay	NA	0061+02D0	aː	aː	NA	vowel	spa	0	-	+	-	+	-	+	+	0	+	-	-	-	-	-	0	0	-	0	0	0	+	-	+	-	-	0	-	-	+	-	-	-	0	-	-	0
28	bouy1240	pcc	Yay	NA	0069	i	i	NA	vowel	spa	0	-	+	-	-	-	+	+	0	+	-	-	-	-	-	0	0	-	0	0	0	+	+	-	+	-	+	-	-	+	-	-	-	0	-	-	0
28	bouy1240	pcc	Yay	NA	0075	u	u	NA	vowel	spa	0	-	+	-	-	-	+	+	0	+	-	-	-	-	+	+	-	-	0	0	0	+	+	-	-	+	+	-	-	+	-	-	-	0	-	-	0
28	bouy1240	pcc	Yay	NA	0254	ɔ	ɔ	NA	vowel	spa	0	-	+	-	-	-	+	+	0	+	-	-	-	-	+	+	-	-	0	0	0	+	-	-	-	+	-	-	-	+	-	-	-	0	-	-	0
28	bouy1240	pcc	Yay	NA	0259	ə	ə̯ ə	NA	vowel	spa	0	-	+	-	-	-	+	+	0	+	-	-	-	-	-	0	0	-	0	0	0	+	-	-	-	-	-	-	-	+	-	-	-	0	-	-	0
28	bouy1240	pcc	Yay	NA	025B	ɛ	ɛ	NA	vowel	spa	0	-	+	-	-	-	+	+	0	+	-	-	-	-	-	0	0	-	0	0	0	+	-	-	+	-	-	-	-	+	-	-	-	0	-	-	0
28	bouy1240	pcc	Yay	NA	026F	ɯ	ɰ ɯ	NA	vowel	spa	0	-	+	-	-	-	+	+	0	+	-	-	-	-	-	0	0	-	0	0	0	+	+	-	-	+	+	-	-	+	-	-	-	0	-	-	0
29	east2563	cjm	Cham	NA	0062	b	b ˀp ʔ̚ʷ	NA	consonant	spa	0	-	-	-	-	+	-	-	-	-	-	-	-	-	+	-	-	-	0	0	0	-	0	0	0	0	0	0	0	+	-	-	-	-	-	-	-
29	east2563	cjm	Cham	NA	0063	c	ʔʲ c	NA	consonant	spa	0	-	-	-	-	+	-	-	-	-	-	-	-	-	-	0	0	+	-	+	-	+	+	-	+	-	0	0	0	-	-	-	-	-	-	-	-
29	east2563	cjm	Cham	NA	0063+02B0	cʰ	cç cʰ cʰ	NA	consonant	spa	0	-	-	-	-	+	-	-	-	-	-	-	-	-	-	0	0	+	-	+	-	+	+	-	+	-	0	0	0	-	-	+	-	-	-	-	-
29	east2563	cjm	Cham	NA	0064	d	d ˀd	NA	consonant	spa	0	-	-	-	-	+	-	-	-	-	-	-	-	-	-	0	0	+	+	-	-	-	0	0	0	0	0	0	0	+	-	-	-	-	-	-	-
29	east2563	cjm	Cham	NA	0068	h	h	NA	consonant	spa	0	-	-	-	-	-	-	+	+	-	-	-	-	-	-	0	0	-	0	0	0	-	0	0	0	0	0	0	0	-	-	+	-	-	-	-	-
29	east2563	cjm	Cham	NA	006A	j	j	NA	consonant	spa	0	-	-	-	-	-	+	+	0	+	-	-	-	-	-	0	0	-	0	0	0	+	+	-	+	-	+	0	0	+	-	-	-	-	-	-	-
29	east2563	cjm	Cham	NA	006B	k	k͉ k̚ k	NA	consonant	spa	0	-	-	-	-	+	-	-	-	-	-	-	-	-	-	0	0	-	0	0	0	+	+	-	-	-	0	0	0	-	-	-	-	-	-	-	-
29	east2563	cjm	Cham	NA	006B+02B0	kʰ	kʰ x	NA	consonant	spa	0	-	-	-	-	+	-	-	-	-	-	-	-	-	-	0	0	-	0	0	0	+	+	-	-	-	0	0	0	-	-	+	-	-	-	-	-
29	east2563	cjm	Cham	NA	006C	l	ɭ l ɺ	NA	consonant	spa	0	-	-	-	-	+	+	+	0	+	-	-	-	+	-	0	0	+	+	-	-	-	0	0	0	0	0	0	0	+	-	-	-	-	-	-	-
29	east2563	cjm	Cham	NA	006D	m	m mb	NA	consonant	spa	0	-	-	-	-	+	+	-	0	-	-	-	+	-	+	-	-	-	0	0	0	-	0	0	0	0	0	0	0	+	-	-	-	-	-	-	-
29	east2563	cjm	Cham	NA	006E	n	nd n ɳ	NA	consonant	spa	0	-	-	-	-	+	+	-	0	-	-	-	+	-	-	0	0	+	+	-	-	-	0	0	0	0	0	0	0	+	-	-	-	-	-	-	-
29	east2563	cjm	Cham	NA	0070	p	p p͉ p̚	NA	consonant	spa	0	-	-	-	-	+	-	-	-	-	-	-	-	-	+	-	-	-	0	0	0	-	0	0	0	0	0	0	0	-	-	-	-	-	-	-	-
29	east2563	cjm	Cham	NA	0070+02B0	pʰ	pʰ f	NA	consonant	spa	0	-	-	-	-	+	-	-	-	-	-	-	-	-	+	-	-	-	0	0	0	-	0	0	0	0	0	0	0	-	-	+	-	-	-	-	-
29	east2563	cjm	Cham	NA	0074	t	t t̚ t͉	NA	consonant	spa	0	-	-	-	-	+	-	-	-	-	-	-	-	-	-	0	0	+	+	-	-	-	0	0	0	0	0	0	0	-	-	-	-	-	-	-	-
29	east2563	cjm	Cham	NA	0074+02B0	tʰ	tʰ	NA	consonant	spa	0	-	-	-	-	+	-	-	-	-	-	-	-	-	-	0	0	+	+	-	-	-	0	0	0	0	0	0	0	-	-	+	-	-	-	-	-
29	east2563	cjm	Cham	NA	0077	w	w	NA	consonant	spa	0	-	-	-	-	-	+	+	0	+	-	-	-	-	+	+	-	-	0	0	0	+	+	-	-	+	+	0	0	+	-	-	-	-	-	-	-
29	east2563	cjm	Cham	NA	014B	ŋ	ŋm ŋ ŋɡ	NA	consonant	spa	0	-	-	-	-	+	+	-	0	-	-	-	+	-	-	0	0	-	0	0	0	+	+	-	-	-	0	0	0	+	-	-	-	-	-	-	-
29	east2563	cjm	Cham	NA	0272	ɲ	ɲ	NA	consonant	spa	0	-	-	-	-	+	+	-	0	-	-	-	+	-	-	0	0	+	-	+	-	+	+	-	+	-	0	0	0	+	-	-	-	-	-	-	-
29	east2563	cjm	Cham	NA	027E	ɾ	ʐ r ɾ ɽ	NA	consonant	spa	0	-	-	-	-	+	+	+	0	+	+	-	-	-	-	0	0	+	+	-	-	-	0	0	0	0	0	0	0	+	-	-	-	-	-	-	-
29	east2563	cjm	Cham	NA	0282	ʂ	ʂ	NA	consonant	spa	0	-	-	-	-	+	-	+	+	-	-	-	-	-	-	0	0	+	-	-	+	-	0	0	0	0	0	0	0	-	-	-	-	-	-	-	-
29	east2563	cjm	Cham	NA	0283	ʃ	ʃ hʲ ʃ	NA	consonant	spa	0	-	-	-	-	+	-	+	+	-	-	-	-	-	-	0	0	+	-	+	+	-	0	0	0	0	0	0	0	-	-	-	-	-	-	-	-
29	east2563	cjm	Cham	NA	0288	ʈ	ʈ	NA	consonant	spa	0	-	-	-	-	+	-	-	-	-	-	-	-	-	-	0	0	+	-	-	-	-	0	0	0	0	0	0	0	-	-	-	-	-	-	-	-
29	east2563	cjm	Cham	NA	0288+02B0	ʈʰ	ʈʰ	NA	consonant	spa	0	-	-	-	-	+	-	-	-	-	-	-	-	-	-	0	0	+	-	-	-	-	0	0	0	0	0	0	0	-	-	+	-	-	-	-	-
29	east2563	cjm	Cham	NA	0294	ʔ	ʔ	NA	consonant	spa	0	-	-	-	-	+	-	-	-	-	-	-	-	-	-	0	0	-	0	0	0	-	0	0	0	0	0	0	0	-	-	-	+	-	-	-	-
29	east2563	cjm	Cham	NA	02E7	˧	˧ ˦	NA	tone	spa	+	0	0	0	0	0	0	0	0	0	0	0	0	0	0	0	0	0	0	0	0	0	0	0	0	0	0	0	0	0	0	0	0	0	0	0	0
29	east2563	cjm	Cham	NA	02E9	˩	˩	NA	tone	spa	+	0	0	0	0	0	0	0	0	0	0	0	0	0	0	0	0	0	0	0	0	0	0	0	0	0	0	0	0	0	0	0	0	0	0	0	0
29	east2563	cjm	Cham	NA	0061	a	aː a	NA	vowel	spa	0	-	+	-	-	-	+	+	0	+	-	-	-	-	-	0	0	-	0	0	0	+	-	+	-	-	0	-	-	+	-	-	-	0	-	-	0
29	east2563	cjm	Cham	NA	0065	e	e	NA	vowel	spa	0	-	+	-	-	-	+	+	0	+	-	-	-	-	-	0	0	-	0	0	0	+	-	-	+	-	+	-	-	+	-	-	-	0	-	-	0
29	east2563	cjm	Cham	NA	0069	i	i	NA	vowel	spa	0	-	+	-	-	-	+	+	0	+	-	-	-	-	-	0	0	-	0	0	0	+	+	-	+	-	+	-	-	+	-	-	-	0	-	-	0
29	east2563	cjm	Cham	NA	006F	o	o ou ɤu	NA	vowel	spa	0	-	+	-	-	-	+	+	0	+	-	-	-	-	+	+	-	-	0	0	0	+	-	-	-	+	+	-	-	+	-	-	-	0	-	-	0
29	east2563	cjm	Cham	NA	0075	u	ʊ u	NA	vowel	spa	0	-	+	-	-	-	+	+	0	+	-	-	-	-	+	+	-	-	0	0	0	+	+	-	-	+	+	-	-	+	-	-	-	0	-	-	0
29	east2563	cjm	Cham	NA	0254	ɔ	ɔ	NA	vowel	spa	0	-	+	-	-	-	+	+	0	+	-	-	-	-	+	+	-	-	0	0	0	+	-	-	-	+	-	-	-	+	-	-	-	0	-	-	0
29	east2563	cjm	Cham	NA	0259	ə	ə̯ ə̃ ə ɐ	NA	vowel	spa	0	-	+	-	-	-	+	+	0	+	-	-	-	-	-	0	0	-	0	0	0	+	-	-	-	-	-	-	-	+	-	-	-	0	-	-	0
29	east2563	cjm	Cham	NA	025B	ɛ	æ e̞ ɛ	NA	vowel	spa	0	-	+	-	-	-	+	+	0	+	-	-	-	-	-	0	0	-	0	0	0	+	-	-	+	-	-	-	-	+	-	-	-	0	-	-	0
29	east2563	cjm	Cham	NA	0268	ɨ	ɨ	NA	vowel	spa	0	-	+	-	-	-	+	+	0	+	-	-	-	-	-	0	0	-	0	0	0	+	+	-	-	-	+	-	-	+	-	-	-	0	-	-	0
30	atay1247	tay	Atayal	NA	006A	j	j	NA	consonant	spa	0	-	-	-	-	-	+	+	0	+	-	-	-	-	-	0	0	-	0	0	0	+	+	-	+	-	+	0	0	+	-	-	-	-	-	-	-
30	atay1247	tay	Atayal	NA	006B	k	k	NA	consonant	spa	0	-	-	-	-	+	-	-	-	-	-	-	-	-	-	0	0	-	0	0	0	+	+	-	-	-	0	0	0	-	-	-	-	-	-	-	-
30	atay1247	tay	Atayal	NA	006C	l	l	NA	consonant	spa	0	-	-	-	-	+	+	+	0	+	-	-	-	+	-	0	0	+	+	-	-	-	0	0	0	0	0	0	0	+	-	-	-	-	-	-	-
30	atay1247	tay	Atayal	NA	006D	m	m	NA	consonant	spa	0	-	-	-	-	+	+	-	0	-	-	-	+	-	+	-	-	-	0	0	0	-	0	0	0	0	0	0	0	+	-	-	-	-	-	-	-
30	atay1247	tay	Atayal	NA	006E	n	n	NA	consonant	spa	0	-	-	-	-	+	+	-	0	-	-	-	+	-	-	0	0	+	+	-	-	-	0	0	0	0	0	0	0	+	-	-	-	-	-	-	-
30	atay1247	tay	Atayal	NA	0070	p	p	NA	consonant	spa	0	-	-	-	-	+	-	-	-	-	-	-	-	-	+	-	-	-	0	0	0	-	0	0	0	0	0	0	0	-	-	-	-	-	-	-	-
30	atay1247	tay	Atayal	NA	0071	q	q	NA	consonant	spa	0	-	-	-	-	+	-	-	-	-	-	-	-	-	-	0	0	-	0	0	0	+	-	-	-	+	0	0	0	-	-	-	-	-	-	-	-
30	atay1247	tay	Atayal	NA	0073	s	s ʃ	NA	consonant	spa	0	-	-	-	-	+	-	+	+	-	-	-	-	-	-	0	0	+	+	-	+	-	0	0	0	0	0	0	0	-	-	-	-	-	-	-	-
30	atay1247	tay	Atayal	NA	0074	t	t t	NA	consonant	spa	0	-	-	-	-	+	-	-	-	-	-	-	-	-	-	0	0	+	+	-	-	-	0	0	0	0	0	0	0	-	-	-	-	-	-	-	-
30	atay1247	tay	Atayal	NA	0074+0073	ts	t̠ʃ ts ts	NA	consonant	spa	0	-	-	-	-	+	-	-	+	-	-	-	-	-	-	0	0	+	+	-	+	-	0	0	0	0	0	0	0	-	-	-	-	-	-	-	-
30	atay1247	tay	Atayal	NA	0077	w	w	NA	consonant	spa	0	-	-	-	-	-	+	+	0	+	-	-	-	-	+	+	-	-	0	0	0	+	+	-	-	+	+	0	0	+	-	-	-	-	-	-	-
30	atay1247	tay	Atayal	NA	0078	x	x	NA	consonant	spa	0	-	-	-	-	+	-	+	+	-	-	-	-	-	-	0	0	-	0	0	0	+	+	-	-	-	0	0	0	-	-	-	-	-	-	-	-
30	atay1247	tay	Atayal	NA	0127	ħ	ħ	NA	consonant	spa	0	-	-	-	-	+	-	+	+	-	-	-	-	-	-	0	0	-	0	0	0	+	-	+	-	+	0	0	0	-	-	-	-	-	-	-	-
30	atay1247	tay	Atayal	NA	014B	ŋ	ŋ	NA	consonant	spa	0	-	-	-	-	+	+	-	0	-	-	-	+	-	-	0	0	-	0	0	0	+	+	-	-	-	0	0	0	+	-	-	-	-	-	-	-
30	atay1247	tay	Atayal	NA	0263	ɣ	ɡ ɣ	NA	consonant	spa	0	-	-	-	-	+	-	+	+	-	-	-	-	-	-	0	0	-	0	0	0	+	+	-	-	-	0	0	0	+	-	-	-	-	-	-	-
30	atay1247	tay	Atayal	NA	027E	ɾ	ɾ	NA	consonant	spa	0	-	-	-	-	+	+	+	0	+	+	-	-	-	-	0	0	+	+	-	-	-	0	0	0	0	0	0	0	+	-	-	-	-	-	-	-
30	atay1247	tay	Atayal	NA	0292	ʒ	ʒ	NA	consonant	spa	0	-	-	-	-	+	-	+	+	-	-	-	-	-	-	0	0	+	-	+	+	-	0	0	0	0	0	0	0	+	-	-	-	-	-	-	-
30	atay1247	tay	Atayal	NA	0294	ʔ	ʔ	NA	consonant	spa	0	-	-	-	-	+	-	-	-	-	-	-	-	-	-	0	0	-	0	0	0	-	0	0	0	0	0	0	0	-	-	-	+	-	-	-	-
30	atay1247	tay	Atayal	NA	03B2	β	β b	NA	consonant	spa	0	-	-	-	-	+	-	+	+	-	-	-	-	-	+	-	-	-	0	0	0	-	0	0	0	0	0	0	0	+	-	-	-	-	-	-	-
30	atay1247	tay	Atayal	NA	0061	a	a aː	NA	vowel	spa	0	-	+	-	-	-	+	+	0	+	-	-	-	-	-	0	0	-	0	0	0	+	-	+	-	-	0	-	-	+	-	-	-	0	-	-	0
30	atay1247	tay	Atayal	NA	0069	i	i i	NA	vowel	spa	0	-	+	-	-	-	+	+	0	+	-	-	-	-	-	0	0	-	0	0	0	+	+	-	+	-	+	-	-	+	-	-	-	0	-	-	0
30	atay1247	tay	Atayal	NA	0069+02D0	iː	iː iː	NA	vowel	spa	0	-	+	-	+	-	+	+	0	+	-	-	-	-	-	0	0	-	0	0	0	+	+	-	+	-	+	-	-	+	-	-	-	0	-	-	0
30	atay1247	tay	Atayal	NA	0075	u	u u	NA	vowel	spa	0	-	+	-	-	-	+	+	0	+	-	-	-	-	+	+	-	-	0	0	0	+	+	-	-	+	+	-	-	+	-	-	-	0	-	-	0
30	atay1247	tay	Atayal	NA	0075+02D0	uː	uː uː	NA	vowel	spa	0	-	+	-	+	-	+	+	0	+	-	-	-	-	+	+	-	-	0	0	0	+	+	-	-	+	+	-	-	+	-	-	-	0	-	-	0
30	atay1247	tay	Atayal	NA	0254	ɔ	ɔː ɔ	NA	vowel	spa	0	-	+	-	-	-	+	+	0	+	-	-	-	-	+	+	-	-	0	0	0	+	-	-	-	+	-	-	-	+	-	-	-	0	-	-	0
30	atay1247	tay	Atayal	NA	0259+0306	ə̆	ə̆	NA	vowel	spa	0	-	+	+	-	-	+	+	0	+	-	-	-	-	-	0	0	-	0	0	0	+	-	-	-	-	-	-	-	+	-	-	-	0	-	-	0
30	atay1247	tay	Atayal	NA	025B	ɛ	ɛː ɛ	NA	vowel	spa	0	-	+	-	-	-	+	+	0	+	-	-	-	-	-	0	0	-	0	0	0	+	-	-	+	-	-	-	-	+	-	-	-	0	-	-	0
31	plat1254	plt	Malagasy	NA	0062	b	b	NA	consonant	spa	0	-	-	-	-	+	-	-	-	-	-	-	-	-	+	-	-	-	0	0	0	-	0	0	0	0	0	0	0	+	-	-	-	-	-	-	-
31	plat1254	plt	Malagasy	NA	0064	d	d	NA	consonant	spa	0	-	-	-	-	+	-	-	-	-	-	-	-	-	-	0	0	+	+	-	-	-	0	0	0	0	0	0	0	+	-	-	-	-	-	-	-
31	plat1254	plt	Malagasy	NA	0064+007A	dz	dz z̪	NA	consonant	spa	0	-	-	-	-	+	-	-	+	-	-	-	-	-	-	0	0	+	+	-	+	-	0	0	0	0	0	0	0	+	-	-	-	-	-	-	-
31	plat1254	plt	Malagasy	NA	0066	f	f	NA	consonant	spa	0	-	-	-	-	+	-	+	+	-	-	-	-	-	+	-	+	-	0	0	0	-	0	0	0	0	0	0	0	-	-	-	-	-	-	-	-
31	plat1254	plt	Malagasy	NA	0068	h	ɦ hʲ h	NA	consonant	spa	0	-	-	-	-	-	-	+	+	-	-	-	-	-	-	0	0	-	0	0	0	-	0	0	0	0	0	0	0	-	-	+	-	-	-	-	-
31	plat1254	plt	Malagasy	NA	006A	j	j	NA	consonant	spa	0	-	-	-	-	-	+	+	0	+	-	-	-	-	-	0	0	-	0	0	0	+	+	-	+	-	+	0	0	+	-	-	-	-	-	-	-
31	plat1254	plt	Malagasy	NA	006B	k	kʲ k	NA	consonant	spa	0	-	-	-	-	+	-	-	-	-	-	-	-	-	-	0	0	-	0	0	0	+	+	-	-	-	0	0	0	-	-	-	-	-	-	-	-
31	plat1254	plt	Malagasy	NA	006C	l	l	NA	consonant	spa	0	-	-	-	-	+	+	+	0	+	-	-	-	+	-	0	0	+	+	-	-	-	0	0	0	0	0	0	0	+	-	-	-	-	-	-	-
31	plat1254	plt	Malagasy	NA	006D	m	m	NA	consonant	spa	0	-	-	-	-	+	+	-	0	-	-	-	+	-	+	-	-	-	0	0	0	-	0	0	0	0	0	0	0	+	-	-	-	-	-	-	-
31	plat1254	plt	Malagasy	NA	006D+0062	mb	mb	NA	consonant	spa	0	-	-	-	-	+	+,-	-	-	-	-	-	+,-	-	+	-	-	-	0	0	0	-	0	0	0	0	0	0	0	+	-	-	-	-	-	-	-
31	plat1254	plt	Malagasy	NA	006D+0070	mp	mp	NA	consonant	spa	0	-	-	-	-	+	+,-	-	-	-	-	-	+,-	-	+	-	-	-	0	0	0	-	0	0	0	0	0	0	0	+,-	-	-	-	-	-	-	-
31	plat1254	plt	Malagasy	NA	006E	n	n	NA	consonant	spa	0	-	-	-	-	+	+	-	0	-	-	-	+	-	-	0	0	+	+	-	-	-	0	0	0	0	0	0	0	+	-	-	-	-	-	-	-
31	plat1254	plt	Malagasy	NA	006E+0064	nd	nd	NA	consonant	spa	0	-	-	-	-	+	+,-	-	-	-	-	-	+,-	-	-	0	0	+	+	-	-	-	0	0	0	0	0	0	0	+	-	-	-	-	-	-	-
31	plat1254	plt	Malagasy	NA	006E+0064+007A	ndz	ndz	NA	consonant	spa	0	-	-	-	-	+	+,-	-	+	-	-	-	+,-	-	-	0	0	+	+	-	+	-	0	0	0	0	0	0	0	+	-	-	-	-	-	-	-
31	plat1254	plt	Malagasy	NA	006E+0074	nt	nt	NA	consonant	spa	0	-	-	-	-	+	+,-	-	-	-	-	-	+,-	-	-	0	0	+	+	-	-	-	0	0	0	0	0	0	0	+,-	-	-	-	-	-	-	-
31	plat1254	plt	Malagasy	NA	006E+0074+0073	nts	nts	NA	consonant	spa	0	-	-	-	-	+	+,-	-	+	-	-	-	+,-	-	-	0	0	+	+	-	+	-	0	0	0	0	0	0	0	+,-	-	-	-	-	-	-	-
31	plat1254	plt	Malagasy	NA	0070	p	p	NA	consonant	spa	0	-	-	-	-	+	-	-	-	-	-	-	-	-	+	-	-	-	0	0	0	-	0	0	0	0	0	0	0	-	-	-	-	-	-	-	-
31	plat1254	plt	Malagasy	NA	0073	s	s	NA	consonant	spa	0	-	-	-	-	+	-	+	+	-	-	-	-	-	-	0	0	+	+	-	+	-	0	0	0	0	0	0	0	-	-	-	-	-	-	-	-
31	plat1254	plt	Malagasy	NA	0074	t	t	NA	consonant	spa	0	-	-	-	-	+	-	-	-	-	-	-	-	-	-	0	0	+	+	-	-	-	0	0	0	0	0	0	0	-	-	-	-	-	-	-	-
31	plat1254	plt	Malagasy	NA	0074+0073	ts	ts s̪	NA	consonant	spa	0	-	-	-	-	+	-	-	+	-	-	-	-	-	-	0	0	+	+	-	+	-	0	0	0	0	0	0	0	-	-	-	-	-	-	-	-
31	plat1254	plt	Malagasy	NA	0076	v	v	NA	consonant	spa	0	-	-	-	-	+	-	+	+	-	-	-	-	-	+	-	+	-	0	0	0	-	0	0	0	0	0	0	0	+	-	-	-	-	-	-	-
31	plat1254	plt	Malagasy	NA	0077	w	w	NA	consonant	spa	0	-	-	-	-	-	+	+	0	+	-	-	-	-	+	+	-	-	0	0	0	+	+	-	-	+	+	0	0	+	-	-	-	-	-	-	-
31	plat1254	plt	Malagasy	NA	007A	z	z	NA	consonant	spa	0	-	-	-	-	+	-	+	+	-	-	-	-	-	-	0	0	+	+	-	+	-	0	0	0	0	0	0	0	+	-	-	-	-	-	-	-
31	plat1254	plt	Malagasy	NA	014B+006B	ŋk	ŋk ŋkʲ	NA	consonant	spa	0	-	-	-	-	+	+,-	-	-	-	-	-	+,-	-	-	0	0	-	0	0	0	+	+	-	-	-	0	0	0	+,-	-	-	-	-	-	-	-
31	plat1254	plt	Malagasy	NA	014B+0261	ŋɡ	ŋɡ ŋɡʲ	NA	consonant	spa	0	-	-	-	-	+	+,-	-	-	-	-	-	+,-	-	-	0	0	-	0	0	0	+	+	-	-	-	0	0	0	+	-	-	-	-	-	-	-
31	plat1254	plt	Malagasy	NA	0256+0072+0320	ɖr̠	ɖr̠	NA	consonant	spa	0	-	-	-	-	+	-,+	-,+	-	-,+	-	-,+	-	-	-	0	0	+	-	-,+	-	-	0	0	0	0	0	0	0	+	-	-	-	-	-	-	-
31	plat1254	plt	Malagasy	NA	0261	ɡ	ɡʲ ɡ	NA	consonant	spa	0	-	-	-	-	+	-	-	-	-	-	-	-	-	-	0	0	-	0	0	0	+	+	-	-	-	0	0	0	+	-	-	-	-	-	-	-
31	plat1254	plt	Malagasy	NA	0273+0256+0072+0320	ɳɖr̠	ɳɖr̠	NA	consonant	spa	0	-	-	-	-	+	+,-,+	-,-,+	-	-,-,+	-	-,-,+	+,-,-	-	-	0	0	+	-	-,-,+	-	-	0	0	0	0	0	0	0	+	-	-	-	-	-	-	-
31	plat1254	plt	Malagasy	NA	0273+0288+0072+0320+0325	ɳʈr̠̥	ɳʈr̠̥	NA	consonant	spa	0	-	-	-	-	+	+,-,+	-,-,+	-	-,-,+	-	-,-,+	+,-,-	-	-	0	0	+	-	-,-,+	-	-	0	0	0	0	0	0	0	+,-,-	-	-	-	-	-	-	-
31	plat1254	plt	Malagasy	NA	027E	ɾ	r ɾ	NA	consonant	spa	0	-	-	-	-	+	+	+	0	+	+	-	-	-	-	0	0	+	+	-	-	-	0	0	0	0	0	0	0	+	-	-	-	-	-	-	-
31	plat1254	plt	Malagasy	NA	0288+0072+0320+0325	ʈr̠̥	ʈʂ͇ ʈr̠̥	NA	consonant	spa	0	-	-	-	-	+	-,+	-,+	-	-,+	-	-,+	-	-	-	0	0	+	-	-,+	-	-	0	0	0	0	0	0	0	-	-	-	-	-	-	-	-
31	plat1254	plt	Malagasy	NA	0061	a	ḁ a	NA	vowel	spa	0	-	+	-	-	-	+	+	0	+	-	-	-	-	-	0	0	-	0	0	0	+	-	+	-	-	0	-	-	+	-	-	-	0	-	-	0
31	plat1254	plt	Malagasy	NA	0065+031E	e̞	e̞̥ e̞	NA	vowel	spa	0	-	+	-	-	-	+	+	0	+	-	-	-	-	-	0	0	-	0	0	0	+	-	-	+	-	0	-	-	+	-	-	-	0	-	-	0
31	plat1254	plt	Malagasy	NA	0069	i	i̥ i	NA	vowel	spa	0	-	+	-	-	-	+	+	0	+	-	-	-	-	-	0	0	-	0	0	0	+	+	-	+	-	+	-	-	+	-	-	-	0	-	-	0
31	plat1254	plt	Malagasy	NA	0254	ɔ	ɔ	NA	vowel	spa	0	-	+	-	-	-	+	+	0	+	-	-	-	-	+	+	-	-	0	0	0	+	-	-	-	+	-	-	-	+	-	-	-	0	-	-	0
31	plat1254	plt	Malagasy	NA	028A	ʊ	o ʊ ʊ̥	NA	vowel	spa	0	-	+	-	-	-	+	+	0	+	-	-	-	-	+	+	-	-	0	0	0	+	+	-	-	+	-	-	-	+	-	-	-	0	-	-	0
32	stan1306	zsm	Malay	NA	0062	b	b b̚	NA	consonant	spa	0	-	-	-	-	+	-	-	-	-	-	-	-	-	+	-	-	-	0	0	0	-	0	0	0	0	0	0	0	+	-	-	-	-	-	-	-
32	stan1306	zsm	Malay	NA	0063	c	c t̠ʃ	NA	consonant	spa	0	-	-	-	-	+	-	-	-	-	-	-	-	-	-	0	0	+	-	+	-	+	+	-	+	-	0	0	0	-	-	-	-	-	-	-	-
32	stan1306	zsm	Malay	NA	0064	d	d̚ d	NA	consonant	spa	0	-	-	-	-	+	-	-	-	-	-	-	-	-	-	0	0	+	+	-	-	-	0	0	0	0	0	0	0	+	-	-	-	-	-	-	-
32	stan1306	zsm	Malay	NA	0066	f	f	NA	consonant	spa	0	-	-	-	-	+	-	+	+	-	-	-	-	-	+	-	+	-	0	0	0	-	0	0	0	0	0	0	0	-	-	-	-	-	-	-	-
32	stan1306	zsm	Malay	NA	0068	h	h	NA	consonant	spa	0	-	-	-	-	-	-	+	+	-	-	-	-	-	-	0	0	-	0	0	0	-	0	0	0	0	0	0	0	-	-	+	-	-	-	-	-
32	stan1306	zsm	Malay	NA	006B	k	k ʔ	NA	consonant	spa	0	-	-	-	-	+	-	-	-	-	-	-	-	-	-	0	0	-	0	0	0	+	+	-	-	-	0	0	0	-	-	-	-	-	-	-	-
32	stan1306	zsm	Malay	NA	006C	l	l̥ l	NA	consonant	spa	0	-	-	-	-	+	+	+	0	+	-	-	-	+	-	0	0	+	+	-	-	-	0	0	0	0	0	0	0	+	-	-	-	-	-	-	-
32	stan1306	zsm	Malay	NA	006D	m	m	NA	consonant	spa	0	-	-	-	-	+	+	-	0	-	-	-	+	-	+	-	-	-	0	0	0	-	0	0	0	0	0	0	0	+	-	-	-	-	-	-	-
32	stan1306	zsm	Malay	NA	006E	n	n	NA	consonant	spa	0	-	-	-	-	+	+	-	0	-	-	-	+	-	-	0	0	+	+	-	-	-	0	0	0	0	0	0	0	+	-	-	-	-	-	-	-
32	stan1306	zsm	Malay	NA	0070	p	p p̚	NA	consonant	spa	0	-	-	-	-	+	-	-	-	-	-	-	-	-	+	-	-	-	0	0	0	-	0	0	0	0	0	0	0	-	-	-	-	-	-	-	-
32	stan1306	zsm	Malay	NA	0072	r	r ʁ ɾ	NA	consonant	spa	0	-	-	-	-	+	+	+	0	+	-	+	-	-	-	0	0	+	+	-	-	-	0	0	0	0	0	0	0	+	-	-	-	-	-	-	-
32	stan1306	zsm	Malay	NA	0073	s	s	NA	consonant	spa	0	-	-	-	-	+	-	+	+	-	-	-	-	-	-	0	0	+	+	-	+	-	0	0	0	0	0	0	0	-	-	-	-	-	-	-	-
32	stan1306	zsm	Malay	NA	0074	t	t̚ t	NA	consonant	spa	0	-	-	-	-	+	-	-	-	-	-	-	-	-	-	0	0	+	+	-	-	-	0	0	0	0	0	0	0	-	-	-	-	-	-	-	-
32	stan1306	zsm	Malay	NA	0076	v	v	NA	consonant	spa	0	-	-	-	-	+	-	+	+	-	-	-	-	-	+	-	+	-	0	0	0	-	0	0	0	0	0	0	0	+	-	-	-	-	-	-	-
32	stan1306	zsm	Malay	NA	0078	x	x	NA	consonant	spa	0	-	-	-	-	+	-	+	+	-	-	-	-	-	-	0	0	-	0	0	0	+	+	-	-	-	0	0	0	-	-	-	-	-	-	-	-
32	stan1306	zsm	Malay	NA	007A	z	z	NA	consonant	spa	0	-	-	-	-	+	-	+	+	-	-	-	-	-	-	0	0	+	+	-	+	-	0	0	0	0	0	0	0	+	-	-	-	-	-	-	-
32	stan1306	zsm	Malay	NA	014B	ŋ	ŋ	NA	consonant	spa	0	-	-	-	-	+	+	-	0	-	-	-	+	-	-	0	0	-	0	0	0	+	+	-	-	-	0	0	0	+	-	-	-	-	-	-	-
32	stan1306	zsm	Malay	NA	025F	ɟ	d̠ʒ ɟ	NA	consonant	spa	0	-	-	-	-	+	-	-	-	-	-	-	-	-	-	0	0	+	-	+	-	+	+	-	+	-	0	0	0	+	-	-	-	-	-	-	-
32	stan1306	zsm	Malay	NA	0261	ɡ	ɡ	NA	consonant	spa	0	-	-	-	-	+	-	-	-	-	-	-	-	-	-	0	0	-	0	0	0	+	+	-	-	-	0	0	0	+	-	-	-	-	-	-	-
32	stan1306	zsm	Malay	NA	0272	ɲ	ɲ	NA	consonant	spa	0	-	-	-	-	+	+	-	0	-	-	-	+	-	-	0	0	+	-	+	-	+	+	-	+	-	0	0	0	+	-	-	-	-	-	-	-
32	stan1306	zsm	Malay	NA	0283	ʃ	ʃ	NA	consonant	spa	0	-	-	-	-	+	-	+	+	-	-	-	-	-	-	0	0	+	-	+	+	-	0	0	0	0	0	0	0	-	-	-	-	-	-	-	-
32	stan1306	zsm	Malay	NA	0061	a	a ʌ ã ʌː	NA	vowel	spa	0	-	+	-	-	-	+	+	0	+	-	-	-	-	-	0	0	-	0	0	0	+	-	+	-	-	0	-	-	+	-	-	-	0	-	-	0
32	stan1306	zsm	Malay	NA	0065	e	ẽ e	NA	vowel	spa	0	-	+	-	-	-	+	+	0	+	-	-	-	-	-	0	0	-	0	0	0	+	-	-	+	-	+	-	-	+	-	-	-	0	-	-	0
32	stan1306	zsm	Malay	NA	0069	i	j i	NA	vowel	spa	0	-	+	-	-	-	+	+	0	+	-	-	-	-	-	0	0	-	0	0	0	+	+	-	+	-	+	-	-	+	-	-	-	0	-	-	0
32	stan1306	zsm	Malay	NA	0075	u	w u	NA	vowel	spa	0	-	+	-	-	-	+	+	0	+	-	-	-	-	+	+	-	-	0	0	0	+	+	-	-	+	+	-	-	+	-	-	-	0	-	-	0
32	stan1306	zsm	Malay	NA	0254	ɔ	õ ɔ	NA	vowel	spa	0	-	+	-	-	-	+	+	0	+	-	-	-	-	+	+	-	-	0	0	0	+	-	-	-	+	-	-	-	+	-	-	-	0	-	-	0
32	stan1306	zsm	Malay	NA	0259	ə	ə ø̞	NA	vowel	spa	0	-	+	-	-	-	+	+	0	+	-	-	-	-	-	0	0	-	0	0	0	+	-	-	-	-	-	-	-	+	-	-	-	0	-	-	0
33	bata1289	bbc	Batak	NA	0062	b	b	NA	consonant	spa	0	-	-	-	-	+	-	-	-	-	-	-	-	-	+	-	-	-	0	0	0	-	0	0	0	0	0	0	0	+	-	-	-	-	-	-	-
33	bata1289	bbc	Batak	NA	0064	d	d	NA	consonant	spa	0	-	-	-	-	+	-	-	-	-	-	-	-	-	-	0	0	+	+	-	-	-	0	0	0	0	0	0	0	+	-	-	-	-	-	-	-
33	bata1289	bbc	Batak	NA	0064+0320+0292	d̠ʒ	d̠ʒ	NA	consonant	spa	0	-	-	-	-	+	-	-	+	-	-	-	-	-	-	0	0	+	-	+	+	-	0	0	0	0	0	0	0	+	-	-	-	-	-	-	-
33	bata1289	bbc	Batak	NA	0068	h	h	NA	consonant	spa	0	-	-	-	-	-	-	+	+	-	-	-	-	-	-	0	0	-	0	0	0	-	0	0	0	0	0	0	0	-	-	+	-	-	-	-	-
33	bata1289	bbc	Batak	NA	006A	j	j	NA	consonant	spa	0	-	-	-	-	-	+	+	0	+	-	-	-	-	-	0	0	-	0	0	0	+	+	-	+	-	+	0	0	+	-	-	-	-	-	-	-
33	bata1289	bbc	Batak	NA	006B	k	k	NA	consonant	spa	0	-	-	-	-	+	-	-	-	-	-	-	-	-	-	0	0	-	0	0	0	+	+	-	-	-	0	0	0	-	-	-	-	-	-	-	-
33	bata1289	bbc	Batak	NA	006C	l	l	NA	consonant	spa	0	-	-	-	-	+	+	+	0	+	-	-	-	+	-	0	0	+	+	-	-	-	0	0	0	0	0	0	0	+	-	-	-	-	-	-	-
33	bata1289	bbc	Batak	NA	006D	m	m	NA	consonant	spa	0	-	-	-	-	+	+	-	0	-	-	-	+	-	+	-	-	-	0	0	0	-	0	0	0	0	0	0	0	+	-	-	-	-	-	-	-
33	bata1289	bbc	Batak	NA	006E	n	ɲ n	NA	consonant	spa	0	-	-	-	-	+	+	-	0	-	-	-	+	-	-	0	0	+	+	-	-	-	0	0	0	0	0	0	0	+	-	-	-	-	-	-	-
33	bata1289	bbc	Batak	NA	0070	p	p	NA	consonant	spa	0	-	-	-	-	+	-	-	-	-	-	-	-	-	+	-	-	-	0	0	0	-	0	0	0	0	0	0	0	-	-	-	-	-	-	-	-
33	bata1289	bbc	Batak	NA	0073	s	s	NA	consonant	spa	0	-	-	-	-	+	-	+	+	-	-	-	-	-	-	0	0	+	+	-	+	-	0	0	0	0	0	0	0	-	-	-	-	-	-	-	-
33	bata1289	bbc	Batak	NA	0074	t	t	NA	consonant	spa	0	-	-	-	-	+	-	-	-	-	-	-	-	-	-	0	0	+	+	-	-	-	0	0	0	0	0	0	0	-	-	-	-	-	-	-	-
33	bata1289	bbc	Batak	NA	0077	w	w	NA	consonant	spa	0	-	-	-	-	-	+	+	0	+	-	-	-	-	+	+	-	-	0	0	0	+	+	-	-	+	+	0	0	+	-	-	-	-	-	-	-
33	bata1289	bbc	Batak	NA	014B	ŋ	ŋ	NA	consonant	spa	0	-	-	-	-	+	+	-	0	-	-	-	+	-	-	0	0	-	0	0	0	+	+	-	-	-	0	0	0	+	-	-	-	-	-	-	-
33	bata1289	bbc	Batak	NA	0261	ɡ	ɡ	NA	consonant	spa	0	-	-	-	-	+	-	-	-	-	-	-	-	-	-	0	0	-	0	0	0	+	+	-	-	-	0	0	0	+	-	-	-	-	-	-	-
33	bata1289	bbc	Batak	NA	0280	ʀ	ʀ	NA	consonant	spa	0	-	-	-	-	+	+	+	0	+	-	+	-	-	-	0	0	-	0	0	0	+	-	-	-	+	0	0	0	+	-	-	-	-	-	-	-
33	bata1289	bbc	Batak	NA	0061	a	a ʌ	NA	vowel	spa	0	-	+	-	-	-	+	+	0	+	-	-	-	-	-	0	0	-	0	0	0	+	-	+	-	-	0	-	-	+	-	-	-	0	-	-	0
33	bata1289	bbc	Batak	NA	0069	i	i	NA	vowel	spa	0	-	+	-	-	-	+	+	0	+	-	-	-	-	-	0	0	-	0	0	0	+	+	-	+	-	+	-	-	+	-	-	-	0	-	-	0
33	bata1289	bbc	Batak	NA	006F	o	ɔ ʊ o	NA	vowel	spa	0	-	+	-	-	-	+	+	0	+	-	-	-	-	+	+	-	-	0	0	0	+	-	-	-	+	+	-	-	+	-	-	-	0	-	-	0
33	bata1289	bbc	Batak	NA	0075	u	u	NA	vowel	spa	0	-	+	-	-	-	+	+	0	+	-	-	-	-	+	+	-	-	0	0	0	+	+	-	-	+	+	-	-	+	-	-	-	0	-	-	0
33	bata1289	bbc	Batak	NA	025B	ɛ	e ɛ	NA	vowel	spa	0	-	+	-	-	-	+	+	0	+	-	-	-	-	-	0	0	-	0	0	0	+	-	-	+	-	-	-	-	+	-	-	-	0	-	-	0
34	saba1265	snv	Sa'ban	NA	0062	b	β b	NA	consonant	spa	0	-	-	-	-	+	-	-	-	-	-	-	-	-	+	-	-	-	0	0	0	-	0	0	0	0	0	0	0	+	-	-	-	-	-	-	-
34	saba1265	snv	Sa'ban	NA	0062+0348	b͈	b͈	NA	consonant	spa	0	-	-	-	-	+	-	-	-	-	-	-	-	-	+	-	-	-	0	0	0	-	0	0	0	0	0	0	0	+	-	-	-	+	-	-	-
34	saba1265	snv	Sa'ban	NA	0064	d	d	NA	consonant	spa	0	-	-	-	-	+	-	-	-	-	-	-	-	-	-	0	0	+	+	-	-	-	0	0	0	0	0	0	0	+	-	-	-	-	-	-	-
34	saba1265	snv	Sa'ban	NA	0064+0320+0292	d̠ʒ	d̠ʒ	NA	consonant	spa	0	-	-	-	-	+	-	-	+	-	-	-	-	-	-	0	0	+	-	+	+	-	0	0	0	0	0	0	0	+	-	-	-	-	-	-	-
34	saba1265	snv	Sa'ban	NA	0064+0320+0348+0292	d̠͈ʒ	d̠͈ʒ	NA	consonant	spa	0	-	-	-	-	+	-	-	+	-	-	-	-	-	-	0	0	+	-	+	+	-	0	0	0	0	0	0	0	+	-	-	-	+	-	-	-
34	saba1265	snv	Sa'ban	NA	0064+0348	d͈	d͈	NA	consonant	spa	0	-	-	-	-	+	-	-	-	-	-	-	-	-	-	0	0	+	+	-	-	-	0	0	0	0	0	0	0	+	-	-	-	+	-	-	-
34	saba1265	snv	Sa'ban	NA	0068	h	h	NA	consonant	spa	0	-	-	-	-	-	-	+	+	-	-	-	-	-	-	0	0	-	0	0	0	-	0	0	0	0	0	0	0	-	-	+	-	-	-	-	-
34	saba1265	snv	Sa'ban	NA	006A	j	j	NA	consonant	spa	0	-	-	-	-	-	+	+	0	+	-	-	-	-	-	0	0	-	0	0	0	+	+	-	+	-	+	0	0	+	-	-	-	-	-	-	-
34	saba1265	snv	Sa'ban	NA	006B	k	k k̚	NA	consonant	spa	0	-	-	-	-	+	-	-	-	-	-	-	-	-	-	0	0	-	0	0	0	+	+	-	-	-	0	0	0	-	-	-	-	-	-	-	-
34	saba1265	snv	Sa'ban	NA	006B+0348	k͈	k͈	NA	consonant	spa	0	-	-	-	-	+	-	-	-	-	-	-	-	-	-	0	0	-	0	0	0	+	+	-	-	-	0	0	0	-	-	-	-	+	-	-	-
34	saba1265	snv	Sa'ban	NA	006C	l	l r	NA	consonant	spa	0	-	-	-	-	+	+	+	0	+	-	-	-	+	-	0	0	+	+	-	-	-	0	0	0	0	0	0	0	+	-	-	-	-	-	-	-
34	saba1265	snv	Sa'ban	NA	006C+0325	l̥	l̥	NA	consonant	spa	0	-	-	-	-	+	+	+	0	+	-	-	-	+	-	0	0	+	+	-	-	-	0	0	0	0	0	0	0	-	-	-	-	-	-	-	-
34	saba1265	snv	Sa'ban	NA	006C+0329	l̩	l̩	NA	consonant	spa	0	-	+	-	-	+	+	+	0	+	-	-	-	+	-	0	0	+	+	-	-	-	0	0	0	0	0	0	0	+	-	-	-	-	-	-	-
34	saba1265	snv	Sa'ban	NA	006D	m	m	NA	consonant	spa	0	-	-	-	-	+	+	-	0	-	-	-	+	-	+	-	-	-	0	0	0	-	0	0	0	0	0	0	0	+	-	-	-	-	-	-	-
34	saba1265	snv	Sa'ban	NA	006D+0325	m̥	m̥	NA	consonant	spa	0	-	-	-	-	+	+	-	0	-	-	-	+	-	+	-	-	-	0	0	0	-	0	0	0	0	0	0	0	-	-	-	-	-	-	-	-
34	saba1265	snv	Sa'ban	NA	006D+0329	m̩	m̩	NA	consonant	spa	0	-	+	-	-	+	+	-	0	-	-	-	+	-	+	-	-	-	0	0	0	-	0	0	0	0	0	0	0	+	-	-	-	-	-	-	-
34	saba1265	snv	Sa'ban	NA	006E	n	n	NA	consonant	spa	0	-	-	-	-	+	+	-	0	-	-	-	+	-	-	0	0	+	+	-	-	-	0	0	0	0	0	0	0	+	-	-	-	-	-	-	-
34	saba1265	snv	Sa'ban	NA	006E+0325	n̥	n̥	NA	consonant	spa	0	-	-	-	-	+	+	-	0	-	-	-	+	-	-	0	0	+	+	-	-	-	0	0	0	0	0	0	0	-	-	-	-	-	-	-	-
34	saba1265	snv	Sa'ban	NA	006E+0329	n̩	n̩	NA	consonant	spa	0	-	+	-	-	+	+	-	0	-	-	-	+	-	-	0	0	+	+	-	-	-	0	0	0	0	0	0	0	+	-	-	-	-	-	-	-
34	saba1265	snv	Sa'ban	NA	0070	p	p̚ p ɸ	NA	consonant	spa	0	-	-	-	-	+	-	-	-	-	-	-	-	-	+	-	-	-	0	0	0	-	0	0	0	0	0	0	0	-	-	-	-	-	-	-	-
34	saba1265	snv	Sa'ban	NA	0070+0348	p͈	p͈	NA	consonant	spa	0	-	-	-	-	+	-	-	-	-	-	-	-	-	+	-	-	-	0	0	0	-	0	0	0	0	0	0	0	-	-	-	-	+	-	-	-
34	saba1265	snv	Sa'ban	NA	0072+0329	r̩	r̩	NA	consonant	spa	0	-	+	-	-	+	+	+	0	+	-	+	-	-	-	0	0	+	+	-	-	-	0	0	0	0	0	0	0	+	-	-	-	-	-	-	-
34	saba1265	snv	Sa'ban	NA	0073	s	s	NA	consonant	spa	0	-	-	-	-	+	-	+	+	-	-	-	-	-	-	0	0	+	+	-	+	-	0	0	0	0	0	0	0	-	-	-	-	-	-	-	-
34	saba1265	snv	Sa'ban	NA	0073+02D0	sː	sː	NA	consonant	spa	0	-	-	-	+	+	-	+	+	-	-	-	-	-	-	0	0	+	+	-	+	-	0	0	0	0	0	0	0	-	-	-	-	-	-	-	-
34	saba1265	snv	Sa'ban	NA	0074	t	t̚ t	NA	consonant	spa	0	-	-	-	-	+	-	-	-	-	-	-	-	-	-	0	0	+	+	-	-	-	0	0	0	0	0	0	0	-	-	-	-	-	-	-	-
34	saba1265	snv	Sa'ban	NA	0074+0320+0283	t̠ʃ	t̠ʃ	NA	consonant	spa	0	-	-	-	-	+	-	-	+	-	-	-	-	-	-	0	0	+	-	+	+	-	0	0	0	0	0	0	0	-	-	-	-	-	-	-	-
34	saba1265	snv	Sa'ban	NA	0074+0348	t͈	t͈	NA	consonant	spa	0	-	-	-	-	+	-	-	-	-	-	-	-	-	-	0	0	+	+	-	-	-	0	0	0	0	0	0	0	-	-	-	-	+	-	-	-
34	saba1265	snv	Sa'ban	NA	0077	w	w	NA	consonant	spa	0	-	-	-	-	-	+	+	0	+	-	-	-	-	+	+	-	-	0	0	0	+	+	-	-	+	+	0	0	+	-	-	-	-	-	-	-
34	saba1265	snv	Sa'ban	NA	014B	ŋ	ŋ	NA	consonant	spa	0	-	-	-	-	+	+	-	0	-	-	-	+	-	-	0	0	-	0	0	0	+	+	-	-	-	0	0	0	+	-	-	-	-	-	-	-
34	saba1265	snv	Sa'ban	NA	014B+0325	ŋ̥	ŋ̥	NA	consonant	spa	0	-	-	-	-	+	+	-	0	-	-	-	+	-	-	0	0	-	0	0	0	+	+	-	-	-	0	0	0	-	-	-	-	-	-	-	-
34	saba1265	snv	Sa'ban	NA	014B+0329	ŋ̩	ŋ̩	NA	consonant	spa	0	-	+	-	-	+	+	-	0	-	-	-	+	-	-	0	0	-	0	0	0	+	+	-	-	-	0	0	0	+	-	-	-	-	-	-	-
34	saba1265	snv	Sa'ban	NA	0261	ɡ	ɡ	NA	consonant	spa	0	-	-	-	-	+	-	-	-	-	-	-	-	-	-	0	0	-	0	0	0	+	+	-	-	-	0	0	0	+	-	-	-	-	-	-	-
34	saba1265	snv	Sa'ban	NA	0272	ɲ	ɲ	NA	consonant	spa	0	-	-	-	-	+	+	-	0	-	-	-	+	-	-	0	0	+	-	+	-	+	+	-	+	-	0	0	0	+	-	-	-	-	-	-	-
34	saba1265	snv	Sa'ban	NA	0272+0325	ɲ̥	ɲ̥	NA	consonant	spa	0	-	-	-	-	+	+	-	0	-	-	-	+	-	-	0	0	+	-	+	-	+	+	-	+	-	0	0	0	-	-	-	-	-	-	-	-
34	saba1265	snv	Sa'ban	NA	0272+0329	ɲ̩	ɲ̩	NA	consonant	spa	0	-	+	-	-	+	+	-	0	-	-	-	+	-	-	0	0	+	-	+	-	+	+	-	+	-	0	0	0	+	-	-	-	-	-	-	-
34	saba1265	snv	Sa'ban	NA	027E	ɾ	ɾ	NA	consonant	spa	0	-	-	-	-	+	+	+	0	+	+	-	-	-	-	0	0	+	+	-	-	-	0	0	0	0	0	0	0	+	-	-	-	-	-	-	-
34	saba1265	snv	Sa'ban	NA	0282+0347	ʂ͇	ʂ͇	NA	consonant	spa	0	-	-	-	-	+	-	+	+	-	-	-	-	-	-	0	0	+	-	-	-	-	0	0	0	0	0	0	0	-	-	-	-	-	-	-	-
34	saba1265	snv	Sa'ban	NA	0294	ʔ	ʔ	NA	consonant	spa	0	-	-	-	-	+	-	-	-	-	-	-	-	-	-	0	0	-	0	0	0	-	0	0	0	0	0	0	0	-	-	-	+	-	-	-	-
34	saba1265	snv	Sa'ban	NA	0061	a	a æ	NA	vowel	spa	0	-	+	-	-	-	+	+	0	+	-	-	-	-	-	0	0	-	0	0	0	+	-	+	-	-	0	-	-	+	-	-	-	0	-	-	0
34	saba1265	snv	Sa'ban	NA	0061+02D0	aː	aː	NA	vowel	spa	0	-	+	-	+	-	+	+	0	+	-	-	-	-	-	0	0	-	0	0	0	+	-	+	-	-	0	-	-	+	-	-	-	0	-	-	0
34	saba1265	snv	Sa'ban	NA	0069	i	i ɪ iː	NA	vowel	spa	0	-	+	-	-	-	+	+	0	+	-	-	-	-	-	0	0	-	0	0	0	+	+	-	+	-	+	-	-	+	-	-	-	0	-	-	0
34	saba1265	snv	Sa'ban	NA	0075	u	u ʊ uː	NA	vowel	spa	0	-	+	-	-	-	+	+	0	+	-	-	-	-	+	+	-	-	0	0	0	+	+	-	-	+	+	-	-	+	-	-	-	0	-	-	0
34	saba1265	snv	Sa'ban	NA	0254	ɔ	ɔə ɔː ɔ ɔ	NA	vowel	spa	0	-	+	-	-	-	+	+	0	+	-	-	-	-	+	+	-	-	0	0	0	+	-	-	-	+	-	-	-	+	-	-	-	0	-	-	0
34	saba1265	snv	Sa'ban	NA	0259	ə	ʌ ə ə ɑ	NA	vowel	spa	0	-	+	-	-	-	+	+	0	+	-	-	-	-	-	0	0	-	0	0	0	+	-	-	-	-	-	-	-	+	-	-	-	0	-	-	0
34	saba1265	snv	Sa'ban	NA	025B	ɛ	ɛː ɛə ɛ e	NA	vowel	spa	0	-	+	-	-	-	+	+	0	+	-	-	-	-	-	0	0	-	0	0	0	+	-	-	+	-	-	-	-	+	-	-	-	0	-	-	0
34	saba1265	snv	Sa'ban	NA	0268	ɨ	ɨ	NA	vowel	spa	0	-	+	-	-	-	+	+	0	+	-	-	-	-	-	0	0	-	0	0	0	+	+	-	-	-	+	-	-	+	-	-	-	0	-	-	0
35	sund1252	sun	Sundanese	NA	0062	b	b	NA	consonant	spa	0	-	-	-	-	+	-	-	-	-	-	-	-	-	+	-	-	-	0	0	0	-	0	0	0	0	0	0	0	+	-	-	-	-	-	-	-
35	sund1252	sun	Sundanese	NA	0064	d	d	NA	consonant	spa	0	-	-	-	-	+	-	-	-	-	-	-	-	-	-	0	0	+	+	-	-	-	0	0	0	0	0	0	0	+	-	-	-	-	-	-	-
35	sund1252	sun	Sundanese	NA	0064+0320+0292	d̠ʒ	d̠ʒ	NA	consonant	spa	0	-	-	-	-	+	-	-	+	-	-	-	-	-	-	0	0	+	-	+	+	-	0	0	0	0	0	0	0	+	-	-	-	-	-	-	-
35	sund1252	sun	Sundanese	NA	0068	h	x ɦ̃ h	NA	consonant	spa	0	-	-	-	-	-	-	+	+	-	-	-	-	-	-	0	0	-	0	0	0	-	0	0	0	0	0	0	0	-	-	+	-	-	-	-	-
35	sund1252	sun	Sundanese	NA	006A	j	j	NA	consonant	spa	0	-	-	-	-	-	+	+	0	+	-	-	-	-	-	0	0	-	0	0	0	+	+	-	+	-	+	0	0	+	-	-	-	-	-	-	-
35	sund1252	sun	Sundanese	NA	006B	k	kˀ k	NA	consonant	spa	0	-	-	-	-	+	-	-	-	-	-	-	-	-	-	0	0	-	0	0	0	+	+	-	-	-	0	0	0	-	-	-	-	-	-	-	-
35	sund1252	sun	Sundanese	NA	006C	l	l	NA	consonant	spa	0	-	-	-	-	+	+	+	0	+	-	-	-	+	-	0	0	+	+	-	-	-	0	0	0	0	0	0	0	+	-	-	-	-	-	-	-
35	sund1252	sun	Sundanese	NA	006D	m	m	NA	consonant	spa	0	-	-	-	-	+	+	-	0	-	-	-	+	-	+	-	-	-	0	0	0	-	0	0	0	0	0	0	0	+	-	-	-	-	-	-	-
35	sund1252	sun	Sundanese	NA	006E	n	n	NA	consonant	spa	0	-	-	-	-	+	+	-	0	-	-	-	+	-	-	0	0	+	+	-	-	-	0	0	0	0	0	0	0	+	-	-	-	-	-	-	-
35	sund1252	sun	Sundanese	NA	0070	p	p p̚	NA	consonant	spa	0	-	-	-	-	+	-	-	-	-	-	-	-	-	+	-	-	-	0	0	0	-	0	0	0	0	0	0	0	-	-	-	-	-	-	-	-
35	sund1252	sun	Sundanese	NA	0073	s	s	NA	consonant	spa	0	-	-	-	-	+	-	+	+	-	-	-	-	-	-	0	0	+	+	-	+	-	0	0	0	0	0	0	0	-	-	-	-	-	-	-	-
35	sund1252	sun	Sundanese	NA	0074+0320+0283	t̠ʃ	t̠ʃ	NA	consonant	spa	0	-	-	-	-	+	-	-	+	-	-	-	-	-	-	0	0	+	-	+	+	-	0	0	0	0	0	0	0	-	-	-	-	-	-	-	-
35	sund1252	sun	Sundanese	NA	0074+032A	t̪	t̪̚ t̪	NA	consonant	spa	0	-	-	-	-	+	-	-	-	-	-	-	-	-	-	0	0	+	+	+	-	-	0	0	0	0	0	0	0	-	-	-	-	-	-	-	-
35	sund1252	sun	Sundanese	NA	0077	w	w	NA	consonant	spa	0	-	-	-	-	-	+	+	0	+	-	-	-	-	+	+	-	-	0	0	0	+	+	-	-	+	+	0	0	+	-	-	-	-	-	-	-
35	sund1252	sun	Sundanese	NA	014B	ŋ	ŋ	NA	consonant	spa	0	-	-	-	-	+	+	-	0	-	-	-	+	-	-	0	0	-	0	0	0	+	+	-	-	-	0	0	0	+	-	-	-	-	-	-	-
35	sund1252	sun	Sundanese	NA	0261	ɡ	ɡ	NA	consonant	spa	0	-	-	-	-	+	-	-	-	-	-	-	-	-	-	0	0	-	0	0	0	+	+	-	-	-	0	0	0	+	-	-	-	-	-	-	-
35	sund1252	sun	Sundanese	NA	0272	ɲ	ɲ	NA	consonant	spa	0	-	-	-	-	+	+	-	0	-	-	-	+	-	-	0	0	+	-	+	-	+	+	-	+	-	0	0	0	+	-	-	-	-	-	-	-
35	sund1252	sun	Sundanese	NA	027E	ɾ	ɾ	NA	consonant	spa	0	-	-	-	-	+	+	+	0	+	+	-	-	-	-	0	0	+	+	-	-	-	0	0	0	0	0	0	0	+	-	-	-	-	-	-	-
35	sund1252	sun	Sundanese	NA	0294	ʔ	ʔ	NA	consonant	spa	0	-	-	-	-	+	-	-	-	-	-	-	-	-	-	0	0	-	0	0	0	-	0	0	0	0	0	0	0	-	-	-	+	-	-	-	-
35	sund1252	sun	Sundanese	NA	0061	a	ã a	NA	vowel	spa	0	-	+	-	-	-	+	+	0	+	-	-	-	-	-	0	0	-	0	0	0	+	-	+	-	-	0	-	-	+	-	-	-	0	-	-	0
35	sund1252	sun	Sundanese	NA	0069	i	i ɪ ĩ	NA	vowel	spa	0	-	+	-	-	-	+	+	0	+	-	-	-	-	-	0	0	-	0	0	0	+	+	-	+	-	+	-	-	+	-	-	-	0	-	-	0
35	sund1252	sun	Sundanese	NA	006F	o	o ɔ õ	NA	vowel	spa	0	-	+	-	-	-	+	+	0	+	-	-	-	-	+	+	-	-	0	0	0	+	-	-	-	+	+	-	-	+	-	-	-	0	-	-	0
35	sund1252	sun	Sundanese	NA	0075	u	u ũ	NA	vowel	spa	0	-	+	-	-	-	+	+	0	+	-	-	-	-	+	+	-	-	0	0	0	+	+	-	-	+	+	-	-	+	-	-	-	0	-	-	0
35	sund1252	sun	Sundanese	NA	0259	ə	ɤ ə̃ ə	NA	vowel	spa	0	-	+	-	-	-	+	+	0	+	-	-	-	-	-	0	0	-	0	0	0	+	-	-	-	-	-	-	-	+	-	-	-	0	-	-	0
35	sund1252	sun	Sundanese	NA	025B	ɛ	e ɛ ɛ̃	NA	vowel	spa	0	-	+	-	-	-	+	+	0	+	-	-	-	-	-	0	0	-	0	0	0	+	-	-	+	-	-	-	-	+	-	-	-	0	-	-	0
35	sund1252	sun	Sundanese	NA	0268	ɨ	ɨ ɨ̃	NA	vowel	spa	0	-	+	-	-	-	+	+	0	+	-	-	-	-	-	0	0	-	0	0	0	+	+	-	-	-	+	-	-	+	-	-	-	0	-	-	0
36	java1254	jav	Javanese	NA	0062+0324+0325	b̤̥	b̤̥	NA	consonant	spa	0	-	-	-	-	+	-	-	-	-	-	-	-	-	+	-	-	-	0	0	0	-	0	0	0	0	0	0	0	-	-	+	-	-	-	-	-
36	java1254	jav	Javanese	NA	0064+0324+0325	d̤̥	d̤̥	NA	consonant	spa	0	-	-	-	-	+	-	-	-	-	-	-	-	-	-	0	0	+	+	-	-	-	0	0	0	0	0	0	0	-	-	+	-	-	-	-	-
36	java1254	jav	Javanese	NA	0064+032A+0324+0325	d̪̤̥	d̪̤̥	NA	consonant	spa	0	-	-	-	-	+	-	-	-	-	-	-	-	-	-	0	0	+	+	+	-	-	0	0	0	0	0	0	0	-	-	+	-	-	-	-	-
36	java1254	jav	Javanese	NA	0068	h	h	NA	consonant	spa	0	-	-	-	-	-	-	+	+	-	-	-	-	-	-	0	0	-	0	0	0	-	0	0	0	0	0	0	0	-	-	+	-	-	-	-	-
36	java1254	jav	Javanese	NA	006A	j	j	NA	consonant	spa	0	-	-	-	-	-	+	+	0	+	-	-	-	-	-	0	0	-	0	0	0	+	+	-	+	-	+	0	0	+	-	-	-	-	-	-	-
36	java1254	jav	Javanese	NA	006B	k	k	NA	consonant	spa	0	-	-	-	-	+	-	-	-	-	-	-	-	-	-	0	0	-	0	0	0	+	+	-	-	-	0	0	0	-	-	-	-	-	-	-	-
36	java1254	jav	Javanese	NA	006C	l	l	NA	consonant	spa	0	-	-	-	-	+	+	+	0	+	-	-	-	+	-	0	0	+	+	-	-	-	0	0	0	0	0	0	0	+	-	-	-	-	-	-	-
36	java1254	jav	Javanese	NA	006C+0324	l̤	l̤	NA	consonant	spa	0	-	-	-	-	+	+	+	0	+	-	-	-	+	-	0	0	+	+	-	-	-	0	0	0	0	0	0	0	+	-	+	-	-	-	-	-
36	java1254	jav	Javanese	NA	006D	m	m	NA	consonant	spa	0	-	-	-	-	+	+	-	0	-	-	-	+	-	+	-	-	-	0	0	0	-	0	0	0	0	0	0	0	+	-	-	-	-	-	-	-
36	java1254	jav	Javanese	NA	006E	n	n	NA	consonant	spa	0	-	-	-	-	+	+	-	0	-	-	-	+	-	-	0	0	+	+	-	-	-	0	0	0	0	0	0	0	+	-	-	-	-	-	-	-
36	java1254	jav	Javanese	NA	0070	p	p	NA	consonant	spa	0	-	-	-	-	+	-	-	-	-	-	-	-	-	+	-	-	-	0	0	0	-	0	0	0	0	0	0	0	-	-	-	-	-	-	-	-
36	java1254	jav	Javanese	NA	0072	r	r	NA	consonant	spa	0	-	-	-	-	+	+	+	0	+	-	+	-	-	-	0	0	+	+	-	-	-	0	0	0	0	0	0	0	+	-	-	-	-	-	-	-
36	java1254	jav	Javanese	NA	0073	s	s	NA	consonant	spa	0	-	-	-	-	+	-	+	+	-	-	-	-	-	-	0	0	+	+	-	+	-	0	0	0	0	0	0	0	-	-	-	-	-	-	-	-
36	java1254	jav	Javanese	NA	0074	t	t	NA	consonant	spa	0	-	-	-	-	+	-	-	-	-	-	-	-	-	-	0	0	+	+	-	-	-	0	0	0	0	0	0	0	-	-	-	-	-	-	-	-
36	java1254	jav	Javanese	NA	0074+0073	ts	ts	NA	consonant	spa	0	-	-	-	-	+	-	-	+	-	-	-	-	-	-	0	0	+	+	-	+	-	0	0	0	0	0	0	0	-	-	-	-	-	-	-	-
36	java1254	jav	Javanese	NA	0074+007A+0324+0325	tz̤̥	tz̤̥	NA	consonant	spa	0	-	-	-	-	+	-	-,+	-,+	-	-	-	-	-	-	0	0	+	+	-	-,+	-	0	0	0	0	0	0	0	-	-	-,+	-	-	-	-	-
36	java1254	jav	Javanese	NA	0074+032A	t̪	t̪	NA	consonant	spa	0	-	-	-	-	+	-	-	-	-	-	-	-	-	-	0	0	+	+	+	-	-	0	0	0	0	0	0	0	-	-	-	-	-	-	-	-
36	java1254	jav	Javanese	NA	0077	w	w v	NA	consonant	spa	0	-	-	-	-	-	+	+	0	+	-	-	-	-	+	+	-	-	0	0	0	+	+	-	-	+	+	0	0	+	-	-	-	-	-	-	-
36	java1254	jav	Javanese	NA	014B	ŋ	ŋ	NA	consonant	spa	0	-	-	-	-	+	+	-	0	-	-	-	+	-	-	0	0	-	0	0	0	+	+	-	-	-	0	0	0	+	-	-	-	-	-	-	-
36	java1254	jav	Javanese	NA	0261+0324+0325	ɡ̤̥	ɡ̤̥	NA	consonant	spa	0	-	-	-	-	+	-	-	-	-	-	-	-	-	-	0	0	-	0	0	0	+	+	-	-	-	0	0	0	-	-	+	-	-	-	-	-
36	java1254	jav	Javanese	NA	0272	ɲ	ɲ	NA	consonant	spa	0	-	-	-	-	+	+	-	0	-	-	-	+	-	-	0	0	+	-	+	-	+	+	-	+	-	0	0	0	+	-	-	-	-	-	-	-
36	java1254	jav	Javanese	NA	0294	ʔ	ʔ	NA	consonant	spa	0	-	-	-	-	+	-	-	-	-	-	-	-	-	-	0	0	-	0	0	0	-	0	0	0	0	0	0	0	-	-	-	+	-	-	-	-
36	java1254	jav	Javanese	NA	0061	a	a	NA	vowel	spa	0	-	+	-	-	-	+	+	0	+	-	-	-	-	-	0	0	-	0	0	0	+	-	+	-	-	0	-	-	+	-	-	-	0	-	-	0
36	java1254	jav	Javanese	NA	0065	e	e ɪ	NA	vowel	spa	0	-	+	-	-	-	+	+	0	+	-	-	-	-	-	0	0	-	0	0	0	+	-	-	+	-	+	-	-	+	-	-	-	0	-	-	0
36	java1254	jav	Javanese	NA	0069	i	i	NA	vowel	spa	0	-	+	-	-	-	+	+	0	+	-	-	-	-	-	0	0	-	0	0	0	+	+	-	+	-	+	-	-	+	-	-	-	0	-	-	0
36	java1254	jav	Javanese	NA	006F	o	ʊ o	NA	vowel	spa	0	-	+	-	-	-	+	+	0	+	-	-	-	-	+	+	-	-	0	0	0	+	-	-	-	+	+	-	-	+	-	-	-	0	-	-	0
36	java1254	jav	Javanese	NA	0075	u	u	NA	vowel	spa	0	-	+	-	-	-	+	+	0	+	-	-	-	-	+	+	-	-	0	0	0	+	+	-	-	+	+	-	-	+	-	-	-	0	-	-	0
36	java1254	jav	Javanese	NA	0254	ɔ	ɔ	NA	vowel	spa	0	-	+	-	-	-	+	+	0	+	-	-	-	-	+	+	-	-	0	0	0	+	-	-	-	+	-	-	-	+	-	-	-	0	-	-	0
36	java1254	jav	Javanese	NA	0259	ə	ə	NA	vowel	spa	0	-	+	-	-	-	+	+	0	+	-	-	-	-	-	0	0	-	0	0	0	+	-	-	-	-	-	-	-	+	-	-	-	0	-	-	0
36	java1254	jav	Javanese	NA	025B	ɛ	ɛ	NA	vowel	spa	0	-	+	-	-	-	+	+	0	+	-	-	-	-	-	0	0	-	0	0	0	+	-	-	+	-	-	-	-	+	-	-	-	0	-	-	0
37	taga1270	tgl	Tagalog	NA	0062	b	b β bⁿ b̚	NA	consonant	spa	0	-	-	-	-	+	-	-	-	-	-	-	-	-	+	-	-	-	0	0	0	-	0	0	0	0	0	0	0	+	-	-	-	-	-	-	-
37	taga1270	tgl	Tagalog	NA	0064	d	d̚ dⁿ d	NA	consonant	spa	0	-	-	-	-	+	-	-	-	-	-	-	-	-	-	0	0	+	+	-	-	-	0	0	0	0	0	0	0	+	-	-	-	-	-	-	-
37	taga1270	tgl	Tagalog	NA	0066	f	f	NA	consonant	spa	0	-	-	-	-	+	-	+	+	-	-	-	-	-	+	-	+	-	0	0	0	-	0	0	0	0	0	0	0	-	-	-	-	-	-	-	-
37	taga1270	tgl	Tagalog	NA	0068	h	h	NA	consonant	spa	0	-	-	-	-	-	-	+	+	-	-	-	-	-	-	0	0	-	0	0	0	-	0	0	0	0	0	0	0	-	-	+	-	-	-	-	-
37	taga1270	tgl	Tagalog	NA	006A	j	j	NA	consonant	spa	0	-	-	-	-	-	+	+	0	+	-	-	-	-	-	0	0	-	0	0	0	+	+	-	+	-	+	0	0	+	-	-	-	-	-	-	-
37	taga1270	tgl	Tagalog	NA	006B	k	kⁿ k k̚ x	NA	consonant	spa	0	-	-	-	-	+	-	-	-	-	-	-	-	-	-	0	0	-	0	0	0	+	+	-	-	-	0	0	0	-	-	-	-	-	-	-	-
37	taga1270	tgl	Tagalog	NA	006C	l	l l̪	NA	consonant	spa	0	-	-	-	-	+	+	+	0	+	-	-	-	+	-	0	0	+	+	-	-	-	0	0	0	0	0	0	0	+	-	-	-	-	-	-	-
37	taga1270	tgl	Tagalog	NA	006D	m	m	NA	consonant	spa	0	-	-	-	-	+	+	-	0	-	-	-	+	-	+	-	-	-	0	0	0	-	0	0	0	0	0	0	0	+	-	-	-	-	-	-	-
37	taga1270	tgl	Tagalog	NA	006E	n	n	NA	consonant	spa	0	-	-	-	-	+	+	-	0	-	-	-	+	-	-	0	0	+	+	-	-	-	0	0	0	0	0	0	0	+	-	-	-	-	-	-	-
37	taga1270	tgl	Tagalog	NA	0070	p	p p̚ pⁿ	NA	consonant	spa	0	-	-	-	-	+	-	-	-	-	-	-	-	-	+	-	-	-	0	0	0	-	0	0	0	0	0	0	0	-	-	-	-	-	-	-	-
37	taga1270	tgl	Tagalog	NA	0073	s	s sʲ	NA	consonant	spa	0	-	-	-	-	+	-	+	+	-	-	-	-	-	-	0	0	+	+	-	+	-	0	0	0	0	0	0	0	-	-	-	-	-	-	-	-
37	taga1270	tgl	Tagalog	NA	0074	t	t t̚ tⁿ	NA	consonant	spa	0	-	-	-	-	+	-	-	-	-	-	-	-	-	-	0	0	+	+	-	-	-	0	0	0	0	0	0	0	-	-	-	-	-	-	-	-
37	taga1270	tgl	Tagalog	NA	0074+0320+0283	t̠ʃ	t̠ʃ	NA	consonant	spa	0	-	-	-	-	+	-	-	+	-	-	-	-	-	-	0	0	+	-	+	+	-	0	0	0	0	0	0	0	-	-	-	-	-	-	-	-
37	taga1270	tgl	Tagalog	NA	0077	w	w	NA	consonant	spa	0	-	-	-	-	-	+	+	0	+	-	-	-	-	+	+	-	-	0	0	0	+	+	-	-	+	+	0	0	+	-	-	-	-	-	-	-
37	taga1270	tgl	Tagalog	NA	014B	ŋ	ŋ	NA	consonant	spa	0	-	-	-	-	+	+	-	0	-	-	-	+	-	-	0	0	-	0	0	0	+	+	-	-	-	0	0	0	+	-	-	-	-	-	-	-
37	taga1270	tgl	Tagalog	NA	0261	ɡ	ɡ̚ ɡⁿ ɡ	NA	consonant	spa	0	-	-	-	-	+	-	-	-	-	-	-	-	-	-	0	0	-	0	0	0	+	+	-	-	-	0	0	0	+	-	-	-	-	-	-	-
37	taga1270	tgl	Tagalog	NA	027E	ɾ	r ɾ	NA	consonant	spa	0	-	-	-	-	+	+	+	0	+	+	-	-	-	-	0	0	+	+	-	-	-	0	0	0	0	0	0	0	+	-	-	-	-	-	-	-
37	taga1270	tgl	Tagalog	NA	0294	ʔ	ʔ	NA	consonant	spa	0	-	-	-	-	+	-	-	-	-	-	-	-	-	-	0	0	-	0	0	0	-	0	0	0	0	0	0	0	-	-	-	+	-	-	-	-
37	taga1270	tgl	Tagalog	NA	0061+02D0	aː	aː	NA	vowel	spa	0	-	+	-	+	-	+	+	0	+	-	-	-	-	-	0	0	-	0	0	0	+	-	+	-	-	0	-	-	+	-	-	-	0	-	-	0
37	taga1270	tgl	Tagalog	NA	0065	e	e ẽ e ɛ	NA	vowel	spa	0	-	+	-	-	-	+	+	0	+	-	-	-	-	-	0	0	-	0	0	0	+	-	-	+	-	+	-	-	+	-	-	-	0	-	-	0
37	taga1270	tgl	Tagalog	NA	0065+02D0	eː	eː	NA	vowel	spa	0	-	+	-	+	-	+	+	0	+	-	-	-	-	-	0	0	-	0	0	0	+	-	-	+	-	+	-	-	+	-	-	-	0	-	-	0
37	taga1270	tgl	Tagalog	NA	0069+02D0	iː	iː	NA	vowel	spa	0	-	+	-	+	-	+	+	0	+	-	-	-	-	-	0	0	-	0	0	0	+	+	-	+	-	+	-	-	+	-	-	-	0	-	-	0
37	taga1270	tgl	Tagalog	NA	006F	o	o ɔ o õ	NA	vowel	spa	0	-	+	-	-	-	+	+	0	+	-	-	-	-	+	+	-	-	0	0	0	+	-	-	-	+	+	-	-	+	-	-	-	0	-	-	0
37	taga1270	tgl	Tagalog	NA	006F+02D0	oː	oː	NA	vowel	spa	0	-	+	-	+	-	+	+	0	+	-	-	-	-	+	+	-	-	0	0	0	+	-	-	-	+	+	-	-	+	-	-	-	0	-	-	0
37	taga1270	tgl	Tagalog	NA	0075+02D0	uː	uː	NA	vowel	spa	0	-	+	-	+	-	+	+	0	+	-	-	-	-	+	+	-	-	0	0	0	+	+	-	-	+	+	-	-	+	-	-	-	0	-	-	0
37	taga1270	tgl	Tagalog	NA	0259	ə	ə a ə̃	NA	vowel	spa	0	-	+	-	-	-	+	+	0	+	-	-	-	-	-	0	0	-	0	0	0	+	-	-	-	-	-	-	-	+	-	-	-	0	-	-	0
37	taga1270	tgl	Tagalog	NA	026A	ɪ	ɪ ɪ̃ ɪ i	NA	vowel	spa	0	-	+	-	-	-	+	+	0	+	-	-	-	-	-	0	0	-	0	0	0	+	+	-	+	-	-	-	-	+	-	-	-	0	-	-	0
37	taga1270	tgl	Tagalog	NA	028A	ʊ	ʊ ʊ ɔ ʊ̃	NA	vowel	spa	0	-	+	-	-	-	+	+	0	+	-	-	-	-	+	+	-	-	0	0	0	+	+	-	-	+	-	-	-	+	-	-	-	0	-	-	0
38	cham1312	cha	Chamorro	NA	0062	b	b	NA	consonant	spa	0	-	-	-	-	+	-	-	-	-	-	-	-	-	+	-	-	-	0	0	0	-	0	0	0	0	0	0	0	+	-	-	-	-	-	-	-
38	cham1312	cha	Chamorro	NA	0062+02D0	bː	bː	NA	consonant	spa	0	-	-	-	+	+	-	-	-	-	-	-	-	-	+	-	-	-	0	0	0	-	0	0	0	0	0	0	0	+	-	-	-	-	-	-	-
38	cham1312	cha	Chamorro	NA	0064	d	d	NA	consonant	spa	0	-	-	-	-	+	-	-	-	-	-	-	-	-	-	0	0	+	+	-	-	-	0	0	0	0	0	0	0	+	-	-	-	-	-	-	-
38	cham1312	cha	Chamorro	NA	0064+007A	dz	dz	NA	consonant	spa	0	-	-	-	-	+	-	-	+	-	-	-	-	-	-	0	0	+	+	-	+	-	0	0	0	0	0	0	0	+	-	-	-	-	-	-	-
38	cham1312	cha	Chamorro	NA	0064+02D0	dː	dː	NA	consonant	spa	0	-	-	-	+	+	-	-	-	-	-	-	-	-	-	0	0	+	+	-	-	-	0	0	0	0	0	0	0	+	-	-	-	-	-	-	-
38	cham1312	cha	Chamorro	NA	0066	f	f	NA	consonant	spa	0	-	-	-	-	+	-	+	+	-	-	-	-	-	+	-	+	-	0	0	0	-	0	0	0	0	0	0	0	-	-	-	-	-	-	-	-
38	cham1312	cha	Chamorro	NA	0068	h	h	NA	consonant	spa	0	-	-	-	-	-	-	+	+	-	-	-	-	-	-	0	0	-	0	0	0	-	0	0	0	0	0	0	0	-	-	+	-	-	-	-	-
38	cham1312	cha	Chamorro	NA	006A	j	j	NA	consonant	spa	0	-	-	-	-	-	+	+	0	+	-	-	-	-	-	0	0	-	0	0	0	+	+	-	+	-	+	0	0	+	-	-	-	-	-	-	-
38	cham1312	cha	Chamorro	NA	006B	k	k	NA	consonant	spa	0	-	-	-	-	+	-	-	-	-	-	-	-	-	-	0	0	-	0	0	0	+	+	-	-	-	0	0	0	-	-	-	-	-	-	-	-
38	cham1312	cha	Chamorro	NA	006B+02D0	kː	kː	NA	consonant	spa	0	-	-	-	+	+	-	-	-	-	-	-	-	-	-	0	0	-	0	0	0	+	+	-	-	-	0	0	0	-	-	-	-	-	-	-	-
38	cham1312	cha	Chamorro	NA	006C	l	l	NA	consonant	spa	0	-	-	-	-	+	+	+	0	+	-	-	-	+	-	0	0	+	+	-	-	-	0	0	0	0	0	0	0	+	-	-	-	-	-	-	-
38	cham1312	cha	Chamorro	NA	006C+02D0	lː	lː	NA	consonant	spa	0	-	-	-	+	+	+	+	0	+	-	-	-	+	-	0	0	+	+	-	-	-	0	0	0	0	0	0	0	+	-	-	-	-	-	-	-
38	cham1312	cha	Chamorro	NA	006D	m	m	NA	consonant	spa	0	-	-	-	-	+	+	-	0	-	-	-	+	-	+	-	-	-	0	0	0	-	0	0	0	0	0	0	0	+	-	-	-	-	-	-	-
38	cham1312	cha	Chamorro	NA	006D+02D0	mː	mː	NA	consonant	spa	0	-	-	-	+	+	+	-	0	-	-	-	+	-	+	-	-	-	0	0	0	-	0	0	0	0	0	0	0	+	-	-	-	-	-	-	-
38	cham1312	cha	Chamorro	NA	006E	n	n	NA	consonant	spa	0	-	-	-	-	+	+	-	0	-	-	-	+	-	-	0	0	+	+	-	-	-	0	0	0	0	0	0	0	+	-	-	-	-	-	-	-
38	cham1312	cha	Chamorro	NA	006E+02D0	nː	nː	NA	consonant	spa	0	-	-	-	+	+	+	-	0	-	-	-	+	-	-	0	0	+	+	-	-	-	0	0	0	0	0	0	0	+	-	-	-	-	-	-	-
38	cham1312	cha	Chamorro	NA	0070+02B0	pʰ	pʰ	NA	consonant	spa	0	-	-	-	-	+	-	-	-	-	-	-	-	-	+	-	-	-	0	0	0	-	0	0	0	0	0	0	0	-	-	+	-	-	-	-	-
38	cham1312	cha	Chamorro	NA	0070+02D0	pː	pː	NA	consonant	spa	0	-	-	-	+	+	-	-	-	-	-	-	-	-	+	-	-	-	0	0	0	-	0	0	0	0	0	0	0	-	-	-	-	-	-	-	-
38	cham1312	cha	Chamorro	NA	0073	s	s ʃ	NA	consonant	spa	0	-	-	-	-	+	-	+	+	-	-	-	-	-	-	0	0	+	+	-	+	-	0	0	0	0	0	0	0	-	-	-	-	-	-	-	-
38	cham1312	cha	Chamorro	NA	0073+02D0	sː	sː	NA	consonant	spa	0	-	-	-	+	+	-	+	+	-	-	-	-	-	-	0	0	+	+	-	+	-	0	0	0	0	0	0	0	-	-	-	-	-	-	-	-
38	cham1312	cha	Chamorro	NA	0074	t	t	NA	consonant	spa	0	-	-	-	-	+	-	-	-	-	-	-	-	-	-	0	0	+	+	-	-	-	0	0	0	0	0	0	0	-	-	-	-	-	-	-	-
38	cham1312	cha	Chamorro	NA	0074+0073	ts	ts	NA	consonant	spa	0	-	-	-	-	+	-	-	+	-	-	-	-	-	-	0	0	+	+	-	+	-	0	0	0	0	0	0	0	-	-	-	-	-	-	-	-
38	cham1312	cha	Chamorro	NA	0074+02D0	tː	tː	NA	consonant	spa	0	-	-	-	+	+	-	-	-	-	-	-	-	-	-	0	0	+	+	-	-	-	0	0	0	0	0	0	0	-	-	-	-	-	-	-	-
38	cham1312	cha	Chamorro	NA	0077	w	w	NA	consonant	spa	0	-	-	-	-	-	+	+	0	+	-	-	-	-	+	+	-	-	0	0	0	+	+	-	-	+	+	0	0	+	-	-	-	-	-	-	-
38	cham1312	cha	Chamorro	NA	014B	ŋ	ŋ	NA	consonant	spa	0	-	-	-	-	+	+	-	0	-	-	-	+	-	-	0	0	-	0	0	0	+	+	-	-	-	0	0	0	+	-	-	-	-	-	-	-
38	cham1312	cha	Chamorro	NA	0261	ɡ	ɡ	NA	consonant	spa	0	-	-	-	-	+	-	-	-	-	-	-	-	-	-	0	0	-	0	0	0	+	+	-	-	-	0	0	0	+	-	-	-	-	-	-	-
38	cham1312	cha	Chamorro	NA	0261+02D0	ɡː	ɡː	NA	consonant	spa	0	-	-	-	+	+	-	-	-	-	-	-	-	-	-	0	0	-	0	0	0	+	+	-	-	-	0	0	0	+	-	-	-	-	-	-	-
38	cham1312	cha	Chamorro	NA	0272	ɲ	ɲ	NA	consonant	spa	0	-	-	-	-	+	+	-	0	-	-	-	+	-	-	0	0	+	-	+	-	+	+	-	+	-	0	0	0	+	-	-	-	-	-	-	-
38	cham1312	cha	Chamorro	NA	027B	ɻ	ɾ ɻ	NA	consonant	spa	0	-	-	-	-	+	+	+	0	+	-	-	-	-	-	0	0	+	-	-	-	-	0	0	0	0	0	0	0	+	-	-	-	-	-	-	-
38	cham1312	cha	Chamorro	NA	0294	ʔ	ʔ	NA	consonant	spa	0	-	-	-	-	+	-	-	-	-	-	-	-	-	-	0	0	-	0	0	0	-	0	0	0	0	0	0	0	-	-	-	+	-	-	-	-
38	cham1312	cha	Chamorro	NA	0065	e	e e ɛ	NA	vowel	spa	0	-	+	-	-	-	+	+	0	+	-	-	-	-	-	0	0	-	0	0	0	+	-	-	+	-	+	-	-	+	-	-	-	0	-	-	0
38	cham1312	cha	Chamorro	NA	0069	i	ɪ i i	NA	vowel	spa	0	-	+	-	-	-	+	+	0	+	-	-	-	-	-	0	0	-	0	0	0	+	+	-	+	-	+	-	-	+	-	-	-	0	-	-	0
38	cham1312	cha	Chamorro	NA	006F	o	o o ɔ	NA	vowel	spa	0	-	+	-	-	-	+	+	0	+	-	-	-	-	+	+	-	-	0	0	0	+	-	-	-	+	+	-	-	+	-	-	-	0	-	-	0
38	cham1312	cha	Chamorro	NA	0075	u	u u ʊ	NA	vowel	spa	0	-	+	-	-	-	+	+	0	+	-	-	-	-	+	+	-	-	0	0	0	+	+	-	-	+	+	-	-	+	-	-	-	0	-	-	0
38	cham1312	cha	Chamorro	NA	00E6	æ	æ ə æ	NA	vowel	spa	0	-	+	-	-	-	+	+	0	+	-	-	-	-	-	0	0	-	0	0	0	+	-	+	+	-	0	-	-	+	-	-	-	0	-	-	0
38	cham1312	cha	Chamorro	NA	0252	ɒ	ɒ ɒ	NA	vowel	spa	0	-	+	-	-	-	+	+	0	+	-	-	-	-	+	+	-	-	0	0	0	+	-	+	-	+	0	-	-	+	-	-	-	0	-	-	0
39	iaai1238	iai	Iai	NA	0062	b	b	NA	consonant	spa	0	-	-	-	-	+	-	-	-	-	-	-	-	-	+	-	-	-	0	0	0	-	0	0	0	0	0	0	0	+	-	-	-	-	-	-	-
39	iaai1238	iai	Iai	NA	0062+02B7	bʷ	bʷ	NA	consonant	spa	0	-	-	-	-	+	-	-	-	-	-	-	-	-	+	+	-	-	0	0	0	-	0	0	0	0	0	0	0	+	-	-	-	-	-	-	-
39	iaai1238	iai	Iai	NA	0064	d	d	NA	consonant	spa	0	-	-	-	-	+	-	-	-	-	-	-	-	-	-	0	0	+	+	-	-	-	0	0	0	0	0	0	0	+	-	-	-	-	-	-	-
39	iaai1238	iai	Iai	NA	0064+0320+0292	d̠ʒ	d̠ʒ	NA	consonant	spa	0	-	-	-	-	+	-	-	+	-	-	-	-	-	-	0	0	+	-	+	+	-	0	0	0	0	0	0	0	+	-	-	-	-	-	-	-
39	iaai1238	iai	Iai	NA	0066	f	f	NA	consonant	spa	0	-	-	-	-	+	-	+	+	-	-	-	-	-	+	-	+	-	0	0	0	-	0	0	0	0	0	0	0	-	-	-	-	-	-	-	-
39	iaai1238	iai	Iai	NA	0068	h	h	NA	consonant	spa	0	-	-	-	-	-	-	+	+	-	-	-	-	-	-	0	0	-	0	0	0	-	0	0	0	0	0	0	0	-	-	+	-	-	-	-	-
39	iaai1238	iai	Iai	NA	006B	k	k	NA	consonant	spa	0	-	-	-	-	+	-	-	-	-	-	-	-	-	-	0	0	-	0	0	0	+	+	-	-	-	0	0	0	-	-	-	-	-	-	-	-
39	iaai1238	iai	Iai	NA	006C	l	l	NA	consonant	spa	0	-	-	-	-	+	+	+	0	+	-	-	-	+	-	0	0	+	+	-	-	-	0	0	0	0	0	0	0	+	-	-	-	-	-	-	-
39	iaai1238	iai	Iai	NA	006C+0325	l̥	l̥	NA	consonant	spa	0	-	-	-	-	+	+	+	0	+	-	-	-	+	-	0	0	+	+	-	-	-	0	0	0	0	0	0	0	-	-	-	-	-	-	-	-
39	iaai1238	iai	Iai	NA	006D	m	m	NA	consonant	spa	0	-	-	-	-	+	+	-	0	-	-	-	+	-	+	-	-	-	0	0	0	-	0	0	0	0	0	0	0	+	-	-	-	-	-	-	-
39	iaai1238	iai	Iai	NA	006D+02B7	mʷ	mʷ	NA	consonant	spa	0	-	-	-	-	+	+	-	0	-	-	-	+	-	+	+	-	-	0	0	0	-	0	0	0	0	0	0	0	+	-	-	-	-	-	-	-
39	iaai1238	iai	Iai	NA	006D+0325	m̥	m̥	NA	consonant	spa	0	-	-	-	-	+	+	-	0	-	-	-	+	-	+	-	-	-	0	0	0	-	0	0	0	0	0	0	0	-	-	-	-	-	-	-	-
39	iaai1238	iai	Iai	NA	006D+0325+02B7	m̥ʷ	m̥ʷ	NA	consonant	spa	0	-	-	-	-	+	+	-	0	-	-	-	+	-	+	+	-	-	0	0	0	-	0	0	0	0	0	0	0	-	-	-	-	-	-	-	-
39	iaai1238	iai	Iai	NA	006E	n	n	NA	consonant	spa	0	-	-	-	-	+	+	-	0	-	-	-	+	-	-	0	0	+	+	-	-	-	0	0	0	0	0	0	0	+	-	-	-	-	-	-	-
39	iaai1238	iai	Iai	NA	006E+0325	n̥	n̥	NA	consonant	spa	0	-	-	-	-	+	+	-	0	-	-	-	+	-	-	0	0	+	+	-	-	-	0	0	0	0	0	0	0	-	-	-	-	-	-	-	-
39	iaai1238	iai	Iai	NA	0070	p	p	NA	consonant	spa	0	-	-	-	-	+	-	-	-	-	-	-	-	-	+	-	-	-	0	0	0	-	0	0	0	0	0	0	0	-	-	-	-	-	-	-	-
39	iaai1238	iai	Iai	NA	0073	s	s	NA	consonant	spa	0	-	-	-	-	+	-	+	+	-	-	-	-	-	-	0	0	+	+	-	+	-	0	0	0	0	0	0	0	-	-	-	-	-	-	-	-
39	iaai1238	iai	Iai	NA	0074	t	t	NA	consonant	spa	0	-	-	-	-	+	-	-	-	-	-	-	-	-	-	0	0	+	+	-	-	-	0	0	0	0	0	0	0	-	-	-	-	-	-	-	-
39	iaai1238	iai	Iai	NA	0074+0320+0283	t̠ʃ	t̠ʃ	NA	consonant	spa	0	-	-	-	-	+	-	-	+	-	-	-	-	-	-	0	0	+	-	+	+	-	0	0	0	0	0	0	0	-	-	-	-	-	-	-	-
39	iaai1238	iai	Iai	NA	0077	w	w	NA	consonant	spa	0	-	-	-	-	-	+	+	0	+	-	-	-	-	+	+	-	-	0	0	0	+	+	-	-	+	+	0	0	+	-	-	-	-	-	-	-
39	iaai1238	iai	Iai	NA	0078	x	x	NA	consonant	spa	0	-	-	-	-	+	-	+	+	-	-	-	-	-	-	0	0	-	0	0	0	+	+	-	-	-	0	0	0	-	-	-	-	-	-	-	-
39	iaai1238	iai	Iai	NA	00F0	ð	ð	NA	consonant	spa	0	-	-	-	-	+	-	+	+	-	-	-	-	-	-	0	0	+	+	+	-	-	0	0	0	0	0	0	0	+	-	-	-	-	-	-	-
39	iaai1238	iai	Iai	NA	014B	ŋ	ŋ	NA	consonant	spa	0	-	-	-	-	+	+	-	0	-	-	-	+	-	-	0	0	-	0	0	0	+	+	-	-	-	0	0	0	+	-	-	-	-	-	-	-
39	iaai1238	iai	Iai	NA	014B+0325	ŋ̥	ŋ̥	NA	consonant	spa	0	-	-	-	-	+	+	-	0	-	-	-	+	-	-	0	0	-	0	0	0	+	+	-	-	-	0	0	0	-	-	-	-	-	-	-	-
39	iaai1238	iai	Iai	NA	0256	ɖ	ɖ	NA	consonant	spa	0	-	-	-	-	+	-	-	-	-	-	-	-	-	-	0	0	+	-	-	-	-	0	0	0	0	0	0	0	+	-	-	-	-	-	-	-
39	iaai1238	iai	Iai	NA	0261	ɡ	ɡ	NA	consonant	spa	0	-	-	-	-	+	-	-	-	-	-	-	-	-	-	0	0	-	0	0	0	+	+	-	-	-	0	0	0	+	-	-	-	-	-	-	-
39	iaai1238	iai	Iai	NA	0272	ɲ	ɲ	NA	consonant	spa	0	-	-	-	-	+	+	-	0	-	-	-	+	-	-	0	0	+	-	+	-	+	+	-	+	-	0	0	0	+	-	-	-	-	-	-	-
39	iaai1238	iai	Iai	NA	0272+0325	ɲ̥	ɲ̥	NA	consonant	spa	0	-	-	-	-	+	+	-	0	-	-	-	+	-	-	0	0	+	-	+	-	+	+	-	+	-	0	0	0	-	-	-	-	-	-	-	-
39	iaai1238	iai	Iai	NA	0278	ɸ	ɸ	NA	consonant	spa	0	-	-	-	-	+	-	+	+	-	-	-	-	-	+	-	-	-	0	0	0	-	0	0	0	0	0	0	0	-	-	-	-	-	-	-	-
39	iaai1238	iai	Iai	NA	0279	ɹ	ɹ	NA	consonant	spa	0	-	-	-	-	-	+	+	0	+	-	-	-	-	-	0	0	+	-	+	-	-	0	0	0	0	0	0	0	+	-	-	-	-	-	-	-
39	iaai1238	iai	Iai	NA	0288	ʈ	ʈ	NA	consonant	spa	0	-	-	-	-	+	-	-	-	-	-	-	-	-	-	0	0	+	-	-	-	-	0	0	0	0	0	0	0	-	-	-	-	-	-	-	-
39	iaai1238	iai	Iai	NA	028D	ʍ	ʍ	NA	consonant	spa	0	-	-	-	-	-	-	+	+	-	-	-	-	-	+	+	-	-	0	0	0	+	+	-	-	+	+	0	0	-	-	+	-	-	-	-	-
39	iaai1238	iai	Iai	NA	03B8	θ	θ	NA	consonant	spa	0	-	-	-	-	+	-	+	+	-	-	-	-	-	-	0	0	+	+	+	-	-	0	0	0	0	0	0	0	-	-	-	-	-	-	-	-
39	iaai1238	iai	Iai	NA	0061	a	a	NA	vowel	spa	0	-	+	-	-	-	+	+	0	+	-	-	-	-	-	0	0	-	0	0	0	+	-	+	-	-	0	-	-	+	-	-	-	0	-	-	0
39	iaai1238	iai	Iai	NA	0061+02D0	aː	aː	NA	vowel	spa	0	-	+	-	+	-	+	+	0	+	-	-	-	-	-	0	0	-	0	0	0	+	-	+	-	-	0	-	-	+	-	-	-	0	-	-	0
39	iaai1238	iai	Iai	NA	0065	e	e	NA	vowel	spa	0	-	+	-	-	-	+	+	0	+	-	-	-	-	-	0	0	-	0	0	0	+	-	-	+	-	+	-	-	+	-	-	-	0	-	-	0
39	iaai1238	iai	Iai	NA	0065+02D0	eː	eː	NA	vowel	spa	0	-	+	-	+	-	+	+	0	+	-	-	-	-	-	0	0	-	0	0	0	+	-	-	+	-	+	-	-	+	-	-	-	0	-	-	0
39	iaai1238	iai	Iai	NA	0069	i	j ɯ i	NA	vowel	spa	0	-	+	-	-	-	+	+	0	+	-	-	-	-	-	0	0	-	0	0	0	+	+	-	+	-	+	-	-	+	-	-	-	0	-	-	0
39	iaai1238	iai	Iai	NA	0069+02D0	iː	iː	NA	vowel	spa	0	-	+	-	+	-	+	+	0	+	-	-	-	-	-	0	0	-	0	0	0	+	+	-	+	-	+	-	-	+	-	-	-	0	-	-	0
39	iaai1238	iai	Iai	NA	006F	o	o	NA	vowel	spa	0	-	+	-	-	-	+	+	0	+	-	-	-	-	+	+	-	-	0	0	0	+	-	-	-	+	+	-	-	+	-	-	-	0	-	-	0
39	iaai1238	iai	Iai	NA	006F+02D0	oː	oː	NA	vowel	spa	0	-	+	-	+	-	+	+	0	+	-	-	-	-	+	+	-	-	0	0	0	+	-	-	-	+	+	-	-	+	-	-	-	0	-	-	0
39	iaai1238	iai	Iai	NA	0075	u	u	NA	vowel	spa	0	-	+	-	-	-	+	+	0	+	-	-	-	-	+	+	-	-	0	0	0	+	+	-	-	+	+	-	-	+	-	-	-	0	-	-	0
39	iaai1238	iai	Iai	NA	0075+02D0	uː	uː	NA	vowel	spa	0	-	+	-	+	-	+	+	0	+	-	-	-	-	+	+	-	-	0	0	0	+	+	-	-	+	+	-	-	+	-	-	-	0	-	-	0
39	iaai1238	iai	Iai	NA	0079	y	y	NA	vowel	spa	0	-	+	-	-	-	+	+	0	+	-	-	-	-	+	+	-	-	0	0	0	+	+	-	+	-	+	-	-	+	-	-	-	0	-	-	0
39	iaai1238	iai	Iai	NA	00E6	æ	æ	NA	vowel	spa	0	-	+	-	-	-	+	+	0	+	-	-	-	-	-	0	0	-	0	0	0	+	-	+	+	-	0	-	-	+	-	-	-	0	-	-	0
39	iaai1238	iai	Iai	NA	00E6+02D0	æː	æː	NA	vowel	spa	0	-	+	-	+	-	+	+	0	+	-	-	-	-	-	0	0	-	0	0	0	+	-	+	+	-	0	-	-	+	-	-	-	0	-	-	0
39	iaai1238	iai	Iai	NA	00F8	ø	ø	NA	vowel	spa	0	-	+	-	-	-	+	+	0	+	-	-	-	-	+	+	-	-	0	0	0	+	-	-	+	-	+	-	-	+	-	-	-	0	-	-	0
39	iaai1238	iai	Iai	NA	0153	œ	œ	NA	vowel	spa	0	-	+	-	-	-	+	+	0	+	-	-	-	-	+	+	-	-	0	0	0	+	-	-	+	-	-	-	-	+	-	-	-	0	-	-	0
39	iaai1238	iai	Iai	NA	0254	ɔ	ɔ̃ ɔ	NA	vowel	spa	0	-	+	-	-	-	+	+	0	+	-	-	-	-	+	+	-	-	0	0	0	+	-	-	-	+	-	-	-	+	-	-	-	0	-	-	0
39	iaai1238	iai	Iai	NA	0254+02D0	ɔː	ɔː	NA	vowel	spa	0	-	+	-	+	-	+	+	0	+	-	-	-	-	+	+	-	-	0	0	0	+	-	-	-	+	-	-	-	+	-	-	-	0	-	-	0
39	iaai1238	iai	Iai	NA	025B	ɛ	ɛ	NA	vowel	spa	0	-	+	-	-	-	+	+	0	+	-	-	-	-	-	0	0	-	0	0	0	+	-	-	+	-	-	-	-	+	-	-	-	0	-	-	0
39	iaai1238	iai	Iai	NA	025B+02D0	ɛː	ɛː	NA	vowel	spa	0	-	+	-	+	-	+	+	0	+	-	-	-	-	-	0	0	-	0	0	0	+	-	-	+	-	-	-	-	+	-	-	-	0	-	-	0
40	kali1299	khl	Kaliai	NA	0068	h	h	NA	consonant	spa	0	-	-	-	-	-	-	+	+	-	-	-	-	-	-	0	0	-	0	0	0	-	0	0	0	0	0	0	0	-	-	+	-	-	-	-	-
40	kali1299	khl	Kaliai	NA	006B	k	kʰ k	NA	consonant	spa	0	-	-	-	-	+	-	-	-	-	-	-	-	-	-	0	0	-	0	0	0	+	+	-	-	-	0	0	0	-	-	-	-	-	-	-	-
40	kali1299	khl	Kaliai	NA	006C	l	l	NA	consonant	spa	0	-	-	-	-	+	+	+	0	+	-	-	-	+	-	0	0	+	+	-	-	-	0	0	0	0	0	0	0	+	-	-	-	-	-	-	-
40	kali1299	khl	Kaliai	NA	006D	m	m	NA	consonant	spa	0	-	-	-	-	+	+	-	0	-	-	-	+	-	+	-	-	-	0	0	0	-	0	0	0	0	0	0	0	+	-	-	-	-	-	-	-
40	kali1299	khl	Kaliai	NA	006D+0062	mb	mb	NA	consonant	spa	0	-	-	-	-	+	+,-	-	-	-	-	-	+,-	-	+	-	-	-	0	0	0	-	0	0	0	0	0	0	0	+	-	-	-	-	-	-	-
40	kali1299	khl	Kaliai	NA	006E	n	n	NA	consonant	spa	0	-	-	-	-	+	+	-	0	-	-	-	+	-	-	0	0	+	+	-	-	-	0	0	0	0	0	0	0	+	-	-	-	-	-	-	-
40	kali1299	khl	Kaliai	NA	006E+0064	nd	nd	NA	consonant	spa	0	-	-	-	-	+	+,-	-	-	-	-	-	+,-	-	-	0	0	+	+	-	-	-	0	0	0	0	0	0	0	+	-	-	-	-	-	-	-
40	kali1299	khl	Kaliai	NA	0070	p	p pʰ	NA	consonant	spa	0	-	-	-	-	+	-	-	-	-	-	-	-	-	+	-	-	-	0	0	0	-	0	0	0	0	0	0	0	-	-	-	-	-	-	-	-
40	kali1299	khl	Kaliai	NA	0072	r	r	NA	consonant	spa	0	-	-	-	-	+	+	+	0	+	-	+	-	-	-	0	0	+	+	-	-	-	0	0	0	0	0	0	0	+	-	-	-	-	-	-	-
40	kali1299	khl	Kaliai	NA	0073	s	ʃ s	NA	consonant	spa	0	-	-	-	-	+	-	+	+	-	-	-	-	-	-	0	0	+	+	-	+	-	0	0	0	0	0	0	0	-	-	-	-	-	-	-	-
40	kali1299	khl	Kaliai	NA	0074	t	t tʰ	NA	consonant	spa	0	-	-	-	-	+	-	-	-	-	-	-	-	-	-	0	0	+	+	-	-	-	0	0	0	0	0	0	0	-	-	-	-	-	-	-	-
40	kali1299	khl	Kaliai	NA	014B	ŋ	ŋ	NA	consonant	spa	0	-	-	-	-	+	+	-	0	-	-	-	+	-	-	0	0	-	0	0	0	+	+	-	-	-	0	0	0	+	-	-	-	-	-	-	-
40	kali1299	khl	Kaliai	NA	014B+0261	ŋɡ	ŋɡ	NA	consonant	spa	0	-	-	-	-	+	+,-	-	-	-	-	-	+,-	-	-	0	0	-	0	0	0	+	+	-	-	-	0	0	0	+	-	-	-	-	-	-	-
40	kali1299	khl	Kaliai	NA	0261+0263	ɡɣ	ɡɣ ɡ	NA	consonant	spa	0	-	-	-	-	+	-	-	+	-	-	-	-	-	-	0	0	-	0	0	0	+	+	-	-	-	0	0	0	+	-	-	-	-	-	-	-
40	kali1299	khl	Kaliai	NA	027E	ɾ	ɾ	NA	consonant	spa	0	-	-	-	-	+	+	+	0	+	+	-	-	-	-	0	0	+	+	-	-	-	0	0	0	0	0	0	0	+	-	-	-	-	-	-	-
40	kali1299	khl	Kaliai	NA	028D	ʍ	ʍ	NA	consonant	spa	0	-	-	-	-	-	-	+	+	-	-	-	-	-	+	+	-	-	0	0	0	+	+	-	-	+	+	0	0	-	-	+	-	-	-	-	-
40	kali1299	khl	Kaliai	NA	0294	ʔ	ʔ	NA	consonant	spa	0	-	-	-	-	+	-	-	-	-	-	-	-	-	-	0	0	-	0	0	0	-	0	0	0	0	0	0	0	-	-	-	+	-	-	-	-
40	kali1299	khl	Kaliai	NA	03B2	β	β	NA	consonant	spa	0	-	-	-	-	+	-	+	+	-	-	-	-	-	+	-	-	-	0	0	0	-	0	0	0	0	0	0	0	+	-	-	-	-	-	-	-
40	kali1299	khl	Kaliai	NA	0061	a	a	NA	vowel	spa	0	-	+	-	-	-	+	+	0	+	-	-	-	-	-	0	0	-	0	0	0	+	-	+	-	-	0	-	-	+	-	-	-	0	-	-	0
40	kali1299	khl	Kaliai	NA	0061+02D0	aː	aː	NA	vowel	spa	0	-	+	-	+	-	+	+	0	+	-	-	-	-	-	0	0	-	0	0	0	+	-	+	-	-	0	-	-	+	-	-	-	0	-	-	0
40	kali1299	khl	Kaliai	NA	0065+031E	e̞	ɛ e̞	NA	vowel	spa	0	-	+	-	-	-	+	+	0	+	-	-	-	-	-	0	0	-	0	0	0	+	-	-	+	-	0	-	-	+	-	-	-	0	-	-	0
40	kali1299	khl	Kaliai	NA	0065+031E+02D0	e̞ː	e̞ː	NA	vowel	spa	0	-	+	-	+	-	+	+	0	+	-	-	-	-	-	0	0	-	0	0	0	+	-	-	+	-	0	-	-	+	-	-	-	0	-	-	0
40	kali1299	khl	Kaliai	NA	0069	i	i ɪ	NA	vowel	spa	0	-	+	-	-	-	+	+	0	+	-	-	-	-	-	0	0	-	0	0	0	+	+	-	+	-	+	-	-	+	-	-	-	0	-	-	0
40	kali1299	khl	Kaliai	NA	0069+02D0	iː	iː	NA	vowel	spa	0	-	+	-	+	-	+	+	0	+	-	-	-	-	-	0	0	-	0	0	0	+	+	-	+	-	+	-	-	+	-	-	-	0	-	-	0
40	kali1299	khl	Kaliai	NA	006F+031E	o̞	ɔ o̞	NA	vowel	spa	0	-	+	-	-	-	+	+	0	+	-	-	-	-	+	+	-	-	0	0	0	+	-	-	-	+	0	-	-	+	-	-	-	0	-	-	0
40	kali1299	khl	Kaliai	NA	006F+031E+02D0	o̞ː	o̞ː	NA	vowel	spa	0	-	+	-	+	-	+	+	0	+	-	-	-	-	+	+	-	-	0	0	0	+	-	-	-	+	0	-	-	+	-	-	-	0	-	-	0
40	kali1299	khl	Kaliai	NA	0075	u	u ʊ	NA	vowel	spa	0	-	+	-	-	-	+	+	0	+	-	-	-	-	+	+	-	-	0	0	0	+	+	-	-	+	+	-	-	+	-	-	-	0	-	-	0
40	kali1299	khl	Kaliai	NA	0075+02D0	uː	uː	NA	vowel	spa	0	-	+	-	+	-	+	+	0	+	-	-	-	-	+	+	-	-	0	0	0	+	+	-	-	+	+	-	-	+	-	-	-	0	-	-	0
41	adze1240	adz	Adzera	NA	0062	b	b	NA	consonant	spa	0	-	-	-	-	+	-	-	-	-	-	-	-	-	+	-	-	-	0	0	0	-	0	0	0	0	0	0	0	+	-	-	-	-	-	-	-
41	adze1240	adz	Adzera	NA	0064	d	d	NA	consonant	spa	0	-	-	-	-	+	-	-	-	-	-	-	-	-	-	0	0	+	+	-	-	-	0	0	0	0	0	0	0	+	-	-	-	-	-	-	-
41	adze1240	adz	Adzera	NA	0064+007A	dz	dz	NA	consonant	spa	0	-	-	-	-	+	-	-	+	-	-	-	-	-	-	0	0	+	+	-	+	-	0	0	0	0	0	0	0	+	-	-	-	-	-	-	-
41	adze1240	adz	Adzera	NA	0066	f	f	NA	consonant	spa	0	-	-	-	-	+	-	+	+	-	-	-	-	-	+	-	+	-	0	0	0	-	0	0	0	0	0	0	0	-	-	-	-	-	-	-	-
41	adze1240	adz	Adzera	NA	0068	h	h	NA	consonant	spa	0	-	-	-	-	-	-	+	+	-	-	-	-	-	-	0	0	-	0	0	0	-	0	0	0	0	0	0	0	-	-	+	-	-	-	-	-
41	adze1240	adz	Adzera	NA	006A	j	j	NA	consonant	spa	0	-	-	-	-	-	+	+	0	+	-	-	-	-	-	0	0	-	0	0	0	+	+	-	+	-	+	0	0	+	-	-	-	-	-	-	-
41	adze1240	adz	Adzera	NA	006B+02B0	kʰ	kʰ	NA	consonant	spa	0	-	-	-	-	+	-	-	-	-	-	-	-	-	-	0	0	-	0	0	0	+	+	-	-	-	0	0	0	-	-	+	-	-	-	-	-
41	adze1240	adz	Adzera	NA	006D	m	m	NA	consonant	spa	0	-	-	-	-	+	+	-	0	-	-	-	+	-	+	-	-	-	0	0	0	-	0	0	0	0	0	0	0	+	-	-	-	-	-	-	-
41	adze1240	adz	Adzera	NA	006E	n	n	NA	consonant	spa	0	-	-	-	-	+	+	-	0	-	-	-	+	-	-	0	0	+	+	-	-	-	0	0	0	0	0	0	0	+	-	-	-	-	-	-	-
41	adze1240	adz	Adzera	NA	0070+02B0	pʰ	pʰ	NA	consonant	spa	0	-	-	-	-	+	-	-	-	-	-	-	-	-	+	-	-	-	0	0	0	-	0	0	0	0	0	0	0	-	-	+	-	-	-	-	-
41	adze1240	adz	Adzera	NA	0072	r	r	NA	consonant	spa	0	-	-	-	-	+	+	+	0	+	-	+	-	-	-	0	0	+	+	-	-	-	0	0	0	0	0	0	0	+	-	-	-	-	-	-	-
41	adze1240	adz	Adzera	NA	0073	s	s	NA	consonant	spa	0	-	-	-	-	+	-	+	+	-	-	-	-	-	-	0	0	+	+	-	+	-	0	0	0	0	0	0	0	-	-	-	-	-	-	-	-
41	adze1240	adz	Adzera	NA	0074+0073+02B0	tsʰ	tsʰ	NA	consonant	spa	0	-	-	-	-	+	-	-	+	-	-	-	-	-	-	0	0	+	+	-	+	-	0	0	0	0	0	0	0	-	-	+	-	-	-	-	-
41	adze1240	adz	Adzera	NA	0074+02B0	tʰ	tʰ	NA	consonant	spa	0	-	-	-	-	+	-	-	-	-	-	-	-	-	-	0	0	+	+	-	-	-	0	0	0	0	0	0	0	-	-	+	-	-	-	-	-
41	adze1240	adz	Adzera	NA	014B	ŋ	ŋ	NA	consonant	spa	0	-	-	-	-	+	+	-	0	-	-	-	+	-	-	0	0	-	0	0	0	+	+	-	-	-	0	0	0	+	-	-	-	-	-	-	-
41	adze1240	adz	Adzera	NA	0261	ɡ	ɡ	NA	consonant	spa	0	-	-	-	-	+	-	-	-	-	-	-	-	-	-	0	0	-	0	0	0	+	+	-	-	-	0	0	0	+	-	-	-	-	-	-	-
41	adze1240	adz	Adzera	NA	0270	ɰ	ɰ	NA	consonant	spa	0	-	-	-	-	-	+	+	0	+	-	-	-	-	-	0	0	-	0	0	0	+	+	-	-	+	+	0	0	+	-	-	-	-	-	-	-
41	adze1240	adz	Adzera	NA	0294	ʔ	ʔ	NA	consonant	spa	0	-	-	-	-	+	-	-	-	-	-	-	-	-	-	0	0	-	0	0	0	-	0	0	0	0	0	0	0	-	-	-	+	-	-	-	-
41	adze1240	adz	Adzera	NA	0061	a	a	NA	vowel	spa	0	-	+	-	-	-	+	+	0	+	-	-	-	-	-	0	0	-	0	0	0	+	-	+	-	-	0	-	-	+	-	-	-	0	-	-	0
41	adze1240	adz	Adzera	NA	0061+02D0	aː	aː	NA	vowel	spa	0	-	+	-	+	-	+	+	0	+	-	-	-	-	-	0	0	-	0	0	0	+	-	+	-	-	0	-	-	+	-	-	-	0	-	-	0
41	adze1240	adz	Adzera	NA	0069	i	i	NA	vowel	spa	0	-	+	-	-	-	+	+	0	+	-	-	-	-	-	0	0	-	0	0	0	+	+	-	+	-	+	-	-	+	-	-	-	0	-	-	0
41	adze1240	adz	Adzera	NA	0069+02D0	iː	iː	NA	vowel	spa	0	-	+	-	+	-	+	+	0	+	-	-	-	-	-	0	0	-	0	0	0	+	+	-	+	-	+	-	-	+	-	-	-	0	-	-	0
41	adze1240	adz	Adzera	NA	006F	o	o	NA	vowel	spa	0	-	+	-	-	-	+	+	0	+	-	-	-	-	+	+	-	-	0	0	0	+	-	-	-	+	+	-	-	+	-	-	-	0	-	-	0
41	adze1240	adz	Adzera	NA	006F+02D0	oː	oː	NA	vowel	spa	0	-	+	-	+	-	+	+	0	+	-	-	-	-	+	+	-	-	0	0	0	+	-	-	-	+	+	-	-	+	-	-	-	0	-	-	0
41	adze1240	adz	Adzera	NA	026F	ɯ	ɯ	NA	vowel	spa	0	-	+	-	-	-	+	+	0	+	-	-	-	-	-	0	0	-	0	0	0	+	+	-	-	+	+	-	-	+	-	-	-	0	-	-	0
42	maor1246	mri	Maori	NA	0066	f	f ɸ	NA	consonant	spa	0	-	-	-	-	+	-	+	+	-	-	-	-	-	+	-	+	-	0	0	0	-	0	0	0	0	0	0	0	-	-	-	-	-	-	-	-
42	maor1246	mri	Maori	NA	0068	h	h ɦ	NA	consonant	spa	0	-	-	-	-	-	-	+	+	-	-	-	-	-	-	0	0	-	0	0	0	-	0	0	0	0	0	0	0	-	-	+	-	-	-	-	-
42	maor1246	mri	Maori	NA	006B	k	k k̟ʰ	NA	consonant	spa	0	-	-	-	-	+	-	-	-	-	-	-	-	-	-	0	0	-	0	0	0	+	+	-	-	-	0	0	0	-	-	-	-	-	-	-	-
42	maor1246	mri	Maori	NA	006D	m	m	NA	consonant	spa	0	-	-	-	-	+	+	-	0	-	-	-	+	-	+	-	-	-	0	0	0	-	0	0	0	0	0	0	0	+	-	-	-	-	-	-	-
42	maor1246	mri	Maori	NA	006E	n	n	NA	consonant	spa	0	-	-	-	-	+	+	-	0	-	-	-	+	-	-	0	0	+	+	-	-	-	0	0	0	0	0	0	0	+	-	-	-	-	-	-	-
42	maor1246	mri	Maori	NA	0070	p	pʰ p	NA	consonant	spa	0	-	-	-	-	+	-	-	-	-	-	-	-	-	+	-	-	-	0	0	0	-	0	0	0	0	0	0	0	-	-	-	-	-	-	-	-
42	maor1246	mri	Maori	NA	0074	t	tʲ tʰ t	NA	consonant	spa	0	-	-	-	-	+	-	-	-	-	-	-	-	-	-	0	0	+	+	-	-	-	0	0	0	0	0	0	0	-	-	-	-	-	-	-	-
42	maor1246	mri	Maori	NA	0077	w	w	NA	consonant	spa	0	-	-	-	-	-	+	+	0	+	-	-	-	-	+	+	-	-	0	0	0	+	+	-	-	+	+	0	0	+	-	-	-	-	-	-	-
42	maor1246	mri	Maori	NA	014B	ŋ	ŋʲ ŋ̟ ŋ	NA	consonant	spa	0	-	-	-	-	+	+	-	0	-	-	-	+	-	-	0	0	-	0	0	0	+	+	-	-	-	0	0	0	+	-	-	-	-	-	-	-
42	maor1246	mri	Maori	NA	027E	ɾ	ɾ	NA	consonant	spa	0	-	-	-	-	+	+	+	0	+	+	-	-	-	-	0	0	+	+	-	-	-	0	0	0	0	0	0	0	+	-	-	-	-	-	-	-
42	maor1246	mri	Maori	NA	0069	i	j i	NA	vowel	spa	0	-	+	-	-	-	+	+	0	+	-	-	-	-	-	0	0	-	0	0	0	+	+	-	+	-	+	-	-	+	-	-	-	0	-	-	0
42	maor1246	mri	Maori	NA	0069+02D0	iː	iː	NA	vowel	spa	0	-	+	-	+	-	+	+	0	+	-	-	-	-	-	0	0	-	0	0	0	+	+	-	+	-	+	-	-	+	-	-	-	0	-	-	0
42	maor1246	mri	Maori	NA	006F+02D0	oː	oː	NA	vowel	spa	0	-	+	-	+	-	+	+	0	+	-	-	-	-	+	+	-	-	0	0	0	+	-	-	-	+	+	-	-	+	-	-	-	0	-	-	0
42	maor1246	mri	Maori	NA	006F+031E	o̞	o̞	NA	vowel	spa	0	-	+	-	-	-	+	+	0	+	-	-	-	-	+	+	-	-	0	0	0	+	-	-	-	+	0	-	-	+	-	-	-	0	-	-	0
42	maor1246	mri	Maori	NA	0075	u	u	NA	vowel	spa	0	-	+	-	-	-	+	+	0	+	-	-	-	-	+	+	-	-	0	0	0	+	+	-	-	+	+	-	-	+	-	-	-	0	-	-	0
42	maor1246	mri	Maori	NA	0075+02D0	uː	uː	NA	vowel	spa	0	-	+	-	+	-	+	+	0	+	-	-	-	-	+	+	-	-	0	0	0	+	+	-	-	+	+	-	-	+	-	-	-	0	-	-	0
42	maor1246	mri	Maori	NA	0251	ɑ	ʌ ɑ ɒ	NA	vowel	spa	0	-	+	-	-	-	+	+	0	+	-	-	-	-	-	0	0	-	0	0	0	+	-	+	-	+	0	-	-	+	-	-	-	0	-	-	0
42	maor1246	mri	Maori	NA	0251+02D0	ɑː	ɑː	NA	vowel	spa	0	-	+	-	+	-	+	+	0	+	-	-	-	-	-	0	0	-	0	0	0	+	-	+	-	+	0	-	-	+	-	-	-	0	-	-	0
42	maor1246	mri	Maori	NA	025B	ɛ	ɛ̠ ɛ e	NA	vowel	spa	0	-	+	-	-	-	+	+	0	+	-	-	-	-	-	0	0	-	0	0	0	+	-	-	+	-	-	-	-	+	-	-	-	0	-	-	0
42	maor1246	mri	Maori	NA	025B+02D0	ɛː	ɛː	NA	vowel	spa	0	-	+	-	+	-	+	+	0	+	-	-	-	-	-	0	0	-	0	0	0	+	-	-	+	-	-	-	-	+	-	-	-	0	-	-	0
43	hawa1245	haw	Hawaiian	NA	0068	h	h	NA	consonant	spa	0	-	-	-	-	-	-	+	+	-	-	-	-	-	-	0	0	-	0	0	0	-	0	0	0	0	0	0	0	-	-	+	-	-	-	-	-
43	hawa1245	haw	Hawaiian	NA	006B	k	k t	NA	consonant	spa	0	-	-	-	-	+	-	-	-	-	-	-	-	-	-	0	0	-	0	0	0	+	+	-	-	-	0	0	0	-	-	-	-	-	-	-	-
43	hawa1245	haw	Hawaiian	NA	006C	l	l	NA	consonant	spa	0	-	-	-	-	+	+	+	0	+	-	-	-	+	-	0	0	+	+	-	-	-	0	0	0	0	0	0	0	+	-	-	-	-	-	-	-
43	hawa1245	haw	Hawaiian	NA	006D	m	m	NA	consonant	spa	0	-	-	-	-	+	+	-	0	-	-	-	+	-	+	-	-	-	0	0	0	-	0	0	0	0	0	0	0	+	-	-	-	-	-	-	-
43	hawa1245	haw	Hawaiian	NA	006E	n	n	NA	consonant	spa	0	-	-	-	-	+	+	-	0	-	-	-	+	-	-	0	0	+	+	-	-	-	0	0	0	0	0	0	0	+	-	-	-	-	-	-	-
43	hawa1245	haw	Hawaiian	NA	0070	p	p	NA	consonant	spa	0	-	-	-	-	+	-	-	-	-	-	-	-	-	+	-	-	-	0	0	0	-	0	0	0	0	0	0	0	-	-	-	-	-	-	-	-
43	hawa1245	haw	Hawaiian	NA	0073	s	s t̠ʃ	NA	consonant	spa	0	-	-	-	-	+	-	+	+	-	-	-	-	-	-	0	0	+	+	-	+	-	0	0	0	0	0	0	0	-	-	-	-	-	-	-	-
43	hawa1245	haw	Hawaiian	NA	0077	w	v w	NA	consonant	spa	0	-	-	-	-	-	+	+	0	+	-	-	-	-	+	+	-	-	0	0	0	+	+	-	-	+	+	0	0	+	-	-	-	-	-	-	-
43	hawa1245	haw	Hawaiian	NA	0294	ʔ	ʔ	NA	consonant	spa	0	-	-	-	-	+	-	-	-	-	-	-	-	-	-	0	0	-	0	0	0	-	0	0	0	0	0	0	0	-	-	-	+	-	-	-	-
43	hawa1245	haw	Hawaiian	NA	0061	a	a ḁ ə ə̥ æ	NA	vowel	spa	0	-	+	-	-	-	+	+	0	+	-	-	-	-	-	0	0	-	0	0	0	+	-	+	-	-	0	-	-	+	-	-	-	0	-	-	0
43	hawa1245	haw	Hawaiian	NA	0061+02D0	aː	aː	NA	vowel	spa	0	-	+	-	+	-	+	+	0	+	-	-	-	-	-	0	0	-	0	0	0	+	-	+	-	-	0	-	-	+	-	-	-	0	-	-	0
43	hawa1245	haw	Hawaiian	NA	0065+02D0	eː	eː	NA	vowel	spa	0	-	+	-	+	-	+	+	0	+	-	-	-	-	-	0	0	-	0	0	0	+	-	-	+	-	+	-	-	+	-	-	-	0	-	-	0
43	hawa1245	haw	Hawaiian	NA	0069	i	i̥ i	NA	vowel	spa	0	-	+	-	-	-	+	+	0	+	-	-	-	-	-	0	0	-	0	0	0	+	+	-	+	-	+	-	-	+	-	-	-	0	-	-	0
43	hawa1245	haw	Hawaiian	NA	0069+02D0	iː	iː	NA	vowel	spa	0	-	+	-	+	-	+	+	0	+	-	-	-	-	-	0	0	-	0	0	0	+	+	-	+	-	+	-	-	+	-	-	-	0	-	-	0
43	hawa1245	haw	Hawaiian	NA	006F	o	o o̥	NA	vowel	spa	0	-	+	-	-	-	+	+	0	+	-	-	-	-	+	+	-	-	0	0	0	+	-	-	-	+	+	-	-	+	-	-	-	0	-	-	0
43	hawa1245	haw	Hawaiian	NA	006F+02D0	oː	oː	NA	vowel	spa	0	-	+	-	+	-	+	+	0	+	-	-	-	-	+	+	-	-	0	0	0	+	-	-	-	+	+	-	-	+	-	-	-	0	-	-	0
43	hawa1245	haw	Hawaiian	NA	0075	u	u u̥	NA	vowel	spa	0	-	+	-	-	-	+	+	0	+	-	-	-	-	+	+	-	-	0	0	0	+	+	-	-	+	+	-	-	+	-	-	-	0	-	-	0
43	hawa1245	haw	Hawaiian	NA	0075+02D0	uː	uː	NA	vowel	spa	0	-	+	-	+	-	+	+	0	+	-	-	-	-	+	+	-	-	0	0	0	+	+	-	-	+	+	-	-	+	-	-	-	0	-	-	0
43	hawa1245	haw	Hawaiian	NA	025B	ɛ	ɛ̥ ɛ	NA	vowel	spa	0	-	+	-	-	-	+	+	0	+	-	-	-	-	-	0	0	-	0	0	0	+	-	-	+	-	-	-	-	+	-	-	-	0	-	-	0
44	anta1253	ant	Western Desert	NA	006A	j	j	NA	consonant	spa	0	-	-	-	-	-	+	+	0	+	-	-	-	-	-	0	0	-	0	0	0	+	+	-	+	-	+	0	0	+	-	-	-	-	-	-	-
44	anta1253	ant	Western Desert	NA	006B	k	ɡ k	NA	consonant	spa	0	-	-	-	-	+	-	-	-	-	-	-	-	-	-	0	0	-	0	0	0	+	+	-	-	-	0	0	0	-	-	-	-	-	-	-	-
44	anta1253	ant	Western Desert	NA	006C	l	l	NA	consonant	spa	0	-	-	-	-	+	+	+	0	+	-	-	-	+	-	0	0	+	+	-	-	-	0	0	0	0	0	0	0	+	-	-	-	-	-	-	-
44	anta1253	ant	Western Desert	NA	006C+033B	l̻	l̻ l̪	NA	consonant	spa	0	-	-	-	-	+	+	+	0	+	-	-	-	+	-	0	0	+	+	+	-	-	0	0	0	0	0	0	0	+	-	-	-	-	-	-	-
44	anta1253	ant	Western Desert	NA	006D	m	m	NA	consonant	spa	0	-	-	-	-	+	+	-	0	-	-	-	+	-	+	-	-	-	0	0	0	-	0	0	0	0	0	0	0	+	-	-	-	-	-	-	-
44	anta1253	ant	Western Desert	NA	006E	n	n	NA	consonant	spa	0	-	-	-	-	+	+	-	0	-	-	-	+	-	-	0	0	+	+	-	-	-	0	0	0	0	0	0	0	+	-	-	-	-	-	-	-
44	anta1253	ant	Western Desert	NA	006E+033B	n̻	n̻ n̪	NA	consonant	spa	0	-	-	-	-	+	+	-	0	-	-	-	+	-	-	0	0	+	+	+	-	-	0	0	0	0	0	0	0	+	-	-	-	-	-	-	-
44	anta1253	ant	Western Desert	NA	0070	p	p b	NA	consonant	spa	0	-	-	-	-	+	-	-	-	-	-	-	-	-	+	-	-	-	0	0	0	-	0	0	0	0	0	0	0	-	-	-	-	-	-	-	-
44	anta1253	ant	Western Desert	NA	0074	t	d t	NA	consonant	spa	0	-	-	-	-	+	-	-	-	-	-	-	-	-	-	0	0	+	+	-	-	-	0	0	0	0	0	0	0	-	-	-	-	-	-	-	-
44	anta1253	ant	Western Desert	NA	0074+033B	t̻	d̻ t̪ t̻ d̪	NA	consonant	spa	0	-	-	-	-	+	-	-	-	-	-	-	-	-	-	0	0	+	+	+	-	-	0	0	0	0	0	0	0	-	-	-	-	-	-	-	-
44	anta1253	ant	Western Desert	NA	0077	w	w	NA	consonant	spa	0	-	-	-	-	-	+	+	0	+	-	-	-	-	+	+	-	-	0	0	0	+	+	-	-	+	+	0	0	+	-	-	-	-	-	-	-
44	anta1253	ant	Western Desert	NA	014B	ŋ	ŋ	NA	consonant	spa	0	-	-	-	-	+	+	-	0	-	-	-	+	-	-	0	0	-	0	0	0	+	+	-	-	-	0	0	0	+	-	-	-	-	-	-	-
44	anta1253	ant	Western Desert	NA	026D	ɭ	ɭ	NA	consonant	spa	0	-	-	-	-	+	+	+	0	+	-	-	-	+	-	0	0	+	-	-	-	-	0	0	0	0	0	0	0	+	-	-	-	-	-	-	-
44	anta1253	ant	Western Desert	NA	0273	ɳ	ɳ	NA	consonant	spa	0	-	-	-	-	+	+	-	0	-	-	-	+	-	-	0	0	+	-	-	-	-	0	0	0	0	0	0	0	+	-	-	-	-	-	-	-
44	anta1253	ant	Western Desert	NA	027B	ɻ	ɻ	NA	consonant	spa	0	-	-	-	-	+	+	+	0	+	-	-	-	-	-	0	0	+	-	-	-	-	0	0	0	0	0	0	0	+	-	-	-	-	-	-	-
44	anta1253	ant	Western Desert	NA	027E	ɾ	ɾ r	NA	consonant	spa	0	-	-	-	-	+	+	+	0	+	+	-	-	-	-	0	0	+	+	-	-	-	0	0	0	0	0	0	0	+	-	-	-	-	-	-	-
44	anta1253	ant	Western Desert	NA	0288	ʈ	ɖ ʈ	NA	consonant	spa	0	-	-	-	-	+	-	-	-	-	-	-	-	-	-	0	0	+	-	-	-	-	0	0	0	0	0	0	0	-	-	-	-	-	-	-	-
44	anta1253	ant	Western Desert	NA	0061	a	ɒ ɐ˞ ɐ a a̟	NA	vowel	spa	0	-	+	-	-	-	+	+	0	+	-	-	-	-	-	0	0	-	0	0	0	+	-	+	-	-	0	-	-	+	-	-	-	0	-	-	0
44	anta1253	ant	Western Desert	NA	0061+02D0	aː	aː	NA	vowel	spa	0	-	+	-	+	-	+	+	0	+	-	-	-	-	-	0	0	-	0	0	0	+	-	+	-	-	0	-	-	+	-	-	-	0	-	-	0
44	anta1253	ant	Western Desert	NA	0069	i	i˞ ɪ i e̞	NA	vowel	spa	0	-	+	-	-	-	+	+	0	+	-	-	-	-	-	0	0	-	0	0	0	+	+	-	+	-	+	-	-	+	-	-	-	0	-	-	0
44	anta1253	ant	Western Desert	NA	0069+02D0	iː	iː	NA	vowel	spa	0	-	+	-	+	-	+	+	0	+	-	-	-	-	-	0	0	-	0	0	0	+	+	-	+	-	+	-	-	+	-	-	-	0	-	-	0
44	anta1253	ant	Western Desert	NA	0075+02D0	uː	uː	NA	vowel	spa	0	-	+	-	+	-	+	+	0	+	-	-	-	-	+	+	-	-	0	0	0	+	+	-	-	+	+	-	-	+	-	-	-	0	-	-	0
44	anta1253	ant	Western Desert	NA	028A	ʊ	o ʊ̥ ʊ˞ u ʊ	NA	vowel	spa	0	-	+	-	-	-	+	+	0	+	-	-	-	-	+	+	-	-	0	0	0	+	+	-	-	+	-	-	-	+	-	-	-	0	-	-	0
45	nyan1301	nna	Nyangumata	NA	006A	j	j̥ j	NA	consonant	spa	0	-	-	-	-	-	+	+	0	+	-	-	-	-	-	0	0	-	0	0	0	+	+	-	+	-	+	0	0	+	-	-	-	-	-	-	-
45	nyan1301	nna	Nyangumata	NA	006B	k	x k ɣ ɡ	NA	consonant	spa	0	-	-	-	-	+	-	-	-	-	-	-	-	-	-	0	0	-	0	0	0	+	+	-	-	-	0	0	0	-	-	-	-	-	-	-	-
45	nyan1301	nna	Nyangumata	NA	006C	l	l l̥	NA	consonant	spa	0	-	-	-	-	+	+	+	0	+	-	-	-	+	-	0	0	+	+	-	-	-	0	0	0	0	0	0	0	+	-	-	-	-	-	-	-
45	nyan1301	nna	Nyangumata	NA	006C+033B	l̻	l̻ l̻̥	NA	consonant	spa	0	-	-	-	-	+	+	+	0	+	-	-	-	+	-	0	0	+	+	+	-	-	0	0	0	0	0	0	0	+	-	-	-	-	-	-	-
45	nyan1301	nna	Nyangumata	NA	006D	m	m m̥	NA	consonant	spa	0	-	-	-	-	+	+	-	0	-	-	-	+	-	+	-	-	-	0	0	0	-	0	0	0	0	0	0	0	+	-	-	-	-	-	-	-
45	nyan1301	nna	Nyangumata	NA	006E	n	n n̥	NA	consonant	spa	0	-	-	-	-	+	+	-	0	-	-	-	+	-	-	0	0	+	+	-	-	-	0	0	0	0	0	0	0	+	-	-	-	-	-	-	-
45	nyan1301	nna	Nyangumata	NA	006E+033B	n̻	n̻̥ n̻	NA	consonant	spa	0	-	-	-	-	+	+	-	0	-	-	-	+	-	-	0	0	+	+	+	-	-	0	0	0	0	0	0	0	+	-	-	-	-	-	-	-
45	nyan1301	nna	Nyangumata	NA	0070	p	β b pɸ ɸ p p̚	NA	consonant	spa	0	-	-	-	-	+	-	-	-	-	-	-	-	-	+	-	-	-	0	0	0	-	0	0	0	0	0	0	0	-	-	-	-	-	-	-	-
45	nyan1301	nna	Nyangumata	NA	0072	r	r ɾ̥ r̥ ɾ	NA	consonant	spa	0	-	-	-	-	+	+	+	0	+	-	+	-	-	-	0	0	+	+	-	-	-	0	0	0	0	0	0	0	+	-	-	-	-	-	-	-
45	nyan1301	nna	Nyangumata	NA	0074	t	d t	NA	consonant	spa	0	-	-	-	-	+	-	-	-	-	-	-	-	-	-	0	0	+	+	-	-	-	0	0	0	0	0	0	0	-	-	-	-	-	-	-	-
45	nyan1301	nna	Nyangumata	NA	0074+033B	t̻	d̻ t̻ t̻̚ z̻ s̻	NA	consonant	spa	0	-	-	-	-	+	-	-	-	-	-	-	-	-	-	0	0	+	+	+	-	-	0	0	0	0	0	0	0	-	-	-	-	-	-	-	-
45	nyan1301	nna	Nyangumata	NA	0077	w	w ʍ	NA	consonant	spa	0	-	-	-	-	-	+	+	0	+	-	-	-	-	+	+	-	-	0	0	0	+	+	-	-	+	+	0	0	+	-	-	-	-	-	-	-
45	nyan1301	nna	Nyangumata	NA	0078+02B7	xʷ	xʷ	NA	consonant	spa	0	-	-	-	-	+	-	+	+	-	-	-	-	-	+	+	-	-	0	0	0	+	+	-	-	-	0	0	0	-	-	-	-	-	-	-	-
45	nyan1301	nna	Nyangumata	NA	014B	ŋ	ŋ̥ ŋ	NA	consonant	spa	0	-	-	-	-	+	+	-	0	-	-	-	+	-	-	0	0	-	0	0	0	+	+	-	-	-	0	0	0	+	-	-	-	-	-	-	-
45	nyan1301	nna	Nyangumata	NA	014B+02B7	ŋʷ	ŋʷ	NA	consonant	spa	0	-	-	-	-	+	+	-	0	-	-	-	+	-	+	+	-	-	0	0	0	+	+	-	-	-	0	0	0	+	-	-	-	-	-	-	-
45	nyan1301	nna	Nyangumata	NA	026D	ɭ	ɭ ɭ̥	NA	consonant	spa	0	-	-	-	-	+	+	+	0	+	-	-	-	+	-	0	0	+	-	-	-	-	0	0	0	0	0	0	0	+	-	-	-	-	-	-	-
45	nyan1301	nna	Nyangumata	NA	0273	ɳ	ɳ ɳ̥	NA	consonant	spa	0	-	-	-	-	+	+	-	0	-	-	-	+	-	-	0	0	+	-	-	-	-	0	0	0	0	0	0	0	+	-	-	-	-	-	-	-
45	nyan1301	nna	Nyangumata	NA	027B	ɻ	ɻ ɻ̥	NA	consonant	spa	0	-	-	-	-	+	+	+	0	+	-	-	-	-	-	0	0	+	-	-	-	-	0	0	0	0	0	0	0	+	-	-	-	-	-	-	-
45	nyan1301	nna	Nyangumata	NA	0288	ʈ	ʈ̚ ɖ ʈ	NA	consonant	spa	0	-	-	-	-	+	-	-	-	-	-	-	-	-	-	0	0	+	-	-	-	-	0	0	0	0	0	0	0	-	-	-	-	-	-	-	-
45	nyan1301	nna	Nyangumata	NA	0294	ʔ	ʔ h	NA	consonant	spa	0	-	-	-	-	+	-	-	-	-	-	-	-	-	-	0	0	-	0	0	0	-	0	0	0	0	0	0	0	-	-	-	+	-	-	-	-
45	nyan1301	nna	Nyangumata	NA	0061	a	a ai ḁ e ə æ ɜ ɒ a˞	NA	vowel	spa	0	-	+	-	-	-	+	+	0	+	-	-	-	-	-	0	0	-	0	0	0	+	-	+	-	-	0	-	-	+	-	-	-	0	-	-	0
45	nyan1301	nna	Nyangumata	NA	0061+02D0	aː	aː	NA	vowel	spa	0	-	+	-	+	-	+	+	0	+	-	-	-	-	-	0	0	-	0	0	0	+	-	+	-	-	0	-	-	+	-	-	-	0	-	-	0
45	nyan1301	nna	Nyangumata	NA	0065+02D0	eː	eː	NA	vowel	spa	0	-	+	-	+	-	+	+	0	+	-	-	-	-	-	0	0	-	0	0	0	+	-	-	+	-	+	-	-	+	-	-	-	0	-	-	0
45	nyan1301	nna	Nyangumata	NA	0069+02D0	iː	iː	NA	vowel	spa	0	-	+	-	+	-	+	+	0	+	-	-	-	-	-	0	0	-	0	0	0	+	+	-	+	-	+	-	-	+	-	-	-	0	-	-	0
45	nyan1301	nna	Nyangumata	NA	0075+02D0	uː	uː	NA	vowel	spa	0	-	+	-	+	-	+	+	0	+	-	-	-	-	+	+	-	-	0	0	0	+	+	-	-	+	+	-	-	+	-	-	-	0	-	-	0
45	nyan1301	nna	Nyangumata	NA	026A	ɪ	i ɪ ɪ̥ i˞	NA	vowel	spa	0	-	+	-	-	-	+	+	0	+	-	-	-	-	-	0	0	-	0	0	0	+	+	-	+	-	-	-	-	+	-	-	-	0	-	-	0
45	nyan1301	nna	Nyangumata	NA	028A	ʊ	ʊ̥ u˞ ɔ ɔ̥ ui y ʊ	NA	vowel	spa	0	-	+	-	-	-	+	+	0	+	-	-	-	-	+	+	-	-	0	0	0	+	+	-	-	+	-	-	-	+	-	-	-	0	-	-	0
46	kunj1245	kjn	Kunjen	NA	0063	c	ɟ c	NA	consonant	spa	0	-	-	-	-	+	-	-	-	-	-	-	-	-	-	0	0	+	-	+	-	+	+	-	+	-	0	0	0	-	-	-	-	-	-	-	-
46	kunj1245	kjn	Kunjen	NA	0063+02B0	cʰ	cʰ	NA	consonant	spa	0	-	-	-	-	+	-	-	-	-	-	-	-	-	-	0	0	+	-	+	-	+	+	-	+	-	0	0	0	-	-	+	-	-	-	-	-
46	kunj1245	kjn	Kunjen	NA	0066	f	β ɸ v f	NA	consonant	spa	0	-	-	-	-	+	-	+	+	-	-	-	-	-	+	-	+	-	0	0	0	-	0	0	0	0	0	0	0	-	-	-	-	-	-	-	-
46	kunj1245	kjn	Kunjen	NA	006A	j	j	NA	consonant	spa	0	-	-	-	-	-	+	+	0	+	-	-	-	-	-	0	0	-	0	0	0	+	+	-	+	-	+	0	0	+	-	-	-	-	-	-	-
46	kunj1245	kjn	Kunjen	NA	006B	k	ɡ k	NA	consonant	spa	0	-	-	-	-	+	-	-	-	-	-	-	-	-	-	0	0	-	0	0	0	+	+	-	-	-	0	0	0	-	-	-	-	-	-	-	-
46	kunj1245	kjn	Kunjen	NA	006B+02B0	kʰ	kʰ	NA	consonant	spa	0	-	-	-	-	+	-	-	-	-	-	-	-	-	-	0	0	-	0	0	0	+	+	-	-	-	0	0	0	-	-	+	-	-	-	-	-
46	kunj1245	kjn	Kunjen	NA	006C	l	l	NA	consonant	spa	0	-	-	-	-	+	+	+	0	+	-	-	-	+	-	0	0	+	+	-	-	-	0	0	0	0	0	0	0	+	-	-	-	-	-	-	-
46	kunj1245	kjn	Kunjen	NA	006D	m	m	NA	consonant	spa	0	-	-	-	-	+	+	-	0	-	-	-	+	-	+	-	-	-	0	0	0	-	0	0	0	0	0	0	0	+	-	-	-	-	-	-	-
46	kunj1245	kjn	Kunjen	NA	006E	n	n	NA	consonant	spa	0	-	-	-	-	+	+	-	0	-	-	-	+	-	-	0	0	+	+	-	-	-	0	0	0	0	0	0	0	+	-	-	-	-	-	-	-
46	kunj1245	kjn	Kunjen	NA	006E+033B	n̻	n̻	NA	consonant	spa	0	-	-	-	-	+	+	-	0	-	-	-	+	-	-	0	0	+	+	+	-	-	0	0	0	0	0	0	0	+	-	-	-	-	-	-	-
46	kunj1245	kjn	Kunjen	NA	0070	p	p b	NA	consonant	spa	0	-	-	-	-	+	-	-	-	-	-	-	-	-	+	-	-	-	0	0	0	-	0	0	0	0	0	0	0	-	-	-	-	-	-	-	-
46	kunj1245	kjn	Kunjen	NA	0070+02B0	pʰ	pʰ	NA	consonant	spa	0	-	-	-	-	+	-	-	-	-	-	-	-	-	+	-	-	-	0	0	0	-	0	0	0	0	0	0	0	-	-	+	-	-	-	-	-
46	kunj1245	kjn	Kunjen	NA	0072+0325	r̥	r̥ r	NA	consonant	spa	0	-	-	-	-	+	+	+	0	+	-	+	-	-	-	0	0	+	+	-	-	-	0	0	0	0	0	0	0	-	-	-	-	-	-	-	-
46	kunj1245	kjn	Kunjen	NA	0074	t	d t ɖ	NA	consonant	spa	0	-	-	-	-	+	-	-	-	-	-	-	-	-	-	0	0	+	+	-	-	-	0	0	0	0	0	0	0	-	-	-	-	-	-	-	-
46	kunj1245	kjn	Kunjen	NA	0074+02B0	tʰ	ʈʰ tʰ	NA	consonant	spa	0	-	-	-	-	+	-	-	-	-	-	-	-	-	-	0	0	+	+	-	-	-	0	0	0	0	0	0	0	-	-	+	-	-	-	-	-
46	kunj1245	kjn	Kunjen	NA	0074+033B	t̻	d̻ t̻	NA	consonant	spa	0	-	-	-	-	+	-	-	-	-	-	-	-	-	-	0	0	+	+	+	-	-	0	0	0	0	0	0	0	-	-	-	-	-	-	-	-
46	kunj1245	kjn	Kunjen	NA	0074+033B+02B0	t̻ʰ	t̻ʰ	NA	consonant	spa	0	-	-	-	-	+	-	-	-	-	-	-	-	-	-	0	0	+	+	+	-	-	0	0	0	0	0	0	0	-	-	+	-	-	-	-	-
46	kunj1245	kjn	Kunjen	NA	0077	w	w	NA	consonant	spa	0	-	-	-	-	-	+	+	0	+	-	-	-	-	+	+	-	-	0	0	0	+	+	-	-	+	+	0	0	+	-	-	-	-	-	-	-
46	kunj1245	kjn	Kunjen	NA	00F0	ð	ð	NA	consonant	spa	0	-	-	-	-	+	-	+	+	-	-	-	-	-	-	0	0	+	+	+	-	-	0	0	0	0	0	0	0	+	-	-	-	-	-	-	-
46	kunj1245	kjn	Kunjen	NA	014B	ŋ	ŋ	NA	consonant	spa	0	-	-	-	-	+	+	-	0	-	-	-	+	-	-	0	0	-	0	0	0	+	+	-	-	-	0	0	0	+	-	-	-	-	-	-	-
46	kunj1245	kjn	Kunjen	NA	0263	ɣ	ɣ	NA	consonant	spa	0	-	-	-	-	+	-	+	+	-	-	-	-	-	-	0	0	-	0	0	0	+	+	-	-	-	0	0	0	+	-	-	-	-	-	-	-
46	kunj1245	kjn	Kunjen	NA	0272	ɲ	ɲ	NA	consonant	spa	0	-	-	-	-	+	+	-	0	-	-	-	+	-	-	0	0	+	-	+	-	+	+	-	+	-	0	0	0	+	-	-	-	-	-	-	-
46	kunj1245	kjn	Kunjen	NA	027B	ɻ	ɻ ɻ̥	NA	consonant	spa	0	-	-	-	-	+	+	+	0	+	-	-	-	-	-	0	0	+	-	-	-	-	0	0	0	0	0	0	0	+	-	-	-	-	-	-	-
46	kunj1245	kjn	Kunjen	NA	0061	a	æ a˞ ɜ ã a	NA	vowel	spa	0	-	+	-	-	-	+	+	0	+	-	-	-	-	-	0	0	-	0	0	0	+	-	+	-	-	0	-	-	+	-	-	-	0	-	-	0
46	kunj1245	kjn	Kunjen	NA	006F+031E	o̞	o̞˞ o̞ õ̞ ɔ	NA	vowel	spa	0	-	+	-	-	-	+	+	0	+	-	-	-	-	+	+	-	-	0	0	0	+	-	-	-	+	0	-	-	+	-	-	-	0	-	-	0
46	kunj1245	kjn	Kunjen	NA	025B	ɛ	ɛ̃ ɛ˞ ɛ	NA	vowel	spa	0	-	+	-	-	-	+	+	0	+	-	-	-	-	-	0	0	-	0	0	0	+	-	-	+	-	-	-	-	+	-	-	-	0	-	-	0
46	kunj1245	kjn	Kunjen	NA	026A	ɪ	ɪ˞ i ɪ̃ ɪ	NA	vowel	spa	0	-	+	-	-	-	+	+	0	+	-	-	-	-	-	0	0	-	0	0	0	+	+	-	+	-	-	-	-	+	-	-	-	0	-	-	0
46	kunj1245	kjn	Kunjen	NA	028A	ʊ	ʊ̃ ʊ ʊ˞	NA	vowel	spa	0	-	+	-	-	-	+	+	0	+	-	-	-	-	+	+	-	-	0	0	0	+	+	-	-	+	-	-	-	+	-	-	-	0	-	-	0
47	mara1386	zmr	Maranungku	NA	006A	j	j	NA	consonant	spa	0	-	-	-	-	-	+	+	0	+	-	-	-	-	-	0	0	-	0	0	0	+	+	-	+	-	+	0	0	+	-	-	-	-	-	-	-
47	mara1386	zmr	Maranungku	NA	006B	k	k ɡ	NA	consonant	spa	0	-	-	-	-	+	-	-	-	-	-	-	-	-	-	0	0	-	0	0	0	+	+	-	-	-	0	0	0	-	-	-	-	-	-	-	-
47	mara1386	zmr	Maranungku	NA	006B+02D0	kː	kː	NA	consonant	spa	0	-	-	-	+	+	-	-	-	-	-	-	-	-	-	0	0	-	0	0	0	+	+	-	-	-	0	0	0	-	-	-	-	-	-	-	-
47	mara1386	zmr	Maranungku	NA	006C	l	l	NA	consonant	spa	0	-	-	-	-	+	+	+	0	+	-	-	-	+	-	0	0	+	+	-	-	-	0	0	0	0	0	0	0	+	-	-	-	-	-	-	-
47	mara1386	zmr	Maranungku	NA	006D	m	m	NA	consonant	spa	0	-	-	-	-	+	+	-	0	-	-	-	+	-	+	-	-	-	0	0	0	-	0	0	0	0	0	0	0	+	-	-	-	-	-	-	-
47	mara1386	zmr	Maranungku	NA	006D+02D0	mː	mː	NA	consonant	spa	0	-	-	-	+	+	+	-	0	-	-	-	+	-	+	-	-	-	0	0	0	-	0	0	0	0	0	0	0	+	-	-	-	-	-	-	-
47	mara1386	zmr	Maranungku	NA	006E	n	n	NA	consonant	spa	0	-	-	-	-	+	+	-	0	-	-	-	+	-	-	0	0	+	+	-	-	-	0	0	0	0	0	0	0	+	-	-	-	-	-	-	-
47	mara1386	zmr	Maranungku	NA	006E+02D0	nː	nː	NA	consonant	spa	0	-	-	-	+	+	+	-	0	-	-	-	+	-	-	0	0	+	+	-	-	-	0	0	0	0	0	0	0	+	-	-	-	-	-	-	-
47	mara1386	zmr	Maranungku	NA	0070	p	p b	NA	consonant	spa	0	-	-	-	-	+	-	-	-	-	-	-	-	-	+	-	-	-	0	0	0	-	0	0	0	0	0	0	0	-	-	-	-	-	-	-	-
47	mara1386	zmr	Maranungku	NA	0070+02D0	pː	pː	NA	consonant	spa	0	-	-	-	+	+	-	-	-	-	-	-	-	-	+	-	-	-	0	0	0	-	0	0	0	0	0	0	0	-	-	-	-	-	-	-	-
47	mara1386	zmr	Maranungku	NA	0072	r	r	NA	consonant	spa	0	-	-	-	-	+	+	+	0	+	-	+	-	-	-	0	0	+	+	-	-	-	0	0	0	0	0	0	0	+	-	-	-	-	-	-	-
47	mara1386	zmr	Maranungku	NA	0074	t	ð θ d t	NA	consonant	spa	0	-	-	-	-	+	-	-	-	-	-	-	-	-	-	0	0	+	+	-	-	-	0	0	0	0	0	0	0	-	-	-	-	-	-	-	-
47	mara1386	zmr	Maranungku	NA	0074+02D0	tː	tː	NA	consonant	spa	0	-	-	-	+	+	-	-	-	-	-	-	-	-	-	0	0	+	+	-	-	-	0	0	0	0	0	0	0	-	-	-	-	-	-	-	-
47	mara1386	zmr	Maranungku	NA	0074+0320+0283	t̠ʃ	d̠ʒ t̠ʃ	NA	consonant	spa	0	-	-	-	-	+	-	-	+	-	-	-	-	-	-	0	0	+	-	+	+	-	0	0	0	0	0	0	0	-	-	-	-	-	-	-	-
47	mara1386	zmr	Maranungku	NA	0074+0320+0283+02D0	t̠ʃː	t̠ʃː	NA	consonant	spa	0	-	-	-	+	+	-	-	+	-	-	-	-	-	-	0	0	+	-	+	+	-	0	0	0	0	0	0	0	-	-	-	-	-	-	-	-
47	mara1386	zmr	Maranungku	NA	0077	w	w	NA	consonant	spa	0	-	-	-	-	-	+	+	0	+	-	-	-	-	+	+	-	-	0	0	0	+	+	-	-	+	+	0	0	+	-	-	-	-	-	-	-
47	mara1386	zmr	Maranungku	NA	014B	ŋ	ŋ	NA	consonant	spa	0	-	-	-	-	+	+	-	0	-	-	-	+	-	-	0	0	-	0	0	0	+	+	-	-	-	0	0	0	+	-	-	-	-	-	-	-
47	mara1386	zmr	Maranungku	NA	0272	ɲ	ɲ	NA	consonant	spa	0	-	-	-	-	+	+	-	0	-	-	-	+	-	-	0	0	+	-	+	-	+	+	-	+	-	0	0	0	+	-	-	-	-	-	-	-
47	mara1386	zmr	Maranungku	NA	0279	ɹ	ɹ	NA	consonant	spa	0	-	-	-	-	-	+	+	0	+	-	-	-	-	-	0	0	+	-	+	-	-	0	0	0	0	0	0	0	+	-	-	-	-	-	-	-
47	mara1386	zmr	Maranungku	NA	0061	a	a ɑ	NA	vowel	spa	0	-	+	-	-	-	+	+	0	+	-	-	-	-	-	0	0	-	0	0	0	+	-	+	-	-	0	-	-	+	-	-	-	0	-	-	0
47	mara1386	zmr	Maranungku	NA	0069	i	ɛ e i ɪ̈ i	NA	vowel	spa	0	-	+	-	-	-	+	+	0	+	-	-	-	-	-	0	0	-	0	0	0	+	+	-	+	-	+	-	-	+	-	-	-	0	-	-	0
47	mara1386	zmr	Maranungku	NA	00E6	æ	æ æ	NA	vowel	spa	0	-	+	-	-	-	+	+	0	+	-	-	-	-	-	0	0	-	0	0	0	+	-	+	+	-	0	-	-	+	-	-	-	0	-	-	0
47	mara1386	zmr	Maranungku	NA	0259	ə	ə	NA	vowel	spa	0	-	+	-	-	-	+	+	0	+	-	-	-	-	-	0	0	-	0	0	0	+	-	-	-	-	-	-	-	+	-	-	-	0	-	-	0
47	mara1386	zmr	Maranungku	NA	028A	ʊ	u ʊ ɔː o	NA	vowel	spa	0	-	+	-	-	-	+	+	0	+	-	-	-	-	+	+	-	-	0	0	0	+	+	-	-	+	-	-	-	+	-	-	-	0	-	-	0
48	maun1240	mph	Maung	NA	006A	j	j	NA	consonant	spa	0	-	-	-	-	-	+	+	0	+	-	-	-	-	-	0	0	-	0	0	0	+	+	-	+	-	+	0	0	+	-	-	-	-	-	-	-
48	maun1240	mph	Maung	NA	006B	k	k k ɡ	NA	consonant	spa	0	-	-	-	-	+	-	-	-	-	-	-	-	-	-	0	0	-	0	0	0	+	+	-	-	-	0	0	0	-	-	-	-	-	-	-	-
48	maun1240	mph	Maung	NA	006C	l	l	NA	consonant	spa	0	-	-	-	-	+	+	+	0	+	-	-	-	+	-	0	0	+	+	-	-	-	0	0	0	0	0	0	0	+	-	-	-	-	-	-	-
48	maun1240	mph	Maung	NA	006D	m	m	NA	consonant	spa	0	-	-	-	-	+	+	-	0	-	-	-	+	-	+	-	-	-	0	0	0	-	0	0	0	0	0	0	0	+	-	-	-	-	-	-	-
48	maun1240	mph	Maung	NA	006E	n	n	NA	consonant	spa	0	-	-	-	-	+	+	-	0	-	-	-	+	-	-	0	0	+	+	-	-	-	0	0	0	0	0	0	0	+	-	-	-	-	-	-	-
48	maun1240	mph	Maung	NA	006E+033B	n̻	n̻	NA	consonant	spa	0	-	-	-	-	+	+	-	0	-	-	-	+	-	-	0	0	+	+	+	-	-	0	0	0	0	0	0	0	+	-	-	-	-	-	-	-
48	maun1240	mph	Maung	NA	0070	p	p b	NA	consonant	spa	0	-	-	-	-	+	-	-	-	-	-	-	-	-	+	-	-	-	0	0	0	-	0	0	0	0	0	0	0	-	-	-	-	-	-	-	-
48	maun1240	mph	Maung	NA	0072	r	r	NA	consonant	spa	0	-	-	-	-	+	+	+	0	+	-	+	-	-	-	0	0	+	+	-	-	-	0	0	0	0	0	0	0	+	-	-	-	-	-	-	-
48	maun1240	mph	Maung	NA	0074	t	d t t̪	NA	consonant	spa	0	-	-	-	-	+	-	-	-	-	-	-	-	-	-	0	0	+	+	-	-	-	0	0	0	0	0	0	0	-	-	-	-	-	-	-	-
48	maun1240	mph	Maung	NA	0074+033B	t̻	t̻ d̻	NA	consonant	spa	0	-	-	-	-	+	-	-	-	-	-	-	-	-	-	0	0	+	+	+	-	-	0	0	0	0	0	0	0	-	-	-	-	-	-	-	-
48	maun1240	mph	Maung	NA	0077	w	w w	NA	consonant	spa	0	-	-	-	-	-	+	+	0	+	-	-	-	-	+	+	-	-	0	0	0	+	+	-	-	+	+	0	0	+	-	-	-	-	-	-	-
48	maun1240	mph	Maung	NA	014B	ŋ	ŋ ŋ̟	NA	consonant	spa	0	-	-	-	-	+	+	-	0	-	-	-	+	-	-	0	0	-	0	0	0	+	+	-	-	-	0	0	0	+	-	-	-	-	-	-	-
48	maun1240	mph	Maung	NA	0263	ɣ	ɣ	NA	consonant	spa	0	-	-	-	-	+	-	+	+	-	-	-	-	-	-	0	0	-	0	0	0	+	+	-	-	-	0	0	0	+	-	-	-	-	-	-	-
48	maun1240	mph	Maung	NA	026D	ɭ	ɭ	NA	consonant	spa	0	-	-	-	-	+	+	+	0	+	-	-	-	+	-	0	0	+	-	-	-	-	0	0	0	0	0	0	0	+	-	-	-	-	-	-	-
48	maun1240	mph	Maung	NA	0273	ɳ	ɳ	NA	consonant	spa	0	-	-	-	-	+	+	-	0	-	-	-	+	-	-	0	0	+	-	-	-	-	0	0	0	0	0	0	0	+	-	-	-	-	-	-	-
48	maun1240	mph	Maung	NA	027B	ɻ	ɻ	NA	consonant	spa	0	-	-	-	-	+	+	+	0	+	-	-	-	-	-	0	0	+	-	-	-	-	0	0	0	0	0	0	0	+	-	-	-	-	-	-	-
48	maun1240	mph	Maung	NA	027D	ɽ	ɽ	NA	consonant	spa	0	-	-	-	-	+	+	+	0	+	+	-	-	-	-	0	0	+	-	-	-	-	0	0	0	0	0	0	0	+	-	-	-	-	-	-	-
48	maun1240	mph	Maung	NA	0288	ʈ	ɖ ʈ	NA	consonant	spa	0	-	-	-	-	+	-	-	-	-	-	-	-	-	-	0	0	+	-	-	-	-	0	0	0	0	0	0	0	-	-	-	-	-	-	-	-
48	maun1240	mph	Maung	NA	0294	ʔ	ʔ	NA	consonant	spa	0	-	-	-	-	+	-	-	-	-	-	-	-	-	-	0	0	-	0	0	0	-	0	0	0	0	0	0	0	-	-	-	+	-	-	-	-
48	maun1240	mph	Maung	NA	0061	a	a ə aː a˞ a̟	NA	vowel	spa	0	-	+	-	-	-	+	+	0	+	-	-	-	-	-	0	0	-	0	0	0	+	-	+	-	-	0	-	-	+	-	-	-	0	-	-	0
48	maun1240	mph	Maung	NA	0069	i	i ɪ i˞	NA	vowel	spa	0	-	+	-	-	-	+	+	0	+	-	-	-	-	-	0	0	-	0	0	0	+	+	-	+	-	+	-	-	+	-	-	-	0	-	-	0
48	maun1240	mph	Maung	NA	0075	u	ʊ u u˞	NA	vowel	spa	0	-	+	-	-	-	+	+	0	+	-	-	-	-	+	+	-	-	0	0	0	+	+	-	-	+	+	-	-	+	-	-	-	0	-	-	0
48	maun1240	mph	Maung	NA	0254	ɔ	ɔ˞ ɔ	NA	vowel	spa	0	-	+	-	-	-	+	+	0	+	-	-	-	-	+	+	-	-	0	0	0	+	-	-	-	+	-	-	-	+	-	-	-	0	-	-	0
48	maun1240	mph	Maung	NA	025B	ɛ	ɛ˞ ɛ	NA	vowel	spa	0	-	+	-	-	-	+	+	0	+	-	-	-	-	-	0	0	-	0	0	0	+	-	-	+	-	-	-	-	+	-	-	-	0	-	-	0
49	nung1290	nuy	Nunggubuyu	NA	0063+031F	c̟	c̟ ɟ̟ c̟ʰ	NA	consonant	spa	0	-	-	-	-	+	-	-	-	-	-	-	-	-	-	0	0	+	+	+	-	+	+	-	+	-	0	0	0	-	-	-	-	-	-	-	-
49	nung1290	nuy	Nunggubuyu	NA	006A	j	j	NA	consonant	spa	0	-	-	-	-	-	+	+	0	+	-	-	-	-	-	0	0	-	0	0	0	+	+	-	+	-	+	0	0	+	-	-	-	-	-	-	-
49	nung1290	nuy	Nunggubuyu	NA	006B	k	k kʰ ɡ	NA	consonant	spa	0	-	-	-	-	+	-	-	-	-	-	-	-	-	-	0	0	-	0	0	0	+	+	-	-	-	0	0	0	-	-	-	-	-	-	-	-
49	nung1290	nuy	Nunggubuyu	NA	006C	l	l	NA	consonant	spa	0	-	-	-	-	+	+	+	0	+	-	-	-	+	-	0	0	+	+	-	-	-	0	0	0	0	0	0	0	+	-	-	-	-	-	-	-
49	nung1290	nuy	Nunggubuyu	NA	006C+032A	l̪	l̪	NA	consonant	spa	0	-	-	-	-	+	+	+	0	+	-	-	-	+	-	0	0	+	+	+	-	-	0	0	0	0	0	0	0	+	-	-	-	-	-	-	-
49	nung1290	nuy	Nunggubuyu	NA	006D	m	m	NA	consonant	spa	0	-	-	-	-	+	+	-	0	-	-	-	+	-	+	-	-	-	0	0	0	-	0	0	0	0	0	0	0	+	-	-	-	-	-	-	-
49	nung1290	nuy	Nunggubuyu	NA	006E	n	n	NA	consonant	spa	0	-	-	-	-	+	+	-	0	-	-	-	+	-	-	0	0	+	+	-	-	-	0	0	0	0	0	0	0	+	-	-	-	-	-	-	-
49	nung1290	nuy	Nunggubuyu	NA	006E+032A	n̪	n̪	NA	consonant	spa	0	-	-	-	-	+	+	-	0	-	-	-	+	-	-	0	0	+	+	+	-	-	0	0	0	0	0	0	0	+	-	-	-	-	-	-	-
49	nung1290	nuy	Nunggubuyu	NA	0070	p	p pʰ b	NA	consonant	spa	0	-	-	-	-	+	-	-	-	-	-	-	-	-	+	-	-	-	0	0	0	-	0	0	0	0	0	0	0	-	-	-	-	-	-	-	-
49	nung1290	nuy	Nunggubuyu	NA	0072	r	ɾ r	NA	consonant	spa	0	-	-	-	-	+	+	+	0	+	-	+	-	-	-	0	0	+	+	-	-	-	0	0	0	0	0	0	0	+	-	-	-	-	-	-	-
49	nung1290	nuy	Nunggubuyu	NA	0074	t	t tʰ d	NA	consonant	spa	0	-	-	-	-	+	-	-	-	-	-	-	-	-	-	0	0	+	+	-	-	-	0	0	0	0	0	0	0	-	-	-	-	-	-	-	-
49	nung1290	nuy	Nunggubuyu	NA	0074+032A	t̪	t̪	NA	consonant	spa	0	-	-	-	-	+	-	-	-	-	-	-	-	-	-	0	0	+	+	+	-	-	0	0	0	0	0	0	0	-	-	-	-	-	-	-	-
49	nung1290	nuy	Nunggubuyu	NA	0077	w	w	NA	consonant	spa	0	-	-	-	-	-	+	+	0	+	-	-	-	-	+	+	-	-	0	0	0	+	+	-	-	+	+	0	0	+	-	-	-	-	-	-	-
49	nung1290	nuy	Nunggubuyu	NA	014B	ŋ	ŋ	NA	consonant	spa	0	-	-	-	-	+	+	-	0	-	-	-	+	-	-	0	0	-	0	0	0	+	+	-	-	-	0	0	0	+	-	-	-	-	-	-	-
49	nung1290	nuy	Nunggubuyu	NA	026D	ɭ	ɭ	NA	consonant	spa	0	-	-	-	-	+	+	+	0	+	-	-	-	+	-	0	0	+	-	-	-	-	0	0	0	0	0	0	0	+	-	-	-	-	-	-	-
49	nung1290	nuy	Nunggubuyu	NA	0272+031F	ɲ̟	ɲ̟	NA	consonant	spa	0	-	-	-	-	+	+	-	0	-	-	-	+	-	-	0	0	+	+	+	-	+	+	-	+	-	0	0	0	+	-	-	-	-	-	-	-
49	nung1290	nuy	Nunggubuyu	NA	0273	ɳ	ɳ	NA	consonant	spa	0	-	-	-	-	+	+	-	0	-	-	-	+	-	-	0	0	+	-	-	-	-	0	0	0	0	0	0	0	+	-	-	-	-	-	-	-
49	nung1290	nuy	Nunggubuyu	NA	027B	ɻ	ɻ	NA	consonant	spa	0	-	-	-	-	+	+	+	0	+	-	-	-	-	-	0	0	+	-	-	-	-	0	0	0	0	0	0	0	+	-	-	-	-	-	-	-
49	nung1290	nuy	Nunggubuyu	NA	0288	ʈ	ʈ	NA	consonant	spa	0	-	-	-	-	+	-	-	-	-	-	-	-	-	-	0	0	+	-	-	-	-	0	0	0	0	0	0	0	-	-	-	-	-	-	-	-
49	nung1290	nuy	Nunggubuyu	NA	0061+02D0	aː	aːi aː	NA	vowel	spa	0	-	+	-	+	-	+	+	0	+	-	-	-	-	-	0	0	-	0	0	0	+	-	+	-	-	0	-	-	+	-	-	-	0	-	-	0
49	nung1290	nuy	Nunggubuyu	NA	00E6	æ	æ	NA	vowel	spa	0	-	+	-	-	-	+	+	0	+	-	-	-	-	-	0	0	-	0	0	0	+	-	+	+	-	0	-	-	+	-	-	-	0	-	-	0
49	nung1290	nuy	Nunggubuyu	NA	0250	ɐ	ɐ ɐi	NA	vowel	spa	0	-	+	-	-	-	+	+	0	+	-	-	-	-	+	+	-	-	0	0	0	+	-	+	-	-	0	-	-	+	-	-	-	0	-	-	0
49	nung1290	nuy	Nunggubuyu	NA	026A	ɪ	ɪ̈ ɪ e˞	NA	vowel	spa	0	-	+	-	-	-	+	+	0	+	-	-	-	-	-	0	0	-	0	0	0	+	+	-	+	-	-	-	-	+	-	-	-	0	-	-	0
49	nung1290	nuy	Nunggubuyu	NA	026F+031E	ɯ̞	ʊ ɯ̞ ɤ	NA	vowel	spa	0	-	+	-	-	-	+	+	0	+	-	-	-	-	-	0	0	-	0	0	0	+	+	-	-	+	0	-	-	+	-	-	-	0	-	-	0
50	alaw1244	alh	Alawa	NA	0063+031F	c̟	c̟ ɟ̟	NA	consonant	spa	0	-	-	-	-	+	-	-	-	-	-	-	-	-	-	0	0	+	+	+	-	+	+	-	+	-	0	0	0	-	-	-	-	-	-	-	-
50	alaw1244	alh	Alawa	NA	006A	j	j	NA	consonant	spa	0	-	-	-	-	-	+	+	0	+	-	-	-	-	-	0	0	-	0	0	0	+	+	-	+	-	+	0	0	+	-	-	-	-	-	-	-
50	alaw1244	alh	Alawa	NA	006B	k	c ɟ k ɡ	NA	consonant	spa	0	-	-	-	-	+	-	-	-	-	-	-	-	-	-	0	0	-	0	0	0	+	+	-	-	-	0	0	0	-	-	-	-	-	-	-	-
50	alaw1244	alh	Alawa	NA	006C	l	l ɾl l	NA	consonant	spa	0	-	-	-	-	+	+	+	0	+	-	-	-	+	-	0	0	+	+	-	-	-	0	0	0	0	0	0	0	+	-	-	-	-	-	-	-
50	alaw1244	alh	Alawa	NA	006D	m	m	NA	consonant	spa	0	-	-	-	-	+	+	-	0	-	-	-	+	-	+	-	-	-	0	0	0	-	0	0	0	0	0	0	0	+	-	-	-	-	-	-	-
50	alaw1244	alh	Alawa	NA	006D+0062	mb	mb	NA	consonant	spa	0	-	-	-	-	+	+,-	-	-	-	-	-	+,-	-	+	-	-	-	0	0	0	-	0	0	0	0	0	0	0	+	-	-	-	-	-	-	-
50	alaw1244	alh	Alawa	NA	006E	n	n ɾn n	NA	consonant	spa	0	-	-	-	-	+	+	-	0	-	-	-	+	-	-	0	0	+	+	-	-	-	0	0	0	0	0	0	0	+	-	-	-	-	-	-	-
50	alaw1244	alh	Alawa	NA	006E+0064	nd	nd nd	NA	consonant	spa	0	-	-	-	-	+	+,-	-	-	-	-	-	+,-	-	-	0	0	+	+	-	-	-	0	0	0	0	0	0	0	+	-	-	-	-	-	-	-
50	alaw1244	alh	Alawa	NA	0070	p	p b	NA	consonant	spa	0	-	-	-	-	+	-	-	-	-	-	-	-	-	+	-	-	-	0	0	0	-	0	0	0	0	0	0	0	-	-	-	-	-	-	-	-
50	alaw1244	alh	Alawa	NA	0074	t	t d t	NA	consonant	spa	0	-	-	-	-	+	-	-	-	-	-	-	-	-	-	0	0	+	+	-	-	-	0	0	0	0	0	0	0	-	-	-	-	-	-	-	-
50	alaw1244	alh	Alawa	NA	0077	w	w	NA	consonant	spa	0	-	-	-	-	-	+	+	0	+	-	-	-	-	+	+	-	-	0	0	0	+	+	-	-	+	+	0	0	+	-	-	-	-	-	-	-
50	alaw1244	alh	Alawa	NA	014B	ŋ	ŋ ɲ	NA	consonant	spa	0	-	-	-	-	+	+	-	0	-	-	-	+	-	-	0	0	-	0	0	0	+	+	-	-	-	0	0	0	+	-	-	-	-	-	-	-
50	alaw1244	alh	Alawa	NA	014B+0261	ŋɡ	ɲɟ ŋɡ	NA	consonant	spa	0	-	-	-	-	+	+,-	-	-	-	-	-	+,-	-	-	0	0	-	0	0	0	+	+	-	-	-	0	0	0	+	-	-	-	-	-	-	-
50	alaw1244	alh	Alawa	NA	026D	ɭ	ɭ ɭ	NA	consonant	spa	0	-	-	-	-	+	+	+	0	+	-	-	-	+	-	0	0	+	-	-	-	-	0	0	0	0	0	0	0	+	-	-	-	-	-	-	-
50	alaw1244	alh	Alawa	NA	0272+031F	ɲ̟	ɲ̟	NA	consonant	spa	0	-	-	-	-	+	+	-	0	-	-	-	+	-	-	0	0	+	+	+	-	+	+	-	+	-	0	0	0	+	-	-	-	-	-	-	-
50	alaw1244	alh	Alawa	NA	0272+031F+029D+031F	ɲ̟ʝ̟	ɲ̟ʝ̟	NA	consonant	spa	0	-	-	-	-	+	+,-	-,+	+	-	-	-	+,-	-	-	0	0	+	+	+	-	+	+	-	+	-	0	0	0	+	-	-	-	-	-	-	-
50	alaw1244	alh	Alawa	NA	0273	ɳ	ɳ ɳ	NA	consonant	spa	0	-	-	-	-	+	+	-	0	-	-	-	+	-	-	0	0	+	-	-	-	-	0	0	0	0	0	0	0	+	-	-	-	-	-	-	-
50	alaw1244	alh	Alawa	NA	0273+0256	ɳɖ	ɳɖ ɳɖ	NA	consonant	spa	0	-	-	-	-	+	+,-	-	-	-	-	-	+,-	-	-	0	0	+	-	-	-	-	0	0	0	0	0	0	0	+	-	-	-	-	-	-	-
50	alaw1244	alh	Alawa	NA	0279	ɹ	ɹ	NA	consonant	spa	0	-	-	-	-	-	+	+	0	+	-	-	-	-	-	0	0	+	-	+	-	-	0	0	0	0	0	0	0	+	-	-	-	-	-	-	-
50	alaw1244	alh	Alawa	NA	027E	ɾ	ɾ ɾ̥ ɾ͓ r	NA	consonant	spa	0	-	-	-	-	+	+	+	0	+	+	-	-	-	-	0	0	+	+	-	-	-	0	0	0	0	0	0	0	+	-	-	-	-	-	-	-
50	alaw1244	alh	Alawa	NA	0288	ʈ	ʈ ɖ ʈ	NA	consonant	spa	0	-	-	-	-	+	-	-	-	-	-	-	-	-	-	0	0	+	-	-	-	-	0	0	0	0	0	0	0	-	-	-	-	-	-	-	-
50	alaw1244	alh	Alawa	NA	028E+031F	ʎ̟	ʎ̟	NA	consonant	spa	0	-	-	-	-	+	+	+	0	+	-	-	-	+	-	0	0	+	+	+	-	+	+	-	+	-	0	0	0	+	-	-	-	-	-	-	-
50	alaw1244	alh	Alawa	NA	0294	ʔ	ʔ	NA	consonant	spa	0	-	-	-	-	+	-	-	-	-	-	-	-	-	-	0	0	-	0	0	0	-	0	0	0	0	0	0	0	-	-	-	+	-	-	-	-
50	alaw1244	alh	Alawa	NA	0061	a	ɑ æ a	NA	vowel	spa	0	-	+	-	-	-	+	+	0	+	-	-	-	-	-	0	0	-	0	0	0	+	-	+	-	-	0	-	-	+	-	-	-	0	-	-	0
50	alaw1244	alh	Alawa	NA	0065+031E	e̞	e̞	NA	vowel	spa	0	-	+	-	-	-	+	+	0	+	-	-	-	-	-	0	0	-	0	0	0	+	-	-	+	-	0	-	-	+	-	-	-	0	-	-	0
50	alaw1244	alh	Alawa	NA	0065+031E+02D0	e̞ː	e̞ː	NA	vowel	spa	0	-	+	-	+	-	+	+	0	+	-	-	-	-	-	0	0	-	0	0	0	+	-	-	+	-	0	-	-	+	-	-	-	0	-	-	0
50	alaw1244	alh	Alawa	NA	026A	ɪ	ɪ	NA	vowel	spa	0	-	+	-	-	-	+	+	0	+	-	-	-	-	-	0	0	-	0	0	0	+	+	-	+	-	-	-	-	+	-	-	-	0	-	-	0
50	alaw1244	alh	Alawa	NA	026F+031E	ɯ̞	ɯ̞ ɤ̞	NA	vowel	spa	0	-	+	-	-	-	+	+	0	+	-	-	-	-	-	0	0	-	0	0	0	+	+	-	-	+	0	-	-	+	-	-	-	0	-	-	0
51	wikm1247	wim	Wik-Munkan	NA	0063+031F	c̟	ɟ̟ c̟	NA	consonant	spa	0	-	-	-	-	+	-	-	-	-	-	-	-	-	-	0	0	+	+	+	-	+	+	-	+	-	0	0	0	-	-	-	-	-	-	-	-
51	wikm1247	wim	Wik-Munkan	NA	006A	j	j	NA	consonant	spa	0	-	-	-	-	-	+	+	0	+	-	-	-	-	-	0	0	-	0	0	0	+	+	-	+	-	+	0	0	+	-	-	-	-	-	-	-
51	wikm1247	wim	Wik-Munkan	NA	006B	k	ɡ k	NA	consonant	spa	0	-	-	-	-	+	-	-	-	-	-	-	-	-	-	0	0	-	0	0	0	+	+	-	-	-	0	0	0	-	-	-	-	-	-	-	-
51	wikm1247	wim	Wik-Munkan	NA	006C	l	l	NA	consonant	spa	0	-	-	-	-	+	+	+	0	+	-	-	-	+	-	0	0	+	+	-	-	-	0	0	0	0	0	0	0	+	-	-	-	-	-	-	-
51	wikm1247	wim	Wik-Munkan	NA	006D	m	m	NA	consonant	spa	0	-	-	-	-	+	+	-	0	-	-	-	+	-	+	-	-	-	0	0	0	-	0	0	0	0	0	0	0	+	-	-	-	-	-	-	-
51	wikm1247	wim	Wik-Munkan	NA	006E	n	n	NA	consonant	spa	0	-	-	-	-	+	+	-	0	-	-	-	+	-	-	0	0	+	+	-	-	-	0	0	0	0	0	0	0	+	-	-	-	-	-	-	-
51	wikm1247	wim	Wik-Munkan	NA	0070	p	b p	NA	consonant	spa	0	-	-	-	-	+	-	-	-	-	-	-	-	-	+	-	-	-	0	0	0	-	0	0	0	0	0	0	0	-	-	-	-	-	-	-	-
51	wikm1247	wim	Wik-Munkan	NA	0072	r	r ɾ r̥	NA	consonant	spa	0	-	-	-	-	+	+	+	0	+	-	+	-	-	-	0	0	+	+	-	-	-	0	0	0	0	0	0	0	+	-	-	-	-	-	-	-
51	wikm1247	wim	Wik-Munkan	NA	0074	t	t d	NA	consonant	spa	0	-	-	-	-	+	-	-	-	-	-	-	-	-	-	0	0	+	+	-	-	-	0	0	0	0	0	0	0	-	-	-	-	-	-	-	-
51	wikm1247	wim	Wik-Munkan	NA	0077	w	w	NA	consonant	spa	0	-	-	-	-	-	+	+	0	+	-	-	-	-	+	+	-	-	0	0	0	+	+	-	-	+	+	0	0	+	-	-	-	-	-	-	-
51	wikm1247	wim	Wik-Munkan	NA	014B	ŋ	ŋ	NA	consonant	spa	0	-	-	-	-	+	+	-	0	-	-	-	+	-	-	0	0	-	0	0	0	+	+	-	-	-	0	0	0	+	-	-	-	-	-	-	-
51	wikm1247	wim	Wik-Munkan	NA	0272+031F	ɲ̟	ɲ̟	NA	consonant	spa	0	-	-	-	-	+	+	-	0	-	-	-	+	-	-	0	0	+	+	+	-	+	+	-	+	-	0	0	0	+	-	-	-	-	-	-	-
51	wikm1247	wim	Wik-Munkan	NA	0294	ʔ	ʔ	NA	consonant	spa	0	-	-	-	-	+	-	-	-	-	-	-	-	-	-	0	0	-	0	0	0	-	0	0	0	0	0	0	0	-	-	-	+	-	-	-	-
51	wikm1247	wim	Wik-Munkan	NA	0061	a	a	NA	vowel	spa	0	-	+	-	-	-	+	+	0	+	-	-	-	-	-	0	0	-	0	0	0	+	-	+	-	-	0	-	-	+	-	-	-	0	-	-	0
51	wikm1247	wim	Wik-Munkan	NA	0061+02D0	aː	aː	NA	vowel	spa	0	-	+	-	+	-	+	+	0	+	-	-	-	-	-	0	0	-	0	0	0	+	-	+	-	-	0	-	-	+	-	-	-	0	-	-	0
51	wikm1247	wim	Wik-Munkan	NA	0069	i	i	NA	vowel	spa	0	-	+	-	-	-	+	+	0	+	-	-	-	-	-	0	0	-	0	0	0	+	+	-	+	-	+	-	-	+	-	-	-	0	-	-	0
51	wikm1247	wim	Wik-Munkan	NA	0069+02D0	iː	iː	NA	vowel	spa	0	-	+	-	+	-	+	+	0	+	-	-	-	-	-	0	0	-	0	0	0	+	+	-	+	-	+	-	-	+	-	-	-	0	-	-	0
51	wikm1247	wim	Wik-Munkan	NA	0254	ɔ	ɔ ɒ	NA	vowel	spa	0	-	+	-	-	-	+	+	0	+	-	-	-	-	+	+	-	-	0	0	0	+	-	-	-	+	-	-	-	+	-	-	-	0	-	-	0
51	wikm1247	wim	Wik-Munkan	NA	0254+02D0	ɔː	ɒː ɔː	NA	vowel	spa	0	-	+	-	+	-	+	+	0	+	-	-	-	-	+	+	-	-	0	0	0	+	-	-	-	+	-	-	-	+	-	-	-	0	-	-	0
51	wikm1247	wim	Wik-Munkan	NA	025B	ɛ	ɛ	NA	vowel	spa	0	-	+	-	-	-	+	+	0	+	-	-	-	-	-	0	0	-	0	0	0	+	-	-	+	-	-	-	-	+	-	-	-	0	-	-	0
51	wikm1247	wim	Wik-Munkan	NA	025B+02D0	ɛː	ɛː	NA	vowel	spa	0	-	+	-	+	-	+	+	0	+	-	-	-	-	-	0	0	-	0	0	0	+	-	-	+	-	-	-	-	+	-	-	-	0	-	-	0
51	wikm1247	wim	Wik-Munkan	NA	028A	ʊ	ʊ	NA	vowel	spa	0	-	+	-	-	-	+	+	0	+	-	-	-	-	+	+	-	-	0	0	0	+	+	-	-	+	-	-	-	+	-	-	-	0	-	-	0
51	wikm1247	wim	Wik-Munkan	NA	028A+02D0	ʊː	ʊː	NA	vowel	spa	0	-	+	-	+	-	+	+	0	+	-	-	-	-	+	+	-	-	0	0	0	+	+	-	-	+	-	-	-	+	-	-	-	0	-	-	0
52	nucl1632	set	Sentani	NA	0066	f	ɸ f	NA	consonant	spa	0	-	-	-	-	+	-	+	+	-	-	-	-	-	+	-	+	-	0	0	0	-	0	0	0	0	0	0	0	-	-	-	-	-	-	-	-
52	nucl1632	set	Sentani	NA	0068	h	h s	NA	consonant	spa	0	-	-	-	-	-	-	+	+	-	-	-	-	-	-	0	0	-	0	0	0	-	0	0	0	0	0	0	0	-	-	+	-	-	-	-	-
52	nucl1632	set	Sentani	NA	006A	j	d̠ʒ j	NA	consonant	spa	0	-	-	-	-	-	+	+	0	+	-	-	-	-	-	0	0	-	0	0	0	+	+	-	+	-	+	0	0	+	-	-	-	-	-	-	-
52	nucl1632	set	Sentani	NA	006B	k	x q k c	NA	consonant	spa	0	-	-	-	-	+	-	-	-	-	-	-	-	-	-	0	0	-	0	0	0	+	+	-	-	-	0	0	0	-	-	-	-	-	-	-	-
52	nucl1632	set	Sentani	NA	006D	m	m	NA	consonant	spa	0	-	-	-	-	+	+	-	0	-	-	-	+	-	+	-	-	-	0	0	0	-	0	0	0	0	0	0	0	+	-	-	-	-	-	-	-
52	nucl1632	set	Sentani	NA	006E	n	ŋ ɲ n	NA	consonant	spa	0	-	-	-	-	+	+	-	0	-	-	-	+	-	-	0	0	+	+	-	-	-	0	0	0	0	0	0	0	+	-	-	-	-	-	-	-
52	nucl1632	set	Sentani	NA	0070	p	p b	NA	consonant	spa	0	-	-	-	-	+	-	-	-	-	-	-	-	-	+	-	-	-	0	0	0	-	0	0	0	0	0	0	0	-	-	-	-	-	-	-	-
52	nucl1632	set	Sentani	NA	0074	t	d tʲ t t	NA	consonant	spa	0	-	-	-	-	+	-	-	-	-	-	-	-	-	-	0	0	+	+	-	-	-	0	0	0	0	0	0	0	-	-	-	-	-	-	-	-
52	nucl1632	set	Sentani	NA	0077	w	w	NA	consonant	spa	0	-	-	-	-	-	+	+	0	+	-	-	-	-	+	+	-	-	0	0	0	+	+	-	-	+	+	0	0	+	-	-	-	-	-	-	-
52	nucl1632	set	Sentani	NA	027A	ɺ	ɺ ɺ	NA	consonant	spa	0	-	-	-	-	+	+	+	0	+	+	-	-	+	-	0	0	+	+	-	-	-	0	0	0	0	0	0	0	+	-	-	-	-	-	-	-
52	nucl1632	set	Sentani	NA	0061+031F	a̟	a̟	NA	vowel	spa	0	-	+	-	-	-	+	+	0	+	-	-	-	-	-	0	0	-	0	0	0	+	-	+	0	-	0	-	-	+	-	-	-	0	-	-	0
52	nucl1632	set	Sentani	NA	0065	e	e	NA	vowel	spa	0	-	+	-	-	-	+	+	0	+	-	-	-	-	-	0	0	-	0	0	0	+	-	-	+	-	+	-	-	+	-	-	-	0	-	-	0
52	nucl1632	set	Sentani	NA	0069	i	ii̯ i	NA	vowel	spa	0	-	+	-	-	-	+	+	0	+	-	-	-	-	-	0	0	-	0	0	0	+	+	-	+	-	+	-	-	+	-	-	-	0	-	-	0
52	nucl1632	set	Sentani	NA	0075	u	u	NA	vowel	spa	0	-	+	-	-	-	+	+	0	+	-	-	-	-	+	+	-	-	0	0	0	+	+	-	-	+	+	-	-	+	-	-	-	0	-	-	0
52	nucl1632	set	Sentani	NA	0254	ɔ	o ɔ	NA	vowel	spa	0	-	+	-	-	-	+	+	0	+	-	-	-	-	+	+	-	-	0	0	0	+	-	-	-	+	-	-	-	+	-	-	-	0	-	-	0
52	nucl1632	set	Sentani	NA	0259	ə	ə ø̞	NA	vowel	spa	0	-	+	-	-	-	+	+	0	+	-	-	-	-	-	0	0	-	0	0	0	+	-	-	-	-	-	-	-	+	-	-	-	0	-	-	0
52	nucl1632	set	Sentani	NA	025B	ɛ	ɛ	NA	vowel	spa	0	-	+	-	-	-	+	+	0	+	-	-	-	-	-	0	0	-	0	0	0	+	-	-	+	-	-	-	-	+	-	-	-	0	-	-	0
53	kwom1262	kmo	Washkuk	NA	0068	h	h	NA	consonant	spa	0	-	-	-	-	-	-	+	+	-	-	-	-	-	-	0	0	-	0	0	0	-	0	0	0	0	0	0	0	-	-	+	-	-	-	-	-
53	kwom1262	kmo	Washkuk	NA	006A	j	l j	NA	consonant	spa	0	-	-	-	-	-	+	+	0	+	-	-	-	-	-	0	0	-	0	0	0	+	+	-	+	-	+	0	0	+	-	-	-	-	-	-	-
53	kwom1262	kmo	Washkuk	NA	006B	k	k ɡ	NA	consonant	spa	0	-	-	-	-	+	-	-	-	-	-	-	-	-	-	0	0	-	0	0	0	+	+	-	-	-	0	0	0	-	-	-	-	-	-	-	-
53	kwom1262	kmo	Washkuk	NA	006B+02B7	kʷ	kʷ	NA	consonant	spa	0	-	-	-	-	+	-	-	-	-	-	-	-	-	+	+	-	-	0	0	0	+	+	-	-	-	0	0	0	-	-	-	-	-	-	-	-
53	kwom1262	kmo	Washkuk	NA	006D	m	m	NA	consonant	spa	0	-	-	-	-	+	+	-	0	-	-	-	+	-	+	-	-	-	0	0	0	-	0	0	0	0	0	0	0	+	-	-	-	-	-	-	-
53	kwom1262	kmo	Washkuk	NA	006D+0062	mb	mb b	NA	consonant	spa	0	-	-	-	-	+	+,-	-	-	-	-	-	+,-	-	+	-	-	-	0	0	0	-	0	0	0	0	0	0	0	+	-	-	-	-	-	-	-
53	kwom1262	kmo	Washkuk	NA	006D+0062+02B7	mbʷ	mbʷ	NA	consonant	spa	0	-	-	-	-	+	+,-	-	-	-	-	-	+,-	-	+	-,+	-	-	0	0	0	-	0	0	0	0	0	0	0	+	-	-	-	-	-	-	-
53	kwom1262	kmo	Washkuk	NA	006D+02B7	mʷ	mʷ	NA	consonant	spa	0	-	-	-	-	+	+	-	0	-	-	-	+	-	+	+	-	-	0	0	0	-	0	0	0	0	0	0	0	+	-	-	-	-	-	-	-
53	kwom1262	kmo	Washkuk	NA	006E	n	n	NA	consonant	spa	0	-	-	-	-	+	+	-	0	-	-	-	+	-	-	0	0	+	+	-	-	-	0	0	0	0	0	0	0	+	-	-	-	-	-	-	-
53	kwom1262	kmo	Washkuk	NA	006E+0064	nd	nd	NA	consonant	spa	0	-	-	-	-	+	+,-	-	-	-	-	-	+,-	-	-	0	0	+	+	-	-	-	0	0	0	0	0	0	0	+	-	-	-	-	-	-	-
53	kwom1262	kmo	Washkuk	NA	006E+0320+0064+0320+0292	n̠d̠ʒ	n̠d̠ʒ	NA	consonant	spa	0	-	-	-	-	+	+,-	-	+	-	-	-	+,-	-	-	0	0	+	-	+	+	-	0	0	0	0	0	0	0	+	-	-	-	-	-	-	-
53	kwom1262	kmo	Washkuk	NA	0073	s	s	NA	consonant	spa	0	-	-	-	-	+	-	+	+	-	-	-	-	-	-	0	0	+	+	-	+	-	0	0	0	0	0	0	0	-	-	-	-	-	-	-	-
53	kwom1262	kmo	Washkuk	NA	0074	t	t d	NA	consonant	spa	0	-	-	-	-	+	-	-	-	-	-	-	-	-	-	0	0	+	+	-	-	-	0	0	0	0	0	0	0	-	-	-	-	-	-	-	-
53	kwom1262	kmo	Washkuk	NA	0074+0320+0283	t̠ʃ	t̠ʃ d̠ʒ	NA	consonant	spa	0	-	-	-	-	+	-	-	+	-	-	-	-	-	-	0	0	+	-	+	+	-	0	0	0	0	0	0	0	-	-	-	-	-	-	-	-
53	kwom1262	kmo	Washkuk	NA	0077	w	w	NA	consonant	spa	0	-	-	-	-	-	+	+	0	+	-	-	-	-	+	+	-	-	0	0	0	+	+	-	-	+	+	0	0	+	-	-	-	-	-	-	-
53	kwom1262	kmo	Washkuk	NA	014B+0261	ŋɡ	ŋɡ	NA	consonant	spa	0	-	-	-	-	+	+,-	-	-	-	-	-	+,-	-	-	0	0	-	0	0	0	+	+	-	-	-	0	0	0	+	-	-	-	-	-	-	-
53	kwom1262	kmo	Washkuk	NA	014B+0261+02B7	ŋɡʷ	ŋɡʷ	NA	consonant	spa	0	-	-	-	-	+	+,-	-	-	-	-	-	+,-	-	-,+	+	-	-	0	0	0	+	+	-	-	-	0	0	0	+	-	-	-	-	-	-	-
53	kwom1262	kmo	Washkuk	NA	0272	ɲ	ɲ	NA	consonant	spa	0	-	-	-	-	+	+	-	0	-	-	-	+	-	-	0	0	+	-	+	-	+	+	-	+	-	0	0	0	+	-	-	-	-	-	-	-
53	kwom1262	kmo	Washkuk	NA	0278	ɸ	ɸ p	NA	consonant	spa	0	-	-	-	-	+	-	+	+	-	-	-	-	-	+	-	-	-	0	0	0	-	0	0	0	0	0	0	0	-	-	-	-	-	-	-	-
53	kwom1262	kmo	Washkuk	NA	0278+02B7	ɸʷ	pʷ ɸʷ	NA	consonant	spa	0	-	-	-	-	+	-	+	+	-	-	-	-	-	+	+	-	-	0	0	0	-	0	0	0	0	0	0	0	-	-	-	-	-	-	-	-
53	kwom1262	kmo	Washkuk	NA	027E	ɾ	ɾ	NA	consonant	spa	0	-	-	-	-	+	+	+	0	+	+	-	-	-	-	0	0	+	+	-	-	-	0	0	0	0	0	0	0	+	-	-	-	-	-	-	-
53	kwom1262	kmo	Washkuk	NA	0283	ʃ	ʃ	NA	consonant	spa	0	-	-	-	-	+	-	+	+	-	-	-	-	-	-	0	0	+	-	+	+	-	0	0	0	0	0	0	0	-	-	-	-	-	-	-	-
53	kwom1262	kmo	Washkuk	NA	0294	ʔ	ʔ	NA	consonant	spa	0	-	-	-	-	+	-	-	-	-	-	-	-	-	-	0	0	-	0	0	0	-	0	0	0	0	0	0	0	-	-	-	+	-	-	-	-
53	kwom1262	kmo	Washkuk	NA	03B2	β	β	NA	consonant	spa	0	-	-	-	-	+	-	+	+	-	-	-	-	-	+	-	-	-	0	0	0	-	0	0	0	0	0	0	0	+	-	-	-	-	-	-	-
53	kwom1262	kmo	Washkuk	NA	0061	a	a ɜ ḁ	NA	vowel	spa	0	-	+	-	-	-	+	+	0	+	-	-	-	-	-	0	0	-	0	0	0	+	-	+	-	-	0	-	-	+	-	-	-	0	-	-	0
53	kwom1262	kmo	Washkuk	NA	0065	e	e ɪ ɪ̥	NA	vowel	spa	0	-	+	-	-	-	+	+	0	+	-	-	-	-	-	0	0	-	0	0	0	+	-	-	+	-	+	-	-	+	-	-	-	0	-	-	0
53	kwom1262	kmo	Washkuk	NA	0069	i	i y i̥	NA	vowel	spa	0	-	+	-	-	-	+	+	0	+	-	-	-	-	-	0	0	-	0	0	0	+	+	-	+	-	+	-	-	+	-	-	-	0	-	-	0
53	kwom1262	kmo	Washkuk	NA	006F+031E	o̞	o̞ ɔ o̞̥	NA	vowel	spa	0	-	+	-	-	-	+	+	0	+	-	-	-	-	+	+	-	-	0	0	0	+	-	-	-	+	0	-	-	+	-	-	-	0	-	-	0
53	kwom1262	kmo	Washkuk	NA	0075	u	u̥ u	NA	vowel	spa	0	-	+	-	-	-	+	+	0	+	-	-	-	-	+	+	-	-	0	0	0	+	+	-	-	+	+	-	-	+	-	-	-	0	-	-	0
53	kwom1262	kmo	Washkuk	NA	025B	ɛ	ɛ æ	NA	vowel	spa	0	-	+	-	-	-	+	+	0	+	-	-	-	-	-	0	0	-	0	0	0	+	-	-	+	-	-	-	-	+	-	-	-	0	-	-	0
53	kwom1262	kmo	Washkuk	NA	0268	ɨ	ʉ ɨ ɨ̥	NA	vowel	spa	0	-	+	-	-	-	+	+	0	+	-	-	-	-	-	0	0	-	0	0	0	+	+	-	-	-	+	-	-	+	-	-	-	0	-	-	0
54	tamn1235	tml	Asmat	NA	0066	f	f	NA	consonant	spa	0	-	-	-	-	+	-	+	+	-	-	-	-	-	+	-	+	-	0	0	0	-	0	0	0	0	0	0	0	-	-	-	-	-	-	-	-
54	tamn1235	tml	Asmat	NA	006B	k	x k kⁿ k̚	NA	consonant	spa	0	-	-	-	-	+	-	-	-	-	-	-	-	-	-	0	0	-	0	0	0	+	+	-	-	-	0	0	0	-	-	-	-	-	-	-	-
54	tamn1235	tml	Asmat	NA	006D	m	mb b m	NA	consonant	spa	0	-	-	-	-	+	+	-	0	-	-	-	+	-	+	-	-	-	0	0	0	-	0	0	0	0	0	0	0	+	-	-	-	-	-	-	-
54	tamn1235	tml	Asmat	NA	006E	n	d n nd	NA	consonant	spa	0	-	-	-	-	+	+	-	0	-	-	-	+	-	-	0	0	+	+	-	-	-	0	0	0	0	0	0	0	+	-	-	-	-	-	-	-
54	tamn1235	tml	Asmat	NA	0070	p	p p̚ pⁿ ɸ	NA	consonant	spa	0	-	-	-	-	+	-	-	-	-	-	-	-	-	+	-	-	-	0	0	0	-	0	0	0	0	0	0	0	-	-	-	-	-	-	-	-
54	tamn1235	tml	Asmat	NA	0070+02B7	pʷ	pʷ	NA	consonant	spa	0	-	-	-	-	+	-	-	-	-	-	-	-	-	+	+	-	-	0	0	0	-	0	0	0	0	0	0	0	-	-	-	-	-	-	-	-
54	tamn1235	tml	Asmat	NA	0073	s	s s͉	NA	consonant	spa	0	-	-	-	-	+	-	+	+	-	-	-	-	-	-	0	0	+	+	-	+	-	0	0	0	0	0	0	0	-	-	-	-	-	-	-	-
54	tamn1235	tml	Asmat	NA	0074	t	t tⁿ t̚	NA	consonant	spa	0	-	-	-	-	+	-	-	-	-	-	-	-	-	-	0	0	+	+	-	-	-	0	0	0	0	0	0	0	-	-	-	-	-	-	-	-
54	tamn1235	tml	Asmat	NA	0074+0320+0283	t̠ʃ	t̠ʃ tʲ	NA	consonant	spa	0	-	-	-	-	+	-	-	+	-	-	-	-	-	-	0	0	+	-	+	+	-	0	0	0	0	0	0	0	-	-	-	-	-	-	-	-
54	tamn1235	tml	Asmat	NA	0077	w	w	NA	consonant	spa	0	-	-	-	-	-	+	+	0	+	-	-	-	-	+	+	-	-	0	0	0	+	+	-	-	+	+	0	0	+	-	-	-	-	-	-	-
54	tamn1235	tml	Asmat	NA	027E	ɾ	r ɾ	NA	consonant	spa	0	-	-	-	-	+	+	+	0	+	+	-	-	-	-	0	0	+	+	-	-	-	0	0	0	0	0	0	0	+	-	-	-	-	-	-	-
54	tamn1235	tml	Asmat	NA	0283	ʃ	ʃ	NA	consonant	spa	0	-	-	-	-	+	-	+	+	-	-	-	-	-	-	0	0	+	-	+	+	-	0	0	0	0	0	0	0	-	-	-	-	-	-	-	-
54	tamn1235	tml	Asmat	NA	029D	ʝ	j ʝ d̠ʒ	NA	consonant	spa	0	-	-	-	-	+	-	+	+	-	-	-	-	-	-	0	0	+	-	+	-	+	+	-	+	-	0	0	0	+	-	-	-	-	-	-	-
54	tamn1235	tml	Asmat	NA	03B8	θ	θ	NA	consonant	spa	0	-	-	-	-	+	-	+	+	-	-	-	-	-	-	0	0	+	+	+	-	-	0	0	0	0	0	0	0	-	-	-	-	-	-	-	-
54	tamn1235	tml	Asmat	NA	0061	a	ə a æ a̟	NA	vowel	spa	0	-	+	-	-	-	+	+	0	+	-	-	-	-	-	0	0	-	0	0	0	+	-	+	-	-	0	-	-	+	-	-	-	0	-	-	0
54	tamn1235	tml	Asmat	NA	0065	e	ø e ɛ	NA	vowel	spa	0	-	+	-	-	-	+	+	0	+	-	-	-	-	-	0	0	-	0	0	0	+	-	-	+	-	+	-	-	+	-	-	-	0	-	-	0
54	tamn1235	tml	Asmat	NA	0069	i	i y ɪ	NA	vowel	spa	0	-	+	-	-	-	+	+	0	+	-	-	-	-	-	0	0	-	0	0	0	+	+	-	+	-	+	-	-	+	-	-	-	0	-	-	0
54	tamn1235	tml	Asmat	NA	0075	u	u ʉ	NA	vowel	spa	0	-	+	-	-	-	+	+	0	+	-	-	-	-	+	+	-	-	0	0	0	+	+	-	-	+	+	-	-	+	-	-	-	0	-	-	0
54	tamn1235	tml	Asmat	NA	0254	ɔ	ɔ o ɤ	NA	vowel	spa	0	-	+	-	-	-	+	+	0	+	-	-	-	-	+	+	-	-	0	0	0	+	-	-	-	+	-	-	-	+	-	-	-	0	-	-	0
55	tele1256	tlf	Telefol	NA	0062	b	β b b ɓ	NA	consonant	spa	0	-	-	-	-	+	-	-	-	-	-	-	-	-	+	-	-	-	0	0	0	-	0	0	0	0	0	0	0	+	-	-	-	-	-	-	-
55	tele1256	tlf	Telefol	NA	0064	d	d d d ɗ	NA	consonant	spa	0	-	-	-	-	+	-	-	-	-	-	-	-	-	-	0	0	+	+	-	-	-	0	0	0	0	0	0	0	+	-	-	-	-	-	-	-
55	tele1256	tlf	Telefol	NA	0066	f	f pɸ ɸ f	NA	consonant	spa	0	-	-	-	-	+	-	+	+	-	-	-	-	-	+	-	+	-	0	0	0	-	0	0	0	0	0	0	0	-	-	-	-	-	-	-	-
55	tele1256	tlf	Telefol	NA	0068	h	h	NA	consonant	spa	0	-	-	-	-	-	-	+	+	-	-	-	-	-	-	0	0	-	0	0	0	-	0	0	0	0	0	0	0	-	-	+	-	-	-	-	-
55	tele1256	tlf	Telefol	NA	006A	j	j	NA	consonant	spa	0	-	-	-	-	-	+	+	0	+	-	-	-	-	-	0	0	-	0	0	0	+	+	-	+	-	+	0	0	+	-	-	-	-	-	-	-
55	tele1256	tlf	Telefol	NA	006B	k	k k̚ k ɣ	NA	consonant	spa	0	-	-	-	-	+	-	-	-	-	-	-	-	-	-	0	0	-	0	0	0	+	+	-	-	-	0	0	0	-	-	-	-	-	-	-	-
55	tele1256	tlf	Telefol	NA	006B+02B7	kʷ	kʷ kʷ	NA	consonant	spa	0	-	-	-	-	+	-	-	-	-	-	-	-	-	+	+	-	-	0	0	0	+	+	-	-	-	0	0	0	-	-	-	-	-	-	-	-
55	tele1256	tlf	Telefol	NA	006C	l	ɾ l l ɬ ɭ ɺ l	NA	consonant	spa	0	-	-	-	-	+	+	+	0	+	-	-	-	+	-	0	0	+	+	-	-	-	0	0	0	0	0	0	0	+	-	-	-	-	-	-	-
55	tele1256	tlf	Telefol	NA	006D	m	bm m	NA	consonant	spa	0	-	-	-	-	+	+	-	0	-	-	-	+	-	+	-	-	-	0	0	0	-	0	0	0	0	0	0	0	+	-	-	-	-	-	-	-
55	tele1256	tlf	Telefol	NA	006E	n	dn n	NA	consonant	spa	0	-	-	-	-	+	+	-	0	-	-	-	+	-	-	0	0	+	+	-	-	-	0	0	0	0	0	0	0	+	-	-	-	-	-	-	-
55	tele1256	tlf	Telefol	NA	0070	p	p p	NA	consonant	spa	0	-	-	-	-	+	-	-	-	-	-	-	-	-	+	-	-	-	0	0	0	-	0	0	0	0	0	0	0	-	-	-	-	-	-	-	-
55	tele1256	tlf	Telefol	NA	0073	s	s	NA	consonant	spa	0	-	-	-	-	+	-	+	+	-	-	-	-	-	-	0	0	+	+	-	+	-	0	0	0	0	0	0	0	-	-	-	-	-	-	-	-
55	tele1256	tlf	Telefol	NA	0074	t	t	NA	consonant	spa	0	-	-	-	-	+	-	-	-	-	-	-	-	-	-	0	0	+	+	-	-	-	0	0	0	0	0	0	0	-	-	-	-	-	-	-	-
55	tele1256	tlf	Telefol	NA	0077	w	w w	NA	consonant	spa	0	-	-	-	-	-	+	+	0	+	-	-	-	-	+	+	-	-	0	0	0	+	+	-	-	+	+	0	0	+	-	-	-	-	-	-	-
55	tele1256	tlf	Telefol	NA	014B	ŋ	ŋ ɡŋ	NA	consonant	spa	0	-	-	-	-	+	+	-	0	-	-	-	+	-	-	0	0	-	0	0	0	+	+	-	-	-	0	0	0	+	-	-	-	-	-	-	-
55	tele1256	tlf	Telefol	NA	0261	ɡ	ɡ	NA	consonant	spa	0	-	-	-	-	+	-	-	-	-	-	-	-	-	-	0	0	-	0	0	0	+	+	-	-	-	0	0	0	+	-	-	-	-	-	-	-
55	tele1256	tlf	Telefol	NA	0294	ʔ	ʔ	NA	consonant	spa	0	-	-	-	-	+	-	-	-	-	-	-	-	-	-	0	0	-	0	0	0	-	0	0	0	0	0	0	0	-	-	-	+	-	-	-	-
55	tele1256	tlf	Telefol	NA	02E5	˥	˨˧ ˥ ˥ ˦ ˥ ˥ ˥	NA	tone	spa	+	0	0	0	0	0	0	0	0	0	0	0	0	0	0	0	0	0	0	0	0	0	0	0	0	0	0	0	0	0	0	0	0	0	0	0	0
55	tele1256	tlf	Telefol	NA	02E7	˧	˧ ˧ ˧ ˧˨ ˥˦ ˧ ˨ ˧ ˧˩	NA	tone	spa	+	0	0	0	0	0	0	0	0	0	0	0	0	0	0	0	0	0	0	0	0	0	0	0	0	0	0	0	0	0	0	0	0	0	0	0	0
55	tele1256	tlf	Telefol	NA	0061	a	ɐ a ə ɜ	NA	vowel	spa	0	-	+	-	-	-	+	+	0	+	-	-	-	-	-	0	0	-	0	0	0	+	-	+	-	-	0	-	-	+	-	-	-	0	-	-	0
55	tele1256	tlf	Telefol	NA	0061+02D0	aː	aː	NA	vowel	spa	0	-	+	-	+	-	+	+	0	+	-	-	-	-	-	0	0	-	0	0	0	+	-	+	-	-	0	-	-	+	-	-	-	0	-	-	0
55	tele1256	tlf	Telefol	NA	0069	i	i ɪ i	NA	vowel	spa	0	-	+	-	-	-	+	+	0	+	-	-	-	-	-	0	0	-	0	0	0	+	+	-	+	-	+	-	-	+	-	-	-	0	-	-	0
55	tele1256	tlf	Telefol	NA	0069+02D0	iː	iː	NA	vowel	spa	0	-	+	-	+	-	+	+	0	+	-	-	-	-	-	0	0	-	0	0	0	+	+	-	+	-	+	-	-	+	-	-	-	0	-	-	0
55	tele1256	tlf	Telefol	NA	0075	u	ʉ u u ʊ	NA	vowel	spa	0	-	+	-	-	-	+	+	0	+	-	-	-	-	+	+	-	-	0	0	0	+	+	-	-	+	+	-	-	+	-	-	-	0	-	-	0
55	tele1256	tlf	Telefol	NA	0075+02D0	uː	uː ʉː	NA	vowel	spa	0	-	+	-	+	-	+	+	0	+	-	-	-	-	+	+	-	-	0	0	0	+	+	-	-	+	+	-	-	+	-	-	-	0	-	-	0
55	tele1256	tlf	Telefol	NA	0254+02D0	ɔː	ɔ ɔː ɔː	NA	vowel	spa	0	-	+	-	+	-	+	+	0	+	-	-	-	-	+	+	-	-	0	0	0	+	-	-	-	+	-	-	-	+	-	-	-	0	-	-	0
55	tele1256	tlf	Telefol	NA	025B+02D0	ɛː	ɛː ɛ ɛː	NA	vowel	spa	0	-	+	-	+	-	+	+	0	+	-	-	-	-	-	0	0	-	0	0	0	+	-	-	+	-	-	-	-	+	-	-	-	0	-	-	0
56	gads1258	gaj	Gadsup	NA	0064	d	ɾ d	NA	consonant	spa	0	-	-	-	-	+	-	-	-	-	-	-	-	-	-	0	0	+	+	-	-	-	0	0	0	0	0	0	0	+	-	-	-	-	-	-	-
56	gads1258	gaj	Gadsup	NA	006A	j	ʝ j d̠ʒ	NA	consonant	spa	0	-	-	-	-	-	+	+	0	+	-	-	-	-	-	0	0	-	0	0	0	+	+	-	+	-	+	0	0	+	-	-	-	-	-	-	-
56	gads1258	gaj	Gadsup	NA	006B	k	kʰ k x	NA	consonant	spa	0	-	-	-	-	+	-	-	-	-	-	-	-	-	-	0	0	-	0	0	0	+	+	-	-	-	0	0	0	-	-	-	-	-	-	-	-
56	gads1258	gaj	Gadsup	NA	006D	m	m	NA	consonant	spa	0	-	-	-	-	+	+	-	0	-	-	-	+	-	+	-	-	-	0	0	0	-	0	0	0	0	0	0	0	+	-	-	-	-	-	-	-
56	gads1258	gaj	Gadsup	NA	006E	n	ŋ n	NA	consonant	spa	0	-	-	-	-	+	+	-	0	-	-	-	+	-	-	0	0	+	+	-	-	-	0	0	0	0	0	0	0	+	-	-	-	-	-	-	-
56	gads1258	gaj	Gadsup	NA	0070	p	p ɸ pʰ	NA	consonant	spa	0	-	-	-	-	+	-	-	-	-	-	-	-	-	+	-	-	-	0	0	0	-	0	0	0	0	0	0	0	-	-	-	-	-	-	-	-
56	gads1258	gaj	Gadsup	NA	0074+033B	t̻	t̻ʰ ts s t̻	NA	consonant	spa	0	-	-	-	-	+	-	-	-	-	-	-	-	-	-	0	0	+	+	+	-	-	0	0	0	0	0	0	0	-	-	-	-	-	-	-	-
56	gads1258	gaj	Gadsup	NA	0294	ʔ	ʔ	NA	consonant	spa	0	-	-	-	-	+	-	-	-	-	-	-	-	-	-	0	0	-	0	0	0	-	0	0	0	0	0	0	0	-	-	-	+	-	-	-	-
56	gads1258	gaj	Gadsup	NA	03B2	β	β β̞ b	NA	consonant	spa	0	-	-	-	-	+	-	+	+	-	-	-	-	-	+	-	-	-	0	0	0	-	0	0	0	0	0	0	0	+	-	-	-	-	-	-	-
56	gads1258	gaj	Gadsup	NA	02E5	˥	˥	NA	tone	spa	+	0	0	0	0	0	0	0	0	0	0	0	0	0	0	0	0	0	0	0	0	0	0	0	0	0	0	0	0	0	0	0	0	0	0	0	0
56	gads1258	gaj	Gadsup	NA	02E7+02E9	˧˩	˧˩ ˥˦	NA	tone	spa	+	0	0	0	0	0	0	0	0	0	0	0	0	0	0	0	0	0	0	0	0	0	0	0	0	0	0	0	0	0	0	0	0	0	0	0	0
56	gads1258	gaj	Gadsup	NA	02E9	˩	˩ ˩	NA	tone	spa	+	0	0	0	0	0	0	0	0	0	0	0	0	0	0	0	0	0	0	0	0	0	0	0	0	0	0	0	0	0	0	0	0	0	0	0	0
56	gads1258	gaj	Gadsup	NA	02E9+02E8	˩˨	˧˥ ˩˨ ˩˨ ˧	NA	tone	spa	+	0	0	0	0	0	0	0	0	0	0	0	0	0	0	0	0	0	0	0	0	0	0	0	0	0	0	0	0	0	0	0	0	0	0	0	0
56	gads1258	gaj	Gadsup	NA	0061+031F+02D0	a̟ː	a̟ː	NA	vowel	spa	0	-	+	-	+	-	+	+	0	+	-	-	-	-	-	0	0	-	0	0	0	+	-	+	0	-	0	-	-	+	-	-	-	0	-	-	0
56	gads1258	gaj	Gadsup	NA	0065+02D0	eː	eː ɛː	NA	vowel	spa	0	-	+	-	+	-	+	+	0	+	-	-	-	-	-	0	0	-	0	0	0	+	-	-	+	-	+	-	-	+	-	-	-	0	-	-	0
56	gads1258	gaj	Gadsup	NA	0069	i	i ɪ i̥	NA	vowel	spa	0	-	+	-	-	-	+	+	0	+	-	-	-	-	-	0	0	-	0	0	0	+	+	-	+	-	+	-	-	+	-	-	-	0	-	-	0
56	gads1258	gaj	Gadsup	NA	006F+02D0	oː	oː	NA	vowel	spa	0	-	+	-	+	-	+	+	0	+	-	-	-	-	+	+	-	-	0	0	0	+	-	-	-	+	+	-	-	+	-	-	-	0	-	-	0
56	gads1258	gaj	Gadsup	NA	0075	u	ʊ u	NA	vowel	spa	0	-	+	-	-	-	+	+	0	+	-	-	-	-	+	+	-	-	0	0	0	+	+	-	-	+	+	-	-	+	-	-	-	0	-	-	0
56	gads1258	gaj	Gadsup	NA	025C	ɜ	ɜ a	NA	vowel	spa	0	-	+	-	-	-	+	+	0	+	-	-	-	-	-	0	0	-	0	0	0	+	-	-	-	-	-	-	-	+	-	-	-	0	-	-	0
57	awiy1238	auy	Auyana	NA	006A	j	j	NA	consonant	spa	0	-	-	-	-	-	+	+	0	+	-	-	-	-	-	0	0	-	0	0	0	+	+	-	+	-	+	0	0	+	-	-	-	-	-	-	-
57	awiy1238	auy	Auyana	NA	006B	k	ɣ k	NA	consonant	spa	0	-	-	-	-	+	-	-	-	-	-	-	-	-	-	0	0	-	0	0	0	+	+	-	-	-	0	0	0	-	-	-	-	-	-	-	-
57	awiy1238	auy	Auyana	NA	006D	m	m	NA	consonant	spa	0	-	-	-	-	+	+	-	0	-	-	-	+	-	+	-	-	-	0	0	0	-	0	0	0	0	0	0	0	+	-	-	-	-	-	-	-
57	awiy1238	auy	Auyana	NA	006D+02D0	mː	mː	NA	consonant	spa	0	-	-	-	+	+	+	-	0	-	-	-	+	-	+	-	-	-	0	0	0	-	0	0	0	0	0	0	0	+	-	-	-	-	-	-	-
57	awiy1238	auy	Auyana	NA	006E	n	n	NA	consonant	spa	0	-	-	-	-	+	+	-	0	-	-	-	+	-	-	0	0	+	+	-	-	-	0	0	0	0	0	0	0	+	-	-	-	-	-	-	-
57	awiy1238	auy	Auyana	NA	006E+02D0	nː	nː	NA	consonant	spa	0	-	-	-	+	+	+	-	0	-	-	-	+	-	-	0	0	+	+	-	-	-	0	0	0	0	0	0	0	+	-	-	-	-	-	-	-
57	awiy1238	auy	Auyana	NA	0070	p	β p	NA	consonant	spa	0	-	-	-	-	+	-	-	-	-	-	-	-	-	+	-	-	-	0	0	0	-	0	0	0	0	0	0	0	-	-	-	-	-	-	-	-
57	awiy1238	auy	Auyana	NA	0074	t	t s	NA	consonant	spa	0	-	-	-	-	+	-	-	-	-	-	-	-	-	-	0	0	+	+	-	-	-	0	0	0	0	0	0	0	-	-	-	-	-	-	-	-
57	awiy1238	auy	Auyana	NA	0077	w	w	NA	consonant	spa	0	-	-	-	-	-	+	+	0	+	-	-	-	-	+	+	-	-	0	0	0	+	+	-	-	+	+	0	0	+	-	-	-	-	-	-	-
57	awiy1238	auy	Auyana	NA	027E	ɾ	ɾ ɺ	NA	consonant	spa	0	-	-	-	-	+	+	+	0	+	+	-	-	-	-	0	0	+	+	-	-	-	0	0	0	0	0	0	0	+	-	-	-	-	-	-	-
57	awiy1238	auy	Auyana	NA	0294	ʔ	ʔ	NA	consonant	spa	0	-	-	-	-	+	-	-	-	-	-	-	-	-	-	0	0	-	0	0	0	-	0	0	0	0	0	0	0	-	-	-	+	-	-	-	-
57	awiy1238	auy	Auyana	NA	02E5	˥	˥	NA	tone	spa	+	0	0	0	0	0	0	0	0	0	0	0	0	0	0	0	0	0	0	0	0	0	0	0	0	0	0	0	0	0	0	0	0	0	0	0	0
57	awiy1238	auy	Auyana	NA	02E5+02E9	˥˩	˥˩	NA	tone	spa	+	0	0	0	0	0	0	0	0	0	0	0	0	0	0	0	0	0	0	0	0	0	0	0	0	0	0	0	0	0	0	0	0	0	0	0	0
57	awiy1238	auy	Auyana	NA	02E9	˩	˩	NA	tone	spa	+	0	0	0	0	0	0	0	0	0	0	0	0	0	0	0	0	0	0	0	0	0	0	0	0	0	0	0	0	0	0	0	0	0	0	0	0
[truncated: 103,489 more rows]
