# Supplementary material for: Investigating environmental effects on phonology using diachronic models
Source: Evol Hum Sci. 2024 Jan 3;6:e8. doi: 10.1017/ehs.2023.33 (PMC10955398; doi:10.1017/ehs.2023.33)
Supplement: Hartmann et al. supplementary material 4 — Hartmann et al. supplementary material [file S2513843X23000336sup004.zip › TonesClimateGeoPhylo_Public-1.0/data/processed/AncestralStateReconstruction/GTree_Data_ASJP_continuous.txt]

Fefe_Grassfields 0.418658280922432
Mungaka_Grassfields 0.417153756062851
Bamun_Grassfields 0.446303736440337
Kom_Grassfields 0.41581069169811
Oku_Grassfields 0.450327134986226
Aghem_Grassfields 0.451908288392692
Njen_Grassfields 0.368421052631579
Tiv_Tivoid 0.479502478122074
A11_Londo 0.522321390996736
A121_Mbonge 0.522321390996736
A122_Bakundu 0.522321390996736
A141_Lefo 0.444837063211622
A15_Manenguba 0.438923075805369
A15A_Mbuu 0.444837063211622
A15B_Mienge_NW_Manenguba 0.379032258064516
A15C_Elung_Central_Manenguba 0.420667040042493
A15C_Akossi 0.420667040042493
A15C_Mkaa 0.415847623538826
A151_Nkongho 0.450381679389313
A22_Bakweri 0.518776771806854
A24_Duala 0.520806773233958
A31_Bubi 0.504096049738187
A32C_Batanga 0.516339869281046
A33a_Yasa 0.515320334261838
A34_Benga 0.493773165307635
A41_Barombi-Kang 0.420634920634921
A42_Abo 0.458715596330275
A43a_Basaa 0.435759402813666
A44_Tunen 0.441831852358168
A45_Nyokon 0.465753424657534
A46_Nomaande 0.476473307476492
A462_Yambeta 0.409638554216867
A51_Bafia_maja 0.384381779698386
A53_Bafia_rikpa 0.448281786941581
A54_Tibea 0.424137931034483
A601_Tuki 0.489389265571234
A61_Ngoro-Asom 0.489389265571234
A61_Ngoro-Bisoo 0.489389265571234
A61_Ngoro-lunda 0.489389265571234
A62A_Nuasue 0.456004563883
A62A_Nukalonge 0.456004563883
A62B_Mmala 0.47402225495009
A62C_Libie 0.474747474747475
A621_Nubaca 0.443396226415094
A622_Nugunu 0.545874656168774
Zaambo_Jarawan 0.459135316418781
Bwazza_Jarawan 0.459135316418781
Mbula_Jarawan 0.459135316418781
Bile_Jarawan 0.452054794520548
Kulung_Jarawan 0.477272727272727
Duguri_Jarawan 0.388888888888889
A71_Eton 0.403381545883413
A72a_Ewondo 0.416538618689131
A74a_Bulu 0.419047619047619
A75a_Fang_Bitam 0.407947140716897
A75a_Fang_Minvoul 0.407947140716897
A75a_Fang_Medouneu 0.407947140716897
A803_Shiwa 0.428046540110227
A81_Kwasio 0.446030584865918
A83_Mekaa 0.428046540110227
A832_Bekol 0.426356589147287
A84_Njem 0.449154589371981
A841_Badwe 0.449154589371981
A85b_Bekwil_Makokou 0.427650242955734
A85b_Bekwil_Mv 0.427650242955734
A86c_Mpiemo 0.479523272374486
A87_Bomwali 0.445054945054945
A91_Kwakum 0.423357664233577
A93_Kako 0.480469965764083
B11a_Mpongwe 0.462041283866335
B11b_Orungu 0.462041283866335
B11c_Galwa 0.462041283866335
B11d_Dyumba 0.462041283866335
B11F_Enenga 0.462041283866335
B31_Tsogo 0.50657657169202
B32_Kande 0.46134900098213
B301_Viya 0.504096049738187
B302_Himba 0.500435540069686
B304_Pinzi 0.491996060304809
B305_Vove 0.504096049738187
B21_Seki 0.464526315374118
B22a_Kele 0.414492753623188
B22b_Ngom 0.478250297175784
B22b_Koya 0.478250297175784
B23_Mbangwe 0.486194947462553
B24_Wumbvu 0.482712842712843
B25_Kota 0.489004538900216
B251_Shake 0.486353318439764
B252_Mahongwe 0.485730161130406
B201_Ndasa 0.489064622606062
B202_Sigu 0.471153846153846
B203_Samaye 0.442307692307692
C101_Babole_Ep 0.542595323734062
C101_Babole_Ma 0.542595323734062
C101_Babole_Dz 0.542595323734062
C104_Aka 0.55
C105_Mbenga 0.55
C141_Bonyala 0.482992016660882
C15_Bongili 0.482992016660882
C22_Akwa 0.5
C24_Koyo 0.488283464566929
C25_Mboshi 0.48275990728998
C25A_Bunji 0.48275990728998
C25B_Olee 0.48275990728998
C25C_Ondinga 0.48275990728998
C25E_Eboyi 0.48275990728998
C32_Bobangi 0.514633191201478
C34_Sakata 0.507724204301611
C36d_Lingala 0.514879010245039
C43A_Baati 0.468789888320073
C44_Bwa 0.468789888320073
C52_Soko 0.556451612903226
C55_Lokele 0.556451612903226
C54_Turumba_1919 0.486033519553073
C61_Mongo 0.530418531852472
C71_Tetela 0.491666666666667
C76_Ombo 0.476439790575916
C81_Dengese 0.508064516129032
C85_Wongo 0.420963640986524
C83_Bushong 0.406484132377576
C302_Bolondo 0.501022494887526
C37_Ebudza 0.506211462481573
C42_Ebwela 0.518987341772152
C412_Libobi 0.497132775815086
C142_Mondongo 0.497132775815086
C36g_Monyongo 0.486641221374046
C36g_Mosange 0.486641221374046
C401_Pakabete 0.463538668201881
D11_Mbole 0.526055471412344
D12_Lengola 0.550747442958301
D13_Metoko 0.52991452991453
D14_Enya 0.492016387779226
D201_Liko 0.484276729559748
D23_Kibira-Kumu_1919 0.517537471483712
D24_Songola 0.499985526125344
D25_Lega 0.492424242424242
D28_Holoholo 0.490855264940484
D311_Bila 0.563492063492063
D308_Ebodo 0.478438228438228
D32_Bira 0.50757619238937
D32_Bira_Bunia 0.50757619238937
D33_Nyali 0.501824817518248
D333_Ndaaka 0.553846153846154
D43_Nyanga 0.504065040650406
D55_Buyu 0.464912280701754
B41_Shira 0.495599656880145
B42_Sangu_Mi 0.48036507382282
B42_Sangu_Mb 0.48036507382282
B43_Punu 0.483091613444992
B44_Lumbu 0.4795641966759
B51_Duma 0.470115181472929
B51_Duma_La 0.470115181472929
B52_Nzebi 0.45803928594139
B53_Tsaangi_Poungi 0.446353371986573
B501_Wanzi_E 0.45375478000596
B501_Wanzi_Mo 0.45375478000596
B62_Mbaama 0.499676091537693
B63_Ndumu 0.497375088151653
B601_Lempini 0.517773710082157
B602_Kaningi_Nord 0.48383819373214
B602_Kaningi_Sud 0.48383819373214
B71a_Teke_Os 0.469959720610495
B71a_Teke_Dj 0.469959720610495
B71aIb_Teke_Ibali_Congo 0.407224892368739
B71aLe_Teke_Leconi 0.407224892368739
B701_Atsitsege 0.449404761904762
B77b_Fumu 0.43997073078886
B78_Wuumu 0.43997073078886
B81_Tiene 0.475004887623577
B85d_Nsongo 0.35779763041764
B86_Dzing 0.35779763041764
B865_Nzadi 0.374207276368491
B861_Ngul 0.414388285717739
B82_Buma 0.467428644833359
B86_Dinga 0.3796620259858
B84_Mbunda 0.376508169821586
B85_Yanzi 0.377287760781676
B864_Ngong 0.384328821026069
B863_Pindi 0.35779763041764
H11_Beembe 0.512942879705186
H111_Hangala 0.489384522616921
H12_Civili_Congo 0.465219421101774
H16_Kikongo 0.46782601788391
H16c_Yombe 0.462021869986902
H16f_Laadi 0.489384522616921
H31_Yaka 0.505010513835687
H321_Soonde 0.465763792689925
H32_Suku 0.450189933523267
H41_Mbala 0.457451641417762
H42_Hunganna 0.426775592902205
H16a_Kisikongo_2013 0.493111618111618
H16a_Kisolongo_DRC_2012 0.493111618111618
H16b_Kindibu_2013 0.46782601788391
H16d_Ciwoyo_DRC_2012 0.462021869986902
H16c_Kiyombe_DRC_1982 0.462021869986902
H13_Kikunyi_1989 0.456375838926175
H131_Kisundi_Congo_Kimongo_1988 0.445512820512821
H21a_Kimbundu 0.51108162946777
H16_Cizobe 0.462021869986902
H16_Cimbala 0.493111618111618
H16_Cilinji 0.462021869986902
L11_Pende 0.459331471774523
L13_Kwese 0.48409718698912
L23_Songe 0.50370110894008
L31a_Luba-Kasai 0.502385222381636
L32_Kanyok 0.377495179774048
L34_Hemba 0.492451473759885
L35_Sanga 0.461538461538462
L41_Kaonde 0.492451473759885
L51_Salampasu 0.372093023255814
L52_Lunda 0.483124353180454
K11_Ciokwe 0.473695054945055
K14_Lwena 0.461720492422247
K15_Mbunda 0.471068222172524
K21_Lozi 0.484756756756757
K31_Luyana 0.511083096659525
K33_Kwangali 0.475959256974753
K332_Rumanyo 0.46258445945946
R11_Umbundu 0.49012847156622
R21_Kwanyama 0.517543859649123
R22_Ndonga 0.478105478000045
R31_Herero 0.517576955323991
L12b_Holu 0.483954628362973
L53_Runda 0.358095238095238
L221_Lwalwa 0.50139284020863
L33_Luba-Shaba 0.502385222381636
L62_Nkoya 0.490416112274908
JD53_Shi 0.505289803777061
JD62_Rundi 0.490260466602748
JD65_Hangaza 0.5
JD66_Kiha 0.512334479246244
JD67_Kivinza 0.472878055010137
JE11_Runyoro 0.522281639928699
JE12_Rutooro 0.520108428727946
JE13_Runyankore 0.497817600568688
JE14_Rukiga 0.522574369781957
JE15_Luganda 0.462109404817924
JE16_Lusoga 0.480341178617041
JE17_Gwere 0.493268466011796
JE21_Runyambo 0.508522727272727
JE22_Haya 0.508868088694361
JE23_Zinza 0.478842488303587
JE24_Kerebe 0.496340614284163
JE25_Jita 0.488813945436462
JE25_Kilegi 0.488813945436462
JE25_Mkwaya 0.488813945436462
JE31_Lumasaaba 0.504561483067438
JE31c_Bukusu 0.483031674208145
JE32_Luyia 0.45679012345679
JE34_Samialugwe 0.45679012345679
JE401_Ngoreme 0.467213114754098
JE403_Suba 0.488439306358382
JE41_Maragoli 0.494538815396943
JE42_Gusii 0.517728041839717
JE43_Kuria 0.490337985076151
JE43_Kuria_Mago 0.490337985076151
JE43_Kuria_Tari 0.490337985076151
JE44_Zanaki 0.489971346704871
JE404_Shasi 0.485683738693927
JE402_Ikizu 0.485683738693927
JE45_Nata 0.484567901234568
E51_Kikuyu 0.526832426832427
E52_Embu 0.495626822157434
E52_Mbeere 0.495626822157434
E53_Meru 0.499460625674218
E53_Igoji 0.499460625674218
E53_Miutini 0.499460625674218
E53_Imenti 0.499460625674218
E53_Tigania 0.499460625674218
E53_Meruimenti 0.499460625674218
E53_Merutig 0.499460625674218
E531_Muthambi 0.560606060606061
E531_Mwimbi 0.560606060606061
E54_Tharaka 0.520711340206186
E541_Chuka 0.477053990610329
E55_Kamba 0.522655638864504
E55_Kamba_Mach 0.522655638864504
E55_Kamba_Kitu 0.522655638864504
E56_Daiso 0.536912751677852
E622C_Lema 0.497848620090584
E621B_Machame 0.492677815863893
E621C_Siha 0.492677815863893
E621D_Kibosho 0.492677815863893
E622A_Kimochi 0.488950276243094
E622C_Mamba 0.497848620090584
E623D_Keni 0.495854715595364
E622C_Vunjo 0.497848620090584
E623A_Kiseri 0.495854715595364
E623_Mkuu 0.495854715595364
E64_Kahe 0.455882352941176
E65_Gweno 0.504203323558162
E701_Elwana 0.501463811330984
E71A_Upper_Pokomo 0.499275821747256
E72a_Giryama 0.508108134178431
E73_Digo 0.509738614993698
E74a_Dawida 0.4799515513145
E74a_Tuveta 0.4799515513145
F12_Bende 0.48203326873385
F21_Ntuzu 0.482613162874282
F21_Sukuma 0.482613162874282
F22_Nyamwezi 0.507292162391612
F23_Sumbwa 0.456788909710825
F24_Kimbu 0.489130299290727
F25_Bungu 0.484314068284657
F31_Nyiramba 0.540098514584776
F32_Nyaturucha 0.49001369001369
F32_Nyaturuwil 0.49001369001369
F33_Langi 0.50210945740068
G11_Gogo 0.452830188679245
G12_Kagulu 0.495624835106851
G22_Asu 0.504911971789773
G22A_North_Pare 0.504911971789773
G22B_South_Pare 0.504911971789773
G23_Sambaa 0.504911971789773
G24_Bondei 0.51756987868099
G32_Doe 0.501980991640902
G32_Kwere 0.501980991640902
G33_Zaramo 0.469514541756006
G34_Nguungulu 0.480447039871124
G35_Luguru 0.457025761124122
G36_Kami 0.451603549266369
G37_Kutu 0.476386451386451
G39_Saghala 0.459183673469388
G401_Mwani 0.481147655937054
G41_Bajuni 0.51039048934207
G42_Swahili 0.51039048934207
G42a_Amu 0.51039048934207
G42d_Unguja 0.51039048934207
G43_Kae 0.51039048934207
G44a_Ngazija 0.504201680672269
G44b_Ndzwani 0.5
G44D_Maore 0.525163983303518
G51_Pogoro 0.473221612749968
G52_Ndamba 0.46800782388216
G61_Sangu 0.480295566502463
G62_Hehe 0.496770025839793
G63_Bena 0.469311475409836
G64_Pangwa 0.480488175893097
G65_Kinga 0.469387755102041
G66_Wanji 0.494623655913978
M11_Pimbwe 0.481792717086835
M12_Lungwa 0.495967594655602
M13_Fipa 0.487465181058496
M14_Rungu 0.463244662148819
M15_Mambwe 0.463244662148819
M21_Ndali 0.475420436650445
M21_Wanda 0.473417721518987
M22_Namwanga 0.501777154927289
M23_Nyiha 0.501777154927289
M24_Malila 0.489913544668588
M25_Safwa 0.48936170212766
M28_Lambya 0.468134374783991
M31_Nyakyusa 0.475818162314701
M42_Bemba 0.481151945475391
M52_Lala 0.45985401459854
M54_Lamba 0.468700265251989
M61_Lenje 0.430656934306569
M62_Soli 0.423357664233577
N11_Manda 0.472584856396867
N13_Matengo 0.482804054054054
N14_Mpoto 0.480509745127436
N21_Tumbuka_Malawi 0.436888454011742
N31_Chewa 0.47029133649641
N42_Kunda 0.443037974683544
P11_Ndengeleko 0.483181037876998
P13_Matumbi 0.478274086259924
P14_Ngindo 0.455919395465995
P15_Mbunga 0.452153110047847
P21_Yao 0.483167653023058
P23_Simakonde 0.494018769096464
P25_Mabia 0.494018769096464
P31_Emakhua 0.486259338084134
P31G_Ikorovere 0.491978609625668
S11_Shona 0.478105478000045
S16_Kalanga 0.517576955323991
S21_Venda 0.458681765389082
S31_Tswana 0.458971004799748
S311_Shekgalagari 0.479166666666667
S41_Xhosa 0.441826464247099
S42_Zulu 0.475912835409125
S44_Ndebele 0.442710919706209
S51_Tshwa 0.447552447552448
S53_Tsonga 0.445259336288837
