# Supplementary material for: Investigating environmental effects on phonology using diachronic models
Source: Evol Hum Sci. 2024 Jan 3;6:e8. doi: 10.1017/ehs.2023.33 (PMC10955398; doi:10.1017/ehs.2023.33)
Supplement: Hartmann et al. supplementary material 4 — Hartmann et al. supplementary material [file S2513843X23000336sup004.zip › TonesClimateGeoPhylo_Public-1.0/data/processed/AncestralStateReconstruction/GTree_Data_Tones_SIM10_continuous.txt]

Fefe_Grassfields 3
Mungaka_Grassfields 0
Bamun_Grassfields 0
Kom_Grassfields 0
Oku_Grassfields 0.18189126276833
Aghem_Grassfields 0.376407598481916
Moghamo_Grassfields 1.51685326563405
Tiv_Tivoid 1.20307936294724
A11_Londo 4.52148022226029
A121_Mbonge 6.89531425779444
A122_Bakundu 5.92050934609723
A141_Lefo 5.60346187391051
A15_Manenguba 5.36104730310353
A15A_Mbuu 4.84011047192774
A15B_Mienge_NW_Manenguba 5.36185504220773
A15C_Elung_Central_Manenguba 3
A15C_Akossi 0
A15C_Mkaa 0.0190771781855791
A22_Bakweri 12
A24_Duala 4.17856196193093
A32C_Batanga 12
A33a_Yasa 5.42086377716051
A34_Benga 7.73683801138059
A42_Abo 0
A43a_Basaa 0
A44_Tunen 3.64787820544466
A45_Nyokon 2.98768151542368
A46_Nomaande 3.6832364845423
A462_Yambeta 3.08653361438365
A53_Bafia_rikpa 3.08754551899645
A601_Tuki 4.91644384641671
A61_Ngoro-Asom 4.28811168036508
A61_Ngoro-Bisoo 4.27238151226788
A61_Ngoro-lunda 4.28867924178447
A62B_Mmala 0.31140051285608
A62C_Libie 0.245362264600884
A622_Nugunu 0
A71_Eton 1.55966276373253
A72a_Ewondo 1.23760091369404
A74a_Bulu 2.37284203985639
A75a_Fang_Bitam 3.46236765759085
A75a_Fang_Minvoul 2.41179452656563
A75a_Fang_Medouneu 3.98167848716095
A803_Shiwa 3.47216571585496
A81_Kwasio 2.0770180992369
A83_Mekaa 0.0512222870065512
A84_Njem 2.84747392732072
A841_Badwe 1.12862434556543
A86c_Mpiemo 1.10295542570159
A91_Kwakum 0.288707360126456
A93_Kako 0.34894790502882
B11a_Mpongwe 1.65376080675762
B11b_Orungu 1.76755968155118
B11c_Galwa 1.5670270395106
B11d_Dyumba 1.57867364734803
B11F_Enenga 1.56013906294395
B32_Kande 4.99865773658558
C101_Babole_Ep 6.26469173894352
C101_Babole_Ma 2.36524719273136
C101_Babole_Dz 6.2766444653054
C104_Aka 5.42549965787496
C105_Mbenga 5.60557491829259
C22_Akwa 5.51217369406171
C25_Mboshi 5.29052488538418
C32_Bobangi 6.90731147342906
C34_Sakata 5.4617463489174
C36d_Lingala 10.7301724105517
C61_Mongo 8.45139930854364
C71_Tetela 0.534536587009768
C76_Ombo 2.99877308872509
C85_Wongo 5.49087790227249
C83_Bushong 6.66689666830168
C401_Pakabete 7.16951553537864
D12_Lengola 0
D201_Liko 1.13794549097764
D23_Kibira-Kumu_1919 2.26090953976219
D28_Holoholo 0
D311_Bila 0
D43_Nyanga 0
B42_Sangu_Mb 12
B52_Nzebi 7.63067318063831
B501_Wanzi_E 7.54202724908446
B63_Ndumu 7.55972977009241
B77b_Fumu 7.06365946929192
B78_Wuumu 6.99885220707962
B85_Yanzi 3.83268794351462
H11_Beembe 0.520118416344957
H16_Kikongo 0
H16c_Yombe 3.53606241622797
H42_Hunganna 7.0718261573957
H16b_Kindibu_2013 0
H16d_Ciwoyo_DRC_2012 0.177322576814763
H16c_Kiyombe_DRC_1982 1.0623405424326
H13_Kikunyi_1989 1.09957047979589
H131_Kisundi_Congo_Kimongo_1988 0.843283000318284
H21a_Kimbundu 0
H16_Cizobe 0.667683655160296
H16_Cilinji 0.7483453872395
L13_Kwese 1.20998706121909
L31a_Luba-Kasai 0.758911912803937
L52_Lunda 0
K11_Ciokwe 0
K14_Lwena 0
K21_Lozi 0
K31_Luyana 0
K33_Kwangali 0
K332_Rumanyo 0
R11_Umbundu 2.10970103296397
R21_Kwanyama 0
R22_Ndonga 0
R31_Herero 0
L33_Luba-Shaba 2.07832396830584
JD62_Rundi 1.46130979351744
JD65_Hangaza 0
JD66_Kiha 0
JE13_Runyankore 12
JE14_Rukiga 11.9304745303889
JE15_Luganda 2.28499208629509
JE17_Gwere 2.5387423885048
JE21_Runyambo 5.10988774708945
JE22_Haya 0.533605464032713
JE23_Zinza 0
JE25_Jita 0
JE25_Kilegi 0.655267005720803
JE25_Mkwaya 0
JE31_Lumasaaba 2.34625475364347
JE31c_Bukusu 0.731965919089574
JE32_Luyia 0.243434869608676
JE34_Samialugwe 1.02711417599354
JE42_Gusii 0
JE43_Kuria 0
JE43_Kuria_Mago 0.182347167927757
JE43_Kuria_Tari 0.16930528752854
JE45_Nata 0
E51_Kikuyu 1.06216361999961
E53_Meru 2.0338208614021
E53_Igoji 0.16952648620482
E53_Miutini 2.21204144407148
E53_Imenti 2.39206564480878
E53_Tigania 2.4613128663779
E53_Meruimenti 0.403401772982103
E53_Merutig 1.15371970376901
E54_Tharaka 3.75085867586502
E55_Kamba 7.51203443383693
E55_Kamba_Mach 4.5409490021953
E55_Kamba_Kitu 5.9291508589481
E622C_Lema 5.65569742175027
E621B_Machame 3.1606409655533
E621C_Siha 4.58101381720267
E621D_Kibosho 5.08049221693048
E622A_Kimochi 5.82771641965396
E64_Kahe 0
E65_Gweno 1.4523563150525
E71A_Upper_Pokomo 3.64705352138319
E72a_Giryama 6.074108258703
E73_Digo 8.5390402810203
F21_Ntuzu 0
F21_Sukuma 0
F22_Nyamwezi 0.496757455857965
F23_Sumbwa 0.507452297056466
F32_Nyaturucha 0.871627221945971
F32_Nyaturuwil 0
F33_Langi 0.782925837297605
G12_Kagulu 0
G22_Asu 5.58495837910287
G22A_North_Pare 2.67260137978468
G22B_South_Pare 3.05855142993947
G23_Sambaa 3.58078517816674
G24_Bondei 3.49003431880977
G31_Zigua 3.51290750359274
G35_Luguru 3.20102700499622
G39_Saghala 2.27263241905548
G401_Mwani 7.46380126394497
G41_Bajuni 3.49733951585199
G42_Swahili 7.75132262724655
G42a_Amu 4.24274555995793
G42d_Unguja 6.05483729809077
G43_Kae 7.27638246117614
G44a_Ngazija 12
G44b_Ndzwani 12
G52_Ndamba 0
G63_Bena 0
G64_Pangwa 0
M13_Fipa 0
M14_Rungu 0
M15_Mambwe 0
M21_Ndali 0
M25_Safwa 0
M31_Nyakyusa 0.730643413654257
M42_Bemba 0
M54_Lamba 5.69046268256232
M61_Lenje 4.47204591255261
N12_Ngoni 12
N21_Tumbuka_Malawi 0
N31_Chewa 5.38618474624674
P13_Matumbi 12
P21_Yao 9.30797396717103
P23_Simakonde 12
P25_Mabia 12
P31_Emakhua 12
S11_Shona 0
S16_Kalanga 0
S21_Venda 0
S31_Tswana 0
S311_Shekgalagari 0.495272480808415
S41_Xhosa 4.37734641809434
S42_Zulu 0
S44_Ndebele 1.92857762098683
S51_Tshwa 4.82521759905777
S53_Tsonga 0
