# Supplementary material for: Investigating environmental effects on phonology using diachronic models
Source: Evol Hum Sci. 2024 Jan 3;6:e8. doi: 10.1017/ehs.2023.33 (PMC10955398; doi:10.1017/ehs.2023.33)
Supplement: Hartmann et al. supplementary material 4 — Hartmann et al. supplementary material [file S2513843X23000336sup004.zip › TonesClimateGeoPhylo_Public-1.0/data/processed/AncestralStateReconstruction/GTree_Data_Tones_SIM1_continuous.txt]

Fefe_Grassfields 3
Mungaka_Grassfields 1.17293957619356
Bamun_Grassfields 0.955432507362111
Kom_Grassfields 0
Oku_Grassfields 0.0486732555102726
Aghem_Grassfields 0.0941031578109114
Moghamo_Grassfields 0.320521787138811
Tiv_Tivoid 0.25160639386969
A11_Londo 1.85600675300603
A121_Mbonge 2.33497204889631
A122_Bakundu 2.15728089985945
A141_Lefo 2.09554598123834
A15_Manenguba 2.04923009748416
A15A_Mbuu 1.95551975025687
A15B_Mienge_NW_Manenguba 2.04761432594552
A15C_Elung_Central_Manenguba 3
A15C_Akossi 1.52131273208803
A15C_Mkaa 1.50454176549609
A22_Bakweri 4.50979223155643
A24_Duala 2.32666829430237
A32C_Batanga 5.1619984099044
A33a_Yasa 2.57671300848371
A34_Benga 3.0315172446718
A42_Abo 1.21674710023232
A43a_Basaa 0.340228823240945
A44_Tunen 2.22276579641579
A45_Nyokon 2.06082917259623
A46_Nomaande 2.23308273103603
A462_Yambeta 2.10380010031455
A53_Bafia_rikpa 2.11944538774869
A601_Tuki 2.49219255205958
A61_Ngoro-Asom 2.36918208809383
A61_Ngoro-Bisoo 2.36837829400531
A61_Ngoro-lunda 2.37503483104523
A62B_Mmala 1.59395885975451
A62C_Libie 1.60130292383149
A622_Nugunu 1.56311814427111
A71_Eton 1.88016807074479
A72a_Ewondo 1.80777213866889
A74a_Bulu 2.02716429706286
A75a_Fang_Bitam 2.23612382992509
A75a_Fang_Minvoul 2.04053223279584
A75a_Fang_Medouneu 2.34964369601116
A803_Shiwa 2.24034834994085
A81_Kwasio 1.96461063880507
A83_Mekaa 1.57614049175539
A84_Njem 2.15406655633748
A841_Badwe 1.78513992270491
A86c_Mpiemo 1.78248724684112
A91_Kwakum 1.61041984784966
A93_Kako 1.62402013112506
B11a_Mpongwe 1.87790378216745
B11b_Orungu 1.89776798344066
B11c_Galwa 1.86140745868435
B11d_Dyumba 1.86665466766311
B11F_Enenga 1.86136176623163
B32_Kande 2.53166911546016
C101_Babole_Ep 2.77679184922473
C101_Babole_Ma 2.00854392980727
C101_Babole_Dz 2.78945669997785
C104_Aka 2.60899058350437
C105_Mbenga 2.65549505668874
C22_Akwa 2.63374984388116
C25_Mboshi 2.59964157985891
C32_Bobangi 2.93197974119247
C34_Sakata 2.64319705646486
C36d_Lingala 3.68437446747734
C61_Mongo 3.24819785688863
C71_Tetela 1.66984454824256
C76_Ombo 2.16367998999838
C85_Wongo 2.67387958117436
C83_Bushong 2.89306366795773
C401_Pakabete 2.99075034533362
D12_Lengola 0.351738222734241
D201_Liko 1.78546795439597
D23_Kibira-Kumu_1919 2.02354977475871
D28_Holoholo 0
D311_Bila 1.48277823066742
D43_Nyanga 1.46122125788091
B42_Sangu_Mb 4.47434172151908
B52_Nzebi 2.98297491200389
B501_Wanzi_E 2.96526486027412
B63_Ndumu 2.96527922349135
B77b_Fumu 2.87470999584747
B78_Wuumu 2.8665897009712
B85_Yanzi 2.37409174884806
H11_Beembe 1.73061639741301
H16_Kikongo 1.22423482044311
H16c_Yombe 1.94208160368216
H42_Hunganna 2.65089148677978
H16b_Kindibu_2013 1.47563724838521
H16d_Ciwoyo_DRC_2012 1.50857595115714
H16c_Kiyombe_DRC_1982 1.68289225641406
H13_Kikunyi_1989 1.7038784018578
H131_Kisundi_Congo_Kimongo_1988 1.66634493282458
H21a_Kimbundu 0.49225325693571
H16_Cizobe 1.62169835822156
H16_Cilinji 1.65222407521213
L13_Kwese 1.74817706969211
L31a_Luba-Kasai 1.65841580480396
L52_Lunda 1.11474683940714
K11_Ciokwe 0.432307145724775
K14_Lwena 0
K21_Lozi 0
K31_Luyana 0
K33_Kwangali 0
K332_Rumanyo 0
R11_Umbundu 0.419612876749284
R21_Kwanyama 0
R22_Ndonga 0
R31_Herero 0
L33_Luba-Shaba 0.414116525023475
JD62_Rundi 0.290707673922305
JD65_Hangaza 0
JD66_Kiha 0
JE13_Runyankore 3.12036221354936
JE14_Rukiga 3.11524694072209
JE15_Luganda 1.17826668151093
JE17_Gwere 1.23675889168561
JE21_Runyambo 1.73019891208473
JE22_Haya 0.820586255379648
JE23_Zinza 0.573740379032883
JE25_Jita 0
JE25_Kilegi 0.144494489010261
JE25_Mkwaya 0
JE31_Lumasaaba 0.480136120508318
JE31c_Bukusu 0.148650319926595
JE32_Luyia 0.0555747653953298
JE34_Samialugwe 0.214595982095072
JE42_Gusii 0
JE43_Kuria 0
JE43_Kuria_Mago 0.0381260187241338
JE43_Kuria_Tari 0.0463601491328942
JE45_Nata 0
E51_Kikuyu 0.205326936594881
E53_Meru 0.411291588312898
E53_Igoji 0.0362901577462355
E53_Miutini 0.421678098067841
E53_Imenti 0.453287898162244
E53_Tigania 0.482235094875953
E53_Meruimenti 0.0753753519617045
E53_Merutig 0.172542762413681
E54_Tharaka 0.68245557525158
E55_Kamba 1.45069029366549
E55_Kamba_Mach 0.915174421407391
E55_Kamba_Kitu 1.17964758320434
E622C_Lema 1.12310151392758
E621B_Machame 0.609491154397759
E621C_Siha 0.92059414270742
E621D_Kibosho 1.01794856192758
E622A_Kimochi 1.17319207627926
E64_Kahe 0
E65_Gweno 0.287563476884341
E71A_Upper_Pokomo 0.723006728541996
E72a_Giryama 1.20804912251717
E73_Digo 1.70250264465993
F21_Ntuzu 0
F21_Sukuma 0
F22_Nyamwezi 0.0937481120345627
F23_Sumbwa 0.0924383620183145
F32_Nyaturucha 0.16142782771723
F32_Nyaturuwil 0
F33_Langi 0.148314841651973
G12_Kagulu 0
G22_Asu 1.09931410143762
G22A_North_Pare 0.522070190190522
G22B_South_Pare 0.60214398404278
G23_Sambaa 0.720186176170564
G24_Bondei 0.687655109729661
G31_Zigua 0.689843796617983
G35_Luguru 0.636362822149356
G39_Saghala 0.458126502987901
G401_Mwani 1.4813345189594
G41_Bajuni 0.690131092836404
G42_Swahili 1.54292914309976
G42a_Amu 0.847928386686723
G42d_Unguja 1.2159651304996
G43_Kae 1.4692462255709
G44a_Ngazija 10.8694825370165
G44b_Ndzwani 11.65829941974
G52_Ndamba 0
G63_Bena 0
G64_Pangwa 0
M13_Fipa 0
M14_Rungu 0
M15_Mambwe 0
M21_Ndali 0
M25_Safwa 0
M31_Nyakyusa 0.128701741657902
M42_Bemba 0
M54_Lamba 1.15555054751299
M61_Lenje 0.925107036747809
N12_Ngoni 11.5070834628749
N21_Tumbuka_Malawi 0
N31_Chewa 1.07890188694634
P13_Matumbi 10.928990862026
P21_Yao 1.87078773724703
P23_Simakonde 8.84352995414418
P25_Mabia 3.48418653986008
P31_Emakhua 3.96290254633741
S11_Shona 0
S16_Kalanga 0
S21_Venda 0.865823483567456
S31_Tswana 0
S311_Shekgalagari 0.105016836123639
S41_Xhosa 0.858776963476729
S42_Zulu 0.533810453942896
S44_Ndebele 0.914553466673868
S51_Tshwa 1.49683489272042
S53_Tsonga 0
