# Supplementary material for: Investigating environmental effects on phonology using diachronic models
Source: Evol Hum Sci. 2024 Jan 3;6:e8. doi: 10.1017/ehs.2023.33 (PMC10955398; doi:10.1017/ehs.2023.33)
Supplement: Hartmann et al. supplementary material 4 — Hartmann et al. supplementary material [file S2513843X23000336sup004.zip › TonesClimateGeoPhylo_Public-1.0/data/processed/AncestralStateReconstruction/GTree_Data_Tones_SIM2_continuous.txt]

Fefe_Grassfields 3
Mungaka_Grassfields 0.1626082201864
Bamun_Grassfields 0
Kom_Grassfields 0
Oku_Grassfields 0.0829130436894519
Aghem_Grassfields 0.1528190578304
Moghamo_Grassfields 0.603554938401099
Tiv_Tivoid 0.487994194401265
A11_Londo 1.7998030654406
A121_Mbonge 2.76608142569936
A122_Bakundu 2.36712613854524
A141_Lefo 2.22379637890876
A15_Manenguba 2.13157712857928
A15A_Mbuu 1.9182016133001
A15B_Mienge_NW_Manenguba 2.11427412393212
A15C_Elung_Central_Manenguba 3
A15C_Akossi 1.07862456011926
A15C_Mkaa 1.10166741480476
A22_Bakweri 7.08005244818431
A24_Duala 2.77053732402612
A32C_Batanga 8.44987799192019
A33a_Yasa 3.25252268260272
A34_Benga 4.18226305207659
A42_Abo 0.546251284948795
A43a_Basaa 0
A44_Tunen 2.54166739969271
A45_Nyokon 2.2846737672039
A46_Nomaande 2.57074782031457
A462_Yambeta 2.31869883680343
A53_Bafia_rikpa 2.3426366450656
A601_Tuki 3.05620686094508
A61_Ngoro-Asom 2.81441517105322
A61_Ngoro-Bisoo 2.81156493547939
A61_Ngoro-lunda 2.81589737934797
A62B_Mmala 1.21928185405719
A62C_Libie 1.22162053674095
A622_Nugunu 1.10076871532657
A71_Eton 1.73410716551524
A72a_Ewondo 1.60172499537709
A74a_Bulu 2.09067985870742
A75a_Fang_Bitam 2.52090650687295
A75a_Fang_Minvoul 2.11962700896477
A75a_Fang_Medouneu 2.74866164450773
A803_Shiwa 2.53448338634193
A81_Kwasio 1.97678287161654
A83_Mekaa 1.18036942989887
A84_Njem 2.287567843717
A841_Badwe 1.60582578632947
A86c_Mpiemo 1.58463941289327
A91_Kwakum 1.27388137638989
A93_Kako 1.30473860750997
B11a_Mpongwe 1.81965675798272
B11b_Orungu 1.85941447164591
B11c_Galwa 1.78693534264281
B11d_Dyumba 1.79070003498865
B11F_Enenga 1.78688861238481
B32_Kande 3.09168833952817
C101_Babole_Ep 3.59070684699252
C101_Babole_Ma 2.02156614893462
C101_Babole_Dz 3.60019094507452
C104_Aka 3.28415704297115
C105_Mbenga 3.30820315651295
C22_Akwa 3.25133923521874
C25_Mboshi 3.16391121341022
C32_Bobangi 3.84472987979131
C34_Sakata 3.25658539982746
C36d_Lingala 5.37668405376265
C61_Mongo 4.46124722691861
C71_Tetela 1.30304019877834
C76_Ombo 2.27370210069383
C85_Wongo 3.24944172389065
C83_Bushong 3.74807344577391
C401_Pakabete 3.94073892393732
D12_Lengola 0
D201_Liko 1.52503809890262
D23_Kibira-Kumu_1919 1.96645807202472
D28_Holoholo 0
D311_Bila 0.873911481937228
D43_Nyanga 0.883592895468763
B42_Sangu_Mb 6.87512093481827
B52_Nzebi 3.9489407586995
B501_Wanzi_E 3.90743835711312
B63_Ndumu 3.91862902486746
B77b_Fumu 3.70244377285415
B78_Wuumu 3.69604751708482
B85_Yanzi 2.74425035418601
H11_Beembe 1.39129716464345
H16_Kikongo 0.347874542772395
H16c_Yombe 1.764675152706
H42_Hunganna 3.192221107683
H16b_Kindibu_2013 0.877341622143795
H16d_Ciwoyo_DRC_2012 0.958961364528851
H16c_Kiyombe_DRC_1982 1.31743342318772
H13_Kikunyi_1989 1.33806819633501
H131_Kisundi_Congo_Kimongo_1988 1.21980297588269
H21a_Kimbundu 0
H16_Cizobe 1.14985694237651
H16_Cilinji 1.17575366776286
L13_Kwese 1.37351307318203
L31a_Luba-Kasai 1.20226519524471
L52_Lunda 0.0947545932395373
K11_Ciokwe 0
K14_Lwena 0
K21_Lozi 0
K31_Luyana 0
K33_Kwangali 0
K332_Rumanyo 0
R11_Umbundu 0.837270187886224
R21_Kwanyama 0
R22_Ndonga 0
R31_Herero 0
L33_Luba-Shaba 0.831114682994025
JD62_Rundi 0.583941665351552
JD65_Hangaza 0
JD66_Kiha 0
JE13_Runyankore 6.22047507803888
JE14_Rukiga 6.17962061832229
JE15_Luganda 2.32237898210577
JE17_Gwere 2.43501051876574
JE21_Runyambo 3.46018289843892
JE22_Haya 1.65007298728751
JE23_Zinza 1.1214701151506
JE25_Jita 0
JE25_Kilegi 0.257547519723976
JE25_Mkwaya 0
JE31_Lumasaaba 0.967577213382398
JE31c_Bukusu 0.29098275324032
JE32_Luyia 0.0853551378429159
JE34_Samialugwe 0.38387488897949
JE42_Gusii 0
JE43_Kuria 0
JE43_Kuria_Mago 0.0639406607410091
JE43_Kuria_Tari 0.0730435025006134
JE45_Nata 0
E51_Kikuyu 0.41076488887408
E53_Meru 0.8408655452809
E53_Igoji 0.0377773563106725
E53_Miutini 0.894179232308562
E53_Imenti 0.965193076756436
E53_Tigania 0.999994033104826
E53_Meruimenti 0.15178746802035
E53_Merutig 0.433377248399454
E54_Tharaka 1.46476723332221
E55_Kamba 2.99872833369007
E55_Kamba_Mach 1.80123431248665
E55_Kamba_Kitu 2.35449088145326
E622C_Lema 2.23228663273915
E621B_Machame 1.25640999124176
E621C_Siha 1.81255340357171
E621D_Kibosho 2.02965005017284
E622A_Kimochi 2.30733327552419
E64_Kahe 0
E65_Gweno 0.579685954971179
E71A_Upper_Pokomo 1.45697741005039
E72a_Giryama 2.41766815076733
E73_Digo 3.41703755313787
F21_Ntuzu 0
F21_Sukuma 0
F22_Nyamwezi 0.219526390472664
F23_Sumbwa 0.20210655560726
F32_Nyaturucha 0.342185688217238
F32_Nyaturuwil 0
F33_Langi 0.30499971047965
G12_Kagulu 0
G22_Asu 2.21713659811581
G22A_North_Pare 1.07219049544623
G22B_South_Pare 1.22882800537261
G23_Sambaa 1.43319815781571
G24_Bondei 1.39802153566213
G31_Zigua 1.4027078347696
G35_Luguru 1.27920096416397
G39_Saghala 0.916485626418955
G401_Mwani 2.98329400876973
G41_Bajuni 1.412656715531
G42_Swahili 3.0952573538737
G42a_Amu 1.73432346859557
G42d_Unguja 2.4114797749255
G43_Kae 2.89315542202665
G44a_Ngazija 12
G44b_Ndzwani 12
G52_Ndamba 0
G63_Bena 0
G64_Pangwa 0
M13_Fipa 0
M14_Rungu 0
M15_Mambwe 0
M21_Ndali 0
M25_Safwa 0
M31_Nyakyusa 0.297225328033478
M42_Bemba 0
M54_Lamba 2.27983913430831
M61_Lenje 1.79225481069795
N12_Ngoni 12
N21_Tumbuka_Malawi 0
N31_Chewa 2.14788280242822
P13_Matumbi 12
P21_Yao 3.72724838829832
P23_Simakonde 12
P25_Mabia 6.97182587307082
P31_Emakhua 7.94724064693442
S11_Shona 0
S16_Kalanga 0
S21_Venda 1.7382595535682
S31_Tswana 0
S311_Shekgalagari 0.204526036682503
S41_Xhosa 1.73783297086372
S42_Zulu 1.07241502500898
S44_Ndebele 1.85742199676539
S51_Tshwa 2.98942025623659
S53_Tsonga 0
