# Supplementary material for: Investigating environmental effects on phonology using diachronic models
Source: Evol Hum Sci. 2024 Jan 3;6:e8. doi: 10.1017/ehs.2023.33 (PMC10955398; doi:10.1017/ehs.2023.33)
Supplement: Hartmann et al. supplementary material 4 — Hartmann et al. supplementary material [file S2513843X23000336sup004.zip › TonesClimateGeoPhylo_Public-1.0/data/processed/AncestralStateReconstruction/GTree_Data_VOWELS_continuous.txt]

Fefe_Grassfields 0.41025641025641
Mungaka_Grassfields 0.3
Bamun_Grassfields 0.263157894736842
Kom_Grassfields 0.132352941176471
Oku_Grassfields 0.28
Aghem_Grassfields 0.404255319148936
Moghamo_Grassfields 0.285714285714286
Tiv_Tivoid 0.162162162162162
A11_Londo 0.241379310344828
A121_Mbonge 0.241379310344828
A122_Bakundu 0.241379310344828
A141_Lefo 0.372093023255814
A15_Manenguba 0.424242424242424
A15A_Mbuu 0.372093023255814
A15B_Mienge_NW_Manenguba 0.375
A15C_Elung_Central_Manenguba 0.4
A15C_Akossi 0.4
A15C_Mkaa 0.40625
A22_Bakweri 0.241379310344828
A24_Duala 0.25
A31_Bubi 0.259259259259259
A32C_Batanga 0.285714285714286
A42_Abo 0.212121212121212
A43a_Basaa 0.194444444444444
A44_Tunen 0.291666666666667
A45_Nyokon 0.241379310344828
A46_Nomaande 0.5
A462_Yambeta 0.307692307692308
A53_Bafia_rikpa 0.418604651162791
A601_Tuki 0.285714285714286
A61_Ngoro-Asom 0.285714285714286
A61_Ngoro-Bisoo 0.285714285714286
A61_Ngoro-lunda 0.285714285714286
A62B_Mmala 0.28125
A62C_Libie 0.269230769230769
A622_Nugunu 0.225806451612903
A71_Eton 0.416666666666667
A72a_Ewondo 0.318181818181818
A74a_Bulu 0.225806451612903
A75a_Fang_Bitam 0.390243902439024
A75a_Fang_Minvoul 0.390243902439024
A75a_Fang_Medouneu 0.390243902439024
A803_Shiwa 0.411764705882353
A83_Mekaa 0.411764705882353
A84_Njem 0.521739130434783
A841_Badwe 0.521739130434783
A86c_Mpiemo 0.259259259259259
A91_Kwakum 0.184210526315789
A93_Kako 0.266666666666667
B11a_Mpongwe 0.194444444444444
B11b_Orungu 0.194444444444444
B11c_Galwa 0.194444444444444
B11d_Dyumba 0.194444444444444
B11F_Enenga 0.194444444444444
B32_Kande 0.333333333333333
C101_Babole_Ep 0.222222222222222
C101_Babole_Ma 0.222222222222222
C101_Babole_Dz 0.222222222222222
C25_Mboshi 0.28
C34_Sakata 0.382352941176471
C36d_Lingala 0.318181818181818
C61_Mongo 0.134615384615385
C85_Wongo 0.318181818181818
C401_Pakabete 0.142857142857143
D12_Lengola 0.172413793103448
D201_Liko 0.214285714285714
D23_Kibira-Kumu_1919 0.225806451612903
D28_Holoholo 0.291666666666667
D311_Bila 0.321428571428571
D43_Nyanga 0.304347826086957
B52_Nzebi 0.25
B501_Wanzi_E 0.25
B85_Yanzi 0.564102564102564
H11_Beembe 0.384615384615385
H42_Hunganna 0.333333333333333
H13_Kikunyi_1989 0.137254901960784
L13_Kwese 0.272727272727273
L52_Lunda 0.3125
K14_Lwena 0.3125
K31_Luyana 0.227272727272727
K33_Kwangali 0.185185185185185
K332_Rumanyo 0.178571428571429
R11_Umbundu 0.333333333333333
R21_Kwanyama 0.161290322580645
R22_Ndonga 0.119047619047619
R31_Herero 0.208333333333333
JD62_Rundi 0.185185185185185
JD65_Hangaza 0.303030303030303
JD66_Kiha 0.178571428571429
JE13_Runyankore 0.285714285714286
JE15_Luganda 0.344827586206897
JE21_Runyambo 0.333333333333333
JE22_Haya 0.344827586206897
JE23_Zinza 0.333333333333333
JE25_Jita 0.37037037037037
JE25_Kilegi 0.37037037037037
JE25_Mkwaya 0.37037037037037
JE31_Lumasaaba 0.19047619047619
JE31c_Bukusu 0.333333333333333
JE32_Luyia 0.333333333333333
JE34_Samialugwe 0.333333333333333
JE43_Kuria 0.318181818181818
JE43_Kuria_Mago 0.318181818181818
JE43_Kuria_Tari 0.318181818181818
JE45_Nata 0.28
E51_Kikuyu 0.4375
E53_Meru 0.37037037037037
E53_Igoji 0.37037037037037
E53_Miutini 0.37037037037037
E53_Imenti 0.37037037037037
E53_Tigania 0.37037037037037
E53_Meruimenti 0.37037037037037
E53_Merutig 0.37037037037037
E55_Kamba 0.518518518518518
E55_Kamba_Mach 0.518518518518518
E55_Kamba_Kitu 0.518518518518518
E622C_Lema 0.125
E621B_Machame 0.232558139534884
E621C_Siha 0.232558139534884
E621D_Kibosho 0.232558139534884
E622A_Kimochi 0.2
E64_Kahe 0.3125
E65_Gweno 0.172413793103448
E71A_Upper_Pokomo 0.135135135135135
E72a_Giryama 0.111111111111111
E73_Digo 0.108695652173913
F21_Ntuzu 0.269230769230769
F21_Sukuma 0.269230769230769
F22_Nyamwezi 0.28
F23_Sumbwa 0.333333333333333
F33_Langi 0.384615384615385
G12_Kagulu 0.161290322580645
G31_Zigua 0.185185185185185
G39_Saghala 0.172413793103448
G401_Mwani 0.192307692307692
G41_Bajuni 0.135135135135135
G42_Swahili 0.135135135135135
G42a_Amu 0.135135135135135
G42d_Unguja 0.135135135135135
G43_Kae 0.135135135135135
G44a_Ngazija 0.108695652173913
G44b_Ndzwani 0.135135135135135
G52_Ndamba 0.208333333333333
G63_Bena 0.3125
G64_Pangwa 0.342857142857143
M13_Fipa 0.411764705882353
M14_Rungu 0.344827586206897
M15_Mambwe 0.344827586206897
M21_Ndali 0.37037037037037
M42_Bemba 0.4
N21_Tumbuka_Malawi 0.192307692307692
P13_Matumbi 0.25
P21_Yao 0.28
P23_Simakonde 0.217391304347826
P25_Mabia 0.217391304347826
S11_Shona 0.119047619047619
S16_Kalanga 0.208333333333333
S311_Shekgalagari 0.156862745098039
S41_Xhosa 0.0853658536585366
S42_Zulu 0.135135135135135
S44_Ndebele 0.0757575757575758
