# Supplementary material for: Investigating environmental effects on phonology using diachronic models
Source: Evol Hum Sci. 2024 Jan 3;6:e8. doi: 10.1017/ehs.2023.33 (PMC10955398; doi:10.1017/ehs.2023.33)
Supplement: Hartmann et al. supplementary material 4 — Hartmann et al. supplementary material [file S2513843X23000336sup004.zip › TonesClimateGeoPhylo_Public-1.0/data/processed/ContinuousA/GTree_Data_Tones_SpecHSimBi.txt]

Fefe_Grassfields 2 0.016332293690505
Mungaka_Grassfields 3 0.0161725389732846
Bamun_Grassfields 0 0.0160696664801204
Kom_Grassfields 7 0.0155342640716487
Oku_Grassfields 4 0.01551611558248
Aghem_Grassfields 2 0.0158896359503609
Moghamo_Grassfields 3 0.0163996297668462
Tiv_Tivoid 3 0.0166096798164983
A11_Londo 0 0.0169864279912822
A121_Mbonge 0 0.0171752945716133
A122_Bakundu 0 0.0172206193055303
A141_Lefo 4 0.0170759823830465
A15_Manenguba 2 0.0168200085232854
A15A_Mbuu 3 0.0165947963681417
A15B_Mienge_NW_Manenguba 2 0.0168067870608501
A15C_Elung_Central_Manenguba 2 0.0168253949381969
A15C_Akossi 2 0.0167280209321869
A15C_Mkaa 2 0.0167061158352708
A22_Bakweri 2 0.0173059865603094
A24_Duala 5 0.0172274238303571
A31_Bubi 0 0.0179288550686876
A32C_Batanga 3 0.0181590057584131
A33a_Yasa 0 0.0178847502877527
A34_Benga 0 0.0182056832652785
A42_Abo 4 0.0171151749977199
A43a_Basaa 5 0.0164967063416457
A44_Tunen 3 0.0162608700054559
A45_Nyokon 5 0.0161847339146984
A46_Nomaande 2 0.0162212957486766
A462_Yambeta 2 0.0161640095723312
A53_Bafia_rikpa 4 0.0159332000292222
A601_Tuki 4 0.0161914675194441
A61_Ngoro-Asom 3 0.0161458336875633
A61_Ngoro-Bisoo 3 0.0161389026779544
A61_Ngoro-lunda 3 0.0161452758580411
A62B_Mmala 2 0.0162210041821896
A62C_Libie 4 0.0162189851285451
A622_Nugunu 4 0.0161294147200608
A63_Mangisa 3 0.0162223708985066
Zaambo_Jarawan 3 0.0131422530363611
A71_Eton 2 0.0163499329167455
A72a_Ewondo 6 0.0163633259199721
A74a_Bulu 5 0.017324264750239
A75a_Fang_Bitam 0 0.0175730225301316
A75a_Fang_Minvoul 0 0.0175162171100657
A75a_Fang_Medouneu 0 0.0179879473380506
A803_Shiwa 4 0.0180814253957875
A81_Kwasio 0 0.0174821456094596
A83_Mekaa 4 0.0163740414271797
A832_Bekol 4 0.0168324900287731
A84_Njem 6 0.0173376858914166
A841_Badwe 6 0.0170449411698766
A86c_Mpiemo 2 0.0168002938079
A91_Kwakum 3 0.0159687529127946
A93_Kako 2 0.0160166103405936
B11a_Mpongwe 0 0.0184235537692576
B11b_Orungu 0 0.0184937672713366
B11c_Galwa 0 0.0183305703660189
B11d_Dyumba 0 0.018343229467842
B11F_Enenga 0 0.0183249764377239
B32_Kande 2 0.0180886213887164
B22E_Mwesa 3 0.0176677291763647
B203_Samaye 3 0.0176917723993089
B204_Ndambomo_Li 3 0.017840835230085
B204_Ndambomo_Mbadi 3 0.0177043687322575
B204_Ndambomo_Massoukou 3 0.0181826999668084
C101_Babole_Ep 4 0.0179279187668235
C101_Babole_Ma 4 0.017661418958745
C101_Babole_Dz 4 0.0179368387018444
C104_Aka 3 0.017457445745061
C105_Mbenga 3 0.017786738408201
C141_Bonyala 3 0.0175436794957243
C22_Akwa 4 0.0179577947203915
C25_Mboshi 2 0.017872513949038
C25A_Bunji 3 0.0179139523023174
C25B_Olee 3 0.0179068726406923
C25C_Ondinga 3 0.0179224017572792
C25E_Eboyi 3 0.0178904259864014
C322_Zamba 3 0.0182180824627588
C323_Mpama 3 0.0180878719720141
C32_Bobangi 2 0.0183481850870262
C34_Sakata 4 0.0181174308970389
C36d_Lingala 0 0.0179566391315265
C43A_Baati 3 0.0175620292260582
C61_Mongo 4 0.018377482817274
C71_Tetela 4 0.0173563423968799
C76_Ombo 4 0.017284543524913
C85_Wongo 2 0.0173972239728297
C83_Bushong 4 0.0177877096756909
C142_Mondongo 3 0.0178466593889491
C401_Pakabete 2 0.0178453890033377
D12_Lengola 3 0.0176971101774771
D20B_Vamba_1919 3 0.0151666096904117
D201_Liko 3 0.0168171304753499
D23_Kibira-Kumu_1919 4 0.0174025623337831
D28_Holoholo 2 0.0137181164171864
D311_Bila 5 0.0159841277479484
D43_Nyanga 4 0.0156609150231521
B42_Sangu_Mb 2 0.0182304148100288
B404_Ngubi 3 0.0184488869764831
B52_Nzebi 2 0.018126004378113
B501_Wanzi_E 2 0.0180913759170809
B503_Vili 3 0.0184815579966069
B63_Ndumu 2 0.0179703448953411
B77b_Fumu 0 0.0177474164960472
B78_Wuumu 3 0.0177376381432768
B865_Nzadi 3 0.0177899148609409
B85_Yanzi 3 0.0176904115298622
B85e_Mput 3 0.017795752690009
B862_Lwel 3 0.0178426258378441
B864_Ngong 3 0.0176406428926578
B863_Pindi 3 0.0177664426295435
H11_Beembe 2 0.0179044012685934
H16_Kikongo 2 0.0173787203597372
H16c_Yombe 4 0.0181934008954373
H16g_Ntandu 3 0.0176781987165573
H42_Hunganna 3 0.0179065589558388
H16b_Kindibu_2013 3 0.017635130263557
H16g_Kimpangu_2012 3 0.0174460230039325
H16h_Kinkanu_2012 3 0.0173910590026086
H16d_Ciwoyo_DRC_2012 3 0.0180159344995994
H16c_Kiyombe_DRC_1982 4 0.0181524484962132
H13_Kikunyi_1989 4 0.0181676178508811
H131_Kisundi_Congo_Kimongo_1988 5 0.0181691284431138
H21a_Kimbundu 0 0.0159275271000202
H16_Cizobe 3 0.0182320014520285
H16_Kimbata_Ngidinga 3 0.0173666766650418
H16_Kimbeko 3 0.0173342496859918
H16_Cimbala 3 0.0178855920068155
H16_Cilinji 3 0.0182362186930909
L13_Kwese 3 0.0175436666224807
L31a_Luba-Kasai 2 0.0166576840822502
L52_Lunda 0 0.0135606577486177
K11_Ciokwe 4 0.0146826858206317
K14_Lwena 4 0.0134632996691546
K21_Lozi 0 0.0126063968422926
K31_Luyana 0 0.0130944367617047
K33_Kwangali 0 0.0122644361299066
K332_Rumanyo 0 0.0125322354846381
R11_Umbundu 0 0.0141086583717291
R21_Kwanyama 2 0.0121843908206634
R22_Ndonga 0 0.0116037964776257
R31_Herero 2 0.0116096316820541
L33_Luba-Shaba 2 0.0162038793129374
JD62_Rundi 2 0.0137316038304194
JD65_Hangaza 2 0.0130644921232877
JD66_Kiha 2 0.0134191552177778
JE13_Runyankore 3 0.0144503497841451
JE14_Rukiga 3 0.0144401067393548
JE15_Luganda 4 0.0121697706945874
JE17_Gwere 3 0.0126338403090491
JE21_Runyambo 3 0.0137247497616096
JE22_Haya 0 0.0127816381457029
JE23_Zinza 0 0.0125526901033833
JE25_Jita 2 0.0113130391975532
JE25_Kilegi 2 0.0116311293438539
JE25_Mkwaya 2 0.0113130391975532
JE31_Lumasaaba 0 0.0120324429241038
JE31c_Bukusu 0 0.0118076464326347
JE32_Luyia 3 0.0115983887831298
JE34_Samialugwe 3 0.0119793566102499
JE403_Suba 3 0.0113099877736325
JE42_Gusii 5 0.0112349564375452
JE43_Kuria 0 0.0111534703816862
JE43_Kuria_Mago 0 0.0112865711326676
JE43_Kuria_Tari 0 0.0112772364789548
JE404_Shasi 3 0.0111893151173543
JE45_Nata 2 0.0111265700342621
E51_Kikuyu 0 0.0107751263047046
E53_Meru 0 0.0105768792752301
E53_Igoji 0 0.0106610451573241
E53_Miutini 0 0.0106786435627526
E53_Imenti 0 0.0105859552120478
E53_Tigania 0 0.0106130797602506
E53_Meruimenti 0 0.0106711655525779
E53_Merutig 0 0.0105135753628875
E54_Tharaka 0 0.0110179000668089
E55_Kamba 4 0.0116087395354067
E55_Kamba_Mach 4 0.0109986935024172
E55_Kamba_Kitu 4 0.0119239132250544
E622C_Lema 8 0.0115025113273355
E621B_Machame 3 0.0112478579888519
E621C_Siha 3 0.0114614006369786
E621D_Kibosho 3 0.0114158189244995
E622A_Kimochi 0 0.0115376801524551
E623D_Keni 3 0.0112581747265408
E623A_Kiseri 3 0.011569288795577
E623_Mkuu 3 0.0116496089212442
E64_Kahe 0 0.0116159186934632
E65_Gweno 0 0.0121256810822192
E71A_Upper_Pokomo 0 0.0148085541394053
E72a_Giryama 2 0.0151452186379443
E73_Digo 2 0.0148124286326798
F21_Ntuzu 3 0.011307583114064
F21_Sukuma 5 0.0115709021807047
F22_Nyamwezi 0 0.0116375545807603
F23_Sumbwa 2 0.0122852888113338
F32_Nyaturucha 2 0.0123360289690813
F32_Nyaturuwil 2 0.0119553706200106
F33_Langi 0 0.0120889525211531
G12_Kagulu 0 0.0124188194888836
G22_Asu 0 0.0123425635043181
G22A_North_Pare 0 0.0129998838265776
G22B_South_Pare 0 0.0131213309283275
G23_Sambaa 0 0.0135257037355518
G24_Bondei 0 0.0139414237360712
G31_Zigua 2 0.0139530941663082
G35_Luguru 0 0.0131305011876653
G39_Saghala 0 0.0129368700102497
G401_Mwani 0 0.016769033527895
G41_Bajuni 3 0.0164573262675743
G412_Mwiini 3 0.0155365743207945
G42_Swahili 0 0.0150181067545773
G42a_Amu 3 0.0168839040205619
G42d_Unguja 3 0.0149390495960389
G43_Kae 3 0.015645744920702
G44a_Ngazija 2 0.0175528522176839
G44b_Ndzwani 2 0.0174770686738135
G44D_Maore 3 0.0173937461498761
G52_Ndamba 0 0.0128663449801607
G63_Bena 2 0.0127292874651751
G64_Pangwa 0 0.0127081719046867
M13_Fipa 1 0.0128152984223029
M14_Rungu 3 0.0127754698521809
M15_Mambwe 3 0.0126812804265097
M21_Ndali 4 0.0123592918805665
M25_Safwa 1 0.0122232660035073
M31_Nyakyusa 0 0.0123689767028473
M42_Bemba 0 0.0125338697602914
M54_Lamba 3 0.0124635215126794
M61_Lenje 0 0.0127456746721345
N12_Ngoni 2 0.01579784871432
N21_Tumbuka_Malawi 0 0.0123381092663691
N31_Chewa 2 0.0126274351288549
P13_Matumbi 3 0.0151232020237807
P21_Yao 4 0.0135022070076918
P23_Simakonde 5 0.0159578611344514
P25_Mabia 5 0.0166090053216331
P31_Emakhua 2 0.0159145895247686
P31G_Ikorovere 3 0.0149320327749195
S11_Shona 0 0.0122135935899768
S16_Kalanga 2 0.0119316711294644
S21_Venda 2 0.0117791103715015
S31_Tswana 2 0.0107362839734417
S311_Shekgalagari 2 0.0112785620438927
S41_Xhosa 2 0.00873885386260319
S42_Zulu 3 0.0111512912238373
S44_Ndebele 2 0.011870980435578
S51_Tshwa 2 0.0142904654226194
S53_Tsonga 2 0.0119215246337138
