# Supplementary material for: Investigating environmental effects on phonology using diachronic models
Source: Evol Hum Sci. 2024 Jan 3;6:e8. doi: 10.1017/ehs.2023.33 (PMC10955398; doi:10.1017/ehs.2023.33)
Supplement: Hartmann et al. supplementary material 4 — Hartmann et al. supplementary material [file S2513843X23000336sup004.zip › TonesClimateGeoPhylo_Public-1.0/data/processed/GTree_Data.txt]

Fefe_Grassfields 0.016332293690505 2
Mungaka_Grassfields 0.0161725389732846 3
Bamun_Grassfields 0.0160696664801204 0
Kom_Grassfields 0.0155342640716487 7
Oku_Grassfields 0.01551611558248 4
Aghem_Grassfields 0.0158896359503609 2
Moghamo_Grassfields 0.0163996297668462 3
Tiv_Tivoid 0.0166096798164983 3
A11_Londo 0.0169864279912822 0
A121_Mbonge 0.0171752945716133 0
A122_Bakundu 0.0172206193055303 0
A141_Lefo 0.0170759823830465 4
A15_Manenguba 0.0168200085232854 2
A15A_Mbuu 0.0165947963681417 3
A15B_Mienge_NW_Manenguba 0.0168067870608501 2
A15C_Elung_Central_Manenguba 0.0168253949381969 2
A15C_Akossi 0.0167280209321869 2
A15C_Mkaa 0.0167061158352708 2
A22_Bakweri 0.0173059865603094 2
A24_Duala 0.0172274238303571 5
A31_Bubi 0.0179288550686876 0
A32C_Batanga 0.0181590057584131 3
A33a_Yasa 0.0178847502877527 0
A34_Benga 0.0182056832652785 0
A42_Abo 0.0171151749977199 4
A43a_Basaa 0.0164967063416457 5
A44_Tunen 0.0162608700054559 3
A46_Nomaande 0.0162212957486766 2
A462_Yambeta 0.0161640095723312 2
A53_Bafia_rikpa 0.0159332000292222 4
A601_Tuki 0.0161914675194441 4
A61_Ngoro-Asom 0.0161458336875633 3
A61_Ngoro-Bisoo 0.0161389026779544 3
A61_Ngoro-lunda 0.0161452758580411 3
A62B_Mmala 0.0162210041821896 2
A62C_Libie 0.0162189851285451 4
A622_Nugunu 0.0161294147200608 4
Zaambo_Jarawan 0.0131422530363611 3
A71_Eton 0.0163499329167455 2
A72a_Ewondo 0.0163633259199721 6
A74a_Bulu 0.017324264750239 5
A75a_Fang_Bitam 0.0175730225301316 0
A75a_Fang_Minvoul 0.0175162171100657 0
A75a_Fang_Medouneu 0.0179879473380506 0
A803_Shiwa 0.0180814253957875 4
A81_Kwasio 0.0174821456094596 0
A83_Mekaa 0.0163740414271797 4
A832_Bekol 0.0168324900287731 4
A84_Njem 0.0173376858914166 6
A841_Badwe 0.0170449411698766 6
A93_Kako 0.0160166103405936 2
B11a_Mpongwe 0.0184235537692576 0
B11b_Orungu 0.0184937672713366 0
B11c_Galwa 0.0183305703660189 0
B11d_Dyumba 0.018343229467842 0
B11F_Enenga 0.0183249764377239 0
B22E_Mwesa 0.0176677291763647 3
B203_Samaye 0.0176917723993089 3
B204_Ndambomo_Li 0.017840835230085 3
B204_Ndambomo_Mbadi 0.0177043687322575 3
B204_Ndambomo_Massoukou 0.0181826999668084 3
C101_Babole_Ep 0.0179279187668235 4
C101_Babole_Ma 0.017661418958745 4
C101_Babole_Dz 0.0179368387018444 4
C104_Aka 0.017457445745061 3
C105_Mbenga 0.017786738408201 3
C141_Bonyala 0.0175436794957243 3
C22_Akwa 0.0179577947203915 4
C25A_Bunji 0.0179139523023174 3
C25B_Olee 0.0179068726406923 3
C25C_Ondinga 0.0179224017572792 3
C25E_Eboyi 0.0178904259864014 3
C322_Zamba 0.0182180824627588 3
C323_Mpama 0.0180878719720141 3
C32_Bobangi 0.0183481850870262 2
C36d_Lingala 0.0179566391315265 0
C43A_Baati 0.0175620292260582 3
C61_Mongo 0.018377482817274 4
C71_Tetela 0.0173563423968799 4
C76_Ombo 0.017284543524913 4
C85_Wongo 0.0173972239728297 2
C83_Bushong 0.0177877096756909 4
C142_Mondongo 0.0178466593889491 3
C401_Pakabete 0.0178453890033377 2
D12_Lengola 0.0176971101774771 3
D20B_Vamba_1919 0.0151666096904117 3
D201_Liko 0.0168171304753499 3
D23_Kibira-Kumu_1919 0.0174025623337831 4
D28_Holoholo 0.0137181164171864 2
D311_Bila 0.0159841277479484 5
B404_Ngubi 0.0184488869764831 3
B52_Nzebi 0.018126004378113 2
B503_Vili 0.0184815579966069 3
B63_Ndumu 0.0179703448953411 2
B77b_Fumu 0.0177474164960472 0
B78_Wuumu 0.0177376381432768 3
B865_Nzadi 0.0177899148609409 3
B85_Yanzi 0.0176904115298622 3
B85e_Mput 0.017795752690009 3
B862_Lwel 0.0178426258378441 3
B864_Ngong 0.0176406428926578 3
B863_Pindi 0.0177664426295435 3
H11_Beembe 0.0179044012685934 2
H16_Kikongo 0.0173787203597372 2
H16c_Yombe 0.0181934008954373 4
H16g_Ntandu 0.0176781987165573 3
H42_Hunganna 0.0179065589558388 3
H16b_Kindibu_2013 0.017635130263557 3
H16g_Kimpangu_2012 0.0174460230039325 3
H16h_Kinkanu_2012 0.0173910590026086 3
H16d_Ciwoyo_DRC_2012 0.0180159344995994 3
H16c_Kiyombe_DRC_1982 0.0181524484962132 4
H13_Kikunyi_1989 0.0181676178508811 4
H131_Kisundi_Congo_Kimongo_1988 0.0181691284431138 5
H21a_Kimbundu 0.0159275271000202 0
H16_Cizobe 0.0182320014520285 3
H16_Kimbata_Ngidinga 0.0173666766650418 3
H16_Kimbeko 0.0173342496859918 3
H16_Cimbala 0.0178855920068155 3
H16_Cilinji 0.0182362186930909 3
L13_Kwese 0.0175436666224807 3
L31a_Luba-Kasai 0.0166576840822502 2
L52_Lunda 0.0135606577486177 0
K11_Ciokwe 0.0146826858206317 4
K14_Lwena 0.0134632996691546 4
K21_Lozi 0.0126063968422926 0
K31_Luyana 0.0130944367617047 0
K33_Kwangali 0.0122644361299066 0
K332_Rumanyo 0.0125322354846381 0
R11_Umbundu 0.0141086583717291 0
R21_Kwanyama 0.0121843908206634 2
R22_Ndonga 0.0116037964776257 0
R31_Herero 0.0116096316820541 2
L33_Luba-Shaba 0.0162038793129374 2
JD62_Rundi 0.0137316038304194 2
JD65_Hangaza 0.0130644921232877 2
JE13_Runyankore 0.0144503497841451 3
JE14_Rukiga 0.0144401067393548 3
JE15_Luganda 0.0121697706945874 4
JE17_Gwere 0.0126338403090491 3
JE21_Runyambo 0.0137247497616096 3
JE22_Haya 0.0127816381457029 0
JE23_Zinza 0.0125526901033833 0
JE25_Jita 0.0113130391975532 2
JE25_Kilegi 0.0116311293438539 2
JE25_Mkwaya 0.0113130391975532 2
JE31_Lumasaaba 0.0120324429241038 0
JE31c_Bukusu 0.0118076464326347 0
JE32_Luyia 0.0115983887831298 3
JE34_Samialugwe 0.0119793566102499 3
JE403_Suba 0.0113099877736325 3
JE42_Gusii 0.0112349564375452 5
JE43_Kuria 0.0111534703816862 0
JE43_Kuria_Mago 0.0112865711326676 0
JE43_Kuria_Tari 0.0112772364789548 0
JE404_Shasi 0.0111893151173543 3
E51_Kikuyu 0.0107751263047046 0
E53_Meru 0.0105768792752301 0
E53_Igoji 0.0106610451573241 0
E53_Miutini 0.0106786435627526 0
E53_Imenti 0.0105859552120478 0
E53_Tigania 0.0106130797602506 0
E53_Meruimenti 0.0106711655525779 0
E53_Merutig 0.0105135753628875 0
E54_Tharaka 0.0110179000668089 0
E55_Kamba 0.0116087395354067 4
E55_Kamba_Mach 0.0109986935024172 4
E55_Kamba_Kitu 0.0119239132250544 4
E621B_Machame 0.0112478579888519 3
E621C_Siha 0.0114614006369786 3
E621D_Kibosho 0.0114158189244995 3
E622A_Kimochi 0.0115376801524551 0
E623D_Keni 0.0112581747265408 3
E623A_Kiseri 0.011569288795577 3
E623_Mkuu 0.0116496089212442 3
E64_Kahe 0.0116159186934632 0
E65_Gweno 0.0121256810822192 0
E72a_Giryama 0.0151452186379443 2
E73_Digo 0.0148124286326798 2
F21_Ntuzu 0.011307583114064 3
F21_Sukuma 0.0115709021807047 5
F22_Nyamwezi 0.0116375545807603 0
F23_Sumbwa 0.0122852888113338 2
F32_Nyaturucha 0.0123360289690813 2
F32_Nyaturuwil 0.0119553706200106 2
F33_Langi 0.0120889525211531 0
G12_Kagulu 0.0124188194888836 0
G22_Asu 0.0123425635043181 0
G22A_North_Pare 0.0129998838265776 0
G22B_South_Pare 0.0131213309283275 0
G23_Sambaa 0.0135257037355518 0
G24_Bondei 0.0139414237360712 0
G401_Mwani 0.016769033527895 0
G41_Bajuni 0.0164573262675743 3
G412_Mwiini 0.0155365743207945 3
G42_Swahili 0.0150181067545773 0
G42a_Amu 0.0168839040205619 3
G42d_Unguja 0.0149390495960389 3
G43_Kae 0.015645744920702 3
G44a_Ngazija 0.0175528522176839 2
G44b_Ndzwani 0.0174770686738135 2
G44D_Maore 0.0173937461498761 3
G52_Ndamba 0.0128663449801607 0
G63_Bena 0.0127292874651751 2
G64_Pangwa 0.0127081719046867 0
M13_Fipa 0.0128152984223029 1
M14_Rungu 0.0127754698521809 3
M15_Mambwe 0.0126812804265097 3
M21_Ndali 0.0123592918805665 4
M31_Nyakyusa 0.0123689767028473 0
M42_Bemba 0.0125338697602914 0
M54_Lamba 0.0124635215126794 3
M61_Lenje 0.0127456746721345 0
N31_Chewa 0.0126274351288549 2
P13_Matumbi 0.0151232020237807 3
P21_Yao 0.0135022070076918 4
P23_Simakonde 0.0159578611344514 5
P25_Mabia 0.0166090053216331 5
P31_Emakhua 0.0159145895247686 2
P31G_Ikorovere 0.0149320327749195 3
S11_Shona 0.0122135935899768 0
S16_Kalanga 0.0119316711294644 2
S21_Venda 0.0117791103715015 2
S31_Tswana 0.0107362839734417 2
S311_Shekgalagari 0.0112785620438927 2
S41_Xhosa 0.00873885386260319 2
S42_Zulu 0.0111512912238373 3
S44_Ndebele 0.011870980435578 2
S51_Tshwa 0.0142904654226194 2
S53_Tsonga 0.0119215246337138 2
