# Supplementary material for: Investigating environmental effects on phonology using diachronic models
Source: Evol Hum Sci. 2024 Jan 3;6:e8. doi: 10.1017/ehs.2023.33 (PMC10955398; doi:10.1017/ehs.2023.33)
Supplement: Hartmann et al. supplementary material 4 — Hartmann et al. supplementary material [file S2513843X23000336sup004.zip › TonesClimateGeoPhylo_Public-1.0/data/processed/GTree_Data.txt.Log.txt]

Options:
Model:                           Independent Contrasts: Correlation
Tree File Name:                  ../data/processed/GTree_phylo4g_combined_trimmed.nex
Data File Name:                  ../data/processed/GTree_Data.txt
Log File Name:                   ../data/processed/GTree_Data.txt.Log.txt
Save Initial Trees:              False
Save Trees:                      False
Summary:                         False
Seed:                            868784823
Analsis Type:                    Maximum Likelihood
ML Attempt Per Tree:             10
ML Max Evaluations:              20000
ML Tolerance:                    0.000001
ML Algorithm:                    BOBYQA
Rate Range:                      0.000000 - 100.000000
Precision:                       64 bits
Cores:                           1
No of Rates:                     2
Test for trait correlation:      True
Kappa:                           Not in use
Delta:                           Not in use
Lambda:                          Not in use
OU:                              Not in use
Restrictions:
    Alpha-1                      None
    Alpha-2                      None
Tree Information
     Trees:                      1
     Taxa:                       230
     Sites:                      2
Tree No	Lh	Alpha 1	Alpha 2	Sigma^2 1	Sigma^2 2	R Trait 1 2	
1	855.125550	0.016526162309	2.733978786248	0.000063669717	249.324074332642	0.024986055734	
