# Supplementary material for: Investigating environmental effects on phonology using diachronic models
Source: Evol Hum Sci. 2024 Jan 3;6:e8. doi: 10.1017/ehs.2023.33 (PMC10955398; doi:10.1017/ehs.2023.33)
Supplement: Hartmann et al. supplementary material 4 — Hartmann et al. supplementary material [file S2513843X23000336sup004.zip › TonesClimateGeoPhylo_Public-1.0/data/processed/GTree_phylo4g_combined_trimmed.nex]

#NEXUS
[R-package APE, Thu Aug 24 15:13:40 2023]
BEGIN TAXA;
	DIMENSIONS NTAX = 210;
	TAXLABELS
		Fefe_Grassfields
		Mungaka_Grassfields
		Bamun_Grassfields
		Kom_Grassfields
		Oku_Grassfields
		Aghem_Grassfields
		Moghamo_Grassfields
		Tiv_Tivoid
		A11_Londo
		A121_Mbonge
		A122_Bakundu
		A141_Lefo
		A15_Manenguba
		A15A_Mbuu
		A15B_Mienge_NW_Manenguba
		A15C_Elung_Central_Manenguba
		A15C_Akossi
		A15C_Mkaa
		A22_Bakweri
		A24_Duala
		A32C_Batanga
		A33a_Yasa
		A34_Benga
		A42_Abo
		A43a_Basaa
		A44_Tunen
		A45_Nyokon
		A46_Nomaande
		A462_Yambeta
		A53_Bafia_rikpa
		A601_Tuki
		A61_Ngoro-Asom
		A61_Ngoro-Bisoo
		A61_Ngoro-lunda
		A62B_Mmala
		A62C_Libie
		A622_Nugunu
		A71_Eton
		A72a_Ewondo
		A74a_Bulu
		A75a_Fang_Bitam
		A75a_Fang_Minvoul
		A75a_Fang_Medouneu
		A803_Shiwa
		A81_Kwasio
		A83_Mekaa
		A84_Njem
		A841_Badwe
		A86c_Mpiemo
		A91_Kwakum
		A93_Kako
		B11a_Mpongwe
		B11b_Orungu
		B11c_Galwa
		B11d_Dyumba
		B11F_Enenga
		B32_Kande
		C101_Babole_Ep
		C101_Babole_Ma
		C101_Babole_Dz
		C104_Aka
		C105_Mbenga
		C22_Akwa
		C25_Mboshi
		C32_Bobangi
		C34_Sakata
		C36d_Lingala
		C61_Mongo
		C71_Tetela
		C76_Ombo
		C85_Wongo
		C83_Bushong
		C401_Pakabete
		D12_Lengola
		D201_Liko
		D23_Kibira-Kumu_1919
		D28_Holoholo
		D311_Bila
		D43_Nyanga
		B42_Sangu_Mb
		B52_Nzebi
		B501_Wanzi_E
		B63_Ndumu
		B77b_Fumu
		B78_Wuumu
		B85_Yanzi
		H11_Beembe
		H16_Kikongo
		H16c_Yombe
		H42_Hunganna
		H16b_Kindibu_2013
		H16d_Ciwoyo_DRC_2012
		H16c_Kiyombe_DRC_1982
		H13_Kikunyi_1989
		H131_Kisundi_Congo_Kimongo_1988
		H21a_Kimbundu
		H16_Cizobe
		H16_Cilinji
		L13_Kwese
		L31a_Luba-Kasai
		L52_Lunda
		K11_Ciokwe
		K14_Lwena
		K21_Lozi
		K31_Luyana
		K33_Kwangali
		K332_Rumanyo
		R11_Umbundu
		R21_Kwanyama
		R22_Ndonga
		R31_Herero
		L33_Luba-Shaba
		JD62_Rundi
		JD65_Hangaza
		JD66_Kiha
		JE13_Runyankore
		JE14_Rukiga
		JE15_Luganda
		JE17_Gwere
		JE21_Runyambo
		JE22_Haya
		JE23_Zinza
		JE25_Jita
		JE25_Kilegi
		JE25_Mkwaya
		JE31_Lumasaaba
		JE31c_Bukusu
		JE32_Luyia
		JE34_Samialugwe
		JE42_Gusii
		JE43_Kuria
		JE43_Kuria_Mago
		JE43_Kuria_Tari
		JE45_Nata
		E51_Kikuyu
		E53_Meru
		E53_Igoji
		E53_Miutini
		E53_Imenti
		E53_Tigania
		E53_Meruimenti
		E53_Merutig
		E54_Tharaka
		E55_Kamba
		E55_Kamba_Mach
		E55_Kamba_Kitu
		E622C_Lema
		E621B_Machame
		E621C_Siha
		E621D_Kibosho
		E622A_Kimochi
		E64_Kahe
		E65_Gweno
		E71A_Upper_Pokomo
		E72a_Giryama
		E73_Digo
		F21_Ntuzu
		F21_Sukuma
		F22_Nyamwezi
		F23_Sumbwa
		F32_Nyaturucha
		F32_Nyaturuwil
		F33_Langi
		G12_Kagulu
		G22_Asu
		G22A_North_Pare
		G22B_South_Pare
		G23_Sambaa
		G24_Bondei
		G31_Zigua
		G35_Luguru
		G39_Saghala
		G401_Mwani
		G41_Bajuni
		G42_Swahili
		G42a_Amu
		G42d_Unguja
		G43_Kae
		G44a_Ngazija
		G44b_Ndzwani
		G52_Ndamba
		G63_Bena
		G64_Pangwa
		M13_Fipa
		M14_Rungu
		M15_Mambwe
		M21_Ndali
		M25_Safwa
		M31_Nyakyusa
		M42_Bemba
		M54_Lamba
		M61_Lenje
		N12_Ngoni
		N21_Tumbuka_Malawi
		N31_Chewa
		P13_Matumbi
		P21_Yao
		P23_Simakonde
		P25_Mabia
		P31_Emakhua
		S11_Shona
		S16_Kalanga
		S21_Venda
		S31_Tswana
		S311_Shekgalagari
		S41_Xhosa
		S42_Zulu
		S44_Ndebele
		S51_Tshwa
		S53_Tsonga
	;
END;
BEGIN TREES;
	TRANSLATE
		1	Fefe_Grassfields,
		2	Mungaka_Grassfields,
		3	Bamun_Grassfields,
		4	Kom_Grassfields,
		5	Oku_Grassfields,
		6	Aghem_Grassfields,
		7	Moghamo_Grassfields,
		8	Tiv_Tivoid,
		9	A11_Londo,
		10	A121_Mbonge,
		11	A122_Bakundu,
		12	A141_Lefo,
		13	A15_Manenguba,
		14	A15A_Mbuu,
		15	A15B_Mienge_NW_Manenguba,
		16	A15C_Elung_Central_Manenguba,
		17	A15C_Akossi,
		18	A15C_Mkaa,
		19	A22_Bakweri,
		20	A24_Duala,
		21	A32C_Batanga,
		22	A33a_Yasa,
		23	A34_Benga,
		24	A42_Abo,
		25	A43a_Basaa,
		26	A44_Tunen,
		27	A45_Nyokon,
		28	A46_Nomaande,
		29	A462_Yambeta,
		30	A53_Bafia_rikpa,
		31	A601_Tuki,
		32	A61_Ngoro-Asom,
		33	A61_Ngoro-Bisoo,
		34	A61_Ngoro-lunda,
		35	A62B_Mmala,
		36	A62C_Libie,
		37	A622_Nugunu,
		38	A71_Eton,
		39	A72a_Ewondo,
		40	A74a_Bulu,
		41	A75a_Fang_Bitam,
		42	A75a_Fang_Minvoul,
		43	A75a_Fang_Medouneu,
		44	A803_Shiwa,
		45	A81_Kwasio,
		46	A83_Mekaa,
		47	A84_Njem,
		48	A841_Badwe,
		49	A86c_Mpiemo,
		50	A91_Kwakum,
		51	A93_Kako,
		52	B11a_Mpongwe,
		53	B11b_Orungu,
		54	B11c_Galwa,
		55	B11d_Dyumba,
		56	B11F_Enenga,
		57	B32_Kande,
		58	C101_Babole_Ep,
		59	C101_Babole_Ma,
		60	C101_Babole_Dz,
		61	C104_Aka,
		62	C105_Mbenga,
		63	C22_Akwa,
		64	C25_Mboshi,
		65	C32_Bobangi,
		66	C34_Sakata,
		67	C36d_Lingala,
		68	C61_Mongo,
		69	C71_Tetela,
		70	C76_Ombo,
		71	C85_Wongo,
		72	C83_Bushong,
		73	C401_Pakabete,
		74	D12_Lengola,
		75	D201_Liko,
		76	D23_Kibira-Kumu_1919,
		77	D28_Holoholo,
		78	D311_Bila,
		79	D43_Nyanga,
		80	B42_Sangu_Mb,
		81	B52_Nzebi,
		82	B501_Wanzi_E,
		83	B63_Ndumu,
		84	B77b_Fumu,
		85	B78_Wuumu,
		86	B85_Yanzi,
		87	H11_Beembe,
		88	H16_Kikongo,
		89	H16c_Yombe,
		90	H42_Hunganna,
		91	H16b_Kindibu_2013,
		92	H16d_Ciwoyo_DRC_2012,
		93	H16c_Kiyombe_DRC_1982,
		94	H13_Kikunyi_1989,
		95	H131_Kisundi_Congo_Kimongo_1988,
		96	H21a_Kimbundu,
		97	H16_Cizobe,
		98	H16_Cilinji,
		99	L13_Kwese,
		100	L31a_Luba-Kasai,
		101	L52_Lunda,
		102	K11_Ciokwe,
		103	K14_Lwena,
		104	K21_Lozi,
		105	K31_Luyana,
		106	K33_Kwangali,
		107	K332_Rumanyo,
		108	R11_Umbundu,
		109	R21_Kwanyama,
		110	R22_Ndonga,
		111	R31_Herero,
		112	L33_Luba-Shaba,
		113	JD62_Rundi,
		114	JD65_Hangaza,
		115	JD66_Kiha,
		116	JE13_Runyankore,
		117	JE14_Rukiga,
		118	JE15_Luganda,
		119	JE17_Gwere,
		120	JE21_Runyambo,
		121	JE22_Haya,
		122	JE23_Zinza,
		123	JE25_Jita,
		124	JE25_Kilegi,
		125	JE25_Mkwaya,
		126	JE31_Lumasaaba,
		127	JE31c_Bukusu,
		128	JE32_Luyia,
		129	JE34_Samialugwe,
		130	JE42_Gusii,
		131	JE43_Kuria,
		132	JE43_Kuria_Mago,
		133	JE43_Kuria_Tari,
		134	JE45_Nata,
		135	E51_Kikuyu,
		136	E53_Meru,
		137	E53_Igoji,
		138	E53_Miutini,
		139	E53_Imenti,
		140	E53_Tigania,
		141	E53_Meruimenti,
		142	E53_Merutig,
		143	E54_Tharaka,
		144	E55_Kamba,
		145	E55_Kamba_Mach,
		146	E55_Kamba_Kitu,
		147	E622C_Lema,
		148	E621B_Machame,
		149	E621C_Siha,
		150	E621D_Kibosho,
		151	E622A_Kimochi,
		152	E64_Kahe,
		153	E65_Gweno,
		154	E71A_Upper_Pokomo,
		155	E72a_Giryama,
		156	E73_Digo,
		157	F21_Ntuzu,
		158	F21_Sukuma,
		159	F22_Nyamwezi,
		160	F23_Sumbwa,
		161	F32_Nyaturucha,
		162	F32_Nyaturuwil,
		163	F33_Langi,
		164	G12_Kagulu,
		165	G22_Asu,
		166	G22A_North_Pare,
		167	G22B_South_Pare,
		168	G23_Sambaa,
		169	G24_Bondei,
		170	G31_Zigua,
		171	G35_Luguru,
		172	G39_Saghala,
		173	G401_Mwani,
		174	G41_Bajuni,
		175	G42_Swahili,
		176	G42a_Amu,
		177	G42d_Unguja,
		178	G43_Kae,
		179	G44a_Ngazija,
		180	G44b_Ndzwani,
		181	G52_Ndamba,
		182	G63_Bena,
		183	G64_Pangwa,
		184	M13_Fipa,
		185	M14_Rungu,
		186	M15_Mambwe,
		187	M21_Ndali,
		188	M25_Safwa,
		189	M31_Nyakyusa,
		190	M42_Bemba,
		191	M54_Lamba,
		192	M61_Lenje,
		193	N12_Ngoni,
		194	N21_Tumbuka_Malawi,
		195	N31_Chewa,
		196	P13_Matumbi,
		197	P21_Yao,
		198	P23_Simakonde,
		199	P25_Mabia,
		200	P31_Emakhua,
		201	S11_Shona,
		202	S16_Kalanga,
		203	S21_Venda,
		204	S31_Tswana,
		205	S311_Shekgalagari,
		206	S41_Xhosa,
		207	S42_Zulu,
		208	S44_Ndebele,
		209	S51_Tshwa,
		210	S53_Tsonga
	;
	TREE * UNTITLED = [&R] ((8:0.05314755967,((6:0.008607879071,(4:0.002602506933,5:0.002602506933):0.006005372138):0.01334875516,(7:0.0129910829,(1:0.005953916027,(2:0.003538503411,3:0.003538503411):0.002415412616):0.007037166869):0.008965551333):0.03119092544):0.003335491096,(((30:0.02732261341,(27:0.01927275863,((26:0.01014925504,28:0.01014925504):0.006253584183,(29:0.01454709478,(31:0.01202017208…
END;
