# Supplementary material for: Investigating environmental effects on phonology using diachronic models
Source: Evol Hum Sci. 2024 Jan 3;6:e8. doi: 10.1017/ehs.2023.33 (PMC10955398; doi:10.1017/ehs.2023.33)
Supplement: Hartmann et al. supplementary material 4 — Hartmann et al. supplementary material [file S2513843X23000336sup004.zip › TonesClimateGeoPhylo_Public-1.0/data/processed/GTree_phylo4g_combined_trimmed_ASJP.nex]

#NEXUS
[R-package APE, Mon Nov 21 10:39:28 2022]
BEGIN TAXA;
	DIMENSIONS NTAX = 383;
	TAXLABELS
		Fefe_Grassfields
		Mungaka_Grassfields
		Bamun_Grassfields
		Kom_Grassfields
		Oku_Grassfields
		Aghem_Grassfields
		Njen_Grassfields
		Tiv_Tivoid
		A11_Londo
		A121_Mbonge
		A122_Bakundu
		A141_Lefo
		A15_Manenguba
		A15A_Mbuu
		A15B_Mienge_NW_Manenguba
		A15C_Elung_Central_Manenguba
		A15C_Akossi
		A15C_Mkaa
		A151_Nkongho
		A22_Bakweri
		A24_Duala
		A31_Bubi
		A32C_Batanga
		A33a_Yasa
		A34_Benga
		A41_Barombi-Kang
		A42_Abo
		A43a_Basaa
		A44_Tunen
		A45_Nyokon
		A46_Nomaande
		A462_Yambeta
		A51_Bafia_maja
		A53_Bafia_rikpa
		A54_Tibea
		A601_Tuki
		A61_Ngoro-Asom
		A61_Ngoro-Bisoo
		A61_Ngoro-lunda
		A62A_Nuasue
		A62A_Nukalonge
		A62B_Mmala
		A62C_Libie
		A621_Nubaca
		A622_Nugunu
		Zaambo_Jarawan
		Bwazza_Jarawan
		Mbula_Jarawan
		Bile_Jarawan
		Kulung_Jarawan
		Duguri_Jarawan
		A71_Eton
		A72a_Ewondo
		A74a_Bulu
		A75a_Fang_Bitam
		A75a_Fang_Minvoul
		A75a_Fang_Medouneu
		A803_Shiwa
		A81_Kwasio
		A83_Mekaa
		A832_Bekol
		A84_Njem
		A841_Badwe
		A85b_Bekwil_Makokou
		A85b_Bekwil_Mv
		A86c_Mpiemo
		A87_Bomwali
		A91_Kwakum
		A93_Kako
		B11a_Mpongwe
		B11b_Orungu
		B11c_Galwa
		B11d_Dyumba
		B11F_Enenga
		B31_Tsogo
		B32_Kande
		B301_Viya
		B302_Himba
		B304_Pinzi
		B305_Vove
		B21_Seki
		B22a_Kele
		B22b_Ngom
		B22b_Koya
		B23_Mbangwe
		B24_Wumbvu
		B25_Kota
		B251_Shake
		B252_Mahongwe
		B201_Ndasa
		B202_Sigu
		B203_Samaye
		C101_Babole_Ep
		C101_Babole_Ma
		C101_Babole_Dz
		C104_Aka
		C105_Mbenga
		C141_Bonyala
		C15_Bongili
		C22_Akwa
		C24_Koyo
		C25_Mboshi
		C25A_Bunji
		C25B_Olee
		C25C_Ondinga
		C25E_Eboyi
		C32_Bobangi
		C34_Sakata
		C36d_Lingala
		C43A_Baati
		C44_Bwa
		C52_Soko
		C55_Lokele
		C54_Turumba_1919
		C61_Mongo
		C71_Tetela
		C76_Ombo
		C81_Dengese
		C85_Wongo
		C83_Bushong
		C302_Bolondo
		C37_Ebudza
		C42_Ebwela
		C412_Libobi
		C142_Mondongo
		C36g_Monyongo
		C36g_Mosange
		C401_Pakabete
		D11_Mbole
		D12_Lengola
		D13_Metoko
		D14_Enya
		D201_Liko
		D23_Kibira-Kumu_1919
		D24_Songola
		D25_Lega
		D28_Holoholo
		D311_Bila
		D308_Ebodo
		D32_Bira
		D32_Bira_Bunia
		D33_Nyali
		D333_Ndaaka
		D43_Nyanga
		D55_Buyu
		B41_Shira
		B42_Sangu_Mi
		B42_Sangu_Mb
		B43_Punu
		B44_Lumbu
		B51_Duma
		B51_Duma_La
		B52_Nzebi
		B53_Tsaangi_Poungi
		B501_Wanzi_E
		B501_Wanzi_Mo
		B62_Mbaama
		B63_Ndumu
		B601_Lempini
		B602_Kaningi_Nord
		B602_Kaningi_Sud
		B71a_Teke_Os
		B71a_Teke_Dj
		B71aIb_Teke_Ibali_Congo
		B71aLe_Teke_Leconi
		B701_Atsitsege
		B77b_Fumu
		B78_Wuumu
		B81_Tiene
		B85d_Nsongo
		B86_Dzing
		B865_Nzadi
		B861_Ngul
		B82_Buma
		B86_Dinga
		B84_Mbunda
		B85_Yanzi
		B864_Ngong
		B863_Pindi
		H11_Beembe
		H111_Hangala
		H12_Civili_Congo
		H16_Kikongo
		H16c_Yombe
		H16f_Laadi
		H31_Yaka
		H321_Soonde
		H32_Suku
		H41_Mbala
		H42_Hunganna
		H16a_Kisikongo_2013
		H16a_Kisolongo_DRC_2012
		H16b_Kindibu_2013
		H16d_Ciwoyo_DRC_2012
		H16c_Kiyombe_DRC_1982
		H13_Kikunyi_1989
		H131_Kisundi_Congo_Kimongo_1988
		H21a_Kimbundu
		H16_Cizobe
		H16_Cimbala
		H16_Cilinji
		L11_Pende
		L13_Kwese
		L23_Songe
		L31a_Luba-Kasai
		L32_Kanyok
		L34_Hemba
		L35_Sanga
		L41_Kaonde
		L51_Salampasu
		L52_Lunda
		K11_Ciokwe
		K14_Lwena
		K15_Mbunda
		K21_Lozi
		K31_Luyana
		K33_Kwangali
		K332_Rumanyo
		R11_Umbundu
		R21_Kwanyama
		R22_Ndonga
		R31_Herero
		L12b_Holu
		L53_Runda
		L221_Lwalwa
		L33_Luba-Shaba
		L62_Nkoya
		JD53_Shi
		JD62_Rundi
		JD65_Hangaza
		JD66_Kiha
		JD67_Kivinza
		JE11_Runyoro
		JE12_Rutooro
		JE13_Runyankore
		JE14_Rukiga
		JE15_Luganda
		JE16_Lusoga
		JE17_Gwere
		JE21_Runyambo
		JE22_Haya
		JE23_Zinza
		JE24_Kerebe
		JE25_Jita
		JE25_Kilegi
		JE25_Mkwaya
		JE31_Lumasaaba
		JE31c_Bukusu
		JE32_Luyia
		JE34_Samialugwe
		JE401_Ngoreme
		JE403_Suba
		JE41_Maragoli
		JE42_Gusii
		JE43_Kuria
		JE43_Kuria_Mago
		JE43_Kuria_Tari
		JE44_Zanaki
		JE404_Shasi
		JE402_Ikizu
		JE45_Nata
		E51_Kikuyu
		E52_Embu
		E52_Mbeere
		E53_Meru
		E53_Igoji
		E53_Miutini
		E53_Imenti
		E53_Tigania
		E53_Meruimenti
		E53_Merutig
		E531_Muthambi
		E531_Mwimbi
		E54_Tharaka
		E541_Chuka
		E55_Kamba
		E55_Kamba_Mach
		E55_Kamba_Kitu
		E56_Daiso
		E622C_Lema
		E621B_Machame
		E621C_Siha
		E621D_Kibosho
		E622A_Kimochi
		E622C_Mamba
		E623D_Keni
		E622C_Vunjo
		E623A_Kiseri
		E623_Mkuu
		E64_Kahe
		E65_Gweno
		E701_Elwana
		E71A_Upper_Pokomo
		E72a_Giryama
		E73_Digo
		E74a_Dawida
		E74a_Tuveta
		F12_Bende
		F21_Ntuzu
		F21_Sukuma
		F22_Nyamwezi
		F23_Sumbwa
		F24_Kimbu
		F25_Bungu
		F31_Nyiramba
		F32_Nyaturucha
		F32_Nyaturuwil
		F33_Langi
		G11_Gogo
		G12_Kagulu
		G22_Asu
		G22A_North_Pare
		G22B_South_Pare
		G23_Sambaa
		G24_Bondei
		G32_Doe
		G32_Kwere
		G33_Zaramo
		G34_Nguungulu
		G35_Luguru
		G36_Kami
		G37_Kutu
		G39_Saghala
		G401_Mwani
		G41_Bajuni
		G42_Swahili
		G42a_Amu
		G42d_Unguja
		G43_Kae
		G44a_Ngazija
		G44b_Ndzwani
		G44D_Maore
		G51_Pogoro
		G52_Ndamba
		G61_Sangu
		G62_Hehe
		G63_Bena
		G64_Pangwa
		G65_Kinga
		G66_Wanji
		M11_Pimbwe
		M12_Lungwa
		M13_Fipa
		M14_Rungu
		M15_Mambwe
		M21_Ndali
		M21_Wanda
		M22_Namwanga
		M23_Nyiha
		M24_Malila
		M25_Safwa
		M28_Lambya
		M31_Nyakyusa
		M42_Bemba
		M52_Lala
		M54_Lamba
		M61_Lenje
		M62_Soli
		N11_Manda
		N13_Matengo
		N14_Mpoto
		N21_Tumbuka_Malawi
		N31_Chewa
		N42_Kunda
		P11_Ndengeleko
		P13_Matumbi
		P14_Ngindo
		P15_Mbunga
		P21_Yao
		P23_Simakonde
		P25_Mabia
		P31_Emakhua
		P31G_Ikorovere
		S11_Shona
		S16_Kalanga
		S21_Venda
		S31_Tswana
		S311_Shekgalagari
		S41_Xhosa
		S42_Zulu
		S44_Ndebele
		S51_Tshwa
		S53_Tsonga
	;
END;
BEGIN TREES;
	TRANSLATE
		1	Fefe_Grassfields,
		2	Mungaka_Grassfields,
		3	Bamun_Grassfields,
		4	Kom_Grassfields,
		5	Oku_Grassfields,
		6	Aghem_Grassfields,
		7	Njen_Grassfields,
		8	Tiv_Tivoid,
		9	A11_Londo,
		10	A121_Mbonge,
		11	A122_Bakundu,
		12	A141_Lefo,
		13	A15_Manenguba,
		14	A15A_Mbuu,
		15	A15B_Mienge_NW_Manenguba,
		16	A15C_Elung_Central_Manenguba,
		17	A15C_Akossi,
		18	A15C_Mkaa,
		19	A151_Nkongho,
		20	A22_Bakweri,
		21	A24_Duala,
		22	A31_Bubi,
		23	A32C_Batanga,
		24	A33a_Yasa,
		25	A34_Benga,
		26	A41_Barombi-Kang,
		27	A42_Abo,
		28	A43a_Basaa,
		29	A44_Tunen,
		30	A45_Nyokon,
		31	A46_Nomaande,
		32	A462_Yambeta,
		33	A51_Bafia_maja,
		34	A53_Bafia_rikpa,
		35	A54_Tibea,
		36	A601_Tuki,
		37	A61_Ngoro-Asom,
		38	A61_Ngoro-Bisoo,
		39	A61_Ngoro-lunda,
		40	A62A_Nuasue,
		41	A62A_Nukalonge,
		42	A62B_Mmala,
		43	A62C_Libie,
		44	A621_Nubaca,
		45	A622_Nugunu,
		46	Zaambo_Jarawan,
		47	Bwazza_Jarawan,
		48	Mbula_Jarawan,
		49	Bile_Jarawan,
		50	Kulung_Jarawan,
		51	Duguri_Jarawan,
		52	A71_Eton,
		53	A72a_Ewondo,
		54	A74a_Bulu,
		55	A75a_Fang_Bitam,
		56	A75a_Fang_Minvoul,
		57	A75a_Fang_Medouneu,
		58	A803_Shiwa,
		59	A81_Kwasio,
		60	A83_Mekaa,
		61	A832_Bekol,
		62	A84_Njem,
		63	A841_Badwe,
		64	A85b_Bekwil_Makokou,
		65	A85b_Bekwil_Mv,
		66	A86c_Mpiemo,
		67	A87_Bomwali,
		68	A91_Kwakum,
		69	A93_Kako,
		70	B11a_Mpongwe,
		71	B11b_Orungu,
		72	B11c_Galwa,
		73	B11d_Dyumba,
		74	B11F_Enenga,
		75	B31_Tsogo,
		76	B32_Kande,
		77	B301_Viya,
		78	B302_Himba,
		79	B304_Pinzi,
		80	B305_Vove,
		81	B21_Seki,
		82	B22a_Kele,
		83	B22b_Ngom,
		84	B22b_Koya,
		85	B23_Mbangwe,
		86	B24_Wumbvu,
		87	B25_Kota,
		88	B251_Shake,
		89	B252_Mahongwe,
		90	B201_Ndasa,
		91	B202_Sigu,
		92	B203_Samaye,
		93	C101_Babole_Ep,
		94	C101_Babole_Ma,
		95	C101_Babole_Dz,
		96	C104_Aka,
		97	C105_Mbenga,
		98	C141_Bonyala,
		99	C15_Bongili,
		100	C22_Akwa,
		101	C24_Koyo,
		102	C25_Mboshi,
		103	C25A_Bunji,
		104	C25B_Olee,
		105	C25C_Ondinga,
		106	C25E_Eboyi,
		107	C32_Bobangi,
		108	C34_Sakata,
		109	C36d_Lingala,
		110	C43A_Baati,
		111	C44_Bwa,
		112	C52_Soko,
		113	C55_Lokele,
		114	C54_Turumba_1919,
		115	C61_Mongo,
		116	C71_Tetela,
		117	C76_Ombo,
		118	C81_Dengese,
		119	C85_Wongo,
		120	C83_Bushong,
		121	C302_Bolondo,
		122	C37_Ebudza,
		123	C42_Ebwela,
		124	C412_Libobi,
		125	C142_Mondongo,
		126	C36g_Monyongo,
		127	C36g_Mosange,
		128	C401_Pakabete,
		129	D11_Mbole,
		130	D12_Lengola,
		131	D13_Metoko,
		132	D14_Enya,
		133	D201_Liko,
		134	D23_Kibira-Kumu_1919,
		135	D24_Songola,
		136	D25_Lega,
		137	D28_Holoholo,
		138	D311_Bila,
		139	D308_Ebodo,
		140	D32_Bira,
		141	D32_Bira_Bunia,
		142	D33_Nyali,
		143	D333_Ndaaka,
		144	D43_Nyanga,
		145	D55_Buyu,
		146	B41_Shira,
		147	B42_Sangu_Mi,
		148	B42_Sangu_Mb,
		149	B43_Punu,
		150	B44_Lumbu,
		151	B51_Duma,
		152	B51_Duma_La,
		153	B52_Nzebi,
		154	B53_Tsaangi_Poungi,
		155	B501_Wanzi_E,
		156	B501_Wanzi_Mo,
		157	B62_Mbaama,
		158	B63_Ndumu,
		159	B601_Lempini,
		160	B602_Kaningi_Nord,
		161	B602_Kaningi_Sud,
		162	B71a_Teke_Os,
		163	B71a_Teke_Dj,
		164	B71aIb_Teke_Ibali_Congo,
		165	B71aLe_Teke_Leconi,
		166	B701_Atsitsege,
		167	B77b_Fumu,
		168	B78_Wuumu,
		169	B81_Tiene,
		170	B85d_Nsongo,
		171	B86_Dzing,
		172	B865_Nzadi,
		173	B861_Ngul,
		174	B82_Buma,
		175	B86_Dinga,
		176	B84_Mbunda,
		177	B85_Yanzi,
		178	B864_Ngong,
		179	B863_Pindi,
		180	H11_Beembe,
		181	H111_Hangala,
		182	H12_Civili_Congo,
		183	H16_Kikongo,
		184	H16c_Yombe,
		185	H16f_Laadi,
		186	H31_Yaka,
		187	H321_Soonde,
		188	H32_Suku,
		189	H41_Mbala,
		190	H42_Hunganna,
		191	H16a_Kisikongo_2013,
		192	H16a_Kisolongo_DRC_2012,
		193	H16b_Kindibu_2013,
		194	H16d_Ciwoyo_DRC_2012,
		195	H16c_Kiyombe_DRC_1982,
		196	H13_Kikunyi_1989,
		197	H131_Kisundi_Congo_Kimongo_1988,
		198	H21a_Kimbundu,
		199	H16_Cizobe,
		200	H16_Cimbala,
		201	H16_Cilinji,
		202	L11_Pende,
		203	L13_Kwese,
		204	L23_Songe,
		205	L31a_Luba-Kasai,
		206	L32_Kanyok,
		207	L34_Hemba,
		208	L35_Sanga,
		209	L41_Kaonde,
		210	L51_Salampasu,
		211	L52_Lunda,
		212	K11_Ciokwe,
		213	K14_Lwena,
		214	K15_Mbunda,
		215	K21_Lozi,
		216	K31_Luyana,
		217	K33_Kwangali,
		218	K332_Rumanyo,
		219	R11_Umbundu,
		220	R21_Kwanyama,
		221	R22_Ndonga,
		222	R31_Herero,
		223	L12b_Holu,
		224	L53_Runda,
		225	L221_Lwalwa,
		226	L33_Luba-Shaba,
		227	L62_Nkoya,
		228	JD53_Shi,
		229	JD62_Rundi,
		230	JD65_Hangaza,
		231	JD66_Kiha,
		232	JD67_Kivinza,
		233	JE11_Runyoro,
		234	JE12_Rutooro,
		235	JE13_Runyankore,
		236	JE14_Rukiga,
		237	JE15_Luganda,
		238	JE16_Lusoga,
		239	JE17_Gwere,
		240	JE21_Runyambo,
		241	JE22_Haya,
		242	JE23_Zinza,
		243	JE24_Kerebe,
		244	JE25_Jita,
		245	JE25_Kilegi,
		246	JE25_Mkwaya,
		247	JE31_Lumasaaba,
		248	JE31c_Bukusu,
		249	JE32_Luyia,
		250	JE34_Samialugwe,
		251	JE401_Ngoreme,
		252	JE403_Suba,
		253	JE41_Maragoli,
		254	JE42_Gusii,
		255	JE43_Kuria,
		256	JE43_Kuria_Mago,
		257	JE43_Kuria_Tari,
		258	JE44_Zanaki,
		259	JE404_Shasi,
		260	JE402_Ikizu,
		261	JE45_Nata,
		262	E51_Kikuyu,
		263	E52_Embu,
		264	E52_Mbeere,
		265	E53_Meru,
		266	E53_Igoji,
		267	E53_Miutini,
		268	E53_Imenti,
		269	E53_Tigania,
		270	E53_Meruimenti,
		271	E53_Merutig,
		272	E531_Muthambi,
		273	E531_Mwimbi,
		274	E54_Tharaka,
		275	E541_Chuka,
		276	E55_Kamba,
		277	E55_Kamba_Mach,
		278	E55_Kamba_Kitu,
		279	E56_Daiso,
		280	E622C_Lema,
		281	E621B_Machame,
		282	E621C_Siha,
		283	E621D_Kibosho,
		284	E622A_Kimochi,
		285	E622C_Mamba,
		286	E623D_Keni,
		287	E622C_Vunjo,
		288	E623A_Kiseri,
		289	E623_Mkuu,
		290	E64_Kahe,
		291	E65_Gweno,
		292	E701_Elwana,
		293	E71A_Upper_Pokomo,
		294	E72a_Giryama,
		295	E73_Digo,
		296	E74a_Dawida,
		297	E74a_Tuveta,
		298	F12_Bende,
		299	F21_Ntuzu,
		300	F21_Sukuma,
		301	F22_Nyamwezi,
		302	F23_Sumbwa,
		303	F24_Kimbu,
		304	F25_Bungu,
		305	F31_Nyiramba,
		306	F32_Nyaturucha,
		307	F32_Nyaturuwil,
		308	F33_Langi,
		309	G11_Gogo,
		310	G12_Kagulu,
		311	G22_Asu,
		312	G22A_North_Pare,
		313	G22B_South_Pare,
		314	G23_Sambaa,
		315	G24_Bondei,
		316	G32_Doe,
		317	G32_Kwere,
		318	G33_Zaramo,
		319	G34_Nguungulu,
		320	G35_Luguru,
		321	G36_Kami,
		322	G37_Kutu,
		323	G39_Saghala,
		324	G401_Mwani,
		325	G41_Bajuni,
		326	G42_Swahili,
		327	G42a_Amu,
		328	G42d_Unguja,
		329	G43_Kae,
		330	G44a_Ngazija,
		331	G44b_Ndzwani,
		332	G44D_Maore,
		333	G51_Pogoro,
		334	G52_Ndamba,
		335	G61_Sangu,
		336	G62_Hehe,
		337	G63_Bena,
		338	G64_Pangwa,
		339	G65_Kinga,
		340	G66_Wanji,
		341	M11_Pimbwe,
		342	M12_Lungwa,
		343	M13_Fipa,
		344	M14_Rungu,
		345	M15_Mambwe,
		346	M21_Ndali,
		347	M21_Wanda,
		348	M22_Namwanga,
		349	M23_Nyiha,
		350	M24_Malila,
		351	M25_Safwa,
		352	M28_Lambya,
		353	M31_Nyakyusa,
		354	M42_Bemba,
		355	M52_Lala,
		356	M54_Lamba,
		357	M61_Lenje,
		358	M62_Soli,
		359	N11_Manda,
		360	N13_Matengo,
		361	N14_Mpoto,
		362	N21_Tumbuka_Malawi,
		363	N31_Chewa,
		364	N42_Kunda,
		365	P11_Ndengeleko,
		366	P13_Matumbi,
		367	P14_Ngindo,
		368	P15_Mbunga,
		369	P21_Yao,
		370	P23_Simakonde,
		371	P25_Mabia,
		372	P31_Emakhua,
		373	P31G_Ikorovere,
		374	S11_Shona,
		375	S16_Kalanga,
		376	S21_Venda,
		377	S31_Tswana,
		378	S311_Shekgalagari,
		379	S41_Xhosa,
		380	S42_Zulu,
		381	S44_Ndebele,
		382	S51_Tshwa,
		383	S53_Tsonga
	;
	TREE * UNTITLED = [&R] ((8:0.05314755967,((6:0.008607879071,(4:0.002602506933,5:0.002602506933):0.006005372138):0.01334875516,(7:0.0129910829,(1:0.005953916027,(2:0.003538503411,3:0.003538503411):0.002415412616):0.007037166869):0.008965551333):0.03119092544):0.003335491096,((((51:0.01122874011,(50:0.008859064655,(49:0.006594298866,(46:0.004711627688,(47:0.002816040866,48:0.002816040866):0.0018955…
END;
