# Supplementary material for: Investigating environmental effects on phonology using diachronic models
Source: Evol Hum Sci. 2024 Jan 3;6:e8. doi: 10.1017/ehs.2023.33 (PMC10955398; doi:10.1017/ehs.2023.33)
Supplement: Hartmann et al. supplementary material 4 — Hartmann et al. supplementary material [file S2513843X23000336sup004.zip › TonesClimateGeoPhylo_Public-1.0/data/processed/GTree_phylo4g_combined_trimmed_VOWELS.nex]

#NEXUS
[R-package APE, Mon Nov 21 10:39:28 2022]
BEGIN TAXA;
	DIMENSIONS NTAX = 161;
	TAXLABELS
		Fefe_Grassfields
		Mungaka_Grassfields
		Bamun_Grassfields
		Kom_Grassfields
		Oku_Grassfields
		Aghem_Grassfields
		Moghamo_Grassfields
		Tiv_Tivoid
		A11_Londo
		A121_Mbonge
		A122_Bakundu
		A141_Lefo
		A15_Manenguba
		A15A_Mbuu
		A15B_Mienge_NW_Manenguba
		A15C_Elung_Central_Manenguba
		A15C_Akossi
		A15C_Mkaa
		A22_Bakweri
		A24_Duala
		A31_Bubi
		A32C_Batanga
		A42_Abo
		A43a_Basaa
		A44_Tunen
		A45_Nyokon
		A46_Nomaande
		A462_Yambeta
		A53_Bafia_rikpa
		A601_Tuki
		A61_Ngoro-Asom
		A61_Ngoro-Bisoo
		A61_Ngoro-lunda
		A62B_Mmala
		A62C_Libie
		A622_Nugunu
		A71_Eton
		A72a_Ewondo
		A74a_Bulu
		A75a_Fang_Bitam
		A75a_Fang_Minvoul
		A75a_Fang_Medouneu
		A803_Shiwa
		A83_Mekaa
		A84_Njem
		A841_Badwe
		A86c_Mpiemo
		A91_Kwakum
		A93_Kako
		B11a_Mpongwe
		B11b_Orungu
		B11c_Galwa
		B11d_Dyumba
		B11F_Enenga
		B32_Kande
		C101_Babole_Ep
		C101_Babole_Ma
		C101_Babole_Dz
		C25_Mboshi
		C34_Sakata
		C36d_Lingala
		C61_Mongo
		C85_Wongo
		C401_Pakabete
		D12_Lengola
		D201_Liko
		D23_Kibira-Kumu_1919
		D28_Holoholo
		D311_Bila
		D43_Nyanga
		B52_Nzebi
		B501_Wanzi_E
		B85_Yanzi
		H11_Beembe
		H42_Hunganna
		H13_Kikunyi_1989
		L13_Kwese
		L52_Lunda
		K14_Lwena
		K31_Luyana
		K33_Kwangali
		K332_Rumanyo
		R11_Umbundu
		R21_Kwanyama
		R22_Ndonga
		R31_Herero
		JD62_Rundi
		JD65_Hangaza
		JD66_Kiha
		JE13_Runyankore
		JE15_Luganda
		JE21_Runyambo
		JE22_Haya
		JE23_Zinza
		JE25_Jita
		JE25_Kilegi
		JE25_Mkwaya
		JE31_Lumasaaba
		JE31c_Bukusu
		JE32_Luyia
		JE34_Samialugwe
		JE43_Kuria
		JE43_Kuria_Mago
		JE43_Kuria_Tari
		JE45_Nata
		E51_Kikuyu
		E53_Meru
		E53_Igoji
		E53_Miutini
		E53_Imenti
		E53_Tigania
		E53_Meruimenti
		E53_Merutig
		E55_Kamba
		E55_Kamba_Mach
		E55_Kamba_Kitu
		E622C_Lema
		E621B_Machame
		E621C_Siha
		E621D_Kibosho
		E622A_Kimochi
		E64_Kahe
		E65_Gweno
		E71A_Upper_Pokomo
		E72a_Giryama
		E73_Digo
		F21_Ntuzu
		F21_Sukuma
		F22_Nyamwezi
		F23_Sumbwa
		F33_Langi
		G12_Kagulu
		G31_Zigua
		G39_Saghala
		G401_Mwani
		G41_Bajuni
		G42_Swahili
		G42a_Amu
		G42d_Unguja
		G43_Kae
		G44a_Ngazija
		G44b_Ndzwani
		G52_Ndamba
		G63_Bena
		G64_Pangwa
		M13_Fipa
		M14_Rungu
		M15_Mambwe
		M21_Ndali
		M42_Bemba
		N21_Tumbuka_Malawi
		P13_Matumbi
		P21_Yao
		P23_Simakonde
		P25_Mabia
		S11_Shona
		S16_Kalanga
		S311_Shekgalagari
		S41_Xhosa
		S42_Zulu
		S44_Ndebele
	;
END;
BEGIN TREES;
	TRANSLATE
		1	Fefe_Grassfields,
		2	Mungaka_Grassfields,
		3	Bamun_Grassfields,
		4	Kom_Grassfields,
		5	Oku_Grassfields,
		6	Aghem_Grassfields,
		7	Moghamo_Grassfields,
		8	Tiv_Tivoid,
		9	A11_Londo,
		10	A121_Mbonge,
		11	A122_Bakundu,
		12	A141_Lefo,
		13	A15_Manenguba,
		14	A15A_Mbuu,
		15	A15B_Mienge_NW_Manenguba,
		16	A15C_Elung_Central_Manenguba,
		17	A15C_Akossi,
		18	A15C_Mkaa,
		19	A22_Bakweri,
		20	A24_Duala,
		21	A31_Bubi,
		22	A32C_Batanga,
		23	A42_Abo,
		24	A43a_Basaa,
		25	A44_Tunen,
		26	A45_Nyokon,
		27	A46_Nomaande,
		28	A462_Yambeta,
		29	A53_Bafia_rikpa,
		30	A601_Tuki,
		31	A61_Ngoro-Asom,
		32	A61_Ngoro-Bisoo,
		33	A61_Ngoro-lunda,
		34	A62B_Mmala,
		35	A62C_Libie,
		36	A622_Nugunu,
		37	A71_Eton,
		38	A72a_Ewondo,
		39	A74a_Bulu,
		40	A75a_Fang_Bitam,
		41	A75a_Fang_Minvoul,
		42	A75a_Fang_Medouneu,
		43	A803_Shiwa,
		44	A83_Mekaa,
		45	A84_Njem,
		46	A841_Badwe,
		47	A86c_Mpiemo,
		48	A91_Kwakum,
		49	A93_Kako,
		50	B11a_Mpongwe,
		51	B11b_Orungu,
		52	B11c_Galwa,
		53	B11d_Dyumba,
		54	B11F_Enenga,
		55	B32_Kande,
		56	C101_Babole_Ep,
		57	C101_Babole_Ma,
		58	C101_Babole_Dz,
		59	C25_Mboshi,
		60	C34_Sakata,
		61	C36d_Lingala,
		62	C61_Mongo,
		63	C85_Wongo,
		64	C401_Pakabete,
		65	D12_Lengola,
		66	D201_Liko,
		67	D23_Kibira-Kumu_1919,
		68	D28_Holoholo,
		69	D311_Bila,
		70	D43_Nyanga,
		71	B52_Nzebi,
		72	B501_Wanzi_E,
		73	B85_Yanzi,
		74	H11_Beembe,
		75	H42_Hunganna,
		76	H13_Kikunyi_1989,
		77	L13_Kwese,
		78	L52_Lunda,
		79	K14_Lwena,
		80	K31_Luyana,
		81	K33_Kwangali,
		82	K332_Rumanyo,
		83	R11_Umbundu,
		84	R21_Kwanyama,
		85	R22_Ndonga,
		86	R31_Herero,
		87	JD62_Rundi,
		88	JD65_Hangaza,
		89	JD66_Kiha,
		90	JE13_Runyankore,
		91	JE15_Luganda,
		92	JE21_Runyambo,
		93	JE22_Haya,
		94	JE23_Zinza,
		95	JE25_Jita,
		96	JE25_Kilegi,
		97	JE25_Mkwaya,
		98	JE31_Lumasaaba,
		99	JE31c_Bukusu,
		100	JE32_Luyia,
		101	JE34_Samialugwe,
		102	JE43_Kuria,
		103	JE43_Kuria_Mago,
		104	JE43_Kuria_Tari,
		105	JE45_Nata,
		106	E51_Kikuyu,
		107	E53_Meru,
		108	E53_Igoji,
		109	E53_Miutini,
		110	E53_Imenti,
		111	E53_Tigania,
		112	E53_Meruimenti,
		113	E53_Merutig,
		114	E55_Kamba,
		115	E55_Kamba_Mach,
		116	E55_Kamba_Kitu,
		117	E622C_Lema,
		118	E621B_Machame,
		119	E621C_Siha,
		120	E621D_Kibosho,
		121	E622A_Kimochi,
		122	E64_Kahe,
		123	E65_Gweno,
		124	E71A_Upper_Pokomo,
		125	E72a_Giryama,
		126	E73_Digo,
		127	F21_Ntuzu,
		128	F21_Sukuma,
		129	F22_Nyamwezi,
		130	F23_Sumbwa,
		131	F33_Langi,
		132	G12_Kagulu,
		133	G31_Zigua,
		134	G39_Saghala,
		135	G401_Mwani,
		136	G41_Bajuni,
		137	G42_Swahili,
		138	G42a_Amu,
		139	G42d_Unguja,
		140	G43_Kae,
		141	G44a_Ngazija,
		142	G44b_Ndzwani,
		143	G52_Ndamba,
		144	G63_Bena,
		145	G64_Pangwa,
		146	M13_Fipa,
		147	M14_Rungu,
		148	M15_Mambwe,
		149	M21_Ndali,
		150	M42_Bemba,
		151	N21_Tumbuka_Malawi,
		152	P13_Matumbi,
		153	P21_Yao,
		154	P23_Simakonde,
		155	P25_Mabia,
		156	S11_Shona,
		157	S16_Kalanga,
		158	S311_Shekgalagari,
		159	S41_Xhosa,
		160	S42_Zulu,
		161	S44_Ndebele
	;
	TREE * UNTITLED = [&R] ((8:0.05314755967,((6:0.008607879071,(4:0.002602506933,5:0.002602506933):0.006005372138):0.01334875516,(7:0.0129910829,(1:0.005953916027,(2:0.003538503411,3:0.003538503411):0.002415412616):0.007037166869):0.008965551333):0.03119092544):0.003335491096,(((29:0.02732261341,(21:0.02452963007,(26:0.01927275863,((25:0.01014925504,27:0.01014925504):0.006253584183,(28:0.01454709478…
END;
