# Supplementary material for: Investigating environmental effects on phonology using diachronic models
Source: Evol Hum Sci. 2024 Jan 3;6:e8. doi: 10.1017/ehs.2023.33 (PMC10955398; doi:10.1017/ehs.2023.33)
Supplement: Hartmann et al. supplementary material 4 — Hartmann et al. supplementary material [file S2513843X23000336sup004.zip › TonesClimateGeoPhylo_Public-1.0/data/processed/old/tones.csv]

	X	OID_	iso	Language	Family	gFam	Autotyp.area	Region	Number.of.tones	specH.mean	GTREE.name	Language.in.tree
fmp	941	2020	fmp	Fe'fe'	Niger-Kongo	Atlantic-Congo	West Africa	Africa	2	0.0174789068939394	Fefe_Grassfields	Fefe_Grassfields
bax	355	2091	bax	Bamun	Niger-Kongo	Atlantic-Congo	West Africa	Africa	4	0.0163006410402098	Bamun_Grassfields	Bamun_Grassfields
oku	2497	3411	oku	Oku	Niger-Kongo	Atlantic-Congo	West Africa	Africa	2	0.0163006410402098	Oku_Grassfields	Oku_Grassfields
agq	41	1479	agq	Aghem	Niger-Kongo	Atlantic-Congo	West Africa	Africa	6	0.0174789068939394	Aghem_Grassfields	Aghem_Grassfields
mgo	2164	3922	mgo	Moghamo	Niger-Kongo	Atlantic-Congo	West Africa	Africa	5	0.0174789068939394	Moghamo_Grassfields	Moghamo_Grassfields
tiv	3279	789	tiv	Tiv	Niger-Kongo	Atlantic-Congo	West Africa	Africa	2	0.0165966920299145	Tiv_Tivoid	Tiv_Tivoid
bwt	325	2089	bwt	Bafo	Niger-Kongo	Atlantic-Congo	West Africa	Africa	5	0.0174789068939394	A141_Lefo	A141_Lefo
bss	74	3413	bss	Akosse	Niger-Kongo	Atlantic-Congo	West Africa	Africa	4	0.0174789068939394	A15C_Akossi	A15C_Akossi
dua	846	752	dua	Duala	Niger-Kongo	Atlantic-Congo	West Africa	Africa	5	0.0180563223115773	A24_Duala	A24_Duala
yko	3655	2336	yko	Yasa	Niger-Kongo	Atlantic-Congo	West Africa	Africa	0	0.0179670427933178	A33a_Yasa	A33a_Yasa
bng	434	2103	bng	Benga	Niger-Kongo	Atlantic-Congo	Southern Africa	Africa	0	0.0179670427933178	A34_Benga	A34_Benga
bas	395	747	bas	Basaa	Niger-Kongo	Atlantic-Congo	West Africa	Africa	5	0.0174789068939394	A43a_Basaa	A43a_Basaa
baz	2472	3417	baz	Nyokon	Niger-Kongo	NA	West Africa	Africa	2	0.0163006410402098	A44_Tunen	A44_Tunen
lem	2425	3418	lem	Nomaande	Niger-Kongo	Atlantic-Congo	West Africa	Africa	2	0.0171731030205905	A46_Nomaande	A46_Nomaande
ksf	1656	2204	ksf	Kpa	Niger-Kongo	Atlantic-Congo	West Africa	Africa	5	0.0171731030205905	A53_Bafia_rikpa	A53_Bafia_rikpa
eto	921	2690	eto	Eton	Austronesian	Atlantic-Congo	Pacific	Pacific	0	0.0171321868473193	A71_Eton	A71_Eton
ewo	929	753	ewo	Ewondo	Niger-Kongo	Atlantic-Congo	West Africa	Africa	6	0.0171731030205905	A72a_Ewondo	A72a_Ewondo
bum	546	2111	bum	Bulu	Niger-Kongo	Atlantic-Congo	West Africa	Africa	4	0.0171731030205905	A74a_Bulu	A74a_Bulu
fan	933	2145	fan	Fang	Niger-Kongo	Atlantic-Congo	Southern Africa	Africa	3	0.0164719379487179	A75a_Fang_Bitam	A75a_Fang_Minvoul
mcp	1935	3415	mcp	Makaa	Niger-Kongo	Atlantic-Congo	West Africa	Africa	3	0.0168875834518259	A803_Shiwa	A803_Shiwa
nmg	2395	2263	nmg	Ngumba	Niger-Kongo	Atlantic-Congo	West Africa	Africa	3	0.0180563223115773	A81_Kwasio	A81_Kwasio
mye	2261	2252	mye	Myene	Niger-Kongo	Atlantic-Congo	Southern Africa	Africa	2	0.0174443715870241	B11a_Mpongwe	B11F_Enenga
axk	3621	2333	axk	Yaka	Niger-Kongo	Atlantic-Congo	Southern Africa	Africa	3	0.0136693664879565	C104_Aka	C104_Aka
akw	78	2078	akw	Akwa	Niger-Kongo	Atlantic-Congo	Southern Africa	Africa	4	0.0167561224125874	C22_Akwa	C22_Akwa
bni	494	749	bni	Bobangi	Niger-Kongo	Atlantic-Congo	Southern Africa	Africa	2	0.0173935131701632	C32_Bobangi	C32_Bobangi
lin	1831	763	lin	Lingala	Niger-Kongo	Atlantic-Congo	Southern Africa	Africa	2	0.0178323326612277	C36d_Lingala	C36d_Lingala
lol	2184	771	lol	Mongo_Oli	Niger-Kongo	Atlantic-Congo	West Africa	Africa	4	0.0180563223115773	C61_Mongo	C61E_Konda
tll	3230	2313	tll	Tetela	Niger-Kongo	Atlantic-Congo	Southern Africa	Africa	4	0.0165560943444056	C71_Tetela	C71_Tetela
oml	2511	2275	oml	Ombo	Niger-Kongo	Atlantic-Congo	Southern Africa	Africa	4	0.0176323481633644	C76_Ombo	C76_Ombo
buf	573	750	buf	Bushong	Niger-Kongo	Atlantic-Congo	Southern Africa	Africa	4	0.0165766199310412	C83_Bushong	C83_Bushong
hoo	1180	754	hoo	Holoholo	Niger-Kongo	Atlantic-Congo	Southern Africa	Africa	4	0.0139822279856255	D28_Holoholo	D28_Holoholo
nzb	2480	2270	nzb	Nzebi	Niger-Kongo	Atlantic-Congo	Southern Africa	Africa	4	0.0170110652602953	B52_Nzebi	B52_Nzebi
nmd	2330	775	nmd	Ndumu	Niger-Kongo	Atlantic-Congo	Southern Africa	Africa	2	0.0163097279137529	B63_Ndumu	B63_Ndumu
ifm	3209	2312	ifm	Teke_South	Niger-Kongo	Atlantic-Congo	Southern Africa	Africa	0	0.0163097279137529	B77b_Fumu	B77b_Fumu
kng	1624	760	kng	Kongo	Niger-Kongo	Atlantic-Congo	Southern Africa	Africa	2	0.0150494856216006	H16_Kikongo	H16_Kikongo
yom	3697	2338	yom	Yombe	Niger-Kongo	Atlantic-Congo	Southern Africa	Africa	4	0.0162651386946387	H16c_Kiyombe_DRC_1982	H16c_Kiyombe_DRC_1982
sdj	2381	2201	sdj	Ngazidja	Niger-Kongo	Atlantic-Congo	Southern Africa	Africa	5	0.0174380789413364	H131_Kisundi_Congo_Kimongo_1988	H131_Kisundi_Congo_Kimongo_1988
kmb	1562	2239	kmb	KiMbundu	Niger-Kongo	Atlantic-Congo	Southern Africa	Africa	0	0.0163994222746698	H21a_Kimbundu	H21a_Kimbundu
cjk	674	2119	cjk	Chokwe	Niger-Kongo	Atlantic-Congo	Southern Africa	Africa	4	0.0126250523863636	K11_Ciokwe	K11_Ciokwe
lue	1886	766	lue	Luvale	Niger-Kongo	Atlantic-Congo	Southern Africa	Africa	2	0.0117439837719503	K14_Lwena	K14_Lwena
loz	1867	764	loz	Lozi	Niger-Kongo	Atlantic-Congo	Southern Africa	Africa	0	0.0100226253512044	K21_Lozi	K21_Lozi
lyn	1887	2226	lyn	Luyi	Niger-Kongo	Atlantic-Congo	Southern Africa	Africa	0	0.0100226253512044	K31_Luyana	K31_Luyana
kwn	1727	761	kwn	Kwangari	Niger-Kongo	Atlantic-Congo	Southern Africa	Africa	0	0.0078527188486791	K33_Kwangali	K33_Kwangali
umb	3408	2240	umb	UMbundu-2	Niger-Kongo	Atlantic-Congo	Southern Africa	Africa	0	0.0125521601285936	R11_Umbundu	R11_Umbundu
lub	1559	758	lub	Kiluba	Niger-Kongo	Atlantic-Congo	Southern Africa	Africa	2	0.0131438171270396	L31a_Luba-Kasai	L33_Luba-Shaba
run	1576	2195	run	KiRundi	Niger-Kongo	Atlantic-Congo	Southern Africa	Africa	4	0.0147102945167055	JD62_Rundi	JD62_Rundi
lug	1871	765	lug	LuGanda	Niger-Kongo	Atlantic-Congo	Southern Africa	Africa	2	0.0144193281351981	JE15_Luganda	JE15_Luganda
gwr	1124	2170	gwr	Gwere	Niger-Kongo	Atlantic-Congo	Southern Africa	Africa	3	0.0140485622804973	JE17_Gwere	JE17_Gwere
jit	1330	2183	jit	Jita	Niger-Kongo	Atlantic-Congo	Southern Africa	Africa	0	0.0127024302736985	JE25_Jita	JE25_Mkwaya
guz	1118	2168	guz	Gusii	Niger-Kongo	Atlantic-Congo	Southern Africa	Africa	5	0.0139981181993007	JE42_Gusii	JE42_Gusii
kuj	1698	2208	kuj	Kuria	Niger-Kongo	Atlantic-Congo	Southern Africa	Africa	4	0.0127024302736985	JE43_Kuria	JE43_Kuria_Mago
kik	1040	757	kik	Gikuyu	Niger-Kongo	Atlantic-Congo	Southern Africa	Africa	2	0.0119878369139472	E51_Kikuyu	E51_Kikuyu
thk	3241	2314	thk	Tharaka	Niger-Kongo	Atlantic-Congo	Southern Africa	Africa	0	0.0113696072185315	E54_Tharaka	E54_Tharaka
kam	1401	756	kam	Kamba	Niger-Kongo	Atlantic-Congo	Southern Africa	Africa	5	0.012022371246115	E55_Kamba	E55_Kamba
suk	3068	2296	suk	Sukuma	Niger-Kongo	Atlantic-Congo	Southern Africa	Africa	3	0.0120555787068765	F21_Sukuma	F21_Sukuma
num	2414	3037	num	Niuafo'ou	Austronesian	Austronesian	Pacific	Pacific	0	0.0176531519133644	F22_Nyamwezi	F22_Nyamwezi
rim	2466	2280	rim	Nyaturu_Rimi	Niger-Kongo	Atlantic-Congo	Southern Africa	Africa	2	0.0112262216882284	F32_Nyaturucha	F32_Nyaturucha
asa	2604	779	asa	Pare	Niger-Kongo	Atlantic-Congo	Southern Africa	Africa	0	0.0117665009529915	G22_Asu	G22A_North_Pare
bou	507	2109	bou	Bondei	Niger-Kongo	Atlantic-Congo	Southern Africa	Africa	0	0.0129499519599845	G24_Bondei	G24_Bondei
swh	3092	786	swh	Swahili	Niger-Kongo	Atlantic-Congo	Southern Africa	Africa	0	0.0129499519599845	G42_Swahili	G42_Swahili
ndh	2322	2256	ndh	Ndali	Niger-Kongo	Atlantic-Congo	Southern Africa	Africa	0	0.0110188218721834	M21_Ndali	M21_Ndali
nyy	2461	2266	nyy	Nyakyusa	Niger-Kongo	Atlantic-Congo	Southern Africa	Africa	0	0.0112583989599845	M31_Nyakyusa	M31_Nyakyusa
bem	430	1559	bem	Bemba	Niger-Kongo	Atlantic-Congo	Southern Africa	Africa	2	0.0109520993034188	M42_Bemba	M42_Bemba
lam	1761	762	lam	Lamba	Niger-Kongo	Atlantic-Congo	West Africa	Africa	3	0.0141151733298368	M54_Lamba	M54_Lamba
leh	1808	2216	leh	Lenje	Niger-Kongo	Atlantic-Congo	Southern Africa	Africa	0	0.0106368242991453	M61_Lenje	M61_Lenje
nya	665	751	nya	ChiNyanja	Niger-Kongo	Atlantic-Congo	Southern Africa	Africa	2	0.0115574432618493	N31_Chewa	N31_Chewa
yao	3646	794	yao	Yao	Niger-Kongo	Atlantic-Congo	Southern Africa	Africa	4	0.0117165686495726	P21_Yao	P21_Yao
vmw	1943	768	vmw	Makua	Niger-Kongo	Atlantic-Congo	Southern Africa	Africa	2	0.0139224302874903	P31_Emakhua	P31_Emakhua
sna	2979	784	sna	Shona	Niger-Kongo	Atlantic-Congo	Southern Africa	Africa	2	0.00992814090384615	R22_Ndonga	S11_Shona
her	1159	1555	her	Herero	Niger-Kongo	Atlantic-Congo	Southern Africa	Africa	3	0.00661301260722611	R31_Herero	S16_Kalanga
ven	3454	792	ven	Venda	Niger-Kongo	Atlantic-Congo	Southern Africa	Africa	2	0.00985611311596737	S21_Venda	S21_Venda
tsn	3345	2320	tsn	Tswana	Niger-Kongo	Atlantic-Congo	Southern Africa	Africa	2	0.00761963061790987	S31_Tswana	S31_Tswana
xho	3599	793	xho	Xhosa	Niger-Kongo	Atlantic-Congo	Southern Africa	Africa	3	0.010833549534188	S41_Xhosa	S41_Xhosa
zul	3755	795	zul	Zulu	Niger-Kongo	Atlantic-Congo	Southern Africa	Africa	3	0.0111356541618104	S42_Zulu	S42_Zulu
tsc	3344	2319	tsc	Tswa	Niger-Kongo	Atlantic-Congo	Southern Africa	Africa	2	0.0128759411761849	S51_Tshwa	S51_Tshwa
tso	3340	2318	tso	Tsonga	Niger-Kongo	Atlantic-Congo	Southern Africa	Africa	2	0.0112201079646465	S53_Tsonga	S53_Tsonga
