# Supplementary material for: Investigating environmental effects on phonology using diachronic models
Source: Evol Hum Sci. 2024 Jan 3;6:e8. doi: 10.1017/ehs.2023.33 (PMC10955398; doi:10.1017/ehs.2023.33)
Supplement: Hartmann et al. supplementary material 4 — Hartmann et al. supplementary material [file S2513843X23000336sup004.zip › TonesClimateGeoPhylo_Public-1.0/data/processed/old/tones_phoible.csv]

	Language.in.tree	iso	Number.of.tones
fmp	Fefe_Grassfields	fmp	5
mhk	Mungaka_Grassfields	mhk	3
bax	Bamun_Grassfields	bax	0
bkm	Kom_Grassfields	bkm	7
oku	Oku_Grassfields	oku	4
agq	Aghem_Grassfields	agq	2
mgo	Moghamo_Grassfields	mgo	3
tiv	Tiv_Tivoid	tiv	3
bdu	A11_Londo	bdu	0
bwt	A141_Lefo	bwt	4
mbo	A15_Manenguba	mbo	2
bsi	A15B_Mienge_NW_Manenguba	bsi	2
bqz	A15C_Mkaa	bqz	2
bri	A22_Bakweri	bri	2
dua	A24_Duala	dua	5
bbx	A31_Bubi	bbx	0
bnm	A32C_Batanga	bnm	3
abb	A42_Abo	abb	4
bas	A43a_Basaa	bas	5
lem	A46_Nomaande	lem	2
yat	A462_Yambeta	yat	2
ksf	A53_Bafia_rikpa	ksf	4
bag	A601_Tuki	bag	4
mmu	A62B_Mmala	mmu	2
ekm	A62C_Libie	ekm	4
yas	A622_Nugunu	yas	4
eto	A71_Eton	eto	2
ewo	A72a_Ewondo	ewo	3
bum	A74a_Bulu	bum	5
fan	A75a_Fang_Minvoul	fan	0
mcp	A803_Shiwa	mcp	4
nmg	A81_Kwasio	nmg	0
biw	A832_Bekol	biw	4
ozm	A841_Badwe	ozm	6
kkj	A93_Kako	kkj	2
mye	B11c_Galwa	mye	0
bvx	C101_Babole_Dz	bvx	4
lin	C36d_Lingala	lin	0
lol	C61E_Konda	lol	4
won	C85_Wongo	won	2
pae	C401_Babati_1919	pae	2
lej	D12_Lengola	lej	3
lik	D201_Liko	lik	3
kmw	D23_Kibira-Kumu_1919	kmw	4
hoo	D28_Holoholo	hoo	2
bip	D311_Bila	bip	5
nzb	B52_Nzebi	nzb	2
yns	B85_Yanzi	yns	3
beq	H11_Beembe	beq	2
hum	H42_Hunganna	hum	3
njx	H13_Kikunyi_1989	njx	4
kws	L13_Kwese	kws	3
lun	L52_Lunda	lun	0
lue	K14_Lwena	lue	4
lyn	K31_Luyana	lyn	0
kwn	K33_Kwangali	kwn	0
diu	K332_Rumanyo	diu	0
umb	R11_Umbundu	umb	0
kua	R21_Kwanyama	kua	2
sna	R22_Ndonga	sna	0
run	JD62_Rundi	run	2
han	JD65_Hangaza	han	2
lug	JE15_Luganda	lug	4
now	JE21_Runyambo	now	3
hay	JE22_Haya	hay	0
zin	JE23_Zinza	zin	0
jit	JE25_Mkwaya	jit	2
myx	JE31_Lumasaaba	myx	0
bxk	JE31c_Bukusu	bxk	0
kuj	JE43_Kuria_Tari	kuj	0
kik	E51_Kikuyu	kik	0
mer	E53_Merutig	mer	0
kam	E55_Kamba	kam	4
jmc	E621B_Machame	jmc	3
old	E622A_Kimochi	old	0
hka	E64_Kahe	hka	0
gwe	E65_Gweno	gwe	0
dig	E73_Digo	dig	2
suk	F21_Sukuma	suk	5
suw	F23_Sumbwa	suw	2
lag	F33_Langi	lag	0
kki	G12_Kagulu	kki	0
wmw	G401_Mwani	wmw	0
swh	G42_Swahili	swh	0
zdj	G44a_Ngazija	zdj	2
wni	G44b_Ndzwani	wni	2
ndj	G52_Ndamba	ndj	0
bez	G63_Bena	bez	2
pbr	G64_Pangwa	pbr	0
fip	M13_Fipa	fip	1
ndh	M21_Ndali	ndh	4
bem	M42_Bemba	bem	0
mgw	P13_Matumbi	mgw	3
yao	P21_Yao	yao	4
kde	P25_Mabia	kde	5
her	S16_Kalanga	her	2
xkv	S311_Shekgalagari	xkv	2
xho	S41_Xhosa	xho	2
zul	S42_Zulu	zul	3
nde	S44_Ndebele	nde	2
