# Supplementary material for: Investigating environmental effects on phonology using diachronic models
Source: Evol Hum Sci. 2024 Jan 3;6:e8. doi: 10.1017/ehs.2023.33 (PMC10955398; doi:10.1017/ehs.2023.33)
Supplement: Hartmann et al. supplementary material 4 — Hartmann et al. supplementary material [file S2513843X23000336sup004.zip › TonesClimateGeoPhylo_Public-1.0/data/processed/old/tree.csv]

#NEXUS
[R-package APE, Tue May 23 17:54:50 2017]
BEGIN TAXA;
	DIMENSIONS NTAX = 76;
	TAXLABELS
		fmp
		bax
		oku
		agq
		mgo
		tiv
		bwt
		bss
		dua
		yko
		bng
		bas
		baz
		lem
		ksf
		eto
		ewo
		bum
		fan
		mcp
		nmg
		mye
		axk
		akw
		bni
		lin
		lol
		tll
		oml
		buf
		hoo
		nzb
		nmd
		ifm
		kng
		yom
		sdj
		kmb
		cjk
		lue
		loz
		lyn
		kwn
		umb
		lub
		run
		lug
		gwr
		jit
		guz
		kuj
		kik
		thk
		kam
		suk
		num
		rim
		asa
		bou
		swh
		ndh
		nyy
		bem
		lam
		leh
		nya
		yao
		vmw
		sna
		her
		ven
		tsn
		xho
		zul
		tsc
		tso
	;
END;
BEGIN TREES;
	TRANSLATE
		1	fmp,
		2	bax,
		3	oku,
		4	agq,
		5	mgo,
		6	tiv,
		7	bwt,
		8	bss,
		9	dua,
		10	yko,
		11	bng,
		12	bas,
		13	baz,
		14	lem,
		15	ksf,
		16	eto,
		17	ewo,
		18	bum,
		19	fan,
		20	mcp,
		21	nmg,
		22	mye,
		23	axk,
		24	akw,
		25	bni,
		26	lin,
		27	lol,
		28	tll,
		29	oml,
		30	buf,
		31	hoo,
		32	nzb,
		33	nmd,
		34	ifm,
		35	kng,
		36	yom,
		37	sdj,
		38	kmb,
		39	cjk,
		40	lue,
		41	loz,
		42	lyn,
		43	kwn,
		44	umb,
		45	lub,
		46	run,
		47	lug,
		48	gwr,
		49	jit,
		50	guz,
		51	kuj,
		52	kik,
		53	thk,
		54	kam,
		55	suk,
		56	num,
		57	rim,
		58	asa,
		59	bou,
		60	swh,
		61	ndh,
		62	nyy,
		63	bem,
		64	lam,
		65	leh,
		66	nya,
		67	yao,
		68	vmw,
		69	sna,
		70	her,
		71	ven,
		72	tsn,
		73	xho,
		74	zul,
		75	tsc,
		76	tso
	;
	TREE * UNTITLED = [&R] ((6:0.05314755967,((4:0.008607879071,3:0.008607879071):0.01334875516,(5:0.0129910829,(1:0.005953916027,2:0.005953916027):0.007037166869):0.008965551333):0.03119092544):0.003335491096,(((16:0.02732261341,(14:0.01927275863,(13:0.01640283922,15:0.01640283922):0.002869919407):0.008049854781):0.00545251644,((12:0.01660245948,(17:0.002801503691,(18:0.001364106777,19:0.00136410677…
END;
