# Supplementary material for: Investigating environmental effects on phonology using diachronic models
Source: Evol Hum Sci. 2024 Jan 3;6:e8. doi: 10.1017/ehs.2023.33 (PMC10955398; doi:10.1017/ehs.2023.33)
Supplement: Hartmann et al. supplementary material 4 — Hartmann et al. supplementary material [file S2513843X23000336sup004.zip › TonesClimateGeoPhylo_Public-1.0/data/processed/tones_combined.csv]

Name_on_tree_tip2	glottolog_id	xd_ids	soc_ids	Language	Tones	Phonemes	Consonants	Vowels	Lang.Source	InventoryID	ASJPVowelRatio
A11_Londo	orok1266			Lukundu	0	29	22	7	Phoible (ph)	929	0.522321390996736
A121_Mbonge	orok1266			Lukundu	0	29	22	7	Phoible (ph)	929	0.522321390996736
A122_Bakundu	orok1266	xd166	Ae45	Lukundu	0	29	22	7	Phoible (ph)	929	0.522321390996736
A141_Lefo	bafa1247			Bafo	4	47	27	16	Phoible (ph)	926	0.444837063211622
A15_Manenguba	mboc1235			Mbo (Ekanang)	2	35	19	14	Phoible (ph)	1558	0.438923075805369
A151_Nkongho	nkon1247			NA	NA	NA	NA	NA	NA	NA	0.450381679389313
A15A_Mbuu	bafa1247			Bafo	4	47	27	16	Phoible (ph)	926	0.444837063211622
A15B_Mienge_NW_Manenguba	bass1260			Bassossi	2	34	20	12	Phoible (ph)	1559	0.379032258064516
A15C_Akossi	akoo1248			Akoose	2	32	18	12	Phoible (ph)	1554	0.420667040042493
A15C_Elung_Central_Manenguba	akoo1248			Akoose	2	32	18	12	Phoible (ph)	1554	0.420667040042493
A15C_Mkaa	baka1273			Bakaka (Mwaneka)	2	34	19	13	Phoible (ph)	1555	0.415847623538826
A22_Bakweri	mokp1239	xd138	Ae2	Mokpwe	2	31	22	7	Phoible (ph)	1626	0.518776771806854
A24_Duala	dual1243	xd130	Ae12	Duala	5	33	21	7	Phoible (aa)	700	0.520806773233958
A27_Malimba	mali1280			NA	NA	NA	NA	NA	NA	NA	NA
A31_Bubi	bubi1250			NA	NA	NA	20	7	Extra	NA	0.504096049738187
A32C_Batanga	bata1285	xd168	Ae47	Banoo	3	31	20	8	Phoible (ph)	1184	0.516339869281046
A33a_Yasa	yasa1242			Yasa	0	NA	NA	NA	ANU	2336	0.515320334261838
A34_Benga	beng1282			Benga	0	NA	NA	NA	ANU	2103	0.493773165307635
A41_Barombi-Kang	baro1252			NA	NA	NA	NA	NA	NA	NA	0.420634920634921
A42_Abo	bank1256			Bankon	4	37	26	7	Phoible (ph)	1522	0.458715596330275
A43a_Basaa	basa1284			Basaa	5	41	29	7	Phoible (aa)	670	0.435759402813666
A44_Tunen	tune1261			Nen	2	26	17	7	Phoible (ph)	1265	0.441831852358168
A45_Nyokon	nyok1243			NA	5	NA	22	7	Extra	NA	0.465753424657534
A46_Nomaande	noma1260			Nɔmaa	2	30	14	14	Phoible (aa)	798	0.476473307476492
A462_Yambeta	yamb1252			Yambɛta	2	28	18	8	Phoible (aa)	843	0.409638554216867
A51_Bafia_maja	lefa1242			NA	NA	NA	NA	NA	NA	NA	0.384381779698386
A53_Bafia_rikpa	bafi1243	xd169	Ae48	kpaʔ	5	48	25	18	Phoible (ph)	1258	0.448281786941581
A54_Tibea	tibe1274			NA	NA	NA	NA	NA	NA	NA	0.424137931034483
A601_Tuki	tuki1240			Tuki	4	39	25	10	Phoible (ph)	1573	0.489389265571234
A61_Ngoro-Asom	tuki1240			Tuki	4	39	25	10	Phoible (ph)	1573	0.489389265571234
A61_Ngoro-Bisoo	tuki1240			Tuki	4	39	25	10	Phoible (ph)	1573	0.489389265571234
A61_Ngoro-lunda	tuki1240			Tuki	4	39	25	10	Phoible (ph)	1573	0.489389265571234
A621_Nubaca	nuba1241			NA	NA	NA	NA	NA	NA	NA	0.443396226415094
A622_Nugunu	nugu1242			Nugunu	4	35	24	7	Phoible (ph)	1629	0.545874656168774
A62A_Nuasue	yang1293			NA	NA	NA	NA	NA	NA	NA	0.456004563883
A62A_Nukalonge	yang1293			NA	NA	NA	NA	NA	NA	NA	0.456004563883
A62B_Mmala	mmaa1238			Numala	2	34	23	9	Phoible (ph)	1596	0.47402225495009
A62C_Libie	elip1238			Nulibie	4	30	19	7	Phoible (ph)	969	0.474747474747475
A63_Mangisa	leti1245			NA	NA	NA	NA	NA	NA	NA	NA
A71_Eton	eton1253			Eton	2	38	21	15	Phoible (ph)	1563	0.403381545883413
A72a_Ewondo	ewon1239			Ewondo	3	25	15	7	Phoible (aa)	709	0.416538618689131
A74a_Bulu	bulu1251			Bulu	5	36	24	7	Phoible (aa)	684	0.419047619047619
A75a_Fang_Bitam	fang1246	xd149	Ae3	Fan	0	41	25	16	Phoible (ph)	877	0.407947140716897
A75a_Fang_Medouneu	fang1246			Fan	0	41	25	16	Phoible (ph)	877	0.407947140716897
A75a_Fang_Minvoul	fang1246			Fan	0	41	25	16	Phoible (ph)	877	0.407947140716897
A803_Shiwa	maka1304			Mekaa	4	55	30	21	Phoible (aa)	783	0.428046540110227
A81_Kwasio	kwas1243	xd163	Ae42	Ngumba	3	NA	NA	NA	ANU	2263	0.446030584865918
A83_Mekaa	maka1304			Mekaa	4	55	30	21	Phoible (aa)	783	0.428046540110227
A832_Bekol	kolc1235			NA	NA	NA	NA	NA	NA	NA	0.426356589147287
A84_Njem	koon1245			Kɔɔzime	6	52	22	24	Phoible (aa)	747	0.449154589371981
A841_Badwe	koon1245			Kɔɔzime	6	52	22	24	Phoible (aa)	747	0.449154589371981
A85b_Bekwil_Makokou	bekw1242			NA	NA	NA	NA	NA	NA	NA	0.427650242955734
A85b_Bekwil_Mv	bekw1242			NA	NA	NA	NA	NA	NA	NA	0.427650242955734
A86c_Mpiemo	mpie1238			NA	2	NA	20	7	Extra	NA	0.479523272374486
A87_Bomwali	bomw1238	xd164	Ae43	NA	NA	NA	NA	NA	NA	NA	0.445054945054945
A91_Kwakum	kwak1266			NA	3	NA	31	7	Extra	NA	0.423357664233577
A93_Kako	kako1242			Kako	2	47	33	12	Phoible (ph)	1581	0.480469965764083
Aghem_Grassfields	aghe1239			Aghem	2	49	28	19	Phoible (ph)	1524	0.451908288392692
B11a_Mpongwe	myen1241	xd167	Ae46	myene	0	36	29	7	Phoible (ph)	1263	0.462041283866335
B11b_Orungu	myen1241			myene	0	36	29	7	Phoible (ph)	1263	0.462041283866335
B11c_Galwa	myen1241			myene	0	36	29	7	Phoible (ph)	1263	0.462041283866335
B11d_Dyumba	myen1241			myene	0	36	29	7	Phoible (ph)	1263	0.462041283866335
B11F_Enenga	myen1241			myene	0	36	29	7	Phoible (ph)	1263	0.462041283866335
B201_Ndasa	ndas1238			NA	NA	NA	NA	NA	NA	NA	0.489064622606062
B202_Sigu	sigh1238			NA	NA	NA	NA	NA	NA	NA	0.471153846153846
B203_Samaye	osam1235			NA	NA	NA	NA	NA	NA	NA	0.442307692307692
B204_Ndambomo_Li	ndam1254			NA	NA	NA	NA	NA	NA	NA	NA
B204_Ndambomo_Massoukou	ndam1254			NA	NA	NA	NA	NA	NA	NA	NA
B204_Ndambomo_Mbadi	ndam1254			NA	NA	NA	NA	NA	NA	NA	NA
B21_Seki	seki1238			NA	NA	NA	NA	NA	NA	NA	0.464526315374118
B22a_Kele	kele1257			NA	NA	NA	NA	NA	NA	NA	0.414492753623188
B22b_Koya	ngom1270			NA	NA	NA	NA	NA	NA	NA	0.478250297175784
B22b_Ngom	ngom1270			NA	NA	NA	NA	NA	NA	NA	0.478250297175784
B22E_Mwesa	mwes1234			NA	NA	NA	NA	NA	NA	NA	NA
B23_Mbangwe	mban1268			NA	NA	NA	NA	NA	NA	NA	0.486194947462553
B24_Wumbvu	wumb1242			NA	NA	NA	NA	NA	NA	NA	0.482712842712843
B25_Kota	kota1274	xd162	Ae41	NA	NA	NA	NA	NA	NA	NA	0.489004538900216
B251_Shake	sake1247			NA	NA	NA	NA	NA	NA	NA	0.486353318439764
B252_Mahongwe	maho1248			NA	NA	NA	NA	NA	NA	NA	0.485730161130406
B301_Viya	bubi1250			NA	NA	NA	NA	NA	NA	NA	0.504096049738187
B302_Himba	simb1254			NA	NA	NA	NA	NA	NA	NA	0.500435540069686
B304_Pinzi	pinj1243			NA	NA	NA	NA	NA	NA	NA	0.491996060304809
B305_Vove	bubi1250			NA	NA	NA	NA	NA	NA	NA	0.504096049738187
B31_Tsogo	tsog1243	xd40	Ac16	NA	NA	NA	NA	NA	NA	NA	0.50657657169202
B32_Kande	kand1300			NA	2	NA	14	7	Extra	NA	0.46134900098213
B404_Ngubi	ngub1239			NA	NA	NA	NA	NA	NA	NA	NA
B41_Shira	sira1266			NA	NA	NA	NA	NA	NA	NA	0.495599656880145
B42_Sangu_Mb	sang1333			NA	2	NA	NA	NA	Extra	NA	0.48036507382282
B42_Sangu_Mi	sang1333			NA	NA	NA	NA	NA	NA	NA	0.48036507382282
B43_Punu	punu1239			NA	NA	NA	NA	NA	NA	NA	0.483091613444992
B44_Lumbu	lumb1249			NA	NA	NA	NA	NA	NA	NA	0.4795641966759
B501_Wanzi_E	wand1266			NA	2	NA	15	5	Extra	NA	0.45375478000596
B501_Wanzi_Mo	wand1266			NA	NA	NA	NA	NA	NA	NA	0.45375478000596
B503_Vili	vili1239			NA	NA	NA	NA	NA	NA	NA	NA
B51_Duma	duma1253			NA	NA	NA	NA	NA	NA	NA	0.470115181472929
B51_Duma_La	duma1253			NA	NA	NA	NA	NA	NA	NA	0.470115181472929
B52_Nzebi	njeb1242			Nzɛbi	2	34	24	8	Phoible (ph)	1371	0.45803928594139
B53_Tsaangi_Poungi	tsaa1242			NA	NA	NA	NA	NA	NA	NA	0.446353371986573
B601_Lempini	mber1257			NA	NA	NA	NA	NA	NA	NA	0.517773710082157
B602_Kaningi_Nord	kani1279			NA	NA	NA	NA	NA	NA	NA	0.48383819373214
B602_Kaningi_Sud	kani1279			NA	NA	NA	NA	NA	NA	NA	0.48383819373214
B62_Mbaama	omba1241			NA	NA	NA	NA	NA	NA	NA	0.499676091537693
B63_Ndumu	ndum1239			Ndumu	2	NA	NA	NA	ANU	775	0.497375088151653
B701_Atsitsege	tchi1245			NA	NA	NA	NA	NA	NA	NA	0.449404761904762
B71a_Teke_Dj	teke1275			NA	NA	NA	NA	NA	NA	NA	0.469959720610495
B71a_Teke_Os	teke1275			NA	NA	NA	NA	NA	NA	NA	0.469959720610495
B71aIb_Teke_Ibali_Congo	ibal1241			NA	NA	NA	NA	NA	NA	NA	0.407224892368739
B71aLe_Teke_Leconi	ibal1241			NA	NA	NA	NA	NA	NA	NA	0.407224892368739
B77b_Fumu	teke1274			Teke_South	0	NA	NA	NA	ANU	2312	0.43997073078886
B78_Wuumu	teke1274			Teke_South	0	NA	NA	NA	ANU	2312	0.43997073078886
B81_Tiene	tien1242			NA	NA	NA	NA	NA	NA	NA	0.475004887623577
B82_Buma	boma1246			NA	NA	NA	NA	NA	NA	NA	0.467428644833359
B84_Mbunda	mpuo1241	xd46	Ac21	NA	NA	NA	NA	NA	NA	NA	0.376508169821586
B85_Yanzi	yans1239	xd51	Ac26	Yanzi	3	42	17	22	Phoible (ph)	1335	0.377287760781676
B85d_Nsongo	song1299	xd50	Ac25	NA	NA	NA	NA	NA	NA	NA	0.35779763041764
B85e_Mput	NA			NA	NA	NA	NA	NA	NA	NA	NA
B86_Dinga	ding1239	xd47	Ac22	NA	NA	NA	NA	NA	NA	NA	0.3796620259858
B86_Dzing	song1299			NA	NA	NA	NA	NA	NA	NA	0.35779763041764
B861_Ngul	ngul1247			NA	NA	NA	NA	NA	NA	NA	0.414388285717739
B862_Lwel	lwel1234			NA	NA	NA	NA	NA	NA	NA	NA
B863_Pindi	song1299			NA	NA	NA	NA	NA	NA	NA	0.35779763041764
B864_Ngong	ngon1267			NA	NA	NA	NA	NA	NA	NA	0.384328821026069
B865_Nzadi	nzad1234			NA	NA	NA	NA	NA	NA	NA	0.374207276368491
Bamun_Grassfields	bamu1253	xd172	Ae50	Shupamem	0	38	28	10	Phoible (ph)	1009	0.446303736440337
Bile_Jarawan	bile1244			NA	NA	NA	NA	NA	NA	NA	0.452054794520548
Bwazza_Jarawan	mbul1260			NA	NA	NA	NA	NA	NA	NA	0.459135316418781
C101_Babole_Dz	dibo1245			babole	4	31	21	6	Phoible (ph)	1247	0.542595323734062
C101_Babole_Ep	dibo1245			babole	4	31	21	6	Phoible (ph)	1247	0.542595323734062
C101_Babole_Ma	dibo1245			babole	4	31	21	6	Phoible (ph)	1247	0.542595323734062
C104_Aka	yaka1272	xd923, xd924	B60, B61	Yaka	3	NA	NA	NA	ANU	2333	0.55
C105_Mbenga	yaka1272			Yaka	3	NA	NA	NA	ANU	2333	0.55
C141_Bonyala	bong1284			NA	NA	NA	NA	NA	NA	NA	0.482992016660882
C142_Mondongo	bamw1238			NA	NA	NA	NA	NA	NA	NA	0.497132775815086
C15_Bongili	bong1284			NA	NA	NA	NA	NA	NA	NA	0.482992016660882
C21_Ngare	mbok1243			NA	NA	NA	NA	NA	NA	NA	NA
C22_Akwa	akwa1248			Akwa	4	NA	NA	NA	ANU	2078	0.5
C24_Koyo	koyo1242			NA	NA	NA	NA	NA	NA	NA	0.488283464566929
C25_Mboshi	mbos1242			NA	2	NA	18	7	Extra	NA	0.48275990728998
C25A_Bunji	mbos1242			NA	NA	NA	NA	NA	NA	NA	0.48275990728998
C25B_Olee	mbos1242			NA	NA	NA	NA	NA	NA	NA	0.48275990728998
C25C_Ondinga	mbos1242			NA	NA	NA	NA	NA	NA	NA	0.48275990728998
C25E_Eboyi	mbos1242			NA	NA	NA	NA	NA	NA	NA	0.48275990728998
C302_Bolondo	bolo1263			NA	NA	NA	NA	NA	NA	NA	0.501022494887526
C32_Bobangi	bang1354			Bobangi	2	NA	NA	NA	ANU	749	0.514633191201478
C322_Zamba	zamb1245			NA	NA	NA	NA	NA	NA	NA	NA
C323_Mpama	mpam1239			NA	NA	NA	NA	NA	NA	NA	NA
C34_Sakata	saka1287	xd49	Ac24	NA	4	NA	21	13	Extra	NA	0.507724204301611
C36d_Lingala	ling1263	xd147	Ae28	Lingala	0	22	15	7	Phoible (aa)	768	0.514879010245039
C36g_Monyongo	ndol1238			NA	NA	NA	NA	NA	NA	NA	0.486641221374046
C36g_Mosange	ndol1238			NA	NA	NA	NA	NA	NA	NA	0.486641221374046
C37_Ebudza	budz1238	xd157	Ae37	NA	NA	NA	NA	NA	NA	NA	0.506211462481573
C401_Babati_1919	pagi1243			Pagibete; Apakabeti; Apakibeti; Apagibete;Apagibeti; Pagabete	2	51	42	7	Phoible (ph)	1070	0.463538668201881
C401_Pakabete	pagi1243			Pagibete; Apakabeti; Apakibeti; Apagibete;Apagibeti; Pagabete	2	51	42	7	Phoible (ph)	1070	0.463538668201881
C41_Ngombe	binj1250	xd159	Ae39	NA	NA	NA	NA	NA	NA	NA	NA
C412_Libobi	bamw1238			NA	NA	NA	NA	NA	NA	NA	0.497132775815086
C42_Ebwela	bwel1238			NA	NA	NA	NA	NA	NA	NA	0.518987341772152
C43A_Baati	bwaa1238			NA	NA	NA	NA	NA	NA	NA	0.468789888320073
C44_Bwa	bwaa1238			NA	NA	NA	NA	NA	NA	NA	0.468789888320073
C52_Soko	sode1235			NA	NA	NA	NA	NA	NA	NA	0.556451612903226
C52_Soko_1919	sode1235			NA	NA	NA	NA	NA	NA	NA	0.556451612903226
C54_Turumba_1919	lomb1260			NA	NA	NA	NA	NA	NA	NA	0.486033519553073
C55_Lokele	sode1235			NA	NA	NA	NA	NA	NA	NA	0.556451612903226
C61_Mongo	mong1338	xd143, xd160	Ae24, Ae4, SCCS14	mongo-nkundu	4	56	45	7	Phoible (ph)	1277	0.530418531852472
C61E_Konda	ekon1238	xd139	Ae20	NA	NA	NA	NA	NA	NA	NA	NA
C71_Tetela	tete1250	xd144	Ae25	Tetela	4	NA	NA	NA	ANU	2313	0.491666666666667
C76_Ombo	ombo1238			Ombo	4	NA	NA	NA	ANU	2275	0.476439790575916
C81_Dengese	deng1250			NA	NA	NA	NA	NA	NA	NA	0.508064516129032
C83_Bushong	bush1247	xd66	Ac4	Bushong	4	NA	NA	NA	ANU	750	0.406484132377576
C85_Wongo	wong1247			Wongo	2	24	15	7	Phoible (ph)	1340	0.420963640986524
D11_Mbole	mbol1247			NA	NA	NA	NA	NA	NA	NA	0.526055471412344
D12_Lengola	leng1258			Lengola	3	32	24	5	Phoible (ph)	1338	0.550747442958301
D13_Metoko	mitu1240			NA	NA	NA	NA	NA	NA	NA	0.52991452991453
D14_Enya	enya1247			NA	NA	NA	NA	NA	NA	NA	0.492016387779226
D201_Liko	lika1243			Lika	3	45	33	9	Phoible (ph)	1334	0.484276729559748
D20B_Vamba_1919	amba1263			NA	NA	NA	NA	NA	NA	NA	NA
D21_Baali	bali1274	xd153	Ae33	NA	NA	NA	NA	NA	NA	NA	NA
D211_Kango	kang1285	xd5	Aa5, B65, SCCS13	NA	NA	NA	NA	NA	NA	NA	NA
D23_Kibira-Kumu_1919	komo1260	xd152	Ae32	Komo	4	35	24	7	Phoible (aa)	751	0.517537471483712
D24_Songola	song1300	xd129	Ae11	NA	NA	NA	NA	NA	NA	NA	0.499985526125344
D25_Lega	lega1250			NA	NA	NA	NA	NA	NA	NA	0.492424242424242
D28_Holoholo	holo1240			Holoholo	2	26	17	7	Phoible (ph)	1389	0.490855264940484
D301_Kare	kari1306			NA	NA	NA	NA	NA	NA	NA	0.510204081632653
D304_Homa_1919	homa1239			NA	NA	NA	NA	NA	NA	NA	NA
D305_Nyanga-li	nyan1303			NA	NA	NA	NA	NA	NA	NA	NA
D308_Bodo2	bodo1272			NA	NA	NA	NA	NA	NA	NA	0.478438228438228
D308_Ebodo	bodo1272			NA	NA	NA	NA	NA	NA	NA	0.478438228438228
D311_Bila	bila1255	xd150	Ae30	bila	5	33	19	9	Phoible (ph)	1251	0.563492063492063
D313_Mbuttu_1919	budu1250			Kibudu	3	43	31	9	Phoible (ph)	1336	0.495540691192865
D32_Bira	bera1259	xd154	Ae34	NA	NA	NA	NA	NA	NA	NA	0.50757619238937
D32_Bira_Bunia	bera1259			NA	NA	NA	NA	NA	NA	NA	0.50757619238937
D33_Nyali	nyal1250			NA	NA	NA	NA	NA	NA	NA	0.501824817518248
D331_Bvanuma	vanu1242			NA	NA	NA	NA	NA	NA	NA	NA
D333_Ndaaka	ndak1241			NA	NA	NA	NA	NA	NA	NA	0.553846153846154
D334_Mbo	mbod1238			NA	NA	NA	NA	NA	NA	NA	NA
D43_Nyanga	nyan1304			NA	4	NA	16	7	Extra	NA	0.504065040650406
D55_Buyu	buyu1239	xd57	Ac31	NA	NA	NA	NA	NA	NA	NA	0.464912280701754
Duguri_Jarawan	dugu1249			NA	NA	NA	NA	NA	NA	NA	0.388888888888889
E46_Sonjo	temi1247	xd108	Ad39	NA	NA	NA	NA	NA	NA	NA	NA
E51_Kikuyu	kiku1240	xd109	Ad4, SCCS11	Kikuyu	0	32	18	14	Phoible (aa)	748	0.526832426832427
E52_Embu	embu1241			NA	NA	NA	NA	NA	NA	NA	0.495626822157434
E52_Mbeere	embu1241			NA	NA	NA	NA	NA	NA	NA	0.495626822157434
E53_Igoji	meru1245			Kimeru	0	27	17	10	Phoible (ph)	1641	0.499460625674218
E53_Imenti	meru1245			Kimeru	0	27	17	10	Phoible (ph)	1641	0.499460625674218
E53_Meru	meru1245	xd104	Ad35	Kimeru	0	27	17	10	Phoible (ph)	1641	0.499460625674218
E53_Meruimenti	meru1245			Kimeru	0	27	17	10	Phoible (ph)	1641	0.499460625674218
E53_Merutig	meru1245			Kimeru	0	27	17	10	Phoible (ph)	1641	0.499460625674218
E53_Miutini	meru1245			Kimeru	0	27	17	10	Phoible (ph)	1641	0.499460625674218
E53_Tigania	meru1245			Kimeru	0	27	17	10	Phoible (ph)	1641	0.499460625674218
E531_Muthambi	mwim1241			NA	NA	NA	NA	NA	NA	NA	0.560606060606061
E531_Mwimbi	mwim1241			NA	NA	NA	NA	NA	NA	NA	0.560606060606061
E54_Tharaka	thar1283			Tharaka	0	NA	NA	NA	ANU	2314	0.520711340206186
E541_Chuka	chuk1274			NA	NA	NA	NA	NA	NA	NA	0.477053990610329
E55_Kamba	kamb1297	xd103	Ad34	Kikamba	4	31	13	14	Phoible (ph)	1443	0.522655638864504
E55_Kamba_Kitu	kamb1297			Kikamba	4	31	13	14	Phoible (ph)	1443	0.522655638864504
E55_Kamba_Mach	kamb1297			Kikamba	4	31	13	14	Phoible (ph)	1443	0.522655638864504
E56_Daiso	dhai1238			NA	NA	NA	NA	NA	NA	NA	0.536912751677852
E621B_Machame	mach1266			machame	3	46	33	10	Phoible (ph)	1283	0.492677815863893
E621C_Siha	mach1266			machame	3	46	33	10	Phoible (ph)	1283	0.492677815863893
E621D_Kibosho	mach1266			machame	3	46	33	10	Phoible (ph)	1283	0.492677815863893
E622A_Kimochi	moch1256	xd98	Ad3	Kimochi	0	25	20	5	Phoible (ph)	1644	0.488950276243094
E622C_Lema	vunj1238			NA	8	NA	35	5	Extra	NA	0.497848620090584
E622C_Mamba	vunj1238			NA	NA	NA	NA	NA	NA	NA	0.497848620090584
E622C_Vunjo	vunj1238			NA	NA	NA	NA	NA	NA	NA	0.497848620090584
E623_Mkuu	romb1244			NA	NA	NA	NA	NA	NA	NA	0.495854715595364
E623A_Kiseri	romb1244			NA	NA	NA	NA	NA	NA	NA	0.495854715595364
E623D_Keni	romb1244			NA	NA	NA	NA	NA	NA	NA	0.495854715595364
E64_Kahe	kahe1238			Kikahe	0	32	22	10	Phoible (ph)	1642	0.455882352941176
E65_Gweno	gwen1239			Kigweno	0	29	24	5	Phoible (ph)	1638	0.504203323558162
E701_Elwana	ilwa1237			NA	NA	NA	NA	NA	NA	NA	0.501463811330984
E71A_Upper_Pokomo	poko1261	xd102	Ad33	NA	0	NA	32	5	Extra	NA	0.499275821747256
E72a_Giryama	giry1241	xd101	Ad32	Giryama	2	47	40	5	Phoible (ph)	1589	0.508108134178431
E73_Digo	digo1243	xd99	Ad30	Digo	2	48	41	5	Phoible (ph)	1587	0.509738614993698
E74a_Dawida	tave1240			NA	NA	NA	NA	NA	NA	NA	0.4799515513145
E74a_Tuveta	tave1240			NA	NA	NA	NA	NA	NA	NA	0.4799515513145
F12_Bende	bend1258	xd85	Ad18	NA	NA	NA	NA	NA	NA	NA	0.48203326873385
F21_Ntuzu	suku1261			Sukuma	5	57	38	14	Phoible (ph)	1568	0.482613162874282
F21_Sukuma	suku1261	xd90	Ad22	Sukuma	5	57	38	14	Phoible (ph)	1568	0.482613162874282
F22_Nyamwezi	nyam1276			Kinyamwezi	3	53	36	14	Phoible (ph)	970	0.507292162391612
F23_Sumbwa	sumb1240	xd117	Ad47	Sisumbwa	2	32	20	10	Phoible (ph)	1639	0.456788909710825
F24_Kimbu	kimb1242			NA	NA	NA	NA	NA	NA	NA	0.489130299290727
F25_Bungu	bung1265			NA	NA	NA	NA	NA	NA	NA	0.484314068284657
F31_Nyiramba	nila1242			NA	NA	NA	NA	NA	NA	NA	0.540098514584776
F32_Nyaturucha	nyat1246			Nyaturu_Rimi	2	NA	NA	NA	ANU	2280	0.49001369001369
F32_Nyaturuwil	nyat1246	xd94	Ad26	Nyaturu_Rimi	2	NA	NA	NA	ANU	2280	0.49001369001369
F33_Langi	lang1320	xd93	Ad25	Langi	0	52	32	20	Phoible (ph)	923	0.50210945740068
Fefe_Grassfields	fefe1239	xd171	Ae5	Fe'efe'fe	5	44	23	16	Phoible (aa)	710	0.418658280922432
G11_Gogo	gogo1263	xd92	Ad24	NA	NA	NA	NA	NA	NA	NA	0.452830188679245
G12_Kagulu	kagu1239	xd121	Ad50	Kagulu	0	31	26	5	Phoible (ph)	1381	0.495624835106851
G22_Asu	asut1235	xd105	Ad36	Pare	0	NA	NA	NA	ANU	779	0.504911971789773
G22A_North_Pare	asut1235			Pare	0	NA	NA	NA	ANU	779	0.504911971789773
G22B_South_Pare	asut1235			Pare	0	NA	NA	NA	ANU	779	0.504911971789773
G23_Sambaa	asut1235			Pare	0	NA	NA	NA	ANU	779	0.504911971789773
G24_Bondei	bond1247			Bondei	0	NA	NA	NA	ANU	2109	0.51756987868099
G31_Zigua	zigu1242	xd96	Ad28	NA	2	NA	22	5	Extra	NA	NA
G32_Doe	kwer1261			NA	NA	NA	NA	NA	NA	NA	0.501980991640902
G32_Kwere	kwer1261	xd95	Ad27	NA	NA	NA	NA	NA	NA	NA	0.501980991640902
G33_Zaramo	zara1247			NA	NA	NA	NA	NA	NA	NA	0.469514541756006
G34_Nguungulu	ngul1246	xd122	Ad51	NA	NA	NA	NA	NA	NA	NA	0.480447039871124
G35_Luguru	lugu1238	xd81	Ad14, SCCS10	NA	0	NA	NA	NA	Extra	NA	0.457025761124122
G36_Kami	kami1256			NA	NA	NA	NA	NA	NA	NA	0.451603549266369
G37_Kutu	kutu1263			NA	NA	NA	NA	NA	NA	NA	0.476386451386451
G39_Saghala	saga1256			NA	0	NA	24	5	Extra	NA	0.459183673469388
G401_Mwani	mwan1247			Kimwani	0	26	21	5	Phoible (ph)	1448	0.481147655937054
G41_Bajuni	swah1253			Swahili	0	37	32	5	Phoible (aa)	823	0.51039048934207
G412_Mwiini	chim1312			NA	NA	NA	NA	NA	NA	NA	NA
G42_Swahili	swah1253			Swahili	0	37	32	5	Phoible (aa)	823	0.51039048934207
G42a_Amu	swah1253			Swahili	0	37	32	5	Phoible (aa)	823	0.51039048934207
G42d_Unguja	swah1253			Swahili	0	37	32	5	Phoible (aa)	823	0.51039048934207
G43_Kae	swah1253			Swahili	0	37	32	5	Phoible (aa)	823	0.51039048934207
G44a_Ngazija	ngaz1238			Shindazidja	2	48	41	5	Phoible (ph)	1531	0.504201680672269
G44b_Ndzwani	ndzw1235			Comorian, Ndzwani	2	39	32	5	Phoible (ph)	1547	0.5
G44D_Maore	maor1244			NA	NA	NA	NA	NA	NA	NA	0.525163983303518
G51_Pogoro	pogo1243			NA	NA	NA	NA	NA	NA	NA	0.473221612749968
G52_Ndamba	ndam1239			Ndamba	0	24	19	5	Phoible (ph)	1611	0.46800782388216
G61_Sangu	sang1330	xd91	Ad23	NA	NA	NA	NA	NA	NA	NA	0.480295566502463
G62_Hehe	hehe1240	xd125	Ad8	NA	NA	NA	NA	NA	NA	NA	0.496770025839793
G63_Bena	bena1262	xd78	Ad11	Bena	2	34	22	10	Phoible (ph)	1513	0.469311475409836
G64_Pangwa	pang1287			Pangwa	0	35	23	12	Phoible (ph)	1388	0.480488175893097
G65_Kinga	nucl1379			NA	NA	NA	NA	NA	NA	NA	0.469387755102041
G66_Wanji	vwan1235			NA	NA	NA	NA	NA	NA	NA	0.494623655913978
H11_Beembe	beem1239			BEEMBE	0	26	16	10	Phoible (upsid)	251	0.512942879705186
H111_Hangala	laar1238			NA	NA	NA	NA	NA	NA	NA	0.489384522616921
H12_Civili_Congo	vili1238			NA	NA	NA	10	NA	Extra	NA	0.465219421101774
H13_Kikunyi_1989	kuny1238			Nyanga	4	55	44	7	Phoible (ph)	1365	0.456375838926175
H131_Kisundi_Congo_Kimongo_1988	suun1239	xd42	Ac18	Ngazidja	5	NA	NA	NA	ANU	2201	0.445512820512821
H16_Cilinji	yomb1244			Yombe	4	NA	NA	NA	ANU	2338	0.462021869986902
H16_Cimbala	sans1272			NA	NA	NA	NA	NA	NA	NA	0.493111618111618
H16_Cizobe	yomb1244			Yombe	4	NA	NA	NA	ANU	2338	0.462021869986902
H16_Kikongo	koon1244			Kongo	2	NA	NA	NA	ANU	760	0.46782601788391
H16_Kimbata_Ngidinga	east2782			NA	NA	NA	NA	NA	NA	NA	NA
H16_Kimbeko	east2782			NA	NA	NA	NA	NA	NA	NA	NA
H16a_Kisikongo_2013	sans1272	xd38	Ac14	NA	NA	NA	NA	NA	NA	NA	0.493111618111618
H16a_Kisolongo_DRC_2012	sans1272			NA	NA	NA	NA	NA	NA	NA	0.493111618111618
H16b_Kindibu_2013	koon1244			Kongo	2	NA	NA	NA	ANU	760	0.46782601788391
H16c_Kiyombe_DRC_1982	yomb1244			Yombe	4	NA	NA	NA	ANU	2338	0.462021869986902
H16c_Yombe	yomb1244	xd74	Ac8	Yombe	4	NA	NA	NA	ANU	2338	0.462021869986902
H16d_Ciwoyo_DRC_2012	yomb1244			Yombe	4	NA	NA	NA	ANU	2338	0.462021869986902
H16f_Laadi	laar1238			NA	NA	NA	NA	NA	NA	NA	0.489384522616921
H16g_Kimpangu_2012	east2782			NA	NA	NA	NA	NA	NA	NA	NA
H16g_Ntandu	east2782			NA	NA	NA	NA	NA	NA	NA	NA
H16h_Kinkanu_2012	east2782			NA	NA	NA	NA	NA	NA	NA	NA
H21a_Kimbundu	kimb1241			KiMbundu	0	NA	NA	NA	ANU	2239	0.51108162946777
H31_Yaka	yaka1269	xd45	Ac20	NA	NA	NA	NA	NA	NA	NA	0.505010513835687
H32_Suku	suku1259	xd41	Ac17, SCCS6	NA	NA	NA	NA	NA	NA	NA	0.450189933523267
H321_Soonde	sond1250	xd54	Ac29	NA	NA	NA	NA	NA	NA	NA	0.465763792689925
H41_Mbala	mbal1257	xd39	Ac15	NA	NA	NA	NA	NA	NA	NA	0.457451641417762
H42_Hunganna	hung1278			Kihungan	3	33	20	10	Phoible (ph)	1114	0.426775592902205
JD53_Shi	shii1238	xd131	Ae13	NA	NA	NA	NA	NA	NA	NA	0.505289803777061
JD62_Rundi	rund1242	xd184	Ae8	Rundi	2	29	22	5	Phoible (ph)	989	0.490260466602748
JD64_Shubi	shub1238			NA	NA	NA	NA	NA	NA	NA	NA
JD65_Hangaza	hang1260			Kihangaza	2	35	23	10	Phoible (ph)	1643	0.5
JD66_Kiha	haaa1252	xd132	Ae14	NA	2	NA	23	5	Extra	NA	0.512334479246244
JD67_Kivinza	vinz1238			NA	NA	NA	NA	NA	NA	NA	0.472878055010137
JE11_Runyoro	nyor1246	xd87	Ad2	NA	NA	NA	NA	NA	NA	NA	0.522281639928699
JE12_Rutooro	toor1238	xd118	Ad48	NA	NA	NA	NA	NA	NA	NA	0.520108428727946
JE13_Runyankore	nyan1307			Runyankore	0	28	20	8	Phoible (ph)	990	0.497817600568688
JE14_Rukiga	chig1238			Nkore-Kiga	2	NA	NA	NA	ANU	776	0.522574369781957
JE15_Luganda	gand1255	xd124	Ad7, SCCS12	Luganda	4	33	19	10	Phoible (aa)	770	0.462109404817924
JE16_Lusoga	soga1242	xd116	Ad46	NA	NA	NA	NA	NA	NA	NA	0.480341178617041
JE17_Gwere	gwer1238			Gwere	3	NA	NA	NA	ANU	2170	0.493268466011796
JE21_Runyambo	nyam1277			Kinyambo	3	33	20	10	Phoible (ph)	1392	0.508522727272727
JE22_Haya	haya1250	xd112	Ad42	Haya	0	29	19	10	Phoible (ph)	884	0.508868088694361
JE23_Zinza	zinz1238	xd119	Ad49	Luzinza	0	30	20	10	Phoible (ph)	1640	0.478842488303587
JE24_Kerebe	kere1283	xd113	Ad43	NA	NA	NA	NA	NA	NA	NA	0.496340614284163
JE25_Jita	jita1239			Jita	2	29	17	10	Phoible (ph)	1439	0.488813945436462
JE25_Kilegi	jita1239			Jita	2	29	17	10	Phoible (ph)	1439	0.488813945436462
JE25_Mkwaya	jita1239			Jita	2	29	17	10	Phoible (ph)	1439	0.488813945436462
JE31_Lumasaaba	masa1299	xd126	Ad9	Orusyan	0	63	51	12	Phoible (ph)	1367	0.504561483067438
JE31c_Bukusu	buku1249	xd111	Ad41	Bukusu	0	30	20	10	Phoible (ph)	1201	0.483031674208145
JE32_Luyia	saam1283			Lusaamia	4	34	20	10	Phoible (ph)	1489	0.45679012345679
JE34_Samialugwe	saam1283			Lusaamia	4	34	20	10	Phoible (ph)	1489	0.45679012345679
JE401_Ngoreme	ngur1263			NA	NA	NA	NA	NA	NA	NA	0.467213114754098
JE402_Ikizu	ikiz1238			NA	NA	NA	NA	NA	NA	NA	0.485683738693927
JE403_Suba	suba1238			NA	NA	NA	NA	NA	NA	NA	0.488439306358382
JE404_Shasi	ikiz1238			NA	NA	NA	NA	NA	NA	NA	0.485683738693927
JE41_Maragoli	logo1258			NA	NA	NA	NA	NA	NA	NA	0.494538815396943
JE42_Gusii	gusi1247	xd79	Ad12	Gusii	5	NA	NA	NA	ANU	2168	0.517728041839717
JE43_Kuria	kuri1259			Kuria	0	22	15	7	Phoible (aa)	758	0.490337985076151
JE43_Kuria_Mago	kuri1259			Kuria	0	22	15	7	Phoible (aa)	758	0.490337985076151
JE43_Kuria_Tari	kuri1259			Kuria	0	22	15	7	Phoible (aa)	758	0.490337985076151
JE44_Zanaki	zana1238			NA	NA	NA	NA	NA	NA	NA	0.489971346704871
JE45_Nata	ikom1245			NA	2	NA	18	7	Extra	NA	0.484567901234568
K11_Ciokwe	chok1245	xd36	Ac12	Chokwe	4	NA	NA	NA	ANU	2119	0.473695054945055
K14_Lwena	luva1239	xd35	Ac11	Luvale	4	36	22	10	Phoible (spa)	146	0.461720492422247
K15_Mbunda	mbun1249			NA	NA	NA	NA	NA	NA	NA	0.471068222172524
K21_Lozi	lozi1239	xd26	Ab3, SCCS4	Lozi	0	NA	NA	NA	ANU	764	0.484756756756757
K31_Luyana	luya1241			Louyi	0	22	17	5	Phoible (ph)	890	0.511083096659525
K33_Kwangali	kwan1273			kwangari	0	27	22	5	Phoible (ph)	1272	0.475959256974753
K332_Rumanyo	diri1252			diriku	0	28	23	5	Phoible (ph)	1271	0.46258445945946
Kom_Grassfields	komc1235	xd176	Ae54	Kom	7	75	59	9	Phoible (aa)	750	0.41581069169811
Kulung_Jarawan	kulu1255			NA	NA	NA	NA	NA	NA	NA	0.477272727272727
L11_Pende	phen1239	xd44	Ac2	NA	NA	NA	NA	NA	NA	NA	0.459331471774523
L12b_Holu	holu1245			NA	NA	NA	NA	NA	NA	NA	0.483954628362973
L13_Kwese	kwes1244			kwezo	3	25	16	6	Phoible (ph)	1291	0.48409718698912
L221_Lwalwa	lwal1238			NA	NA	NA	NA	NA	NA	NA	0.50139284020863
L23_Songe	song1303	xd136	Ae18	NA	NA	NA	NA	NA	NA	NA	0.50370110894008
L31a_Luba-Kasai	luba1250	xd182	Ae6	Kiluba	2	NA	NA	NA	ANU	758	0.502385222381636
L32_Kanyok	kany1247			NA	NA	NA	NA	NA	NA	NA	0.377495179774048
L33_Luba-Shaba	luba1250			Kiluba	2	NA	NA	NA	ANU	758	0.502385222381636
L34_Hemba	kaon1241			NA	NA	NA	NA	NA	NA	NA	0.492451473759885
L35_Sanga	sang1331	xd137	Ae19	NA	NA	NA	NA	NA	NA	NA	0.461538461538462
L41_Kaonde	kaon1241	xd58	Ac32	NA	NA	NA	NA	NA	NA	NA	0.492451473759885
L51_Salampasu	sala1268			NA	NA	NA	NA	NA	NA	NA	0.372093023255814
L52_Lunda	lund1266	xd72	Ac6	Lunda	0	32	22	10	Phoible (ph)	927	0.483124353180454
L53_Runda	ruun1238			NA	NA	NA	NA	NA	NA	NA	0.358095238095238
L62_Nkoya	nkoy1244			NA	NA	NA	NA	NA	NA	NA	0.490416112274908
M11_Pimbwe	pimb1238	xd89	Ad21	NA	NA	NA	NA	NA	NA	NA	0.481792717086835
M12_Lungwa	rung1255			NA	NA	NA	NA	NA	NA	NA	0.495967594655602
M13_Fipa	fipa1238	xd86	Ad19	Fipa	1	35	20	14	Phoible (ph)	1659	0.487465181058496
M14_Rungu	mamb1296			cilungu	7	36	19	10	Phoible (ph)	1289	0.463244662148819
M15_Mambwe	mamb1296			cilungu	7	36	19	10	Phoible (ph)	1289	0.463244662148819
M21_Ndali	ndal1241			Chindali	4	31	17	10	Phoible (ph)	1471	0.475420436650445
M21_Wanda	wand1264			NA	NA	NA	NA	NA	NA	NA	0.473417721518987
M22_Namwanga	nyih1240			NA	NA	NA	NA	NA	NA	NA	0.501777154927289
M23_Nyiha	nyih1240			NA	NA	NA	NA	NA	NA	NA	0.501777154927289
M24_Malila	mali1279			NA	NA	NA	NA	NA	NA	NA	0.489913544668588
M25_Safwa	safw1238	xd84	Ad17	NA	1	NA	NA	NA	Extra	NA	0.48936170212766
M28_Lambya	lamb1272			NA	NA	NA	NA	NA	NA	NA	0.468134374783991
M31_Nyakyusa	nyak1260	xd123, xd83	Ad6, SCCS8, Ad16	Nyakyusa	0	NA	NA	NA	ANU	2266	0.475818162314701
M41_Taabwa	shil1264	xd61	Ac35	NA	NA	NA	NA	NA	NA	NA	NA
M42_Bemba	bemb1257	xd55, xd60	Ac3, SCCS7, Ac34	Bemba	0	25	15	10	Phoible (ph)	1188	0.481151945475391
M52_Lala	lala1264	xd59	Ac33	NA	NA	NA	NA	NA	NA	NA	0.45985401459854
M54_Lamba	lamb1271	xd71	Ac5	Lamba	3	NA	NA	NA	ANU	762	0.468700265251989
M61_Lenje	lenj1248			Lenje	0	NA	NA	NA	ANU	2216	0.430656934306569
M62_Soli	soli1239			NA	NA	NA	NA	NA	NA	NA	0.423357664233577
M64_Tonga	tong1321	xd37	Ac13	NA	NA	NA	NA	NA	NA	NA	NA
Mbula_Jarawan	mbul1260			NA	NA	NA	NA	NA	NA	NA	0.459135316418781
Moghamo_Grassfields	meta1238	xd181	Ae59	Metta	5	33	20	8	Phoible (aa)	785	NA
Mungaka_Grassfields	mung1266	xd170	Ae49	Mungaka	3	33	21	9	Phoible (ph)	946	0.417153756062851
N11_Manda	mand1423	xd65	Ac39	NA	NA	NA	NA	NA	NA	NA	0.472584856396867
N12_Ngoni	ngon1269	xd75	Ac9	NA	2	NA	NA	NA	Extra	NA	NA
N13_Matengo	mate1258			NA	NA	NA	NA	NA	NA	NA	0.482804054054054
N14_Mpoto	mpot1240			NA	NA	NA	NA	NA	NA	NA	0.480509745127436
N21_Tumbuka_Malawi	tumb1250	xd62	Ac36	NA	0	NA	21	5	Extra	NA	0.436888454011742
N31_Chewa	nyan1308	xd34, xd64	Ac10, Ac38	ChiNyanja	2	NA	NA	NA	ANU	751	0.47029133649641
N42_Kunda	kund1255	xd63	Ac37	NA	NA	NA	NA	NA	NA	NA	0.443037974683544
Njen_Grassfields	njen1238			NA	NA	NA	NA	NA	NA	NA	0.368421052631579
Oku_Grassfields	okuu1243			Oku	4	29	18	7	Phoible (ph)	975	0.450327134986226
P11_Ndengeleko	nden1248			NA	NA	NA	NA	NA	NA	NA	0.483181037876998
P12_Rufiji	rufi1234			NA	NA	NA	NA	NA	NA	NA	NA
P13_Matumbi	matu1259			matuumbi	3	23	15	5	Phoible (ph)	1266	0.478274086259924
P14_Ngindo	ngin1244			NA	NA	NA	NA	NA	NA	NA	0.455919395465995
P15_Mbunga	mbun1248			NA	NA	NA	NA	NA	NA	NA	0.452153110047847
P21_Yao	yaoo1241	xd73	Ac7	yao	4	29	18	7	Phoible (ph)	1267	0.483167653023058
P22_Mwera	mwer1247			NA	NA	NA	NA	NA	NA	NA	NA
P23_Simakonde	mako1251	xd68	Ac41	Shimakonde	5	28	18	5	Phoible (ph)	1007	0.494018769096464
P25_Mabia	mako1251			Shimakonde	5	28	18	5	Phoible (ph)	1007	0.494018769096464
P31_Emakhua	makh1264	xd69	Ac42	Makua	2	NA	NA	NA	ANU	768	0.486259338084134
P31G_Ikorovere	makh1261			NA	NA	NA	NA	NA	NA	NA	0.491978609625668
R11_Umbundu	umbu1257	xd28	Ab5, SCCS5	umbundu	0	30	20	10	Phoible (ph)	1268	0.49012847156622
R21_Kwanyama	kuan1247			Kwanyama	2	33	26	5	Phoible (ph)	1501	0.517543859649123
R22_Ndonga	shon1251			Shona	0	42	37	5	Phoible (ph)	1008	0.478105478000045
R31_Herero	here1253	xd10	Ab1	herero	2	26	19	5	Phoible (ph)	1255	0.517576955323991
S11_Shona	shon1251	xd19	Ab18	Shona	0	42	37	5	Phoible (ph)	1008	0.478105478000045
S16_Kalanga	here1253			herero	2	26	19	5	Phoible (ph)	1255	0.517576955323991
S21_Venda	vend1245	xd29	Ab6	Venda	2	NA	NA	NA	ANU	792	0.458681765389082
S31_Tswana	tswa1253	xd14	Ab13	Tswana	2	NA	NA	NA	ANU	2320	0.458971004799748
S311_Shekgalagari	kgal1244			Shekgalagari	2	53	43	8	Phoible (ph)	1449	0.479166666666667
S41_Xhosa	xhos1239	xd12, xd24, xd11	Ab11, Ab21b, Ab10	Xhosa	2	84	75	7	Phoible (ph)	1319	0.441826464247099
S42_Zulu	zulu1248	xd13	Ab12	ZULU	0	37	32	5	Phoible (upsid)	647	0.475912835409125
S44_Ndebele	nort2795	xd32	Ab9	Ndebele	2	68	61	5	Phoible (ph)	1491	0.442710919706209
S51_Tshwa	tswa1255			Tswa	2	NA	NA	NA	ANU	2319	0.447552447552448
S53_Tsonga	tson1249	xd27	Ab4, SCCS3	Tsonga	2	NA	NA	NA	ANU	2318	0.445259336288837
Tiv_Tivoid	tivv1240	xd320	Ah3, SCCS16	Tiv	3	40	31	6	Phoible (ph)	1331	0.479502478122074
Zaambo_Jarawan	mbul1260			NA	NA	NA	NA	NA	NA	NA	0.459135316418781
