# Supplementary material for: Investigating environmental effects on phonology using diachronic models
Source: Evol Hum Sci. 2024 Jan 3;6:e8. doi: 10.1017/ehs.2023.33 (PMC10955398; doi:10.1017/ehs.2023.33)
Supplement: Hartmann et al. supplementary material 4 — Hartmann et al. supplementary material [file S2513843X23000336sup004.zip › TonesClimateGeoPhylo_Public-1.0/data/reconstrutions/purelin_df_altsim.csv]

	node	Longitude	Latitude	specH.mean	Node.Age	Tones	specH.mean.sim.gam	Tones.sd	ancTones	ancTones.sd	mH	ancAge	ancnode	deltaAge	neighbourmean	phymean	neighbourmean_int	phymean_int	phyrate_abs	phyrate	phyrate_disc	phyrate_disc_sd	disc_neighbourmeans_int_sd	disc_neighbourmeans_int	disc_neighbourmed_int	disc_phymed_int	disc_phymeans_int	disc_phymeans_int_sd
1	1	10.2	5.3	0.0174789068939394	0	37	0.016609257058975	0	1.18500133078144	1.12074929540154	1.33038259671916	595.3916027	217	595.39160274649	38.8743225275441	37.5173371484349	41.765557865254	36.8341976138598	78.6519706404819	78.6519706404819	117.510001115623	172.908374245795	2.19515065575921	41.9148936170213	43	36.5	35	4.08248290463863
2	2	10.38	5.39	0.0174789068939394	0	38	0.0165206843361937	0	0.570591207910266	0.929822502287258	1.33120850889233	353.8503411	218	353.85034114232	38.84314753172	37.07637253223	41.709810503812	36.2115104782324	81.8413855526193	81.8413855526193	117.510001115623	172.908374245795	2.23834219081494	41.8936170212766	43	35.5	34.25	3.77491721763537
3	3	10.42	5.53	0.0174789068939394	0	37	0.0164350323819229	0	0.570591207910266	0.929822502287258	1.33120850889233	353.8503411	218	353.85034114232	38.8745276153397	37.6173791879686	41.7146503335558	36.752517133971	82.3745655782313	82.3745655782313	117.510001115623	172.908374245795	2.21337611273482	41.8913043478261	42.5	35.5	34.5	4.04145188432738
4	4	10.63	6.24	0.0163006410402098	0	38	0.0159741685647389	0	0.129028756856794	0.824426168315808	1.27151153483737	260.2506933	215	260.250693300195	38.844644788401	38.3945406983447	41.5740093214958	38.1391575522026	71.2764690105622	71.2764690105622	117.334531340729	172.712617854271	2.30863806716396	41.8636363636364	43	38	36.3333333333333	4.72581562625261
5	5	10.71	6.18	0.0163006410402098	0	38	0.0159973954145225	0	0.129028756856794	0.824426168315808	1.27151153483737	260.2506933	215	260.250693300195	38.8510759307602	38.3945406983447	41.5767451780958	38.1391575522026	71.2764690105622	71.2764690105622	117.334531340729	172.712617854271	2.30863806716396	41.8636363636364	43	38	36.3333333333333	4.72581562625261
6	6	10.008	6.34	0.0174789068939394	0	40	0.0160391186702762	0	0.423295753985103	1.37559293052446	1.27358895645409	860.7879071	214	860.787907143915	38.7515857853462	37.9217787187405	41.5462463264368	37.6666832174457	66.8505895526286	66.8505895526286	117.334531340729	172.712617854271	2.42924257994032	41.7317073170732	42	38	37	1.73205080756888
7	7	9.72	5.73	0.0174789068939394	0	37	0.0164820167861883	0	1.74737758821485	1.54665815864329	1.30294288167306	1299.10829	216	1299.10828965362	38.8729619848619	37.5476160284994	41.7555687737806	36.8270758935432	60.6822158706078	60.6822158706078	117.510001115623	172.908374245795	2.23199869664348	41.8666666666667	42	0	0	0
8	8	9.01	6.22	0.0174789068939394	0	45	0.016365855056856	0	1.88000914388882	1.40250111750129	1.25500805785398	5314.755967	212	5314.75596737716	38.5806014930819	39.8366322678582	41.4897862375294	36.8553029020152	60.8052768956693	60.8052768956693	116.546481642816	171.476448519677	2.43650819816599	41.5641025641026	42	0	0	0
9	9	9.29	5.1	0.0174789068939394	0	43	0.0169449839376618	0	5.78705308701695	0.818036527248195	1.40065395485421	287.0475143	247	287.047514298753	38.7787351800517	43.1749238842553	41.7106516310406	37.6773381260346	94.9870514109881	94.9870514109881	118.404603498477	176.851875069735	2.33938608885478	41.7333333333333	42	39	38.4	5.45893762558247
10	10	9.2	4.78	0.0180563223115773	0	43	0.0171326163935493	0	5.78705308701695	0.818036527248195	1.40065395485421	287.0475143	247	287.047514298753	38.766052377044	43.1749238842553	41.7718340062588	37.6773381260346	94.9870514109881	94.9870514109881	118.404603498477	176.851875069735	2.33938608885478	41.7333333333333	42	39	38.4	5.45893762558247
11	11	9.1	4.81	0.0180563223115773	0	44	0.0171452204611012	0	6.36110037774042	1.1129323442684	1.40101480136815	572.5463533	246	572.546353273348	38.7486019675761	42.9423097751293	41.7449524055344	37.6589622471875	95.833820344542	95.833820344542	118.404603498477	176.851875069735	2.3220506437025	41.7111111111111	42	41	38.6	5.3665631459995
12	12	9.39	4.76	0.0180563223115773	0	43	0.0170908410505531	0	4.69834994069294	1.15753356106582	1.37154445766762	1207.410485	248	1207.41048514269	38.7431920086788	43.2925140783871	41.7569330437116	39.1192073918153	105.091984451908	105.091984451908	118.404603498477	176.851875069735	2.33938608885478	41.7333333333333	42	35	34	2.64575131106459
13	13	9.67	4.98	0.0174789068939394	0	44	0.0169069945353161	0	5.08900898611594	0.686176613888731	1.37908796957507	207.8007412	253	207.800741215523	38.7471412344616	43.6089610928722	41.6653372746965	39.3684303690105	134.676810892962	134.676810892962	118.404603498477	176.851875069735	2.28618503147708	41.7659574468085	42	39	39.0909090909091	4.82606559123569
14	14	9.9	5.15	0.0174789068939394	0	44	0.0167605635006427	0	4.86620332992908	0.787455954882203	1.37411210715666	322.521401	252	322.521400991327	38.7582042186355	43.5831116875232	41.6173110769067	39.341559366934	134.490757476174	134.490757476174	118.404603498477	176.851875069735	2.28618503147708	41.7659574468085	42	40	39.1818181818182	4.83359455929398
15	15	9.7	4.97	0.0174789068939394	0	44	0.0169043680925894	0	5.08900898611594	0.686176613888731	1.37908796957507	207.8007412	253	207.800741215523	38.7491584970005	43.6089610928722	41.6645253098456	39.3684303690105	134.676810892962	134.676810892962	118.404603498477	176.851875069735	2.28618503147708	41.7659574468085	42	39	39.0909090909091	4.82606559123569
16	16	9.73	4.89	0.0174789068939394	0	44	0.0169370852925412	0	3.68007234976096	1.13814701460623	1.37248443515783	685.9775519	251	685.977551897619	38.7106245397253	43.4329352183942	41.6758250968378	39.2967532271879	122.589565139931	122.589565139931	118.404603498477	176.851875069735	2.28618503147708	41.7659574468085	42	40	39.4545454545455	4.71939903724269
17	17	9.55	5.3	0.0174789068939394	0	43	0.0167688328079156	0	0.743543673669949	0.900962234438438	1.36830301694206	332.1493648	250	332.149364758479	38.6427779858259	43.3594927051755	41.6526746193772	39.7725496642697	107.900755771083	107.900755771083	118.404603498477	176.851875069735	2.33938608885478	41.7333333333333	42	40	39.3636363636364	4.90454334821759
18	18	9.62	5.26	0.0174789068939394	0	43	0.0167724745173105	0	0.743543673669949	0.900962234438438	1.36830301694206	332.1493648	250	332.149364758479	38.6476720897512	43.3594927051755	41.6524329191938	39.7725496642697	107.900755771083	107.900755771083	118.404603498477	176.851875069735	2.32077365078205	41.7608695652174	42	40	39.3636363636364	4.90454334821759
19	19	9.35	4.25	0.0180563223115773	0	42	0.0173310471984795	0	7.26356622148681	1.34065842828538	1.39434260967855	1073.700333	245	1073.7003328324	38.8413517445403	43.2116816252471	41.8819538918472	38.3231607543407	94.0651485970429	94.0651485970429	118.404603498477	176.851875069735	2.32773655896081	41.7826086956522	42.5	39	37	5.29150262212918
20	20	9.55	4.2	0.0180563223115773	0	45	0.0172969306656516	0	5.56095261393401	1.43637911705451	1.38852452329937	1511.65347	241	1511.6534699595	38.7165109524422	42.5787254966409	41.785920203569	37.0850184494649	87.1340950298579	87.1340950298579	119.237574519925	175.401060078143	2.25993540794944	41.7446808510638	42	0	0	0
21	21	9.5	1.4	0.0179670427933178	0	42	0.0180498089371207	0	9.05866090684475	0.987335843533312	1.51638260163942	400.4165331	243	400.416533063819	39.4144877676113	42.4221319216554	42.8337109170202	35.4012500894015	75.2533597625501	75.2533597625501	119.237574519925	175.401060078143	2.36095693460487	42.4705882352941	43	38	37.25	5.61990510002912
22	22	9.85	2.45	0.0179670427933178	0	42	0.0177329076139562	0	6.87924641762132	1.33508870565317	1.48163616995959	957.2114072	242	957.211407235597	39.0185801596272	42.6303960392735	42.3398878957313	36.0891572640259	80.6479552218513	80.6479552218513	119.237574519925	175.401060078143	2.4412739110708	42.2407407407407	43	40.5	38.5	5.19615242270663
23	23	9.4	1.25	0.0179670427933178	0	42	0.0181073094075327	0	9.05866090684475	0.987335843533312	1.51638260163942	400.4165331	243	400.416533063819	39.482500496927	42.4221319216554	42.9177001381331	35.4012500894015	75.2533597625501	75.2533597625501	119.237574519925	175.401060078143	2.38370317286497	42.46	43	38	37.25	5.61990510002912
24	24	9.6	4.4	0.0180563223115773	0	41	0.0172004833579853	0	1.55995767216635	1.4253806304563	1.3687501003908	1175.792887	231	1175.7928865369	38.7219130825825	43.0463595080722	41.8603510516981	39.922930799518	166.825003169322	166.825003169322	105.792179467793	128.287999060074	2.30612746108926	41.8297872340426	43	29	29	0
25	25	10.2	5	0.0174789068939394	0	44	0.0167664474201068	0	1.55995767216635	1.4253806304563	1.3687501003908	1175.792887	231	1175.7928865369	38.692713291482	42.5098305592445	41.6213472832837	39.3864018506904	166.70596380727	166.70596380727	105.792179467793	128.287999060074	2.28618503147708	41.7659574468085	42	29	29	0
26	26	10.9	4.7	0.0171731030205905	0	41	0.0167704329153819	0	3.36102510149271	1.43912176297875	1.3581735697491	1014.925504	224	1014.92550359017	38.9102980986561	40.2950563048111	41.7244965541027	37.7545361072562	75.0494447325566	75.0494447325566	118.290515860748	174.300716733827	2.30286592952384	41.875	43	28	27.6666666666667	1.52752523165195
27	27	10.95	4.78	0.0171731030205905	0	41	0.0167237918003689	0	2.97628959871544	1.56328069591092	1.3403831983291	1927.275863	222	1927.27586257682	38.903908310255	40.355201715261	41.7076062799791	37.8109089256147	78.7355828325665	78.7355828325665	118.290515860748	174.300716733827	2.30286592952384	41.875	43	0	0	0
28	28	11.06	4.62	0.0171731030205905	0	41	0.0167821906691524	0	3.36102510149271	1.43912176297875	1.3581735697491	1014.925504	224	1014.92550359017	38.9372155819674	40.2950563048111	41.7376981679517	37.7545361072562	75.0494447325566	75.0494447325566	118.290515860748	174.300716733827	2.29888319528815	41.9183673469388	43	28	27.6666666666667	1.52752523165195
29	29	11.03	4.74	0.0171731030205905	0	41	0.016730220845185	0	2.733634163679	1.37772725284218	1.34466895808092	1454.709478	225	1454.70947759552	38.9104220549173	39.8341255160948	41.7139266546481	37.6774500744533	87.1533274791192	87.1533274791192	118.290515860748	174.300716733827	2.29888319528815	41.9183673469388	43	28	28	2
30	30	11.15	5	0.0163006410402098	0	42	0.0165848036097048	0	3.14472121154295	1.82848085982412	1.33506434723105	2732.261341	221	2732.26134072677	38.9006883049756	41.1980186241777	41.633875923196	37.9777499745754	79.6491888178502	79.6491888178502	117.270626323166	172.127524815555	2.30257915136469	41.8979591836735	43	0	0	0
31	31	11.4	4.5	0.0171731030205905	0	39	0.01679367956551	0	2.55356848346796	1.2833624356867	1.3548960488723	1202.017208	226	1202.01720807324	39.0343887733854	39.7995111653073	41.8199165380492	37.930744722169	90.5655494272716	90.5655494272716	118.290515860748	174.300716733827	2.26347063593233	41.9591836734694	43	28.5	28.75	2.5
32	32	11.45	4.57	0.0171731030205905	0	44	0.0167573830172501	0	3.77683252945975	1.23779295782482	1.36429906496443	649.705767	234	649.705766986979	38.9332575131088	42.9743383593079	41.6653448410365	39.8529669144131	247.963674794001	247.963674794001	105.792179467793	128.287999060074	2.28217732293819	41.8571428571429	43	37	36.5714285714286	5.442338432976
33	33	11.48	4.58	0.0171731030205905	0	44	0.0167500535156726	0	3.77683252945975	1.23779295782482	1.36429906496443	649.705767	234	649.705766986979	38.9379292511457	42.9743383593079	41.6634867234489	39.8529669144131	247.963674794001	247.963674794001	105.792179467793	128.287999060074	2.28217732293819	41.8571428571429	43	37	36.5714285714286	5.442338432976
34	34	11.48	4.57	0.0171731030205905	0	42	0.0167545816605056	0	2.88048111361557	1.22080254730952	1.35295940426574	1277.801717	232	1277.80171712425	38.9697513680932	42.9639619925334	41.722178023529	39.8148754398088	234.234567677932	234.234567677932	105.792179467793	128.287999060074	2.30257915136469	41.8979591836735	43	34.5	33.75	3.5939764421413
35	35	11.2	4.5	0.0171731030205905	0	38	0.0168170467205848	0	0.392891881038386	0.75399731389571	1.37321955188832	198.6804393	228	198.680439254446	38.966686550481	38.9720423042021	41.8442117179862	37.7067636459764	93.9193891560483	93.9193891560483	118.290515860748	174.300716733827	2.23130936819587	41.9795918367347	43	30	31.8571428571429	5.24177360024167
36	36	11.18	4.52	0.0171731030205905	0	38	0.0168107632167617	0	0.392891881038386	0.75399731389571	1.37321955188832	198.6804393	228	198.680439254446	38.9622618187002	38.9720423042021	41.8398021536152	37.7067636459764	93.9193891560483	93.9193891560483	118.290515860748	174.300716733827	2.23130936819587	41.9795918367347	43	30	31.8571428571429	5.24177360024167
37	37	11.3	4.6	0.0171731030205905	0	40	0.0167594982693555	0	1.57501261290977	1.3141992878277	1.36442571694566	891.3959859	227	891.395985859625	38.9556700336703	39.2144799131614	41.7689916460781	37.5688459998078	95.0397497609428	95.0397497609428	118.290515860748	174.300716733827	2.28590029005082	41.9387755102041	43	30	32.2857142857143	5.18698003705064
38	38	11.45	4.25	0.0171731030205905	0	42	0.0168937481877695	0	2.43255991433623	1.01412900134244	1.37357190084457	598.102699	235	598.102699011396	38.9728144990888	43.0283051939746	41.7935932270122	39.9825919114196	382.859882515694	382.859882515694	105.792179467793	128.287999060074	2.34512427029726	42.0196078431373	43	42	39.2307692307692	4.9691355075413
39	39	12.2	4.2	0.0171731030205905	0	43	0.0168675929688672	0	2.15860547596267	0.768928911053684	1.39892508984193	280.1503691	236	280.150369100736	39.100205622938	42.9206060243093	41.8182679441491	39.8409749913675	481.719941314416	481.719941314416	105.792179467793	128.287999060074	2.34093998214392	42	43	42	38.9230769230769	4.94067367979878
40	40	10.85	2.95	0.0171731030205905	0	43	0.0173775267142645	0	2.6787936718119	0.542162132007987	1.43071204493609	136.4106777	237	136.410677726608	38.9466722837968	42.9329820859499	42.1165231806809	39.9164779871382	531.24672979046	531.24672979046	105.792179467793	128.287999060074	2.40825150776976	42.2678571428571	43	42	38.8461538461538	4.9133517725709
41	41	11.49	2.08	0.0171758783935509	0	43	0.0174646010485387	0	3.20831457120906	0.359099108735243	1.44658916211418	58.6051668	238	58.6051667976367	39.2551657516094	42.9373683109852	42.5009879440849	40.012507011283	536.280742686151	536.280742686151	105.792179467793	128.287999060074	2.44471304217126	42.4576271186441	43	41	38.7692307692308	4.86747446755581
42	42	12.11	2.16	0.0171758783935509	0	43	0.0173996032943874	0	3.18875391904606	0.259185817260915	1.45416483832954	25.93187244	239	25.931872437904	39.3916239770925	42.9383142366926	42.5356505274972	40.0050925897165	468.184724631476	468.184724631476	105.792179467793	128.287999060074	2.4460275647379	42.5	43	41	38.7692307692308	4.86747446755581
43	43	10.77	0.92	0.0164719379487179	0	43	0.0177904814072564	0	3.18875391904606	0.259185817260915	1.45416483832954	25.93187244	239	25.931872437904	39.4749453099334	42.9383142366926	43.0720195963106	40.0050925897165	468.184724631476	468.184724631476	105.792179467793	128.287999060074	2.19730818623745	42.78	43	41	38.7692307692308	4.86747446755581
44	44	11.93	-0.1	0.0164719379487179	0	44	0.0177096201786429	0	2.12986136072039	0.958210247730517	1.4426661374047	404.8862948	259	404.886294752328	39.86721982163	43.6247221747762	43.7022489639468	41.8192616469974	106.921349844079	106.921349844079	116.221510097283	172.953017824025	1.40109035654098	43.9655172413793	44	34	35.9090909090909	7.84161393406415
45	45	10.22	3.06	0.0180563223115773	0	44	0.0174898683050144	0	2.12986136072039	0.958210247730517	1.4426661374047	404.8862948	259	404.886294752328	38.7715551547297	43.6247221747762	42.0548388816887	41.8192616469974	106.921349844079	106.921349844079	116.221510097283	172.953017824025	2.40901785036288	42.2181818181818	43	34	35.9090909090909	7.84161393406415
46	46	12.52	4.17	0.0168875834518259	0	44	0.016872831941755	0	1.59205838684493	1.12238242433281	1.41872042254131	683.8678556	258	683.867855599367	39.1295593396132	43.5605429890103	41.8261133232705	41.6874546059354	110.024230380233	110.024230380233	116.221510097283	172.953017824025	2.32202062627329	42.0192307692308	43	34	36.0909090909091	7.71303501164808
47	47	14.1	2.45	0.0168505062529138	0	44	0.017347091781707	0	1.98147599177073	0.540366811501895	1.4311037233747	99.38654451	261	99.3865445086701	39.754139368733	43.3026744368749	42.887913707774	41.4824368627064	133.872209022742	133.872209022742	116.221510097283	172.953017824025	2.10271932778214	42.9166666666667	43	32	35.7272727272727	7.91316509483922
48	48	13.62	3.01	0.0168875834518259	0	43	0.017217602978572	0	1.98147599177073	0.540366811501895	1.4311037233747	99.38654451	261	99.3865445086701	39.6428295233384	43.7939411370506	42.5073267969994	41.9737035628822	135.686889242353	135.686889242353	116.221510097283	172.953017824025	2.40289680250282	42.2173913043478	43	32	35.8181818181818	8.0102207437521
49	49	15.27	3.41	0.0171683411111111	0	44	0.0172041706275771	0	1.39032412262104	1.21391266889244	1.42871899673426	701.9522248	260	701.952224811213	39.8742827238561	43.4614342914451	43.0126204965199	41.5931013123207	127.706575666079	127.706575666079	116.221510097283	172.953017824025	2.05688337801861	42.6666666666667	43	34	36.0909090909091	7.71303501164808
50	50	13.5	4.8	0.0168875834518259	0	42	0.016609328812637	0	0.908998455320335	1.29519723055278	1.38027090954811	850.6443678	256	850.644367849288	39.3856567974437	43.3750155755749	41.912376926179	41.724363135876	88.7025230425387	88.7025230425387	116.221510097283	172.953017824025	2.34726688634863	41.8478260869565	43	29	31.5	7.93725393319377
51	51	13.9	4.71	0.0168875834518259	0	43	0.0166552973230755	0	0.908998455320335	1.29519723055278	1.38027090954811	850.6443678	256	850.644367849288	39.4714887663199	43.0824099750335	41.9946080593828	41.4317575353346	88.6008953613402	88.6008953613402	116.221510097283	172.953017824025	2.48777498786444	41.7560975609756	43	29	31.25	7.45542308211501
52	52	9.55	-1.2	0.0174443715870241	0	46	0.0183673652511207	0	1.70883556911065	0.415325470153256	1.56774074163057	75.16878011	265	75.1687801056932	40.1749250885895	44.7619998913215	43.8188177034177	42.9697665383675	542.571001715886	542.571001715886	105.265466038493	147.263653899655	1.54465689144247	43.9473684210526	44	44	42.7777777777778	2.99072640748773
53	53	8.78	-0.72	0.017179608506216	0	46	0.018578120612707	0	1.70883556911065	0.415325470153256	1.56774074163057	75.16878011	265	75.1687801056932	39.8690180465384	44.7619998913215	43.6386813467876	42.9697665383675	542.571001715886	542.571001715886	105.265466038493	147.263653899655	1.40377641926844	43.7058823529412	44	44	42.7777777777778	2.99072640748773
54	54	10.24	-0.7	0.017179608506216	0	45	0.0181150719039864	0	1.68721663734062	0.443294075252984	1.53961426149949	97.19495213	266	97.1949521276608	40.0057937142192	44.8883249943323	43.7559661534001	43.0994177470533	573.667881458591	573.667881458591	105.265466038493	147.263653899655	1.59861050777091	44	44	44	43	3.04138126514911
55	55	10.07	-0.59	0.017179608506216	0	44	0.0181562742849193	0	1.5861878671031	0.305296655011238	1.53650178525525	37.19307681	267	37.1930768132583	40.0162387744988	45.095849320034	43.7805409078351	43.2893471736939	509.793131028299	509.793131028299	105.265466038493	147.263653899655	1.61498827689334	44.0526315789474	44	44	43.1111111111111	3.10017920628971
56	56	10.29	-0.7	0.017179608506216	0	44	0.0181004479487316	0	1.5861878671031	0.305296655011238	1.53650178525525	37.19307681	267	37.1930768132583	40.0709512638369	45.095849320034	43.8305721765557	43.2893471736939	509.793131028299	509.793131028299	105.265466038493	147.263653899655	1.61498827689334	44.0526315789474	44	44	43.1111111111111	3.10017920628971
57	57	11.75	0	0.0164719379487179	0	46	0.0177227558389405	0	3.32439240143212	1.38159781218224	1.50963558339846	735.937885	263	735.937885035065	39.7817805993435	44.6508766427229	43.5077623903085	42.9066546779689	454.630874516135	454.630874516135	105.265466038493	147.263653899655	1.39596488090423	43.8888888888889	44	44	43.3333333333333	2.12132034355964
58	58	17.44	1.35	0.0174543833411033	0	45	0.0179582689289744	0	5.90278187006271	1.36199428693426	1.49294822026476	1241.575506	280	1241.57550599844	39.6395807962891	43.0026647183901	44.4232539529853	38.3709935454354	65.5063038811772	65.5063038811772	119.512215633043	174.45027498462	1.32529629004621	44.3846153846154	45	27.5	27.5	2.12132034355964
59	59	15.89	1.36	0.0171579245707071	0	44	0.0176952308860808	0	4.42170415170042	0.935702984799627	1.49790777128688	342.101136	278	342.101135986782	39.8640263945903	43.4372108399951	44.1358568207673	39.0426809033177	64.1933649086957	64.1933649086957	119.037038563564	174.32752836859	1.22581873821025	44.35	44	30	33.3333333333333	9.45163125250522
60	60	17.42	1.3	0.0174543833411033	0	44	0.0179611971354437	0	4.42170415170042	0.935702984799627	1.49790777128688	342.101136	278	342.101135986782	39.5712960198406	43.4372108399951	44.5532214219375	39.0426809033177	64.1933649086957	64.1933649086957	119.037038563564	174.32752836859	1.33012434352235	44.4615384615385	45	30	33.3333333333333	9.45163125250522
61	61	19.22	3.33	0.0175021017735043	0	45	0.017870096685501	0	5.07106006921797	1.49387094391805	1.48965597318712	1545.016197	277	1545.01619723707	39.6508092730484	42.482243055793	44.7522908722788	38.2197882152841	67.2412646049349	67.2412646049349	119.037038563564	174.32752836859	0.707106781186548	44.75	45	26	26	0
62	62	16.99	1.62	0.0174543833411033	0	45	0.0178374485090839	0	7.38570185714082	1.60098439078348	1.53195406260363	1141.607346	275	1141.60734635525	39.944160908569	42.8538071631588	44.2904922750529	37.9073626762135	59.4394785773843	59.4394785773843	118.764671173122	173.752312796291	0.90033663737852	44.4166666666667	44.5	0	0	0
63	63	15.89	-0.04	0.0167561224125874	0	45	0.0178113261029075	0	5.50798660967777	1.22242925376377	1.4878146325031	641.0338545	281	641.03385447058	39.666539530838	43.6846161576366	44.337468628072	38.7546283830862	58.6574984996062	58.6574984996062	119.512215633043	174.45027498462	1.52127765851133	44.2857142857143	44	30	32.75	8.42120339777319
64	64	15.5	-1.2	0.0162600917657343	0	45	0.0177552532702471	0	5.50798660967777	1.22242925376377	1.4878146325031	641.0338545	281	641.033854470583	39.7492773361343	43.684616157637	44.362357986933	38.7546283830865	58.6574984996064	58.6574984996064	119.512215633043	174.45027498462	1.50324324702965	44.4545454545455	44.5	30	32.75	8.42120339777319
65	65	17.95	0.05	0.0173935131701632	0	45	0.0181589510822776	0	5.90278187006271	1.36199428693426	1.49294822026476	1241.575506	280	1241.57550599844	39.430842111322	43.0026647183901	44.4564663039737	38.3709935454353	65.5063038811772	65.5063038811772	119.512215633043	174.45027498462	1.49747261825525	44.3333333333333	45	27.5	27.5	2.12132034355964
66	66	18.15	-3	0.0162940924145299	0	41	0.0178869462344613	0	4.8128548193578	1.58986979289511	1.43715666743855	1735.861098	301	1735.86109841885	39.8223777294767	41.2684923573748	44.245060086967	37.5895884411657	78.8098735519815	78.8098735519815	119.144654438065	174.315953412025	1.50554530541816	44.4666666666667	45	0	0	0
67	67	21.63	2.18	0.0181018110528361	0	46	0.0183867879331465	0	7.38570185714082	1.60098439078348	1.53195406260363	1141.607346	275	1141.60734635525	40.5232012068739	42.5076300200698	44.8704725237832	37.5611855331245	59.3836404313557	59.3836404313557	118.764671173122	173.752312796291	0.632455532033676	45	45	0	0	0
68	68	20.5	-1	0.0176527630448718	0	46	0.0184909024222633	0	4.06833472582225	1.57008238849372	1.41374364210037	1160.254282	283	1160.25428200714	39.2195162691788	41.8755493738219	44.2014264885417	38.2269840358212	59.6599105764885	59.6599105764885	118.603491291391	173.539992274419	1.72463299700515	44.1538461538462	45	0	0	0
69	69	24.05	-3.71	0.0165560943444056	0	45	0.0170794892791576	0	2.35355546134156	1.38699809779457	1.44186760021396	678.1346149	272	678.134614860709	39.4667634631429	43.9301638109987	42.7717985860994	40.9047979692751	57.5276971701172	57.5276971701172	118.682291310647	173.770990707261	2.54950975679639	43.75	44	37.5	37.5	12.0208152801713
70	70	25.58	-2.63	0.0176323481633644	0	46	0.0165619524297105	0	2.35355546134156	1.38699809779457	1.44186760021396	678.1346149	272	678.134614860709	37.4778384170453	43.355460137593	41.1157760408023	40.3300942958694	57.3241457660758	57.3241457660758	118.682291310647	173.770990707261	3.60307408432617	39.875	38.5	37	37	11.3137084989848
71	71	20.48	-5.08	0.0150433539393939	0	45	0.0174425361650459	0	5.6781090804325	1.1240216148367	1.49177363032795	495.7719605	271	495.771960505963	39.8014611165223	43.1184238321653	43.2842048489426	38.3369130386884	57.4702436018587	57.4702436018587	118.682291310647	173.770990707261	2.93446947694317	42.8888888888889	44	36.5	36.5	10.6066017177982
72	72	20.79	-3.92	0.0165766199310412	0	44	0.0178587490019185	0	5.6781090804325	1.1240216148367	1.49177363032795	495.7719605	271	495.771960505963	40.0420656509434	43.7789844917864	43.7885683639757	38.9974736983095	57.8283501831283	57.8283501831283	118.682291310647	173.770990707261	2.12132034355964	43.75	44.5	37	37	11.3137084989848
73	73	22.43	2.61	0.0180822072222222	0	45	0.0182239924458437	0	3.40427162999056	1.49472940449876	1.34219622855751	1368.838557	286	1368.83855735049	39.4626750197872	41.6143572641074	45.1888025296327	38.5103159496357	68.7083400132678	68.7083400132678	118.946138035061	173.905800059383	0.957427107756338	45.25	45.5	27	27	0
74	74	25.29	-0.8	0.0179371980516706	0	44	0.0171068637459118	0	4.06833472582225	1.57008238849372	1.41374364210037	1160.254282	283	1160.25428200714	39.0174434083878	42.6071920554741	42.2729389793544	38.9586267174735	59.7752188603035	59.7752188603035	118.603491291391	173.539992274419	3.48010216963685	41.8888888888889	43	0	0	0
75	75	27.48	2.13	0.0177220621911422	0	43	0.0163562407473384	0	3.40427162999056	1.49472940449876	1.34219622855751	1368.838557	286	1368.83855735049	37.9597763784687	42.0380050357018	40.9320805283074	38.9339637212301	68.7637970744505	68.7637970744505	118.946138035061	173.905800059383	3.5939764421413	41.25	42.5	27	27	0
76	76	26.5	-0.3	0.0174197132847708	0	43	0.0165646572828984	0	1.98529401604435	1.34978089862227	1.28946337860724	932.7907477	285	932.790747721337	37.2989902345063	41.8516914722389	41.0507070648417	38.938326170112	61.6394133816115	61.6394133816115	118.946138035061	173.905800059383	3.46410161513775	41.3333333333333	42	28	32.3333333333333	8.38649708360608
77	77	30.08	-6.12	0.0126667994182207	0	38	0.0130612905789646	0	1.62305493528602	1.5841908946535	1.028231770664	2168.176671	321	2168.17667127558	34.7318588751182	37.6900226043579	36.4416253713175	34.6987342650293	101.466969255951	101.466969255951	117.20328781418	178.340986789831	1.49602648308619	36.3333333333333	36	0	0	0
78	78	28.75	0.6	0.0159441389471639	0	42	0.0157329735447361	0	1.98529401604435	1.34978089862227	1.28946337860724	932.7907477	285	932.790747721338	35.5261547035903	42.242986772284	38.8690332929329	39.3296214701571	61.7227413676032	61.7227413676032	118.946138035061	173.905800059383	2.9480347845487	39.0909090909091	38	28	32.6666666666667	8.9628864398325
79	79	28.3	-1.25	0.0151614583041958	0	36	0.0155389417041538	0	1.62305493528602	1.5841908946535	1.028231770664	2168.176671	321	2168.17667127559	35.4768345969576	37.7327976036634	39.2607005587778	34.7415092643348	101.471027703187	101.471027703187	117.20570890094	178.339613564008	3.48071610669193	39.5	38.5	0	0	0
80	80	11.9	-1.6	0.0170110652602953	0	42	0.017769646202047	0	5.71444796949774	1.48959420715664	1.43740551164421	1446.020034	290	1446.0200338419	40.6999402787713	41.5232579837807	44.286119331857	38.8771657732092	93.7292917963878	93.7292917963878	116.65696402715	174.519387449797	1.53682248871604	44.1481481481481	44	28	28	0
81	81	12.55	-1.45	0.0163097279137529	0	46	0.0176891595501397	0	7.27752731138396	1.29279306128802	1.47128155307151	692.9448536	303	692.944853579685	40.3909063315637	42.8944724079955	44.0382101189101	37.3875552514077	66.2443922036498	66.2443922036498	119.523363265886	174.935594592386	1.47352107817163	43.9666666666667	44	37	37	9.89949493661167
82	82	12.85	-1.55	0.0163097279137529	0	44	0.0176624508324218	0	7.27752731138396	1.29279306128802	1.47128155307151	692.9448536	303	692.944853579689	40.5216755348676	43.6879714507621	44.2250715173985	38.1810542941743	66.5112728443682	66.5112728443682	119.523363265886	174.935594592386	1.51960369909357	44.0333333333333	44	38	38	11.3137084989848
83	83	13.75	-1.7	0.0163097279137529	0	47	0.017624910129933	0	6.89845708011015	1.37358724755259	1.44218156034535	1082.134476	304	1082.13447636782	40.1566234878237	43.1780706008474	44.0869448270466	37.904450343833	72.3943524488553	72.3943524488553	119.523363265886	174.935594592386	1.38161752850559	43.8620689655172	44	33.5	33.5	4.94974746830583
84	84	15.39	-3.93	0.015609875274864	0	46	0.0173783337188805	0	7.04378476512804	1.20930867460608	1.44204922605857	739.5705014	305	739.570501406629	40.4714367176658	43.8181052879953	43.767896069779	38.2739280101533	72.2722830641613	72.2722830641613	119.523363265886	174.935594592386	1.83579134711161	43.6818181818182	43.5	34	36.6666666666667	8.32666399786453
85	85	15.29	-4.01	0.015609875274864	0	46	0.0173551311313407	0	7.04378476512804	1.20930867460608	1.44204922605857	739.5705014	305	739.570501406631	40.5256581340126	43.8181052879953	43.7522449769859	38.2739280101533	72.2722830641614	72.2722830641614	119.523363265886	174.935594592386	1.83579134711161	43.6818181818182	43.5	34	36.6666666666667	8.32666399786453
86	86	18.35	-4.67	0.0162940924145299	0	46	0.0174516072837252	0	4.8128548193578	1.58986979289511	1.43715666743855	1735.861098	301	1735.86109841885	39.3821706111238	40.7647565168523	43.251721297218	37.0858526006432	78.7567405044698	78.7567405044698	119.144654438065	174.315953412025	1.83275049010343	43.7692307692308	44	0	0	0
87	87	14.15	-3.95	0.0165080888383838	0	44	0.0173382050360142	0	1.19420146120176	1.06593173835586	1.42219962778208	687.7792285	293	687.779228493952	40.4721639330737	42.7122287765407	43.8949502643355	41.1397911883785	122.488755821693	122.488755821693	116.65696402715	174.519387449797	1.77817455889594	43.8095238095238	44	35	36	5.95219047314276
88	88	14.6	-5.95	0.0150494856216006	0	42	0.0167983153646252	0	0.872415961035968	1.13984518925497	1.38372655417456	720.5376443	299	720.537644261683	41.043652155276	42.4094041392718	43.7396183446271	40.8861240783512	133.210299874682	133.210299874682	116.65696402715	174.519387449797	1.89296944860009	43.875	43.5	38.5	37.6428571428571	4.74920467604262
89	89	12.7	-5.1	0.0162651386946387	0	43	0.017219697142822	0	5.71444796949774	1.48959420715664	1.43740551164421	1446.020034	290	1446.0200338419	41.3992132676928	41.409540777346	43.5643351506999	38.7634485667745	93.7125300583919	93.7125300583919	116.65696402715	174.519387449797	1.78885438199983	44	44	28	28	0
90	90	17.48	-3.65	0.0156689323980186	0	42	0.01764558837622	0	3.50125032614709	1.36914955624979	1.38823989287956	1450.978689	291	1450.97868859158	39.7407647235322	42.0252389245259	44.040519716415	40.1168818831559	112.089621581851	112.089621581851	116.65696402715	174.519387449797	1.88224789622864	44.4	45	33	31.6666666666667	3.21455025366432
91	91	14.63	-5.32	0.0150494856216006	0	43	0.0169958797783882	0	0.872415961035968	1.13984518925497	1.38372655417456	720.5376443	299	720.537644261682	40.7774309310706	42.2355052496901	43.721100914	40.7122251887695	133.142163944822	133.142163944822	116.65696402715	174.519387449797	1.9269556026896	43.85	44	38.5	37.5714285714286	4.66928236479631
92	92	12.58	-5.82	0.0162651386946387	0	42	0.0170603179036496	0	0.601822672035699	0.569838194863322	1.41663519408706	158.8500516	298	158.85005162515	41.1439198781853	42.3556070847218	43.5160936985187	41.2362143240975	200.989700066405	200.989700066405	116.65696402715	174.519387449797	1.73084757657436	44.0625	44	37.5	37.4285714285714	4.75093975666168
93	93	13	-5	0.0162651386946387	0	42	0.017191657114095	0	0.935123082079603	0.820381881569723	1.41127405935396	346.4857198	296	346.485719791999	41.0130986839812	42.3486325281091	43.6997305131827	41.2204106573723	188.306189455667	188.306189455667	116.65696402715	174.519387449797	1.73084757657436	44.0625	44	38	37.5	4.76767964850505
94	94	12.89	-4.08	0.0165080888383838	0	45	0.0174006051676	0	1.1128402841983	1.01490354365841	1.42917018688227	510.1094458	294	510.109445765653	40.5978488256011	42.6352542740432	43.6803153478514	41.0824181705749	123.274928846113	123.274928846113	116.65696402715	174.519387449797	1.600865566739	44.0909090909091	44	35	35.75	5.72588109252317
95	95	12.9	-4.4	0.0165080888383838	0	44	0.0173387306337411	0	1.1128402841983	1.01490354365841	1.42917018688227	510.1094458	294	510.109445765649	40.7467727703126	42.8789921107736	43.6720466357927	41.3261560073053	123.41252697433	123.41252697433	116.65696402715	174.519387449797	1.69124040799854	43.8823529411765	44	35	35.875	5.9386746958271
96	96	15.2	-8.4	0.0152020919036519	0	46	0.0158757433074393	0	1.27238367818434	1.79001829771561	1.35406205741587	1536.640155	307	1536.64015534845	40.7263746136924	38.7702683878231	42.7612665008207	36.036400579089	82.5756653565679	82.5756653565679	117.323644320827	173.44134054713	2.50333111406914	42.6	42.5	0	0	0
97	97	12.54	-5.1	0.0162651386946387	0	42	0.01725202366835	0	0.601822672035699	0.569838194863322	1.41663519408706	158.8500516	298	158.85005162515	41.0315507432618	42.3556070847218	43.646036831144	41.2362143240975	200.989700066405	200.989700066405	116.65696402715	174.519387449797	1.73084757657436	44.0625	44	37.5	37.4285714285714	4.75093975666168
98	98	12.64	-4.96	0.0162651386946387	0	43	0.0172638427732166	0	0.658966972638901	0.595758058716564	1.41885065354515	214.4399821	297	214.439982121576	40.9159662170871	42.1206731509536	43.5927924471351	41.0003683382161	200.037114540764	200.037114540764	116.65696402715	174.519387449797	1.78885438199983	44	44	37.5	37.3571428571429	4.66751692934415
99	99	18.67	-5.07	0.014717284477467	0	41	0.0173446693589971	0	1.27238367818434	1.79001829771561	1.35406205741587	1536.640155	307	1536.64015534845	39.6437562794744	39.5077192814942	44.0118053384016	36.7738514727601	82.6657936317052	82.6657936317052	117.323644320827	173.44134054713	1.86839746598766	44.0909090909091	44	0	0	0
100	100	22.25	-5.95	0.0148538743059441	0	44	0.0168941754982233	0	1.71774558985208	1.70498727554183	1.17432405618098	1713.293034	319	1713.29303395171	39.2004280452437	37.8312055737008	42.6991617729153	34.9165565650447	95.2141028017692	95.2141028017692	117.273745197272	176.707748309796	3.63841933236058	42.2857142857143	44	0	0	0
101	101	23.85	-11.28	0.0115630826486014	0	39	0.0141424877806366	0	0.669994375129627	1.47041984211053	1.0429407336668	1995.68673	310	1995.68673035189	37.1112280090217	38.2264694373656	38.0869093537606	36.012792446445	90.5772124020386	90.5772124020386	117.379001011781	176.068223475377	5.22494019104525	37.6	37	0	0	0
102	102	21.8	-9.3	0.0125496985806138	0	37	0.0153841385729641	0	0.309999177982439	1.20975008812645	1.05472384793312	664.3315148	312	664.331514801284	39.3606916632227	38.1696075727533	41.0115441606263	36.7987293141762	79.4021347323485	79.4021347323485	118.276175336552	177.538187442053	3.51188458428425	41.5	41.5	28	30	5.47722557505166
103	103	22.4	-12.4	0.0117439837719503	0	38	0.0140570615356574	0	0.309999177982439	1.20975008812645	1.05472384793312	664.3315148	312	664.331514801284	39.074288627688	37.8629332604183	40.0351312339459	36.4920550018412	79.2923088434672	79.2923088434672	118.276175336552	177.538187442053	5.8022983951764	38.5	38	28	29.75	4.99165971062398
104	104	24.53	-17.06	0.00960946887451437	0	36	0.0119588862549798	0	0.936282147031357	1.02940800223662	0.717133651433216	807.611437	368	807.611436952485	36.0280471653865	36.9828051066275	37.3875376836142	34.5066067028924	109.188511954936	109.188511954936	122.316632332167	190.958331201548	7.02376916856849	38.6666666666667	38	30.5	30.25	3.1079078025403
105	105	21.83	-14.56	0.0101903808199301	0	46	0.0131834334197227	0	1.09565768095303	1.49647233675556	1.06281408811656	2272.920178	309	2272.92017763941	36.6460599510245	38.1024568765076	37.323231788976	35.6055334103529	92.0298034079749	92.0298034079749	117.197691266027	175.6532364353	2.68328157299975	37	38	0	0	0
106	106	18.68	-17.3	0.00926581954020979	0	39	0.01189934773376	0	0.184244728120931	1.17335837221505	0.764866700212302	580.3273831	314	580.327383057682	38.3137589287142	38.0157760437565	38.5947008855416	36.9118372301849	82.8373202187688	82.8373202187688	118.276175336552	177.538187442053	3.57770876399966	39.6	38	30	30.1428571428571	3.89138242053607
107	107	21.7	-18.5	0.00846376807672883	0	38	0.0113037740473974	0	0.184244728120931	1.17335837221505	0.764866700212302	580.3273831	314	580.327383057682	37.796516007541	38.2999673351875	38.3785473010775	37.1960285216159	82.9605534022124	82.9605534022124	118.276175336552	177.538187442053	4.12310562561766	39	38	30	30.2857142857143	4.23140188409963
108	108	14.6	-12.8	0.00996470996250971	0	37	0.0148189345767429	0	0.365318826155714	1.13047241616569	0.846334774319289	962.2342933	315	962.234293310807	40.9772447333011	38.1847647511725	41.6851864827393	37.0463583514092	90.1188796879713	90.1188796879713	118.276175336552	177.538187442053	NA	46	46	31	32.2222222222222	4.79003595439997
109	109	16.8	-17	0.00820287877117327	0	38	0.0123477031296514	0	0.146118436858885	0.989895620521659	0.777307018703088	468.3640733	317	468.364073292279	38.3131697883831	38.0349208228119	38.5270243422047	37.0978266986426	90.9930598770294	90.9930598770294	118.276175336552	177.538187442053	0.707106781186548	38.5	38.5	30	32	4.69041575982343
110	110	16.52	-18.18	0.00820287877117327	0	38	0.0117781164438656	0	0.146118436858885	0.989895620521659	0.777307018703088	468.3640733	317	468.364073292279	38.1933681983343	38.0349208228119	38.3915927547388	37.0978266986426	90.9930598770294	90.9930598770294	118.276175336552	177.538187442053	0.577350269189626	38.3333333333333	38	30	32	4.69041575982343
111	111	20	-20.8	0.00661301260722611	0	38	0.0103320340948137	0	0.335010157172936	1.11321223564068	0.765810843874814	741.0908591	316	741.090859057638	37.2119105536992	38.0396656124692	37.5300150444398	37.0304806809573	91.5917290022536	91.5917290022536	118.276175336552	177.538187442053	1.25830573921179	37.75	38	31	32.1111111111111	4.64877522699379
112	112	25.35	-5.7	0.0146990423490676	0	38	0.0156710339598843	0	1.71774558985208	1.70498727554183	1.17432405618098	1713.293034	319	1713.29303395171	39.5831434938339	38.2065824814225	42.5102070884465	35.2919334727664	95.2578667519367	95.2578667519367	117.273745197272	176.707748309796	1	45	45	0	0	0
113	113	29.9	-3.3	0.0130588946932789	0	36	0.0140818827165408	0	0.726536305747869	1.07150490317651	1.00584237232269	501.9130608	328	501.913060831227	34.3584614326554	36.7314617566852	37.2243269105417	34.5534839810636	96.2865396535555	96.2865396535555	120.093656108169	185.016017228077	2.81599441785731	37.4736842105263	37	35	33.3333333333333	3.78593889720018
114	114	30.58	-2.48	0.0134721467575758	0	36	0.013933911126847	0	0.726536305747869	1.07150490317651	1.00584237232269	501.9130608	328	501.913060831229	34.487382361632	36.7314617566851	36.9810520542567	34.5534839810636	96.2865396535554	96.2865396535554	120.093656108169	185.016017228077	1.86063336574918	36.625	36	35	33.3333333333333	3.78593889720018
115	115	30.5	-3.7	0.0130588946932789	0	35	0.0135997434857416	0	0.834410637496059	1.22726213977058	0.997014743591701	739.2537026	327	739.253702637195	34.5985220782445	36.9564907997516	37.0028668020158	34.6579442481228	96.8014707016228	96.8014707016228	120.093656108169	185.016017228077	1.43427433120127	36.5714285714286	36	36	34	3.46410161513775
116	116	29	-2.46	0.0151614583041958	0	38	0.0148449192371194	0	10.4840921879679	0.7924275095555	1.11674368282353	238.6267104	346	238.626710369857	35.2513310982604	37.8407652436819	37.8205038262341	33.1437227004924	97.9937820960472	97.9937820960472	119.622485304692	188.271149795101	3.2632993744089	38.2631578947368	38	30	32	5.8309518948453
117	117	29	-2.48	0.0151614583041958	0	39	0.0148387292393985	0	10.4840921879679	0.7924275095555	1.11674368282353	238.6267104	346	238.626710369857	35.1459631059646	37.5987645868176	37.7131998542809	32.9017220436281	97.698127229972	97.698127229972	119.622485304692	188.271149795101	3.25881620238633	38.2105263157895	38	30	31.9	5.70477382938574
118	118	33.7	0.5	0.0139981181993007	0	35	0.0128646119175358	0	2.03335774245121	1.31395939212183	0.884180430247557	852.1884853	339	852.188485261701	34.8877637456243	36.9585199236244	36.350621587436	34.1859874524268	97.9727623581472	97.9727623581472	119.622485304692	188.271149795101	1.31638250642654	36.59375	37	27.5	28.3333333333333	3.55902608401044
119	119	33.8	1.15	0.0140485622804973	0	35	0.0129178363477847	0	2.03335774245121	1.31395939212183	0.884180430247557	852.1884853	339	852.1884852617	34.9099968481018	36.9585199236244	36.3874701070563	34.1859874524268	97.9727623581472	97.9727623581472	119.622485304692	188.271149795101	1.36917634899376	36.5185185185185	37	27.5	28.3333333333333	3.55902608401044
120	120	30.71	-1.16	0.0134721467575758	0	39	0.0142378793624231	0	3.4948682024223	0.869234761519304	1.00853346376686	304.1499657	345	304.149965744423	34.6005307721772	37.5864732260336	36.8357915826173	33.0850818728343	98.3689129704038	98.3689129704038	119.622485304692	188.271149795101	2.06304571822051	36.551724137931	36	30	31.9	5.70477382938574
121	121	31.5	-1.8	0.0130603359019037	0	38	0.013552144289638	0	3.4948682024223	0.869234761519304	1.00853346376686	304.1499657	345	304.149965744423	34.7120902948697	37.8052534913412	36.5146161271977	33.303862138142	98.5758977858798	98.5758977858798	119.622485304692	188.271149795101	1.72593046755539	36.3571428571429	36	30	32	5.8309518948453
122	122	31.4	-2.7	0.0134721467575758	0	38	0.0133612697697356	0	4.08232006959899	1.12359036790528	0.948480805574577	820.0356315	343	820.035631465456	34.7442061264816	37.5423280436261	36.5305504085865	33.3717688092542	100.277295510879	100.277295510879	119.622485304692	188.271149795101	1.73052275186112	36.4285714285714	36	31	32.3	5.67744073798515
123	123	33.5	-1.8	0.0127024302736985	0	34	0.0125667505238302	0	0.322045956943392	0.869131352721656	0.858518720539245	334.295102	332	334.295102014561	34.8704870939823	36.1734668736699	36.4283164823364	34.3592183331011	98.067232808383	98.067232808383	119.622485304692	188.271149795101	1.31558702896054	36.75	37	28	29.5	4.46094160463909
124	124	32.95	-2.02	0.0130603359019037	0	34	0.0127170879686216	0	0.322045956943392	0.869131352721656	0.858518720539245	334.295102	332	334.295102014561	34.8853865151846	36.1734668736699	36.4456418597279	34.3592183331011	98.067232808383	98.067232808383	119.622485304692	188.271149795101	1.30195075082576	36.5151515151515	36	28	29.5	4.46094160463909
125	125	33.5	-1.8	0.0127024302736985	0	36	0.0125667505238302	0	0.548991408769649	1.10128941220434	0.853510258653039	663.2198137	331	663.219813688306	34.7863727773682	36.1766958144064	36.3334357955568	34.1972405807232	100.316371669231	100.316371669231	119.622485304692	188.271149795101	1.38119234999775	36.7	37	28.5	29.3333333333333	3.8815804341359
126	126	33.96	0.5	0.0139981181993007	0	36	0.0127766201657392	0	1.52591925641209	0.892514613345446	0.866718322922545	389.1590181	342	389.159018142688	34.8011603640265	37.0009131069189	36.319486440382	34.5396877608309	97.8747638917984	97.8747638917984	119.622485304692	188.271149795101	1.36192463436029	36.625	37	29	30.5555555555556	4.82470494204338
127	127	34.7	0.7	0.0139981181993007	0	37	0.0126327330926862	0	1.52591925641209	0.892514613345446	0.866718322922545	389.1590181	342	389.159018142688	34.7653585420136	36.7855663266861	36.4131812896301	34.324340980598	97.7270382543252	97.7270382543252	119.622485304692	188.271149795101	1.33762749367227	36.5483870967742	37	29	30.4444444444444	4.66666666666667
128	128	34.55	0.24	0.0139981181993007	0	36	0.0126161053368231	0	1.32492102682627	1.06290861922065	0.863245513364929	948.2373017	340	948.237301701783	34.7936541329433	37.0011028882026	36.4275153901051	34.3245941497881	100.080147581731	100.080147581731	119.622485304692	188.271149795101	1.35459242391231	36.7777777777778	37	30	30.7777777777778	4.73755680118397
129	129	33.85	0.37	0.0139981181993007	0	37	0.0127934047407383	0	1.40996605045267	1.06948142962589	0.864618509945844	785.276921	341	785.276921039645	34.733856470418	36.890494177279	36.2455672187953	34.2915227159625	100.619111244325	100.619111244325	119.622485304692	188.271149795101	1.34699440956299	36.5757575757576	37	30	30.5555555555556	4.63980363569168
130	130	34.8	-0.8	0.0139981181993007	0	35	0.0125113480538171	0	0.214964776003677	1.16902933111918	0.835226389672922	705.5935344	334	705.593534362029	34.7429559095446	36.3152303944944	36.549142424343	34.5447342300515	124.455146313971	124.455146313971	119.622485304692	188.271149795101	1.2948488112808	36.8837209302326	37	32	31.5555555555556	4.21637021355784
131	131	34.8	-1.3	0.0127024302736985	0	35	0.012474052388851	0	0.08633197477077	0.59358964149103	0.843079743558383	178.7660395	335	178.766039515759	34.7183373785967	35.9164015501561	36.5754752254233	34.6221367271466	153.84727620446	153.84727620446	119.622485304692	188.271149795101	1.2831463854388	36.8888888888889	37	32	31.2222222222222	4.29469957557504
132	132	34.29	-1.03	0.0127024302736985	0	35	0.0125229015144176	0	0.165584623162118	0.471775675881064	0.846321348041807	92.7336349	336	92.7336349011175	34.7680652850786	35.8780267181664	36.4387723054387	34.6487019907727	147.177262222903	147.177262222903	119.622485304692	188.271149795101	1.30167283119394	36.8604651162791	37	32	31.2222222222222	4.29469957557504
133	133	34.18	-1.14	0.0127024302736985	0	35	0.0125239746222069	0	0.165584623162118	0.471775675881064	0.846321348041807	92.7336349	336	92.7336349011175	34.7736923696442	35.8780267181664	36.4230232809287	34.6487019907727	147.177262222903	147.177262222903	119.622485304692	188.271149795101	1.31666822775797	36.8181818181818	37	32	31.2222222222222	4.29469957557504
134	134	34.29	-1.69	0.0127024302736985	0	36	0.012445401860429	0	0.571518064763725	1.21978323675	0.8335500143683	973.0225144	333	973.022514387365	34.7386504794667	36.4580694816202	36.4360598372696	34.4398965455228	114.00604076109	114.00604076109	119.622485304692	188.271149795101	1.32459256171302	36.8	37	32	31.5555555555556	4.0034707164881
135	135	36.75	-0.45	0.0119878369139472	0	37	0.0127463647112364	0	2.77508006437061	0.993487942633183	0.877662691121915	701.3715415	413	701.371541471161	34.5770343648723	37.6155415189169	37.0517252934678	34.5299543246661	161.722184581804	161.722184581804	114.571837975894	194.370036668782	1.33518764444701	36.8205128205128	37	31	32.24	4.84148737476408
136	136	37.65	0.25	0.0113696072185315	0	38	0.0128270019660953	0	3.32976050652959	0.797271416914373	0.919993832493803	269.9164415	407	269.916441501528	34.5413885410452	37.7871573605435	37.2073657026325	34.2447914111883	119.430726868499	119.430726868499	114.571837975894	194.370036668782	1.27781006960152	37.0588235294118	37	29	31.1764705882353	5.54791958888247
137	137	36.93	0.48	0.0119878369139472	0	38	0.0126735295942614	0	1.29689587917336	0.457295822095329	0.866919873861405	85.60481574	416	85.6048157414452	34.5873093374354	37.6237461391224	37.0199859864891	34.9771771767492	192.550669727152	192.550669727152	114.571837975894	194.370036668782	1.32249458807357	36.84375	37	31	32.08	4.83838816136118
138	138	36.88	0.32	0.0119878369139472	0	38	0.0126835141170262	0	1.29689587917336	0.457295822095329	0.866919873861405	85.60481574	416	85.6048157414452	34.5687229366314	37.6237461391224	37.0106602045655	34.9771771767492	192.550669727152	192.550669727152	114.571837975894	194.370036668782	1.32249458807357	36.84375	37	31	32.08	4.83838816136118
139	139	37.1	0.37	0.0119878369139472	0	37	0.0127110985582668	0	1.52463682461621	0.460921550851027	0.86956529044729	90.30324125	419	90.3032412453824	34.6123856381273	37.7275002293641	37.1233383722674	35.1183839711481	199.87553780882	199.87553780882	114.571837975894	194.370036668782	1.32573593055923	36.8484848484849	37	31	32.16	4.87920758593715
140	140	37.04	0.19	0.0119878369139472	0	38	0.0127235779025331	0	1.82332950101222	0.470624163650664	0.872017665770105	81.39288567	418	81.3928856743354	34.5512460566961	37.619988853491	37.0585096196715	35.0375692391923	198.397842789719	198.397842789719	114.571837975894	194.370036668782	1.29030389268279	36.8235294117647	37	31	32.08	4.83838816136118
141	141	36.89	0.21	0.0119878369139472	0	38	0.0126969656171507	0	1.52463682461621	0.460921550851027	0.86956529044729	90.30324125	419	90.3032412453824	34.5614282618782	37.5939267781564	37.0168630187833	34.9848105199405	199.353669468786	199.353669468786	114.571837975894	194.370036668782	1.29030389268279	36.8235294117647	37	31	32.12	4.83321838943783
142	142	37.28	0.3	0.0113696072185315	0	38	0.0127498451773459	0	1.82332950101222	0.470624163650664	0.872017665770105	81.39288567	418	81.3928856743354	34.5327613232394	37.619988853491	37.1171510694703	35.0375692391923	198.397842789719	198.397842789719	114.571837975894	194.370036668782	1.32335199557853	36.8857142857143	37	31	32.08	4.83838816136118
143	143	38	-0.1	0.0113696072185315	0	37	0.0129777440984788	0	2.45909615929603	0.854610142191996	0.876833085802721	430.0318504	414	430.031850374233	34.3945960401414	37.6615627835438	37.354766444161	34.8853771867349	184.366620543468	184.366620543468	114.571837975894	194.370036668782	1.26835726777993	37.1388888888889	37	31	32.2	4.86483983977547
144	144	38	-1.5	0.012022371246115	0	37	0.0133130321459733	0	5.81355878551766	0.640452347758268	0.931121553459344	170.712451	412	170.712450995929	34.2419021427121	37.4792999558864	37.4491069195174	33.8391489129525	147.177441873872	147.177441873872	114.571837975894	194.370036668782	1.30977287292983	37.4736842105263	38	31	32.16	4.87920758593715
145	145	37.65	-1.25	0.012022371246115	0	37	0.013135125046177	0	5.81355878551766	0.640452347758268	0.931121553459344	170.712451	412	170.712450995929	34.3749776882271	37.4792999558864	37.3493678769479	33.8391489129525	147.177441873872	147.177441873872	114.571837975894	194.370036668782	1.41577882412765	37.2558139534884	37	31	32.16	4.87920758593715
146	146	38.31	-1.2	0.012022371246115	0	37	0.0133464617124503	0	5.45963886260772	0.807721918728802	0.9286756673047	304.2081625	411	304.208162470166	34.2151942181403	37.4981744241525	37.4836488048543	33.8980688087872	149.310207437856	149.310207437856	114.571837975894	194.370036668782	1.30977287292983	37.4736842105263	38	31	32.2	4.86483983977547
147	147	37.3	-3.22	0.0129310908346931	0	39	0.0133138561026651	0	4.69861585355892	0.886306848065835	0.931473437977002	416.0228211	409	416.022821114931	34.05603447823	37.7715548058338	37.430726843856	34.179803812141	118.093354482633	118.093354482633	114.571837975894	194.370036668782	1.29611959110631	37.1914893617021	37	29	31.1764705882353	5.45705156331749
148	148	36.86	-2.83	0.0116420561404429	0	38	0.0130454951477068	0	3.49883874012806	0.885515843709021	0.915548847186792	462.7487078	406	462.748707845136	34.1990407237655	37.7758655783649	37.3062090870187	34.2412815195783	120.591715214934	120.591715214934	114.571837975894	194.370036668782	1.35125214262223	37.1176470588235	37	29	31.2352941176471	5.53996177519198
149	149	37	-3.2	0.0117665009529915	0	38	0.0131561852093541	0	3.32976050652959	0.797271416914373	0.919993832493803	269.9164415	407	269.916441501528	34.1226598880614	37.7871573605435	37.399962150766	34.2447914111883	119.430726868499	119.430726868499	114.571837975894	194.370036668782	1.38363664110558	37.1458333333333	37	29	31.1764705882353	5.54791958888247
150	150	37.1	-3.1	0.0117665009529915	0	37	0.0131942009941839	0	3.6256937162454	0.99891790581062	0.917960512175447	682.9287812	405	682.92878116361	34.1592436604747	37.8352105810804	37.4524899443015	34.2927514196073	120.630768883563	120.630768883563	114.571837975894	194.370036668782	1.38891252934963	37.1666666666667	37	30	31.3529411764706	5.58951223800642
151	151	37.15	-3.31	0.0129310908346931	0	38	0.0132475749593309	0	4.69861585355892	0.886306848065835	0.931473437977002	416.0228211	409	416.022821114931	34.1327278552403	37.9017955726091	37.4528192258156	34.3100445789164	118.183043357405	118.183043357405	114.571837975894	194.370036668782	1.38363664110558	37.1458333333333	37	29	31.2352941176471	5.53996177519198
152	152	37.4	-3.4	0.0129310908346931	0	39	0.0133940062977306	0	3.4747367545384	0.985388313747971	0.927734485782022	652.7053908	408	652.70539078575	33.9618268662385	37.7597555715006	37.4766895279274	34.1207559758143	119.45671729705	119.45671729705	114.571837975894	194.370036668782	1.31233464566863	37.2222222222222	37	30	31.2352941176471	5.43747887081764
153	153	37.7	-3.7	0.0129310908346931	0	38	0.0136069710255708	0	3.30617613998094	1.04055398723879	0.919748450197003	1166.699146	403	1166.69914591412	33.8954433733454	37.6977313236934	37.6146287994247	34.1758429373862	122.808983907893	122.808983907893	114.571837975894	194.370036668782	1.2484601432903	37.3809523809524	37.5	27	27.4	2.01108041719978
154	154	40.1	-1.5	0.0144298070920746	0	38	0.0138931381131873	0	5.87196815239989	1.2039181777366	1.06350594712259	961.2342988	389	961.234298795719	33.6925663672864	37.5865493468542	37.7121458492249	33.1285861138611	110.594746590485	110.594746590485	114.571837975894	194.370036668782	0.994814139633024	37.9	38	29	29.4444444444444	4.27525177946022
155	155	39.6	-3.35	0.0159794159071484	0	36	0.014466428563671	0	6.7215701697154	1.08964975714606	1.08603669719343	493.0661928	390	493.066192829523	33.7216630024068	37.5602945430168	37.8984589968941	32.950532011908	106.756628500439	106.756628500439	114.571837975894	194.370036668782	0.94185814971977	37.875	38	29	29.4444444444444	4.66666666666667
156	156	39.2	-4.7	0.0159794159071484	0	36	0.0146398653170765	0	6.7215701697154	1.08964975714606	1.08603669719343	493.0661928	390	493.066192829523	33.7179590276189	37.5602945430168	37.960639826625	32.950532011908	106.756628500439	106.756628500439	114.571837975894	194.370036668782	0.994029797388005	37.8928571428571	38	29	29.4444444444444	4.66666666666667
157	157	33.41	-3.03	0.0120555787068765	0	36	0.0123696808426859	0	0.10255443106568	0.802155375998089	0.834268625596746	280.8104795	352	280.810479529495	34.8124372910962	36.9082460534134	36.4390743276178	35.187165746691	98.8405039525928	98.8405039525928	120.977823112803	187.214765788513	1.41948440943189	36.6578947368421	37	30.5	31.1666666666667	4.70814896394184
158	158	33	-3	0.0124231325740093	0	36	0.0124935234281558	0	0.10255443106568	0.802155375998089	0.834268625596746	280.8104795	352	280.810479529495	34.8199343013484	36.9082460534134	36.418401733764	35.187165746691	98.8405039525928	98.8405039525928	120.977823112803	187.214765788513	1.45705726483755	36.6388888888889	36.5	30.5	31.1666666666667	4.70814896394184
159	159	32.9	-3	0.0124231325740093	0	37	0.0125288998386491	0	0.262538543432852	1.07964429811084	0.831568397096904	632.843589	351	632.843589048972	34.7727670136965	36.8974050789	36.3650506591372	34.9507700279799	100.7242882753	100.7242882753	120.977823112803	187.214765788513	1.42132616496949	36.5428571428571	36	31	31.1666666666667	4.53504869507116
160	160	32.2	-3.6	0.0124231325740093	0	38	0.0126836748506525	0	1.12324655146902	1.28448412170211	0.782752370218205	1566.028509	349	1566.02850859826	34.7424778410652	37.2506410714363	36.3825574262698	34.5659470232861	104.046069910742	104.046069910742	120.977823112803	187.214765788513	1.35693398559762	36.2857142857143	36	27	27	2.82842712474619
161	161	32.09	-3.53	0.0124231325740093	0	36	0.0127542863598882	0	0.524556754696574	0.909180970650954	0.797896681233762	340.3784357	353	340.378435722147	34.8132301410992	36.9294545962809	36.5208885285534	34.9292281564668	96.3568538661314	96.3568538661314	120.977823112803	187.214765788513	1.39348446055166	36.3571428571429	36	29	30	4.18330013267038
162	162	34.7	-5	0.0112262216882284	0	36	0.0121421413996349	0	0.524556754696574	0.909180970650954	0.797896681233762	340.3784357	353	340.378435722147	34.6233165813248	36.9294545962809	37.0385206657216	34.9292281564668	96.3568538661314	96.3568538661314	120.977823112803	187.214765788513	1.78226557735801	37	37	29	30	4.18330013267038
163	163	36	-4.7	0.0117665009529915	0	37	0.012707336141336	0	3.25564824140782	0.934611063910521	0.899651995004204	2023.582641	381	2023.58264068235	34.3643486761501	37.5655555124169	37.3892002135042	34.2161387543776	112.891601801831	112.891601801831	120.510351544337	188.637227435905	1.52563563886142	37.075	37	0	0	0
164	164	35.7	-6.2	0.0114404592509713	0	37	0.0125102782914586	0	2.3656439096517	1.34695492825989	0.954404152299253	1161.804676	386	1161.80467600839	34.3458002244453	37.709464272322	37.4312911782913	34.3162829899106	111.013656347407	111.013656347407	114.571837975894	194.370036668782	1.48093950524045	37.4545454545455	38	26.5	26.5	2.12132034355964
165	165	37.7	-4.1	0.0129310908346931	0	37	0.0136665165823363	0	4.18711040918607	1.20639692323814	0.982886105096165	688.2442055	399	688.244205520336	33.957251029834	37.705642712689	37.7072219933046	34.2973857776951	117.783771305114	117.783771305114	114.571837975894	194.370036668782	1.19307310062017	37.5135135135135	38	26	29.75	5.87367006223537
166	166	38	-4.5	0.0129310908346931	0	38	0.0139042163186561	0	2.97433991958855	0.68201492794764	1.01434249100046	175.4184926	400	175.418492622807	33.7450192172133	37.6629033283018	37.7401314771444	34.2152373142619	114.348548816822	114.348548816822	114.571837975894	194.370036668782	1.06133726101046	37.6666666666667	37.5	26	29.375	5.50162313711664
167	167	38.16	-4.25	0.0129310908346931	0	38	0.0139631671196168	0	2.97433991958855	0.68201492794764	1.01434249100046	175.4184926	400	175.418492622807	33.7169140120628	37.6629033283018	37.7357580510689	34.2152373142619	114.348548816822	114.348548816822	114.571837975894	194.370036668782	1.14816356408504	37.5806451612903	37	26	29.375	5.50162313711664
168	168	38.3	-4.7	0.0129310908346931	0	40	0.0141186468967765	0	3.4819419153241	0.770730957248711	1.04633854217397	223.1039165	385	223.103916473109	33.5675418476475	38.1359501568718	37.6836774713087	34.7443692297483	106.027327980455	106.027327980455	114.571837975894	194.370036668782	0.989361399507773	37.6428571428571	38	31	32.3333333333333	6.12100209660695
169	169	38.5	-5.05	0.0129499519599845	0	39	0.0142949742424929	0	3.4819419153241	0.770730957248711	1.04633854217397	223.1039165	385	223.103916473109	33.5261927972547	38.3947751775657	37.7698523843479	35.0031942504421	106.348748318628	106.348748318628	114.571837975894	194.370036668782	1.12297985014975	37.7586206896552	38	31	32.5	6.34822809924155
170	170	38.4	-5.6	0.0129499519599845	0	40	0.0143038433116979	0	3.25083102410595	1.31654302074784	1.02367541872729	675.3035924	384	675.303592405263	33.4169663064434	37.978596214769	37.7281298058728	34.5748484780292	109.139098873333	109.139098873333	114.571837975894	194.370036668782	1.0559731838827	37.6785714285714	38	32	32.6666666666667	6.21825270205921
171	171	37.5	-6.8	0.0126152811590909	0	37	0.0137678876486344	0	2.3656439096517	1.34695492825989	0.954404152299253	1161.804676	386	1161.80467600839	33.6674643636427	37.7094642723219	37.8680425390936	34.3162829899106	111.013656347407	111.013656347407	114.571837975894	194.370036668782	1.46273754980213	37.7037037037037	38	26.5	26.5	2.12132034355964
172	172	36.7	-7.05	0.0113058159087024	0	38	0.0131780539351453	0	3.58017596998318	0.946722876559355	0.92231188761695	1577.283762	401	1577.28376175739	33.9644395491909	37.6286123195132	37.6480977478597	34.1302096446562	122.934932632135	122.934932632135	114.571837975894	194.370036668782	1.52579236072354	37.5714285714286	38	26	25.8	0.836660026534076
173	173	40.4	-11.7	0.013976261199495	0	39	0.0165084326358169	0	6.67039808781574	0.911526694487132	1.18095848770292	596.8345208	395	596.834520778065	30.9891749624126	37.8287876781902	39.1784723149443	32.6827432527696	120.408241449751	120.408241449751	114.571837975894	194.370036668782	1.29099444873581	39	39	32.5	32.8888888888889	5.25680387004352
174	174	41.7	-1.25	0.0172261547979798	0	39	0.0142091826753883	0	4.93782726333994	0.930453833417474	1.12058975959595	479.7455621	394	479.745562077825	33.2016271237785	37.9044779631118	37.7862445127295	32.8000579734053	114.670254289866	114.670254289866	114.571837975894	194.370036668782	0.948683298050514	37.3	37	32.5	32.8333333333333	5.27201267516106
175	175	39	-6.7	0.0129499519599845	0	37	0.0148081773934713	0	6.94952181698394	0.46471874492928	1.13211680218917	81.58345458	397	81.5834545755045	33.4676435067217	38.0104566198708	38.0049731276251	32.5555721075008	122.806644461053	122.806644461053	114.571837975894	194.370036668782	1.31275791116768	38.16	38	32	32.7777777777778	5.36388309250541
176	176	41.12	-1.86	0.0172261547979798	0	39	0.0143160201594803	0	4.93782726333994	0.930453833417474	1.12058975959595	479.7455621	394	479.745562077825	33.2144612823322	37.9044779631118	37.738587751991	32.8000579734053	114.670254289866	114.670254289866	114.571837975894	194.370036668782	0.984062724952183	37.8260869565217	38	32.5	32.8333333333333	5.27201267516106
177	177	38.97	-6.53	0.0129499519599845	0	38	0.014773236644308	0	6.94952181698394	0.46471874492928	1.13211680218917	81.58345458	397	81.5834545755045	33.4351990333139	37.8009715088647	37.9142002620249	32.3460869964946	122.006749362599	122.006749362599	114.571837975894	194.370036668782	1.16435871847831	37.9130434782609	38	32	32.7222222222222	5.3115363408955
178	178	39.72	-5.22	0.0160094092385392	0	38	0.0150114633241681	0	6.77743032307211	0.831671877683815	1.14863114559474	328.2732946	396	328.27329460288	33.4179425448289	37.8721208794041	37.8790086794403	32.5260370146972	127.628813920474	127.628813920474	114.571837975894	194.370036668782	1.0559731838827	37.8214285714286	38	32	32.8333333333333	5.33853912601566
179	179	43.5	-11.5	0.0174380789413364	0	39	0.0177663753540064	0	10.8254271059005	0.98757488062445	1.49414613257088	402.907063	392	402.907063023603	30.0706430204188	37.9184186310131	39.2680513008925	32.6574791299622	109.115362021788	109.115362021788	114.571837975894	194.370036668782	0.957427107756338	39.75	39.5	32.5	32.8333333333333	5.27201267516106
180	180	44.4	-12.2	0.0174380789413364	0	39	0.0179925369945821	0	10.8254271059005	0.98757488062445	1.49414613257088	402.907063	392	402.907063023599	29.5824199389242	37.9184186310131	39.1972051897201	32.6574791299622	109.115362021788	109.115362021788	114.571837975894	194.370036668782	1.15470053837925	39.6666666666667	39	32.5	32.8333333333333	5.27201267516106
181	181	35.8	-8.5	0.0113058159087024	0	40	0.0125885326670935	0	4.35315315383518	1.24429570373657	0.816981419044896	1562.500502	378	1562.5005021686	34.1216416744856	37.5509994860999	37.0865210775207	34.1317130821907	105.940333427185	105.940333427185	122.636969615195	189.249825019807	1.68906517827779	37.1666666666667	37	27	27	1.4142135623731
182	182	35.1	-9.2	0.0112583989599845	0	38	0.0122376145888339	0	2.24296481370025	1.27282875488495	0.780141695625993	824.7645626	380	824.764562561775	34.3140877725455	37.6555614504256	36.9371398000484	34.2572778466699	101.278062329568	101.278062329568	122.636969615195	189.249825019807	1.60356745147455	36.5714285714286	36.5	27.5	29.75	5.56027577253743
183	183	34.7	-9.9	0.0112583989599845	0	38	0.0121686574153907	0	2.24296481370025	1.27282875488495	0.780141695625993	824.7645626	380	824.764562561773	34.3140774367384	37.6555614504256	36.7185811150629	34.2572778466699	101.278062329568	101.278062329568	122.636969615195	189.249825019807	1.60356745147455	36.5714285714286	36.5	27.5	29.75	5.56027577253743
184	184	31.3	-8	0.0118491332435897	0	36	0.0119874459173898	0	0.20024302438932	1.04249837003248	0.765395920644018	443.0585438	355	443.058543778966	34.8826290104946	36.7839518057515	36.1388581519597	35.012136559965	106.516118721891	106.516118721891	121.055520348911	187.180171964157	1.8536173919926	36.5384615384615	36	33	31.2	5.35723809439155
185	185	31.06	-8.62	0.0118491332435897	0	36	0.0119799470895036	0	0.082106067214789	0.780458242983751	0.770454057854591	249.0289236	356	249.028923611267	34.7487281495125	36.7146480735612	36.0288590217027	35.0701806643587	106.117681328996	106.117681328996	121.055520348911	187.180171964157	1.61932770686548	36.2	36	32	31	5.29150262212918
186	186	31.2	-9	0.0111559680986791	0	36	0.0118954387775196	0	0.082106067214789	0.780458242983751	0.770454057854591	249.0289236	356	249.028923611267	34.6628169707803	36.7146480735612	35.9919049749907	35.0701806643587	106.117681328996	106.117681328996	121.055520348911	187.180171964157	1.61932770686548	36.2	36	32	31	5.29150262212918
187	187	33.4	-9.45	0.0112583989599845	0	35	0.0116240482609396	0	0.391253776601921	1.12244981204525	0.736144145758685	578.3345929	358	578.334592924061	34.7039059503532	36.8782223055477	36.5681389363837	34.6058979823231	96.6292896150122	96.6292896150122	121.055520348911	187.180171964157	1.70970082853022	36.6153846153846	36	27.5	29	4.96655480858378
188	188	33.5	-8.6	0.0109100839277389	0	33	0.0115680630967815	0	0.60526939896367	1.29414362398667	0.722323054918811	1141.13269	357	1141.13268967724	35.0489894006254	37.1582785658537	36.857629027053	34.6151172302487	101.00497346685	101.00497346685	121.055520348911	187.180171964157	1.35576371027375	36.8666666666667	37	26	27.6666666666667	3.78593889720018
189	189	33.7	-9.7	0.0112583989599845	0	36	0.0117226826949405	0	0.391253776601921	1.12244981204525	0.736144145758685	578.3345929	358	578.334592924061	34.517949867973	36.6825679406799	36.5534184873064	34.4102436174553	96.546434125321	96.546434125321	121.055520348911	187.180171964157	1.76140969185596	36.5384615384615	36	27.5	28.75	4.5
190	190	30	-10.2	0.0111559680986791	0	35	0.0122742318815936	0	2.85905685429813	1.11235312241947	0.818960561898127	481.7110344	324	481.711034370392	34.9508142195751	36.6607866141551	35.986626032747	33.6919632881739	88.8919099833682	88.8919099833682	118.637236833479	180.981513373102	1.39443337755679	35.7777777777778	36	30.5	30.5	6.36396103067893
191	191	28	-13	0.0107363338370241	0	35	0.0126419948450763	0	2.85905685429813	1.11235312241947	0.818960561898127	481.7110344	324	481.711034370392	32.8696362819871	36.6607866141551	34.9379845519875	33.6919632881739	88.8919099833682	88.8919099833682	118.637236833479	180.981513373102	3.51188458428425	35.3333333333333	35	30.5	30.5	6.36396103067893
192	192	26.2	-14.8	0.01047456596892	0	32	0.0125608327005623	0	2.88426997777639	1.49579905442006	0.789732918808988	1837.447753	323	1837.44775301682	35.7191850834253	37.5039454452704	37.2211946292032	34.4865502582597	101.762694479787	101.762694479787	118.637236833479	180.981513373102	4.32434966208793	38.8	38	0	0	0
193	193	39	-12.55	0.0124213166816239	0	38	0.0160658478757845	0	4.58268297283151	1.31137173708224	0.803025694518653	1236.66641	379	1236.66640984888	31.5632823861078	37.631478495244	39.1593534410658	34.2803064091914	103.862959626557	103.862959626557	122.636969615195	189.249825019807	1.4142135623731	39	39	27	27.6666666666667	2.08166599946613
194	194	33.3	-11	0.011191065550505	0	37	0.0119204928115347	0	3.6334632160484	1.37541932213111	0.798788173871736	1222.987313	363	1222.98731286906	34.5106647880312	37.3539910379914	36.3058954438937	34.269679269208	106.739135330088	106.739135330088	122.316632332167	190.958331201548	1.83195540504146	36.4166666666667	36	27	26.6666666666667	0.577350269189626
195	195	33.5	-13.8	0.0112267374096737	0	36	0.0127140280308023	0	3.6334632160484	1.37541932213111	0.798788173871736	1222.987313	363	1222.98731286906	32.8531289497598	37.4079296469582	36.9820593425287	34.3236178781748	106.74939749248	106.74939749248	122.316632332167	190.958331201548	1.30384048104053	36.8	37	27	26.6666666666667	0.577350269189626
196	196	38.9	-8.6	0.0126152811590909	0	37	0.0149268092709311	0	7.32990983127188	1.26015405097353	0.932369280332712	1452.99136	375	1452.99135983859	32.9332036098764	37.7062290470724	38.3037561560018	33.9558691518798	104.651607847606	104.651607847606	122.636969615195	189.249825019807	1.30451308386114	38.4210526315789	38	27.5	27.5	2.12132034355964
197	197	35.6	-14.5	0.0117131249508547	0	38	0.0141570596398654	0	8.96296695146732	1.34072099654606	1.08917950440531	1040.603665	376	1040.6036645905	33.3621877636231	37.9124115617358	37.2577205640925	33.5832246962761	101.242327666741	101.242327666741	122.636969615195	189.249825019807	1.29099444873581	37.5	37.5	27	28.3333333333333	3.21455025366432
198	198	39.5	-11	0.013976261199495	0	40	0.0159334516585669	0	11.1352401343104	1.04084991160914	1.24356959933566	460.7185127	377	460.718512735976	32.0266460893625	38.2237976312441	38.7220290142547	33.0618964042259	95.897401878716	95.897401878716	122.636969615195	189.249825019807	1.38873014965883	38.75	39	28	30.75	6.9462219947249
199	199	40.2	-10.87	0.013976261199495	0	41	0.0162358000282606	0	11.1352401343104	1.04084991160914	1.24356959933566	460.7185127	377	460.718512735976	31.4730281980821	38.0151404556621	38.6291430559738	32.853239228644	95.7845863939096	95.7845863939096	122.636969615195	189.249825019807	1.0690449676497	38.5	39	28	30.5	6.45497224367903
200	200	39.5	-14	0.0137921198277001	0	39	0.0165004181558542	0	3.96546794840953	1.30850369102397	0.810226317722	1548.131342	362	1548.13134185109	31.2457053717112	37.3320414924876	38.9164743253995	34.271859712193	107.952341795205	107.952341795205	122.316632332167	190.958331201548	1.30384048104053	39.2	39	27	27	1
201	201	30.5	-18	0.00992814090384615	0	36	0.0126991064231424	0	0.70528867916076	1.24220418142033	0.831274777722696	653.017446	365	653.017446030691	34.5030503090416	37.2371372118244	36.4677251259368	34.5824926291281	102.510414000615	102.510414000615	122.316632332167	190.958331201548	0	37	37	27.5	29	4.04969134626332
202	202	27.6	-21.3	0.00882307301087801	0	37	0.0118324863953644	0	0.70528867916076	1.24220418142033	0.831274777722696	653.017446	365	653.017446030691	34.8528153389053	37.1022967693324	36.4842438838295	34.4476521866361	102.458794791929	102.458794791929	122.316632332167	190.958331201548	0.577350269189626	36.5	36.5	27.5	28.8333333333333	3.65604522218567
203	203	30	-22.5	0.00997294603399378	0	36	0.0127688488230039	0	1.96715420927043	1.18587285574838	0.81754641906919	1219.568653	366	1219.56865253568	35.2084791400367	37.1639160849658	36.8805181690082	34.4716451300943	108.743843749041	108.743843749041	122.316632332167	190.958331201548	0	37	37	28	28.1666666666667	1.72240142436851
204	204	25	-25.8	0.00696384703885004	0	35	0.00973463856165424	0	0.513964319779867	0.949254033288994	0.570233727366093	411.2274043	369	411.227404281145	35.3193173147024	36.9688481325074	36.4201841881302	34.6369489113089	106.596530153755	106.596530153755	122.316632332167	190.958331201548	NA	36	36	30	30.25	3.2508740083525
205	205	21.83	-22.87	0.00663521076340326	0	36	0.00982058142694489	0	0.513964319779867	0.949254033288994	0.570233727366093	411.2274043	369	411.227404281145	36.9358746097048	36.8054305864056	37.3260012445495	34.473531365207	106.488555622541	106.488555622541	122.316632332167	190.958331201548	1.73205080756888	37	38	30	30.1666666666667	3.09936454875199
206	206	27	-31.5	0.00676866133197358	0	37	0.0104995646253906	0	2.3007822441408	0.81238931558177	0.734053403448845	338.6983252	372	338.698325172187	34.4348361786249	36.8983037232408	35.7609528099302	34.6061053602297	116.14060946897	116.14060946897	122.316632332167	190.958331201548	NA	NA	NA	30.5	31.2857142857143	3.96966519472887
207	207	31	-28	0.00895335536655012	0	36	0.012095058611463	0	1.58457729019025	0.717220087018364	0.777405123849888	219.4087497	373	219.408749657558	34.6010397314686	37.0509233549507	36.6510495218007	34.6806563778169	116.120740191104	116.120740191104	122.316632332167	190.958331201548	NA	NA	NA	30.5	31.3571428571429	4.06877684998146
208	208	28.75	-19.7	0.0092112196037296	0	37	0.012298220122315	0	1.58457729019025	0.717220087018364	0.777405123849888	219.4087497	373	219.408749657558	35.1460671661406	36.8623484804864	36.3459624094745	34.4920815033525	115.865884287163	115.865884287163	122.316632332167	190.958331201548	0.577350269189626	36.5	36.5	30.5	31.2857142857143	3.96966519472887
209	209	34	-22.7	0.0132240670475913	0	37	0.0143191299537242	0	2.31838837253697	0.740813433134618	0.952835564783045	227.3946718	371	227.394671810191	34.5614685036556	36.9806184737549	36.5631746036952	34.5631875558798	109.203376624267	109.203376624267	122.316632332167	190.958331201548	0.707106781186548	36.5	36.5	30.5	31.2142857142857	3.96481780410906
210	210	30.6	-23.5	0.00997294603399378	0	37	0.0128612700566006	0	2.31838837253697	0.740813433134618	0.952835564783045	227.3946718	371	227.394671810191	34.6887714922322	36.9806184737549	36.4025924559511	34.5631875558798	109.203376624267	109.203376624267	122.316632332167	190.958331201548	0.5	36.75	37	30.5	31.2142857142857	3.96481780410906
211	211	10.1774	5.339348	0.0174789068939394	5648.305077	2	0.0158433667321566	0	NA	NA	NA	NA	0	NA	NA	NA	NA	NA	68.008874144299	68.008874144299	120.581176606407	178.660646467194	NA	NA	NA	8	8	3.36650164612069
212	212	10.013379	5.45113	0.0174789068939394	5314.755967	4	0.0158422197749749	1.40250111750129	2	0	1.25514850197957	5648.305077	211	333.54910964318	5	7	3.73193345450998	1.73193345450998	77.0055620269715	77.0055620269715	119.75502531856	175.986870181095	NA	3.73193345450998	3.73193345450998	8	8	1.4142135623731
213	213	10.2121	5.789573	0.0174789068939394	2195.663423	24	0.016121450898625	1.99795312149257	1.88000914388882	1.40250111750129	1.25500805785398	5314.755967	212	3119.09254438862	30.1632688527114	25.270208123789	18.3505972583528	10.7352923127044	65.7481907032819	65.7481907032819	117.972787628041	173.815032015552	5.62313119566649	18.4213064466505	18.5227645922533	34	33	2.91547594742265
214	214	10.304401	6.170746	0.0174789068939394	860.7879071	31	0.015993963359846	1.37559293052446	1.20282483094905	1.99795312149257	1.28919971873336	2195.663423	213	1334.87551584463	36.5109921994687	34.9751054804637	15.816755108835	17.0447566893703	81.4299410667016	81.4299410667016	117.696302025352	173.688928667086	8.51238222607408	15.8266588378192	14.1517250080576	38	37.75	2.06155281280883
215	215	10.607449	6.21541	0.0163006410402098	260.2506933	35	0.0159769977969745	0.824426168315808	0.423295753985103	1.37559293052446	1.27358895645409	860.7879071	214	600.53721384372	38.654692910104	39.4041798484606	25.5781051194511	25.2679206657083	97.8542715437747	97.8542715437747	117.268999978243	172.919042463614	10.344191834335	25.6696383242478	28.7423277056917	38	35	7.39369100427294
216	216	10.135633	5.644878	0.0174789068939394	1299.10829	29	0.0162336864183821	1.54665815864329	1.20282483094905	1.99795312149257	1.28919971873336	2195.663423	213	896.555133334919	32.8585406852726	30.9404150035115	20.4571695593995	19.50690230834	68.1162205127114	68.1162205127114	117.696302025352	173.688928667086	9.17714959780422	18.6490812852953	19.5235380122382	37	36.5	1.37840487520902
217	217	10.27974	5.460994	0.0174789068939394	595.3916027	34	0.0164577768038123	1.12074929540154	1.74737758821485	1.54665815864329	1.30294288167306	1299.10829	216	703.716686907131	37.8839384249348	37.0685053670967	19.2914489913063	17.6173465420723	85.1928388466858	85.1928388466858	117.696302025352	173.688928667086	9.38173457984396	18.8766525107017	19.537149116269	37	34.4	5.85662018573853
218	218	10.340298	5.465158	0.0174789068939394	353.8503411	36	0.0164645217345415	0.929822502287258	1.18500133078144	1.12074929540154	1.33038259671916	595.3916027	217	241.54126160417	38.0593957482471	37.023264342445	28.029432171651	17.4270345075508	68.5500354869409	68.5500354869409	117.656897468577	173.095107763082	7.50284019991945	26.8639479667994	28.0740913424224	37	33	6.20483682299543
219	219	10.353594	5.086305	0.0174789068939394	4685.366492	7	0.0160808080999557	1.69214547282948	2	0	1.25514850197957	5648.305077	211	962.938584866899	31.2954713740422	26.1029524247938	6.62441339129833	4.52788608894489	83.0408605248465	83.0408605248465	130.350590739389	196.340480836109	0.454594252262816	6.66496219016226	6.66496219016226	17.5	15.75	5.22450519623194
220	220	10.513083	4.828091	0.0171731030205905	3277.512985	18	0.0164545044556374	1.63128672855176	2.5267098320979	1.69214547282948	1.28422303572209	4685.366492	219	1407.85350740547	29.0475252004949	19.7017066770323	15.6325822864521	3.44638434326064	94.8831079280577	94.8831079280577	110.262284563821	136.9454562351	4.02241976754886	15.1249059456476	16.3277356854443	28	26.0909090909091	6.50314609177044
221	221	10.845718	4.812971	0.0171731030205905	2732.261341	22	0.0164960109937422	1.82848085982412	3.2266734131605	1.63128672855176	1.32998189991427	3277.512985	220	545.251644021203	25.6265536821797	22.7008730304207	19.2597687601143	12.726841629272	85.8798503532146	85.8798503532146	109.94532871434	135.547565015513	3.4002482691734	19.1405624684896	19.5228625242959	28	26	7.68114574786861
222	222	11.057124	4.67212	0.0171731030205905	1927.275863	26	0.0165394481573792	1.56328069591092	3.14472121154295	1.82848085982412	1.33506434723105	2732.261341	221	804.985478149954	29.6628054631354	30.1859629573948	15.2816619884487	10.7520254539759	85.3090930659874	85.3090930659874	121.323004056283	177.39063233024	7.43015940984634	15.9052884686601	13.7093149957505	38	35	6.67618368317024
223	223	11.069436	4.639874	0.0171731030205905	1640.283922	28	0.0165360794951644	1.39115452206147	2.97628959871544	1.56328069591092	1.3403831983291	1927.275863	222	286.991940695049	31.1606149973098	34.5878212065322	16.3961505023833	10.8468092972906	80.5584068812782	80.5584068812782	120.86875128477	176.785299056405	10.0309531439947	17.5780611045803	18.547847213995	37.5	34.1428571428571	7.32600366300275
224	224	11.020659	4.652098	0.0171731030205905	1014.925504	32	0.0166847357881638	1.43912176297875	3.00417055725772	1.39115452206147	1.33997070793562	1640.283922	223	625.358418291597	35.2156221814261	36.3173255106759	15.7080084817471	13.9300372634799	78.4643966679938	78.4643966679938	119.217686183293	174.926503998517	8.92358542786756	16.597402407099	14.537108149066	30	31.5714285714286	7.18463970001611
225	225	11.103124	4.62439	0.0171731030205905	1454.709478	29	0.0165744484317272	1.37772725284218	3.00417055725772	1.39115452206147	1.33997070793562	1640.283922	223	185.574444286243	31.816848677089	33.3885368716825	16.8492466307747	9.44745843409549	76.9857212616163	76.9857212616163	120.055159894955	175.867431791137	7.1851186194715	17.2356253320653	16.4459206657978	37.5	33.9285714285714	7.52906456253452
226	226	11.186858	4.571024	0.0171731030205905	1202.017208	30	0.0166579694418186	1.2833624356867	2.733634163679	1.37772725284218	1.34466895808092	1454.709478	225	252.692269522287	33.7711520246973	35.5320073338847	15.6530390951351	15.2336526222262	84.8623552608664	84.8623552608664	119.812431422345	175.452763620073	9.87258591683464	15.91563804276	13.4364977592496	37	33.9090909090909	6.34751203944578
227	227	11.187355	4.54271	0.0171731030205905	891.3959859	32	0.0167357948488242	1.3141992878277	2.55356848346796	1.2833624356867	1.3548960488723	1202.017208	226	310.621222213614	35.6941492081373	39.8564338531129	17.4020578317612	10.7739486784993	91.2473979706716	91.2473979706716	118.986412640188	174.76696922004	8.51635537580868	17.4612608920711	14.723007593219	34.5	32.9	6.34997812769636
228	228	11.185972	4.507631	0.0171731030205905	198.6804393	37	0.0168076109685762	0.75399731389571	1.57501261290977	1.3141992878277	1.36442571694566	891.3959859	227	692.715546605177	38.7813453301284	40.3380862267027	27.6611150693893	29.9069347253967	122.336540902208	122.336540902208	118.514603216728	174.461157051758	9.48617609259601	27.4983075812985	31.5220901697224	30	32.7142857142857	5.73626724488686
229	229	10.22861	4.756875	0.0180563223115773	2587.478754	23	0.0166510554146599	1.54280462675893	3.2266734131605	1.63128672855176	1.32998189991427	3277.512985	220	690.034230458321	30.1014307654296	25.6997559136251	13.9862482204133	4.96540181293541	115.591476273985	115.591476273985	108.596885818065	134.036129347287	8.30469562480667	14.6891740572997	15.7583571699744	33	32.2	3.93155730686237
230	230	10.289877	4.702515	0.0180563223115773	1660.245948	29	0.0166233111276757	1.47112093309968	3.80632799335205	1.54280462675893	1.35404943095653	2587.478754	229	927.232806738975	30.9120087735424	30.4694591384667	20.872872431679	19.5589681621632	197.183096867066	197.183096867066	107.414488851966	132.830885493639	7.4684371706428	21.157131569024	22.6384377735313	42	38.3913043478261	6.69965487872854
231	231	10.073106	4.737563	0.0180563223115773	1175.792887	32	0.0167711105491273	1.4253806304563	2.34689305226991	1.47112093309968	1.35065216191465	1660.245948	230	484.453061013776	34.1872861502773	35.4158277886132	14.8472006573266	11.7796589084583	177.713689507296	177.713689507296	106.611815987129	129.991445344355	9.53660128638172	14.9703343805516	13.0453209580405	36	34.7777777777778	6.77823313588758
232	232	11.31553	4.530084	0.0171731030205905	1277.801717	32	0.0166421535546785	1.22080254730952	2.34689305226991	1.47112093309968	1.35065216191465	1660.245948	230	382.444230426431	32.628210188915	32.8422621562161	16.7137875949056	20.4058368973495	245.226673931306	245.226673931306	107.001359704429	132.395108853152	9.92078887691241	16.7440835231346	18.6836098274366	42	37.9	7.55958784730045
233	233	11.363428	4.502813	0.0171731030205905	1057.328436	33	0.0167047275261225	1.15963826677409	2.88048111361557	1.22080254730952	1.35295940426574	1277.801717	232	220.473281524558	34.9134959783225	40.3129725711334	16.1029669245645	8.08659285815507	276.277252180101	276.277252180101	106.375749424553	129.899361844252	9.0704764896082	16.5718153325809	16.2698496412875	42	39.3888888888889	5.87255720317607
234	234	11.415652	4.554778	0.0171731030205905	649.705767	36	0.0167347605271762	1.23779295782482	3.03261791740317	1.15963826677409	1.36062154444381	1057.328436	233	407.622668612713	37.3613139049501	39.2387158714764	18.9464820393655	23.5489081878552	257.805512360264	257.805512360264	106.044335895264	129.008044075566	9.75257044335182	18.4650679670198	18.6842645937625	42	39.1666666666667	6.08034441748937
235	235	11.433794	4.388564	0.0171731030205905	598.102699	37	0.0168104884770809	1.01412900134244	3.03261791740317	1.15963826677409	1.36062154444381	1057.328436	233	459.225736588296	37.7179382078691	42.7721479725955	19.3766158972763	11.2273438517696	396.74645144275	396.74645144275	106.044335895264	129.008044075566	9.14103434966355	19.2619298574652	19.4371419890299	42	39.1111111111111	6.10582064522321
236	236	11.658653	3.830614	0.0171731030205905	280.1503691	40	0.017017538946984	0.768928911053684	2.43255991433623	1.01412900134244	1.37357190084457	598.102699	235	317.952329910659	38.4911984714834	42.6552344747102	26.0164469545211	22.9370099701137	492.490092073778	492.490092073778	106.024876317161	128.576125337732	9.73003635477084	25.2031985578576	27.5335098327731	42	39.5	5.16397779494322
237	237	11.344027	3.025865	0.0171731030205905	136.4106777	41	0.0172771316944574	0.542162132007987	2.15860547596267	0.768928911053684	1.39892508984193	280.1503691	236	143.739691374128	38.6374821271855	42.8202271525716	31.2833814129002	26.9160101932724	536.645178870283	536.645178870283	105.891801635556	128.437643292624	8.34237742401422	30.5538851536854	33.7282052840176	42	39.7333333333333	4.97804704487135
238	238	11.501439	2.350096	0.0171758783935509	58.6051668	42	0.0174067944588841	0.359099108735243	2.6787936718119	0.542162132007987	1.43071204493609	136.4106777	237	77.8055109289707	39.0741847128709	42.8850888219125	35.6333484755258	30.352145277575	552.643117342884	552.643117342884	105.891801635556	128.437643292624	7.54735825370718	35.0664133264589	37.4737346468588	42	38.9230769230769	4.97429288880236
239	239	11.602721	1.991788	0.0171758783935509	25.93187244	42	0.017468662309922	0.259185817260915	3.20831457120906	0.359099108735243	1.44658916211418	58.6051668	238	32.6732943597344	39.2843297322197	42.9189672622119	38.0064171629976	31.8206043820939	500.434718869237	500.434718869237	105.792179467793	128.287999060074	6.07495205788767	38.1910396400285	40.0383046913358	41	38.8461538461538	4.93028318737294
240	240	9.811566	4.631808	0.0180563223115773	2061.027254	27	0.0167965222501579	1.4131915393203	3.80632799335205	1.54280462675893	1.35404943095653	2587.478754	229	526.451500717194	30.259703422017	27.9491528160317	15.3503956593851	14.597120131557	100.777329743889	100.777329743889	107.629628078478	133.160611783579	8.84732358169533	15.7902219881673	18.1104448586993	34.5	33.5555555555556	6.08974279590374
241	241	9.755263	4.310007	0.0180563223115773	1511.65347	31	0.0169326012221826	1.43637911705451	5.01414194765028	1.4131915393203	1.3718617458716	2061.027254	240	549.373783612957	31.0321494690817	32.9601081075978	16.3719318194826	8.16321367400882	90.8995139246105	90.8995139246105	106.998846938301	132.579880680157	7.01524447556228	17.1890393734246	15.1697314312781	35	35	7.73520092391486
242	242	9.68786	2.372431	0.0179670427933178	957.2114072	34	0.0176930108967392	1.33508870565317	5.56095261393401	1.43637911705451	1.38852452329937	1511.65347	241	554.442062723906	35.5879131346469	39.7492430403304	15.3232031073144	12.6258053359045	82.9487334239019	82.9487334239019	119.913807381213	178.836956530586	9.81007637305813	16.3475700124535	12.6952579386595	36	34.875	7.47256888320782
243	243	9.531652	1.563443	0.0179670427933178	400.4165331	39	0.0179767726360421	0.987335843533312	6.87924641762132	1.33508870565317	1.48163616995959	957.2114072	242	556.794874171778	38.2565977002039	41.9945510259115	24.0530306066976	22.4104542796706	80.4892991346914	80.4892991346914	119.151433589505	178.07966511891	7.83783977353693	24.5901717089004	26.1503703681702	42	36.8	7.25947656515261
244	244	9.596769	4.752596	0.0180563223115773	1616.123675	31	0.0167382818241774	1.25317567316506	5.01414194765028	1.4131915393203	1.3718617458716	2061.027254	240	444.903579068249	31.2681033821206	31.0848632649888	14.4907202148986	13.7982681331111	100.125826859141	100.125826859141	107.243964406037	132.683952240714	9.57295785375719	14.8803277523323	14.1393475125721	40	37.92	6.93373396278417
245	245	9.411581	4.659924	0.0180563223115773	1073.700333	35	0.0169801154626544	1.34065842828538	5.64092954800327	1.25317567316506	1.36473024538353	1616.123675	244	542.423341671806	35.469780851102	36.9820145371445	16.8122890362671	13.5170851668941	96.5659239979927	96.5659239979927	120.005510098296	179.305213109052	9.40247835804998	17.5075101889007	16.6941981993838	39	36.9333333333333	6.16981901409325
246	246	9.264414	4.818492	0.0180563223115773	572.5463533	39	0.0170346048771718	1.1129323442684	7.26356622148681	1.34065842828538	1.39434260967855	1073.700333	245	501.153979559056	37.7669456778108	41.1827105541542	18.9954034255814	15.5643660231928	98.2788683042247	98.2788683042247	119.151433589505	178.07966511891	9.16578877384142	18.5200261724274	19.7668575327371	38.5	37.5	5.93014895821906
247	247	9.258566	4.893313	0.0174789068939394	287.0475143	41	0.0170316579721382	0.818036527248195	6.36110037774042	1.1129323442684	1.40101480136815	572.5463533	246	285.498838974592	38.429993775484	43.006244050564	25.8464920978306	18.6917799424222	94.9275417084485	94.9275417084485	119.151433589505	178.07966511891	9.79129024803959	26.1832486161291	28.1339587964321	38.5	37.25	6.56288264190581
248	248	9.596129	4.874769	0.0174789068939394	1207.410485	33	0.0167939310703368	1.15753356106582	5.64092954800327	1.25317567316506	1.36473024538353	1616.123675	244	408.713189361518	33.7025298796549	34.9943596208545	18.5697185402253	18.4992245182175	106.836616554446	106.836616554446	118.787030919751	178.89951791643	9.81934874215306	17.7686745746531	17.1786947584916	39	38.0526315789474	6.08708728202146
249	249	9.663643	5.032946	0.0174789068939394	882.3694089	35	0.0167797518079497	1.20970532758741	4.69834994069294	1.15753356106582	1.37154445766762	1207.410485	248	325.041076225332	36.4303060299829	40.7486338814228	16.373556035599	10.0865723306801	114.219811873011	114.219811873011	119.913807381213	178.836956530586	8.67483286703678	16.2121127952431	14.9865234198684	39	37.8823529411765	6.52765609676606
250	250	9.604797	5.221709	0.0174789068939394	332.1493648	38	0.0167674593777438	0.900962234438438	3.38990267939365	1.20970532758741	1.3698082166472	882.3694089	249	550.220044158882	38.0195685313008	41.6697672927785	27.0728056584302	26.284455097921	116.874293915631	116.874293915631	119.151433589505	178.07966511891	9.08439612999538	26.5052390282207	28.6820894193803	40	38.6923076923077	5.77905147039165
251	251	9.692211	5.041825	0.0174789068939394	685.9775519	36	0.0168016075319081	1.13814701460623	3.38990267939365	1.20970532758741	1.3698082166472	882.3694089	249	196.391857019739	36.8971222500138	39.5960443054596	21.2660884564424	15.8369866919406	114.057786476569	114.057786476569	119.371062610769	178.522867306788	8.47895694173853	20.9172262693682	19.5234804077874	39	37.7058823529412	6.62160012650221
252	252	9.762635	5.061348	0.0174789068939394	322.521401	39	0.0168149001497417	0.787455954882203	3.68007234976096	1.13814701460623	1.37248443515783	685.9775519	251	363.456150906294	38.4125435259208	43.0195351494651	25.3773379782656	15.0819502176077	137.983492270442	137.983492270442	119.151433589505	178.07966511891	10.2752754982976	25.354551001221	28.2480543333513	40	38.5384615384615	5.82545255202524
253	253	9.716757	5.023448	0.0174789068939394	207.8007412	40	0.0168555362469211	0.686176613888731	4.86620332992908	0.787455954882203	1.37411210715666	322.521401	252	114.720659775804	38.604396459137	43.4380774904703	27.8670003860964	19.2467299162363	117.546200929085	117.546200929085	118.505605422304	177.284216032566	9.09026008281	27.9543778651574	31.1350933940687	38	38.2307692307692	5.84741889146893
254	254	10.800206	4.338893	0.0171731030205905	4317.873312	9	0.0164866638924275	1.60596098870475	2.5267098320979	1.69214547282948	1.28422303572209	4685.366492	219	367.49318020247	24.0399947620556	18.421713486913	8.16189727421722	4.20204338101886	84.4088473263806	84.4088473263806	136.768955902172	206.735549962494	1.74621766259597	8.49446558345257	8.94970486536846	19	17.2352941176471	6.21016718539753
255	255	12.774206	3.147569	0.0168875834518259	1341.976716	25	0.0170142015450306	1.50216497751092	2.91880494753484	1.60596098870475	1.33391980104228	4317.873312	254	2975.89659566689	32.2781803658902	29.6264945878881	18.0673983867272	12.1187109325418	109.256202144609	109.256202144609	117.171826015934	173.551746792585	6.52133517564957	18.4905979123908	20.2588731627808	42.5	37.9285714285714	6.83277492581259
256	256	13.417038	3.989696	0.0168875834518259	850.6443678	29	0.0168651968966055	1.29519723055278	1.24832631411431	1.50216497751092	1.39851642724616	1341.976716	255	491.332348434791	35.5129247474326	30.2739899132907	14.7367134404298	12.2881023310228	92.1285040975429	92.1285040975429	116.744292788445	173.225024861081	7.32233260821309	14.1474622331839	13.8965580901355	43	38.6153846153846	6.58961887540372
257	257	13.098015	2.933884	0.0168875834518259	965.1268742	28	0.0171477401272774	1.19075652926582	1.24832631411431	1.50216497751092	1.39851642724616	1341.976716	255	376.849842109149	34.9486352403759	29.5026417971601	16.585833616965	20.2955902685056	114.424293011172	114.424293011172	116.988036536694	173.373097678618	8.01350709910213	16.6730168925032	14.139166386077	43	38.6923076923077	6.45993569865593
258	258	12.389635	3.027892	0.0168875834518259	683.8678556	30	0.017179200382858	1.12238242433281	1.46203258771619	1.19075652926582	1.41486813567612	965.1268742	257	281.259018575566	37.2143991912723	39.5625230195407	17.8016256263785	3.95135061828547	107.53148063409	107.53148063409	116.466800615196	173.098335655831	9.31022679432631	17.0454897268964	17.4845935826507	43	37.5454545454545	7.54140088264291
259	259	11.673265	2.373698	0.0171758783935509	404.8862948	32	0.0173747565125088	0.958210247730517	1.59205838684493	1.12238242433281	1.41872042254131	683.8678556	258	278.981560847039	37.9898114680005	41.3018581696396	25.622731691015	18.0680788768155	106.120058830197	106.120058830197	116.221510097283	172.953017824025	5.843062743914	25.5453598815186	25.9988032673526	43	37.1818181818182	7.9223504317618
260	260	13.806033	2.549758	0.0168505062529138	701.9522248	30	0.017260855179232	1.21391266889244	1.46203258771619	1.19075652926582	1.41486813567612	965.1268742	257	263.174649363718	36.5157273374172	34.009298599978	20.1898250624612	20.1966339490993	125.468555967637	125.468555967637	116.466800615196	173.098335655831	8.69004597129207	20.8578789974359	21.2959950371874	43	38.3076923076923	7.13424389108165
261	261	13.861672	2.714712	0.0168505062529138	99.38654451	34	0.017280330392845	0.540366811501895	1.39032412262104	1.21391266889244	1.42871899673426	701.9522248	260	602.565680302544	39.5047200383135	43.5931433026257	34.3419710749578	34.5713292619165	203.170972465714	203.170972465714	116.221510097283	172.953017824025	7.02474639150554	34.8101733436103	37.8368520435641	43	37	8.02496105909555
262	262	12.898069	-0.172436	0.0163593538811189	3846.044326	12	0.0174080827564041	1.47556464354783	2.91880494753484	1.60596098870475	1.33391980104228	4317.873312	254	471.828985842748	21.5006404266976	19.8821517160786	7.33875588416782	8.00831970553593	88.4967311424421	88.4967311424421	150.834768942534	264.529252263346	NA	6.4197827319366	6.4197827319366	23	21.1785714285714	5.81220664048914
263	263	10.885526	-1.157074	0.0170110652602953	735.937885	37	0.0179216721397147	1.38159781218224	2.91075619990991	1.47556464354783	1.44674691326792	3846.044326	262	3110.10644107316	34.9295680943366	33.1582013524278	23.4476321741035	16.3950832381098	497.548586466453	497.548586466453	106.062019723073	147.995150828159	6.81132990283945	24.3485905365261	23.7783497300527	44	43.6	2.17050941281329
264	264	9.895282	-0.834884	0.017179608506216	156.4711843	41	0.0182193361012802	0.531747660714482	3.32439240143212	1.38159781218224	1.50963558339846	735.937885	263	579.466700707561	38.2997657819959	44.3557112198574	32.0542471979006	31.4539130471524	604.406170928715	604.406170928715	105.265466038493	147.263653899655	4.55159676368799	33.8695757103649	35.6435416883965	44	43.8888888888889	2.08832734769028
265	265	9.377041	-0.918151	0.017179608506216	75.16878011	42	0.018396196284074	0.415325470153256	1.75750978992128	0.531747660714482	1.54608433272419	156.4711843	264	81.3024042218066	38.9156190759577	43.1979302927444	31.5530345762744	16.2101353281581	553.823566687472	553.823566687472	105.265466038493	147.263653899655	10.1575531819757	33.7960054871921	36.2266392195224	44	43.3333333333333	3.08220700148449
266	266	10.051936	-0.721502	0.017179608506216	97.19495213	41	0.0181664973326535	0.443294075252984	1.75750978992128	0.531747660714482	1.54608433272419	156.4711843	264	59.2762321998405	38.6998724755635	42.6533954051628	34.1860591296433	30.9380896309246	549.204664710772	549.204664710772	105.265466038493	147.263653899655	7.74989488564179	34.3988550698212	35.3209246931206	44	43.4444444444444	3.00462606288666
267	267	10.134812	-0.667118	0.017179608506216	37.19307681	41	0.0181410788470737	0.305296655011238	1.68721663734062	0.443294075252984	1.53961426149949	97.19495213	266	60.0018753144034	39.8372515919397	45.4887097411233	35.6127969154554	25.6641306522102	566.520244720023	566.520244720023	105.265466038493	147.263653899655	8.40589682446369	36.0049589794616	40.1537861309301	44	43.4444444444444	3.00462606288666
268	268	16.726766	-2.580086	0.0168977471940559	3592.030328	14	0.0174471278043768	1.2950654691185	2.91075619990991	1.47556464354783	1.44674691326792	3846.044326	262	254.013997671787	31.3076918386529	23.944591971659	6.31479184716555	8.71440205184306	87.7862972427268	87.7862972427268	189.776748287528	299.292974267315	NA	NA	NA	25	23.4390243902439	4.7489408318477
269	269	20.824233	-1.327945	0.0176527630448718	619.9557392	17	0.018416555611181	1.50261898521109	3.04170036148081	1.2950654691185	1.45152795279478	3592.030328	268	490.475168272951	39.3544367881412	38.469521657758	24.5014555875574	14.3900355683511	80.9777067968699	80.9777067968699	141.072614359693	215.27098596094	7.26859069464516	25.2159214917444	25.4775910532429	24	22.9310344827586	6.29586618619573
270	270	20.970717	-2.377855	0.0176527630448718	1830.547093	29	0.0180322395332239	1.70832477690095	4.13245348236566	1.50261898521109	1.57023372736609	619.9557392	269	1271.00806693999	19.0626179609839	24.511154515499	15.2852965466047	10.3302565988222	74.2098633907999	74.2098633907999	123.055427371155	184.213213927452	10.0039822366317	18.3883612087277	18.3883612087277	38.5	33.3	12.737084962162
271	271	20.734745	-4.082333	0.0165766199310412	495.7719605	39	0.0177757999270703	1.1240216148367	3.88277310511318	1.70832477690095	1.52317448541542	1830.547093	270	1334.77513271754	40.1555838071048	40.678067339876	27.4691714232298	16.223837650635	72.0977563172776	72.0977563172776	119.27973887565	174.507701984015	6.60708109266687	27.9427557322556	28.8457057658379	44.5	44.5	0.707106781186548
272	272	23.933076	-2.803826	0.0176323481633644	678.1346149	38	0.0173682351435167	1.38699809779457	3.88277310511318	1.70832477690095	1.52317448541542	1830.547093	270	1152.41247836279	36.1253084160955	33.190342853802	22.4636286971699	18.1594397014078	67.1499810650909	67.1499810650909	119.475941911219	175.086011651367	6.89763837187473	22.4526055380353	21.4921708767111	45.5	45.5	0.707106781186548
273	273	19.554327	-0.389116	0.0179393266113054	2865.231756	19	0.0181241416517437	1.47704403369194	4.13245348236566	1.50261898521109	1.57023372736609	619.9557392	269	236.323404018779	14.9076006307583	19.8360100577416	7.5318902479577	5.87663669885044	75.745766707777	75.745766707777	138.135623036816	207.15979968487	NA	6.45509795353786	6.45509795353786	22.5	22.6666666666667	7.28707412308687
274	274	18.792536	0.744413	0.0179393266113054	2413.198588	22	0.0180598821754821	1.46813242420613	4.29880896544497	1.47704403369194	1.53442783722467	2865.231756	273	452.033168363456	15.7082148547298	21.3706087640193	10.1034840151834	7.5941444585748	72.5834872394604	72.5834872394604	131.083196490798	194.82676188626	NA	8.57806432499781	8.57806432499781	26	23.2352941176471	8.01193961975427
275	275	19.391312	1.858362	0.0178323326612277	1141.607346	34	0.0181039392149704	1.60098439078348	5.26988742715426	1.46813242420613	1.52655930812984	2413.198588	274	1271.59124142601	36.2253251208775	32.1279654872446	12.1609146478544	11.104866955822	65.9977934591089	65.9977934591089	122.19159649569	178.95225601739	4.77486727277456	12.2713809384751	12.4296780903923	26	30.6	14.0107101889947
276	276	17.80744	0.84203	0.0173935131701632	1990.58546	26	0.0177918355901725	1.44639657684798	5.26988742715426	1.46813242420613	1.52655930812984	2413.198588	274	422.613127678139	24.7253159654901	24.3508254782941	14.7536070249035	8.79429021983134	68.7715168447656	68.7715168447656	126.954138935422	187.903210486388	3.63370705500807	14.3912405960942	14.8183353412069	34	31.9473684210526	12.1813777920349
277	277	17.940582	1.395483	0.0174543833411033	1545.016197	30	0.0177585057749955	1.49387094391805	5.26761221209623	1.44639657684798	1.49373718635136	1990.58546	276	445.569262866046	27.1797843132954	28.3078862168607	14.1161209197364	8.36954577835316	67.6339667358702	67.6339667358702	122.523814320797	181.464909790284	7.2114317369638	12.5078137018391	9.14777600114268	31	31.1818181818182	10.4863547700636
278	278	16.869181	1.291529	0.0174543833411033	342.101136	36	0.0178258952727931	0.935702984799627	5.07106006921797	1.49387094391805	1.48965597318712	1545.016197	277	1202.91506125028	39.1004178648128	42.3271565479963	29.5066724258889	23.7231099646533	84.354793298613	84.354793298613	120.189590748666	175.621600585932	5.80600143524237	30.1923591723463	33.7282661857409	44	38	10.3923048454133
279	279	17.287938	0.272735	0.0173935131701632	1595.8302	29	0.0177024346585781	1.36034616018973	5.26761221209623	1.44639657684798	1.49373718635136	1990.58546	276	394.755260393921	26.9968263786421	27.0701092488145	21.0617911636354	15.3957341019658	65.6149906304396	65.6149906304396	122.971158379517	182.350963199102	9.24838343633136	19.8707781194072	23.7373674042816	30.5	30.75	12.0990232513358
280	280	17.151674	0.168333	0.0173935131701632	1241.575506	31	0.017785392384981	1.36199428693426	5.48841518115756	1.36034616018973	1.48279010317732	1595.8302	279	354.254693710752	31.1825069932237	30.8580398105546	16.557295585301	13.1952588868643	62.8977372723395	62.8977372723395	122.321700703353	179.17352971992	7.39386972064744	17.0899607348177	14.5988497580641	30	31.8181818181818	11.5742661263527
281	281	15.983041	-0.50127	0.0167561224125874	641.0338545	35	0.0177434682010667	1.22242925376377	5.48841518115756	1.36034616018973	1.48279010317732	1595.8302	279	954.796345238612	37.6241275850477	37.4329671037102	19.3286960688702	16.7977128143103	65.4820113747915	65.4820113747915	121.054774169662	176.52625362277	9.00561150340032	16.5649336277201	12.234114582086	30.5	33.1666666666667	9.70395108533976
282	282	24.850606	0.096887	0.0179371980516706	1199.799562	21	0.0172943519139033	1.49096409941996	4.29880896544497	1.47704403369194	1.53442783722467	2865.231756	273	309.00401237277	33.2195592562906	30.6143493285192	15.9646191549312	12.1546728390884	74.2053576362878	74.2053576362878	132.517859864857	198.078717429268	5.84484778834896	15.0668363290503	15.6268360290374	22	22.65	6.79221690807322
283	283	25.214529	0.481937	0.0179371980516706	1160.254282	30	0.0171385567885153	1.57008238849372	4.01408213471815	1.49096409941996	1.43282064907687	1199.799562	282	1395.9734617648	33.680522438178	30.8003707406536	16.5645659252898	12.3377713979519	68.081364719315	68.081364719315	120.624151168281	177.214316540993	6.57910020952758	16.3865641790106	17.6038986827503	31.5	31.5	15.6311654502578
284	284	26.671578	1.703747	0.0177220621911422	1593.547467	27	0.0163599269863734	1.43022320825123	4.01408213471815	1.49096409941996	1.43282064907687	1199.799562	282	962.680276582142	24.0105360543397	25.2704755723632	14.0821495781545	11.864614871753	71.9395946612077	71.9395946612077	122.862207977914	181.386677764925	4.46715094595173	13.8926872513651	13.8926872513651	29.5	30.4	12.112436217009
285	285	27.608293	1.028722	0.0177220621911422	932.7907477	31	0.0161236041149634	1.34978089862227	3.17568347691542	1.43022320825123	1.31840095322883	1593.547467	284	660.756719468462	36.8762423428492	35.7728431399028	17.4619449108306	13.2098612715332	64.4623790982539	64.4623790982539	120.744796570346	176.608606587085	4.66706833053917	16.3749299671308	16.017614909289	28	30.6	11.3710157857599
286	286	26.348612	2.082188	0.0177220621911422	1368.838557	28	0.0165542545298943	1.49472940449876	3.17568347691542	1.43022320825123	1.31840095322883	1593.547467	284	224.708909839304	25.200595685881	27.6046671898017	15.2913402145914	11.546635435965	60.060710391382	60.060710391382	121.377789883412	179.31789592331	3.47076877464229	15.4132414852325	14.2967465216992	31	31.4444444444444	11.8544412680555
287	287	16.707333	-3.383143	0.0156689323980186	3349.943445	16	0.0173160717485268	1.23325291135447	3.04170036148081	1.2950654691185	1.45152795279478	3592.030328	268	242.086883301545	17.0492170881605	18.3352580280559	4.912128334817	3.07154791058256	91.1453944393283	91.1453944393283	185.115210658585	296.217442314542	NA	NA	NA	25	24.1764705882353	4.81126129971317
288	288	15.872952	-3.551565	0.015609875274864	2655.935998	22	0.0172463022927632	1.45288378798198	3.06684860037733	1.23325291135447	1.43548022803102	3349.943445	287	694.007446956591	23.132095479227	22.3305561781433	10.5831932727424	8.1332095767163	89.5027202912856	89.5027202912856	134.343735711955	211.130477181491	NA	9.76716195502641	9.76716195502641	24.5	25.4	7.57764407023531
289	289	14.6387	-4.259442	0.015609875274864	1876.418961	28	0.0170021015028676	1.44252382416936	4.24781054671554	1.45288378798198	1.42693700569955	2655.935998	288	779.517036892012	25.2784843865122	27.0493357117004	20.1732923353318	12.8885767873	101.046429594486	101.046429594486	123.987867966646	190.952369048763	2.48061236786784	21.1506964335596	21.7687171613015	37.5	34.4	9.90854733776993
290	290	12.517645	-3.89208	0.0165080888383838	1446.020034	31	0.0173317948544781	1.48959420715664	4.31606750955514	1.44252382416936	1.39703478532582	1876.418961	289	430.398927444389	30.9478368569153	32.2109235733543	11.3861843451746	6.33428159981769	95.4682399001047	95.4682399001047	121.111550765918	185.611016183468	10.8027296971835	13.875288216635	11.1214149674106	35	32.75	8.08056028660479
291	291	14.757848	-4.638893	0.015609875274864	1450.978689	31	0.0169302767468602	1.36914955624979	4.31606750955514	1.44252382416936	1.39703478532582	1876.418961	289	425.440272694707	32.3655875826419	30.681164682873	14.3476376533518	15.8357291645978	114.503518488017	114.503518488017	121.111550765918	185.611016183468	8.440058580776	11.5005149691448	10.3586693133311	39	37.0454545454545	7.68720193523454
292	292	14.326106	-4.840461	0.0150494856216006	1180.170162	33	0.016967856368986	1.15980620184534	3.50125032614709	1.36914955624979	1.38823989287956	1450.978689	291	270.808526165874	35.2578607131828	35.9524005248731	17.2243804465204	10.6649807782062	124.207084198318	124.207084198318	118.286352530622	180.881635840219	5.75046823924298	15.5350241136583	12.5693732137481	39	37.8095238095238	6.52394855604371
293	293	13.91322	-4.320012	0.0165080888383838	687.7792285	36	0.0172076138136128	1.06593173835586	2.16832516792357	1.15980620184534	1.39284149200972	1180.170162	292	492.390933931759	38.8091592717337	39.3723922859291	14.3983951325072	12.0582785216009	125.056602740422	125.056602740422	117.335033185714	177.33084584953	10.2793800433462	18.0189830134579	21.5124022357629	39	38	6.2893207547044
294	294	13.616966	-4.234098	0.0165080888383838	510.1094458	37	0.0172645398885666	1.01490354365841	1.19420146120176	1.06593173835586	1.42219962778208	687.7792285	293	177.669782728298	39.3628369054317	41.3463330130207	20.7491598423942	16.7514231520129	110.936722801304	110.936722801304	117.043091969908	176.08693037865	7.38007693664188	21.4451182292627	19.130440808133	40.5	38.6666666666667	5.26922251213146
295	295	14.189741	-5.228392	0.0162651386946387	999.7858975	34	0.0169128087897356	1.06847730546048	2.16832516792357	1.15980620184534	1.39284149200972	1180.170162	292	180.384264915137	35.8529085052201	36.4502693826369	16.6869276377027	12.9174324940994	129.325068494723	129.325068494723	117.812808454259	179.735737302901	4.44411873172826	16.8549650539905	16.1857743365813	40.5	38.3	6.1310255002088
296	296	12.922046	-5.292316	0.0162651386946387	346.4857198	38	0.01711838858529	0.820381881569723	1.52423801937434	1.06847730546048	1.38610095342879	999.7858975	295	653.300177718573	40.731934536624	42.3434805743553	24.5625456454313	20.4433713614469	196.958797769796	196.958797769796	116.870532816096	175.544319638968	6.87153420469831	26.3600468404747	26.6380208291499	39	37.6	4.96847202726495
297	297	12.727667	-5.212416	0.0162651386946387	214.4399821	39	0.0171802639331097	0.595758058716564	0.935123082079603	0.820381881569723	1.41127405935396	346.4857198	296	132.045737670423	40.7436299859206	42.2373170218075	30.1821627042754	22.9441986593119	190.333489113329	190.333489113329	116.836719790449	175.123391519475	6.15880036380619	32.0675571698508	33.3263345905675	38	37.7142857142857	4.90570423751107
298	298	12.657768	-5.349899	0.0162651386946387	158.8500516	39	0.0171621710643232	0.569838194863322	0.658966972638901	0.595758058716564	1.41885065354515	214.4399821	297	55.5899304964275	40.9426671684537	42.4789365734893	31.3142587034421	22.0241627297201	152.529495180647	152.529495180647	116.606568771403	174.952761929925	7.64903171142973	33.6615909509663	35.581773569483	37.5	37.6428571428571	4.89280701025091
299	299	14.622765	-5.398195	0.0150494856216006	720.5376443	36	0.0168934179162097	1.13984518925497	1.52423801937434	1.06847730546048	1.38610095342879	999.7858975	295	279.248253248889	37.6744431666867	37.2241259033615	20.8375127997547	20.8207600207826	130.306219701601	130.306219701601	117.726034455126	177.729323007978	8.65154212521475	22.737342966346	23.6514911900924	39	37.9473684210526	6.32871484418024
300	300	15.889717	-3.437224	0.015609875274864	2256.284778	25	0.0173065807198426	1.64115671888124	4.24781054671554	1.45288378798198	1.42693700569955	2655.935998	288	399.651219776911	23.6382790956049	25.0105388620873	15.7616383087507	10.8397019626801	83.4851948946132	83.4851948946132	129.45960404779	199.795138414241	0.357153105113287	16.1727943804747	16.1727943804747	25.5	25.1666666666667	8.08957208204416
301	301	17.308457	-3.610853	0.0156689323980186	1735.861098	30	0.0173297626324283	1.58986979289511	5.05908645957645	1.64115671888124	1.4343180580339	2256.284778	300	520.423679982545	25.7624768565366	28.1358772935692	17.3158116728428	12.9719060644043	81.177292616443	81.177292616443	123.102669908216	189.003237465722	7.14646902281771	16.5237294080746	16.8567051126615	28	27.6666666666667	11.2249721603218
302	302	14.434284	-2.877015	0.0162600917657343	1547.160092	30	0.017243463091271	1.41287835299512	5.05908645957645	1.64115671888124	1.4343180580339	2256.284778	300	709.124686203697	29.1685998220341	30.3207999998502	18.8024285521473	11.2507433063964	77.3021639878181	77.3021639878181	121.445013256846	186.11430401605	9.40817599634651	15.9754708653974	9.29020369180499	37	36.0833333333333	10.387565410216
303	303	12.864128	-1.760275	0.0163097279137529	692.9448536	37	0.0176084484264098	1.29279306128802	6.28999128310148	1.41287835299512	1.42658934741088	1547.160092	302	854.215238618006	37.5226674827369	39.8550612722059	18.5662806427662	12.8645225957243	71.360070900679	71.360070900679	120.428804977223	178.22505413148	11.515634467857	17.4712847860622	18.6561189911298	35.5	34.6666666666667	9.75021367287234
304	304	14.484494	-2.865706	0.0162600917657343	1082.134476	34	0.0173707991441536	1.37358724755259	6.28999128310148	1.41287835299512	1.42658934741088	1547.160092	302	465.025615829878	34.4031605076448	35.0233543167704	16.9801444701148	14.1576542863947	72.5139589007701	72.5139589007701	121.350706312287	181.673622906294	6.6027420108994	18.7947753342809	18.954621984815	37	36.25	9.82344135219425
305	305	15.15691	-3.447947	0.015609875274864	739.5705014	37	0.0173697184171388	1.20930867460608	6.89845708011015	1.37358724755259	1.44218156034535	1082.134476	304	342.563974961185	35.984020681486	38.8554024933634	26.6456921403697	19.2156075293168	67.8289594593787	67.8289594593787	120.740414945491	178.643229311115	5.97017750952589	25.8761119668041	23.930212748232	37	36.1428571428571	10.60547926669
306	306	18.551486	-5.43524	0.014717284477467	3115.338547	18	0.017019863870748	1.32310516180592	3.06684860037733	1.23325291135447	1.43548022803102	3349.943445	287	234.604898156721	17.7306007154739	20.2806013567629	8.44299008946043	4.61687801909845	94.974552827175	94.974552827175	164.902350501674	276.730058112166	NA	9.46708259228583	9.46708259228583	26	24.421052631579	4.72435697975719
307	307	18.292792	-6.101715	0.014717284477467	1536.640155	27	0.0166511585304588	1.79001829771561	2.69413494981037	1.32310516180592	1.39920977517309	3115.338547	306	1578.69839162972	36.214826513554	29.1992905169627	11.2229447802091	9.05957094609892	90.5515538759824	90.5515538759824	123.934434130234	187.904957126274	7.67331202351633	12.3651389842386	9.53981247272037	21	28.6	13.8311243216161
308	308	21.2612	-7.115094	0.0137444460413753	2960.679218	19	0.0163846093492458	1.29166061371567	2.69413494981037	1.32310516180592	1.39920977517309	3115.338547	306	154.659328981038	23.2556341815201	21.5683894116413	5.47719148722661	6.2982919879219	96.4958748005615	96.4958748005615	163.670818069676	275.955670831608	NA	5.07529198301958	5.07529198301958	26	24.7258064516129	4.7603876231438
309	309	21.807604	-11.733755	0.0115134588752914	2272.920178	25	0.0142726400368668	1.49647233675556	2.32857975625921	1.29166061371567	1.32142329174899	2960.679218	308	687.759040357734	24.7802163996852	24.3381543706828	13.954951071351	12.3506583930316	94.6263406856415	94.6263406856415	149.842295262691	254.535592037427	NA	NA	NA	25	24.4411764705882	4.80650554391358
310	310	21.627708	-11.949978	0.0115134588752914	1995.68673	26	0.01411034142513	1.47041984211053	1.09565768095303	1.49647233675556	1.06281408811656	2272.920178	309	277.233447287505	43.3073690836334	27.0754753668159	7.64704157578261	8.76963439085966	90.0452240479495	90.0452240479495	130.379159783206	207.053269009822	NA	6.57274648142111	6.57274648142111	25	27.8787878787879	7.86112895739845
311	311	21.13303	-13.548209	0.0108137362084305	1600.228003	27	0.0133849983495371	1.45157942189991	0.669994375129627	1.47041984211053	1.0429407336668	1995.68673	310	395.458727200945	42.2886489486918	29.4811013527683	12.4198467332587	12.2295148305442	88.7352347966489	88.7352347966489	129.792457749235	197.874143110864	4.32762017527767	11.3254319559776	11.3254319559776	30	29.1304347826087	8.22028725347504
312	312	22.088243	-11.954577	0.0117439837719503	664.3315148	33	0.0142065699250642	1.20975008812645	0.674537576318879	1.45157942189991	0.9541229681624	1600.228003	311	935.89648834967	39.8054248131278	34.5679364305025	27.6446511158462	15.1539930311306	84.338579466486	84.338579466486	120.530384311611	183.062319147473	4.69147254360698	29.5579392604711	29.5579392604711	30	31	4.72077475481666
313	313	19.43107	-15.728498	0.0103533200914918	1213.329217	29	0.0125184613541577	1.26738793129674	0.674537576318879	1.45157942189991	0.9541229681624	1600.228003	311	386.898785783981	42.0260743064424	32.2543464595266	20.1282962513717	12.1328105755435	87.949451811181	87.949451811181	124.931882645792	189.47797080782	NA	22.0291843799764	22.0291843799764	33	31.6111111111111	7.10541540689742
314	314	19.901324	-17.235807	0.00926581954020979	580.3273831	33	0.0118394097762314	1.17335837221505	0.55741195898781	1.26738793129674	0.848016103361091	1213.329217	313	633.001834309288	36.3495470918316	35.7348016466372	19.1567624216257	13.9187496026219	85.9048196810153	85.9048196810153	119.767887259143	182.206854956606	11.7683109936477	18.0639283494346	14.6075948748086	33	33.0769230769231	5.18750965399163
315	315	18.318339	-16.054513	0.0103533200914918	962.2342933	30	0.0125047305383537	1.13047241616569	0.55741195898781	1.26738793129674	0.848016103361091	1213.329217	313	251.094924056164	35.6458432515319	33.2525014128001	17.3932979153529	15.2340206195455	85.6880149263796	85.6880149263796	122.908857274169	186.242042126558	9.5907396619855	20.2081973330539	20.2081973330539	33	32.2857142857143	6.21943073611393
316	316	18.224322	-17.402679	0.00926581954020979	741.0908591	30	0.0118471202614488	1.11321223564068	0.365318826155714	1.13047241616569	0.846334774319289	962.2342933	315	221.143434253171	34.3857436332249	34.3871906122482	24.5612138088961	18.6045984244122	85.0466532676012	85.0466532676012	121.024848183205	183.747447321148	4.66568843249888	28.0596958322209	28.0596958322209	33	33.2307692307692	5.16645988006369
317	317	17.357253	-17.512569	0.00820287877117327	468.3640733	31	0.0119410054291305	0.989895620521659	0.335010157172936	1.11321223564068	0.765810843874814	741.0908591	316	272.726785765359	38.7129363332354	37.565743015743	10.5738044312692	14.5871107421261	87.4731579340701	87.4731579340701	119.685479184221	181.574871347981	3.82295593197167	9.78303461238324	7.67301840861001	35	33.1666666666667	5.44114515576093
318	318	25.794736	-6.420802	0.0146916153622766	2751.960983	21	0.0150625532721588	1.14371576462127	2.32857975625921	1.29166061371567	1.32142329174899	2960.679218	308	208.718234942129	19.1164449681456	22.518505660674	7.35258248749918	7.53971018654898	100.908443080982	100.908443080982	150.325713359115	257.774215224575	NA	NA	NA	26	25.1617647058824	4.77434153971416
319	319	24.898036	-6.982982	0.0131794538935509	1713.293034	27	0.0151833022533251	1.70498727554183	2.02987541277298	1.14371576462127	1.15953842569108	2751.960983	318	1038.66794910329	34.5393378522532	27.543349401812	7.96616496912204	12.5657381800907	99.5106863941082	99.5106863941082	138.812294093055	240.521249557463	0.891179202550336	6.72392630940906	6.72392630940906	25	24.5238095238095	6.45460337758291
320	320	29.916873	-5.080136	0.0126667994182207	2629.601145	22	0.0132538974793959	1.10978417596733	2.02987541277298	1.14371576462127	1.15953842569108	2751.960983	318	122.359838205039	24.249397626534	24.1350905647863	5.1218603665864	5.72544109002174	101.292599134659	101.292599134659	148.746437659559	256.386824872047	NA	NA	NA	27	26.012987012987	4.3543490252895
321	321	29.30732	-3.874006	0.0147102945167055	2168.176671	24	0.0139902185600405	1.5841908946535	2.10796590124654	1.10978417596733	0.938069755919199	2629.601145	320	461.424473574384	21.8382456587547	25.3228906606999	16.8160849139922	12.2004702347856	103.232407317057	103.232407317057	148.96348767357	253.964026371858	6.42018709422857	14.8413997024112	14.8413997024112	26	24.695652173913	3.90367100855018
322	322	32.066205	-5.739951	0.0116927066254856	2500	23	0.0121873507906545	1.02511687683663	2.10796590124654	1.10978417596733	0.938069755919199	2629.601145	320	129.601144849966	21.9396429873567	24.1303997781025	8.25388637402379	8.09463351330438	103.488983916072	103.488983916072	152.439516382551	258.022205684247	NA	8.25682198809878	8.25682198809878	27	26.2405063291139	4.39176148841365
323	323	29.806715	-9.741687	0.0111559680986791	1837.447753	26	0.0120424833322126	1.49579905442006	2.20431257139765	1.02511687683663	0.807471840411842	2500	322	662.552246983175	28.1827666495428	26.971067092366	12.4870990411264	10.7517858182817	104.091008270421	104.091008270421	139.070210920479	241.785670592668	4.98501525459559	10.6968525089908	10.6968525089908	26	25.75	4.05843938387136
324	324	29.720725	-10.910577	0.0109520993034188	481.7110344	33	0.0122811750895453	1.11235312241947	2.88426997777639	1.49579905442006	0.789732918808988	1837.447753	323	1355.73671864643	33.3609511090419	35.4492976891348	20.8746492985564	16.9993358080585	96.3335226601645	96.3335226601645	122.786222751463	188.422256099302	10.953039954067	17.3479292968751	19.3250791746799	35	35	0
325	325	32.273941	-5.858495	0.0116927066254856	2398.487133	23	0.0121062251909762	0.920735571440033	2.20431257139765	1.02511687683663	0.807471840411842	2500	322	101.512867442456	22.4940563434222	24.7743030915038	10.8763270351123	9.01732654479597	104.013106287198	104.013106287198	151.808101774617	257.2906156511	NA	13.0730449477553	13.0730449477553	28	26.7471264367816	4.45707796344196
326	326	31.775823	-3.18781	0.0124231325740093	2105.251821	24	0.0128842467965652	1.24376487850555	2.47578958355628	0.920735571440033	0.797538065993787	2398.487133	325	293.235311546217	29.636844149405	25.7520493786285	8.09530686024514	10.4938073120126	105.374164375131	105.374164375131	147.358998673004	252.766967432649	7.56204981591648	7.01568441333234	2.67878708215007	27	26.3472222222222	3.88989200118817
327	327	30.34202	-3.318513	0.0130588946932789	739.2537026	29	0.013735280211852	1.22726213977058	1.87235660324233	1.24376487850555	0.892806281611733	2105.251821	326	1365.99811837413	32.8516268389386	33.2839544254326	17.9212115886769	15.1686918052794	101.317515494483	101.317515494483	125.310271292903	201.772627818357	7.24187555240554	19.0153436834275	20.5920943520359	25	27.7272727272727	5.51526806403658
328	328	30.347969	-3.18128	0.0130588946932789	501.9130608	30	0.0138073723134441	1.07150490317651	0.834410637496059	1.22726213977058	0.997014743591701	739.2537026	327	237.340641805967	33.070507045775	35.0300541155076	17.6066109487338	15.2758097642983	91.9850332232518	91.9850332232518	124.690939120665	197.009730872399	7.15614539051228	18.1034106560723	16.8991826951878	25	28.8571428571429	6.41426980589819
329	329	33.203253	-1.585687	0.0130603359019037	1845.768303	25	0.0125183443784498	1.08581618840871	1.87235660324233	1.24376487850555	0.892806281611733	2105.251821	326	259.483518387704	28.5576251853694	27.0537573163694	8.99367541882929	12.7436737397522	103.941570457315	103.941570457315	139.070210920479	241.785670592668	2.62071975400263	8.11828242814185	7.02549426047802	28	28.8024691358025	5.1754703967041
330	330	33.627647	-1.59854	0.0127024302736985	1421.174823	26	0.0124000468421699	1.35895847039692	1.90690347421571	1.08581618840871	0.848001779765341	1845.768303	329	424.593479685032	28.2709010437444	29.5280528945091	11.4593341414121	11.2524913707359	106.84899429683	106.84899429683	134.728856313697	235.490932374217	4.95852206473648	10.6421869791505	10.6054554078492	27	27.4230769230769	4.49551477497361
331	331	33.408747	-1.831553	0.0127024302736985	663.2198137	28	0.0125633301647455	1.10128941220434	1.17602439329727	1.35895847039692	0.833516327031859	1421.174823	330	757.955009250285	32.5403870077114	34.0298484038417	13.1101226580743	11.7778060764075	103.400693243048	103.400693243048	126.211710111576	200.658051052659	9.17388929063009	12.7257355594915	10.1778301398345	26	27.2666666666667	4.39913411393435
332	332	33.307134	-1.877101	0.0130603359019037	334.295102	29	0.0126042324901744	0.869131352721656	0.548991408769649	1.10128941220434	0.853510258653039	663.2198137	331	328.924711673746	33.9231637586653	35.9719185488041	19.658996435159	18.0978441677649	99.3629265495835	99.3629265495835	122.476405229934	193.603804556665	7.90502199596184	18.6084896151848	20.6752816065999	28	29.1111111111111	4.45658065237365
333	333	34.09188	-1.563397	0.0127024302736985	973.0225144	28	0.0124003219546553	1.21978323675	1.17602439329727	1.35895847039692	0.833516327031859	1421.174823	330	448.152308551227	29.0389008834444	31.2335766792157	19.0851505549158	15.5292032889233	115.417318995298	115.417318995298	129.619991479845	228.714386252913	5.7539733852358	18.8683484186906	20.8206407454387	28	28.25	4.8857924374594
334	334	34.40701	-1.413958	0.0127024302736985	705.5935344	29	0.0124140123150511	1.16902933111918	0.571518064763725	1.21978323675	0.8335500143683	973.0225144	333	267.428980025335	31.3938690575725	33.3116430348828	15.7405380795192	14.5954860280635	123.185125312236	123.185125312236	125.057908588792	200.83288556509	9.03074559311283	17.081467948976	18.3271483296325	27	28.5263157894737	4.90315568511899
335	335	34.467333	-1.182802	0.0127024302736985	178.7660395	32	0.0124781478607795	0.59358964149103	0.214964776003677	1.16902933111918	0.835226389672922	705.5935344	334	526.82749484627	34.1562198455132	36.484075818803	22.8991158074424	22.4875977132535	165.201848749684	165.201848749684	120.806528703977	190.348051580233	7.23236111969219	22.7571478449538	23.9754612799837	32	30.6363636363636	4.82229669914092
336	336	34.304524	-1.126839	0.0127024302736985	92.7336349	32	0.0125046208907247	0.471775675881064	0.08633197477077	0.59358964149103	0.843079743558383	178.7660395	335	86.0324046146402	34.301823741197	36.0854803388714	28.7870274945117	24.5753534725678	145.727644197804	145.727644197804	120.111045133336	189.330027003691	4.33896868922299	29.091728189864	30.3182037563407	32	31	4.57043640026736
337	337	33.180792	-1.40891	0.0130603359019037	1604.437732	26	0.0125510257156501	1.1437628766472	1.90690347421571	1.08581618840871	0.848001779765341	1845.768303	329	241.330570356422	26.3642927482046	28.0293985858892	15.2746720200371	13.1434917848902	101.907719198793	101.907719198793	137.157997045017	238.16440137857	6.93723109304978	15.836235125135	13.7095368603453	28	28.0634920634921	5.37278991584211
338	338	33.785061	0.091986	0.0139981181993007	1316.677086	27	0.0126068987939072	1.21921072837099	2.27742796320904	1.1437628766472	0.852003587243075	1604.437732	337	287.760646744506	27.5248793886808	29.7525171000638	9.26267136782278	11.09826268895	100.458394194603	100.458394194603	132.232727169929	232.93442655246	2.6161982823834	8.1224519421613	7.43069427773941	27	28.4583333333333	5.46928885389827
339	339	33.677263	0.523875	0.0139981181993007	852.1884853	30	0.0128138025389038	1.31395939212183	1.96744878974183	1.21921072837099	0.858845207615046	1316.677086	338	464.488600261	30.2924694604932	31.7513192161088	13.5692771821027	15.0750011524723	98.7900875759799	98.7900875759799	125.18650568941	203.653647614035	8.20200495108942	14.6824101380767	17.6366071417683	26	28.08	5.05733790315287
340	340	34.018219	0.283576	0.0139981181993007	948.2373017	28	0.012642834524648	1.06290861922065	1.96744878974183	1.21921072837099	0.858845207615046	1316.677086	338	368.439783820919	29.4037107700465	31.5536919262741	15.1038321268849	14.832879714603	100.354636826956	100.354636826956	129.619991479845	228.714386252913	9.08982004087559	15.7525548163635	16.7921053697359	26	28.1481481481481	4.94355605194747
341	341	34.078969	0.309245	0.0139981181993007	785.276921	29	0.012654047298997	1.06948142962589	1.32492102682627	1.06290861922065	0.863245513364929	948.2373017	340	162.960380662138	31.3984104802731	33.4140692912692	11.6779086332219	11.9770023646487	94.5694667649773	94.5694667649773	126.125987467251	202.254672483575	7.65439906838552	12.4088511123112	8.3973008822667	26.5	28.2083333333333	5.14130051781578
342	342	34.248599	0.493919	0.0139981181993007	389.1590181	30	0.0126711957241351	0.892514613345446	1.40996605045267	1.06948142962589	0.864618509945844	785.276921	341	396.117902896956	33.2811630305826	35.8135835522968	18.8172895446159	17.4258539355119	99.5673410398403	99.5673410398403	122.476405229934	193.603804556665	5.58275602781306	18.1226024484906	19.3626770435146	28	30	5.04524979109513
343	343	31.730472	-1.81736	0.0130603359019037	820.0356315	28	0.0133389208160481	1.12359036790528	2.27742796320904	1.1437628766472	0.852003587243075	1604.437732	337	784.402100801747	31.8899121072462	32.6580160982953	16.7509113218729	14.5159672749489	102.823518353342	102.823518353342	125.18650568941	203.653647614035	8.69341661556643	14.9633300733566	16.8344707068101	27.5	28.5769230769231	5.57977115604629
344	344	31.283251	-1.630307	0.0134721467575758	656.7673541	29	0.0136774852995356	1.06589231948352	4.08232006959899	1.12359036790528	0.948480805574577	820.0356315	343	163.268277319531	33.4829933765685	34.7122804965809	11.8969510702428	10.5371699681643	96.0605214826844	96.0605214826844	125.792844445127	200.028951310382	8.52970726244179	11.6396922745022	10.7602565852621	27.5	29.3	5.96569138358753
345	345	31.133245	-1.549874	0.0134721467575758	304.1499657	31	0.0138293494993565	0.869234761519304	5.24967920634926	1.06589231948352	0.989937795948316	656.7673541	344	352.617388401501	34.402937954856	35.4283011683546	19.6784065028401	18.9466770669039	101.763714667496	101.763714667496	122.264006780343	193.330924763989	8.81763638957681	19.8582430660915	23.2154262839763	28	31.3076923076923	6.07432596239582
346	346	29.340231	-2.216056	0.0151614583041958	238.6267104	31	0.0147130638402364	0.7924275095555	5.24967920634926	1.06589231948352	0.989937795948316	656.7673541	344	418.140643776064	35.8161226356511	37.2370630501998	21.9011303371799	16.9321174510734	102.563446465041	102.563446465041	121.537743870971	191.937156139392	10.4502245950253	21.5179322347831	23.1960493603674	31	32.0909090909091	6.30007214965901
347	347	32.828798	-6.24288	0.0116927066254856	2255.547732	24	0.0118964542193254	0.912221889083951	2.47578958355628	0.920735571440033	0.797538065993787	2398.487133	325	142.939400184334	22.058607755117	25.0975545723339	14.3934723357011	9.9742718731048	107.216887622906	107.216887622906	149.842295262691	254.535592037427	4.86972118921541	16.4113144864435	16.4113144864435	28	27.3666666666667	4.07362025997415
348	348	32.773893	-6.331191	0.0116927066254856	1998.343371	25	0.0117948722546143	1.15781471683205	2.74004385379452	0.912221889083951	0.771851753410622	2255.547732	347	257.204361326628	29.1141688065934	26.326642068287	6.71157591948754	8.69380694900831	106.646428221351	106.646428221351	139.232693831264	242.465811601241	1.30954207297606	4.68217451266583	4.23396767781356	28	28.1686746987952	4.96774787543251
349	349	32.627484	-5.214656	0.0116927066254856	1566.028509	28	0.0119854756766449	1.28448412170211	1.89565691835622	1.15781471683205	0.759413111029141	1998.343371	348	432.314862448327	29.3495359417373	28.514207671594	10.5470952625706	11.0554150436767	105.066177053139	105.066177053139	135.923077348651	237.162533243663	5.11946290740274	8.97899206523214	9.09131059924038	27	27.462962962963	4.62035268997232
350	350	32.937719	-4.711797	0.0124231325740093	1223.837425	29	0.0120763450025103	1.29485185253837	1.12324655146902	1.28448412170211	0.782752370218205	1566.028509	349	342.19108334164	30.6390496351637	30.8203908870185	13.817333937893	13.0575327213281	102.556980445972	102.556980445972	131.322176424547	231.31510727997	5.01671694711826	14.7261657372644	13.8729351786423	26	27.25	4.92377799495365
351	351	32.998677	-3.480824	0.0124231325740093	632.843589	32	0.0123841387917699	1.07964429811084	0.673184259949187	1.29485185253837	0.793879257270454	1223.837425	350	590.993836207644	32.678932394599	34.3632707878757	12.2387318512819	14.0203475478859	102.639639982286	102.639639982286	125.359139934713	216.093936285326	7.52417735209278	11.2757412403531	9.62515669654759	25.5	28.7777777777778	5.56835127732729
352	352	33.164935	-3.164769	0.0124231325740093	280.8104795	33	0.0124061905967636	0.802155375998089	0.262538543432852	1.07964429811084	0.831568397096904	632.843589	351	352.033109519475	34.4387460103751	36.6805544574606	18.8496034797899	18.2329671337897	101.567881606682	101.567881606682	124.396491482576	194.28182067761	8.58423551966961	19.7609766250579	21.5891519613154	31	31	5.18238775634773
353	353	33.45476	-4.435631	0.0120555787068765	340.3784357	33	0.0121091538739895	0.909180970650954	0.673184259949187	1.29485185253837	0.793879257270454	1223.837425	350	883.458989534467	33.8069684293607	36.157342722434	22.4619722314396	19.3237029094606	103.017472085218	103.017472085218	124.373767452747	195.127850697205	7.03004837349843	21.4210806037932	20.9509210654008	30	30	4.86973158544552
354	354	32.564921	-8.14747	0.0110774965639083	1683.704306	26	0.0114636487733528	1.34459415036298	1.89565691835622	1.15781471683205	0.759413111029141	1998.343371	348	314.639065462589	27.373716829448	27.7571780423691	12.6599218117087	11.355961885069	105.390650267405	105.390650267405	138.372159870404	239.921140713438	5.47672155394768	11.7703636607611	10.6940042721663	27	27.1206896551724	4.58095824728843
355	355	31.460743	-8.389702	0.0110774965639083	443.0585438	32	0.0118437317311176	1.04249837003248	1.28631654334254	1.34459415036298	0.718855021377302	1683.704306	354	1240.64576180503	34.2282582179439	35.7471460581354	17.4220035077968	16.1730674560738	112.413329768639	112.413329768639	124.407407733708	197.531497851413	9.37941752069965	19.526380190821	19.6069456553861	28.5	29.5	5.31768537784794
356	356	31.26155	-8.689963	0.0118491332435897	249.0289236	33	0.0118850397372384	0.780458242983751	0.20024302438932	1.04249837003248	0.765395920644018	443.0585438	355	194.029620167696	34.5430374038419	36.5011719019352	22.851767133758	18.377045589711	102.714391471948	102.714391471948	124.158720609833	193.693242010016	6.41828750855985	25.3710795378727	26.567026532859	32.5	31.3333333333333	5.27888877195444
357	357	33.104073	-8.951191	0.0110188218721834	1141.13269	29	0.0114919709688164	1.29414362398667	1.28631654334254	1.34459415036298	0.718855021377302	1683.704306	354	542.571615906749	31.4373231002717	32.0033431805584	11.3628950156113	10.216694479379	102.488618010398	102.488618010398	131.322176424547	231.31510727997	5.61098317185817	12.2894074335307	13.5320929004649	26	26.3823529411765	4.11217487160846
358	358	33.421859	-9.342881	0.0112583989599845	578.3345929	32	0.0116048428979953	1.12244981204525	0.60526939896367	1.29414362398667	0.722323054918811	1141.13269	357	562.798096753184	33.6756712563013	34.7457890814334	19.9260483034988	14.2947883739786	98.4237842619031	98.4237842619031	123.8756465202	199.39138057786	6.29559590688395	21.5800739571787	20.957847625293	25	27.1538461538462	4.50640569719286
359	359	35.034989	-7.051106	0.0109100839277389	2145.016795	25	0.0119732180274637	0.752976758933271	2.74004385379452	0.912221889083951	0.771851753410622	2255.547732	347	110.530937690248	23.773482351136	25.6260191509655	12.2221811030639	12.0643930286982	108.07439472326	108.07439472326	148.96348767357	253.964026371858	NA	12.3060317742676	12.3060317742676	28	27.5425531914894	4.13135113834724
360	360	35.420655	-8.0865	0.0113058159087024	2030.105436	25	0.0120879574597873	0.888572445898516	3.17239342814997	0.752976758933271	0.781251429425841	2145.016795	359	114.911358615847	22.9315150815835	25.8029573594501	21.4893350609086	15.4258514958918	107.298615950533	107.298615950533	144.406272980259	248.701009274334	1.11469062817172	23.039332105461	23.039332105461	28	27.3614457831325	3.98343617218581
361	361	34.671167	-10.957144	0.0113914314487179	1709.342257	26	0.0121838081783602	0.990380900915961	3.665159093301	0.888572445898516	0.795301194753651	2030.105436	360	320.76317935744	23.4610991885772	27.6288146244038	13.5696060852729	11.3626990144503	108.775014348574	108.775014348574	138.812294093055	240.521249557463	7.52233642288935	15.4729813272679	12.453668819647	28	28.5714285714286	5.07426056689562
362	362	34.637767	-11.057681	0.0113914314487179	1548.131342	27	0.0122098456263719	1.30850369102397	3.2736085789831	0.990380900915961	0.807038049949623	1709.342257	361	161.21091485858	27.8667103245343	28.7955031926791	8.88033880344142	9.57129705135615	106.091025054302	106.091025054302	135.923077348651	237.162533243663	6.83592404894179	8.71904926084859	5.39597014005785	28	28.5882352941176	5.02600786393017
363	363	33.739698	-11.826709	0.0113914314487179	1222.987313	28	0.0121164343770311	1.37541932213111	3.96546794840953	1.30850369102397	0.810226317722	1548.131342	362	325.144028982033	28.9448416875076	30.8322257041488	14.4674128399177	12.1629754530215	107.153753493918	107.153753493918	131.322176424547	231.31510727997	7.10286193243121	14.3140239766399	12.6919218476421	26	26.9782608695652	4.04688703647511
364	364	29.741958	-18.890492	0.00931286207167832	1420.131742	27	0.0123087013342879	1.16391874791109	3.2736085789831	0.990380900915961	0.807038049949623	1709.342257	361	289.2105151793	29.1652319745688	30.0510194886208	9.7430597539457	9.3087158038293	107.997845900446	107.997845900446	134.728856313697	235.490932374217	NA	NA	NA	28	28.6	5.13505111951186
365	365	29.279248	-19.29183	0.0092112196037296	653.017446	29	0.0123817409068565	1.24220418142033	2.22108722802592	1.16391874791109	0.822331131816048	1420.131742	364	767.114295499683	32.5974310899947	34.1395981191618	14.1369304451293	12.0440746303443	105.343029220484	105.343029220484	125.635227477466	216.522185968111	8.09776787939653	12.0511425847252	12.0511425847252	27	27.5555555555556	3.73479824739141
366	366	29.160343	-20.536482	0.00948790571930847	1219.568653	28	0.012269626288435	1.18587285574838	2.22108722802592	1.16391874791109	0.822331131816048	1420.131742	364	200.563088994698	26.8439148023834	31.3471251780834	9.2830030172463	9.74840583668917	107.11068137112	107.11068137112	131.322176424547	231.31510727997	NA	9.22247084662644	9.22247084662644	27	28.3148148148148	4.92902100606875
367	367	28.505304	-21.460093	0.00948790571930847	1032.674342	29	0.0120594422478466	1.05715409092547	1.96715420927043	1.18587285574838	0.81754641906919	1219.568653	366	186.894310336621	30.797019837787	32.714103466505	11.0217133326544	12.1263100006368	107.274521314743	107.274521314743	129.619991479845	228.714386252913	6.05575878853372	11.4646279819188	11.4646279819188	27	28.6875	4.93427547549639
368	368	26.77476	-21.259435	0.00882307301087801	807.611437	30	0.0114495909577527	1.02940800223662	1.67841874082172	1.05715409092547	0.791809526475999	1032.674342	367	225.062905246569	29.621299346001	32.7852899158015	19.9518973131294	15.6837041139843	106.921577628449	106.921577628449	126.411585111075	218.392218026253	5.52775861210883	19.8046848485914	22.3476350608438	27	28.8108108108108	4.98240146157697
369	369	24.547654	-23.46591	0.0074036193049728	411.2274043	31	0.0102499115679134	0.949254033288994	0.936282147031357	1.02940800223662	0.717133651433216	807.611437	368	396.384032671337	34.7890264370539	35.4287814796734	17.9312350047463	17.4190641535705	107.671299198898	107.671299198898	122.30498724153	209.106803338183	NA	14.1439798159902	14.1439798159902	29	30.0769230769231	4.81599897776631
370	370	29.635133	-23.124582	0.00997294603399378	724.286387	30	0.0124322465831187	0.977543461022164	1.67841874082172	1.05715409092547	0.791809526475999	1032.674342	367	308.38795520887	32.3993759682267	33.4764936517544	16.9223458221066	13.8154746596445	111.862248529751	111.862248529751	126.232996411989	217.374245029099	7.58285397479149	21.1502111031586	21.1502111031586	27	29.0277777777778	4.87258283583394
371	371	31.849834	-23.02959	0.0112615483908314	227.3946718	32	0.0133744845843978	0.740813433134618	2.02599944450417	0.977543461022164	0.837459163376663	724.286387	370	496.891715179996	32.952172202331	36.0120686868873	28.4404218029	20.5008109835872	115.414697962156	115.414697962156	126.298647267532	197.695605655593	2.90402848534922	27.6981735344861	29.0787112673628	31	31.3333333333333	4.40832545682976
372	372	28.943422	-25.774217	0.00817388832808858	338.6983252	31	0.0115877685497647	0.81238931558177	2.02599944450417	0.977543461022164	0.837459163376663	724.286387	370	385.588061817997	33.4630482444838	35.7588556473108	19.1340784988612	17.8838004279164	118.161155460151	118.161155460151	125.564739414145	199.576377203483	11.1727039912642	19.4768591079442	25.2858293531872	29.5	30.5833333333333	4.65241093802255
373	373	29.501805	-25.463226	0.00817388832808858	219.4087497	31	0.0119418066189432	0.717220087018364	2.3007822441408	0.81238931558177	0.734053403448845	338.6983252	372	119.28957551463	34.6244380602514	36.8784493486878	14.7630713869511	15.6971341669311	109.64243217524	109.64243217524	125.997625028796	197.436248828371	13.1705834623761	16.6712499590445	16.600112512962	30	31.3333333333333	4.41965307839126
374	374	35.781045	-8.692215	0.0113058159087024	1787.083156	26	0.0122701783269328	1.20292392403651	3.665159093301	0.888572445898516	0.795301194753651	2030.105436	360	243.022280141004	25.0420798100908	27.3110097499934	14.7043823451689	9.93218756361952	107.133380483769	107.133380483769	139.280299160352	241.117984941003	6.30991051873504	14.0591551738486	14.2251684437817	28	28.0434782608696	5.22278600041569
375	375	36.873788	-9.352724	0.0116820437115385	1452.99136	27	0.0132073437244037	1.26015405097353	4.75255640027839	1.20292392403651	0.817614015807194	1787.083156	374	334.091796087514	29.7665281512687	29.5797335339418	10.7829232925673	10.8348000087195	105.330934097438	105.330934097438	135.796816163187	236.526953157535	7.14682063692001	12.5863326061018	11.6493860088778	27	27.1320754716981	4.59530586514048
376	376	38.019792	-10.108424	0.0126114024176379	1040.603665	29	0.0144879570067497	1.34072099654606	7.32990983127188	1.26015405097353	0.932369280332712	1452.99136	375	412.387695248096	32.1121189830098	32.5239634728358	13.1539315192148	13.5687830410769	102.439914702438	102.439914702438	129.619991479845	228.714386252913	4.06700615404777	14.1543488562316	15.6008962747784	26	27.2777777777778	4.885027334979
377	377	39.360627	-10.734408	0.013976261199495	460.7185127	32	0.0157488059558521	1.04084991160914	8.96296695146732	1.34072099654606	1.08917950440531	1040.603665	376	579.885151854522	32.4562259213141	36.0215120612654	22.5808707182044	16.4043178148019	98.8884662492352	98.8884662492352	122.30498724153	209.106803338183	5.73520127693765	24.5090889030786	26.5712732649959	26	28.5714285714286	6.17332083322179
378	378	35.718441	-8.800548	0.0116820437115385	1562.500502	27	0.0122650121343521	1.24429570373657	4.75255640027839	1.20292392403651	0.817614015807194	1787.083156	374	224.582653757514	27.2803182058687	28.4817741919125	13.4772537817464	10.7997780784229	105.585973681087	105.585973681087	135.923077348651	237.162533243663	8.57884579264048	13.1548595879706	10.9444461055421	27	27.1454545454545	4.41553730558011
379	379	35.324144	-8.977609	0.0116820437115385	1236.66641	28	0.0121510406997804	1.31137173708224	4.35315315383518	1.24429570373657	0.816981419044896	1562.500502	378	325.834092319712	30.013223050677	30.6675678139173	16.5766607151406	13.3291432443196	104.263476291682	104.263476291682	131.322176424547	231.31510727997	6.0553310676168	16.4021354423049	14.3655939027819	26	26.9285714285714	4.64018953115252
380	380	34.788463	-8.98555	0.0112583989599845	824.7645626	30	0.0119641552265375	1.27282875488495	4.58268297283151	1.31137173708224	0.803025694518653	1236.66641	379	411.901847287111	32.8446954012114	33.5143664592365	17.0782233388811	14.7230589401031	102.1891031301	102.1891031301	126.411585111075	218.392218026253	4.8228087019949	17.4304962176196	19.1275680641077	26	26.72	4.58730131268193
381	381	37.023705	-5.243647	0.0114404592509713	2023.582641	25	0.0129401533010637	0.934611063910521	3.17239342814997	0.752976758933271	0.781251429425841	2145.016795	359	121.434154000613	22.713005300934	26.0440587667209	10.2598646382345	9.57317965182373	111.116084850865	111.116084850865	144.406272980259	248.701009274334	13.1175477889193	13.5401402944078	13.5401402944078	28	27.7415730337079	4.12456083030677
382	382	37.234892	-5.070346	0.0129499519599845	1936.056971	25	0.0130401386661929	0.876115263647705	3.25564824140782	0.934611063910521	0.899651995004204	2023.582641	381	87.5256692774386	30.1470445034831	26.9090335491421	6.77203073577115	9.25444315152091	111.296645717222	111.296645717222	139.232693831264	242.465811601241	5.36937949654486	8.51191150483159	8.51191150483159	30	30.8870967741935	5.93352015429736
383	383	37.511028	-5.820029	0.0129499519599845	1410.348372	28	0.0133598216276694	1.3039286891282	3.39868975995151	0.876115263647705	0.911895134854479	1936.056971	382	525.708599315885	29.1570056808663	29.8811352355446	11.3209232633892	8.20910813258203	113.145157138596	113.145157138596	134.728856313697	235.490932374217	4.92115640366316	11.4768044530614	9.57070752292946	27	27.75	4.71788878379633
384	384	38.038811	-5.63296	0.0129499519599845	675.3035924	33	0.0139530084556375	1.31654302074784	2.698686122764	1.3039286891282	0.951040095720016	1410.348372	383	735.044779683761	31.0679282555145	34.0297629644351	15.9087516713844	13.1415591543251	111.747278768376	111.747278768376	125.635227477466	216.522185968111	8.32044094983283	16.4543667455914	17.9186757210811	26	27.7142857142857	5.63154381269344
385	385	38.293106	-5.085942	0.0129499519599845	223.1039165	35	0.0141380901177352	0.770730957248711	3.25083102410595	1.31654302074784	1.02367541872729	675.3035924	384	452.199675932152	32.8760808601747	37.4199689468489	24.5748936446654	20.6732653915002	113.50620064848	113.50620064848	116.991975165765	198.761462779464	7.00955196053075	24.723063520409	26.097049872034	27	30.2	6.67998669326685
386	386	37.394845	-6.109559	0.0129499519599845	1161.804676	29	0.0133872946802934	1.34695492825989	2.698686122764	1.3039286891282	0.951040095720016	1410.348372	383	248.543696080634	29.9684718339226	31.6228838269434	12.9627670681272	10.1741167848015	110.106462629179	110.106462629179	131.322176424547	231.31510727997	6.1243218689954	12.4812149843181	13.2759432407293	26.5	27.4545454545455	5.04608780285925
387	387	37.527581	-4.328733	0.0129310908346931	1817.442657	25	0.0131403244728818	0.907764436571678	3.39868975995151	0.876115263647705	0.911895134854479	1936.056971	382	118.614314430297	28.1041295571325	27.453555054784	8.69890352604283	10.7575220480916	115.049705143464	115.049705143464	139.070210920479	241.785670592668	1.59542811369406	7.82128371136277	7.82128371136277	30	30.7747747747748	5.7377294918408
388	388	38.836762	-3.948842	0.0129310908346931	1307.055446	27	0.0140557544985171	1.14510559936452	3.72639997064776	0.907764436571678	0.924162818637206	1817.442657	387	510.387210888613	28.1964929789444	30.2702073907726	12.4848353063532	10.9434055654997	114.774826208153	114.774826208153	132.232727169929	232.93442655246	3.41724877476874	12.2220891832113	13.629318087069	28	29.0298507462687	5.0571585903241
389	389	39.244272	-3.535026	0.0159794159071484	961.2342988	29	0.0142782902030972	1.2039181777366	5.87343145860304	1.14510559936452	1.03625660168753	1307.055446	388	345.821147290276	29.2442702852556	32.1795766493147	16.8407383595609	11.2486897561414	111.220216134917	111.220216134917	129.619991479845	228.714386252913	6.7915053386959	16.507341664647	18.9973147516176	28	29.3076923076923	5.44685000365281
390	390	39.317039	-3.838898	0.0159794159071484	493.0661928	31	0.0144622908189536	1.08964975714606	5.87196815239989	1.2039181777366	1.06350594712259	961.2342988	389	468.168105966197	31.345363980736	35.0243758513428	19.0594656603928	16.5983573544429	108.345266647072	108.345266647072	122.30498724153	209.106803338183	5.8870776849033	20.0928216144199	21.3656687171736	27	28.5909090909091	4.31673477691173
391	391	39.867048	-5.054004	0.0160094092385392	985.5595944	29	0.0150202376950004	1.06458353588709	5.87343145860304	1.14510559936452	1.03625660168753	1307.055446	388	321.495851661505	29.6725142215386	31.878920462418	18.3724405060409	15.1769871039329	114.483166518435	114.483166518435	129.619991479845	228.714386252913	6.86978602724123	16.8627873009717	18.3025446966764	28	29.3018867924528	5.3943877732766
392	392	43.596348	-11.445445	0.0174380789413364	402.907063	32	0.0177951753083801	0.98757488062445	7.12672916810846	1.06458353588709	1.1543569120933	985.5595944	391	582.652531400892	31.2971776477651	36.4722731031031	18.9390972944771	13.614639148494	111.730195238496	111.730195238496	121.432735441284	208.020106376514	1.36121437197244	15.6050237259986	14.8827020121927	30.5	31	5.87877538267963
393	393	40.47957	-5.148922	0.0160094092385392	771.4603119	30	0.0153972454768742	0.918693187578504	7.12672916810846	1.06458353588709	1.1543569120933	985.5595944	391	214.099282496314	29.6669606490131	33.0564104281945	19.4644264914044	13.6321052237983	115.550608603527	115.550608603527	126.232996411989	217.374245029099	5.87273409689817	19.7601816225153	18.3439580248164	27.5	29.7857142857143	5.7404670256412
394	394	41.378084	-2.408916	0.0172261547979798	479.7455621	32	0.0147444733801998	0.930453833417474	6.57635463181841	0.918693187578504	1.20052125816696	771.4603119	393	291.714749850354	30.7336622553677	35.1091375858706	16.7240448105959	14.3861947758684	114.697965337059	114.697965337059	122.30498724153	209.106803338183	6.03814203545554	17.0738407895589	16.6445719503447	29	30.7142857142857	5.74041644415986
395	395	39.863277	-6.113548	0.0160094092385392	596.8345208	31	0.0152374832939942	0.911526694487132	6.57635463181841	0.918693187578504	1.20052125816696	771.4603119	393	174.625791150116	31.7869903787124	33.9251459672992	15.7568479800185	13.9595488436295	117.638338683644	117.638338683644	123.144152025881	210.703477843783	7.58794734340858	15.9425345856515	16.5731896442056	27.5	30.03125	5.71632847991808
396	396	39.428239	-5.990554	0.0160094092385392	328.2732946	33	0.0149734773981318	0.831671877683815	6.67039808781574	0.911526694487132	1.18095848770292	596.8345208	395	268.561226175185	32.6850668728968	37.4625415770267	22.7739179668094	14.5211876432732	127.995355306212	127.995355306212	117.241146610499	199.766906295211	6.70229246492714	22.7352935328064	22.4065509123452	30	31.2	5.77350269189626
397	397	39.090402	-6.485236	0.0160094092385392	81.58345458	35	0.0148386106339302	0.46471874492928	6.77743032307211	0.831671877683815	1.14863114559474	328.2732946	396	246.689840027376	33.6821275614578	37.9560883370331	31.18126554274	25.6411208419288	139.5173071697	139.5173071697	115.467885895145	195.91286309249	4.50893583160772	31.7316677518584	32.6432259882406	31.5	32.25	5.6556911253412
398	398	37.554369	-4.059798	0.0129310908346931	1677.155117	26	0.0131312239819637	0.933432586028937	3.72639997064776	0.907764436571678	0.924162818637206	1817.442657	387	140.287539726218	26.6145509031744	28.0176119964153	12.0033160152397	9.136771186074	118.889154965168	118.889154965168	137.739589931542	239.405075580712	3.47050689432434	11.5567993266569	10.1234961844511	30	30.8	5.7609887020969
399	399	37.845921	-4.056681	0.0129310908346931	688.2442055	32	0.0136198966504429	1.20639692323814	3.55921504821425	0.933432586028937	0.923048469723514	1677.155117	398	988.910911728058	30.082202219043	33.3414818190184	19.9541022433575	14.6227702244002	120.959889596557	120.959889596557	125.635227477466	216.522185968111	9.08740540867304	16.0679948122949	16.4828723082142	26	27.6666666666667	4.35006631249191
400	400	38.053358	-4.281958	0.0129310908346931	175.4184926	34	0.013876789757011	0.68201492794764	4.18711040918607	1.20639692323814	0.982886105096165	688.2442055	399	512.825712897528	33.4438793945125	36.9954812193484	24.4689514955124	21.1021748662049	125.501603861024	125.501603861024	116.663537096654	198.111115498261	8.00114280835219	25.0126506298225	26.0643966492412	26	29.1	5.93389510449175
401	401	37.548432	-3.897562	0.0129310908346931	1577.283762	26	0.0131252085780907	0.946722876559355	3.55921504821425	0.933432586028937	0.923048469723514	1677.155117	398	99.8713554910054	27.1321455241697	28.4887218570796	13.063385411472	12.427902507622	119.730763128926	119.730763128926	135.923077348651	237.162533243663	5.85738378352541	12.9987608819939	12.6877729932584	29	30.1684210526316	5.32887084678168
402	402	37.491912	-3.482153	0.0129310908346931	1470.83987	26	0.0130574888502695	0.990904020320856	3.58017596998318	0.946722876559355	0.92231188761695	1577.283762	401	106.443891795815	28.014184030634	29.775633922933	14.8434872456601	12.0210898568237	122.555630204441	122.555630204441	135.796816163187	236.526953157535	7.80828768764885	15.9585342648139	16.0021929842797	29	30.1538461538461	5.41176306643034
403	403	37.416963	-3.311858	0.0129310908346931	1166.699146	27	0.0131042738971548	1.04055398723879	3.37403762454989	0.990904020320856	0.914019653075756	1470.83987	402	304.140724047455	28.0835294218226	31.2192317258553	15.8510941655275	11.849992527543	123.349967600127	123.349967600127	131.322176424547	231.31510727997	6.77344256383688	14.124027964122	15.4569014464045	29	30.0526315789474	5.41330394944925
404	404	37.288544	-3.200321	0.0129310908346931	894.3528222	28	0.0131090830928005	1.07091835216331	3.30617613998094	1.04055398723879	0.919748450197003	1166.699146	403	272.346323686372	30.5787220568809	32.9651698414775	16.4278749125115	14.3443238005168	120.684579442354	120.684579442354	129.129151876989	228.251367854255	7.43121380137776	14.7139807495143	12.72941796508	29	29.1153846153846	4.70149682528767
405	405	37.165315	-3.115301	0.0129310908346931	682.9287812	29	0.0130896724437613	0.99891790581062	3.55207836524012	1.07091835216331	0.920337332927806	894.3528222	404	211.424041064135	30.9204426594489	33.0915196333545	15.0341524838361	14.4078191579213	118.997397712045	118.997397712045	125.635227477466	216.522185968111	9.32900833066381	15.5951798121707	16.6413294927827	28.5	29.3947368421053	5.1493346391717
406	406	37.066129	-2.970188	0.0117665009529915	462.7487078	30	0.0130699772342474	0.885515843709021	3.6256937162454	0.99891790581062	0.917960512175447	682.9287812	405	220.180073318474	32.1698750248711	35.2965511071819	18.3255545554679	15.9395353825768	119.093156964193	119.093156964193	122.30498724153	209.106803338183	6.37029651353624	18.2987272535164	18.0317814339146	28	30.0740740740741	5.62224924827125
407	407	37.08392	-2.889427	0.0116420561404429	269.9164415	31	0.0131062778470273	0.797271416914373	3.49883874012806	0.885515843709021	0.915548847186792	462.7487078	406	192.832266343608	33.0837889712132	37.0906479250236	20.2645433573226	16.7472270628909	118.420500338658	118.420500338658	117.153616855992	199.410002654026	9.16731399129067	19.0736612063755	20.6516224980901	28	30.1739130434783	5.62180959149311
408	408	37.273064	-3.230691	0.0129310908346931	652.7053908	29	0.0131694930070945	0.985388313747971	3.55207836524012	1.07091835216331	0.920337332927806	894.3528222	404	241.647431441995	31.5505597284527	34.0258882688189	11.7010009390393	9.50638654399226	118.523848077307	118.523848077307	125.635227477466	216.522185968111	8.63197827459634	12.6099671709738	12.1832089900751	28	29.2857142857143	5.34443871796506
409	409	37.233316	-3.227992	0.0129310908346931	416.0228211	30	0.0132000276987657	0.886306848065835	3.4747367545384	0.985388313747971	0.927734485782022	652.7053908	408	236.682569670817	32.4643777567067	35.9857303656209	17.831688141969	13.6675750010252	117.084656525418	117.084656525418	122.30498724153	209.106803338183	7.1123690310454	18.179900874455	17.6856082241504	28	30.1538461538462	5.71798781175551
410	410	37.619682	-0.966954	0.0113696072185315	860.92948	28	0.0128595919391047	1.0407849150275	3.37403762454989	0.990904020320856	0.914019653075756	1470.83987	402	609.910389974907	29.5975115260444	32.6234416533383	12.9704747212618	13.165803165564	153.304551159107	153.304551159107	126.801105341375	218.802991525948	8.35899338939016	14.2683506205045	12.3987678079454	29	29.5283018867925	4.85007443870276
411	411	37.955026	-1.241441	0.012022371246115	304.2081625	30	0.0131771793015703	0.807721918728802	3.30878935905869	1.0407849150275	0.88978731111052	860.92948	410	556.721317516502	32.9490493817137	36.2387781796274	20.5543643682678	17.9836315051521	153.121645482769	153.121645482769	117.153616855992	199.410002654026	6.97109617618578	20.1233253569666	22.14452483427	31	31.21875	5.09100645984598
412	412	37.883201	-1.322955	0.012022371246115	170.712451	31	0.0131971539831657	0.640452347758268	5.45963886260772	0.807721918728802	0.9286756673047	304.2081625	411	133.495711474236	33.4236832565246	36.3581756470584	21.3941821243574	17.9962335350177	146.292112646578	146.292112646578	116.663537096654	198.111115498261	9.24767434922458	21.5041516528909	24.9246342668208	31	31.75	5.1108091698253
413	413	37.431174	-0.545495	0.0113696072185315	701.3715415	29	0.0127605744834978	0.993487942633183	3.30878935905869	1.0407849150275	0.88978731111052	860.92948	410	159.557938515508	30.3526731479071	32.7506289761476	14.1763245280805	14.9688667409799	159.526335411347	159.526335411347	125.635227477466	216.522185968111	9.39163079221001	14.4176189525485	11.8216639028691	29	29.8936170212766	4.94418429792801
414	414	37.474083	-0.103124	0.0113696072185315	430.0318504	30	0.0127537993921596	0.854610142191996	2.77508006437061	0.993487942633183	0.877662691121915	701.3715415	413	271.339691096929	32.1236878854242	35.2845185951865	17.7813820190184	15.9160005872182	185.081700597219	185.081700597219	122.30498724153	209.106803338183	6.18418885921743	17.0256182487516	16.8404027364622	30.5	30.8235294117647	5.19014560568388
415	415	37.17025	0.172115	0.0113696072185315	279.6119247	31	0.0126844408175235	0.654414039839309	2.45909615929603	0.854610142191996	0.876833085802721	430.0318504	414	150.419925681313	33.0994176877293	36.4837791843652	18.9667604890186	15.6053078553435	197.640529019384	197.640529019384	117.153616855992	199.410002654026	6.7359678410663	20.1200774836552	22.2754791761942	31	31.1935483870968	5.19242624623409
416	416	36.971227	0.364399	0.0119878369139472	85.60481574	32	0.0126728417189094	0.457295822095329	1.8439911362964	0.654414039839309	0.86834017558542	279.6119247	415	194.007108951474	33.9819567860557	36.6969107525792	24.8531265932966	20.4052731854311	206.104933523928	206.104933523928	115.467885895145	195.91286309249	10.0838652482291	26.311256552912	30.8269967486837	31	31.9259259259259	5.04537812813276
417	417	37.128273	0.214271	0.0119878369139472	194.6040267	31	0.0126911172450629	0.553173069657342	1.8439911362964	0.654414039839309	0.86834017558542	279.6119247	415	85.0078979676136	33.2509787260579	35.9525177281484	22.7000159132107	18.8544863687123	197.962033285217	197.962033285217	116.700539294349	198.46486302591	5.74258340054838	24.0451104362951	25.5978544670706	31	31.7142857142857	5.11973048232426
418	418	37.141212	0.249316	0.0119878369139472	81.39288567	32	0.0127144735708344	0.470624163650664	1.74059022062942	0.553173069657342	0.869157699589653	194.6040267	417	113.211141050972	34.4542105074077	37.5583635871517	22.6927867716276	15.1389065452243	206.637601906358	206.637601906358	115.467885895145	195.91286309249	10.8807807865259	25.576896201059	30.9874144858467	31	31.9259259259259	5.04537812813276
419	419	37.040589	0.261706	0.0119878369139472	90.30324125	31	0.0126944458945125	0.460921550851027	1.74059022062942	0.553173069657342	0.869157699589653	194.6040267	417	104.300785479923	33.4680171081681	35.6653504431705	27.5209011110487	26.4399200731503	204.831540465724	204.831540465724	115.467885895145	195.91286309249	8.28032110566587	27.8325958690114	30.7714952785916	31	31.962962962963	5.04198893509817
