# Supplementary material for: Investigating environmental effects on phonology using diachronic models
Source: Evol Hum Sci. 2024 Jan 3;6:e8. doi: 10.1017/ehs.2023.33 (PMC10955398; doi:10.1017/ehs.2023.33)
Supplement: Hartmann et al. supplementary material 4 — Hartmann et al. supplementary material [file S2513843X23000336sup004.zip › TonesClimateGeoPhylo_Public-1.0/data/trees/bantu_iso_glottolog_links_28Junr2016.csv]

Name_on_tree_tip1	Name_on_tree_tip2	xd_id	iso6393	glottolog_id	MultiDialectsInDplace
1	Fefe_Grassfields	xd171	fmp	fefe1239
2	Mungaka_Grassfields	xd170	mhk	mung1266
3	Bamun_Grassfields	xd172	bax	bamu1253
4	Kom_Grassfields	xd176	bkm	komc1235
5	Oku_Grassfields		oku	okuu1243
6	Aghem_Grassfields		agq	aghe1239
7	Njen_Grassfields		njj	njen1238
8	Moghamo_Grassfields	xd181	mgo	meta1238
9	Zaambo_Jarawan
10	Bwazza_Jarawan		mbu	mbul1260
11	Mbula_Jarawan		mbu	mbul1260
12	Bile_Jarawan		bil	bile1244
13	Kulung_Jarawan		bbu	kulu1255
14	Duguri_Jarawan		dbm	dugu1249
15	Tiv_Tivoid	xd320	tiv	tivv1240
16	A11_Londo		bdu	orok1266
17	A121_Mbonge		bdu	orok1266
18	A122_Bakundu	xd166	bdu	orok1266
19	A141_Lefo		bwt	bafa1247
20	A15_Manenguba		mbo	mboc1235
21	A151_Nkongho		nkc	nkon1247
22	A15A_Mbuu
23	A15B_Mienge_NW_Manenguba		bsi	bass1260
24	A15C_Akossi		bss	akoo1248
25	A15C_Elung_Central_Manenguba		bss	akoo1248
26	A15C_Mkaa		bqz	baka1273
27	A22_Bakweri	xd138	bri	mokp1239
28	A24_Duala	xd130	dua	dual1243
29	A27_Malimba		mzd	mali1280
30	A31_Bubi		bbx	bubi1249
31	A32C_Batanga	xd168	bnm	bata1285
32	A33a_Yasa		yko	yasa1242
33	A34_Benga		bng	beng1282
34	A41_Barombi-Kang		bbi	baro1252
35	A42_Abo		abb	bank1256
36	A43a_Basaa		bas	basa1284
37	A44_Tunen		baz
38	A45_Nyokon		nvo	nyok1243
39	A46_Nomaande		lem	noma1260
40	A462_Yambeta		yat	yamb1252
41	A51_Bafia_maja		lfa	lefa1242
42	A53_Bafia_rikpa	xd169	ksf	bafi1243
43	A54_Tibea		ngy	tibe1274
44	A601_Tuki		bag	tuki1240
45	A61_Ngoro-Asom
46	A61_Ngoro-Bisoo
47	A61_Ngoro-lunda
48	A621_Nubaca		baf	nuba1241
49	A622_Nugunu		yas	nugu1242
50	A62A_Nuasue		yav	yang1293
51	A62A_Nukalonge		yav	yang1293
52	A62B_Mmala		mmu	mmaa1238
53	A62C_Libie		ekm	elip1238
54	A63_Mangisa		mct	meng1263
55	A71_Eton		eto	eton1253
56	A72a_Ewondo		ewo	ewon1239
57	A74a_Bulu		bum	bulu1251
58	A75a_Fang_Bitam	xd149	fan	fang1246
59	A75a_Fang_Medouneu		fan	fang1246
60	A75a_Fang_Minvoul		fan	fang1246
61	A803_Shiwa		mcp	maka1304
62	A81_Kwasio	xd163	nmg	kwas1243
63	A83_Mekaa		mcp	maka1304
64	A832_Bekol		biw	kolc1235
65	A84_Njem		ozm	koon1245
66	A841_Badwe		ozm	koon1245
67	A85b_Bekwil_Makokou		bkw	bekw1242
68	A85b_Bekwil_Mv		bkw	bekw1242
69	A86c_Mpiemo		mcx	mpie1238
70	A87_Bomwali	xd164	bmw	bomw1238
71	A91_Kwakum		kwu	kwak1266
72	A93_Kako		kkj	kako1242
73	B11a_Mpongwe	xd167	mye	myen1241
74	B11b_Orungu		mye	myen1241
75	B11c_Galwa		mye	myen1241
76	B11d_Dyumba		mye	myen1241
77	B11F_Enenga		mye	myen1241
78	B201_Ndasa		nda	ndas1238
79	B202_Sigu		sxe	sigh1238
80	B203_Samaye
81	B204_Ndambomo_Li
82	B204_Ndambomo_Massoukou
83	B204_Ndambomo_Mbadi
84	B21_Seki		syi	seki1238
85	B22a_Kele		keb	kele1257
86	B22b_Koya		nra	ngom1270
87	B22b_Ngom		nra	ngom1270
88	B22E_Mwesa
89	B23_Mbangwe		zmn	mban1268
90	B24_Wumbvu		wum	wumb1242
91	B25_Kota	xd162	koq	kota1274
92	B251_Shake		sak	sake1247
93	B252_Mahongwe		mhb	maho1248
94	B301_Viya		buw	bubi1250
95	B302_Himba		sbw	simb1254
96	B304_Pinzi		pic	pinj1243
97	B305_Vove		buw	bubi1250
98	B31_Tsogo	xd40	tsv	tsog1243
99	B32_Kande		kbs	kand1300
100	B404_Ngubi
101	B41_Shira		swj	sira1266
102	B42_Sangu_Mb		snq	sang1333
103	B42_Sangu_Mi		snq	sang1333
104	B43_Punu		puu	punu1239
105	B44_Lumbu		lup	lumb1249
106	B501_Wanzi_E		wdd	wand1266
107	B501_Wanzi_Mo		wdd	wand1266
108	B503_Vili
109	B51_Duma		dma	duma1253
110	B51_Duma_La		dma	duma1253
111	B52_Nzebi		nzb	njeb1242
112	B53_Tsaangi_Poungi		tsa	tsaa1242
113	B601_Lempini		mdt	mber1257
114	B602_Kaningi_Nord		kzo	kani1279
115	B602_Kaningi_Sud		kzo	kani1279
116	B62_Mbaama		mbm	omba1241
117	B63_Ndumu		nmd	ndum1239
118	B701_Atsitsege		tck	tchi1245
119	B71a_Teke_Dj		teg	teke1275
120	B71a_Teke_Os		teg	teke1275
121	B71aIb_Teke_Ibali_Congo		tek	ibal1241
122	B71aLe_Teke_Leconi		tek	ibal1241
123	B77b_Fumu		ifm	teke1274
124	B78_Wuumu
125	B81_Tiene		tii	tien1242
126	B82_Buma		boh	boma1246
127	B84_Mbunda	xd46	zmp	mpuo1241
128	B85_Yanzi	xd51	yns	yans1239
129	B85d_Nsongo	xd50	soo	song1299
130	B85e_Mput
131	B86_Dinga	xd47	diz	ding1239
132	B86_Dzing		soo	song1299
133	B861_Ngul		nlo	ngul1247
134	B862_Lwel
135	B863_Pindi
136	B864_Ngong
137	B865_Nzadi
138	C101_Babole_Dz		bvx	dibo1245
139	C101_Babole_Ep		bvx	dibo1245
140	C101_Babole_Ma		bvx	dibo1245
141	C104_Aka	xd923, xd924	axk	yaka1272
142	C105_Mbenga
143	C141_Bonyala
144	C142_Mondongo
145	C15_Bongili		bui	bong1284
146	C21_Ngare		mdu	mbok1243
147	C22_Akwa		akw	akwa1248
148	C24_Koyo		koh	koyo1242
149	C25_Mboshi		mdw	mbos1242
150	C25A_Bunji
151	C25B_Olee
152	C25C_Ondinga
153	C25E_Eboyi
154	C302_Bolondo		bzm	bolo1263
155	C32_Bobangi		bni	bang1354
156	C322_Zamba
157	C323_Mpama
158	C34_Sakata	xd49	skt	saka1287
159	C36d_Lingala	xd147	lin	ling1263
160	C36g_Monyongo		ndl	ndol1238
161	C36g_Mosange		ndl	ndol1238
162	C37_Ebudza	xd157	bja	budz1238
163	C401_Babati_1919		pae	pagi1243
164	C401_Pakabete		pae	pagi1243
165	C41_Ngombe	xd159	ngc	binj1250
166	C412_Libobi		bmg	bamw1238
167	C42_Ebwela		bwl	bwel1238
168	C43A_Baati
169	C44_Bwa		bww	bwaa1238
170	C52_Soko		soc	sode1235
171	C52_Soko_1919		soc	sode1235
172	C54_Turumba_1919		loo	lomb1260
173	C55_Lokele		soc	sode1235
174	C61_Mongo	xd143, xd160	lol	mong1338
175	C61E_Konda	xd139	lol	ekon1238
176	C71_Tetela	xd144	tll	tete1250
177	C76_Ombo		oml	ombo1238
178	C81_Dengese		dez	deng1250
179	C83_Bushong	xd66	buf	bush1247
180	C85_Wongo		won	wong1247
181	D11_Mbole		mdq	mbol1247
182	D12_Lengola		lej	leng1258
183	D13_Metoko		zmq	mitu1240
184	D14_Enya		gey	enya1247
185	D20B_Vamba_1919
186	D201_Liko		lik	lika1243
187	D21_Baali	xd153	bcp	bali1274
188	D211_Kango	xd5	kzy	kang1285
189	D23_Kibira-Kumu_1919	xd152	kmw	komo1260
190	D24_Songola	xd129	sod	song1300
191	D25_Lega		lgm	lega1250
192	D28_Holoholo		hoo	holo1240
193	D304_Homa_1919		hom	homa1239
194	D305_Nyanga-li		nyc	nyan1303
195	D308_Bodo2		boy	bodo1272
196	D308_Ebodo		boy	bodo1272
197	D311_Bila	xd150	bip	bila1255
198	D313_Mbuttu_1919
199	D32_Bira	xd154	brf	bera1259
200	D32_Bira_Bunia		brf	bera1259
201	D33_Nyali		nlj	nyal1250
202	D331_Bvanuma		vau	vanu1242
203	D333_Ndaaka		ndk	ndak1241
204	D334_Mbo		zmw	mbod1238
205	D43_Nyanga		nyj	nyan1304
206	D55_Buyu	xd57	byi	buyu1239
207	E46_Sonjo	xd108	soz	temi1247
208	E51_Kikuyu	xd109	kik	kiku1240
209	E52_Embu		ebu	embu1241
210	E52_Mbeere		ebu	embu1241
211	E53_Igoji		mer	meru1245
212	E53_Imenti		mer	meru1245
213	E53_Meru	xd104	mer	meru1245
214	E53_Meruimenti		mer	meru1245
215	E53_Merutig		mer	meru1245
216	E53_Miutini		mer	meru1245
217	E53_Tigania		mer	meru1245
218	E531_Muthambi		mws	mwim1241
219	E531_Mwimbi		mws	mwim1241
220	E54_Tharaka		thk	thar1283
221	E541_Chuka		cuh	chuk1274
222	E55_Kamba	xd103	kam	kamb1297
223	E55_Kamba_Kitu		kam	kamb1297
224	E55_Kamba_Mach		kam	kamb1297
225	E56_Daiso		dhs	dhai1238
226	E621B_Machame		jmc	mach1266
227	E621C_Siha
228	E621D_Kibosho
229	E622A_Kimochi	xd98	old	moch1256
230	E622C_Lema		vun	vunj1238
231	E622C_Mamba		vun	vunj1238
232	E622C_Vunjo		vun	vunj1238
233	E623_Mkuu
234	E623A_Kiseri
235	E623D_Keni
236	E64_Kahe		hka	kahe1238
237	E65_Gweno		gwe	gwen1239
238	E701_Elwana		mlk	ilwa1237
239	E71A_Upper_Pokomo	xd102	pkb	poko1261
240	E72a_Giryama	xd101	nyf	giry1241
241	E73_Digo	xd99	dig	digo1243
242	E74a_Dawida		tvs	tave1240
243	E74a_Tuveta		tvs	tave1240
244	F12_Bende	xd85	bdp	bend1258
245	F21_Ntuzu
246	F21_Sukuma	xd90	suk	suku1261
247	F22_Nyamwezi		num	niua1240
248	F23_Sumbwa	xd117	suw	sumb1240
249	F24_Kimbu		kiv	kimb1242
250	F25_Bungu		wun	bung1265
251	F31_Nyiramba		nim	nila1242
252	F32_Nyaturucha		rim	nyat1246
253	F32_Nyaturuwil	xd94	rim	nyat1246
254	F33_Langi	xd93	lag	lang1320
255	G11_Gogo	xd92	gog	gogo1263
256	G12_Kagulu	xd121	kki	kagu1239
257	G22_Asu	xd105	asa	asut1235
258	G22A_North_Pare		asa	asut1235
259	G22B_South_Pare		asa	asut1235
260	G23_Sambaa		asa	asut1235
261	G24_Bondei		bou	bond1247
262	G31_Zigua	xd96	ziw	zigu1242
263	G32_Doe		cwe	kwer1261
264	G32_Kwere	xd95	cwe	kwer1261
265	G33_Zaramo		zaj	zara1247
266	G34_Nguungulu	xd122	ngp	ngul1246
267	G35_Luguru	xd81	ruf	lugu1238
268	G36_Kami		kcu	kami1256
269	G37_Kutu		kdc	kutu1263
270	G39_Saghala		sbm	saga1256
271	G401_Mwani		wmw	mwan1247
272	G41_Bajuni
273	G412_Mwiini
274	G42_Swahili		swh	swah1253
275	G42a_Amu
276	G42d_Unguja
277	G43_Kae
278	G44a_Ngazija		zdj	ngaz1238
279	G44b_Ndzwani		wni	ndzw1235
280	G44D_Maore
281	G51_Pogoro		poy	pogo1243
282	G52_Ndamba		ndj	ndam1239
283	G61_Sangu	xd91	sbp	sang1330
284	G62_Hehe	xd125	heh	hehe1240
285	G63_Bena	xd78	bez	bena1262
286	G64_Pangwa		pbr	pang1287
287	G65_Kinga		zga	nucl1379
288	G66_Wanji		wbi	vwan1235
289	H11_Beembe		beq	beem1239
290	H111_Hangala		ldi	laar1238
291	H12_Civili_Congo		vif	vili1238
292	H13_Kikunyi_1989		njx	kuny1238
293	H131_Kisundi_Congo_Kimongo_1988	xd42	sdj	suun1239
294	H16_Cilinji
295	H16_Cimbala
296	H16_Cizobe
297	H16_Kikongo		kng	koon1244
298	H16_Kimbata_Ngidinga
299	H16_Kimbeko
300	H16a_Kisikongo_2013	xd38	kwy	sans1272
301	H16a_Kisolongo_DRC_2012		kwy	sans1272
302	H16b_Kindibu_2013
303	H16c_Kiyombe_DRC_1982		yom	yomb1244
304	H16c_Yombe	xd74	yom	yomb1244
305	H16d_Ciwoyo_DRC_2012
306	H16f_Laadi		ldi	laar1238
307	H16g_Kimpangu_2012
308	H16g_Ntandu
309	H16h_Kinkanu_2012
310	H21a_Kimbundu		kmb	kimb1241
311	H31_Yaka	xd45	yaf	yaka1269
312	H32_Suku	xd41	sub	suku1259
313	H321_Soonde	xd54	shc	sond1250
314	H41_Mbala	xd39	mdp	mbal1257
315	H42_Hunganna		hum	hung1278
316	JD53_Shi	xd131	shr	shii1238
317	JD62_Rundi	xd184	run	rund1242
318	JD64_Shubi		suj	shub1238
319	JD65_Hangaza		han	hang1260
320	JD66_Kiha	xd132	haq	haaa1252
321	JD67_Kivinza		vin	vinz1238
322	JE11_Runyoro	xd87	nyo	nyor1246
323	JE12_Rutooro	xd118	ttj	toor1238
324	JE13_Runyankore
325	JE14_Rukiga
326	JE15_Luganda	xd124	lug	gand1255
327	JE16_Lusoga	xd116	xog	soga1242
328	JE17_Gwere		gwr	gwer1238
329	JE21_Runyambo		now	nyam1277
330	JE22_Haya	xd112	hay	haya1250
331	JE23_Zinza	xd119	zin	zinz1238
332	JE24_Kerebe	xd113	ked	kere1283
333	JE25_Jita		jit	jita1239
334	JE25_Kilegi		jit	jita1239
335	JE25_Mkwaya		jit	jita1239
336	JE31_Lumasaaba	xd126	myx	masa1299
337	JE31c_Bukusu	xd111	bxk	buku1249
338	JE32_Luyia		luy
339	JE34_Samialugwe
340	JE401_Ngoreme		ngq	ngur1263
341	JE402_Ikizu		ikz	ikiz1238
342	JE403_Suba		suh
343	JE404_Shasi		szk
344	JE41_Maragoli		rag	logo1258
345	JE42_Gusii	xd79	guz	gusi1247
346	JE43_Kuria		kuj	kuri1259
347	JE43_Kuria_Mago		kuj	kuri1259
348	JE43_Kuria_Tari		kuj	kuri1259
349	JE44_Zanaki		zak	zana1238
350	JE45_Nata		ntk	ikom1245
351	K11_Ciokwe	xd36	cjk	chok1245
352	K14_Lwena	xd35	lue	luva1239
353	K15_Mbunda		mck	mbun1249
354	K21_Lozi	xd26	loz	lozi1239
355	K31_Luyana		lyn	luya1241
356	K33_Kwangali		kwn	kwan1273
357	K332_Rumanyo		diu	diri1252
358	L11_Pende	xd44	pem	phen1239
359	L12b_Holu		hol	holu1245
360	L13_Kwese		kws	kwes1244
361	L221_Lwalwa		lwa	lwal1238
362	L23_Songe	xd136	sop	song1303
363	L31a_Luba-Kasai	xd182	lub	luba1250
364	L32_Kanyok		kny	kany1247
365	L33_Luba-Shaba		lub	luba1250
366	L34_Hemba		kqn	kaon1241
367	L35_Sanga	xd137	sng	sang1331
368	L41_Kaonde	xd58	kqn	kaon1241
369	L51_Salampasu		slx	sala1268
370	L52_Lunda	xd72	lun	lund1266
371	L53_Runda		rnd	ruun1238
372	L62_Nkoya		nka	nkoy1244
373	M11_Pimbwe	xd89	piw	pimb1238
374	M12_Lungwa		rnw	rung1255
375	M13_Fipa	xd86	fip	fipa1238
376	M14_Rungu
377	M15_Mambwe
378	M21_Ndali		ndh	ndal1241
379	M21_Wanda		wbh	wand1264
380	M22_Namwanga		nih	nyih1240
381	M23_Nyiha		nih	nyih1240
382	M24_Malila		mgq	mali1279
383	M25_Safwa	xd84	sbk	safw1238
384	M28_Lambya		lai	lamb1272
385	M31_Nyakyusa	xd123, xd83	nyy	nyak1260
386	M41_Taabwa	xd61	tap	shil1264
387	M42_Bemba	xd55, xd60	bem	bemb1257
388	M52_Lala	xd59	leb	lala1264
389	M54_Lamba	xd71	lam	lamb1271
390	M61_Lenje		leh	lenj1248
391	M62_Soli		sby	soli1239
392	M64_Tonga	xd37	tog	tong1321
393	N11_Manda	xd65	mgs	mand1423
394	N12_Ngoni	xd75	ngo	ngon1269
395	N13_Matengo		mgv	mate1258
396	N14_Mpoto		mpa	mpot1240
397	N21_Tumbuka_Malawi	xd62	tum	tumb1250
398	N31_Chewa	xd34, xd64	nya	nyan1308
399	N42_Kunda	xd63	kdn	kund1255
400	P11_Ndengeleko		ndg	nden1248
401	P12_Rufiji		rui	rufi1234
402	P13_Matumbi		mgw	matu1259
403	P14_Ngindo		nnq	ngin1244
404	P15_Mbunga		mgy	mbun1248
405	P21_Yao	xd73	yao	yaoo1241
406	P22_Mwera		mjh	mwer1247
407	P23_Simakonde	xd68	kde	mako1251
408	P25_Mabia		kde	mako1251
409	P31_Emakhua	xd69	vmw	makh1264
410	P31G_Ikorovere
411	R11_Umbundu	xd28	umb	umbu1257
412	R21_Kwanyama		kua	kuan1247
413	R22_Ndonga		sna	shon1251
414	R31_Herero	xd10	her	here1253
415	S11_Shona	xd19	sna	shon1251
416	S16_Kalanga		her	here1253
417	S21_Venda	xd29	ven	vend1245
418	S31_Tswana	xd14	tsn	tswa1253
419	S311_Shekgalagari		xkv	kgal1244
420	S41_Xhosa	xd12, xd24, xd11	xho	xhos1239
421	S42_Zulu	xd13	zul	zulu1248
422	S44_Ndebele	xd32	nde	nort2795
423	S51_Tshwa		tsc	tswa1255
424	S53_Tsonga	xd27	tso	tson1249
