# Supplementary material for: Investigating environmental effects on phonology using diachronic models
Source: Evol Hum Sci. 2024 Jan 3;6:e8. doi: 10.1017/ehs.2023.33 (PMC10955398; doi:10.1017/ehs.2023.33)
Supplement: Hartmann et al. supplementary material 4 — Hartmann et al. supplementary material [file S2513843X23000336sup004.zip › TonesClimateGeoPhylo_Public-1.0/data/trees/extraGlottologLinks.csv]

	Name_on_tree_tip1	Name_on_tree_tip2	xd_id	iso6393	glottolog_id	MultiDialectsInDplace	lat	long
9	9	Zaambo_Jarawan			mbul1260	NA	9.43	12.02
22	22	A15A_Mbuu			mboc1235	NA	5.15	9.9
37	37	A44_Tunen		baz	tune1261	NA	4.7	10.9
45	45	A61_Ngoro-Asom			tuki1240	NA	4.57	11.45
46	46	A61_Ngoro-Bisoo			NA	NA	4.58	11.48
47	47	A61_Ngoro-lunda			NA	NA	4.57	11.48
80	80	B203_Samaye			NA	NA	0.96	13.7
81	81	B204_Ndambomo_Li			NA	NA	0.68	12.65
82	82	B204_Ndambomo_Massoukou			NA	NA	-1.39	12.1
83	83	B204_Ndambomo_Mbadi			NA	NA	1.09	13.15
88	88	B22E_Mwesa			NA	NA	1.2	13.3
100	100	B404_Ngubi			NA	NA	-2.07	9.6
108	108	B503_Vili			NA	NA	-3.49	10.08
124	124	B78_Wuumu			NA	NA	-4.01	15.29
130	130	B85e_Mput			NA	NA	-4.3	18.8
134	134	B862_Lwel			NA	NA	-4.02	19.38
135	135	B863_Pindi			NA	NA	-4.4	18.56
136	136	B864_Ngong			NA	NA	-4.86	18.26
137	137	B865_Nzadi			NA	NA	-4.05	20.07
142	142	C105_Mbenga			NA	NA	1.62	16.99
143	143	C141_Bonyala			NA	NA	2.86	17.94
144	144	C142_Mondongo			NA	NA	2.48	18.85
150	150	C25A_Bunji			NA	NA	-1.3	15.75
151	151	C25B_Olee			NA	NA	-1.46	15.72
152	152	C25C_Ondinga			NA	NA	-1.3	15.8
153	153	C25E_Eboyi			NA	NA	-1.12	15.6
156	156	C322_Zamba			NA	NA	-0.91	17.44
157	157	C323_Mpama			NA	NA	-1.45	16.81
168	168	C43A_Baati			NA	NA	2.94	23.23
185	185	D20B_Vamba_1919			NA	NA	1.26	30.32
198	198	D313_Mbuttu_1919			NA	NA	NA	NA
227	227	E621C_Siha			NA	NA	-3.2	37
228	228	E621D_Kibosho			NA	NA	-3.1	37.1
233	233	E623_Mkuu			NA	NA	-3.11	37.61
234	234	E623A_Kiseri			NA	NA	-3.06	37.58
235	235	E623D_Keni			NA	NA	-2.82	37.07
245	245	F21_Ntuzu			NA	NA	-3.03	33.41
272	272	G41_Bajuni			NA	NA	-1.25	41.7
273	273	G412_Mwiini			NA	NA	1.2	44
275	275	G42a_Amu			NA	NA	-1.86	41.12
276	276	G42d_Unguja			NA	NA	-6.53	38.97
277	277	G43_Kae			NA	NA	-5.22	39.72
280	280	G44D_Maore			NA	NA	-12.8	44.2
294	294	H16_Cilinji			NA	NA	-4.96	12.64
295	295	H16_Cimbala			NA	NA	-5.84	13.01
296	296	H16_Cizobe			NA	NA	-5.1	12.54
298	298	H16_Kimbata_Ngidinga			NA	NA	-5.69	15.12
299	299	H16_Kimbeko			NA	NA	-5.69	15.55
302	302	H16b_Kindibu_2013			NA	NA	-5.32	14.63
305	305	H16d_Ciwoyo_DRC_2012			NA	NA	-5.82	12.58
307	307	H16g_Kimpangu_2012			NA	NA	-5.49	15.31
308	308	H16g_Ntandu			NA	NA	-5	15.2
309	309	H16h_Kinkanu_2012			NA	NA	-5.53	15.88
324	324	JE13_Runyankore			NA	NA	-2.46	29
325	325	JE14_Rukiga			NA	NA	-2.48	29
338	338	JE32_Luyia		luy	NA	NA	0.24	34.55
339	339	JE34_Samialugwe			NA	NA	0.37	33.85
342	342	JE403_Suba		suh	NA	NA	-1	34.2
343	343	JE404_Shasi		szk	NA	NA	-1.73	33.7
376	376	M14_Rungu			NA	NA	-8.62	31.06
377	377	M15_Mambwe			NA	NA	-9	31.2
410	410	P31G_Ikorovere			NA	NA	-10.87	38.44
