# Supplementary material for: Investigating environmental effects on phonology using diachronic models
Source: Evol Hum Sci. 2024 Jan 3;6:e8. doi: 10.1017/ehs.2023.33 (PMC10955398; doi:10.1017/ehs.2023.33)
Supplement: Hartmann et al. supplementary material 4 — Hartmann et al. supplementary material [file S2513843X23000336sup004.zip › TonesClimateGeoPhylo_Public-1.0/data/trees/taxa.csv]

taxon	glottocode	xd_ids	soc_ids
A11_Londo	orok1266
A121_Mbonge	orok1266
A122_Bakundu	orok1266	xd166	Ae45
A141_Lefo	bafa1247
A15_Manenguba	mboc1235
A151_Nkongho	nkon1247
A15A_Mbuu	bafa1247
A15B_Mienge_NW_Manenguba	bass1260
A15C_Akossi	akoo1248
A15C_Elung_Central_Manenguba	akoo1248
A15C_Mkaa	baka1273
A22_Bakweri	mokp1239	xd138	Ae2
A24_Duala	dual1243	xd130	Ae12
A27_Malimba	mali1280
A31_Bubi	bubi1250
A32C_Batanga	bata1285	xd168	Ae47
A33a_Yasa	yasa1242
A34_Benga	beng1282
A41_Barombi-Kang	baro1252
A42_Abo	bank1256
A43a_Basaa	basa1284
A44_Tunen	tune1261
A45_Nyokon	nyok1243
A46_Nomaande	noma1260
A462_Yambeta	yamb1252
A51_Bafia_maja	lefa1242
A53_Bafia_rikpa	bafi1243	xd169	Ae48
A54_Tibea	tibe1274
A601_Tuki	tuki1240
A61_Ngoro-Asom	tuki1240
A61_Ngoro-Bisoo	tuki1240
A61_Ngoro-lunda	tuki1240
A621_Nubaca	nuba1241
A622_Nugunu	nugu1242
A62A_Nuasue	yang1293
A62A_Nukalonge	yang1293
A62B_Mmala	mmaa1238
A62C_Libie	elip1238
A63_Mangisa	leti1245
A71_Eton	eton1253
A72a_Ewondo	ewon1239
A74a_Bulu	bulu1251
A75a_Fang_Bitam	fang1246	xd149	Ae3
A75a_Fang_Medouneu	fang1246
A75a_Fang_Minvoul	fang1246
A803_Shiwa	maka1304
A81_Kwasio	kwas1243	xd163	Ae42
A83_Mekaa	maka1304
A832_Bekol	kolc1235
A84_Njem	koon1245
A841_Badwe	koon1245
A85b_Bekwil_Makokou	bekw1242
A85b_Bekwil_Mv	bekw1242
A86c_Mpiemo	mpie1238
A87_Bomwali	bomw1238	xd164	Ae43
A91_Kwakum	kwak1266
A93_Kako	kako1242
Aghem_Grassfields	aghe1239
B11a_Mpongwe	myen1241	xd167	Ae46
B11b_Orungu	myen1241
B11c_Galwa	myen1241
B11d_Dyumba	myen1241
B11F_Enenga	myen1241
B201_Ndasa	ndas1238
B202_Sigu	sigh1238
B203_Samaye	osam1235
B204_Ndambomo_Li	ndam1254
B204_Ndambomo_Massoukou	ndam1254
B204_Ndambomo_Mbadi	ndam1254
B21_Seki	seki1238
B22a_Kele	kele1257
B22b_Koya	ngom1270
B22b_Ngom	ngom1270
B22E_Mwesa	mwes1234
B23_Mbangwe	mban1268
B24_Wumbvu	wumb1242
B25_Kota	kota1274	xd162	Ae41
B251_Shake	sake1247
B252_Mahongwe	maho1248
B301_Viya	bubi1250
B302_Himba	simb1254
B304_Pinzi	pinj1243
B305_Vove	bubi1250
B31_Tsogo	tsog1243	xd40	Ac16
B32_Kande	kand1300
B404_Ngubi	ngub1239
B41_Shira	sira1266
B42_Sangu_Mb	sang1333
B42_Sangu_Mi	sang1333
B43_Punu	punu1239
B44_Lumbu	lumb1249
B501_Wanzi_E	wand1266
B501_Wanzi_Mo	wand1266
B503_Vili	vili1239
B51_Duma	duma1253
B51_Duma_La	duma1253
B52_Nzebi	njeb1242
B53_Tsaangi_Poungi	tsaa1242
B601_Lempini	mber1257
B602_Kaningi_Nord	kani1279
B602_Kaningi_Sud	kani1279
B62_Mbaama	omba1241
B63_Ndumu	ndum1239
B701_Atsitsege	tchi1245
B71a_Teke_Dj	teke1275
B71a_Teke_Os	teke1275
B71aIb_Teke_Ibali_Congo	ibal1241
B71aLe_Teke_Leconi	ibal1241
B77b_Fumu	teke1274
B78_Wuumu	teke1274
B81_Tiene	tien1242
B82_Buma	boma1246
B84_Mbunda	mpuo1241	xd46	Ac21
B85_Yanzi	yans1239	xd51	Ac26
B85d_Nsongo	song1299	xd50	Ac25
B85e_Mput
B86_Dinga	ding1239	xd47	Ac22
B86_Dzing	song1299
B861_Ngul	ngul1247
B862_Lwel	lwel1234
B863_Pindi	song1299
B864_Ngong	ngon1267
B865_Nzadi	nzad1234
Bamun_Grassfields	bamu1253	xd172	Ae50
Bile_Jarawan	bile1244
Bwazza_Jarawan	mbul1260
C101_Babole_Dz	dibo1245
C101_Babole_Ep	dibo1245
C101_Babole_Ma	dibo1245
C104_Aka	yaka1272	xd923, xd924	B60, B61
C105_Mbenga	yaka1272
C141_Bonyala	bong1284
C142_Mondongo	bamw1238
C15_Bongili	bong1284
C21_Ngare	mbok1243
C22_Akwa	akwa1248
C24_Koyo	koyo1242
C25_Mboshi	mbos1242
C25A_Bunji	mbos1242
C25B_Olee	mbos1242
C25C_Ondinga	mbos1242
C25E_Eboyi	mbos1242
C302_Bolondo	bolo1263
C32_Bobangi	bang1354
C322_Zamba	zamb1245
C323_Mpama	mpam1239
C34_Sakata	saka1287	xd49	Ac24
C36d_Lingala	ling1263	xd147	Ae28
C36g_Monyongo	ndol1238
C36g_Mosange	ndol1238
C37_Ebudza	budz1238	xd157	Ae37
C401_Babati_1919	pagi1243
C401_Pakabete	pagi1243
C41_Ngombe	binj1250	xd159	Ae39
C412_Libobi	bamw1238
C42_Ebwela	bwel1238
C43A_Baati	bwaa1238
C44_Bwa	bwaa1238
C52_Soko	sode1235
C52_Soko_1919	sode1235
C54_Turumba_1919	lomb1260
C55_Lokele	sode1235
C61_Mongo	mong1338	xd143, xd160	Ae24, Ae4, SCCS14
C61E_Konda	ekon1238	xd139	Ae20
C71_Tetela	tete1250	xd144	Ae25
C76_Ombo	ombo1238
C81_Dengese	deng1250
C83_Bushong	bush1247	xd66	Ac4
C85_Wongo	wong1247
D11_Mbole	mbol1247
D12_Lengola	leng1258
D13_Metoko	mitu1240
D14_Enya	enya1247
D201_Liko	lika1243
D20B_Vamba_1919	amba1263
D21_Baali	bali1274	xd153	Ae33
D211_Kango	kang1285	xd5	Aa5, B65, SCCS13
D23_Kibira-Kumu_1919	komo1260	xd152	Ae32
D24_Songola	song1300	xd129	Ae11
D25_Lega	lega1250
D28_Holoholo	holo1240
D301_Kare	kari1306
D304_Homa_1919	homa1239
D305_Nyanga-li	nyan1303
D308_Bodo2	bodo1272
D308_Ebodo	bodo1272
D311_Bila	bila1255	xd150	Ae30
D313_Mbuttu_1919	budu1250
D32_Bira	bera1259	xd154	Ae34
D32_Bira_Bunia	bera1259
D33_Nyali	nyal1250
D331_Bvanuma	vanu1242
D333_Ndaaka	ndak1241
D334_Mbo	mbod1238
D43_Nyanga	nyan1304
D55_Buyu	buyu1239	xd57	Ac31
Duguri_Jarawan	dugu1249
E46_Sonjo	temi1247	xd108	Ad39
E51_Kikuyu	kiku1240	xd109	Ad4, SCCS11
E52_Embu	embu1241
E52_Mbeere	embu1241
E53_Igoji	meru1245
E53_Imenti	meru1245
E53_Meru	meru1245	xd104	Ad35
E53_Meruimenti	meru1245
E53_Merutig	meru1245
E53_Miutini	meru1245
E53_Tigania	meru1245
E531_Muthambi	mwim1241
E531_Mwimbi	mwim1241
E54_Tharaka	thar1283
E541_Chuka	chuk1274
E55_Kamba	kamb1297	xd103	Ad34
E55_Kamba_Kitu	kamb1297
E55_Kamba_Mach	kamb1297
E56_Daiso	dhai1238
E621B_Machame	mach1266
E621C_Siha	mach1266
E621D_Kibosho	mach1266
E622A_Kimochi	moch1256	xd98	Ad3
E622C_Lema	vunj1238
E622C_Mamba	vunj1238
E622C_Vunjo	vunj1238
E623_Mkuu	romb1244
E623A_Kiseri	romb1244
E623D_Keni	romb1244
E64_Kahe	kahe1238
E65_Gweno	gwen1239
E701_Elwana	ilwa1237
E71A_Upper_Pokomo	poko1261	xd102	Ad33
E72a_Giryama	giry1241	xd101	Ad32
E73_Digo	digo1243	xd99	Ad30
E74a_Dawida	tave1240
E74a_Tuveta	tave1240
F12_Bende	bend1258	xd85	Ad18
F21_Ntuzu	suku1261
F21_Sukuma	suku1261	xd90	Ad22
F22_Nyamwezi	nyam1276
F23_Sumbwa	sumb1240	xd117	Ad47
F24_Kimbu	kimb1242
F25_Bungu	bung1265
F31_Nyiramba	nila1242
F32_Nyaturucha	nyat1246
F32_Nyaturuwil	nyat1246	xd94	Ad26
F33_Langi	lang1320	xd93	Ad25
Fefe_Grassfields	fefe1239	xd171	Ae5
G11_Gogo	gogo1263	xd92	Ad24
G12_Kagulu	kagu1239	xd121	Ad50
G22_Asu	asut1235	xd105	Ad36
G22A_North_Pare	asut1235
G22B_South_Pare	asut1235
G23_Sambaa	asut1235
G24_Bondei	bond1247
G31_Zigua	zigu1242	xd96	Ad28
G32_Doe	kwer1261
G32_Kwere	kwer1261	xd95	Ad27
G33_Zaramo	zara1247
G34_Nguungulu	ngul1246	xd122	Ad51
G35_Luguru	lugu1238	xd81	Ad14, SCCS10
G36_Kami	kami1256
G37_Kutu	kutu1263
G39_Saghala	saga1256
G401_Mwani	mwan1247
G41_Bajuni	swah1253
G412_Mwiini	chim1312
G42_Swahili	swah1253
G42a_Amu	swah1253
G42d_Unguja	swah1253
G43_Kae	swah1253
G44a_Ngazija	ngaz1238
G44b_Ndzwani	ndzw1235
G44D_Maore	maor1244
G51_Pogoro	pogo1243
G52_Ndamba	ndam1239
G61_Sangu	sang1330	xd91	Ad23
G62_Hehe	hehe1240	xd125	Ad8
G63_Bena	bena1262	xd78	Ad11
G64_Pangwa	pang1287
G65_Kinga	nucl1379
G66_Wanji	vwan1235
H11_Beembe	beem1239
H111_Hangala	laar1238
H12_Civili_Congo	vili1238
H13_Kikunyi_1989	kuny1238
H131_Kisundi_Congo_Kimongo_1988	suun1239	xd42	Ac18
H16_Cilinji	yomb1244
H16_Cimbala	sans1272
H16_Cizobe	yomb1244
H16_Kikongo	koon1244
H16_Kimbata_Ngidinga	east2782
H16_Kimbeko	east2782
H16a_Kisikongo_2013	sans1272	xd38	Ac14
H16a_Kisolongo_DRC_2012	sans1272
H16b_Kindibu_2013	koon1244
H16c_Kiyombe_DRC_1982	yomb1244
H16c_Yombe	yomb1244	xd74	Ac8
H16d_Ciwoyo_DRC_2012	yomb1244
H16f_Laadi	laar1238
H16g_Kimpangu_2012	east2782
H16g_Ntandu	east2782
H16h_Kinkanu_2012	east2782
H21a_Kimbundu	kimb1241
H31_Yaka	yaka1269	xd45	Ac20
H32_Suku	suku1259	xd41	Ac17, SCCS6
H321_Soonde	sond1250	xd54	Ac29
H41_Mbala	mbal1257	xd39	Ac15
H42_Hunganna	hung1278
JD53_Shi	shii1238	xd131	Ae13
JD62_Rundi	rund1242	xd184	Ae8
JD64_Shubi	shub1238
JD65_Hangaza	hang1260
JD66_Kiha	haaa1252	xd132	Ae14
JD67_Kivinza	vinz1238
JE11_Runyoro	nyor1246	xd87	Ad2
JE12_Rutooro	toor1238	xd118	Ad48
JE13_Runyankore	nyan1307
JE14_Rukiga	chig1238
JE15_Luganda	gand1255	xd124	Ad7, SCCS12
JE16_Lusoga	soga1242	xd116	Ad46
JE17_Gwere	gwer1238
JE21_Runyambo	nyam1277
JE22_Haya	haya1250	xd112	Ad42
JE23_Zinza	zinz1238	xd119	Ad49
JE24_Kerebe	kere1283	xd113	Ad43
JE25_Jita	jita1239
JE25_Kilegi	jita1239
JE25_Mkwaya	jita1239
JE31_Lumasaaba	masa1299	xd126	Ad9
JE31c_Bukusu	buku1249	xd111	Ad41
JE32_Luyia	saam1283
JE34_Samialugwe	saam1283
JE401_Ngoreme	ngur1263
JE402_Ikizu	ikiz1238
JE403_Suba	suba1238
JE404_Shasi	ikiz1238
JE41_Maragoli	logo1258
JE42_Gusii	gusi1247	xd79	Ad12
JE43_Kuria	kuri1259
JE43_Kuria_Mago	kuri1259
JE43_Kuria_Tari	kuri1259
JE44_Zanaki	zana1238
JE45_Nata	ikom1245
K11_Ciokwe	chok1245	xd36	Ac12
K14_Lwena	luva1239	xd35	Ac11
K15_Mbunda	mbun1249
K21_Lozi	lozi1239	xd26	Ab3, SCCS4
K31_Luyana	luya1241
K33_Kwangali	kwan1273
K332_Rumanyo	diri1252
Kom_Grassfields	komc1235	xd176	Ae54
Kulung_Jarawan	kulu1255
L11_Pende	phen1239	xd44	Ac2
L12b_Holu	holu1245
L13_Kwese	kwes1244
L221_Lwalwa	lwal1238
L23_Songe	song1303	xd136	Ae18
L31a_Luba-Kasai	luba1250	xd182	Ae6
L32_Kanyok	kany1247
L33_Luba-Shaba	luba1250
L34_Hemba	kaon1241
L35_Sanga	sang1331	xd137	Ae19
L41_Kaonde	kaon1241	xd58	Ac32
L51_Salampasu	sala1268
L52_Lunda	lund1266	xd72	Ac6
L53_Runda	ruun1238
L62_Nkoya	nkoy1244
M11_Pimbwe	pimb1238	xd89	Ad21
M12_Lungwa	rung1255
M13_Fipa	fipa1238	xd86	Ad19
M14_Rungu	mamb1296
M15_Mambwe	mamb1296
M21_Ndali	ndal1241
M21_Wanda	wand1264
M22_Namwanga	nyih1240
M23_Nyiha	nyih1240
M24_Malila	mali1279
M25_Safwa	safw1238	xd84	Ad17
M28_Lambya	lamb1272
M31_Nyakyusa	nyak1260	xd123, xd83	Ad6, SCCS8, Ad16
M41_Taabwa	shil1264	xd61	Ac35
M42_Bemba	bemb1257	xd55, xd60	Ac3, SCCS7, Ac34
M52_Lala	lala1264	xd59	Ac33
M54_Lamba	lamb1271	xd71	Ac5
M61_Lenje	lenj1248
M62_Soli	soli1239
M64_Tonga	tong1321	xd37	Ac13
Mbula_Jarawan	mbul1260
Moghamo_Grassfields	meta1238	xd181	Ae59
Mungaka_Grassfields	mung1266	xd170	Ae49
N11_Manda	mand1423	xd65	Ac39
N12_Ngoni	ngon1269	xd75	Ac9
N13_Matengo	mate1258
N14_Mpoto	mpot1240
N21_Tumbuka_Malawi	tumb1250	xd62	Ac36
N31_Chewa	nyan1308	xd34, xd64	Ac10, Ac38
N42_Kunda	kund1255	xd63	Ac37
Njen_Grassfields	njen1238
Oku_Grassfields	okuu1243
P11_Ndengeleko	nden1248
P12_Rufiji	rufi1234
P13_Matumbi	matu1259
P14_Ngindo	ngin1244
P15_Mbunga	mbun1248
P21_Yao	yaoo1241	xd73	Ac7
P22_Mwera	mwer1247
P23_Simakonde	mako1251	xd68	Ac41
P25_Mabia	mako1251
P31_Emakhua	makh1264	xd69	Ac42
P31G_Ikorovere	makh1261
R11_Umbundu	umbu1257	xd28	Ab5, SCCS5
R21_Kwanyama	kuan1247
R22_Ndonga	shon1251
R31_Herero	here1253	xd10	Ab1
S11_Shona	shon1251	xd19	Ab18
S16_Kalanga	here1253
S21_Venda	vend1245	xd29	Ab6
S31_Tswana	tswa1253	xd14	Ab13
S311_Shekgalagari	kgal1244
S41_Xhosa	xhos1239	xd12, xd24, xd11	Ab11, Ab21b, Ab10
S42_Zulu	zulu1248	xd13	Ab12
S44_Ndebele	nort2795	xd32	Ab9
S51_Tshwa	tswa1255
S53_Tsonga	tson1249	xd27	Ab4, SCCS3
Tiv_Tivoid	tivv1240	xd320	Ah3, SCCS16
Zaambo_Jarawan	mbul1260
