# Supplementary material for: Investigating environmental effects on phonology using diachronic models
Source: Evol Hum Sci. 2024 Jan 3;6:e8. doi: 10.1017/ehs.2023.33 (PMC10955398; doi:10.1017/ehs.2023.33)
Supplement: Hartmann et al. supplementary material 4 — Hartmann et al. supplementary material [file S2513843X23000336sup004.zip › TonesClimateGeoPhylo_Public-1.0/data/trees/transitions.xlsx]

## Sheet: Sheet1
Distance (km)	Time (years)	Speed	LogDist	LogTime	LogSpeed	Start Age	End Age	Habit Transition	Node in Forest	Old Forest	Middle Forest	Now Forest	Ancestor in Forest		Ancestor Old Forest	Ancestor Middle Forest	Ancestor Now Forest	Node Id	Node Name	Node Group	Node Lat	Node Lat SD	Node Long	Node Long SD	Node Age	n/a	Node Count	Node List	Node Child 1	Node Child 2	Node Ancestor	Outgroup	Root
n/a	n/a	n/a	n/a	n/a	n/a	n/a	n/a	n/a	FALSE	FALSE	FALSE	FALSE	n/a		n/a	n/a	n/a	838	Node-0	Int	5.33935	0.237461	10.1774	0.239495	5648.31	0	420	['A11_Londo', 'A121_Mbonge', 'A122_Bakundu', 'A141_Lefo', 'A151_Nkongho', 'A15A_Mbuu', 'A15B_Mienge_NW_Manenguba', 'A15C_Akossi', 'A15C_Elung_Central_Manenguba', 'A15C_Mkaa', 'A15_Manenguba', 'A22_Bakweri', 'A24_Duala', 'A27_Malimba', 'A31_Bubi', 'A32C_Batanga', 'A33a_Yasa', 'A34_Benga', 'A41_Barombi-Kang', 'A42_Abo', 'A43a_Basaa', 'A44_Tunen', 'A45_Nyokon', 'A462_Yambeta', 'A46_Nomaande', 'A51_B…	755	837	-1	TRUE	TRUE
23.2448	287.048	0.080979	3.14608	5.65965	-2.51356	287.048	0	FALSE	TRUE	TRUE	FALSE	TRUE	TRUE		TRUE	FALSE	TRUE	0	A11_Londo	NW	5.1	0	9.29	0	0	0	1	['A11_Londo']	-2	-2	544	FALSE	FALSE
14.1726	287.048	0.049374	2.65131	5.65965	-3.00834	287.048	0	FALSE	TRUE	TRUE	FALSE	TRUE	TRUE		TRUE	FALSE	TRUE	1	A121_Mbonge	NW	4.78	0	9.2	0	0	0	1	['A121_Mbonge']	-2	-2	544	FALSE	FALSE
18.242	572.546	0.031861	2.90372	6.35009	-3.44637	572.546	0	FALSE	TRUE	TRUE	TRUE	TRUE	TRUE		TRUE	FALSE	TRUE	2	A122_Bakundu	NW	4.81	0	9.1	0	0	0	1	['A122_Bakundu']	-2	-2	614	FALSE	FALSE
26.1631	1207.41	0.021669	3.26435	7.09623	-3.83189	1207.41	0	FALSE	TRUE	TRUE	FALSE	TRUE	TRUE		TRUE	FALSE	TRUE	3	A141_Lefo	NW	4.76	0	9.39	0	0	0	1	['A141_Lefo']	-2	-2	740	FALSE	FALSE
7.0828	207.801	0.034085	1.95767	5.33658	-3.37891	207.801	0	FALSE	TRUE	TRUE	TRUE	TRUE	TRUE		TRUE	TRUE	TRUE	4	A15_Manenguba	NW	4.98	0	9.67	0	0	0	1	['A15_Manenguba']	-2	-2	542	FALSE	FALSE
24.5998	502.769	0.048929	3.20274	6.22013	-3.01739	502.769	0	FALSE	TRUE	TRUE	TRUE	TRUE	TRUE		TRUE	TRUE	TRUE	5	A151_Nkongho	NW	5.3	0	9.8	0	0	0	1	['A151_Nkongho']	-2	-2	656	FALSE	FALSE
18.1281	322.521	0.056208	2.89747	5.77617	-2.8787	322.521	0	FALSE	TRUE	TRUE	FALSE	TRUE	TRUE		TRUE	TRUE	TRUE	6	A15A_Mbuu	NW	5.15	0	9.9	0	0	0	1	['A15A_Mbuu']	-2	-2	613	FALSE	FALSE
6.22628	207.801	0.029963	1.82878	5.33658	-3.5078	207.801	0	FALSE	TRUE	TRUE	TRUE	TRUE	TRUE		TRUE	TRUE	TRUE	7	A15B_Mienge_NW_Manenguba	NW	4.97	0	9.7	0	0	0	1	['A15B_Mienge_NW_Manenguba']	-2	-2	542	FALSE	FALSE
10.6114	332.149	0.031948	2.36193	5.80558	-3.44366	332.149	0	FALSE	TRUE	TRUE	FALSE	TRUE	TRUE		TRUE	FALSE	TRUE	8	A15C_Akossi	NW	5.3	0	9.55	0	0	0	1	['A15C_Akossi']	-2	-2	543	FALSE	FALSE
17.3934	685.978	0.025356	2.85609	6.53085	-3.67475	685.978	0	FALSE	TRUE	TRUE	TRUE	TRUE	TRUE		TRUE	TRUE	TRUE	9	A15C_Elung_Central_Manenguba	NW	4.89	0	9.73	0	0	0	1	['A15C_Elung_Central_Manenguba']	-2	-2	687	FALSE	FALSE
4.57848	332.149	0.013784	1.52137	5.80558	-4.28422	332.149	0	FALSE	TRUE	TRUE	FALSE	TRUE	TRUE		TRUE	FALSE	TRUE	10	A15C_Mkaa	NW	5.26	0	9.62	0	0	0	1	['A15C_Mkaa']	-2	-2	543	FALSE	FALSE
46.0899	1073.7	0.042926	3.83059	6.97887	-3.14827	1073.7	0	FALSE	TRUE	TRUE	TRUE	TRUE	TRUE		TRUE	FALSE	TRUE	11	A22_Bakweri	NW	4.25	0	9.35	0	0	0	1	['A22_Bakweri']	-2	-2	657	FALSE	FALSE
17.5771	470.491	0.037359	2.8666	6.15378	-3.28718	470.491	0	FALSE	TRUE	TRUE	FALSE	TRUE	TRUE		TRUE	FALSE	TRUE	12	A24_Duala	NW	4.2	0	9.55	0	0	0	1	['A24_Duala']	-2	-2	546	FALSE	FALSE
33.2638	470.491	0.0707	3.50447	6.15378	-2.64931	470.491	0	FALSE	TRUE	TRUE	FALSE	TRUE	TRUE		TRUE	FALSE	TRUE	13	A27_Malimba	NW	3.75	0	9.6	0	0	0	1	['A27_Malimba']	-2	-2	546	FALSE	FALSE
294.713	2452.96	0.120146	5.686	7.80505	-2.11905	2452.96	0	FALSE	FALSE	FALSE	FALSE	FALSE	FALSE		TRUE	FALSE	FALSE	14	A31_Bubi	MB	3.4	0	8.65	0	0	0	1	['A31_Bubi']	-2	-2	777	FALSE	FALSE
37.8011	400.417	0.094404	3.63234	5.99251	-2.36017	400.417	0	FALSE	FALSE	FALSE	FALSE	FALSE	FALSE		FALSE	FALSE	FALSE	17	A34_Benga	NW	1.25	0	9.4	0	0	0	1	['A34_Benga']	-2	-2	545	FALSE	FALSE
25.145	328.339	0.076582	3.22466	5.79405	-2.56939	328.339	0	FALSE	TRUE	TRUE	FALSE	TRUE	TRUE		TRUE	FALSE	TRUE	18	A41_Barombi-Kang	NW	4.55	0	9.35	0	0	0	1	['A41_Barombi-Kang']	-2	-2	550	FALSE	FALSE
11.9115	328.339	0.036278	2.4775	5.79405	-3.31654	328.339	0	FALSE	TRUE	TRUE	FALSE	TRUE	TRUE		TRUE	FALSE	TRUE	19	A42_Abo	NW	4.4	0	9.6	0	0	0	1	['A42_Abo']	-2	-2	550	FALSE	FALSE
32.3918	1175.79	0.027549	3.4779	7.0697	-3.59179	1175.79	0	FALSE	TRUE	TRUE	FALSE	TRUE	TRUE		TRUE	FALSE	TRUE	20	A43a_Basaa	NW	5	0	10.2	0	0	0	1	['A43a_Basaa']	-2	-2	617	FALSE	FALSE
14.3938	1014.93	0.014182	2.6668	6.92257	-4.25577	1014.93	0	FALSE	FALSE	TRUE	FALSE	FALSE	FALSE		TRUE	FALSE	FALSE	21	A44_Tunen	MB	4.7	0	10.9	0	0	0	1	['A44_Tunen']	-2	-2	553	FALSE	FALSE
16.8766	1927.28	0.008757	2.82593	7.56386	-4.73793	1927.28	0	FALSE	FALSE	TRUE	FALSE	FALSE	FALSE		TRUE	FALSE	FALSE	22	A45_Nyokon	MB	4.78	0	10.95	0	0	0	1	['A45_Nyokon']	-2	-2	768	FALSE	FALSE
5.63473	1014.93	0.005552	1.72895	6.92257	-5.19362	1014.93	0	FALSE	FALSE	TRUE	FALSE	FALSE	FALSE		TRUE	FALSE	FALSE	23	A46_Nomaande	MB	4.62	0	11.06	0	0	0	1	['A46_Nomaande']	-2	-2	553	FALSE	FALSE
15.1964	1454.71	0.010446	2.72106	7.28256	-4.5615	1454.71	0	FALSE	FALSE	TRUE	FALSE	FALSE	FALSE		TRUE	FALSE	FALSE	24	A462_Yambeta	MB	4.74	0	11.03	0	0	0	1	['A462_Yambeta']	-2	-2	741	FALSE	FALSE
11.7474	390.99	0.030045	2.46363	5.96868	-3.50505	390.99	0	FALSE	FALSE	TRUE	FALSE	FALSE	FALSE		TRUE	FALSE	FALSE	25	A51_Bafia_maja	MB	4.83	0	11.17	0	0	0	1	['A51_Bafia_maja']	-2	-2	554	FALSE	FALSE
7.40637	390.99	0.018943	2.00234	5.96868	-3.96634	390.99	0	FALSE	FALSE	TRUE	FALSE	FALSE	FALSE		TRUE	FALSE	FALSE	26	A53_Bafia_rikpa	MB	5	0	11.15	0	0	0	1	['A53_Bafia_rikpa']	-2	-2	554	FALSE	FALSE
40.346	1337.42	0.030167	3.69749	7.1985	-3.501	1337.42	0	FALSE	FALSE	FALSE	FALSE	FALSE	FALSE		TRUE	FALSE	FALSE	27	A54_Tibea	MB	5.3	0	11.3	0	0	0	1	['A54_Tibea']	-2	-2	619	FALSE	FALSE
4.16652	649.706	0.006413	1.42708	6.47652	-5.04944	649.706	0	FALSE	TRUE	TRUE	FALSE	TRUE	TRUE		TRUE	FALSE	TRUE	29	A61_Ngoro-Asom	NW	4.57	0	11.45	0	0	0	1	['A61_Ngoro-Asom']	-2	-2	549	FALSE	FALSE
7.66403	649.706	0.011796	2.03654	6.47652	-4.43998	649.706	0	FALSE	TRUE	TRUE	FALSE	TRUE	TRUE		TRUE	FALSE	TRUE	30	A61_Ngoro-Bisoo	NW	4.58	0	11.48	0	0	0	1	['A61_Ngoro-Bisoo']	-2	-2	549	FALSE	FALSE
5.7073	271.793	0.020999	1.74175	5.60504	-3.86329	271.793	0	FALSE	FALSE	TRUE	FALSE	FALSE	FALSE		TRUE	FALSE	FALSE	32	A621_Nubaca	MB	4.4	0	11.22	0	0	0	1	['A621_Nubaca']	-2	-2	551	FALSE	FALSE
14.0169	891.396	0.015725	2.64027	6.79279	-4.15252	891.396	0	FALSE	FALSE	TRUE	FALSE	FALSE	FALSE		TRUE	FALSE	FALSE	33	A622_Nugunu	MB	4.6	0	11.3	0	0	0	1	['A622_Nugunu']	-2	-2	709	FALSE	FALSE
4.18322	473.263	0.008839	1.43108	6.15965	-4.72857	473.263	0	FALSE	FALSE	TRUE	FALSE	FALSE	FALSE		TRUE	FALSE	FALSE	34	A62A_Nuasue	MB	4.5	0	11.16	0	0	0	1	['A62A_Nuasue']	-2	-2	618	FALSE	FALSE
12.9761	271.793	0.047742	2.56311	5.60504	-3.04193	271.793	0	FALSE	FALSE	TRUE	FALSE	FALSE	FALSE		TRUE	FALSE	FALSE	35	A62A_Nukalonge	MB	4.3	0	11.1	0	0	0	1	['A62A_Nukalonge']	-2	-2	551	FALSE	FALSE
1.77147	198.68	0.008916	0.57181	5.2917	-4.71989	198.68	0	FALSE	FALSE	TRUE	FALSE	FALSE	FALSE		TRUE	FALSE	FALSE	36	A62B_Mmala	MB	4.5	0	11.2	0	0	0	1	['A62B_Mmala']	-2	-2	552	FALSE	FALSE
1.52639	198.68	0.007683	0.422909	5.2917	-4.86879	198.68	0	FALSE	FALSE	TRUE	FALSE	FALSE	FALSE		TRUE	FALSE	FALSE	37	A62C_Libie	MB	4.52	0	11.18	0	0	0	1	['A62C_Libie']	-2	-2	552	FALSE	FALSE
9.28885	284.114	0.032694	2.22881	5.64938	-3.42056	284.114	0	FALSE	TRUE	TRUE	FALSE	TRUE	TRUE		TRUE	FALSE	TRUE	38	A63_Mangisa	NW	4.45	0	11.45	0	0	0	1	['A63_Mangisa']	-2	-2	548	FALSE	FALSE
13.0281	284.114	0.045855	2.56711	5.64938	-3.08227	284.114	0	FALSE	TRUE	TRUE	FALSE	TRUE	TRUE		TRUE	FALSE	TRUE	39	A71_Eton	NW	4.25	0	11.45	0	0	0	1	['A71_Eton']	-2	-2	548	FALSE	FALSE
72.7511	280.15	0.259686	4.28704	5.63533	-1.34828	280.15	0	FALSE	TRUE	TRUE	FALSE	TRUE	TRUE		TRUE	FALSE	TRUE	40	A72a_Ewondo	NW	4.2	0	12.2	0	0	0	1	['A72a_Ewondo']	-2	-2	689	FALSE	FALSE
55.5034	136.411	0.406885	4.01645	4.91567	-0.899225	136.411	0	FALSE	TRUE	TRUE	FALSE	TRUE	TRUE		TRUE	FALSE	TRUE	41	A74a_Bulu	NW	2.95	0	10.85	0	0	0	1	['A74a_Bulu']	-2	-2	658	FALSE	FALSE
30.0602	58.6052	0.512927	3.4032	4.07082	-0.667621	58.6052	0	FALSE	TRUE	TRUE	TRUE	TRUE	TRUE		TRUE	TRUE	TRUE	42	A75a_Fang_Bitam	NW	2.08	0	11.49	0	0	0	1	['A75a_Fang_Bitam']	-2	-2	616	FALSE	FALSE
150.901	25.9319	5.81914	5.01663	3.25547	1.76115	25.9319	0	FALSE	TRUE	TRUE	TRUE	TRUE	TRUE		TRUE	TRUE	TRUE	43	A75a_Fang_Medouneu	NW	0.92	0	10.77	0	0	0	1	['A75a_Fang_Medouneu']	-2	-2	547	FALSE	FALSE
59.392	25.9319	2.29031	4.08416	3.25547	0.828686	25.9319	0	FALSE	TRUE	TRUE	TRUE	TRUE	TRUE		TRUE	TRUE	TRUE	44	A75a_Fang_Minvoul	NW	2.16	0	12.11	0	0	0	1	['A75a_Fang_Minvoul']	-2	-2	547	FALSE	FALSE
276.539	404.886	0.683005	5.62235	6.00361	-0.381253	404.886	0	FALSE	TRUE	TRUE	FALSE	TRUE	TRUE		TRUE	TRUE	TRUE	45	A803_Shiwa	NW	-0.1	0	11.93	0	0	0	1	['A803_Shiwa']	-2	-2	537	FALSE	FALSE
178.544	404.886	0.440973	5.18483	6.00361	-0.818772	404.886	0	FALSE	TRUE	TRUE	TRUE	TRUE	TRUE		TRUE	TRUE	TRUE	46	A81_Kwasio	NW	3.06	0	10.22	0	0	0	1	['A81_Kwasio']	-2	-2	537	FALSE	FALSE
92.8503	552.417	0.16808	4.53099	6.3143	-1.78331	552.417	0	FALSE	TRUE	TRUE	FALSE	TRUE	TRUE		TRUE	FALSE	TRUE	47	A83_Mekaa	NW	4.17	0	12.52	0	0	0	1	['A83_Mekaa']	-2	-2	538	FALSE	FALSE
83.9173	552.417	0.151909	4.42983	6.3143	-1.88447	552.417	0	FALSE	TRUE	TRUE	FALSE	TRUE	TRUE		TRUE	FALSE	TRUE	48	A832_Bekol	NW	3.49	0	11.51	0	0	0	1	['A832_Bekol']	-2	-2	538	FALSE	FALSE
39.5887	99.3865	0.398331	3.67854	4.59902	-0.920473	99.3865	0	FALSE	TRUE	TRUE	FALSE	TRUE	TRUE		TRUE	FALSE	TRUE	49	A84_Njem	NW	2.45	0	14.1	0	0	0	1	['A84_Njem']	-2	-2	536	FALSE	FALSE
42.4081	99.3865	0.426698	3.74734	4.59902	-0.851678	99.3865	0	FALSE	TRUE	TRUE	FALSE	TRUE	TRUE		TRUE	FALSE	TRUE	50	A841_Badwe	NW	3.01	0	13.62	0	0	0	1	['A841_Badwe']	-2	-2	536	FALSE	FALSE
71.1259	121.346	0.586143	4.26445	4.79864	-0.534192	121.346	0	FALSE	TRUE	TRUE	FALSE	TRUE	TRUE		TRUE	TRUE	TRUE	51	A85b_Bekwil_Makokou	NW	0.56	0	12.83	0	0	0	1	['A85b_Bekwil_Makokou']	-2	-2	535	FALSE	FALSE
19.3945	121.346	0.159829	2.96499	4.79864	-1.83365	121.346	0	FALSE	TRUE	TRUE	TRUE	TRUE	TRUE		TRUE	TRUE	TRUE	52	A85b_Bekwil_Mv	NW	1.24	0	13.17	0	0	0	1	['A85b_Bekwil_Mv']	-2	-2	535	FALSE	FALSE
151.898	552.444	0.274956	5.02321	6.31435	-1.29114	552.444	0	FALSE	TRUE	TRUE	FALSE	TRUE	TRUE		TRUE	FALSE	TRUE	53	A86c_Mpiemo	NW	3.41	0	15.27	0	0	0	1	['A86c_Mpiemo']	-2	-2	652	FALSE	FALSE
200.862	447.783	0.44857	5.30262	6.10431	-0.801691	447.783	0	FALSE	TRUE	TRUE	FALSE	TRUE	TRUE		TRUE	FALSE	TRUE	54	A87_Bomwali	NW	1.6	0	16.05	0	0	0	1	['A87_Bomwali']	-2	-2	610	FALSE	FALSE
90.5699	850.644	0.106472	4.50612	6.74599	-2.23987	850.644	0	FALSE	TRUE	TRUE	FALSE	TRUE	TRUE		TRUE	FALSE	TRUE	55	A91_Kwakum	NW	4.8	0	13.5	0	0	0	1	['A91_Kwakum']	-2	-2	539	FALSE	FALSE
37.7829	860.788	0.043893	3.63186	6.75785	-3.12599	860.788	0	FALSE	FALSE	FALSE	FALSE	FALSE	FALSE		FALSE	FALSE	FALSE	57	Aghem_Grassfields	ANS	6.34	0	10.008	0	0	0	1	['Aghem_Grassfields']	-2	-2	622	TRUE	FALSE
36.769	75.1688	0.489152	3.60465	4.31974	-0.715082	75.1688	0	FALSE	TRUE	TRUE	FALSE	TRUE	TRUE		TRUE	FALSE	TRUE	58	B11a_Mpongwe	NW	-1.2	0	9.55	0	0	0	1	['B11a_Mpongwe']	-2	-2	530	FALSE	FALSE
21.0464	97.195	0.216538	3.04673	4.57672	-1.52999	97.195	0	FALSE	TRUE	TRUE	FALSE	TRUE	TRUE		TRUE	FALSE	TRUE	60	B11c_Galwa	NW	-0.7	0	10.24	0	0	0	1	['B11c_Galwa']	-2	-2	606	FALSE	FALSE
11.2011	37.1931	0.30116	2.41601	3.61612	-1.20011	37.1931	0	FALSE	TRUE	TRUE	FALSE	TRUE	TRUE		TRUE	FALSE	TRUE	61	B11d_Dyumba	NW	-0.59	0	10.07	0	0	0	1	['B11d_Dyumba']	-2	-2	529	FALSE	FALSE
17.638	37.1931	0.474229	2.87006	3.61612	-0.746066	37.1931	0	FALSE	TRUE	TRUE	FALSE	TRUE	TRUE		TRUE	FALSE	TRUE	62	B11F_Enenga	NW	-0.7	0	10.29	0	0	0	1	['B11F_Enenga']	-2	-2	529	FALSE	FALSE
105.902	133.599	0.792683	4.66251	4.89484	-0.232332	133.599	0	FALSE	TRUE	FALSE	TRUE	TRUE	TRUE		TRUE	TRUE	TRUE	63	B201_Ndasa	NW	-3	0	13.6	0	0	0	1	['B201_Ndasa']	-2	-2	534	FALSE	FALSE
79.3522	527.896	0.150318	4.3739	6.2689	-1.895	527.896	0	FALSE	TRUE	TRUE	FALSE	TRUE	TRUE		FALSE	FALSE	TRUE	64	B202_Sigu	NW	-0.7	0	12.55	0	0	0	1	['B202_Sigu']	-2	-2	609	FALSE	FALSE
86.5871	740.351	0.116954	4.46115	6.60712	-2.14597	740.351	0	FALSE	TRUE	TRUE	FALSE	TRUE	TRUE		TRUE	FALSE	TRUE	65	B203_Samaye	NW	0.96	0	13.7	0	0	0	1	['B203_Samaye']	-2	-2	608	FALSE	FALSE
22.3032	371.747	0.059996	3.10473	5.91821	-2.81348	371.747	0	FALSE	TRUE	TRUE	TRUE	TRUE	TRUE		TRUE	TRUE	TRUE	66	B204_Ndambomo_Li	NW	0.68	0	12.65	0	0	0	1	['B204_Ndambomo_Li']	-2	-2	612	FALSE	FALSE
206.576	149.876	1.37831	5.33067	5.00981	0.320862	149.876	0	FALSE	TRUE	TRUE	TRUE	TRUE	TRUE		TRUE	FALSE	TRUE	67	B204_Ndambomo_Massoukou	NW	-1.39	0	12.1	0	0	0	1	['B204_Ndambomo_Massoukou']	-2	-2	541	FALSE	FALSE
94.7406	149.876	0.632126	4.55114	5.00981	-0.458666	149.876	0	FALSE	TRUE	TRUE	TRUE	TRUE	TRUE		TRUE	FALSE	TRUE	68	B204_Ndambomo_Mbadi	NW	1.09	0	13.15	0	0	0	1	['B204_Ndambomo_Mbadi']	-2	-2	541	FALSE	FALSE
330.708	1842.72	0.179467	5.80124	7.519	-1.71776	1842.72	0	FALSE	TRUE	TRUE	FALSE	TRUE	TRUE		TRUE	TRUE	TRUE	69	B21_Seki	NW	0.95	0	9.6	0	0	0	1	['B21_Seki']	-2	-2	781	FALSE	FALSE
377.619	358.301	1.05391	5.93389	5.88137	0.052511	358.301	0	FALSE	TRUE	TRUE	FALSE	TRUE	TRUE		TRUE	FALSE	TRUE	70	B22a_Kele	NW	-0.8	0	10.35	0	0	0	1	['B22a_Kele']	-2	-2	611	FALSE	FALSE
25.0211	205.014	0.122046	3.21972	5.32308	-2.10336	205.014	0	FALSE	TRUE	TRUE	FALSE	TRUE	TRUE		TRUE	FALSE	TRUE	71	B22b_Koya	NW	1.2	0	14.13	0	0	0	1	['B22b_Koya']	-2	-2	540	FALSE	FALSE
32.9944	205.014	0.160937	3.49634	5.32308	-1.82674	205.014	0	FALSE	TRUE	TRUE	FALSE	TRUE	TRUE		TRUE	FALSE	TRUE	72	B22b_Ngom	NW	1.3	0	14.15	0	0	0	1	['B22b_Ngom']	-2	-2	540	FALSE	FALSE
60.009	539.808	0.111167	4.0945	6.29121	-2.19672	539.808	0	FALSE	TRUE	TRUE	TRUE	TRUE	TRUE		TRUE	FALSE	TRUE	73	B22E_Mwesa	NW	1.2	0	13.3	0	0	0	1	['B22E_Mwesa']	-2	-2	654	FALSE	FALSE
271.866	735.505	0.369631	5.60531	6.60056	-0.995249	735.505	0	FALSE	TRUE	FALSE	FALSE	TRUE	TRUE		TRUE	FALSE	TRUE	74	B23_Mbangwe	NW	-2.1	0	13.65	0	0	0	1	['B23_Mbangwe']	-2	-2	686	FALSE	FALSE
66.4533	133.599	0.497409	4.1965	4.89484	-0.698343	133.599	0	FALSE	TRUE	TRUE	TRUE	TRUE	TRUE		TRUE	TRUE	TRUE	75	B24_Wumbvu	NW	-2.3	0	12.25	0	0	0	1	['B24_Wumbvu']	-2	-2	534	FALSE	FALSE
73.9267	297.555	0.248447	4.30307	5.6956	-1.39253	297.555	0	FALSE	TRUE	TRUE	FALSE	TRUE	TRUE		TRUE	FALSE	TRUE	76	B25_Kota	NW	0	0	12.8	0	0	0	1	['B25_Kota']	-2	-2	533	FALSE	FALSE
73.1748	506.383	0.144505	4.29285	6.22729	-1.93444	506.383	0	FALSE	TRUE	TRUE	TRUE	TRUE	TRUE		TRUE	TRUE	TRUE	77	B251_Shake	NW	0.25	0	11.75	0	0	0	1	['B251_Shake']	-2	-2	655	FALSE	FALSE
77.8975	297.555	0.261792	4.35539	5.6956	-1.34021	297.555	0	FALSE	TRUE	TRUE	FALSE	TRUE	TRUE		TRUE	FALSE	TRUE	78	B252_Mahongwe	NW	0.65	0	14	0	0	0	1	['B252_Mahongwe']	-2	-2	533	FALSE	FALSE
86.1091	855.957	0.1006	4.45561	6.75222	-2.29661	855.957	0	FALSE	TRUE	TRUE	FALSE	TRUE	TRUE		TRUE	TRUE	TRUE	79	B301_Viya	NW	-1.21	0	10.65	0	0	0	1	['B301_Viya']	-2	-2	532	FALSE	FALSE
35.9671	285.953	0.12578	3.58261	5.65583	-2.07322	285.953	0	FALSE	TRUE	TRUE	TRUE	TRUE	TRUE		TRUE	TRUE	TRUE	80	B302_Himba	NW	-1.48	0	11.54	0	0	0	1	['B302_Himba']	-2	-2	607	FALSE	FALSE
91.2014	154.927	0.588675	4.51307	5.04295	-0.529881	154.927	0	FALSE	TRUE	TRUE	FALSE	TRUE	TRUE		TRUE	TRUE	TRUE	81	B304_Pinzi	NW	-1.93	0	11.22	0	0	0	1	['B304_Pinzi']	-2	-2	531	FALSE	FALSE
97.8651	855.957	0.114334	4.58359	6.75222	-2.16863	855.957	0	FALSE	TRUE	TRUE	TRUE	TRUE	TRUE		TRUE	TRUE	TRUE	82	B305_Vove	NW	-1.1	0	12.3	0	0	0	1	['B305_Vove']	-2	-2	532	FALSE	FALSE
50.4584	1127.7	0.044744	3.92115	7.02794	-3.10679	1127.7	0	FALSE	TRUE	TRUE	TRUE	TRUE	TRUE		TRUE	TRUE	TRUE	83	B31_Tsogo	NW	-1.5	0	11.3	0	0	0	1	['B31_Tsogo']	-2	-2	752	FALSE	FALSE
131.374	154.927	0.847978	4.87805	5.04295	-0.1649	154.927	0	FALSE	TRUE	TRUE	FALSE	TRUE	TRUE		TRUE	TRUE	TRUE	84	B32_Kande	NW	0	0	11.75	0	0	0	1	['B32_Kande']	-2	-2	531	FALSE	FALSE
153.369	780.149	0.19659	5.03285	6.65949	-1.62664	780.149	0	FALSE	TRUE	TRUE	FALSE	TRUE	TRUE		TRUE	TRUE	TRUE	85	B404_Ngubi	WW	-2.07	0	9.6	0	0	0	1	['B404_Ngubi']	-2	-2	677	FALSE	FALSE
70.7784	319.989	0.22119	4.25955	5.76829	-1.50873	319.989	0	FALSE	TRUE	TRUE	TRUE	TRUE	TRUE		TRUE	FALSE	TRUE	86	B41_Shira	WW	-1.8	0	10.55	0	0	0	1	['B41_Shira']	-2	-2	509	FALSE	FALSE
37.5891	195.045	0.19272	3.62671	5.27323	-1.64652	195.045	0	FALSE	TRUE	TRUE	TRUE	TRUE	TRUE		TRUE	TRUE	TRUE	87	B42_Sangu_Mb	WW	-1.6	0	11.9	0	0	0	1	['B42_Sangu_Mb']	-2	-2	508	FALSE	FALSE
12.4491	195.045	0.063827	2.52165	5.27323	-2.75158	195.045	0	FALSE	TRUE	TRUE	TRUE	TRUE	TRUE		TRUE	TRUE	TRUE	88	B42_Sangu_Mi	WW	-1.62	0	11.6	0	0	0	1	['B42_Sangu_Mi']	-2	-2	508	FALSE	FALSE
64.1289	319.989	0.20041	4.1609	5.76829	-1.60739	319.989	0	FALSE	TRUE	TRUE	TRUE	TRUE	TRUE		TRUE	FALSE	TRUE	89	B43_Punu	WW	-2.7	0	11.3	0	0	0	1	['B43_Punu']	-2	-2	509	FALSE	FALSE
71.1655	1076.72	0.066095	4.26501	6.98167	-2.71666	1076.72	0	FALSE	TRUE	TRUE	TRUE	TRUE	TRUE		TRUE	TRUE	TRUE	90	B44_Lumbu	WW	-3.15	0	10.7	0	0	0	1	['B44_Lumbu']	-2	-2	704	FALSE	FALSE
33.1987	97.0347	0.342133	3.50251	4.57507	-1.07256	97.0347	0	FALSE	TRUE	FALSE	FALSE	TRUE	TRUE		FALSE	FALSE	TRUE	91	B501_Wanzi_E	WW	-1.55	0	12.85	0	0	0	1	['B501_Wanzi_E']	-2	-2	497	FALSE	FALSE
36.8371	270.888	0.135986	3.6065	5.6017	-1.9952	270.888	0	FALSE	TRUE	FALSE	FALSE	TRUE	TRUE		FALSE	FALSE	TRUE	92	B501_Wanzi_Mo	WW	-1.57	0	13.21	0	0	0	1	['B501_Wanzi_Mo']	-2	-2	496	FALSE	FALSE
40.9965	97.0347	0.422493	3.71349	4.57507	-0.861582	97.0347	0	FALSE	TRUE	FALSE	FALSE	TRUE	TRUE		FALSE	FALSE	TRUE	94	B51_Duma	WW	-0.9	0	13	0	0	0	1	['B51_Duma']	-2	-2	497	FALSE	FALSE
63.3769	270.888	0.23396	4.1491	5.6017	-1.45261	270.888	0	FALSE	TRUE	TRUE	FALSE	TRUE	TRUE		FALSE	FALSE	TRUE	95	B51_Duma_La	WW	-0.87	0	12.68	0	0	0	1	['B51_Duma_La']	-2	-2	496	FALSE	FALSE
58.7688	240.454	0.244407	4.07361	5.48253	-1.40892	240.454	0	FALSE	TRUE	TRUE	TRUE	TRUE	TRUE		TRUE	TRUE	TRUE	96	B52_Nzebi	WW	-1.45	0	12.55	0	0	0	1	['B52_Nzebi']	-2	-2	495	FALSE	FALSE
94.3774	240.454	0.392496	4.5473	5.48253	-0.935229	240.454	0	FALSE	TRUE	TRUE	TRUE	TRUE	TRUE		TRUE	TRUE	TRUE	97	B53_Tsaangi_Poungi	WW	-2.8	0	12.7	0	0	0	1	['B53_Tsaangi_Poungi']	-2	-2	495	FALSE	FALSE
52.3011	116.767	0.447909	3.95702	4.76018	-0.803165	116.767	0	FALSE	FALSE	FALSE	FALSE	FALSE	FALSE		FALSE	FALSE	FALSE	98	B601_Lempini	WW	-1.54	0	14.2	0	0	0	1	['B601_Lempini']	-2	-2	491	FALSE	FALSE
30.7958	347.265	0.088681	3.42738	5.85009	-2.42271	347.265	0	FALSE	TRUE	FALSE	FALSE	TRUE	TRUE		FALSE	FALSE	TRUE	99	B602_Kaningi_Nord	WW	-1.7	0	13.6	0	0	0	1	['B602_Kaningi_Nord']	-2	-2	493	FALSE	FALSE
19.9164	347.265	0.057352	2.99154	5.85009	-2.85854	347.265	0	FALSE	TRUE	FALSE	FALSE	TRUE	TRUE		FALSE	FALSE	TRUE	102	B63_Ndumu	WW	-1.7	0	13.75	0	0	0	1	['B63_Ndumu']	-2	-2	493	FALSE	FALSE
46.4503	271.668	0.170982	3.83838	5.60458	-1.7662	271.668	0	FALSE	FALSE	TRUE	FALSE	FALSE	FALSE		FALSE	FALSE	FALSE	104	B71a_Teke_Dj	WW	-2.02	0	14.52	0	0	0	1	['B71a_Teke_Dj']	-2	-2	590	FALSE	FALSE
37.5596	231.669	0.162126	3.62593	5.44531	-1.81938	231.669	0	FALSE	FALSE	FALSE	FALSE	FALSE	FALSE		FALSE	FALSE	FALSE	107	B71aLe_Teke_Leconi	WW	-1.57	0	14.3	0	0	0	1	['B71aLe_Teke_Leconi']	-2	-2	492	FALSE	FALSE
33.3786	455.287	0.073313	3.50791	6.12093	-2.61301	455.287	0	FALSE	FALSE	TRUE	FALSE	FALSE	FALSE		TRUE	FALSE	FALSE	108	B77b_Fumu	WW	-3.93	0	15.39	0	0	0	1	['B77b_Fumu']	-2	-2	494	FALSE	FALSE
64.2185	739.571	0.086832	4.16229	6.60607	-2.44378	739.571	0	FALSE	FALSE	TRUE	FALSE	FALSE	FALSE		TRUE	FALSE	FALSE	109	B78_Wuumu	WW	-4.01	0	15.29	0	0	0	1	['B78_Wuumu']	-2	-2	591	FALSE	FALSE
106.938	1440.13	0.074255	4.67225	7.27249	-2.60025	1440.13	0	FALSE	TRUE	TRUE	FALSE	TRUE	TRUE		TRUE	FALSE	TRUE	110	B81_Tiene	WW	-2.83	0	16.39	0	0	0	1	['B81_Tiene']	-2	-2	502	FALSE	FALSE
127.893	932.117	0.137207	4.85119	6.83746	-1.98627	932.117	0	FALSE	TRUE	TRUE	FALSE	TRUE	TRUE		TRUE	FALSE	TRUE	111	B82_Buma	WW	-3.35	0	17.5	0	0	0	1	['B82_Buma']	-2	-2	672	FALSE	FALSE
109.957	813.329	0.135194	4.70009	6.70114	-2.00105	813.329	0	FALSE	TRUE	TRUE	FALSE	TRUE	TRUE		TRUE	FALSE	TRUE	112	B84_Mbunda	WW	-4.5	0	19.5	0	0	0	1	['B84_Mbunda']	-2	-2	673	FALSE	FALSE
8.12577	535.814	0.015165	2.09504	6.28379	-4.18875	535.814	0	FALSE	TRUE	TRUE	FALSE	TRUE	TRUE		TRUE	FALSE	TRUE	113	B85_Yanzi	WW	-4.67	0	18.35	0	0	0	1	['B85_Yanzi']	-2	-2	499	FALSE	FALSE
34.309	719.087	0.047712	3.53541	6.57798	-3.04257	719.087	0	FALSE	TRUE	TRUE	FALSE	TRUE	TRUE		TRUE	FALSE	TRUE	115	B85e_Mput	WW	-4.3	0	18.8	0	0	0	1	['B85e_Mput']	-2	-2	642	FALSE	FALSE
55.8999	508.61	0.109907	4.02356	6.23168	-2.20812	508.61	0	FALSE	TRUE	TRUE	FALSE	TRUE	TRUE		TRUE	FALSE	TRUE	116	B86_Dinga	WW	-3.7	0	18.7	0	0	0	1	['B86_Dinga']	-2	-2	592	FALSE	FALSE
82.6025	292.587	0.282318	4.41404	5.67876	-1.26472	292.587	0	FALSE	TRUE	TRUE	FALSE	TRUE	TRUE		TRUE	FALSE	TRUE	117	B86_Dzing	WW	-5	0	18.4	0	0	0	1	['B86_Dzing']	-2	-2	498	FALSE	FALSE
51.3306	771.66	0.06652	3.93829	6.64854	-2.71026	771.66	0	FALSE	TRUE	TRUE	FALSE	TRUE	TRUE		TRUE	FALSE	TRUE	118	B861_Ngul	WW	-4.23	0	18.46	0	0	0	1	['B861_Ngul']	-2	-2	501	FALSE	FALSE
75.7471	292.587	0.258887	4.3274	5.67876	-1.35136	292.587	0	FALSE	TRUE	TRUE	FALSE	TRUE	TRUE		TRUE	FALSE	TRUE	119	B862_Lwel	WW	-4.02	0	19.38	0	0	0	1	['B862_Lwel']	-2	-2	498	FALSE	FALSE
56.5823	416.864	0.135733	4.0357	6.03276	-1.99706	416.864	0	FALSE	TRUE	TRUE	FALSE	TRUE	TRUE		TRUE	FALSE	TRUE	120	B863_Pindi	WW	-4.4	0	18.56	0	0	0	1	['B863_Pindi']	-2	-2	500	FALSE	FALSE
21.2585	535.814	0.039675	3.05676	6.28379	-3.22703	535.814	0	FALSE	TRUE	TRUE	FALSE	TRUE	TRUE		TRUE	FALSE	TRUE	121	B864_Ngong	WW	-4.86	0	18.26	0	0	0	1	['B864_Ngong']	-2	-2	499	FALSE	FALSE
130.388	771.66	0.16897	4.87051	6.64854	-1.77803	771.66	0	FALSE	TRUE	TRUE	FALSE	TRUE	TRUE		TRUE	FALSE	TRUE	122	B865_Nzadi	WW	-4.05	0	20.07	0	0	0	1	['B865_Nzadi']	-2	-2	501	FALSE	FALSE
11.3933	353.85	0.032198	2.43303	5.86887	-3.43585	353.85	0	FALSE	FALSE	FALSE	FALSE	FALSE	FALSE		FALSE	FALSE	FALSE	123	Bamun_Grassfields	ANS	5.53	0	10.42	0	0	0	1	['Bamun_Grassfields']	-2	-2	556	TRUE	FALSE
35.169	659.43	0.053332	3.56016	6.49138	-2.93121	659.43	0	FALSE	FALSE	FALSE	FALSE	FALSE	FALSE		FALSE	FALSE	FALSE	124	Bile_Jarawan	MB	9.05	0	11.87	0	0	0	1	['Bile_Jarawan']	-2	-2	659	FALSE	FALSE
16.0011	281.604	0.056821	2.77266	5.6405	-2.86784	281.604	0	FALSE	FALSE	FALSE	FALSE	FALSE	FALSE		FALSE	FALSE	FALSE	125	Bwazza_Jarawan	MB	9.68	0	12.19	0	0	0	1	['Bwazza_Jarawan']	-2	-2	555	FALSE	FALSE
61.2399	342.101	0.179011	4.1148	5.83511	-1.72031	342.101	0	FALSE	TRUE	TRUE	TRUE	TRUE	TRUE		TRUE	TRUE	TRUE	126	C101_Babole_Dz	CW	1.3	0	17.42	0	0	0	1	['C101_Babole_Dz']	-2	-2	516	FALSE	FALSE
139.255	676.446	0.205863	4.93631	6.51685	-1.58055	676.446	0	FALSE	TRUE	TRUE	TRUE	TRUE	TRUE		TRUE	TRUE	TRUE	127	C101_Babole_Ep	CW	1.35	0	17.44	0	0	0	1	['C101_Babole_Ep']	-2	-2	515	FALSE	FALSE
109.117	342.101	0.318961	4.69242	5.83511	-1.14269	342.101	0	FALSE	TRUE	TRUE	FALSE	TRUE	TRUE		TRUE	TRUE	TRUE	128	C101_Babole_Ma	CW	1.36	0	15.89	0	0	0	1	['C101_Babole_Ma']	-2	-2	516	FALSE	FALSE
257.827	1545.02	0.166876	5.55229	7.34279	-1.7905	1545.02	0	FALSE	TRUE	TRUE	FALSE	TRUE	TRUE		TRUE	TRUE	TRUE	129	C104_Aka	CW	3.33	0	19.22	0	0	0	1	['C104_Aka']	-2	-2	598	FALSE	FALSE
268.203	1141.61	0.234935	5.59175	7.04019	-1.44845	1141.61	0	FALSE	TRUE	TRUE	TRUE	TRUE	TRUE		TRUE	TRUE	TRUE	130	C105_Mbenga	CW	1.62	0	16.99	0	0	0	1	['C105_Mbenga']	-2	-2	519	FALSE	FALSE
392.281	488.493	0.803044	5.97198	6.19132	-0.219346	488.493	0	FALSE	TRUE	TRUE	FALSE	TRUE	TRUE		TRUE	TRUE	TRUE	131	C141_Bonyala	CW	2.86	0	17.94	0	0	0	1	['C141_Bonyala']	-2	-2	513	FALSE	FALSE
24.1022	189.752	0.127019	3.1823	5.24572	-2.06342	189.752	0	FALSE	TRUE	TRUE	TRUE	TRUE	TRUE		TRUE	TRUE	TRUE	132	C142_Mondongo	CW	2.48	0	18.85	0	0	0	1	['C142_Mondongo']	-2	-2	517	FALSE	FALSE
199.707	576.853	0.346201	5.29685	6.35759	-1.06073	576.853	0	FALSE	TRUE	TRUE	FALSE	TRUE	TRUE		TRUE	TRUE	TRUE	133	C15_Bongili	CW	0.88	0	14.79	0	0	0	1	['C15_Bongili']	-2	-2	514	FALSE	FALSE
109.739	809.398	0.135581	4.6981	6.69629	-1.99819	809.398	0	FALSE	TRUE	TRUE	FALSE	TRUE	TRUE		TRUE	TRUE	TRUE	134	C21_Ngare	CW	-0.05	0	15.09	0	0	0	1	['C21_Ngare']	-2	-2	750	FALSE	FALSE
27.7974	488.493	0.056904	3.32494	6.19132	-2.86638	488.493	0	FALSE	TRUE	TRUE	TRUE	TRUE	TRUE		TRUE	TRUE	TRUE	135	C22_Akwa	CW	-0.04	0	15.89	0	0	0	1	['C22_Akwa']	-2	-2	513	FALSE	FALSE
49.0924	216.462	0.226794	3.8937	5.37742	-1.48371	216.462	0	FALSE	FALSE	TRUE	TRUE	FALSE	FALSE		TRUE	FALSE	FALSE	136	C24_Koyo	CW	-0.51	0	15.95	0	0	0	1	['C24_Koyo']	-2	-2	512	FALSE	FALSE
42.6447	216.462	0.197007	3.7529	5.37742	-1.62451	216.462	0	FALSE	FALSE	TRUE	FALSE	FALSE	FALSE		TRUE	FALSE	FALSE	137	C25_Mboshi	CW	-1.2	0	15.5	0	0	0	1	['C25_Mboshi']	-2	-2	512	FALSE	FALSE
16.9107	255.409	0.06621	2.82794	5.54287	-2.71492	255.409	0	FALSE	FALSE	TRUE	FALSE	FALSE	FALSE		TRUE	FALSE	FALSE	138	C25A_Bunji	CW	-1.3	0	15.75	0	0	0	1	['C25A_Bunji']	-2	-2	597	FALSE	FALSE
17.7291	133.046	0.133256	2.87521	4.8907	-2.01549	133.046	0	FALSE	FALSE	TRUE	FALSE	FALSE	FALSE		TRUE	FALSE	FALSE	139	C25B_Olee	CW	-1.46	0	15.72	0	0	0	1	['C25B_Olee']	-2	-2	511	FALSE	FALSE
3.47042	133.046	0.026084	1.24427	4.8907	-3.64642	133.046	0	FALSE	FALSE	TRUE	FALSE	FALSE	FALSE		TRUE	FALSE	FALSE	140	C25C_Ondinga	CW	-1.3	0	15.8	0	0	0	1	['C25C_Ondinga']	-2	-2	511	FALSE	FALSE
49.1514	517.645	0.094952	3.89491	6.24929	-2.35438	517.645	0	FALSE	FALSE	TRUE	FALSE	FALSE	FALSE		TRUE	FALSE	FALSE	141	C25E_Eboyi	CW	-1.12	0	15.6	0	0	0	1	['C25E_Eboyi']	-2	-2	705	FALSE	FALSE
53.7253	942.48	0.057004	3.98388	6.84851	-2.86463	942.48	0	FALSE	TRUE	TRUE	TRUE	TRUE	TRUE		TRUE	TRUE	TRUE	142	C302_Bolondo	CW	2.95	0	19.92	0	0	0	1	['C302_Bolondo']	-2	-2	680	FALSE	FALSE
89.7395	1241.58	0.072279	4.49691	7.12414	-2.62723	1241.58	0	FALSE	TRUE	TRUE	TRUE	TRUE	TRUE		TRUE	TRUE	TRUE	143	C32_Bobangi	CW	0.05	0	17.95	0	0	0	1	['C32_Bobangi']	-2	-2	679	FALSE	FALSE
118.472	676.446	0.17514	4.77468	6.51685	-1.74217	676.446	0	FALSE	TRUE	TRUE	TRUE	TRUE	TRUE		TRUE	TRUE	TRUE	144	C322_Zamba	CW	-0.91	0	17.44	0	0	0	1	['C322_Zamba']	-2	-2	515	FALSE	FALSE
157.658	576.853	0.273307	5.06043	6.35759	-1.29716	576.853	0	FALSE	TRUE	TRUE	TRUE	TRUE	TRUE		TRUE	TRUE	TRUE	145	C323_Mpama	CW	-1.45	0	16.81	0	0	0	1	['C323_Mpama']	-2	-2	514	FALSE	FALSE
106.112	1440.13	0.073682	4.66449	7.27249	-2.608	1440.13	0	FALSE	TRUE	TRUE	FALSE	TRUE	TRUE		TRUE	FALSE	TRUE	146	C34_Sakata	WW	-3	0	18.15	0	0	0	1	['C34_Sakata']	-2	-2	502	FALSE	FALSE
251.333	1141.61	0.220158	5.52678	7.04019	-1.51341	1141.61	0	FALSE	TRUE	TRUE	TRUE	TRUE	TRUE		TRUE	TRUE	TRUE	147	C36d_Lingala	CW	2.18	0	21.63	0	0	0	1	['C36d_Lingala']	-2	-2	519	FALSE	FALSE
48.8585	332.921	0.146757	3.88893	5.80791	-1.91898	332.921	0	FALSE	TRUE	TRUE	TRUE	TRUE	TRUE		TRUE	TRUE	TRUE	148	C36g_Monyongo	CW	2.88	0	19.53	0	0	0	1	['C36g_Monyongo']	-2	-2	599	FALSE	FALSE
0.343931	620.94	0.000554	-1.06732	6.43123	-7.49855	620.94	0	FALSE	TRUE	TRUE	TRUE	TRUE	TRUE		TRUE	TRUE	TRUE	149	C36g_Mosange	CW	2.71	0	19.42	0	0	0	1	['C36g_Mosange']	-2	-2	649	FALSE	FALSE
264.286	851.247	0.310469	5.57703	6.7467	-1.16967	851.247	0	FALSE	TRUE	TRUE	TRUE	TRUE	TRUE		TRUE	TRUE	TRUE	150	C37_Ebudza	CW	2.5	0	22.6	0	0	0	1	['C37_Ebudza']	-2	-2	518	FALSE	FALSE
242.657	808.371	0.30018	5.49165	6.69502	-1.20337	808.371	0	FALSE	TRUE	TRUE	TRUE	TRUE	TRUE		TRUE	TRUE	TRUE	151	C401_Pakabete	CW	2.61	0	22.43	0	0	0	1	['C401_Pakabete']	-2	-2	601	FALSE	FALSE
380.225	2276.63	0.167012	5.94076	7.73045	-1.78969	2276.63	0	FALSE	TRUE	TRUE	TRUE	TRUE	TRUE		TRUE	TRUE	TRUE	152	C41_Ngombe	CW	2.18	0	21.63	0	0	0	1	['C41_Ngombe']	-2	-2	796	FALSE	FALSE
46.178	189.752	0.24336	3.8325	5.24572	-1.41321	189.752	0	FALSE	TRUE	TRUE	FALSE	TRUE	TRUE		TRUE	TRUE	TRUE	153	C412_Libobi	CW	2.82	0	18.49	0	0	0	1	['C412_Libobi']	-2	-2	517	FALSE	FALSE
121.215	851.247	0.142397	4.79757	6.7467	-1.94913	851.247	0	FALSE	TRUE	TRUE	FALSE	TRUE	TRUE		TRUE	TRUE	TRUE	154	C42_Ebwela	CW	3.22	0	19.28	0	0	0	1	['C42_Ebwela']	-2	-2	518	FALSE	FALSE
127.97	335.166	0.381811	4.8518	5.81463	-0.96283	335.166	0	FALSE	TRUE	TRUE	TRUE	TRUE	TRUE		TRUE	TRUE	TRUE	155	C43A_Baati	CW	2.94	0	23.23	0	0	0	1	['C43A_Baati']	-2	-2	521	FALSE	FALSE
105.918	335.166	0.316018	4.66267	5.81463	-1.15196	335.166	0	FALSE	TRUE	TRUE	TRUE	TRUE	TRUE		TRUE	TRUE	TRUE	156	C44_Bwa	CW	2.72	0	25.31	0	0	0	1	['C44_Bwa']	-2	-2	521	FALSE	FALSE
132.626	1160.25	0.114308	4.88753	7.05639	-2.16886	1160.25	0	FALSE	TRUE	TRUE	TRUE	TRUE	TRUE		TRUE	TRUE	TRUE	157	C52_Soko	CW	1.6	0	25.63	0	0	0	1	['C52_Soko']	-2	-2	525	FALSE	FALSE
59.1404	784.833	0.075354	4.07991	6.66547	-2.58556	784.833	0	FALSE	TRUE	TRUE	TRUE	TRUE	TRUE		TRUE	TRUE	TRUE	158	C54_Turumba_1919	CW	0.8	0	24.7	0	0	0	1	['C54_Turumba_1919']	-2	-2	524	FALSE	FALSE
9.23407	784.833	0.011766	2.2229	6.66547	-4.44257	784.833	0	FALSE	TRUE	TRUE	TRUE	TRUE	TRUE		TRUE	TRUE	TRUE	159	C55_Lokele	CW	0.31	0	24.87	0	0	0	1	['C55_Lokele']	-2	-2	524	FALSE	FALSE
51.2742	619.956	0.082706	3.93719	6.42965	-2.49246	619.956	0	FALSE	TRUE	TRUE	TRUE	TRUE	TRUE		TRUE	TRUE	TRUE	160	C61_Mongo	CW	-1	0	20.5	0	0	0	1	['C61_Mongo']	-2	-2	526	FALSE	FALSE
96.2212	619.956	0.155207	4.56665	6.42965	-1.863	619.956	0	FALSE	TRUE	TRUE	TRUE	TRUE	TRUE		TRUE	TRUE	TRUE	161	C61E_Konda	CW	-1.28	0	19.96	0	0	0	1	['C61E_Konda']	-2	-2	526	FALSE	FALSE
101.595	678.135	0.149815	4.62099	6.51935	-1.89836	678.135	0	FALSE	TRUE	TRUE	TRUE	TRUE	TRUE		TRUE	TRUE	TRUE	162	C71_Tetela	CW	-3.71	0	24.05	0	0	0	1	['C71_Tetela']	-2	-2	527	FALSE	FALSE
183.942	678.135	0.271247	5.21462	6.51935	-1.30472	678.135	0	FALSE	TRUE	TRUE	TRUE	TRUE	TRUE		TRUE	TRUE	TRUE	163	C76_Ombo	CW	-2.63	0	25.58	0	0	0	1	['C76_Ombo']	-2	-2	527	FALSE	FALSE
104.502	902.096	0.115843	4.6492	6.80472	-2.15552	902.096	0	FALSE	TRUE	TRUE	TRUE	TRUE	TRUE		TRUE	TRUE	TRUE	164	C81_Dengese	CW	-0.98	0	22.13	0	0	0	1	['C81_Dengese']	-2	-2	605	FALSE	FALSE
19.0628	495.772	0.038451	2.94774	6.20612	-3.25838	495.772	0	FALSE	TRUE	TRUE	FALSE	TRUE	TRUE		TRUE	FALSE	TRUE	165	C83_Bushong	CW	-3.92	0	20.79	0	0	0	1	['C83_Bushong']	-2	-2	528	FALSE	FALSE
114.472	495.772	0.230897	4.74033	6.20612	-1.46578	495.772	0	FALSE	TRUE	TRUE	FALSE	TRUE	TRUE		TRUE	FALSE	TRUE	166	C85_Wongo	CW	-5.08	0	20.48	0	0	0	1	['C85_Wongo']	-2	-2	528	FALSE	FALSE
124.314	1199.8	0.103612	4.82281	7.08991	-2.2671	1199.8	0	FALSE	TRUE	TRUE	TRUE	TRUE	TRUE		TRUE	TRUE	TRUE	167	D11_Mbole	CW	-1.02	0	24.9	0	0	0	1	['D11_Mbole']	-2	-2	604	FALSE	FALSE
142.792	1160.25	0.123069	4.96139	7.05639	-2.09501	1160.25	0	FALSE	TRUE	TRUE	TRUE	TRUE	TRUE		TRUE	TRUE	TRUE	168	D12_Lengola	CW	-0.8	0	25.29	0	0	0	1	['D12_Lengola']	-2	-2	525	FALSE	FALSE
154.316	1046.56	0.14745	5.039	6.95326	-1.91426	1046.56	0	FALSE	TRUE	TRUE	TRUE	TRUE	TRUE		TRUE	TRUE	TRUE	169	D13_Metoko	E	-1.65	0	25.44	0	0	0	1	['D13_Metoko']	-2	-2	583	FALSE	FALSE
253.965	752.753	0.337381	5.5372	6.62374	-1.08654	752.753	0	FALSE	TRUE	TRUE	TRUE	TRUE	TRUE		TRUE	TRUE	TRUE	170	D14_Enya	E	0.56	0	25.15	0	0	0	1	['D14_Enya']	-2	-2	478	FALSE	FALSE
71.4645	812.591	0.087946	4.2692	6.70023	-2.43103	812.591	0	FALSE	TRUE	TRUE	TRUE	TRUE	TRUE		TRUE	TRUE	TRUE	171	D201_Liko	CW	2.13	0	27.48	0	0	0	1	['D201_Liko']	-2	-2	520	FALSE	FALSE
508.952	1900.51	0.267798	6.23235	7.54988	-1.31752	1900.51	0	FALSE	FALSE	FALSE	FALSE	FALSE	FALSE		FALSE	FALSE	FALSE	172	D20B_Vamba_1919	E	1.26	0	30.32	0	0	0	1	['D20B_Vamba_1919']	-2	-2	735	FALSE	FALSE
108.469	812.591	0.133486	4.68647	6.70023	-2.01376	812.591	0	FALSE	TRUE	TRUE	TRUE	TRUE	TRUE		TRUE	TRUE	TRUE	173	D21_Baali	CW	1.1	0	26.54	0	0	0	1	['D21_Baali']	-2	-2	520	FALSE	FALSE
106.187	699.351	0.151836	4.6652	6.55015	-1.88495	699.351	0	FALSE	TRUE	TRUE	TRUE	TRUE	TRUE		TRUE	TRUE	TRUE	174	D211_Kango	CW	1.5	0	27	0	0	0	1	['D211_Kango']	-2	-2	602	FALSE	FALSE
192.393	932.791	0.206256	5.25954	6.83818	-1.57864	932.791	0	FALSE	TRUE	TRUE	TRUE	TRUE	TRUE		TRUE	TRUE	TRUE	175	D23_Kibira-Kumu_1919	CW	-0.3	0	26.5	0	0	0	1	['D23_Kibira-Kumu_1919']	-2	-2	650	FALSE	FALSE
111.6	752.753	0.148256	4.71492	6.62374	-1.90882	752.753	0	FALSE	TRUE	TRUE	TRUE	TRUE	TRUE		TRUE	TRUE	TRUE	176	D24_Songola	E	-2.29	0	26.11	0	0	0	1	['D24_Songola']	-2	-2	478	FALSE	FALSE
56.6538	1167.19	0.048538	4.03696	7.06236	-3.0254	1167.19	0	FALSE	TRUE	TRUE	TRUE	TRUE	TRUE		TRUE	TRUE	TRUE	177	D25_Lega	E	-3.48	0	27.67	0	0	0	1	['D25_Lega']	-2	-2	480	FALSE	FALSE
264.001	2168.18	0.121762	5.57595	7.68164	-2.10569	2168.18	0	FALSE	FALSE	FALSE	FALSE	FALSE	FALSE		FALSE	FALSE	FALSE	178	D28_Holoholo	E	-6.12	0	30.08	0	0	0	1	['D28_Holoholo']	-2	-2	747	FALSE	FALSE
87.4975	765.596	0.114287	4.47161	6.64065	-2.16904	765.596	0	FALSE	TRUE	TRUE	TRUE	TRUE	TRUE		TRUE	TRUE	TRUE	181	D308_Ebodo	CW	2.11	0	28.05	0	0	0	1	['D308_Ebodo']	-2	-2	651	FALSE	FALSE
34.5292	287.966	0.119907	3.54181	5.66284	-2.12104	287.966	0	FALSE	TRUE	TRUE	TRUE	TRUE	TRUE		TRUE	TRUE	TRUE	182	D311_Bila	CW	0.6	0	28.75	0	0	0	1	['D311_Bila']	-2	-2	522	FALSE	FALSE
131.096	574.468	0.228204	4.87593	6.35344	-1.47751	574.468	0	FALSE	TRUE	TRUE	TRUE	TRUE	TRUE		TRUE	TRUE	TRUE	185	D33_Nyali	CW	0.93	0	29.76	0	0	0	1	['D33_Nyali']	-2	-2	603	FALSE	FALSE
29.0322	271.769	0.106827	3.36841	5.60495	-2.23654	271.769	0	FALSE	TRUE	TRUE	TRUE	TRUE	TRUE		TRUE	TRUE	TRUE	187	D333_Ndaaka	CW	1.53	0	28.01	0	0	0	1	['D333_Ndaaka']	-2	-2	523	FALSE	FALSE
32.1366	271.769	0.11825	3.47	5.60495	-2.13495	271.769	0	FALSE	TRUE	TRUE	TRUE	TRUE	TRUE		TRUE	TRUE	TRUE	188	D334_Mbo	CW	1.11	0	28.17	0	0	0	1	['D334_Mbo']	-2	-2	523	FALSE	FALSE
163.225	381.963	0.427331	5.09513	5.94532	-0.850196	381.963	0	FALSE	TRUE	TRUE	TRUE	TRUE	TRUE		TRUE	TRUE	TRUE	189	D43_Nyanga	E	-1.25	0	28.3	0	0	0	1	['D43_Nyanga']	-2	-2	479	FALSE	FALSE
45.7352	1122.87	0.04073	3.82287	7.02365	-3.20078	1122.87	0	FALSE	FALSE	FALSE	FALSE	FALSE	FALSE		FALSE	FALSE	FALSE	191	Duguri_Jarawan	MB	9.61	0	10.87	0	0	0	1	['Duguri_Jarawan']	-2	-2	710	FALSE	FALSE
206.653	1262.31	0.163709	5.33104	7.1407	-1.80966	1262.31	0	FALSE	FALSE	FALSE	FALSE	FALSE	FALSE		FALSE	FALSE	FALSE	192	E46_Sonjo	E	-2.15	0	35.78	0	0	0	1	['E46_Sonjo']	-2	-2	798	FALSE	FALSE
76.481	701.372	0.109045	4.33704	6.55304	-2.216	701.372	0	FALSE	FALSE	FALSE	FALSE	FALSE	FALSE		FALSE	FALSE	FALSE	193	E51_Kikuyu	E	-0.45	0	36.75	0	0	0	1	['E51_Kikuyu']	-2	-2	778	FALSE	FALSE
24.2522	183.071	0.132475	3.18851	5.20987	-2.02136	183.071	0	FALSE	FALSE	FALSE	FALSE	FALSE	FALSE		FALSE	FALSE	FALSE	194	E52_Embu	E	-0.6	0	37.7	0	0	0	1	['E52_Embu']	-2	-2	424	FALSE	FALSE
18.7199	183.071	0.102255	2.92958	5.20987	-2.28029	183.071	0	FALSE	FALSE	FALSE	FALSE	FALSE	FALSE		FALSE	FALSE	FALSE	195	E52_Mbeere	E	-0.4	0	37.37	0	0	0	1	['E52_Mbeere']	-2	-2	424	FALSE	FALSE
13.6472	85.6048	0.159421	2.61353	4.44974	-1.83621	85.6048	0	FALSE	FALSE	FALSE	FALSE	FALSE	FALSE		FALSE	FALSE	FALSE	196	E53_Igoji	E	0.48	0	36.93	0	0	0	1	['E53_Igoji']	-2	-2	422	FALSE	FALSE
13.7348	90.3032	0.152096	2.61993	4.50317	-1.88324	90.3032	0	FALSE	FALSE	FALSE	FALSE	FALSE	FALSE		FALSE	FALSE	FALSE	197	E53_Imenti	E	0.37	0	37.1	0	0	0	1	['E53_Imenti']	-2	-2	421	FALSE	FALSE
354.714	269.916	1.31416	5.87131	5.59811	0.273198	269.916	0	FALSE	FALSE	FALSE	FALSE	FALSE	FALSE		FALSE	FALSE	FALSE	198	E53_Meru	E	0.25	0	37.65	0	0	0	1	['E53_Meru']	-2	-2	427	FALSE	FALSE
17.7042	90.3032	0.196052	2.8738	4.50317	-1.62937	90.3032	0	FALSE	FALSE	FALSE	FALSE	FALSE	FALSE		FALSE	FALSE	FALSE	199	E53_Meruimenti	E	0.21	0	36.89	0	0	0	1	['E53_Meruimenti']	-2	-2	421	FALSE	FALSE
16.4292	81.3929	0.201851	2.79906	4.39929	-1.60023	81.3929	0	FALSE	FALSE	FALSE	FALSE	FALSE	FALSE		FALSE	FALSE	FALSE	200	E53_Merutig	E	0.3	0	37.28	0	0	0	1	['E53_Merutig']	-2	-2	420	FALSE	FALSE
11.2814	85.6048	0.131785	2.42316	4.44974	-2.02659	85.6048	0	FALSE	FALSE	FALSE	FALSE	FALSE	FALSE		FALSE	FALSE	FALSE	201	E53_Miutini	E	0.32	0	36.88	0	0	0	1	['E53_Miutini']	-2	-2	422	FALSE	FALSE
13.0445	81.3929	0.160266	2.56837	4.39929	-1.83092	81.3929	0	FALSE	FALSE	FALSE	FALSE	FALSE	FALSE		FALSE	FALSE	FALSE	202	E53_Tigania	E	0.19	0	37.04	0	0	0	1	['E53_Tigania']	-2	-2	420	FALSE	FALSE
29.8215	63.2329	0.471614	3.39523	4.14682	-0.751595	63.2329	0	FALSE	FALSE	FALSE	FALSE	FALSE	FALSE		FALSE	FALSE	FALSE	203	E531_Muthambi	E	-0.1	0	37.75	0	0	0	1	['E531_Muthambi']	-2	-2	423	FALSE	FALSE
26.117	63.2329	0.41303	3.26259	4.14682	-0.884236	63.2329	0	FALSE	FALSE	FALSE	FALSE	FALSE	FALSE		FALSE	FALSE	FALSE	204	E531_Mwimbi	E	0.19	0	37.34	0	0	0	1	['E531_Mwimbi']	-2	-2	423	FALSE	FALSE
58.4802	430.032	0.13599	4.06869	6.06386	-1.99517	430.032	0	FALSE	FALSE	FALSE	FALSE	FALSE	FALSE		FALSE	FALSE	FALSE	205	E54_Tharaka	E	-0.1	0	38	0	0	0	1	['E54_Tharaka']	-2	-2	743	FALSE	FALSE
24.8196	549.988	0.045127	3.21163	6.3099	-3.09826	549.988	0	FALSE	FALSE	FALSE	FALSE	FALSE	FALSE		FALSE	FALSE	FALSE	206	E541_Chuka	E	-0.3	0	37.7	0	0	0	1	['E541_Chuka']	-2	-2	756	FALSE	FALSE
23.5824	170.712	0.138141	3.1605	5.13998	-1.97948	170.712	0	FALSE	FALSE	FALSE	FALSE	FALSE	FALSE		FALSE	FALSE	FALSE	207	E55_Kamba	E	-1.5	0	38	0	0	0	1	['E55_Kamba']	-2	-2	425	FALSE	FALSE
39.7305	304.208	0.130603	3.68212	5.71771	-2.03559	304.208	0	FALSE	FALSE	FALSE	FALSE	FALSE	FALSE		FALSE	FALSE	FALSE	208	E55_Kamba_Kitu	E	-1.2	0	38.31	0	0	0	1	['E55_Kamba_Kitu']	-2	-2	559	FALSE	FALSE
27.1638	170.712	0.15912	3.30189	5.13998	-1.83809	170.712	0	FALSE	FALSE	FALSE	FALSE	FALSE	FALSE		FALSE	FALSE	FALSE	209	E55_Kamba_Mach	E	-1.25	0	37.65	0	0	0	1	['E55_Kamba_Mach']	-2	-2	425	FALSE	FALSE
234.448	1054.28	0.222378	5.45723	6.96061	-1.50338	1054.28	0	FALSE	FALSE	FALSE	FALSE	FALSE	FALSE		FALSE	FALSE	FALSE	210	E56_Daiso	E	-4.8	0	38.75	0	0	0	1	['E56_Daiso']	-2	-2	794	FALSE	FALSE
27.6947	462.749	0.059848	3.32124	6.13718	-2.81594	462.749	0	FALSE	FALSE	FALSE	FALSE	FALSE	FALSE		FALSE	FALSE	FALSE	211	E621B_Machame	E	-2.83	0	36.86	0	0	0	1	['E621B_Machame']	-2	-2	561	FALSE	FALSE
35.7692	269.916	0.13252	3.57709	5.59811	-2.02102	269.916	0	FALSE	FALSE	FALSE	FALSE	FALSE	FALSE		FALSE	FALSE	FALSE	212	E621C_Siha	E	-3.2	0	37	0	0	0	1	['E621C_Siha']	-2	-2	427	FALSE	FALSE
7.44893	682.929	0.010907	2.00807	6.52639	-4.51832	682.929	0	FALSE	FALSE	FALSE	FALSE	FALSE	FALSE		FALSE	FALSE	FALSE	213	E621D_Kibosho	E	-3.1	0	37.1	0	0	0	1	['E621D_Kibosho']	-2	-2	625	FALSE	FALSE
12.9885	416.023	0.031221	2.56407	6.03074	-3.46667	416.023	0	FALSE	FALSE	FALSE	FALSE	FALSE	FALSE		FALSE	FALSE	FALSE	214	E622A_Kimochi	E	-3.31	0	37.15	0	0	0	1	['E622A_Kimochi']	-2	-2	624	FALSE	FALSE
5.97199	304.394	0.019619	1.78708	5.71832	-3.93124	304.394	0	FALSE	FALSE	FALSE	FALSE	FALSE	FALSE		FALSE	FALSE	FALSE	215	E622C_Lema	E	-3.22	0	37.3	0	0	0	1	['E622C_Lema']	-2	-2	560	FALSE	FALSE
43.764	179.042	0.244434	3.77881	5.18762	-1.40881	179.042	0	FALSE	FALSE	FALSE	FALSE	FALSE	FALSE		FALSE	FALSE	FALSE	216	E622C_Mamba	E	-3.05	0	36.86	0	0	0	1	['E622C_Mamba']	-2	-2	426	FALSE	FALSE
30.9044	179.042	0.17261	3.4309	5.18762	-1.75672	179.042	0	FALSE	FALSE	FALSE	FALSE	FALSE	FALSE		FALSE	FALSE	FALSE	217	E622C_Vunjo	E	-3.25	0	37.5	0	0	0	1	['E622C_Vunjo']	-2	-2	426	FALSE	FALSE
30.7728	293.227	0.104945	3.42663	5.68095	-2.25432	293.227	0	FALSE	FALSE	FALSE	FALSE	FALSE	FALSE		FALSE	FALSE	FALSE	218	E623_Mkuu	E	-3.11	0	37.61	0	0	0	1	['E623_Mkuu']	-2	-2	428	FALSE	FALSE
22.4825	583.52	0.038529	3.11274	6.36908	-3.25634	583.52	0	FALSE	FALSE	FALSE	FALSE	FALSE	FALSE		FALSE	FALSE	FALSE	219	E623A_Kiseri	E	-3.06	0	37.58	0	0	0	1	['E623A_Kiseri']	-2	-2	562	FALSE	FALSE
37.7598	293.227	0.128773	3.63124	5.68095	-2.0497	293.227	0	FALSE	FALSE	FALSE	FALSE	FALSE	FALSE		FALSE	FALSE	FALSE	220	E623D_Keni	E	-2.82	0	37.07	0	0	0	1	['E623D_Keni']	-2	-2	428	FALSE	FALSE
23.5157	652.705	0.036028	3.15767	6.48113	-3.32346	652.705	0	FALSE	FALSE	FALSE	FALSE	FALSE	FALSE		FALSE	FALSE	FALSE	221	E64_Kahe	E	-3.4	0	37.4	0	0	0	1	['E64_Kahe']	-2	-2	660	FALSE	FALSE
53.381	1166.7	0.045754	3.97745	7.06193	-3.08448	1166.7	0	FALSE	FALSE	FALSE	FALSE	FALSE	FALSE		FALSE	FALSE	FALSE	222	E65_Gweno	E	-3.7	0	37.7	0	0	0	1	['E65_Gweno']	-2	-2	779	FALSE	FALSE
120.26	634.049	0.18967	4.78966	6.45213	-1.66247	634.049	0	FALSE	FALSE	FALSE	FALSE	FALSE	FALSE		FALSE	FALSE	FALSE	223	E701_Elwana	E	-1.05	0	39.8	0	0	0	1	['E701_Elwana']	-2	-2	434	FALSE	FALSE
81.9899	634.049	0.129312	4.4066	6.45213	-2.04553	634.049	0	FALSE	FALSE	FALSE	FALSE	FALSE	FALSE		FALSE	FALSE	FALSE	224	E71A_Upper_Pokomo	E	-1.5	0	40.1	0	0	0	1	['E71A_Upper_Pokomo']	-2	-2	434	FALSE	FALSE
62.7806	493.066	0.127327	4.13965	6.20064	-2.061	493.066	0	FALSE	FALSE	FALSE	FALSE	FALSE	FALSE		FALSE	FALSE	FALSE	225	E72a_Giryama	E	-3.35	0	39.6	0	0	0	1	['E72a_Giryama']	-2	-2	435	FALSE	FALSE
96.6257	493.066	0.195969	4.57085	6.20064	-1.6298	493.066	0	FALSE	FALSE	FALSE	FALSE	FALSE	FALSE		FALSE	FALSE	FALSE	226	E73_Digo	E	-4.7	0	39.2	0	0	0	1	['E73_Digo']	-2	-2	435	FALSE	FALSE
97.3199	975.176	0.099797	4.578	6.88262	-2.30462	975.176	0	FALSE	FALSE	FALSE	FALSE	FALSE	FALSE		FALSE	FALSE	FALSE	227	E74a_Dawida	E	-3.9	0	38.6	0	0	0	1	['E74a_Dawida']	-2	-2	429	FALSE	FALSE
78.4966	408.504	0.192156	4.36306	6.0125	-1.64945	408.504	0	FALSE	FALSE	FALSE	FALSE	FALSE	FALSE		FALSE	FALSE	FALSE	228	E74a_Tuveta	E	-3.31	0	38.14	0	0	0	1	['E74a_Tuveta']	-2	-2	563	FALSE	FALSE
200.247	987.005	0.202883	5.29955	6.89468	-1.59512	987.005	0	FALSE	FALSE	FALSE	FALSE	FALSE	FALSE		FALSE	FALSE	FALSE	229	F12_Bende	E	-6.3	0	30.7	0	0	0	1	['F12_Bende']	-2	-2	463	FALSE	FALSE
31.0638	280.81	0.110622	3.43605	5.63768	-2.20164	280.81	0	FALSE	FALSE	FALSE	FALSE	FALSE	FALSE		FALSE	FALSE	FALSE	230	F21_Ntuzu	E	-3.03	0	33.41	0	0	0	1	['F21_Ntuzu']	-2	-2	462	FALSE	FALSE
25.9048	280.81	0.09225	3.25443	5.63768	-2.38325	280.81	0	FALSE	FALSE	FALSE	FALSE	FALSE	FALSE		FALSE	FALSE	FALSE	231	F21_Sukuma	E	-3	0	33	0	0	0	1	['F21_Sukuma']	-2	-2	462	FALSE	FALSE
54.5759	632.844	0.086239	3.99959	6.45022	-2.45063	632.844	0	FALSE	FALSE	FALSE	FALSE	FALSE	FALSE		FALSE	FALSE	FALSE	232	F22_Nyamwezi	E	-3	0	32.9	0	0	0	1	['F22_Nyamwezi']	-2	-2	575	FALSE	FALSE
160.66	987.005	0.162775	5.07929	6.89468	-1.81538	987.005	0	FALSE	FALSE	FALSE	FALSE	FALSE	FALSE		FALSE	FALSE	FALSE	233	F23_Sumbwa	E	-3.6	0	32.2	0	0	0	1	['F23_Sumbwa']	-2	-2	463	FALSE	FALSE
298.63	571.743	0.522315	5.69921	6.34869	-0.649484	571.743	0	FALSE	FALSE	FALSE	FALSE	FALSE	FALSE		FALSE	FALSE	FALSE	234	F24_Kimbu	E	-8	0	33.35	0	0	0	1	['F24_Kimbu']	-2	-2	461	FALSE	FALSE
14.6793	1422.27	0.010321	2.68644	7.26001	-4.57357	1422.27	0	FALSE	FALSE	FALSE	FALSE	FALSE	FALSE		FALSE	FALSE	FALSE	235	F25_Bungu	E	-8.5	0	33	0	0	0	1	['F25_Bungu']	-2	-2	714	FALSE	FALSE
132.414	571.743	0.231597	4.88593	6.34869	-1.46276	571.743	0	FALSE	FALSE	FALSE	FALSE	FALSE	FALSE		FALSE	FALSE	FALSE	236	F31_Nyiramba	E	-4.5	0	34.4	0	0	0	1	['F31_Nyiramba']	-2	-2	461	FALSE	FALSE
181.82	340.378	0.534171	5.20302	5.83006	-0.627039	340.378	0	FALSE	FALSE	FALSE	FALSE	FALSE	FALSE		FALSE	FALSE	FALSE	237	F32_Nyaturucha	E	-3.53	0	32.09	0	0	0	1	['F32_Nyaturucha']	-2	-2	460	FALSE	FALSE
151.594	340.378	0.445369	5.02121	5.83006	-0.808853	340.378	0	FALSE	FALSE	FALSE	FALSE	FALSE	FALSE		FALSE	FALSE	FALSE	238	F32_Nyaturuwil	E	-5	0	34.7	0	0	0	1	['F32_Nyaturuwil']	-2	-2	460	FALSE	FALSE
128.508	2023.58	0.063505	4.85599	7.61263	-2.75663	2023.58	0	FALSE	FALSE	FALSE	FALSE	FALSE	FALSE		FALSE	FALSE	FALSE	239	F33_Langi	E	-4.7	0	36	0	0	0	1	['F33_Langi']	-2	-2	823	FALSE	FALSE
19.9599	595.392	0.033524	2.99373	6.38922	-3.39549	595.392	0	FALSE	FALSE	FALSE	FALSE	FALSE	FALSE		FALSE	FALSE	FALSE	240	Fefe_Grassfields	ANS	5.3	0	10.2	0	0	0	1	['Fefe_Grassfields']	-2	-2	621	TRUE	FALSE
61.5693	643.95	0.095612	4.12016	6.46762	-2.34746	643.95	0	FALSE	FALSE	FALSE	FALSE	FALSE	FALSE		FALSE	FALSE	FALSE	241	G11_Gogo	E	-6.2	0	35.7	0	0	0	1	['G11_Gogo']	-2	-2	438	FALSE	FALSE
61.5693	643.95	0.095612	4.12016	6.46762	-2.34746	643.95	0	FALSE	FALSE	FALSE	FALSE	FALSE	FALSE		FALSE	FALSE	FALSE	242	G12_Kagulu	E	-6.2	0	35.7	0	0	0	1	['G12_Kagulu']	-2	-2	438	FALSE	FALSE
16.8862	688.244	0.024535	2.82649	6.53414	-3.70765	688.244	0	FALSE	FALSE	FALSE	FALSE	FALSE	FALSE		FALSE	FALSE	FALSE	243	G22_Asu	E	-4.1	0	37.7	0	0	0	1	['G22_Asu']	-2	-2	626	FALSE	FALSE
24.9564	175.418	0.142268	3.21713	5.16718	-1.95004	175.418	0	FALSE	FALSE	FALSE	FALSE	FALSE	FALSE		FALSE	FALSE	FALSE	244	G22A_North_Pare	E	-4.5	0	38	0	0	0	1	['G22A_North_Pare']	-2	-2	430	FALSE	FALSE
12.3476	175.418	0.070389	2.51346	5.16718	-2.65371	175.418	0	FALSE	FALSE	FALSE	FALSE	FALSE	FALSE		FALSE	FALSE	FALSE	245	G22B_South_Pare	E	-4.25	0	38.16	0	0	0	1	['G22B_South_Pare']	-2	-2	430	FALSE	FALSE
42.9216	223.104	0.192384	3.75937	5.40764	-1.64826	223.104	0	FALSE	FALSE	FALSE	FALSE	FALSE	FALSE		FALSE	FALSE	FALSE	246	G23_Sambaa	E	-4.7	0	38.3	0	0	0	1	['G23_Sambaa']	-2	-2	439	FALSE	FALSE
23.2615	223.104	0.104263	3.1468	5.40764	-2.26084	223.104	0	FALSE	FALSE	FALSE	FALSE	FALSE	FALSE		FALSE	FALSE	FALSE	247	G24_Bondei	E	-5.05	0	38.5	0	0	0	1	['G24_Bondei']	-2	-2	439	FALSE	FALSE
40.1373	675.304	0.059436	3.69231	6.51516	-2.82286	675.304	0	FALSE	FALSE	FALSE	FALSE	FALSE	FALSE		FALSE	FALSE	FALSE	248	G31_Zigua	E	-5.6	0	38.4	0	0	0	1	['G31_Zigua']	-2	-2	630	FALSE	FALSE
90.4989	1105.35	0.081874	4.50534	7.00792	-2.50258	1105.35	0	FALSE	FALSE	FALSE	FALSE	FALSE	FALSE		FALSE	FALSE	FALSE	249	G32_Doe	E	-6.25	0	38.5	0	0	0	1	['G32_Doe']	-2	-2	662	FALSE	FALSE
66.3789	812.679	0.081679	4.19538	6.70034	-2.50496	812.679	0	FALSE	FALSE	FALSE	FALSE	FALSE	FALSE		FALSE	FALSE	FALSE	250	G32_Kwere	E	-6.6	0	38.45	0	0	0	1	['G32_Kwere']	-2	-2	661	FALSE	FALSE
79.2011	344.313	0.230026	4.37199	5.84155	-1.46956	344.313	0	FALSE	FALSE	FALSE	FALSE	FALSE	FALSE		FALSE	FALSE	FALSE	251	G33_Zaramo	E	-7	0	39	0	0	0	1	['G33_Zaramo']	-2	-2	436	FALSE	FALSE
92.7326	479.317	0.193468	4.52972	6.17236	-1.64264	479.317	0	FALSE	FALSE	FALSE	FALSE	FALSE	FALSE		FALSE	FALSE	FALSE	252	G34_Nguungulu	E	-6.2	0	37.5	0	0	0	1	['G34_Nguungulu']	-2	-2	567	FALSE	FALSE
37.5069	381.695	0.098264	3.62453	5.94462	-2.3201	381.695	0	FALSE	FALSE	FALSE	FALSE	FALSE	FALSE		FALSE	FALSE	FALSE	253	G35_Luguru	E	-6.8	0	37.5	0	0	0	1	['G35_Luguru']	-2	-2	437	FALSE	FALSE
18.1443	381.695	0.047536	2.89836	5.94462	-3.04627	381.695	0	FALSE	FALSE	FALSE	FALSE	FALSE	FALSE		FALSE	FALSE	FALSE	254	G36_Kami	E	-6.75	0	38	0	0	0	1	['G36_Kami']	-2	-2	437	FALSE	FALSE
42.8569	344.313	0.124471	3.75787	5.84155	-2.08369	344.313	0	FALSE	FALSE	FALSE	FALSE	FALSE	FALSE		FALSE	FALSE	FALSE	255	G37_Kutu	E	-7.25	0	38	0	0	0	1	['G37_Kutu']	-2	-2	436	FALSE	FALSE
330.345	975.176	0.338754	5.80014	6.88262	-1.08248	975.176	0	FALSE	FALSE	FALSE	FALSE	FALSE	FALSE		FALSE	FALSE	FALSE	256	G39_Saghala	E	-7.05	0	36.7	0	0	0	1	['G39_Saghala']	-2	-2	429	FALSE	FALSE
623.975	596.835	1.04547	6.43611	6.39164	0.04447	596.835	0	FALSE	FALSE	FALSE	FALSE	FALSE	FALSE		FALSE	FALSE	FALSE	257	G401_Mwani	E	-11.7	0	40.4	0	0	0	1	['G401_Mwani']	-2	-2	627	FALSE	FALSE
60.9073	269.233	0.226225	4.10935	5.59558	-1.48622	269.233	0	FALSE	FALSE	FALSE	FALSE	FALSE	FALSE		FALSE	FALSE	FALSE	258	G41_Bajuni	E	-1.25	0	41.7	0	0	0	1	['G41_Bajuni']	-2	-2	432	FALSE	FALSE
318.182	269.233	1.18181	5.76262	5.59558	0.167046	269.233	0	FALSE	FALSE	FALSE	FALSE	FALSE	FALSE		FALSE	FALSE	FALSE	259	G412_Mwiini	E	1.2	0	44	0	0	0	1	['G412_Mwiini']	-2	-2	432	FALSE	FALSE
25.8844	81.5835	0.317275	3.25364	4.40163	-1.14799	81.5835	0	FALSE	FALSE	FALSE	FALSE	FALSE	FALSE		FALSE	FALSE	FALSE	260	G42_Swahili	E	-6.7	0	39	0	0	0	1	['G42_Swahili']	-2	-2	431	FALSE	FALSE
67.438	479.746	0.14057	4.21121	6.17326	-1.96205	479.746	0	FALSE	FALSE	FALSE	FALSE	FALSE	FALSE		FALSE	FALSE	FALSE	261	G42a_Amu	E	-1.86	0	41.12	0	0	0	1	['G42a_Amu']	-2	-2	565	FALSE	FALSE
14.2026	81.5835	0.174087	2.65343	4.40163	-1.7482	81.5835	0	FALSE	FALSE	FALSE	FALSE	FALSE	FALSE		FALSE	FALSE	FALSE	262	G42d_Unguja	E	-6.53	0	38.97	0	0	0	1	['G42d_Unguja']	-2	-2	431	FALSE	FALSE
91.5631	328.273	0.278923	4.51703	5.79385	-1.27682	328.273	0	FALSE	FALSE	FALSE	FALSE	FALSE	FALSE		FALSE	FALSE	FALSE	263	G43_Kae	E	-5.22	0	39.72	0	0	0	1	['G43_Kae']	-2	-2	564	FALSE	FALSE
12.1258	402.907	0.030096	2.49534	5.99871	-3.50337	402.907	0	FALSE	FALSE	FALSE	FALSE	FALSE	FALSE		FALSE	FALSE	FALSE	264	G44a_Ngazija	E	-11.5	0	43.5	0	0	0	1	['G44a_Ngazija']	-2	-2	566	FALSE	FALSE
33.9272	187.025	0.181404	3.52422	5.23125	-1.70703	187.025	0	FALSE	FALSE	FALSE	FALSE	FALSE	FALSE		FALSE	FALSE	FALSE	265	G44b_Ndzwani	E	-12.2	0	44.4	0	0	0	1	['G44b_Ndzwani']	-2	-2	433	FALSE	FALSE
63.9898	187.025	0.342145	4.15872	5.23125	-1.07252	187.025	0	FALSE	FALSE	FALSE	FALSE	FALSE	FALSE		FALSE	FALSE	FALSE	266	G44D_Maore	E	-12.8	0	44.2	0	0	0	1	['G44D_Maore']	-2	-2	433	FALSE	FALSE
45.2249	1006.56	0.04493	3.81165	6.91429	-3.10264	1006.56	0	FALSE	FALSE	FALSE	FALSE	FALSE	FALSE		FALSE	FALSE	FALSE	267	G51_Pogoro	E	-8.7	0	36.4	0	0	0	1	['G51_Pogoro']	-2	-2	568	FALSE	FALSE
27.1546	619.004	0.043868	3.30155	6.42811	-3.12656	619.004	0	FALSE	FALSE	FALSE	FALSE	FALSE	FALSE		FALSE	FALSE	FALSE	268	G52_Ndamba	E	-8.5	0	35.8	0	0	0	1	['G52_Ndamba']	-2	-2	444	FALSE	FALSE
72.1657	463.533	0.155686	4.27896	6.13888	-1.85991	463.533	0	FALSE	FALSE	FALSE	FALSE	FALSE	FALSE		FALSE	FALSE	FALSE	269	G61_Sangu	E	-8.4	0	33.9	0	0	0	1	['G61_Sangu']	-2	-2	441	FALSE	FALSE
95.369	388.234	0.245649	4.55775	5.96161	-1.40385	388.234	0	FALSE	FALSE	FALSE	FALSE	FALSE	FALSE		FALSE	FALSE	FALSE	270	G62_Hehe	E	-8	0	35.6	0	0	0	1	['G62_Hehe']	-2	-2	440	FALSE	FALSE
55.9136	388.234	0.144021	4.02381	5.96161	-1.9378	388.234	0	FALSE	FALSE	FALSE	FALSE	FALSE	FALSE		FALSE	FALSE	FALSE	271	G63_Bena	E	-9.2	0	35.1	0	0	0	1	['G63_Bena']	-2	-2	440	FALSE	FALSE
79.5253	618.693	0.128538	4.37608	6.42761	-2.05153	618.693	0	FALSE	FALSE	FALSE	FALSE	FALSE	FALSE		FALSE	FALSE	FALSE	272	G64_Pangwa	E	-9.9	0	34.7	0	0	0	1	['G64_Pangwa']	-2	-2	442	FALSE	FALSE
74.1323	618.693	0.119821	4.30585	6.42761	-2.12176	618.693	0	FALSE	FALSE	FALSE	FALSE	FALSE	FALSE		FALSE	FALSE	FALSE	273	G65_Kinga	E	-9	0	34	0	0	0	1	['G65_Kinga']	-2	-2	442	FALSE	FALSE
27.8909	463.533	0.06017	3.3283	6.13888	-2.81058	463.533	0	FALSE	FALSE	FALSE	FALSE	FALSE	FALSE		FALSE	FALSE	FALSE	274	G66_Wanji	E	-9	0	34.2	0	0	0	1	['G66_Wanji']	-2	-2	441	FALSE	FALSE
48.8096	687.779	0.070967	3.88793	6.53347	-2.64554	687.779	0	FALSE	FALSE	TRUE	FALSE	FALSE	FALSE		TRUE	FALSE	FALSE	275	H11_Beembe	WW	-3.95	0	14.15	0	0	0	1	['H11_Beembe']	-2	-2	646	FALSE	FALSE
70.8098	344.633	0.205465	4.26	5.84248	-1.58248	344.633	0	FALSE	FALSE	TRUE	FALSE	FALSE	FALSE		TRUE	FALSE	FALSE	276	H111_Hangala	WW	-4.3	0	14.3	0	0	0	1	['H111_Hangala']	-2	-2	506	FALSE	FALSE
82.423	510.109	0.161579	4.41186	6.23463	-1.82276	510.109	0	FALSE	FALSE	TRUE	FALSE	FALSE	FALSE		TRUE	FALSE	FALSE	278	H13_Kikunyi_1989	WW	-4.08	0	12.89	0	0	0	1	['H13_Kikunyi_1989']	-2	-2	595	FALSE	FALSE
84.816	344.633	0.246106	4.44048	5.84248	-1.402	344.633	0	FALSE	FALSE	FALSE	FALSE	FALSE	FALSE		TRUE	FALSE	FALSE	279	H131_Kisundi_Congo_Kimongo_1988	WW	-4.4	0	12.9	0	0	0	1	['H131_Kisundi_Congo_Kimongo_1988']	-2	-2	506	FALSE	FALSE
29.6994	214.44	0.138498	3.39113	5.36803	-1.9769	214.44	0	FALSE	FALSE	FALSE	FALSE	FALSE	FALSE		FALSE	FALSE	FALSE	280	H16_Cilinji	WW	-4.96	0	12.64	0	0	0	1	['H16_Cilinji']	-2	-2	593	FALSE	FALSE
46.1741	599.342	0.077041	3.83242	6.39583	-2.56341	599.342	0	FALSE	FALSE	FALSE	FALSE	FALSE	FALSE		FALSE	FALSE	FALSE	281	H16_Cimbala	WW	-5.84	0	13.01	0	0	0	1	['H16_Cimbala']	-2	-2	674	FALSE	FALSE
30.6954	158.85	0.193235	3.42411	5.06796	-1.64385	158.85	0	FALSE	FALSE	FALSE	FALSE	FALSE	FALSE		FALSE	FALSE	FALSE	282	H16_Cizobe	WW	-5.1	0	12.54	0	0	0	1	['H16_Cizobe']	-2	-2	503	FALSE	FALSE
61.4096	720.538	0.085227	4.11757	6.58	-2.46243	720.538	0	FALSE	FALSE	TRUE	FALSE	FALSE	FALSE		TRUE	FALSE	FALSE	283	H16_Kikongo	WW	-5.95	0	14.6	0	0	0	1	['H16_Kikongo']	-2	-2	724	FALSE	FALSE
27.4804	183.245	0.149965	3.31347	5.21083	-1.89735	183.245	0	FALSE	FALSE	TRUE	FALSE	FALSE	FALSE		FALSE	FALSE	FALSE	284	H16_Kimbata_Ngidinga	WW	-5.69	0	15.12	0	0	0	1	['H16_Kimbata_Ngidinga']	-2	-2	594	FALSE	FALSE
11.5308	68.1362	0.169232	2.44502	4.22151	-1.77649	68.1362	0	FALSE	FALSE	FALSE	FALSE	FALSE	FALSE		FALSE	FALSE	FALSE	285	H16_Kimbeko	WW	-5.69	0	15.55	0	0	0	1	['H16_Kimbeko']	-2	-2	505	FALSE	FALSE
98.8738	473.573	0.208782	4.59384	6.16031	-1.56646	473.573	0	FALSE	FALSE	FALSE	FALSE	FALSE	FALSE		FALSE	FALSE	FALSE	286	H16a_Kisikongo_2013	WW	-6.26	0	14.25	0	0	0	1	['H16a_Kisikongo_2013']	-2	-2	504	FALSE	FALSE
116.869	473.573	0.246781	4.76105	6.16031	-1.39926	473.573	0	FALSE	FALSE	FALSE	FALSE	FALSE	FALSE		FALSE	FALSE	FALSE	287	H16a_Kisolongo_DRC_2012	WW	-6.14	0	12.44	0	0	0	1	['H16a_Kisolongo_DRC_2012']	-2	-2	504	FALSE	FALSE
24.6074	545.647	0.045098	3.20304	6.30197	-3.09893	545.647	0	FALSE	FALSE	TRUE	FALSE	FALSE	FALSE		TRUE	FALSE	FALSE	288	H16b_Kindibu_2013	WW	-5.32	0	14.63	0	0	0	1	['H16b_Kindibu_2013']	-2	-2	703	FALSE	FALSE
33.631	346.486	0.097063	3.51545	5.84784	-2.33239	346.486	0	FALSE	FALSE	FALSE	FALSE	FALSE	FALSE		FALSE	FALSE	FALSE	289	H16c_Kiyombe_DRC_1982	WW	-5	0	13	0	0	0	1	['H16c_Kiyombe_DRC_1982']	-2	-2	644	FALSE	FALSE
52.9766	158.85	0.333501	3.96985	5.06796	-1.09811	158.85	0	FALSE	FALSE	FALSE	FALSE	FALSE	FALSE		FALSE	FALSE	FALSE	291	H16d_Ciwoyo_DRC_2012	WW	-5.82	0	12.58	0	0	0	1	['H16d_Ciwoyo_DRC_2012']	-2	-2	503	FALSE	FALSE
77.9065	834.734	0.093331	4.35551	6.72711	-2.3716	834.734	0	FALSE	FALSE	TRUE	FALSE	FALSE	FALSE		TRUE	FALSE	FALSE	292	H16f_Laadi	WW	-4.2	0	14.75	0	0	0	1	['H16f_Laadi']	-2	-2	676	FALSE	FALSE
9.89888	284.529	0.03479	2.29242	5.65083	-3.35841	284.529	0	FALSE	FALSE	TRUE	FALSE	FALSE	FALSE		TRUE	FALSE	FALSE	293	H16g_Kimpangu_2012	WW	-5.49	0	15.31	0	0	0	1	['H16g_Kimpangu_2012']	-2	-2	645	FALSE	FALSE
42.114	390.713	0.107787	3.74038	5.96797	-2.22759	390.713	0	FALSE	FALSE	TRUE	FALSE	FALSE	FALSE		TRUE	FALSE	FALSE	294	H16g_Ntandu	WW	-5	0	15.2	0	0	0	1	['H16g_Ntandu']	-2	-2	675	FALSE	FALSE
30.8363	68.1362	0.452568	3.42869	4.22151	-0.792816	68.1362	0	FALSE	FALSE	FALSE	FALSE	FALSE	FALSE		FALSE	FALSE	FALSE	295	H16h_Kinkanu_2012	WW	-5.53	0	15.88	0	0	0	1	['H16h_Kinkanu_2012']	-2	-2	505	FALSE	FALSE
342.076	1196.4	0.28592	5.83503	7.08707	-1.25204	1196.4	0	FALSE	FALSE	FALSE	FALSE	FALSE	FALSE		FALSE	FALSE	FALSE	296	H21a_Kimbundu	SW	-8.4	0	15.2	0	0	0	1	['H21a_Kimbundu']	-2	-2	588	FALSE	FALSE
84.1008	494.63	0.170028	4.43202	6.20381	-1.77179	494.63	0	FALSE	FALSE	TRUE	FALSE	FALSE	FALSE		TRUE	FALSE	FALSE	297	H31_Yaka	WW	-6.5	0	17.15	0	0	0	1	['H31_Yaka']	-2	-2	507	FALSE	FALSE
65.1563	494.63	0.131727	4.17679	6.20381	-2.02702	494.63	0	FALSE	FALSE	TRUE	FALSE	FALSE	FALSE		TRUE	FALSE	FALSE	298	H32_Suku	WW	-5.75	0	17.75	0	0	0	1	['H32_Suku']	-2	-2	507	FALSE	FALSE
65.471	1025.53	0.063841	4.18161	6.93297	-2.75136	1025.53	0	FALSE	FALSE	TRUE	FALSE	FALSE	FALSE		TRUE	FALSE	FALSE	299	H321_Soonde	SW	-5.62	0	18.79	0	0	0	1	['H321_Soonde']	-2	-2	589	FALSE	FALSE
116.827	738.292	0.15824	4.76069	6.60434	-1.84365	738.292	0	FALSE	TRUE	TRUE	FALSE	TRUE	TRUE		TRUE	FALSE	TRUE	300	H41_Mbala	SW	-4.17	0	17.76	0	0	0	1	['H41_Mbala']	-2	-2	490	FALSE	FALSE
212.328	1451.03	0.146329	5.35813	7.28003	-1.92189	1451.03	0	FALSE	FALSE	FALSE	TRUE	FALSE	FALSE		FALSE	FALSE	FALSE	302	JD53_Shi	E	-2.55	0	28.5	0	0	0	1	['JD53_Shi']	-2	-2	699	FALSE	FALSE
51.4545	501.913	0.102517	3.9407	6.21843	-2.27773	501.913	0	FALSE	FALSE	FALSE	FALSE	FALSE	FALSE		FALSE	FALSE	FALSE	303	JD62_Rundi	E	-3.3	0	29.9	0	0	0	1	['JD62_Rundi']	-2	-2	580	FALSE	FALSE
56.9995	185.716	0.306918	4.04304	5.22422	-1.18118	185.716	0	FALSE	FALSE	FALSE	FALSE	FALSE	FALSE		FALSE	FALSE	FALSE	304	JD64_Shubi	E	-3	0	31.25	0	0	0	1	['JD64_Shubi']	-2	-2	474	FALSE	FALSE
43.2271	185.716	0.232759	3.76647	5.22422	-1.45775	185.716	0	FALSE	FALSE	FALSE	FALSE	FALSE	FALSE		FALSE	FALSE	FALSE	305	JD65_Hangaza	E	-2.48	0	30.58	0	0	0	1	['JD65_Hangaza']	-2	-2	474	FALSE	FALSE
23.2083	384.176	0.060411	3.14451	5.9511	-2.80659	384.176	0	FALSE	FALSE	FALSE	FALSE	FALSE	FALSE		FALSE	FALSE	FALSE	306	JD66_Kiha	E	-3.7	0	30.5	0	0	0	1	['JD66_Kiha']	-2	-2	475	FALSE	FALSE
77.9393	384.176	0.202874	4.35593	5.9511	-1.59517	384.176	0	FALSE	FALSE	FALSE	FALSE	FALSE	FALSE		FALSE	FALSE	FALSE	307	JD67_Kivinza	E	-4.45	0	30.09	0	0	0	1	['JD67_Kivinza']	-2	-2	475	FALSE	FALSE
70.6648	263.711	0.267963	4.25795	5.57485	-1.31691	263.711	0	FALSE	FALSE	TRUE	FALSE	FALSE	FALSE		FALSE	FALSE	FALSE	308	JE11_Runyoro	E	1.1	0	30	0	0	0	1	['JE11_Runyoro']	-2	-2	468	FALSE	FALSE
54.3517	263.711	0.206103	3.99548	5.57485	-1.57938	263.711	0	FALSE	FALSE	FALSE	FALSE	FALSE	FALSE		FALSE	FALSE	FALSE	309	JE12_Rutooro	E	0.96	0	30.05	0	0	0	1	['JE12_Rutooro']	-2	-2	468	FALSE	FALSE
46.5259	238.627	0.194973	3.84001	5.4749	-1.63489	238.627	0	FALSE	FALSE	FALSE	FALSE	FALSE	FALSE		FALSE	FALSE	FALSE	310	JE13_Runyankore	E	-2.46	0	29	0	0	0	1	['JE13_Runyankore']	-2	-2	467	FALSE	FALSE
47.8563	238.627	0.200549	3.8682	5.4749	-1.6067	238.627	0	FALSE	FALSE	FALSE	FALSE	FALSE	FALSE		FALSE	FALSE	FALSE	311	JE14_Rukiga	E	-2.48	0	29	0	0	0	1	['JE14_Rukiga']	-2	-2	467	FALSE	FALSE
13.7352	644.54	0.02131	2.61997	6.46854	-3.84857	644.54	0	FALSE	FALSE	FALSE	FALSE	FALSE	FALSE		FALSE	FALSE	FALSE	312	JE15_Luganda	E	0.5	0	33.7	0	0	0	1	['JE15_Luganda']	-2	-2	466	FALSE	FALSE
25.9095	644.54	0.040198	3.25461	6.46854	-3.21393	644.54	0	FALSE	FALSE	FALSE	FALSE	FALSE	FALSE		FALSE	FALSE	FALSE	313	JE16_Lusoga	E	0.75	0	33.45	0	0	0	1	['JE16_Lusoga']	-2	-2	466	FALSE	FALSE
70.9467	852.188	0.083252	4.26193	6.74781	-2.48588	852.188	0	FALSE	FALSE	FALSE	FALSE	FALSE	FALSE		FALSE	FALSE	FALSE	314	JE17_Gwere	E	1.15	0	33.8	0	0	0	1	['JE17_Gwere']	-2	-2	577	FALSE	FALSE
63.9769	304.15	0.210347	4.15852	5.71752	-1.559	304.15	0	FALSE	FALSE	FALSE	FALSE	FALSE	FALSE		FALSE	FALSE	FALSE	315	JE21_Runyambo	E	-1.16	0	30.71	0	0	0	1	['JE21_Runyambo']	-2	-2	469	FALSE	FALSE
49.3481	304.15	0.162249	3.8989	5.71752	-1.81862	304.15	0	FALSE	FALSE	FALSE	FALSE	FALSE	FALSE		FALSE	FALSE	FALSE	316	JE22_Haya	E	-1.8	0	31.5	0	0	0	1	['JE22_Haya']	-2	-2	469	FALSE	FALSE
104.789	820.036	0.127785	4.65195	6.70935	-2.0574	820.036	0	FALSE	FALSE	FALSE	FALSE	FALSE	FALSE		FALSE	FALSE	FALSE	317	JE23_Zinza	E	-2.7	0	31.4	0	0	0	1	['JE23_Zinza']	-2	-2	716	FALSE	FALSE
94.7485	1078.97	0.087814	4.55123	6.98377	-2.43254	1078.97	0	FALSE	FALSE	FALSE	FALSE	FALSE	FALSE		FALSE	FALSE	FALSE	318	JE24_Kerebe	E	-2.05	0	33.25	0	0	0	1	['JE24_Kerebe']	-2	-2	734	FALSE	FALSE
23.0856	334.295	0.069058	3.13921	5.81202	-2.67281	334.295	0	FALSE	FALSE	FALSE	FALSE	FALSE	FALSE		FALSE	FALSE	FALSE	319	JE25_Jita	E	-1.8	0	33.5	0	0	0	1	['JE25_Jita']	-2	-2	473	FALSE	FALSE
42.7511	334.295	0.127884	3.7554	5.81202	-2.05663	334.295	0	FALSE	FALSE	FALSE	FALSE	FALSE	FALSE		FALSE	FALSE	FALSE	320	JE25_Kilegi	E	-2.02	0	32.95	0	0	0	1	['JE25_Kilegi']	-2	-2	473	FALSE	FALSE
10.7315	663.22	0.016181	2.37318	6.49711	-4.12392	663.22	0	FALSE	FALSE	FALSE	FALSE	FALSE	FALSE		FALSE	FALSE	FALSE	321	JE25_Mkwaya	E	-1.8	0	33.5	0	0	0	1	['JE25_Mkwaya']	-2	-2	579	FALSE	FALSE
32.0967	389.159	0.082477	3.46875	5.96399	-2.49524	389.159	0	FALSE	FALSE	FALSE	FALSE	FALSE	FALSE		FALSE	FALSE	FALSE	322	JE31_Lumasaaba	E	0.5	0	33.96	0	0	0	1	['JE31_Lumasaaba']	-2	-2	464	FALSE	FALSE
55.1744	389.159	0.141779	4.0105	5.96399	-1.95349	389.159	0	FALSE	FALSE	FALSE	FALSE	FALSE	FALSE		FALSE	FALSE	FALSE	323	JE31c_Bukusu	E	0.7	0	34.7	0	0	0	1	['JE31c_Bukusu']	-2	-2	464	FALSE	FALSE
33.9242	469.223	0.072299	3.52413	6.15108	-2.62695	469.223	0	FALSE	FALSE	FALSE	FALSE	FALSE	FALSE		FALSE	FALSE	FALSE	324	JE32_Luyia	E	0.24	0	34.55	0	0	0	1	['JE32_Luyia']	-2	-2	465	FALSE	FALSE
26.3408	785.277	0.033543	3.27112	6.66604	-3.39492	785.277	0	FALSE	FALSE	FALSE	FALSE	FALSE	FALSE		FALSE	FALSE	FALSE	325	JE34_Samialugwe	E	0.37	0	33.85	0	0	0	1	['JE34_Samialugwe']	-2	-2	576	FALSE	FALSE
82.9201	522.849	0.158593	4.41788	6.25929	-1.84142	522.849	0	FALSE	FALSE	FALSE	FALSE	FALSE	FALSE		FALSE	FALSE	FALSE	326	JE401_Ngoreme	E	-2	0	34.9	0	0	0	1	['JE401_Ngoreme']	-2	-2	667	FALSE	FALSE
33.0814	261.263	0.126621	3.49897	5.56553	-2.06656	261.263	0	FALSE	FALSE	FALSE	FALSE	FALSE	FALSE		FALSE	FALSE	FALSE	327	JE402_Ikizu	E	-2.2	0	34.35	0	0	0	1	['JE402_Ikizu']	-2	-2	472	FALSE	FALSE
32.3696	323.585	0.100034	3.47722	5.77946	-2.30224	323.585	0	FALSE	FALSE	FALSE	FALSE	FALSE	FALSE		FALSE	FALSE	FALSE	328	JE403_Suba	E	-1	0	34.2	0	0	0	1	['JE403_Suba']	-2	-2	637	FALSE	FALSE
34.809	299.432	0.11625	3.54988	5.70189	-2.15201	299.432	0	FALSE	FALSE	FALSE	FALSE	FALSE	FALSE		FALSE	FALSE	FALSE	329	JE404_Shasi	E	-1.73	0	33.7	0	0	0	1	['JE404_Shasi']	-2	-2	471	FALSE	FALSE
10.1658	469.223	0.021665	2.31903	6.15108	-3.83205	469.223	0	FALSE	FALSE	FALSE	FALSE	FALSE	FALSE		FALSE	FALSE	FALSE	330	JE41_Maragoli	E	0.1	0	34.2	0	0	0	1	['JE41_Maragoli']	-2	-2	465	FALSE	FALSE
81.0524	705.594	0.114871	4.3951	6.55904	-2.16394	705.594	0	FALSE	FALSE	FALSE	FALSE	FALSE	FALSE		FALSE	FALSE	FALSE	331	JE42_Gusii	E	-0.8	0	34.8	0	0	0	1	['JE42_Gusii']	-2	-2	698	FALSE	FALSE
39.2111	178.766	0.219343	3.66896	5.18608	-1.51712	178.766	0	FALSE	FALSE	FALSE	FALSE	FALSE	FALSE		FALSE	FALSE	FALSE	332	JE43_Kuria	E	-1.3	0	34.8	0	0	0	1	['JE43_Kuria']	-2	-2	578	FALSE	FALSE
10.8884	92.7336	0.117416	2.3877	4.52973	-2.14203	92.7336	0	FALSE	FALSE	FALSE	FALSE	FALSE	FALSE		FALSE	FALSE	FALSE	333	JE43_Kuria_Mago	E	-1.03	0	34.29	0	0	0	1	['JE43_Kuria_Mago']	-2	-2	470	FALSE	FALSE
13.9209	92.7336	0.150117	2.63339	4.52973	-1.89634	92.7336	0	FALSE	FALSE	FALSE	FALSE	FALSE	FALSE		FALSE	FALSE	FALSE	334	JE43_Kuria_Tari	E	-1.14	0	34.18	0	0	0	1	['JE43_Kuria_Tari']	-2	-2	470	FALSE	FALSE
22.058	299.432	0.073666	3.09367	5.70189	-2.60821	299.432	0	FALSE	FALSE	FALSE	FALSE	FALSE	FALSE		FALSE	FALSE	FALSE	335	JE44_Zanaki	E	-2	0	34.1	0	0	0	1	['JE44_Zanaki']	-2	-2	471	FALSE	FALSE
24.9722	261.263	0.095583	3.21776	5.56553	-2.34776	261.263	0	FALSE	FALSE	FALSE	FALSE	FALSE	FALSE		FALSE	FALSE	FALSE	336	JE45_Nata	E	-1.69	0	34.29	0	0	0	1	['JE45_Nata']	-2	-2	472	FALSE	FALSE
296.851	664.332	0.446842	5.69323	6.49878	-0.80555	664.332	0	FALSE	FALSE	FALSE	FALSE	FALSE	FALSE		FALSE	FALSE	FALSE	337	K11_Ciokwe	SW	-9.3	0	21.8	0	0	0	1	['K11_Ciokwe']	-2	-2	486	FALSE	FALSE
60.0112	664.332	0.090333	4.09453	6.49878	-2.40425	664.332	0	FALSE	FALSE	FALSE	FALSE	FALSE	FALSE		FALSE	FALSE	FALSE	338	K14_Lwena	SW	-12.4	0	22.4	0	0	0	1	['K14_Lwena']	-2	-2	486	FALSE	FALSE
387.728	1019.66	0.38025	5.9603	6.92723	-0.966925	1019.66	0	FALSE	FALSE	FALSE	FALSE	FALSE	FALSE		FALSE	FALSE	FALSE	339	K15_Mbunda	SW	-16.4	0	23.7	0	0	0	1	['K15_Mbunda']	-2	-2	586	FALSE	FALSE
523.073	807.611	0.647679	6.25972	6.69408	-0.43436	807.611	0	FALSE	FALSE	FALSE	FALSE	FALSE	FALSE		FALSE	FALSE	FALSE	340	K21_Lozi	E	-17.06	0	24.53	0	0	0	1	['K21_Lozi']	-2	-2	571	FALSE	FALSE
193.872	1592.58	0.121735	5.2672	7.37311	-2.10591	1592.58	0	FALSE	FALSE	FALSE	FALSE	FALSE	FALSE		FALSE	FALSE	FALSE	341	K31_Luyana	SW	-14.56	0	21.83	0	0	0	1	['K31_Luyana']	-2	-2	488	FALSE	FALSE
129.88	580.327	0.223805	4.86661	6.36359	-1.49698	580.327	0	FALSE	FALSE	FALSE	FALSE	FALSE	FALSE		FALSE	FALSE	FALSE	342	K33_Kwangali	SW	-17.3	0	18.68	0	0	0	1	['K33_Kwangali']	-2	-2	485	FALSE	FALSE
236.63	580.327	0.407753	5.4665	6.36359	-0.897093	580.327	0	FALSE	FALSE	FALSE	FALSE	FALSE	FALSE		FALSE	FALSE	FALSE	343	K332_Rumanyo	SW	-18.5	0	21.7	0	0	0	1	['K332_Rumanyo']	-2	-2	485	FALSE	FALSE
3.70002	260.251	0.014217	1.30834	5.56165	-4.25331	260.251	0	FALSE	FALSE	FALSE	TRUE	FALSE	FALSE		FALSE	TRUE	FALSE	344	Kom_Grassfields	ANS	6.24	0	10.63	0	0	0	1	['Kom_Grassfields']	-2	-2	558	TRUE	FALSE
37.9768	885.906	0.042868	3.63698	6.78661	-3.14963	885.906	0	FALSE	FALSE	FALSE	FALSE	FALSE	FALSE		FALSE	FALSE	FALSE	345	Kulung_Jarawan	MB	9.46	0	10.97	0	0	0	1	['Kulung_Jarawan']	-2	-2	691	FALSE	FALSE
173.718	798.307	0.217608	5.15743	6.68249	-1.52506	798.307	0	FALSE	FALSE	FALSE	FALSE	FALSE	FALSE		FALSE	FALSE	FALSE	347	L12b_Holu	SW	-8.05	0	17.5	0	0	0	1	['L12b_Holu']	-2	-2	489	FALSE	FALSE
50.3716	738.292	0.068227	3.91943	6.60434	-2.68491	738.292	0	FALSE	TRUE	TRUE	FALSE	TRUE	TRUE		TRUE	FALSE	TRUE	348	L13_Kwese	SW	-5.07	0	18.67	0	0	0	1	['L13_Kwese']	-2	-2	490	FALSE	FALSE
357.261	2175.6	0.164213	5.87847	7.68506	-1.80659	2175.6	0	FALSE	FALSE	FALSE	FALSE	FALSE	FALSE		TRUE	FALSE	FALSE	349	L221_Lwalwa	SW	-7.2	0	21.9	0	0	0	1	['L221_Lwalwa']	-2	-2	720	FALSE	FALSE
100.72	544.577	0.184951	4.61235	6.30001	-1.68766	544.577	0	FALSE	FALSE	FALSE	FALSE	FALSE	FALSE		FALSE	FALSE	FALSE	350	L23_Songe	SW	-5.7	0	25.35	0	0	0	1	['L23_Songe']	-2	-2	481	FALSE	FALSE
204.448	898.169	0.227627	5.32031	6.80036	-1.48005	898.169	0	FALSE	FALSE	FALSE	FALSE	FALSE	FALSE		FALSE	FALSE	FALSE	351	L31a_Luba-Kasai	SW	-5.95	0	22.25	0	0	0	1	['L31a_Luba-Kasai']	-2	-2	483	FALSE	FALSE
62.3943	898.169	0.069468	4.13347	6.80036	-2.66688	898.169	0	FALSE	FALSE	FALSE	FALSE	FALSE	FALSE		FALSE	FALSE	FALSE	352	L32_Kanyok	SW	-7.3	0	23.65	0	0	0	1	['L32_Kanyok']	-2	-2	483	FALSE	FALSE
100.72	544.577	0.184951	4.61235	6.30001	-1.68766	544.577	0	FALSE	FALSE	FALSE	FALSE	FALSE	FALSE		FALSE	FALSE	FALSE	353	L33_Luba-Shaba	SW	-5.7	0	25.35	0	0	0	1	['L33_Luba-Shaba']	-2	-2	481	FALSE	FALSE
198.788	788.689	0.252048	5.29224	6.67037	-1.37814	788.689	0	FALSE	FALSE	FALSE	FALSE	FALSE	FALSE		FALSE	FALSE	FALSE	354	L34_Hemba	SW	-7.5	0	28	0	0	0	1	['L34_Hemba']	-2	-2	584	FALSE	FALSE
49.9121	374.152	0.1334	3.91026	5.92466	-2.0144	374.152	0	FALSE	FALSE	FALSE	FALSE	FALSE	FALSE		FALSE	FALSE	FALSE	355	L35_Sanga	SW	-10.35	0	26.7	0	0	0	1	['L35_Sanga']	-2	-2	482	FALSE	FALSE
235.154	374.152	0.628498	5.46024	5.92466	-0.464422	374.152	0	FALSE	FALSE	FALSE	FALSE	FALSE	FALSE		FALSE	FALSE	FALSE	356	L41_Kaonde	SW	-12.6	0	25.8	0	0	0	1	['L41_Kaonde']	-2	-2	482	FALSE	FALSE
211.609	934.927	0.226338	5.35474	6.84047	-1.48573	934.927	0	FALSE	FALSE	FALSE	FALSE	FALSE	FALSE		FALSE	FALSE	FALSE	357	L51_Salampasu	SW	-7.5	0	22.5	0	0	0	1	['L51_Salampasu']	-2	-2	487	FALSE	FALSE
159.99	1333.79	0.119951	5.07511	7.19578	-2.12067	1333.79	0	FALSE	FALSE	FALSE	FALSE	FALSE	FALSE		FALSE	FALSE	FALSE	358	L52_Lunda	SW	-11.28	0	23.85	0	0	0	1	['L52_Lunda']	-2	-2	587	FALSE	FALSE
101.192	934.927	0.108235	4.61702	6.84047	-2.22345	934.927	0	FALSE	FALSE	FALSE	FALSE	FALSE	FALSE		FALSE	FALSE	FALSE	359	L53_Runda	SW	-8.5	0	22.75	0	0	0	1	['L53_Runda']	-2	-2	487	FALSE	FALSE
306.056	1592.58	0.192176	5.72377	7.37311	-1.64935	1592.58	0	FALSE	FALSE	FALSE	FALSE	FALSE	FALSE		FALSE	FALSE	FALSE	360	L62_Nkoya	SW	-14.65	0	24.75	0	0	0	1	['L62_Nkoya']	-2	-2	488	FALSE	FALSE
67.1684	283.718	0.236743	4.2072	5.64798	-1.44078	283.718	0	FALSE	FALSE	FALSE	FALSE	FALSE	FALSE		FALSE	FALSE	FALSE	361	M11_Pimbwe	E	-6.9	0	31	0	0	0	1	['M11_Pimbwe']	-2	-2	457	FALSE	FALSE
32.3615	283.718	0.114062	3.47697	5.64798	-2.17101	283.718	0	FALSE	FALSE	FALSE	FALSE	FALSE	FALSE		FALSE	FALSE	FALSE	362	M12_Lungwa	E	-7.3	0	31.8	0	0	0	1	['M12_Lungwa']	-2	-2	457	FALSE	FALSE
46.8051	443.059	0.105641	3.84599	6.0937	-2.24771	443.059	0	FALSE	FALSE	FALSE	FALSE	FALSE	FALSE		FALSE	FALSE	FALSE	363	M13_Fipa	E	-8	0	31.3	0	0	0	1	['M13_Fipa']	-2	-2	573	FALSE	FALSE
23.4822	249.029	0.094295	3.15624	5.51757	-2.36132	249.029	0	FALSE	FALSE	FALSE	FALSE	FALSE	FALSE		FALSE	FALSE	FALSE	364	M14_Rungu	E	-8.62	0	31.06	0	0	0	1	['M14_Rungu']	-2	-2	455	FALSE	FALSE
35.1316	249.029	0.141074	3.5591	5.51757	-1.95847	249.029	0	FALSE	FALSE	FALSE	FALSE	FALSE	FALSE		FALSE	FALSE	FALSE	365	M15_Mambwe	E	-9	0	31.2	0	0	0	1	['M15_Mambwe']	-2	-2	455	FALSE	FALSE
12.1501	578.335	0.021009	2.49734	6.36015	-3.86282	578.335	0	FALSE	FALSE	FALSE	FALSE	FALSE	FALSE		FALSE	FALSE	FALSE	366	M21_Ndali	E	-9.45	0	33.4	0	0	0	1	['M21_Ndali']	-2	-2	459	FALSE	FALSE
35.08	128.598	0.272787	3.55763	4.85669	-1.29906	128.598	0	FALSE	FALSE	FALSE	FALSE	FALSE	FALSE		FALSE	FALSE	FALSE	367	M21_Wanda	E	-8.3	0	32.35	0	0	0	1	['M21_Wanda']	-2	-2	456	FALSE	FALSE
46.0464	128.598	0.358064	3.82965	4.85669	-1.02704	128.598	0	FALSE	FALSE	FALSE	FALSE	FALSE	FALSE		FALSE	FALSE	FALSE	368	M22_Namwanga	E	-9	0	32.5	0	0	0	1	['M22_Namwanga']	-2	-2	456	FALSE	FALSE
37.4964	449.279	0.083459	3.62424	6.10764	-2.4834	449.279	0	FALSE	FALSE	FALSE	FALSE	FALSE	FALSE		FALSE	FALSE	FALSE	369	M23_Nyiha	E	-9.5	0	33.1	0	0	0	1	['M23_Nyiha']	-2	-2	574	FALSE	FALSE
24.7815	259.899	0.09535	3.2101	5.56029	-2.3502	259.899	0	FALSE	FALSE	FALSE	FALSE	FALSE	FALSE		FALSE	FALSE	FALSE	370	M24_Malila	E	-9.25	0	33.35	0	0	0	1	['M24_Malila']	-2	-2	458	FALSE	FALSE
50.0334	259.899	0.192511	3.91269	5.56029	-1.6476	259.899	0	FALSE	FALSE	FALSE	FALSE	FALSE	FALSE		FALSE	FALSE	FALSE	371	M25_Safwa	E	-8.6	0	33.5	0	0	0	1	['M25_Safwa']	-2	-2	458	FALSE	FALSE
38.28	695.475	0.055042	3.64493	6.5446	-2.89967	695.475	0	FALSE	FALSE	FALSE	FALSE	FALSE	FALSE		FALSE	FALSE	FALSE	372	M28_Lambya	E	-9.5	0	33.2	0	0	0	1	['M28_Lambya']	-2	-2	634	FALSE	FALSE
50.0722	578.335	0.08658	3.91347	6.36015	-2.44669	578.335	0	FALSE	FALSE	FALSE	FALSE	FALSE	FALSE		FALSE	FALSE	FALSE	373	M31_Nyakyusa	E	-9.7	0	33.7	0	0	0	1	['M31_Nyakyusa']	-2	-2	459	FALSE	FALSE
311.078	937.008	0.331991	5.74005	6.84269	-1.10265	937.008	0	FALSE	FALSE	FALSE	FALSE	FALSE	FALSE		FALSE	FALSE	FALSE	374	M41_Taabwa	E	-7	0	29.5	0	0	0	1	['M41_Taabwa']	-2	-2	639	FALSE	FALSE
84.7051	481.711	0.175842	4.43918	6.17734	-1.73817	481.711	0	FALSE	FALSE	FALSE	FALSE	FALSE	FALSE		FALSE	FALSE	FALSE	375	M42_Bemba	E	-10.2	0	30	0	0	0	1	['M42_Bemba']	-2	-2	581	FALSE	FALSE
143.177	193.997	0.738037	4.96408	5.26784	-0.303761	193.997	0	FALSE	FALSE	FALSE	FALSE	FALSE	FALSE		FALSE	FALSE	FALSE	376	M52_Lala	E	-12.8	0	30.7	0	0	0	1	['M52_Lala']	-2	-2	476	FALSE	FALSE
168.613	193.997	0.869154	5.12761	5.26784	-0.140234	193.997	0	FALSE	FALSE	FALSE	FALSE	FALSE	FALSE		FALSE	FALSE	FALSE	377	M54_Lamba	E	-13	0	28	0	0	0	1	['M54_Lamba']	-2	-2	476	FALSE	FALSE
152.013	480.841	0.316139	5.02396	6.17554	-1.15157	480.841	0	FALSE	FALSE	FALSE	FALSE	FALSE	FALSE		FALSE	FALSE	FALSE	378	M61_Lenje	E	-14.8	0	26.2	0	0	0	1	['M61_Lenje']	-2	-2	477	FALSE	FALSE
139.088	480.841	0.28926	4.93511	6.17554	-1.24043	480.841	0	FALSE	FALSE	FALSE	FALSE	FALSE	FALSE		FALSE	FALSE	FALSE	379	M62_Soli	E	-15.5	0	28.8	0	0	0	1	['M62_Soli']	-2	-2	477	FALSE	FALSE
264.528	862.504	0.306697	5.57795	6.75984	-1.18189	862.504	0	FALSE	FALSE	FALSE	FALSE	FALSE	FALSE		FALSE	FALSE	FALSE	380	M64_Tonga	E	-17	0	26.9	0	0	0	1	['M64_Tonga']	-2	-2	582	FALSE	FALSE
5.76202	281.604	0.020461	1.75129	5.6405	-3.88921	281.604	0	FALSE	FALSE	FALSE	FALSE	FALSE	FALSE		FALSE	FALSE	FALSE	381	Mbula_Jarawan	MB	9.64	0	12.1	0	0	0	1	['Mbula_Jarawan']	-2	-2	555	FALSE	FALSE
9.44232	353.85	0.026685	2.2452	5.86887	-3.62367	353.85	0	FALSE	FALSE	FALSE	FALSE	FALSE	FALSE		FALSE	FALSE	FALSE	383	Mungaka_Grassfields	ANS	5.39	0	10.38	0	0	0	1	['Mungaka_Grassfields']	-2	-2	556	TRUE	FALSE
107.193	536.481	0.199808	4.67463	6.28503	-1.6104	536.481	0	FALSE	FALSE	FALSE	FALSE	FALSE	FALSE		FALSE	FALSE	FALSE	384	N11_Manda	E	-10.5	0	34.7	0	0	0	1	['N11_Manda']	-2	-2	443	FALSE	FALSE
447.049	536.481	0.833298	6.10267	6.28503	-0.182364	536.481	0	FALSE	FALSE	FALSE	FALSE	FALSE	FALSE		FALSE	FALSE	FALSE	385	N12_Ngoni	E	-12.55	0	39	0	0	0	1	['N12_Ngoni']	-2	-2	443	FALSE	FALSE
27.6185	429.088	0.064366	3.31849	6.06166	-2.74318	429.088	0	FALSE	FALSE	FALSE	FALSE	FALSE	FALSE		FALSE	FALSE	FALSE	386	N13_Matengo	E	-11	0	34.9	0	0	0	1	['N13_Matengo']	-2	-2	446	FALSE	FALSE
55.8181	429.088	0.130085	4.0221	6.06166	-2.03957	429.088	0	FALSE	FALSE	FALSE	FALSE	FALSE	FALSE		FALSE	FALSE	FALSE	387	N14_Mpoto	E	-11	0	34.6	0	0	0	1	['N14_Mpoto']	-2	-2	446	FALSE	FALSE
103.668	1222.99	0.084767	4.6412	7.10905	-2.46785	1222.99	0	FALSE	FALSE	FALSE	FALSE	FALSE	FALSE		FALSE	FALSE	FALSE	388	N21_Tumbuka_Malawi	E	-11	0	33.3	0	0	0	1	['N21_Tumbuka_Malawi']	-2	-2	572	FALSE	FALSE
128.436	567.997	0.226121	4.85543	6.34212	-1.48669	567.997	0	FALSE	FALSE	FALSE	FALSE	FALSE	FALSE		FALSE	FALSE	FALSE	389	N31_Chewa	E	-13.8	0	33.5	0	0	0	1	['N31_Chewa']	-2	-2	453	FALSE	FALSE
303.428	567.997	0.534206	5.71514	6.34212	-0.626973	567.997	0	FALSE	FALSE	FALSE	FALSE	FALSE	FALSE		FALSE	FALSE	FALSE	390	N42_Kunda	E	-15.5	0	30	0	0	0	1	['N42_Kunda']	-2	-2	453	FALSE	FALSE
10.6246	521.829	0.02036	2.36317	6.25734	-3.89417	521.829	0	FALSE	FALSE	FALSE	FALSE	FALSE	FALSE		FALSE	FALSE	FALSE	391	Njen_Grassfields	ANS	5.83	0	9.96	0	0	0	1	['Njen_Grassfields']	-2	-2	557	TRUE	FALSE
12.0008	260.251	0.046113	2.48497	5.56165	-3.07667	260.251	0	FALSE	FALSE	FALSE	TRUE	FALSE	FALSE		FALSE	TRUE	FALSE	392	Oku_Grassfields	ANS	6.18	0	10.71	0	0	0	1	['Oku_Grassfields']	-2	-2	558	TRUE	FALSE
54.3167	227.758	0.238484	3.99483	5.42828	-1.43345	227.758	0	FALSE	FALSE	FALSE	FALSE	FALSE	FALSE		FALSE	FALSE	FALSE	393	P11_Ndengeleko	E	-7.5	0	38.9	0	0	0	1	['P11_Ndengeleko']	-2	-2	445	FALSE	FALSE
5.85187	227.758	0.025693	1.76676	5.42828	-3.66152	227.758	0	FALSE	FALSE	FALSE	FALSE	FALSE	FALSE		FALSE	FALSE	FALSE	394	P12_Rufiji	E	-8	0	38.7	0	0	0	1	['P12_Rufiji']	-2	-2	445	FALSE	FALSE
48.4344	505.399	0.095834	3.88021	6.22535	-2.34514	505.399	0	FALSE	FALSE	FALSE	FALSE	FALSE	FALSE		FALSE	FALSE	FALSE	395	P13_Matumbi	E	-8.6	0	38.9	0	0	0	1	['P13_Matumbi']	-2	-2	569	FALSE	FALSE
69.4729	851.245	0.081613	4.24094	6.7467	-2.50576	851.245	0	FALSE	FALSE	FALSE	FALSE	FALSE	FALSE		FALSE	FALSE	FALSE	396	P14_Ngindo	E	-9.7	0	38	0	0	0	1	['P14_Ngindo']	-2	-2	632	FALSE	FALSE
67.5862	619.004	0.109185	4.2134	6.42811	-2.21471	619.004	0	FALSE	FALSE	FALSE	FALSE	FALSE	FALSE		FALSE	FALSE	FALSE	397	P15_Mbunga	E	-8.2	0	36.6	0	0	0	1	['P15_Mbunga']	-2	-2	444	FALSE	FALSE
534.437	497.27	1.07474	6.28121	6.20913	0.072081	497.27	0	FALSE	FALSE	FALSE	FALSE	FALSE	FALSE		FALSE	FALSE	FALSE	398	P21_Yao	E	-14.5	0	35.6	0	0	0	1	['P21_Yao']	-2	-2	447	FALSE	FALSE
109.421	497.27	0.220043	4.6952	6.20913	-1.51393	497.27	0	FALSE	FALSE	FALSE	FALSE	FALSE	FALSE		FALSE	FALSE	FALSE	399	P22_Mwera	E	-9.8	0	39	0	0	0	1	['P22_Mwera']	-2	-2	447	FALSE	FALSE
33.2236	460.719	0.072112	3.50326	6.13279	-2.62953	460.719	0	FALSE	FALSE	FALSE	FALSE	FALSE	FALSE		FALSE	FALSE	FALSE	400	P23_Simakonde	E	-11	0	39.5	0	0	0	1	['P23_Simakonde']	-2	-2	448	FALSE	FALSE
92.9116	460.719	0.201667	4.53165	6.13279	-1.60114	460.719	0	FALSE	FALSE	FALSE	FALSE	FALSE	FALSE		FALSE	FALSE	FALSE	401	P25_Mabia	E	-10.87	0	40.2	0	0	0	1	['P25_Mabia']	-2	-2	448	FALSE	FALSE
216.989	240.019	0.904051	5.37985	5.48072	-0.10087	240.019	0	FALSE	FALSE	FALSE	FALSE	FALSE	FALSE		FALSE	FALSE	FALSE	402	P31_Emakhua	E	-14	0	39.5	0	0	0	1	['P31_Emakhua']	-2	-2	454	FALSE	FALSE
156.625	240.019	0.652551	5.05385	5.48072	-0.426866	240.019	0	FALSE	FALSE	FALSE	FALSE	FALSE	FALSE		FALSE	FALSE	FALSE	403	P31G_Ikorovere	E	-10.87	0	38.44	0	0	0	1	['P31G_Ikorovere']	-2	-2	454	FALSE	FALSE
539.67	962.234	0.560851	6.29096	6.86926	-0.578301	962.234	0	FALSE	FALSE	FALSE	FALSE	FALSE	FALSE		FALSE	FALSE	FALSE	404	R11_Umbundu	SW	-12.8	0	14.6	0	0	0	1	['R11_Umbundu']	-2	-2	640	FALSE	FALSE
82.1586	468.364	0.175416	4.40865	6.14925	-1.74059	468.364	0	FALSE	FALSE	FALSE	FALSE	FALSE	FALSE		FALSE	FALSE	FALSE	405	R21_Kwanyama	SW	-17	0	16.8	0	0	0	1	['R21_Kwanyama']	-2	-2	484	FALSE	FALSE
115.59	468.364	0.246795	4.75005	6.14925	-1.3992	468.364	0	FALSE	FALSE	FALSE	FALSE	FALSE	FALSE		FALSE	FALSE	FALSE	406	R22_Ndonga	SW	-18.18	0	16.52	0	0	0	1	['R22_Ndonga']	-2	-2	484	FALSE	FALSE
421.31	741.091	0.5685	6.04337	6.60812	-0.564753	741.091	0	FALSE	FALSE	FALSE	FALSE	FALSE	FALSE		FALSE	FALSE	FALSE	407	R31_Herero	SW	-20.8	0	20	0	0	0	1	['R31_Herero']	-2	-2	585	FALSE	FALSE
192.809	653.017	0.295258	5.2617	6.4816	-1.21991	653.017	0	FALSE	FALSE	FALSE	FALSE	FALSE	FALSE		FALSE	FALSE	FALSE	408	S11_Shona	E	-18	0	30.5	0	0	0	1	['S11_Shona']	-2	-2	452	FALSE	FALSE
283.775	653.017	0.43456	5.64818	6.4816	-0.833422	653.017	0	FALSE	FALSE	FALSE	FALSE	FALSE	FALSE		FALSE	FALSE	FALSE	409	S16_Kalanga	E	-21.3	0	27.6	0	0	0	1	['S16_Kalanga']	-2	-2	452	FALSE	FALSE
234.974	1219.57	0.192669	5.45947	7.10625	-1.64678	1219.57	0	FALSE	FALSE	FALSE	FALSE	FALSE	FALSE		FALSE	FALSE	FALSE	410	S21_Venda	E	-22.5	0	30	0	0	0	1	['S21_Venda']	-2	-2	745	FALSE	FALSE
263.535	411.227	0.640849	5.57418	6.01915	-0.444962	411.227	0	FALSE	FALSE	FALSE	FALSE	FALSE	FALSE		FALSE	FALSE	FALSE	411	S31_Tswana	E	-25.8	0	25	0	0	0	1	['S31_Tswana']	-2	-2	451	FALSE	FALSE
285.606	411.227	0.694522	5.65461	6.01915	-0.364532	411.227	0	FALSE	FALSE	FALSE	FALSE	FALSE	FALSE		FALSE	FALSE	FALSE	412	S311_Shekgalagari	E	-22.87	0	21.83	0	0	0	1	['S311_Shekgalagari']	-2	-2	451	FALSE	FALSE
664.284	338.698	1.96129	6.49871	5.82511	0.673601	338.698	0	FALSE	FALSE	FALSE	FALSE	FALSE	FALSE		FALSE	FALSE	FALSE	413	S41_Xhosa	E	-31.5	0	27	0	0	0	1	['S41_Xhosa']	-2	-2	570	FALSE	FALSE
318.901	219.409	1.45346	5.76488	5.39094	0.373945	219.409	0	FALSE	FALSE	FALSE	FALSE	FALSE	FALSE		FALSE	FALSE	FALSE	414	S42_Zulu	E	-28	0	31	0	0	0	1	['S42_Zulu']	-2	-2	449	FALSE	FALSE
645.467	219.409	2.94185	6.46997	5.39094	1.07904	219.409	0	FALSE	FALSE	FALSE	FALSE	FALSE	FALSE		FALSE	FALSE	FALSE	415	S44_Ndebele	E	-19.7	0	28.75	0	0	0	1	['S44_Ndebele']	-2	-2	449	FALSE	FALSE
223.326	227.395	0.982109	5.40863	5.42669	-0.018053	227.395	0	FALSE	FALSE	FALSE	FALSE	FALSE	FALSE		FALSE	FALSE	FALSE	416	S51_Tshwa	E	-22.7	0	34	0	0	0	1	['S51_Tshwa']	-2	-2	450	FALSE	FALSE
137.974	227.395	0.606758	4.92706	5.42669	-0.499625	227.395	0	FALSE	FALSE	FALSE	FALSE	FALSE	FALSE		FALSE	FALSE	FALSE	417	S53_Tsonga	E	-23.5	0	30.6	0	0	0	1	['S53_Tsonga']	-2	-2	450	FALSE	FALSE
8.53677	471.163	0.018119	2.14438	6.1552	-4.01082	471.163	0	FALSE	FALSE	FALSE	FALSE	FALSE	FALSE		FALSE	FALSE	FALSE	419	Zaambo_Jarawan	MB	9.43	0	12.02	0	0	0	1	['Zaambo_Jarawan']	-2	-2	620	FALSE	FALSE
4.15394	113.211	0.036692	1.42406	4.72926	-3.3052	194.604	81.3929	FALSE	FALSE	FALSE	FALSE	FALSE	FALSE		FALSE	FALSE	FALSE	420	Node-31	Int	0.249316	0.11772	37.1412	0.110684	81.3929	0	2	['E53_Merutig', 'E53_Tigania']	200	202	623	FALSE	FALSE
11.0852	104.301	0.106281	2.40561	4.64728	-2.24167	194.604	90.3032	FALSE	FALSE	FALSE	FALSE	FALSE	FALSE		FALSE	FALSE	FALSE	421	Node-32	Int	0.261706	0.12722	37.0406	0.127524	90.3032	0	2	['E53_Imenti', 'E53_Meruimenti']	197	199	623	FALSE	FALSE
30.7716	194.007	0.15861	3.42659	5.2679	-1.8413	279.612	85.6048	FALSE	FALSE	FALSE	FALSE	FALSE	FALSE		FALSE	FALSE	FALSE	422	Node-33	Int	0.364399	0.121415	36.9712	0.119803	85.6048	0	2	['E53_Igoji', 'E53_Miutini']	196	201	693	FALSE	FALSE
17.3562	300.648	0.057729	2.85395	5.70594	-2.85199	363.881	63.2329	FALSE	FALSE	FALSE	FALSE	FALSE	FALSE		FALSE	FALSE	FALSE	423	Node-34	Int	0.042573	0.128425	37.5228	0.113518	63.2329	0	2	['E531_Muthambi', 'E531_Mwimbi']	203	204	730	FALSE	FALSE
9.63115	431.054	0.022343	2.265	6.06623	-3.80123	614.125	183.071	FALSE	FALSE	FALSE	FALSE	FALSE	FALSE		FALSE	FALSE	FALSE	424	Node-35	Int	-0.49616	0.181839	37.5082	0.218817	183.071	0	2	['E52_Embu', 'E52_Mbeere']	194	195	769	FALSE	FALSE
12.0793	133.496	0.090484	2.49149	4.89407	-2.40258	304.208	170.712	FALSE	FALSE	FALSE	FALSE	FALSE	FALSE		FALSE	FALSE	FALSE	425	Node-37	Int	-1.32296	0.202785	37.8832	0.213088	170.712	0	2	['E55_Kamba', 'E55_Kamba_Mach']	207	209	559	FALSE	FALSE
2.65124	125.352	0.02115	0.975028	4.83113	-3.8561	304.394	179.042	FALSE	FALSE	FALSE	FALSE	FALSE	FALSE		FALSE	FALSE	FALSE	426	Node-44	Int	-3.19116	0.127084	37.2279	0.133826	179.042	0	2	['E622C_Mamba', 'E622C_Vunjo']	216	217	560	FALSE	FALSE
9.19497	192.832	0.047684	2.21866	5.26182	-3.04316	462.749	269.916	FALSE	FALSE	FALSE	FALSE	FALSE	FALSE		FALSE	FALSE	FALSE	427	Node-47	Int	-2.88943	0.348391	37.0839	0.342145	269.916	0	2	['E53_Meru', 'E621C_Siha']	198	212	561	FALSE	FALSE
10.9771	290.293	0.037814	2.39581	5.67089	-3.27508	583.52	293.227	FALSE	FALSE	FALSE	FALSE	FALSE	FALSE		FALSE	FALSE	FALSE	428	Node-49	Int	-3.0108	0.18048	37.3513	0.162171	293.227	0	2	['E623D_Keni', 'E623_Mkuu']	218	220	562	FALSE	FALSE
53.2709	602.108	0.088474	3.97539	6.40044	-2.42505	1577.28	975.176	FALSE	FALSE	FALSE	FALSE	FALSE	FALSE		FALSE	FALSE	FALSE	429	Node-50	Int	-4.29482	0.554991	37.8169	0.61076	975.176	0	2	['E74a_Dawida', 'G39_Saghala']	227	256	812	FALSE	FALSE
32.2354	233.085	0.138299	3.47307	5.45141	-1.97834	408.504	175.418	FALSE	FALSE	FALSE	FALSE	FALSE	FALSE		FALSE	FALSE	FALSE	430	Node-53	Int	-4.28196	0.205134	38.0534	0.205744	175.418	0	2	['G22A_North_Pare', 'G22B_South_Pare']	244	245	563	FALSE	FALSE
66.4845	246.69	0.269506	4.19697	5.50813	-1.31116	328.273	81.5835	FALSE	FALSE	FALSE	FALSE	FALSE	FALSE		FALSE	FALSE	FALSE	431	Node-59	Int	-6.48524	0.538234	39.0904	0.538358	81.5835	0	2	['G42_Swahili', 'G42d_Unguja']	260	262	564	FALSE	FALSE
179.025	210.512	0.850426	5.18753	5.34954	-0.162018	479.746	269.233	FALSE	FALSE	FALSE	FALSE	FALSE	FALSE		FALSE	FALSE	FALSE	432	Node-61	Int	-1.02361	0.942602	42.1989	0.932493	269.233	0	2	['G412_Mwiini', 'G41_Bajuni']	258	259	565	FALSE	FALSE
102.886	215.882	0.476587	4.63362	5.37473	-0.741106	402.907	187.025	FALSE	FALSE	FALSE	FALSE	FALSE	FALSE		FALSE	FALSE	FALSE	433	Node-63	Int	-12.2347	0.678812	44.0898	0.684193	187.025	0	2	['G44D_Maore', 'G44b_Ndzwani']	265	266	566	FALSE	FALSE
164.898	327.186	0.503989	5.10533	5.79053	-0.685202	961.234	634.049	FALSE	FALSE	FALSE	FALSE	FALSE	FALSE		FALSE	FALSE	FALSE	434	Node-65	Int	-2.12806	0.681012	39.7135	0.663133	634.049	0	2	['E701_Elwana', 'E71A_Upper_Pokomo']	223	224	628	FALSE	FALSE
34.7404	468.168	0.074205	3.5479	6.14883	-2.60092	961.234	493.066	FALSE	FALSE	FALSE	FALSE	FALSE	FALSE		FALSE	FALSE	FALSE	435	Node-66	Int	-3.8389	0.668741	39.317	0.628973	493.066	0	2	['E72a_Giryama', 'E73_Digo']	225	226	628	FALSE	FALSE
47.6775	293.253	0.162581	3.86446	5.68104	-1.81658	637.566	344.313	FALSE	FALSE	FALSE	FALSE	FALSE	FALSE		FALSE	FALSE	FALSE	436	Node-71	Int	-6.98552	0.296183	38.2825	0.276937	344.313	0	2	['G33_Zaramo', 'G37_Kutu']	251	255	629	FALSE	FALSE
17.9052	255.871	0.069977	2.88509	5.54467	-2.65958	637.566	381.695	FALSE	FALSE	FALSE	FALSE	FALSE	FALSE		FALSE	FALSE	FALSE	437	Node-72	Int	-6.74848	0.309622	37.8357	0.291113	381.695	0	2	['G35_Luguru', 'G36_Kami']	253	254	629	FALSE	FALSE
126.649	517.855	0.244565	4.84142	6.2497	-1.40827	1161.8	643.95	FALSE	FALSE	FALSE	FALSE	FALSE	FALSE		FALSE	FALSE	FALSE	438	Node-73	Int	-6.10907	0.405774	36.2494	0.402927	643.95	0	2	['G11_Gogo', 'G12_Kagulu']	241	242	712	FALSE	FALSE
59.4502	256.213	0.232034	4.08514	5.54601	-1.46087	479.317	223.104	FALSE	FALSE	FALSE	FALSE	FALSE	FALSE		FALSE	FALSE	FALSE	439	Node-77	Int	-5.08594	0.237418	38.2931	0.22171	223.104	0	2	['G23_Sambaa', 'G24_Bondei']	246	247	567	FALSE	FALSE
42.5018	320.011	0.132813	3.74955	5.76836	-2.01881	708.245	388.234	FALSE	FALSE	FALSE	FALSE	FALSE	FALSE		FALSE	FALSE	FALSE	440	Node-84	Int	-8.69718	0.318674	35.0951	0.295853	388.234	0	2	['G62_Hehe', 'G63_Bena']	270	271	631	FALSE	FALSE
38.2651	244.712	0.156367	3.64454	5.50008	-1.85555	708.245	463.533	FALSE	FALSE	FALSE	FALSE	FALSE	FALSE		FALSE	FALSE	FALSE	441	Node-85	Int	-8.83273	0.334899	34.3892	0.311141	463.533	0	2	['G61_Sangu', 'G66_Wanji']	269	274	631	FALSE	FALSE
27.1522	206.072	0.131761	3.30146	5.32822	-2.02676	824.765	618.693	FALSE	FALSE	FALSE	FALSE	FALSE	FALSE		FALSE	FALSE	FALSE	442	Node-86	Int	-9.18664	0.397278	34.6482	0.350654	618.693	0	2	['G64_Pangwa', 'G65_Kinga']	272	273	694	FALSE	FALSE
144.601	700.185	0.206518	4.97398	6.55135	-1.57737	1236.67	536.481	FALSE	FALSE	FALSE	FALSE	FALSE	FALSE		FALSE	FALSE	FALSE	443	Node-87	Int	-10.2393	0.859981	35.6435	0.921556	536.481	0	2	['N11_Manda', 'N12_Ngoni']	384	385	731	FALSE	FALSE
16.0514	387.554	0.041417	2.7758	5.95986	-3.18406	1006.56	619.004	FALSE	FALSE	FALSE	FALSE	FALSE	FALSE		FALSE	FALSE	FALSE	444	Node-89	Int	-8.45606	0.369864	36.0429	0.391094	619.004	0	2	['G52_Ndamba', 'P15_Mbunga']	268	397	568	FALSE	FALSE
66.5805	277.641	0.239808	4.19841	5.62633	-1.42792	505.399	227.758	FALSE	FALSE	FALSE	FALSE	FALSE	FALSE		FALSE	FALSE	FALSE	445	Node-94	Int	-7.96024	0.293441	38.7348	0.319706	227.758	0	2	['P11_Ndengeleko', 'P12_Rufiji']	393	394	569	FALSE	FALSE
271.852	652.88	0.416388	5.60526	6.48139	-0.876137	1081.97	429.088	FALSE	FALSE	FALSE	FALSE	FALSE	FALSE		FALSE	FALSE	FALSE	446	Node-95	Int	-10.8245	0.490959	35.0789	0.452958	429.088	0	2	['N13_Matengo', 'N14_Mpoto']	386	387	695	FALSE	FALSE
45.1776	543.334	0.083149	3.8106	6.29772	-2.48712	1040.6	497.27	FALSE	FALSE	FALSE	FALSE	FALSE	FALSE		FALSE	FALSE	FALSE	447	Node-97	Int	-10.4475	0.864251	38.2473	0.831043	497.27	0	2	['P21_Yao', 'P22_Mwera']	398	399	633	FALSE	FALSE
162.316	579.885	0.27991	5.08955	6.36283	-1.27329	1040.6	460.719	FALSE	FALSE	FALSE	FALSE	FALSE	FALSE		FALSE	FALSE	FALSE	448	Node-98	Int	-10.7344	0.611969	39.3606	0.649109	460.719	0	2	['P23_Simakonde', 'P25_Mabia']	400	401	633	FALSE	FALSE
65.804	119.29	0.551633	4.18668	4.78155	-0.594873	338.698	219.409	FALSE	FALSE	FALSE	FALSE	FALSE	FALSE		FALSE	FALSE	FALSE	449	Node-105	Int	-25.4632	1.79659	29.5018	1.81093	219.409	0	2	['S42_Zulu', 'S44_Ndebele']	414	415	570	FALSE	FALSE
226.801	496.892	0.456439	5.42407	6.20837	-0.784299	724.286	227.395	FALSE	FALSE	FALSE	FALSE	FALSE	FALSE		FALSE	FALSE	FALSE	450	Node-106	Int	-23.0296	1.30892	31.8498	1.38275	227.395	0	2	['S51_Tshwa', 'S53_Tsonga']	416	417	663	FALSE	FALSE
335.611	396.384	0.846682	5.81595	5.98238	-0.16643	807.611	411.227	FALSE	FALSE	FALSE	FALSE	FALSE	FALSE		FALSE	FALSE	FALSE	451	Node-108	Int	-23.4659	1.56762	24.5477	1.66732	411.227	0	2	['S311_Shekgalagari', 'S31_Tswana']	411	412	571	FALSE	FALSE
65.9966	767.114	0.086032	4.1896	6.64264	-2.45303	1420.13	653.017	FALSE	FALSE	FALSE	FALSE	FALSE	FALSE		FALSE	FALSE	FALSE	452	Node-109	Int	-19.2918	1.83901	29.2792	1.8674	653.017	0	2	['S11_Shona', 'S16_Kalanga']	408	409	765	FALSE	FALSE
281.524	654.99	0.429814	5.64022	6.48462	-0.844402	1222.99	567.997	FALSE	FALSE	FALSE	FALSE	FALSE	FALSE		FALSE	FALSE	FALSE	453	Node-112	Int	-13.9468	1.85507	32.3199	1.70312	567.997	0	2	['N31_Chewa', 'N42_Kunda']	389	390	572	FALSE	FALSE
448.689	1308.11	0.343005	6.10633	7.17634	-1.07001	1548.13	240.019	FALSE	FALSE	FALSE	FALSE	FALSE	FALSE		FALSE	FALSE	FALSE	454	Node-113	Int	-12.2731	1.31212	38.5668	1.26331	240.019	0	2	['P31G_Ikorovere', 'P31_Emakhua']	402	403	664	FALSE	FALSE
39.9311	194.03	0.205799	3.68716	5.26801	-1.58085	443.059	249.029	FALSE	FALSE	FALSE	FALSE	FALSE	FALSE		FALSE	FALSE	FALSE	455	Node-119	Int	-8.68996	0.239355	31.2615	0.268358	249.029	0	2	['M14_Rungu', 'M15_Mambwe']	364	365	573	FALSE	FALSE
71.8249	518.776	0.138451	4.27423	6.25147	-1.97724	647.375	128.598	FALSE	FALSE	FALSE	FALSE	FALSE	FALSE		FALSE	FALSE	FALSE	456	Node-120	Int	-8.61544	0.194505	32.3446	0.204126	128.598	0	2	['M21_Wanda', 'M22_Namwanga']	367	368	665	FALSE	FALSE
102.829	746.113	0.13782	4.63307	6.61488	-1.98181	1029.83	283.718	FALSE	FALSE	FALSE	FALSE	FALSE	FALSE		FALSE	FALSE	FALSE	457	Node-121	Int	-7.21485	0.279183	31.5195	0.278912	283.718	0	2	['M11_Pimbwe', 'M12_Lungwa']	361	362	713	FALSE	FALSE
22.3109	189.379	0.117811	3.10507	5.24375	-2.13868	449.279	259.899	FALSE	FALSE	FALSE	FALSE	FALSE	FALSE		FALSE	FALSE	FALSE	458	Node-126	Int	-9.02725	0.250668	33.3572	0.243954	259.899	0	2	['M24_Malila', 'M25_Safwa']	370	371	574	FALSE	FALSE
55.8035	562.798	0.099154	4.02184	6.33292	-2.31108	1141.13	578.335	FALSE	FALSE	FALSE	FALSE	FALSE	FALSE		FALSE	FALSE	FALSE	459	Node-127	Int	-9.34288	0.378526	33.4219	0.376868	578.335	0	2	['M21_Ndali', 'M31_Nyakyusa']	366	373	696	FALSE	FALSE
48.3565	585.204	0.082632	3.8786	6.37196	-2.49336	925.582	340.378	FALSE	FALSE	FALSE	FALSE	FALSE	FALSE		FALSE	FALSE	FALSE	460	Node-131	Int	-4.43563	0.645824	33.4548	0.718655	340.378	0	2	['F32_Nyaturucha', 'F32_Nyaturuwil']	237	238	635	FALSE	FALSE
58.7974	353.839	0.16617	4.0741	5.86884	-1.79475	925.582	571.743	FALSE	FALSE	FALSE	FALSE	FALSE	FALSE		FALSE	FALSE	FALSE	461	Node-132	Int	-5.32057	0.679521	33.5338	0.786281	571.743	0	2	['F24_Kimbu', 'F31_Nyiramba']	234	236	635	FALSE	FALSE
39.6951	352.033	0.11276	3.68123	5.86372	-2.1825	632.844	280.81	FALSE	FALSE	FALSE	FALSE	FALSE	FALSE		FALSE	FALSE	FALSE	462	Node-134	Int	-3.16477	0.355504	33.1649	0.404337	280.81	0	2	['F21_Ntuzu', 'F21_Sukuma']	230	231	575	FALSE	FALSE
74.4942	579.024	0.128655	4.31072	6.36134	-2.05062	1566.03	987.005	FALSE	FALSE	FALSE	FALSE	FALSE	FALSE		FALSE	FALSE	FALSE	463	Node-135	Int	-5.02831	0.696404	31.9814	0.623454	987.005	0	2	['F12_Bende', 'F23_Sumbwa']	229	233	746	FALSE	FALSE
27.8825	396.118	0.070389	3.328	5.98171	-2.65371	785.277	389.159	FALSE	FALSE	FALSE	FALSE	FALSE	FALSE		FALSE	FALSE	FALSE	464	Node-142	Int	0.493919	0.312498	34.2486	0.287813	389.159	0	2	['JE31_Lumasaaba', 'JE31c_Bukusu']	322	323	576	FALSE	FALSE
28.6328	479.014	0.059774	3.35455	6.17173	-2.81718	948.237	469.223	FALSE	FALSE	FALSE	FALSE	FALSE	FALSE		FALSE	FALSE	FALSE	465	Node-143	Int	0.175298	0.326337	34.2518	0.34335	469.223	0	2	['JE32_Luyia', 'JE41_Maragoli']	324	330	666	FALSE	FALSE
10.1282	207.649	0.048776	2.31533	5.33585	-3.02052	852.188	644.54	FALSE	FALSE	FALSE	FALSE	FALSE	FALSE		FALSE	FALSE	FALSE	466	Node-145	Int	0.601456	0.350819	33.6295	0.366459	644.54	0	2	['JE15_Luganda', 'JE16_Lusoga']	312	313	577	FALSE	FALSE
153.811	234.042	0.657196	5.03573	5.4555	-0.419772	472.668	238.627	FALSE	FALSE	FALSE	FALSE	FALSE	FALSE		FALSE	FALSE	FALSE	467	Node-150	Int	-2.21606	0.450448	29.3402	0.432737	238.627	0	2	['JE13_Runyankore', 'JE14_Rukiga']	310	311	636	FALSE	FALSE
211.717	208.957	1.01321	5.35525	5.34213	0.01312	472.668	263.711	FALSE	FALSE	FALSE	FALSE	FALSE	FALSE		FALSE	FALSE	FALSE	468	Node-151	Int	0.477276	0.487885	30.1268	0.512501	263.711	0	2	['JE11_Runyoro', 'JE12_Rutooro']	308	309	636	FALSE	FALSE
18.9208	352.617	0.053658	2.94026	5.86538	-2.92512	656.767	304.15	FALSE	FALSE	FALSE	FALSE	FALSE	FALSE		FALSE	FALSE	FALSE	469	Node-152	Int	-1.54987	0.351804	31.1332	0.398461	304.15	0	2	['JE21_Runyambo', 'JE22_Haya']	315	316	697	FALSE	FALSE
19.1397	86.0324	0.222471	2.95176	4.45472	-1.50296	178.766	92.7336	FALSE	FALSE	FALSE	FALSE	FALSE	FALSE		FALSE	FALSE	FALSE	470	Node-159	Int	-1.12684	0.128555	34.3045	0.134677	92.7336	0	2	['JE43_Kuria_Mago', 'JE43_Kuria_Tari']	333	334	578	FALSE	FALSE
12.9563	260.194	0.049795	2.56158	5.56143	-2.99984	559.626	299.432	FALSE	FALSE	FALSE	FALSE	FALSE	FALSE		FALSE	FALSE	FALSE	471	Node-161	Int	-1.8307	0.214061	33.9965	0.229134	299.432	0	2	['JE404_Shasi', 'JE44_Zanaki']	329	335	638	FALSE	FALSE
26.2134	298.363	0.087858	3.26627	5.69831	-2.43204	559.626	261.263	FALSE	FALSE	FALSE	FALSE	FALSE	FALSE		FALSE	FALSE	FALSE	472	Node-162	Int	-1.91363	0.212276	34.2693	0.207638	261.263	0	2	['JE402_Ikizu', 'JE45_Nata']	327	336	638	FALSE	FALSE
12.3767	328.925	0.037628	2.51581	5.79583	-3.28002	663.22	334.295	FALSE	FALSE	FALSE	FALSE	FALSE	FALSE		FALSE	FALSE	FALSE	473	Node-164	Int	-1.8771	0.257638	33.3071	0.244206	334.295	0	2	['JE25_Jita', 'JE25_Kilegi']	319	320	579	FALSE	FALSE
61.7289	316.197	0.195223	4.12275	5.75637	-1.63361	501.913	185.716	FALSE	FALSE	FALSE	FALSE	FALSE	FALSE		FALSE	FALSE	FALSE	474	Node-168	Int	-2.81949	0.232862	30.7696	0.244614	185.716	0	2	['JD64_Shubi', 'JD65_Hangaza']	304	305	580	FALSE	FALSE
51.8711	355.078	0.146084	3.94876	5.87234	-1.92358	739.254	384.176	FALSE	FALSE	FALSE	FALSE	FALSE	FALSE		FALSE	FALSE	FALSE	475	Node-169	Int	-3.7838	0.302077	30.3084	0.322378	384.176	0	2	['JD66_Kiha', 'JD67_Kivinza']	306	307	668	FALSE	FALSE
171.088	287.714	0.594647	5.14218	5.66197	-0.519787	481.711	193.997	FALSE	FALSE	FALSE	FALSE	FALSE	FALSE		FALSE	FALSE	FALSE	476	Node-173	Int	-12.4241	0.640984	29.438	0.700166	193.997	0	2	['M52_Lala', 'M54_Lamba']	376	377	581	FALSE	FALSE
35.0566	381.663	0.091852	3.55696	5.94454	-2.38757	862.504	480.841	FALSE	FALSE	FALSE	FALSE	FALSE	FALSE		FALSE	FALSE	FALSE	477	Node-175	Int	-15.0463	1.04847	27.5917	0.996921	480.841	0	2	['M61_Lenje', 'M62_Soli']	378	379	582	FALSE	FALSE
58.6013	293.808	0.199455	4.07076	5.68293	-1.61217	1046.56	752.753	FALSE	TRUE	TRUE	TRUE	TRUE	TRUE		TRUE	TRUE	TRUE	478	Node-181	Int	-1.33636	1.07008	26.423	1.16018	752.753	0	2	['D14_Enya', 'D24_Songola']	170	176	583	FALSE	FALSE
264.974	906.539	0.292292	5.57963	6.80963	-1.23	1288.5	381.963	FALSE	TRUE	TRUE	TRUE	TRUE	TRUE		TRUE	TRUE	TRUE	479	Node-182	Int	0.189526	0.950748	28.5873	1.06013	381.963	0	2	['D305_Nyanga-li', 'D43_Nyanga']	180	189	669	FALSE	FALSE
57.3042	323.531	0.177122	4.04838	5.77929	-1.73092	1490.73	1167.19	FALSE	TRUE	TRUE	TRUE	TRUE	TRUE		TRUE	TRUE	TRUE	480	Node-183	Int	-3.22698	1.26667	28.113	1.29061	1167.19	0	2	['D25_Lega', 'D55_Buyu']	177	190	718	FALSE	FALSE
83.3022	244.112	0.341246	4.42248	5.49763	-1.07515	788.689	544.577	FALSE	FALSE	FALSE	FALSE	FALSE	FALSE		FALSE	FALSE	FALSE	481	Node-187	Int	-6.50594	0.894187	25.7658	0.974798	544.577	0	2	['L23_Songe', 'L33_Luba-Shaba']	350	353	584	FALSE	FALSE
293.692	721.65	0.406973	5.68253	6.58154	-0.899009	1095.8	374.152	FALSE	FALSE	FALSE	FALSE	FALSE	FALSE		FALSE	FALSE	FALSE	482	Node-188	Int	-10.5396	0.88654	26.2863	0.86357	374.152	0	2	['L35_Sanga', 'L41_Kaonde']	355	356	670	FALSE	FALSE
112.84	815.124	0.138433	4.72597	6.70334	-1.97737	1713.29	898.169	FALSE	FALSE	FALSE	FALSE	FALSE	FALSE		FALSE	FALSE	FALSE	483	Node-189	Int	-6.79372	1.30142	23.8938	1.29206	898.169	0	2	['L31a_Luba-Kasai', 'L32_Kanyok']	351	352	719	FALSE	FALSE
92.7808	272.727	0.340197	4.53024	5.60847	-1.07823	741.091	468.364	FALSE	FALSE	FALSE	FALSE	FALSE	FALSE		FALSE	FALSE	FALSE	484	Node-196	Int	-17.5126	0.916721	17.3573	0.967103	468.364	0	2	['R21_Kwanyama', 'R22_Ndonga']	405	406	585	FALSE	FALSE
174.944	633.002	0.276372	5.16447	6.45047	-1.28601	1213.33	580.327	FALSE	FALSE	FALSE	FALSE	FALSE	FALSE		FALSE	FALSE	FALSE	485	Node-197	Int	-17.2358	0.971116	19.9013	0.9888	580.327	0	2	['K332_Rumanyo', 'K33_Kwangali']	342	343	700	FALSE	FALSE
147.093	355.333	0.413958	4.99106	5.87305	-0.88199	1019.66	664.332	FALSE	FALSE	FALSE	FALSE	FALSE	FALSE		FALSE	FALSE	FALSE	486	Node-199	Int	-11.9546	1.05381	22.0882	1.04864	664.332	0	2	['K11_Ciokwe', 'K14_Lwena']	337	338	586	FALSE	FALSE
122.917	398.862	0.30817	4.81151	5.98862	-1.1771	1333.79	934.927	FALSE	FALSE	FALSE	FALSE	FALSE	FALSE		FALSE	FALSE	FALSE	487	Node-201	Int	-9.39981	1.17937	22.6123	1.26471	934.927	0	2	['L51_Salampasu', 'L53_Runda']	357	359	587	FALSE	FALSE
155.891	680.338	0.229138	5.04916	6.52259	-1.47343	2272.92	1592.58	FALSE	FALSE	FALSE	FALSE	FALSE	FALSE		FALSE	FALSE	FALSE	488	Node-202	Int	-12.9506	1.80906	22.5204	1.7221	1592.58	0	2	['K31_Luyana', 'L62_Nkoya']	341	360	785	FALSE	FALSE
51.2652	398.095	0.128776	3.93701	5.98669	-2.04968	1196.4	798.307	FALSE	FALSE	FALSE	FALSE	FALSE	FALSE		FALSE	FALSE	FALSE	489	Node-206	Int	-6.65317	0.870854	18.2055	0.891821	798.307	0	2	['L11_Pende', 'L12b_Holu']	346	347	588	FALSE	FALSE
14.6461	154.901	0.094551	2.68417	5.04279	-2.35861	271.668	116.767	FALSE	FALSE	FALSE	FALSE	FALSE	FALSE		FALSE	FALSE	FALSE	491	Node-218	Int	-1.98194	0.248177	14.0389	0.260862	116.767	0	2	['B601_Lempini', 'B62_Mbaama']	98	101	590	FALSE	FALSE
35.7601	128.865	0.2775	3.57683	4.85877	-1.28193	360.534	231.669	FALSE	FALSE	FALSE	FALSE	FALSE	FALSE		FALSE	FALSE	FALSE	492	Node-219	Int	-1.4661	0.30202	13.9785	0.268719	231.669	0	2	['B71aLe_Teke_Leconi', 'B71a_Teke_Os']	105	107	671	FALSE	FALSE
22.3424	234.767	0.095168	3.10649	5.45859	-2.35211	582.032	347.265	FALSE	TRUE	FALSE	FALSE	TRUE	TRUE		FALSE	FALSE	TRUE	493	Node-220	Int	-1.86318	0.3164	13.8239	0.350433	347.265	0	2	['B602_Kaningi_Nord', 'B63_Ndumu']	99	102	721	FALSE	FALSE
57.002	284.283	0.200511	4.04309	5.64997	-1.60688	739.571	455.287	FALSE	FALSE	TRUE	FALSE	FALSE	FALSE		TRUE	FALSE	FALSE	494	Node-222	Int	-3.71221	0.412056	15.597	0.394459	455.287	0	2	['B71aIb_Teke_Ibali_Congo', 'B77b_Fumu']	106	108	591	FALSE	FALSE
27.491	225.817	0.12174	3.31386	5.41972	-2.10587	466.271	240.454	FALSE	TRUE	TRUE	TRUE	TRUE	TRUE		FALSE	FALSE	TRUE	495	Node-226	Int	-1.95142	0.316999	12.7172	0.33465	240.454	0	2	['B52_Nzebi', 'B53_Tsaangi_Poungi']	96	97	641	FALSE	FALSE
41.9945	195.383	0.214934	3.73754	5.27496	-1.53742	466.271	270.888	FALSE	TRUE	FALSE	FALSE	TRUE	TRUE		FALSE	FALSE	TRUE	496	Node-227	Int	-1.37684	0.3311	12.9408	0.317039	270.888	0	2	['B501_Wanzi_Mo', 'B51_Duma_La']	92	95	641	FALSE	FALSE
56.14	595.91	0.094209	4.02785	6.39009	-2.36224	692.945	97.0347	FALSE	TRUE	FALSE	FALSE	TRUE	TRUE		FALSE	FALSE	TRUE	497	Node-228	Int	-1.25745	0.201921	12.9096	0.207078	97.0347	0	2	['B501_Wanzi_E', 'B51_Duma']	91	94	702	FALSE	FALSE
25.0933	216.023	0.11616	3.2226	5.37538	-2.15278	508.61	292.587	FALSE	TRUE	TRUE	FALSE	TRUE	TRUE		TRUE	FALSE	TRUE	498	Node-235	Int	-4.36907	0.366522	18.7935	0.36807	292.587	0	2	['B862_Lwel', 'B86_Dzing']	117	119	592	FALSE	FALSE
10.4689	162.66	0.064361	2.34841	5.09166	-2.74325	698.474	535.814	FALSE	TRUE	TRUE	FALSE	TRUE	TRUE		TRUE	FALSE	TRUE	499	Node-238	Int	-4.72612	0.369606	18.397	0.408768	535.814	0	2	['B85_Yanzi', 'B864_Ngong']	113	121	643	FALSE	FALSE
26.5703	281.609	0.094352	3.2798	5.64052	-2.36072	698.474	416.864	FALSE	TRUE	TRUE	FALSE	TRUE	TRUE		TRUE	FALSE	TRUE	500	Node-239	Int	-4.86379	0.369758	18.3499	0.383974	416.864	0	2	['B85d_Nsongo', 'B863_Pindi']	114	120	643	FALSE	FALSE
78.478	588.183	0.133425	4.36282	6.37704	-2.01422	1359.84	771.66	FALSE	TRUE	TRUE	FALSE	TRUE	TRUE		TRUE	FALSE	TRUE	501	Node-240	Int	-4.07132	0.517066	18.8946	0.510052	771.66	0	2	['B861_Ngul', 'B865_Nzadi']	118	122	774	FALSE	FALSE
36.99	295.727	0.125082	3.61065	5.68944	-2.07879	1735.86	1440.13	FALSE	TRUE	TRUE	FALSE	TRUE	TRUE		TRUE	FALSE	TRUE	502	Node-241	Int	-3.28569	0.624476	17.2381	0.623755	1440.13	0	2	['B81_Tiene', 'C34_Sakata']	110	146	786	FALSE	FALSE
17.1349	55.5899	0.308237	2.84111	4.018	-1.17689	214.44	158.85	FALSE	FALSE	FALSE	FALSE	FALSE	FALSE		FALSE	FALSE	FALSE	503	Node-250	Int	-5.3499	0.225227	12.6578	0.240707	158.85	0	2	['H16_Cizobe', 'H16d_Ciwoyo_DRC_2012']	282	291	593	FALSE	FALSE
34.181	249.47	0.137014	3.53167	5.51934	-1.98767	723.043	473.573	FALSE	FALSE	FALSE	FALSE	FALSE	FALSE		TRUE	FALSE	FALSE	504	Node-251	Int	-5.85094	0.370463	13.4561	0.389755	473.573	0	2	['H16a_Kisikongo_2013', 'H16a_Kisolongo_DRC_2012']	286	287	723	FALSE	FALSE
31.1448	115.109	0.270567	3.43865	4.74588	-1.30723	183.245	68.1362	FALSE	FALSE	FALSE	FALSE	FALSE	FALSE		FALSE	FALSE	FALSE	505	Node-257	Int	-5.60686	0.15142	15.6123	0.147526	68.1362	0	2	['H16_Kimbeko', 'H16h_Kinkanu_2012']	285	295	594	FALSE	FALSE
12.9283	165.477	0.078128	2.55942	5.10883	-2.54941	510.109	344.633	FALSE	FALSE	TRUE	FALSE	FALSE	FALSE		TRUE	FALSE	FALSE	506	Node-261	Int	-4.34105	0.333817	13.6627	0.337804	344.633	0	2	['H111_Hangala', 'H131_Kisundi_Congo_Kimongo_1988']	276	279	595	FALSE	FALSE
115.722	448.501	0.25802	4.75119	6.10591	-1.35472	943.131	494.63	FALSE	FALSE	TRUE	FALSE	FALSE	FALSE		TRUE	FALSE	FALSE	507	Node-263	Int	-5.74374	0.472264	17.1611	0.451286	494.63	0	2	['H31_Yaka', 'H32_Suku']	297	298	596	FALSE	FALSE
17.0977	122.363	0.139729	2.83894	4.80699	-1.96805	255.409	133.046	FALSE	FALSE	TRUE	FALSE	FALSE	FALSE		TRUE	FALSE	FALSE	511	Node-281	Int	-1.30859	0.238256	15.77	0.237075	133.046	0	2	['C25B_Olee', 'C25C_Ondinga']	139	140	597	FALSE	FALSE
7.10002	172.377	0.041189	1.9601	5.14969	-3.18959	388.84	216.462	FALSE	FALSE	TRUE	FALSE	FALSE	FALSE		TRUE	FALSE	FALSE	512	Node-282	Int	-0.891788	0.320826	15.7283	0.32536	216.462	0	2	['C24_Koyo', 'C25_Mboshi']	136	137	678	FALSE	FALSE
80.313	399.723	0.200922	4.38593	5.99077	-1.60484	976.575	576.853	FALSE	TRUE	TRUE	TRUE	TRUE	TRUE		TRUE	TRUE	TRUE	514	Node-286	Int	-0.139552	0.510945	16.2686	0.560882	576.853	0	2	['C15_Bongili', 'C323_Mpama']	133	145	648	FALSE	FALSE
26.1297	300.129	0.087062	3.26307	5.70421	-2.44114	976.575	676.446	FALSE	TRUE	TRUE	TRUE	TRUE	TRUE		TRUE	TRUE	TRUE	515	Node-287	Int	0.124157	0.552961	17.1837	0.571295	676.446	0	2	['C101_Babole_Ep', 'C322_Zamba']	127	144	648	FALSE	FALSE
119.661	1202.92	0.099476	4.78466	7.0925	-2.30784	1545.02	342.101	FALSE	TRUE	TRUE	TRUE	TRUE	TRUE		TRUE	TRUE	TRUE	516	Node-289	Int	1.29153	0.503295	16.8692	0.498509	342.101	0	2	['C101_Babole_Dz', 'C101_Babole_Ma']	126	128	598	FALSE	FALSE
28.0405	143.169	0.195856	3.33365	4.96403	-1.63038	332.921	189.752	FALSE	TRUE	TRUE	TRUE	TRUE	TRUE		TRUE	TRUE	TRUE	517	Node-295	Int	2.69374	0.316163	18.8861	0.312282	189.752	0	2	['C142_Mondongo', 'C412_Libobi']	132	153	599	FALSE	FALSE
55.2061	372.624	0.148155	4.01107	5.92057	-1.9095	1223.87	851.247	FALSE	TRUE	TRUE	TRUE	TRUE	TRUE		TRUE	TRUE	TRUE	518	Node-296	Int	2.67877	0.649653	20.2275	0.659572	851.247	0	2	['C37_Ebudza', 'C42_Ebwela']	150	154	725	FALSE	FALSE
8.62342	597.033	0.014444	2.15448	6.39197	-4.23749	1738.64	1141.61	FALSE	TRUE	TRUE	TRUE	TRUE	TRUE		TRUE	TRUE	TRUE	519	Node-297	Int	1.85836	0.791972	19.3913	0.809753	1141.61	0	2	['C105_Mbenga', 'C36d_Lingala']	130	147	751	FALSE	FALSE
36.0658	304.542	0.118426	3.58534	5.71881	-2.13346	1117.13	812.591	FALSE	TRUE	TRUE	TRUE	TRUE	TRUE		TRUE	TRUE	TRUE	520	Node-304	Int	2.02653	0.5935	26.8453	0.579586	812.591	0	2	['D201_Liko', 'D21_Baali']	171	173	600	FALSE	FALSE
37.8849	473.205	0.08006	3.63455	6.15953	-2.52498	808.371	335.166	FALSE	TRUE	TRUE	TRUE	TRUE	TRUE		TRUE	TRUE	TRUE	521	Node-306	Int	2.69861	0.467977	24.3566	0.478909	335.166	0	2	['C43A_Baati', 'C44_Bwa']	155	156	601	FALSE	FALSE
134.804	411.385	0.327683	4.90382	6.01953	-1.11571	699.351	287.966	FALSE	TRUE	TRUE	TRUE	TRUE	TRUE		TRUE	TRUE	TRUE	522	Node-310	Int	0.754592	0.425556	29.0193	0.428692	287.966	0	2	['D311_Bila', 'D32_Bira']	182	183	602	FALSE	FALSE
46.5773	302.7	0.153873	3.84111	5.71274	-1.87163	574.468	271.769	FALSE	TRUE	TRUE	TRUE	TRUE	TRUE		TRUE	TRUE	TRUE	523	Node-314	Int	1.39231	0.423579	28.2319	0.369303	271.769	0	2	['D333_Ndaaka', 'D334_Mbo']	187	188	603	FALSE	FALSE
20.9413	414.966	0.050465	3.04173	6.0282	-2.98647	1199.8	784.833	FALSE	TRUE	TRUE	TRUE	TRUE	TRUE		TRUE	TRUE	TRUE	524	Node-317	Int	0.276511	0.580779	24.794	0.626452	784.833	0	2	['C54_Turumba_1919', 'C55_Lokele']	158	159	604	FALSE	FALSE
33.7728	600.828	0.056211	3.51966	6.39831	-2.87865	1761.08	1160.25	FALSE	TRUE	TRUE	TRUE	TRUE	TRUE		TRUE	TRUE	TRUE	525	Node-318	Int	0.481937	0.78134	25.2145	0.745467	1160.25	0	2	['C52_Soko', 'D12_Lengola']	157	168	683	FALSE	FALSE
62.5209	282.14	0.221595	4.1355	5.6424	-1.5069	902.096	619.956	FALSE	TRUE	TRUE	TRUE	TRUE	TRUE		TRUE	TRUE	TRUE	526	Node-322	Int	-1.32794	0.569411	20.8242	0.565789	619.956	0	2	['C61E_Konda', 'C61_Mongo']	160	161	605	FALSE	FALSE
266.155	641.735	0.414743	5.58408	6.46418	-0.880095	1319.87	678.135	FALSE	TRUE	TRUE	TRUE	TRUE	TRUE		TRUE	TRUE	TRUE	527	Node-323	Int	-2.80383	0.69766	23.9331	0.712629	678.135	0	2	['C71_Tetela', 'C76_Ombo']	162	163	684	FALSE	FALSE
191.331	1334.78	0.143343	5.25401	7.19652	-1.94251	1830.55	495.772	FALSE	TRUE	TRUE	FALSE	TRUE	TRUE		TRUE	TRUE	TRUE	528	Node-324	Int	-4.08233	0.509373	20.7347	0.57604	495.772	0	2	['C83_Bushong', 'C85_Wongo']	165	166	726	FALSE	FALSE
11.0218	60.0019	0.183691	2.39987	4.09438	-1.6945	97.195	37.1931	FALSE	TRUE	TRUE	FALSE	TRUE	TRUE		TRUE	FALSE	TRUE	529	Node-330	Int	-0.667118	0.147965	10.1348	0.147939	37.1931	0	2	['B11F_Enenga', 'B11d_Dyumba']	61	62	606	FALSE	FALSE
58.3582	81.3024	0.717792	4.0666	4.39818	-0.331576	156.471	75.1688	FALSE	TRUE	TRUE	FALSE	TRUE	TRUE		TRUE	FALSE	TRUE	530	Node-331	Int	-0.918151	0.213666	9.37704	0.23013	75.1688	0	2	['B11a_Mpongwe', 'B11b_Orungu']	58	59	685	FALSE	FALSE
15.0532	131.026	0.114887	2.71159	4.8754	-2.1638	285.953	154.927	FALSE	TRUE	TRUE	TRUE	TRUE	TRUE		TRUE	TRUE	TRUE	531	Node-333	Int	-1.13512	0.361866	11.4223	0.314831	154.927	0	2	['B304_Pinzi', 'B32_Kande']	81	84	607	FALSE	FALSE
13.1028	688.763	0.019024	2.57283	6.5349	-3.96207	1544.72	855.957	FALSE	TRUE	TRUE	TRUE	TRUE	TRUE		TRUE	TRUE	TRUE	532	Node-334	Int	-1.12738	0.600628	11.4201	0.717839	855.957	0	2	['B301_Viya', 'B305_Vove']	79	82	767	FALSE	FALSE
5.52275	442.796	0.012472	1.70888	6.09311	-4.38423	740.351	297.555	FALSE	TRUE	TRUE	FALSE	TRUE	TRUE		TRUE	FALSE	TRUE	533	Node-337	Int	0.297624	0.42325	13.3945	0.41452	297.555	0	2	['B252_Mahongwe', 'B25_Kota']	76	78	608	FALSE	FALSE
120.114	394.297	0.304629	4.78844	5.9771	-1.18866	527.896	133.599	FALSE	TRUE	TRUE	TRUE	TRUE	TRUE		FALSE	FALSE	TRUE	534	Node-339	Int	-2.43451	0.314604	12.8328	0.351218	133.599	0	2	['B201_Ndasa', 'B24_Wumbvu']	63	75	609	FALSE	FALSE
164.617	326.437	0.504285	5.10362	5.78824	-0.684613	447.783	121.346	FALSE	TRUE	TRUE	TRUE	TRUE	TRUE		TRUE	FALSE	TRUE	535	Node-347	Int	1.07132	0.319702	13.2144	0.306009	121.346	0	2	['A85b_Bekwil_Makokou', 'A85b_Bekwil_Mv']	51	52	610	FALSE	FALSE
19.3553	602.566	0.032121	2.96296	6.4012	-3.43823	701.952	99.3865	FALSE	TRUE	TRUE	FALSE	TRUE	TRUE		TRUE	FALSE	TRUE	536	Node-348	Int	2.71471	0.257781	13.8617	0.244712	99.3865	0	2	['A841_Badwe', 'A84_Njem']	49	50	708	FALSE	FALSE
107.808	278.982	0.386434	4.68035	5.63115	-0.950793	683.868	404.886	FALSE	TRUE	TRUE	TRUE	TRUE	TRUE		TRUE	TRUE	TRUE	537	Node-350	Int	2.3737	0.57631	11.6733	0.669992	404.886	0	2	['A803_Shiwa', 'A81_Kwasio']	45	46	653	FALSE	FALSE
41.5083	131.45	0.315772	3.72589	4.87863	-1.15274	683.868	552.417	FALSE	TRUE	TRUE	FALSE	TRUE	TRUE		TRUE	TRUE	TRUE	538	Node-351	Int	3.37711	0.498376	12.2575	0.524806	552.417	0	2	['A832_Bekol', 'A83_Mekaa']	47	48	653	FALSE	FALSE
117.72	491.332	0.239593	4.76831	6.19712	-1.42881	1341.98	850.644	FALSE	TRUE	TRUE	FALSE	TRUE	TRUE		TRUE	TRUE	TRUE	539	Node-352	Int	3.9897	0.659158	13.417	0.666805	850.644	0	2	['A91_Kwakum', 'A93_Kako']	55	56	775	FALSE	FALSE
74.9187	153.287	0.488747	4.3164	5.03231	-0.71591	358.301	205.014	FALSE	TRUE	TRUE	FALSE	TRUE	TRUE		TRUE	FALSE	TRUE	540	Node-357	Int	1.10579	0.402932	13.9256	0.370567	205.014	0	2	['B22b_Koya', 'B22b_Ngom']	71	72	611	FALSE	FALSE
26.1798	221.87	0.117996	3.26499	5.40209	-2.13711	371.747	149.876	FALSE	TRUE	TRUE	FALSE	TRUE	TRUE		TRUE	TRUE	TRUE	541	Node-360	Int	0.370321	0.497353	12.6939	0.541848	149.876	0	2	['B204_Ndambomo_Massoukou', 'B204_Ndambomo_Mbadi']	67	68	612	FALSE	FALSE
6.60178	114.721	0.057547	1.88734	4.7425	-2.85516	322.521	207.801	FALSE	TRUE	TRUE	TRUE	TRUE	TRUE		TRUE	TRUE	TRUE	542	Node-370	Int	5.02345	0.068923	9.71676	0.078338	207.801	0	2	['A15B_Mienge_NW_Manenguba', 'A15_Manenguba']	4	7	613	FALSE	FALSE
21.978	550.22	0.039944	3.09004	6.31032	-3.22028	882.369	332.149	FALSE	TRUE	TRUE	FALSE	TRUE	TRUE		TRUE	TRUE	TRUE	543	Node-371	Int	5.22171	0.098181	9.6048	0.096827	332.149	0	2	['A15C_Akossi', 'A15C_Mkaa']	8	10	727	FALSE	FALSE
8.34491	285.499	0.029229	2.12165	5.65424	-3.53259	572.546	287.048	FALSE	TRUE	TRUE	FALSE	TRUE	TRUE		TRUE	FALSE	TRUE	544	Node-374	Int	4.89331	0.104373	9.25857	0.090887	287.048	0	2	['A11_Londo', 'A121_Mbonge']	0	1	614	FALSE	FALSE
91.615	556.795	0.16454	4.5176	6.3222	-1.8046	957.211	400.417	FALSE	FALSE	FALSE	FALSE	FALSE	FALSE		FALSE	FALSE	FALSE	545	Node-377	Int	1.56344	0.269442	9.53165	0.263936	400.417	0	2	['A32C_Batanga', 'A34_Benga']	15	17	615	FALSE	FALSE
33.8853	1041.16	0.032546	3.52298	6.94809	-3.42511	1511.65	470.491	FALSE	TRUE	TRUE	FALSE	TRUE	TRUE		TRUE	FALSE	TRUE	546	Node-378	Int	4.04914	0.165398	9.59732	0.180222	470.491	0	2	['A24_Duala', 'A27_Malimba']	12	13	688	FALSE	FALSE
41.401	32.6733	1.26712	3.7233	3.48656	0.236746	58.6052	25.9319	FALSE	TRUE	TRUE	TRUE	TRUE	TRUE		TRUE	TRUE	TRUE	547	Node-386	Int	1.99179	0.379822	11.6027	0.365346	25.9319	0	2	['A75a_Fang_Medouneu', 'A75a_Fang_Minvoul']	43	44	616	FALSE	FALSE
2.56676	313.988	0.008175	0.942644	5.74936	-4.80671	598.103	284.114	FALSE	TRUE	TRUE	FALSE	TRUE	TRUE		TRUE	FALSE	TRUE	548	Node-387	Int	4.36687	0.098198	11.4417	0.114139	284.114	0	2	['A63_Mangisa', 'A71_Eton']	38	39	728	FALSE	FALSE
8.17922	407.623	0.020066	2.1016	6.01034	-3.90875	1057.33	649.706	FALSE	TRUE	TRUE	FALSE	TRUE	TRUE		TRUE	FALSE	TRUE	549	Node-388	Int	4.55478	0.140018	11.4157	0.126691	649.706	0	2	['A61_Ngoro-Asom', 'A61_Ngoro-Bisoo']	29	30	754	FALSE	FALSE
61.3416	847.454	0.072383	4.11646	6.74224	-2.62578	1175.79	328.339	FALSE	TRUE	TRUE	FALSE	TRUE	TRUE		TRUE	FALSE	TRUE	550	Node-390	Int	4.50342	0.119062	9.57198	0.111911	328.339	0	2	['A41_Barombi-Kang', 'A42_Abo']	18	19	617	FALSE	FALSE
7.93949	201.47	0.039408	2.07185	5.30564	-3.23379	473.263	271.793	FALSE	FALSE	TRUE	FALSE	FALSE	FALSE		TRUE	FALSE	FALSE	551	Node-401	Int	4.39438	0.040846	11.1688	0.043404	271.793	0	2	['A621_Nubaca', 'A62A_Nukalonge']	32	35	618	FALSE	FALSE
1.86038	437.154	0.004256	0.620779	6.08029	-5.45951	635.835	198.68	FALSE	FALSE	TRUE	FALSE	FALSE	FALSE		TRUE	FALSE	FALSE	552	Node-402	Int	4.50763	0.036035	11.186	0.03631	198.68	0	2	['A62B_Mmala', 'A62C_Libie']	36	37	690	FALSE	FALSE
5.5742	625.358	0.008914	1.71815	6.43832	-4.72018	1640.28	1014.93	FALSE	FALSE	TRUE	FALSE	FALSE	FALSE		TRUE	FALSE	FALSE	553	Node-403	Int	4.6521	0.086209	11.0207	0.083669	1014.93	0	2	['A44_Tunen', 'A46_Nomaande']	21	23	763	FALSE	FALSE
7.59098	946.427	0.008021	2.02696	6.85269	-4.82573	1337.42	390.99	FALSE	FALSE	TRUE	FALSE	FALSE	FALSE		TRUE	FALSE	FALSE	554	Node-405	Int	4.93341	0.111527	11.1483	0.112914	390.99	0	2	['A51_Bafia_maja', 'A53_Bafia_rikpa']	25	26	619	FALSE	FALSE
17.8504	189.559	0.094168	2.88203	5.2447	-2.36267	471.163	281.604	FALSE	FALSE	FALSE	FALSE	FALSE	FALSE		FALSE	FALSE	FALSE	555	Node-410	Int	9.59688	0.090923	12.0708	0.095643	281.604	0	2	['Bwazza_Jarawan', 'Mbula_Jarawan']	125	381	620	FALSE	FALSE
6.71913	241.541	0.027818	1.90496	5.48704	-3.58208	595.392	353.85	FALSE	FALSE	FALSE	FALSE	FALSE	FALSE		FALSE	FALSE	FALSE	556	Node-415	Int	5.46516	0.092239	10.3403	0.100721	353.85	0	2	['Bamun_Grassfields', 'Mungaka_Grassfields']	123	383	621	TRUE	FALSE
25.9467	777.279	0.033381	3.25604	6.6558	-3.39976	1299.11	521.829	FALSE	FALSE	FALSE	FALSE	FALSE	FALSE		FALSE	FALSE	FALSE	557	Node-416	Int	5.74206	0.121176	9.92244	0.135829	521.829	0	2	['Moghamo_Grassfields', 'Njen_Grassfields']	382	391	692	TRUE	FALSE
33.8669	600.537	0.056394	3.52244	6.39783	-2.87539	860.788	260.251	FALSE	FALSE	FALSE	TRUE	FALSE	FALSE		FALSE	FALSE	FALSE	558	Node-418	Int	6.21541	0.091977	10.6074	0.095988	260.251	0	2	['Kom_Grassfields', 'Oku_Grassfields']	344	392	622	TRUE	FALSE
48.1818	556.721	0.086546	3.87498	6.32207	-2.44708	860.929	304.208	FALSE	FALSE	FALSE	FALSE	FALSE	FALSE		FALSE	FALSE	FALSE	559	Node-36	Int	-1.24144	0.23361	37.955	0.255419	304.208	0	3	['E55_Kamba', 'E55_Kamba_Kitu', 'E55_Kamba_Mach']	208	425	790	FALSE	FALSE
3.74748	111.629	0.033571	1.32108	4.71518	-3.39409	416.023	304.394	FALSE	FALSE	FALSE	FALSE	FALSE	FALSE		FALSE	FALSE	FALSE	560	Node-43	Int	-3.19898	0.17321	37.2505	0.151757	304.394	0	3	['E622C_Lema', 'E622C_Mamba', 'E622C_Vunjo']	215	426	624	FALSE	FALSE
19.5361	220.18	0.088728	2.97227	5.39445	-2.42218	682.929	462.749	FALSE	FALSE	FALSE	FALSE	FALSE	FALSE		FALSE	FALSE	FALSE	561	Node-46	Int	-2.97019	0.248822	37.0661	0.259156	462.749	0	3	['E53_Meru', 'E621B_Machame', 'E621C_Siha']	211	427	625	FALSE	FALSE
17.0606	417.305	0.040883	2.83677	6.03382	-3.19705	1000.83	583.52	FALSE	FALSE	FALSE	FALSE	FALSE	FALSE		FALSE	FALSE	FALSE	562	Node-48	Int	-3.10448	0.208947	37.3825	0.220376	583.52	0	3	['E623A_Kiseri', 'E623D_Keni', 'E623_Mkuu']	219	428	770	FALSE	FALSE
17.0034	279.74	0.060783	2.83341	5.63386	-2.80045	688.244	408.504	FALSE	FALSE	FALSE	FALSE	FALSE	FALSE		FALSE	FALSE	FALSE	563	Node-52	Int	-3.99946	0.278874	37.9881	0.299839	408.504	0	3	['E74a_Tuveta', 'G22A_North_Pare', 'G22B_South_Pare']	228	430	626	FALSE	FALSE
50.0107	268.561	0.186217	3.91224	5.59308	-1.68084	596.835	328.273	FALSE	FALSE	FALSE	FALSE	FALSE	FALSE		FALSE	FALSE	FALSE	564	Node-58	Int	-5.99055	0.94207	39.4282	0.921194	328.273	0	3	['G42_Swahili', 'G42d_Unguja', 'G43_Kae']	263	431	627	FALSE	FALSE
320.567	291.715	1.09891	5.77009	5.67578	0.094316	771.46	479.746	FALSE	FALSE	FALSE	FALSE	FALSE	FALSE		FALSE	FALSE	FALSE	565	Node-60	Int	-2.40892	1.03964	41.3781	1.12968	479.746	0	3	['G412_Mwiini', 'G41_Bajuni', 'G42a_Amu']	261	432	711	FALSE	FALSE
820.561	582.653	1.40832	6.70999	6.36759	0.342397	985.56	402.907	FALSE	FALSE	FALSE	FALSE	FALSE	FALSE		FALSE	FALSE	FALSE	566	Node-62	Int	-11.4454	0.91408	43.5963	0.996575	402.907	0	3	['G44D_Maore', 'G44a_Ngazija', 'G44b_Ndzwani']	264	433	757	FALSE	FALSE
9.67808	195.987	0.049381	2.26986	5.27805	-3.00818	675.304	479.317	FALSE	FALSE	FALSE	FALSE	FALSE	FALSE		FALSE	FALSE	FALSE	567	Node-76	Int	-5.54752	0.327508	38.0221	0.351134	479.317	0	3	['G23_Sambaa', 'G24_Bondei', 'G34_Nguungulu']	252	439	630	FALSE	FALSE
38.7158	555.943	0.06964	3.65625	6.32067	-2.66442	1562.5	1006.56	FALSE	FALSE	FALSE	FALSE	FALSE	FALSE		FALSE	FALSE	FALSE	568	Node-88	Int	-8.59481	0.453618	36.0026	0.429528	1006.56	0	3	['G51_Pogoro', 'G52_Ndamba', 'P15_Mbunga']	267	444	764	FALSE	FALSE
94.0149	345.847	0.27184	4.54345	5.846	-1.30254	851.245	505.399	FALSE	FALSE	FALSE	FALSE	FALSE	FALSE		FALSE	FALSE	FALSE	569	Node-93	Int	-8.49931	0.467195	38.4715	0.439853	505.399	0	3	['P11_Ndengeleko', 'P12_Rufiji', 'P13_Matumbi']	395	445	632	FALSE	FALSE
302.829	385.588	0.78537	5.71317	5.95477	-0.241601	724.286	338.698	FALSE	FALSE	FALSE	FALSE	FALSE	FALSE		FALSE	FALSE	FALSE	570	Node-104	Int	-25.7742	2.04333	28.9434	2.02761	338.698	0	3	['S41_Xhosa', 'S42_Zulu', 'S44_Ndebele']	413	449	663	FALSE	FALSE
180.593	225.063	0.80241	5.19625	5.41638	-0.220135	1032.67	807.611	FALSE	FALSE	FALSE	FALSE	FALSE	FALSE		FALSE	FALSE	FALSE	571	Node-107	Int	-21.2594	1.78931	26.7748	2.12076	807.611	0	3	['K21_Lozi', 'S311_Shekgalagari', 'S31_Tswana']	340	451	732	FALSE	FALSE
129.969	325.144	0.399726	4.86729	5.78427	-0.916975	1548.13	1222.99	FALSE	FALSE	FALSE	FALSE	FALSE	FALSE		FALSE	FALSE	FALSE	572	Node-111	Int	-11.8267	2.13801	33.7397	1.96964	1222.99	0	3	['N21_Tumbuka_Malawi', 'N31_Chewa', 'N42_Kunda']	388	453	664	FALSE	FALSE
31.558	204.316	0.154457	3.45183	5.31967	-1.86784	647.375	443.059	FALSE	FALSE	FALSE	FALSE	FALSE	FALSE		FALSE	FALSE	FALSE	573	Node-118	Int	-8.3897	0.314736	31.4607	0.290583	443.059	0	3	['M13_Fipa', 'M14_Rungu', 'M15_Mambwe']	363	455	665	FALSE	FALSE
6.48605	246.197	0.026345	1.86965	5.50613	-3.63648	695.475	449.279	FALSE	FALSE	FALSE	FALSE	FALSE	FALSE		FALSE	FALSE	FALSE	574	Node-125	Int	-9.19484	0.295947	33.2454	0.304852	449.279	0	3	['M23_Nyiha', 'M24_Malila', 'M25_Safwa']	369	458	634	FALSE	FALSE
137.045	590.994	0.231889	4.92031	6.38181	-1.4615	1223.84	632.844	FALSE	FALSE	FALSE	FALSE	FALSE	FALSE		FALSE	FALSE	FALSE	575	Node-133	Int	-3.48082	0.52018	32.9987	0.489486	632.844	0	3	['F21_Ntuzu', 'F21_Sukuma', 'F22_Nyamwezi']	232	462	715	FALSE	FALSE
7.33327	162.96	0.045	1.99242	5.09351	-3.10108	948.237	785.277	FALSE	FALSE	FALSE	FALSE	FALSE	FALSE		FALSE	FALSE	FALSE	576	Node-141	Int	0.309245	0.342019	34.079	0.337524	785.277	0	3	['JE31_Lumasaaba', 'JE31c_Bukusu', 'JE34_Samialugwe']	325	464	666	FALSE	FALSE
49.4971	464.489	0.106563	3.90191	6.14094	-2.23902	1316.68	852.188	FALSE	FALSE	FALSE	FALSE	FALSE	FALSE		FALSE	FALSE	FALSE	577	Node-144	Int	0.523875	0.377089	33.6773	0.337598	852.188	0	3	['JE15_Luganda', 'JE16_Lusoga', 'JE17_Gwere']	314	466	733	FALSE	FALSE
7.60387	144.819	0.052506	2.02866	4.97548	-2.94683	323.585	178.766	FALSE	FALSE	FALSE	FALSE	FALSE	FALSE		FALSE	FALSE	FALSE	578	Node-158	Int	-1.1828	0.176855	34.4673	0.161819	178.766	0	3	['JE43_Kuria', 'JE43_Kuria_Mago', 'JE43_Kuria_Tari']	332	470	637	FALSE	FALSE
35.5423	757.955	0.046892	3.57072	6.63062	-3.0599	1421.17	663.22	FALSE	FALSE	FALSE	FALSE	FALSE	FALSE		FALSE	FALSE	FALSE	579	Node-163	Int	-1.83155	0.309709	33.4087	0.321119	663.22	0	3	['JE25_Jita', 'JE25_Kilegi', 'JE25_Mkwaya']	321	473	780	FALSE	FALSE
15.2739	237.341	0.064354	2.72614	5.4695	-2.74335	739.254	501.913	FALSE	FALSE	FALSE	FALSE	FALSE	FALSE		FALSE	FALSE	FALSE	580	Node-167	Int	-3.18128	0.312231	30.348	0.364983	501.913	0	3	['JD62_Rundi', 'JD64_Shubi', 'JD65_Hangaza']	303	474	668	FALSE	FALSE
125.458	455.297	0.275553	4.83197	6.12095	-1.28898	937.008	481.711	FALSE	FALSE	FALSE	FALSE	FALSE	FALSE		FALSE	FALSE	FALSE	581	Node-172	Int	-10.9106	0.934812	29.7207	0.983872	481.711	0	3	['M42_Bemba', 'M52_Lala', 'M54_Lamba']	375	476	639	FALSE	FALSE
602.031	974.944	0.617504	6.40031	6.88238	-0.48207	1837.45	862.504	FALSE	FALSE	FALSE	FALSE	FALSE	FALSE		FALSE	FALSE	FALSE	582	Node-174	Int	-14.7464	1.25025	27.6924	1.31664	862.504	0	3	['M61_Lenje', 'M62_Soli', 'M64_Tonga']	380	477	717	FALSE	FALSE
91.074	241.942	0.37643	4.51167	5.4887	-0.977024	1288.5	1046.56	FALSE	TRUE	TRUE	TRUE	TRUE	TRUE		TRUE	TRUE	TRUE	583	Node-180	Int	-1.67353	1.12744	26.8282	1.15823	1046.56	0	3	['D13_Metoko', 'D14_Enya', 'D24_Songola']	169	478	669	FALSE	FALSE
98.5829	307.114	0.320998	4.5909	5.72722	-1.13632	1095.8	788.689	FALSE	FALSE	FALSE	FALSE	FALSE	FALSE		FALSE	FALSE	FALSE	584	Node-186	Int	-7.08251	1.10473	26.2475	1.04722	788.689	0	3	['L23_Songe', 'L33_Luba-Shaba', 'L34_Hemba']	354	481	670	FALSE	FALSE
150.243	221.143	0.679392	5.01225	5.39881	-0.386557	962.234	741.091	FALSE	FALSE	FALSE	FALSE	FALSE	FALSE		FALSE	FALSE	FALSE	585	Node-195	Int	-17.4027	1.13072	18.2243	1.1012	741.091	0	3	['R21_Kwanyama', 'R22_Ndonga', 'R31_Herero']	407	484	640	FALSE	FALSE
108.261	580.564	0.186476	4.68454	6.364	-1.67945	1600.23	1019.66	FALSE	FALSE	FALSE	FALSE	FALSE	FALSE		FALSE	FALSE	FALSE	586	Node-198	Int	-13.2774	1.20367	22.0944	1.19696	1019.66	0	3	['K11_Ciokwe', 'K14_Lwena', 'K15_Mbunda']	339	486	748	FALSE	FALSE
193.418	661.897	0.292217	5.26485	6.49511	-1.23026	1995.69	1333.79	FALSE	FALSE	FALSE	FALSE	FALSE	FALSE		FALSE	FALSE	FALSE	587	Node-200	Int	-10.5052	1.26188	22.6153	1.32163	1333.79	0	3	['L51_Salampasu', 'L52_Lunda', 'L53_Runda']	358	487	772	FALSE	FALSE
85.0095	340.239	0.249853	4.44276	5.82965	-1.38688	1536.64	1196.4	FALSE	FALSE	FALSE	FALSE	FALSE	FALSE		TRUE	FALSE	FALSE	588	Node-205	Int	-6.63514	0.968009	17.7417	1.00859	1196.4	0	3	['H21a_Kimbundu', 'L11_Pende', 'L12b_Holu']	296	489	701	FALSE	FALSE
70.6174	511.11	0.138165	4.25728	6.23659	-1.97931	1536.64	1025.53	FALSE	FALSE	TRUE	FALSE	FALSE	FALSE		TRUE	FALSE	FALSE	589	Node-207	Int	-5.47105	0.87914	18.2177	0.920772	1025.53	0	3	['H321_Soonde', 'H41_Mbala', 'L13_Kwese']	299	490	701	FALSE	FALSE
13.6931	88.8661	0.154087	2.61689	4.48713	-1.87024	360.534	271.668	FALSE	FALSE	FALSE	FALSE	FALSE	FALSE		FALSE	FALSE	FALSE	590	Node-217	Int	-1.88248	0.279551	14.1253	0.302087	271.668	0	3	['B601_Lempini', 'B62_Mbaama', 'B71a_Teke_Dj']	104	491	671	FALSE	FALSE
98.818	342.564	0.288466	4.59328	5.83646	-1.24318	1082.13	739.571	FALSE	FALSE	TRUE	FALSE	FALSE	FALSE		TRUE	FALSE	FALSE	591	Node-221	Int	-3.44795	0.428386	15.1569	0.454566	739.571	0	3	['B71aIb_Teke_Ibali_Congo', 'B77b_Fumu', 'B78_Wuumu']	109	494	773	FALSE	FALSE
13.9782	210.477	0.066412	2.6375	5.34938	-2.71188	719.087	508.61	FALSE	TRUE	TRUE	FALSE	TRUE	TRUE		TRUE	FALSE	TRUE	592	Node-234	Int	-4.19961	0.395539	18.644	0.375163	508.61	0	3	['B862_Lwel', 'B86_Dinga', 'B86_Dzing']	116	498	642	FALSE	FALSE
23.2848	132.046	0.176339	3.1478	4.88315	-1.73535	346.486	214.44	FALSE	FALSE	FALSE	FALSE	FALSE	FALSE		FALSE	FALSE	FALSE	593	Node-249	Int	-5.21242	0.240823	12.7277	0.219072	214.44	0	3	['H16_Cilinji', 'H16_Cizobe', 'H16d_Ciwoyo_DRC_2012']	280	503	644	FALSE	FALSE
16.289	101.283	0.160826	2.79049	4.61792	-1.82743	284.529	183.245	FALSE	FALSE	FALSE	FALSE	FALSE	FALSE		TRUE	FALSE	FALSE	594	Node-256	Int	-5.56472	0.209027	15.3341	0.229936	183.245	0	3	['H16_Kimbata_Ngidinga', 'H16_Kimbeko', 'H16h_Kinkanu_2012']	284	505	645	FALSE	FALSE
34.2111	177.67	0.192554	3.53255	5.17993	-1.64738	687.779	510.109	FALSE	FALSE	TRUE	FALSE	FALSE	FALSE		TRUE	FALSE	FALSE	595	Node-260	Int	-4.2341	0.389036	13.617	0.354556	510.109	0	3	['H111_Hangala', 'H131_Kisundi_Congo_Kimongo_1988', 'H13_Kikunyi_1989']	278	506	646	FALSE	FALSE
209.076	507.848	0.411691	5.3427	6.23018	-0.887483	1450.98	943.131	FALSE	FALSE	TRUE	FALSE	FALSE	FALSE		TRUE	FALSE	FALSE	596	Node-262	Int	-4.84557	0.545843	16.6331	0.557923	943.131	0	3	['H31_Yaka', 'H32_Suku', 'H42_Hunganna']	301	507	803	FALSE	FALSE
26.1234	133.431	0.195783	3.26283	4.89358	-1.63075	388.84	255.409	FALSE	FALSE	TRUE	FALSE	FALSE	FALSE		TRUE	FALSE	FALSE	597	Node-280	Int	-1.15991	0.279974	15.8092	0.288753	255.409	0	3	['C25A_Bunji', 'C25B_Olee', 'C25C_Ondinga']	138	511	678	FALSE	FALSE
63.2962	445.569	0.142057	4.14783	6.09935	-1.95153	1990.59	1545.02	FALSE	TRUE	TRUE	TRUE	TRUE	TRUE		TRUE	TRUE	TRUE	598	Node-288	Int	1.39548	0.712459	17.9406	0.755281	1545.02	0	3	['C101_Babole_Dz', 'C101_Babole_Ma', 'C104_Aka']	129	516	795	FALSE	FALSE
31.3102	288.019	0.108709	3.44394	5.66303	-2.21908	620.94	332.921	FALSE	TRUE	TRUE	TRUE	TRUE	TRUE		TRUE	TRUE	TRUE	599	Node-294	Int	2.68024	0.357783	19.1382	0.367199	332.921	0	3	['C142_Mondongo', 'C36g_Monyongo', 'C412_Libobi']	148	517	649	FALSE	FALSE
55.3683	251.706	0.219972	4.01401	5.52826	-1.51425	1368.84	1117.13	FALSE	TRUE	TRUE	TRUE	TRUE	TRUE		TRUE	TRUE	TRUE	600	Node-303	Int	2.34279	0.653954	26.7732	0.63027	1117.13	0	3	['D201_Liko', 'D21_Baali', 'D304_Homa_1919']	179	520	706	FALSE	FALSE
197.944	560.468	0.353177	5.28799	6.32877	-1.04079	1368.84	808.371	FALSE	TRUE	TRUE	TRUE	TRUE	TRUE		TRUE	TRUE	TRUE	601	Node-305	Int	2.47048	0.628385	24.6099	0.672211	808.371	0	3	['C401_Pakabete', 'C43A_Baati', 'C44_Bwa']	151	521	706	FALSE	FALSE
26.3721	233.44	0.112972	3.27231	5.45293	-2.18062	932.791	699.351	FALSE	TRUE	TRUE	TRUE	TRUE	TRUE		TRUE	TRUE	TRUE	602	Node-309	Int	1.05326	0.53024	27.8442	0.573114	699.351	0	3	['D211_Kango', 'D311_Bila', 'D32_Bira']	174	522	650	FALSE	FALSE
24.7643	191.128	0.12957	3.2094	5.25294	-2.04354	765.596	574.468	FALSE	TRUE	TRUE	TRUE	TRUE	TRUE		TRUE	TRUE	TRUE	603	Node-313	Int	1.30209	0.501862	28.6411	0.485219	574.468	0	3	['D333_Ndaaka', 'D334_Mbo', 'D33_Nyali']	185	523	651	FALSE	FALSE
33.2471	561.282	0.059234	3.50397	6.33022	-2.82626	1761.08	1199.8	FALSE	TRUE	TRUE	TRUE	TRUE	TRUE		TRUE	TRUE	TRUE	604	Node-316	Int	0.096887	0.695373	24.8506	0.688816	1199.8	0	3	['C54_Turumba_1919', 'C55_Lokele', 'D11_Mbole']	167	524	683	FALSE	FALSE
72.555	417.774	0.17367	4.28435	6.03494	-1.7506	1319.87	902.096	FALSE	TRUE	TRUE	TRUE	TRUE	TRUE		TRUE	TRUE	TRUE	605	Node-321	Int	-1.51258	0.67956	21.3555	0.658723	902.096	0	3	['C61E_Konda', 'C61_Mongo', 'C81_Dengese']	164	526	684	FALSE	FALSE
21.5016	59.2762	0.362736	3.06813	4.08221	-1.01408	156.471	97.195	FALSE	TRUE	TRUE	FALSE	TRUE	TRUE		TRUE	FALSE	TRUE	606	Node-329	Int	-0.721502	0.180343	10.0519	0.237486	97.195	0	3	['B11F_Enenga', 'B11c_Galwa', 'B11d_Dyumba']	60	529	685	FALSE	FALSE
50.1318	449.985	0.111408	3.91466	6.10921	-2.19456	735.938	285.953	FALSE	TRUE	TRUE	TRUE	TRUE	TRUE		TRUE	TRUE	TRUE	607	Node-332	Int	-1.23406	0.384698	11.3298	0.434603	285.953	0	3	['B302_Himba', 'B304_Pinzi', 'B32_Kande']	80	531	739	FALSE	FALSE
63.7534	612.696	0.104054	4.15502	6.41787	-2.26285	1353.05	740.351	FALSE	TRUE	TRUE	FALSE	TRUE	TRUE		TRUE	FALSE	TRUE	608	Node-336	Int	0.250203	0.581786	13.3797	0.63743	740.351	0	3	['B203_Samaye', 'B252_Mahongwe', 'B25_Kota']	65	533	707	FALSE	FALSE
127.004	825.152	0.153915	4.84422	6.71557	-1.87135	1353.05	527.896	FALSE	TRUE	FALSE	FALSE	TRUE	TRUE		TRUE	FALSE	TRUE	609	Node-338	Int	-1.3543	0.556598	12.8349	0.535892	527.896	0	3	['B201_Ndasa', 'B202_Sigu', 'B24_Wumbvu']	64	534	707	FALSE	FALSE
52.2979	104.661	0.499689	3.95696	4.65073	-0.693769	552.444	447.783	FALSE	TRUE	TRUE	FALSE	TRUE	TRUE		TRUE	FALSE	TRUE	610	Node-346	Int	2.0723	0.467914	14.3055	0.451185	447.783	0	3	['A85b_Bekwil_Makokou', 'A85b_Bekwil_Mv', 'A87_Bomwali']	54	535	652	FALSE	FALSE
12.102	181.507	0.066675	2.49337	5.2013	-2.70792	539.808	358.301	FALSE	TRUE	TRUE	FALSE	TRUE	TRUE		TRUE	FALSE	TRUE	611	Node-356	Int	0.670676	0.547245	13.4111	0.536127	358.301	0	3	['B22a_Kele', 'B22b_Koya', 'B22b_Ngom']	70	540	654	FALSE	FALSE
18.1059	134.636	0.13448	2.89624	4.90257	-2.00634	506.383	371.747	FALSE	TRUE	TRUE	TRUE	TRUE	TRUE		TRUE	TRUE	TRUE	612	Node-359	Int	0.528041	0.509801	12.5191	0.499786	371.747	0	3	['B204_Ndambomo_Li', 'B204_Ndambomo_Massoukou', 'B204_Ndambomo_Mbadi']	66	541	655	FALSE	FALSE
3.11212	180.247	0.017266	1.13531	5.19433	-4.05902	502.769	322.521	FALSE	TRUE	TRUE	TRUE	TRUE	TRUE		TRUE	TRUE	TRUE	613	Node-369	Int	5.06135	0.088297	9.76263	0.091539	322.521	0	3	['A15A_Mbuu', 'A15B_Mienge_NW_Manenguba', 'A15_Manenguba']	6	542	656	FALSE	FALSE
24.0176	501.154	0.047925	3.17879	6.21691	-3.03813	1073.7	572.546	FALSE	TRUE	TRUE	FALSE	TRUE	TRUE		TRUE	FALSE	TRUE	614	Node-373	Int	4.81849	0.120954	9.26441	0.117331	572.546	0	3	['A11_Londo', 'A121_Mbonge', 'A122_Bakundu']	2	544	657	FALSE	FALSE
77.1494	77.8055	0.991567	4.34574	4.35421	-0.008469	136.411	58.6052	FALSE	TRUE	TRUE	TRUE	TRUE	TRUE		TRUE	FALSE	TRUE	616	Node-385	Int	2.3501	0.352229	11.5014	0.355435	58.6052	0	3	['A75a_Fang_Bitam', 'A75a_Fang_Medouneu', 'A75a_Fang_Minvoul']	42	547	658	FALSE	FALSE
24.3362	484.453	0.050234	3.19196	6.18302	-2.99106	1660.25	1175.79	FALSE	TRUE	TRUE	FALSE	TRUE	TRUE		TRUE	FALSE	TRUE	617	Node-389	Int	4.73756	0.207088	10.0731	0.183066	1175.79	0	3	['A41_Barombi-Kang', 'A42_Abo', 'A43a_Basaa']	20	550	782	FALSE	FALSE
3.35154	162.572	0.020616	1.20942	5.09112	-3.8817	635.835	473.263	FALSE	FALSE	TRUE	FALSE	FALSE	FALSE		TRUE	FALSE	FALSE	618	Node-400	Int	4.46551	0.044503	11.1751	0.045961	473.263	0	3	['A621_Nubaca', 'A62A_Nuasue', 'A62A_Nukalonge']	34	551	690	FALSE	FALSE
35.3241	1394.84	0.025325	3.56456	7.24054	-3.67597	2732.26	1337.42	FALSE	FALSE	TRUE	FALSE	FALSE	FALSE		TRUE	FALSE	TRUE	619	Node-404	Int	4.99022	0.193404	11.1103	0.177166	1337.42	0	3	['A51_Bafia_maja', 'A53_Bafia_rikpa', 'A54_Tibea']	27	554	789	FALSE	FALSE
21.0643	188.267	0.111885	3.04758	5.23786	-2.19028	659.43	471.163	FALSE	FALSE	FALSE	FALSE	FALSE	FALSE		FALSE	FALSE	FALSE	620	Node-409	Int	9.47914	0.117343	11.9602	0.119871	471.163	0	3	['Bwazza_Jarawan', 'Mbula_Jarawan', 'Zaambo_Jarawan']	419	555	659	FALSE	FALSE
25.9315	703.717	0.036849	3.25546	6.55638	-3.30092	1299.11	595.392	FALSE	FALSE	FALSE	FALSE	FALSE	FALSE		FALSE	FALSE	FALSE	621	Node-414	Int	5.46099	0.121758	10.2797	0.126295	595.392	0	3	['Bamun_Grassfields', 'Fefe_Grassfields', 'Mungaka_Grassfields']	240	556	692	TRUE	FALSE
43.5963	1334.88	0.032659	3.77497	7.19659	-3.42162	2195.66	860.788	FALSE	FALSE	FALSE	FALSE	FALSE	FALSE		FALSE	FALSE	FALSE	622	Node-417	Int	6.17075	0.167129	10.3044	0.167199	860.788	0	3	['Aghem_Grassfields', 'Kom_Grassfields', 'Oku_Grassfields']	57	558	742	TRUE	FALSE
6.6151	85.0079	0.077817	1.88935	4.44274	-2.55339	279.612	194.604	FALSE	FALSE	FALSE	FALSE	FALSE	FALSE		FALSE	FALSE	FALSE	623	Node-30	Int	0.214271	0.149198	37.1283	0.177968	194.604	0	4	['E53_Imenti', 'E53_Meruimenti', 'E53_Merutig', 'E53_Tigania']	420	421	693	FALSE	FALSE
4.42295	236.683	0.018687	1.48681	5.46672	-3.97991	652.705	416.023	FALSE	FALSE	FALSE	FALSE	FALSE	FALSE		FALSE	FALSE	FALSE	624	Node-42	Int	-3.22799	0.166165	37.2333	0.17856	416.023	0	4	['E622A_Kimochi', 'E622C_Lema', 'E622C_Mamba', 'E622C_Vunjo']	214	560	660	FALSE	FALSE
16.6301	211.424	0.078658	2.81122	5.35387	-2.54265	894.353	682.929	FALSE	FALSE	FALSE	FALSE	FALSE	FALSE		FALSE	FALSE	FALSE	625	Node-45	Int	-3.1153	0.220565	37.1653	0.223053	682.929	0	4	['E53_Meru', 'E621B_Machame', 'E621C_Siha', 'E621D_Kibosho']	213	561	744	FALSE	FALSE
32.3397	988.911	0.032702	3.47629	6.8966	-3.42031	1677.16	688.244	FALSE	FALSE	FALSE	FALSE	FALSE	FALSE		FALSE	FALSE	FALSE	626	Node-51	Int	-4.05668	0.380125	37.8459	0.366826	688.244	0	4	['E74a_Tuveta', 'G22A_North_Pare', 'G22B_South_Pare', 'G22_Asu']	243	563	815	FALSE	FALSE
127.106	174.626	0.727875	4.84502	5.16265	-0.317626	771.46	596.835	FALSE	FALSE	FALSE	FALSE	FALSE	FALSE		FALSE	FALSE	FALSE	627	Node-57	Int	-6.11355	1.19536	39.8633	1.16967	596.835	0	4	['G401_Mwani', 'G42_Swahili', 'G42d_Unguja', 'G43_Kae']	257	564	711	FALSE	FALSE
64.5122	345.821	0.186548	4.16685	5.84592	-1.67907	1307.06	961.234	FALSE	FALSE	FALSE	FALSE	FALSE	FALSE		FALSE	FALSE	FALSE	628	Node-64	Int	-3.53503	0.747341	39.2443	0.682967	961.234	0	4	['E701_Elwana', 'E71A_Upper_Pokomo', 'E72a_Giryama', 'E73_Digo']	434	435	783	FALSE	FALSE
21.5645	175.112	0.123146	3.07105	5.16543	-2.09438	812.679	637.566	FALSE	FALSE	FALSE	FALSE	FALSE	FALSE		FALSE	FALSE	FALSE	629	Node-70	Int	-6.67809	0.310617	37.9815	0.323808	637.566	0	4	['G33_Zaramo', 'G35_Luguru', 'G36_Kami', 'G37_Kutu']	436	437	661	FALSE	FALSE
26.8419	430.047	0.062416	3.28997	6.06389	-2.77393	1105.35	675.304	FALSE	FALSE	FALSE	FALSE	FALSE	FALSE		FALSE	FALSE	FALSE	630	Node-75	Int	-5.63296	0.358858	38.0388	0.360055	675.304	0	4	['G23_Sambaa', 'G24_Bondei', 'G31_Zigua', 'G34_Nguungulu']	248	567	662	FALSE	FALSE
16.8863	116.519	0.144923	2.8265	4.75806	-1.93155	824.765	708.245	FALSE	FALSE	FALSE	FALSE	FALSE	FALSE		FALSE	FALSE	FALSE	631	Node-83	Int	-8.84234	0.322827	34.7373	0.361576	708.245	0	4	['G61_Sangu', 'G62_Hehe', 'G63_Bena', 'G66_Wanji']	440	441	694	FALSE	FALSE
92.005	230.723	0.398769	4.52184	5.44122	-0.919374	1081.97	851.245	FALSE	FALSE	FALSE	FALSE	FALSE	FALSE		FALSE	FALSE	FALSE	632	Node-92	Int	-9.09068	0.53409	37.86	0.607835	851.245	0	4	['P11_Ndengeleko', 'P12_Rufiji', 'P13_Matumbi', 'P14_Ngindo']	396	569	695	FALSE	FALSE
151.113	412.388	0.366435	5.01803	6.02196	-1.00393	1452.99	1040.6	FALSE	FALSE	FALSE	FALSE	FALSE	FALSE		FALSE	FALSE	FALSE	633	Node-96	Int	-10.1084	0.86942	38.0198	0.887171	1040.6	0	4	['P21_Yao', 'P22_Mwera', 'P23_Simakonde', 'P25_Mabia']	447	448	758	FALSE	FALSE
25.1388	445.657	0.056408	3.22441	6.09955	-2.87514	1141.13	695.475	FALSE	FALSE	FALSE	FALSE	FALSE	FALSE		FALSE	FALSE	FALSE	634	Node-124	Int	-9.15574	0.340717	33.2016	0.386815	695.475	0	4	['M23_Nyiha', 'M24_Malila', 'M25_Safwa', 'M28_Lambya']	372	574	696	FALSE	FALSE
43.1841	298.255	0.144789	3.76547	5.69795	-1.93248	1223.84	925.582	FALSE	FALSE	FALSE	FALSE	FALSE	FALSE		FALSE	FALSE	FALSE	635	Node-130	Int	-4.84381	0.683884	33.3042	0.711755	925.582	0	4	['F24_Kimbu', 'F31_Nyiramba', 'F32_Nyaturucha', 'F32_Nyaturuwil']	460	461	715	FALSE	FALSE
95.4858	184.099	0.518665	4.55898	5.21547	-0.656496	656.767	472.668	FALSE	FALSE	FALSE	FALSE	FALSE	FALSE		FALSE	FALSE	FALSE	636	Node-149	Int	-1.39803	0.594582	30.4562	0.586277	472.668	0	4	['JE11_Runyoro', 'JE12_Rutooro', 'JE13_Runyankore', 'JE14_Rukiga']	467	468	697	FALSE	FALSE
22.73	199.264	0.11407	3.12369	5.29463	-2.17094	522.849	323.585	FALSE	FALSE	FALSE	FALSE	FALSE	FALSE		FALSE	FALSE	FALSE	637	Node-157	Int	-1.20797	0.205397	34.4037	0.206002	323.585	0	4	['JE403_Suba', 'JE43_Kuria', 'JE43_Kuria_Mago', 'JE43_Kuria_Tari']	328	578	667	FALSE	FALSE
21.9455	413.396	0.053086	3.08856	6.02441	-2.93585	973.023	559.626	FALSE	FALSE	FALSE	FALSE	FALSE	FALSE		FALSE	FALSE	FALSE	638	Node-160	Int	-1.76075	0.281363	34.0898	0.28531	559.626	0	4	['JE402_Ikizu', 'JE404_Shasi', 'JE44_Zanaki', 'JE45_Nata']	471	472	759	FALSE	FALSE
5.50886	900.439	0.006118	1.70636	6.80288	-5.09652	1837.45	937.008	FALSE	FALSE	FALSE	FALSE	FALSE	FALSE		FALSE	FALSE	FALSE	639	Node-171	Int	-9.78382	1.31433	29.7803	1.28147	937.008	0	4	['M41_Taabwa', 'M42_Bemba', 'M52_Lala', 'M54_Lamba']	374	581	717	FALSE	FALSE
124.4	251.095	0.495431	4.8235	5.52583	-0.702328	1213.33	962.234	FALSE	FALSE	FALSE	FALSE	FALSE	FALSE		FALSE	FALSE	FALSE	640	Node-194	Int	-16.0545	1.10638	18.3183	1.13292	962.234	0	4	['R11_Umbundu', 'R21_Kwanyama', 'R22_Ndonga', 'R31_Herero']	404	585	700	FALSE	FALSE
2.31205	226.674	0.0102	0.838135	5.42351	-4.58538	692.945	466.271	FALSE	TRUE	FALSE	FALSE	TRUE	TRUE		FALSE	FALSE	TRUE	641	Node-225	Int	-1.74379	0.369281	12.8514	0.364064	466.271	0	4	['B501_Wanzi_Mo', 'B51_Duma_La', 'B52_Nzebi', 'B53_Tsaangi_Poungi']	495	496	702	FALSE	FALSE
18.2673	213.031	0.08575	2.90511	5.36144	-2.45632	932.117	719.087	FALSE	TRUE	TRUE	FALSE	TRUE	TRUE		TRUE	FALSE	TRUE	642	Node-233	Int	-4.10755	0.421113	18.5582	0.437337	719.087	0	4	['B85e_Mput', 'B862_Lwel', 'B86_Dinga', 'B86_Dzing']	115	592	672	FALSE	FALSE
17.8277	114.856	0.155219	2.88075	4.74367	-1.86292	813.329	698.474	FALSE	TRUE	TRUE	FALSE	TRUE	TRUE		TRUE	FALSE	TRUE	643	Node-237	Int	-4.6424	0.380477	18.4402	0.364965	698.474	0	4	['B85_Yanzi', 'B85d_Nsongo', 'B863_Pindi', 'B864_Ngong']	499	500	673	FALSE	FALSE
44.8935	252.857	0.177545	3.80429	5.53282	-1.72853	599.342	346.486	FALSE	FALSE	FALSE	FALSE	FALSE	FALSE		FALSE	FALSE	FALSE	644	Node-248	Int	-5.29232	0.313091	12.922	0.3047	346.486	0	4	['H16_Cilinji', 'H16_Cizobe', 'H16c_Kiyombe_DRC_1982', 'H16d_Ciwoyo_DRC_2012']	289	593	674	FALSE	FALSE
16.992	106.184	0.160023	2.83274	4.66518	-1.83244	390.713	284.529	FALSE	FALSE	TRUE	FALSE	FALSE	FALSE		TRUE	FALSE	FALSE	645	Node-255	Int	-5.46829	0.248405	15.2233	0.260827	284.529	0	4	['H16_Kimbata_Ngidinga', 'H16_Kimbeko', 'H16g_Kimpangu_2012', 'H16h_Kinkanu_2012']	293	594	675	FALSE	FALSE
33.6449	146.955	0.228948	3.51586	4.99012	-1.47426	834.734	687.779	FALSE	FALSE	TRUE	FALSE	FALSE	FALSE		TRUE	FALSE	FALSE	646	Node-259	Int	-4.32001	0.358226	13.9132	0.407723	687.779	0	4	['H111_Hangala', 'H11_Beembe', 'H131_Kisundi_Congo_Kimongo_1988', 'H13_Kikunyi_1989']	275	595	676	FALSE	FALSE
23.6769	265	0.089347	3.1645	5.57973	-2.41523	1241.58	976.575	FALSE	TRUE	TRUE	TRUE	TRUE	TRUE		TRUE	TRUE	TRUE	648	Node-285	Int	0.100342	0.552883	16.9499	0.569844	976.575	0	4	['C101_Babole_Ep', 'C15_Bongili', 'C322_Zamba', 'C323_Mpama']	514	515	679	FALSE	FALSE
34.0312	321.54	0.105838	3.52728	5.77312	-2.24585	942.48	620.94	FALSE	TRUE	TRUE	TRUE	TRUE	TRUE		TRUE	TRUE	TRUE	649	Node-293	Int	2.70716	0.478865	19.4188	0.498594	620.94	0	4	['C142_Mondongo', 'C36g_Monyongo', 'C36g_Mosange', 'C412_Libobi']	149	599	680	FALSE	FALSE
26.656	204.282	0.130487	3.28302	5.3195	-2.03648	1137.07	932.791	FALSE	TRUE	TRUE	TRUE	TRUE	TRUE		TRUE	TRUE	TRUE	650	Node-308	Int	1.02872	0.640618	27.6083	0.603031	932.791	0	4	['D211_Kango', 'D23_Kibira-Kumu_1919', 'D311_Bila', 'D32_Bira']	175	602	681	FALSE	FALSE
15.4297	247.925	0.062235	2.7363	5.51313	-2.77683	1013.52	765.596	FALSE	TRUE	TRUE	TRUE	TRUE	TRUE		TRUE	TRUE	TRUE	651	Node-312	Int	1.44412	0.562823	28.4695	0.524068	765.596	0	4	['D308_Ebodo', 'D333_Ndaaka', 'D334_Mbo', 'D33_Nyali']	181	603	682	FALSE	FALSE
45.9891	149.509	0.307602	3.82841	5.00735	-1.17895	701.952	552.444	FALSE	TRUE	TRUE	FALSE	TRUE	TRUE		TRUE	FALSE	TRUE	652	Node-345	Int	2.53475	0.47588	14.2198	0.466382	552.444	0	4	['A85b_Bekwil_Makokou', 'A85b_Bekwil_Mv', 'A86c_Mpiemo', 'A87_Bomwali']	53	610	708	FALSE	FALSE
79.3532	281.259	0.282136	4.37391	5.63928	-1.26537	965.127	683.868	FALSE	TRUE	TRUE	TRUE	TRUE	TRUE		TRUE	TRUE	TRUE	653	Node-349	Int	3.02789	0.562003	12.3896	0.548043	683.868	0	4	['A803_Shiwa', 'A81_Kwasio', 'A832_Bekol', 'A83_Mekaa']	537	538	761	FALSE	FALSE
51.3953	195.697	0.262627	3.93955	5.27657	-1.33702	735.505	539.808	FALSE	TRUE	TRUE	FALSE	TRUE	TRUE		TRUE	FALSE	TRUE	654	Node-355	Int	0.660333	0.535026	13.3028	0.592657	539.808	0	4	['B22E_Mwesa', 'B22a_Kele', 'B22b_Koya', 'B22b_Ngom']	73	611	686	FALSE	FALSE
51.7754	638.837	0.081046	3.94691	6.45965	-2.51274	1145.22	506.383	FALSE	TRUE	TRUE	TRUE	TRUE	TRUE		TRUE	TRUE	TRUE	655	Node-358	Int	0.500356	0.534667	12.3586	0.5029	506.383	0	4	['B204_Ndambomo_Li', 'B204_Ndambomo_Massoukou', 'B204_Ndambomo_Mbadi', 'B251_Shake']	77	612	753	FALSE	FALSE
7.79242	183.209	0.042533	2.05315	5.21063	-3.15747	685.978	502.769	FALSE	TRUE	TRUE	TRUE	TRUE	TRUE		TRUE	TRUE	TRUE	656	Node-368	Int	5.08501	0.10281	9.74762	0.102223	502.769	0	4	['A151_Nkongho', 'A15A_Mbuu', 'A15B_Mienge_NW_Manenguba', 'A15_Manenguba']	5	613	687	FALSE	FALSE
22.9643	542.423	0.042337	3.13394	6.29605	-3.1621	1616.12	1073.7	FALSE	TRUE	TRUE	FALSE	TRUE	TRUE		TRUE	FALSE	TRUE	657	Node-372	Int	4.65992	0.159681	9.41158	0.150975	1073.7	0	4	['A11_Londo', 'A121_Mbonge', 'A122_Bakundu', 'A22_Bakweri']	11	614	776	FALSE	FALSE
96.0569	143.74	0.66827	4.56494	4.968	-0.403063	280.15	136.411	FALSE	TRUE	TRUE	FALSE	TRUE	TRUE		TRUE	FALSE	TRUE	658	Node-384	Int	3.02587	0.41219	11.344	0.403449	136.411	0	4	['A74a_Bulu', 'A75a_Fang_Bitam', 'A75a_Fang_Medouneu', 'A75a_Fang_Minvoul']	41	616	689	FALSE	FALSE
54.8638	226.477	0.242249	4.00485	5.42264	-1.41779	885.906	659.43	FALSE	FALSE	FALSE	FALSE	FALSE	FALSE		FALSE	FALSE	FALSE	659	Node-408	Int	9.36074	0.140182	11.8103	0.142935	659.43	0	4	['Bile_Jarawan', 'Bwazza_Jarawan', 'Mbula_Jarawan', 'Zaambo_Jarawan']	124	620	691	FALSE	FALSE
3.78914	241.647	0.01568	1.33214	5.48748	-4.15534	894.353	652.705	FALSE	FALSE	FALSE	FALSE	FALSE	FALSE		FALSE	FALSE	FALSE	660	Node-41	Int	-3.23069	0.208604	37.2731	0.211558	652.705	0	5	['E622A_Kimochi', 'E622C_Lema', 'E622C_Mamba', 'E622C_Vunjo', 'E64_Kahe']	221	624	744	FALSE	FALSE
69.0755	349.126	0.197853	4.2352	5.85543	-1.62023	1161.8	812.679	FALSE	FALSE	FALSE	FALSE	FALSE	FALSE		FALSE	FALSE	FALSE	661	Node-69	Int	-6.5321	0.371262	37.853	0.32868	812.679	0	5	['G32_Kwere', 'G33_Zaramo', 'G35_Luguru', 'G36_Kami', 'G37_Kutu']	250	629	712	FALSE	FALSE
36.7173	304.998	0.120385	3.60325	5.72031	-2.11706	1410.35	1105.35	FALSE	FALSE	FALSE	FALSE	FALSE	FALSE		FALSE	FALSE	FALSE	662	Node-74	Int	-5.77	0.382046	37.8391	0.41722	1105.35	0	5	['G23_Sambaa', 'G24_Bondei', 'G31_Zigua', 'G32_Doe', 'G34_Nguungulu']	249	630	771	FALSE	FALSE
218.555	308.388	0.708701	5.38704	5.73136	-0.344321	1032.67	724.286	FALSE	FALSE	FALSE	FALSE	FALSE	FALSE		FALSE	FALSE	FALSE	663	Node-103	Int	-23.1246	1.92205	29.6351	1.95335	724.286	0	5	['S41_Xhosa', 'S42_Zulu', 'S44_Ndebele', 'S51_Tshwa', 'S53_Tsonga']	450	570	732	FALSE	FALSE
11.7586	161.211	0.072939	2.46459	5.08271	-2.61813	1709.34	1548.13	FALSE	FALSE	FALSE	FALSE	FALSE	FALSE		FALSE	FALSE	FALSE	664	Node-110	Int	-11.0577	1.76464	34.6378	1.72034	1548.13	0	5	['N21_Tumbuka_Malawi', 'N31_Chewa', 'N42_Kunda', 'P31G_Ikorovere', 'P31_Emakhua']	454	572	791	FALSE	FALSE
40.2397	382.456	0.105214	3.69486	5.94661	-2.25176	1029.83	647.375	FALSE	FALSE	FALSE	FALSE	FALSE	FALSE		FALSE	FALSE	FALSE	665	Node-117	Int	-8.35759	0.354032	31.7458	0.350409	647.375	0	5	['M13_Fipa', 'M14_Rungu', 'M15_Mambwe', 'M21_Wanda', 'M22_Namwanga']	456	573	713	FALSE	FALSE
33.556	368.44	0.091076	3.51321	5.90928	-2.39606	1316.68	948.237	FALSE	FALSE	FALSE	FALSE	FALSE	FALSE		FALSE	FALSE	FALSE	666	Node-140	Int	0.283576	0.344696	34.0182	0.353483	948.237	0	5	['JE31_Lumasaaba', 'JE31c_Bukusu', 'JE32_Luyia', 'JE34_Samialugwe', 'JE41_Maragoli']	465	576	733	FALSE	FALSE
4.44336	182.744	0.024315	1.49141	5.20809	-3.71668	705.594	522.849	FALSE	FALSE	FALSE	FALSE	FALSE	FALSE		FALSE	FALSE	FALSE	667	Node-156	Int	-1.40786	0.259296	34.4465	0.269498	522.849	0	5	['JE401_Ngoreme', 'JE403_Suba', 'JE43_Kuria', 'JE43_Kuria_Mago', 'JE43_Kuria_Tari']	326	637	698	FALSE	FALSE
21.2836	711.772	0.029902	3.05794	6.56776	-3.50982	1451.03	739.254	FALSE	FALSE	FALSE	FALSE	FALSE	FALSE		FALSE	FALSE	FALSE	668	Node-166	Int	-3.31851	0.361787	30.342	0.39235	739.254	0	5	['JD62_Rundi', 'JD64_Shubi', 'JD65_Hangaza', 'JD66_Kiha', 'JD67_Kivinza']	475	580	699	FALSE	FALSE
98.8979	202.223	0.489054	4.59409	5.30937	-0.715283	1490.73	1288.5	FALSE	TRUE	TRUE	TRUE	TRUE	TRUE		TRUE	TRUE	TRUE	669	Node-179	Int	-1.97487	1.20458	27.5902	1.09873	1288.5	0	5	['D13_Metoko', 'D14_Enya', 'D24_Songola', 'D305_Nyanga-li', 'D43_Nyanga']	479	583	718	FALSE	FALSE
155.959	617.49	0.25257	5.0496	6.42566	-1.37607	1713.29	1095.8	FALSE	FALSE	FALSE	FALSE	FALSE	FALSE		FALSE	FALSE	FALSE	670	Node-185	Int	-7.91908	1.23165	25.9514	1.23416	1095.8	0	5	['L23_Songe', 'L33_Luba-Shaba', 'L34_Hemba', 'L35_Sanga', 'L41_Kaonde']	482	584	719	FALSE	FALSE
17.9031	184.313	0.097134	2.88497	5.21664	-2.33166	1116.43	932.117	FALSE	TRUE	TRUE	FALSE	TRUE	TRUE		TRUE	FALSE	TRUE	672	Node-232	Int	-4.07172	0.430859	18.3974	0.465775	932.117	0	5	['B82_Buma', 'B85e_Mput', 'B862_Lwel', 'B86_Dinga', 'B86_Dzing']	111	642	760	FALSE	FALSE
38.4136	303.101	0.126735	3.64841	5.71407	-2.06566	1116.43	813.329	FALSE	TRUE	TRUE	FALSE	TRUE	TRUE		TRUE	FALSE	TRUE	673	Node-236	Int	-4.49706	0.409772	18.5081	0.432737	813.329	0	5	['B84_Mbunda', 'B85_Yanzi', 'B85d_Nsongo', 'B863_Pindi', 'B864_Ngong']	112	643	760	FALSE	FALSE
27.293	123.701	0.220637	3.30663	4.81787	-1.51124	723.043	599.342	FALSE	FALSE	FALSE	FALSE	FALSE	FALSE		TRUE	FALSE	FALSE	674	Node-247	Int	-5.51014	0.346126	13.2635	0.354191	599.342	0	5	['H16_Cilinji', 'H16_Cimbala', 'H16_Cizobe', 'H16c_Kiyombe_DRC_1982', 'H16d_Ciwoyo_DRC_2012']	281	644	723	FALSE	FALSE
28.5694	154.934	0.184398	3.35234	5.043	-1.69066	545.647	390.713	FALSE	FALSE	TRUE	FALSE	FALSE	FALSE		TRUE	FALSE	FALSE	675	Node-254	Int	-5.36747	0.28433	15.1079	0.306062	390.713	0	5	['H16_Kimbata_Ngidinga', 'H16_Kimbeko', 'H16g_Kimpangu_2012', 'H16g_Ntandu', 'H16h_Kinkanu_2012']	294	645	703	FALSE	FALSE
40.6535	345.436	0.117687	3.70508	5.84481	-2.13972	1180.17	834.734	FALSE	FALSE	TRUE	FALSE	FALSE	FALSE		TRUE	FALSE	FALSE	676	Node-258	Int	-4.53104	0.428517	14.1307	0.398845	834.734	0	5	['H111_Hangala', 'H11_Beembe', 'H131_Kisundi_Congo_Kimongo_1988', 'H13_Kikunyi_1989', 'H16f_Laadi']	292	646	800	FALSE	FALSE
54.6651	296.567	0.184326	4.00123	5.69227	-1.69105	1076.72	780.149	FALSE	TRUE	TRUE	TRUE	TRUE	TRUE		TRUE	TRUE	TRUE	677	Node-266	Int	-2.46903	0.478085	10.9213	0.510451	780.149	0	5	['B404_Ngubi', 'B41_Shira', 'B42_Sangu_Mb', 'B42_Sangu_Mi', 'B43_Punu']	85	647	704	FALSE	FALSE
20.6993	128.806	0.160702	3.0301	4.8583	-1.82821	517.645	388.84	FALSE	FALSE	TRUE	FALSE	FALSE	FALSE		TRUE	FALSE	FALSE	678	Node-279	Int	-0.926582	0.310269	15.7818	0.339464	388.84	0	5	['C24_Koyo', 'C25A_Bunji', 'C25B_Olee', 'C25C_Ondinga', 'C25_Mboshi']	512	597	705	FALSE	FALSE
19.0878	354.255	0.053882	2.94905	5.87002	-2.92097	1595.83	1241.58	FALSE	TRUE	TRUE	TRUE	TRUE	TRUE		TRUE	TRUE	TRUE	679	Node-284	Int	0.168333	0.665574	17.1517	0.677676	1241.58	0	5	['C101_Babole_Ep', 'C15_Bongili', 'C322_Zamba', 'C323_Mpama', 'C32_Bobangi']	143	648	788	FALSE	FALSE
16.9948	281.391	0.060396	2.8329	5.63975	-2.80684	1223.87	942.48	FALSE	TRUE	TRUE	TRUE	TRUE	TRUE		TRUE	TRUE	TRUE	680	Node-292	Int	2.53509	0.606957	19.6721	0.548999	942.48	0	5	['C142_Mondongo', 'C302_Bolondo', 'C36g_Monyongo', 'C36g_Mosange', 'C412_Libobi']	142	649	725	FALSE	FALSE
128.079	456.475	0.280583	4.85265	6.12353	-1.27089	1593.55	1137.07	FALSE	TRUE	TRUE	TRUE	TRUE	TRUE		TRUE	TRUE	TRUE	681	Node-307	Int	1.23792	0.608829	27.7254	0.609227	1137.07	0	5	['D211_Kango', 'D23_Kibira-Kumu_1919', 'D311_Bila', 'D32_Bira', 'D32_Bira_Bunia']	184	650	766	FALSE	FALSE
196.883	993.019	0.198267	5.28261	6.90075	-1.61814	2006.54	1013.52	FALSE	TRUE	TRUE	TRUE	TRUE	TRUE		TRUE	TRUE	TRUE	682	Node-311	Int	1.34079	0.615614	28.3768	0.563844	1013.52	0	5	['D308_Ebodo', 'D331_Bvanuma', 'D333_Ndaaka', 'D334_Mbo', 'D33_Nyali']	186	651	793	FALSE	FALSE
65.1093	795.146	0.081884	4.17607	6.67852	-2.50246	2556.23	1761.08	FALSE	TRUE	TRUE	TRUE	TRUE	TRUE		TRUE	TRUE	TRUE	683	Node-315	Int	0.386147	0.755944	24.9263	0.770954	1761.08	0	5	['C52_Soko', 'C54_Turumba_1919', 'C55_Lokele', 'D11_Mbole', 'D12_Lengola']	525	604	804	FALSE	FALSE
81.0034	510.677	0.158619	4.39449	6.23574	-1.84125	1830.55	1319.87	FALSE	TRUE	TRUE	TRUE	TRUE	TRUE		TRUE	TRUE	TRUE	684	Node-320	Int	-2.09799	0.753108	21.6438	0.680641	1319.87	0	5	['C61E_Konda', 'C61_Mongo', 'C71_Tetela', 'C76_Ombo', 'C81_Dengese']	527	605	726	FALSE	FALSE
115.776	579.467	0.199797	4.75166	6.36211	-1.61045	735.938	156.471	FALSE	TRUE	TRUE	FALSE	TRUE	TRUE		TRUE	TRUE	TRUE	685	Node-328	Int	-0.834884	0.280438	9.89528	0.278559	156.471	0	5	['B11F_Enenga', 'B11a_Mpongwe', 'B11b_Orungu', 'B11c_Galwa', 'B11d_Dyumba']	530	606	739	FALSE	FALSE
67.8604	409.714	0.165629	4.21745	6.01546	-1.79801	1145.22	735.505	FALSE	TRUE	TRUE	FALSE	TRUE	TRUE		TRUE	TRUE	TRUE	686	Node-354	Int	0.271096	0.645634	13.0535	0.582326	735.505	0	5	['B22E_Mwesa', 'B22a_Kele', 'B22b_Koya', 'B22b_Ngom', 'B23_Mbangwe']	74	654	753	FALSE	FALSE
3.31479	196.392	0.016878	1.1984	5.28011	-4.08172	882.369	685.978	FALSE	TRUE	TRUE	TRUE	TRUE	TRUE		TRUE	TRUE	TRUE	687	Node-367	Int	5.04183	0.108846	9.69221	0.115973	685.978	0	5	['A151_Nkongho', 'A15A_Mbuu', 'A15B_Mienge_NW_Manenguba', 'A15C_Elung_Central_Manenguba', 'A15_Manenguba']	9	656	727	FALSE	FALSE
66.8659	317.952	0.210302	4.20269	5.7619	-1.55921	598.103	280.15	FALSE	TRUE	TRUE	FALSE	TRUE	TRUE		TRUE	FALSE	TRUE	689	Node-383	Int	3.83061	0.421218	11.6587	0.387339	280.15	0	5	['A72a_Ewondo', 'A74a_Bulu', 'A75a_Fang_Bitam', 'A75a_Fang_Medouneu', 'A75a_Fang_Minvoul']	40	658	728	FALSE	FALSE
5.70515	255.561	0.022324	1.74137	5.54346	-3.80209	891.396	635.835	FALSE	FALSE	TRUE	FALSE	FALSE	FALSE		TRUE	FALSE	FALSE	690	Node-399	Int	4.49149	0.050479	11.1904	0.052999	635.835	0	5	['A621_Nubaca', 'A62A_Nuasue', 'A62A_Nukalonge', 'A62B_Mmala', 'A62C_Libie']	552	618	709	FALSE	FALSE
7.7388	236.968	0.032658	2.04625	5.46792	-3.42168	1122.87	885.906	FALSE	FALSE	FALSE	FALSE	FALSE	FALSE		FALSE	FALSE	FALSE	691	Node-407	Int	9.42279	0.168615	11.3142	0.180793	885.906	0	5	['Bile_Jarawan', 'Bwazza_Jarawan', 'Kulung_Jarawan', 'Mbula_Jarawan', 'Zaambo_Jarawan']	345	659	710	FALSE	FALSE
18.1782	896.555	0.020276	2.90022	6.79856	-3.89834	2195.66	1299.11	FALSE	FALSE	FALSE	FALSE	FALSE	FALSE		FALSE	FALSE	FALSE	692	Node-413	Int	5.64488	0.174718	10.1356	0.173957	1299.11	0	5	['Bamun_Grassfields', 'Fefe_Grassfields', 'Moghamo_Grassfields', 'Mungaka_Grassfields', 'Njen_Grassfields']	557	621	742	TRUE	FALSE
26.7136	84.2694	0.317003	3.28517	4.43402	-1.14884	363.881	279.612	FALSE	FALSE	FALSE	FALSE	FALSE	FALSE		FALSE	FALSE	FALSE	693	Node-29	Int	0.172115	0.172823	37.1703	0.171693	279.612	0	6	['E53_Igoji', 'E53_Imenti', 'E53_Meruimenti', 'E53_Merutig', 'E53_Miutini', 'E53_Tigania']	422	623	730	FALSE	FALSE
58.8413	411.902	0.142853	4.07484	6.02079	-1.94594	1236.67	824.765	FALSE	FALSE	FALSE	FALSE	FALSE	FALSE		FALSE	FALSE	FALSE	694	Node-82	Int	-8.98555	0.366266	34.7885	0.365633	824.765	0	6	['G61_Sangu', 'G62_Hehe', 'G63_Bena', 'G64_Pangwa', 'G65_Kinga', 'G66_Wanji']	442	631	731	FALSE	FALSE
21.2453	371.023	0.057262	3.05614	5.91626	-2.86013	1452.99	1081.97	FALSE	FALSE	FALSE	FALSE	FALSE	FALSE		FALSE	FALSE	FALSE	695	Node-91	Int	-9.35978	0.597197	37.0673	0.64402	1081.97	0	6	['N13_Matengo', 'N14_Mpoto', 'P11_Ndengeleko', 'P12_Rufiji', 'P13_Matumbi', 'P14_Ngindo']	446	632	758	FALSE	FALSE
51.1172	281.135	0.181825	3.93412	5.63883	-1.70471	1422.27	1141.13	FALSE	FALSE	FALSE	FALSE	FALSE	FALSE		FALSE	FALSE	FALSE	696	Node-123	Int	-8.95119	0.433072	33.1041	0.431696	1141.13	0	6	['M21_Ndali', 'M23_Nyiha', 'M24_Malila', 'M25_Safwa', 'M28_Lambya', 'M31_Nyakyusa']	459	634	714	FALSE	FALSE
53.8824	163.268	0.330024	3.9868	5.09539	-1.10859	820.036	656.767	FALSE	FALSE	FALSE	FALSE	FALSE	FALSE		FALSE	FALSE	FALSE	697	Node-148	Int	-1.63031	0.502412	31.2833	0.439589	656.767	0	6	['JE11_Runyoro', 'JE12_Rutooro', 'JE13_Runyankore', 'JE14_Rukiga', 'JE21_Runyambo', 'JE22_Haya']	469	636	716	FALSE	FALSE
38.7705	267.429	0.144975	3.65766	5.58885	-1.93119	973.023	705.594	FALSE	FALSE	FALSE	FALSE	FALSE	FALSE		FALSE	FALSE	FALSE	698	Node-155	Int	-1.41396	0.292756	34.407	0.287272	705.594	0	6	['JE401_Ngoreme', 'JE403_Suba', 'JE42_Gusii', 'JE43_Kuria', 'JE43_Kuria_Mago', 'JE43_Kuria_Tari']	331	667	759	FALSE	FALSE
161.534	654.227	0.246909	5.08472	6.48345	-1.39874	2105.25	1451.03	FALSE	FALSE	FALSE	FALSE	FALSE	FALSE		FALSE	FALSE	FALSE	699	Node-165	Int	-3.12814	0.595172	30.3221	0.60857	1451.03	0	6	['JD53_Shi', 'JD62_Rundi', 'JD64_Shubi', 'JD65_Hangaza', 'JD66_Kiha', 'JD67_Kivinza']	302	668	814	FALSE	FALSE
303.807	386.899	0.785236	5.71639	5.95816	-0.241771	1600.23	1213.33	FALSE	FALSE	FALSE	FALSE	FALSE	FALSE		FALSE	FALSE	FALSE	700	Node-193	Int	-15.7285	1.27606	19.4311	1.03774	1213.33	0	6	['K332_Rumanyo', 'K33_Kwangali', 'R11_Umbundu', 'R21_Kwanyama', 'R22_Ndonga', 'R31_Herero']	485	640	748	FALSE	FALSE
69.0276	638.955	0.108032	4.23451	6.45983	-2.22533	2175.6	1536.64	FALSE	FALSE	TRUE	FALSE	FALSE	FALSE		TRUE	FALSE	FALSE	701	Node-204	Int	-6.10172	0.968891	18.2928	0.904392	1536.64	0	6	['H21a_Kimbundu', 'H321_Soonde', 'H41_Mbala', 'L11_Pende', 'L12b_Holu', 'L13_Kwese']	588	589	720	FALSE	FALSE
48.9025	291.529	0.167745	3.88983	5.67514	-1.78531	984.473	692.945	FALSE	TRUE	FALSE	FALSE	TRUE	TRUE		FALSE	TRUE	TRUE	702	Node-224	Int	-1.76028	0.461362	12.8641	0.43637	692.945	0	6	['B501_Wanzi_E', 'B501_Wanzi_Mo', 'B51_Duma', 'B51_Duma_La', 'B52_Nzebi', 'B53_Tsaangi_Poungi']	497	641	722	FALSE	FALSE
25.9497	174.891	0.148377	3.25616	5.16416	-1.908	720.538	545.647	FALSE	FALSE	TRUE	FALSE	FALSE	FALSE		TRUE	FALSE	FALSE	703	Node-253	Int	-5.34455	0.350662	14.8509	0.320972	545.647	0	6	['H16_Kimbata_Ngidinga', 'H16_Kimbeko', 'H16b_Kindibu_2013', 'H16g_Kimpangu_2012', 'H16g_Ntandu', 'H16h_Kinkanu_2012']	288	675	724	FALSE	FALSE
31.8117	123.389	0.257817	3.45983	4.81534	-1.3555	641.034	517.645	FALSE	FALSE	TRUE	FALSE	FALSE	FALSE		TRUE	TRUE	FALSE	705	Node-278	Int	-0.750811	0.373514	15.8431	0.361544	517.645	0	6	['C24_Koyo', 'C25A_Bunji', 'C25B_Olee', 'C25C_Ondinga', 'C25E_Eboyi', 'C25_Mboshi']	141	678	738	FALSE	FALSE
55.3088	224.709	0.246135	4.01293	5.41481	-1.40187	1593.55	1368.84	FALSE	TRUE	TRUE	TRUE	TRUE	TRUE		TRUE	TRUE	TRUE	706	Node-302	Int	2.08219	0.56944	26.3486	0.692609	1368.84	0	6	['C401_Pakabete', 'C43A_Baati', 'C44_Bwa', 'D201_Liko', 'D21_Baali', 'D304_Homa_1919']	600	601	766	FALSE	FALSE
89.489	263.175	0.340037	4.49412	5.57282	-1.0787	965.127	701.952	FALSE	TRUE	TRUE	FALSE	TRUE	TRUE		TRUE	TRUE	TRUE	708	Node-344	Int	2.54976	0.488789	13.806	0.499127	701.952	0	6	['A841_Badwe', 'A84_Njem', 'A85b_Bekwil_Makokou', 'A85b_Bekwil_Mv', 'A86c_Mpiemo', 'A87_Bomwali']	536	652	761	FALSE	FALSE
3.14886	310.621	0.010137	1.14704	5.73857	-4.59154	1202.02	891.396	FALSE	FALSE	TRUE	FALSE	FALSE	FALSE		TRUE	FALSE	FALSE	709	Node-398	Int	4.54271	0.059416	11.1874	0.061661	891.396	0	6	['A621_Nubaca', 'A622_Nugunu', 'A62A_Nuasue', 'A62A_Nukalonge', 'A62B_Mmala', 'A62C_Libie']	33	690	729	FALSE	FALSE
514.425	1863.17	0.276102	6.24305	7.53004	-1.28699	2986.05	1122.87	FALSE	FALSE	FALSE	FALSE	FALSE	FALSE		TRUE	FALSE	TRUE	710	Node-406	Int	9.42756	0.190534	11.2438	0.190228	1122.87	0	6	['Bile_Jarawan', 'Bwazza_Jarawan', 'Duguri_Jarawan', 'Kulung_Jarawan', 'Mbula_Jarawan', 'Zaambo_Jarawan']	191	691	802	FALSE	FALSE
68.6556	214.099	0.320672	4.2291	5.36644	-1.13734	985.56	771.46	FALSE	FALSE	FALSE	FALSE	FALSE	FALSE		FALSE	FALSE	FALSE	711	Node-56	Int	-5.14892	1.04747	40.4796	1.10577	771.46	0	7	['G401_Mwani', 'G412_Mwiini', 'G41_Bajuni', 'G42_Swahili', 'G42a_Amu', 'G42d_Unguja', 'G43_Kae']	565	627	757	FALSE	FALSE
34.6636	248.544	0.139467	3.54569	5.51562	-1.96993	1410.35	1161.8	FALSE	FALSE	FALSE	FALSE	FALSE	FALSE		FALSE	FALSE	FALSE	712	Node-68	Int	-6.10956	0.406747	37.3948	0.428276	1161.8	0	7	['G11_Gogo', 'G12_Kagulu', 'G32_Kwere', 'G33_Zaramo', 'G35_Luguru', 'G36_Kami', 'G37_Kutu']	438	661	771	FALSE	FALSE
70.7876	653.873	0.108259	4.25968	6.48291	-2.22323	1683.7	1029.83	FALSE	FALSE	FALSE	FALSE	FALSE	FALSE		FALSE	FALSE	FALSE	713	Node-116	Int	-8.04515	0.451351	31.9303	0.432958	1029.83	0	7	['M11_Pimbwe', 'M12_Lungwa', 'M13_Fipa', 'M14_Rungu', 'M15_Mambwe', 'M21_Wanda', 'M22_Namwanga']	457	665	784	FALSE	FALSE
56.402	261.437	0.215738	4.0325	5.56619	-1.53369	1683.7	1422.27	FALSE	FALSE	FALSE	FALSE	FALSE	FALSE		FALSE	FALSE	FALSE	714	Node-122	Int	-8.55024	0.428295	32.8766	0.47526	1422.27	0	7	['F25_Bungu', 'M21_Ndali', 'M23_Nyiha', 'M24_Malila', 'M25_Safwa', 'M28_Lambya', 'M31_Nyakyusa']	235	696	784	FALSE	FALSE
65.6325	342.191	0.191801	4.18407	5.83537	-1.6513	1566.03	1223.84	FALSE	FALSE	FALSE	FALSE	FALSE	FALSE		FALSE	FALSE	FALSE	715	Node-129	Int	-4.7118	0.650266	32.9377	0.678627	1223.84	0	7	['F21_Ntuzu', 'F21_Sukuma', 'F22_Nyamwezi', 'F24_Kimbu', 'F31_Nyiramba', 'F32_Nyaturucha', 'F32_Nyaturuwil']	575	635	746	FALSE	FALSE
87.5341	258.937	0.338051	4.47203	5.55659	-1.08456	1078.97	820.036	FALSE	FALSE	FALSE	FALSE	FALSE	FALSE		FALSE	FALSE	FALSE	716	Node-147	Int	-1.81736	0.445834	31.7305	0.461069	820.036	0	7	['JE11_Runyoro', 'JE12_Rutooro', 'JE13_Runyankore', 'JE14_Rukiga', 'JE21_Runyambo', 'JE22_Haya', 'JE23_Zinza']	317	697	734	FALSE	FALSE
509.855	662.552	0.769532	6.23413	6.4961	-0.261973	2500	1837.45	FALSE	FALSE	FALSE	FALSE	FALSE	FALSE		FALSE	FALSE	FALSE	717	Node-170	Int	-9.74169	1.68778	29.8067	1.65345	1837.45	0	7	['M41_Taabwa', 'M42_Bemba', 'M52_Lala', 'M54_Lamba', 'M61_Lenje', 'M62_Soli', 'M64_Tonga']	582	639	827	FALSE	FALSE
117.107	1038.67	0.112747	4.76309	6.94569	-2.18261	2751.96	1713.29	FALSE	FALSE	FALSE	FALSE	FALSE	FALSE		FALSE	FALSE	FALSE	719	Node-184	Int	-6.98298	1.37535	24.898	1.46661	1713.29	0	7	['L23_Songe', 'L31a_Luba-Kasai', 'L32_Kanyok', 'L33_Luba-Shaba', 'L34_Hemba', 'L35_Sanga', 'L41_Kaonde']	483	670	829	FALSE	FALSE
72.6087	939.744	0.077264	4.28508	6.84561	-2.56052	3115.34	2175.6	FALSE	FALSE	TRUE	FALSE	FALSE	FALSE		TRUE	FALSE	FALSE	720	Node-203	Int	-5.98482	1.32252	18.9059	1.11282	2175.6	0	7	['H21a_Kimbundu', 'H321_Soonde', 'H41_Mbala', 'L11_Pende', 'L12b_Holu', 'L13_Kwese', 'L221_Lwalwa']	349	701	831	FALSE	FALSE
83.492	276.742	0.301696	4.42475	5.62309	-1.19834	999.786	723.043	FALSE	FALSE	TRUE	FALSE	FALSE	FALSE		TRUE	FALSE	FALSE	723	Node-246	Int	-5.54778	0.371822	13.5072	0.363177	723.043	0	7	['H16_Cilinji', 'H16_Cimbala', 'H16_Cizobe', 'H16a_Kisikongo_2013', 'H16a_Kisolongo_DRC_2012', 'H16c_Kiyombe_DRC_1982', 'H16d_Ciwoyo_DRC_2012']	504	674	787	FALSE	FALSE
51.5272	279.248	0.184521	3.94211	5.6321	-1.68999	999.786	720.538	FALSE	FALSE	TRUE	FALSE	FALSE	FALSE		TRUE	FALSE	FALSE	724	Node-252	Int	-5.3982	0.356953	14.6228	0.343434	720.538	0	7	['H16_Kikongo', 'H16_Kimbata_Ngidinga', 'H16_Kimbeko', 'H16b_Kindibu_2013', 'H16g_Kimpangu_2012', 'H16g_Ntandu', 'H16h_Kinkanu_2012']	283	703	787	FALSE	FALSE
87.1125	514.769	0.169226	4.4672	6.24372	-1.77652	1738.64	1223.87	FALSE	TRUE	TRUE	TRUE	TRUE	TRUE		TRUE	TRUE	TRUE	725	Node-291	Int	2.43992	0.605668	19.7918	0.609442	1223.87	0	7	['C142_Mondongo', 'C302_Bolondo', 'C36g_Monyongo', 'C36g_Mosange', 'C37_Ebudza', 'C412_Libobi', 'C42_Ebwela']	518	680	751	FALSE	FALSE
224.592	1271.01	0.176704	5.41429	7.14757	-1.73328	3101.56	1830.55	FALSE	TRUE	TRUE	TRUE	TRUE	TRUE		TRUE	TRUE	TRUE	726	Node-319	Int	-2.37785	0.877805	20.9707	0.892388	1830.55	0	7	['C61E_Konda', 'C61_Mongo', 'C71_Tetela', 'C76_Ombo', 'C81_Dengese', 'C83_Bushong', 'C85_Wongo']	528	684	820	FALSE	FALSE
19.1126	325.041	0.058801	2.95035	5.78395	-2.8336	1207.41	882.369	FALSE	TRUE	TRUE	TRUE	TRUE	TRUE		TRUE	FALSE	TRUE	727	Node-366	Int	5.03295	0.123442	9.66364	0.129147	882.369	0	7	['A151_Nkongho', 'A15A_Mbuu', 'A15B_Mienge_NW_Manenguba', 'A15C_Akossi', 'A15C_Elung_Central_Manenguba', 'A15C_Mkaa', 'A15_Manenguba']	543	687	740	FALSE	FALSE
14.9078	459.226	0.032463	2.70188	6.12954	-3.42766	1057.33	598.103	FALSE	TRUE	TRUE	FALSE	TRUE	TRUE		TRUE	FALSE	TRUE	728	Node-382	Int	4.38856	0.159644	11.4338	0.158439	598.103	0	7	['A63_Mangisa', 'A71_Eton', 'A72a_Ewondo', 'A74a_Bulu', 'A75a_Fang_Bitam', 'A75a_Fang_Medouneu', 'A75a_Fang_Minvoul']	548	689	754	FALSE	FALSE
11.0157	252.692	0.043594	2.39933	5.53217	-3.13285	1454.71	1202.02	FALSE	FALSE	TRUE	FALSE	FALSE	FALSE		TRUE	FALSE	FALSE	729	Node-397	Int	4.57102	0.063203	11.1869	0.067668	1202.02	0	7	['A601_Tuki', 'A621_Nubaca', 'A622_Nugunu', 'A62A_Nuasue', 'A62A_Nukalonge', 'A62B_Mmala', 'A62C_Libie']	28	709	741	FALSE	FALSE
19.3671	66.1505	0.292773	2.96358	4.19193	-1.22836	430.032	363.881	FALSE	FALSE	FALSE	FALSE	FALSE	FALSE		FALSE	FALSE	FALSE	730	Node-28	Int	0.034226	0.193334	37.367	0.194694	363.881	0	8	['E531_Muthambi', 'E531_Mwimbi', 'E53_Igoji', 'E53_Imenti', 'E53_Meruimenti', 'E53_Merutig', 'E53_Miutini', 'E53_Tigania']	423	693	743	FALSE	FALSE
47.5816	325.834	0.14603	3.86245	5.78639	-1.92394	1562.5	1236.67	FALSE	FALSE	FALSE	FALSE	FALSE	FALSE		FALSE	FALSE	FALSE	731	Node-81	Int	-8.97761	0.512868	35.3241	0.505625	1236.67	0	8	['G61_Sangu', 'G62_Hehe', 'G63_Bena', 'G64_Pangwa', 'G65_Kinga', 'G66_Wanji', 'N11_Manda', 'N12_Ngoni']	443	694	764	FALSE	FALSE
123.172	186.894	0.659046	4.81358	5.23054	-0.416962	1219.57	1032.67	FALSE	FALSE	FALSE	FALSE	FALSE	FALSE		FALSE	FALSE	FALSE	732	Node-102	Int	-21.4601	1.9475	28.5053	1.92061	1032.67	0	8	['K21_Lozi', 'S311_Shekgalagari', 'S31_Tswana', 'S41_Xhosa', 'S42_Zulu', 'S44_Ndebele', 'S51_Tshwa', 'S53_Tsonga']	571	663	745	FALSE	FALSE
179.908	287.761	0.625199	5.19244	5.66213	-0.469685	1604.44	1316.68	FALSE	FALSE	FALSE	FALSE	FALSE	FALSE		FALSE	FALSE	FALSE	733	Node-139	Int	0.091986	0.401915	33.7851	0.421799	1316.68	0	8	['JE15_Luganda', 'JE16_Lusoga', 'JE17_Gwere', 'JE31_Lumasaaba', 'JE31c_Bukusu', 'JE32_Luyia', 'JE34_Samialugwe', 'JE41_Maragoli']	577	666	792	FALSE	FALSE
80.2264	525.465	0.152677	4.38485	6.26428	-1.87943	1604.44	1078.97	FALSE	FALSE	FALSE	FALSE	FALSE	FALSE		FALSE	FALSE	FALSE	734	Node-146	Int	-1.64628	0.464272	32.4992	0.505088	1078.97	0	8	['JE11_Runyoro', 'JE12_Rutooro', 'JE13_Runyankore', 'JE14_Rukiga', 'JE21_Runyambo', 'JE22_Haya', 'JE23_Zinza', 'JE24_Kerebe']	318	716	792	FALSE	FALSE
104.957	267.671	0.392111	4.65355	5.58976	-0.93621	2168.18	1900.51	FALSE	FALSE	FALSE	FALSE	FALSE	FALSE		FALSE	FALSE	FALSE	735	Node-177	Int	-3.06474	1.37441	28.8206	1.34861	1900.51	0	8	['D13_Metoko', 'D14_Enya', 'D20B_Vamba_1919', 'D24_Songola', 'D25_Lega', 'D305_Nyanga-li', 'D43_Nyanga', 'D55_Buyu']	172	718	747	FALSE	FALSE
40.1055	148.294	0.270445	3.69151	4.9992	-1.30769	853.706	705.412	FALSE	FALSE	FALSE	FALSE	FALSE	FALSE		TRUE	FALSE	FALSE	736	Node-214	Int	-2.23471	0.403949	13.993	0.387767	705.412	0	8	['B601_Lempini', 'B602_Kaningi_Nord', 'B602_Kaningi_Sud', 'B62_Mbaama', 'B63_Ndumu', 'B71aLe_Teke_Leconi', 'B71a_Teke_Dj', 'B71a_Teke_Os']	100	721	749	FALSE	FALSE
238.774	430.399	0.554773	5.47552	6.06471	-0.589196	1876.42	1446.02	FALSE	FALSE	TRUE	FALSE	FALSE	FALSE		TRUE	FALSE	FALSE	737	Node-264	Int	-3.89208	0.696397	12.5176	0.685652	1446.02	0	8	['B404_Ngubi', 'B41_Shira', 'B42_Sangu_Mb', 'B42_Sangu_Mi', 'B43_Punu', 'B44_Lumbu', 'H12_Civili_Congo', 'H16c_Yombe']	510	704	809	FALSE	FALSE
37.1408	391.765	0.094804	3.61472	5.97066	-2.35595	1127.7	735.938	FALSE	TRUE	TRUE	TRUE	TRUE	TRUE		TRUE	TRUE	TRUE	739	Node-327	Int	-1.15707	0.574829	10.8855	0.580331	735.938	0	8	['B11F_Enenga', 'B11a_Mpongwe', 'B11b_Orungu', 'B11c_Galwa', 'B11d_Dyumba', 'B302_Himba', 'B304_Pinzi', 'B32_Kande']	607	685	752	FALSE	FALSE
13.5852	408.713	0.033239	2.60898	6.01301	-3.40403	1616.12	1207.41	FALSE	TRUE	TRUE	FALSE	TRUE	TRUE		TRUE	FALSE	TRUE	740	Node-365	Int	4.87477	0.143384	9.59613	0.139843	1207.41	0	8	['A141_Lefo', 'A151_Nkongho', 'A15A_Mbuu', 'A15B_Mienge_NW_Manenguba', 'A15C_Akossi', 'A15C_Elung_Central_Manenguba', 'A15C_Mkaa', 'A15_Manenguba']	3	727	776	FALSE	FALSE
4.11156	185.574	0.022156	1.4138	5.22346	-3.80965	1640.28	1454.71	FALSE	FALSE	TRUE	FALSE	FALSE	FALSE		TRUE	FALSE	FALSE	741	Node-396	Int	4.62439	0.082032	11.1031	0.073673	1454.71	0	8	['A462_Yambeta', 'A601_Tuki', 'A621_Nubaca', 'A622_Nugunu', 'A62A_Nuasue', 'A62A_Nukalonge', 'A62B_Mmala', 'A62C_Libie']	24	729	763	FALSE	FALSE
43.5871	3119.09	0.013974	3.77476	8.0453	-4.27054	5314.76	2195.66	FALSE	FALSE	FALSE	FALSE	FALSE	FALSE		FALSE	TRUE	FALSE	742	Node-412	Int	5.78957	0.216837	10.2121	0.236655	2195.66	0	8	['Aghem_Grassfields', 'Bamun_Grassfields', 'Fefe_Grassfields', 'Kom_Grassfields', 'Moghamo_Grassfields', 'Mungaka_Grassfields', 'Njen_Grassfields', 'Oku_Grassfields']	622	692	755	TRUE	FALSE
18.0716	119.956	0.150652	2.89434	4.78713	-1.89278	549.988	430.032	FALSE	FALSE	FALSE	FALSE	FALSE	FALSE		FALSE	FALSE	FALSE	743	Node-27	Int	-0.103124	0.211096	37.4741	0.207416	430.032	0	9	['E531_Muthambi', 'E531_Mwimbi', 'E53_Igoji', 'E53_Imenti', 'E53_Meruimenti', 'E53_Merutig', 'E53_Miutini', 'E53_Tigania', 'E54_Tharaka']	205	730	756	FALSE	FALSE
5.31082	106.473	0.04988	1.66975	4.66789	-2.99814	1000.83	894.353	FALSE	FALSE	FALSE	FALSE	FALSE	FALSE		FALSE	FALSE	FALSE	744	Node-40	Int	-3.20032	0.215369	37.2885	0.212491	894.353	0	9	['E53_Meru', 'E621B_Machame', 'E621C_Siha', 'E621D_Kibosho', 'E622A_Kimochi', 'E622C_Lema', 'E622C_Mamba', 'E622C_Vunjo', 'E64_Kahe']	625	660	770	FALSE	FALSE
192.885	200.563	0.961718	5.2621	5.30113	-0.039034	1420.13	1219.57	FALSE	FALSE	FALSE	FALSE	FALSE	FALSE		FALSE	FALSE	FALSE	745	Node-101	Int	-20.5365	2.02824	29.1603	2.03532	1219.57	0	9	['K21_Lozi', 'S21_Venda', 'S311_Shekgalagari', 'S31_Tswana', 'S41_Xhosa', 'S42_Zulu', 'S44_Ndebele', 'S51_Tshwa', 'S53_Tsonga']	410	732	765	FALSE	FALSE
125.205	432.315	0.289616	4.82995	6.06915	-1.2392	1998.34	1566.03	FALSE	FALSE	FALSE	FALSE	FALSE	FALSE		FALSE	FALSE	FALSE	746	Node-128	Int	-5.21466	0.67661	32.6275	0.669993	1566.03	0	9	['F12_Bende', 'F21_Ntuzu', 'F21_Sukuma', 'F22_Nyamwezi', 'F23_Sumbwa', 'F24_Kimbu', 'F31_Nyiramba', 'F32_Nyaturucha', 'F32_Nyaturuwil']	463	715	806	FALSE	FALSE
150.176	461.424	0.325462	5.01181	6.13432	-1.12251	2629.6	2168.18	FALSE	FALSE	FALSE	FALSE	FALSE	FALSE		FALSE	FALSE	FALSE	747	Node-176	Int	-3.87401	1.40674	29.3073	1.33436	2168.18	0	9	['D13_Metoko', 'D14_Enya', 'D20B_Vamba_1919', 'D24_Songola', 'D25_Lega', 'D28_Holoholo', 'D305_Nyanga-li', 'D43_Nyanga', 'D55_Buyu']	178	735	828	FALSE	FALSE
185.636	395.459	0.46942	5.22379	5.98005	-0.756258	1995.69	1600.23	FALSE	FALSE	FALSE	FALSE	FALSE	FALSE		FALSE	FALSE	FALSE	748	Node-192	Int	-13.5482	1.41768	21.133	1.24282	1600.23	0	9	['K11_Ciokwe', 'K14_Lwena', 'K15_Mbunda', 'K332_Rumanyo', 'K33_Kwangali', 'R11_Umbundu', 'R21_Kwanyama', 'R22_Ndonga', 'R31_Herero']	586	700	772	FALSE	FALSE
50.7409	228.428	0.222131	3.92673	5.43122	-1.50449	1082.13	853.706	FALSE	FALSE	TRUE	FALSE	FALSE	FALSE		TRUE	FALSE	FALSE	749	Node-213	Int	-2.56288	0.429325	14.1427	0.439997	853.706	0	9	['B601_Lempini', 'B602_Kaningi_Nord', 'B602_Kaningi_Sud', 'B62_Mbaama', 'B63_Ndumu', 'B701_Atsitsege', 'B71aLe_Teke_Leconi', 'B71a_Teke_Dj', 'B71a_Teke_Os']	103	736	773	FALSE	FALSE
150.757	786.433	0.191697	5.01567	6.66751	-1.65184	1595.83	809.398	FALSE	TRUE	TRUE	TRUE	TRUE	TRUE		TRUE	TRUE	TRUE	750	Node-276	Int	-0.27971	0.588472	16.0498	0.537894	809.398	0	9	['C141_Bonyala', 'C21_Ngare', 'C22_Akwa', 'C24_Koyo', 'C25A_Bunji', 'C25B_Olee', 'C25C_Ondinga', 'C25E_Eboyi', 'C25_Mboshi']	134	738	788	FALSE	FALSE
132.119	674.558	0.195859	4.8837	6.51406	-1.63036	2413.2	1738.64	FALSE	TRUE	TRUE	TRUE	TRUE	TRUE		TRUE	TRUE	TRUE	751	Node-290	Int	1.79701	0.695414	19.3439	0.796408	1738.64	0	9	['C105_Mbenga', 'C142_Mondongo', 'C302_Bolondo', 'C36d_Lingala', 'C36g_Monyongo', 'C36g_Mosange', 'C37_Ebudza', 'C412_Libobi', 'C42_Ebwela']	519	725	807	FALSE	FALSE
35.033	417.017	0.084008	3.55629	6.03313	-2.47684	1544.72	1127.7	FALSE	TRUE	TRUE	TRUE	TRUE	TRUE		TRUE	TRUE	TRUE	752	Node-326	Int	-1.05646	0.675725	11.2041	0.62993	1127.7	0	9	['B11F_Enenga', 'B11a_Mpongwe', 'B11b_Orungu', 'B11c_Galwa', 'B11d_Dyumba', 'B302_Himba', 'B304_Pinzi', 'B31_Tsogo', 'B32_Kande']	83	739	767	FALSE	FALSE
181.082	1101.59	0.164382	5.19895	7.00451	-1.80556	2246.81	1145.22	FALSE	TRUE	TRUE	TRUE	TRUE	TRUE		TRUE	TRUE	TRUE	753	Node-353	Int	0.786194	0.644503	12.7262	0.722279	1145.22	0	9	['B204_Ndambomo_Li', 'B204_Ndambomo_Massoukou', 'B204_Ndambomo_Mbadi', 'B22E_Mwesa', 'B22a_Kele', 'B22b_Koya', 'B22b_Ngom', 'B23_Mbangwe', 'B251_Shake']	655	686	805	FALSE	FALSE
22.0043	333.549	0.06597	3.09124	5.80979	-2.71855	5648.31	5314.76	FALSE	FALSE	FALSE	TRUE	FALSE	FALSE		FALSE	FALSE	FALSE	755	Node-411	Int	5.45113	0.223296	10.0134	0.298881	5314.76	0	9	['Aghem_Grassfields', 'Bamun_Grassfields', 'Fefe_Grassfields', 'Kom_Grassfields', 'Moghamo_Grassfields', 'Mungaka_Grassfields', 'Njen_Grassfields', 'Oku_Grassfields', 'Tiv_Tivoid']	418	742	838	TRUE	FALSE
19.6495	64.1371	0.306368	2.97805	4.16102	-1.18297	614.125	549.988	FALSE	FALSE	FALSE	FALSE	FALSE	FALSE		FALSE	FALSE	FALSE	756	Node-26	Int	-0.265557	0.238404	37.4795	0.231182	549.988	0	10	['E531_Muthambi', 'E531_Mwimbi', 'E53_Igoji', 'E53_Imenti', 'E53_Meruimenti', 'E53_Merutig', 'E53_Miutini', 'E53_Tigania', 'E541_Chuka', 'E54_Tharaka']	206	743	769	FALSE	FALSE
167.764	321.496	0.521824	5.12256	5.77299	-0.650424	1307.06	985.56	FALSE	FALSE	FALSE	FALSE	FALSE	FALSE		FALSE	FALSE	FALSE	757	Node-55	Int	-5.054	1.01081	39.867	1.16064	985.56	0	10	['G401_Mwani', 'G412_Mwiini', 'G41_Bajuni', 'G42_Swahili', 'G42a_Amu', 'G42d_Unguja', 'G43_Kae', 'G44D_Maore', 'G44a_Ngazija', 'G44b_Ndzwani']	566	711	783	FALSE	FALSE
140.695	334.092	0.421126	4.94659	5.81142	-0.864824	1787.08	1452.99	FALSE	FALSE	FALSE	FALSE	FALSE	FALSE		FALSE	FALSE	FALSE	758	Node-90	Int	-9.35272	0.631694	36.8738	0.640957	1452.99	0	10	['N13_Matengo', 'N14_Mpoto', 'P11_Ndengeleko', 'P12_Rufiji', 'P13_Matumbi', 'P14_Ngindo', 'P21_Yao', 'P22_Mwera', 'P23_Simakonde', 'P25_Mabia']	633	695	801	FALSE	FALSE
51.7485	448.152	0.115471	3.94639	6.10513	-2.15874	1421.17	973.023	FALSE	FALSE	FALSE	FALSE	FALSE	FALSE		FALSE	FALSE	FALSE	759	Node-154	Int	-1.5634	0.335885	34.0919	0.306553	973.023	0	10	['JE401_Ngoreme', 'JE402_Ikizu', 'JE403_Suba', 'JE404_Shasi', 'JE42_Gusii', 'JE43_Kuria', 'JE43_Kuria_Mago', 'JE43_Kuria_Tari', 'JE44_Zanaki', 'JE45_Nata']	638	698	780	FALSE	FALSE
29.0922	243.413	0.119518	3.37047	5.49476	-2.12429	1359.84	1116.43	FALSE	TRUE	TRUE	FALSE	TRUE	TRUE		TRUE	FALSE	TRUE	760	Node-231	Int	-4.21018	0.427713	18.3151	0.463761	1116.43	0	10	['B82_Buma', 'B84_Mbunda', 'B85_Yanzi', 'B85d_Nsongo', 'B85e_Mput', 'B862_Lwel', 'B863_Pindi', 'B864_Ngong', 'B86_Dinga', 'B86_Dzing']	672	673	774	FALSE	FALSE
43.0969	376.85	0.114361	3.76345	5.93185	-2.16839	1341.98	965.127	FALSE	TRUE	TRUE	TRUE	TRUE	TRUE		TRUE	TRUE	TRUE	761	Node-343	Int	2.93388	0.57999	13.098	0.564393	965.127	0	10	['A803_Shiwa', 'A81_Kwasio', 'A832_Bekol', 'A83_Mekaa', 'A841_Badwe', 'A84_Njem', 'A85b_Bekwil_Makokou', 'A85b_Bekwil_Mv', 'A86c_Mpiemo', 'A87_Bomwali']	653	708	775	FALSE	FALSE
3.83645	286.992	0.013368	1.34455	5.65945	-4.31491	1927.28	1640.28	FALSE	FALSE	TRUE	FALSE	FALSE	FALSE		TRUE	FALSE	FALSE	763	Node-395	Int	4.63987	0.083993	11.0694	0.084352	1640.28	0	10	['A44_Tunen', 'A462_Yambeta', 'A46_Nomaande', 'A601_Tuki', 'A621_Nubaca', 'A622_Nugunu', 'A62A_Nuasue', 'A62A_Nukalonge', 'A62B_Mmala', 'A62C_Libie']	553	741	768	FALSE	FALSE
13.8725	224.583	0.06177	2.62991	5.41424	-2.78434	1787.08	1562.5	FALSE	FALSE	FALSE	FALSE	FALSE	FALSE		FALSE	FALSE	FALSE	764	Node-80	Int	-8.80055	0.455205	35.7184	0.46262	1562.5	0	11	['G51_Pogoro', 'G52_Ndamba', 'G61_Sangu', 'G62_Hehe', 'G63_Bena', 'G64_Pangwa', 'G65_Kinga', 'G66_Wanji', 'N11_Manda', 'N12_Ngoni', 'P15_Mbunga']	568	731	801	FALSE	FALSE
1028.65	289.211	3.55675	6.936	5.66716	1.26885	1709.34	1420.13	FALSE	FALSE	FALSE	FALSE	FALSE	FALSE		FALSE	FALSE	FALSE	765	Node-100	Int	-18.8905	2.22188	29.742	2.20162	1420.13	0	11	['K21_Lozi', 'S11_Shona', 'S16_Kalanga', 'S21_Venda', 'S311_Shekgalagari', 'S31_Tswana', 'S41_Xhosa', 'S42_Zulu', 'S44_Ndebele', 'S51_Tshwa', 'S53_Tsonga']	452	745	791	FALSE	FALSE
19.8912	412.992	0.048164	2.99028	6.02343	-3.03315	2006.54	1593.55	FALSE	TRUE	TRUE	TRUE	TRUE	TRUE		TRUE	TRUE	TRUE	766	Node-301	Int	1.70375	0.59378	26.6716	0.709633	1593.55	0	11	['C401_Pakabete', 'C43A_Baati', 'C44_Bwa', 'D201_Liko', 'D211_Kango', 'D21_Baali', 'D23_Kibira-Kumu_1919', 'D304_Homa_1919', 'D311_Bila', 'D32_Bira', 'D32_Bira_Bunia']	681	706	793	FALSE	FALSE
11.4301	525.687	0.021743	2.43626	6.26471	-3.82845	2452.96	1927.28	FALSE	FALSE	TRUE	FALSE	FALSE	FALSE		TRUE	FALSE	FALSE	768	Node-394	Int	4.67212	0.10773	11.0571	0.102579	1927.28	0	11	['A44_Tunen', 'A45_Nyokon', 'A462_Yambeta', 'A46_Nomaande', 'A601_Tuki', 'A621_Nubaca', 'A622_Nugunu', 'A62A_Nuasue', 'A62A_Nukalonge', 'A62B_Mmala', 'A62C_Libie']	22	763	777	FALSE	FALSE
11.9682	87.2463	0.137177	2.48225	4.46873	-1.98649	701.372	614.125	FALSE	FALSE	FALSE	FALSE	FALSE	FALSE		FALSE	FALSE	FALSE	769	Node-25	Int	-0.43857	0.229642	37.4435	0.239596	614.125	0	12	['E52_Embu', 'E52_Mbeere', 'E531_Muthambi', 'E531_Mwimbi', 'E53_Igoji', 'E53_Imenti', 'E53_Meruimenti', 'E53_Merutig', 'E53_Miutini', 'E53_Tigania', 'E541_Chuka', 'E54_Tharaka']	424	756	778	FALSE	FALSE
13.9491	165.874	0.084095	2.63542	5.11123	-2.47581	1166.7	1000.83	FALSE	FALSE	FALSE	FALSE	FALSE	FALSE		FALSE	FALSE	FALSE	770	Node-39	Int	-3.24135	0.20294	37.313	0.215428	1000.83	0	12	['E53_Meru', 'E621B_Machame', 'E621C_Siha', 'E621D_Kibosho', 'E622A_Kimochi', 'E622C_Lema', 'E622C_Mamba', 'E622C_Vunjo', 'E623A_Kiseri', 'E623D_Keni', 'E623_Mkuu', 'E64_Kahe']	562	744	779	FALSE	FALSE
88.7882	525.709	0.168892	4.48625	6.26475	-1.77849	1936.06	1410.35	FALSE	FALSE	FALSE	FALSE	FALSE	FALSE		FALSE	FALSE	FALSE	771	Node-67	Int	-5.82003	0.409385	37.511	0.379882	1410.35	0	12	['G11_Gogo', 'G12_Kagulu', 'G23_Sambaa', 'G24_Bondei', 'G31_Zigua', 'G32_Doe', 'G32_Kwere', 'G33_Zaramo', 'G34_Nguungulu', 'G35_Luguru', 'G36_Kami', 'G37_Kutu']	662	712	821	FALSE	FALSE
31.0057	277.233	0.11184	3.43417	5.62486	-2.19069	2272.92	1995.69	FALSE	FALSE	FALSE	FALSE	FALSE	FALSE		FALSE	FALSE	FALSE	772	Node-191	Int	-11.95	1.32908	21.6277	1.3022	1995.69	0	12	['K11_Ciokwe', 'K14_Lwena', 'K15_Mbunda', 'K332_Rumanyo', 'K33_Kwangali', 'L51_Salampasu', 'L52_Lunda', 'L53_Runda', 'R11_Umbundu', 'R21_Kwanyama', 'R22_Ndonga', 'R31_Herero']	587	748	785	FALSE	FALSE
5.71612	465.026	0.012292	1.74329	6.14209	-4.3988	1547.16	1082.13	FALSE	FALSE	TRUE	FALSE	FALSE	FALSE		TRUE	FALSE	FALSE	773	Node-212	Int	-2.86571	0.511033	14.4845	0.524686	1082.13	0	12	['B601_Lempini', 'B602_Kaningi_Nord', 'B602_Kaningi_Sud', 'B62_Mbaama', 'B63_Ndumu', 'B701_Atsitsege', 'B71aIb_Teke_Ibali_Congo', 'B71aLe_Teke_Leconi', 'B71a_Teke_Dj', 'B71a_Teke_Os', 'B77b_Fumu', 'B78_Wuumu']	591	749	799	FALSE	FALSE
106.341	376.018	0.282809	4.66665	5.92964	-1.26298	1735.86	1359.84	FALSE	TRUE	TRUE	FALSE	TRUE	TRUE		TRUE	FALSE	TRUE	774	Node-230	Int	-3.97846	0.466262	18.1933	0.521698	1359.84	0	12	['B82_Buma', 'B84_Mbunda', 'B85_Yanzi', 'B85d_Nsongo', 'B85e_Mput', 'B861_Ngul', 'B862_Lwel', 'B863_Pindi', 'B864_Ngong', 'B865_Nzadi', 'B86_Dinga', 'B86_Dzing']	501	760	786	FALSE	FALSE
99.7946	500.744	0.199293	4.60311	6.2161	-1.61298	1842.72	1341.98	FALSE	TRUE	TRUE	TRUE	TRUE	TRUE		TRUE	TRUE	TRUE	775	Node-342	Int	3.14757	0.697319	12.7742	0.644154	1341.98	0	12	['A803_Shiwa', 'A81_Kwasio', 'A832_Bekol', 'A83_Mekaa', 'A841_Badwe', 'A84_Njem', 'A85b_Bekwil_Makokou', 'A85b_Bekwil_Mv', 'A86c_Mpiemo', 'A87_Bomwali', 'A91_Kwakum', 'A93_Kako']	539	761	781	FALSE	FALSE
17.2354	279.298	0.06171	2.84697	5.63228	-2.78531	2732.26	2452.96	FALSE	FALSE	TRUE	FALSE	FALSE	FALSE		TRUE	FALSE	TRUE	777	Node-393	Int	4.70858	0.13951	10.9607	0.156165	2452.96	0	12	['A31_Bubi', 'A44_Tunen', 'A45_Nyokon', 'A462_Yambeta', 'A46_Nomaande', 'A601_Tuki', 'A621_Nubaca', 'A622_Nugunu', 'A62A_Nuasue', 'A62A_Nukalonge', 'A62B_Mmala', 'A62C_Libie']	14	768	789	FALSE	FALSE
51.3375	159.558	0.321748	3.93842	5.07241	-1.13399	860.929	701.372	FALSE	FALSE	FALSE	FALSE	FALSE	FALSE		FALSE	FALSE	FALSE	778	Node-24	Int	-0.545495	0.296385	37.4312	0.297834	701.372	0	13	['E51_Kikuyu', 'E52_Embu', 'E52_Mbeere', 'E531_Muthambi', 'E531_Mwimbi', 'E53_Igoji', 'E53_Imenti', 'E53_Meruimenti', 'E53_Merutig', 'E53_Miutini', 'E53_Tigania', 'E541_Chuka', 'E54_Tharaka']	193	769	790	FALSE	FALSE
20.6829	304.141	0.068004	3.0293	5.71749	-2.68818	1470.84	1166.7	FALSE	FALSE	FALSE	FALSE	FALSE	FALSE		FALSE	FALSE	FALSE	779	Node-38	Int	-3.31186	0.263403	37.417	0.257373	1166.7	0	13	['E53_Meru', 'E621B_Machame', 'E621C_Siha', 'E621D_Kibosho', 'E622A_Kimochi', 'E622C_Lema', 'E622C_Mamba', 'E622C_Vunjo', 'E623A_Kiseri', 'E623D_Keni', 'E623_Mkuu', 'E64_Kahe', 'E65_Gweno']	222	770	811	FALSE	FALSE
47.1939	424.593	0.111151	3.85426	6.05113	-2.19687	1845.77	1421.17	FALSE	FALSE	FALSE	FALSE	FALSE	FALSE		FALSE	FALSE	FALSE	780	Node-153	Int	-1.59854	0.387439	33.6276	0.377715	1421.17	0	13	['JE25_Jita', 'JE25_Kilegi', 'JE25_Mkwaya', 'JE401_Ngoreme', 'JE402_Ikizu', 'JE403_Suba', 'JE404_Shasi', 'JE42_Gusii', 'JE43_Kuria', 'JE43_Kuria_Mago', 'JE43_Kuria_Tari', 'JE44_Zanaki', 'JE45_Nata']	579	759	808	FALSE	FALSE
28.9346	404.087	0.071605	3.36504	6.00163	-2.63659	2246.81	1842.72	FALSE	TRUE	TRUE	TRUE	TRUE	TRUE		TRUE	TRUE	TRUE	781	Node-341	Int	2.53388	0.774995	12.1185	0.839934	1842.72	0	13	['A803_Shiwa', 'A81_Kwasio', 'A832_Bekol', 'A83_Mekaa', 'A841_Badwe', 'A84_Njem', 'A85b_Bekwil_Makokou', 'A85b_Bekwil_Mv', 'A86c_Mpiemo', 'A87_Bomwali', 'A91_Kwakum', 'A93_Kako', 'B21_Seki']	69	775	805	FALSE	FALSE
151.214	510.387	0.296274	5.0187	6.23517	-1.21647	1817.44	1307.06	FALSE	FALSE	FALSE	FALSE	FALSE	FALSE		FALSE	FALSE	FALSE	783	Node-54	Int	-3.94884	0.736444	38.8368	0.737033	1307.06	0	14	['E701_Elwana', 'E71A_Upper_Pokomo', 'E72a_Giryama', 'E73_Digo', 'G401_Mwani', 'G412_Mwiini', 'G41_Bajuni', 'G42_Swahili', 'G42a_Amu', 'G42d_Unguja', 'G43_Kae', 'G44D_Maore', 'G44a_Ngazija', 'G44b_Ndzwani']	628	757	818	FALSE	FALSE
203.272	314.639	0.646049	5.31455	5.75143	-0.43688	1998.34	1683.7	FALSE	FALSE	FALSE	FALSE	FALSE	FALSE		FALSE	FALSE	FALSE	784	Node-115	Int	-8.14747	0.530042	32.5649	0.511076	1683.7	0	14	['F25_Bungu', 'M11_Pimbwe', 'M12_Lungwa', 'M13_Fipa', 'M14_Rungu', 'M15_Mambwe', 'M21_Ndali', 'M21_Wanda', 'M22_Namwanga', 'M23_Nyiha', 'M24_Malila', 'M25_Safwa', 'M28_Lambya', 'M31_Nyakyusa']	713	714	806	FALSE	FALSE
517.055	687.759	0.751797	6.24815	6.53344	-0.285289	2960.68	2272.92	FALSE	FALSE	FALSE	FALSE	FALSE	FALSE		FALSE	FALSE	FALSE	785	Node-190	Int	-11.7338	1.45327	21.8076	1.44928	2272.92	0	14	['K11_Ciokwe', 'K14_Lwena', 'K15_Mbunda', 'K31_Luyana', 'K332_Rumanyo', 'K33_Kwangali', 'L51_Salampasu', 'L52_Lunda', 'L53_Runda', 'L62_Nkoya', 'R11_Umbundu', 'R21_Kwanyama', 'R22_Ndonga', 'R31_Herero']	488	772	830	FALSE	FALSE
45.704	180.384	0.25337	3.82219	5.19509	-1.3729	1180.17	999.786	FALSE	FALSE	TRUE	FALSE	FALSE	FALSE		TRUE	FALSE	FALSE	787	Node-245	Int	-5.22839	0.432118	14.1897	0.414372	999.786	0	14	['H16_Cilinji', 'H16_Cimbala', 'H16_Cizobe', 'H16_Kikongo', 'H16_Kimbata_Ngidinga', 'H16_Kimbeko', 'H16a_Kisikongo_2013', 'H16a_Kisolongo_DRC_2012', 'H16b_Kindibu_2013', 'H16c_Kiyombe_DRC_1982', 'H16d_Ciwoyo_DRC_2012', 'H16g_Kimpangu_2012', 'H16g_Ntandu', 'H16h_Kinkanu_2012']	723	724	800	FALSE	FALSE
85.696	394.755	0.217086	4.45081	5.97827	-1.52746	1990.59	1595.83	FALSE	TRUE	TRUE	TRUE	TRUE	TRUE		TRUE	TRUE	TRUE	788	Node-275	Int	0.272735	0.660163	17.2879	0.639262	1595.83	0	14	['C101_Babole_Ep', 'C141_Bonyala', 'C15_Bongili', 'C21_Ngare', 'C22_Akwa', 'C24_Koyo', 'C25A_Bunji', 'C25B_Olee', 'C25C_Ondinga', 'C25E_Eboyi', 'C25_Mboshi', 'C322_Zamba', 'C323_Mpama', 'C32_Bobangi']	679	750	795	FALSE	FALSE
16.6304	253.785	0.065529	2.81123	5.53649	-2.72526	2986.05	2732.26	FALSE	FALSE	TRUE	FALSE	TRUE	FALSE		TRUE	FALSE	TRUE	789	Node-392	Int	4.81297	0.18375	10.8457	0.183593	2732.26	0	15	['A31_Bubi', 'A44_Tunen', 'A45_Nyokon', 'A462_Yambeta', 'A46_Nomaande', 'A51_Bafia_maja', 'A53_Bafia_rikpa', 'A54_Tibea', 'A601_Tuki', 'A621_Nubaca', 'A622_Nugunu', 'A62A_Nuasue', 'A62A_Nukalonge', 'A62B_Mmala', 'A62C_Libie']	619	777	802	FALSE	FALSE
237.063	193.349	1.22609	5.46833	5.26449	0.203833	1054.28	860.929	FALSE	FALSE	FALSE	FALSE	FALSE	FALSE		FALSE	FALSE	FALSE	790	Node-23	Int	-0.966954	0.379478	37.6197	0.345304	860.929	0	16	['E51_Kikuyu', 'E52_Embu', 'E52_Mbeere', 'E531_Muthambi', 'E531_Mwimbi', 'E53_Igoji', 'E53_Imenti', 'E53_Meruimenti', 'E53_Merutig', 'E53_Miutini', 'E53_Tigania', 'E541_Chuka', 'E54_Tharaka', 'E55_Kamba', 'E55_Kamba_Kitu', 'E55_Kamba_Mach']	559	778	794	FALSE	FALSE
329.611	320.763	1.02758	5.79791	5.7707	0.027209	2030.11	1709.34	FALSE	FALSE	FALSE	FALSE	FALSE	FALSE		FALSE	FALSE	FALSE	791	Node-99	Int	-10.9571	1.53934	34.6712	1.57364	1709.34	0	16	['K21_Lozi', 'N21_Tumbuka_Malawi', 'N31_Chewa', 'N42_Kunda', 'P31G_Ikorovere', 'P31_Emakhua', 'S11_Shona', 'S16_Kalanga', 'S21_Venda', 'S311_Shekgalagari', 'S31_Tswana', 'S41_Xhosa', 'S42_Zulu', 'S44_Ndebele', 'S51_Tshwa', 'S53_Tsonga']	664	765	816	FALSE	FALSE
19.8146	241.331	0.082106	2.98642	5.48617	-2.49975	1845.77	1604.44	FALSE	FALSE	FALSE	FALSE	FALSE	FALSE		FALSE	FALSE	FALSE	792	Node-138	Int	-1.40891	0.433271	33.1808	0.501596	1604.44	0	16	['JE11_Runyoro', 'JE12_Rutooro', 'JE13_Runyankore', 'JE14_Rukiga', 'JE15_Luganda', 'JE16_Lusoga', 'JE17_Gwere', 'JE21_Runyambo', 'JE22_Haya', 'JE23_Zinza', 'JE24_Kerebe', 'JE31_Lumasaaba', 'JE31c_Bukusu', 'JE32_Luyia', 'JE34_Samialugwe', 'JE41_Maragoli']	733	734	808	FALSE	FALSE
204.209	270.09	0.756077	5.31914	5.59875	-0.279611	2276.63	2006.54	FALSE	TRUE	TRUE	TRUE	TRUE	TRUE		TRUE	TRUE	TRUE	793	Node-300	Int	1.53364	0.736381	26.6162	0.819488	2006.54	0	16	['C401_Pakabete', 'C43A_Baati', 'C44_Bwa', 'D201_Liko', 'D211_Kango', 'D21_Baali', 'D23_Kibira-Kumu_1919', 'D304_Homa_1919', 'D308_Ebodo', 'D311_Bila', 'D32_Bira', 'D32_Bira_Bunia', 'D331_Bvanuma', 'D333_Ndaaka', 'D334_Mbo', 'D33_Nyali']	682	766	796	FALSE	FALSE
27.5519	208.035	0.132439	3.31607	5.33771	-2.02163	1262.31	1054.28	FALSE	FALSE	FALSE	FALSE	FALSE	FALSE		FALSE	FALSE	FALSE	794	Node-22	Int	-3.09586	0.467881	37.5055	0.481879	1054.28	0	17	['E51_Kikuyu', 'E52_Embu', 'E52_Mbeere', 'E531_Muthambi', 'E531_Mwimbi', 'E53_Igoji', 'E53_Imenti', 'E53_Meruimenti', 'E53_Merutig', 'E53_Miutini', 'E53_Tigania', 'E541_Chuka', 'E54_Tharaka', 'E55_Kamba', 'E55_Kamba_Kitu', 'E55_Kamba_Mach', 'E56_Daiso']	210	790	798	FALSE	FALSE
110.064	422.613	0.260436	4.70106	6.04646	-1.3454	2413.2	1990.59	FALSE	TRUE	TRUE	TRUE	TRUE	TRUE		TRUE	TRUE	TRUE	795	Node-274	Int	0.84203	0.66949	17.8074	0.701517	1990.59	0	17	['C101_Babole_Dz', 'C101_Babole_Ep', 'C101_Babole_Ma', 'C104_Aka', 'C141_Bonyala', 'C15_Bongili', 'C21_Ngare', 'C22_Akwa', 'C24_Koyo', 'C25A_Bunji', 'C25B_Olee', 'C25C_Ondinga', 'C25E_Eboyi', 'C25_Mboshi', 'C322_Zamba', 'C323_Mpama', 'C32_Bobangi']	598	788	807	FALSE	FALSE
41.6835	279.598	0.149083	3.73011	5.63335	-1.90325	2556.23	2276.63	FALSE	TRUE	TRUE	TRUE	TRUE	TRUE		TRUE	TRUE	TRUE	796	Node-299	Int	1.02702	0.830511	24.8505	0.862826	2276.63	0	17	['C401_Pakabete', 'C41_Ngombe', 'C43A_Baati', 'C44_Bwa', 'D201_Liko', 'D211_Kango', 'D21_Baali', 'D23_Kibira-Kumu_1919', 'D304_Homa_1919', 'D308_Ebodo', 'D311_Bila', 'D32_Bira', 'D32_Bira_Bunia', 'D331_Bvanuma', 'D333_Ndaaka', 'D334_Mbo', 'D33_Nyali']	152	793	804	FALSE	FALSE
48.2645	526.452	0.091679	3.8767	6.26616	-2.38946	2587.48	2061.03	FALSE	FALSE	TRUE	FALSE	TRUE	FALSE		TRUE	FALSE	TRUE	797	Node-363	Int	4.63181	0.215919	9.81157	0.201983	2061.03	0	17	['A11_Londo', 'A121_Mbonge', 'A122_Bakundu', 'A141_Lefo', 'A151_Nkongho', 'A15A_Mbuu', 'A15B_Mienge_NW_Manenguba', 'A15C_Akossi', 'A15C_Elung_Central_Manenguba', 'A15C_Mkaa', 'A15_Manenguba', 'A22_Bakweri', 'A24_Duala', 'A27_Malimba', 'A32C_Batanga', 'A33a_Yasa', 'A34_Benga']	688	776	810	FALSE	FALSE
35.6873	208.527	0.17114	3.57479	5.34007	-1.76527	1470.84	1262.31	FALSE	FALSE	FALSE	FALSE	FALSE	FALSE		FALSE	FALSE	FALSE	798	Node-21	Int	-3.22803	0.415638	37.2956	0.412665	1262.31	0	18	['E46_Sonjo', 'E51_Kikuyu', 'E52_Embu', 'E52_Mbeere', 'E531_Muthambi', 'E531_Mwimbi', 'E53_Igoji', 'E53_Imenti', 'E53_Meruimenti', 'E53_Merutig', 'E53_Miutini', 'E53_Tigania', 'E541_Chuka', 'E54_Tharaka', 'E55_Kamba', 'E55_Kamba_Kitu', 'E55_Kamba_Mach', 'E56_Daiso']	192	794	811	FALSE	FALSE
173.181	709.125	0.244219	5.15434	6.56403	-1.40969	2256.28	1547.16	FALSE	FALSE	TRUE	FALSE	FALSE	FALSE		TRUE	FALSE	FALSE	799	Node-211	Int	-2.87702	0.610689	14.4343	0.587332	1547.16	0	19	['B501_Wanzi_E', 'B501_Wanzi_Mo', 'B503_Vili', 'B51_Duma', 'B51_Duma_La', 'B52_Nzebi', 'B53_Tsaangi_Poungi', 'B601_Lempini', 'B602_Kaningi_Nord', 'B602_Kaningi_Sud', 'B62_Mbaama', 'B63_Ndumu', 'B701_Atsitsege', 'B71aIb_Teke_Ibali_Congo', 'B71aLe_Teke_Leconi', 'B71a_Teke_Dj', 'B71a_Teke_Os', 'B77b_Fumu', 'B78_Wuumu']	722	773	813	FALSE	FALSE
52.8332	270.809	0.195094	3.96714	5.60141	-1.63427	1450.98	1180.17	FALSE	FALSE	TRUE	FALSE	FALSE	FALSE		TRUE	FALSE	FALSE	800	Node-244	Int	-4.84046	0.469984	14.3261	0.429692	1180.17	0	19	['H111_Hangala', 'H11_Beembe', 'H131_Kisundi_Congo_Kimongo_1988', 'H13_Kikunyi_1989', 'H16_Cilinji', 'H16_Cimbala', 'H16_Cizobe', 'H16_Kikongo', 'H16_Kimbata_Ngidinga', 'H16_Kimbeko', 'H16a_Kisikongo_2013', 'H16a_Kisolongo_DRC_2012', 'H16b_Kindibu_2013', 'H16c_Kiyombe_DRC_1982', 'H16d_Ciwoyo_DRC_2012', 'H16f_Laadi', 'H16g_Kimpangu_2012', 'H16g_Ntandu', 'H16h_Kinkanu_2012']	676	787	803	FALSE	FALSE
78.1539	243.022	0.321592	4.35868	5.49315	-1.13447	2030.11	1787.08	FALSE	FALSE	FALSE	FALSE	FALSE	FALSE		FALSE	FALSE	FALSE	801	Node-79	Int	-8.69221	0.570609	35.781	0.578252	1787.08	0	21	['G51_Pogoro', 'G52_Ndamba', 'G61_Sangu', 'G62_Hehe', 'G63_Bena', 'G64_Pangwa', 'G65_Kinga', 'G66_Wanji', 'N11_Manda', 'N12_Ngoni', 'N13_Matengo', 'N14_Mpoto', 'P11_Ndengeleko', 'P12_Rufiji', 'P13_Matumbi', 'P14_Ngindo', 'P15_Mbunga', 'P21_Yao', 'P22_Mwera', 'P23_Simakonde', 'P25_Mabia']	758	764	816	FALSE	FALSE
20.3853	291.466	0.06994	3.01481	5.67492	-2.66011	3277.51	2986.05	FALSE	FALSE	TRUE	FALSE	TRUE	FALSE		TRUE	FALSE	TRUE	802	Node-391	Int	4.83313	0.203484	10.697	0.208645	2986.05	0	21	['A31_Bubi', 'A44_Tunen', 'A45_Nyokon', 'A462_Yambeta', 'A46_Nomaande', 'A51_Bafia_maja', 'A53_Bafia_rikpa', 'A54_Tibea', 'A601_Tuki', 'A621_Nubaca', 'A622_Nugunu', 'A62A_Nuasue', 'A62A_Nukalonge', 'A62B_Mmala', 'A62C_Libie', 'Bile_Jarawan', 'Bwazza_Jarawan', 'Duguri_Jarawan', 'Kulung_Jarawan', 'Mbula_Jarawan', 'Zaambo_Jarawan']	710	789	819	FALSE	FALSE
44.2122	425.44	0.103921	3.789	6.05312	-2.26412	1876.42	1450.98	FALSE	FALSE	TRUE	FALSE	FALSE	FALSE		TRUE	FALSE	FALSE	803	Node-243	Int	-4.63889	0.51271	14.7578	0.519541	1450.98	0	22	['H111_Hangala', 'H11_Beembe', 'H131_Kisundi_Congo_Kimongo_1988', 'H13_Kikunyi_1989', 'H16_Cilinji', 'H16_Cimbala', 'H16_Cizobe', 'H16_Kikongo', 'H16_Kimbata_Ngidinga', 'H16_Kimbeko', 'H16a_Kisikongo_2013', 'H16a_Kisolongo_DRC_2012', 'H16b_Kindibu_2013', 'H16c_Kiyombe_DRC_1982', 'H16d_Ciwoyo_DRC_2012', 'H16f_Laadi', 'H16g_Kimpangu_2012', 'H16g_Ntandu', 'H16h_Kinkanu_2012', 'H31_Yaka', 'H32_Suku',…	596	800	809	FALSE	FALSE
570.092	309.004	1.84493	6.3458	5.73335	0.612443	2865.23	2556.23	FALSE	TRUE	TRUE	TRUE	TRUE	TRUE		TRUE	TRUE	TRUE	804	Node-298	Int	0.822777	0.884566	24.5361	0.9334	2556.23	0	22	['C401_Pakabete', 'C41_Ngombe', 'C43A_Baati', 'C44_Bwa', 'C52_Soko', 'C54_Turumba_1919', 'C55_Lokele', 'D11_Mbole', 'D12_Lengola', 'D201_Liko', 'D211_Kango', 'D21_Baali', 'D23_Kibira-Kumu_1919', 'D304_Homa_1919', 'D308_Ebodo', 'D311_Bila', 'D32_Bira', 'D32_Bira_Bunia', 'D331_Bvanuma', 'D333_Ndaaka', 'D334_Mbo', 'D33_Nyali']	683	796	817	FALSE	FALSE
11.5435	257.204	0.044881	2.44612	5.54987	-3.10375	2255.55	1998.34	FALSE	FALSE	FALSE	FALSE	FALSE	FALSE		FALSE	FALSE	FALSE	806	Node-114	Int	-6.33119	0.653488	32.7739	0.648338	1998.34	0	23	['F12_Bende', 'F21_Ntuzu', 'F21_Sukuma', 'F22_Nyamwezi', 'F23_Sumbwa', 'F24_Kimbu', 'F25_Bungu', 'F31_Nyiramba', 'F32_Nyaturucha', 'F32_Nyaturuwil', 'M11_Pimbwe', 'M12_Lungwa', 'M13_Fipa', 'M14_Rungu', 'M15_Mambwe', 'M21_Ndali', 'M21_Wanda', 'M22_Namwanga', 'M23_Nyiha', 'M24_Malila', 'M25_Safwa', 'M28_Lambya', 'M31_Nyakyusa']	746	784	825	FALSE	FALSE
151.861	452.033	0.335951	5.02297	6.11376	-1.09079	2865.23	2413.2	FALSE	TRUE	TRUE	TRUE	TRUE	TRUE		TRUE	TRUE	TRUE	807	Node-273	Int	0.744413	0.744097	18.7925	0.846896	2413.2	0	26	['C101_Babole_Dz', 'C101_Babole_Ep', 'C101_Babole_Ma', 'C104_Aka', 'C105_Mbenga', 'C141_Bonyala', 'C142_Mondongo', 'C15_Bongili', 'C21_Ngare', 'C22_Akwa', 'C24_Koyo', 'C25A_Bunji', 'C25B_Olee', 'C25C_Ondinga', 'C25E_Eboyi', 'C25_Mboshi', 'C302_Bolondo', 'C322_Zamba', 'C323_Mpama', 'C32_Bobangi', 'C36d_Lingala', 'C36g_Monyongo', 'C36g_Mosange', 'C37_Ebudza', 'C412_Libobi', 'C42_Ebwela']	751	795	817	FALSE	FALSE
238.504	259.484	0.91915	5.47439	5.55869	-0.084306	2105.25	1845.77	FALSE	FALSE	FALSE	FALSE	FALSE	FALSE		FALSE	FALSE	FALSE	808	Node-137	Int	-1.58569	0.382671	33.2033	0.450148	1845.77	0	29	['JE11_Runyoro', 'JE12_Rutooro', 'JE13_Runyankore', 'JE14_Rukiga', 'JE15_Luganda', 'JE16_Lusoga', 'JE17_Gwere', 'JE21_Runyambo', 'JE22_Haya', 'JE23_Zinza', 'JE24_Kerebe', 'JE25_Jita', 'JE25_Kilegi', 'JE25_Mkwaya', 'JE31_Lumasaaba', 'JE31c_Bukusu', 'JE32_Luyia', 'JE34_Samialugwe', 'JE401_Ngoreme', 'JE402_Ikizu', 'JE403_Suba', 'JE404_Shasi', 'JE41_Maragoli', 'JE42_Gusii', 'JE43_Kuria', 'JE43_Kuria_…	780	792	814	FALSE	FALSE
157.935	779.517	0.202606	5.06219	6.65867	-1.59649	2655.94	1876.42	FALSE	FALSE	TRUE	FALSE	FALSE	FALSE		TRUE	FALSE	FALSE	809	Node-242	Int	-4.25944	0.679804	14.6387	0.69743	1876.42	0	30	['B404_Ngubi', 'B41_Shira', 'B42_Sangu_Mb', 'B42_Sangu_Mi', 'B43_Punu', 'B44_Lumbu', 'H111_Hangala', 'H11_Beembe', 'H12_Civili_Congo', 'H131_Kisundi_Congo_Kimongo_1988', 'H13_Kikunyi_1989', 'H16_Cilinji', 'H16_Cimbala', 'H16_Cizobe', 'H16_Kikongo', 'H16_Kimbata_Ngidinga', 'H16_Kimbeko', 'H16a_Kisikongo_2013', 'H16a_Kisolongo_DRC_2012', 'H16b_Kindibu_2013', 'H16c_Kiyombe_DRC_1982', 'H16c_Yombe', '…	737	803	822	FALSE	FALSE
32.5008	690.034	0.0471	3.48127	6.53674	-3.05547	3277.51	2587.48	FALSE	FALSE	TRUE	FALSE	TRUE	FALSE		TRUE	FALSE	TRUE	810	Node-362	Int	4.75687	0.220196	10.2286	0.227694	2587.48	0	30	['A11_Londo', 'A121_Mbonge', 'A122_Bakundu', 'A141_Lefo', 'A151_Nkongho', 'A15A_Mbuu', 'A15B_Mienge_NW_Manenguba', 'A15C_Akossi', 'A15C_Elung_Central_Manenguba', 'A15C_Mkaa', 'A15_Manenguba', 'A22_Bakweri', 'A24_Duala', 'A27_Malimba', 'A32C_Batanga', 'A33a_Yasa', 'A34_Benga', 'A41_Barombi-Kang', 'A42_Abo', 'A43a_Basaa', 'A61_Ngoro-Asom', 'A61_Ngoro-Bisoo', 'A61_Ngoro-lunda', 'A63_Mangisa', 'A71_E…	782	797	819	FALSE	FALSE
46.6152	106.444	0.437932	3.84193	4.66762	-0.825691	1577.28	1470.84	FALSE	FALSE	FALSE	FALSE	FALSE	FALSE		FALSE	FALSE	FALSE	811	Node-20	Int	-3.48215	0.311936	37.4919	0.302459	1470.84	0	31	['E46_Sonjo', 'E51_Kikuyu', 'E52_Embu', 'E52_Mbeere', 'E531_Muthambi', 'E531_Mwimbi', 'E53_Igoji', 'E53_Imenti', 'E53_Meru', 'E53_Meruimenti', 'E53_Merutig', 'E53_Miutini', 'E53_Tigania', 'E541_Chuka', 'E54_Tharaka', 'E55_Kamba', 'E55_Kamba_Kitu', 'E55_Kamba_Mach', 'E56_Daiso', 'E621B_Machame', 'E621C_Siha', 'E621D_Kibosho', 'E622A_Kimochi', 'E622C_Lema', 'E622C_Mamba', 'E622C_Vunjo', 'E623A_Kise…	779	798	812	FALSE	FALSE
18.0518	99.8714	0.180751	2.89325	4.60388	-1.71063	1677.16	1577.28	FALSE	FALSE	FALSE	FALSE	FALSE	FALSE		FALSE	FALSE	FALSE	812	Node-19	Int	-3.89756	0.380937	37.5484	0.377846	1577.28	0	33	['E46_Sonjo', 'E51_Kikuyu', 'E52_Embu', 'E52_Mbeere', 'E531_Muthambi', 'E531_Mwimbi', 'E53_Igoji', 'E53_Imenti', 'E53_Meru', 'E53_Meruimenti', 'E53_Merutig', 'E53_Miutini', 'E53_Tigania', 'E541_Chuka', 'E54_Tharaka', 'E55_Kamba', 'E55_Kamba_Kitu', 'E55_Kamba_Mach', 'E56_Daiso', 'E621B_Machame', 'E621C_Siha', 'E621D_Kibosho', 'E622A_Kimochi', 'E622C_Lema', 'E622C_Mamba', 'E622C_Vunjo', 'E623A_Kise…	429	811	815	FALSE	FALSE
12.8496	399.651	0.032152	2.55331	5.99059	-3.43728	2655.94	2256.28	FALSE	FALSE	TRUE	FALSE	FALSE	FALSE		TRUE	FALSE	FALSE	813	Node-210	Int	-3.43722	0.665109	15.8897	0.663802	2256.28	0	33	['B501_Wanzi_E', 'B501_Wanzi_Mo', 'B503_Vili', 'B51_Duma', 'B51_Duma_La', 'B52_Nzebi', 'B53_Tsaangi_Poungi', 'B601_Lempini', 'B602_Kaningi_Nord', 'B602_Kaningi_Sud', 'B62_Mbaama', 'B63_Ndumu', 'B701_Atsitsege', 'B71aIb_Teke_Ibali_Congo', 'B71aLe_Teke_Leconi', 'B71a_Teke_Dj', 'B71a_Teke_Os', 'B77b_Fumu', 'B78_Wuumu', 'B81_Tiene', 'B82_Buma', 'B84_Mbunda', 'B85_Yanzi', 'B85d_Nsongo', 'B85e_Mput', '…	786	799	822	FALSE	FALSE
302.055	293.235	1.03008	5.71061	5.68098	0.029635	2398.49	2105.25	FALSE	FALSE	FALSE	FALSE	FALSE	FALSE		FALSE	FALSE	FALSE	814	Node-136	Int	-3.18781	0.754485	31.7758	0.698991	2105.25	0	35	['JD53_Shi', 'JD62_Rundi', 'JD64_Shubi', 'JD65_Hangaza', 'JD66_Kiha', 'JD67_Kivinza', 'JE11_Runyoro', 'JE12_Rutooro', 'JE13_Runyankore', 'JE14_Rukiga', 'JE15_Luganda', 'JE16_Lusoga', 'JE17_Gwere', 'JE21_Runyambo', 'JE22_Haya', 'JE23_Zinza', 'JE24_Kerebe', 'JE25_Jita', 'JE25_Kilegi', 'JE25_Mkwaya', 'JE31_Lumasaaba', 'JE31c_Bukusu', 'JE32_Luyia', 'JE34_Samialugwe', 'JE401_Ngoreme', 'JE402_Ikizu', '…	699	808	826	FALSE	FALSE
30.0514	140.288	0.214213	3.40291	4.94369	-1.54079	1817.44	1677.16	FALSE	FALSE	FALSE	FALSE	FALSE	FALSE		FALSE	FALSE	FALSE	815	Node-18	Int	-4.0598	0.406125	37.5544	0.394714	1677.16	0	37	['E46_Sonjo', 'E51_Kikuyu', 'E52_Embu', 'E52_Mbeere', 'E531_Muthambi', 'E531_Mwimbi', 'E53_Igoji', 'E53_Imenti', 'E53_Meru', 'E53_Meruimenti', 'E53_Merutig', 'E53_Miutini', 'E53_Tigania', 'E541_Chuka', 'E54_Tharaka', 'E55_Kamba', 'E55_Kamba_Kitu', 'E55_Kamba_Mach', 'E56_Daiso', 'E621B_Machame', 'E621C_Siha', 'E621D_Kibosho', 'E622A_Kimochi', 'E622C_Lema', 'E622C_Mamba', 'E622C_Vunjo', 'E623A_Kise…	626	812	818	FALSE	FALSE
122.728	114.911	1.06802	4.80997	4.74416	0.065809	2145.02	2030.11	FALSE	FALSE	FALSE	FALSE	FALSE	FALSE		FALSE	FALSE	FALSE	816	Node-78	Int	-8.0865	0.721861	35.4207	0.795848	2030.11	0	37	['G51_Pogoro', 'G52_Ndamba', 'G61_Sangu', 'G62_Hehe', 'G63_Bena', 'G64_Pangwa', 'G65_Kinga', 'G66_Wanji', 'K21_Lozi', 'N11_Manda', 'N12_Ngoni', 'N13_Matengo', 'N14_Mpoto', 'N21_Tumbuka_Malawi', 'N31_Chewa', 'N42_Kunda', 'P11_Ndengeleko', 'P12_Rufiji', 'P13_Matumbi', 'P14_Ngindo', 'P15_Mbunga', 'P21_Yao', 'P22_Mwera', 'P23_Simakonde', 'P25_Mabia', 'P31G_Ikorovere', 'P31_Emakhua', 'S11_Shona', 'S16…	791	801	824	FALSE	FALSE
56.7208	236.323	0.240013	4.03814	5.4652	-1.42706	3101.56	2865.23	FALSE	TRUE	TRUE	TRUE	TRUE	TRUE		TRUE	TRUE	TRUE	817	Node-272	Int	-0.389116	0.963909	19.5543	0.954912	2865.23	0	48	['C101_Babole_Dz', 'C101_Babole_Ep', 'C101_Babole_Ma', 'C104_Aka', 'C105_Mbenga', 'C141_Bonyala', 'C142_Mondongo', 'C15_Bongili', 'C21_Ngare', 'C22_Akwa', 'C24_Koyo', 'C25A_Bunji', 'C25B_Olee', 'C25C_Ondinga', 'C25E_Eboyi', 'C25_Mboshi', 'C302_Bolondo', 'C322_Zamba', 'C323_Mpama', 'C32_Bobangi', 'C36d_Lingala', 'C36g_Monyongo', 'C36g_Mosange', 'C37_Ebudza', 'C401_Pakabete', 'C412_Libobi', 'C41_Ng…	804	807	820	FALSE	FALSE
88.6134	118.614	0.747072	4.48428	4.77588	-0.291594	1936.06	1817.44	FALSE	FALSE	FALSE	FALSE	FALSE	FALSE		FALSE	FALSE	FALSE	818	Node-17	Int	-4.32873	0.384538	37.5276	0.44515	1817.44	0	51	['E46_Sonjo', 'E51_Kikuyu', 'E52_Embu', 'E52_Mbeere', 'E531_Muthambi', 'E531_Mwimbi', 'E53_Igoji', 'E53_Imenti', 'E53_Meru', 'E53_Meruimenti', 'E53_Merutig', 'E53_Miutini', 'E53_Tigania', 'E541_Chuka', 'E54_Tharaka', 'E55_Kamba', 'E55_Kamba_Kitu', 'E55_Kamba_Mach', 'E56_Daiso', 'E621B_Machame', 'E621C_Siha', 'E621D_Kibosho', 'E622A_Kimochi', 'E622C_Lema', 'E622C_Mamba', 'E622C_Vunjo', 'E623A_Kise…	783	815	821	FALSE	FALSE
33.7126	1407.85	0.023946	3.51787	7.24982	-3.73195	4685.37	3277.51	FALSE	FALSE	TRUE	FALSE	TRUE	FALSE		TRUE	FALSE	FALSE	819	Node-361	Int	4.82809	0.20743	10.5131	0.218618	3277.51	0	51	['A11_Londo', 'A121_Mbonge', 'A122_Bakundu', 'A141_Lefo', 'A151_Nkongho', 'A15A_Mbuu', 'A15B_Mienge_NW_Manenguba', 'A15C_Akossi', 'A15C_Elung_Central_Manenguba', 'A15C_Mkaa', 'A15_Manenguba', 'A22_Bakweri', 'A24_Duala', 'A27_Malimba', 'A31_Bubi', 'A32C_Batanga', 'A33a_Yasa', 'A34_Benga', 'A41_Barombi-Kang', 'A42_Abo', 'A43a_Basaa', 'A44_Tunen', 'A45_Nyokon', 'A462_Yambeta', 'A46_Nomaande', 'A51_B…	802	810	837	FALSE	FALSE
30.304	87.5257	0.34623	3.41128	4.47193	-1.06065	2023.58	1936.06	FALSE	FALSE	FALSE	FALSE	FALSE	FALSE		FALSE	FALSE	FALSE	821	Node-16	Int	-5.07035	0.402211	37.2349	0.500721	1936.06	0	63	['E46_Sonjo', 'E51_Kikuyu', 'E52_Embu', 'E52_Mbeere', 'E531_Muthambi', 'E531_Mwimbi', 'E53_Igoji', 'E53_Imenti', 'E53_Meru', 'E53_Meruimenti', 'E53_Merutig', 'E53_Miutini', 'E53_Tigania', 'E541_Chuka', 'E54_Tharaka', 'E55_Kamba', 'E55_Kamba_Kitu', 'E55_Kamba_Mach', 'E56_Daiso', 'E621B_Machame', 'E621C_Siha', 'E621D_Kibosho', 'E622A_Kimochi', 'E622C_Lema', 'E622C_Mamba', 'E622C_Vunjo', 'E623A_Kise…	771	818	823	FALSE	FALSE
94.4837	694.007	0.136142	4.54843	6.54248	-1.99406	3349.94	2655.94	FALSE	FALSE	TRUE	FALSE	FALSE	FALSE		TRUE	FALSE	TRUE	822	Node-209	Int	-3.55157	0.76889	15.873	0.741811	2655.94	0	63	['B404_Ngubi', 'B41_Shira', 'B42_Sangu_Mb', 'B42_Sangu_Mi', 'B43_Punu', 'B44_Lumbu', 'B501_Wanzi_E', 'B501_Wanzi_Mo', 'B503_Vili', 'B51_Duma', 'B51_Duma_La', 'B52_Nzebi', 'B53_Tsaangi_Poungi', 'B601_Lempini', 'B602_Kaningi_Nord', 'B602_Kaningi_Sud', 'B62_Mbaama', 'B63_Ndumu', 'B701_Atsitsege', 'B71aIb_Teke_Ibali_Congo', 'B71aLe_Teke_Leconi', 'B71a_Teke_Dj', 'B71a_Teke_Os', 'B77b_Fumu', 'B78_Wuumu…	809	813	832	FALSE	FALSE
297.874	121.434	2.45297	5.69667	4.79937	0.897298	2145.02	2023.58	FALSE	FALSE	FALSE	FALSE	FALSE	FALSE		FALSE	FALSE	FALSE	823	Node-15	Int	-5.24365	0.529224	37.0237	0.51007	2023.58	0	64	['E46_Sonjo', 'E51_Kikuyu', 'E52_Embu', 'E52_Mbeere', 'E531_Muthambi', 'E531_Mwimbi', 'E53_Igoji', 'E53_Imenti', 'E53_Meru', 'E53_Meruimenti', 'E53_Merutig', 'E53_Miutini', 'E53_Tigania', 'E541_Chuka', 'E54_Tharaka', 'E55_Kamba', 'E55_Kamba_Kitu', 'E55_Kamba_Mach', 'E56_Daiso', 'E621B_Machame', 'E621C_Siha', 'E621D_Kibosho', 'E622A_Kimochi', 'E622C_Lema', 'E622C_Mamba', 'E622C_Vunjo', 'E623A_Kise…	239	821	824	FALSE	FALSE
259.711	110.531	2.34967	5.55957	4.70529	0.854274	2255.55	2145.02	FALSE	FALSE	FALSE	FALSE	FALSE	FALSE		FALSE	FALSE	FALSE	824	Node-14	Int	-7.05111	0.692217	35.035	0.696381	2145.02	0	101	['E46_Sonjo', 'E51_Kikuyu', 'E52_Embu', 'E52_Mbeere', 'E531_Muthambi', 'E531_Mwimbi', 'E53_Igoji', 'E53_Imenti', 'E53_Meru', 'E53_Meruimenti', 'E53_Merutig', 'E53_Miutini', 'E53_Tigania', 'E541_Chuka', 'E54_Tharaka', 'E55_Kamba', 'E55_Kamba_Kitu', 'E55_Kamba_Mach', 'E56_Daiso', 'E621B_Machame', 'E621C_Siha', 'E621D_Kibosho', 'E622A_Kimochi', 'E622C_Lema', 'E622C_Mamba', 'E622C_Vunjo', 'E623A_Kise…	816	823	825	FALSE	FALSE
74.7736	142.939	0.523114	4.31447	4.96242	-0.647956	2398.49	2255.55	FALSE	FALSE	FALSE	FALSE	FALSE	FALSE		FALSE	FALSE	FALSE	825	Node-13	Int	-6.24288	0.689508	32.8288	0.639997	2255.55	0	124	['E46_Sonjo', 'E51_Kikuyu', 'E52_Embu', 'E52_Mbeere', 'E531_Muthambi', 'E531_Mwimbi', 'E53_Igoji', 'E53_Imenti', 'E53_Meru', 'E53_Meruimenti', 'E53_Merutig', 'E53_Miutini', 'E53_Tigania', 'E541_Chuka', 'E54_Tharaka', 'E55_Kamba', 'E55_Kamba_Kitu', 'E55_Kamba_Mach', 'E56_Daiso', 'E621B_Machame', 'E621C_Siha', 'E621D_Kibosho', 'E622A_Kimochi', 'E622C_Lema', 'E622C_Mamba', 'E622C_Vunjo', 'E623A_Kise…	806	824	826	FALSE	FALSE
26.493	101.513	0.260981	3.27688	4.62019	-1.34331	2500	2398.49	FALSE	FALSE	FALSE	FALSE	FALSE	FALSE		FALSE	FALSE	FALSE	826	Node-12	Int	-5.85849	0.801262	32.2739	0.836601	2398.49	0	159	['E46_Sonjo', 'E51_Kikuyu', 'E52_Embu', 'E52_Mbeere', 'E531_Muthambi', 'E531_Mwimbi', 'E53_Igoji', 'E53_Imenti', 'E53_Meru', 'E53_Meruimenti', 'E53_Merutig', 'E53_Miutini', 'E53_Tigania', 'E541_Chuka', 'E54_Tharaka', 'E55_Kamba', 'E55_Kamba_Kitu', 'E55_Kamba_Mach', 'E56_Daiso', 'E621B_Machame', 'E621C_Siha', 'E621D_Kibosho', 'E622A_Kimochi', 'E622C_Lema', 'E622C_Mamba', 'E622C_Vunjo', 'E623A_Kise…	814	825	827	FALSE	FALSE
248.984	129.601	1.92115	5.51739	4.86446	0.652926	2629.6	2500	FALSE	FALSE	FALSE	FALSE	FALSE	FALSE		FALSE	FALSE	FALSE	827	Node-11	Int	-5.73995	0.791048	32.0662	0.776842	2500	0	166	['E46_Sonjo', 'E51_Kikuyu', 'E52_Embu', 'E52_Mbeere', 'E531_Muthambi', 'E531_Mwimbi', 'E53_Igoji', 'E53_Imenti', 'E53_Meru', 'E53_Meruimenti', 'E53_Merutig', 'E53_Miutini', 'E53_Tigania', 'E541_Chuka', 'E54_Tharaka', 'E55_Kamba', 'E55_Kamba_Kitu', 'E55_Kamba_Mach', 'E56_Daiso', 'E621B_Machame', 'E621C_Siha', 'E621D_Kibosho', 'E622A_Kimochi', 'E622C_Lema', 'E622C_Mamba', 'E622C_Vunjo', 'E623A_Kise…	717	826	828	FALSE	FALSE
479.79	122.36	3.92114	6.17335	4.80697	1.36638	2751.96	2629.6	FALSE	FALSE	FALSE	FALSE	FALSE	FALSE		FALSE	FALSE	FALSE	828	Node-10	Int	-5.08014	1.29463	29.9169	1.3249	2629.6	0	175	['D13_Metoko', 'D14_Enya', 'D20B_Vamba_1919', 'D24_Songola', 'D25_Lega', 'D28_Holoholo', 'D305_Nyanga-li', 'D43_Nyanga', 'D55_Buyu', 'E46_Sonjo', 'E51_Kikuyu', 'E52_Embu', 'E52_Mbeere', 'E531_Muthambi', 'E531_Mwimbi', 'E53_Igoji', 'E53_Imenti', 'E53_Meru', 'E53_Meruimenti', 'E53_Merutig', 'E53_Miutini', 'E53_Tigania', 'E541_Chuka', 'E54_Tharaka', 'E55_Kamba', 'E55_Kamba_Kitu', 'E55_Kamba_Mach', '…	747	827	829	FALSE	FALSE
506.506	208.718	2.42675	6.22754	5.34098	0.886552	2960.68	2751.96	FALSE	FALSE	FALSE	FALSE	FALSE	FALSE		FALSE	FALSE	FALSE	829	Node-9	Int	-6.4208	1.71072	25.7947	1.76057	2751.96	0	182	['D13_Metoko', 'D14_Enya', 'D20B_Vamba_1919', 'D24_Songola', 'D25_Lega', 'D28_Holoholo', 'D305_Nyanga-li', 'D43_Nyanga', 'D55_Buyu', 'E46_Sonjo', 'E51_Kikuyu', 'E52_Embu', 'E52_Mbeere', 'E531_Muthambi', 'E531_Mwimbi', 'E53_Igoji', 'E53_Imenti', 'E53_Meru', 'E53_Meruimenti', 'E53_Merutig', 'E53_Miutini', 'E53_Tigania', 'E541_Chuka', 'E54_Tharaka', 'E55_Kamba', 'E55_Kamba_Kitu', 'E55_Kamba_Mach', '…	719	828	830	FALSE	FALSE
352.966	154.659	2.28222	5.86637	5.04122	0.825147	3115.34	2960.68	FALSE	FALSE	FALSE	FALSE	FALSE	FALSE		TRUE	FALSE	FALSE	830	Node-8	Int	-7.11509	1.90041	21.2612	1.72687	2960.68	0	196	['D13_Metoko', 'D14_Enya', 'D20B_Vamba_1919', 'D24_Songola', 'D25_Lega', 'D28_Holoholo', 'D305_Nyanga-li', 'D43_Nyanga', 'D55_Buyu', 'E46_Sonjo', 'E51_Kikuyu', 'E52_Embu', 'E52_Mbeere', 'E531_Muthambi', 'E531_Mwimbi', 'E53_Igoji', 'E53_Imenti', 'E53_Meru', 'E53_Meruimenti', 'E53_Merutig', 'E53_Miutini', 'E53_Tigania', 'E541_Chuka', 'E54_Tharaka', 'E55_Kamba', 'E55_Kamba_Kitu', 'E55_Kamba_Mach', '…	785	829	831	FALSE	FALSE
306.372	234.605	1.30591	5.7248	5.4579	0.266899	3349.94	3115.34	FALSE	FALSE	TRUE	FALSE	FALSE	FALSE		TRUE	FALSE	TRUE	831	Node-7	Int	-5.43524	1.25764	18.5515	1.26014	3115.34	0	203	['D13_Metoko', 'D14_Enya', 'D20B_Vamba_1919', 'D24_Songola', 'D25_Lega', 'D28_Holoholo', 'D305_Nyanga-li', 'D43_Nyanga', 'D55_Buyu', 'E46_Sonjo', 'E51_Kikuyu', 'E52_Embu', 'E52_Mbeere', 'E531_Muthambi', 'E531_Mwimbi', 'E53_Igoji', 'E53_Imenti', 'E53_Meru', 'E53_Meruimenti', 'E53_Merutig', 'E53_Miutini', 'E53_Tigania', 'E541_Chuka', 'E54_Tharaka', 'E55_Kamba', 'E55_Kamba_Kitu', 'E55_Kamba_Mach', '…	720	830	832	FALSE	FALSE
89.3219	242.087	0.368966	4.49225	5.4893	-0.99705	3592.03	3349.94	FALSE	FALSE	TRUE	FALSE	TRUE	FALSE		TRUE	FALSE	TRUE	832	Node-6	Int	-3.38314	0.874523	16.7073	0.927092	3349.94	0	266	['B404_Ngubi', 'B41_Shira', 'B42_Sangu_Mb', 'B42_Sangu_Mi', 'B43_Punu', 'B44_Lumbu', 'B501_Wanzi_E', 'B501_Wanzi_Mo', 'B503_Vili', 'B51_Duma', 'B51_Duma_La', 'B52_Nzebi', 'B53_Tsaangi_Poungi', 'B601_Lempini', 'B602_Kaningi_Nord', 'B602_Kaningi_Sud', 'B62_Mbaama', 'B63_Ndumu', 'B701_Atsitsege', 'B71aIb_Teke_Ibali_Congo', 'B71aLe_Teke_Leconi', 'B71a_Teke_Dj', 'B71a_Teke_Os', 'B77b_Fumu', 'B78_Wuumu…	822	831	833	FALSE	FALSE
502.782	254.014	1.97935	6.22016	5.53739	0.682767	3846.04	3592.03	FALSE	FALSE	TRUE	FALSE	TRUE	FALSE		TRUE	FALSE	TRUE	833	Node-5	Int	-2.58009	1.021	16.7268	1.12148	3592.03	0	321	['B404_Ngubi', 'B41_Shira', 'B42_Sangu_Mb', 'B42_Sangu_Mi', 'B43_Punu', 'B44_Lumbu', 'B501_Wanzi_E', 'B501_Wanzi_Mo', 'B503_Vili', 'B51_Duma', 'B51_Duma_La', 'B52_Nzebi', 'B53_Tsaangi_Poungi', 'B601_Lempini', 'B602_Kaningi_Nord', 'B602_Kaningi_Sud', 'B62_Mbaama', 'B63_Ndumu', 'B701_Atsitsege', 'B71aIb_Teke_Ibali_Congo', 'B71aLe_Teke_Leconi', 'B71a_Teke_Dj', 'B71a_Teke_Os', 'B77b_Fumu', 'B78_Wuumu…	820	832	834	FALSE	FALSE
54.6434	161.006	0.339388	4.00083	5.08144	-1.08061	4007.05	3846.04	FALSE	FALSE	TRUE	FALSE	TRUE	FALSE		TRUE	FALSE	TRUE	834	Node-4	Int	-0.172436	1.04601	12.8981	1.26252	3846.04	0	332	['B11F_Enenga', 'B11a_Mpongwe', 'B11b_Orungu', 'B11c_Galwa', 'B11d_Dyumba', 'B301_Viya', 'B302_Himba', 'B304_Pinzi', 'B305_Vove', 'B31_Tsogo', 'B32_Kande', 'B404_Ngubi', 'B41_Shira', 'B42_Sangu_Mb', 'B42_Sangu_Mi', 'B43_Punu', 'B44_Lumbu', 'B501_Wanzi_E', 'B501_Wanzi_Mo', 'B503_Vili', 'B51_Duma', 'B51_Duma_La', 'B52_Nzebi', 'B53_Tsaangi_Poungi', 'B601_Lempini', 'B602_Kaningi_Nord', 'B602_Kaningi_…	767	833	835	FALSE	FALSE
498.505	310.823	1.60382	6.21161	5.73923	0.472389	4317.87	4007.05	FALSE	FALSE	TRUE	FALSE	TRUE	FALSE		TRUE	FALSE	TRUE	835	Node-3	Int	0.268374	1.06335	12.6809	1.21142	4007.05	0	338	['B11F_Enenga', 'B11a_Mpongwe', 'B11b_Orungu', 'B11c_Galwa', 'B11d_Dyumba', 'B201_Ndasa', 'B202_Sigu', 'B203_Samaye', 'B24_Wumbvu', 'B252_Mahongwe', 'B25_Kota', 'B301_Viya', 'B302_Himba', 'B304_Pinzi', 'B305_Vove', 'B31_Tsogo', 'B32_Kande', 'B404_Ngubi', 'B41_Shira', 'B42_Sangu_Mb', 'B42_Sangu_Mi', 'B43_Punu', 'B44_Lumbu', 'B501_Wanzi_E', 'B501_Wanzi_Mo', 'B503_Vili', 'B51_Duma', 'B51_Duma_La', '…	707	834	836	FALSE	FALSE
96.7292	367.493	0.263214	4.57192	5.9067	-1.33479	4685.37	4317.87	FALSE	FALSE	TRUE	FALSE	TRUE	FALSE		TRUE	FALSE	FALSE	836	Node-2	Int	4.33889	0.692022	10.8002	0.611724	4317.87	0	360	['A803_Shiwa', 'A81_Kwasio', 'A832_Bekol', 'A83_Mekaa', 'A841_Badwe', 'A84_Njem', 'A85b_Bekwil_Makokou', 'A85b_Bekwil_Mv', 'A86c_Mpiemo', 'A87_Bomwali', 'A91_Kwakum', 'A93_Kako', 'B11F_Enenga', 'B11a_Mpongwe', 'B11b_Orungu', 'B11c_Galwa', 'B11d_Dyumba', 'B201_Ndasa', 'B202_Sigu', 'B203_Samaye', 'B204_Ndambomo_Li', 'B204_Ndambomo_Massoukou', 'B204_Ndambomo_Mbadi', 'B21_Seki', 'B22E_Mwesa', 'B22a_K…	805	835	837	FALSE	FALSE
34.2399	962.939	0.035558	3.53339	6.86999	-3.3366	5648.31	4685.37	FALSE	FALSE	TRUE	FALSE	FALSE	FALSE		FALSE	FALSE	FALSE	837	Node-1	Int	5.08631	0.230103	10.3536	0.258825	4685.37	0	411	['A11_Londo', 'A121_Mbonge', 'A122_Bakundu', 'A141_Lefo', 'A151_Nkongho', 'A15A_Mbuu', 'A15B_Mienge_NW_Manenguba', 'A15C_Akossi', 'A15C_Elung_Central_Manenguba', 'A15C_Mkaa', 'A15_Manenguba', 'A22_Bakweri', 'A24_Duala', 'A27_Malimba', 'A31_Bubi', 'A32C_Batanga', 'A33a_Yasa', 'A34_Benga', 'A41_Barombi-Kang', 'A42_Abo', 'A43a_Basaa', 'A44_Tunen', 'A45_Nyokon', 'A462_Yambeta', 'A46_Nomaande', 'A51_B…	819	836	838	FALSE	FALSE
18.5115	400.417	0.046231	2.91839	5.99251	-3.07411	400.417	0	TRUE	TRUE	TRUE	FALSE	TRUE	FALSE	S -> R	FALSE	FALSE	FALSE	15	A32C_Batanga	NW	1.4	0	9.5	0	0	0	1	['A32C_Batanga']	-2	-2	545	FALSE	FALSE
19.9717	957.211	0.020864	2.99432	6.86402	-3.86971	957.211	0	TRUE	TRUE	TRUE	FALSE	TRUE	FALSE	S -> R	FALSE	FALSE	FALSE	16	A33a_Yasa	NW	2.45	0	9.85	0	0	0	1	['A33a_Yasa']	-2	-2	615	FALSE	FALSE
24.9111	1202.02	0.020724	3.21531	7.09176	-3.87644	1202.02	0	TRUE	TRUE	TRUE	FALSE	TRUE	FALSE	S -> R	TRUE	FALSE	FALSE	28	A601_Tuki	MB	4.5	0	11.4	0	0	0	1	['A601_Tuki']	-2	-2	729	FALSE	FALSE
18.7631	1277.8	0.014684	2.93189	7.1529	-4.221	1277.8	0	TRUE	TRUE	TRUE	FALSE	TRUE	FALSE	S -> R	TRUE	FALSE	FALSE	31	A61_Ngoro-lunda	NW	4.57	0	11.48	0	0	0	1	['A61_Ngoro-lunda']	-2	-2	762	FALSE	FALSE
96.3455	850.644	0.113262	4.56794	6.74599	-2.17805	850.644	0	TRUE	FALSE	TRUE	FALSE	FALSE	TRUE	R -> S	TRUE	FALSE	TRUE	56	A93_Kako	NW	4.71	0	13.9	0	0	0	1	['A93_Kako']	-2	-2	539	FALSE	FALSE
69.9423	75.1688	0.93047	4.24767	4.31974	-0.072066	75.1688	0	TRUE	FALSE	FALSE	FALSE	FALSE	TRUE	R -> S	TRUE	FALSE	TRUE	59	B11b_Orungu	NW	-0.72	0	8.78	0	0	0	1	['B11b_Orungu']	-2	-2	530	FALSE	FALSE
353.317	984.473	0.358889	5.86737	6.89211	-1.02474	984.473	0	TRUE	FALSE	FALSE	FALSE	FALSE	TRUE	R -> S	FALSE	TRUE	TRUE	93	B503_Vili	WW	-3.49	0	10.08	0	0	0	1	['B503_Vili']	-2	-2	722	FALSE	FALSE
63.8571	705.412	0.090525	4.15665	6.55878	-2.40213	705.412	0	TRUE	TRUE	FALSE	FALSE	TRUE	FALSE	S -> R	FALSE	FALSE	FALSE	100	B602_Kaningi_Sud	WW	-2.19	0	13.42	0	0	0	1	['B602_Kaningi_Sud']	-2	-2	736	FALSE	FALSE
90.7868	116.767	0.777502	4.50851	4.76018	-0.251669	116.767	0	TRUE	TRUE	FALSE	FALSE	TRUE	FALSE	S -> R	FALSE	FALSE	FALSE	101	B62_Mbaama	WW	-2.7	0	13.65	0	0	0	1	['B62_Mbaama']	-2	-2	491	FALSE	FALSE
77.9609	853.706	0.091321	4.35621	6.74959	-2.39338	853.706	0	TRUE	TRUE	FALSE	FALSE	TRUE	FALSE	S -> R	TRUE	FALSE	FALSE	103	B701_Atsitsege	WW	-3.13	0	13.73	0	0	0	1	['B701_Atsitsege']	-2	-2	749	FALSE	FALSE
93.7441	231.669	0.404646	4.54057	5.44531	-0.904742	231.669	0	TRUE	TRUE	FALSE	FALSE	TRUE	FALSE	S -> R	FALSE	FALSE	FALSE	105	B71a_Teke_Os	WW	-0.74	0	13.55	0	0	0	1	['B71a_Teke_Os']	-2	-2	492	FALSE	FALSE
100.204	455.287	0.220089	4.60721	6.12093	-1.51372	455.287	0	TRUE	TRUE	TRUE	FALSE	TRUE	FALSE	S -> R	TRUE	FALSE	FALSE	106	B71aIb_Teke_Ibali_Congo	WW	-3.7	0	16.5	0	0	0	1	['B71aIb_Teke_Ibali_Congo']	-2	-2	494	FALSE	FALSE
107.717	416.864	0.258398	4.67951	6.03276	-1.35326	416.864	0	TRUE	FALSE	TRUE	FALSE	FALSE	TRUE	R -> S	TRUE	FALSE	TRUE	114	B85d_Nsongo	WW	-5.8	0	18.1	0	0	0	1	['B85d_Nsongo']	-2	-2	500	FALSE	FALSE
364.988	1117.13	0.326719	5.89987	7.01852	-1.11866	1117.13	0	TRUE	FALSE	FALSE	FALSE	FALSE	TRUE	R -> S	TRUE	TRUE	TRUE	179	D304_Homa_1919	CW	5.53	0	27.56	0	0	0	1	['D304_Homa_1919']	-2	-2	600	FALSE	FALSE
320.929	381.963	0.84021	5.77122	5.94532	-0.174103	381.963	0	TRUE	FALSE	TRUE	FALSE	FALSE	TRUE	R -> S	TRUE	TRUE	TRUE	180	D305_Nyanga-li	E	3.01	0	29.2	0	0	0	1	['D305_Nyanga-li']	-2	-2	479	FALSE	FALSE
127.364	287.966	0.44229	4.84705	5.66284	-0.81579	287.966	0	TRUE	FALSE	FALSE	FALSE	FALSE	TRUE	R -> S	TRUE	TRUE	TRUE	183	D32_Bira	CW	0.86	0	30.16	0	0	0	1	['D32_Bira']	-2	-2	522	FALSE	FALSE
281.815	1137.07	0.247842	5.64125	7.03621	-1.39496	1137.07	0	TRUE	FALSE	FALSE	FALSE	FALSE	TRUE	R -> S	TRUE	TRUE	TRUE	184	D32_Bira_Bunia	CW	1.56	0	30.24	0	0	0	1	['D32_Bira_Bunia']	-2	-2	681	FALSE	FALSE
170.956	1013.52	0.168675	5.1414	6.92119	-1.77978	1013.52	0	TRUE	FALSE	TRUE	FALSE	FALSE	TRUE	R -> S	TRUE	TRUE	TRUE	186	D331_Bvanuma	CW	0.9	0	29.85	0	0	0	1	['D331_Bvanuma']	-2	-2	682	FALSE	FALSE
205.488	1167.19	0.176053	5.32538	7.06236	-1.73697	1167.19	0	TRUE	FALSE	TRUE	FALSE	FALSE	TRUE	R -> S	TRUE	TRUE	TRUE	190	D55_Buyu	E	-5.01	0	28.6	0	0	0	1	['D55_Buyu']	-2	-2	480	FALSE	FALSE
48.3876	551.43	0.087749	3.87924	6.31252	-2.43327	551.43	0	TRUE	FALSE	FALSE	FALSE	FALSE	TRUE	R -> S	FALSE	TRUE	TRUE	277	H12_Civili_Congo	WW	-4.7	0	12	0	0	0	1	['H12_Civili_Congo']	-2	-2	510	FALSE	FALSE
54.8695	551.43	0.099504	4.00496	6.31252	-2.30756	551.43	0	TRUE	FALSE	FALSE	FALSE	FALSE	TRUE	R -> S	FALSE	TRUE	TRUE	290	H16c_Yombe	WW	-5.1	0	12.7	0	0	0	1	['H16c_Yombe']	-2	-2	510	FALSE	FALSE
162.763	943.131	0.172577	5.0923	6.84921	-1.75691	943.131	0	TRUE	TRUE	TRUE	FALSE	TRUE	FALSE	S -> R	TRUE	FALSE	FALSE	301	H42_Hunganna	WW	-3.65	0	17.48	0	0	0	1	['H42_Hunganna']	-2	-2	596	FALSE	FALSE
245.305	798.307	0.307282	5.5025	6.68249	-1.17999	798.307	0	TRUE	TRUE	TRUE	FALSE	TRUE	FALSE	S -> R	FALSE	FALSE	FALSE	346	L11_Pende	SW	-5.07	0	19.75	0	0	0	1	['L11_Pende']	-2	-2	489	FALSE	FALSE
22.4375	521.829	0.042998	3.11073	6.25734	-3.14661	521.829	0	TRUE	TRUE	FALSE	FALSE	TRUE	FALSE	S -> R	FALSE	FALSE	FALSE	382	Moghamo_Grassfields	ANS	5.73	0	9.72	0	0	0	1	['Moghamo_Grassfields']	-2	-2	557	TRUE	FALSE
140.102	5314.76	0.026361	4.94237	8.57824	-3.63587	5314.76	0	TRUE	TRUE	TRUE	FALSE	TRUE	FALSE	S -> R	FALSE	TRUE	FALSE	418	Tiv_Tivoid	ANS	6.22	0	9.01	0	0	0	1	['Tiv_Tivoid']	-2	-2	755	TRUE	FALSE
39.4254	287.238	0.137257	3.67441	5.66031	-1.9859	1025.53	738.292	TRUE	TRUE	TRUE	FALSE	TRUE	FALSE	S -> R	TRUE	FALSE	FALSE	490	Node-208	Int	-5.11649	0.762016	18.2176	0.771038	738.292	0	2	['H41_Mbala', 'L13_Kwese']	300	348	589	FALSE	FALSE
66.321	295.874	0.224152	4.19451	5.68994	-1.49543	490.919	195.045	TRUE	TRUE	TRUE	TRUE	TRUE	FALSE	S -> R	TRUE	FALSE	FALSE	508	Node-268	Int	-1.73135	0.325446	11.5884	0.261557	195.045	0	2	['B42_Sangu_Mb', 'B42_Sangu_Mi']	87	88	647	FALSE	FALSE
9.65872	170.93	0.056507	2.26786	5.14126	-2.87339	490.919	319.989	TRUE	TRUE	TRUE	FALSE	TRUE	FALSE	S -> R	TRUE	FALSE	FALSE	509	Node-269	Int	-2.17262	0.404765	11.0664	0.367131	319.989	0	2	['B41_Shira', 'B43_Punu']	86	89	647	FALSE	FALSE
88.3344	894.59	0.098743	4.48113	6.79636	-2.31524	1446.02	551.43	TRUE	TRUE	FALSE	TRUE	TRUE	FALSE	S -> R	TRUE	FALSE	FALSE	510	Node-270	Int	-4.68233	0.477646	12.4363	0.50482	551.43	0	2	['H12_Civili_Congo', 'H16c_Yombe']	277	290	737	FALSE	FALSE
40.8261	152.541	0.26764	3.70932	5.02743	-1.31811	641.034	488.493	TRUE	TRUE	TRUE	TRUE	TRUE	FALSE	S -> R	TRUE	TRUE	FALSE	513	Node-283	Int	-0.157084	0.562211	16.1109	0.648606	488.493	0	2	['C141_Bonyala', 'C22_Akwa']	131	135	738	FALSE	FALSE
215.578	554.442	0.388821	5.37333	6.31796	-0.944637	1511.65	957.211	TRUE	FALSE	FALSE	FALSE	FALSE	TRUE	R -> S	TRUE	FALSE	TRUE	615	Node-376	Int	2.37243	0.392409	9.68786	0.422786	957.211	0	3	['A32C_Batanga', 'A33a_Yasa', 'A34_Benga']	16	545	688	FALSE	FALSE
45.7179	289.23	0.158068	3.82249	5.66722	-1.84473	780.149	490.919	TRUE	FALSE	TRUE	FALSE	FALSE	TRUE	R -> S	TRUE	TRUE	TRUE	647	Node-267	Int	-2.11603	0.378733	11.1323	0.394566	490.919	0	4	['B41_Shira', 'B42_Sangu_Mb', 'B42_Sangu_Mi', 'B43_Punu']	508	509	677	FALSE	FALSE
33.0401	221.497	0.149167	3.49772	5.40041	-1.90269	582.032	360.534	TRUE	FALSE	FALSE	FALSE	FALSE	TRUE	R -> S	FALSE	FALSE	TRUE	671	Node-216	Int	-1.77654	0.298021	14.0625	0.292559	360.534	0	5	['B601_Lempini', 'B62_Mbaama', 'B71aLe_Teke_Leconi', 'B71a_Teke_Dj', 'B71a_Teke_Os']	492	590	721	FALSE	FALSE
36.3229	549.374	0.066117	3.59245	6.30878	-2.71633	2061.03	1511.65	TRUE	TRUE	TRUE	FALSE	TRUE	FALSE	S -> R	TRUE	FALSE	TRUE	688	Node-375	Int	4.31001	0.266148	9.75526	0.267751	1511.65	0	5	['A24_Duala', 'A27_Malimba', 'A32C_Batanga', 'A33a_Yasa', 'A34_Benga']	546	615	797	FALSE	FALSE
183.246	369.304	0.496193	5.21083	5.91162	-0.700791	1446.02	1076.72	TRUE	TRUE	TRUE	TRUE	TRUE	FALSE	S -> R	TRUE	FALSE	FALSE	704	Node-265	Int	-2.83025	0.500248	11.2552	0.541731	1076.72	0	6	['B404_Ngubi', 'B41_Shira', 'B42_Sangu_Mb', 'B42_Sangu_Mi', 'B43_Punu', 'B44_Lumbu']	90	677	737	FALSE	FALSE
71.7943	2654	0.027051	4.27381	7.88382	-3.61002	4007.05	1353.05	TRUE	TRUE	TRUE	FALSE	TRUE	FALSE	S -> R	TRUE	FALSE	TRUE	707	Node-335	Int	-0.238811	0.794214	13.0804	0.782425	1353.05	0	6	['B201_Ndasa', 'B202_Sigu', 'B203_Samaye', 'B24_Wumbvu', 'B252_Mahongwe', 'B25_Kota']	608	609	835	FALSE	FALSE
90.3159	409.781	0.220401	4.50331	6.01562	-1.51231	1900.51	1490.73	TRUE	TRUE	TRUE	TRUE	TRUE	FALSE	S -> R	FALSE	FALSE	FALSE	718	Node-178	Int	-2.71224	1.05824	28.0879	1.06577	1490.73	0	7	['D13_Metoko', 'D14_Enya', 'D24_Songola', 'D25_Lega', 'D305_Nyanga-li', 'D43_Nyanga', 'D55_Buyu']	480	669	735	FALSE	FALSE
23.196	123.38	0.188004	3.14398	4.81527	-1.67129	705.412	582.032	TRUE	TRUE	FALSE	FALSE	TRUE	FALSE	S -> R	FALSE	FALSE	FALSE	721	Node-215	Int	-2.03848	0.367786	13.9221	0.3711	582.032	0	7	['B601_Lempini', 'B602_Kaningi_Nord', 'B62_Mbaama', 'B63_Ndumu', 'B71aLe_Teke_Leconi', 'B71a_Teke_Dj', 'B71a_Teke_Os']	493	671	736	FALSE	FALSE
178.922	562.687	0.317977	5.18695	6.33272	-1.14577	1547.16	984.473	TRUE	TRUE	FALSE	TRUE	TRUE	FALSE	S -> R	TRUE	FALSE	FALSE	722	Node-223	Int	-2.18442	0.582454	12.9805	0.562422	984.473	0	7	['B501_Wanzi_E', 'B501_Wanzi_Mo', 'B503_Vili', 'B51_Duma', 'B51_Duma_La', 'B52_Nzebi', 'B53_Tsaangi_Poungi']	93	702	799	FALSE	FALSE
25.7305	168.364	0.152827	3.24768	5.12613	-1.87845	809.398	641.034	TRUE	FALSE	TRUE	TRUE	FALSE	TRUE	R -> S	TRUE	TRUE	TRUE	738	Node-277	Int	-0.50127	0.457732	15.983	0.459948	641.034	0	8	['C141_Bonyala', 'C22_Akwa', 'C24_Koyo', 'C25A_Bunji', 'C25B_Olee', 'C25C_Ondinga', 'C25E_Eboyi', 'C25_Mboshi']	513	705	750	FALSE	FALSE
6.11441	220.473	0.027733	1.81065	5.39578	-3.58513	1277.8	1057.33	TRUE	TRUE	TRUE	FALSE	TRUE	FALSE	S -> R	TRUE	FALSE	FALSE	754	Node-381	Int	4.50281	0.159633	11.3634	0.151554	1057.33	0	9	['A61_Ngoro-Asom', 'A61_Ngoro-Bisoo', 'A63_Mangisa', 'A71_Eton', 'A72a_Ewondo', 'A74a_Bulu', 'A75a_Fang_Bitam', 'A75a_Fang_Medouneu', 'A75a_Fang_Minvoul']	549	728	762	FALSE	FALSE
115.283	382.444	0.301437	4.74739	5.94658	-1.19919	1660.25	1277.8	TRUE	FALSE	TRUE	FALSE	FALSE	TRUE	R -> S	TRUE	FALSE	TRUE	762	Node-380	Int	4.53008	0.174793	11.3155	0.171012	1277.8	0	10	['A61_Ngoro-Asom', 'A61_Ngoro-Bisoo', 'A61_Ngoro-lunda', 'A63_Mangisa', 'A71_Eton', 'A72a_Ewondo', 'A74a_Bulu', 'A75a_Fang_Bitam', 'A75a_Fang_Medouneu', 'A75a_Fang_Minvoul']	31	754	782	FALSE	FALSE
182.546	2301.32	0.079322	5.207	7.74124	-2.53424	3846.04	1544.72	TRUE	TRUE	TRUE	TRUE	TRUE	FALSE	S -> R	TRUE	FALSE	TRUE	767	Node-325	Int	-1.06342	0.751848	11.5191	0.828108	1544.72	0	11	['B11F_Enenga', 'B11a_Mpongwe', 'B11b_Orungu', 'B11c_Galwa', 'B11d_Dyumba', 'B301_Viya', 'B302_Himba', 'B304_Pinzi', 'B305_Vove', 'B31_Tsogo', 'B32_Kande']	532	752	834	FALSE	FALSE
27.332	444.904	0.061433	3.30806	6.09786	-2.7898	2061.03	1616.12	TRUE	TRUE	TRUE	FALSE	TRUE	FALSE	S -> R	TRUE	FALSE	TRUE	776	Node-364	Int	4.7526	0.160425	9.59677	0.174078	1616.12	0	12	['A11_Londo', 'A121_Mbonge', 'A122_Bakundu', 'A141_Lefo', 'A151_Nkongho', 'A15A_Mbuu', 'A15B_Mienge_NW_Manenguba', 'A15C_Akossi', 'A15C_Elung_Central_Manenguba', 'A15C_Mkaa', 'A15_Manenguba', 'A22_Bakweri']	657	740	797	FALSE	FALSE
9.09023	927.233	0.009804	2.2072	6.83221	-4.625	2587.48	1660.25	TRUE	TRUE	TRUE	FALSE	TRUE	FALSE	S -> R	TRUE	FALSE	TRUE	782	Node-379	Int	4.70252	0.220381	10.2899	0.222086	1660.25	0	13	['A41_Barombi-Kang', 'A42_Abo', 'A43a_Basaa', 'A61_Ngoro-Asom', 'A61_Ngoro-Bisoo', 'A61_Ngoro-lunda', 'A63_Mangisa', 'A71_Eton', 'A72a_Ewondo', 'A74a_Bulu', 'A75a_Fang_Bitam', 'A75a_Fang_Medouneu', 'A75a_Fang_Minvoul']	617	762	810	FALSE	FALSE
158.638	520.424	0.304824	5.06662	6.25464	-1.18802	2256.28	1735.86	TRUE	TRUE	TRUE	FALSE	TRUE	FALSE	S -> R	TRUE	FALSE	FALSE	786	Node-229	Int	-3.61085	0.600432	17.3085	0.562363	1735.86	0	14	['B81_Tiene', 'B82_Buma', 'B84_Mbunda', 'B85_Yanzi', 'B85d_Nsongo', 'B85e_Mput', 'B861_Ngul', 'B862_Lwel', 'B863_Pindi', 'B864_Ngong', 'B865_Nzadi', 'B86_Dinga', 'B86_Dzing', 'C34_Sakata']	502	774	813	FALSE	FALSE
269.196	2071.07	0.12998	5.59544	7.63582	-2.04038	4317.87	2246.81	TRUE	TRUE	TRUE	TRUE	TRUE	FALSE	S -> R	TRUE	FALSE	TRUE	805	Node-340	Int	2.27779	0.825423	12.0723	0.850454	2246.81	0	22	['A803_Shiwa', 'A81_Kwasio', 'A832_Bekol', 'A83_Mekaa', 'A841_Badwe', 'A84_Njem', 'A85b_Bekwil_Makokou', 'A85b_Bekwil_Mv', 'A86c_Mpiemo', 'A87_Bomwali', 'A91_Kwakum', 'A93_Kako', 'B204_Ndambomo_Li', 'B204_Ndambomo_Massoukou', 'B204_Ndambomo_Mbadi', 'B21_Seki', 'B22E_Mwesa', 'B22a_Kele', 'B22b_Koya', 'B22b_Ngom', 'B23_Mbangwe', 'B251_Shake']	753	781	836	FALSE	FALSE
369.718	490.475	0.753796	5.91274	6.19538	-0.282633	3592.03	3101.56	TRUE	TRUE	TRUE	TRUE	TRUE	FALSE	S -> R	TRUE	FALSE	TRUE	820	Node-271	Int	-0.897514	0.968469	19.596	1.04083	3101.56	0	55	['C101_Babole_Dz', 'C101_Babole_Ep', 'C101_Babole_Ma', 'C104_Aka', 'C105_Mbenga', 'C141_Bonyala', 'C142_Mondongo', 'C15_Bongili', 'C21_Ngare', 'C22_Akwa', 'C24_Koyo', 'C25A_Bunji', 'C25B_Olee', 'C25C_Ondinga', 'C25E_Eboyi', 'C25_Mboshi', 'C302_Bolondo', 'C322_Zamba', 'C323_Mpama', 'C32_Bobangi', 'C36d_Lingala', 'C36g_Monyongo', 'C36g_Mosange', 'C37_Ebudza', 'C401_Pakabete', 'C412_Libobi', 'C41_Ng…	726	817	833	FALSE	FALSE
