# Supplementary material for: Investigating environmental effects on phonology using diachronic models
Source: Evol Hum Sci. 2024 Jan 3;6:e8. doi: 10.1017/ehs.2023.33 (PMC10955398; doi:10.1017/ehs.2023.33)
Supplement: Hartmann et al. supplementary material 4 — Hartmann et al. supplementary material [file S2513843X23000336sup004.zip › TonesClimateGeoPhylo_Public-1.0/results/BayesTraitsOutput/Anc_Tones_3cat.Log.txt]

Options:
Model:                           MultiState
Tree File Name:                  ../data/processed/GTree_phylo4g_combined_trimmed.nex
Data File Name:                  ../data/processed/GTree_Data_Tones_3cat.txt
Log File Name:                   ../results/BayesTraitsOutput/Anc_Tones_3cat.Log.txt
Save Initial Trees:              False
Save Trees:                      False
Summary:                         False
Seed:                            3379356616
Precision:                       64 bits
Cores:                           1
Analysis Type:                   MCMC
Sample Period:                   1000
Iterations:                      1010000
Burn in:                         10000
MCMC ML Start:                   False
Schedule File:                   ../results/BayesTraitsOutput/Anc_Tones_3cat.Schedule.txt
Rate Dev:                        AutoTune
No of Rates:                     6
Base frequency (PI's):           None
Character Symbols:               C,N,S
Using a covarion model:          False
Normalise Q Matrix:              False
Tags:	250
	N251	250	Tiv_Tivoid Aghem_Grassfields Kom_Grassfields Oku_Grassfields Moghamo_Grassfields Fefe_Grassfields Mungaka_Grassfields Bamun_Grassfields Zaambo_Jarawan A53_Bafia_rikpa A31_Bubi A45_Nyokon A44_Tunen A46_Nomaande A462_Yambeta A601_Tuki A622_Nugunu A62B_Mmala A62C_Libie A43a_Basaa A42_Abo A61_Ngoro-lunda A61_Ngoro-Asom A61_Ngoro-Bisoo A63_Mangisa A71_Eton A72a_Ewondo A74a_Bulu A75a_Fang_Bitam A75a_Fang_Minvoul A75a_Fang_Medouneu A24_Duala A33a_Yasa A32C_Batanga A34_Benga A22_Bakweri A122_Bakundu A11_Londo A121_Mbonge A141_Lefo A15C_Akossi A15C_Mkaa A15C_Elung_Central_Manenguba A15A_Mbuu A15_Manenguba A15B_Mienge_NW_Manenguba B204_Ndambomo_Li B204_Ndambomo_Mbadi B204_Ndambomo_Massoukou B22E_Mwesa A91_Kwakum A93_Kako A803_Shiwa A81_Kwasio A83_Mekaa A832_Bekol A84_Njem A841_Badwe A86c_Mpiemo B203_Samaye B32_Kande B11a_Mpongwe B11b_Orungu B11c_Galwa B11d_Dyumba B11F_Enenga C85_Wongo C83_Bushong C71_Tetela C76_Ombo C105_Mbenga C36d_Lingala C142_Mondongo C104_Aka C101_Babole_Ma C101_Babole_Dz C32_Bobangi C323_Mpama C101_Babole_Ep C322_Zamba C141_Bonyala C22_Akwa C25E_Eboyi C25_Mboshi C25A_Bunji C25B_Olee C25C_Ondinga D12_Lengola C61_Mongo D23_Kibira-Kumu_1919 D311_Bila D201_Liko C401_Pakabete C43A_Baati H16c_Yombe B404_Ngubi B42_Sangu_Mb H42_Hunganna H11_Beembe H13_Kikunyi_1989 H131_Kisundi_Congo_Kimongo_1988 H16_Cimbala H16c_Kiyombe_DRC_1982 H16_Cilinji H16d_Ciwoyo_DRC_2012 H16_Cizobe H16_Kikongo H16b_Kindibu_2013 H16g_Ntandu H16g_Kimpangu_2012 H16_Kimbata_Ngidinga H16h_Kinkanu_2012 H16_Kimbeko C34_Sakata B865_Nzadi B85e_Mput B862_Lwel B85_Yanzi B864_Ngong B863_Pindi B503_Vili B501_Wanzi_E B52_Nzebi B78_Wuumu B77b_Fumu B63_Ndumu H21a_Kimbundu L13_Kwese K31_Luyana L52_Lunda K11_Ciokwe K14_Lwena K33_Kwangali K332_Rumanyo R11_Umbundu R31_Herero R21_Kwanyama R22_Ndonga L31a_Luba-Kasai L33_Luba-Shaba D28_Holoholo D20B_Vamba_1919 D43_Nyanga M61_Lenje M42_Bemba M54_Lamba JD66_Kiha JD62_Rundi JD65_Hangaza JE25_Mkwaya JE25_Jita JE25_Kilegi JE404_Shasi JE45_Nata JE42_Gusii JE403_Suba JE43_Kuria JE43_Kuria_Mago JE43_Kuria_Tari JE17_Gwere JE15_Luganda JE32_Luyia JE34_Samialugwe JE31_Lumasaaba JE31c_Bukusu JE23_Zinza JE21_Runyambo JE22_Haya JE13_Runyankore JE14_Rukiga F23_Sumbwa F22_Nyamwezi F21_Ntuzu F21_Sukuma F32_Nyaturucha F32_Nyaturuwil M13_Fipa M14_Rungu M15_Mambwe M21_Ndali M31_Nyakyusa M25_Safwa P31_Emakhua P31G_Ikorovere N21_Tumbuka_Malawi N31_Chewa S11_Shona S16_Kalanga S21_Venda K21_Lozi S31_Tswana S311_Shekgalagari S51_Tshwa S53_Tsonga S41_Xhosa S42_Zulu S44_Ndebele P21_Yao P23_Simakonde P25_Mabia P13_Matumbi G52_Ndamba N12_Ngoni G64_Pangwa G63_Bena F33_Langi G31_Zigua G23_Sambaa G24_Bondei G12_Kagulu G35_Luguru E71A_Upper_Pokomo E72a_Giryama E73_Digo G44a_Ngazija G44b_Ndzwani G44D_Maore G42a_Amu G41_Bajuni G412_Mwiini G401_Mwani G43_Kae G42_Swahili G42d_Unguja G22_Asu G22A_North_Pare G22B_South_Pare G39_Saghala E65_Gweno E623A_Kiseri E623D_Keni E623_Mkuu E621D_Kibosho E621B_Machame E53_Meru E621C_Siha E64_Kahe E622A_Kimochi E622C_Lema E55_Kamba_Kitu E55_Kamba E55_Kamba_Mach E51_Kikuyu E54_Tharaka E53_Igoji E53_Miutini E53_Tigania E53_Merutig E53_Imenti E53_Meruimenti 
	N252	8	Tiv_Tivoid Aghem_Grassfields Kom_Grassfields Oku_Grassfields Moghamo_Grassfields Fefe_Grassfields Mungaka_Grassfields Bamun_Grassfields 
	N253	7	Aghem_Grassfields Kom_Grassfields Oku_Grassfields Moghamo_Grassfields Fefe_Grassfields Mungaka_Grassfields Bamun_Grassfields 
	N254	3	Aghem_Grassfields Kom_Grassfields Oku_Grassfields 
	N255	2	Kom_Grassfields Oku_Grassfields 
	N256	4	Moghamo_Grassfields Fefe_Grassfields Mungaka_Grassfields Bamun_Grassfields 
	N257	3	Fefe_Grassfields Mungaka_Grassfields Bamun_Grassfields 
	N258	2	Mungaka_Grassfields Bamun_Grassfields 
	N259	242	Zaambo_Jarawan A53_Bafia_rikpa A31_Bubi A45_Nyokon A44_Tunen A46_Nomaande A462_Yambeta A601_Tuki A622_Nugunu A62B_Mmala A62C_Libie A43a_Basaa A42_Abo A61_Ngoro-lunda A61_Ngoro-Asom A61_Ngoro-Bisoo A63_Mangisa A71_Eton A72a_Ewondo A74a_Bulu A75a_Fang_Bitam A75a_Fang_Minvoul A75a_Fang_Medouneu A24_Duala A33a_Yasa A32C_Batanga A34_Benga A22_Bakweri A122_Bakundu A11_Londo A121_Mbonge A141_Lefo A15C_Akossi A15C_Mkaa A15C_Elung_Central_Manenguba A15A_Mbuu A15_Manenguba A15B_Mienge_NW_Manenguba B204_Ndambomo_Li B204_Ndambomo_Mbadi B204_Ndambomo_Massoukou B22E_Mwesa A91_Kwakum A93_Kako A803_Shiwa A81_Kwasio A83_Mekaa A832_Bekol A84_Njem A841_Badwe A86c_Mpiemo B203_Samaye B32_Kande B11a_Mpongwe B11b_Orungu B11c_Galwa B11d_Dyumba B11F_Enenga C85_Wongo C83_Bushong C71_Tetela C76_Ombo C105_Mbenga C36d_Lingala C142_Mondongo C104_Aka C101_Babole_Ma C101_Babole_Dz C32_Bobangi C323_Mpama C101_Babole_Ep C322_Zamba C141_Bonyala C22_Akwa C25E_Eboyi C25_Mboshi C25A_Bunji C25B_Olee C25C_Ondinga D12_Lengola C61_Mongo D23_Kibira-Kumu_1919 D311_Bila D201_Liko C401_Pakabete C43A_Baati H16c_Yombe B404_Ngubi B42_Sangu_Mb H42_Hunganna H11_Beembe H13_Kikunyi_1989 H131_Kisundi_Congo_Kimongo_1988 H16_Cimbala H16c_Kiyombe_DRC_1982 H16_Cilinji H16d_Ciwoyo_DRC_2012 H16_Cizobe H16_Kikongo H16b_Kindibu_2013 H16g_Ntandu H16g_Kimpangu_2012 H16_Kimbata_Ngidinga H16h_Kinkanu_2012 H16_Kimbeko C34_Sakata B865_Nzadi B85e_Mput B862_Lwel B85_Yanzi B864_Ngong B863_Pindi B503_Vili B501_Wanzi_E B52_Nzebi B78_Wuumu B77b_Fumu B63_Ndumu H21a_Kimbundu L13_Kwese K31_Luyana L52_Lunda K11_Ciokwe K14_Lwena K33_Kwangali K332_Rumanyo R11_Umbundu R31_Herero R21_Kwanyama R22_Ndonga L31a_Luba-Kasai L33_Luba-Shaba D28_Holoholo D20B_Vamba_1919 D43_Nyanga M61_Lenje M42_Bemba M54_Lamba JD66_Kiha JD62_Rundi JD65_Hangaza JE25_Mkwaya JE25_Jita JE25_Kilegi JE404_Shasi JE45_Nata JE42_Gusii JE403_Suba JE43_Kuria JE43_Kuria_Mago JE43_Kuria_Tari JE17_Gwere JE15_Luganda JE32_Luyia JE34_Samialugwe JE31_Lumasaaba JE31c_Bukusu JE23_Zinza JE21_Runyambo JE22_Haya JE13_Runyankore JE14_Rukiga F23_Sumbwa F22_Nyamwezi F21_Ntuzu F21_Sukuma F32_Nyaturucha F32_Nyaturuwil M13_Fipa M14_Rungu M15_Mambwe M21_Ndali M31_Nyakyusa M25_Safwa P31_Emakhua P31G_Ikorovere N21_Tumbuka_Malawi N31_Chewa S11_Shona S16_Kalanga S21_Venda K21_Lozi S31_Tswana S311_Shekgalagari S51_Tshwa S53_Tsonga S41_Xhosa S42_Zulu S44_Ndebele P21_Yao P23_Simakonde P25_Mabia P13_Matumbi G52_Ndamba N12_Ngoni G64_Pangwa G63_Bena F33_Langi G31_Zigua G23_Sambaa G24_Bondei G12_Kagulu G35_Luguru E71A_Upper_Pokomo E72a_Giryama E73_Digo G44a_Ngazija G44b_Ndzwani G44D_Maore G42a_Amu G41_Bajuni G412_Mwiini G401_Mwani G43_Kae G42_Swahili G42d_Unguja G22_Asu G22A_North_Pare G22B_South_Pare G39_Saghala E65_Gweno E623A_Kiseri E623D_Keni E623_Mkuu E621D_Kibosho E621B_Machame E53_Meru E621C_Siha E64_Kahe E622A_Kimochi E622C_Lema E55_Kamba_Kitu E55_Kamba E55_Kamba_Mach E51_Kikuyu E54_Tharaka E53_Igoji E53_Miutini E53_Tigania E53_Merutig E53_Imenti E53_Meruimenti 
	N260	38	Zaambo_Jarawan A53_Bafia_rikpa A31_Bubi A45_Nyokon A44_Tunen A46_Nomaande A462_Yambeta A601_Tuki A622_Nugunu A62B_Mmala A62C_Libie A43a_Basaa A42_Abo A61_Ngoro-lunda A61_Ngoro-Asom A61_Ngoro-Bisoo A63_Mangisa A71_Eton A72a_Ewondo A74a_Bulu A75a_Fang_Bitam A75a_Fang_Minvoul A75a_Fang_Medouneu A24_Duala A33a_Yasa A32C_Batanga A34_Benga A22_Bakweri A122_Bakundu A11_Londo A121_Mbonge A141_Lefo A15C_Akossi A15C_Mkaa A15C_Elung_Central_Manenguba A15A_Mbuu A15_Manenguba A15B_Mienge_NW_Manenguba 
	N261	11	Zaambo_Jarawan A53_Bafia_rikpa A31_Bubi A45_Nyokon A44_Tunen A46_Nomaande A462_Yambeta A601_Tuki A622_Nugunu A62B_Mmala A62C_Libie 
	N262	10	A53_Bafia_rikpa A31_Bubi A45_Nyokon A44_Tunen A46_Nomaande A462_Yambeta A601_Tuki A622_Nugunu A62B_Mmala A62C_Libie 
	N263	9	A31_Bubi A45_Nyokon A44_Tunen A46_Nomaande A462_Yambeta A601_Tuki A622_Nugunu A62B_Mmala A62C_Libie 
	N264	8	A45_Nyokon A44_Tunen A46_Nomaande A462_Yambeta A601_Tuki A622_Nugunu A62B_Mmala A62C_Libie 
	N265	7	A44_Tunen A46_Nomaande A462_Yambeta A601_Tuki A622_Nugunu A62B_Mmala A62C_Libie 
	N266	2	A44_Tunen A46_Nomaande 
	N267	5	A462_Yambeta A601_Tuki A622_Nugunu A62B_Mmala A62C_Libie 
	N268	4	A601_Tuki A622_Nugunu A62B_Mmala A62C_Libie 
	N269	3	A622_Nugunu A62B_Mmala A62C_Libie 
	N270	2	A62B_Mmala A62C_Libie 
	N271	27	A43a_Basaa A42_Abo A61_Ngoro-lunda A61_Ngoro-Asom A61_Ngoro-Bisoo A63_Mangisa A71_Eton A72a_Ewondo A74a_Bulu A75a_Fang_Bitam A75a_Fang_Minvoul A75a_Fang_Medouneu A24_Duala A33a_Yasa A32C_Batanga A34_Benga A22_Bakweri A122_Bakundu A11_Londo A121_Mbonge A141_Lefo A15C_Akossi A15C_Mkaa A15C_Elung_Central_Manenguba A15A_Mbuu A15_Manenguba A15B_Mienge_NW_Manenguba 
	N272	12	A43a_Basaa A42_Abo A61_Ngoro-lunda A61_Ngoro-Asom A61_Ngoro-Bisoo A63_Mangisa A71_Eton A72a_Ewondo A74a_Bulu A75a_Fang_Bitam A75a_Fang_Minvoul A75a_Fang_Medouneu 
	N273	2	A43a_Basaa A42_Abo 
	N274	10	A61_Ngoro-lunda A61_Ngoro-Asom A61_Ngoro-Bisoo A63_Mangisa A71_Eton A72a_Ewondo A74a_Bulu A75a_Fang_Bitam A75a_Fang_Minvoul A75a_Fang_Medouneu 
	N275	9	A61_Ngoro-Asom A61_Ngoro-Bisoo A63_Mangisa A71_Eton A72a_Ewondo A74a_Bulu A75a_Fang_Bitam A75a_Fang_Minvoul A75a_Fang_Medouneu 
	N276	2	A61_Ngoro-Asom A61_Ngoro-Bisoo 
	N277	7	A63_Mangisa A71_Eton A72a_Ewondo A74a_Bulu A75a_Fang_Bitam A75a_Fang_Minvoul A75a_Fang_Medouneu 
	N278	2	A63_Mangisa A71_Eton 
	N279	5	A72a_Ewondo A74a_Bulu A75a_Fang_Bitam A75a_Fang_Minvoul A75a_Fang_Medouneu 
	N280	4	A74a_Bulu A75a_Fang_Bitam A75a_Fang_Minvoul A75a_Fang_Medouneu 
	N281	3	A75a_Fang_Bitam A75a_Fang_Minvoul A75a_Fang_Medouneu 
	N282	2	A75a_Fang_Minvoul A75a_Fang_Medouneu 
	N283	15	A24_Duala A33a_Yasa A32C_Batanga A34_Benga A22_Bakweri A122_Bakundu A11_Londo A121_Mbonge A141_Lefo A15C_Akossi A15C_Mkaa A15C_Elung_Central_Manenguba A15A_Mbuu A15_Manenguba A15B_Mienge_NW_Manenguba 
	N284	4	A24_Duala A33a_Yasa A32C_Batanga A34_Benga 
	N285	3	A33a_Yasa A32C_Batanga A34_Benga 
	N286	2	A32C_Batanga A34_Benga 
	N287	11	A22_Bakweri A122_Bakundu A11_Londo A121_Mbonge A141_Lefo A15C_Akossi A15C_Mkaa A15C_Elung_Central_Manenguba A15A_Mbuu A15_Manenguba A15B_Mienge_NW_Manenguba 
	N288	4	A22_Bakweri A122_Bakundu A11_Londo A121_Mbonge 
	N289	3	A122_Bakundu A11_Londo A121_Mbonge 
	N290	2	A11_Londo A121_Mbonge 
	N291	7	A141_Lefo A15C_Akossi A15C_Mkaa A15C_Elung_Central_Manenguba A15A_Mbuu A15_Manenguba A15B_Mienge_NW_Manenguba 
	N292	6	A15C_Akossi A15C_Mkaa A15C_Elung_Central_Manenguba A15A_Mbuu A15_Manenguba A15B_Mienge_NW_Manenguba 
	N293	2	A15C_Akossi A15C_Mkaa 
	N294	4	A15C_Elung_Central_Manenguba A15A_Mbuu A15_Manenguba A15B_Mienge_NW_Manenguba 
	N295	3	A15A_Mbuu A15_Manenguba A15B_Mienge_NW_Manenguba 
	N296	2	A15_Manenguba A15B_Mienge_NW_Manenguba 
	N297	204	B204_Ndambomo_Li B204_Ndambomo_Mbadi B204_Ndambomo_Massoukou B22E_Mwesa A91_Kwakum A93_Kako A803_Shiwa A81_Kwasio A83_Mekaa A832_Bekol A84_Njem A841_Badwe A86c_Mpiemo B203_Samaye B32_Kande B11a_Mpongwe B11b_Orungu B11c_Galwa B11d_Dyumba B11F_Enenga C85_Wongo C83_Bushong C71_Tetela C76_Ombo C105_Mbenga C36d_Lingala C142_Mondongo C104_Aka C101_Babole_Ma C101_Babole_Dz C32_Bobangi C323_Mpama C101_Babole_Ep C322_Zamba C141_Bonyala C22_Akwa C25E_Eboyi C25_Mboshi C25A_Bunji C25B_Olee C25C_Ondinga D12_Lengola C61_Mongo D23_Kibira-Kumu_1919 D311_Bila D201_Liko C401_Pakabete C43A_Baati H16c_Yombe B404_Ngubi B42_Sangu_Mb H42_Hunganna H11_Beembe H13_Kikunyi_1989 H131_Kisundi_Congo_Kimongo_1988 H16_Cimbala H16c_Kiyombe_DRC_1982 H16_Cilinji H16d_Ciwoyo_DRC_2012 H16_Cizobe H16_Kikongo H16b_Kindibu_2013 H16g_Ntandu H16g_Kimpangu_2012 H16_Kimbata_Ngidinga H16h_Kinkanu_2012 H16_Kimbeko C34_Sakata B865_Nzadi B85e_Mput B862_Lwel B85_Yanzi B864_Ngong B863_Pindi B503_Vili B501_Wanzi_E B52_Nzebi B78_Wuumu B77b_Fumu B63_Ndumu H21a_Kimbundu L13_Kwese K31_Luyana L52_Lunda K11_Ciokwe K14_Lwena K33_Kwangali K332_Rumanyo R11_Umbundu R31_Herero R21_Kwanyama R22_Ndonga L31a_Luba-Kasai L33_Luba-Shaba D28_Holoholo D20B_Vamba_1919 D43_Nyanga M61_Lenje M42_Bemba M54_Lamba JD66_Kiha JD62_Rundi JD65_Hangaza JE25_Mkwaya JE25_Jita JE25_Kilegi JE404_Shasi JE45_Nata JE42_Gusii JE403_Suba JE43_Kuria JE43_Kuria_Mago JE43_Kuria_Tari JE17_Gwere JE15_Luganda JE32_Luyia JE34_Samialugwe JE31_Lumasaaba JE31c_Bukusu JE23_Zinza JE21_Runyambo JE22_Haya JE13_Runyankore JE14_Rukiga F23_Sumbwa F22_Nyamwezi F21_Ntuzu F21_Sukuma F32_Nyaturucha F32_Nyaturuwil M13_Fipa M14_Rungu M15_Mambwe M21_Ndali M31_Nyakyusa M25_Safwa P31_Emakhua P31G_Ikorovere N21_Tumbuka_Malawi N31_Chewa S11_Shona S16_Kalanga S21_Venda K21_Lozi S31_Tswana S311_Shekgalagari S51_Tshwa S53_Tsonga S41_Xhosa S42_Zulu S44_Ndebele P21_Yao P23_Simakonde P25_Mabia P13_Matumbi G52_Ndamba N12_Ngoni G64_Pangwa G63_Bena F33_Langi G31_Zigua G23_Sambaa G24_Bondei G12_Kagulu G35_Luguru E71A_Upper_Pokomo E72a_Giryama E73_Digo G44a_Ngazija G44b_Ndzwani G44D_Maore G42a_Amu G41_Bajuni G412_Mwiini G401_Mwani G43_Kae G42_Swahili G42d_Unguja G22_Asu G22A_North_Pare G22B_South_Pare G39_Saghala E65_Gweno E623A_Kiseri E623D_Keni E623_Mkuu E621D_Kibosho E621B_Machame E53_Meru E621C_Siha E64_Kahe E622A_Kimochi E622C_Lema E55_Kamba_Kitu E55_Kamba E55_Kamba_Mach E51_Kikuyu E54_Tharaka E53_Igoji E53_Miutini E53_Tigania E53_Merutig E53_Imenti E53_Meruimenti 
	N298	13	B204_Ndambomo_Li B204_Ndambomo_Mbadi B204_Ndambomo_Massoukou B22E_Mwesa A91_Kwakum A93_Kako A803_Shiwa A81_Kwasio A83_Mekaa A832_Bekol A84_Njem A841_Badwe A86c_Mpiemo 
	N299	4	B204_Ndambomo_Li B204_Ndambomo_Mbadi B204_Ndambomo_Massoukou B22E_Mwesa 
	N300	3	B204_Ndambomo_Li B204_Ndambomo_Mbadi B204_Ndambomo_Massoukou 
	N301	2	B204_Ndambomo_Mbadi B204_Ndambomo_Massoukou 
	N302	9	A91_Kwakum A93_Kako A803_Shiwa A81_Kwasio A83_Mekaa A832_Bekol A84_Njem A841_Badwe A86c_Mpiemo 
	N303	2	A91_Kwakum A93_Kako 
	N304	7	A803_Shiwa A81_Kwasio A83_Mekaa A832_Bekol A84_Njem A841_Badwe A86c_Mpiemo 
	N305	4	A803_Shiwa A81_Kwasio A83_Mekaa A832_Bekol 
	N306	2	A803_Shiwa A81_Kwasio 
	N307	2	A83_Mekaa A832_Bekol 
	N308	3	A84_Njem A841_Badwe A86c_Mpiemo 
	N309	2	A84_Njem A841_Badwe 
	N310	191	B203_Samaye B32_Kande B11a_Mpongwe B11b_Orungu B11c_Galwa B11d_Dyumba B11F_Enenga C85_Wongo C83_Bushong C71_Tetela C76_Ombo C105_Mbenga C36d_Lingala C142_Mondongo C104_Aka C101_Babole_Ma C101_Babole_Dz C32_Bobangi C323_Mpama C101_Babole_Ep C322_Zamba C141_Bonyala C22_Akwa C25E_Eboyi C25_Mboshi C25A_Bunji C25B_Olee C25C_Ondinga D12_Lengola C61_Mongo D23_Kibira-Kumu_1919 D311_Bila D201_Liko C401_Pakabete C43A_Baati H16c_Yombe B404_Ngubi B42_Sangu_Mb H42_Hunganna H11_Beembe H13_Kikunyi_1989 H131_Kisundi_Congo_Kimongo_1988 H16_Cimbala H16c_Kiyombe_DRC_1982 H16_Cilinji H16d_Ciwoyo_DRC_2012 H16_Cizobe H16_Kikongo H16b_Kindibu_2013 H16g_Ntandu H16g_Kimpangu_2012 H16_Kimbata_Ngidinga H16h_Kinkanu_2012 H16_Kimbeko C34_Sakata B865_Nzadi B85e_Mput B862_Lwel B85_Yanzi B864_Ngong B863_Pindi B503_Vili B501_Wanzi_E B52_Nzebi B78_Wuumu B77b_Fumu B63_Ndumu H21a_Kimbundu L13_Kwese K31_Luyana L52_Lunda K11_Ciokwe K14_Lwena K33_Kwangali K332_Rumanyo R11_Umbundu R31_Herero R21_Kwanyama R22_Ndonga L31a_Luba-Kasai L33_Luba-Shaba D28_Holoholo D20B_Vamba_1919 D43_Nyanga M61_Lenje M42_Bemba M54_Lamba JD66_Kiha JD62_Rundi JD65_Hangaza JE25_Mkwaya JE25_Jita JE25_Kilegi JE404_Shasi JE45_Nata JE42_Gusii JE403_Suba JE43_Kuria JE43_Kuria_Mago JE43_Kuria_Tari JE17_Gwere JE15_Luganda JE32_Luyia JE34_Samialugwe JE31_Lumasaaba JE31c_Bukusu JE23_Zinza JE21_Runyambo JE22_Haya JE13_Runyankore JE14_Rukiga F23_Sumbwa F22_Nyamwezi F21_Ntuzu F21_Sukuma F32_Nyaturucha F32_Nyaturuwil M13_Fipa M14_Rungu M15_Mambwe M21_Ndali M31_Nyakyusa M25_Safwa P31_Emakhua P31G_Ikorovere N21_Tumbuka_Malawi N31_Chewa S11_Shona S16_Kalanga S21_Venda K21_Lozi S31_Tswana S311_Shekgalagari S51_Tshwa S53_Tsonga S41_Xhosa S42_Zulu S44_Ndebele P21_Yao P23_Simakonde P25_Mabia P13_Matumbi G52_Ndamba N12_Ngoni G64_Pangwa G63_Bena F33_Langi G31_Zigua G23_Sambaa G24_Bondei G12_Kagulu G35_Luguru E71A_Upper_Pokomo E72a_Giryama E73_Digo G44a_Ngazija G44b_Ndzwani G44D_Maore G42a_Amu G41_Bajuni G412_Mwiini G401_Mwani G43_Kae G42_Swahili G42d_Unguja G22_Asu G22A_North_Pare G22B_South_Pare G39_Saghala E65_Gweno E623A_Kiseri E623D_Keni E623_Mkuu E621D_Kibosho E621B_Machame E53_Meru E621C_Siha E64_Kahe E622A_Kimochi E622C_Lema E55_Kamba_Kitu E55_Kamba E55_Kamba_Mach E51_Kikuyu E54_Tharaka E53_Igoji E53_Miutini E53_Tigania E53_Merutig E53_Imenti E53_Meruimenti 
	N311	190	B32_Kande B11a_Mpongwe B11b_Orungu B11c_Galwa B11d_Dyumba B11F_Enenga C85_Wongo C83_Bushong C71_Tetela C76_Ombo C105_Mbenga C36d_Lingala C142_Mondongo C104_Aka C101_Babole_Ma C101_Babole_Dz C32_Bobangi C323_Mpama C101_Babole_Ep C322_Zamba C141_Bonyala C22_Akwa C25E_Eboyi C25_Mboshi C25A_Bunji C25B_Olee C25C_Ondinga D12_Lengola C61_Mongo D23_Kibira-Kumu_1919 D311_Bila D201_Liko C401_Pakabete C43A_Baati H16c_Yombe B404_Ngubi B42_Sangu_Mb H42_Hunganna H11_Beembe H13_Kikunyi_1989 H131_Kisundi_Congo_Kimongo_1988 H16_Cimbala H16c_Kiyombe_DRC_1982 H16_Cilinji H16d_Ciwoyo_DRC_2012 H16_Cizobe H16_Kikongo H16b_Kindibu_2013 H16g_Ntandu H16g_Kimpangu_2012 H16_Kimbata_Ngidinga H16h_Kinkanu_2012 H16_Kimbeko C34_Sakata B865_Nzadi B85e_Mput B862_Lwel B85_Yanzi B864_Ngong B863_Pindi B503_Vili B501_Wanzi_E B52_Nzebi B78_Wuumu B77b_Fumu B63_Ndumu H21a_Kimbundu L13_Kwese K31_Luyana L52_Lunda K11_Ciokwe K14_Lwena K33_Kwangali K332_Rumanyo R11_Umbundu R31_Herero R21_Kwanyama R22_Ndonga L31a_Luba-Kasai L33_Luba-Shaba D28_Holoholo D20B_Vamba_1919 D43_Nyanga M61_Lenje M42_Bemba M54_Lamba JD66_Kiha JD62_Rundi JD65_Hangaza JE25_Mkwaya JE25_Jita JE25_Kilegi JE404_Shasi JE45_Nata JE42_Gusii JE403_Suba JE43_Kuria JE43_Kuria_Mago JE43_Kuria_Tari JE17_Gwere JE15_Luganda JE32_Luyia JE34_Samialugwe JE31_Lumasaaba JE31c_Bukusu JE23_Zinza JE21_Runyambo JE22_Haya JE13_Runyankore JE14_Rukiga F23_Sumbwa F22_Nyamwezi F21_Ntuzu F21_Sukuma F32_Nyaturucha F32_Nyaturuwil M13_Fipa M14_Rungu M15_Mambwe M21_Ndali M31_Nyakyusa M25_Safwa P31_Emakhua P31G_Ikorovere N21_Tumbuka_Malawi N31_Chewa S11_Shona S16_Kalanga S21_Venda K21_Lozi S31_Tswana S311_Shekgalagari S51_Tshwa S53_Tsonga S41_Xhosa S42_Zulu S44_Ndebele P21_Yao P23_Simakonde P25_Mabia P13_Matumbi G52_Ndamba N12_Ngoni G64_Pangwa G63_Bena F33_Langi G31_Zigua G23_Sambaa G24_Bondei G12_Kagulu G35_Luguru E71A_Upper_Pokomo E72a_Giryama E73_Digo G44a_Ngazija G44b_Ndzwani G44D_Maore G42a_Amu G41_Bajuni G412_Mwiini G401_Mwani G43_Kae G42_Swahili G42d_Unguja G22_Asu G22A_North_Pare G22B_South_Pare G39_Saghala E65_Gweno E623A_Kiseri E623D_Keni E623_Mkuu E621D_Kibosho E621B_Machame E53_Meru E621C_Siha E64_Kahe E622A_Kimochi E622C_Lema E55_Kamba_Kitu E55_Kamba E55_Kamba_Mach E51_Kikuyu E54_Tharaka E53_Igoji E53_Miutini E53_Tigania E53_Merutig E53_Imenti E53_Meruimenti 
	N312	6	B32_Kande B11a_Mpongwe B11b_Orungu B11c_Galwa B11d_Dyumba B11F_Enenga 
	N313	5	B11a_Mpongwe B11b_Orungu B11c_Galwa B11d_Dyumba B11F_Enenga 
	N314	2	B11a_Mpongwe B11b_Orungu 
	N315	3	B11c_Galwa B11d_Dyumba B11F_Enenga 
	N316	2	B11d_Dyumba B11F_Enenga 
	N317	184	C85_Wongo C83_Bushong C71_Tetela C76_Ombo C105_Mbenga C36d_Lingala C142_Mondongo C104_Aka C101_Babole_Ma C101_Babole_Dz C32_Bobangi C323_Mpama C101_Babole_Ep C322_Zamba C141_Bonyala C22_Akwa C25E_Eboyi C25_Mboshi C25A_Bunji C25B_Olee C25C_Ondinga D12_Lengola C61_Mongo D23_Kibira-Kumu_1919 D311_Bila D201_Liko C401_Pakabete C43A_Baati H16c_Yombe B404_Ngubi B42_Sangu_Mb H42_Hunganna H11_Beembe H13_Kikunyi_1989 H131_Kisundi_Congo_Kimongo_1988 H16_Cimbala H16c_Kiyombe_DRC_1982 H16_Cilinji H16d_Ciwoyo_DRC_2012 H16_Cizobe H16_Kikongo H16b_Kindibu_2013 H16g_Ntandu H16g_Kimpangu_2012 H16_Kimbata_Ngidinga H16h_Kinkanu_2012 H16_Kimbeko C34_Sakata B865_Nzadi B85e_Mput B862_Lwel B85_Yanzi B864_Ngong B863_Pindi B503_Vili B501_Wanzi_E B52_Nzebi B78_Wuumu B77b_Fumu B63_Ndumu H21a_Kimbundu L13_Kwese K31_Luyana L52_Lunda K11_Ciokwe K14_Lwena K33_Kwangali K332_Rumanyo R11_Umbundu R31_Herero R21_Kwanyama R22_Ndonga L31a_Luba-Kasai L33_Luba-Shaba D28_Holoholo D20B_Vamba_1919 D43_Nyanga M61_Lenje M42_Bemba M54_Lamba JD66_Kiha JD62_Rundi JD65_Hangaza JE25_Mkwaya JE25_Jita JE25_Kilegi JE404_Shasi JE45_Nata JE42_Gusii JE403_Suba JE43_Kuria JE43_Kuria_Mago JE43_Kuria_Tari JE17_Gwere JE15_Luganda JE32_Luyia JE34_Samialugwe JE31_Lumasaaba JE31c_Bukusu JE23_Zinza JE21_Runyambo JE22_Haya JE13_Runyankore JE14_Rukiga F23_Sumbwa F22_Nyamwezi F21_Ntuzu F21_Sukuma F32_Nyaturucha F32_Nyaturuwil M13_Fipa M14_Rungu M15_Mambwe M21_Ndali M31_Nyakyusa M25_Safwa P31_Emakhua P31G_Ikorovere N21_Tumbuka_Malawi N31_Chewa S11_Shona S16_Kalanga S21_Venda K21_Lozi S31_Tswana S311_Shekgalagari S51_Tshwa S53_Tsonga S41_Xhosa S42_Zulu S44_Ndebele P21_Yao P23_Simakonde P25_Mabia P13_Matumbi G52_Ndamba N12_Ngoni G64_Pangwa G63_Bena F33_Langi G31_Zigua G23_Sambaa G24_Bondei G12_Kagulu G35_Luguru E71A_Upper_Pokomo E72a_Giryama E73_Digo G44a_Ngazija G44b_Ndzwani G44D_Maore G42a_Amu G41_Bajuni G412_Mwiini G401_Mwani G43_Kae G42_Swahili G42d_Unguja G22_Asu G22A_North_Pare G22B_South_Pare G39_Saghala E65_Gweno E623A_Kiseri E623D_Keni E623_Mkuu E621D_Kibosho E621B_Machame E53_Meru E621C_Siha E64_Kahe E622A_Kimochi E622C_Lema E55_Kamba_Kitu E55_Kamba E55_Kamba_Mach E51_Kikuyu E54_Tharaka E53_Igoji E53_Miutini E53_Tigania E53_Merutig E53_Imenti E53_Meruimenti 
	N318	28	C85_Wongo C83_Bushong C71_Tetela C76_Ombo C105_Mbenga C36d_Lingala C142_Mondongo C104_Aka C101_Babole_Ma C101_Babole_Dz C32_Bobangi C323_Mpama C101_Babole_Ep C322_Zamba C141_Bonyala C22_Akwa C25E_Eboyi C25_Mboshi C25A_Bunji C25B_Olee C25C_Ondinga D12_Lengola C61_Mongo D23_Kibira-Kumu_1919 D311_Bila D201_Liko C401_Pakabete C43A_Baati 
	N319	4	C85_Wongo C83_Bushong C71_Tetela C76_Ombo 
	N320	2	C85_Wongo C83_Bushong 
	N321	2	C71_Tetela C76_Ombo 
	N322	24	C105_Mbenga C36d_Lingala C142_Mondongo C104_Aka C101_Babole_Ma C101_Babole_Dz C32_Bobangi C323_Mpama C101_Babole_Ep C322_Zamba C141_Bonyala C22_Akwa C25E_Eboyi C25_Mboshi C25A_Bunji C25B_Olee C25C_Ondinga D12_Lengola C61_Mongo D23_Kibira-Kumu_1919 D311_Bila D201_Liko C401_Pakabete C43A_Baati 
	N323	17	C105_Mbenga C36d_Lingala C142_Mondongo C104_Aka C101_Babole_Ma C101_Babole_Dz C32_Bobangi C323_Mpama C101_Babole_Ep C322_Zamba C141_Bonyala C22_Akwa C25E_Eboyi C25_Mboshi C25A_Bunji C25B_Olee C25C_Ondinga 
	N324	3	C105_Mbenga C36d_Lingala C142_Mondongo 
	N325	2	C105_Mbenga C36d_Lingala 
	N326	14	C104_Aka C101_Babole_Ma C101_Babole_Dz C32_Bobangi C323_Mpama C101_Babole_Ep C322_Zamba C141_Bonyala C22_Akwa C25E_Eboyi C25_Mboshi C25A_Bunji C25B_Olee C25C_Ondinga 
	N327	3	C104_Aka C101_Babole_Ma C101_Babole_Dz 
	N328	2	C101_Babole_Ma C101_Babole_Dz 
	N329	11	C32_Bobangi C323_Mpama C101_Babole_Ep C322_Zamba C141_Bonyala C22_Akwa C25E_Eboyi C25_Mboshi C25A_Bunji C25B_Olee C25C_Ondinga 
	N330	4	C32_Bobangi C323_Mpama C101_Babole_Ep C322_Zamba 
	N331	3	C323_Mpama C101_Babole_Ep C322_Zamba 
	N332	2	C101_Babole_Ep C322_Zamba 
	N333	7	C141_Bonyala C22_Akwa C25E_Eboyi C25_Mboshi C25A_Bunji C25B_Olee C25C_Ondinga 
	N334	2	C141_Bonyala C22_Akwa 
	N335	5	C25E_Eboyi C25_Mboshi C25A_Bunji C25B_Olee C25C_Ondinga 
	N336	4	C25_Mboshi C25A_Bunji C25B_Olee C25C_Ondinga 
	N337	3	C25A_Bunji C25B_Olee C25C_Ondinga 
	N338	2	C25B_Olee C25C_Ondinga 
	N339	7	D12_Lengola C61_Mongo D23_Kibira-Kumu_1919 D311_Bila D201_Liko C401_Pakabete C43A_Baati 
	N340	2	D12_Lengola C61_Mongo 
	N341	5	D23_Kibira-Kumu_1919 D311_Bila D201_Liko C401_Pakabete C43A_Baati 
	N342	2	D23_Kibira-Kumu_1919 D311_Bila 
	N343	3	D201_Liko C401_Pakabete C43A_Baati 
	N344	2	C401_Pakabete C43A_Baati 
	N345	156	H16c_Yombe B404_Ngubi B42_Sangu_Mb H42_Hunganna H11_Beembe H13_Kikunyi_1989 H131_Kisundi_Congo_Kimongo_1988 H16_Cimbala H16c_Kiyombe_DRC_1982 H16_Cilinji H16d_Ciwoyo_DRC_2012 H16_Cizobe H16_Kikongo H16b_Kindibu_2013 H16g_Ntandu H16g_Kimpangu_2012 H16_Kimbata_Ngidinga H16h_Kinkanu_2012 H16_Kimbeko C34_Sakata B865_Nzadi B85e_Mput B862_Lwel B85_Yanzi B864_Ngong B863_Pindi B503_Vili B501_Wanzi_E B52_Nzebi B78_Wuumu B77b_Fumu B63_Ndumu H21a_Kimbundu L13_Kwese K31_Luyana L52_Lunda K11_Ciokwe K14_Lwena K33_Kwangali K332_Rumanyo R11_Umbundu R31_Herero R21_Kwanyama R22_Ndonga L31a_Luba-Kasai L33_Luba-Shaba D28_Holoholo D20B_Vamba_1919 D43_Nyanga M61_Lenje M42_Bemba M54_Lamba JD66_Kiha JD62_Rundi JD65_Hangaza JE25_Mkwaya JE25_Jita JE25_Kilegi JE404_Shasi JE45_Nata JE42_Gusii JE403_Suba JE43_Kuria JE43_Kuria_Mago JE43_Kuria_Tari JE17_Gwere JE15_Luganda JE32_Luyia JE34_Samialugwe JE31_Lumasaaba JE31c_Bukusu JE23_Zinza JE21_Runyambo JE22_Haya JE13_Runyankore JE14_Rukiga F23_Sumbwa F22_Nyamwezi F21_Ntuzu F21_Sukuma F32_Nyaturucha F32_Nyaturuwil M13_Fipa M14_Rungu M15_Mambwe M21_Ndali M31_Nyakyusa M25_Safwa P31_Emakhua P31G_Ikorovere N21_Tumbuka_Malawi N31_Chewa S11_Shona S16_Kalanga S21_Venda K21_Lozi S31_Tswana S311_Shekgalagari S51_Tshwa S53_Tsonga S41_Xhosa S42_Zulu S44_Ndebele P21_Yao P23_Simakonde P25_Mabia P13_Matumbi G52_Ndamba N12_Ngoni G64_Pangwa G63_Bena F33_Langi G31_Zigua G23_Sambaa G24_Bondei G12_Kagulu G35_Luguru E71A_Upper_Pokomo E72a_Giryama E73_Digo G44a_Ngazija G44b_Ndzwani G44D_Maore G42a_Amu G41_Bajuni G412_Mwiini G401_Mwani G43_Kae G42_Swahili G42d_Unguja G22_Asu G22A_North_Pare G22B_South_Pare G39_Saghala E65_Gweno E623A_Kiseri E623D_Keni E623_Mkuu E621D_Kibosho E621B_Machame E53_Meru E621C_Siha E64_Kahe E622A_Kimochi E622C_Lema E55_Kamba_Kitu E55_Kamba E55_Kamba_Mach E51_Kikuyu E54_Tharaka E53_Igoji E53_Miutini E53_Tigania E53_Merutig E53_Imenti E53_Meruimenti 
	N346	32	H16c_Yombe B404_Ngubi B42_Sangu_Mb H42_Hunganna H11_Beembe H13_Kikunyi_1989 H131_Kisundi_Congo_Kimongo_1988 H16_Cimbala H16c_Kiyombe_DRC_1982 H16_Cilinji H16d_Ciwoyo_DRC_2012 H16_Cizobe H16_Kikongo H16b_Kindibu_2013 H16g_Ntandu H16g_Kimpangu_2012 H16_Kimbata_Ngidinga H16h_Kinkanu_2012 H16_Kimbeko C34_Sakata B865_Nzadi B85e_Mput B862_Lwel B85_Yanzi B864_Ngong B863_Pindi B503_Vili B501_Wanzi_E B52_Nzebi B78_Wuumu B77b_Fumu B63_Ndumu 
	N347	19	H16c_Yombe B404_Ngubi B42_Sangu_Mb H42_Hunganna H11_Beembe H13_Kikunyi_1989 H131_Kisundi_Congo_Kimongo_1988 H16_Cimbala H16c_Kiyombe_DRC_1982 H16_Cilinji H16d_Ciwoyo_DRC_2012 H16_Cizobe H16_Kikongo H16b_Kindibu_2013 H16g_Ntandu H16g_Kimpangu_2012 H16_Kimbata_Ngidinga H16h_Kinkanu_2012 H16_Kimbeko 
	N348	3	H16c_Yombe B404_Ngubi B42_Sangu_Mb 
	N349	2	B404_Ngubi B42_Sangu_Mb 
	N350	16	H42_Hunganna H11_Beembe H13_Kikunyi_1989 H131_Kisundi_Congo_Kimongo_1988 H16_Cimbala H16c_Kiyombe_DRC_1982 H16_Cilinji H16d_Ciwoyo_DRC_2012 H16_Cizobe H16_Kikongo H16b_Kindibu_2013 H16g_Ntandu H16g_Kimpangu_2012 H16_Kimbata_Ngidinga H16h_Kinkanu_2012 H16_Kimbeko 
	N351	15	H11_Beembe H13_Kikunyi_1989 H131_Kisundi_Congo_Kimongo_1988 H16_Cimbala H16c_Kiyombe_DRC_1982 H16_Cilinji H16d_Ciwoyo_DRC_2012 H16_Cizobe H16_Kikongo H16b_Kindibu_2013 H16g_Ntandu H16g_Kimpangu_2012 H16_Kimbata_Ngidinga H16h_Kinkanu_2012 H16_Kimbeko 
	N352	3	H11_Beembe H13_Kikunyi_1989 H131_Kisundi_Congo_Kimongo_1988 
	N353	2	H13_Kikunyi_1989 H131_Kisundi_Congo_Kimongo_1988 
	N354	12	H16_Cimbala H16c_Kiyombe_DRC_1982 H16_Cilinji H16d_Ciwoyo_DRC_2012 H16_Cizobe H16_Kikongo H16b_Kindibu_2013 H16g_Ntandu H16g_Kimpangu_2012 H16_Kimbata_Ngidinga H16h_Kinkanu_2012 H16_Kimbeko 
	N355	5	H16_Cimbala H16c_Kiyombe_DRC_1982 H16_Cilinji H16d_Ciwoyo_DRC_2012 H16_Cizobe 
	N356	4	H16c_Kiyombe_DRC_1982 H16_Cilinji H16d_Ciwoyo_DRC_2012 H16_Cizobe 
	N357	3	H16_Cilinji H16d_Ciwoyo_DRC_2012 H16_Cizobe 
	N358	2	H16d_Ciwoyo_DRC_2012 H16_Cizobe 
	N359	7	H16_Kikongo H16b_Kindibu_2013 H16g_Ntandu H16g_Kimpangu_2012 H16_Kimbata_Ngidinga H16h_Kinkanu_2012 H16_Kimbeko 
	N360	6	H16b_Kindibu_2013 H16g_Ntandu H16g_Kimpangu_2012 H16_Kimbata_Ngidinga H16h_Kinkanu_2012 H16_Kimbeko 
	N361	5	H16g_Ntandu H16g_Kimpangu_2012 H16_Kimbata_Ngidinga H16h_Kinkanu_2012 H16_Kimbeko 
	N362	4	H16g_Kimpangu_2012 H16_Kimbata_Ngidinga H16h_Kinkanu_2012 H16_Kimbeko 
	N363	3	H16_Kimbata_Ngidinga H16h_Kinkanu_2012 H16_Kimbeko 
	N364	2	H16h_Kinkanu_2012 H16_Kimbeko 
	N365	13	C34_Sakata B865_Nzadi B85e_Mput B862_Lwel B85_Yanzi B864_Ngong B863_Pindi B503_Vili B501_Wanzi_E B52_Nzebi B78_Wuumu B77b_Fumu B63_Ndumu 
	N366	7	C34_Sakata B865_Nzadi B85e_Mput B862_Lwel B85_Yanzi B864_Ngong B863_Pindi 
	N367	6	B865_Nzadi B85e_Mput B862_Lwel B85_Yanzi B864_Ngong B863_Pindi 
	N368	5	B85e_Mput B862_Lwel B85_Yanzi B864_Ngong B863_Pindi 
	N369	2	B85e_Mput B862_Lwel 
	N370	3	B85_Yanzi B864_Ngong B863_Pindi 
	N371	2	B85_Yanzi B864_Ngong 
	N372	6	B503_Vili B501_Wanzi_E B52_Nzebi B78_Wuumu B77b_Fumu B63_Ndumu 
	N373	3	B503_Vili B501_Wanzi_E B52_Nzebi 
	N374	2	B501_Wanzi_E B52_Nzebi 
	N375	3	B78_Wuumu B77b_Fumu B63_Ndumu 
	N376	2	B78_Wuumu B77b_Fumu 
	N377	124	H21a_Kimbundu L13_Kwese K31_Luyana L52_Lunda K11_Ciokwe K14_Lwena K33_Kwangali K332_Rumanyo R11_Umbundu R31_Herero R21_Kwanyama R22_Ndonga L31a_Luba-Kasai L33_Luba-Shaba D28_Holoholo D20B_Vamba_1919 D43_Nyanga M61_Lenje M42_Bemba M54_Lamba JD66_Kiha JD62_Rundi JD65_Hangaza JE25_Mkwaya JE25_Jita JE25_Kilegi JE404_Shasi JE45_Nata JE42_Gusii JE403_Suba JE43_Kuria JE43_Kuria_Mago JE43_Kuria_Tari JE17_Gwere JE15_Luganda JE32_Luyia JE34_Samialugwe JE31_Lumasaaba JE31c_Bukusu JE23_Zinza JE21_Runyambo JE22_Haya JE13_Runyankore JE14_Rukiga F23_Sumbwa F22_Nyamwezi F21_Ntuzu F21_Sukuma F32_Nyaturucha F32_Nyaturuwil M13_Fipa M14_Rungu M15_Mambwe M21_Ndali M31_Nyakyusa M25_Safwa P31_Emakhua P31G_Ikorovere N21_Tumbuka_Malawi N31_Chewa S11_Shona S16_Kalanga S21_Venda K21_Lozi S31_Tswana S311_Shekgalagari S51_Tshwa S53_Tsonga S41_Xhosa S42_Zulu S44_Ndebele P21_Yao P23_Simakonde P25_Mabia P13_Matumbi G52_Ndamba N12_Ngoni G64_Pangwa G63_Bena F33_Langi G31_Zigua G23_Sambaa G24_Bondei G12_Kagulu G35_Luguru E71A_Upper_Pokomo E72a_Giryama E73_Digo G44a_Ngazija G44b_Ndzwani G44D_Maore G42a_Amu G41_Bajuni G412_Mwiini G401_Mwani G43_Kae G42_Swahili G42d_Unguja G22_Asu G22A_North_Pare G22B_South_Pare G39_Saghala E65_Gweno E623A_Kiseri E623D_Keni E623_Mkuu E621D_Kibosho E621B_Machame E53_Meru E621C_Siha E64_Kahe E622A_Kimochi E622C_Lema E55_Kamba_Kitu E55_Kamba E55_Kamba_Mach E51_Kikuyu E54_Tharaka E53_Igoji E53_Miutini E53_Tigania E53_Merutig E53_Imenti E53_Meruimenti 
	N378	2	H21a_Kimbundu L13_Kwese 
	N379	122	K31_Luyana L52_Lunda K11_Ciokwe K14_Lwena K33_Kwangali K332_Rumanyo R11_Umbundu R31_Herero R21_Kwanyama R22_Ndonga L31a_Luba-Kasai L33_Luba-Shaba D28_Holoholo D20B_Vamba_1919 D43_Nyanga M61_Lenje M42_Bemba M54_Lamba JD66_Kiha JD62_Rundi JD65_Hangaza JE25_Mkwaya JE25_Jita JE25_Kilegi JE404_Shasi JE45_Nata JE42_Gusii JE403_Suba JE43_Kuria JE43_Kuria_Mago JE43_Kuria_Tari JE17_Gwere JE15_Luganda JE32_Luyia JE34_Samialugwe JE31_Lumasaaba JE31c_Bukusu JE23_Zinza JE21_Runyambo JE22_Haya JE13_Runyankore JE14_Rukiga F23_Sumbwa F22_Nyamwezi F21_Ntuzu F21_Sukuma F32_Nyaturucha F32_Nyaturuwil M13_Fipa M14_Rungu M15_Mambwe M21_Ndali M31_Nyakyusa M25_Safwa P31_Emakhua P31G_Ikorovere N21_Tumbuka_Malawi N31_Chewa S11_Shona S16_Kalanga S21_Venda K21_Lozi S31_Tswana S311_Shekgalagari S51_Tshwa S53_Tsonga S41_Xhosa S42_Zulu S44_Ndebele P21_Yao P23_Simakonde P25_Mabia P13_Matumbi G52_Ndamba N12_Ngoni G64_Pangwa G63_Bena F33_Langi G31_Zigua G23_Sambaa G24_Bondei G12_Kagulu G35_Luguru E71A_Upper_Pokomo E72a_Giryama E73_Digo G44a_Ngazija G44b_Ndzwani G44D_Maore G42a_Amu G41_Bajuni G412_Mwiini G401_Mwani G43_Kae G42_Swahili G42d_Unguja G22_Asu G22A_North_Pare G22B_South_Pare G39_Saghala E65_Gweno E623A_Kiseri E623D_Keni E623_Mkuu E621D_Kibosho E621B_Machame E53_Meru E621C_Siha E64_Kahe E622A_Kimochi E622C_Lema E55_Kamba_Kitu E55_Kamba E55_Kamba_Mach E51_Kikuyu E54_Tharaka E53_Igoji E53_Miutini E53_Tigania E53_Merutig E53_Imenti E53_Meruimenti 
	N380	10	K31_Luyana L52_Lunda K11_Ciokwe K14_Lwena K33_Kwangali K332_Rumanyo R11_Umbundu R31_Herero R21_Kwanyama R22_Ndonga 
	N381	9	L52_Lunda K11_Ciokwe K14_Lwena K33_Kwangali K332_Rumanyo R11_Umbundu R31_Herero R21_Kwanyama R22_Ndonga 
	N382	8	K11_Ciokwe K14_Lwena K33_Kwangali K332_Rumanyo R11_Umbundu R31_Herero R21_Kwanyama R22_Ndonga 
	N383	2	K11_Ciokwe K14_Lwena 
	N384	6	K33_Kwangali K332_Rumanyo R11_Umbundu R31_Herero R21_Kwanyama R22_Ndonga 
	N385	2	K33_Kwangali K332_Rumanyo 
	N386	4	R11_Umbundu R31_Herero R21_Kwanyama R22_Ndonga 
	N387	3	R31_Herero R21_Kwanyama R22_Ndonga 
	N388	2	R21_Kwanyama R22_Ndonga 
	N389	112	L31a_Luba-Kasai L33_Luba-Shaba D28_Holoholo D20B_Vamba_1919 D43_Nyanga M61_Lenje M42_Bemba M54_Lamba JD66_Kiha JD62_Rundi JD65_Hangaza JE25_Mkwaya JE25_Jita JE25_Kilegi JE404_Shasi JE45_Nata JE42_Gusii JE403_Suba JE43_Kuria JE43_Kuria_Mago JE43_Kuria_Tari JE17_Gwere JE15_Luganda JE32_Luyia JE34_Samialugwe JE31_Lumasaaba JE31c_Bukusu JE23_Zinza JE21_Runyambo JE22_Haya JE13_Runyankore JE14_Rukiga F23_Sumbwa F22_Nyamwezi F21_Ntuzu F21_Sukuma F32_Nyaturucha F32_Nyaturuwil M13_Fipa M14_Rungu M15_Mambwe M21_Ndali M31_Nyakyusa M25_Safwa P31_Emakhua P31G_Ikorovere N21_Tumbuka_Malawi N31_Chewa S11_Shona S16_Kalanga S21_Venda K21_Lozi S31_Tswana S311_Shekgalagari S51_Tshwa S53_Tsonga S41_Xhosa S42_Zulu S44_Ndebele P21_Yao P23_Simakonde P25_Mabia P13_Matumbi G52_Ndamba N12_Ngoni G64_Pangwa G63_Bena F33_Langi G31_Zigua G23_Sambaa G24_Bondei G12_Kagulu G35_Luguru E71A_Upper_Pokomo E72a_Giryama E73_Digo G44a_Ngazija G44b_Ndzwani G44D_Maore G42a_Amu G41_Bajuni G412_Mwiini G401_Mwani G43_Kae G42_Swahili G42d_Unguja G22_Asu G22A_North_Pare G22B_South_Pare G39_Saghala E65_Gweno E623A_Kiseri E623D_Keni E623_Mkuu E621D_Kibosho E621B_Machame E53_Meru E621C_Siha E64_Kahe E622A_Kimochi E622C_Lema E55_Kamba_Kitu E55_Kamba E55_Kamba_Mach E51_Kikuyu E54_Tharaka E53_Igoji E53_Miutini E53_Tigania E53_Merutig E53_Imenti E53_Meruimenti 
	N390	2	L31a_Luba-Kasai L33_Luba-Shaba 
	N391	110	D28_Holoholo D20B_Vamba_1919 D43_Nyanga M61_Lenje M42_Bemba M54_Lamba JD66_Kiha JD62_Rundi JD65_Hangaza JE25_Mkwaya JE25_Jita JE25_Kilegi JE404_Shasi JE45_Nata JE42_Gusii JE403_Suba JE43_Kuria JE43_Kuria_Mago JE43_Kuria_Tari JE17_Gwere JE15_Luganda JE32_Luyia JE34_Samialugwe JE31_Lumasaaba JE31c_Bukusu JE23_Zinza JE21_Runyambo JE22_Haya JE13_Runyankore JE14_Rukiga F23_Sumbwa F22_Nyamwezi F21_Ntuzu F21_Sukuma F32_Nyaturucha F32_Nyaturuwil M13_Fipa M14_Rungu M15_Mambwe M21_Ndali M31_Nyakyusa M25_Safwa P31_Emakhua P31G_Ikorovere N21_Tumbuka_Malawi N31_Chewa S11_Shona S16_Kalanga S21_Venda K21_Lozi S31_Tswana S311_Shekgalagari S51_Tshwa S53_Tsonga S41_Xhosa S42_Zulu S44_Ndebele P21_Yao P23_Simakonde P25_Mabia P13_Matumbi G52_Ndamba N12_Ngoni G64_Pangwa G63_Bena F33_Langi G31_Zigua G23_Sambaa G24_Bondei G12_Kagulu G35_Luguru E71A_Upper_Pokomo E72a_Giryama E73_Digo G44a_Ngazija G44b_Ndzwani G44D_Maore G42a_Amu G41_Bajuni G412_Mwiini G401_Mwani G43_Kae G42_Swahili G42d_Unguja G22_Asu G22A_North_Pare G22B_South_Pare G39_Saghala E65_Gweno E623A_Kiseri E623D_Keni E623_Mkuu E621D_Kibosho E621B_Machame E53_Meru E621C_Siha E64_Kahe E622A_Kimochi E622C_Lema E55_Kamba_Kitu E55_Kamba E55_Kamba_Mach E51_Kikuyu E54_Tharaka E53_Igoji E53_Miutini E53_Tigania E53_Merutig E53_Imenti E53_Meruimenti 
	N392	3	D28_Holoholo D20B_Vamba_1919 D43_Nyanga 
	N393	2	D20B_Vamba_1919 D43_Nyanga 
	N394	107	M61_Lenje M42_Bemba M54_Lamba JD66_Kiha JD62_Rundi JD65_Hangaza JE25_Mkwaya JE25_Jita JE25_Kilegi JE404_Shasi JE45_Nata JE42_Gusii JE403_Suba JE43_Kuria JE43_Kuria_Mago JE43_Kuria_Tari JE17_Gwere JE15_Luganda JE32_Luyia JE34_Samialugwe JE31_Lumasaaba JE31c_Bukusu JE23_Zinza JE21_Runyambo JE22_Haya JE13_Runyankore JE14_Rukiga F23_Sumbwa F22_Nyamwezi F21_Ntuzu F21_Sukuma F32_Nyaturucha F32_Nyaturuwil M13_Fipa M14_Rungu M15_Mambwe M21_Ndali M31_Nyakyusa M25_Safwa P31_Emakhua P31G_Ikorovere N21_Tumbuka_Malawi N31_Chewa S11_Shona S16_Kalanga S21_Venda K21_Lozi S31_Tswana S311_Shekgalagari S51_Tshwa S53_Tsonga S41_Xhosa S42_Zulu S44_Ndebele P21_Yao P23_Simakonde P25_Mabia P13_Matumbi G52_Ndamba N12_Ngoni G64_Pangwa G63_Bena F33_Langi G31_Zigua G23_Sambaa G24_Bondei G12_Kagulu G35_Luguru E71A_Upper_Pokomo E72a_Giryama E73_Digo G44a_Ngazija G44b_Ndzwani G44D_Maore G42a_Amu G41_Bajuni G412_Mwiini G401_Mwani G43_Kae G42_Swahili G42d_Unguja G22_Asu G22A_North_Pare G22B_South_Pare G39_Saghala E65_Gweno E623A_Kiseri E623D_Keni E623_Mkuu E621D_Kibosho E621B_Machame E53_Meru E621C_Siha E64_Kahe E622A_Kimochi E622C_Lema E55_Kamba_Kitu E55_Kamba E55_Kamba_Mach E51_Kikuyu E54_Tharaka E53_Igoji E53_Miutini E53_Tigania E53_Merutig E53_Imenti E53_Meruimenti 
	N395	3	M61_Lenje M42_Bemba M54_Lamba 
	N396	2	M42_Bemba M54_Lamba 
	N397	104	JD66_Kiha JD62_Rundi JD65_Hangaza JE25_Mkwaya JE25_Jita JE25_Kilegi JE404_Shasi JE45_Nata JE42_Gusii JE403_Suba JE43_Kuria JE43_Kuria_Mago JE43_Kuria_Tari JE17_Gwere JE15_Luganda JE32_Luyia JE34_Samialugwe JE31_Lumasaaba JE31c_Bukusu JE23_Zinza JE21_Runyambo JE22_Haya JE13_Runyankore JE14_Rukiga F23_Sumbwa F22_Nyamwezi F21_Ntuzu F21_Sukuma F32_Nyaturucha F32_Nyaturuwil M13_Fipa M14_Rungu M15_Mambwe M21_Ndali M31_Nyakyusa M25_Safwa P31_Emakhua P31G_Ikorovere N21_Tumbuka_Malawi N31_Chewa S11_Shona S16_Kalanga S21_Venda K21_Lozi S31_Tswana S311_Shekgalagari S51_Tshwa S53_Tsonga S41_Xhosa S42_Zulu S44_Ndebele P21_Yao P23_Simakonde P25_Mabia P13_Matumbi G52_Ndamba N12_Ngoni G64_Pangwa G63_Bena F33_Langi G31_Zigua G23_Sambaa G24_Bondei G12_Kagulu G35_Luguru E71A_Upper_Pokomo E72a_Giryama E73_Digo G44a_Ngazija G44b_Ndzwani G44D_Maore G42a_Amu G41_Bajuni G412_Mwiini G401_Mwani G43_Kae G42_Swahili G42d_Unguja G22_Asu G22A_North_Pare G22B_South_Pare G39_Saghala E65_Gweno E623A_Kiseri E623D_Keni E623_Mkuu E621D_Kibosho E621B_Machame E53_Meru E621C_Siha E64_Kahe E622A_Kimochi E622C_Lema E55_Kamba_Kitu E55_Kamba E55_Kamba_Mach E51_Kikuyu E54_Tharaka E53_Igoji E53_Miutini E53_Tigania E53_Merutig E53_Imenti E53_Meruimenti 
	N398	24	JD66_Kiha JD62_Rundi JD65_Hangaza JE25_Mkwaya JE25_Jita JE25_Kilegi JE404_Shasi JE45_Nata JE42_Gusii JE403_Suba JE43_Kuria JE43_Kuria_Mago JE43_Kuria_Tari JE17_Gwere JE15_Luganda JE32_Luyia JE34_Samialugwe JE31_Lumasaaba JE31c_Bukusu JE23_Zinza JE21_Runyambo JE22_Haya JE13_Runyankore JE14_Rukiga 
	N399	3	JD66_Kiha JD62_Rundi JD65_Hangaza 
	N400	2	JD62_Rundi JD65_Hangaza 
	N401	21	JE25_Mkwaya JE25_Jita JE25_Kilegi JE404_Shasi JE45_Nata JE42_Gusii JE403_Suba JE43_Kuria JE43_Kuria_Mago JE43_Kuria_Tari JE17_Gwere JE15_Luganda JE32_Luyia JE34_Samialugwe JE31_Lumasaaba JE31c_Bukusu JE23_Zinza JE21_Runyambo JE22_Haya JE13_Runyankore JE14_Rukiga 
	N402	10	JE25_Mkwaya JE25_Jita JE25_Kilegi JE404_Shasi JE45_Nata JE42_Gusii JE403_Suba JE43_Kuria JE43_Kuria_Mago JE43_Kuria_Tari 
	N403	3	JE25_Mkwaya JE25_Jita JE25_Kilegi 
	N404	2	JE25_Jita JE25_Kilegi 
	N405	7	JE404_Shasi JE45_Nata JE42_Gusii JE403_Suba JE43_Kuria JE43_Kuria_Mago JE43_Kuria_Tari 
	N406	2	JE404_Shasi JE45_Nata 
	N407	5	JE42_Gusii JE403_Suba JE43_Kuria JE43_Kuria_Mago JE43_Kuria_Tari 
	N408	4	JE403_Suba JE43_Kuria JE43_Kuria_Mago JE43_Kuria_Tari 
	N409	3	JE43_Kuria JE43_Kuria_Mago JE43_Kuria_Tari 
	N410	2	JE43_Kuria_Mago JE43_Kuria_Tari 
	N411	11	JE17_Gwere JE15_Luganda JE32_Luyia JE34_Samialugwe JE31_Lumasaaba JE31c_Bukusu JE23_Zinza JE21_Runyambo JE22_Haya JE13_Runyankore JE14_Rukiga 
	N412	6	JE17_Gwere JE15_Luganda JE32_Luyia JE34_Samialugwe JE31_Lumasaaba JE31c_Bukusu 
	N413	2	JE17_Gwere JE15_Luganda 
	N414	4	JE32_Luyia JE34_Samialugwe JE31_Lumasaaba JE31c_Bukusu 
	N415	3	JE34_Samialugwe JE31_Lumasaaba JE31c_Bukusu 
	N416	2	JE31_Lumasaaba JE31c_Bukusu 
	N417	5	JE23_Zinza JE21_Runyambo JE22_Haya JE13_Runyankore JE14_Rukiga 
	N418	4	JE21_Runyambo JE22_Haya JE13_Runyankore JE14_Rukiga 
	N419	2	JE21_Runyambo JE22_Haya 
	N420	2	JE13_Runyankore JE14_Rukiga 
	N421	80	F23_Sumbwa F22_Nyamwezi F21_Ntuzu F21_Sukuma F32_Nyaturucha F32_Nyaturuwil M13_Fipa M14_Rungu M15_Mambwe M21_Ndali M31_Nyakyusa M25_Safwa P31_Emakhua P31G_Ikorovere N21_Tumbuka_Malawi N31_Chewa S11_Shona S16_Kalanga S21_Venda K21_Lozi S31_Tswana S311_Shekgalagari S51_Tshwa S53_Tsonga S41_Xhosa S42_Zulu S44_Ndebele P21_Yao P23_Simakonde P25_Mabia P13_Matumbi G52_Ndamba N12_Ngoni G64_Pangwa G63_Bena F33_Langi G31_Zigua G23_Sambaa G24_Bondei G12_Kagulu G35_Luguru E71A_Upper_Pokomo E72a_Giryama E73_Digo G44a_Ngazija G44b_Ndzwani G44D_Maore G42a_Amu G41_Bajuni G412_Mwiini G401_Mwani G43_Kae G42_Swahili G42d_Unguja G22_Asu G22A_North_Pare G22B_South_Pare G39_Saghala E65_Gweno E623A_Kiseri E623D_Keni E623_Mkuu E621D_Kibosho E621B_Machame E53_Meru E621C_Siha E64_Kahe E622A_Kimochi E622C_Lema E55_Kamba_Kitu E55_Kamba E55_Kamba_Mach E51_Kikuyu E54_Tharaka E53_Igoji E53_Miutini E53_Tigania E53_Merutig E53_Imenti E53_Meruimenti 
	N422	12	F23_Sumbwa F22_Nyamwezi F21_Ntuzu F21_Sukuma F32_Nyaturucha F32_Nyaturuwil M13_Fipa M14_Rungu M15_Mambwe M21_Ndali M31_Nyakyusa M25_Safwa 
	N423	6	F23_Sumbwa F22_Nyamwezi F21_Ntuzu F21_Sukuma F32_Nyaturucha F32_Nyaturuwil 
	N424	5	F22_Nyamwezi F21_Ntuzu F21_Sukuma F32_Nyaturucha F32_Nyaturuwil 
	N425	3	F22_Nyamwezi F21_Ntuzu F21_Sukuma 
	N426	2	F21_Ntuzu F21_Sukuma 
	N427	2	F32_Nyaturucha F32_Nyaturuwil 
	N428	6	M13_Fipa M14_Rungu M15_Mambwe M21_Ndali M31_Nyakyusa M25_Safwa 
	N429	3	M13_Fipa M14_Rungu M15_Mambwe 
	N430	2	M14_Rungu M15_Mambwe 
	N431	3	M21_Ndali M31_Nyakyusa M25_Safwa 
	N432	2	M21_Ndali M31_Nyakyusa 
	N433	68	P31_Emakhua P31G_Ikorovere N21_Tumbuka_Malawi N31_Chewa S11_Shona S16_Kalanga S21_Venda K21_Lozi S31_Tswana S311_Shekgalagari S51_Tshwa S53_Tsonga S41_Xhosa S42_Zulu S44_Ndebele P21_Yao P23_Simakonde P25_Mabia P13_Matumbi G52_Ndamba N12_Ngoni G64_Pangwa G63_Bena F33_Langi G31_Zigua G23_Sambaa G24_Bondei G12_Kagulu G35_Luguru E71A_Upper_Pokomo E72a_Giryama E73_Digo G44a_Ngazija G44b_Ndzwani G44D_Maore G42a_Amu G41_Bajuni G412_Mwiini G401_Mwani G43_Kae G42_Swahili G42d_Unguja G22_Asu G22A_North_Pare G22B_South_Pare G39_Saghala E65_Gweno E623A_Kiseri E623D_Keni E623_Mkuu E621D_Kibosho E621B_Machame E53_Meru E621C_Siha E64_Kahe E622A_Kimochi E622C_Lema E55_Kamba_Kitu E55_Kamba E55_Kamba_Mach E51_Kikuyu E54_Tharaka E53_Igoji E53_Miutini E53_Tigania E53_Merutig E53_Imenti E53_Meruimenti 
	N434	23	P31_Emakhua P31G_Ikorovere N21_Tumbuka_Malawi N31_Chewa S11_Shona S16_Kalanga S21_Venda K21_Lozi S31_Tswana S311_Shekgalagari S51_Tshwa S53_Tsonga S41_Xhosa S42_Zulu S44_Ndebele P21_Yao P23_Simakonde P25_Mabia P13_Matumbi G52_Ndamba N12_Ngoni G64_Pangwa G63_Bena 
	N435	15	P31_Emakhua P31G_Ikorovere N21_Tumbuka_Malawi N31_Chewa S11_Shona S16_Kalanga S21_Venda K21_Lozi S31_Tswana S311_Shekgalagari S51_Tshwa S53_Tsonga S41_Xhosa S42_Zulu S44_Ndebele 
	N436	4	P31_Emakhua P31G_Ikorovere N21_Tumbuka_Malawi N31_Chewa 
	N437	2	P31_Emakhua P31G_Ikorovere 
	N438	2	N21_Tumbuka_Malawi N31_Chewa 
	N439	11	S11_Shona S16_Kalanga S21_Venda K21_Lozi S31_Tswana S311_Shekgalagari S51_Tshwa S53_Tsonga S41_Xhosa S42_Zulu S44_Ndebele 
	N440	2	S11_Shona S16_Kalanga 
	N441	9	S21_Venda K21_Lozi S31_Tswana S311_Shekgalagari S51_Tshwa S53_Tsonga S41_Xhosa S42_Zulu S44_Ndebele 
	N442	8	K21_Lozi S31_Tswana S311_Shekgalagari S51_Tshwa S53_Tsonga S41_Xhosa S42_Zulu S44_Ndebele 
	N443	3	K21_Lozi S31_Tswana S311_Shekgalagari 
	N444	2	S31_Tswana S311_Shekgalagari 
	N445	5	S51_Tshwa S53_Tsonga S41_Xhosa S42_Zulu S44_Ndebele 
	N446	2	S51_Tshwa S53_Tsonga 
	N447	3	S41_Xhosa S42_Zulu S44_Ndebele 
	N448	2	S42_Zulu S44_Ndebele 
	N449	8	P21_Yao P23_Simakonde P25_Mabia P13_Matumbi G52_Ndamba N12_Ngoni G64_Pangwa G63_Bena 
	N450	4	P21_Yao P23_Simakonde P25_Mabia P13_Matumbi 
	N451	3	P21_Yao P23_Simakonde P25_Mabia 
	N452	2	P23_Simakonde P25_Mabia 
	N453	4	G52_Ndamba N12_Ngoni G64_Pangwa G63_Bena 
	N454	3	N12_Ngoni G64_Pangwa G63_Bena 
	N455	2	G64_Pangwa G63_Bena 
	N456	45	F33_Langi G31_Zigua G23_Sambaa G24_Bondei G12_Kagulu G35_Luguru E71A_Upper_Pokomo E72a_Giryama E73_Digo G44a_Ngazija G44b_Ndzwani G44D_Maore G42a_Amu G41_Bajuni G412_Mwiini G401_Mwani G43_Kae G42_Swahili G42d_Unguja G22_Asu G22A_North_Pare G22B_South_Pare G39_Saghala E65_Gweno E623A_Kiseri E623D_Keni E623_Mkuu E621D_Kibosho E621B_Machame E53_Meru E621C_Siha E64_Kahe E622A_Kimochi E622C_Lema E55_Kamba_Kitu E55_Kamba E55_Kamba_Mach E51_Kikuyu E54_Tharaka E53_Igoji E53_Miutini E53_Tigania E53_Merutig E53_Imenti E53_Meruimenti 
	N457	44	G31_Zigua G23_Sambaa G24_Bondei G12_Kagulu G35_Luguru E71A_Upper_Pokomo E72a_Giryama E73_Digo G44a_Ngazija G44b_Ndzwani G44D_Maore G42a_Amu G41_Bajuni G412_Mwiini G401_Mwani G43_Kae G42_Swahili G42d_Unguja G22_Asu G22A_North_Pare G22B_South_Pare G39_Saghala E65_Gweno E623A_Kiseri E623D_Keni E623_Mkuu E621D_Kibosho E621B_Machame E53_Meru E621C_Siha E64_Kahe E622A_Kimochi E622C_Lema E55_Kamba_Kitu E55_Kamba E55_Kamba_Mach E51_Kikuyu E54_Tharaka E53_Igoji E53_Miutini E53_Tigania E53_Merutig E53_Imenti E53_Meruimenti 
	N458	5	G31_Zigua G23_Sambaa G24_Bondei G12_Kagulu G35_Luguru 
	N459	3	G31_Zigua G23_Sambaa G24_Bondei 
	N460	2	G23_Sambaa G24_Bondei 
	N461	2	G12_Kagulu G35_Luguru 
	N462	39	E71A_Upper_Pokomo E72a_Giryama E73_Digo G44a_Ngazija G44b_Ndzwani G44D_Maore G42a_Amu G41_Bajuni G412_Mwiini G401_Mwani G43_Kae G42_Swahili G42d_Unguja G22_Asu G22A_North_Pare G22B_South_Pare G39_Saghala E65_Gweno E623A_Kiseri E623D_Keni E623_Mkuu E621D_Kibosho E621B_Machame E53_Meru E621C_Siha E64_Kahe E622A_Kimochi E622C_Lema E55_Kamba_Kitu E55_Kamba E55_Kamba_Mach E51_Kikuyu E54_Tharaka E53_Igoji E53_Miutini E53_Tigania E53_Merutig E53_Imenti E53_Meruimenti 
	N463	13	E71A_Upper_Pokomo E72a_Giryama E73_Digo G44a_Ngazija G44b_Ndzwani G44D_Maore G42a_Amu G41_Bajuni G412_Mwiini G401_Mwani G43_Kae G42_Swahili G42d_Unguja 
	N464	3	E71A_Upper_Pokomo E72a_Giryama E73_Digo 
	N465	2	E72a_Giryama E73_Digo 
	N466	10	G44a_Ngazija G44b_Ndzwani G44D_Maore G42a_Amu G41_Bajuni G412_Mwiini G401_Mwani G43_Kae G42_Swahili G42d_Unguja 
	N467	3	G44a_Ngazija G44b_Ndzwani G44D_Maore 
	N468	2	G44b_Ndzwani G44D_Maore 
	N469	7	G42a_Amu G41_Bajuni G412_Mwiini G401_Mwani G43_Kae G42_Swahili G42d_Unguja 
	N470	3	G42a_Amu G41_Bajuni G412_Mwiini 
	N471	2	G41_Bajuni G412_Mwiini 
	N472	4	G401_Mwani G43_Kae G42_Swahili G42d_Unguja 
	N473	3	G43_Kae G42_Swahili G42d_Unguja 
	N474	2	G42_Swahili G42d_Unguja 
	N475	26	G22_Asu G22A_North_Pare G22B_South_Pare G39_Saghala E65_Gweno E623A_Kiseri E623D_Keni E623_Mkuu E621D_Kibosho E621B_Machame E53_Meru E621C_Siha E64_Kahe E622A_Kimochi E622C_Lema E55_Kamba_Kitu E55_Kamba E55_Kamba_Mach E51_Kikuyu E54_Tharaka E53_Igoji E53_Miutini E53_Tigania E53_Merutig E53_Imenti E53_Meruimenti 
	N476	3	G22_Asu G22A_North_Pare G22B_South_Pare 
	N477	2	G22A_North_Pare G22B_South_Pare 
	N478	23	G39_Saghala E65_Gweno E623A_Kiseri E623D_Keni E623_Mkuu E621D_Kibosho E621B_Machame E53_Meru E621C_Siha E64_Kahe E622A_Kimochi E622C_Lema E55_Kamba_Kitu E55_Kamba E55_Kamba_Mach E51_Kikuyu E54_Tharaka E53_Igoji E53_Miutini E53_Tigania E53_Merutig E53_Imenti E53_Meruimenti 
	N479	22	E65_Gweno E623A_Kiseri E623D_Keni E623_Mkuu E621D_Kibosho E621B_Machame E53_Meru E621C_Siha E64_Kahe E622A_Kimochi E622C_Lema E55_Kamba_Kitu E55_Kamba E55_Kamba_Mach E51_Kikuyu E54_Tharaka E53_Igoji E53_Miutini E53_Tigania E53_Merutig E53_Imenti E53_Meruimenti 
	N480	11	E65_Gweno E623A_Kiseri E623D_Keni E623_Mkuu E621D_Kibosho E621B_Machame E53_Meru E621C_Siha E64_Kahe E622A_Kimochi E622C_Lema 
	N481	10	E623A_Kiseri E623D_Keni E623_Mkuu E621D_Kibosho E621B_Machame E53_Meru E621C_Siha E64_Kahe E622A_Kimochi E622C_Lema 
	N482	3	E623A_Kiseri E623D_Keni E623_Mkuu 
	N483	2	E623D_Keni E623_Mkuu 
	N484	7	E621D_Kibosho E621B_Machame E53_Meru E621C_Siha E64_Kahe E622A_Kimochi E622C_Lema 
	N485	4	E621D_Kibosho E621B_Machame E53_Meru E621C_Siha 
	N486	3	E621B_Machame E53_Meru E621C_Siha 
	N487	2	E53_Meru E621C_Siha 
	N488	3	E64_Kahe E622A_Kimochi E622C_Lema 
	N489	2	E622A_Kimochi E622C_Lema 
	N490	11	E55_Kamba_Kitu E55_Kamba E55_Kamba_Mach E51_Kikuyu E54_Tharaka E53_Igoji E53_Miutini E53_Tigania E53_Merutig E53_Imenti E53_Meruimenti 
	N491	3	E55_Kamba_Kitu E55_Kamba E55_Kamba_Mach 
	N492	2	E55_Kamba E55_Kamba_Mach 
	N493	8	E51_Kikuyu E54_Tharaka E53_Igoji E53_Miutini E53_Tigania E53_Merutig E53_Imenti E53_Meruimenti 
	N494	7	E54_Tharaka E53_Igoji E53_Miutini E53_Tigania E53_Merutig E53_Imenti E53_Meruimenti 
	N495	6	E53_Igoji E53_Miutini E53_Tigania E53_Merutig E53_Imenti E53_Meruimenti 
	N496	2	E53_Igoji E53_Miutini 
	N497	4	E53_Tigania E53_Merutig E53_Imenti E53_Meruimenti 
	N498	2	E53_Tigania E53_Merutig 
	N499	2	E53_Imenti E53_Meruimenti 
	PB	250	Fefe_Grassfields Mungaka_Grassfields Bamun_Grassfields Kom_Grassfields Oku_Grassfields Aghem_Grassfields Moghamo_Grassfields Tiv_Tivoid A11_Londo A121_Mbonge A122_Bakundu A141_Lefo A15_Manenguba A15A_Mbuu A15B_Mienge_NW_Manenguba A15C_Elung_Central_Manenguba A15C_Akossi A15C_Mkaa A22_Bakweri A24_Duala A31_Bubi A32C_Batanga A33a_Yasa A34_Benga A42_Abo A43a_Basaa A44_Tunen A45_Nyokon A46_Nomaande A462_Yambeta A53_Bafia_rikpa A601_Tuki A61_Ngoro-Asom A61_Ngoro-Bisoo A61_Ngoro-lunda A62B_Mmala A62C_Libie A622_Nugunu A63_Mangisa Zaambo_Jarawan A71_Eton A72a_Ewondo A74a_Bulu A75a_Fang_Bitam A75a_Fang_Minvoul A75a_Fang_Medouneu A803_Shiwa A81_Kwasio A83_Mekaa A832_Bekol A84_Njem A841_Badwe A86c_Mpiemo A91_Kwakum A93_Kako B11a_Mpongwe B11b_Orungu B11c_Galwa B11d_Dyumba B11F_Enenga B32_Kande B22E_Mwesa B203_Samaye B204_Ndambomo_Li B204_Ndambomo_Mbadi B204_Ndambomo_Massoukou C101_Babole_Ep C101_Babole_Ma C101_Babole_Dz C104_Aka C105_Mbenga C141_Bonyala C22_Akwa C25_Mboshi C25A_Bunji C25B_Olee C25C_Ondinga C25E_Eboyi C322_Zamba C323_Mpama C32_Bobangi C34_Sakata C36d_Lingala C43A_Baati C61_Mongo C71_Tetela C76_Ombo C85_Wongo C83_Bushong C142_Mondongo C401_Pakabete D12_Lengola D20B_Vamba_1919 D201_Liko D23_Kibira-Kumu_1919 D28_Holoholo D311_Bila D43_Nyanga B42_Sangu_Mb B404_Ngubi B52_Nzebi B501_Wanzi_E B503_Vili B63_Ndumu B77b_Fumu B78_Wuumu B865_Nzadi B85_Yanzi B85e_Mput B862_Lwel B864_Ngong B863_Pindi H11_Beembe H16_Kikongo H16c_Yombe H16g_Ntandu H42_Hunganna H16b_Kindibu_2013 H16g_Kimpangu_2012 H16h_Kinkanu_2012 H16d_Ciwoyo_DRC_2012 H16c_Kiyombe_DRC_1982 H13_Kikunyi_1989 H131_Kisundi_Congo_Kimongo_1988 H21a_Kimbundu H16_Cizobe H16_Kimbata_Ngidinga H16_Kimbeko H16_Cimbala H16_Cilinji L13_Kwese L31a_Luba-Kasai L52_Lunda K11_Ciokwe K14_Lwena K21_Lozi K31_Luyana K33_Kwangali K332_Rumanyo R11_Umbundu R21_Kwanyama R22_Ndonga R31_Herero L33_Luba-Shaba JD62_Rundi JD65_Hangaza JD66_Kiha JE13_Runyankore JE14_Rukiga JE15_Luganda JE17_Gwere JE21_Runyambo JE22_Haya JE23_Zinza JE25_Jita JE25_Kilegi JE25_Mkwaya JE31_Lumasaaba JE31c_Bukusu JE32_Luyia JE34_Samialugwe JE403_Suba JE42_Gusii JE43_Kuria JE43_Kuria_Mago JE43_Kuria_Tari JE404_Shasi JE45_Nata E51_Kikuyu E53_Meru E53_Igoji E53_Miutini E53_Imenti E53_Tigania E53_Meruimenti E53_Merutig E54_Tharaka E55_Kamba E55_Kamba_Mach E55_Kamba_Kitu E622C_Lema E621B_Machame E621C_Siha E621D_Kibosho E622A_Kimochi E623D_Keni E623A_Kiseri E623_Mkuu E64_Kahe E65_Gweno E71A_Upper_Pokomo E72a_Giryama E73_Digo F21_Ntuzu F21_Sukuma F22_Nyamwezi F23_Sumbwa F32_Nyaturucha F32_Nyaturuwil F33_Langi G12_Kagulu G22_Asu G22A_North_Pare G22B_South_Pare G23_Sambaa G24_Bondei G31_Zigua G35_Luguru G39_Saghala G401_Mwani G41_Bajuni G412_Mwiini G42_Swahili G42a_Amu G42d_Unguja G43_Kae G44a_Ngazija G44b_Ndzwani G44D_Maore G52_Ndamba G63_Bena G64_Pangwa M13_Fipa M14_Rungu M15_Mambwe M21_Ndali M25_Safwa M31_Nyakyusa M42_Bemba M54_Lamba M61_Lenje N12_Ngoni N21_Tumbuka_Malawi N31_Chewa P13_Matumbi P21_Yao P23_Simakonde P25_Mabia P31_Emakhua P31G_Ikorovere S11_Shona S16_Kalanga S21_Venda S31_Tswana S311_Shekgalagari S41_Xhosa S42_Zulu S44_Ndebele S51_Tshwa S53_Tsonga 
Restrictions:
    qCN                          None
    qCS                          None
    qNC                          None
    qNS                          None
    qSC                          None
    qSN                          None
Prior Information:
    Prior Categories:            100
    Priors
        qCN - uniform 0.00 100.00 
        qCS - uniform 0.00 100.00 
        qNC - uniform 0.00 100.00 
        qNS - uniform 0.00 100.00 
        qSC - uniform 0.00 100.00 
        qSN - uniform 0.00 100.00 
Node reconstruction / fossilisation:
	Node A251 N251
	Node A252 N252
	Node A253 N253
	Node A254 N254
	Node A255 N255
	Node A256 N256
	Node A257 N257
	Node A258 N258
	Node A259 N259
	Node A260 N260
	Node A261 N261
	Node A262 N262
	Node A263 N263
	Node A264 N264
	Node A265 N265
	Node A266 N266
	Node A267 N267
	Node A268 N268
	Node A269 N269
	Node A270 N270
	Node A271 N271
	Node A272 N272
	Node A273 N273
	Node A274 N274
	Node A275 N275
	Node A276 N276
	Node A277 N277
	Node A278 N278
	Node A279 N279
	Node A280 N280
	Node A281 N281
	Node A282 N282
	Node A283 N283
	Node A284 N284
	Node A285 N285
	Node A286 N286
	Node A287 N287
	Node A288 N288
	Node A289 N289
	Node A290 N290
	Node A291 N291
	Node A292 N292
	Node A293 N293
	Node A294 N294
	Node A295 N295
	Node A296 N296
	Node A297 N297
	Node A298 N298
	Node A299 N299
	Node A300 N300
	Node A301 N301
	Node A302 N302
	Node A303 N303
	Node A304 N304
	Node A305 N305
	Node A306 N306
	Node A307 N307
	Node A308 N308
	Node A309 N309
	Node A310 N310
	Node A311 N311
	Node A312 N312
	Node A313 N313
	Node A314 N314
	Node A315 N315
	Node A316 N316
	Node A317 N317
	Node A318 N318
	Node A319 N319
	Node A320 N320
	Node A321 N321
	Node A322 N322
	Node A323 N323
	Node A324 N324
	Node A325 N325
	Node A326 N326
	Node A327 N327
	Node A328 N328
	Node A329 N329
	Node A330 N330
	Node A331 N331
	Node A332 N332
	Node A333 N333
	Node A334 N334
	Node A335 N335
	Node A336 N336
	Node A337 N337
	Node A338 N338
	Node A339 N339
	Node A340 N340
	Node A341 N341
	Node A342 N342
	Node A343 N343
	Node A344 N344
	Node A345 N345
	Node A346 N346
	Node A347 N347
	Node A348 N348
	Node A349 N349
	Node A350 N350
	Node A351 N351
	Node A352 N352
	Node A353 N353
	Node A354 N354
	Node A355 N355
	Node A356 N356
	Node A357 N357
	Node A358 N358
	Node A359 N359
	Node A360 N360
	Node A361 N361
	Node A362 N362
	Node A363 N363
	Node A364 N364
	Node A365 N365
	Node A366 N366
	Node A367 N367
	Node A368 N368
	Node A369 N369
	Node A370 N370
	Node A371 N371
	Node A372 N372
	Node A373 N373
	Node A374 N374
	Node A375 N375
	Node A376 N376
	Node A377 N377
	Node A378 N378
	Node A379 N379
	Node A380 N380
	Node A381 N381
	Node A382 N382
	Node A383 N383
	Node A384 N384
	Node A385 N385
	Node A386 N386
	Node A387 N387
	Node A388 N388
	Node A389 N389
	Node A390 N390
	Node A391 N391
	Node A392 N392
	Node A393 N393
	Node A394 N394
	Node A395 N395
	Node A396 N396
	Node A397 N397
	Node A398 N398
	Node A399 N399
	Node A400 N400
	Node A401 N401
	Node A402 N402
	Node A403 N403
	Node A404 N404
	Node A405 N405
	Node A406 N406
	Node A407 N407
	Node A408 N408
	Node A409 N409
	Node A410 N410
	Node A411 N411
	Node A412 N412
	Node A413 N413
	Node A414 N414
	Node A415 N415
	Node A416 N416
	Node A417 N417
	Node A418 N418
	Node A419 N419
	Node A420 N420
	Node A421 N421
	Node A422 N422
	Node A423 N423
	Node A424 N424
	Node A425 N425
	Node A426 N426
	Node A427 N427
	Node A428 N428
	Node A429 N429
	Node A430 N430
	Node A431 N431
	Node A432 N432
	Node A433 N433
	Node A434 N434
	Node A435 N435
	Node A436 N436
	Node A437 N437
	Node A438 N438
	Node A439 N439
	Node A440 N440
	Node A441 N441
	Node A442 N442
	Node A443 N443
	Node A444 N444
	Node A445 N445
	Node A446 N446
	Node A447 N447
	Node A448 N448
	Node A449 N449
	Node A450 N450
	Node A451 N451
	Node A452 N452
	Node A453 N453
	Node A454 N454
	Node A455 N455
	Node A456 N456
	Node A457 N457
	Node A458 N458
	Node A459 N459
	Node A460 N460
	Node A461 N461
	Node A462 N462
	Node A463 N463
	Node A464 N464
	Node A465 N465
	Node A466 N466
	Node A467 N467
	Node A468 N468
	Node A469 N469
	Node A470 N470
	Node A471 N471
	Node A472 N472
	Node A473 N473
	Node A474 N474
	Node A475 N475
	Node A476 N476
	Node A477 N477
	Node A478 N478
	Node A479 N479
	Node A480 N480
	Node A481 N481
	Node A482 N482
	Node A483 N483
	Node A484 N484
	Node A485 N485
	Node A486 N486
	Node A487 N487
	Node A488 N488
	Node A489 N489
	Node A490 N490
	Node A491 N491
	Node A492 N492
	Node A493 N493
	Node A494 N494
	Node A495 N495
	Node A496 N496
	Node A497 N497
	Node A498 N498
	Node A499 N499
	Fossil PBFossil PB S 
Tree Information
     Trees:                      1
     Taxa:                       250
     Sites:                      1
     States:                     3
Iteration	Lh	Tree No	qCN	qCS	qNC	qNS	qSC	qSN	Root P(C)	Root P(N)	Root P(S)	A251 P(C)	A251 P(N)	A251 P(S)	A252 P(C)	A252 P(N)	A252 P(S)	A253 P(C)	A253 P(N)	A253 P(S)	A254 P(C)	A254 P(N)	A254 P(S)	A255 P(C)	A255 P(N)	A255 P(S)	A256 P(C)	A256 P(N)	A256 P(S)	A257 P(C)	A257 P(N)	A257 P(S)	A258 P(C)	A258 P(N)	A258 P(S)	A259 P(C)	A259 P(N)	A259 P(S)	A260 P(C)	A260 P(N)	A260 P(S)	A261 P(C)	A261 P(N)	A261 P(S)	A262 P(C)	A262 P(N)	A262 P(S)	A263 P(C)	A263 P(N)	A263 P(S)	A264 P(C)	A264 P(N)	A264 P(S)	A265 P(C)	A265 P(N)	A265 P(S)	A266 P(C)	A266 P(N)	A266 P(S)	A267 P(C)	A267 P(N)	A267 P(S)	A268 P(C)	A268 P(N)	A268 P(S)	A269 P(C)	A269 P(N)	A269 P(S)	A270 P(C)	A270 P(N)	A270 P(S)	A271 P(C)	A271 P(N)	A271 P(S)	A272 P(C)	A272 P(N)	A272 P(S)	A273 P(C)	A273 P(N)	A273 P(S)	A274 P(C)	A274 P(N)	A274 P(S)	A275 P(C)	A275 P(N)	A275 P(S)	A276 P(C)	A276 P(N)	A276 P(S)	A277 P(C)	A277 P(N)	A277 P(S)	A278 P(C)	A278 P(N)	A278 P(S)	A279 P(C)	A279 P(N)	A279 P(S)	A280 P(C)	A280 P(N)	A280 P(S)	A281 P(C)	A281 P(N)	A281 P(S)	A282 P(C)	A282 P(N)	A282 P(S)	A283 P(C)	A283 P(N)	A283 P(S)	A284 P(C)	A284 P(N)	A284 P(S)	A285 P(C)	A285 P(N)	A285 P(S)	A286 P(C)	A286 P(N)	A286 P(S)	A287 P(C)	A287 P(N)	A287 P(S)	A288 P(C)	A288 P(N)	A288 P(S)	A289 P(C)	A289 P(N)	A289 P(S)	A290 P(C)	A290 P(N)	A290 P(S)	A291 P(C)	A291 P(N)	A291 P(S)	A292 P(C)	A292 P(N)	A292 P(S)	A293 P(C)	A293 P(N)	A293 P(S)	A294 P(C)	A294 P(N)	A294 P(S)	A295 P(C)	A295 P(N)	A295 P(S)	A296 P(C)	A296 P(N)	A296 P(S)	A297 P(C)	A297 P(N)	A297 P(S)	A298 P(C)	A298 P(N)	A298 P(S)	A299 P(C)	A299 P(N)	A299 P(S)	A300 P(C)	A300 P(N)	A300 P(S)	A301 P(C)	A301 P(N)	A301 P(S)	A302 P(C)	A302 P(N)	A302 P(S)	A303 P(C)	A303 P(N)	A303 P(S)	A304 P(C)	A304 P(N)	A304 P(S)	A305 P(C)	A305 P(N)	A305 P(S)	A306 P(C)	A306 P(N)	A306 P(S)	A307 P(C)	A307 P(N)	A307 P(S)	A308 P(C)	A308 P(N)	A308 P(S)	A309 P(C)	A309 P(N)	A309 P(S)	A310 P(C)	A310 P(N)	A310 P(S)	A311 P(C)	A311 P(N)	A311 P(S)	A312 P(C)	A312 P(N)	A312 P(S)	A313 P(C)	A313 P(N)	A313 P(S)	A314 P(C)	A314 P(N)	A314 P(S)	A315 P(C)	A315 P(N)	A315 P(S)	A316 P(C)	A316 P(N)	A316 P(S)	A317 P(C)	A317 P(N)	A317 P(S)	A318 P(C)	A318 P(N)	A318 P(S)	A319 P(C)	A319 P(N)	A319 P(S)	A320 P(C)	A320 P(N)	A320 P(S)	A321 P(C)	A321 P(N)	A321 P(S)	A322 P(C)	A322 P(N)	A322 P(S)	A323 P(C)	A323 P(N)	A323 P(S)	A324 P(C)	A324 P(N)	A324 P(S)	A325 P(C)	A325 P(N)	A325 P(S)	A326 P(C)	A326 P(N)	A326 P(S)	A327 P(C)	A327 P(N)	A327 P(S)	A328 P(C)	A328 P(N)	A328 P(S)	A329 P(C)	A329 P(N)	A329 P(S)	A330 P(C)	A330 P(N)	A330 P(S)	A331 P(C)	A331 P(N)	A331 P(S)	A332 P(C)	A332 P(N)	A332 P(S)	A333 P(C)	A333 P(N)	A333 P(S)	A334 P(C)	A334 P(N)	A334 P(S)	A335 P(C)	A335 P(N)	A335 P(S)	A336 P(C)	A336 P(N)	A336 P(S)	A337 P(C)	A337 P(N)	A337 P(S)	A338 P(C)	A338 P(N)	A338 P(S)	A339 P(C)	A339 P(N)	A339 P(S)	A340 P(C)	A340 P(N)	A340 P(S)	A341 P(C)	A341 P(N)	A341 P(S)	A342 P(C)	A342 P(N)	A342 P(S)	A343 P(C)	A343 P(N)	A343 P(S)	A344 P(C)	A344 P(N)	A344 P(S)	A345 P(C)	A345 P(N)	A345 P(S)	A346 P(C)	A346 P(N)	A346 P(S)	A347 P(C)	A347 P(N)	A347 P(S)	A348 P(C)	A348 P(N)	A348 P(S)	A349 P(C)	A349 P(N)	A349 P(S)	A350 P(C)	A350 P(N)	A350 P(S)	A351 P(C)	A351 P(N)	A351 P(S)	A352 P(C)	A352 P(N)	A352 P(S)	A353 P(C)	A353 P(N)	A353 P(S)	A354 P(C)	A354 P(N)	A354 P(S)	A355 P(C)	A355 P(N)	A355 P(S)	A356 P(C)	A356 P(N)	A356 P(S)	A357 P(C)	A357 P(N)	A357 P(S)	A358 P(C)	A358 P(N)	A358 P(S)	A359 P(C)	A359 P(N)	A359 P(S)	A360 P(C)	A360 P(N)	A360 P(S)	A361 P(C)	A361 P(N)	A361 P(S)	A362 P(C)	A362 P(N)	A362 P(S)	A363 P(C)	A363 P(N)	A363 P(S)	A364 P(C)	A364 P(N)	A364 P(S)	A365 P(C)	A365 P(N)	A365 P(S)	A366 P(C)	A366 P(N)	A366 P(S)	A367 P(C)	A367 P(N)	A367 P(S)	A368 P(C)	A368 P(N)	A368 P(S)	A369 P(C)	A369 P(N)	A369 P(S)	A370 P(C)	A370 P(N)	A370 P(S)	A371 P(C)	A371 P(N)	A371 P(S)	A372 P(C)	A372 P(N)	A372 P(S)	A373 P(C)	A373 P(N)	A373 P(S)	A374 P(C)	A374 P(N)	A374 P(S)	A375 P(C)	A375 P(N)	A375 P(S)	A376 P(C)	A376 P(N)	A376 P(S)	A377 P(C)	A377 P(N)	A377 P(S)	A378 P(C)	A378 P(N)	A378 P(S)	A379 P(C)	A379 P(N)	A379 P(S)	A380 P(C)	A380 P(N)	A380 P(S)	A381 P(C)	A381 P(N)	A381 P(S)	A382 P(C)	A382 P(N)	A382 P(S)	A383 P(C)	A383 P(N)	A383 P(S)	A384 P(C)	A384 P(N)	A384 P(S)	A385 P(C)	A385 P(N)	A385 P(S)	A386 P(C)	A386 P(N)	A386 P(S)	A387 P(C)	A387 P(N)	A387 P(S)	A388 P(C)	A388 P(N)	A388 P(S)	A389 P(C)	A389 P(N)	A389 P(S)	A390 P(C)	A390 P(N)	A390 P(S)	A391 P(C)	A391 P(N)	A391 P(S)	A392 P(C)	A392 P(N)	A392 P(S)	A393 P(C)	A393 P(N)	A393 P(S)	A394 P(C)	A394 P(N)	A394 P(S)	A395 P(C)	A395 P(N)	A395 P(S)	A396 P(C)	A396 P(N)	A396 P(S)	A397 P(C)	A397 P(N)	A397 P(S)	A398 P(C)	A398 P(N)	A398 P(S)	A399 P(C)	A399 P(N)	A399 P(S)	A400 P(C)	A400 P(N)	A400 P(S)	A401 P(C)	A401 P(N)	A401 P(S)	A402 P(C)	A402 P(N)	A402 P(S)	A403 P(C)	A403 P(N)	A403 P(S)	A404 P(C)	A404 P(N)	A404 P(S)	A405 P(C)	A405 P(N)	A405 P(S)	A406 P(C)	A406 P(N)	A406 P(S)	A407 P(C)	A407 P(N)	A407 P(S)	A408 P(C)	A408 P(N)	A408 P(S)	A409 P(C)	A409 P(N)	A409 P(S)	A410 P(C)	A410 P(N)	A410 P(S)	A411 P(C)	A411 P(N)	A411 P(S)	A412 P(C)	A412 P(N)	A412 P(S)	A413 P(C)	A413 P(N)	A413 P(S)	A414 P(C)	A414 P(N)	A414 P(S)	A415 P(C)	A415 P(N)	A415 P(S)	A416 P(C)	A416 P(N)	A416 P(S)	A417 P(C)	A417 P(N)	A417 P(S)	A418 P(C)	A418 P(N)	A418 P(S)	A419 P(C)	A419 P(N)	A419 P(S)	A420 P(C)	A420 P(N)	A420 P(S)	A421 P(C)	A421 P(N)	A421 P(S)	A422 P(C)	A422 P(N)	A422 P(S)	A423 P(C)	A423 P(N)	A423 P(S)	A424 P(C)	A424 P(N)	A424 P(S)	A425 P(C)	A425 P(N)	A425 P(S)	A426 P(C)	A426 P(N)	A426 P(S)	A427 P(C)	A427 P(N)	A427 P(S)	A428 P(C)	A428 P(N)	A428 P(S)	A429 P(C)	A429 P(N)	A429 P(S)	A430 P(C)	A430 P(N)	A430 P(S)	A431 P(C)	A431 P(N)	A431 P(S)	A432 P(C)	A432 P(N)	A432 P(S)	A433 P(C)	A433 P(N)	A433 P(S)	A434 P(C)	A434 P(N)	A434 P(S)	A435 P(C)	A435 P(N)	A435 P(S)	A436 P(C)	A436 P(N)	A436 P(S)	A437 P(C)	A437 P(N)	A437 P(S)	A438 P(C)	A438 P(N)	A438 P(S)	A439 P(C)	A439 P(N)	A439 P(S)	A440 P(C)	A440 P(N)	A440 P(S)	A441 P(C)	A441 P(N)	A441 P(S)	A442 P(C)	A442 P(N)	A442 P(S)	A443 P(C)	A443 P(N)	A443 P(S)	A444 P(C)	A444 P(N)	A444 P(S)	A445 P(C)	A445 P(N)	A445 P(S)	A446 P(C)	A446 P(N)	A446 P(S)	A447 P(C)	A447 P(N)	A447 P(S)	A448 P(C)	A448 P(N)	A448 P(S)	A449 P(C)	A449 P(N)	A449 P(S)	A450 P(C)	A450 P(N)	A450 P(S)	A451 P(C)	A451 P(N)	A451 P(S)	A452 P(C)	A452 P(N)	A452 P(S)	A453 P(C)	A453 P(N)	A453 P(S)	A454 P(C)	A454 P(N)	A454 P(S)	A455 P(C)	A455 P(N)	A455 P(S)	A456 P(C)	A456 P(N)	A456 P(S)	A457 P(C)	A457 P(N)	A457 P(S)	A458 P(C)	A458 P(N)	A458 P(S)	A459 P(C)	A459 P(N)	A459 P(S)	A460 P(C)	A460 P(N)	A460 P(S)	A461 P(C)	A461 P(N)	A461 P(S)	A462 P(C)	A462 P(N)	A462 P(S)	A463 P(C)	A463 P(N)	A463 P(S)	A464 P(C)	A464 P(N)	A464 P(S)	A465 P(C)	A465 P(N)	A465 P(S)	A466 P(C)	A466 P(N)	A466 P(S)	A467 P(C)	A467 P(N)	A467 P(S)	A468 P(C)	A468 P(N)	A468 P(S)	A469 P(C)	A469 P(N)	A469 P(S)	A470 P(C)	A470 P(N)	A470 P(S)	A471 P(C)	A471 P(N)	A471 P(S)	A472 P(C)	A472 P(N)	A472 P(S)	A473 P(C)	A473 P(N)	A473 P(S)	A474 P(C)	A474 P(N)	A474 P(S)	A475 P(C)	A475 P(N)	A475 P(S)	A476 P(C)	A476 P(N)	A476 P(S)	A477 P(C)	A477 P(N)	A477 P(S)	A478 P(C)	A478 P(N)	A478 P(S)	A479 P(C)	A479 P(N)	A479 P(S)	A480 P(C)	A480 P(N)	A480 P(S)	A481 P(C)	A481 P(N)	A481 P(S)	A482 P(C)	A482 P(N)	A482 P(S)	A483 P(C)	A483 P(N)	A483 P(S)	A484 P(C)	A484 P(N)	A484 P(S)	A485 P(C)	A485 P(N)	A485 P(S)	A486 P(C)	A486 P(N)	A486 P(S)	A487 P(C)	A487 P(N)	A487 P(S)	A488 P(C)	A488 P(N)	A488 P(S)	A489 P(C)	A489 P(N)	A489 P(S)	A490 P(C)	A490 P(N)	A490 P(S)	A491 P(C)	A491 P(N)	A491 P(S)	A492 P(C)	A492 P(N)	A492 P(S)	A493 P(C)	A493 P(N)	A493 P(S)	A494 P(C)	A494 P(N)	A494 P(S)	A495 P(C)	A495 P(N)	A495 P(S)	A496 P(C)	A496 P(N)	A496 P(S)	A497 P(C)	A497 P(N)	A497 P(S)	A498 P(C)	A498 P(N)	A498 P(S)	A499 P(C)	A499 P(N)	A499 P(S)	PBFossil P(C)	PBFossil P(N)	PBFossil P(S)	
11000	-230.918450	1	34.026682	16.856245	55.804372	72.776928	71.865177	48.791782	0.000000	0.000000	1.000000	0.000000	0.000000	1.000000	0.333602	0.333110	0.333289	0.317092	0.331554	0.351355	0.307204	0.232400	0.460396	0.949322	0.020401	0.030277	0.317940	0.333719	0.348340	0.137471	0.427160	0.435369	0.366489	0.517218	0.116293	0.328690	0.337886	0.333423	0.336012	0.327835	0.336152	0.345491	0.321011	0.333498	0.333502	0.326165	0.340333	0.311729	0.335592	0.352678	0.327879	0.286442	0.385679	0.274709	0.282787	0.442503	0.266421	0.275698	0.457881	0.312616	0.273073	0.414312	0.490643	0.205630	0.303727	0.404099	0.213159	0.382742	0.209244	0.083025	0.707731	0.321138	0.337278	0.341584	0.640518	0.157856	0.201627	0.566702	0.199347	0.233951	0.655837	0.147112	0.197052	0.641475	0.148897	0.209628	0.772180	0.098594	0.129226	0.470086	0.203428	0.326486	0.216711	0.113835	0.669455	0.701190	0.250922	0.047888	0.256560	0.708673	0.034768	0.000234	0.999294	0.000472	0.000080	0.999758	0.000162	0.182943	0.424562	0.392495	0.358831	0.377481	0.263687	0.233041	0.569228	0.197730	0.365325	0.505958	0.128717	0.092704	0.420654	0.486642	0.082674	0.619487	0.297839	0.028556	0.921216	0.050228	0.011995	0.966156	0.021849	0.111412	0.223554	0.665034	0.014717	0.118642	0.866641	0.005482	0.054371	0.940147	0.037561	0.141148	0.821291	0.093948	0.073456	0.832596	0.001805	0.022322	0.975873	0.325381	0.342013	0.332606	0.422108	0.268452	0.309439	0.635728	0.164040	0.200233	0.935974	0.025885	0.038141	0.982188	0.006983	0.010829	0.400398	0.230821	0.368781	0.257068	0.252518	0.490414	0.551685	0.175646	0.272669	0.757528	0.150729	0.091743	0.365217	0.504905	0.129878	0.819091	0.077094	0.103815	0.271389	0.216730	0.511882	0.992014	0.003090	0.004896	0.311765	0.354089	0.334146	0.302852	0.362239	0.334908	0.061930	0.577039	0.361031	0.000636	0.998067	0.001297	0.000703	0.997896	0.001400	0.000734	0.997801	0.001464	0.000166	0.999498	0.000336	0.302939	0.366020	0.331040	0.451064	0.258648	0.290289	0.381965	0.285057	0.332978	0.233467	0.178100	0.588433	0.758738	0.104852	0.136410	0.479658	0.243198	0.277144	0.488805	0.241085	0.270110	0.403381	0.310287	0.286332	0.352445	0.388094	0.259461	0.548488	0.199077	0.252436	0.509542	0.229489	0.260969	0.917141	0.033954	0.048906	0.526197	0.197955	0.275848	0.424759	0.224206	0.351035	0.735820	0.114616	0.149565	0.759531	0.104482	0.135987	0.891795	0.028964	0.079240	0.850042	0.063205	0.086754	0.668773	0.075750	0.255477	0.411442	0.106412	0.482146	0.973427	0.010442	0.016131	0.985865	0.005518	0.008617	0.416706	0.277849	0.305445	0.571311	0.196956	0.231733	0.482482	0.220683	0.296834	0.649047	0.157603	0.193350	0.365499	0.268078	0.366423	0.254511	0.245527	0.499963	0.222118	0.431557	0.346325	0.410549	0.270324	0.319127	0.503448	0.210898	0.285653	0.361618	0.276045	0.362337	0.252768	0.240604	0.506629	0.617736	0.151482	0.230782	0.635607	0.118879	0.245513	0.389424	0.169866	0.440710	0.839613	0.067858	0.092529	0.710552	0.099144	0.190304	0.887392	0.046604	0.066004	0.962641	0.014852	0.022507	0.987739	0.004685	0.007576	0.980070	0.007831	0.012099	0.480711	0.147306	0.371983	0.928305	0.029023	0.042672	0.962521	0.014818	0.022661	0.974535	0.009979	0.015486	0.982831	0.006712	0.010457	0.996211	0.001454	0.002336	0.360549	0.292319	0.347132	0.614323	0.173972	0.211705	0.725144	0.119338	0.155518	0.790312	0.088633	0.121055	0.739705	0.113790	0.146506	0.856597	0.059327	0.084077	0.827154	0.073453	0.099393	0.154824	0.357949	0.487227	0.145402	0.239309	0.615289	0.031982	0.182688	0.785330	0.198655	0.404834	0.396511	0.358504	0.438884	0.202612	0.160297	0.495401	0.344302	0.347578	0.359921	0.292501	0.128705	0.526722	0.344573	0.243763	0.447524	0.308713	0.234506	0.465456	0.300038	0.217246	0.498972	0.283783	0.765243	0.101818	0.132939	0.053811	0.703335	0.242854	0.053188	0.860218	0.086594	0.050114	0.554845	0.395041	0.033072	0.378649	0.588279	0.037811	0.548635	0.413553	0.110100	0.525404	0.364497	0.177831	0.367725	0.454444	0.112832	0.538229	0.348939	0.341207	0.314361	0.344431	0.427018	0.275678	0.297304	0.081094	0.581811	0.337094	0.308625	0.386663	0.304713	0.363456	0.487543	0.149001	0.060524	0.589661	0.349816	0.232389	0.340124	0.427487	0.015145	0.129303	0.855552	0.014879	0.112112	0.873009	0.345015	0.305452	0.349533	0.160576	0.317515	0.521909	0.014708	0.118035	0.867257	0.005568	0.055019	0.939413	0.373851	0.307063	0.319086	0.238094	0.194343	0.567563	0.481919	0.367226	0.150855	0.217311	0.715611	0.067078	0.002090	0.993799	0.004110	0.001088	0.996764	0.002148	0.548551	0.252119	0.199329	0.582506	0.231753	0.185741	0.681335	0.141757	0.176909	0.427829	0.395487	0.176684	0.260731	0.572196	0.167073	0.023098	0.936500	0.040402	0.429478	0.422078	0.148444	0.682643	0.201203	0.116155	0.367818	0.529826	0.102356	0.956838	0.017290	0.025872	0.047302	0.650084	0.302615	0.224719	0.405257	0.370024	0.161141	0.363358	0.475501	0.203460	0.349385	0.447155	0.464464	0.377866	0.157669	0.941760	0.023554	0.034686	0.005815	0.056871	0.937314	0.339746	0.390224	0.270030	0.519915	0.369929	0.110157	0.953281	0.018760	0.027959	0.257600	0.512768	0.229632	0.361453	0.467632	0.170915	0.041087	0.658344	0.300569	0.096867	0.406535	0.496598	0.047029	0.378024	0.574947	0.169198	0.409918	0.420884	0.212912	0.098296	0.688792	0.146764	0.457668	0.395569	0.035036	0.326334	0.638630	0.061013	0.526110	0.412878	0.025483	0.236360	0.738157	0.016259	0.229641	0.754101	0.050912	0.428152	0.520936	0.009185	0.079870	0.910944	0.015841	0.110633	0.873525	0.002228	0.026573	0.971200	0.024879	0.051974	0.923147	0.211096	0.090768	0.698135	0.286495	0.364678	0.348827	0.607266	0.177576	0.215158	0.681738	0.141075	0.177187	0.863328	0.057316	0.079355	0.123166	0.483085	0.393749	0.090205	0.427004	0.482791	0.085608	0.504752	0.409641	0.104605	0.674671	0.220724	0.099470	0.680097	0.220434	0.113177	0.632483	0.254340	0.049842	0.613659	0.336500	0.006969	0.980001	0.013030	0.171248	0.596177	0.232576	0.159976	0.580516	0.259508	0.134019	0.361822	0.504159	0.066941	0.427123	0.505936	0.014254	0.108875	0.876871	0.335743	0.253398	0.410859	0.032191	0.074826	0.892983	0.208190	0.078596	0.713214	0.728394	0.182640	0.088965	0.914272	0.034868	0.050860	0.946066	0.021756	0.032178	0.367589	0.505181	0.127230	0.757028	0.182168	0.060805	0.375244	0.594177	0.030579	0.243670	0.580472	0.175858	0.057049	0.850344	0.092606	0.004165	0.987892	0.007943	0.343836	0.468127	0.188037	0.415977	0.409790	0.174233	0.554217	0.298936	0.146848	0.754474	0.161878	0.083649	0.870363	0.053866	0.075771	0.937010	0.025544	0.037445	0.509908	0.371337	0.118755	0.782867	0.120303	0.096831	0.683626	0.225777	0.090597	0.368792	0.538873	0.092336	0.169589	0.713097	0.117314	0.364951	0.502301	0.132747	0.209710	0.674777	0.115514	0.964617	0.013977	0.021406	0.977106	0.009022	0.013871	0.033084	0.909883	0.057033	0.009884	0.971855	0.018260	0.002331	0.993052	0.004618	0.000921	0.997254	0.001825	0.001597	0.995219	0.003184	0.000829	0.997524	0.001646	0.001029	0.996936	0.002035	0.000000	0.000000	1.000000	
12000	-230.809263	1	54.729496	19.818675	87.922092	28.053026	85.228623	4.264896	0.000000	0.000000	1.000000	0.000000	0.000000	1.000000	0.332453	0.332594	0.334953	0.310319	0.298822	0.390859	0.269233	0.161201	0.569566	0.912768	0.044771	0.042461	0.349929	0.321958	0.328112	0.235785	0.371478	0.392738	0.399019	0.574981	0.026000	0.323635	0.328773	0.347593	0.317994	0.315925	0.366081	0.312748	0.309046	0.378207	0.302502	0.301750	0.395748	0.285664	0.291659	0.422676	0.231787	0.200315	0.567899	0.187254	0.154050	0.658696	0.239271	0.191825	0.568904	0.240214	0.184704	0.575081	0.387304	0.215470	0.397226	0.337709	0.182538	0.479753	0.196291	0.045029	0.758680	0.334673	0.331781	0.333546	0.490747	0.248315	0.260938	0.470024	0.268577	0.261399	0.524116	0.220446	0.255438	0.531876	0.203895	0.264228	0.668709	0.169007	0.162284	0.443198	0.197495	0.359307	0.200025	0.063366	0.736610	0.642851	0.337189	0.019960	0.269601	0.726986	0.003413	0.000591	0.999404	0.000006	0.000204	0.999795	0.000002	0.268490	0.367002	0.364508	0.389716	0.446862	0.163422	0.306130	0.630641	0.063229	0.400162	0.568126	0.031712	0.162164	0.284465	0.553370	0.192253	0.606667	0.201080	0.061017	0.934958	0.004025	0.026521	0.972437	0.001042	0.095697	0.095128	0.809175	0.011487	0.017126	0.971388	0.005672	0.009610	0.984718	0.031968	0.034341	0.933691	0.087303	0.033028	0.879669	0.002026	0.003638	0.994336	0.323565	0.331384	0.345051	0.341554	0.279897	0.378548	0.526202	0.240788	0.233010	0.889636	0.056652	0.053711	0.968293	0.016303	0.015403	0.315976	0.189028	0.494997	0.229814	0.167623	0.602564	0.482351	0.199085	0.318564	0.688010	0.255173	0.056818	0.400260	0.567456	0.032284	0.725492	0.140239	0.134269	0.241368	0.139838	0.618794	0.985642	0.007389	0.006969	0.321106	0.335857	0.343037	0.316910	0.337087	0.346003	0.162342	0.570265	0.267392	0.001630	0.998352	0.000018	0.001742	0.998237	0.000021	0.001824	0.998154	0.000022	0.000421	0.999576	0.000004	0.307581	0.334448	0.357971	0.349953	0.302265	0.347782	0.327564	0.273774	0.398661	0.210298	0.105962	0.683740	0.653326	0.176783	0.169891	0.369075	0.303032	0.327893	0.394489	0.306374	0.299137	0.397911	0.371453	0.230636	0.393589	0.454393	0.152017	0.403114	0.252046	0.344840	0.425529	0.290536	0.283935	0.861907	0.070780	0.067313	0.396257	0.215618	0.388125	0.342716	0.196360	0.460923	0.609191	0.199607	0.191202	0.654224	0.176330	0.169447	0.796680	0.055555	0.147765	0.765792	0.119767	0.114441	0.573716	0.076548	0.349736	0.372878	0.067523	0.559598	0.951995	0.024698	0.023307	0.974745	0.012990	0.012265	0.346818	0.304118	0.349064	0.473709	0.266755	0.259536	0.369099	0.237674	0.393227	0.540883	0.233330	0.225788	0.306204	0.232502	0.461294	0.227399	0.160947	0.611655	0.288295	0.357851	0.353854	0.299969	0.250372	0.449659	0.346219	0.214319	0.439462	0.305985	0.241931	0.452084	0.225795	0.156387	0.617818	0.445307	0.184233	0.370460	0.458146	0.123324	0.418529	0.326211	0.123126	0.550663	0.751947	0.126805	0.121248	0.584629	0.127201	0.288170	0.813774	0.095452	0.090774	0.933367	0.034257	0.032376	0.976571	0.012089	0.011340	0.964600	0.018200	0.017200	0.416707	0.111229	0.472064	0.873943	0.064767	0.061290	0.931462	0.035274	0.033263	0.953472	0.023950	0.022578	0.969192	0.015848	0.014960	0.993159	0.003523	0.003319	0.308625	0.258577	0.432798	0.486735	0.261315	0.251949	0.584560	0.212536	0.202904	0.655512	0.176684	0.167804	0.632181	0.187458	0.180360	0.754857	0.125817	0.119327	0.735763	0.135025	0.129211	0.176622	0.209874	0.613504	0.122327	0.107857	0.769816	0.029940	0.044063	0.925996	0.272700	0.356991	0.370309	0.402149	0.514259	0.083592	0.287238	0.418009	0.294753	0.380512	0.410138	0.209350	0.261227	0.424384	0.314389	0.355385	0.485940	0.158675	0.342504	0.509253	0.148244	0.316348	0.551881	0.131771	0.660724	0.173045	0.166232	0.159997	0.748177	0.091827	0.103419	0.886111	0.010470	0.149871	0.543305	0.306824	0.085940	0.262166	0.651894	0.124490	0.573935	0.301576	0.207293	0.360903	0.431804	0.176149	0.204795	0.619056	0.232786	0.428893	0.338321	0.307441	0.288860	0.403699	0.374014	0.315250	0.310736	0.220510	0.482465	0.297025	0.367911	0.430855	0.201233	0.401634	0.555671	0.042695	0.184174	0.443808	0.372019	0.224542	0.236287	0.539171	0.013267	0.021392	0.965341	0.014383	0.022698	0.962918	0.335220	0.310142	0.354637	0.164541	0.178643	0.656816	0.013640	0.021763	0.964597	0.005754	0.009740	0.984506	0.381055	0.313721	0.305224	0.213641	0.117983	0.668376	0.462539	0.463582	0.073879	0.239994	0.751174	0.008831	0.005103	0.994809	0.000088	0.002667	0.997296	0.000036	0.483118	0.390945	0.125936	0.508301	0.356290	0.135409	0.571702	0.217891	0.210407	0.430221	0.495409	0.074369	0.313583	0.638018	0.048399	0.048649	0.948537	0.002814	0.442041	0.513576	0.044384	0.631648	0.295605	0.072748	0.397559	0.582017	0.020424	0.925135	0.038437	0.036427	0.197750	0.567706	0.234544	0.292296	0.356778	0.350926	0.181263	0.212414	0.606323	0.244388	0.271966	0.483645	0.491570	0.452714	0.055717	0.900515	0.051042	0.048443	0.005990	0.010112	0.983897	0.387193	0.461707	0.151100	0.537089	0.434275	0.028636	0.919258	0.041448	0.039294	0.334889	0.578867	0.086244	0.402537	0.540315	0.057148	0.191606	0.583028	0.225366	0.137347	0.193168	0.669485	0.071737	0.129998	0.798265	0.230383	0.303468	0.466150	0.198065	0.053981	0.747954	0.238547	0.395458	0.365995	0.059519	0.119716	0.820765	0.160035	0.508078	0.331887	0.027572	0.052270	0.920158	0.030228	0.075828	0.893944	0.132430	0.359308	0.508262	0.009157	0.014993	0.975851	0.013962	0.020275	0.965763	0.002463	0.004381	0.993156	0.021642	0.011929	0.966429	0.197173	0.049536	0.753291	0.339745	0.348823	0.311432	0.486899	0.260891	0.252210	0.564332	0.221873	0.213795	0.783838	0.110586	0.105576	0.233907	0.404538	0.361555	0.158740	0.280847	0.560412	0.188127	0.462402	0.349472	0.253236	0.690753	0.056011	0.245346	0.695175	0.059479	0.244572	0.666912	0.088516	0.145184	0.625975	0.228841	0.015918	0.983614	0.000468	0.275653	0.645910	0.078438	0.287323	0.597142	0.115534	0.199494	0.248922	0.551585	0.148367	0.335996	0.515637	0.013813	0.021875	0.964312	0.336356	0.219081	0.444563	0.027683	0.018264	0.954053	0.195802	0.042479	0.761719	0.658646	0.295249	0.046105	0.851753	0.076115	0.072132	0.907469	0.047483	0.045047	0.382961	0.583459	0.033579	0.700007	0.261023	0.038970	0.388145	0.608844	0.003010	0.304484	0.658973	0.036543	0.110908	0.877238	0.011854	0.009757	0.990019	0.000224	0.369286	0.575455	0.055259	0.405715	0.534221	0.060064	0.509768	0.434133	0.056099	0.649766	0.303835	0.046399	0.787220	0.109042	0.103738	0.892916	0.054930	0.052154	0.473400	0.491307	0.035294	0.690880	0.221376	0.087744	0.635266	0.318726	0.046007	0.396411	0.586672	0.016917	0.228813	0.750429	0.020757	0.400496	0.565779	0.033725	0.258435	0.721040	0.020526	0.936068	0.032888	0.031043	0.959460	0.020838	0.019702	0.068993	0.925929	0.005078	0.022295	0.976895	0.000810	0.005758	0.994140	0.000102	0.002268	0.997703	0.000029	0.003975	0.995965	0.000060	0.002047	0.997927	0.000026	0.002527	0.997439	0.000034	0.000000	0.000000	1.000000	
13000	-229.476784	1	16.848627	17.309723	41.716501	53.456931	47.752621	51.010130	0.000000	0.000000	1.000000	0.000000	0.000000	1.000000	0.339075	0.329897	0.331028	0.330556	0.313254	0.356190	0.355013	0.190876	0.454111	0.974399	0.011383	0.014218	0.312675	0.330344	0.356981	0.103514	0.424807	0.471678	0.288790	0.591561	0.119648	0.363781	0.319392	0.316827	0.377241	0.302891	0.319868	0.412115	0.284516	0.303369	0.380673	0.298635	0.320692	0.332942	0.319789	0.347269	0.452748	0.209038	0.338214	0.363321	0.209036	0.427643	0.297046	0.233827	0.469127	0.404305	0.210274	0.385421	0.663919	0.131337	0.204744	0.534775	0.153346	0.311879	0.273859	0.063471	0.662670	0.305526	0.341394	0.353081	0.822693	0.080621	0.096686	0.698644	0.142287	0.159069	0.818941	0.080597	0.100462	0.793618	0.088784	0.117597	0.868291	0.060403	0.071306	0.572957	0.169077	0.257965	0.276892	0.087909	0.635199	0.681094	0.277311	0.041596	0.187949	0.776636	0.035415	0.000057	0.999437	0.000506	0.000020	0.999805	0.000175	0.104950	0.452349	0.442702	0.279217	0.463911	0.256873	0.114121	0.701052	0.184827	0.289205	0.578840	0.131955	0.056121	0.368619	0.575261	0.039002	0.621833	0.339165	0.007266	0.945939	0.046794	0.003081	0.975579	0.021340	0.123811	0.165615	0.710574	0.011077	0.064746	0.924177	0.004536	0.031465	0.963999	0.037728	0.091039	0.871234	0.127560	0.054852	0.817588	0.001604	0.012499	0.985897	0.354962	0.327945	0.317094	0.566458	0.197319	0.236222	0.765544	0.109489	0.124967	0.967883	0.014304	0.017813	0.991217	0.003864	0.004919	0.523353	0.167183	0.309464	0.293248	0.209773	0.496979	0.665271	0.129805	0.204924	0.793542	0.140925	0.065533	0.289247	0.577652	0.133101	0.899240	0.045894	0.054866	0.317634	0.175904	0.506462	0.996092	0.001710	0.002198	0.313480	0.356525	0.329995	0.292865	0.371826	0.335309	0.032228	0.552126	0.415647	0.000153	0.998474	0.001373	0.000174	0.998346	0.001480	0.000181	0.998273	0.001546	0.000041	0.999598	0.000361	0.328348	0.356854	0.314798	0.665336	0.156229	0.178436	0.472125	0.234159	0.293716	0.283691	0.141266	0.575042	0.858982	0.064795	0.076223	0.699818	0.140634	0.159548	0.647219	0.171198	0.181583	0.420605	0.316996	0.262399	0.299458	0.441986	0.258556	0.745537	0.112300	0.142163	0.640120	0.171357	0.188524	0.957145	0.019195	0.023660	0.681010	0.129687	0.189303	0.515438	0.174037	0.310525	0.857506	0.065171	0.077324	0.859538	0.064533	0.075930	0.961632	0.011139	0.027229	0.918450	0.036966	0.044584	0.802307	0.042271	0.155423	0.498782	0.078551	0.422666	0.987136	0.005664	0.007200	0.993050	0.003052	0.003898	0.564167	0.205945	0.229889	0.703234	0.140022	0.156744	0.654885	0.141444	0.203671	0.774477	0.105217	0.120306	0.456603	0.213736	0.329661	0.292212	0.202857	0.504931	0.147155	0.481170	0.371676	0.555419	0.194604	0.249977	0.697691	0.125866	0.176444	0.448300	0.223272	0.328428	0.291506	0.198064	0.510430	0.795018	0.083361	0.121621	0.804734	0.060887	0.134379	0.481777	0.127631	0.390592	0.912079	0.039920	0.048001	0.834475	0.055470	0.110056	0.942035	0.026067	0.031898	0.981708	0.008094	0.010198	0.994382	0.002446	0.003172	0.990157	0.004334	0.005509	0.562435	0.111340	0.326225	0.964915	0.015636	0.019449	0.982151	0.007879	0.009970	0.987812	0.005360	0.006827	0.991602	0.003690	0.004708	0.998152	0.000806	0.001042	0.404740	0.253623	0.341638	0.767907	0.108147	0.123946	0.856387	0.065721	0.077892	0.900130	0.045049	0.054821	0.845445	0.071205	0.083350	0.932013	0.030445	0.037542	0.904333	0.043521	0.052146	0.116396	0.318194	0.565410	0.156349	0.183282	0.660369	0.023678	0.119755	0.856567	0.148081	0.416530	0.435389	0.293318	0.502902	0.203780	0.060160	0.571046	0.368794	0.305632	0.403055	0.291313	0.038346	0.591873	0.369781	0.115715	0.563024	0.321261	0.130634	0.554929	0.314437	0.157737	0.539394	0.302869	0.863513	0.062656	0.073831	0.015397	0.717606	0.266998	0.015029	0.905005	0.079966	0.020291	0.510975	0.468734	0.017467	0.291110	0.691423	0.020226	0.503652	0.476122	0.045982	0.538227	0.415791	0.132601	0.330417	0.536982	0.054104	0.570522	0.375375	0.387580	0.279314	0.333106	0.531729	0.226624	0.241647	0.025036	0.624818	0.350146	0.211348	0.476098	0.312554	0.290034	0.558084	0.151882	0.019890	0.595344	0.384766	0.201891	0.320277	0.477832	0.010558	0.073943	0.915498	0.011511	0.068542	0.919947	0.350990	0.306746	0.342264	0.153775	0.269605	0.576620	0.010908	0.069783	0.919309	0.004602	0.031860	0.963538	0.415137	0.290635	0.294227	0.285566	0.155437	0.558996	0.455188	0.408152	0.136660	0.156616	0.775573	0.067811	0.000512	0.995247	0.004240	0.000270	0.997476	0.002254	0.561986	0.278317	0.159698	0.666754	0.201045	0.132200	0.801075	0.092391	0.106534	0.400629	0.435302	0.164069	0.187919	0.643660	0.168421	0.006094	0.955502	0.038404	0.308826	0.549587	0.141587	0.694048	0.211960	0.093993	0.288403	0.605855	0.105743	0.978315	0.009622	0.012063	0.008574	0.688198	0.303228	0.116138	0.476012	0.407850	0.113331	0.333426	0.553243	0.166557	0.347744	0.485699	0.398530	0.442414	0.159055	0.970416	0.013179	0.016405	0.004792	0.032992	0.962216	0.220275	0.515579	0.264147	0.447194	0.439423	0.113384	0.976467	0.010453	0.013081	0.136710	0.641705	0.221585	0.291164	0.535629	0.173207	0.006377	0.682116	0.311507	0.050900	0.322241	0.626859	0.020489	0.264470	0.715041	0.117635	0.399357	0.483008	0.275349	0.075509	0.649142	0.083246	0.471922	0.444832	0.016424	0.219409	0.764167	0.032433	0.497912	0.469655	0.014704	0.141252	0.844044	0.008161	0.145697	0.846142	0.027272	0.383453	0.589275	0.007337	0.047363	0.945300	0.013015	0.065099	0.921886	0.001954	0.014949	0.983096	0.030335	0.032348	0.937316	0.274612	0.069557	0.655831	0.244452	0.374592	0.380956	0.759641	0.112052	0.128308	0.808199	0.088815	0.102986	0.926422	0.033281	0.040297	0.052907	0.493192	0.453901	0.048051	0.378521	0.573427	0.045874	0.491278	0.462848	0.015288	0.822083	0.162629	0.011213	0.824074	0.164713	0.032094	0.715506	0.252400	0.025366	0.582769	0.391866	0.001766	0.985239	0.012996	0.065970	0.710736	0.223293	0.030552	0.747123	0.222325	0.092834	0.336983	0.570183	0.035791	0.390184	0.574025	0.011058	0.066359	0.922583	0.352786	0.250579	0.396635	0.038301	0.047380	0.914320	0.273431	0.060004	0.666564	0.705587	0.221307	0.073106	0.957662	0.018890	0.023448	0.972689	0.012153	0.015158	0.247210	0.635139	0.117651	0.750996	0.200465	0.048539	0.287545	0.680170	0.032284	0.050138	0.822004	0.127858	0.016130	0.898551	0.085320	0.001046	0.990893	0.008061	0.130884	0.710301	0.158815	0.235260	0.610255	0.154485	0.433640	0.428858	0.137502	0.746916	0.189370	0.063714	0.933295	0.030029	0.036676	0.967892	0.014319	0.017789	0.385418	0.501967	0.112615	0.845796	0.095591	0.058613	0.681571	0.242579	0.075850	0.288172	0.616152	0.095677	0.071491	0.822622	0.105887	0.289354	0.574715	0.135931	0.131338	0.754802	0.113860	0.982940	0.007526	0.009534	0.988668	0.004995	0.006336	0.008629	0.938588	0.052783	0.002486	0.979720	0.017794	0.000563	0.994693	0.004744	0.000228	0.997852	0.001920	0.000388	0.996297	0.003316	0.000205	0.998059	0.001736	0.000255	0.997608	0.002137	0.000000	0.000000	1.000000	
14000	-230.439434	1	24.732791	36.270326	47.764133	46.810857	62.146368	24.563162	0.000000	0.000000	1.000000	0.000000	0.000000	1.000000	0.335106	0.331253	0.333640	0.367147	0.288588	0.344266	0.417796	0.151926	0.430278	0.960054	0.015619	0.024327	0.384858	0.304556	0.310586	0.220642	0.416075	0.363283	0.334671	0.593945	0.071384	0.353666	0.342913	0.303421	0.379664	0.306738	0.313598	0.376720	0.297882	0.325398	0.371859	0.301068	0.327073	0.359217	0.309214	0.331569	0.432910	0.192597	0.374493	0.403115	0.167379	0.429506	0.352629	0.195403	0.451968	0.425599	0.179069	0.395332	0.588285	0.146254	0.265461	0.526457	0.144284	0.329259	0.366311	0.044597	0.589093	0.366670	0.336205	0.297125	0.699271	0.123075	0.177654	0.595300	0.179270	0.225430	0.732613	0.107457	0.159930	0.741381	0.101678	0.156941	0.803072	0.081973	0.114955	0.634615	0.140996	0.224389	0.365101	0.063215	0.571684	0.694050	0.275617	0.030333	0.226674	0.754362	0.018964	0.000121	0.999759	0.000120	0.000042	0.999917	0.000041	0.216435	0.469103	0.314462	0.312350	0.496573	0.191076	0.163945	0.737777	0.098279	0.334095	0.585670	0.080235	0.156294	0.387660	0.456046	0.098663	0.685547	0.215791	0.013922	0.972305	0.013773	0.006016	0.988036	0.005948	0.195727	0.130821	0.673452	0.043669	0.050729	0.905603	0.016397	0.024973	0.958630	0.095070	0.073037	0.831893	0.194147	0.040079	0.765774	0.006236	0.009809	0.983956	0.350359	0.360204	0.289437	0.482250	0.220512	0.297238	0.668783	0.143184	0.188033	0.949339	0.019840	0.030821	0.986338	0.005232	0.008431	0.542490	0.143890	0.313620	0.355435	0.170667	0.473899	0.677601	0.119069	0.203330	0.770169	0.165529	0.064302	0.334043	0.584880	0.081077	0.846848	0.062854	0.090298	0.388549	0.137389	0.474062	0.993947	0.002295	0.003758	0.339259	0.391049	0.269692	0.334659	0.409093	0.256248	0.090105	0.618247	0.291649	0.000323	0.999358	0.000319	0.000364	0.999277	0.000359	0.000378	0.999248	0.000374	0.000087	0.999828	0.000086	0.346411	0.422340	0.231249	0.497458	0.219518	0.283024	0.434670	0.236340	0.328990	0.361683	0.107021	0.531295	0.790260	0.087653	0.122087	0.524985	0.209191	0.265823	0.526961	0.222621	0.250418	0.398691	0.349308	0.252002	0.330438	0.471162	0.198400	0.613004	0.152504	0.234492	0.534204	0.210175	0.255621	0.933321	0.026452	0.040227	0.612251	0.139316	0.248433	0.524486	0.150502	0.325012	0.771540	0.094248	0.134213	0.791019	0.087315	0.121666	0.940738	0.014388	0.044873	0.874906	0.050837	0.074257	0.801800	0.036636	0.161565	0.587165	0.052573	0.360262	0.979606	0.007803	0.012591	0.989202	0.004121	0.006677	0.448405	0.246587	0.305009	0.600220	0.176820	0.222960	0.561573	0.160444	0.277983	0.681505	0.137473	0.181022	0.443195	0.201047	0.355758	0.356176	0.163808	0.480016	0.240146	0.551124	0.208729	0.498090	0.200648	0.301262	0.599192	0.145949	0.254858	0.433029	0.212209	0.354762	0.356674	0.159116	0.484210	0.710024	0.103715	0.186262	0.767070	0.060699	0.172231	0.533741	0.096180	0.370079	0.865527	0.054833	0.079640	0.802543	0.057290	0.140167	0.908420	0.036532	0.055048	0.970995	0.011206	0.017800	0.990852	0.003409	0.005739	0.984680	0.005877	0.009443	0.622661	0.080657	0.296682	0.943287	0.022166	0.034546	0.971107	0.011079	0.017814	0.980523	0.007428	0.012050	0.986873	0.005012	0.008115	0.997148	0.001075	0.001778	0.442522	0.226474	0.331005	0.650568	0.149839	0.199593	0.763198	0.097292	0.139509	0.825941	0.069429	0.104629	0.771920	0.095851	0.132229	0.883587	0.045837	0.070577	0.854222	0.059678	0.086101	0.244196	0.277679	0.478125	0.238695	0.141522	0.619783	0.069320	0.096945	0.833735	0.255185	0.403136	0.341679	0.331365	0.528682	0.139953	0.145556	0.690139	0.164306	0.330729	0.427168	0.242102	0.119646	0.730376	0.149978	0.194619	0.623329	0.182052	0.197770	0.623955	0.178275	0.205639	0.625422	0.168940	0.796475	0.084893	0.118632	0.042517	0.854389	0.103095	0.027755	0.944751	0.027494	0.068666	0.633515	0.297819	0.068530	0.341093	0.590377	0.065368	0.590759	0.343873	0.139285	0.660025	0.200689	0.233733	0.274625	0.491642	0.129329	0.713974	0.156697	0.376733	0.271260	0.352007	0.441436	0.261384	0.297180	0.085430	0.796066	0.118504	0.272442	0.494616	0.232942	0.333219	0.571448	0.095333	0.084718	0.774862	0.140420	0.337757	0.270389	0.391853	0.038528	0.058148	0.903324	0.037674	0.055035	0.907291	0.439431	0.286152	0.274416	0.270621	0.222834	0.506545	0.037360	0.055458	0.907182	0.016615	0.025291	0.958095	0.482411	0.270961	0.246628	0.360577	0.119451	0.519971	0.462525	0.432084	0.105391	0.188744	0.774360	0.036896	0.001055	0.997904	0.001041	0.000560	0.998887	0.000553	0.517013	0.337736	0.145251	0.592668	0.261031	0.146300	0.714271	0.122150	0.163580	0.403543	0.477578	0.118879	0.223260	0.677573	0.099167	0.011624	0.976876	0.011500	0.359650	0.558814	0.081536	0.685458	0.229990	0.084553	0.335349	0.602868	0.061783	0.966163	0.013178	0.020659	0.043754	0.869750	0.086495	0.249116	0.459974	0.290910	0.236742	0.285389	0.477869	0.275960	0.315792	0.408249	0.442077	0.452034	0.105889	0.953854	0.018110	0.028036	0.017240	0.026202	0.956559	0.277436	0.543106	0.179458	0.496016	0.434006	0.069978	0.963278	0.014328	0.022393	0.192066	0.681929	0.126005	0.332372	0.554970	0.112658	0.039714	0.864692	0.095594	0.172054	0.347734	0.480212	0.096423	0.293042	0.610535	0.228437	0.384619	0.386944	0.365741	0.053661	0.580598	0.175502	0.485545	0.338952	0.072503	0.242678	0.684819	0.093212	0.563831	0.342957	0.057535	0.136315	0.806150	0.045118	0.162741	0.792141	0.089548	0.441240	0.469211	0.025325	0.037815	0.936861	0.046964	0.052489	0.900547	0.007511	0.011754	0.980735	0.078933	0.024907	0.896160	0.366029	0.049154	0.584817	0.342970	0.369418	0.287612	0.642176	0.154011	0.203813	0.716720	0.120168	0.163112	0.886741	0.045825	0.067433	0.147114	0.534958	0.317928	0.140517	0.388790	0.470694	0.119079	0.539064	0.341857	0.044524	0.911114	0.044362	0.043017	0.913976	0.043007	0.078677	0.809639	0.111684	0.074556	0.661022	0.264422	0.003509	0.993023	0.003468	0.113563	0.773578	0.112859	0.103462	0.806979	0.089558	0.250600	0.319493	0.429907	0.108897	0.432797	0.458307	0.036379	0.053255	0.910366	0.494100	0.197272	0.308628	0.094839	0.037942	0.867219	0.366465	0.042024	0.591510	0.708028	0.233446	0.058526	0.931779	0.026748	0.041473	0.957391	0.016687	0.025922	0.298898	0.633102	0.068000	0.754716	0.203223	0.042061	0.339293	0.643676	0.017031	0.090867	0.865725	0.043409	0.029769	0.940739	0.029492	0.002110	0.995806	0.002084	0.188528	0.739044	0.072428	0.281073	0.635918	0.083009	0.466463	0.448638	0.084899	0.723936	0.222460	0.053604	0.894059	0.042327	0.063614	0.949934	0.019692	0.030374	0.419698	0.517361	0.062941	0.803555	0.121809	0.074636	0.681957	0.256034	0.062009	0.335857	0.609063	0.055081	0.106760	0.847753	0.045487	0.333914	0.582917	0.083169	0.164476	0.779389	0.056135	0.972720	0.010466	0.016814	0.982352	0.006786	0.010863	0.016354	0.967460	0.016186	0.004884	0.990289	0.004827	0.001162	0.997691	0.001147	0.000475	0.999056	0.000469	0.000806	0.998399	0.000795	0.000428	0.999149	0.000423	0.000530	0.998947	0.000523	0.000000	0.000000	1.000000	
15000	-231.089203	1	22.320147	12.106539	28.160622	58.054243	37.411917	42.513862	0.000000	0.000000	1.000000	0.000000	0.000000	1.000000	0.347355	0.324438	0.328207	0.354276	0.293223	0.352501	0.352685	0.180794	0.466520	0.985408	0.005593	0.009000	0.373504	0.294852	0.331644	0.124708	0.424743	0.450549	0.419187	0.486160	0.094653	0.529414	0.224259	0.246328	0.500739	0.231540	0.267721	0.484375	0.239680	0.275945	0.435621	0.262849	0.301530	0.365408	0.296369	0.338223	0.479477	0.179651	0.340872	0.353661	0.191185	0.455154	0.290501	0.225989	0.483510	0.412807	0.190758	0.396436	0.726589	0.095374	0.178037	0.556708	0.132826	0.310467	0.257501	0.061100	0.681398	0.403368	0.286477	0.310155	0.902690	0.039058	0.058252	0.782214	0.095029	0.122757	0.897120	0.040192	0.062689	0.878583	0.044597	0.076820	0.917127	0.033951	0.048922	0.676721	0.104801	0.218477	0.262317	0.084613	0.653071	0.845501	0.132758	0.021741	0.306187	0.664748	0.029065	0.000099	0.999548	0.000353	0.000034	0.999844	0.000122	0.136456	0.448357	0.415187	0.408279	0.382454	0.209267	0.186726	0.658610	0.154664	0.416727	0.478325	0.104948	0.050219	0.394996	0.554785	0.038736	0.659277	0.301987	0.011152	0.954538	0.034310	0.004900	0.979612	0.015488	0.109879	0.165190	0.724931	0.005727	0.069438	0.924835	0.002440	0.035080	0.962480	0.023872	0.094290	0.881838	0.115425	0.053470	0.831105	0.000837	0.014219	0.984945	0.507335	0.239747	0.252918	0.658041	0.143887	0.198072	0.840469	0.067951	0.091580	0.981720	0.007034	0.011246	0.995102	0.001835	0.003064	0.586203	0.127722	0.286075	0.285699	0.202374	0.511928	0.757821	0.078891	0.163288	0.905852	0.061221	0.032927	0.416496	0.477591	0.105914	0.938264	0.024921	0.036815	0.310085	0.168473	0.521442	0.997839	0.000800	0.001361	0.461272	0.270612	0.268117	0.439853	0.286343	0.273804	0.030911	0.592942	0.376147	0.000263	0.998786	0.000951	0.000297	0.998664	0.001039	0.000309	0.998607	0.001084	0.000071	0.999677	0.000252	0.520802	0.245151	0.234046	0.790355	0.088626	0.121019	0.506362	0.206222	0.287417	0.272580	0.135985	0.591436	0.910572	0.036787	0.052641	0.834899	0.069206	0.095894	0.782470	0.097264	0.120266	0.533390	0.250373	0.216237	0.387617	0.390825	0.221558	0.839737	0.062966	0.097297	0.728616	0.120578	0.150806	0.975117	0.009688	0.015195	0.752578	0.090290	0.157132	0.549053	0.149063	0.301884	0.914915	0.034550	0.050536	0.910966	0.036616	0.052418	0.977895	0.005089	0.017016	0.950878	0.019625	0.029497	0.834341	0.029921	0.135739	0.491798	0.073713	0.434489	0.992874	0.002676	0.004449	0.996135	0.001442	0.002423	0.663940	0.148552	0.187508	0.786323	0.093094	0.120582	0.738049	0.095812	0.166139	0.846696	0.065177	0.088127	0.488656	0.187287	0.324057	0.284350	0.195625	0.520025	0.219679	0.446825	0.333496	0.652862	0.138869	0.208269	0.776703	0.083034	0.140263	0.478176	0.197553	0.324270	0.283421	0.190957	0.525622	0.861331	0.049842	0.088827	0.850468	0.039336	0.110196	0.496753	0.113575	0.389671	0.946737	0.021355	0.031908	0.875923	0.035549	0.088528	0.966271	0.013255	0.020475	0.989754	0.003891	0.006355	0.996996	0.001102	0.001901	0.994501	0.002063	0.003435	0.571015	0.100299	0.328686	0.980212	0.007634	0.012154	0.990150	0.003724	0.006127	0.993288	0.002516	0.004196	0.995337	0.001743	0.002920	0.998983	0.000374	0.000643	0.456023	0.217702	0.326275	0.848779	0.064036	0.087185	0.914649	0.034802	0.050548	0.944842	0.021718	0.033440	0.900872	0.041012	0.058116	0.962622	0.014513	0.022865	0.941645	0.023494	0.034861	0.107142	0.320180	0.572678	0.140742	0.181260	0.677998	0.013735	0.127701	0.858564	0.167814	0.412530	0.419657	0.401463	0.430436	0.168101	0.080644	0.587171	0.332186	0.376888	0.365374	0.257738	0.050415	0.617328	0.332257	0.156181	0.570036	0.273783	0.179424	0.553819	0.266757	0.221146	0.526513	0.252341	0.913774	0.035399	0.050827	0.018364	0.778274	0.203362	0.022060	0.916955	0.060986	0.020436	0.572978	0.406586	0.013695	0.331290	0.655016	0.019293	0.551619	0.429087	0.054541	0.547792	0.397667	0.093384	0.345528	0.561088	0.085670	0.565526	0.348804	0.415674	0.255330	0.328996	0.612350	0.178644	0.209005	0.044997	0.639002	0.316001	0.272656	0.449776	0.277567	0.412670	0.465425	0.121905	0.036835	0.607288	0.355878	0.288083	0.252148	0.459769	0.005769	0.080618	0.913613	0.006425	0.074608	0.918966	0.558620	0.175998	0.265381	0.169277	0.251446	0.579278	0.006072	0.076251	0.917677	0.002477	0.035508	0.962015	0.549477	0.205628	0.244895	0.275275	0.149657	0.575069	0.644733	0.262898	0.092369	0.255786	0.687510	0.056703	0.000860	0.996159	0.002980	0.000457	0.997956	0.001587	0.803310	0.112820	0.083869	0.832528	0.093683	0.073789	0.867670	0.055714	0.076616	0.583101	0.301118	0.115780	0.281577	0.578376	0.140046	0.009406	0.962241	0.028353	0.512225	0.383405	0.104370	0.835588	0.109754	0.054657	0.421934	0.494897	0.083170	0.987696	0.004695	0.007609	0.013955	0.736627	0.249418	0.160627	0.452908	0.386465	0.099436	0.337792	0.562772	0.185020	0.338507	0.476474	0.534920	0.343559	0.121521	0.983062	0.006518	0.010420	0.002582	0.036735	0.960682	0.348886	0.434453	0.216661	0.597496	0.320878	0.081625	0.986618	0.005117	0.008265	0.210800	0.602680	0.186520	0.408200	0.451306	0.140494	0.010042	0.736638	0.253320	0.056637	0.345740	0.597622	0.014712	0.299000	0.686288	0.101052	0.416670	0.482278	0.259885	0.072682	0.667433	0.077452	0.499902	0.422646	0.012307	0.254555	0.733138	0.030728	0.539837	0.429434	0.009230	0.160292	0.830477	0.005636	0.171571	0.822793	0.024993	0.426327	0.548680	0.004018	0.052187	0.943796	0.006946	0.070159	0.922895	0.001025	0.016950	0.982025	0.020185	0.032700	0.947114	0.258709	0.066956	0.674334	0.317625	0.341200	0.341175	0.843558	0.066170	0.090272	0.875766	0.051922	0.072312	0.956000	0.017497	0.026503	0.050811	0.533011	0.416178	0.037759	0.409507	0.552734	0.043188	0.528225	0.428586	0.029355	0.835309	0.135337	0.029215	0.827799	0.142986	0.039525	0.757762	0.202713	0.024590	0.626476	0.348933	0.002865	0.987801	0.009334	0.085495	0.728577	0.185928	0.091239	0.692759	0.216001	0.111026	0.315216	0.573758	0.032441	0.429216	0.538343	0.006161	0.072313	0.921526	0.438412	0.178596	0.382992	0.025291	0.047958	0.926751	0.256811	0.057765	0.685424	0.880104	0.084687	0.035209	0.976059	0.009249	0.014691	0.984403	0.005988	0.009609	0.434570	0.468666	0.096764	0.881661	0.092630	0.025709	0.436059	0.539228	0.024713	0.171207	0.714474	0.114319	0.023573	0.911317	0.065110	0.001724	0.992530	0.005746	0.358831	0.508651	0.132518	0.527916	0.358273	0.113811	0.697228	0.210351	0.092421	0.921087	0.054162	0.024751	0.961215	0.015269	0.023515	0.981566	0.007111	0.011323	0.660459	0.271056	0.068486	0.930839	0.037774	0.031386	0.833789	0.123392	0.042819	0.423903	0.501148	0.074949	0.132150	0.781215	0.086635	0.415925	0.475773	0.108302	0.217983	0.688941	0.093076	0.990552	0.003564	0.005884	0.993656	0.002387	0.003957	0.013055	0.947887	0.039059	0.003968	0.983232	0.012799	0.000946	0.995737	0.003316	0.000388	0.998262	0.001350	0.000657	0.997027	0.002316	0.000350	0.998431	0.001220	0.000433	0.998063	0.001504	0.000000	0.000000	1.000000	
16000	-230.315219	1	35.827470	19.850519	77.850085	50.486074	67.230030	32.122631	0.000000	0.000000	1.000000	0.000000	0.000000	1.000000	0.333429	0.333212	0.333359	0.320315	0.324667	0.355017	0.307228	0.219071	0.473700	0.937217	0.035125	0.027658	0.327628	0.343987	0.328386	0.161134	0.429010	0.409856	0.336097	0.592713	0.071190	0.329147	0.339550	0.331303	0.333610	0.331973	0.334418	0.339742	0.325485	0.334773	0.330000	0.325905	0.344095	0.312045	0.327245	0.360710	0.313013	0.272429	0.414558	0.265959	0.247105	0.486936	0.266203	0.251762	0.482035	0.306555	0.253445	0.440001	0.474500	0.229887	0.295613	0.405590	0.216863	0.377547	0.233223	0.078313	0.688464	0.323156	0.343809	0.333035	0.593178	0.217240	0.189582	0.533022	0.246157	0.220821	0.615811	0.201692	0.182497	0.609297	0.199352	0.191350	0.737031	0.142833	0.120136	0.463326	0.244348	0.292326	0.236015	0.106044	0.657941	0.610388	0.357855	0.031756	0.215129	0.767231	0.017639	0.000258	0.999534	0.000208	0.000088	0.999840	0.000071	0.203929	0.397627	0.398444	0.355393	0.430320	0.214287	0.233892	0.630810	0.135299	0.338255	0.580964	0.080781	0.111357	0.346772	0.541872	0.106336	0.608166	0.285497	0.031432	0.942047	0.026521	0.013102	0.975969	0.010930	0.113582	0.166814	0.719603	0.015161	0.054542	0.930297	0.006264	0.027103	0.966633	0.041224	0.083748	0.875029	0.107078	0.063876	0.829046	0.002180	0.010867	0.986953	0.325969	0.344741	0.329290	0.401163	0.292483	0.306354	0.597902	0.214399	0.187699	0.920783	0.044283	0.034934	0.977561	0.012675	0.009764	0.386940	0.242830	0.370230	0.259000	0.229707	0.511293	0.529370	0.220646	0.249984	0.698850	0.234379	0.066770	0.338454	0.579846	0.081700	0.787557	0.116173	0.096270	0.276046	0.199944	0.524011	0.989878	0.005744	0.004378	0.315024	0.354962	0.330013	0.307246	0.362066	0.330688	0.083457	0.553311	0.363232	0.000702	0.998731	0.000567	0.000774	0.998597	0.000629	0.000808	0.998535	0.000656	0.000184	0.999668	0.000148	0.303205	0.371740	0.325055	0.420431	0.296688	0.282881	0.370415	0.293974	0.335611	0.243921	0.162868	0.593211	0.722848	0.150251	0.126901	0.444828	0.288755	0.266417	0.458752	0.287568	0.253680	0.396385	0.347456	0.256159	0.354066	0.432938	0.212996	0.507265	0.245993	0.246742	0.480226	0.271485	0.248288	0.898817	0.056226	0.044957	0.494691	0.230872	0.274437	0.406884	0.234882	0.358234	0.693782	0.166514	0.139703	0.723681	0.149816	0.126503	0.881115	0.047024	0.071861	0.821812	0.097897	0.080291	0.672883	0.090584	0.236533	0.432078	0.104864	0.463058	0.966427	0.018972	0.014601	0.982155	0.010096	0.007750	0.395536	0.303775	0.300689	0.537318	0.244072	0.218610	0.453250	0.251689	0.295061	0.611632	0.207294	0.181073	0.355148	0.270270	0.374582	0.257148	0.223233	0.519619	0.238897	0.409420	0.351684	0.386009	0.288475	0.325516	0.471607	0.241544	0.286848	0.351823	0.277620	0.370557	0.255915	0.218713	0.525372	0.583950	0.190269	0.225781	0.612043	0.144885	0.243072	0.389577	0.172119	0.438305	0.810185	0.104118	0.085696	0.687677	0.129379	0.182944	0.863304	0.075753	0.060943	0.953124	0.026381	0.020496	0.984166	0.009052	0.006782	0.974922	0.014154	0.010923	0.481333	0.151640	0.367028	0.910918	0.049846	0.039236	0.952600	0.026760	0.020640	0.967709	0.018275	0.014016	0.978311	0.012268	0.009420	0.995182	0.002742	0.002076	0.348138	0.295353	0.356510	0.571590	0.228715	0.199695	0.679726	0.174406	0.145867	0.747531	0.139197	0.113272	0.702981	0.160590	0.136429	0.824285	0.097625	0.078090	0.796408	0.111466	0.092126	0.167142	0.295166	0.537693	0.146219	0.185989	0.667792	0.033785	0.102412	0.863803	0.218070	0.395112	0.386819	0.349514	0.502802	0.147684	0.187620	0.457933	0.354447	0.352754	0.388730	0.258517	0.155715	0.479142	0.365143	0.273002	0.461873	0.265125	0.257993	0.486582	0.255424	0.230026	0.530849	0.239125	0.729696	0.146673	0.123631	0.072476	0.706860	0.220664	0.058889	0.890294	0.050817	0.067983	0.504072	0.427946	0.042978	0.288578	0.668444	0.054870	0.528283	0.416848	0.127403	0.459109	0.413487	0.182725	0.289237	0.528038	0.131178	0.503234	0.365587	0.332045	0.312678	0.355278	0.408554	0.303763	0.287683	0.101452	0.547846	0.350702	0.322866	0.407977	0.269157	0.341665	0.560931	0.097404	0.077383	0.537772	0.384846	0.228890	0.317622	0.453488	0.015651	0.061272	0.923076	0.016186	0.058664	0.925150	0.330020	0.346380	0.323600	0.167614	0.269099	0.563287	0.015637	0.058906	0.925457	0.006357	0.027440	0.966203	0.366563	0.350869	0.282568	0.246515	0.177211	0.576273	0.431491	0.461293	0.107216	0.188787	0.775094	0.036119	0.002294	0.995835	0.001871	0.001195	0.997832	0.000973	0.493380	0.353454	0.153165	0.532372	0.320422	0.147206	0.643564	0.191135	0.165300	0.393630	0.486121	0.120249	0.250895	0.640147	0.108958	0.025292	0.953350	0.021359	0.383773	0.525052	0.091175	0.627928	0.285314	0.086758	0.333630	0.605432	0.060938	0.946337	0.030078	0.023585	0.068110	0.619260	0.312630	0.242836	0.394011	0.363153	0.171906	0.297259	0.530835	0.216378	0.328773	0.454850	0.439255	0.453711	0.107034	0.928100	0.040156	0.031744	0.006624	0.028405	0.964971	0.342228	0.441461	0.216311	0.479276	0.452115	0.068609	0.942013	0.032473	0.025514	0.265104	0.567718	0.167178	0.345125	0.538087	0.116788	0.062161	0.629387	0.308452	0.104641	0.281708	0.613651	0.053358	0.220073	0.726569	0.192570	0.355290	0.452140	0.234540	0.092121	0.673339	0.171796	0.420275	0.407929	0.039843	0.188730	0.771426	0.082661	0.497316	0.420023	0.026333	0.118910	0.854757	0.019724	0.131642	0.848633	0.069309	0.376529	0.554162	0.010224	0.040642	0.949134	0.017221	0.056488	0.926291	0.002663	0.012974	0.984362	0.029370	0.033202	0.937427	0.233875	0.085331	0.680794	0.295403	0.364949	0.339648	0.566154	0.231167	0.202678	0.641724	0.192629	0.165648	0.836754	0.089875	0.073371	0.149628	0.424487	0.425885	0.107990	0.338664	0.553346	0.109901	0.470775	0.419324	0.124584	0.735365	0.140051	0.115799	0.744231	0.139970	0.142281	0.648093	0.209625	0.069306	0.597339	0.333355	0.007614	0.986084	0.006302	0.194034	0.629213	0.176753	0.166407	0.653730	0.179863	0.151287	0.327820	0.520893	0.086690	0.368712	0.544599	0.015536	0.056805	0.927659	0.333022	0.285868	0.381111	0.037382	0.047258	0.915360	0.232864	0.074281	0.692855	0.646621	0.291960	0.061419	0.894081	0.059139	0.046780	0.933284	0.037297	0.029419	0.315250	0.609142	0.075608	0.684355	0.270215	0.045431	0.320640	0.663563	0.015797	0.215468	0.691653	0.092880	0.063323	0.881973	0.054704	0.004557	0.991695	0.003748	0.297834	0.590390	0.111776	0.349531	0.544463	0.106007	0.474504	0.431709	0.093787	0.655944	0.287692	0.056364	0.843166	0.086799	0.070035	0.922405	0.043292	0.034303	0.424351	0.508747	0.066902	0.723853	0.196221	0.079926	0.617712	0.319256	0.063032	0.331835	0.614279	0.053886	0.159609	0.775229	0.065162	0.338945	0.577068	0.083987	0.193094	0.743269	0.063636	0.955366	0.025186	0.019448	0.971241	0.016215	0.012544	0.036497	0.932520	0.030983	0.010807	0.980210	0.008983	0.002559	0.995357	0.002084	0.001013	0.998164	0.000824	0.001755	0.996819	0.001426	0.000912	0.998346	0.000741	0.001131	0.997948	0.000920	0.000000	0.000000	1.000000	
17000	-230.415954	1	14.111530	44.287622	62.183973	28.383249	77.205781	52.504677	0.000000	0.000000	1.000000	0.000000	0.000000	1.000000	0.335372	0.331588	0.333041	0.372626	0.283588	0.343786	0.449473	0.133892	0.416635	0.940989	0.024320	0.034691	0.345845	0.290279	0.363876	0.167299	0.331047	0.501654	0.203038	0.657617	0.139345	0.330295	0.336421	0.333285	0.355663	0.310099	0.334238	0.368800	0.304456	0.326744	0.366380	0.304460	0.329160	0.358269	0.306964	0.334767	0.477827	0.191479	0.330695	0.476160	0.155933	0.367907	0.391548	0.175902	0.432549	0.469087	0.171168	0.359745	0.570138	0.161494	0.268367	0.533816	0.146189	0.319995	0.377521	0.031434	0.591045	0.323772	0.325376	0.350851	0.616895	0.165910	0.217195	0.543152	0.209547	0.247301	0.645280	0.149966	0.204754	0.645633	0.146231	0.208136	0.747478	0.109940	0.142582	0.512029	0.192613	0.295359	0.381979	0.046248	0.571774	0.459687	0.465141	0.075172	0.117781	0.840262	0.041958	0.000042	0.999430	0.000529	0.000014	0.999801	0.000184	0.191634	0.398653	0.409714	0.211632	0.518047	0.270321	0.088540	0.733804	0.177656	0.205572	0.642098	0.152330	0.176445	0.283892	0.539663	0.085228	0.568280	0.346492	0.006726	0.948635	0.044639	0.002620	0.976368	0.021012	0.255569	0.100940	0.643490	0.083383	0.031368	0.885248	0.026252	0.012836	0.960912	0.144316	0.050144	0.805540	0.208105	0.026232	0.765663	0.009744	0.004475	0.985780	0.321837	0.344829	0.333334	0.458675	0.239803	0.301522	0.609283	0.175713	0.215004	0.925503	0.030747	0.043750	0.979032	0.008482	0.012486	0.525578	0.151281	0.323141	0.393250	0.148939	0.457811	0.586436	0.152286	0.261279	0.584902	0.277167	0.137931	0.205817	0.640656	0.153528	0.796999	0.087305	0.115696	0.421651	0.115929	0.462421	0.990563	0.003783	0.005654	0.303631	0.361132	0.335237	0.294522	0.369560	0.335918	0.078401	0.473093	0.448506	0.000113	0.998462	0.001425	0.000130	0.998337	0.001534	0.000135	0.998264	0.001601	0.000030	0.999592	0.000379	0.292268	0.373970	0.333762	0.455687	0.249333	0.294980	0.437681	0.243758	0.318561	0.389819	0.084807	0.525374	0.733498	0.116422	0.150079	0.467718	0.244720	0.287562	0.455739	0.259420	0.284840	0.325907	0.371956	0.302137	0.247608	0.478306	0.274087	0.569037	0.180258	0.250706	0.489404	0.237793	0.272803	0.904451	0.039889	0.055661	0.590139	0.154484	0.255377	0.532242	0.148911	0.318847	0.706417	0.127410	0.166173	0.734321	0.116040	0.149639	0.916227	0.021749	0.062024	0.830321	0.072352	0.097326	0.782256	0.039412	0.178332	0.597439	0.040667	0.361895	0.968641	0.012674	0.018685	0.983338	0.006720	0.009942	0.428432	0.264843	0.306725	0.547528	0.207282	0.245190	0.544352	0.176107	0.279541	0.622712	0.169393	0.207895	0.459600	0.199866	0.340535	0.393399	0.141635	0.464966	0.211034	0.445419	0.343547	0.488871	0.212941	0.298187	0.582736	0.162325	0.254940	0.449256	0.211763	0.338981	0.393423	0.136689	0.469888	0.671852	0.125001	0.203146	0.750977	0.068889	0.180134	0.546317	0.084085	0.369598	0.819035	0.077392	0.103573	0.773967	0.068573	0.157459	0.870696	0.054249	0.075055	0.956114	0.017882	0.026004	0.985304	0.005802	0.008894	0.976556	0.009499	0.013946	0.634128	0.070585	0.295287	0.916318	0.034470	0.049212	0.955716	0.017930	0.026354	0.969868	0.012142	0.017991	0.979749	0.008169	0.012081	0.995514	0.001788	0.002698	0.440443	0.227235	0.332322	0.585134	0.185962	0.228905	0.693803	0.132479	0.173717	0.760654	0.101182	0.138164	0.713859	0.125601	0.160540	0.834081	0.069191	0.096728	0.805629	0.083411	0.110960	0.278132	0.232077	0.489791	0.298079	0.111320	0.590601	0.113851	0.065524	0.820625	0.223837	0.355351	0.420812	0.224704	0.551353	0.223943	0.128596	0.536690	0.334714	0.268369	0.429604	0.302027	0.108588	0.551843	0.339569	0.154917	0.543376	0.301707	0.160122	0.532471	0.307407	0.169105	0.508718	0.322177	0.740253	0.113285	0.146462	0.039087	0.656768	0.304144	0.014589	0.910066	0.075345	0.065971	0.401278	0.532751	0.075956	0.185199	0.738845	0.053408	0.403356	0.543236	0.128545	0.486127	0.385328	0.311916	0.245884	0.442200	0.101314	0.536784	0.361901	0.390478	0.272309	0.337214	0.414745	0.280219	0.305037	0.059897	0.598257	0.341846	0.205264	0.494140	0.300596	0.210062	0.617045	0.172893	0.060323	0.550921	0.388756	0.283753	0.285093	0.431153	0.069110	0.034815	0.896076	0.061648	0.032660	0.905692	0.283311	0.352389	0.364300	0.278065	0.193395	0.528540	0.063269	0.032674	0.904057	0.026611	0.013025	0.960364	0.363508	0.306106	0.330386	0.391288	0.096635	0.512077	0.283012	0.534881	0.182108	0.099439	0.823371	0.077190	0.000397	0.995277	0.004326	0.000203	0.997472	0.002325	0.279824	0.485747	0.234428	0.417521	0.353037	0.229442	0.654732	0.153771	0.191498	0.252867	0.540172	0.206961	0.135992	0.683839	0.180169	0.005455	0.957432	0.037112	0.179084	0.663923	0.156993	0.495377	0.345608	0.159015	0.200370	0.675230	0.124401	0.949621	0.020689	0.029690	0.034686	0.644546	0.320768	0.194773	0.437292	0.367935	0.270803	0.246015	0.483182	0.254667	0.281041	0.464292	0.297585	0.512537	0.189878	0.932342	0.027976	0.039682	0.027640	0.013569	0.958791	0.169835	0.569467	0.260698	0.327156	0.528509	0.144334	0.945531	0.022407	0.032062	0.113830	0.672824	0.213347	0.215493	0.590212	0.194295	0.033761	0.625027	0.341212	0.192597	0.210522	0.596882	0.131299	0.167506	0.701195	0.245472	0.332119	0.422409	0.379769	0.038524	0.581707	0.170455	0.412152	0.417393	0.096885	0.126464	0.776651	0.081387	0.413261	0.505352	0.090611	0.073593	0.835796	0.057957	0.076911	0.865132	0.081316	0.288047	0.630638	0.041039	0.020846	0.938115	0.081602	0.032432	0.885966	0.011787	0.005468	0.982745	0.105654	0.014727	0.879619	0.378669	0.034970	0.586361	0.301945	0.326019	0.372036	0.578863	0.189440	0.231697	0.653769	0.153420	0.192811	0.844790	0.065929	0.089281	0.147378	0.421977	0.430645	0.166389	0.288150	0.545461	0.108781	0.417277	0.473942	0.023194	0.837938	0.138868	0.019923	0.838034	0.142043	0.060817	0.694579	0.244604	0.063256	0.500424	0.436320	0.001448	0.985580	0.012972	0.074779	0.720051	0.205170	0.040926	0.762625	0.196449	0.203934	0.260404	0.535662	0.105184	0.301427	0.593388	0.059485	0.031388	0.909127	0.372897	0.244205	0.382898	0.129824	0.024366	0.845810	0.376857	0.029464	0.593678	0.428900	0.436602	0.134498	0.900317	0.041223	0.058460	0.937261	0.025894	0.036845	0.131171	0.750218	0.118611	0.544511	0.363636	0.091853	0.188926	0.770900	0.040174	0.024147	0.878949	0.096903	0.015852	0.903992	0.080155	0.000834	0.991029	0.008137	0.052962	0.816956	0.130082	0.084479	0.774668	0.140853	0.187793	0.658145	0.154061	0.402787	0.458779	0.138434	0.851475	0.062453	0.086071	0.926931	0.030273	0.042796	0.175818	0.690452	0.133730	0.641007	0.224674	0.134320	0.475765	0.393942	0.130293	0.198554	0.688051	0.113396	0.049064	0.846968	0.103969	0.206427	0.637096	0.156477	0.087752	0.790650	0.121598	0.958277	0.016909	0.024814	0.973098	0.010922	0.015980	0.008110	0.941727	0.050162	0.002112	0.980365	0.017524	0.000440	0.994735	0.004826	0.000171	0.997845	0.001984	0.000296	0.996303	0.003401	0.000154	0.998051	0.001796	0.000192	0.997602	0.002206	0.000000	0.000000	1.000000	
18000	-235.055894	1	27.022383	7.376360	62.863669	24.861181	32.183712	7.014177	0.000000	0.000000	1.000000	0.000000	0.000000	1.000000	0.340644	0.335293	0.324062	0.304194	0.331555	0.364251	0.246176	0.187532	0.566292	0.969887	0.023218	0.006895	0.358278	0.425894	0.215828	0.133252	0.547588	0.319160	0.333113	0.654876	0.012011	0.458289	0.433273	0.108438	0.425089	0.408105	0.166806	0.391297	0.349196	0.259507	0.343009	0.350561	0.306430	0.278332	0.348374	0.373295	0.231270	0.198674	0.570056	0.136295	0.135258	0.728447	0.199302	0.207001	0.593697	0.237946	0.188526	0.573528	0.601729	0.194091	0.204179	0.436678	0.184180	0.379142	0.186095	0.066769	0.747136	0.380724	0.464021	0.155255	0.804912	0.151860	0.043228	0.693238	0.214156	0.092606	0.798827	0.149814	0.051358	0.768350	0.160950	0.070700	0.856433	0.106130	0.037437	0.533185	0.249605	0.217210	0.186540	0.089628	0.723832	0.650263	0.344635	0.005102	0.205521	0.792029	0.002450	0.000144	0.999846	0.000010	0.000050	0.999947	0.000003	0.161703	0.588090	0.250208	0.378887	0.569516	0.051597	0.181544	0.800220	0.018236	0.337223	0.648701	0.014076	0.057879	0.356503	0.585618	0.064276	0.752652	0.183073	0.015928	0.982443	0.001629	0.006938	0.992421	0.000641	0.065647	0.106829	0.827524	0.001315	0.009115	0.989570	0.000793	0.006170	0.993037	0.008064	0.022659	0.969278	0.077646	0.048145	0.874209	0.000282	0.002507	0.997210	0.432953	0.461337	0.105710	0.504748	0.273313	0.221939	0.755462	0.175445	0.069093	0.962267	0.029125	0.008608	0.989427	0.008248	0.002325	0.389753	0.219805	0.390442	0.195419	0.188899	0.615682	0.611255	0.218404	0.170340	0.780117	0.211025	0.008858	0.337614	0.648105	0.014280	0.888245	0.083494	0.028261	0.214712	0.167683	0.617605	0.995246	0.003728	0.001026	0.398641	0.517801	0.083559	0.372561	0.553904	0.073534	0.053599	0.685554	0.260847	0.000383	0.999589	0.000027	0.000430	0.999539	0.000032	0.000447	0.999520	0.000033	0.000103	0.999890	0.000007	0.381048	0.580965	0.037987	0.640817	0.255035	0.104148	0.391882	0.270523	0.337594	0.188826	0.135486	0.675689	0.847024	0.112736	0.040241	0.698161	0.236479	0.065359	0.670538	0.262590	0.066872	0.504006	0.408564	0.087430	0.390197	0.548609	0.061194	0.708113	0.197578	0.094308	0.639654	0.246775	0.113571	0.950449	0.037872	0.011679	0.606210	0.203978	0.189812	0.402729	0.216339	0.380932	0.843309	0.118975	0.037716	0.847583	0.112344	0.040073	0.953405	0.027440	0.019155	0.908447	0.068878	0.022675	0.750391	0.076025	0.173584	0.379934	0.095878	0.524188	0.984470	0.012154	0.003376	0.991604	0.006561	0.001835	0.551078	0.286966	0.161956	0.697475	0.211551	0.090973	0.589514	0.223468	0.187018	0.764305	0.168931	0.066764	0.364551	0.246397	0.389052	0.194493	0.183671	0.621836	0.209381	0.738387	0.052232	0.473799	0.273280	0.252921	0.610467	0.202785	0.186748	0.358420	0.252621	0.388959	0.193893	0.180035	0.626072	0.743286	0.146400	0.110315	0.706316	0.111958	0.181727	0.368243	0.158486	0.473271	0.901704	0.073777	0.024519	0.783381	0.103314	0.113305	0.933400	0.050905	0.015695	0.978158	0.016993	0.004849	0.992999	0.005581	0.001420	0.988173	0.009217	0.002610	0.441168	0.140236	0.418597	0.958652	0.032059	0.009289	0.978477	0.016868	0.004655	0.985223	0.011598	0.003178	0.989852	0.007935	0.002213	0.997738	0.001780	0.000482	0.345126	0.297238	0.357636	0.757021	0.178697	0.064283	0.841514	0.120862	0.037624	0.885025	0.090103	0.024872	0.833457	0.122186	0.044357	0.920570	0.062288	0.017143	0.893564	0.079664	0.026772	0.080260	0.241004	0.678736	0.079633	0.116360	0.804007	0.004340	0.024055	0.971605	0.177710	0.499404	0.322887	0.364859	0.602622	0.032519	0.113953	0.847884	0.038163	0.405546	0.500469	0.093985	0.071444	0.882399	0.046157	0.226958	0.735553	0.037488	0.221017	0.739962	0.039021	0.213231	0.747719	0.039050	0.851595	0.109532	0.038873	0.030732	0.935392	0.033876	0.031452	0.964685	0.003863	0.036890	0.702797	0.260313	0.015749	0.246790	0.737461	0.036702	0.672058	0.291240	0.057591	0.778704	0.163705	0.037935	0.106513	0.855552	0.079974	0.873989	0.046037	0.307577	0.290104	0.402319	0.542191	0.296652	0.161157	0.046701	0.927753	0.025546	0.337643	0.576813	0.085544	0.344246	0.637798	0.017956	0.030172	0.907068	0.062760	0.144127	0.311477	0.544396	0.001597	0.011450	0.986953	0.002034	0.013380	0.984586	0.353282	0.445319	0.201398	0.101763	0.223280	0.674958	0.001830	0.012458	0.985712	0.000805	0.006246	0.992950	0.416362	0.408618	0.175020	0.189790	0.146923	0.663287	0.480084	0.498040	0.021876	0.180471	0.814292	0.005237	0.001239	0.998665	0.000095	0.000660	0.999291	0.000049	0.586749	0.388853	0.024397	0.669943	0.303551	0.026505	0.789871	0.151937	0.058192	0.441068	0.539441	0.019491	0.241963	0.739233	0.018804	0.013292	0.985346	0.001362	0.359519	0.629293	0.011188	0.697963	0.285354	0.016683	0.328666	0.661400	0.009934	0.974377	0.019801	0.005822	0.018115	0.956047	0.025838	0.168580	0.570221	0.261199	0.062898	0.195515	0.741588	0.169737	0.374448	0.455815	0.456729	0.523182	0.020089	0.965352	0.026656	0.007992	0.000838	0.006463	0.992699	0.335915	0.622210	0.041876	0.488580	0.500266	0.011155	0.972254	0.021418	0.006328	0.219850	0.754712	0.025438	0.352296	0.624686	0.023018	0.015489	0.946216	0.038296	0.047966	0.264837	0.687197	0.008310	0.087468	0.904222	0.100726	0.327994	0.571280	0.186271	0.078197	0.735532	0.111700	0.516018	0.372281	0.009826	0.098519	0.891655	0.054225	0.630070	0.315705	0.003116	0.030011	0.966873	0.004500	0.073257	0.922242	0.045411	0.477162	0.477427	0.001286	0.009233	0.989481	0.001904	0.011846	0.986250	0.000343	0.002985	0.996672	0.007444	0.010933	0.981622	0.186174	0.072589	0.741237	0.299569	0.518019	0.182412	0.749082	0.184517	0.066400	0.795757	0.149770	0.054473	0.916947	0.062671	0.020382	0.082382	0.554232	0.363387	0.038217	0.271722	0.690061	0.071339	0.592763	0.335898	0.034166	0.961175	0.004659	0.024943	0.970657	0.004399	0.070179	0.900806	0.029015	0.043953	0.734606	0.221441	0.004073	0.995575	0.000352	0.131458	0.842644	0.025898	0.057682	0.916456	0.025861	0.089130	0.392484	0.518385	0.054479	0.451898	0.493623	0.001952	0.012947	0.985101	0.290835	0.330809	0.378356	0.009230	0.014611	0.976159	0.186059	0.063414	0.750527	0.690287	0.301475	0.008238	0.950294	0.038503	0.011202	0.967937	0.024698	0.007365	0.286433	0.703097	0.010470	0.731174	0.260056	0.008770	0.308228	0.689563	0.002209	0.095397	0.900793	0.003810	0.033751	0.962057	0.004192	0.002462	0.997336	0.000202	0.194669	0.796639	0.008692	0.284697	0.703771	0.011532	0.458385	0.528056	0.013559	0.710837	0.282603	0.006560	0.923504	0.058534	0.017962	0.962495	0.028816	0.008689	0.406984	0.586281	0.006735	0.822046	0.161296	0.016658	0.673990	0.315223	0.010787	0.325572	0.665850	0.008578	0.111071	0.883390	0.005539	0.338587	0.646619	0.014794	0.168555	0.823849	0.007596	0.979458	0.016074	0.004468	0.986418	0.010572	0.003010	0.018642	0.979346	0.002013	0.005640	0.993850	0.000511	0.001366	0.998530	0.000104	0.000560	0.999398	0.000042	0.000950	0.998979	0.000071	0.000505	0.999457	0.000037	0.000625	0.999328	0.000047	0.000000	0.000000	1.000000	
19000	-230.468622	1	24.945755	19.925895	81.471498	47.874066	39.550782	37.994708	0.000000	0.000000	1.000000	0.000000	0.000000	1.000000	0.335767	0.333467	0.330766	0.333016	0.333114	0.333870	0.347985	0.243086	0.408930	0.952603	0.036351	0.011046	0.328058	0.375884	0.296057	0.136018	0.468761	0.395221	0.275625	0.666175	0.058199	0.349975	0.343702	0.306323	0.367437	0.343871	0.288692	0.380360	0.332826	0.286814	0.365145	0.334287	0.300568	0.338508	0.336567	0.324925	0.391788	0.286770	0.321442	0.331066	0.264755	0.404179	0.290283	0.267036	0.442681	0.372225	0.270906	0.356869	0.586189	0.235885	0.177926	0.502539	0.229735	0.267726	0.310610	0.102256	0.587135	0.327433	0.365129	0.307438	0.695934	0.214375	0.089690	0.604589	0.254262	0.141150	0.705185	0.206786	0.088029	0.688371	0.214225	0.097404	0.794022	0.145890	0.060088	0.506412	0.298447	0.195140	0.304104	0.133585	0.562311	0.532484	0.446334	0.021182	0.158751	0.827996	0.013253	0.000126	0.999585	0.000288	0.000043	0.999858	0.000099	0.163838	0.399241	0.436921	0.322123	0.486471	0.191405	0.168940	0.694880	0.136181	0.280429	0.652862	0.066710	0.084903	0.310566	0.604531	0.072128	0.580914	0.346957	0.016728	0.949167	0.034105	0.006851	0.978840	0.014308	0.130816	0.179233	0.689951	0.013868	0.046155	0.939977	0.005591	0.023021	0.971388	0.045968	0.081352	0.872680	0.150352	0.085624	0.764025	0.002027	0.009407	0.988566	0.342007	0.349342	0.308651	0.476981	0.302905	0.220114	0.670358	0.220427	0.109215	0.940412	0.045576	0.014012	0.982987	0.013350	0.003663	0.464493	0.273268	0.262239	0.289661	0.249548	0.460790	0.588055	0.257693	0.154253	0.681510	0.282440	0.036050	0.280880	0.651588	0.067532	0.835866	0.118540	0.045594	0.318527	0.225373	0.456100	0.992285	0.006117	0.001597	0.320064	0.359537	0.320399	0.307706	0.366648	0.325646	0.058525	0.518063	0.423412	0.000340	0.998875	0.000785	0.000382	0.998755	0.000863	0.000399	0.998700	0.000901	0.000090	0.999705	0.000205	0.318942	0.381466	0.299592	0.528921	0.296558	0.174521	0.421741	0.303693	0.274566	0.294293	0.191196	0.514512	0.781988	0.153548	0.064464	0.558594	0.288001	0.153405	0.546479	0.296202	0.157319	0.412390	0.373690	0.213920	0.330642	0.473785	0.195573	0.619719	0.247044	0.133237	0.548750	0.280718	0.170532	0.923432	0.057734	0.018833	0.590206	0.241999	0.167795	0.468488	0.256898	0.274614	0.765754	0.167129	0.067118	0.782699	0.153098	0.064202	0.935123	0.044836	0.020041	0.863423	0.099927	0.036650	0.784591	0.097738	0.117671	0.523586	0.127026	0.349388	0.974745	0.019813	0.005442	0.986450	0.010670	0.002880	0.468766	0.310443	0.220791	0.609033	0.252058	0.138909	0.552986	0.261694	0.185320	0.682312	0.213162	0.104527	0.411935	0.285959	0.302105	0.289716	0.244270	0.466013	0.197279	0.392525	0.410195	0.473435	0.300183	0.226382	0.592202	0.246708	0.161090	0.404867	0.291601	0.303532	0.289812	0.240542	0.469647	0.703341	0.191200	0.105459	0.741251	0.149105	0.109644	0.468854	0.201391	0.329756	0.854137	0.106252	0.039611	0.777338	0.134166	0.088496	0.896938	0.077078	0.025984	0.964814	0.027325	0.007861	0.988137	0.009538	0.002325	0.981001	0.014881	0.004118	0.554822	0.174640	0.270537	0.933704	0.050744	0.015552	0.964704	0.027593	0.007703	0.975780	0.019057	0.005163	0.983575	0.012924	0.003501	0.996311	0.002944	0.000745	0.384109	0.313554	0.302337	0.657560	0.230611	0.111829	0.758371	0.172674	0.068954	0.815353	0.136916	0.047731	0.764900	0.164260	0.070840	0.871501	0.097093	0.031406	0.843045	0.113737	0.043219	0.150736	0.292302	0.556962	0.163370	0.199315	0.637315	0.027783	0.084250	0.887967	0.190984	0.417508	0.391508	0.309589	0.560954	0.129457	0.117598	0.398554	0.483849	0.340136	0.415626	0.244237	0.086978	0.400883	0.512139	0.210104	0.473901	0.315995	0.203412	0.498052	0.298537	0.190710	0.539249	0.270041	0.787815	0.149852	0.062333	0.040886	0.642195	0.316919	0.033732	0.902720	0.063548	0.042507	0.425913	0.531580	0.028075	0.228112	0.743813	0.038000	0.487434	0.474566	0.074198	0.380200	0.545602	0.149594	0.252519	0.597887	0.084434	0.459598	0.455968	0.354168	0.318497	0.327335	0.461125	0.313091	0.225784	0.054278	0.487573	0.458149	0.285429	0.434309	0.280262	0.288376	0.629856	0.081768	0.037967	0.466293	0.495740	0.214760	0.349646	0.435594	0.012708	0.048826	0.938466	0.013804	0.048858	0.937338	0.326735	0.415429	0.257836	0.167984	0.287931	0.544085	0.013123	0.048281	0.938596	0.005670	0.023301	0.971030	0.376994	0.410018	0.212988	0.292609	0.204494	0.502896	0.385470	0.534748	0.079782	0.141389	0.829969	0.028643	0.001138	0.996317	0.002545	0.000593	0.998077	0.001330	0.472105	0.424930	0.102965	0.548689	0.362402	0.088909	0.712001	0.196152	0.091847	0.355333	0.555862	0.088804	0.202168	0.700161	0.097671	0.013631	0.958922	0.027447	0.300695	0.626945	0.072360	0.599715	0.345039	0.055247	0.270309	0.680434	0.049257	0.959483	0.031214	0.009303	0.027668	0.536845	0.435488	0.191533	0.417353	0.391114	0.143798	0.282571	0.573630	0.199806	0.350903	0.449291	0.389069	0.524432	0.086500	0.945710	0.041460	0.012830	0.005897	0.024100	0.970003	0.292669	0.502027	0.205304	0.413746	0.532932	0.053322	0.956223	0.033653	0.010124	0.203372	0.626861	0.169767	0.297053	0.603156	0.099791	0.023758	0.554077	0.422165	0.076750	0.231445	0.691805	0.033059	0.151723	0.815218	0.163670	0.334213	0.502117	0.307232	0.118141	0.574627	0.130949	0.397627	0.471424	0.024726	0.130522	0.844751	0.058395	0.461642	0.479963	0.018701	0.085704	0.895594	0.013043	0.099225	0.887732	0.049104	0.339012	0.611884	0.008920	0.034173	0.956907	0.016406	0.049376	0.934218	0.002459	0.011196	0.986345	0.040220	0.040025	0.919756	0.308859	0.110402	0.580739	0.279193	0.383797	0.337010	0.650147	0.234727	0.115126	0.713945	0.196644	0.089411	0.875261	0.091785	0.032954	0.099127	0.369123	0.531750	0.073683	0.279930	0.646386	0.079307	0.439583	0.481110	0.051288	0.775181	0.173531	0.043688	0.788758	0.167554	0.085295	0.632125	0.282581	0.047542	0.559937	0.392522	0.003911	0.987731	0.008358	0.134660	0.654012	0.211328	0.077365	0.743660	0.178974	0.126041	0.352095	0.521864	0.062323	0.332653	0.605023	0.013277	0.047349	0.939374	0.336660	0.361366	0.301974	0.049516	0.053522	0.896962	0.311647	0.097506	0.590846	0.575449	0.386751	0.037801	0.920951	0.060267	0.018781	0.949631	0.038558	0.011811	0.228534	0.710133	0.061333	0.627536	0.343168	0.029296	0.244492	0.743468	0.012040	0.103480	0.809624	0.086896	0.036338	0.895301	0.068361	0.002310	0.992666	0.005024	0.177245	0.724896	0.097859	0.232502	0.683771	0.083727	0.367506	0.562207	0.070287	0.579764	0.389537	0.030699	0.881804	0.088144	0.030052	0.941394	0.044641	0.013965	0.318653	0.635368	0.045979	0.726156	0.231869	0.041975	0.569943	0.390066	0.039991	0.266541	0.690257	0.043202	0.101697	0.836409	0.061895	0.281998	0.648418	0.069584	0.139541	0.805286	0.055173	0.966571	0.026132	0.007296	0.978230	0.017010	0.004761	0.019809	0.940640	0.039551	0.005585	0.982593	0.011822	0.001260	0.995900	0.002840	0.000502	0.998371	0.001127	0.000862	0.997185	0.001953	0.000451	0.998532	0.001016	0.000561	0.998180	0.001259	0.000000	0.000000	1.000000	
20000	-230.842017	1	27.192157	9.394134	47.877481	64.997373	46.933818	31.191160	0.000000	0.000000	1.000000	0.000000	0.000000	1.000000	0.334494	0.332615	0.332891	0.294660	0.339161	0.366179	0.270927	0.238186	0.490886	0.971487	0.014492	0.014021	0.318201	0.360630	0.321169	0.105454	0.501365	0.393180	0.375006	0.556646	0.068348	0.374869	0.327602	0.297529	0.362487	0.323099	0.314414	0.361013	0.314194	0.324793	0.327258	0.327860	0.344883	0.278433	0.346933	0.374634	0.291498	0.275285	0.433217	0.205793	0.267044	0.527162	0.227308	0.274390	0.498303	0.274882	0.264019	0.461099	0.557965	0.182745	0.259289	0.410441	0.207025	0.382534	0.180615	0.092692	0.726692	0.342923	0.349975	0.307102	0.793374	0.103692	0.102935	0.678433	0.162134	0.159432	0.782306	0.106893	0.110801	0.744413	0.121503	0.134084	0.855710	0.073041	0.071249	0.496417	0.218540	0.285043	0.186126	0.123972	0.689902	0.740479	0.237143	0.022378	0.249466	0.732417	0.018116	0.000148	0.999658	0.000194	0.000051	0.999882	0.000067	0.143307	0.477115	0.379578	0.400979	0.411731	0.187291	0.216769	0.661127	0.122104	0.376227	0.546702	0.077070	0.050163	0.435573	0.514264	0.049107	0.690326	0.260567	0.017914	0.959430	0.022656	0.007569	0.982789	0.009643	0.078694	0.200784	0.720522	0.004031	0.078984	0.916985	0.001768	0.040267	0.957965	0.015539	0.108609	0.875852	0.076221	0.077226	0.846553	0.000573	0.016846	0.982581	0.374342	0.337764	0.287895	0.489341	0.241993	0.268666	0.746903	0.127808	0.125290	0.964195	0.018195	0.017610	0.990193	0.004991	0.004816	0.402045	0.229293	0.368663	0.218748	0.253197	0.528054	0.605195	0.173204	0.221601	0.834997	0.125825	0.039178	0.376339	0.545759	0.077902	0.889083	0.056198	0.054719	0.233752	0.222523	0.543725	0.995633	0.002224	0.002143	0.351490	0.365268	0.283241	0.335268	0.384793	0.279938	0.036823	0.634350	0.328827	0.000397	0.999080	0.000522	0.000445	0.998974	0.000581	0.000464	0.998931	0.000605	0.000106	0.999756	0.000138	0.360663	0.389224	0.250113	0.605558	0.196125	0.198317	0.397736	0.274673	0.327592	0.198983	0.185475	0.615541	0.845736	0.078070	0.076194	0.659872	0.171517	0.168611	0.640982	0.186354	0.172663	0.479652	0.300968	0.219380	0.382213	0.422222	0.195565	0.686899	0.149431	0.163670	0.619161	0.191792	0.189047	0.952398	0.024171	0.023431	0.602020	0.174653	0.223327	0.428717	0.223547	0.347736	0.842016	0.080007	0.077977	0.846330	0.077771	0.075899	0.941618	0.019936	0.038445	0.909960	0.045649	0.044390	0.712179	0.074282	0.213539	0.379413	0.121036	0.499551	0.985602	0.007327	0.007071	0.992237	0.003952	0.003811	0.514617	0.239040	0.246344	0.683106	0.159794	0.157100	0.567488	0.191116	0.241396	0.756507	0.122973	0.120520	0.369896	0.260764	0.369339	0.216489	0.246865	0.536646	0.192453	0.519362	0.288185	0.461358	0.249692	0.288949	0.590367	0.179975	0.229659	0.364852	0.268401	0.366747	0.214968	0.242413	0.542619	0.720158	0.120202	0.159639	0.693479	0.105999	0.200522	0.375434	0.179934	0.444633	0.903022	0.049156	0.047822	0.770869	0.087298	0.141834	0.935560	0.032705	0.031735	0.979555	0.010398	0.010047	0.993671	0.003226	0.003103	0.989011	0.005592	0.005397	0.457372	0.160802	0.381827	0.960764	0.019938	0.019299	0.979981	0.010185	0.009834	0.986340	0.006953	0.006707	0.990614	0.004778	0.004609	0.997934	0.001052	0.001013	0.353249	0.294634	0.352117	0.746743	0.127932	0.125325	0.840276	0.080886	0.078838	0.887457	0.057102	0.055441	0.831282	0.085355	0.083364	0.923405	0.038899	0.037696	0.894606	0.053409	0.051986	0.090567	0.358362	0.551071	0.102176	0.220699	0.677126	0.011165	0.136140	0.852695	0.157940	0.455249	0.386810	0.381903	0.481381	0.136715	0.111575	0.616069	0.272356	0.377891	0.382842	0.239266	0.074737	0.658822	0.266441	0.223488	0.538148	0.238364	0.220047	0.555186	0.224767	0.214020	0.585703	0.200278	0.850587	0.075625	0.073789	0.029771	0.812738	0.157492	0.035360	0.920993	0.043647	0.027982	0.621637	0.350381	0.014996	0.377464	0.607540	0.022131	0.609349	0.368520	0.056805	0.629909	0.313286	0.091260	0.339229	0.569510	0.078933	0.667408	0.253659	0.337842	0.307811	0.354346	0.513249	0.244555	0.242197	0.049861	0.728634	0.221506	0.317612	0.427413	0.254974	0.378099	0.529865	0.092036	0.030024	0.726271	0.243705	0.182792	0.344931	0.472277	0.004536	0.088527	0.906937	0.004946	0.082409	0.912646	0.378476	0.314673	0.306851	0.112621	0.315367	0.572012	0.004732	0.084301	0.910967	0.001796	0.040738	0.957467	0.396358	0.333559	0.270082	0.202685	0.200437	0.596878	0.544625	0.368665	0.086710	0.214929	0.748591	0.036480	0.001307	0.996994	0.001700	0.000687	0.998418	0.000895	0.689608	0.209522	0.100870	0.718534	0.187527	0.093939	0.784337	0.108985	0.106678	0.494917	0.405105	0.099978	0.265935	0.630881	0.103184	0.014741	0.966687	0.018571	0.456094	0.463994	0.079911	0.754407	0.186069	0.059525	0.373582	0.567481	0.058937	0.975834	0.012286	0.011880	0.019586	0.806202	0.174212	0.171560	0.465497	0.362943	0.090959	0.357529	0.551511	0.163344	0.379837	0.456819	0.493684	0.409451	0.096865	0.967071	0.016732	0.016197	0.001877	0.042083	0.956040	0.372960	0.436308	0.190732	0.541396	0.396248	0.062356	0.973782	0.013327	0.012891	0.248889	0.598919	0.152192	0.379896	0.510784	0.109320	0.014372	0.808682	0.176946	0.051083	0.394501	0.554415	0.015379	0.317459	0.667162	0.100375	0.425894	0.473731	0.183309	0.108370	0.708322	0.095170	0.501716	0.403114	0.013661	0.278883	0.707457	0.036357	0.581795	0.381848	0.008550	0.177957	0.813492	0.005733	0.200440	0.793826	0.029342	0.467518	0.503140	0.002999	0.058795	0.938206	0.004926	0.079683	0.915391	0.000709	0.019979	0.979312	0.011572	0.043718	0.944710	0.181973	0.100686	0.717342	0.274552	0.405398	0.320049	0.737996	0.132340	0.129665	0.790924	0.105701	0.103375	0.918662	0.041249	0.040089	0.070577	0.529807	0.399616	0.042912	0.423038	0.534049	0.052098	0.556432	0.391471	0.052935	0.848843	0.098223	0.046686	0.854911	0.098403	0.071118	0.755938	0.172944	0.029118	0.674987	0.295895	0.004385	0.989990	0.005626	0.136691	0.703822	0.159487	0.102823	0.741665	0.155512	0.084068	0.396799	0.519133	0.038521	0.459202	0.502277	0.004729	0.080021	0.915250	0.307753	0.290524	0.401723	0.014793	0.060366	0.924842	0.179846	0.088076	0.732078	0.793839	0.167208	0.038953	0.952687	0.024038	0.023275	0.969591	0.015454	0.014955	0.373931	0.555291	0.070778	0.800690	0.169661	0.029649	0.365703	0.618379	0.015918	0.211817	0.708505	0.079678	0.037990	0.915136	0.046874	0.002620	0.994000	0.003380	0.354681	0.546640	0.098679	0.460630	0.448434	0.090937	0.616531	0.305009	0.078460	0.838018	0.131501	0.030481	0.925817	0.037646	0.036538	0.964276	0.018150	0.017574	0.559053	0.387195	0.053752	0.863661	0.091643	0.044696	0.743936	0.211843	0.044220	0.372529	0.575071	0.052400	0.144802	0.796515	0.058683	0.376612	0.543417	0.079970	0.201295	0.737919	0.060785	0.980894	0.009721	0.009385	0.987352	0.006435	0.006213	0.021037	0.952530	0.026433	0.006171	0.985935	0.007894	0.001445	0.996671	0.001884	0.000582	0.998659	0.000759	0.000996	0.997703	0.001301	0.000525	0.998792	0.000684	0.000650	0.998503	0.000847	0.000000	0.000000	1.000000	
21000	-229.287518	1	41.366987	28.931518	74.703955	20.861833	75.867101	11.687663	0.000000	0.000000	1.000000	0.000000	0.000000	1.000000	0.333078	0.331595	0.335327	0.336874	0.278278	0.384849	0.341006	0.128696	0.530299	0.931062	0.034009	0.034929	0.374290	0.295517	0.330193	0.269815	0.327559	0.402626	0.360341	0.602078	0.037580	0.337860	0.334624	0.327516	0.342577	0.308630	0.348792	0.337628	0.302837	0.359534	0.332955	0.296287	0.370757	0.322978	0.288156	0.388866	0.309919	0.175116	0.514965	0.272112	0.128633	0.599254	0.295306	0.161348	0.543346	0.319717	0.156844	0.523439	0.468378	0.184681	0.346940	0.423688	0.155046	0.421265	0.278780	0.030875	0.690345	0.353108	0.324352	0.322540	0.556611	0.210979	0.232410	0.503999	0.246182	0.249819	0.600447	0.181564	0.217989	0.616587	0.164123	0.219290	0.712664	0.142158	0.145178	0.540943	0.160447	0.298610	0.280164	0.044763	0.675072	0.637743	0.339957	0.022300	0.243484	0.748824	0.007691	0.000335	0.999635	0.000030	0.000116	0.999874	0.000010	0.272405	0.372889	0.354706	0.344064	0.501215	0.154721	0.227844	0.707904	0.064252	0.360601	0.595566	0.043833	0.188109	0.251581	0.560309	0.178729	0.600053	0.221218	0.033890	0.960145	0.005965	0.015052	0.982784	0.002164	0.139959	0.074747	0.785295	0.023167	0.012115	0.964719	0.010487	0.006302	0.983211	0.057749	0.026312	0.915939	0.135121	0.023120	0.841759	0.003943	0.002253	0.993804	0.339424	0.342103	0.318473	0.389770	0.256374	0.353855	0.567541	0.214344	0.218115	0.912615	0.043106	0.044279	0.975534	0.012059	0.012407	0.413790	0.151670	0.434539	0.291629	0.136970	0.571401	0.571230	0.156559	0.272211	0.696014	0.247201	0.056785	0.360623	0.594931	0.044446	0.766919	0.115237	0.117844	0.313425	0.109515	0.577060	0.989017	0.005411	0.005572	0.338961	0.354189	0.306850	0.338211	0.359253	0.302536	0.162440	0.523913	0.313647	0.000905	0.999013	0.000082	0.000990	0.998916	0.000094	0.001032	0.998869	0.000098	0.000240	0.999740	0.000021	0.341030	0.361177	0.297793	0.388860	0.280415	0.330724	0.369013	0.251235	0.379753	0.284069	0.079812	0.636120	0.697583	0.149648	0.152769	0.409216	0.281738	0.309046	0.430229	0.291575	0.278196	0.385917	0.387432	0.226652	0.357835	0.486472	0.155693	0.473084	0.217488	0.309427	0.453258	0.271633	0.275109	0.888651	0.054966	0.056383	0.480778	0.178932	0.340290	0.419700	0.158112	0.422188	0.660393	0.167882	0.171725	0.698468	0.149208	0.152324	0.873404	0.034283	0.092313	0.804119	0.096801	0.099081	0.690336	0.051395	0.258268	0.482942	0.044531	0.472527	0.963109	0.018178	0.018712	0.980572	0.009574	0.009853	0.375404	0.285992	0.338604	0.508174	0.244090	0.247736	0.438265	0.201879	0.359856	0.582072	0.207145	0.210783	0.364137	0.202866	0.432997	0.290690	0.130434	0.578876	0.304721	0.409910	0.285370	0.372869	0.221643	0.405489	0.446710	0.183520	0.369770	0.359567	0.213955	0.426479	0.290066	0.126018	0.583915	0.558268	0.152210	0.289522	0.602886	0.088402	0.308711	0.423555	0.089624	0.486821	0.791459	0.103073	0.105468	0.685625	0.091379	0.222996	0.848596	0.074738	0.076666	0.948329	0.025471	0.026200	0.982540	0.008591	0.008869	0.972637	0.013488	0.013875	0.519069	0.078362	0.402569	0.900783	0.048922	0.050296	0.947409	0.025910	0.026681	0.964429	0.017524	0.018047	0.976325	0.011667	0.012008	0.994790	0.002566	0.002644	0.362948	0.227194	0.409858	0.532609	0.231399	0.235992	0.640934	0.177348	0.181717	0.713032	0.141557	0.145412	0.676581	0.160085	0.163335	0.801202	0.098045	0.100753	0.776501	0.110486	0.113012	0.224495	0.182946	0.592559	0.175281	0.084074	0.740646	0.048180	0.032797	0.919023	0.292576	0.339183	0.368241	0.360747	0.544905	0.094348	0.264101	0.504217	0.231683	0.353401	0.439273	0.207327	0.243802	0.512976	0.243222	0.283362	0.567509	0.149129	0.279406	0.572254	0.148339	0.273915	0.578652	0.147433	0.704856	0.146035	0.149109	0.118759	0.768497	0.112743	0.061060	0.925309	0.013631	0.142668	0.480590	0.376742	0.093713	0.186727	0.719559	0.128278	0.495901	0.375821	0.229860	0.412493	0.357647	0.212265	0.179985	0.607750	0.234048	0.501384	0.264568	0.334946	0.268142	0.396912	0.389385	0.304028	0.306587	0.203460	0.577555	0.218985	0.321881	0.484763	0.193356	0.360910	0.583822	0.055268	0.192564	0.515944	0.291491	0.283556	0.216923	0.499521	0.023799	0.014864	0.961337	0.024867	0.015907	0.959227	0.381028	0.300886	0.318086	0.222775	0.149250	0.627975	0.023980	0.015164	0.960856	0.010630	0.006393	0.982977	0.436301	0.283171	0.280528	0.285356	0.090378	0.624266	0.438792	0.482681	0.078527	0.210577	0.773016	0.016407	0.002851	0.996849	0.000299	0.001513	0.998337	0.000149	0.449855	0.432492	0.117653	0.509203	0.359075	0.131722	0.614694	0.190881	0.194424	0.395997	0.523586	0.080417	0.264126	0.677609	0.058265	0.027847	0.967417	0.004736	0.376967	0.574532	0.048502	0.629279	0.297843	0.072878	0.359996	0.608820	0.031183	0.941135	0.029035	0.029831	0.159948	0.662736	0.177316	0.298139	0.379394	0.322467	0.223264	0.187194	0.589542	0.281727	0.249982	0.468291	0.455910	0.477649	0.066441	0.920990	0.038984	0.040026	0.011039	0.006655	0.982307	0.323952	0.536672	0.139376	0.504336	0.456953	0.038711	0.936360	0.031392	0.032248	0.257317	0.656900	0.085783	0.361044	0.569418	0.069538	0.153495	0.664124	0.182380	0.173641	0.155707	0.670652	0.096111	0.101776	0.802113	0.256668	0.292105	0.451228	0.279435	0.037562	0.683003	0.239474	0.393287	0.367238	0.074744	0.086153	0.839103	0.163101	0.460949	0.375950	0.042645	0.036666	0.920689	0.043128	0.053564	0.903308	0.144556	0.313792	0.541652	0.016402	0.010157	0.973441	0.026909	0.014603	0.958488	0.004755	0.002739	0.992506	0.043680	0.008411	0.947909	0.279104	0.034219	0.686676	0.355793	0.330743	0.313464	0.529630	0.233023	0.237347	0.610350	0.192920	0.196730	0.820435	0.088720	0.090846	0.226503	0.401932	0.371566	0.176523	0.245036	0.578441	0.190430	0.435219	0.374351	0.127679	0.835475	0.036845	0.128523	0.831731	0.039746	0.168710	0.739021	0.092269	0.144984	0.573199	0.281818	0.009013	0.989832	0.001155	0.192094	0.730543	0.077363	0.198705	0.714583	0.086711	0.252447	0.216627	0.530926	0.163287	0.303388	0.533325	0.023963	0.015282	0.960755	0.422306	0.187627	0.390068	0.054203	0.013727	0.932070	0.278601	0.029002	0.692397	0.641758	0.311875	0.046367	0.882204	0.058098	0.059698	0.926718	0.036155	0.037128	0.321975	0.638796	0.039229	0.699682	0.261971	0.038347	0.357602	0.635552	0.006847	0.156749	0.817558	0.025694	0.065338	0.919750	0.014913	0.005523	0.993831	0.000646	0.239210	0.716113	0.044677	0.299245	0.648373	0.052382	0.435278	0.510306	0.054416	0.627342	0.328846	0.043812	0.825997	0.085898	0.088106	0.914697	0.042093	0.043210	0.404472	0.559282	0.036246	0.713354	0.205218	0.081428	0.629132	0.322266	0.048602	0.359718	0.613322	0.026960	0.160016	0.815893	0.024091	0.360675	0.593345	0.045980	0.204924	0.767580	0.027496	0.950741	0.024274	0.024985	0.968590	0.015484	0.015926	0.038759	0.953956	0.007286	0.012432	0.985834	0.001734	0.003174	0.996493	0.000333	0.001287	0.998588	0.000125	0.002211	0.997569	0.000220	0.001162	0.998726	0.000112	0.001434	0.998425	0.000141	0.000000	0.000000	1.000000	
22000	-229.721606	1	41.779425	26.718714	97.696122	17.317980	63.312987	27.318492	0.000000	0.000000	1.000000	0.000000	0.000000	1.000000	0.333376	0.332951	0.333674	0.334223	0.296066	0.369711	0.344914	0.151444	0.503642	0.921336	0.053098	0.025567	0.355330	0.307018	0.337652	0.233017	0.297303	0.469679	0.320913	0.627081	0.052006	0.326961	0.317779	0.355261	0.337723	0.319425	0.342853	0.340511	0.321502	0.337987	0.335726	0.312697	0.351576	0.325531	0.299466	0.375003	0.329172	0.218897	0.451931	0.292328	0.165303	0.542368	0.296264	0.179080	0.524656	0.333826	0.193350	0.472824	0.476726	0.240316	0.282958	0.436313	0.195434	0.368252	0.292921	0.037915	0.669164	0.335173	0.317054	0.347774	0.536448	0.289381	0.174172	0.492954	0.299554	0.207491	0.578330	0.255163	0.166507	0.593102	0.233343	0.173555	0.693185	0.194848	0.111967	0.511830	0.214695	0.273475	0.291960	0.054296	0.653744	0.547536	0.428361	0.024102	0.203654	0.784516	0.011829	0.000347	0.999501	0.000152	0.000119	0.999829	0.000052	0.246163	0.299174	0.454663	0.334296	0.485439	0.180266	0.227731	0.668109	0.104160	0.323272	0.616955	0.059773	0.154267	0.183136	0.662597	0.164523	0.489279	0.346198	0.038325	0.941602	0.020073	0.016491	0.975287	0.008222	0.139410	0.078314	0.782276	0.020626	0.009945	0.969429	0.009073	0.004760	0.986167	0.055795	0.024975	0.919231	0.141481	0.027476	0.831043	0.003388	0.001648	0.994965	0.323615	0.312496	0.363889	0.391323	0.304781	0.303896	0.551743	0.273005	0.175252	0.900397	0.067253	0.032350	0.971475	0.019602	0.008923	0.415617	0.201203	0.383180	0.293871	0.154556	0.551572	0.545610	0.215109	0.239281	0.624828	0.322859	0.052313	0.323492	0.615982	0.060526	0.747675	0.162630	0.089696	0.318324	0.127815	0.553861	0.987077	0.008954	0.003969	0.315448	0.303192	0.381360	0.309858	0.295893	0.394249	0.139795	0.400842	0.459363	0.000945	0.998643	0.000412	0.001032	0.998508	0.000460	0.001078	0.998442	0.000480	0.000247	0.999645	0.000108	0.306545	0.286957	0.406498	0.391101	0.337589	0.271310	0.371670	0.287985	0.340345	0.291177	0.094000	0.614822	0.678247	0.203469	0.118285	0.407431	0.341704	0.250866	0.422102	0.342941	0.234957	0.374725	0.395376	0.229899	0.343927	0.473328	0.182744	0.473292	0.287413	0.239296	0.445471	0.319879	0.234650	0.874960	0.083298	0.041742	0.485775	0.238803	0.275422	0.422635	0.200517	0.376848	0.638072	0.232024	0.129904	0.679121	0.202967	0.117912	0.878234	0.059994	0.061771	0.785773	0.139448	0.074779	0.713351	0.076489	0.210160	0.501902	0.057669	0.440430	0.956847	0.029757	0.013396	0.977278	0.015657	0.007065	0.377884	0.327456	0.294660	0.496847	0.297827	0.205327	0.442566	0.261614	0.295819	0.566404	0.264389	0.169207	0.369317	0.239829	0.390854	0.293349	0.147859	0.558792	0.258970	0.262230	0.478800	0.382078	0.277768	0.340154	0.464363	0.249546	0.286091	0.364273	0.249698	0.386029	0.293026	0.143303	0.563671	0.570704	0.214315	0.214980	0.629509	0.137605	0.232886	0.436397	0.117308	0.446295	0.772735	0.147438	0.079827	0.690691	0.136934	0.172375	0.830863	0.112440	0.056697	0.940044	0.041049	0.018907	0.978984	0.014850	0.006165	0.968151	0.021854	0.009994	0.531332	0.103414	0.365254	0.886342	0.077201	0.036456	0.938445	0.042504	0.019052	0.958203	0.028935	0.012862	0.972289	0.019108	0.008603	0.993837	0.004292	0.001871	0.356119	0.261400	0.382480	0.514778	0.299400	0.185822	0.615349	0.249276	0.135375	0.685263	0.209363	0.105375	0.657583	0.215228	0.127190	0.778079	0.149154	0.072767	0.757428	0.156744	0.085828	0.205914	0.170318	0.623769	0.174561	0.090266	0.735173	0.042917	0.026923	0.930159	0.267921	0.311379	0.420700	0.336541	0.545098	0.118361	0.219511	0.267470	0.513020	0.345202	0.422474	0.232324	0.191121	0.246720	0.562159	0.292566	0.451070	0.256365	0.283031	0.454253	0.262715	0.265565	0.454412	0.280023	0.685440	0.199329	0.115230	0.129021	0.537587	0.333391	0.068921	0.891738	0.039340	0.113626	0.274895	0.611479	0.063225	0.101592	0.835183	0.103032	0.351350	0.545617	0.154149	0.189328	0.656523	0.205396	0.171582	0.623022	0.171916	0.247545	0.580540	0.335437	0.290179	0.374384	0.387061	0.336393	0.276547	0.150902	0.270240	0.578858	0.319686	0.441283	0.239031	0.327087	0.599292	0.073622	0.122053	0.221363	0.656584	0.259518	0.224900	0.515582	0.020562	0.011537	0.967901	0.021782	0.012516	0.965702	0.344203	0.331072	0.324725	0.208458	0.153625	0.637917	0.020881	0.011851	0.967268	0.009198	0.004831	0.985971	0.400079	0.325369	0.274552	0.291337	0.105556	0.603107	0.387066	0.528624	0.084310	0.180120	0.794826	0.025054	0.003025	0.995599	0.001376	0.001586	0.997700	0.000714	0.403424	0.478695	0.117881	0.459666	0.420440	0.119894	0.597566	0.248149	0.154286	0.354805	0.554019	0.091176	0.244684	0.672037	0.083279	0.030994	0.952769	0.016237	0.336935	0.599024	0.064041	0.567945	0.362279	0.069776	0.318263	0.637848	0.043890	0.932542	0.045693	0.021765	0.129611	0.330511	0.539877	0.277174	0.334054	0.388771	0.205775	0.173684	0.620541	0.260673	0.238821	0.500506	0.414917	0.503524	0.081559	0.910208	0.060408	0.029384	0.009556	0.005037	0.985408	0.319583	0.503664	0.176753	0.450696	0.499613	0.049692	0.927220	0.049215	0.023565	0.258400	0.609898	0.131702	0.331103	0.578526	0.090371	0.128722	0.357121	0.514157	0.126801	0.098379	0.774820	0.068142	0.057891	0.873968	0.238192	0.253300	0.508508	0.292407	0.045852	0.661742	0.219836	0.320806	0.459358	0.051025	0.046027	0.902948	0.136929	0.340603	0.522468	0.032750	0.023185	0.944066	0.028613	0.028369	0.943018	0.113551	0.211976	0.674473	0.014268	0.007822	0.977910	0.024172	0.012046	0.963782	0.004089	0.002014	0.993897	0.043747	0.008771	0.947482	0.292651	0.041896	0.665452	0.325867	0.299792	0.374341	0.514122	0.296956	0.188922	0.591430	0.254316	0.154254	0.802690	0.128995	0.068315	0.197671	0.282045	0.520284	0.144265	0.172115	0.683619	0.165321	0.332583	0.502096	0.159035	0.712778	0.128187	0.154324	0.708415	0.137261	0.187003	0.592588	0.220410	0.124606	0.439039	0.436355	0.009750	0.985544	0.004706	0.207717	0.646260	0.146023	0.195819	0.630979	0.173202	0.207445	0.183690	0.608865	0.132901	0.212915	0.654183	0.020975	0.011999	0.967025	0.387933	0.227141	0.384926	0.054366	0.014181	0.931452	0.293084	0.035676	0.671241	0.556725	0.397175	0.046100	0.866139	0.090431	0.043430	0.916527	0.056262	0.027211	0.279508	0.667116	0.053375	0.624944	0.338098	0.036958	0.304918	0.684475	0.010607	0.167142	0.777189	0.055669	0.073882	0.883734	0.042384	0.005911	0.991306	0.002783	0.228644	0.699247	0.072110	0.265315	0.664807	0.069878	0.370192	0.565563	0.064245	0.525757	0.433175	0.041069	0.806485	0.128382	0.065133	0.903293	0.064930	0.031777	0.340229	0.616178	0.043592	0.648839	0.282942	0.068219	0.557253	0.393912	0.048835	0.316360	0.645219	0.038421	0.156177	0.797823	0.046000	0.324034	0.613559	0.062406	0.186628	0.768876	0.044496	0.942541	0.039558	0.017901	0.963524	0.024981	0.011495	0.043942	0.932499	0.023559	0.013667	0.979611	0.006722	0.003381	0.995090	0.001529	0.001346	0.998050	0.000604	0.002333	0.996623	0.001044	0.001214	0.998243	0.000543	0.001502	0.997823	0.000675	0.000000	0.000000	1.000000	
23000	-230.834371	1	6.148304	42.513057	47.822987	2.867094	49.365622	52.827552	0.000000	0.000000	1.000000	0.000000	0.000000	1.000000	0.348788	0.322473	0.328739	0.490395	0.178799	0.330806	0.562109	0.046726	0.391165	0.969371	0.014891	0.015738	0.431883	0.160418	0.407698	0.164319	0.144956	0.690726	0.150951	0.720975	0.128073	0.509624	0.200891	0.289485	0.467822	0.222473	0.309705	0.433933	0.275338	0.290729	0.426813	0.277167	0.296020	0.409281	0.283277	0.307442	0.665611	0.100674	0.233715	0.673886	0.051305	0.274809	0.491177	0.071392	0.437431	0.636003	0.069613	0.294384	0.726573	0.100075	0.173352	0.674645	0.084671	0.240684	0.474281	0.005193	0.520526	0.407844	0.205758	0.386399	0.777912	0.105506	0.116581	0.653659	0.170336	0.176004	0.790516	0.094557	0.114927	0.780669	0.091346	0.127986	0.843135	0.076683	0.080182	0.595316	0.138397	0.266287	0.478554	0.008834	0.512612	0.394948	0.539619	0.065433	0.074715	0.887886	0.037399	0.000009	0.999463	0.000529	0.000003	0.999812	0.000185	0.182129	0.237788	0.580083	0.145636	0.604379	0.249985	0.037570	0.812177	0.150254	0.154897	0.704874	0.140229	0.193302	0.093677	0.713021	0.074500	0.374435	0.551065	0.001939	0.957243	0.040817	0.000690	0.979461	0.019848	0.312215	0.026202	0.661583	0.080631	0.002209	0.917160	0.022940	0.000506	0.976555	0.162653	0.006884	0.830462	0.273211	0.003806	0.722983	0.008606	0.000119	0.991275	0.516862	0.182085	0.301053	0.602554	0.173068	0.224378	0.725526	0.134647	0.139827	0.961381	0.018776	0.019843	0.989548	0.005073	0.005379	0.700824	0.062228	0.236949	0.492366	0.053278	0.454356	0.722647	0.081788	0.195565	0.601883	0.295824	0.102294	0.155268	0.703379	0.141354	0.879522	0.058820	0.061658	0.525057	0.035953	0.438990	0.995366	0.002247	0.002387	0.520231	0.153531	0.326238	0.532250	0.128910	0.338840	0.066182	0.235180	0.698638	0.000024	0.998563	0.001413	0.000028	0.998451	0.001522	0.000029	0.998385	0.001587	0.000006	0.999615	0.000379	0.569192	0.084502	0.346306	0.628444	0.175037	0.196518	0.558343	0.174248	0.267409	0.486870	0.021512	0.491618	0.832286	0.082017	0.085697	0.627831	0.181747	0.190422	0.557121	0.230292	0.212586	0.308957	0.411416	0.279627	0.205180	0.535034	0.259786	0.746089	0.109794	0.144118	0.592336	0.200872	0.206792	0.948633	0.025004	0.026363	0.758625	0.081665	0.159711	0.686748	0.059195	0.254057	0.824730	0.085535	0.089735	0.832932	0.081699	0.085369	0.970278	0.009343	0.020379	0.902323	0.047646	0.050031	0.888287	0.015893	0.095821	0.705610	0.008187	0.286202	0.984569	0.007488	0.007943	0.991738	0.004009	0.004253	0.550000	0.211042	0.238958	0.658533	0.167913	0.173554	0.723729	0.095458	0.180813	0.736068	0.129468	0.134464	0.597358	0.114147	0.288495	0.492295	0.048909	0.458796	0.381408	0.085564	0.533027	0.690252	0.111164	0.198584	0.765315	0.087993	0.146692	0.581732	0.127658	0.290609	0.492160	0.046069	0.461771	0.815363	0.078172	0.106465	0.890076	0.027859	0.082065	0.682014	0.023018	0.294968	0.894745	0.051358	0.053897	0.888705	0.031463	0.079832	0.929965	0.034102	0.035933	0.978018	0.010675	0.011307	0.993214	0.003285	0.003501	0.988280	0.005689	0.006031	0.751701	0.019470	0.228829	0.957376	0.020717	0.021907	0.978387	0.010488	0.011125	0.985338	0.007112	0.007550	0.989991	0.004856	0.005153	0.997814	0.001059	0.001126	0.596944	0.113335	0.289721	0.720585	0.136869	0.142546	0.821692	0.086980	0.091328	0.873738	0.061402	0.064861	0.816589	0.089740	0.093671	0.914865	0.041371	0.043764	0.885552	0.055863	0.058585	0.325596	0.080895	0.593509	0.361361	0.026535	0.612104	0.103801	0.005963	0.890237	0.228904	0.216017	0.555079	0.180112	0.611122	0.208767	0.184722	0.097783	0.717495	0.226902	0.482101	0.290997	0.164814	0.071173	0.764012	0.136264	0.451919	0.411817	0.177983	0.365650	0.456367	0.246680	0.235892	0.517428	0.837561	0.079423	0.083016	0.036980	0.270506	0.692514	0.004592	0.927357	0.068051	0.053002	0.087921	0.859077	0.061606	0.019045	0.919349	0.041765	0.147217	0.811018	0.197640	0.035427	0.766933	0.375902	0.092260	0.531839	0.146895	0.047987	0.805118	0.500614	0.181683	0.317703	0.487605	0.253549	0.258846	0.059793	0.058821	0.881386	0.117706	0.597456	0.284838	0.161450	0.678937	0.159614	0.065462	0.031568	0.902970	0.312220	0.125662	0.562119	0.058906	0.001987	0.939107	0.054239	0.001981	0.943780	0.283660	0.270127	0.446213	0.325635	0.061234	0.613131	0.055007	0.001946	0.943047	0.023251	0.000516	0.976232	0.418903	0.235773	0.345325	0.488672	0.026322	0.485006	0.233344	0.604467	0.162190	0.065115	0.865533	0.069352	0.000090	0.995683	0.004227	0.000044	0.997660	0.002296	0.191749	0.619517	0.188734	0.450607	0.371036	0.178358	0.765884	0.114735	0.119381	0.224416	0.594610	0.180974	0.098333	0.735324	0.166343	0.001544	0.964057	0.034399	0.101250	0.773304	0.125446	0.470512	0.396895	0.132593	0.146562	0.739287	0.114150	0.974077	0.012599	0.013325	0.033213	0.082006	0.884781	0.151352	0.327880	0.520768	0.298838	0.080913	0.620249	0.261082	0.150730	0.588189	0.249728	0.576905	0.173367	0.964583	0.017224	0.018193	0.024147	0.000547	0.975306	0.078878	0.698285	0.222837	0.269448	0.599108	0.131444	0.971856	0.013680	0.014464	0.053066	0.762161	0.184774	0.168773	0.651220	0.180007	0.034541	0.106391	0.859068	0.215849	0.019861	0.764290	0.116042	0.014371	0.869586	0.275064	0.183065	0.541871	0.476408	0.006848	0.516744	0.151878	0.269162	0.578960	0.077287	0.009119	0.913594	0.066713	0.183292	0.749995	0.075307	0.004205	0.920488	0.041889	0.005197	0.952914	0.061405	0.093863	0.844732	0.035864	0.001015	0.963121	0.081153	0.002783	0.916064	0.010383	0.000156	0.989461	0.131962	0.001405	0.866633	0.475361	0.005998	0.518641	0.396528	0.142831	0.460641	0.711219	0.141491	0.147290	0.771753	0.111743	0.116505	0.911828	0.042993	0.045179	0.131980	0.184546	0.683474	0.163238	0.072381	0.764381	0.092105	0.213727	0.694168	0.013801	0.733240	0.252959	0.014108	0.676056	0.309836	0.041738	0.576472	0.381790	0.053431	0.242373	0.704195	0.000362	0.987217	0.012421	0.030218	0.785679	0.184103	0.027367	0.614938	0.357695	0.199450	0.073806	0.726745	0.082581	0.111661	0.805758	0.052286	0.001865	0.945849	0.395038	0.167795	0.437167	0.159187	0.003002	0.837811	0.473662	0.004763	0.521575	0.327160	0.561957	0.110884	0.948589	0.024993	0.026418	0.967316	0.015892	0.016792	0.062926	0.846776	0.090298	0.483112	0.437429	0.079459	0.123914	0.839470	0.036616	0.004012	0.931892	0.064095	0.005048	0.922740	0.072212	0.000199	0.991924	0.007876	0.010832	0.901502	0.087665	0.023383	0.879815	0.096802	0.089233	0.799886	0.110881	0.322314	0.573076	0.104610	0.919176	0.039357	0.041468	0.961549	0.018703	0.019748	0.097289	0.803102	0.099609	0.678177	0.229485	0.092338	0.441996	0.449021	0.108982	0.143420	0.752642	0.103937	0.019309	0.894904	0.085787	0.156186	0.699689	0.144124	0.056501	0.835912	0.107586	0.979449	0.009974	0.010578	0.986498	0.006555	0.006947	0.002387	0.952047	0.045566	0.000548	0.982929	0.016523	0.000101	0.995198	0.004701	0.000037	0.998000	0.001964	0.000066	0.996593	0.003341	0.000033	0.998188	0.001779	0.000042	0.997778	0.002180	0.000000	0.000000	1.000000	
24000	-229.726544	1	13.012211	22.017252	69.930017	47.256175	15.680511	68.783154	0.000000	0.000000	1.000000	0.000000	0.000000	1.000000	0.342102	0.333382	0.324516	0.361993	0.339911	0.298096	0.447107	0.258679	0.294214	0.970480	0.026811	0.002709	0.317860	0.394306	0.287834	0.096830	0.456423	0.446747	0.209108	0.726094	0.064798	0.413973	0.330935	0.255092	0.420902	0.342388	0.236710	0.456871	0.324989	0.218140	0.434073	0.332569	0.233358	0.395336	0.344111	0.260553	0.573956	0.266731	0.159313	0.513642	0.269353	0.217005	0.362032	0.283793	0.354175	0.522411	0.270789	0.206800	0.742712	0.188011	0.069277	0.673660	0.202234	0.124106	0.481959	0.124385	0.393656	0.322466	0.375309	0.302226	0.804506	0.159730	0.035764	0.699741	0.221529	0.078731	0.800494	0.162558	0.036947	0.773696	0.181627	0.044677	0.862073	0.114938	0.022989	0.554902	0.313241	0.131857	0.455034	0.158165	0.386801	0.456755	0.523042	0.020203	0.106263	0.880429	0.013308	0.000036	0.999032	0.000933	0.000012	0.999667	0.000321	0.108861	0.370729	0.520409	0.239496	0.513699	0.246806	0.083701	0.684249	0.232050	0.215154	0.709702	0.075144	0.072336	0.283352	0.644312	0.038141	0.478333	0.483525	0.005802	0.900925	0.093274	0.002250	0.957326	0.040423	0.190692	0.209105	0.600203	0.022503	0.056620	0.920878	0.006513	0.023480	0.970006	0.083304	0.105162	0.811534	0.263319	0.116111	0.620570	0.002401	0.009462	0.988137	0.404571	0.332002	0.263427	0.594467	0.273371	0.132161	0.762032	0.184411	0.053557	0.962966	0.033448	0.003586	0.989460	0.009780	0.000760	0.597652	0.258180	0.144168	0.372067	0.268907	0.359026	0.669234	0.245247	0.085519	0.671229	0.303058	0.025713	0.215722	0.708131	0.076147	0.892568	0.091563	0.015869	0.421267	0.245626	0.333107	0.995215	0.004481	0.000304	0.368598	0.337690	0.293712	0.352731	0.340141	0.307129	0.031246	0.426819	0.541935	0.000097	0.997285	0.002618	0.000110	0.997155	0.002734	0.000115	0.997015	0.002870	0.000025	0.999312	0.000663	0.401893	0.336569	0.261538	0.672796	0.240284	0.086919	0.526581	0.289510	0.183909	0.410477	0.215829	0.373693	0.853004	0.121686	0.025311	0.694035	0.230923	0.075043	0.638584	0.264037	0.097379	0.405234	0.383217	0.211549	0.280032	0.493151	0.226817	0.754785	0.190444	0.054771	0.642492	0.251928	0.105580	0.951847	0.042997	0.005155	0.721056	0.202725	0.076220	0.584561	0.248428	0.167011	0.847141	0.127327	0.025532	0.853544	0.121287	0.025170	0.970074	0.027002	0.002924	0.911835	0.076241	0.011924	0.894479	0.073366	0.032156	0.683405	0.129957	0.186637	0.984487	0.014334	0.001180	0.991605	0.007814	0.000581	0.579917	0.280664	0.139419	0.704114	0.219059	0.076827	0.700083	0.215992	0.083925	0.771892	0.177893	0.050215	0.527848	0.277132	0.195020	0.375240	0.264320	0.360440	0.188219	0.323014	0.488767	0.607955	0.268569	0.123476	0.742901	0.193425	0.063673	0.515528	0.283324	0.201148	0.377520	0.261053	0.361427	0.821965	0.142799	0.035236	0.868994	0.103848	0.027158	0.611210	0.201762	0.187029	0.905410	0.081398	0.013192	0.874428	0.099310	0.026262	0.935154	0.057161	0.007685	0.978355	0.019818	0.001827	0.992836	0.006723	0.000441	0.988229	0.010904	0.000867	0.685747	0.170233	0.144020	0.959285	0.036635	0.004080	0.978529	0.019705	0.001766	0.985194	0.013695	0.001111	0.989852	0.009427	0.000721	0.997708	0.002158	0.000134	0.457771	0.318381	0.223847	0.759383	0.186761	0.053856	0.843992	0.129331	0.026677	0.886346	0.098057	0.015597	0.839878	0.131287	0.028835	0.921837	0.069041	0.009122	0.897646	0.087566	0.014788	0.149001	0.308353	0.542646	0.226214	0.229499	0.544287	0.030836	0.087736	0.881428	0.149822	0.415658	0.434520	0.251828	0.596749	0.151423	0.066843	0.248799	0.684357	0.296693	0.426608	0.276699	0.042766	0.224525	0.732709	0.118052	0.404146	0.477803	0.136743	0.431138	0.432118	0.173179	0.464029	0.362791	0.857413	0.118417	0.024170	0.016564	0.431560	0.551876	0.012405	0.838698	0.148897	0.020506	0.300028	0.679466	0.018851	0.175055	0.806094	0.019225	0.383084	0.597692	0.051873	0.223167	0.724960	0.149925	0.259413	0.590662	0.061380	0.261953	0.676666	0.415820	0.318867	0.265313	0.537971	0.295850	0.166179	0.023105	0.221550	0.755345	0.184685	0.427786	0.387528	0.225135	0.681301	0.093564	0.017625	0.213869	0.768506	0.174818	0.366925	0.458257	0.014463	0.051055	0.934482	0.015717	0.050490	0.933793	0.267258	0.454120	0.278622	0.175209	0.307141	0.517650	0.014928	0.050074	0.934998	0.006603	0.023770	0.969626	0.381446	0.437711	0.180843	0.401106	0.228382	0.370512	0.321674	0.591278	0.087048	0.095978	0.871326	0.032696	0.000339	0.991596	0.008065	0.000173	0.995649	0.004178	0.389828	0.484751	0.125421	0.565943	0.363295	0.070762	0.797258	0.161118	0.041624	0.312455	0.592298	0.095247	0.148544	0.721362	0.130094	0.004687	0.922531	0.072782	0.195229	0.701633	0.103138	0.562389	0.389275	0.048335	0.202403	0.743569	0.054028	0.974811	0.022977	0.002212	0.008439	0.229605	0.761956	0.099635	0.386822	0.513543	0.122753	0.283464	0.593783	0.167991	0.354403	0.477606	0.327652	0.578989	0.093359	0.966118	0.030644	0.003238	0.006863	0.024600	0.968537	0.170411	0.514201	0.315388	0.342221	0.602431	0.055348	0.972761	0.024795	0.002444	0.109247	0.618279	0.272474	0.236019	0.648370	0.115611	0.007317	0.270609	0.722074	0.072059	0.227127	0.700814	0.028367	0.139566	0.832067	0.153979	0.336830	0.509191	0.468066	0.141739	0.390194	0.083346	0.353631	0.563023	0.018108	0.106784	0.875108	0.031406	0.374488	0.594106	0.018539	0.080277	0.901184	0.010261	0.081756	0.907984	0.026728	0.265973	0.707300	0.010282	0.035097	0.954622	0.026538	0.058612	0.914850	0.002906	0.011288	0.985805	0.088704	0.062090	0.849206	0.474772	0.133344	0.391883	0.278706	0.387763	0.333531	0.752407	0.191862	0.055732	0.801402	0.158934	0.039663	0.919929	0.069674	0.010397	0.053574	0.298471	0.647955	0.051620	0.241251	0.707130	0.045023	0.367233	0.587744	0.015102	0.516552	0.468346	0.010239	0.550847	0.438914	0.032259	0.477953	0.489788	0.024432	0.453755	0.521813	0.001242	0.974244	0.024514	0.059447	0.577106	0.363447	0.019891	0.620890	0.359219	0.099799	0.346753	0.553449	0.035698	0.269599	0.694703	0.015135	0.048905	0.935959	0.339680	0.402444	0.257876	0.106763	0.079744	0.813494	0.486209	0.119103	0.394687	0.478345	0.482319	0.039336	0.951134	0.043815	0.005051	0.968603	0.028464	0.002934	0.131461	0.775970	0.092570	0.562439	0.410135	0.027426	0.169671	0.818497	0.011832	0.024333	0.754525	0.221142	0.013464	0.826504	0.160032	0.000713	0.984157	0.015130	0.056527	0.742155	0.201319	0.098464	0.750052	0.151484	0.226556	0.669499	0.103945	0.488336	0.480845	0.030820	0.925458	0.065410	0.009132	0.963375	0.033040	0.003585	0.201916	0.733772	0.064311	0.737037	0.235975	0.026989	0.520372	0.444420	0.035208	0.197640	0.755538	0.046822	0.046753	0.839430	0.113817	0.217127	0.704221	0.078652	0.092139	0.826367	0.081494	0.979521	0.018834	0.001645	0.986510	0.012469	0.001022	0.007013	0.888333	0.104654	0.001825	0.963509	0.034666	0.000376	0.990415	0.009209	0.000146	0.996299	0.003555	0.000253	0.993418	0.006330	0.000131	0.996659	0.003210	0.000164	0.995877	0.003960	0.000000	0.000000	1.000000	
25000	-233.079556	1	33.644179	12.494821	68.171733	43.274081	7.809571	67.410229	0.000000	0.000000	1.000000	0.000000	0.000000	1.000000	0.347376	0.334599	0.318025	0.388340	0.342455	0.269205	0.409675	0.298119	0.292206	0.972755	0.026132	0.001112	0.385538	0.383041	0.231421	0.139941	0.441484	0.418575	0.373076	0.591555	0.035369	0.477492	0.332432	0.190076	0.497820	0.332941	0.169239	0.491019	0.327678	0.181303	0.467532	0.334404	0.198064	0.426563	0.344211	0.229226	0.546212	0.298575	0.155213	0.462311	0.308876	0.228814	0.324412	0.312091	0.363497	0.491451	0.304812	0.203738	0.748745	0.199808	0.051448	0.670802	0.223423	0.105775	0.452280	0.171789	0.375932	0.403009	0.365457	0.231534	0.823768	0.155379	0.020853	0.718057	0.225791	0.056152	0.831795	0.148442	0.019763	0.823894	0.154021	0.022085	0.871887	0.114953	0.013160	0.673493	0.246874	0.079633	0.417803	0.208417	0.373779	0.676326	0.316236	0.007439	0.232935	0.760361	0.006704	0.000227	0.998876	0.000897	0.000078	0.999614	0.000309	0.165449	0.365577	0.468975	0.402262	0.436047	0.161691	0.216503	0.609183	0.174314	0.377020	0.580924	0.042056	0.067394	0.259045	0.673561	0.057785	0.442819	0.499395	0.025483	0.886317	0.088201	0.011155	0.950074	0.038771	0.142164	0.224179	0.633657	0.008993	0.045157	0.945850	0.002561	0.018952	0.978488	0.048596	0.100633	0.850771	0.227783	0.153733	0.618484	0.000881	0.007716	0.991403	0.454519	0.339342	0.206139	0.612964	0.281966	0.105071	0.777479	0.186860	0.035661	0.965768	0.032691	0.001541	0.990296	0.009439	0.000265	0.611057	0.272167	0.116776	0.331939	0.302720	0.365341	0.727466	0.218387	0.054147	0.804120	0.187134	0.008746	0.377378	0.579906	0.042716	0.900370	0.091089	0.008541	0.380508	0.287701	0.331791	0.995600	0.004303	0.000097	0.422302	0.349670	0.228028	0.408213	0.355878	0.235909	0.043796	0.395960	0.560244	0.000616	0.996868	0.002516	0.000681	0.996687	0.002632	0.000711	0.996527	0.002763	0.000162	0.999201	0.000637	0.466557	0.355122	0.178320	0.697455	0.241446	0.061099	0.523163	0.306693	0.170144	0.367563	0.262504	0.369933	0.863396	0.121877	0.014727	0.726076	0.226058	0.047865	0.691947	0.247905	0.060148	0.501889	0.351582	0.146529	0.396544	0.440940	0.162516	0.760969	0.200407	0.038624	0.662309	0.257790	0.079901	0.955494	0.042182	0.002324	0.716546	0.222808	0.060646	0.561108	0.283126	0.155767	0.857174	0.127817	0.015009	0.863902	0.121467	0.014631	0.969233	0.029442	0.001325	0.918320	0.075554	0.006126	0.888461	0.089725	0.021814	0.658682	0.173257	0.168061	0.985687	0.013875	0.000438	0.992273	0.007530	0.000197	0.594471	0.291055	0.114474	0.722267	0.223194	0.054539	0.698729	0.235097	0.066175	0.786983	0.180074	0.032943	0.513054	0.304206	0.182740	0.334522	0.299644	0.365834	0.230265	0.363559	0.406176	0.623889	0.279335	0.096776	0.741443	0.209624	0.048933	0.502188	0.308140	0.189672	0.336428	0.297404	0.366168	0.824410	0.151947	0.023643	0.858938	0.121568	0.019494	0.579611	0.247955	0.172434	0.912338	0.080773	0.006888	0.870235	0.112101	0.017664	0.939940	0.056344	0.003717	0.980024	0.019256	0.000720	0.993385	0.006467	0.000147	0.989160	0.010533	0.000307	0.661177	0.210257	0.128566	0.962317	0.035875	0.001808	0.980154	0.019148	0.000698	0.986334	0.013255	0.000411	0.990654	0.009095	0.000251	0.997894	0.002066	0.000040	0.475953	0.330311	0.193736	0.774723	0.189110	0.036167	0.854217	0.129818	0.015964	0.893381	0.098062	0.008557	0.851091	0.131753	0.017156	0.927024	0.068422	0.004554	0.905105	0.087029	0.007867	0.148565	0.303075	0.548360	0.176582	0.249806	0.573612	0.014512	0.070557	0.914930	0.194893	0.403211	0.401896	0.394626	0.508048	0.097326	0.091820	0.286720	0.621460	0.388676	0.397412	0.213911	0.060232	0.257701	0.682068	0.201507	0.400786	0.397706	0.211788	0.421703	0.366508	0.226491	0.455381	0.318128	0.867525	0.118521	0.013954	0.032845	0.402942	0.564214	0.046181	0.814942	0.138878	0.027665	0.269153	0.703181	0.014782	0.146501	0.838717	0.026721	0.357187	0.616092	0.056044	0.251941	0.692015	0.103125	0.228589	0.668286	0.087697	0.330945	0.581358	0.402991	0.334630	0.262379	0.558399	0.303586	0.138015	0.049162	0.297919	0.652919	0.296615	0.402116	0.301269	0.382971	0.562563	0.054466	0.035770	0.274702	0.689528	0.272988	0.354750	0.372262	0.005923	0.039330	0.954747	0.006747	0.040496	0.952757	0.474587	0.366612	0.158802	0.189523	0.311818	0.498659	0.006306	0.039578	0.954116	0.002599	0.019183	0.978218	0.508506	0.370920	0.120573	0.358118	0.272882	0.369000	0.513710	0.440183	0.046107	0.209181	0.771730	0.019089	0.002004	0.990235	0.007761	0.001050	0.994926	0.004024	0.646122	0.304038	0.049840	0.703845	0.263472	0.032683	0.810983	0.162613	0.026404	0.491142	0.458817	0.050041	0.279076	0.633498	0.087426	0.020978	0.909725	0.069298	0.430980	0.513468	0.055552	0.725240	0.254970	0.019790	0.368428	0.602931	0.028641	0.976762	0.022355	0.000883	0.020620	0.277819	0.701561	0.188865	0.381503	0.429632	0.115972	0.267236	0.616792	0.200698	0.349312	0.449991	0.496341	0.453821	0.049838	0.968718	0.029919	0.001363	0.002710	0.019845	0.977445	0.351647	0.446367	0.201986	0.531334	0.443206	0.025460	0.974866	0.024145	0.000989	0.247587	0.552182	0.200231	0.388559	0.541325	0.070116	0.018719	0.300990	0.680291	0.067822	0.221121	0.711057	0.020031	0.113111	0.866858	0.159968	0.318214	0.521818	0.434098	0.191077	0.374825	0.099400	0.327847	0.572753	0.011658	0.084385	0.903957	0.041899	0.347065	0.611036	0.009011	0.060796	0.930193	0.005996	0.064849	0.929154	0.031518	0.243971	0.724510	0.004215	0.028214	0.967572	0.011141	0.048632	0.940227	0.001078	0.009188	0.989734	0.054552	0.071937	0.873511	0.442768	0.181872	0.375360	0.327031	0.389080	0.283890	0.767862	0.194664	0.037474	0.814482	0.160400	0.025118	0.925851	0.068924	0.005225	0.064676	0.271830	0.663494	0.043595	0.206477	0.749929	0.057904	0.339429	0.602667	0.065114	0.547932	0.386954	0.064181	0.569801	0.366017	0.072779	0.459755	0.467467	0.035924	0.422697	0.541379	0.006570	0.969851	0.023579	0.137907	0.544698	0.317395	0.133625	0.594808	0.271566	0.150293	0.336433	0.513273	0.040668	0.246909	0.712423	0.006468	0.039230	0.954302	0.476657	0.331079	0.192264	0.067409	0.087742	0.844849	0.458014	0.165716	0.376270	0.740519	0.247369	0.012112	0.954693	0.043009	0.002298	0.971018	0.027764	0.001218	0.344643	0.598442	0.056914	0.752237	0.237750	0.010013	0.342152	0.652620	0.005229	0.195834	0.656709	0.147457	0.049215	0.802019	0.148766	0.003964	0.981466	0.014570	0.312162	0.569770	0.118068	0.407268	0.514333	0.078399	0.563521	0.388747	0.047732	0.779547	0.212400	0.008053	0.930813	0.064646	0.004541	0.966178	0.032291	0.001532	0.507465	0.465221	0.027314	0.838336	0.151033	0.010630	0.704788	0.281491	0.013721	0.364964	0.610753	0.024284	0.155960	0.759048	0.084991	0.378254	0.577375	0.044371	0.212227	0.735387	0.052386	0.981080	0.018282	0.000638	0.987573	0.012058	0.000369	0.029287	0.872271	0.098443	0.009203	0.957594	0.033204	0.002230	0.988917	0.008853	0.000890	0.995687	0.003423	0.001536	0.992376	0.006088	0.000802	0.996106	0.003091	0.000994	0.995193	0.003813	0.000000	0.000000	1.000000	
26000	-232.691734	1	34.690223	45.321183	53.228548	19.733381	70.630098	40.248478	0.000000	0.000000	1.000000	0.000000	0.000000	1.000000	0.335445	0.330015	0.334540	0.386972	0.247772	0.365255	0.451836	0.101901	0.446263	0.949242	0.019382	0.031375	0.408816	0.234165	0.357019	0.286920	0.236537	0.476543	0.362154	0.538513	0.099332	0.368836	0.282255	0.348908	0.384655	0.265927	0.349418	0.374348	0.282503	0.343149	0.376783	0.276511	0.346705	0.376075	0.270302	0.353624	0.453046	0.153800	0.393154	0.446011	0.111981	0.442008	0.388413	0.140277	0.471310	0.454507	0.132852	0.412641	0.566355	0.139473	0.294172	0.532222	0.121724	0.346053	0.394038	0.020728	0.585233	0.385346	0.262179	0.352475	0.631998	0.143408	0.224594	0.545922	0.198658	0.255419	0.681594	0.118046	0.200360	0.704734	0.102089	0.193177	0.761783	0.097266	0.140952	0.644444	0.100079	0.255477	0.394868	0.031203	0.573930	0.696735	0.259890	0.043376	0.264359	0.706403	0.029239	0.000237	0.999447	0.000316	0.000082	0.999809	0.000110	0.280718	0.309763	0.409519	0.309084	0.457751	0.233165	0.188990	0.668092	0.142918	0.358900	0.530761	0.110339	0.229823	0.205043	0.565134	0.161624	0.505246	0.333130	0.024234	0.945619	0.030146	0.010837	0.975411	0.013751	0.238715	0.068974	0.692311	0.070832	0.015264	0.913904	0.024958	0.006684	0.968358	0.132502	0.029058	0.838440	0.216796	0.016857	0.766347	0.009557	0.002266	0.988177	0.373475	0.276021	0.350504	0.459742	0.215313	0.324945	0.617329	0.162770	0.219902	0.935407	0.024673	0.039920	0.982554	0.006520	0.010927	0.552599	0.105082	0.342319	0.391693	0.114953	0.493354	0.669045	0.092536	0.238418	0.736478	0.171898	0.091625	0.358599	0.530029	0.111373	0.811955	0.075607	0.112439	0.424310	0.086093	0.489597	0.992268	0.002860	0.004872	0.378238	0.266832	0.354930	0.384558	0.256646	0.358795	0.148553	0.409965	0.441482	0.000635	0.998518	0.000847	0.000702	0.998369	0.000929	0.000731	0.998300	0.000968	0.000169	0.999605	0.000226	0.406222	0.228566	0.365212	0.451091	0.226342	0.322567	0.432308	0.221299	0.346392	0.395407	0.060386	0.544207	0.747410	0.103582	0.149008	0.467910	0.221757	0.310333	0.474343	0.233043	0.292614	0.372636	0.346105	0.281260	0.329765	0.435627	0.234608	0.563261	0.159452	0.277288	0.488940	0.228188	0.282871	0.915871	0.032619	0.051509	0.589327	0.128901	0.281772	0.533043	0.117423	0.349533	0.718076	0.113662	0.168262	0.748258	0.103208	0.148534	0.925222	0.015696	0.059082	0.844978	0.061672	0.093350	0.795483	0.028551	0.175965	0.614441	0.027049	0.358510	0.973728	0.009789	0.016484	0.986207	0.005137	0.008656	0.420479	0.250337	0.329184	0.550612	0.196269	0.253119	0.535526	0.150761	0.313714	0.631047	0.156798	0.212155	0.452557	0.170308	0.377135	0.392401	0.108347	0.499252	0.349163	0.267310	0.383526	0.486556	0.176007	0.337437	0.573881	0.136381	0.289738	0.442111	0.183088	0.374802	0.392838	0.103931	0.503230	0.674088	0.105973	0.219939	0.752461	0.050780	0.196760	0.554155	0.059731	0.386114	0.833864	0.066334	0.099802	0.785098	0.052660	0.162243	0.884204	0.045060	0.070737	0.962721	0.014027	0.023252	0.987987	0.004342	0.007671	0.980440	0.007323	0.012237	0.645992	0.049876	0.304132	0.926880	0.027793	0.045327	0.962442	0.013994	0.023564	0.974791	0.009352	0.015857	0.983188	0.006260	0.010552	0.996358	0.001338	0.002303	0.453323	0.183486	0.363191	0.589209	0.172240	0.238551	0.704360	0.117947	0.177693	0.774446	0.087208	0.138347	0.727082	0.112606	0.160312	0.848229	0.058082	0.093689	0.820568	0.071948	0.107484	0.312364	0.160039	0.527597	0.284918	0.075552	0.639530	0.103712	0.037743	0.858545	0.308667	0.279272	0.412061	0.340948	0.480964	0.178088	0.275037	0.337754	0.387210	0.325496	0.403218	0.271285	0.263689	0.324484	0.411827	0.241110	0.497712	0.261178	0.250364	0.477695	0.271942	0.268098	0.437307	0.294595	0.754365	0.100519	0.145116	0.106894	0.600900	0.292206	0.044354	0.902095	0.053551	0.132676	0.323718	0.543606	0.108693	0.126760	0.764548	0.112060	0.349172	0.538768	0.277711	0.239959	0.482330	0.303792	0.195068	0.501141	0.267196	0.278715	0.454088	0.385197	0.249407	0.365396	0.410293	0.274500	0.315207	0.225279	0.327222	0.447499	0.273941	0.463427	0.262632	0.353712	0.517774	0.128515	0.227690	0.264555	0.507755	0.381660	0.170836	0.447504	0.061171	0.017698	0.921132	0.056923	0.017755	0.925321	0.443305	0.213126	0.343569	0.323508	0.123088	0.553404	0.057596	0.017320	0.925084	0.025287	0.006786	0.967927	0.497542	0.202492	0.299966	0.395144	0.069879	0.534977	0.450295	0.409576	0.140129	0.219228	0.724277	0.056496	0.002021	0.995324	0.002655	0.001075	0.997507	0.001418	0.455393	0.351220	0.193387	0.534347	0.273653	0.192000	0.665048	0.140834	0.194118	0.397374	0.441883	0.160743	0.247056	0.613369	0.139575	0.020132	0.954790	0.025078	0.374802	0.507129	0.118069	0.657965	0.229153	0.112882	0.365866	0.547046	0.087088	0.956944	0.016374	0.026682	0.170568	0.412065	0.417366	0.303343	0.332698	0.363959	0.305128	0.174472	0.520400	0.323771	0.209286	0.466943	0.452830	0.408881	0.138289	0.941454	0.022444	0.036102	0.026231	0.007079	0.966690	0.275465	0.502428	0.222107	0.516085	0.388999	0.094917	0.953304	0.017793	0.028903	0.212805	0.614994	0.172201	0.348308	0.503217	0.148475	0.160784	0.428690	0.410526	0.253947	0.116166	0.629888	0.161507	0.093078	0.745415	0.295489	0.266840	0.437671	0.394482	0.025689	0.579829	0.235131	0.353012	0.411858	0.117275	0.073581	0.809144	0.149064	0.352468	0.498467	0.092062	0.038314	0.869624	0.072496	0.043435	0.884069	0.138560	0.231346	0.630094	0.038412	0.011065	0.950523	0.073030	0.017362	0.909608	0.011498	0.002781	0.985721	0.104193	0.008028	0.887779	0.394271	0.023189	0.582540	0.387657	0.248980	0.363363	0.582508	0.176466	0.241026	0.664453	0.139641	0.195905	0.859110	0.055786	0.085104	0.222901	0.345934	0.431165	0.212643	0.213400	0.573957	0.179423	0.353861	0.466716	0.107577	0.761164	0.131260	0.117316	0.739090	0.143595	0.135292	0.656116	0.208592	0.130671	0.440183	0.429146	0.006467	0.985227	0.008306	0.143359	0.695668	0.160974	0.194162	0.605171	0.200667	0.327153	0.149804	0.523042	0.164371	0.239785	0.595844	0.054988	0.017022	0.927990	0.532908	0.122033	0.345059	0.125497	0.013895	0.860608	0.393899	0.019368	0.586733	0.686929	0.228555	0.084516	0.912391	0.033440	0.054169	0.945894	0.020696	0.033410	0.324378	0.576445	0.099178	0.744557	0.197618	0.057825	0.385789	0.588681	0.025530	0.124188	0.790744	0.085069	0.047375	0.895544	0.057081	0.003950	0.990928	0.005122	0.213308	0.669321	0.117371	0.292549	0.581099	0.126351	0.461677	0.417853	0.120470	0.690850	0.225910	0.083240	0.866029	0.052199	0.081773	0.936544	0.024383	0.039073	0.428629	0.474088	0.097283	0.761755	0.137273	0.100972	0.667123	0.247469	0.085408	0.368572	0.553081	0.078347	0.139225	0.781368	0.079407	0.357856	0.528214	0.113930	0.197180	0.713104	0.089717	0.964756	0.013159	0.022085	0.977475	0.008453	0.014072	0.027821	0.937852	0.034328	0.008901	0.979752	0.011347	0.002240	0.994813	0.002947	0.000914	0.997879	0.001207	0.001560	0.996377	0.002062	0.000825	0.998085	0.001090	0.001018	0.997637	0.001344	0.000000	0.000000	1.000000	
27000	-228.551451	1	24.037689	32.105948	48.709909	22.386608	83.361006	6.596094	0.000000	0.000000	1.000000	0.000000	0.000000	1.000000	0.335419	0.325220	0.339361	0.361921	0.239390	0.398689	0.367938	0.092820	0.539242	0.943782	0.015778	0.040440	0.392582	0.270822	0.336596	0.264770	0.369820	0.365409	0.322916	0.641913	0.035171	0.334435	0.378852	0.286713	0.360747	0.298801	0.340452	0.358088	0.275038	0.366874	0.351358	0.282274	0.366369	0.336856	0.296465	0.366679	0.354217	0.117781	0.528002	0.315361	0.083537	0.601102	0.321985	0.126770	0.551245	0.358897	0.107828	0.533275	0.514392	0.111278	0.374330	0.459050	0.102692	0.438258	0.288672	0.020551	0.690776	0.354072	0.355651	0.290277	0.620812	0.106213	0.272975	0.551736	0.163039	0.285225	0.658427	0.092823	0.248750	0.670051	0.085740	0.244209	0.755973	0.077653	0.166374	0.579639	0.109223	0.311139	0.293043	0.030391	0.676566	0.677839	0.296939	0.025222	0.218427	0.774263	0.007310	0.000112	0.999878	0.000009	0.000039	0.999958	0.000003	0.225148	0.527032	0.247821	0.280714	0.593115	0.126171	0.131105	0.831795	0.037100	0.322128	0.637117	0.040754	0.190663	0.349641	0.459696	0.125054	0.737048	0.137898	0.011059	0.987041	0.001900	0.005062	0.994233	0.000705	0.157732	0.060663	0.781605	0.030129	0.012988	0.956883	0.012950	0.007095	0.979955	0.069359	0.025180	0.905461	0.143020	0.015942	0.841038	0.004875	0.002558	0.992567	0.327449	0.411975	0.260576	0.434081	0.177433	0.388486	0.617999	0.131185	0.250816	0.928775	0.019929	0.051296	0.980080	0.005371	0.014549	0.460293	0.090409	0.449298	0.317007	0.104584	0.578409	0.617782	0.092174	0.290043	0.745271	0.187777	0.066953	0.322055	0.636646	0.041298	0.804545	0.060411	0.135044	0.337215	0.079527	0.583259	0.991043	0.002370	0.006587	0.309510	0.470882	0.219609	0.300106	0.501307	0.198587	0.124928	0.660808	0.214264	0.000295	0.999679	0.000026	0.000332	0.999638	0.000030	0.000345	0.999623	0.000031	0.000081	0.999913	0.000007	0.309795	0.505565	0.184640	0.438391	0.175490	0.386120	0.404556	0.189046	0.406399	0.303133	0.056793	0.640074	0.742197	0.082715	0.175087	0.461809	0.175645	0.362546	0.473847	0.211966	0.314187	0.380807	0.391173	0.228020	0.316101	0.546479	0.137420	0.529373	0.119270	0.351357	0.496622	0.190474	0.312903	0.908728	0.026355	0.064918	0.528745	0.102358	0.368897	0.458375	0.099050	0.442575	0.713356	0.087175	0.199470	0.743009	0.082415	0.174576	0.885340	0.012688	0.101972	0.837029	0.049377	0.113594	0.705952	0.025450	0.268598	0.496621	0.027633	0.475746	0.970079	0.007979	0.021943	0.984176	0.004240	0.011584	0.413213	0.207769	0.379018	0.556176	0.160875	0.282949	0.489033	0.115371	0.395595	0.632010	0.126437	0.241553	0.400816	0.143944	0.455240	0.315576	0.098822	0.585602	0.204276	0.684135	0.111589	0.424408	0.140057	0.435536	0.498094	0.103685	0.398221	0.395492	0.155585	0.448923	0.314587	0.094973	0.590441	0.604248	0.083472	0.312280	0.639483	0.041272	0.319246	0.448736	0.054247	0.497016	0.826044	0.053065	0.120891	0.717438	0.043964	0.238599	0.875631	0.035927	0.088442	0.958064	0.011388	0.030548	0.985917	0.003517	0.010566	0.977724	0.006027	0.016249	0.541989	0.047705	0.410305	0.919491	0.022149	0.058360	0.957527	0.011257	0.031216	0.971205	0.007598	0.021196	0.980740	0.005149	0.014111	0.995743	0.001113	0.003144	0.405605	0.165433	0.428963	0.589102	0.134089	0.276809	0.697463	0.089101	0.213436	0.764536	0.065082	0.170382	0.722797	0.089983	0.187221	0.838848	0.044186	0.116966	0.812973	0.057511	0.129516	0.248157	0.191949	0.559893	0.196971	0.066378	0.736651	0.058476	0.035878	0.905646	0.283067	0.386687	0.330247	0.317916	0.597475	0.084609	0.103806	0.848618	0.047576	0.316766	0.499359	0.183876	0.085645	0.873137	0.041218	0.138002	0.800401	0.061597	0.156570	0.773970	0.069461	0.190910	0.732824	0.076266	0.748857	0.080258	0.170885	0.035755	0.939272	0.024972	0.021593	0.973730	0.004677	0.087257	0.727183	0.185560	0.098074	0.301754	0.600172	0.100329	0.639321	0.260350	0.150934	0.734475	0.114591	0.234738	0.182010	0.583252	0.121420	0.812524	0.066056	0.363272	0.217919	0.418809	0.419938	0.239759	0.340303	0.067776	0.899277	0.032947	0.240189	0.618310	0.141501	0.320874	0.628282	0.050844	0.089476	0.850215	0.060309	0.315551	0.195954	0.488495	0.030065	0.016704	0.953231	0.030532	0.017680	0.951788	0.409111	0.269049	0.321840	0.250466	0.128960	0.620575	0.029776	0.016931	0.953293	0.013125	0.007196	0.979679	0.472102	0.235144	0.292753	0.305931	0.065187	0.628882	0.444152	0.472322	0.083526	0.181525	0.803621	0.014853	0.000939	0.998966	0.000095	0.000508	0.999444	0.000048	0.448290	0.427292	0.124418	0.558943	0.287041	0.154015	0.664044	0.113070	0.222886	0.386474	0.531543	0.081984	0.212483	0.739855	0.047662	0.009469	0.988968	0.001564	0.308181	0.650604	0.041215	0.660066	0.257141	0.082793	0.323812	0.646788	0.029399	0.952036	0.013359	0.034605	0.035793	0.944459	0.019748	0.249371	0.512409	0.238220	0.243812	0.198765	0.557423	0.288715	0.267897	0.443388	0.424916	0.510399	0.064684	0.935503	0.018233	0.046264	0.013629	0.007487	0.978884	0.225696	0.677516	0.096788	0.479924	0.480877	0.039198	0.948126	0.014501	0.037373	0.154564	0.794004	0.051432	0.319586	0.617146	0.063269	0.036720	0.936534	0.026746	0.197669	0.293507	0.508824	0.116945	0.207356	0.675699	0.253048	0.365922	0.381030	0.290805	0.025244	0.683950	0.203816	0.517184	0.279000	0.089815	0.165147	0.745038	0.130604	0.602556	0.266840	0.055024	0.056915	0.888061	0.053907	0.095403	0.850690	0.129170	0.450139	0.420691	0.020212	0.011368	0.968419	0.033913	0.015656	0.950431	0.005878	0.003106	0.991016	0.050847	0.006909	0.942244	0.289746	0.022888	0.687366	0.345530	0.397259	0.257211	0.585313	0.138096	0.276592	0.662032	0.110743	0.227225	0.851085	0.044720	0.104195	0.165464	0.612747	0.221789	0.175752	0.353827	0.470421	0.155558	0.573101	0.271340	0.023664	0.970726	0.005611	0.021754	0.973105	0.005141	0.058526	0.914365	0.027109	0.106826	0.708693	0.184481	0.003021	0.996605	0.000374	0.086198	0.880634	0.033168	0.069884	0.902339	0.027777	0.267989	0.268656	0.463356	0.147940	0.433860	0.418200	0.029435	0.016997	0.953568	0.453955	0.155480	0.390565	0.063371	0.011780	0.924849	0.288065	0.019253	0.692683	0.663999	0.283460	0.052542	0.904186	0.026604	0.069210	0.940214	0.016833	0.042953	0.261722	0.705319	0.032959	0.735373	0.221038	0.043589	0.328479	0.664833	0.006688	0.038918	0.954784	0.006298	0.023021	0.971883	0.005095	0.001849	0.997942	0.000208	0.100610	0.880392	0.018998	0.184876	0.781375	0.033749	0.369368	0.582755	0.047877	0.661991	0.286938	0.051071	0.856892	0.041363	0.101746	0.930317	0.019785	0.049898	0.353561	0.612338	0.034102	0.771698	0.132347	0.095956	0.661821	0.282950	0.055229	0.324462	0.649986	0.025552	0.084572	0.902545	0.012882	0.321876	0.635465	0.042660	0.151063	0.827727	0.021210	0.960109	0.010656	0.029236	0.974432	0.006948	0.018620	0.012852	0.984792	0.002355	0.004093	0.995350	0.000556	0.001028	0.998867	0.000105	0.000432	0.999528	0.000040	0.000723	0.999207	0.000070	0.000390	0.999574	0.000036	0.000481	0.999474	0.000045	0.000000	0.000000	1.000000	
28000	-229.701860	1	35.664382	24.912390	65.009412	44.119661	48.604988	46.617604	0.000000	0.000000	1.000000	0.000000	0.000000	1.000000	0.334764	0.332919	0.332317	0.351806	0.312288	0.335906	0.382033	0.199000	0.418967	0.957871	0.026002	0.016127	0.364830	0.320538	0.314632	0.190325	0.377930	0.431745	0.361299	0.559169	0.079532	0.356903	0.328109	0.314989	0.375021	0.318321	0.306657	0.374261	0.317332	0.308407	0.368402	0.316409	0.315188	0.354564	0.316237	0.329199	0.409578	0.250443	0.339979	0.368784	0.225364	0.405852	0.319655	0.234739	0.445606	0.398322	0.231687	0.369990	0.579672	0.200108	0.220219	0.509654	0.191771	0.298575	0.330209	0.069016	0.600776	0.360936	0.322882	0.316182	0.690348	0.179445	0.130207	0.590575	0.227829	0.181597	0.719026	0.160259	0.120715	0.721510	0.153547	0.124943	0.797103	0.119092	0.083805	0.590543	0.189852	0.219605	0.327535	0.094151	0.578314	0.671020	0.300559	0.028421	0.242747	0.736071	0.021182	0.000254	0.999316	0.000430	0.000087	0.999765	0.000148	0.213696	0.366534	0.419769	0.354477	0.425620	0.219903	0.222230	0.617244	0.160526	0.361700	0.548665	0.089635	0.125926	0.298541	0.575532	0.105846	0.546446	0.347708	0.029129	0.926070	0.044801	0.012493	0.967860	0.019647	0.154590	0.153702	0.691708	0.023724	0.046285	0.929990	0.008875	0.022110	0.969015	0.064133	0.075128	0.860739	0.163443	0.058679	0.777878	0.003203	0.008659	0.988138	0.356847	0.328803	0.314350	0.471719	0.272122	0.256159	0.662982	0.191488	0.145530	0.946645	0.032870	0.020486	0.985485	0.009102	0.005413	0.508694	0.206172	0.285134	0.319847	0.212216	0.467937	0.646203	0.172856	0.180942	0.756911	0.191736	0.051353	0.361733	0.547670	0.090597	0.841394	0.094189	0.064416	0.350739	0.181513	0.467748	0.993548	0.004076	0.002376	0.350101	0.331983	0.317916	0.347997	0.333151	0.318852	0.085738	0.484714	0.429548	0.000690	0.998136	0.001174	0.000761	0.997967	0.001272	0.000794	0.997877	0.001329	0.000181	0.999513	0.000306	0.363844	0.329616	0.306540	0.494618	0.274317	0.231065	0.422636	0.279278	0.298086	0.322956	0.147018	0.530026	0.784203	0.126246	0.089551	0.523332	0.264218	0.212450	0.527228	0.265847	0.206925	0.411612	0.342535	0.245853	0.357875	0.422392	0.219733	0.605996	0.213399	0.180605	0.530598	0.256879	0.212524	0.930056	0.042683	0.027260	0.598776	0.198377	0.202847	0.497281	0.208058	0.294661	0.765121	0.138344	0.096534	0.784967	0.125824	0.089209	0.941828	0.028214	0.029958	0.869975	0.077836	0.052189	0.796093	0.064252	0.139655	0.554061	0.085133	0.360806	0.978347	0.013575	0.008078	0.988515	0.007220	0.004265	0.444916	0.290803	0.264281	0.595413	0.225439	0.179147	0.547785	0.222929	0.229286	0.675654	0.184615	0.139731	0.422532	0.251457	0.326010	0.319999	0.205719	0.474282	0.266669	0.361060	0.372271	0.480878	0.260098	0.259024	0.590345	0.206751	0.202905	0.413873	0.260189	0.325938	0.320128	0.201209	0.478663	0.706249	0.152976	0.140775	0.760227	0.104133	0.135639	0.501713	0.146857	0.351430	0.860404	0.083338	0.056258	0.794350	0.095436	0.110215	0.904268	0.058109	0.037623	0.969302	0.019108	0.011590	0.990217	0.006244	0.003539	0.983734	0.010187	0.006080	0.592395	0.124668	0.282937	0.940313	0.036785	0.022901	0.969378	0.019149	0.011473	0.979306	0.013001	0.007694	0.986044	0.008768	0.005188	0.996954	0.001934	0.001113	0.415393	0.272309	0.312298	0.645121	0.202298	0.152581	0.756794	0.143469	0.099738	0.819618	0.108822	0.071560	0.765783	0.136383	0.097834	0.878447	0.074229	0.047324	0.848890	0.089922	0.061188	0.202259	0.269316	0.528425	0.194844	0.170689	0.634467	0.043717	0.088336	0.867947	0.238475	0.364795	0.396729	0.361814	0.480971	0.157215	0.184762	0.394973	0.420265	0.352551	0.385170	0.262279	0.155549	0.400211	0.444240	0.250807	0.445885	0.303307	0.246449	0.456950	0.296601	0.239895	0.473537	0.286568	0.790458	0.122783	0.086759	0.068812	0.609669	0.321519	0.053473	0.868679	0.077847	0.067613	0.409042	0.523345	0.046546	0.222800	0.730654	0.057513	0.446003	0.496484	0.141192	0.369492	0.489316	0.199168	0.271048	0.529784	0.148698	0.407753	0.443549	0.362861	0.302397	0.334742	0.439938	0.296689	0.263373	0.112685	0.437137	0.450178	0.304711	0.411405	0.283884	0.362150	0.530980	0.106871	0.094878	0.413604	0.491518	0.291213	0.287310	0.421477	0.021435	0.050845	0.927720	0.021925	0.049245	0.928830	0.409406	0.306700	0.283895	0.219420	0.242501	0.538079	0.021281	0.049103	0.929615	0.009001	0.022393	0.968606	0.448874	0.305101	0.246025	0.322041	0.160696	0.517263	0.468726	0.426137	0.105137	0.209901	0.746220	0.043880	0.002239	0.994049	0.003712	0.001173	0.996878	0.001949	0.537353	0.326223	0.136424	0.591278	0.285110	0.123613	0.708195	0.167471	0.124334	0.427023	0.451572	0.121405	0.261195	0.611837	0.126967	0.023704	0.940040	0.036256	0.408343	0.493576	0.098082	0.677813	0.248763	0.073424	0.360748	0.570658	0.068594	0.964263	0.022124	0.013613	0.073278	0.491165	0.435557	0.251549	0.376224	0.372227	0.196886	0.273068	0.530047	0.245841	0.303604	0.450555	0.466308	0.423438	0.110254	0.951399	0.029910	0.018691	0.009364	0.023206	0.967431	0.329005	0.443406	0.227589	0.514945	0.413875	0.071179	0.961243	0.023958	0.014798	0.249946	0.558436	0.191618	0.362309	0.511119	0.126572	0.068279	0.501447	0.430274	0.128529	0.232917	0.638554	0.062277	0.174822	0.762902	0.210289	0.329827	0.459884	0.328847	0.081481	0.589672	0.169970	0.389223	0.440807	0.044192	0.144435	0.811373	0.084820	0.430396	0.484784	0.032706	0.093134	0.874160	0.023793	0.098791	0.877416	0.072038	0.315484	0.612478	0.014177	0.033617	0.952206	0.026444	0.048333	0.925223	0.003890	0.010378	0.985732	0.052914	0.030156	0.916930	0.329509	0.075339	0.595151	0.333696	0.332073	0.334231	0.636719	0.206536	0.156745	0.710460	0.167032	0.122508	0.882081	0.070840	0.047079	0.144271	0.380739	0.474989	0.113493	0.293078	0.593429	0.111077	0.416656	0.472268	0.115867	0.684688	0.199445	0.113966	0.686317	0.199717	0.124705	0.601853	0.273443	0.071979	0.520342	0.407678	0.007335	0.980921	0.011744	0.168956	0.614458	0.216586	0.178554	0.602308	0.219138	0.199910	0.279621	0.520469	0.089804	0.316442	0.593754	0.021092	0.047619	0.931289	0.440462	0.235910	0.323628	0.065102	0.043327	0.891571	0.330617	0.065394	0.603989	0.706147	0.242608	0.051245	0.928302	0.044076	0.027622	0.955090	0.027684	0.017227	0.339889	0.574216	0.085895	0.736019	0.226268	0.037713	0.356558	0.624995	0.018446	0.201733	0.679295	0.118972	0.057294	0.859441	0.083265	0.004421	0.988405	0.007174	0.298248	0.572401	0.129351	0.370358	0.513937	0.115704	0.519981	0.386348	0.093671	0.728218	0.227718	0.044064	0.889409	0.067008	0.043583	0.947314	0.032368	0.020318	0.470245	0.460539	0.069215	0.784558	0.157574	0.057868	0.671283	0.274076	0.054640	0.360291	0.578728	0.060981	0.159776	0.754497	0.085728	0.361810	0.545204	0.092986	0.206170	0.713634	0.080196	0.971078	0.018087	0.010835	0.981276	0.011705	0.007018	0.033599	0.915452	0.050949	0.010306	0.973316	0.016378	0.002494	0.993346	0.004160	0.000994	0.997349	0.001656	0.001718	0.995405	0.002877	0.000896	0.997609	0.001495	0.001110	0.997043	0.001847	0.000000	0.000000	1.000000	
29000	-229.817371	1	11.943924	41.403585	49.081935	24.997716	83.576416	33.036217	0.000000	0.000000	1.000000	0.000000	0.000000	1.000000	0.338299	0.326920	0.334781	0.381681	0.251298	0.367021	0.437409	0.101310	0.461281	0.944720	0.015940	0.039340	0.351556	0.272054	0.376390	0.170834	0.344000	0.485166	0.200806	0.679873	0.119321	0.307956	0.367815	0.324229	0.353655	0.299715	0.346630	0.375400	0.282380	0.342221	0.365884	0.289535	0.344581	0.347376	0.303506	0.349117	0.480559	0.136690	0.382751	0.463138	0.104184	0.432678	0.385529	0.139946	0.474526	0.463179	0.124367	0.412454	0.578908	0.116349	0.304742	0.528542	0.109094	0.362363	0.348847	0.021948	0.629205	0.308214	0.340995	0.350791	0.650796	0.110789	0.238415	0.567766	0.165087	0.267147	0.674890	0.100845	0.224265	0.674100	0.099471	0.226429	0.764430	0.078279	0.157292	0.541619	0.149654	0.308727	0.355547	0.032752	0.611701	0.509931	0.422208	0.067861	0.122099	0.842477	0.035424	0.000029	0.999762	0.000209	0.000010	0.999917	0.000073	0.160030	0.477101	0.362869	0.184387	0.594406	0.221207	0.065163	0.827608	0.107229	0.202042	0.667374	0.130583	0.158369	0.299668	0.541963	0.073889	0.646976	0.279135	0.003983	0.977857	0.018160	0.001652	0.989722	0.008626	0.231415	0.073717	0.694868	0.065493	0.020795	0.913712	0.022460	0.009694	0.967846	0.121510	0.035505	0.842985	0.187035	0.017935	0.795030	0.008376	0.003401	0.988223	0.290443	0.394078	0.315479	0.481058	0.187799	0.331143	0.632893	0.132691	0.234416	0.930297	0.020123	0.049579	0.980227	0.005438	0.014336	0.526533	0.103907	0.369559	0.383031	0.115619	0.501350	0.601916	0.110035	0.288048	0.620673	0.241624	0.137703	0.202166	0.666209	0.131625	0.810828	0.060882	0.128290	0.406010	0.087103	0.506887	0.991065	0.002402	0.006533	0.257198	0.441519	0.301283	0.240862	0.465910	0.293228	0.071998	0.541691	0.386311	0.000077	0.999373	0.000550	0.000089	0.999300	0.000611	0.000092	0.999273	0.000635	0.000021	0.999829	0.000150	0.238752	0.472633	0.288615	0.492515	0.185774	0.321710	0.452052	0.199233	0.348715	0.369398	0.062202	0.568400	0.751269	0.083394	0.165336	0.502651	0.184325	0.313024	0.476036	0.219490	0.304474	0.321587	0.387489	0.290924	0.231009	0.527194	0.241797	0.594357	0.124212	0.281431	0.514021	0.193305	0.292674	0.910769	0.026592	0.062639	0.600215	0.107801	0.291984	0.531978	0.106917	0.361105	0.728367	0.088015	0.183618	0.752045	0.083091	0.164865	0.910209	0.012547	0.077244	0.841895	0.049765	0.108340	0.763132	0.025595	0.211273	0.567848	0.028343	0.403809	0.970469	0.008073	0.021458	0.984268	0.004294	0.011438	0.453990	0.215598	0.330412	0.572108	0.162875	0.265016	0.562015	0.122048	0.315937	0.645650	0.127745	0.226605	0.465830	0.154637	0.379533	0.382025	0.109234	0.508741	0.138115	0.625544	0.236342	0.508395	0.153420	0.338185	0.594757	0.111086	0.294157	0.456997	0.166703	0.376301	0.381264	0.104956	0.513780	0.676724	0.086716	0.236560	0.735956	0.042864	0.221180	0.526439	0.057935	0.415627	0.831383	0.053480	0.115137	0.769116	0.044373	0.186512	0.879526	0.036218	0.084256	0.958790	0.011509	0.029701	0.986071	0.003564	0.010365	0.977906	0.006100	0.015994	0.613970	0.049476	0.336554	0.921876	0.022340	0.055784	0.958423	0.011376	0.030202	0.971617	0.007688	0.020696	0.980890	0.005213	0.013897	0.995741	0.001128	0.003131	0.450099	0.178553	0.371348	0.613727	0.136224	0.250049	0.717698	0.090090	0.192212	0.779967	0.065675	0.154358	0.732728	0.090745	0.176527	0.846845	0.044515	0.108640	0.818884	0.057959	0.123157	0.263002	0.208258	0.528740	0.276473	0.080895	0.642632	0.098809	0.050198	0.850992	0.216217	0.373257	0.410526	0.213638	0.592320	0.194043	0.060226	0.781991	0.157783	0.249218	0.478727	0.272055	0.047366	0.802856	0.149778	0.091689	0.730796	0.177516	0.107873	0.693047	0.199081	0.134845	0.628297	0.236858	0.757632	0.080911	0.161458	0.022248	0.823512	0.154239	0.008748	0.957989	0.033263	0.054061	0.517226	0.428714	0.069285	0.204684	0.726031	0.051089	0.473456	0.475455	0.087890	0.664703	0.247407	0.302355	0.215584	0.482061	0.062792	0.740655	0.196554	0.405129	0.231768	0.363103	0.435393	0.243300	0.321308	0.028067	0.832713	0.139220	0.166153	0.602872	0.230976	0.204437	0.647034	0.148529	0.036741	0.759704	0.203555	0.281556	0.262677	0.455767	0.057329	0.025045	0.917626	0.052827	0.024686	0.922487	0.288407	0.348894	0.362699	0.274211	0.157159	0.568630	0.053514	0.024237	0.922249	0.022766	0.009836	0.967398	0.386415	0.272084	0.341502	0.372744	0.071624	0.555632	0.300456	0.534616	0.164929	0.100165	0.836494	0.063341	0.000264	0.998034	0.001703	0.000138	0.998934	0.000927	0.274502	0.523164	0.202334	0.448117	0.322183	0.229700	0.676457	0.114153	0.209390	0.257233	0.555041	0.187726	0.126135	0.730587	0.143278	0.003354	0.981077	0.015569	0.161436	0.721511	0.117053	0.523700	0.322901	0.153399	0.199608	0.693983	0.106410	0.952756	0.013500	0.033744	0.015206	0.861533	0.123262	0.159189	0.528784	0.312026	0.259568	0.227538	0.512894	0.249148	0.281568	0.469284	0.291731	0.537686	0.170583	0.936678	0.018413	0.044908	0.023644	0.010245	0.966111	0.129269	0.689362	0.181369	0.328311	0.541816	0.129872	0.948947	0.014652	0.036400	0.084304	0.779805	0.135891	0.207628	0.624972	0.167400	0.018200	0.819192	0.162608	0.163771	0.222795	0.613435	0.110559	0.172309	0.717132	0.226375	0.351374	0.422251	0.352161	0.027084	0.620755	0.151559	0.471619	0.376823	0.083234	0.130180	0.786586	0.075391	0.480040	0.444569	0.076313	0.061507	0.862180	0.049358	0.076083	0.874559	0.076155	0.339337	0.584508	0.035095	0.015728	0.949177	0.066192	0.022991	0.910817	0.010121	0.004149	0.985729	0.087068	0.009506	0.903425	0.350525	0.024501	0.624974	0.281012	0.352102	0.366886	0.607080	0.140146	0.252773	0.676504	0.111955	0.211541	0.855357	0.045077	0.099567	0.118032	0.523241	0.358728	0.150449	0.311872	0.537679	0.098731	0.481502	0.419767	0.009248	0.949941	0.040811	0.007080	0.951236	0.041684	0.033352	0.844723	0.121925	0.058263	0.574027	0.367709	0.000932	0.993802	0.005266	0.046954	0.841338	0.111708	0.023496	0.878387	0.098117	0.192961	0.268262	0.538777	0.096539	0.349586	0.553875	0.050957	0.023717	0.925326	0.382417	0.216208	0.401374	0.107883	0.016294	0.875823	0.347888	0.020533	0.631579	0.453400	0.423894	0.122706	0.907007	0.026846	0.066146	0.941252	0.017002	0.041745	0.122857	0.790947	0.086196	0.591143	0.325095	0.083762	0.196080	0.769680	0.034240	0.009471	0.959889	0.030640	0.009427	0.955256	0.035316	0.000546	0.996174	0.003279	0.027722	0.917007	0.055271	0.058007	0.865710	0.076284	0.164557	0.724259	0.111184	0.428865	0.442774	0.128361	0.861749	0.041711	0.096540	0.931648	0.019977	0.048375	0.166844	0.729665	0.103491	0.686479	0.178091	0.135430	0.509689	0.366286	0.124025	0.198860	0.704210	0.096930	0.035882	0.906091	0.058027	0.202479	0.663330	0.134191	0.079665	0.831901	0.088433	0.960787	0.010776	0.028437	0.974669	0.007031	0.018301	0.004796	0.974467	0.020737	0.001321	0.991643	0.007036	0.000289	0.997840	0.001871	0.000117	0.999092	0.000791	0.000198	0.998475	0.001326	0.000105	0.999179	0.000715	0.000131	0.998990	0.000880	0.000000	0.000000	1.000000	
30000	-230.935754	1	18.279319	15.409134	4.354071	61.039537	94.745672	23.628917	0.000000	0.000000	1.000000	0.000000	0.000000	1.000000	0.338679	0.323181	0.338140	0.328884	0.253394	0.417722	0.298262	0.092264	0.609474	0.952605	0.000775	0.046621	0.348043	0.191893	0.460065	0.151373	0.290301	0.558326	0.497979	0.324969	0.177052	0.333589	0.325545	0.340866	0.351434	0.255772	0.392794	0.362411	0.246738	0.390851	0.328991	0.280381	0.390628	0.278071	0.335297	0.386632	0.323542	0.136191	0.540267	0.249015	0.142635	0.608350	0.266864	0.151392	0.581744	0.300181	0.147111	0.552708	0.510852	0.059512	0.429636	0.397848	0.079603	0.522549	0.168514	0.011422	0.820063	0.326855	0.292037	0.381108	0.693406	0.025760	0.280834	0.641918	0.051797	0.306285	0.693378	0.023299	0.283323	0.669627	0.022164	0.308209	0.809407	0.011422	0.179170	0.498353	0.024374	0.477273	0.180869	0.020269	0.798863	0.917123	0.021183	0.061694	0.525033	0.392998	0.081969	0.000066	0.999826	0.000108	0.000023	0.999939	0.000038	0.137504	0.548066	0.314430	0.383327	0.333487	0.283186	0.196809	0.648470	0.154720	0.479567	0.332298	0.188135	0.057811	0.569887	0.372302	0.038078	0.815712	0.146210	0.006981	0.982600	0.010419	0.003141	0.992032	0.004827	0.095174	0.113824	0.791002	0.009053	0.100067	0.890879	0.004070	0.045743	0.950186	0.025686	0.105612	0.868701	0.072780	0.012395	0.914824	0.001379	0.017522	0.981099	0.324972	0.346559	0.328469	0.462952	0.123480	0.413568	0.698715	0.033215	0.268070	0.940315	0.001148	0.058537	0.982368	0.000153	0.017479	0.384104	0.071258	0.544638	0.251908	0.118581	0.629511	0.559625	0.024567	0.415808	0.850891	0.018409	0.130700	0.477929	0.332942	0.189129	0.846176	0.007218	0.146606	0.257162	0.078036	0.664802	0.991857	0.000049	0.008094	0.292700	0.402751	0.304549	0.269479	0.442582	0.287939	0.032966	0.754776	0.212258	0.000172	0.999544	0.000284	0.000196	0.999484	0.000320	0.000204	0.999464	0.000332	0.000047	0.999875	0.000078	0.298365	0.391813	0.309823	0.528076	0.087627	0.384297	0.413105	0.162310	0.424585	0.210319	0.050811	0.738870	0.798884	0.012862	0.188255	0.560671	0.068560	0.370769	0.557492	0.083479	0.359029	0.453810	0.209931	0.336260	0.355176	0.371834	0.272990	0.597270	0.046320	0.356410	0.587780	0.075880	0.336339	0.925143	0.001757	0.073100	0.543568	0.055736	0.400697	0.431671	0.079676	0.488653	0.777790	0.014506	0.207703	0.799505	0.012774	0.187721	0.844336	0.001774	0.153890	0.870640	0.005055	0.124305	0.596474	0.008728	0.394799	0.351737	0.014749	0.633514	0.973673	0.000282	0.026046	0.985873	0.000109	0.014018	0.483053	0.129312	0.387635	0.645977	0.050260	0.303763	0.522644	0.056192	0.421164	0.711607	0.029825	0.258568	0.387975	0.118908	0.493117	0.247604	0.110058	0.642337	0.140891	0.669394	0.189715	0.424910	0.122467	0.452623	0.508205	0.064688	0.427107	0.385981	0.132707	0.481312	0.244628	0.104386	0.650986	0.599832	0.036640	0.363528	0.565965	0.021616	0.412418	0.356646	0.037501	0.605853	0.862367	0.005734	0.131899	0.681728	0.013608	0.304664	0.899214	0.003077	0.097709	0.963879	0.000492	0.035629	0.987008	0.000086	0.012906	0.980370	0.000181	0.019449	0.443251	0.029493	0.527256	0.932961	0.001423	0.065616	0.963196	0.000491	0.036313	0.974569	0.000266	0.025165	0.982859	0.000146	0.016995	0.996061	0.000018	0.003921	0.367315	0.162888	0.469797	0.677938	0.037776	0.284286	0.765910	0.016642	0.217448	0.815909	0.008923	0.175168	0.783958	0.015101	0.200941	0.871628	0.004191	0.124182	0.852525	0.006611	0.140864	0.122652	0.329046	0.548302	0.127273	0.120189	0.752538	0.023120	0.184688	0.792191	0.183331	0.388591	0.428078	0.397102	0.362070	0.240827	0.059356	0.850914	0.089731	0.337117	0.371227	0.291655	0.034109	0.901146	0.064745	0.116266	0.750680	0.133053	0.145477	0.697454	0.157069	0.198197	0.609951	0.191852	0.803978	0.012151	0.183871	0.011053	0.954540	0.034407	0.014146	0.965646	0.020207	0.017672	0.848724	0.133604	0.020104	0.571718	0.408178	0.021810	0.716762	0.261428	0.054538	0.819759	0.125703	0.132626	0.467926	0.399449	0.075748	0.777868	0.146384	0.373557	0.218042	0.408401	0.501638	0.131771	0.366591	0.037152	0.874188	0.088660	0.262243	0.485224	0.252533	0.452780	0.342648	0.204572	0.034081	0.857147	0.108772	0.230413	0.189938	0.579649	0.010327	0.126263	0.863410	0.010836	0.103401	0.885762	0.393306	0.082296	0.524399	0.153483	0.180624	0.665893	0.010413	0.110675	0.878911	0.004132	0.046344	0.949524	0.451663	0.078192	0.470145	0.218650	0.061946	0.719404	0.680643	0.113295	0.206062	0.361731	0.515195	0.123075	0.000559	0.998539	0.000901	0.000301	0.999210	0.000489	0.684272	0.053825	0.261903	0.698369	0.048743	0.252888	0.737718	0.023699	0.238584	0.554544	0.196440	0.249017	0.286775	0.523666	0.189559	0.005998	0.985027	0.008975	0.566537	0.225576	0.207887	0.808018	0.033724	0.158258	0.520751	0.315725	0.163523	0.959219	0.000598	0.040183	0.011403	0.958350	0.030247	0.186761	0.454848	0.358391	0.132113	0.368671	0.499215	0.199343	0.271512	0.529145	0.551823	0.232363	0.215814	0.946036	0.000973	0.052991	0.004312	0.048066	0.947623	0.343043	0.390211	0.266746	0.659604	0.173886	0.166510	0.956077	0.000679	0.043244	0.201093	0.626956	0.171950	0.427687	0.351865	0.220448	0.004125	0.980263	0.015612	0.054491	0.764823	0.180686	0.017821	0.786358	0.195821	0.105143	0.592671	0.302186	0.174507	0.015423	0.810070	0.083538	0.667459	0.249003	0.017859	0.643540	0.338601	0.034046	0.709655	0.256299	0.016558	0.380991	0.602451	0.010150	0.367791	0.622058	0.029827	0.614632	0.355541	0.006745	0.070191	0.923065	0.010482	0.091812	0.897706	0.001692	0.021087	0.977221	0.015952	0.019934	0.964113	0.171522	0.013361	0.815117	0.275781	0.396753	0.327466	0.674928	0.037571	0.287500	0.735096	0.023764	0.241140	0.881238	0.004258	0.114505	0.047787	0.805193	0.147020	0.049785	0.654231	0.295983	0.047244	0.700072	0.252684	0.017762	0.950010	0.032228	0.019334	0.939209	0.041457	0.024774	0.925760	0.049466	0.025890	0.783189	0.190921	0.001848	0.995262	0.002890	0.060883	0.861506	0.077611	0.086885	0.748948	0.164167	0.114072	0.316645	0.569283	0.038078	0.621627	0.340295	0.010387	0.099955	0.889658	0.343314	0.051468	0.605219	0.021137	0.038418	0.940445	0.166822	0.010392	0.822786	0.858169	0.018786	0.123045	0.920647	0.001866	0.077488	0.949767	0.000857	0.049376	0.559561	0.244911	0.195528	0.911867	0.013342	0.074790	0.690565	0.243576	0.065859	0.161596	0.730713	0.107691	0.015093	0.963414	0.021492	0.001119	0.997107	0.001774	0.376930	0.424885	0.198185	0.547582	0.224650	0.227767	0.682572	0.111581	0.205846	0.864747	0.015112	0.120141	0.884519	0.003893	0.111588	0.941951	0.001107	0.056942	0.695501	0.127440	0.177059	0.858423	0.008471	0.133107	0.838134	0.033456	0.128409	0.538697	0.308331	0.152972	0.148885	0.754305	0.096810	0.473938	0.334507	0.191555	0.240208	0.623378	0.136414	0.965284	0.000438	0.034278	0.977599	0.000223	0.022178	0.008196	0.979729	0.012075	0.002525	0.993575	0.003900	0.000611	0.998402	0.000987	0.000256	0.999328	0.000416	0.000428	0.998877	0.000695	0.000231	0.999394	0.000376	0.000285	0.999252	0.000463	0.000000	0.000000	1.000000	
31000	-229.341150	1	15.004743	30.133575	78.611076	37.258021	21.602783	60.469452	0.000000	0.000000	1.000000	0.000000	0.000000	1.000000	0.337301	0.334597	0.328101	0.372081	0.335033	0.292886	0.473744	0.222417	0.303839	0.961194	0.034345	0.004461	0.341899	0.370954	0.287147	0.133381	0.419340	0.447279	0.209647	0.726239	0.064114	0.378835	0.341320	0.279845	0.395730	0.351338	0.252932	0.415255	0.343501	0.241244	0.408721	0.343358	0.247920	0.392432	0.343589	0.263979	0.542523	0.276252	0.181225	0.518978	0.251473	0.229549	0.387250	0.251417	0.361332	0.519224	0.256509	0.224267	0.686675	0.221667	0.091658	0.642750	0.212748	0.144502	0.507166	0.089976	0.402858	0.339674	0.357740	0.302586	0.727482	0.217102	0.055416	0.636446	0.261949	0.101605	0.740147	0.207343	0.052509	0.727786	0.214332	0.057882	0.822680	0.144033	0.033287	0.553822	0.307276	0.138901	0.484240	0.118507	0.397253	0.429787	0.548382	0.021832	0.107822	0.878545	0.013634	0.000047	0.999232	0.000721	0.000016	0.999736	0.000248	0.153066	0.352046	0.494888	0.241874	0.522873	0.235253	0.096892	0.699494	0.203614	0.215494	0.710495	0.074011	0.113258	0.256270	0.630472	0.059711	0.479227	0.461062	0.007739	0.918168	0.074093	0.002972	0.965060	0.031968	0.228440	0.167466	0.604094	0.040031	0.040392	0.919577	0.011462	0.016182	0.972355	0.115657	0.079769	0.804574	0.289476	0.082420	0.628104	0.004318	0.006272	0.989411	0.378033	0.337019	0.284948	0.534121	0.306915	0.158965	0.703481	0.224253	0.072266	0.950993	0.043165	0.005842	0.986184	0.012500	0.001316	0.588608	0.254157	0.157236	0.399938	0.232304	0.367758	0.650528	0.251803	0.097669	0.621564	0.347411	0.031026	0.216046	0.708985	0.074969	0.860650	0.115733	0.023616	0.451502	0.205388	0.343110	0.993747	0.005711	0.000541	0.362567	0.332126	0.305307	0.357427	0.328775	0.313798	0.050440	0.414131	0.535429	0.000128	0.997869	0.002003	0.000146	0.997733	0.002121	0.000153	0.997625	0.002222	0.000033	0.999454	0.000513	0.386261	0.327573	0.286166	0.563578	0.308335	0.128087	0.490579	0.305142	0.204280	0.442261	0.172944	0.384795	0.811559	0.152069	0.036372	0.583941	0.302642	0.113417	0.557842	0.315580	0.126577	0.377541	0.401446	0.221014	0.281385	0.497619	0.220996	0.679590	0.241304	0.079105	0.576465	0.291559	0.131976	0.936771	0.055009	0.008220	0.680135	0.224685	0.095181	0.583069	0.233952	0.182979	0.795861	0.166003	0.038136	0.812219	0.151595	0.036186	0.960258	0.034757	0.004985	0.885079	0.096829	0.018092	0.886878	0.072256	0.040866	0.706413	0.098464	0.195123	0.979425	0.018556	0.002019	0.989004	0.009980	0.001015	0.505104	0.320214	0.174682	0.641099	0.259481	0.099420	0.641100	0.249600	0.109299	0.715813	0.216256	0.067931	0.508879	0.277771	0.213351	0.403763	0.226681	0.369556	0.234966	0.297102	0.467933	0.561698	0.292423	0.145880	0.685190	0.229687	0.085123	0.495117	0.285900	0.218983	0.406465	0.222745	0.370790	0.775810	0.174626	0.049565	0.848438	0.115291	0.036271	0.628146	0.170445	0.201409	0.876897	0.103221	0.019882	0.855022	0.110092	0.034887	0.913996	0.073944	0.012060	0.971248	0.025686	0.003066	0.990358	0.008856	0.000787	0.984563	0.013943	0.001495	0.704926	0.141400	0.153674	0.945250	0.048104	0.006646	0.971132	0.025885	0.002983	0.980266	0.017828	0.001907	0.986657	0.012091	0.001252	0.997012	0.002745	0.000243	0.463164	0.305966	0.230870	0.688166	0.235890	0.075945	0.787494	0.172152	0.040354	0.841295	0.133848	0.024857	0.795609	0.163390	0.041001	0.891888	0.093386	0.014725	0.867057	0.110828	0.022115	0.206803	0.273731	0.519466	0.267707	0.183518	0.548775	0.051175	0.067115	0.881710	0.189637	0.389772	0.420591	0.251932	0.600987	0.147080	0.111577	0.240720	0.647703	0.299321	0.429313	0.271365	0.083302	0.220955	0.695743	0.161855	0.399282	0.438863	0.172451	0.420609	0.406940	0.195220	0.444009	0.360771	0.816956	0.148184	0.034861	0.029851	0.434202	0.535947	0.016542	0.860646	0.122812	0.036859	0.279036	0.684105	0.033992	0.147907	0.818101	0.032439	0.365899	0.601662	0.089209	0.215786	0.695005	0.206210	0.234261	0.559529	0.089341	0.254442	0.656217	0.403109	0.317644	0.279247	0.478911	0.326334	0.194755	0.043093	0.228807	0.728099	0.210797	0.431044	0.358159	0.225235	0.683165	0.091600	0.034788	0.217813	0.747399	0.219743	0.342513	0.437744	0.026181	0.036443	0.937376	0.026908	0.036634	0.936458	0.276593	0.450271	0.273136	0.222610	0.269514	0.507876	0.026134	0.035960	0.937906	0.011617	0.016393	0.971990	0.383546	0.431943	0.184511	0.432602	0.186006	0.381392	0.299724	0.612338	0.087938	0.096827	0.871182	0.031990	0.000449	0.993320	0.006231	0.000230	0.996527	0.003244	0.333638	0.537119	0.129243	0.490533	0.425285	0.084182	0.745025	0.197656	0.057319	0.286514	0.617131	0.096355	0.150095	0.728084	0.121821	0.006204	0.935459	0.058337	0.194272	0.711552	0.094176	0.525711	0.420823	0.053466	0.203204	0.743018	0.053778	0.966892	0.029432	0.003676	0.020163	0.244513	0.735324	0.149867	0.380312	0.469821	0.178743	0.254059	0.567198	0.210633	0.324365	0.465002	0.324105	0.582763	0.093131	0.955463	0.039251	0.005287	0.012062	0.016997	0.970942	0.187825	0.526397	0.285778	0.338210	0.605590	0.056201	0.964195	0.031762	0.004043	0.125749	0.631296	0.242956	0.235997	0.651336	0.112666	0.018455	0.280778	0.700767	0.119034	0.184387	0.696579	0.054773	0.115171	0.830056	0.201310	0.315790	0.482901	0.495533	0.104367	0.400100	0.121295	0.340690	0.538014	0.034916	0.084174	0.880910	0.050992	0.359269	0.589739	0.033905	0.060430	0.905665	0.021044	0.062914	0.916042	0.045376	0.245283	0.709341	0.017861	0.024784	0.957355	0.045196	0.042963	0.911841	0.005207	0.007528	0.987265	0.118802	0.041526	0.839673	0.501198	0.097338	0.401464	0.314599	0.350954	0.334447	0.682057	0.240167	0.077776	0.746442	0.198004	0.055554	0.895437	0.088648	0.015915	0.090852	0.283334	0.625815	0.087151	0.216966	0.695882	0.070625	0.353188	0.576187	0.026634	0.576193	0.397174	0.020805	0.604627	0.374568	0.054371	0.494485	0.451145	0.040273	0.442994	0.516733	0.001640	0.979113	0.019247	0.079573	0.598482	0.321945	0.035401	0.656116	0.308483	0.151645	0.310610	0.537745	0.059448	0.248989	0.691563	0.025949	0.035392	0.938659	0.374445	0.373891	0.251664	0.140412	0.057093	0.802495	0.510647	0.085701	0.403652	0.440184	0.518158	0.041658	0.934552	0.057294	0.008153	0.958726	0.036461	0.004812	0.132998	0.784806	0.082196	0.532549	0.437423	0.030028	0.172236	0.815429	0.012335	0.031975	0.793816	0.174210	0.017990	0.849982	0.132028	0.000942	0.987234	0.011824	0.063702	0.769673	0.166625	0.095928	0.774926	0.129146	0.206686	0.698650	0.094664	0.420309	0.545643	0.034047	0.900949	0.084816	0.014235	0.951862	0.042314	0.005824	0.184867	0.756157	0.058976	0.679255	0.286446	0.034299	0.486619	0.474677	0.038704	0.198652	0.754515	0.046833	0.053566	0.848850	0.097584	0.217411	0.705226	0.077363	0.094359	0.831675	0.073967	0.972698	0.024517	0.002785	0.982299	0.015950	0.001751	0.009357	0.906877	0.083766	0.002414	0.970453	0.027133	0.000498	0.992437	0.007065	0.000193	0.997048	0.002759	0.000335	0.994798	0.004867	0.000173	0.997336	0.002491	0.000217	0.996709	0.003074	0.000000	0.000000	1.000000	
32000	-229.447743	1	5.866719	25.467392	45.709836	19.308710	46.011260	49.445627	0.000000	0.000000	1.000000	0.000000	0.000000	1.000000	0.347452	0.324732	0.327816	0.389932	0.248669	0.361399	0.454880	0.101837	0.443283	0.973467	0.013191	0.013341	0.312790	0.278507	0.408703	0.087551	0.309115	0.603334	0.140175	0.736151	0.123674	0.403898	0.269178	0.326924	0.381524	0.281815	0.336661	0.429389	0.278565	0.292046	0.399920	0.290493	0.309587	0.353927	0.309047	0.337026	0.606362	0.123657	0.269981	0.547873	0.094637	0.357490	0.388778	0.134693	0.476529	0.539656	0.117022	0.343322	0.727270	0.102751	0.169979	0.631783	0.102120	0.266097	0.365952	0.025340	0.608708	0.281844	0.305439	0.412718	0.817445	0.089393	0.093161	0.695904	0.151552	0.152545	0.808528	0.090333	0.101139	0.774345	0.100779	0.124876	0.865377	0.067009	0.067614	0.521928	0.189065	0.289007	0.369670	0.036644	0.593686	0.408758	0.531490	0.059752	0.072673	0.892701	0.034626	0.000007	0.999525	0.000467	0.000002	0.999834	0.000163	0.079768	0.359696	0.560536	0.131228	0.616020	0.252752	0.029614	0.820557	0.149829	0.143355	0.720545	0.136099	0.076701	0.187914	0.735386	0.033184	0.515880	0.450937	0.001352	0.960070	0.038577	0.000512	0.981133	0.018355	0.191133	0.065284	0.743583	0.024747	0.010448	0.964804	0.008745	0.005399	0.985857	0.073342	0.023545	0.903114	0.186235	0.020118	0.793646	0.003198	0.001923	0.994879	0.397319	0.263057	0.339624	0.609940	0.174125	0.215935	0.762332	0.118387	0.119281	0.966745	0.016534	0.016721	0.990860	0.004543	0.004598	0.608970	0.104273	0.286757	0.386516	0.113301	0.500183	0.659382	0.124453	0.216165	0.616197	0.289311	0.094491	0.143658	0.719088	0.137254	0.896681	0.051414	0.051906	0.415352	0.088502	0.496145	0.995925	0.002025	0.002050	0.349430	0.268946	0.381624	0.328340	0.266684	0.404975	0.028891	0.404367	0.566742	0.000020	0.998728	0.001252	0.000023	0.998623	0.001354	0.000024	0.998564	0.001411	0.000005	0.999660	0.000335	0.365188	0.233806	0.401006	0.680088	0.155631	0.164282	0.542006	0.189009	0.268984	0.377605	0.065266	0.557129	0.855991	0.071686	0.072322	0.686594	0.157137	0.156269	0.591443	0.215919	0.192638	0.312553	0.409545	0.277902	0.189111	0.547467	0.263422	0.774422	0.101850	0.123727	0.637941	0.180507	0.181552	0.955722	0.022020	0.022259	0.742085	0.096199	0.161716	0.610247	0.103657	0.286096	0.854477	0.072415	0.073109	0.856551	0.071407	0.072042	0.970395	0.009322	0.020283	0.916192	0.041697	0.042111	0.859085	0.023457	0.117457	0.604589	0.031995	0.363416	0.986622	0.006649	0.006730	0.992762	0.003597	0.003641	0.588975	0.197760	0.213265	0.700454	0.149279	0.150267	0.720666	0.105756	0.173578	0.771292	0.113921	0.114787	0.547450	0.147750	0.304799	0.385747	0.107674	0.506578	0.163426	0.289368	0.547206	0.643896	0.136666	0.219438	0.763757	0.094716	0.141526	0.536222	0.159211	0.304567	0.385191	0.103896	0.510913	0.826602	0.074134	0.099264	0.868306	0.036058	0.095636	0.586920	0.061101	0.351979	0.909714	0.044923	0.045364	0.874589	0.038213	0.087198	0.940240	0.029722	0.030038	0.981012	0.009438	0.009550	0.994139	0.002912	0.002950	0.989760	0.005089	0.005151	0.662197	0.052461	0.285342	0.963702	0.018047	0.018252	0.981464	0.009212	0.009323	0.987323	0.006300	0.006377	0.991258	0.004345	0.004398	0.998071	0.000958	0.000971	0.484615	0.167583	0.347802	0.764871	0.117098	0.118031	0.853411	0.072944	0.073645	0.897429	0.051008	0.051563	0.842363	0.078479	0.079159	0.929950	0.034828	0.035222	0.901847	0.048840	0.049312	0.159499	0.163905	0.676597	0.235221	0.071682	0.693096	0.043502	0.028861	0.927637	0.133622	0.339965	0.526414	0.165232	0.626647	0.208121	0.052116	0.336259	0.611625	0.210918	0.491601	0.297481	0.036507	0.303988	0.659505	0.054930	0.615748	0.329322	0.078609	0.567928	0.353463	0.131038	0.479004	0.389958	0.860558	0.069410	0.070032	0.010337	0.563747	0.425915	0.003170	0.931155	0.065674	0.018805	0.277007	0.704189	0.023090	0.095852	0.881058	0.017951	0.329756	0.652293	0.063999	0.198651	0.737350	0.220222	0.172479	0.607299	0.054445	0.262346	0.683209	0.457473	0.218365	0.324162	0.531135	0.233947	0.234917	0.014788	0.302220	0.682991	0.096472	0.605873	0.297655	0.148790	0.695068	0.156142	0.013740	0.213807	0.772453	0.146542	0.236750	0.616708	0.020579	0.012667	0.966754	0.021539	0.013766	0.964696	0.173542	0.380167	0.446291	0.183122	0.138546	0.678332	0.020707	0.013034	0.966259	0.008868	0.005477	0.985655	0.341067	0.308272	0.350661	0.379621	0.073979	0.546399	0.240061	0.604895	0.155044	0.062148	0.872947	0.064905	0.000072	0.996134	0.003794	0.000037	0.997914	0.002050	0.200061	0.613185	0.186754	0.486022	0.350928	0.163050	0.797861	0.100667	0.101472	0.222199	0.602578	0.175223	0.088977	0.748957	0.162066	0.001106	0.966560	0.032334	0.089829	0.786884	0.123287	0.480614	0.393955	0.125431	0.136719	0.753697	0.109584	0.977508	0.011182	0.011311	0.005742	0.354262	0.639996	0.062244	0.448615	0.489141	0.146946	0.179489	0.673565	0.158093	0.262151	0.579756	0.230633	0.596852	0.172515	0.969363	0.015233	0.015404	0.009221	0.005703	0.985076	0.064996	0.705620	0.229384	0.251059	0.619981	0.128960	0.975600	0.012131	0.012269	0.041496	0.771723	0.186781	0.155080	0.667403	0.177517	0.006057	0.361303	0.632640	0.067361	0.084045	0.848594	0.032113	0.059989	0.907898	0.147552	0.282927	0.569520	0.367786	0.030785	0.601429	0.078055	0.381527	0.540419	0.023806	0.047861	0.928333	0.029437	0.346248	0.624315	0.025777	0.024369	0.949854	0.012020	0.028906	0.959074	0.026281	0.218244	0.755476	0.013922	0.008736	0.977342	0.027771	0.012681	0.959548	0.003873	0.002339	0.993788	0.059353	0.007325	0.933323	0.366880	0.028064	0.605056	0.242605	0.285722	0.471672	0.756566	0.121234	0.122199	0.804906	0.097141	0.097953	0.924310	0.037655	0.038035	0.049173	0.340837	0.609990	0.065232	0.186203	0.748564	0.042218	0.359525	0.598257	0.004253	0.848440	0.147307	0.002804	0.829438	0.167759	0.014190	0.708951	0.276859	0.022548	0.426626	0.550826	0.000276	0.988364	0.011360	0.020678	0.791931	0.187391	0.007445	0.753421	0.239134	0.075737	0.196304	0.727959	0.035616	0.230151	0.734233	0.020715	0.013216	0.966069	0.260612	0.268066	0.471322	0.074183	0.012118	0.913698	0.365424	0.023814	0.610762	0.332681	0.561746	0.105572	0.956218	0.021768	0.022014	0.971705	0.014068	0.014227	0.059102	0.852640	0.088258	0.502997	0.424631	0.072372	0.120282	0.845738	0.033980	0.002422	0.934064	0.063514	0.003462	0.926702	0.069836	0.000156	0.992702	0.007142	0.007378	0.905568	0.087054	0.018771	0.886240	0.094989	0.079833	0.810322	0.109845	0.332440	0.568796	0.098764	0.931276	0.034181	0.034543	0.966765	0.016525	0.016710	0.092024	0.810530	0.097446	0.711343	0.208545	0.080112	0.449425	0.448293	0.102282	0.134299	0.766355	0.099346	0.014977	0.902449	0.082575	0.144410	0.715486	0.140104	0.050601	0.846851	0.102548	0.982275	0.008809	0.008916	0.988216	0.005857	0.005927	0.001664	0.955024	0.043312	0.000408	0.984355	0.015237	0.000080	0.995700	0.004220	0.000031	0.998219	0.001750	0.000053	0.996962	0.002985	0.000028	0.998388	0.001584	0.000035	0.998020	0.001945	0.000000	0.000000	1.000000	
33000	-231.665712	1	62.374597	14.613973	76.726463	41.407398	57.537269	3.392896	0.000000	0.000000	1.000000	0.000000	0.000000	1.000000	0.333222	0.333167	0.333611	0.322797	0.319445	0.357759	0.278248	0.205006	0.516746	0.942482	0.035780	0.021739	0.387144	0.349503	0.263354	0.233784	0.447560	0.318656	0.464211	0.520334	0.015455	0.382643	0.348054	0.269303	0.366143	0.340016	0.293841	0.332336	0.326535	0.341129	0.319605	0.323543	0.356852	0.298278	0.319620	0.382101	0.237163	0.240032	0.522805	0.184307	0.195382	0.620311	0.236674	0.231740	0.531587	0.245214	0.223203	0.531583	0.438504	0.237461	0.324035	0.362769	0.213168	0.424063	0.207577	0.074364	0.718059	0.398481	0.355436	0.246083	0.602359	0.236385	0.161256	0.537455	0.263002	0.199542	0.629475	0.211939	0.158586	0.629079	0.201141	0.169780	0.745867	0.151748	0.102385	0.502162	0.220144	0.277694	0.209967	0.099867	0.690166	0.724706	0.264523	0.010771	0.325178	0.672839	0.001983	0.000768	0.999228	0.000003	0.000264	0.999735	0.000001	0.298979	0.416007	0.285013	0.461090	0.417036	0.121874	0.374250	0.582576	0.043175	0.465410	0.515508	0.019082	0.154357	0.368502	0.477140	0.182670	0.652150	0.165181	0.078597	0.918719	0.002684	0.034015	0.965312	0.000673	0.089619	0.138121	0.772260	0.007560	0.029446	0.962994	0.003597	0.016946	0.979456	0.024449	0.053539	0.922012	0.090416	0.057819	0.851765	0.001230	0.006929	0.991841	0.391339	0.352986	0.255675	0.384351	0.298347	0.317302	0.604748	0.229662	0.165590	0.927048	0.045414	0.027539	0.979882	0.012666	0.007452	0.362944	0.231535	0.405521	0.229858	0.211413	0.558729	0.558777	0.213937	0.227286	0.777734	0.195247	0.027018	0.465513	0.515039	0.019449	0.796676	0.122620	0.080704	0.247143	0.185604	0.567253	0.991019	0.005686	0.003295	0.407057	0.362724	0.230220	0.414337	0.368846	0.216817	0.144888	0.645615	0.209496	0.002142	0.997847	0.000012	0.002260	0.997727	0.000013	0.002369	0.997617	0.000014	0.000546	0.999452	0.000002	0.426760	0.376720	0.196520	0.419486	0.315783	0.264731	0.343844	0.291776	0.364380	0.216598	0.151241	0.632162	0.731509	0.159865	0.108627	0.455431	0.311773	0.232796	0.485197	0.308281	0.206522	0.459884	0.361839	0.178276	0.453946	0.435208	0.110845	0.492428	0.264444	0.243128	0.484299	0.288718	0.226983	0.905952	0.057989	0.036059	0.470607	0.239008	0.290385	0.381172	0.231828	0.387000	0.701893	0.180171	0.117936	0.732354	0.159388	0.108258	0.882799	0.050303	0.066898	0.830761	0.102744	0.066495	0.658155	0.093662	0.248184	0.404504	0.101872	0.493625	0.969734	0.019111	0.011155	0.984056	0.010057	0.005887	0.386362	0.315479	0.298159	0.541851	0.260845	0.197303	0.428144	0.262208	0.309649	0.618009	0.221924	0.160067	0.324194	0.264036	0.411770	0.228160	0.205524	0.566316	0.385202	0.411488	0.203310	0.358931	0.287982	0.353088	0.423281	0.246343	0.330376	0.321239	0.270985	0.407776	0.227042	0.201426	0.571532	0.553580	0.200773	0.245646	0.568721	0.149023	0.282256	0.363690	0.167630	0.468679	0.819229	0.109498	0.071273	0.676042	0.135864	0.188094	0.871724	0.079052	0.049225	0.957374	0.026775	0.015852	0.985921	0.009050	0.005028	0.977475	0.014167	0.008357	0.456705	0.147723	0.395572	0.917560	0.051558	0.030882	0.956900	0.027253	0.015847	0.970904	0.018425	0.010671	0.980578	0.012258	0.007165	0.995752	0.002698	0.001549	0.350034	0.293271	0.356695	0.579354	0.248325	0.172321	0.688619	0.190164	0.121217	0.756850	0.151351	0.091799	0.711340	0.171174	0.117486	0.832849	0.104353	0.062798	0.805515	0.117491	0.076994	0.172157	0.270482	0.557361	0.116241	0.153588	0.730171	0.020438	0.063653	0.915909	0.281541	0.405784	0.312675	0.466863	0.478031	0.055106	0.371743	0.463510	0.164747	0.432810	0.401676	0.165514	0.339547	0.488176	0.172277	0.426571	0.463912	0.109516	0.407746	0.493303	0.098951	0.372157	0.549207	0.078635	0.738446	0.155950	0.105605	0.173416	0.775993	0.050590	0.128952	0.864070	0.006978	0.145639	0.650832	0.203529	0.075397	0.377226	0.547378	0.104654	0.670228	0.225118	0.262812	0.466517	0.270671	0.136340	0.219195	0.644464	0.318403	0.513703	0.167895	0.309856	0.304146	0.385998	0.411217	0.317956	0.270827	0.308852	0.560641	0.130507	0.421875	0.417374	0.160751	0.466932	0.506814	0.026254	0.256855	0.560675	0.182470	0.247011	0.285682	0.467307	0.008646	0.034837	0.956517	0.009510	0.036250	0.954240	0.409986	0.329980	0.260034	0.165876	0.239379	0.594745	0.009004	0.035283	0.955712	0.003652	0.017152	0.979196	0.433016	0.338644	0.228340	0.218799	0.164106	0.617096	0.546668	0.405960	0.047373	0.292246	0.702402	0.005353	0.006656	0.993288	0.000056	0.003458	0.996519	0.000023	0.605358	0.317546	0.077095	0.615096	0.303563	0.081342	0.650714	0.204465	0.144821	0.517703	0.436622	0.045675	0.374552	0.593458	0.031990	0.061858	0.936304	0.001838	0.544082	0.430431	0.025487	0.717398	0.241468	0.041133	0.462677	0.525336	0.011987	0.951036	0.030530	0.018434	0.266689	0.623758	0.109553	0.321735	0.386017	0.292249	0.163952	0.253954	0.582095	0.249534	0.322279	0.428186	0.565993	0.401292	0.032714	0.933881	0.041039	0.025081	0.003809	0.017743	0.978449	0.465839	0.424161	0.110000	0.611033	0.373410	0.015556	0.946987	0.033017	0.019996	0.404359	0.536340	0.059301	0.467774	0.496156	0.036070	0.255852	0.629708	0.114440	0.164443	0.307915	0.527641	0.065255	0.203539	0.731205	0.216513	0.344236	0.439251	0.208714	0.087108	0.704179	0.231500	0.440747	0.327754	0.053983	0.194923	0.751094	0.143087	0.592947	0.263966	0.021432	0.088441	0.890128	0.025770	0.136679	0.837551	0.118710	0.461601	0.419688	0.005934	0.025219	0.968847	0.009343	0.033653	0.957005	0.001508	0.008242	0.990250	0.018370	0.022816	0.958814	0.208143	0.080853	0.711004	0.401592	0.383732	0.214676	0.572530	0.250362	0.177107	0.649695	0.206893	0.143412	0.845518	0.094059	0.060423	0.237194	0.461218	0.301589	0.140913	0.346197	0.512890	0.174671	0.534435	0.290894	0.370683	0.593750	0.035566	0.357895	0.605834	0.036272	0.284624	0.657212	0.058164	0.126675	0.699191	0.174134	0.020507	0.979193	0.000301	0.325748	0.617955	0.056296	0.394516	0.524753	0.080731	0.216789	0.332322	0.450889	0.135820	0.426233	0.437946	0.009117	0.035109	0.955774	0.370631	0.254272	0.375097	0.022917	0.031680	0.945403	0.207263	0.070625	0.722112	0.762634	0.214488	0.022878	0.901601	0.061365	0.037034	0.938777	0.038047	0.023176	0.475154	0.504164	0.020682	0.774453	0.204067	0.021480	0.452945	0.545376	0.001679	0.457348	0.517812	0.024840	0.138445	0.853592	0.007964	0.012604	0.987253	0.000143	0.516399	0.446300	0.037301	0.548621	0.410775	0.040604	0.648630	0.317474	0.033896	0.778832	0.198794	0.022374	0.852155	0.091074	0.056771	0.928483	0.044329	0.027188	0.605870	0.374851	0.019279	0.778402	0.172564	0.049034	0.718619	0.256006	0.025375	0.461474	0.528682	0.009844	0.294082	0.692765	0.013153	0.465759	0.513864	0.020377	0.325077	0.662170	0.012753	0.959534	0.025535	0.014931	0.974107	0.016265	0.009628	0.088414	0.908173	0.003412	0.028895	0.970576	0.000529	0.007561	0.992373	0.000066	0.002940	0.997041	0.000019	0.005204	0.994758	0.000038	0.002655	0.997329	0.000016	0.003276	0.996702	0.000022	0.000000	0.000000	1.000000	
34000	-229.247956	1	19.210815	20.309946	31.907344	34.988383	61.273699	38.743273	0.000000	0.000000	1.000000	0.000000	0.000000	1.000000	0.342518	0.323199	0.334283	0.367393	0.247793	0.384814	0.368696	0.115647	0.515657	0.970574	0.007286	0.022140	0.359482	0.250358	0.390161	0.148972	0.329640	0.521388	0.341073	0.535898	0.123029	0.394802	0.267402	0.337796	0.405282	0.240224	0.354495	0.417262	0.242220	0.340517	0.390879	0.255218	0.353903	0.348746	0.276849	0.374405	0.453089	0.127898	0.419013	0.374114	0.112685	0.513201	0.316644	0.157024	0.526332	0.411418	0.129676	0.458907	0.640436	0.087234	0.272331	0.522508	0.098997	0.378496	0.266308	0.028876	0.704816	0.342952	0.280223	0.376825	0.799879	0.054953	0.145168	0.682080	0.111101	0.206818	0.804053	0.051291	0.144656	0.789372	0.050654	0.159974	0.855213	0.042719	0.102068	0.611227	0.085699	0.303074	0.273250	0.042118	0.684633	0.767974	0.187688	0.044338	0.246738	0.713738	0.039524	0.000073	0.999638	0.000289	0.000025	0.999874	0.000101	0.138699	0.424279	0.437022	0.298821	0.460689	0.240490	0.129061	0.728926	0.142012	0.338163	0.527164	0.134673	0.080800	0.310732	0.608467	0.056015	0.637059	0.306926	0.008089	0.966340	0.025571	0.003586	0.984396	0.012018	0.132552	0.090047	0.777401	0.014131	0.028920	0.956949	0.005965	0.015443	0.978592	0.043307	0.046209	0.910484	0.124499	0.023680	0.851821	0.002132	0.005804	0.992064	0.383948	0.278827	0.337226	0.558629	0.145597	0.295774	0.748530	0.082284	0.169186	0.963029	0.009211	0.027760	0.989764	0.002388	0.007848	0.529455	0.088299	0.382246	0.309448	0.132583	0.557969	0.676359	0.066268	0.257373	0.824981	0.095153	0.079866	0.337898	0.526352	0.135750	0.888104	0.031747	0.080150	0.328877	0.102548	0.568575	0.995417	0.001039	0.003545	0.350651	0.306153	0.343196	0.335148	0.318107	0.346746	0.048350	0.546249	0.405402	0.000193	0.999039	0.000768	0.000219	0.998936	0.000845	0.000228	0.998892	0.000880	0.000052	0.999740	0.000207	0.371933	0.280758	0.347310	0.642046	0.114212	0.243743	0.476066	0.179547	0.344387	0.288850	0.076054	0.635096	0.845417	0.046110	0.108472	0.672351	0.102747	0.224902	0.631357	0.133159	0.235484	0.427425	0.294916	0.277660	0.316893	0.434407	0.248700	0.718883	0.076031	0.205085	0.623956	0.138044	0.238000	0.951236	0.012581	0.036182	0.665394	0.082075	0.252531	0.521379	0.105722	0.372900	0.840398	0.045579	0.114023	0.846000	0.045907	0.108093	0.945874	0.005825	0.048301	0.908793	0.025180	0.066028	0.771084	0.020816	0.208100	0.489315	0.037019	0.473665	0.984934	0.003515	0.011551	0.991883	0.001875	0.006241	0.548097	0.165210	0.286693	0.686639	0.109058	0.204302	0.637627	0.089424	0.272949	0.758198	0.078781	0.163020	0.462199	0.145946	0.391855	0.307363	0.126060	0.566577	0.185462	0.457135	0.357403	0.558846	0.123702	0.317451	0.672347	0.080495	0.247158	0.455044	0.157220	0.387735	0.305917	0.121660	0.572423	0.763479	0.055365	0.181155	0.770234	0.031560	0.198206	0.476780	0.065566	0.457654	0.901906	0.027336	0.070758	0.813238	0.030630	0.156132	0.934032	0.017331	0.048637	0.978722	0.005109	0.016169	0.993254	0.001464	0.005282	0.988542	0.002686	0.008772	0.560836	0.058013	0.381150	0.959358	0.010109	0.030532	0.979040	0.004938	0.016022	0.985668	0.003317	0.011015	0.990181	0.002274	0.007546	0.997824	0.000484	0.001692	0.436431	0.166536	0.397032	0.747010	0.080887	0.172102	0.837878	0.046302	0.115820	0.884088	0.030198	0.085714	0.831243	0.051116	0.117640	0.920814	0.019898	0.059288	0.893567	0.029987	0.076446	0.154906	0.221278	0.623816	0.169047	0.100446	0.730507	0.031065	0.069909	0.899026	0.190126	0.355215	0.454659	0.323891	0.475995	0.200114	0.078364	0.626685	0.294951	0.315392	0.405871	0.278737	0.055998	0.640839	0.303163	0.122116	0.653989	0.223895	0.143558	0.614563	0.241878	0.181530	0.548230	0.270240	0.850180	0.044455	0.105366	0.019975	0.793897	0.186128	0.016257	0.938068	0.045675	0.030494	0.522937	0.446569	0.026904	0.237970	0.735126	0.032204	0.487723	0.480073	0.075367	0.490791	0.433842	0.168403	0.272126	0.559471	0.081580	0.528398	0.390023	0.404509	0.224659	0.370832	0.519656	0.194655	0.285689	0.041389	0.627584	0.331027	0.219899	0.519464	0.260638	0.333726	0.513055	0.153219	0.040794	0.540852	0.418353	0.271839	0.184831	0.543329	0.014033	0.036943	0.949023	0.015067	0.036474	0.948459	0.432045	0.175107	0.392848	0.194131	0.157030	0.648839	0.014333	0.035946	0.949721	0.006051	0.015652	0.978297	0.478159	0.182787	0.339055	0.293079	0.086407	0.620514	0.518759	0.335363	0.145878	0.200325	0.727344	0.072332	0.000631	0.996992	0.002378	0.000337	0.998378	0.001285	0.609133	0.214262	0.176605	0.689846	0.148158	0.161996	0.785346	0.068131	0.146524	0.449951	0.372988	0.177062	0.218259	0.621708	0.160034	0.006883	0.971474	0.021643	0.369964	0.491691	0.138345	0.737847	0.155383	0.106771	0.344513	0.545806	0.109681	0.975008	0.006118	0.018874	0.015687	0.739408	0.244905	0.161965	0.445229	0.392806	0.154417	0.251479	0.594104	0.207866	0.271661	0.520473	0.443441	0.393807	0.162751	0.966082	0.008487	0.025430	0.006299	0.016254	0.977447	0.237553	0.538892	0.223555	0.507398	0.374650	0.117952	0.972913	0.006668	0.020419	0.149957	0.677634	0.172409	0.329369	0.497932	0.172699	0.013147	0.729081	0.257772	0.074986	0.231878	0.693137	0.032770	0.198999	0.768231	0.151603	0.365859	0.482538	0.269710	0.035235	0.695054	0.108187	0.477653	0.414160	0.025226	0.161575	0.813199	0.048692	0.488777	0.462531	0.020317	0.082172	0.897511	0.012632	0.094212	0.893156	0.041816	0.357863	0.600320	0.009617	0.024126	0.966257	0.016497	0.031958	0.951545	0.002592	0.007000	0.990408	0.032374	0.012661	0.954965	0.268024	0.032053	0.699923	0.285853	0.315360	0.398786	0.738943	0.083579	0.177478	0.791087	0.064841	0.144072	0.917448	0.022512	0.060040	0.072479	0.527794	0.399727	0.070833	0.346426	0.582741	0.065557	0.487594	0.446849	0.018604	0.899130	0.082266	0.017120	0.888079	0.094801	0.036894	0.808265	0.154842	0.039298	0.577676	0.383026	0.002099	0.990567	0.007334	0.067469	0.790856	0.141675	0.055435	0.751664	0.192901	0.137102	0.220841	0.642057	0.053075	0.366371	0.580554	0.014475	0.035161	0.950364	0.415383	0.131569	0.453048	0.041194	0.020726	0.938080	0.265335	0.027101	0.707564	0.773279	0.146139	0.080582	0.951092	0.012240	0.036669	0.968644	0.007800	0.023556	0.314348	0.568247	0.117405	0.813136	0.134346	0.052518	0.365293	0.599508	0.035200	0.061644	0.861553	0.076803	0.017374	0.934089	0.048537	0.001265	0.994173	0.004561	0.168070	0.708377	0.123553	0.304314	0.552797	0.142889	0.516041	0.343365	0.140594	0.809796	0.116311	0.073892	0.924080	0.020018	0.055901	0.963246	0.009255	0.027499	0.474586	0.408023	0.117392	0.863269	0.060373	0.076357	0.740747	0.173502	0.085750	0.347102	0.553016	0.099882	0.086972	0.830808	0.082220	0.337250	0.524347	0.138402	0.161805	0.731843	0.106352	0.980025	0.004701	0.015274	0.986829	0.003108	0.010063	0.009495	0.961470	0.029035	0.002892	0.987243	0.009865	0.000691	0.996681	0.002628	0.000286	0.998619	0.001095	0.000481	0.997664	0.001854	0.000258	0.998752	0.000991	0.000319	0.998462	0.001219	0.000000	0.000000	1.000000	
35000	-229.051957	1	5.876165	17.293186	70.564488	18.792322	24.587569	61.256746	0.000000	0.000000	1.000000	0.000000	0.000000	1.000000	0.338065	0.333601	0.328333	0.324039	0.308615	0.367346	0.417733	0.165089	0.417178	0.967033	0.027943	0.005025	0.249754	0.349937	0.400308	0.054199	0.327271	0.618530	0.109744	0.810834	0.079422	0.333754	0.295741	0.370505	0.309560	0.338826	0.351614	0.392482	0.342667	0.264851	0.364560	0.345729	0.289711	0.320742	0.348871	0.330387	0.553871	0.218394	0.227735	0.486086	0.179796	0.334118	0.341196	0.190469	0.468334	0.498144	0.198877	0.302979	0.715255	0.182363	0.102382	0.637006	0.172175	0.190819	0.383850	0.054721	0.561429	0.223229	0.323160	0.453611	0.756312	0.188451	0.055237	0.672010	0.231746	0.096244	0.733071	0.200576	0.066353	0.675626	0.230043	0.094331	0.845424	0.121017	0.033559	0.384235	0.345572	0.270193	0.374943	0.074299	0.550757	0.268497	0.698819	0.032684	0.050749	0.931688	0.017563	0.000007	0.999264	0.000729	0.000002	0.999745	0.000253	0.049579	0.261400	0.689022	0.117066	0.624359	0.258575	0.025731	0.772828	0.201441	0.113965	0.795438	0.090597	0.042893	0.139637	0.817470	0.022395	0.403258	0.574347	0.001404	0.931019	0.067578	0.000519	0.969236	0.030245	0.149373	0.092602	0.758025	0.011220	0.009498	0.979282	0.004078	0.004700	0.991222	0.049054	0.027645	0.923301	0.187642	0.042173	0.770185	0.001481	0.001722	0.996797	0.341101	0.275175	0.383724	0.548039	0.277840	0.174121	0.736601	0.193989	0.069410	0.958526	0.035008	0.006466	0.988329	0.010112	0.001559	0.511210	0.223659	0.265131	0.344703	0.169988	0.485308	0.544413	0.276726	0.178861	0.480176	0.470838	0.048986	0.114368	0.793961	0.091671	0.879345	0.096354	0.024301	0.384263	0.146282	0.469455	0.994730	0.004611	0.000659	0.294284	0.246055	0.459662	0.269340	0.226221	0.504439	0.018180	0.316145	0.665675	0.000020	0.997975	0.002005	0.000023	0.997853	0.002124	0.000024	0.997752	0.002223	0.000005	0.999475	0.000520	0.303237	0.208002	0.488761	0.604408	0.277636	0.117955	0.510792	0.269551	0.219657	0.359029	0.115790	0.525182	0.835403	0.128120	0.036477	0.611606	0.280523	0.107871	0.532290	0.327153	0.140556	0.287919	0.461893	0.250188	0.174679	0.577881	0.247440	0.729566	0.196044	0.074391	0.613707	0.262902	0.123391	0.946019	0.045002	0.008979	0.706557	0.182755	0.110688	0.565990	0.184827	0.249184	0.826525	0.136694	0.036782	0.835999	0.127700	0.036301	0.967571	0.025422	0.007007	0.900934	0.080155	0.018911	0.877298	0.054882	0.067819	0.619358	0.069300	0.311342	0.982753	0.014906	0.002340	0.990719	0.008068	0.001213	0.551717	0.289529	0.158754	0.676504	0.229225	0.094272	0.680020	0.201938	0.118042	0.747450	0.186851	0.065699	0.512050	0.230898	0.257052	0.345859	0.164303	0.489838	0.124704	0.138660	0.736636	0.561116	0.249655	0.189228	0.726360	0.184700	0.088940	0.500847	0.240960	0.258193	0.346697	0.160405	0.492897	0.806074	0.141409	0.052517	0.861694	0.086389	0.051917	0.573940	0.124577	0.301482	0.893724	0.085610	0.020667	0.865862	0.085631	0.048507	0.926960	0.060270	0.012770	0.975838	0.020681	0.003481	0.992074	0.006989	0.000937	0.986955	0.011283	0.001763	0.653194	0.106210	0.240596	0.954161	0.038629	0.007210	0.975985	0.020647	0.003368	0.983530	0.014263	0.002207	0.988764	0.009753	0.001483	0.997485	0.002214	0.000301	0.393328	0.253657	0.353014	0.729669	0.200172	0.070158	0.821669	0.140126	0.038205	0.869329	0.106624	0.024046	0.820963	0.138210	0.040828	0.910820	0.074253	0.014928	0.885025	0.092131	0.022844	0.091727	0.163403	0.744869	0.185653	0.104407	0.709939	0.021182	0.023842	0.954977	0.091851	0.338206	0.569944	0.143357	0.687077	0.169566	0.034753	0.083524	0.881722	0.201822	0.496498	0.301680	0.019137	0.059976	0.920887	0.056944	0.384998	0.558058	0.078401	0.398092	0.523507	0.128570	0.382761	0.488668	0.840271	0.124680	0.035049	0.007678	0.314913	0.677409	0.003271	0.884860	0.111868	0.010501	0.158859	0.830640	0.010819	0.060761	0.928419	0.010730	0.256653	0.732617	0.031116	0.046356	0.922528	0.141357	0.151057	0.707586	0.036735	0.062031	0.901234	0.406858	0.281377	0.311764	0.512958	0.306012	0.181030	0.007825	0.041441	0.950734	0.091611	0.501391	0.406998	0.121237	0.768680	0.110083	0.003984	0.025170	0.970846	0.052669	0.225458	0.721873	0.008932	0.010265	0.980803	0.010203	0.011625	0.978172	0.070627	0.439711	0.489662	0.101402	0.167861	0.730738	0.009500	0.010862	0.979638	0.004136	0.004766	0.991098	0.240100	0.454993	0.304907	0.355531	0.126755	0.517714	0.175003	0.716803	0.108194	0.045532	0.915966	0.038502	0.000073	0.993802	0.006125	0.000037	0.996732	0.003231	0.119158	0.717655	0.163187	0.369864	0.523382	0.106754	0.774615	0.169416	0.055970	0.168654	0.716365	0.114981	0.074451	0.792433	0.133116	0.001130	0.944728	0.054143	0.060280	0.834982	0.104738	0.370750	0.551605	0.077645	0.105200	0.827250	0.067550	0.971907	0.023915	0.004178	0.002347	0.041696	0.955957	0.033524	0.299318	0.667158	0.078552	0.152479	0.768968	0.104129	0.263179	0.632692	0.190711	0.690646	0.118644	0.962118	0.031976	0.005906	0.004303	0.004957	0.990740	0.057151	0.627635	0.315214	0.196560	0.726580	0.076860	0.969601	0.025824	0.004575	0.037199	0.715015	0.247786	0.129703	0.737356	0.132941	0.002103	0.066647	0.931251	0.032767	0.057846	0.909387	0.013375	0.034346	0.952279	0.107369	0.244158	0.648473	0.379324	0.064436	0.556240	0.053524	0.287491	0.658985	0.009996	0.026694	0.963310	0.018070	0.264953	0.716977	0.011529	0.016752	0.971720	0.004748	0.017653	0.977599	0.014686	0.157326	0.827988	0.006534	0.007490	0.985977	0.013685	0.011589	0.974726	0.001795	0.002085	0.996120	0.045405	0.012175	0.942419	0.381527	0.059652	0.558821	0.199229	0.287756	0.513015	0.722838	0.205112	0.072050	0.778040	0.168232	0.053727	0.910034	0.073208	0.016758	0.029135	0.187833	0.783033	0.033621	0.117123	0.849256	0.026705	0.272316	0.700980	0.005779	0.454135	0.540086	0.002970	0.466282	0.530748	0.012495	0.472876	0.514629	0.014103	0.336004	0.649892	0.000279	0.981236	0.018485	0.021420	0.667947	0.310633	0.004646	0.539773	0.455581	0.029258	0.163395	0.807347	0.020129	0.163398	0.816472	0.009803	0.011176	0.979021	0.139712	0.375789	0.484499	0.057242	0.018348	0.924410	0.385205	0.051894	0.562901	0.199893	0.736656	0.063451	0.945007	0.046197	0.008796	0.964918	0.029681	0.005401	0.036947	0.878590	0.084463	0.361166	0.592922	0.045912	0.084508	0.898716	0.016776	0.002437	0.852130	0.145433	0.003588	0.876370	0.120042	0.000157	0.988344	0.011499	0.005452	0.842944	0.151603	0.009987	0.867453	0.122559	0.037030	0.860908	0.102062	0.163067	0.785523	0.051410	0.915954	0.069131	0.014916	0.959026	0.034499	0.006475	0.047858	0.886775	0.065367	0.566265	0.383872	0.049862	0.327709	0.615351	0.056941	0.102049	0.838515	0.059436	0.012131	0.892346	0.095524	0.115371	0.790284	0.094345	0.039909	0.880070	0.080021	0.977162	0.019659	0.003179	0.985033	0.012914	0.002052	0.001740	0.922063	0.076198	0.000417	0.973974	0.025608	0.000081	0.993005	0.006915	0.000031	0.997215	0.002754	0.000054	0.995133	0.004813	0.000028	0.997482	0.002490	0.000035	0.996901	0.003064	0.000000	0.000000	1.000000	
36000	-229.842104	1	28.974116	26.359429	62.757065	40.574068	41.700539	27.782879	0.000000	0.000000	1.000000	0.000000	0.000000	1.000000	0.336618	0.333140	0.330242	0.367188	0.312978	0.319834	0.403439	0.188588	0.407973	0.963903	0.024104	0.011993	0.386649	0.341074	0.272277	0.203249	0.433569	0.363182	0.335151	0.615486	0.049363	0.393299	0.351031	0.255670	0.409808	0.331167	0.259025	0.399105	0.321154	0.279742	0.390605	0.321551	0.287844	0.372359	0.323701	0.303939	0.442423	0.235016	0.322560	0.393572	0.205416	0.401012	0.333404	0.222865	0.443731	0.425972	0.216753	0.357275	0.626468	0.188372	0.185160	0.548707	0.181282	0.270012	0.368912	0.065822	0.565266	0.386087	0.351817	0.262096	0.740862	0.165852	0.093286	0.626225	0.222140	0.151635	0.763618	0.149246	0.087135	0.764681	0.144853	0.090466	0.822463	0.112371	0.065166	0.632386	0.195178	0.172437	0.362625	0.089632	0.547743	0.650359	0.332142	0.017499	0.214457	0.773635	0.011908	0.000167	0.999679	0.000154	0.000058	0.999890	0.000053	0.216353	0.429069	0.354578	0.345503	0.496729	0.157768	0.189749	0.716740	0.093510	0.337247	0.606378	0.056375	0.128726	0.326279	0.544995	0.098941	0.623529	0.277530	0.019340	0.962620	0.018041	0.008284	0.984013	0.007703	0.166504	0.142075	0.691421	0.022651	0.035529	0.941821	0.008869	0.017918	0.973214	0.066237	0.063226	0.870537	0.189417	0.056783	0.753800	0.003326	0.007111	0.989563	0.391514	0.362902	0.245584	0.512900	0.265347	0.221752	0.698013	0.184268	0.117719	0.954405	0.030414	0.015181	0.987564	0.008438	0.003998	0.553293	0.196965	0.249742	0.337186	0.201244	0.461570	0.686314	0.171202	0.142483	0.760284	0.208122	0.031594	0.337443	0.605505	0.057052	0.862227	0.088334	0.049440	0.373536	0.171904	0.454560	0.994465	0.003783	0.001751	0.383629	0.384312	0.232059	0.381939	0.397658	0.220402	0.085074	0.552944	0.361983	0.000448	0.999140	0.000412	0.000500	0.999038	0.000461	0.000521	0.998998	0.000481	0.000119	0.999771	0.000110	0.406026	0.413863	0.180111	0.554953	0.264904	0.180142	0.446609	0.272165	0.281226	0.350283	0.139534	0.510184	0.810748	0.119343	0.069908	0.587090	0.254896	0.158014	0.578089	0.265198	0.156712	0.429676	0.371256	0.199069	0.355879	0.477208	0.166913	0.660090	0.199764	0.140146	0.565705	0.252831	0.181464	0.939943	0.039638	0.020419	0.642373	0.186269	0.171358	0.528666	0.196836	0.274498	0.798069	0.129270	0.072661	0.811444	0.118931	0.069625	0.956335	0.024131	0.019534	0.887534	0.072735	0.039732	0.832510	0.057228	0.110263	0.592173	0.078726	0.329100	0.981544	0.012535	0.005922	0.990157	0.006695	0.003148	0.483528	0.286213	0.230259	0.631065	0.219633	0.149302	0.596512	0.210602	0.192886	0.709484	0.177491	0.113026	0.450057	0.241920	0.308023	0.338359	0.195052	0.466589	0.277127	0.497723	0.225150	0.531110	0.250012	0.218878	0.641137	0.192707	0.166155	0.439308	0.251046	0.309645	0.339193	0.190763	0.470044	0.750876	0.140904	0.108221	0.802888	0.091789	0.105323	0.539366	0.137524	0.323110	0.879088	0.077967	0.042945	0.826820	0.086083	0.087098	0.918053	0.053858	0.028088	0.973829	0.017641	0.008530	0.991722	0.005734	0.002544	0.986065	0.009443	0.004492	0.623405	0.115709	0.260886	0.949332	0.033858	0.016810	0.974046	0.017601	0.008353	0.982400	0.011983	0.005616	0.988059	0.008120	0.003821	0.997384	0.001796	0.000820	0.446341	0.268401	0.285258	0.687488	0.192727	0.119784	0.792758	0.133127	0.074115	0.849288	0.099488	0.051224	0.793910	0.129278	0.076812	0.898113	0.067880	0.034006	0.868889	0.084250	0.046861	0.208424	0.271714	0.519861	0.205979	0.156312	0.637709	0.040403	0.070541	0.889057	0.245029	0.404484	0.350488	0.349108	0.542398	0.108494	0.174606	0.584555	0.240840	0.356778	0.428393	0.214829	0.143211	0.612387	0.244402	0.233961	0.556809	0.209230	0.231382	0.567927	0.200691	0.229285	0.585611	0.185105	0.816436	0.115964	0.067600	0.055069	0.758752	0.186179	0.037618	0.927026	0.035356	0.065959	0.503450	0.430591	0.047551	0.244878	0.707571	0.059791	0.522685	0.417524	0.138424	0.557287	0.304290	0.179585	0.235788	0.584626	0.144317	0.637023	0.218661	0.375296	0.294796	0.329909	0.467391	0.296205	0.236404	0.101846	0.703480	0.194674	0.299752	0.472220	0.228028	0.340638	0.590589	0.068773	0.090299	0.675333	0.234368	0.312128	0.304232	0.383641	0.019881	0.039057	0.941062	0.020986	0.039452	0.939561	0.441367	0.344528	0.214105	0.238725	0.244528	0.516747	0.020190	0.038747	0.941063	0.008989	0.018144	0.972867	0.479145	0.329378	0.191477	0.347315	0.152435	0.500250	0.457958	0.472889	0.069153	0.185596	0.789574	0.024829	0.001459	0.997193	0.001347	0.000771	0.998518	0.000711	0.538102	0.376276	0.085623	0.611062	0.307493	0.081444	0.740377	0.160168	0.099456	0.415334	0.508946	0.075720	0.238415	0.683674	0.077911	0.015955	0.969151	0.014894	0.368063	0.576618	0.055318	0.677151	0.274058	0.048791	0.332793	0.625234	0.041973	0.969388	0.020505	0.010107	0.057946	0.758948	0.183106	0.249072	0.439232	0.311696	0.193800	0.265755	0.540445	0.256964	0.325765	0.417272	0.449310	0.477650	0.073040	0.958342	0.027735	0.013923	0.009335	0.018792	0.971873	0.313371	0.530428	0.156202	0.490446	0.464586	0.044968	0.966798	0.022207	0.010996	0.222331	0.658064	0.119605	0.344218	0.572121	0.083661	0.053864	0.745465	0.200672	0.137323	0.251676	0.611001	0.059493	0.168108	0.772399	0.207684	0.342767	0.449549	0.365764	0.077639	0.556597	0.164879	0.427290	0.407830	0.042929	0.140037	0.817033	0.085949	0.496187	0.417865	0.030380	0.079522	0.890098	0.024730	0.100789	0.874482	0.076228	0.367643	0.556129	0.013867	0.027070	0.959063	0.026170	0.038825	0.935005	0.004013	0.008503	0.987484	0.060301	0.026874	0.912826	0.367308	0.071819	0.560873	0.351618	0.369903	0.278479	0.678523	0.197668	0.123809	0.744584	0.158954	0.096461	0.898176	0.066103	0.035721	0.137155	0.428877	0.433968	0.108180	0.299879	0.591941	0.110505	0.473116	0.416379	0.067753	0.863891	0.068356	0.064633	0.867970	0.067398	0.100828	0.733331	0.165842	0.071181	0.596749	0.332070	0.004835	0.990680	0.004485	0.141904	0.722275	0.135821	0.125074	0.771304	0.103622	0.216024	0.322614	0.461362	0.092830	0.359833	0.547336	0.020229	0.038165	0.941607	0.468385	0.257752	0.273863	0.072408	0.038245	0.889347	0.369838	0.062384	0.567778	0.685711	0.283440	0.030848	0.939058	0.040637	0.020305	0.961514	0.025666	0.012820	0.297354	0.654161	0.048484	0.724828	0.250473	0.024699	0.320791	0.668617	0.010592	0.125387	0.829516	0.045096	0.040378	0.921661	0.037961	0.002907	0.994402	0.002691	0.222752	0.715171	0.062077	0.301909	0.637870	0.060221	0.467958	0.476998	0.055044	0.702521	0.272640	0.024839	0.905425	0.062102	0.032473	0.954827	0.030022	0.015151	0.415861	0.548340	0.035799	0.796306	0.164378	0.039316	0.661912	0.303345	0.034743	0.331097	0.631952	0.036951	0.123918	0.835262	0.040820	0.337925	0.603334	0.058741	0.175159	0.782961	0.041880	0.975404	0.016673	0.007923	0.983962	0.010849	0.005189	0.022604	0.956267	0.021129	0.006763	0.986956	0.006281	0.001614	0.996896	0.001490	0.000653	0.998744	0.000603	0.001116	0.997854	0.001030	0.000589	0.998868	0.000543	0.000729	0.998597	0.000673	0.000000	0.000000	1.000000	
37000	-235.998631	1	2.630950	20.447480	41.355953	21.232557	73.643536	42.131875	0.000000	0.000000	1.000000	0.000000	0.000000	1.000000	0.344840	0.321522	0.333638	0.320609	0.258830	0.420561	0.361431	0.093254	0.545315	0.959630	0.010934	0.029437	0.223586	0.294029	0.482385	0.043426	0.335452	0.621123	0.079923	0.754895	0.165183	0.191992	0.443153	0.364855	0.240487	0.340921	0.418592	0.349662	0.285634	0.364705	0.305580	0.310153	0.384267	0.247761	0.343315	0.408924	0.487776	0.106615	0.405609	0.407363	0.084233	0.508404	0.322024	0.127544	0.550432	0.426249	0.106508	0.467243	0.629002	0.086891	0.284107	0.515752	0.089622	0.394626	0.241032	0.020408	0.738561	0.166618	0.374430	0.458951	0.736395	0.075991	0.187614	0.654215	0.124986	0.220799	0.691164	0.087607	0.221228	0.612101	0.111424	0.276474	0.824449	0.055003	0.120548	0.310806	0.220083	0.469111	0.251063	0.030236	0.718701	0.269989	0.615703	0.114308	0.038007	0.911540	0.050453	0.000002	0.999663	0.000335	0.000001	0.999882	0.000118	0.035182	0.482068	0.482750	0.073397	0.668312	0.258291	0.010932	0.872428	0.116640	0.082455	0.738881	0.178663	0.042603	0.243904	0.713493	0.016733	0.611148	0.372119	0.000366	0.974334	0.025300	0.000130	0.987289	0.012580	0.133293	0.058945	0.807762	0.014989	0.011976	0.973035	0.006176	0.006606	0.987218	0.044646	0.023874	0.931479	0.111771	0.015318	0.872911	0.002182	0.002341	0.995477	0.188880	0.447116	0.364004	0.520444	0.153967	0.325589	0.716024	0.096989	0.186987	0.949637	0.013674	0.036690	0.985417	0.003761	0.010822	0.413900	0.098949	0.487151	0.309207	0.105056	0.585737	0.456423	0.133160	0.410416	0.464017	0.328791	0.207192	0.082698	0.737411	0.179891	0.860484	0.042304	0.097211	0.319999	0.079863	0.600138	0.993360	0.001672	0.004968	0.136565	0.505257	0.358178	0.112300	0.533267	0.354432	0.014868	0.490400	0.494732	0.000004	0.999113	0.000882	0.000005	0.999029	0.000966	0.000005	0.998990	0.001005	0.000001	0.999758	0.000241	0.126640	0.496804	0.376556	0.602432	0.133235	0.264333	0.488556	0.168372	0.343072	0.274865	0.056744	0.668390	0.814009	0.058810	0.127181	0.599306	0.138536	0.262158	0.489074	0.212702	0.298224	0.236943	0.436843	0.326213	0.123332	0.586098	0.290570	0.698664	0.082287	0.219049	0.601454	0.150208	0.248338	0.934946	0.018228	0.046825	0.646391	0.082421	0.271188	0.508095	0.093755	0.398150	0.807658	0.058325	0.134017	0.814627	0.058583	0.126790	0.923661	0.008110	0.068229	0.884026	0.034374	0.081600	0.728654	0.020998	0.250348	0.453396	0.028469	0.518134	0.978616	0.005491	0.015893	0.988370	0.002976	0.008654	0.547360	0.166236	0.286404	0.658396	0.123043	0.218561	0.630683	0.087239	0.282077	0.725821	0.093382	0.180797	0.470277	0.130280	0.399443	0.305573	0.099218	0.595209	0.043081	0.651161	0.305758	0.514180	0.126963	0.358857	0.665529	0.079422	0.255049	0.466135	0.141156	0.392708	0.303073	0.095319	0.601609	0.734705	0.061906	0.203389	0.738867	0.031994	0.229139	0.448986	0.053422	0.497592	0.876108	0.037009	0.086883	0.780781	0.033626	0.185593	0.913530	0.024498	0.061972	0.970288	0.007810	0.021903	0.990084	0.002383	0.007534	0.983725	0.004214	0.012061	0.531545	0.048169	0.420286	0.944861	0.014876	0.040263	0.970537	0.007594	0.021869	0.979589	0.005197	0.015215	0.985961	0.003593	0.010446	0.996816	0.000790	0.002394	0.363042	0.168645	0.468313	0.715629	0.094653	0.189718	0.805277	0.058712	0.136011	0.853266	0.041000	0.105734	0.799118	0.064341	0.136541	0.896514	0.028116	0.075371	0.866630	0.040206	0.093164	0.094926	0.191299	0.713775	0.169089	0.066205	0.764706	0.033824	0.035871	0.930305	0.079055	0.389985	0.530959	0.100901	0.651557	0.247543	0.009525	0.799608	0.190867	0.146012	0.540996	0.312991	0.005524	0.789168	0.205308	0.015727	0.797452	0.186821	0.028971	0.731462	0.239567	0.065705	0.603190	0.331106	0.819069	0.056958	0.123973	0.003017	0.756639	0.240344	0.000929	0.955658	0.043414	0.008590	0.419830	0.571580	0.014659	0.142438	0.842903	0.008917	0.405062	0.586020	0.023217	0.600084	0.376700	0.200319	0.207910	0.591771	0.016312	0.682817	0.300871	0.423809	0.204854	0.371336	0.510815	0.200812	0.288373	0.002395	0.782090	0.215515	0.048339	0.721131	0.230530	0.086864	0.713756	0.199380	0.002819	0.633421	0.363760	0.057443	0.298550	0.644007	0.014921	0.015992	0.969087	0.015937	0.016977	0.967086	0.056092	0.439110	0.504797	0.100921	0.147136	0.751943	0.015151	0.016179	0.968669	0.006267	0.006703	0.987030	0.196146	0.316296	0.487558	0.281635	0.065205	0.653160	0.151563	0.630970	0.217467	0.032706	0.880244	0.087050	0.000017	0.997329	0.002654	0.000008	0.998535	0.001457	0.086390	0.683222	0.230388	0.357785	0.361786	0.280428	0.752450	0.082471	0.165079	0.137842	0.612323	0.249834	0.049651	0.764015	0.186334	0.000298	0.977876	0.021826	0.034888	0.828423	0.136689	0.341636	0.438744	0.219620	0.077209	0.773512	0.149280	0.965457	0.009269	0.025274	0.000938	0.771025	0.228037	0.021452	0.609515	0.369033	0.098125	0.231919	0.669956	0.097698	0.307170	0.595132	0.141346	0.624611	0.234043	0.953795	0.012624	0.033581	0.006528	0.006981	0.986491	0.025101	0.801092	0.173807	0.152076	0.655718	0.192206	0.962695	0.010055	0.027250	0.016348	0.836749	0.146902	0.092104	0.687765	0.220131	0.001239	0.681565	0.317197	0.028073	0.148270	0.823657	0.016912	0.108149	0.874939	0.091287	0.356930	0.551783	0.245907	0.025091	0.729002	0.047288	0.482403	0.470309	0.015156	0.082249	0.902596	0.015523	0.429354	0.555123	0.018622	0.035824	0.945554	0.006964	0.044356	0.948680	0.014286	0.286247	0.699468	0.010050	0.010729	0.979221	0.017281	0.014437	0.968281	0.002657	0.002849	0.994494	0.029919	0.006087	0.963994	0.243481	0.022739	0.733781	0.127954	0.368356	0.503690	0.707322	0.097766	0.194912	0.757225	0.079208	0.163568	0.894103	0.031068	0.074829	0.023026	0.515549	0.461425	0.042618	0.273012	0.684370	0.023344	0.449169	0.527488	0.000934	0.947633	0.051434	0.000456	0.938770	0.060775	0.003984	0.842787	0.153229	0.011125	0.511766	0.477109	0.000068	0.992060	0.007872	0.007416	0.869798	0.122786	0.001653	0.862997	0.135350	0.024119	0.265494	0.710386	0.020009	0.304316	0.675675	0.015291	0.016293	0.968416	0.101425	0.308850	0.589724	0.039262	0.010470	0.950268	0.239651	0.019113	0.741236	0.162882	0.660529	0.176589	0.934079	0.017911	0.048011	0.957114	0.011660	0.031226	0.020925	0.895432	0.083643	0.352965	0.513837	0.133198	0.064696	0.883681	0.051623	0.000449	0.966903	0.032648	0.001019	0.953111	0.045869	0.000037	0.994970	0.004994	0.001337	0.946204	0.052459	0.003780	0.923636	0.072583	0.020857	0.863293	0.115851	0.153872	0.653931	0.192196	0.901153	0.028084	0.070763	0.950143	0.013693	0.036164	0.033099	0.844690	0.122211	0.581560	0.243228	0.175212	0.308422	0.500925	0.190652	0.075329	0.787370	0.137301	0.004890	0.923874	0.071236	0.083302	0.733794	0.182903	0.025414	0.855367	0.119219	0.971860	0.007269	0.020871	0.981367	0.004851	0.013782	0.000458	0.971271	0.028271	0.000103	0.989570	0.010327	0.000018	0.997055	0.002926	0.000007	0.998747	0.001246	0.000012	0.997896	0.002092	0.000006	0.998865	0.001129	0.000008	0.998609	0.001384	0.000000	0.000000	1.000000	
38000	-230.638443	1	15.302103	33.967019	28.298550	19.957991	75.708505	30.033261	0.000000	0.000000	1.000000	0.000000	0.000000	1.000000	0.353282	0.303671	0.343047	0.431452	0.163172	0.405376	0.437004	0.059637	0.503360	0.961263	0.005871	0.032866	0.415324	0.172565	0.412110	0.213791	0.240699	0.545510	0.310619	0.558674	0.130707	0.442908	0.175529	0.381563	0.446270	0.165948	0.387782	0.435973	0.193968	0.370059	0.416155	0.210137	0.373708	0.382201	0.238433	0.379366	0.512916	0.066003	0.421081	0.466738	0.045423	0.487839	0.387033	0.089287	0.523680	0.479320	0.064848	0.455832	0.636068	0.054917	0.309015	0.556656	0.058678	0.384666	0.329563	0.011874	0.658563	0.385272	0.216121	0.398607	0.748662	0.040761	0.210576	0.646901	0.091584	0.261515	0.766395	0.036706	0.196899	0.766801	0.032908	0.200292	0.824125	0.034733	0.141142	0.647446	0.050467	0.302087	0.337666	0.017983	0.644351	0.749592	0.192924	0.057483	0.224782	0.732362	0.042856	0.000046	0.999781	0.000172	0.000016	0.999924	0.000060	0.190928	0.378561	0.430511	0.251139	0.516258	0.232603	0.093177	0.800489	0.106334	0.307418	0.550289	0.142293	0.152177	0.224039	0.623783	0.082430	0.618366	0.299204	0.005066	0.980469	0.014465	0.002269	0.990735	0.006997	0.201044	0.042218	0.756738	0.040862	0.010636	0.948502	0.015168	0.005969	0.978863	0.090489	0.019999	0.889512	0.169284	0.009541	0.821174	0.005620	0.002107	0.992272	0.425952	0.192295	0.381753	0.556503	0.101100	0.342397	0.710651	0.067101	0.222248	0.951184	0.007415	0.041401	0.986262	0.001910	0.011828	0.573742	0.041411	0.384847	0.379618	0.071181	0.549201	0.687307	0.035548	0.277145	0.791127	0.094944	0.113929	0.307129	0.549514	0.143358	0.861307	0.025779	0.112914	0.398718	0.051136	0.550147	0.993801	0.000827	0.005372	0.398544	0.214947	0.386510	0.387307	0.221503	0.391189	0.077952	0.506983	0.415065	0.000121	0.999429	0.000450	0.000139	0.999359	0.000502	0.000144	0.999334	0.000522	0.000033	0.999843	0.000124	0.421473	0.170004	0.408523	0.606263	0.075703	0.318035	0.502077	0.123838	0.374085	0.356039	0.035546	0.608415	0.813304	0.037505	0.149192	0.622475	0.072827	0.304698	0.586969	0.111091	0.301940	0.396283	0.301172	0.302545	0.286887	0.464654	0.248459	0.679979	0.050386	0.269636	0.592166	0.114622	0.293212	0.936833	0.010172	0.052995	0.658492	0.048573	0.292935	0.561059	0.054738	0.384203	0.800557	0.036166	0.163277	0.813945	0.037338	0.148717	0.930325	0.003629	0.066046	0.885413	0.020427	0.094160	0.778858	0.010260	0.210883	0.554980	0.014902	0.430119	0.979583	0.002810	0.017607	0.989077	0.001498	0.009425	0.531632	0.125346	0.343023	0.651239	0.089842	0.258919	0.629386	0.051192	0.319422	0.721443	0.064401	0.214157	0.501523	0.087720	0.410757	0.377345	0.066638	0.556017	0.247192	0.358412	0.394395	0.582330	0.064960	0.352710	0.660007	0.046587	0.293406	0.494238	0.097675	0.408087	0.375744	0.063639	0.560616	0.735904	0.038566	0.225530	0.766564	0.015836	0.217600	0.529442	0.028802	0.441756	0.877324	0.022184	0.100492	0.803827	0.017167	0.179005	0.914523	0.013987	0.071490	0.971421	0.004103	0.024477	0.990510	0.001156	0.008333	0.984643	0.002151	0.013207	0.615123	0.025594	0.359283	0.945677	0.008125	0.046198	0.971394	0.003950	0.024656	0.980444	0.002648	0.016908	0.986751	0.001817	0.011432	0.997045	0.000384	0.002571	0.503385	0.088532	0.408083	0.701570	0.064610	0.233820	0.794382	0.036663	0.168955	0.845347	0.023684	0.130968	0.797839	0.041601	0.160560	0.893495	0.015705	0.090800	0.867616	0.024344	0.108040	0.261196	0.123076	0.615728	0.247824	0.045095	0.707081	0.070687	0.031812	0.897501	0.251556	0.285356	0.463088	0.292549	0.502637	0.204814	0.108356	0.598951	0.292692	0.287799	0.437638	0.274563	0.095494	0.580106	0.324401	0.090042	0.759598	0.150360	0.122921	0.684782	0.192297	0.181119	0.554947	0.263933	0.818551	0.036151	0.145298	0.023904	0.824905	0.151191	0.010401	0.963075	0.026524	0.054719	0.476833	0.468448	0.058839	0.156352	0.784809	0.055614	0.437928	0.506458	0.159123	0.309973	0.530904	0.275930	0.170298	0.553772	0.138141	0.394752	0.467107	0.448051	0.155093	0.396856	0.500624	0.166884	0.332492	0.071429	0.563736	0.364835	0.177188	0.610372	0.212440	0.302618	0.536921	0.160461	0.092039	0.388657	0.519304	0.375964	0.091914	0.532122	0.037219	0.014357	0.948424	0.036406	0.015279	0.948315	0.476222	0.111481	0.412298	0.290047	0.075116	0.634837	0.035964	0.014570	0.949466	0.015377	0.006056	0.978566	0.518866	0.123074	0.358060	0.361006	0.041459	0.597535	0.480746	0.348123	0.171130	0.179282	0.744886	0.075832	0.000397	0.998212	0.001391	0.000213	0.999025	0.000762	0.526636	0.249547	0.223816	0.639043	0.141372	0.219585	0.749226	0.055585	0.195190	0.411520	0.381960	0.206520	0.191963	0.650437	0.157600	0.004364	0.983089	0.012548	0.307206	0.553014	0.139780	0.702063	0.159836	0.138101	0.314450	0.568295	0.117255	0.966966	0.004925	0.028109	0.032667	0.704794	0.262540	0.210480	0.412417	0.377103	0.257424	0.150405	0.592172	0.277282	0.198726	0.523992	0.407863	0.415157	0.176980	0.955526	0.006846	0.037629	0.015979	0.006308	0.977714	0.175964	0.639891	0.184145	0.472809	0.394525	0.132666	0.964267	0.005370	0.030364	0.110949	0.757326	0.131725	0.298033	0.522807	0.179160	0.032996	0.684766	0.282238	0.155727	0.108303	0.735970	0.086563	0.102805	0.810632	0.230441	0.291977	0.477583	0.333525	0.014756	0.651719	0.150819	0.452262	0.396920	0.062198	0.088262	0.849540	0.079609	0.446465	0.473925	0.052080	0.035079	0.912840	0.034867	0.048745	0.916388	0.074936	0.303578	0.621486	0.023887	0.009688	0.966425	0.043720	0.013065	0.943215	0.006795	0.002567	0.990638	0.065814	0.004664	0.929523	0.331558	0.013302	0.655140	0.339515	0.240963	0.419522	0.694539	0.066594	0.238867	0.752095	0.052394	0.195511	0.895675	0.018254	0.086070	0.112072	0.509526	0.378403	0.136611	0.261831	0.601557	0.101913	0.451204	0.446883	0.012229	0.948301	0.039470	0.013622	0.933988	0.052390	0.032241	0.866430	0.101329	0.064840	0.538438	0.396722	0.001328	0.994384	0.004289	0.045965	0.866269	0.087766	0.057833	0.786505	0.155661	0.231635	0.132727	0.635638	0.093207	0.313032	0.593760	0.035070	0.014669	0.950261	0.493578	0.075746	0.430676	0.082239	0.008416	0.909345	0.328433	0.011087	0.660480	0.725205	0.165430	0.109365	0.935012	0.009819	0.055169	0.958792	0.006288	0.034920	0.261010	0.625142	0.113848	0.791995	0.139529	0.068477	0.338401	0.622677	0.038922	0.024157	0.940787	0.035056	0.011102	0.960819	0.028079	0.000800	0.996521	0.002679	0.087105	0.834786	0.078109	0.202472	0.674955	0.122573	0.424730	0.421396	0.153874	0.752654	0.134718	0.112628	0.901683	0.016111	0.082207	0.951922	0.007469	0.040608	0.396911	0.468258	0.134830	0.832866	0.056884	0.110249	0.710342	0.177729	0.111929	0.317363	0.575371	0.107266	0.061370	0.876945	0.061685	0.306422	0.547603	0.145975	0.137773	0.760307	0.101920	0.972910	0.003759	0.023331	0.982381	0.002491	0.015128	0.005963	0.977562	0.016474	0.001818	0.992500	0.005682	0.000434	0.998043	0.001523	0.000181	0.999169	0.000650	0.000303	0.998613	0.001084	0.000163	0.999249	0.000588	0.000202	0.999075	0.000723	0.000000	0.000000	1.000000	
39000	-229.981392	1	39.831836	28.655746	47.364326	20.189002	72.526484	5.048416	0.000000	0.000000	1.000000	0.000000	0.000000	1.000000	0.332679	0.324745	0.342576	0.348486	0.225112	0.426402	0.352830	0.089975	0.557195	0.951785	0.015398	0.032817	0.415207	0.240138	0.344654	0.315172	0.296603	0.388225	0.435402	0.537449	0.027149	0.349654	0.281688	0.368659	0.361418	0.252179	0.386403	0.344691	0.258454	0.396855	0.340089	0.257400	0.402511	0.328993	0.259261	0.411746	0.299869	0.109399	0.590732	0.257554	0.073318	0.669128	0.301787	0.121759	0.576454	0.321255	0.100588	0.578156	0.503625	0.113303	0.383073	0.446555	0.102059	0.451386	0.286669	0.020260	0.693072	0.392621	0.282425	0.324954	0.630052	0.110474	0.259474	0.557723	0.170229	0.272048	0.673421	0.092437	0.234142	0.688848	0.080503	0.230649	0.772366	0.079394	0.148239	0.607849	0.084200	0.307951	0.288217	0.029799	0.681984	0.774963	0.205765	0.019272	0.320801	0.674360	0.004839	0.000307	0.999687	0.000006	0.000107	0.999891	0.000002	0.291666	0.399391	0.308943	0.372506	0.491837	0.135657	0.231518	0.725749	0.042733	0.432439	0.535323	0.032239	0.206573	0.274447	0.518980	0.179606	0.659557	0.160836	0.027929	0.970012	0.002058	0.012921	0.986415	0.000665	0.138120	0.055743	0.806137	0.021202	0.009629	0.969169	0.009972	0.005601	0.984427	0.054808	0.020284	0.924908	0.138731	0.015498	0.845771	0.003791	0.002038	0.994171	0.358205	0.291194	0.350601	0.415182	0.177754	0.407064	0.629515	0.136406	0.234079	0.938635	0.019535	0.041831	0.983385	0.005163	0.011452	0.441129	0.083361	0.475509	0.298801	0.100579	0.600620	0.639131	0.078031	0.282838	0.812289	0.137155	0.050555	0.432154	0.535104	0.032742	0.820848	0.061199	0.117954	0.322779	0.076972	0.600249	0.992622	0.002264	0.005115	0.367075	0.307053	0.325871	0.372481	0.310019	0.317500	0.170998	0.592163	0.236839	0.000817	0.999164	0.000018	0.000897	0.999082	0.000021	0.000934	0.999043	0.000022	0.000220	0.999776	0.000004	0.388683	0.283849	0.327468	0.412350	0.175862	0.411788	0.386314	0.188840	0.424846	0.292151	0.055114	0.652736	0.758397	0.084767	0.156836	0.446800	0.176209	0.376991	0.482434	0.203028	0.314538	0.422715	0.355673	0.221612	0.389282	0.479190	0.131528	0.518052	0.123944	0.358003	0.498525	0.198699	0.302777	0.920120	0.026015	0.053865	0.518843	0.103520	0.377637	0.445047	0.097812	0.457140	0.729831	0.090346	0.179824	0.759222	0.084448	0.156330	0.900757	0.012402	0.086842	0.852541	0.049666	0.097792	0.718371	0.025284	0.256345	0.497155	0.027348	0.475497	0.975000	0.007699	0.017300	0.986857	0.004067	0.009076	0.395944	0.212542	0.391514	0.562515	0.167951	0.269534	0.470761	0.118434	0.410804	0.643723	0.131408	0.224869	0.379601	0.142849	0.477550	0.298018	0.095094	0.606888	0.338800	0.407370	0.253830	0.382832	0.131773	0.485395	0.470119	0.103602	0.426278	0.373999	0.154347	0.471655	0.297493	0.091432	0.611075	0.600910	0.084509	0.314581	0.634513	0.040856	0.324632	0.442915	0.053597	0.503487	0.841893	0.053510	0.104597	0.727636	0.044082	0.228283	0.889872	0.035806	0.074322	0.964553	0.011058	0.024389	0.988551	0.003364	0.008085	0.981378	0.005800	0.012822	0.539441	0.047111	0.413448	0.930508	0.021822	0.047669	0.964295	0.010935	0.024771	0.976013	0.007331	0.016656	0.983985	0.004946	0.011068	0.996520	0.001059	0.002421	0.385643	0.152826	0.461532	0.598474	0.140511	0.261015	0.714401	0.092616	0.192983	0.784099	0.066839	0.149061	0.738571	0.092498	0.168931	0.855958	0.044712	0.099329	0.829130	0.058158	0.112712	0.232206	0.151759	0.616035	0.173825	0.060491	0.765685	0.044741	0.028164	0.927096	0.322892	0.322350	0.354758	0.411250	0.513216	0.075535	0.268835	0.579506	0.151659	0.372529	0.445893	0.181577	0.254445	0.585594	0.159962	0.248955	0.667685	0.083360	0.262937	0.648862	0.088201	0.291067	0.618944	0.089989	0.765161	0.082158	0.152681	0.089682	0.869514	0.040804	0.050005	0.944731	0.005264	0.142663	0.618825	0.238512	0.110673	0.239721	0.649606	0.140728	0.579294	0.279978	0.274681	0.407096	0.318223	0.199080	0.157163	0.643756	0.287762	0.505099	0.207139	0.342175	0.215384	0.442441	0.415723	0.248461	0.335816	0.240537	0.621883	0.137580	0.316362	0.532310	0.151328	0.427262	0.530996	0.041742	0.253903	0.528692	0.217405	0.305397	0.134914	0.559690	0.021982	0.012623	0.965396	0.023340	0.013867	0.962793	0.460249	0.181237	0.358514	0.232092	0.103845	0.664062	0.022398	0.013110	0.964492	0.010106	0.005680	0.984214	0.515713	0.187397	0.296890	0.293352	0.063111	0.643537	0.545908	0.378912	0.075180	0.272087	0.716943	0.010970	0.002536	0.997389	0.000074	0.001365	0.998600	0.000035	0.575400	0.301552	0.123049	0.627732	0.235452	0.136816	0.677543	0.117137	0.205320	0.492491	0.435052	0.072457	0.306336	0.650428	0.043236	0.023419	0.974981	0.001600	0.469376	0.491811	0.038813	0.738204	0.193704	0.068092	0.438551	0.539409	0.022040	0.959088	0.012997	0.027915	0.165547	0.747815	0.086638	0.320044	0.372212	0.307744	0.224985	0.157683	0.617332	0.305222	0.220338	0.474439	0.534546	0.413323	0.052131	0.944399	0.017845	0.037756	0.010489	0.005908	0.983602	0.337095	0.550527	0.112378	0.598275	0.373314	0.028411	0.955637	0.014129	0.030234	0.256699	0.685434	0.057866	0.421157	0.524965	0.053878	0.154774	0.758054	0.087173	0.206762	0.165057	0.628180	0.106486	0.121414	0.772100	0.266778	0.300690	0.432532	0.287414	0.024819	0.687767	0.243340	0.443125	0.313535	0.084955	0.110074	0.804972	0.174170	0.532055	0.293775	0.043209	0.037643	0.919148	0.050042	0.066309	0.883649	0.160735	0.380432	0.458834	0.015497	0.008940	0.975562	0.025148	0.012131	0.962721	0.004563	0.002470	0.992966	0.043108	0.005827	0.951065	0.287042	0.022532	0.690426	0.409328	0.309622	0.281050	0.593866	0.144921	0.261214	0.676542	0.114771	0.208687	0.866058	0.044833	0.089109	0.224580	0.496014	0.279407	0.186402	0.280297	0.533301	0.199426	0.498159	0.302415	0.104363	0.881266	0.014370	0.117565	0.865361	0.017074	0.129318	0.831835	0.038846	0.152584	0.643585	0.203830	0.007853	0.991818	0.000330	0.158705	0.801766	0.039529	0.235989	0.700062	0.063949	0.298990	0.184352	0.516658	0.177683	0.361880	0.460437	0.022506	0.013334	0.964161	0.481828	0.108443	0.409729	0.053031	0.009829	0.937140	0.286460	0.018994	0.694546	0.782398	0.176172	0.041429	0.916784	0.026277	0.056939	0.948609	0.016448	0.034943	0.414669	0.553495	0.031835	0.810488	0.154082	0.035430	0.452164	0.543688	0.004148	0.167350	0.817570	0.015080	0.053301	0.940875	0.005824	0.004870	0.994957	0.000173	0.295500	0.669612	0.034888	0.407029	0.543315	0.049656	0.586027	0.364174	0.049800	0.798978	0.159768	0.041254	0.872577	0.041383	0.086040	0.939742	0.019398	0.040860	0.551960	0.415586	0.032454	0.817297	0.102864	0.079839	0.750014	0.206292	0.043694	0.440705	0.540561	0.018734	0.173585	0.811869	0.014546	0.431444	0.534551	0.034005	0.246956	0.734513	0.018531	0.966487	0.010324	0.023189	0.978562	0.006697	0.014741	0.031770	0.965657	0.002573	0.010628	0.988852	0.000520	0.002809	0.997107	0.000083	0.001163	0.998808	0.000029	0.001977	0.997970	0.000053	0.001052	0.998923	0.000025	0.001295	0.998673	0.000033	0.000000	0.000000	1.000000	
40000	-230.530101	1	31.022422	51.108885	65.236581	32.352413	97.675385	21.627666	0.000000	0.000000	1.000000	0.000000	0.000000	1.000000	0.333853	0.332035	0.334112	0.354538	0.285986	0.359476	0.405996	0.136889	0.457115	0.917891	0.027793	0.054316	0.367820	0.292610	0.339570	0.267286	0.352466	0.380248	0.309395	0.613343	0.077262	0.328634	0.350016	0.321350	0.344287	0.316157	0.339556	0.347015	0.307810	0.345175	0.346908	0.306442	0.346650	0.344195	0.306725	0.349080	0.385770	0.198291	0.415939	0.380002	0.161044	0.458954	0.357253	0.179952	0.462795	0.391566	0.176690	0.431743	0.476015	0.172563	0.351422	0.458190	0.152920	0.388890	0.350640	0.031356	0.618004	0.339516	0.334887	0.325597	0.513715	0.182424	0.303861	0.476865	0.220833	0.302302	0.563068	0.158240	0.278692	0.587837	0.145443	0.266721	0.678677	0.121718	0.199605	0.547049	0.158461	0.294490	0.353022	0.046450	0.600528	0.601789	0.351905	0.046306	0.210839	0.769499	0.019662	0.000190	0.999715	0.000095	0.000066	0.999902	0.000032	0.265513	0.423551	0.310936	0.286619	0.503962	0.209419	0.170867	0.726263	0.102870	0.308412	0.604538	0.087050	0.235932	0.330609	0.433459	0.153769	0.639274	0.206957	0.020488	0.966963	0.012550	0.008978	0.985847	0.005175	0.234213	0.105712	0.660075	0.087576	0.036178	0.876246	0.031909	0.015722	0.952369	0.140472	0.054436	0.805092	0.193335	0.026366	0.780300	0.012288	0.005628	0.982084	0.323765	0.364484	0.311752	0.395751	0.248185	0.356064	0.534539	0.188405	0.277055	0.895682	0.035324	0.068994	0.970464	0.009629	0.019907	0.459157	0.153844	0.386999	0.358327	0.152390	0.489283	0.564849	0.146622	0.288529	0.641245	0.242777	0.115978	0.308326	0.603693	0.087981	0.735316	0.097759	0.166926	0.384153	0.118318	0.497530	0.986685	0.004263	0.009052	0.314661	0.388602	0.296736	0.309431	0.402847	0.287722	0.148625	0.563264	0.288110	0.000507	0.999238	0.000255	0.000564	0.999148	0.000288	0.000588	0.999112	0.000300	0.000136	0.999797	0.000068	0.305246	0.419337	0.275417	0.381327	0.264015	0.354658	0.385454	0.250405	0.364141	0.357029	0.086179	0.556792	0.663245	0.128467	0.208288	0.391512	0.259646	0.348842	0.401366	0.268680	0.329955	0.347333	0.370962	0.281705	0.307736	0.478053	0.214211	0.459503	0.196718	0.343779	0.431112	0.247772	0.321116	0.869031	0.045508	0.085461	0.487106	0.166381	0.346513	0.455860	0.156574	0.387566	0.618322	0.143258	0.238419	0.664147	0.128070	0.207783	0.851878	0.027270	0.120851	0.775184	0.081584	0.143232	0.706549	0.043730	0.249722	0.553671	0.041279	0.405050	0.955069	0.014561	0.030370	0.976510	0.007612	0.015878	0.373947	0.274344	0.351709	0.480653	0.218669	0.300678	0.446676	0.189221	0.364103	0.549423	0.181939	0.268638	0.398681	0.206057	0.395262	0.358464	0.144885	0.496651	0.260862	0.503425	0.235713	0.400757	0.225299	0.373944	0.465009	0.174834	0.360157	0.391913	0.217743	0.390344	0.358518	0.139795	0.501687	0.554317	0.136764	0.308919	0.626012	0.078505	0.295483	0.481368	0.086927	0.431705	0.761520	0.087067	0.151413	0.681911	0.077884	0.240205	0.822028	0.062195	0.115776	0.937360	0.020612	0.042028	0.978136	0.006721	0.015143	0.966996	0.010794	0.022211	0.575634	0.073135	0.351231	0.880226	0.040140	0.079633	0.935449	0.020891	0.043660	0.956423	0.014011	0.029566	0.971294	0.009294	0.019412	0.993672	0.002003	0.004325	0.390342	0.236317	0.373341	0.493458	0.202529	0.304013	0.592498	0.150673	0.256829	0.664073	0.118564	0.217364	0.641976	0.137941	0.220083	0.763599	0.081431	0.154970	0.745504	0.093574	0.160922	0.301373	0.240721	0.457906	0.274436	0.115862	0.609702	0.124649	0.073753	0.801599	0.290900	0.367055	0.342045	0.305254	0.542084	0.152662	0.200100	0.618878	0.181022	0.312955	0.429883	0.257162	0.180616	0.652343	0.167041	0.225009	0.582580	0.192411	0.223027	0.588351	0.188621	0.221344	0.597056	0.181600	0.670671	0.125207	0.204122	0.082711	0.807502	0.109788	0.039156	0.935016	0.025828	0.133195	0.560592	0.306212	0.135632	0.277956	0.586412	0.117382	0.528550	0.354068	0.202596	0.588990	0.208415	0.304837	0.249054	0.446109	0.176797	0.651569	0.171634	0.357156	0.277917	0.364927	0.377438	0.287012	0.335550	0.135018	0.731034	0.133948	0.276758	0.483648	0.239594	0.307047	0.589203	0.103749	0.139956	0.704897	0.155147	0.332164	0.272241	0.395595	0.079483	0.041262	0.879255	0.071181	0.038424	0.890395	0.359171	0.324514	0.316315	0.301233	0.194424	0.504343	0.073288	0.038705	0.888007	0.032324	0.015945	0.951731	0.418192	0.284789	0.297018	0.357723	0.098418	0.543859	0.381541	0.485745	0.132714	0.175505	0.786549	0.037946	0.001629	0.997516	0.000855	0.000866	0.998687	0.000447	0.368784	0.437670	0.193546	0.442785	0.344462	0.212754	0.580790	0.166456	0.252754	0.332392	0.524487	0.143121	0.212306	0.684232	0.103462	0.017017	0.972661	0.010322	0.304060	0.600632	0.095307	0.575367	0.295364	0.129269	0.310613	0.622725	0.066662	0.929676	0.023634	0.046690	0.094263	0.803015	0.102722	0.282699	0.426265	0.291036	0.299721	0.249950	0.450329	0.307348	0.282571	0.410080	0.397008	0.479649	0.123343	0.906176	0.031972	0.061851	0.033513	0.016589	0.949899	0.261709	0.544580	0.193711	0.449328	0.467722	0.082949	0.924080	0.025603	0.050317	0.198275	0.669912	0.131813	0.305958	0.571187	0.122855	0.092005	0.797546	0.110449	0.260213	0.277889	0.461898	0.196993	0.232534	0.570472	0.287227	0.346042	0.366732	0.351847	0.038563	0.609590	0.238597	0.439196	0.322207	0.156324	0.188579	0.655097	0.154120	0.503958	0.341922	0.125162	0.102893	0.771945	0.103497	0.119724	0.776779	0.155237	0.373382	0.471381	0.048698	0.025066	0.926236	0.086994	0.037378	0.875627	0.014780	0.006850	0.978370	0.102212	0.015923	0.881865	0.351258	0.034945	0.613797	0.338536	0.350119	0.311344	0.494157	0.204858	0.300985	0.573304	0.167366	0.259330	0.792941	0.074548	0.132510	0.224906	0.472561	0.302533	0.227602	0.333883	0.438515	0.183995	0.482590	0.333415	0.068367	0.883587	0.048046	0.066645	0.886324	0.047031	0.122189	0.762891	0.114919	0.128439	0.607524	0.264037	0.005299	0.991749	0.002951	0.142532	0.744690	0.112778	0.123174	0.785652	0.091174	0.300685	0.273466	0.425849	0.180428	0.368985	0.450587	0.068865	0.037006	0.894129	0.450527	0.202200	0.347273	0.123996	0.026222	0.849782	0.350282	0.029361	0.620358	0.574882	0.328277	0.096840	0.858978	0.047797	0.093225	0.912829	0.029593	0.057578	0.258225	0.667397	0.074378	0.662746	0.268100	0.069154	0.318406	0.663624	0.017970	0.085084	0.871818	0.043098	0.041936	0.930223	0.027840	0.003214	0.995044	0.001743	0.150641	0.776144	0.073215	0.204594	0.707745	0.087661	0.339224	0.559333	0.101443	0.543301	0.358719	0.097980	0.796072	0.071607	0.132321	0.898893	0.034593	0.066514	0.318637	0.602449	0.078914	0.667501	0.195332	0.137168	0.579646	0.326516	0.093839	0.311559	0.629160	0.059282	0.112948	0.839831	0.047222	0.308117	0.601588	0.090296	0.157714	0.784116	0.058170	0.939959	0.019540	0.040502	0.962162	0.012426	0.025413	0.023805	0.961308	0.014887	0.007337	0.988471	0.004192	0.001800	0.997255	0.000944	0.000736	0.998887	0.000378	0.001252	0.998101	0.000647	0.000664	0.998996	0.000340	0.000820	0.998757	0.000423	0.000000	0.000000	1.000000	
41000	-230.357219	1	24.707589	41.811213	37.372595	18.463114	74.626400	16.128699	0.000000	0.000000	1.000000	0.000000	0.000000	1.000000	0.340670	0.315749	0.343581	0.402998	0.187712	0.409290	0.437974	0.067558	0.494468	0.955988	0.010010	0.034001	0.434828	0.198239	0.366934	0.308813	0.260033	0.431154	0.363635	0.570251	0.066114	0.387287	0.240723	0.371989	0.406253	0.212384	0.381363	0.391320	0.232366	0.376315	0.386505	0.239583	0.373912	0.374202	0.254326	0.371472	0.438985	0.085894	0.475121	0.411189	0.055867	0.532944	0.380148	0.098244	0.521608	0.439551	0.077270	0.483179	0.582951	0.080273	0.336775	0.531450	0.076361	0.392189	0.366111	0.013555	0.620335	0.399819	0.250574	0.349607	0.679918	0.071340	0.248742	0.589711	0.131316	0.278973	0.719716	0.060760	0.219524	0.737104	0.052633	0.210264	0.792586	0.055594	0.151820	0.668279	0.063378	0.268344	0.368780	0.020452	0.610768	0.755815	0.211243	0.032942	0.265675	0.716518	0.017808	0.000118	0.999830	0.000052	0.000041	0.999941	0.000018	0.262153	0.398641	0.339206	0.291032	0.539645	0.169323	0.138066	0.797559	0.064375	0.359989	0.565725	0.074286	0.221758	0.239982	0.538259	0.141062	0.639646	0.219292	0.011247	0.982789	0.005965	0.005222	0.992162	0.002616	0.213730	0.045879	0.740392	0.053260	0.009811	0.936929	0.020652	0.005239	0.974109	0.108255	0.019406	0.872339	0.195889	0.010919	0.793192	0.007973	0.001840	0.990186	0.386310	0.258051	0.355639	0.489178	0.137623	0.373199	0.659541	0.100885	0.239574	0.944075	0.012681	0.043244	0.984749	0.003293	0.011957	0.550468	0.056573	0.392958	0.379450	0.078890	0.541660	0.693048	0.051707	0.255245	0.795890	0.125564	0.078546	0.359650	0.565288	0.075062	0.837027	0.042041	0.120932	0.407156	0.057494	0.535350	0.993205	0.001432	0.005363	0.381721	0.282928	0.335351	0.383567	0.290153	0.326280	0.139916	0.540153	0.319931	0.000310	0.999553	0.000136	0.000349	0.999495	0.000156	0.000363	0.999476	0.000162	0.000085	0.999878	0.000037	0.414110	0.256937	0.328953	0.496692	0.122158	0.381149	0.451838	0.153440	0.394722	0.374271	0.040041	0.585688	0.779713	0.059689	0.160598	0.518669	0.122371	0.358960	0.520420	0.160721	0.318858	0.392457	0.346676	0.260868	0.324313	0.494055	0.181632	0.596931	0.082463	0.320607	0.531567	0.157923	0.310511	0.927266	0.017165	0.055569	0.603118	0.070514	0.326369	0.532630	0.068379	0.398992	0.756646	0.060873	0.182481	0.780475	0.059445	0.160080	0.923526	0.006717	0.069757	0.865918	0.033695	0.100387	0.781615	0.015134	0.203251	0.585995	0.017112	0.396893	0.977097	0.004884	0.018019	0.987923	0.002587	0.009490	0.455153	0.168711	0.376136	0.594397	0.129226	0.276377	0.557827	0.079118	0.363055	0.672524	0.097153	0.230323	0.460334	0.110333	0.429333	0.379102	0.073995	0.546902	0.299731	0.440215	0.260054	0.501918	0.093434	0.404647	0.583737	0.070842	0.345422	0.451689	0.121501	0.426811	0.378831	0.070757	0.550413	0.684102	0.058871	0.257028	0.736604	0.024494	0.238902	0.534405	0.035042	0.430554	0.856223	0.036456	0.107321	0.784845	0.026791	0.188364	0.900048	0.023640	0.076312	0.967612	0.007082	0.025306	0.989464	0.002068	0.008468	0.982916	0.003705	0.013378	0.625526	0.030374	0.344100	0.936885	0.014044	0.049071	0.967406	0.006913	0.025681	0.978028	0.004627	0.017345	0.985295	0.003143	0.011561	0.996787	0.000667	0.002546	0.468776	0.113495	0.417729	0.636464	0.100255	0.263281	0.744542	0.061583	0.193875	0.807574	0.042330	0.150096	0.761385	0.065657	0.172958	0.870709	0.028247	0.101044	0.844587	0.039822	0.115591	0.301617	0.131308	0.567075	0.259511	0.048685	0.691804	0.085762	0.027885	0.886353	0.316924	0.299896	0.383180	0.338927	0.532192	0.128882	0.171445	0.666343	0.162212	0.317620	0.460836	0.221544	0.165804	0.662557	0.171638	0.141162	0.756198	0.102639	0.171612	0.703779	0.124609	0.226850	0.614864	0.158287	0.785951	0.057695	0.156354	0.051746	0.867220	0.081035	0.021627	0.966005	0.012368	0.112933	0.537630	0.349437	0.108528	0.176917	0.714556	0.111551	0.492155	0.396295	0.253483	0.409952	0.336565	0.281140	0.153035	0.565825	0.226181	0.524121	0.249698	0.402414	0.181202	0.416383	0.444583	0.211209	0.344207	0.149816	0.680816	0.169368	0.228233	0.599387	0.172380	0.354084	0.557735	0.088181	0.197768	0.530662	0.271570	0.395811	0.113631	0.490558	0.048403	0.012570	0.939027	0.046870	0.013426	0.939704	0.497374	0.155170	0.347455	0.318264	0.084546	0.597190	0.046718	0.012820	0.940462	0.020922	0.005316	0.973763	0.546005	0.154132	0.299863	0.375584	0.046566	0.577850	0.498730	0.387813	0.113457	0.216988	0.748870	0.034142	0.000982	0.998568	0.000450	0.000533	0.999227	0.000240	0.516332	0.319866	0.163802	0.613689	0.205822	0.180489	0.704459	0.085307	0.210234	0.434447	0.440147	0.125407	0.234821	0.678108	0.087071	0.009673	0.985236	0.005091	0.363600	0.563397	0.073004	0.712009	0.190389	0.097602	0.367743	0.575026	0.057232	0.962622	0.008417	0.028961	0.088588	0.791342	0.120070	0.286717	0.408918	0.304365	0.293641	0.145819	0.560540	0.330799	0.204675	0.464526	0.461989	0.436340	0.101671	0.949285	0.011644	0.039072	0.021696	0.005537	0.972767	0.228189	0.638321	0.133490	0.529723	0.403042	0.067235	0.959486	0.009167	0.031347	0.158700	0.757930	0.083370	0.347792	0.548158	0.104050	0.090001	0.774108	0.135891	0.244190	0.124265	0.631545	0.145310	0.105594	0.749096	0.284331	0.289139	0.426530	0.367432	0.016815	0.615754	0.217167	0.444386	0.338447	0.107786	0.091049	0.801166	0.143898	0.479090	0.377012	0.077549	0.034239	0.888212	0.068037	0.054209	0.877754	0.140382	0.332301	0.527316	0.031680	0.008513	0.959807	0.057243	0.012108	0.930649	0.009578	0.002244	0.988177	0.084992	0.004992	0.910016	0.366780	0.015171	0.618049	0.397132	0.267829	0.335039	0.630670	0.104047	0.265282	0.704975	0.081966	0.213059	0.878210	0.030253	0.091537	0.187611	0.498044	0.314345	0.200215	0.255574	0.544211	0.169736	0.467886	0.362378	0.030539	0.951505	0.017957	0.036115	0.942279	0.021606	0.065673	0.873207	0.061120	0.122054	0.582015	0.295932	0.003135	0.995346	0.001519	0.081326	0.862331	0.056343	0.116494	0.805285	0.078221	0.332951	0.152630	0.514419	0.162220	0.330807	0.506972	0.045279	0.012891	0.941830	0.550340	0.088297	0.361363	0.102865	0.008856	0.888278	0.365728	0.012662	0.621609	0.742272	0.190205	0.067523	0.924423	0.016955	0.058623	0.953106	0.010710	0.036185	0.316527	0.622049	0.061424	0.795505	0.156014	0.048481	0.389000	0.595268	0.015731	0.049943	0.933233	0.016824	0.023004	0.963760	0.013237	0.001927	0.997163	0.000910	0.134550	0.823780	0.041669	0.252088	0.681378	0.066534	0.470059	0.448303	0.081638	0.760183	0.173729	0.066089	0.884451	0.027296	0.088253	0.945059	0.012685	0.042255	0.444187	0.492615	0.063199	0.819145	0.084737	0.096118	0.723450	0.206433	0.070117	0.370705	0.578273	0.051022	0.096791	0.873869	0.029340	0.358811	0.564199	0.076991	0.176931	0.775563	0.047506	0.969359	0.006549	0.024093	0.980347	0.004287	0.015366	0.013001	0.979951	0.007047	0.004224	0.993678	0.002098	0.001075	0.998432	0.000492	0.000453	0.999343	0.000204	0.000758	0.998900	0.000342	0.000410	0.999407	0.000183	0.000505	0.999268	0.000227	0.000000	0.000000	1.000000	
42000	-230.329203	1	22.646334	26.515888	66.769105	33.198080	41.795768	76.958009	0.000000	0.000000	1.000000	0.000000	0.000000	1.000000	0.335836	0.332775	0.331389	0.365806	0.307580	0.326614	0.425237	0.183811	0.390952	0.960714	0.026627	0.012659	0.344630	0.312123	0.343247	0.147958	0.325939	0.526103	0.273193	0.611505	0.115301	0.360819	0.319367	0.319814	0.378927	0.314656	0.306418	0.391474	0.315331	0.293195	0.386803	0.314465	0.298732	0.373807	0.314441	0.311752	0.490956	0.237250	0.271795	0.461741	0.210997	0.327262	0.355976	0.219848	0.424177	0.468208	0.219039	0.312753	0.635617	0.189429	0.174954	0.574117	0.179916	0.245968	0.376342	0.059044	0.564614	0.338333	0.314282	0.347385	0.710670	0.177467	0.111862	0.607888	0.227803	0.164309	0.733658	0.161196	0.105146	0.729915	0.157379	0.112705	0.809626	0.119649	0.070725	0.571782	0.201600	0.226618	0.372585	0.081494	0.545920	0.564424	0.392224	0.043352	0.167942	0.799930	0.032128	0.000105	0.998748	0.001147	0.000036	0.999567	0.000397	0.170244	0.326752	0.503005	0.273683	0.447097	0.279220	0.134751	0.623525	0.241725	0.275219	0.596452	0.128329	0.115572	0.240899	0.643529	0.075179	0.460295	0.464526	0.013856	0.889889	0.096254	0.005750	0.949586	0.044664	0.184433	0.132349	0.683218	0.031850	0.034226	0.933924	0.010217	0.014758	0.975025	0.084605	0.061577	0.853818	0.191812	0.049128	0.759060	0.003654	0.005437	0.990909	0.358650	0.314344	0.327006	0.504593	0.267056	0.228351	0.679737	0.191665	0.128598	0.950271	0.033566	0.016163	0.986431	0.009420	0.004149	0.557328	0.195572	0.247100	0.358342	0.195987	0.445670	0.650965	0.175609	0.173426	0.694580	0.238737	0.066683	0.275408	0.595041	0.129550	0.851638	0.094887	0.053474	0.393552	0.165140	0.441308	0.993956	0.004244	0.001800	0.344609	0.308965	0.346426	0.339059	0.303531	0.357410	0.061261	0.389094	0.549645	0.000285	0.996512	0.003203	0.000320	0.996366	0.003314	0.000334	0.996188	0.003479	0.000075	0.999109	0.000816	0.354526	0.287124	0.358350	0.525282	0.268092	0.206626	0.459372	0.273453	0.267175	0.365598	0.130744	0.503658	0.797319	0.126758	0.075923	0.547576	0.260061	0.192363	0.532864	0.268587	0.198549	0.376111	0.353204	0.270685	0.298127	0.434427	0.267446	0.645373	0.204909	0.149718	0.546911	0.256814	0.196276	0.934800	0.043443	0.021758	0.644639	0.188445	0.166916	0.543391	0.195705	0.260905	0.780709	0.137850	0.081441	0.798049	0.126338	0.075613	0.954243	0.026014	0.019743	0.878567	0.078601	0.042832	0.837826	0.056549	0.105625	0.606904	0.073051	0.320044	0.979789	0.013998	0.006212	0.989257	0.007486	0.003256	0.471354	0.286703	0.241943	0.612746	0.225421	0.161833	0.598020	0.211436	0.190544	0.692308	0.184772	0.122920	0.468852	0.241092	0.290056	0.359025	0.189236	0.451739	0.233391	0.289062	0.477547	0.527722	0.249202	0.223076	0.647007	0.194368	0.158625	0.458076	0.250774	0.291150	0.359501	0.184583	0.455916	0.747704	0.145364	0.106931	0.814933	0.092075	0.092992	0.555011	0.131877	0.313111	0.869563	0.084084	0.046353	0.829268	0.087870	0.082862	0.910789	0.058847	0.030364	0.971378	0.019615	0.009008	0.990864	0.006478	0.002657	0.984798	0.010533	0.004669	0.642008	0.111392	0.246601	0.944489	0.037411	0.018100	0.971489	0.019635	0.008876	0.980693	0.013403	0.005904	0.986953	0.009079	0.003969	0.997142	0.002021	0.000837	0.442088	0.263100	0.294812	0.663878	0.201236	0.134886	0.773028	0.142562	0.084410	0.832975	0.108281	0.058744	0.779687	0.136830	0.083483	0.887682	0.074359	0.037959	0.858714	0.090640	0.050646	0.208381	0.243082	0.548537	0.227799	0.149477	0.622724	0.051724	0.069072	0.879203	0.204638	0.337780	0.457581	0.287374	0.505638	0.206988	0.131563	0.278371	0.590066	0.306561	0.391849	0.301590	0.104266	0.260404	0.635330	0.181896	0.407586	0.410518	0.186402	0.407819	0.405779	0.195510	0.399196	0.405294	0.803290	0.123317	0.073393	0.038891	0.433594	0.527515	0.026974	0.826082	0.146943	0.044105	0.276790	0.679105	0.037483	0.145387	0.817131	0.038653	0.328933	0.632414	0.105804	0.231051	0.663144	0.227088	0.258864	0.514048	0.098562	0.243115	0.658323	0.387551	0.297171	0.315278	0.452380	0.296498	0.251121	0.056934	0.232286	0.710780	0.236751	0.416146	0.347103	0.278514	0.571720	0.149766	0.047152	0.207112	0.745737	0.262219	0.276427	0.461354	0.025505	0.036382	0.938113	0.025596	0.035581	0.938823	0.336198	0.321443	0.342360	0.222110	0.217465	0.560425	0.024941	0.035097	0.939963	0.010364	0.014963	0.974674	0.409917	0.314132	0.275951	0.363974	0.143989	0.492037	0.373364	0.484212	0.142423	0.144626	0.788731	0.066644	0.000959	0.989472	0.009569	0.000497	0.994477	0.005025	0.419580	0.393824	0.186596	0.532877	0.320248	0.146875	0.724080	0.167724	0.108197	0.342217	0.492140	0.165643	0.189510	0.626378	0.184112	0.011289	0.911639	0.077072	0.278676	0.569859	0.151466	0.600630	0.303636	0.095734	0.270906	0.628291	0.100803	0.966664	0.022699	0.010637	0.028869	0.249275	0.721855	0.188676	0.358776	0.452548	0.197690	0.249242	0.553068	0.222019	0.279703	0.498278	0.379172	0.469733	0.151095	0.954687	0.030579	0.014734	0.010787	0.015551	0.973662	0.229560	0.464860	0.305580	0.417310	0.478829	0.103861	0.963853	0.024558	0.011589	0.161234	0.563293	0.275472	0.282084	0.544821	0.173094	0.025179	0.270010	0.704811	0.115177	0.173669	0.711153	0.059056	0.124951	0.815993	0.207035	0.308613	0.484352	0.374443	0.070107	0.555450	0.140980	0.349191	0.509829	0.038983	0.094096	0.866921	0.060692	0.336941	0.602367	0.034857	0.063059	0.902084	0.020675	0.059133	0.920192	0.051774	0.229349	0.718877	0.016427	0.023301	0.960271	0.034391	0.035852	0.929756	0.004444	0.006580	0.988976	0.069274	0.023528	0.907198	0.375369	0.064639	0.559991	0.303612	0.310717	0.385672	0.655805	0.205511	0.138684	0.726595	0.167112	0.106293	0.889935	0.071623	0.038441	0.110411	0.319255	0.570335	0.102227	0.239757	0.658016	0.083706	0.342572	0.573722	0.043436	0.558504	0.398060	0.039112	0.563798	0.397090	0.071730	0.509239	0.419031	0.049651	0.409043	0.541307	0.003296	0.968857	0.027846	0.102537	0.581451	0.316011	0.070519	0.555976	0.373505	0.166239	0.236317	0.597444	0.068114	0.241468	0.690417	0.024606	0.034270	0.941124	0.406140	0.244362	0.349498	0.086393	0.035222	0.878384	0.376907	0.055855	0.567238	0.583783	0.338077	0.078140	0.933291	0.044786	0.021922	0.958124	0.028329	0.013547	0.216147	0.653365	0.130488	0.646716	0.299846	0.053438	0.258718	0.712446	0.028836	0.072901	0.708044	0.219055	0.029042	0.814380	0.156577	0.001948	0.980502	0.017549	0.134593	0.649068	0.216339	0.195347	0.617593	0.187060	0.346791	0.508505	0.144704	0.593338	0.335793	0.070869	0.896952	0.067734	0.035314	0.950883	0.033060	0.016058	0.308157	0.576098	0.115745	0.740836	0.193540	0.065624	0.583332	0.341203	0.075464	0.269249	0.640286	0.090465	0.087580	0.765945	0.146474	0.275875	0.591552	0.132573	0.135801	0.732819	0.131380	0.973036	0.018591	0.008373	0.982508	0.012088	0.005404	0.016276	0.877432	0.106291	0.004709	0.956863	0.038428	0.001065	0.988019	0.010916	0.000420	0.995291	0.004289	0.000726	0.991680	0.007594	0.000378	0.995741	0.003881	0.000470	0.994762	0.004768	0.000000	0.000000	1.000000	
43000	-229.490538	1	24.275158	14.027445	53.851574	32.699520	59.724315	21.815559	0.000000	0.000000	1.000000	0.000000	0.000000	1.000000	0.333157	0.331623	0.335220	0.302682	0.297115	0.400202	0.282136	0.155447	0.562417	0.960272	0.018095	0.021632	0.318463	0.329982	0.351555	0.133811	0.420387	0.445802	0.319510	0.621709	0.058781	0.318554	0.364975	0.316471	0.321070	0.322243	0.356687	0.336742	0.301239	0.362019	0.311988	0.305584	0.382429	0.274419	0.312606	0.412974	0.280450	0.183224	0.536326	0.210162	0.147726	0.642112	0.240495	0.189709	0.569795	0.279923	0.172557	0.547519	0.530074	0.153938	0.315988	0.416410	0.150167	0.433423	0.200107	0.045456	0.754436	0.305498	0.357495	0.337008	0.720834	0.124957	0.154209	0.620687	0.179987	0.199326	0.723118	0.118093	0.158789	0.698108	0.120890	0.181002	0.813451	0.086674	0.099875	0.494614	0.175612	0.329774	0.204392	0.063767	0.731841	0.664673	0.309982	0.025345	0.207822	0.777170	0.015008	0.000117	0.999789	0.000095	0.000040	0.999927	0.000033	0.139428	0.466017	0.394556	0.317764	0.518504	0.163732	0.156064	0.764030	0.079906	0.320575	0.613050	0.066375	0.067877	0.325545	0.606578	0.065233	0.674817	0.259950	0.012965	0.976156	0.010879	0.005670	0.989616	0.004714	0.086631	0.101557	0.811812	0.005771	0.021249	0.972980	0.002920	0.012275	0.984805	0.021392	0.039437	0.939170	0.087010	0.034430	0.878560	0.001032	0.004758	0.994211	0.315917	0.383000	0.301083	0.445631	0.225529	0.328840	0.690010	0.145822	0.164167	0.950039	0.022760	0.027201	0.986107	0.006288	0.007605	0.383731	0.158092	0.458177	0.232594	0.166115	0.601292	0.571533	0.148608	0.279860	0.765495	0.183219	0.051286	0.320676	0.612223	0.067101	0.853773	0.067629	0.078598	0.248043	0.137744	0.614212	0.993775	0.002809	0.003416	0.291266	0.420211	0.288524	0.274637	0.442357	0.283006	0.054429	0.590680	0.354891	0.000309	0.999440	0.000251	0.000348	0.999368	0.000283	0.000362	0.999343	0.000295	0.000083	0.999849	0.000068	0.278764	0.452096	0.269139	0.517395	0.215319	0.267286	0.388737	0.238768	0.372495	0.215015	0.105881	0.679104	0.801678	0.092264	0.106058	0.558424	0.203363	0.238212	0.550757	0.223258	0.225985	0.418451	0.357842	0.223707	0.333434	0.491898	0.174667	0.610205	0.156058	0.233737	0.562014	0.209176	0.228810	0.934617	0.029915	0.035467	0.552506	0.152075	0.295419	0.414339	0.164212	0.421449	0.789757	0.097190	0.113053	0.802376	0.091932	0.105692	0.917493	0.019147	0.063360	0.879766	0.055432	0.064801	0.688368	0.048853	0.262778	0.395207	0.063911	0.540882	0.979476	0.009281	0.011242	0.988979	0.004983	0.006038	0.459691	0.243659	0.296650	0.625361	0.177674	0.196965	0.516958	0.168235	0.314806	0.701514	0.140368	0.158118	0.362463	0.204478	0.433059	0.230530	0.159612	0.609858	0.162446	0.571573	0.265981	0.405195	0.210397	0.384408	0.529670	0.155156	0.315174	0.358756	0.214575	0.426669	0.229146	0.155171	0.615683	0.656116	0.112930	0.230953	0.643410	0.075555	0.281036	0.374768	0.109336	0.515897	0.871060	0.059510	0.069430	0.734364	0.071796	0.193840	0.911589	0.040499	0.047911	0.971080	0.013118	0.015802	0.990724	0.004158	0.005118	0.984452	0.007041	0.008508	0.460205	0.098314	0.441481	0.944771	0.025129	0.030100	0.971340	0.012963	0.015697	0.980432	0.008839	0.010730	0.986654	0.006034	0.007312	0.997046	0.001330	0.001624	0.333430	0.235144	0.431426	0.680854	0.149444	0.169701	0.784820	0.099288	0.115892	0.841241	0.072505	0.086255	0.784834	0.100284	0.114882	0.891307	0.049482	0.059211	0.860589	0.064424	0.074987	0.108475	0.236273	0.655251	0.110187	0.113941	0.775872	0.016073	0.052791	0.931136	0.176488	0.408677	0.414835	0.327471	0.553125	0.119404	0.095246	0.696913	0.207841	0.337003	0.444146	0.218851	0.065817	0.720800	0.213384	0.175692	0.666116	0.158193	0.178992	0.658871	0.162137	0.184430	0.647196	0.168375	0.807388	0.089551	0.103061	0.028453	0.848140	0.123407	0.025799	0.952164	0.022037	0.035975	0.568578	0.395446	0.022675	0.242572	0.734753	0.036501	0.550945	0.412555	0.062907	0.590306	0.346787	0.116672	0.225007	0.658322	0.071761	0.681049	0.247190	0.331330	0.269404	0.399266	0.467645	0.257808	0.274548	0.041841	0.762651	0.195508	0.271389	0.519888	0.208724	0.322371	0.598144	0.079485	0.030881	0.700416	0.268703	0.169510	0.257528	0.572962	0.006560	0.026772	0.966668	0.007536	0.028091	0.964374	0.314941	0.318840	0.366219	0.125433	0.193497	0.681070	0.007006	0.027120	0.965874	0.002963	0.012435	0.984602	0.382955	0.304412	0.312633	0.218210	0.117674	0.664116	0.457127	0.455212	0.087661	0.176866	0.793603	0.029531	0.001004	0.998175	0.000820	0.000535	0.999028	0.000436	0.532734	0.352731	0.114536	0.615224	0.267683	0.117093	0.731807	0.125713	0.142481	0.406279	0.497508	0.096213	0.218985	0.698573	0.082442	0.010889	0.979968	0.009143	0.339810	0.596173	0.064017	0.677682	0.251907	0.070411	0.318345	0.631036	0.050619	0.966211	0.015372	0.018418	0.018136	0.835146	0.146718	0.161924	0.475358	0.362717	0.111597	0.243807	0.644597	0.178867	0.312297	0.508837	0.428758	0.482525	0.088717	0.954278	0.020850	0.024872	0.003086	0.012896	0.984018	0.276642	0.573190	0.150168	0.474730	0.467475	0.057796	0.963403	0.016659	0.019938	0.185147	0.710917	0.103936	0.324392	0.580835	0.094772	0.015330	0.823822	0.160848	0.053805	0.227415	0.718781	0.021103	0.152263	0.826633	0.131580	0.355802	0.512617	0.202179	0.054410	0.743411	0.117630	0.474466	0.407903	0.018380	0.133896	0.847725	0.054484	0.531465	0.414050	0.010905	0.061403	0.927692	0.008535	0.085774	0.905692	0.045175	0.388445	0.566380	0.004751	0.018866	0.976383	0.007386	0.024827	0.967787	0.001256	0.005708	0.993035	0.016011	0.013395	0.970594	0.201146	0.049968	0.748886	0.257504	0.391789	0.350707	0.672101	0.153727	0.174172	0.735730	0.123466	0.140804	0.890786	0.050282	0.058933	0.084732	0.507225	0.408044	0.061068	0.318782	0.620150	0.072603	0.513614	0.413783	0.028580	0.935016	0.036403	0.022450	0.939002	0.038548	0.059123	0.835249	0.105627	0.044676	0.633012	0.322312	0.003321	0.993934	0.002744	0.105908	0.799465	0.094627	0.055182	0.846142	0.098676	0.098658	0.289991	0.611351	0.055961	0.382705	0.561333	0.007230	0.027115	0.965655	0.308714	0.235327	0.455958	0.020507	0.020242	0.959251	0.199524	0.042900	0.757576	0.686413	0.266576	0.047011	0.933688	0.030202	0.036110	0.957694	0.019280	0.023027	0.276485	0.669480	0.054035	0.734432	0.229650	0.035918	0.312832	0.673549	0.013620	0.075819	0.894697	0.029484	0.027638	0.948733	0.023629	0.002004	0.996349	0.001648	0.166725	0.780685	0.052590	0.259423	0.678115	0.062462	0.438439	0.494780	0.066781	0.707634	0.251264	0.041102	0.898297	0.046601	0.055102	0.950503	0.022587	0.026910	0.395902	0.556634	0.047464	0.803286	0.134417	0.062297	0.666891	0.282009	0.051100	0.317527	0.637505	0.044968	0.098633	0.866364	0.035003	0.320926	0.610166	0.068908	0.156467	0.799068	0.044465	0.972760	0.012327	0.014914	0.982134	0.008096	0.009770	0.015204	0.971973	0.012823	0.004596	0.991591	0.003813	0.001105	0.997994	0.000902	0.000454	0.999176	0.000370	0.000768	0.998606	0.000626	0.000410	0.999257	0.000334	0.000507	0.999080	0.000413	0.000000	0.000000	1.000000	
44000	-229.357528	1	13.409890	24.453603	25.115592	34.239236	54.667403	18.765582	0.000000	0.000000	1.000000	0.000000	0.000000	1.000000	0.347975	0.312491	0.339534	0.393843	0.216475	0.389681	0.405049	0.091087	0.503864	0.976961	0.004704	0.018335	0.399492	0.245962	0.354546	0.177002	0.395644	0.427354	0.324061	0.596858	0.079081	0.417747	0.280912	0.301341	0.432105	0.235075	0.332820	0.438675	0.221605	0.339720	0.405470	0.248278	0.346252	0.353650	0.291564	0.354786	0.482217	0.090604	0.427179	0.400938	0.076164	0.522898	0.343616	0.127545	0.528839	0.444423	0.095591	0.459985	0.685695	0.061307	0.252998	0.569335	0.074612	0.356053	0.318912	0.022852	0.658236	0.357973	0.323284	0.318743	0.838438	0.035166	0.126396	0.719264	0.084535	0.196202	0.844870	0.033331	0.121799	0.837281	0.032783	0.129936	0.880106	0.029681	0.090213	0.688200	0.067949	0.243852	0.322683	0.033325	0.643992	0.790960	0.180575	0.028465	0.226583	0.750465	0.022952	0.000035	0.999896	0.000068	0.000012	0.999964	0.000024	0.128234	0.562084	0.309682	0.267952	0.565107	0.166942	0.088458	0.847793	0.063749	0.321835	0.590517	0.087648	0.089872	0.382964	0.527165	0.048941	0.751761	0.199299	0.003815	0.989510	0.006676	0.001719	0.995184	0.003096	0.155869	0.073278	0.770853	0.017807	0.024133	0.958060	0.007621	0.013892	0.978488	0.053515	0.039148	0.907336	0.156759	0.019407	0.823834	0.002851	0.005339	0.991809	0.399910	0.320012	0.280078	0.600664	0.109285	0.290051	0.783405	0.060270	0.156325	0.971005	0.005951	0.023044	0.992103	0.001513	0.006385	0.586181	0.061406	0.352413	0.340568	0.106683	0.552749	0.738562	0.047723	0.213715	0.857612	0.086860	0.055528	0.321630	0.589917	0.088452	0.908623	0.021652	0.069725	0.366874	0.081228	0.551898	0.996486	0.000653	0.002862	0.352769	0.394804	0.252427	0.329911	0.435442	0.234647	0.046605	0.668700	0.284696	0.000092	0.999729	0.000178	0.000106	0.999691	0.000203	0.000110	0.999680	0.000210	0.000025	0.999925	0.000049	0.388986	0.390706	0.220308	0.688127	0.077882	0.233992	0.505349	0.143882	0.350769	0.330795	0.060350	0.608855	0.871483	0.032210	0.096307	0.721911	0.069568	0.208521	0.677935	0.108617	0.213448	0.442873	0.314938	0.242189	0.303906	0.507754	0.188340	0.760031	0.049842	0.190127	0.661654	0.107989	0.230357	0.961378	0.008244	0.030378	0.705721	0.056681	0.237598	0.560033	0.077999	0.361967	0.868976	0.030608	0.100416	0.871998	0.032058	0.095945	0.961524	0.003243	0.035234	0.926208	0.016964	0.056828	0.818412	0.013235	0.168353	0.549093	0.027430	0.423476	0.988382	0.002222	0.009396	0.993751	0.001185	0.005065	0.585336	0.127666	0.286998	0.723724	0.082784	0.193492	0.680075	0.059589	0.260336	0.792156	0.057627	0.150217	0.496390	0.112061	0.391549	0.339641	0.101215	0.559144	0.152260	0.684237	0.163503	0.603900	0.086932	0.309168	0.713549	0.053760	0.232690	0.487214	0.122470	0.390315	0.338988	0.097548	0.563464	0.803048	0.037856	0.159096	0.812995	0.019641	0.167364	0.528444	0.047819	0.423737	0.920386	0.018493	0.061121	0.847858	0.019578	0.132564	0.947471	0.011410	0.041118	0.983484	0.003261	0.013255	0.994887	0.000901	0.004212	0.991149	0.001704	0.007146	0.609512	0.042463	0.348025	0.968168	0.006510	0.025323	0.983814	0.003123	0.013063	0.988974	0.002089	0.008937	0.992438	0.001436	0.006125	0.998338	0.000303	0.001359	0.477792	0.133150	0.389058	0.783830	0.057829	0.158341	0.866952	0.031197	0.101851	0.907582	0.019303	0.073115	0.858902	0.035982	0.105116	0.937628	0.012599	0.049773	0.913294	0.020387	0.066320	0.176554	0.221380	0.602066	0.194256	0.079379	0.726365	0.035371	0.059803	0.904825	0.204510	0.407273	0.388217	0.310212	0.548926	0.140862	0.040688	0.883782	0.075530	0.302543	0.473868	0.223589	0.025839	0.906932	0.067229	0.067443	0.847598	0.084959	0.097309	0.794815	0.107876	0.160431	0.696459	0.143111	0.875682	0.030973	0.093345	0.009546	0.939597	0.050857	0.007973	0.978732	0.013295	0.024954	0.722858	0.252188	0.031404	0.320887	0.647709	0.033358	0.625715	0.340927	0.066922	0.743463	0.189615	0.166981	0.234821	0.598198	0.068378	0.801752	0.129870	0.425953	0.183821	0.390226	0.552326	0.162011	0.285663	0.025396	0.906952	0.067652	0.178675	0.651194	0.170130	0.318356	0.579848	0.101796	0.039953	0.831607	0.128440	0.328897	0.160837	0.510266	0.016849	0.031314	0.951837	0.018161	0.031936	0.949903	0.515888	0.162171	0.321941	0.237611	0.136316	0.626074	0.017318	0.031167	0.951515	0.007725	0.014075	0.978201	0.552530	0.168537	0.278933	0.332899	0.068684	0.598417	0.542543	0.353257	0.104200	0.182363	0.775331	0.042306	0.000301	0.999129	0.000570	0.000163	0.999528	0.000310	0.641075	0.231453	0.127472	0.742667	0.131430	0.125902	0.817332	0.049138	0.133530	0.466257	0.408354	0.125389	0.197468	0.703187	0.099344	0.003312	0.990885	0.005802	0.333207	0.588629	0.078164	0.769683	0.152670	0.077647	0.326641	0.603826	0.069533	0.980491	0.003935	0.015574	0.007240	0.954775	0.037985	0.145074	0.578685	0.276241	0.168198	0.246766	0.585036	0.232429	0.296777	0.470794	0.436328	0.450711	0.112961	0.973368	0.005499	0.021132	0.008024	0.014600	0.977376	0.184831	0.687592	0.127577	0.499816	0.421808	0.078376	0.978825	0.004296	0.016879	0.106060	0.810616	0.083324	0.314831	0.567774	0.117395	0.006734	0.940078	0.053187	0.085505	0.348089	0.566406	0.036769	0.273903	0.689329	0.152827	0.416381	0.430792	0.320772	0.027879	0.651349	0.100491	0.574179	0.325330	0.029550	0.218479	0.751971	0.048636	0.614972	0.336392	0.023898	0.089252	0.886850	0.016954	0.128724	0.854322	0.046048	0.478738	0.475214	0.011949	0.021417	0.966634	0.020998	0.027790	0.951212	0.003441	0.006417	0.990142	0.044508	0.010746	0.944746	0.319853	0.025363	0.654784	0.297495	0.387513	0.314992	0.776676	0.059477	0.163847	0.823490	0.046010	0.130500	0.933481	0.015086	0.051433	0.058282	0.682899	0.258819	0.072387	0.413544	0.514069	0.063675	0.603757	0.332568	0.006874	0.979775	0.013351	0.005211	0.981235	0.013554	0.017659	0.934023	0.048318	0.037616	0.704651	0.257733	0.001007	0.997147	0.001846	0.037523	0.907450	0.055027	0.027676	0.913393	0.058931	0.172978	0.276008	0.551014	0.056805	0.477804	0.465390	0.017497	0.030825	0.951677	0.490958	0.123776	0.385265	0.054856	0.017755	0.927389	0.318375	0.021450	0.660175	0.794048	0.152592	0.053360	0.961582	0.007890	0.030528	0.975419	0.005044	0.019537	0.279530	0.653248	0.067222	0.835872	0.127879	0.036249	0.341235	0.637965	0.020800	0.020533	0.964886	0.014581	0.008503	0.977362	0.014135	0.000608	0.998263	0.001129	0.088107	0.873415	0.038478	0.227971	0.706915	0.065114	0.480769	0.434488	0.084743	0.832590	0.120248	0.047162	0.939421	0.013177	0.047402	0.971091	0.006011	0.022899	0.444295	0.488683	0.067023	0.894458	0.047192	0.058351	0.769606	0.170920	0.059475	0.328549	0.608751	0.062699	0.055592	0.913706	0.030701	0.321128	0.588430	0.090442	0.137774	0.806006	0.056220	0.984567	0.002975	0.012458	0.989811	0.001976	0.008214	0.004512	0.987706	0.007782	0.001374	0.996138	0.002487	0.000328	0.999050	0.000622	0.000138	0.999598	0.000263	0.000230	0.999332	0.000438	0.000125	0.999637	0.000238	0.000154	0.999552	0.000294	0.000000	0.000000	1.000000	
45000	-228.674541	1	30.650210	25.922459	81.321621	10.570926	27.563617	37.517486	0.000000	0.000000	1.000000	0.000000	0.000000	1.000000	0.336540	0.337449	0.326011	0.387428	0.301651	0.310921	0.456803	0.133461	0.409736	0.954948	0.038890	0.006162	0.408929	0.304043	0.287028	0.239039	0.261832	0.499129	0.297336	0.662852	0.039811	0.377097	0.346107	0.276796	0.401734	0.358149	0.240117	0.398076	0.363301	0.238623	0.398006	0.350471	0.251523	0.391029	0.331473	0.277498	0.494406	0.232951	0.272643	0.462977	0.163121	0.373902	0.370751	0.159809	0.469440	0.484993	0.187698	0.327309	0.643520	0.235841	0.120639	0.604148	0.193187	0.202665	0.452003	0.032937	0.515061	0.380870	0.318932	0.300199	0.676329	0.265741	0.057930	0.593815	0.299409	0.106776	0.721455	0.224977	0.053568	0.740223	0.202393	0.057383	0.793372	0.167215	0.039413	0.656505	0.199161	0.144334	0.439735	0.047373	0.512892	0.555363	0.431542	0.013095	0.183725	0.807307	0.008968	0.000187	0.999536	0.000278	0.000064	0.999840	0.000096	0.221873	0.265550	0.512577	0.301395	0.554662	0.143943	0.166572	0.731165	0.102264	0.300051	0.654012	0.045937	0.129123	0.122216	0.748661	0.121947	0.403745	0.474307	0.020800	0.949870	0.029330	0.009034	0.978084	0.012882	0.187574	0.066392	0.746033	0.020850	0.004780	0.974370	0.007856	0.002002	0.990142	0.073187	0.017320	0.909493	0.239688	0.025403	0.734909	0.003018	0.000666	0.996316	0.377846	0.325479	0.296675	0.505141	0.325125	0.169734	0.661717	0.259700	0.078582	0.942671	0.049413	0.007916	0.984186	0.013882	0.001931	0.601661	0.188521	0.209818	0.381535	0.137252	0.481212	0.697486	0.187809	0.114706	0.666623	0.313069	0.020308	0.300307	0.653160	0.046533	0.836948	0.134177	0.028875	0.430479	0.112413	0.457108	0.992907	0.006273	0.000820	0.372106	0.298611	0.329283	0.371982	0.281292	0.346726	0.104065	0.302374	0.593561	0.000500	0.998751	0.000748	0.000557	0.998620	0.000823	0.000580	0.998561	0.000859	0.000133	0.999669	0.000198	0.400405	0.275206	0.324389	0.493582	0.378017	0.128402	0.460645	0.298774	0.240580	0.413602	0.082653	0.503745	0.780766	0.176542	0.042692	0.513856	0.378005	0.108139	0.516020	0.372046	0.111935	0.390643	0.441341	0.168016	0.328887	0.519538	0.151576	0.627727	0.280390	0.091883	0.534672	0.330844	0.134484	0.926145	0.062932	0.010923	0.653471	0.220170	0.126359	0.567146	0.177330	0.255523	0.754705	0.201352	0.043943	0.781512	0.175993	0.042495	0.954678	0.036917	0.008404	0.865364	0.111997	0.022639	0.877392	0.056015	0.066593	0.677098	0.044527	0.278375	0.976174	0.020927	0.002899	0.987450	0.011045	0.001505	0.462853	0.357451	0.179697	0.598474	0.296793	0.104733	0.601623	0.258020	0.140357	0.675678	0.249663	0.074659	0.485342	0.239756	0.274902	0.384686	0.131149	0.484164	0.273702	0.195541	0.530757	0.533616	0.289214	0.177170	0.647222	0.242931	0.109847	0.471048	0.251944	0.277008	0.386882	0.127009	0.486109	0.745328	0.191302	0.063370	0.835434	0.104626	0.059940	0.612822	0.098365	0.288813	0.855818	0.119503	0.024679	0.843379	0.103409	0.053212	0.898315	0.086191	0.015493	0.966486	0.029215	0.004299	0.988821	0.010003	0.001176	0.982306	0.015513	0.002182	0.693042	0.081113	0.225845	0.934948	0.056176	0.008876	0.966043	0.029778	0.004179	0.977071	0.020189	0.002740	0.984709	0.013452	0.001839	0.996632	0.002992	0.000376	0.457749	0.253925	0.288326	0.632173	0.286567	0.081260	0.738948	0.215078	0.045974	0.801841	0.168476	0.029683	0.762820	0.189630	0.047550	0.867277	0.114207	0.018516	0.844376	0.128427	0.027198	0.221831	0.138261	0.639908	0.230383	0.073554	0.696063	0.035087	0.012510	0.952403	0.267603	0.288089	0.444308	0.316580	0.589471	0.093949	0.154547	0.146054	0.699399	0.334871	0.464122	0.201006	0.118850	0.114150	0.767000	0.240590	0.442514	0.316896	0.246057	0.427495	0.326449	0.257892	0.391389	0.350719	0.786874	0.172036	0.041090	0.081078	0.367965	0.550957	0.039477	0.906843	0.053680	0.071841	0.148570	0.779589	0.038812	0.043197	0.917991	0.073855	0.243299	0.682846	0.097857	0.077780	0.824363	0.174202	0.108501	0.717297	0.131116	0.138902	0.729982	0.384735	0.284277	0.330988	0.446963	0.360976	0.192061	0.092727	0.139480	0.767793	0.274800	0.486975	0.238225	0.304540	0.638474	0.056985	0.070300	0.096701	0.832998	0.299517	0.208389	0.492093	0.016595	0.004765	0.978641	0.018263	0.005522	0.976215	0.399740	0.359484	0.240776	0.261444	0.134075	0.604480	0.017314	0.005114	0.977572	0.007960	0.002033	0.990007	0.487441	0.331603	0.180956	0.406823	0.092988	0.500190	0.383419	0.561671	0.054910	0.160008	0.820119	0.019873	0.001620	0.995995	0.002385	0.000857	0.997881	0.001263	0.388440	0.543691	0.067869	0.500650	0.441983	0.057366	0.707044	0.228779	0.064176	0.346212	0.596819	0.056969	0.213049	0.716700	0.070250	0.017185	0.958722	0.024093	0.292077	0.661295	0.046628	0.594098	0.370827	0.035075	0.294328	0.672210	0.033462	0.961648	0.033218	0.005135	0.061187	0.161222	0.777590	0.245214	0.320662	0.434124	0.192212	0.122923	0.684865	0.273666	0.214370	0.511963	0.402694	0.539023	0.058283	0.948197	0.044574	0.007230	0.008259	0.002123	0.989618	0.263296	0.583413	0.153291	0.436728	0.528964	0.034308	0.958478	0.035905	0.005617	0.196597	0.676215	0.127187	0.309448	0.619970	0.070582	0.064132	0.196360	0.739508	0.118294	0.052163	0.829543	0.047720	0.024393	0.927886	0.228370	0.214721	0.556908	0.445938	0.039921	0.514142	0.175990	0.263077	0.560933	0.031142	0.017003	0.951855	0.101025	0.249237	0.649738	0.023480	0.008746	0.967774	0.018721	0.011049	0.970230	0.081485	0.140806	0.777709	0.012157	0.003366	0.984477	0.025242	0.006238	0.968520	0.003626	0.000820	0.995555	0.074052	0.006813	0.919135	0.448931	0.036437	0.514632	0.371210	0.261692	0.367098	0.629497	0.287606	0.082897	0.705394	0.232675	0.061932	0.877485	0.102388	0.020127	0.136995	0.182549	0.680456	0.098724	0.092562	0.808714	0.125150	0.253878	0.620972	0.080815	0.722178	0.197007	0.080180	0.705781	0.214040	0.120706	0.542263	0.337031	0.091502	0.328931	0.579567	0.005310	0.987035	0.007654	0.138879	0.687320	0.173802	0.124738	0.667547	0.207715	0.227427	0.146131	0.626442	0.097799	0.145694	0.756508	0.017613	0.005282	0.977106	0.491302	0.220006	0.288692	0.088578	0.011390	0.900033	0.453757	0.030970	0.515272	0.559834	0.417859	0.022307	0.922374	0.066855	0.010771	0.952042	0.041340	0.006618	0.234876	0.722501	0.042624	0.640768	0.340732	0.018500	0.279581	0.712469	0.007950	0.079734	0.866926	0.053340	0.042295	0.900230	0.057475	0.003208	0.992131	0.004661	0.137521	0.798861	0.063618	0.185539	0.759848	0.054613	0.316771	0.637467	0.045762	0.526047	0.456426	0.017527	0.882493	0.099465	0.018043	0.943952	0.048132	0.007916	0.293835	0.679260	0.026905	0.709113	0.264651	0.026236	0.574519	0.400962	0.024519	0.292191	0.678596	0.029213	0.107924	0.847579	0.044497	0.300938	0.651037	0.048025	0.152277	0.810306	0.037417	0.968153	0.027914	0.003933	0.979674	0.017788	0.002538	0.024154	0.942107	0.033739	0.007395	0.981989	0.010616	0.001793	0.995555	0.002651	0.000727	0.998200	0.001073	0.001242	0.996916	0.001841	0.000655	0.998377	0.000968	0.000811	0.997993	0.001196	0.000000	0.000000	1.000000	
46000	-228.902027	1	16.987039	26.729462	52.414444	28.240193	60.985557	14.411456	0.000000	0.000000	1.000000	0.000000	0.000000	1.000000	0.336151	0.329207	0.334642	0.355229	0.279436	0.365335	0.377942	0.124364	0.497694	0.959791	0.017456	0.022754	0.359406	0.330328	0.310267	0.183452	0.448337	0.368210	0.255391	0.698543	0.046066	0.316022	0.432952	0.251026	0.354972	0.347937	0.297091	0.372354	0.302385	0.325260	0.357579	0.311350	0.331071	0.331328	0.327104	0.341568	0.401828	0.153831	0.444341	0.347375	0.119221	0.533404	0.321550	0.159042	0.519409	0.390772	0.142282	0.466946	0.590191	0.134000	0.275810	0.507651	0.127276	0.365073	0.308840	0.033550	0.657611	0.318571	0.410276	0.271153	0.720948	0.120746	0.158305	0.613234	0.178068	0.208697	0.739637	0.110875	0.149488	0.734491	0.110546	0.154964	0.809629	0.084999	0.105372	0.584373	0.168364	0.247262	0.310490	0.047871	0.641639	0.593289	0.383979	0.022732	0.158487	0.830422	0.011091	0.000057	0.999902	0.000041	0.000020	0.999966	0.000014	0.153471	0.567239	0.279290	0.237616	0.635843	0.126541	0.092563	0.861242	0.046196	0.256880	0.690878	0.052242	0.118671	0.362404	0.518925	0.075423	0.731470	0.193107	0.006322	0.988826	0.004852	0.002796	0.995095	0.002110	0.151675	0.084539	0.763786	0.020846	0.017917	0.961237	0.008990	0.009870	0.981140	0.057754	0.034400	0.907846	0.152391	0.026815	0.820794	0.003378	0.003730	0.992892	0.303083	0.469024	0.227893	0.490549	0.207020	0.302431	0.683424	0.143858	0.172718	0.949334	0.021990	0.028676	0.986002	0.006023	0.007975	0.504802	0.130239	0.364959	0.319536	0.136504	0.543960	0.644339	0.134450	0.221211	0.715185	0.234794	0.050021	0.257024	0.690141	0.052836	0.850933	0.066122	0.082946	0.345498	0.109402	0.545100	0.993743	0.002681	0.003576	0.270220	0.536307	0.193473	0.253046	0.573217	0.173737	0.072174	0.646050	0.281777	0.000149	0.999742	0.000108	0.000170	0.999705	0.000124	0.000177	0.999694	0.000129	0.000041	0.999930	0.000030	0.257152	0.597458	0.145390	0.529051	0.206346	0.264603	0.435509	0.216439	0.348053	0.314258	0.082573	0.603168	0.797574	0.090550	0.111876	0.556790	0.203730	0.239480	0.538358	0.240065	0.221577	0.376136	0.415893	0.207971	0.281219	0.571370	0.147412	0.633130	0.141119	0.225750	0.554105	0.207229	0.238666	0.933646	0.028988	0.037366	0.609233	0.127668	0.263099	0.499282	0.130708	0.370009	0.783885	0.095566	0.120549	0.798288	0.090220	0.111491	0.936989	0.015033	0.047978	0.877556	0.054070	0.068374	0.775419	0.034519	0.190062	0.528183	0.043484	0.428333	0.979267	0.008905	0.011827	0.988905	0.004768	0.006328	0.470470	0.232092	0.297438	0.617958	0.175754	0.206289	0.568988	0.143554	0.287457	0.695247	0.138470	0.166283	0.432187	0.176081	0.391732	0.318974	0.130435	0.550590	0.139926	0.748865	0.111209	0.493182	0.180918	0.325900	0.600516	0.130836	0.268648	0.424183	0.187141	0.388676	0.318590	0.126325	0.555085	0.708626	0.099284	0.192090	0.742791	0.055465	0.201743	0.488138	0.080298	0.431564	0.868640	0.058096	0.073264	0.789563	0.055556	0.154881	0.909968	0.039369	0.050663	0.970731	0.012626	0.016644	0.990637	0.003968	0.005395	0.984328	0.006748	0.008924	0.575560	0.069694	0.354746	0.943816	0.024324	0.031860	0.970948	0.012474	0.016578	0.980221	0.008479	0.011300	0.986551	0.005777	0.007672	0.997035	0.001267	0.001698	0.419142	0.209734	0.371124	0.672037	0.147646	0.180317	0.778108	0.097705	0.124187	0.836156	0.071056	0.092788	0.780332	0.098523	0.121145	0.888364	0.048271	0.063365	0.857915	0.062952	0.079133	0.193168	0.238828	0.568004	0.188828	0.092891	0.718281	0.041360	0.044679	0.913961	0.217048	0.438854	0.344097	0.268042	0.634922	0.097036	0.059615	0.879399	0.060987	0.293095	0.515693	0.191213	0.041742	0.905349	0.052909	0.104682	0.810999	0.084319	0.119698	0.786839	0.093463	0.146608	0.748014	0.105378	0.803421	0.087855	0.108724	0.019674	0.925689	0.054637	0.013141	0.976506	0.010353	0.046072	0.674819	0.279110	0.047566	0.274680	0.677754	0.053069	0.609704	0.337227	0.076576	0.791033	0.132391	0.189447	0.197679	0.612875	0.061936	0.863822	0.074242	0.374035	0.244034	0.381931	0.460491	0.256139	0.283371	0.027761	0.931848	0.040391	0.207577	0.634056	0.158367	0.259514	0.677449	0.063037	0.032990	0.896711	0.070299	0.259025	0.297078	0.443896	0.020083	0.022022	0.957894	0.021328	0.023231	0.955442	0.344807	0.396760	0.258434	0.219269	0.184763	0.595968	0.020453	0.022343	0.957204	0.009113	0.010003	0.980885	0.435730	0.316999	0.247271	0.315304	0.092732	0.591964	0.383908	0.540953	0.075140	0.132752	0.845661	0.021587	0.000488	0.999153	0.000359	0.000262	0.999546	0.000192	0.391883	0.516064	0.092052	0.552733	0.334799	0.112469	0.726133	0.123848	0.150020	0.330720	0.589134	0.080146	0.165246	0.773502	0.061253	0.005413	0.990437	0.004150	0.227099	0.730403	0.042498	0.618306	0.315485	0.066210	0.253820	0.706691	0.039489	0.965828	0.014809	0.019362	0.012758	0.954120	0.033122	0.167999	0.589667	0.242334	0.187846	0.241275	0.570879	0.236411	0.326631	0.436958	0.360182	0.565943	0.073875	0.953690	0.020136	0.026174	0.009464	0.010385	0.980152	0.178550	0.722381	0.099069	0.400856	0.551048	0.048095	0.962974	0.016059	0.020966	0.115144	0.821563	0.063293	0.262688	0.661463	0.075848	0.013997	0.933867	0.052136	0.112609	0.301706	0.585685	0.056954	0.191131	0.751915	0.189698	0.385047	0.425255	0.309647	0.040495	0.649858	0.143223	0.522888	0.333889	0.043938	0.151916	0.804145	0.075197	0.588251	0.336552	0.030729	0.060920	0.908351	0.025240	0.096375	0.878385	0.071788	0.440920	0.487293	0.014065	0.015383	0.970552	0.024362	0.021093	0.954545	0.004074	0.004495	0.991431	0.046683	0.011304	0.942013	0.309247	0.037035	0.653718	0.285172	0.441261	0.273567	0.663357	0.151927	0.184717	0.729637	0.121568	0.148795	0.888837	0.048991	0.062172	0.103580	0.595957	0.300463	0.105842	0.347572	0.546586	0.095966	0.568234	0.335800	0.012021	0.977136	0.010844	0.008118	0.982838	0.009044	0.035896	0.913811	0.050293	0.059272	0.688904	0.251824	0.001632	0.997149	0.001219	0.062073	0.885501	0.052426	0.027373	0.937476	0.035151	0.173879	0.354416	0.471705	0.086858	0.432166	0.480977	0.020552	0.022395	0.957053	0.403654	0.252427	0.343919	0.057585	0.017869	0.924545	0.308609	0.031588	0.659804	0.575795	0.382226	0.041980	0.932524	0.029254	0.038223	0.957167	0.018608	0.024225	0.180907	0.784345	0.034748	0.675414	0.290915	0.033671	0.247085	0.742500	0.010415	0.017552	0.974245	0.008203	0.014058	0.974846	0.011095	0.000983	0.998289	0.000729	0.051397	0.929878	0.018726	0.104646	0.867410	0.027944	0.255570	0.703479	0.040951	0.565698	0.397265	0.037037	0.896305	0.045348	0.058347	0.949845	0.021829	0.028326	0.248723	0.719568	0.031709	0.769827	0.167286	0.062888	0.601042	0.351933	0.047025	0.252751	0.712278	0.034971	0.053491	0.928288	0.018221	0.257383	0.688303	0.054314	0.108298	0.861622	0.030080	0.972433	0.011848	0.015719	0.981982	0.007766	0.010252	0.007486	0.986722	0.005792	0.002245	0.996064	0.001691	0.000533	0.999075	0.000392	0.000222	0.999615	0.000162	0.000372	0.999355	0.000272	0.000201	0.999653	0.000146	0.000248	0.999570	0.000181	0.000000	0.000000	1.000000	
47000	-228.841712	1	24.619647	31.194768	64.453407	33.446890	48.686815	49.111276	0.000000	0.000000	1.000000	0.000000	0.000000	1.000000	0.335376	0.332727	0.331898	0.366824	0.300976	0.332200	0.426083	0.167696	0.406222	0.958457	0.025516	0.016027	0.363456	0.311050	0.325494	0.184372	0.353079	0.462549	0.290745	0.619661	0.089593	0.355680	0.327150	0.317170	0.377755	0.316055	0.306191	0.383450	0.314784	0.301766	0.379747	0.313086	0.307167	0.368602	0.312111	0.319287	0.466783	0.223218	0.309999	0.439160	0.190452	0.370388	0.357472	0.204811	0.437717	0.452168	0.202363	0.345470	0.613170	0.184135	0.202696	0.554443	0.170975	0.274583	0.381280	0.050900	0.567821	0.351659	0.321222	0.327119	0.696848	0.176072	0.127080	0.594621	0.225789	0.179590	0.725795	0.156671	0.117535	0.728859	0.149806	0.121334	0.799987	0.117195	0.082818	0.597801	0.188021	0.214179	0.377848	0.071132	0.551021	0.592557	0.372861	0.034582	0.183318	0.792690	0.023992	0.000122	0.999406	0.000471	0.000042	0.999795	0.000163	0.196846	0.361210	0.441944	0.287904	0.480317	0.231779	0.149817	0.684554	0.165630	0.292329	0.607308	0.100363	0.137052	0.263525	0.599423	0.092817	0.533628	0.373555	0.015193	0.939173	0.045633	0.006394	0.973130	0.020476	0.192985	0.121971	0.685044	0.036618	0.031249	0.932134	0.012819	0.014358	0.972823	0.090350	0.055819	0.853831	0.199717	0.042972	0.757312	0.004755	0.005375	0.989870	0.354020	0.327373	0.318606	0.491098	0.262372	0.246530	0.666897	0.189285	0.143818	0.947419	0.032246	0.020335	0.985668	0.008934	0.005398	0.551688	0.180900	0.267412	0.360970	0.180697	0.458332	0.658454	0.164250	0.177296	0.705912	0.233652	0.060436	0.292478	0.606140	0.101382	0.843716	0.092585	0.063699	0.396446	0.149717	0.453837	0.993624	0.004003	0.002374	0.343455	0.330158	0.326386	0.339939	0.330550	0.329510	0.079806	0.453946	0.466248	0.000329	0.998390	0.001282	0.000369	0.998246	0.001385	0.000385	0.998169	0.001446	0.000087	0.999576	0.000336	0.354582	0.326112	0.319306	0.506045	0.269861	0.224095	0.446535	0.266252	0.287214	0.370485	0.117019	0.512497	0.787234	0.124280	0.088486	0.529354	0.262638	0.208008	0.522115	0.270628	0.207257	0.380913	0.364622	0.254465	0.310720	0.457954	0.231326	0.626330	0.202154	0.171516	0.534322	0.255253	0.210425	0.931070	0.041891	0.027039	0.629142	0.180237	0.190622	0.536549	0.181228	0.282223	0.768922	0.136018	0.095060	0.787989	0.123861	0.088149	0.949290	0.024452	0.026258	0.871896	0.076463	0.051641	0.826893	0.051197	0.121910	0.606531	0.062814	0.330656	0.978643	0.013314	0.008043	0.988657	0.007088	0.004256	0.457132	0.285225	0.257643	0.599467	0.223378	0.177155	0.579395	0.204637	0.215968	0.679564	0.182374	0.138062	0.457690	0.229520	0.312791	0.361953	0.173959	0.464089	0.249661	0.354722	0.395617	0.513621	0.241498	0.244881	0.625710	0.188338	0.185952	0.446844	0.239871	0.313285	0.362629	0.169335	0.468036	0.730309	0.141040	0.128650	0.798065	0.085642	0.116293	0.551952	0.117057	0.330991	0.862462	0.081884	0.055654	0.818198	0.082198	0.099604	0.905724	0.057026	0.037250	0.969736	0.018740	0.011523	0.990355	0.006117	0.003528	0.983940	0.009999	0.006061	0.638754	0.098302	0.262944	0.941245	0.036058	0.022697	0.969837	0.018765	0.011398	0.979595	0.012747	0.007658	0.986221	0.008606	0.005173	0.996988	0.001899	0.001113	0.441597	0.252163	0.306240	0.649506	0.200011	0.150484	0.760751	0.141089	0.098160	0.822977	0.106666	0.070357	0.769010	0.134331	0.096659	0.880718	0.072659	0.046624	0.851109	0.088376	0.060515	0.227134	0.237699	0.535168	0.236385	0.135672	0.627943	0.059110	0.064606	0.876284	0.231031	0.353925	0.415044	0.302143	0.527953	0.169903	0.155633	0.388330	0.456038	0.316901	0.411190	0.271909	0.129164	0.387500	0.483335	0.199895	0.476906	0.323198	0.202255	0.479172	0.318573	0.208287	0.476939	0.314774	0.793418	0.120850	0.085732	0.051054	0.587682	0.361264	0.029938	0.891367	0.078694	0.061523	0.359696	0.578780	0.050736	0.173684	0.775580	0.054241	0.401632	0.544126	0.129461	0.343606	0.526932	0.231745	0.241393	0.526863	0.123319	0.391575	0.485106	0.381786	0.289272	0.328942	0.442609	0.295938	0.261453	0.081806	0.421905	0.496288	0.255062	0.449119	0.295819	0.294946	0.586567	0.118487	0.072383	0.385118	0.542499	0.291999	0.274806	0.433194	0.030657	0.034183	0.935160	0.030645	0.033912	0.935443	0.370188	0.329121	0.300691	0.246035	0.210111	0.543854	0.030029	0.033351	0.936620	0.012996	0.014553	0.972451	0.435759	0.310341	0.253901	0.368539	0.129687	0.501774	0.393588	0.489645	0.116767	0.156728	0.794673	0.048599	0.001090	0.994919	0.003991	0.000571	0.997315	0.002113	0.434478	0.412609	0.152913	0.536598	0.328321	0.135081	0.711916	0.165252	0.122832	0.354062	0.511850	0.134088	0.200963	0.662246	0.136791	0.012490	0.950273	0.037237	0.299730	0.592274	0.107996	0.617221	0.298502	0.084277	0.288983	0.633215	0.077801	0.964752	0.021711	0.013536	0.047567	0.473488	0.478944	0.219290	0.389970	0.390740	0.217395	0.243201	0.539404	0.248970	0.285655	0.465375	0.396634	0.479335	0.124032	0.952084	0.029351	0.018565	0.013503	0.015114	0.971384	0.249559	0.510445	0.239997	0.437761	0.479008	0.083231	0.961778	0.023511	0.014711	0.177938	0.622577	0.199485	0.297828	0.563315	0.138857	0.044094	0.482745	0.473161	0.141829	0.184519	0.673651	0.074198	0.133322	0.792481	0.221482	0.314079	0.464439	0.379582	0.060813	0.559605	0.162646	0.378738	0.458615	0.051656	0.104745	0.843599	0.080104	0.397365	0.522531	0.042977	0.064289	0.892733	0.029361	0.069008	0.901631	0.071178	0.276655	0.652168	0.020156	0.022446	0.957397	0.039907	0.033634	0.926459	0.005748	0.006489	0.987763	0.075960	0.020796	0.903243	0.380420	0.055899	0.563681	0.326097	0.320884	0.353018	0.641254	0.204197	0.154549	0.714272	0.164774	0.120954	0.883825	0.069574	0.046601	0.135096	0.361483	0.503421	0.122191	0.256613	0.621196	0.105204	0.392347	0.502449	0.052474	0.755179	0.192346	0.049347	0.756421	0.194232	0.086796	0.624990	0.288214	0.066198	0.485714	0.448088	0.003691	0.983930	0.012379	0.115741	0.663443	0.220816	0.090167	0.688265	0.221568	0.205647	0.253695	0.540658	0.089599	0.282023	0.628378	0.029527	0.032696	0.937777	0.442753	0.235894	0.321353	0.092545	0.031449	0.876005	0.381771	0.048063	0.570166	0.607994	0.329237	0.062769	0.929423	0.043211	0.027366	0.955718	0.027166	0.017116	0.237929	0.671395	0.090676	0.671001	0.284375	0.044624	0.280100	0.698225	0.021675	0.079929	0.810232	0.109838	0.032183	0.883733	0.084084	0.002197	0.990167	0.007635	0.148634	0.722831	0.128535	0.211883	0.668266	0.119852	0.368160	0.528149	0.103692	0.611043	0.332931	0.056026	0.891129	0.065754	0.043117	0.948061	0.031764	0.020175	0.328797	0.591776	0.079427	0.748745	0.187446	0.063810	0.603017	0.332817	0.064166	0.287725	0.642767	0.069508	0.096606	0.815152	0.088242	0.292846	0.603244	0.103910	0.144700	0.768580	0.086720	0.971492	0.017733	0.010775	0.981517	0.011489	0.006994	0.017850	0.930427	0.051723	0.005213	0.977712	0.017075	0.001206	0.994328	0.004466	0.000484	0.997718	0.001799	0.000828	0.996061	0.003111	0.000435	0.997940	0.001625	0.000540	0.997456	0.002003	0.000000	0.000000	1.000000	
48000	-229.728929	1	40.749437	25.756517	61.124481	35.448004	62.479790	5.329498	0.000000	0.000000	1.000000	0.000000	0.000000	1.000000	0.333222	0.332099	0.334680	0.344854	0.296760	0.358387	0.344553	0.155727	0.499720	0.951058	0.024004	0.024938	0.401084	0.324275	0.274641	0.267167	0.426001	0.306832	0.404949	0.573707	0.021345	0.374701	0.358786	0.266513	0.375940	0.329433	0.294627	0.350224	0.312407	0.337369	0.344185	0.312033	0.343782	0.331049	0.313615	0.355336	0.311091	0.196448	0.492462	0.267454	0.156813	0.575733	0.290704	0.190934	0.518362	0.322304	0.179580	0.498116	0.507092	0.178682	0.314226	0.443198	0.162735	0.394067	0.289303	0.046523	0.664174	0.396817	0.356939	0.246243	0.641247	0.172262	0.186491	0.557596	0.218779	0.223625	0.678880	0.149383	0.171737	0.688967	0.138514	0.172519	0.770684	0.112907	0.116409	0.588550	0.160063	0.251387	0.288584	0.065138	0.646279	0.714710	0.271332	0.013958	0.278746	0.717594	0.003660	0.000325	0.999668	0.000007	0.000113	0.999885	0.000002	0.283518	0.468132	0.248350	0.392200	0.486211	0.121589	0.256086	0.703273	0.040641	0.405256	0.569217	0.025528	0.182880	0.389032	0.428088	0.155448	0.707020	0.137532	0.033225	0.964519	0.002257	0.014670	0.984619	0.000710	0.133505	0.109174	0.757321	0.018638	0.025799	0.955563	0.008489	0.014167	0.977344	0.050529	0.046300	0.903171	0.139738	0.037666	0.822597	0.003175	0.005541	0.991283	0.379437	0.373491	0.247072	0.420709	0.251570	0.327721	0.629107	0.183067	0.187826	0.937899	0.030456	0.031645	0.983106	0.008276	0.008618	0.447837	0.166137	0.386026	0.289147	0.167711	0.543142	0.628917	0.149513	0.221569	0.779692	0.185225	0.035083	0.405280	0.568775	0.025944	0.819186	0.088944	0.091870	0.315315	0.138631	0.546053	0.992493	0.003675	0.003832	0.386389	0.400193	0.213419	0.389711	0.416105	0.194184	0.139745	0.665344	0.194912	0.000877	0.999103	0.000020	0.000961	0.999017	0.000023	0.001002	0.998974	0.000024	0.000232	0.999763	0.000005	0.400425	0.431600	0.167974	0.436375	0.265463	0.298162	0.380708	0.253809	0.365484	0.287776	0.107667	0.604557	0.756737	0.119805	0.123457	0.470377	0.260068	0.269555	0.497765	0.267726	0.234508	0.434021	0.372935	0.193044	0.398682	0.483412	0.117905	0.535192	0.198426	0.266382	0.499480	0.247852	0.252668	0.919038	0.039742	0.041220	0.529492	0.173839	0.296669	0.444639	0.170360	0.385002	0.730967	0.132295	0.136738	0.757561	0.119398	0.123041	0.914235	0.025166	0.060600	0.850982	0.073258	0.075760	0.735254	0.051713	0.213033	0.501247	0.060553	0.438200	0.974684	0.012398	0.012918	0.986633	0.006547	0.006820	0.401835	0.277115	0.321050	0.562330	0.216413	0.221257	0.479298	0.197122	0.323580	0.642694	0.176362	0.180944	0.374670	0.215952	0.409378	0.288829	0.161279	0.549891	0.333932	0.525226	0.140842	0.410988	0.231810	0.357202	0.494186	0.181360	0.324455	0.368281	0.226117	0.405602	0.288638	0.156879	0.554482	0.624510	0.138779	0.236711	0.664243	0.086409	0.249348	0.446180	0.109583	0.444237	0.840291	0.078530	0.081178	0.738960	0.082423	0.178617	0.889021	0.054481	0.056498	0.964139	0.017572	0.018289	0.988468	0.005637	0.005895	0.981067	0.009275	0.009657	0.540434	0.094438	0.365128	0.930107	0.034262	0.035631	0.964022	0.017617	0.018361	0.975750	0.011873	0.012378	0.983734	0.007966	0.008300	0.996458	0.001733	0.001808	0.392346	0.246312	0.361342	0.604035	0.195152	0.200813	0.719049	0.138028	0.142923	0.787293	0.104300	0.108407	0.736966	0.129591	0.133443	0.856551	0.070320	0.073129	0.827488	0.084847	0.087665	0.221315	0.255187	0.523498	0.168473	0.120416	0.711111	0.039226	0.058475	0.902299	0.295889	0.406872	0.297239	0.404795	0.531737	0.063468	0.266274	0.641039	0.092687	0.388941	0.440568	0.170491	0.235071	0.679791	0.085137	0.304755	0.603665	0.091581	0.295740	0.619281	0.084979	0.283437	0.646626	0.069937	0.763489	0.116465	0.120046	0.088628	0.878727	0.032645	0.060403	0.933757	0.005840	0.117601	0.708675	0.173724	0.092738	0.376321	0.530941	0.108054	0.671254	0.220692	0.228184	0.623546	0.148269	0.181032	0.218359	0.600610	0.231687	0.680899	0.087414	0.335709	0.276605	0.387686	0.417401	0.289384	0.293215	0.189094	0.755049	0.055856	0.355286	0.488111	0.156603	0.405579	0.560921	0.033500	0.176616	0.745190	0.078195	0.304657	0.256979	0.438364	0.019038	0.030911	0.950051	0.020203	0.031877	0.947920	0.445528	0.299775	0.254697	0.225065	0.204005	0.570930	0.019393	0.031014	0.949593	0.008605	0.014350	0.977046	0.480806	0.293263	0.225931	0.287788	0.119500	0.592712	0.511235	0.432542	0.056223	0.241141	0.750485	0.008374	0.002768	0.997152	0.000080	0.001469	0.998493	0.000037	0.565376	0.345508	0.089116	0.606368	0.295804	0.097829	0.676252	0.159690	0.164058	0.464615	0.481574	0.053812	0.296521	0.667794	0.035685	0.027249	0.971023	0.001728	0.451694	0.518431	0.029875	0.708106	0.241524	0.050370	0.404525	0.578265	0.017210	0.958456	0.020371	0.021173	0.125403	0.836308	0.038289	0.314051	0.431129	0.254820	0.210567	0.246484	0.542950	0.284902	0.306084	0.409014	0.512639	0.445965	0.041396	0.943581	0.027677	0.028742	0.008938	0.014873	0.976189	0.375896	0.517293	0.106811	0.562560	0.415558	0.021882	0.954959	0.022088	0.022953	0.288829	0.654824	0.056347	0.405606	0.550413	0.043982	0.116002	0.841211	0.042787	0.205002	0.342454	0.452544	0.099923	0.246163	0.653914	0.246608	0.368971	0.384421	0.288926	0.055634	0.655440	0.226925	0.481982	0.291093	0.077717	0.212437	0.709846	0.143355	0.611968	0.244677	0.039532	0.090849	0.869619	0.044270	0.140332	0.815399	0.133021	0.477591	0.389388	0.013305	0.021617	0.965078	0.021982	0.029432	0.948585	0.003833	0.006641	0.989527	0.041216	0.016758	0.942027	0.289107	0.051116	0.659777	0.394221	0.395141	0.210638	0.596901	0.198795	0.204304	0.676438	0.159467	0.164095	0.864566	0.066562	0.068872	0.214316	0.536015	0.249669	0.164282	0.372551	0.463167	0.172461	0.565046	0.262493	0.135316	0.849158	0.015526	0.135438	0.849258	0.015304	0.155896	0.802353	0.041751	0.120465	0.716903	0.162632	0.008769	0.990880	0.000351	0.199330	0.754227	0.046443	0.228178	0.724651	0.047171	0.271421	0.322537	0.406042	0.151374	0.448609	0.400017	0.019466	0.030801	0.949733	0.454208	0.204797	0.340995	0.050294	0.025250	0.924456	0.289420	0.043919	0.666661	0.740854	0.230171	0.028975	0.916204	0.041088	0.042708	0.947843	0.025583	0.026574	0.386448	0.589065	0.024488	0.769283	0.204559	0.026158	0.401508	0.595295	0.003197	0.217180	0.766709	0.016112	0.064742	0.928765	0.006494	0.005368	0.994448	0.000184	0.329202	0.639232	0.031566	0.406972	0.554000	0.039029	0.558491	0.403499	0.038010	0.752838	0.219583	0.027579	0.871776	0.062948	0.065276	0.938870	0.029992	0.031138	0.511637	0.465858	0.022506	0.793073	0.148233	0.058693	0.706852	0.261240	0.031908	0.404178	0.581256	0.014566	0.181268	0.805958	0.012774	0.405339	0.567668	0.026994	0.233792	0.751529	0.014679	0.966127	0.016590	0.017283	0.978208	0.010677	0.011114	0.038112	0.959037	0.002851	0.012114	0.987326	0.000560	0.003080	0.996830	0.000089	0.001249	0.998720	0.000031	0.002145	0.997798	0.000057	0.001128	0.998844	0.000027	0.001392	0.998573	0.000035	0.000000	0.000000	1.000000	
49000	-232.836730	1	25.511311	39.546449	18.146776	74.011780	79.745833	39.549307	0.000000	0.000000	1.000000	0.000000	0.000000	1.000000	0.336500	0.329096	0.334404	0.384368	0.259414	0.356218	0.437323	0.126866	0.435810	0.959638	0.003913	0.036449	0.407943	0.231670	0.360387	0.237439	0.327274	0.435286	0.441140	0.399259	0.159601	0.377184	0.282215	0.340601	0.401986	0.251921	0.346093	0.392725	0.262152	0.345123	0.387723	0.266530	0.345747	0.374186	0.278850	0.346964	0.464605	0.161545	0.373849	0.437185	0.153374	0.409441	0.373425	0.186068	0.440507	0.447470	0.159852	0.392677	0.597121	0.095131	0.307748	0.532169	0.107602	0.360229	0.352814	0.028493	0.618693	0.389378	0.267633	0.342989	0.706146	0.060966	0.232888	0.614241	0.109769	0.275990	0.740241	0.048860	0.210899	0.752332	0.042395	0.205274	0.811316	0.033909	0.154775	0.672107	0.053019	0.274874	0.359641	0.043777	0.596583	0.861970	0.080711	0.057319	0.386158	0.552109	0.061732	0.000130	0.999565	0.000305	0.000045	0.999849	0.000106	0.232230	0.428555	0.339215	0.362106	0.355012	0.282882	0.215255	0.594638	0.190107	0.430784	0.397118	0.172099	0.154519	0.445025	0.400455	0.088576	0.691969	0.219455	0.015431	0.955025	0.029544	0.006609	0.979985	0.013406	0.218803	0.161483	0.619714	0.060250	0.126954	0.812796	0.021126	0.059986	0.918888	0.110711	0.128183	0.761106	0.188403	0.030786	0.780811	0.007922	0.024292	0.967786	0.377732	0.284628	0.337640	0.501517	0.165826	0.332657	0.683702	0.077435	0.238863	0.948698	0.005256	0.046046	0.985806	0.001071	0.013124	0.564475	0.092695	0.342829	0.375200	0.157053	0.467747	0.696275	0.049273	0.254452	0.832716	0.050823	0.116462	0.429851	0.396913	0.173236	0.852158	0.023464	0.124378	0.405387	0.115286	0.479326	0.993618	0.000422	0.005960	0.373330	0.293679	0.332991	0.373965	0.296039	0.329996	0.077946	0.642467	0.279587	0.000349	0.998833	0.000818	0.000392	0.998710	0.000898	0.000408	0.998656	0.000936	0.000093	0.999689	0.000218	0.401667	0.270575	0.327758	0.517713	0.154739	0.327548	0.451793	0.198837	0.349370	0.370809	0.085897	0.543293	0.799366	0.037281	0.163354	0.544310	0.137688	0.318003	0.545471	0.144704	0.309826	0.420369	0.263395	0.316236	0.354588	0.367077	0.278335	0.625953	0.090686	0.283361	0.552728	0.143488	0.303784	0.933748	0.007536	0.058716	0.625432	0.086273	0.288295	0.544166	0.109529	0.346304	0.777854	0.041051	0.181095	0.800075	0.037077	0.162849	0.926481	0.004081	0.069438	0.878422	0.017617	0.103961	0.783664	0.016231	0.200106	0.579092	0.031011	0.389897	0.978675	0.001697	0.019628	0.988727	0.000815	0.010458	0.465996	0.196203	0.337801	0.619044	0.107349	0.273607	0.581325	0.102883	0.315793	0.697197	0.072283	0.230520	0.465299	0.163022	0.371679	0.375363	0.149067	0.475570	0.287453	0.408770	0.303777	0.521062	0.145926	0.333013	0.612601	0.092544	0.294856	0.454586	0.175948	0.369465	0.375390	0.143631	0.480979	0.710896	0.056041	0.233062	0.759752	0.029795	0.210452	0.540960	0.062956	0.396084	0.869629	0.019499	0.110872	0.797726	0.025194	0.177080	0.908911	0.011520	0.079569	0.970058	0.002652	0.027290	0.989999	0.000635	0.009365	0.984123	0.001225	0.014653	0.629970	0.049516	0.320514	0.942109	0.006131	0.051760	0.969757	0.002603	0.027641	0.979503	0.001605	0.018892	0.986278	0.001019	0.012703	0.996963	0.000184	0.002852	0.466741	0.180774	0.352485	0.661169	0.084779	0.254052	0.766375	0.044291	0.189334	0.824719	0.026878	0.148403	0.782246	0.042365	0.175389	0.882416	0.014958	0.102626	0.859049	0.021864	0.119086	0.264332	0.293674	0.441993	0.264645	0.163417	0.571938	0.085735	0.197581	0.716685	0.267575	0.357987	0.374438	0.381432	0.382216	0.236352	0.179746	0.569461	0.250793	0.342670	0.355598	0.301732	0.154750	0.608755	0.236495	0.204316	0.548851	0.246832	0.211734	0.541000	0.247267	0.227584	0.526541	0.245874	0.805164	0.035627	0.159210	0.039105	0.842728	0.118167	0.030298	0.916548	0.053154	0.058229	0.687413	0.254357	0.064879	0.462637	0.472484	0.054131	0.615897	0.329972	0.179399	0.544365	0.276236	0.244611	0.361680	0.393708	0.183305	0.547760	0.268935	0.393743	0.252138	0.354119	0.457899	0.209464	0.332637	0.132175	0.638851	0.228974	0.286690	0.423051	0.290259	0.415285	0.393421	0.191294	0.130890	0.624811	0.244299	0.398408	0.200591	0.401001	0.052218	0.148600	0.799182	0.048160	0.123599	0.828242	0.519548	0.135923	0.344529	0.305018	0.210246	0.484736	0.048894	0.132617	0.818490	0.021408	0.060708	0.917884	0.544623	0.137950	0.317427	0.372740	0.099096	0.528164	0.592237	0.218430	0.189333	0.292418	0.603177	0.104405	0.001147	0.996284	0.002569	0.000605	0.998024	0.001372	0.625762	0.130842	0.243396	0.653646	0.114825	0.231530	0.728185	0.060453	0.211362	0.492425	0.280269	0.227305	0.275831	0.529407	0.194762	0.012789	0.962622	0.024589	0.509533	0.299335	0.191133	0.772360	0.084315	0.143325	0.453623	0.401559	0.144819	0.965640	0.003182	0.031178	0.064778	0.781156	0.154066	0.286399	0.374282	0.339319	0.255506	0.318864	0.425630	0.295254	0.281696	0.423050	0.522036	0.277749	0.200215	0.953584	0.004693	0.041722	0.022218	0.062772	0.915010	0.333351	0.388462	0.278187	0.609797	0.240743	0.149460	0.962801	0.003522	0.033676	0.231695	0.550767	0.217538	0.400299	0.389116	0.210584	0.051974	0.807710	0.140316	0.171183	0.461539	0.367278	0.092841	0.513012	0.394147	0.222987	0.423171	0.353842	0.356292	0.035711	0.607997	0.165307	0.517628	0.317064	0.072862	0.454943	0.472195	0.080708	0.594476	0.324816	0.069242	0.312337	0.618421	0.049702	0.308249	0.642049	0.077788	0.504807	0.417405	0.032619	0.088308	0.879072	0.060563	0.115227	0.824209	0.009576	0.029006	0.961418	0.085857	0.034509	0.879635	0.354599	0.032067	0.613333	0.357904	0.309271	0.332825	0.655659	0.086649	0.257692	0.727899	0.059378	0.212723	0.889544	0.015345	0.095111	0.133791	0.588966	0.277243	0.134068	0.491416	0.374516	0.106575	0.572198	0.321227	0.087281	0.780972	0.131747	0.099373	0.757474	0.143153	0.077389	0.774308	0.148303	0.063271	0.678918	0.257811	0.003842	0.988085	0.008073	0.116514	0.718742	0.164744	0.219052	0.548378	0.232569	0.280185	0.265224	0.454591	0.097480	0.502122	0.400398	0.046552	0.120091	0.833357	0.549043	0.087170	0.363787	0.104005	0.056894	0.839101	0.351773	0.026526	0.621701	0.832910	0.057497	0.109593	0.930724	0.007611	0.061664	0.957034	0.004243	0.038723	0.477543	0.351106	0.171351	0.875661	0.055973	0.068365	0.536345	0.411909	0.051746	0.219210	0.613770	0.167020	0.032502	0.910820	0.056678	0.002301	0.992731	0.004968	0.372234	0.414268	0.213499	0.489593	0.293424	0.216983	0.647389	0.164422	0.188190	0.846375	0.046077	0.107548	0.894638	0.013829	0.091533	0.949774	0.005206	0.045021	0.629493	0.207010	0.163498	0.851071	0.032747	0.116183	0.794860	0.089496	0.115644	0.463210	0.403149	0.133641	0.164134	0.713498	0.122369	0.427570	0.396404	0.176027	0.230764	0.626362	0.142874	0.971546	0.002396	0.026057	0.981769	0.001447	0.016784	0.018057	0.948205	0.033738	0.005376	0.983582	0.011042	0.001267	0.995883	0.002850	0.000512	0.998320	0.001167	0.000875	0.997132	0.001993	0.000462	0.998484	0.001055	0.000572	0.998127	0.001300	0.000000	0.000000	1.000000	
50000	-230.769281	1	9.770729	21.606319	71.809344	37.032553	26.260037	92.916796	0.000000	0.000000	1.000000	0.000000	0.000000	1.000000	0.336642	0.332935	0.330423	0.335267	0.328268	0.336466	0.421290	0.222250	0.356460	0.965083	0.028629	0.006287	0.275673	0.358942	0.365385	0.074416	0.368406	0.557178	0.165654	0.719033	0.115312	0.342303	0.325235	0.332462	0.344051	0.335213	0.320736	0.399117	0.323961	0.276922	0.381833	0.328574	0.289593	0.351538	0.335899	0.312563	0.525083	0.256106	0.218811	0.478384	0.244315	0.277301	0.347066	0.251392	0.401541	0.486599	0.248517	0.264883	0.688356	0.193764	0.117880	0.620420	0.195809	0.183772	0.403658	0.088094	0.508248	0.267788	0.345170	0.387043	0.743292	0.180935	0.075773	0.650336	0.227782	0.121882	0.734221	0.185309	0.080470	0.694696	0.205993	0.099311	0.834560	0.121816	0.043624	0.442979	0.315117	0.241904	0.390549	0.116185	0.493266	0.371605	0.582544	0.045851	0.080758	0.891563	0.027678	0.000021	0.998304	0.001675	0.000007	0.999414	0.000579	0.088692	0.323186	0.588121	0.185536	0.489048	0.325416	0.057972	0.637263	0.304765	0.170753	0.699120	0.130127	0.068045	0.240819	0.691137	0.034826	0.428533	0.536641	0.004026	0.857652	0.138322	0.001478	0.934819	0.063703	0.171865	0.161939	0.666196	0.023022	0.041545	0.935433	0.006930	0.017191	0.975879	0.075192	0.077485	0.847323	0.204033	0.074227	0.721740	0.002459	0.006490	0.991052	0.340790	0.318808	0.340401	0.529542	0.277182	0.193276	0.718143	0.192282	0.089574	0.955982	0.035822	0.008195	0.987699	0.010407	0.001894	0.527865	0.246543	0.225592	0.351219	0.231424	0.417357	0.588271	0.250258	0.161471	0.589099	0.347073	0.063827	0.171232	0.697240	0.131529	0.871045	0.097445	0.031510	0.391024	0.204708	0.404268	0.994458	0.004756	0.000786	0.308284	0.312847	0.378869	0.291566	0.306917	0.401517	0.027110	0.369803	0.603087	0.000058	0.995163	0.004779	0.000066	0.995114	0.004820	0.000069	0.994854	0.005077	0.000015	0.998796	0.001189	0.313302	0.290963	0.395735	0.583719	0.261577	0.154704	0.488705	0.282831	0.228464	0.368868	0.170525	0.460608	0.823790	0.128789	0.047421	0.601065	0.255682	0.143254	0.552229	0.281070	0.166701	0.340076	0.379456	0.280468	0.230720	0.474849	0.294431	0.696886	0.202641	0.100473	0.590099	0.256390	0.153510	0.942643	0.045949	0.011409	0.676734	0.201556	0.121710	0.552194	0.226617	0.221189	0.812827	0.137168	0.050005	0.824430	0.128377	0.047193	0.962516	0.028907	0.008577	0.894265	0.081306	0.024429	0.864947	0.069468	0.065586	0.629102	0.103653	0.267245	0.981775	0.015328	0.002897	0.990226	0.008309	0.001465	0.519077	0.284653	0.196270	0.655021	0.225439	0.119540	0.643738	0.218662	0.137600	0.729748	0.185554	0.084699	0.490366	0.261478	0.248156	0.352588	0.225577	0.421835	0.159225	0.260257	0.580518	0.540493	0.268879	0.190628	0.691580	0.199675	0.108745	0.479700	0.269081	0.251220	0.353585	0.221493	0.424922	0.783409	0.150045	0.066546	0.840445	0.104486	0.055069	0.567356	0.170525	0.262118	0.886512	0.086751	0.026737	0.849496	0.099416	0.051088	0.922109	0.061371	0.016520	0.974420	0.021230	0.004350	0.991633	0.007214	0.001154	0.986245	0.011608	0.002147	0.651133	0.145788	0.203079	0.951219	0.039512	0.009269	0.974545	0.021206	0.004250	0.982588	0.014672	0.002740	0.988155	0.010041	0.001804	0.997359	0.002286	0.000355	0.411146	0.298020	0.290834	0.709177	0.198057	0.092766	0.807458	0.140534	0.052008	0.858845	0.107643	0.033512	0.808283	0.138655	0.053062	0.904092	0.075489	0.020419	0.877156	0.093247	0.029598	0.137739	0.268066	0.594196	0.209814	0.183112	0.607073	0.036181	0.075758	0.888061	0.127740	0.367625	0.504634	0.202340	0.574638	0.223022	0.064113	0.203624	0.732264	0.252858	0.415406	0.331736	0.042907	0.176049	0.781043	0.101210	0.376894	0.521895	0.116691	0.388323	0.494986	0.148419	0.392090	0.459491	0.829021	0.125415	0.045564	0.013604	0.351542	0.634854	0.008645	0.790149	0.201206	0.017530	0.242396	0.740073	0.018848	0.138672	0.842480	0.015718	0.310799	0.673483	0.054890	0.160485	0.784625	0.184015	0.266650	0.549335	0.052330	0.161933	0.785737	0.396065	0.307750	0.296185	0.489911	0.295821	0.214268	0.017682	0.125246	0.857072	0.152258	0.419544	0.428198	0.179171	0.665852	0.154977	0.012003	0.108719	0.879278	0.122058	0.312563	0.565379	0.016667	0.040936	0.942397	0.017584	0.040189	0.942227	0.162868	0.403441	0.433691	0.142987	0.253803	0.603210	0.016801	0.039671	0.943528	0.007031	0.017422	0.975547	0.295788	0.413120	0.291092	0.364403	0.183763	0.451834	0.249593	0.598970	0.151437	0.073225	0.864137	0.062638	0.000210	0.985719	0.014071	0.000105	0.992593	0.007302	0.263204	0.506658	0.230138	0.468068	0.390580	0.141352	0.758669	0.168874	0.072457	0.247182	0.581826	0.170993	0.117358	0.681342	0.201300	0.003159	0.888412	0.108429	0.133975	0.688619	0.177406	0.475924	0.424933	0.099143	0.159978	0.740889	0.099133	0.970273	0.024524	0.005202	0.006438	0.124262	0.869300	0.078633	0.349574	0.571793	0.124333	0.262597	0.613070	0.144455	0.310419	0.545126	0.268727	0.573851	0.157422	0.959844	0.032733	0.007423	0.007321	0.018087	0.974593	0.122261	0.485122	0.392617	0.282006	0.612945	0.105049	0.967819	0.026471	0.005710	0.078156	0.576231	0.345613	0.188436	0.629046	0.182518	0.005187	0.150508	0.844305	0.058257	0.172713	0.769030	0.028536	0.118386	0.853078	0.147312	0.320949	0.531738	0.396909	0.102239	0.500852	0.081161	0.339381	0.579459	0.019263	0.088706	0.892031	0.027203	0.319849	0.652949	0.021107	0.065308	0.913586	0.009925	0.059073	0.931001	0.023139	0.217268	0.759593	0.011206	0.026744	0.962050	0.025912	0.042924	0.931163	0.002993	0.007823	0.989183	0.066877	0.035785	0.897338	0.400172	0.095325	0.504504	0.228753	0.345348	0.425898	0.701483	0.202599	0.095918	0.761857	0.167655	0.070488	0.904045	0.074354	0.021601	0.051640	0.286042	0.662317	0.056098	0.228129	0.715773	0.040751	0.327201	0.632048	0.012348	0.389731	0.597921	0.007355	0.410266	0.582378	0.026190	0.434584	0.539226	0.020852	0.384850	0.594298	0.000798	0.959186	0.040016	0.045624	0.545591	0.408785	0.012050	0.479760	0.508190	0.065999	0.263069	0.670932	0.032280	0.229607	0.738113	0.016891	0.038767	0.944342	0.237833	0.365220	0.396947	0.084150	0.050326	0.865524	0.405715	0.083899	0.510386	0.360883	0.546515	0.092601	0.941437	0.047180	0.011382	0.962830	0.030399	0.006771	0.085875	0.762747	0.151378	0.471733	0.468165	0.060102	0.131461	0.843113	0.025425	0.013003	0.667540	0.319456	0.009488	0.775520	0.214992	0.000450	0.974210	0.025341	0.029040	0.675755	0.295205	0.051846	0.705422	0.242732	0.135351	0.682925	0.181724	0.355239	0.561051	0.083710	0.910246	0.070279	0.019475	0.956544	0.035298	0.008158	0.130251	0.737233	0.132515	0.657243	0.280480	0.062277	0.435526	0.487402	0.077072	0.155924	0.756253	0.087823	0.031215	0.790885	0.177900	0.172416	0.692580	0.135004	0.071510	0.784317	0.144173	0.975825	0.020193	0.003981	0.984210	0.013280	0.002510	0.004897	0.843144	0.151958	0.001206	0.942811	0.055983	0.000235	0.983481	0.016284	0.000088	0.993678	0.006235	0.000155	0.988598	0.011247	0.000078	0.994279	0.005642	0.000099	0.992972	0.006929	0.000000	0.000000	1.000000	
51000	-232.518679	1	62.044011	25.616770	86.397887	25.848551	65.713176	32.785821	0.000000	0.000000	1.000000	0.000000	0.000000	1.000000	0.333161	0.332975	0.333864	0.328547	0.301319	0.370134	0.331497	0.169600	0.498904	0.926642	0.044889	0.028469	0.356938	0.301805	0.341257	0.245206	0.293245	0.461549	0.410874	0.528472	0.060654	0.324450	0.319234	0.356316	0.332058	0.315404	0.352538	0.333552	0.318303	0.348144	0.328529	0.310909	0.360562	0.318580	0.299669	0.381751	0.307636	0.231940	0.460424	0.272508	0.186016	0.541476	0.284987	0.200472	0.514541	0.313255	0.208628	0.478117	0.452234	0.234820	0.312946	0.412084	0.197706	0.390210	0.276636	0.047198	0.676166	0.336152	0.310461	0.353387	0.526172	0.267513	0.206315	0.486332	0.284282	0.229387	0.572449	0.232695	0.194856	0.590970	0.209853	0.199178	0.695365	0.177750	0.126885	0.521440	0.185222	0.293338	0.275868	0.066523	0.657609	0.662763	0.310105	0.027132	0.293893	0.691485	0.014622	0.000758	0.999021	0.000220	0.000261	0.999664	0.000075	0.259735	0.299660	0.440605	0.376423	0.418564	0.205014	0.304818	0.568312	0.126871	0.409393	0.521050	0.069557	0.162624	0.210685	0.626690	0.190092	0.469814	0.340094	0.073279	0.897762	0.028960	0.032760	0.955348	0.011892	0.130694	0.100261	0.769045	0.020559	0.018164	0.961277	0.008927	0.009048	0.982025	0.053439	0.037650	0.908911	0.131020	0.035707	0.833273	0.003259	0.003309	0.993432	0.321751	0.314450	0.363799	0.377232	0.298542	0.324226	0.547842	0.255689	0.196469	0.906569	0.057159	0.036272	0.974144	0.016053	0.009803	0.397592	0.203747	0.398661	0.281199	0.175687	0.543114	0.547538	0.195214	0.257248	0.695250	0.243536	0.061214	0.409245	0.520338	0.070416	0.752005	0.146344	0.101650	0.304138	0.146827	0.549035	0.988448	0.007221	0.004331	0.315313	0.306214	0.378473	0.310625	0.299453	0.389922	0.153583	0.408511	0.437906	0.002109	0.997285	0.000606	0.002227	0.997103	0.000669	0.002334	0.996966	0.000700	0.000539	0.999304	0.000156	0.306187	0.286994	0.406819	0.376222	0.322523	0.301255	0.359351	0.289091	0.351557	0.275991	0.111406	0.612604	0.679759	0.186256	0.133985	0.392950	0.322772	0.284278	0.413458	0.320593	0.265949	0.386893	0.362974	0.250133	0.379268	0.419625	0.201107	0.452704	0.276372	0.270924	0.438178	0.305792	0.256030	0.881242	0.071912	0.046846	0.464807	0.236387	0.298805	0.405803	0.210628	0.383569	0.636502	0.213063	0.150434	0.680672	0.185760	0.133568	0.871381	0.053885	0.074734	0.791234	0.124141	0.084625	0.692698	0.076988	0.230313	0.483847	0.067809	0.448344	0.960684	0.024460	0.014856	0.979498	0.012757	0.007745	0.366154	0.319520	0.314326	0.490339	0.282446	0.227215	0.420220	0.259023	0.320757	0.562608	0.247610	0.189783	0.352481	0.248067	0.399452	0.280333	0.168796	0.550871	0.272030	0.272445	0.455525	0.361406	0.278138	0.360456	0.435911	0.245194	0.318895	0.348588	0.257278	0.394134	0.279785	0.164078	0.556136	0.546457	0.204967	0.248576	0.599848	0.136754	0.263398	0.416325	0.130453	0.453222	0.777851	0.131755	0.090393	0.676199	0.131999	0.191802	0.837552	0.098124	0.064324	0.944767	0.034159	0.021074	0.981293	0.011863	0.006844	0.971061	0.017946	0.010994	0.515701	0.113924	0.370375	0.892912	0.065762	0.041326	0.943396	0.035226	0.021378	0.961986	0.023718	0.014296	0.974942	0.015596	0.009461	0.994539	0.003428	0.002033	0.345542	0.268995	0.385463	0.507794	0.280178	0.212027	0.612805	0.228526	0.158669	0.686354	0.188863	0.124783	0.658134	0.197928	0.143939	0.782976	0.131935	0.085089	0.762082	0.140675	0.097243	0.206779	0.196815	0.596406	0.166415	0.115142	0.718444	0.044060	0.044485	0.911455	0.278329	0.307967	0.413704	0.396263	0.469170	0.134568	0.246474	0.277958	0.475568	0.364988	0.386332	0.248680	0.222010	0.260045	0.517945	0.327302	0.407249	0.265450	0.319188	0.412242	0.268570	0.303360	0.416891	0.279749	0.687277	0.182167	0.130556	0.166439	0.511937	0.321624	0.117359	0.829473	0.053168	0.130351	0.307832	0.561817	0.071663	0.139938	0.788399	0.112069	0.370427	0.517504	0.183219	0.210783	0.605998	0.211013	0.211749	0.577239	0.202647	0.242331	0.555022	0.328873	0.298854	0.372273	0.380453	0.326337	0.293210	0.188679	0.251884	0.559437	0.345779	0.399847	0.254374	0.406573	0.508149	0.085278	0.157837	0.213917	0.628247	0.263919	0.231851	0.504231	0.021080	0.021334	0.957586	0.021955	0.022209	0.955836	0.361650	0.293304	0.345046	0.204374	0.174483	0.621144	0.021142	0.021393	0.957465	0.009053	0.009175	0.981772	0.415620	0.290880	0.293500	0.276526	0.124029	0.599445	0.465561	0.435103	0.099337	0.258820	0.709883	0.031297	0.006525	0.991453	0.002023	0.003404	0.995557	0.001040	0.473725	0.380902	0.145373	0.506354	0.349965	0.143682	0.595226	0.231030	0.173744	0.430414	0.459306	0.110280	0.318852	0.580694	0.100453	0.058555	0.918369	0.023076	0.450293	0.469782	0.079924	0.638288	0.281882	0.079830	0.412334	0.536375	0.051291	0.937422	0.038401	0.024177	0.177446	0.293525	0.529030	0.295309	0.319827	0.384864	0.210723	0.204317	0.584961	0.263599	0.247118	0.489283	0.493520	0.413886	0.092594	0.915858	0.051352	0.032790	0.009414	0.009540	0.981045	0.368467	0.429336	0.202197	0.548103	0.395854	0.056043	0.932313	0.041480	0.026208	0.325368	0.519959	0.154673	0.402903	0.493088	0.104010	0.177763	0.313049	0.509188	0.138332	0.136896	0.724772	0.076881	0.090734	0.832385	0.243646	0.269936	0.486418	0.276201	0.056629	0.667170	0.232859	0.327311	0.439830	0.057959	0.074725	0.867315	0.148254	0.353577	0.498169	0.035639	0.041240	0.923122	0.031372	0.046077	0.922551	0.120030	0.235609	0.644361	0.014210	0.014389	0.971401	0.023698	0.020869	0.955432	0.003949	0.004008	0.992043	0.040530	0.013540	0.945929	0.276403	0.051945	0.671652	0.335198	0.299895	0.364907	0.506831	0.278918	0.214251	0.589024	0.236010	0.174966	0.808525	0.114245	0.077231	0.216827	0.304304	0.478869	0.156621	0.211350	0.632029	0.177948	0.342138	0.479914	0.275070	0.552910	0.172020	0.271160	0.548297	0.180543	0.240240	0.529878	0.229882	0.139115	0.444126	0.416759	0.019926	0.973223	0.006851	0.267668	0.564837	0.167495	0.305304	0.482282	0.212414	0.218755	0.193788	0.587457	0.139779	0.236236	0.623986	0.021120	0.021366	0.957514	0.401843	0.201807	0.396351	0.050467	0.020901	0.928632	0.276780	0.044513	0.678707	0.671294	0.274225	0.054481	0.873061	0.077637	0.049302	0.921991	0.047680	0.030329	0.397729	0.533853	0.068418	0.714892	0.243725	0.041383	0.417060	0.570504	0.012436	0.318941	0.593167	0.087891	0.125184	0.817604	0.057213	0.012315	0.983625	0.004060	0.375300	0.522147	0.102553	0.413372	0.489170	0.097458	0.518711	0.398388	0.082901	0.664725	0.283990	0.051285	0.812998	0.112757	0.074245	0.909120	0.055375	0.035505	0.490362	0.451297	0.058340	0.702877	0.218225	0.078897	0.645746	0.298214	0.056040	0.413260	0.541789	0.044952	0.246754	0.690882	0.062364	0.408874	0.518565	0.072561	0.277398	0.664620	0.057983	0.947273	0.032752	0.019975	0.966750	0.020586	0.012664	0.081730	0.884812	0.033458	0.027790	0.962380	0.009830	0.007398	0.990335	0.002267	0.002896	0.996225	0.000879	0.005109	0.993352	0.001539	0.002615	0.996594	0.000791	0.003226	0.995791	0.000983	0.000000	0.000000	1.000000	
52000	-233.043684	1	14.907541	44.188022	15.989254	39.125051	73.401441	31.223728	0.000000	0.000000	1.000000	0.000000	0.000000	1.000000	0.351768	0.306483	0.341749	0.446326	0.168932	0.384742	0.483638	0.065800	0.450561	0.965975	0.002499	0.031526	0.447814	0.164059	0.388128	0.245758	0.265968	0.488274	0.379052	0.458643	0.162304	0.453831	0.179558	0.366611	0.471425	0.157828	0.370747	0.452047	0.183656	0.364298	0.434877	0.200855	0.364268	0.403331	0.232995	0.363674	0.553257	0.068096	0.378647	0.520968	0.055661	0.423371	0.422467	0.104128	0.473404	0.519915	0.073628	0.406457	0.665351	0.044717	0.289933	0.595021	0.054471	0.350508	0.392977	0.013080	0.593944	0.417781	0.211251	0.370968	0.766903	0.027023	0.206074	0.667178	0.067296	0.265527	0.790630	0.023268	0.186102	0.798612	0.019909	0.181479	0.840307	0.019950	0.139743	0.715652	0.030583	0.253765	0.399286	0.020182	0.580532	0.849127	0.092261	0.058612	0.309913	0.629100	0.060988	0.000044	0.999769	0.000187	0.000015	0.999919	0.000065	0.212563	0.420116	0.367322	0.298992	0.435565	0.265443	0.121629	0.742559	0.135812	0.371389	0.453978	0.174633	0.169618	0.334283	0.496099	0.073568	0.695425	0.231008	0.005207	0.978872	0.015921	0.002276	0.990080	0.007643	0.257080	0.064977	0.677943	0.070718	0.036041	0.893241	0.024239	0.019567	0.956194	0.132052	0.047930	0.820018	0.217527	0.012496	0.769977	0.009254	0.007389	0.983358	0.438840	0.198968	0.362192	0.577607	0.089773	0.332620	0.730450	0.045676	0.223874	0.956937	0.003264	0.039799	0.988031	0.000727	0.011242	0.627455	0.038379	0.334166	0.421825	0.083307	0.494868	0.736462	0.023236	0.240302	0.839250	0.045725	0.115025	0.370698	0.453552	0.175750	0.875108	0.013898	0.110993	0.449262	0.058044	0.492694	0.994617	0.000298	0.005085	0.416609	0.225981	0.357410	0.408717	0.236557	0.354726	0.071312	0.612911	0.315778	0.000117	0.999394	0.000489	0.000134	0.999322	0.000545	0.000139	0.999295	0.000566	0.000032	0.999834	0.000134	0.457957	0.182429	0.359615	0.620276	0.065163	0.314561	0.518658	0.119773	0.361569	0.411683	0.041080	0.547237	0.830080	0.021917	0.148003	0.640064	0.057989	0.301947	0.613684	0.084304	0.302012	0.428501	0.250124	0.321375	0.316223	0.410203	0.273575	0.700707	0.038469	0.260824	0.610788	0.090416	0.298796	0.944143	0.004663	0.051194	0.687977	0.039613	0.272411	0.599600	0.053722	0.346678	0.816384	0.021613	0.162003	0.830687	0.021798	0.147516	0.943370	0.001705	0.054925	0.897387	0.010524	0.092088	0.819211	0.006971	0.173818	0.619461	0.014418	0.366121	0.982134	0.001108	0.016758	0.990494	0.000560	0.008946	0.544116	0.113106	0.342778	0.671560	0.065660	0.262780	0.656633	0.042612	0.300755	0.741467	0.042979	0.215554	0.531057	0.086246	0.382697	0.421279	0.078003	0.500718	0.264800	0.413445	0.321755	0.612050	0.060713	0.327237	0.688767	0.038347	0.272886	0.520717	0.096524	0.382760	0.420821	0.074487	0.504692	0.765202	0.027272	0.207526	0.805960	0.011522	0.182519	0.586598	0.028346	0.385056	0.889936	0.011610	0.098453	0.832488	0.011231	0.156281	0.923774	0.006837	0.069389	0.974922	0.001698	0.023380	0.991706	0.000421	0.007873	0.986612	0.000827	0.012561	0.668687	0.023896	0.307417	0.951855	0.003688	0.044456	0.974842	0.001633	0.023526	0.982876	0.001043	0.016081	0.988453	0.000690	0.010857	0.997439	0.000133	0.002428	0.538717	0.090778	0.370505	0.718806	0.045957	0.235236	0.809496	0.022830	0.167674	0.858026	0.013246	0.128729	0.815386	0.024900	0.159714	0.903757	0.007855	0.088389	0.880961	0.012975	0.106064	0.304553	0.171551	0.523896	0.303993	0.068557	0.627451	0.099089	0.082487	0.818424	0.272511	0.310496	0.416993	0.334927	0.429129	0.235944	0.108293	0.684270	0.207437	0.309815	0.396229	0.293956	0.093000	0.701685	0.205315	0.100666	0.740450	0.158884	0.132619	0.675909	0.191472	0.191547	0.565802	0.242651	0.835044	0.020951	0.144005	0.018425	0.892276	0.089299	0.010850	0.959993	0.029157	0.047223	0.660411	0.292366	0.069637	0.318525	0.611839	0.051789	0.563631	0.384580	0.177130	0.474628	0.348243	0.282026	0.252912	0.465062	0.163424	0.518398	0.318178	0.457230	0.162565	0.380205	0.514917	0.145613	0.339470	0.085165	0.689566	0.225269	0.205570	0.555146	0.239284	0.359901	0.446751	0.193348	0.115453	0.572856	0.311690	0.457873	0.095239	0.446888	0.059457	0.047507	0.893036	0.055051	0.045095	0.899855	0.570076	0.072314	0.357610	0.355310	0.098333	0.546358	0.055825	0.045201	0.898974	0.024559	0.019828	0.955613	0.588653	0.089410	0.321937	0.414479	0.048158	0.537363	0.576643	0.231899	0.191458	0.235579	0.661569	0.102852	0.000388	0.998099	0.001513	0.000207	0.998967	0.000827	0.632395	0.125726	0.241878	0.689859	0.082402	0.227739	0.768607	0.035709	0.195684	0.480358	0.280898	0.238743	0.225858	0.584792	0.189350	0.004446	0.981809	0.013745	0.418761	0.397008	0.184231	0.770773	0.086169	0.143058	0.388265	0.464135	0.147600	0.971034	0.002054	0.026913	0.029932	0.841510	0.128558	0.249803	0.401614	0.348583	0.288126	0.210157	0.501717	0.311526	0.220280	0.468193	0.472158	0.322391	0.205451	0.960871	0.002971	0.036158	0.025475	0.020579	0.953946	0.232971	0.537634	0.229396	0.553987	0.289516	0.156497	0.968641	0.002262	0.029097	0.138872	0.698907	0.162221	0.348798	0.439363	0.211838	0.024203	0.848883	0.126914	0.188971	0.275353	0.535676	0.106300	0.301094	0.592607	0.231988	0.367951	0.400060	0.396118	0.016411	0.587471	0.144979	0.526235	0.328786	0.081002	0.252965	0.666033	0.074853	0.558874	0.366272	0.078599	0.122345	0.799055	0.054260	0.145334	0.800406	0.076406	0.434157	0.489437	0.037271	0.030293	0.932436	0.071887	0.038667	0.889446	0.011142	0.008912	0.979945	0.103098	0.010947	0.885955	0.394572	0.014725	0.590703	0.363066	0.266532	0.370402	0.712469	0.046872	0.240660	0.770543	0.033777	0.195681	0.906803	0.009212	0.083985	0.101226	0.626912	0.271862	0.138793	0.406263	0.454943	0.096569	0.551391	0.352040	0.016701	0.937480	0.045819	0.021381	0.920043	0.058576	0.030679	0.881941	0.087380	0.058073	0.646536	0.295390	0.001318	0.994006	0.004676	0.049791	0.853872	0.096337	0.095789	0.736140	0.168072	0.300109	0.169829	0.530061	0.094762	0.439169	0.466069	0.053201	0.043546	0.903253	0.586432	0.051508	0.362060	0.124464	0.019357	0.856179	0.392062	0.012177	0.595761	0.821207	0.067778	0.111015	0.942265	0.004517	0.053218	0.963779	0.002700	0.033521	0.379445	0.461321	0.159234	0.868685	0.064553	0.066763	0.448405	0.498479	0.053116	0.057875	0.872427	0.069698	0.011614	0.957488	0.030898	0.000788	0.996296	0.002916	0.187553	0.668354	0.144093	0.359982	0.447476	0.192542	0.575490	0.230690	0.193820	0.838091	0.049648	0.112262	0.911974	0.008040	0.079986	0.957658	0.003279	0.039063	0.545426	0.282756	0.171818	0.867695	0.024288	0.108017	0.788006	0.093739	0.118256	0.395320	0.468276	0.136404	0.084150	0.831039	0.084812	0.369008	0.452507	0.178485	0.172649	0.695388	0.131963	0.976222	0.001527	0.022252	0.984628	0.000970	0.014402	0.006159	0.975699	0.018142	0.001824	0.991959	0.006217	0.000424	0.997915	0.001660	0.000175	0.999120	0.000705	0.000295	0.998527	0.001179	0.000158	0.999204	0.000638	0.000196	0.999020	0.000784	0.000000	0.000000	1.000000	
53000	-230.248748	1	9.605550	22.378642	43.207836	26.263485	49.890903	59.319436	0.000000	0.000000	1.000000	0.000000	0.000000	1.000000	0.345836	0.325398	0.328766	0.378420	0.263250	0.358330	0.420394	0.122190	0.457416	0.972755	0.011978	0.015267	0.315642	0.281551	0.402807	0.095958	0.313339	0.590703	0.194989	0.659021	0.145991	0.397267	0.277776	0.324957	0.392281	0.274451	0.333267	0.436079	0.266780	0.297142	0.407205	0.278240	0.314556	0.361724	0.296146	0.342131	0.571132	0.137880	0.290988	0.501090	0.118529	0.380381	0.359569	0.159681	0.480750	0.501939	0.137861	0.360200	0.708261	0.103990	0.187749	0.601520	0.109556	0.288925	0.323484	0.031906	0.644610	0.291369	0.304177	0.404454	0.818107	0.080628	0.101265	0.694074	0.142942	0.162984	0.813708	0.079265	0.107027	0.786735	0.085026	0.128238	0.863291	0.061971	0.074739	0.555493	0.153067	0.291440	0.328891	0.045906	0.625203	0.535968	0.400106	0.063925	0.114996	0.840673	0.044331	0.000019	0.999309	0.000672	0.000006	0.999759	0.000235	0.090447	0.369551	0.540002	0.179772	0.538019	0.282209	0.052905	0.756335	0.190760	0.196834	0.643719	0.159447	0.071215	0.226615	0.702170	0.037124	0.525381	0.437495	0.002858	0.943616	0.053526	0.001153	0.973221	0.025626	0.165839	0.084709	0.749452	0.019670	0.018614	0.961716	0.007176	0.009503	0.983321	0.060272	0.035638	0.904090	0.158309	0.025580	0.816110	0.002569	0.003452	0.993980	0.385201	0.276917	0.337882	0.601666	0.171926	0.226407	0.760171	0.110740	0.129089	0.965875	0.015020	0.019104	0.990581	0.004099	0.005320	0.589547	0.110966	0.299486	0.355135	0.136147	0.508718	0.667369	0.108951	0.223680	0.696849	0.206178	0.096973	0.197012	0.642301	0.160687	0.894821	0.047350	0.057829	0.380088	0.107674	0.512238	0.995794	0.001821	0.002385	0.337499	0.288868	0.373634	0.315959	0.290250	0.393791	0.031488	0.426151	0.542361	0.000051	0.998131	0.001818	0.000059	0.998004	0.001937	0.000062	0.997915	0.002023	0.000014	0.999506	0.000481	0.353449	0.253766	0.392784	0.681129	0.144615	0.174256	0.524611	0.195819	0.279570	0.340707	0.080610	0.578683	0.853858	0.066374	0.079767	0.695815	0.139817	0.164368	0.615850	0.185963	0.198187	0.353153	0.359327	0.287520	0.227807	0.488463	0.283730	0.764324	0.098867	0.136809	0.636597	0.171331	0.192073	0.954651	0.020080	0.025269	0.721969	0.100526	0.177506	0.578505	0.119508	0.301987	0.852295	0.066636	0.081069	0.854420	0.066112	0.079468	0.965370	0.009031	0.025599	0.914535	0.038291	0.047174	0.833951	0.026075	0.139973	0.559801	0.040677	0.399522	0.986218	0.005999	0.007783	0.992537	0.003242	0.004221	0.582812	0.192420	0.224768	0.698593	0.140725	0.160682	0.701055	0.109354	0.189591	0.769097	0.106533	0.124371	0.521429	0.160666	0.317906	0.353771	0.129831	0.516398	0.157804	0.329960	0.512235	0.622154	0.145212	0.232634	0.745435	0.097047	0.157518	0.511849	0.171698	0.316452	0.352808	0.125560	0.521632	0.815248	0.071920	0.112832	0.846968	0.039065	0.113967	0.546134	0.074408	0.379459	0.907984	0.041294	0.050722	0.858667	0.040043	0.101290	0.938896	0.027146	0.033957	0.980471	0.008542	0.010987	0.993939	0.002607	0.003454	0.989450	0.004595	0.005955	0.624451	0.064497	0.311052	0.962767	0.016388	0.020844	0.980922	0.008319	0.010759	0.986935	0.005679	0.007386	0.990988	0.003917	0.005095	0.998007	0.000860	0.001133	0.463593	0.186456	0.349951	0.762910	0.109086	0.128004	0.851307	0.067095	0.081598	0.895445	0.046451	0.058104	0.840177	0.072785	0.087037	0.928355	0.031623	0.040022	0.900036	0.044947	0.055017	0.151782	0.199001	0.649217	0.206945	0.095298	0.697757	0.037445	0.047607	0.914948	0.143168	0.344654	0.512178	0.210777	0.556248	0.232975	0.054612	0.387144	0.558245	0.244230	0.443938	0.311832	0.037578	0.364345	0.598078	0.072684	0.575758	0.351558	0.094350	0.539135	0.366514	0.137581	0.469924	0.392495	0.858447	0.064231	0.077323	0.012130	0.576318	0.411552	0.006244	0.906309	0.087447	0.019546	0.322701	0.657753	0.021373	0.134529	0.844098	0.019521	0.354088	0.626391	0.059199	0.266847	0.673955	0.197806	0.228059	0.574134	0.054532	0.306392	0.639076	0.437898	0.235249	0.326852	0.530828	0.225271	0.243900	0.018424	0.340287	0.641289	0.133505	0.543814	0.322681	0.200104	0.619212	0.180684	0.017055	0.266933	0.716013	0.186953	0.238370	0.574678	0.017152	0.022834	0.960014	0.018127	0.023543	0.958330	0.255648	0.308570	0.435783	0.182434	0.162022	0.655545	0.017325	0.022733	0.959942	0.007279	0.009638	0.983083	0.380943	0.267522	0.351534	0.343806	0.090947	0.565247	0.323507	0.503811	0.172683	0.095927	0.821842	0.082231	0.000178	0.994377	0.005444	0.000092	0.996980	0.002928	0.338740	0.446655	0.214605	0.563355	0.266165	0.170480	0.795623	0.093854	0.110523	0.290078	0.509359	0.200563	0.123720	0.683530	0.192751	0.002371	0.953168	0.044461	0.160071	0.676565	0.163364	0.573482	0.296114	0.130404	0.193044	0.676492	0.130464	0.976888	0.010141	0.012971	0.006801	0.397350	0.595850	0.083635	0.437568	0.478798	0.143423	0.222240	0.634338	0.166261	0.271961	0.561778	0.293100	0.513267	0.193633	0.968561	0.013847	0.017592	0.007577	0.010025	0.982398	0.110289	0.615441	0.274270	0.327579	0.525868	0.146553	0.974936	0.011008	0.014056	0.068755	0.702404	0.228841	0.204058	0.593258	0.202684	0.006242	0.401886	0.591872	0.061305	0.132887	0.805808	0.029211	0.100167	0.870622	0.143618	0.313503	0.542880	0.326144	0.038669	0.635187	0.082799	0.400474	0.516727	0.021389	0.079162	0.899449	0.031712	0.369653	0.598635	0.022156	0.043634	0.934210	0.010587	0.046386	0.943026	0.027337	0.245774	0.726888	0.011566	0.015179	0.973255	0.022182	0.021219	0.956600	0.003122	0.004185	0.992693	0.046458	0.010880	0.942662	0.324828	0.035294	0.639878	0.238745	0.304140	0.457115	0.754551	0.112969	0.132480	0.802655	0.090285	0.107060	0.922753	0.034535	0.042712	0.051198	0.385543	0.563259	0.061441	0.240819	0.697740	0.045213	0.381847	0.572940	0.007224	0.797844	0.194932	0.004833	0.781953	0.213214	0.019511	0.682883	0.297606	0.024767	0.447108	0.528125	0.000644	0.983360	0.015996	0.033200	0.742108	0.224692	0.012542	0.705032	0.282425	0.088649	0.209336	0.702015	0.036736	0.259675	0.703589	0.017413	0.022639	0.959948	0.315405	0.220595	0.464000	0.059071	0.017521	0.923407	0.322720	0.030004	0.647276	0.500832	0.384221	0.114948	0.955114	0.019778	0.025108	0.970954	0.012780	0.016266	0.117747	0.757254	0.124999	0.622183	0.304426	0.073391	0.184726	0.772961	0.042313	0.008130	0.884445	0.107425	0.006761	0.900313	0.092926	0.000373	0.989512	0.010115	0.026135	0.832959	0.140906	0.062929	0.785391	0.151680	0.191167	0.648211	0.160622	0.523931	0.365256	0.110813	0.929770	0.031224	0.039005	0.965909	0.015032	0.019059	0.186116	0.674064	0.139820	0.776997	0.142570	0.080433	0.552703	0.338425	0.108872	0.191721	0.689275	0.119004	0.029883	0.855750	0.114367	0.197457	0.638805	0.163737	0.077837	0.789595	0.132567	0.981753	0.007955	0.010293	0.987865	0.005291	0.006844	0.003449	0.936982	0.059569	0.000926	0.977577	0.021497	0.000196	0.993707	0.006097	0.000078	0.997420	0.002502	0.000133	0.995560	0.004306	0.000070	0.997664	0.002266	0.000087	0.997134	0.002779	0.000000	0.000000	1.000000	
54000	-229.500727	1	33.907390	17.094114	59.027186	39.782819	37.143698	30.706230	0.000000	0.000000	1.000000	0.000000	0.000000	1.000000	0.337561	0.332821	0.329618	0.353333	0.313143	0.333524	0.358083	0.200578	0.441340	0.968956	0.021371	0.009674	0.380744	0.339240	0.280016	0.178248	0.425378	0.396374	0.380488	0.571621	0.047891	0.414966	0.333356	0.251678	0.420594	0.320967	0.258439	0.405546	0.315456	0.278998	0.388312	0.316814	0.294874	0.358108	0.319566	0.322327	0.405267	0.238369	0.356365	0.331338	0.210407	0.458255	0.293835	0.231815	0.474351	0.384043	0.223216	0.392742	0.631576	0.184194	0.184231	0.524898	0.184344	0.290758	0.304550	0.073683	0.621767	0.390700	0.339989	0.269311	0.777968	0.145993	0.076039	0.657643	0.208364	0.133993	0.791094	0.134075	0.074831	0.783718	0.132917	0.083366	0.843585	0.101781	0.054633	0.622279	0.187981	0.189739	0.301402	0.099166	0.599432	0.707688	0.277178	0.015134	0.253075	0.735054	0.011871	0.000228	0.999584	0.000188	0.000079	0.999857	0.000065	0.199136	0.408418	0.392445	0.391979	0.456225	0.151796	0.227710	0.674399	0.097892	0.381951	0.563372	0.054677	0.093491	0.305154	0.601354	0.088384	0.600428	0.311188	0.025286	0.953347	0.021367	0.010952	0.979844	0.009203	0.123475	0.144303	0.732222	0.009805	0.031207	0.958987	0.004197	0.016702	0.979101	0.036528	0.058077	0.905394	0.143662	0.060688	0.795650	0.001507	0.006688	0.991805	0.412357	0.340554	0.247089	0.527488	0.257972	0.214540	0.728010	0.170241	0.101749	0.960853	0.026911	0.012236	0.989339	0.007462	0.003198	0.525054	0.201831	0.273115	0.293493	0.211306	0.495200	0.684901	0.166519	0.148580	0.805708	0.168790	0.025502	0.382084	0.562584	0.055332	0.879487	0.079493	0.041020	0.324072	0.183736	0.492192	0.995259	0.003344	0.001397	0.401944	0.355159	0.242897	0.398429	0.363694	0.237877	0.070967	0.531432	0.397601	0.000614	0.998882	0.000504	0.000680	0.998759	0.000561	0.000709	0.998707	0.000585	0.000163	0.999703	0.000134	0.433108	0.366634	0.200258	0.598959	0.243609	0.157432	0.442249	0.271560	0.286191	0.296263	0.150715	0.553022	0.832903	0.108309	0.058789	0.638746	0.228960	0.132294	0.623888	0.241024	0.135088	0.465698	0.349093	0.185209	0.388193	0.450432	0.161375	0.690854	0.185858	0.123288	0.597378	0.239685	0.162937	0.948157	0.035255	0.016588	0.648140	0.184422	0.167438	0.504004	0.205888	0.290107	0.824972	0.115316	0.059712	0.833538	0.107922	0.058540	0.959728	0.022445	0.017827	0.902060	0.065195	0.032746	0.817338	0.061563	0.121098	0.531243	0.091299	0.377459	0.984240	0.011038	0.004722	0.991565	0.005920	0.002515	0.511017	0.275995	0.212988	0.662425	0.205824	0.131751	0.607885	0.206311	0.185804	0.738440	0.163944	0.097617	0.433206	0.246419	0.320374	0.293542	0.205369	0.501088	0.272941	0.442973	0.284086	0.532693	0.246884	0.220422	0.651533	0.187925	0.160542	0.423977	0.254683	0.321340	0.293611	0.201239	0.505151	0.765483	0.133666	0.100851	0.794431	0.094072	0.111497	0.493919	0.151354	0.354726	0.894550	0.069977	0.035474	0.825969	0.086384	0.087647	0.929381	0.047789	0.022830	0.977618	0.015552	0.006830	0.992998	0.005003	0.001999	0.988052	0.008352	0.003596	0.577952	0.129522	0.292526	0.956735	0.029778	0.013487	0.977924	0.015430	0.006646	0.985004	0.010529	0.004467	0.989778	0.007171	0.003051	0.997759	0.001588	0.000652	0.425118	0.270713	0.304169	0.722997	0.175267	0.101736	0.821635	0.117741	0.060624	0.872624	0.086611	0.040765	0.817463	0.117659	0.064878	0.913827	0.059175	0.026998	0.885450	0.075737	0.038812	0.157709	0.263756	0.578535	0.156611	0.160538	0.682851	0.021648	0.065251	0.913101	0.223859	0.397409	0.378731	0.388474	0.506521	0.105006	0.166201	0.508530	0.325268	0.382501	0.409564	0.207935	0.129096	0.522416	0.348488	0.255254	0.526354	0.218392	0.251292	0.536650	0.212059	0.246570	0.552733	0.200698	0.838095	0.105142	0.056763	0.054863	0.719493	0.225645	0.047410	0.911809	0.040781	0.052762	0.465203	0.482034	0.029951	0.220751	0.749298	0.047612	0.499070	0.453319	0.107874	0.457405	0.434721	0.130548	0.228876	0.640576	0.135162	0.545633	0.319206	0.365339	0.296558	0.338104	0.493731	0.286799	0.219470	0.097000	0.601956	0.301044	0.323936	0.450215	0.225849	0.384167	0.549167	0.066666	0.075593	0.559724	0.364683	0.274121	0.289290	0.436588	0.009448	0.035442	0.955110	0.010531	0.036526	0.952943	0.455604	0.313525	0.230871	0.189516	0.241260	0.569223	0.009919	0.035624	0.954457	0.004257	0.016911	0.978832	0.482952	0.314398	0.202650	0.295309	0.163655	0.541035	0.516243	0.420074	0.063684	0.220520	0.754452	0.025028	0.001979	0.996384	0.001637	0.001045	0.998091	0.000864	0.624811	0.301341	0.073848	0.674378	0.257285	0.068337	0.767676	0.147131	0.085193	0.475975	0.454299	0.069726	0.277215	0.644767	0.078018	0.020770	0.961631	0.017599	0.438445	0.507691	0.053864	0.726134	0.231994	0.041873	0.378772	0.580493	0.040735	0.973694	0.018168	0.008138	0.053478	0.664124	0.282398	0.235788	0.416851	0.347361	0.145898	0.257209	0.596893	0.227124	0.322503	0.450373	0.495676	0.435575	0.068749	0.964142	0.024608	0.011250	0.004430	0.017509	0.978061	0.361862	0.485326	0.152812	0.540779	0.417393	0.041827	0.971457	0.019682	0.008861	0.259989	0.617331	0.122680	0.386254	0.532700	0.081046	0.048997	0.660530	0.290473	0.091084	0.223119	0.685797	0.031709	0.139076	0.829214	0.168502	0.328445	0.503053	0.302936	0.086406	0.610658	0.142629	0.414573	0.442799	0.024204	0.121758	0.854038	0.070120	0.475216	0.454664	0.015275	0.068511	0.916214	0.012403	0.087128	0.900469	0.057601	0.347719	0.594680	0.006744	0.025135	0.968121	0.011949	0.034862	0.953188	0.001831	0.007984	0.990185	0.032526	0.025360	0.942114	0.303719	0.080158	0.616123	0.340555	0.361930	0.297514	0.714033	0.180613	0.105354	0.773187	0.144974	0.081839	0.911490	0.059154	0.029356	0.112395	0.405664	0.481941	0.075818	0.279576	0.644606	0.091969	0.454692	0.453339	0.091681	0.816017	0.092302	0.088762	0.815819	0.095420	0.107460	0.703968	0.188572	0.059499	0.573489	0.367012	0.006450	0.988158	0.005392	0.161857	0.693110	0.145033	0.161343	0.702344	0.136313	0.166011	0.300056	0.533933	0.070896	0.341725	0.587378	0.010119	0.035342	0.954539	0.432393	0.250339	0.317268	0.039938	0.035242	0.924820	0.305037	0.069954	0.625009	0.753852	0.220538	0.025610	0.947875	0.035810	0.016315	0.966889	0.022763	0.010349	0.361853	0.588814	0.049332	0.772068	0.206862	0.021070	0.369143	0.620567	0.010290	0.200859	0.745763	0.053378	0.050819	0.905452	0.043728	0.003902	0.992849	0.003249	0.320449	0.612392	0.067160	0.410251	0.528046	0.061703	0.569768	0.377313	0.052919	0.786216	0.194252	0.019532	0.918527	0.055085	0.026388	0.961096	0.026649	0.012255	0.514576	0.452067	0.033357	0.834700	0.133170	0.032130	0.714956	0.255196	0.029848	0.377496	0.586636	0.035868	0.158574	0.797054	0.044372	0.382409	0.560624	0.056967	0.213770	0.743191	0.043039	0.979022	0.014661	0.006316	0.986246	0.009598	0.004157	0.029270	0.945880	0.024850	0.008992	0.983476	0.007532	0.002196	0.995991	0.001813	0.000887	0.998381	0.000733	0.001521	0.997225	0.001254	0.000800	0.998540	0.000661	0.000989	0.998193	0.000818	0.000000	0.000000	1.000000	
55000	-229.483197	1	28.740012	24.285132	78.083799	14.063425	33.502825	23.038931	0.000000	0.000000	1.000000	0.000000	0.000000	1.000000	0.337456	0.337292	0.325251	0.377941	0.301550	0.320509	0.423111	0.138140	0.438749	0.956094	0.035803	0.008103	0.405300	0.328141	0.266559	0.240452	0.330074	0.429474	0.293086	0.676105	0.030809	0.382386	0.398712	0.218902	0.407192	0.373593	0.219214	0.400812	0.359370	0.239818	0.395001	0.348183	0.256816	0.380132	0.332711	0.287158	0.458557	0.216594	0.324850	0.406653	0.152056	0.441290	0.346005	0.164244	0.489751	0.446729	0.180595	0.372676	0.634622	0.220035	0.145342	0.574806	0.182446	0.242748	0.398997	0.037172	0.563832	0.384673	0.359294	0.256033	0.696142	0.242669	0.061189	0.603916	0.282185	0.113898	0.732015	0.208685	0.059300	0.743718	0.191663	0.064620	0.799083	0.154870	0.046047	0.641957	0.204961	0.153082	0.390991	0.052628	0.556381	0.559988	0.428895	0.011117	0.180150	0.813001	0.006850	0.000163	0.999731	0.000106	0.000056	0.999907	0.000036	0.227767	0.348699	0.423535	0.303327	0.587108	0.109566	0.159774	0.778528	0.061698	0.296030	0.668394	0.035576	0.130288	0.168796	0.700916	0.123590	0.513299	0.363111	0.017982	0.969671	0.012347	0.007852	0.986830	0.005318	0.168203	0.073464	0.758333	0.016298	0.005812	0.977891	0.006863	0.002899	0.990238	0.058096	0.018617	0.923287	0.205257	0.028736	0.766006	0.002642	0.001031	0.996327	0.379565	0.397047	0.223388	0.507976	0.309568	0.182456	0.671455	0.242634	0.085911	0.944370	0.045374	0.010257	0.984562	0.012782	0.002657	0.573253	0.186404	0.240343	0.352970	0.142679	0.504351	0.685829	0.190003	0.124168	0.676233	0.305123	0.018644	0.296309	0.667650	0.036041	0.841446	0.123985	0.034569	0.394593	0.118221	0.487186	0.993069	0.005777	0.001154	0.370991	0.401589	0.227421	0.368974	0.403582	0.227445	0.108875	0.408500	0.482625	0.000436	0.999283	0.000281	0.000487	0.999196	0.000317	0.000507	0.999163	0.000330	0.000117	0.999808	0.000076	0.388853	0.428051	0.183096	0.518390	0.356582	0.125027	0.452348	0.285024	0.262629	0.373904	0.088998	0.537097	0.786818	0.163631	0.049551	0.540827	0.356964	0.102209	0.535635	0.359204	0.105161	0.401551	0.451099	0.147350	0.331320	0.545479	0.123201	0.639013	0.260573	0.100414	0.546073	0.314302	0.139624	0.928092	0.057966	0.013942	0.645303	0.209587	0.145110	0.544238	0.176639	0.279123	0.765756	0.184561	0.049683	0.787544	0.163115	0.049341	0.953494	0.034155	0.012351	0.869051	0.103361	0.027589	0.854971	0.055958	0.089071	0.626301	0.049836	0.323863	0.976886	0.019187	0.003928	0.987745	0.010170	0.002086	0.474501	0.342765	0.182734	0.608509	0.279559	0.111932	0.599113	0.243452	0.157435	0.684302	0.233248	0.082450	0.466670	0.232309	0.301021	0.355017	0.136793	0.508190	0.281105	0.406954	0.311941	0.532250	0.277230	0.190520	0.642716	0.227142	0.130141	0.454043	0.243445	0.302512	0.356446	0.132786	0.510767	0.743439	0.178403	0.078158	0.816763	0.100267	0.082970	0.571605	0.103368	0.325027	0.859778	0.110331	0.029891	0.831916	0.099048	0.069036	0.901720	0.079069	0.019211	0.967511	0.026779	0.005710	0.989243	0.009112	0.001645	0.982729	0.014282	0.002990	0.651879	0.085995	0.262126	0.937405	0.051275	0.011320	0.967284	0.027171	0.005545	0.977811	0.018475	0.003714	0.985098	0.012370	0.002533	0.996707	0.002756	0.000537	0.450525	0.254786	0.294689	0.649819	0.264967	0.085214	0.753994	0.195417	0.050589	0.814083	0.152001	0.033916	0.769349	0.175962	0.054689	0.874105	0.103464	0.022431	0.848662	0.118631	0.032707	0.210035	0.159200	0.630765	0.206680	0.080636	0.712684	0.030450	0.015606	0.953944	0.268127	0.338146	0.393727	0.315113	0.610974	0.073913	0.179266	0.414736	0.405999	0.340516	0.490109	0.169375	0.147787	0.383511	0.468702	0.227943	0.586369	0.185688	0.231599	0.572746	0.195655	0.239308	0.546544	0.214148	0.792761	0.159396	0.047843	0.077733	0.610418	0.311850	0.034836	0.940358	0.024806	0.080544	0.267823	0.651633	0.041915	0.075516	0.882569	0.080041	0.356485	0.563475	0.126862	0.265908	0.607229	0.152721	0.110064	0.737215	0.153638	0.441303	0.405059	0.378064	0.279489	0.342447	0.457390	0.349091	0.193520	0.114188	0.496112	0.389700	0.280636	0.537251	0.182113	0.301001	0.654767	0.044231	0.098872	0.382295	0.518834	0.298338	0.242041	0.459621	0.014204	0.006374	0.979422	0.015902	0.007405	0.976693	0.403472	0.394717	0.201811	0.248195	0.152507	0.599298	0.014985	0.006865	0.978151	0.006953	0.002942	0.990105	0.482247	0.346377	0.171376	0.369469	0.099362	0.531170	0.388791	0.566480	0.044728	0.156695	0.828664	0.014641	0.001408	0.997669	0.000923	0.000748	0.998763	0.000489	0.399915	0.549884	0.050202	0.517279	0.432912	0.049809	0.714963	0.213161	0.071876	0.348603	0.606594	0.044803	0.209008	0.740868	0.050124	0.014971	0.974706	0.010322	0.285512	0.683140	0.031348	0.601270	0.367279	0.031452	0.289873	0.684240	0.025887	0.962612	0.030580	0.006808	0.078170	0.521652	0.400178	0.251155	0.397356	0.351489	0.182847	0.142044	0.675109	0.273282	0.251265	0.475453	0.399805	0.553179	0.047016	0.949528	0.041039	0.009433	0.007214	0.003063	0.989723	0.263242	0.631904	0.104854	0.432866	0.539387	0.027747	0.959528	0.033054	0.007418	0.190896	0.728627	0.080477	0.306601	0.638391	0.055007	0.079093	0.516791	0.404116	0.120723	0.080398	0.798880	0.044385	0.035358	0.920256	0.216466	0.242019	0.541515	0.395040	0.044699	0.560260	0.180308	0.326454	0.493238	0.031529	0.028218	0.940253	0.107689	0.347883	0.544428	0.020957	0.012508	0.966535	0.019074	0.019637	0.961289	0.090161	0.213677	0.696162	0.010604	0.004695	0.984701	0.020080	0.007551	0.972369	0.003173	0.001254	0.995573	0.057161	0.007649	0.935191	0.396993	0.040957	0.562049	0.368552	0.319643	0.311805	0.644869	0.267255	0.087876	0.715361	0.215866	0.068773	0.880824	0.094448	0.024728	0.145318	0.265507	0.589175	0.099782	0.129484	0.770735	0.131578	0.340488	0.527933	0.057995	0.885039	0.056966	0.056159	0.878710	0.065131	0.110663	0.707843	0.181493	0.095408	0.448290	0.456302	0.004617	0.992292	0.003091	0.131947	0.765507	0.102546	0.103308	0.792860	0.103832	0.222956	0.199056	0.577989	0.106149	0.212584	0.681267	0.015339	0.007109	0.977553	0.470742	0.241844	0.287414	0.068401	0.012157	0.919442	0.400140	0.035034	0.564825	0.563865	0.417664	0.018470	0.925214	0.061118	0.013668	0.953268	0.038060	0.008672	0.229335	0.742318	0.028348	0.646648	0.336845	0.016507	0.274777	0.719038	0.006185	0.065887	0.912818	0.021296	0.037322	0.936072	0.026606	0.002792	0.995355	0.001853	0.123849	0.844425	0.031726	0.175795	0.793115	0.031090	0.310559	0.658798	0.030643	0.533399	0.452360	0.014241	0.886667	0.091171	0.022162	0.945400	0.044318	0.010281	0.289393	0.692564	0.018044	0.721623	0.252376	0.026001	0.579856	0.398513	0.021631	0.287621	0.689777	0.022602	0.099904	0.875993	0.024103	0.297002	0.665793	0.037205	0.146033	0.829720	0.024247	0.969189	0.025549	0.005262	0.980164	0.016376	0.003460	0.020950	0.964519	0.014531	0.006399	0.989292	0.004309	0.001555	0.997430	0.001016	0.000635	0.998950	0.000415	0.001080	0.998216	0.000704	0.000573	0.999053	0.000374	0.000709	0.998828	0.000463	0.000000	0.000000	1.000000	
56000	-229.029641	1	10.759071	29.351166	47.581582	38.631612	40.786016	50.667646	0.000000	0.000000	1.000000	0.000000	0.000000	1.000000	0.341434	0.329757	0.328809	0.380925	0.292529	0.326546	0.461221	0.156332	0.382448	0.974551	0.014359	0.011090	0.339572	0.324225	0.336203	0.120826	0.402719	0.476455	0.210879	0.681097	0.108024	0.388936	0.316435	0.294630	0.409312	0.301715	0.288973	0.438367	0.287536	0.274096	0.419352	0.295588	0.285060	0.385896	0.309658	0.304445	0.580592	0.174718	0.244691	0.530684	0.158784	0.310531	0.385362	0.196432	0.418207	0.528106	0.172860	0.299034	0.721797	0.126954	0.151249	0.634932	0.134277	0.230791	0.411009	0.049222	0.539769	0.326557	0.339146	0.334297	0.817979	0.099947	0.082074	0.691506	0.164737	0.143757	0.821055	0.097050	0.081895	0.804351	0.103713	0.091936	0.866568	0.073284	0.060148	0.608235	0.189813	0.201953	0.407986	0.068674	0.523340	0.537187	0.420324	0.042489	0.119315	0.851135	0.029550	0.000024	0.999479	0.000497	0.000008	0.999819	0.000173	0.118292	0.424664	0.457043	0.208278	0.542502	0.249220	0.068049	0.761993	0.169958	0.213979	0.666168	0.119853	0.094894	0.300030	0.605076	0.045013	0.580469	0.374518	0.003811	0.951046	0.045144	0.001500	0.977815	0.020685	0.209630	0.126561	0.663809	0.033521	0.037763	0.928715	0.011214	0.017974	0.970811	0.090969	0.062558	0.846473	0.219886	0.043793	0.736320	0.004179	0.006893	0.988928	0.379776	0.324478	0.295745	0.599115	0.201988	0.198896	0.760506	0.129317	0.110178	0.967996	0.018037	0.013967	0.991331	0.004934	0.003735	0.629864	0.145331	0.224805	0.390018	0.173338	0.436644	0.708644	0.136849	0.154507	0.712175	0.223165	0.064659	0.214272	0.664766	0.120962	0.898304	0.056201	0.045495	0.428022	0.142212	0.429766	0.996156	0.002197	0.001647	0.344346	0.346599	0.309055	0.330579	0.356874	0.312547	0.039522	0.497763	0.462715	0.000065	0.998589	0.001346	0.000075	0.998474	0.001451	0.000078	0.998407	0.001515	0.000017	0.999627	0.000355	0.366879	0.348513	0.284608	0.666038	0.177883	0.156079	0.522077	0.224926	0.252997	0.400892	0.112591	0.486517	0.856999	0.078402	0.064599	0.686532	0.170297	0.143172	0.623599	0.208473	0.167928	0.374527	0.367593	0.257880	0.254673	0.495060	0.250267	0.762188	0.123394	0.114418	0.631198	0.195247	0.173555	0.957193	0.024005	0.018802	0.732777	0.124137	0.143086	0.605403	0.148676	0.245921	0.854290	0.080326	0.065384	0.857570	0.078097	0.064333	0.973489	0.011553	0.014959	0.917925	0.045552	0.036523	0.875470	0.033651	0.090879	0.640855	0.056470	0.302675	0.987268	0.007244	0.005488	0.993148	0.003906	0.002947	0.569676	0.222268	0.208056	0.696241	0.162323	0.141435	0.704005	0.138200	0.157795	0.769828	0.124384	0.105788	0.531644	0.193796	0.274560	0.391253	0.166902	0.441844	0.178450	0.445031	0.376519	0.628586	0.179445	0.191968	0.749232	0.121810	0.128958	0.518568	0.204465	0.276967	0.392087	0.162489	0.445424	0.826065	0.087428	0.086507	0.873426	0.050443	0.076130	0.605886	0.100013	0.294101	0.911425	0.049087	0.039487	0.879074	0.050369	0.070557	0.941810	0.032530	0.025660	0.981840	0.010289	0.007870	0.994458	0.003184	0.002358	0.990279	0.005529	0.004192	0.679840	0.084173	0.235987	0.964915	0.019769	0.015316	0.982263	0.010074	0.007663	0.987934	0.006872	0.005194	0.991711	0.004722	0.003566	0.998186	0.001039	0.000774	0.488350	0.225432	0.286217	0.760929	0.129458	0.109614	0.852683	0.081189	0.066128	0.898074	0.056939	0.044987	0.843066	0.085829	0.071105	0.931116	0.038705	0.030179	0.903513	0.053381	0.043106	0.187624	0.262195	0.550181	0.251867	0.139159	0.608974	0.051159	0.075836	0.873006	0.169123	0.396338	0.434539	0.234420	0.573808	0.191771	0.068190	0.513271	0.418539	0.271219	0.441726	0.287055	0.048783	0.520133	0.431084	0.100079	0.566751	0.333170	0.117870	0.556495	0.325635	0.154767	0.531492	0.313741	0.861657	0.075912	0.062430	0.016288	0.657470	0.326242	0.008447	0.914203	0.077350	0.027001	0.418885	0.554115	0.030667	0.205455	0.763879	0.025620	0.441133	0.533247	0.068302	0.456634	0.475064	0.206564	0.256828	0.536608	0.063013	0.517886	0.419102	0.430779	0.263253	0.305967	0.520938	0.249142	0.229920	0.025657	0.565081	0.409261	0.165538	0.518427	0.316035	0.219208	0.641487	0.139305	0.025233	0.517704	0.457063	0.234327	0.313482	0.452191	0.026065	0.041945	0.931990	0.026646	0.041129	0.932226	0.308713	0.375486	0.315802	0.224498	0.228429	0.547073	0.025900	0.040735	0.933365	0.011368	0.018211	0.970421	0.417744	0.323051	0.259204	0.398848	0.124680	0.476473	0.338090	0.530162	0.131748	0.101441	0.840903	0.057656	0.000227	0.995634	0.004139	0.000117	0.997675	0.002207	0.376811	0.458957	0.164232	0.575817	0.294667	0.129516	0.797304	0.110013	0.092683	0.308069	0.540803	0.151128	0.137085	0.709116	0.153799	0.003128	0.959738	0.037133	0.187540	0.690102	0.122358	0.592564	0.313534	0.093902	0.207483	0.697693	0.094824	0.978473	0.012167	0.009361	0.010394	0.605864	0.383741	0.113244	0.472823	0.413933	0.169534	0.272785	0.557681	0.197310	0.322774	0.479916	0.321004	0.530879	0.148117	0.970555	0.016588	0.012857	0.011808	0.018891	0.969301	0.142211	0.602986	0.254803	0.351785	0.543078	0.105137	0.976623	0.013202	0.010176	0.088910	0.702522	0.208568	0.225141	0.614320	0.160540	0.010102	0.595922	0.393976	0.095681	0.221442	0.682877	0.045005	0.164146	0.790849	0.168648	0.349102	0.482250	0.409533	0.058760	0.531706	0.099723	0.428064	0.472213	0.032238	0.130561	0.837200	0.040650	0.440819	0.518531	0.032667	0.079735	0.887598	0.018419	0.087069	0.894512	0.037445	0.316943	0.645612	0.017581	0.027682	0.954737	0.036948	0.040079	0.922972	0.005049	0.008289	0.986662	0.080118	0.023150	0.896732	0.410266	0.054034	0.535700	0.284128	0.349318	0.366554	0.752432	0.134010	0.113558	0.804283	0.106573	0.089144	0.926046	0.041123	0.032831	0.068331	0.422612	0.509057	0.077355	0.295120	0.627525	0.056788	0.438687	0.504525	0.010416	0.834566	0.155018	0.007383	0.837337	0.155280	0.028313	0.697501	0.274186	0.031099	0.527347	0.441554	0.000830	0.986541	0.012629	0.046204	0.732192	0.221604	0.018437	0.784218	0.197345	0.134120	0.309630	0.556251	0.049326	0.324353	0.626320	0.025682	0.039717	0.934602	0.390153	0.279005	0.330841	0.097222	0.034543	0.868235	0.411429	0.046489	0.542081	0.527932	0.395838	0.076230	0.957637	0.023849	0.018514	0.972836	0.015316	0.011847	0.134310	0.769953	0.095737	0.628125	0.320403	0.051472	0.191025	0.781043	0.027932	0.014015	0.890745	0.095240	0.009170	0.908258	0.082573	0.000478	0.991669	0.007853	0.040682	0.838577	0.120741	0.084477	0.795581	0.119942	0.229721	0.654250	0.116030	0.548973	0.383546	0.067481	0.932928	0.037469	0.029603	0.968019	0.018000	0.013981	0.210033	0.695738	0.094230	0.782822	0.159642	0.057536	0.566704	0.358566	0.074730	0.205087	0.709536	0.085377	0.037730	0.871016	0.091254	0.215000	0.661296	0.123704	0.086113	0.815400	0.098487	0.983078	0.009614	0.007307	0.988800	0.006364	0.004836	0.004624	0.944414	0.050962	0.001205	0.981555	0.017240	0.000251	0.995124	0.004625	0.000099	0.998020	0.001882	0.000169	0.996590	0.003241	0.000089	0.998210	0.001701	0.000111	0.997796	0.002093	0.000000	0.000000	1.000000	
57000	-232.317898	1	30.155274	28.565350	68.745349	43.928417	85.594784	60.352013	0.000000	0.000000	1.000000	0.000000	0.000000	1.000000	0.333831	0.332914	0.333255	0.339880	0.312448	0.347672	0.359375	0.187207	0.453418	0.929795	0.029103	0.041102	0.326951	0.310694	0.362356	0.163944	0.346648	0.489407	0.297848	0.561119	0.141033	0.328359	0.335575	0.336066	0.339573	0.321759	0.338668	0.350467	0.316818	0.332715	0.346812	0.316583	0.336605	0.337539	0.317816	0.344645	0.383279	0.250463	0.366257	0.358028	0.227940	0.414032	0.316568	0.230592	0.452840	0.373327	0.231094	0.395579	0.495923	0.199118	0.304958	0.446629	0.186425	0.366946	0.268281	0.053060	0.678659	0.318698	0.327422	0.353880	0.567501	0.192024	0.240474	0.514022	0.226156	0.259822	0.597431	0.172350	0.230219	0.598739	0.164967	0.236293	0.716821	0.124864	0.158315	0.473871	0.190593	0.335536	0.275389	0.075656	0.648955	0.586293	0.343978	0.069729	0.199635	0.756474	0.043892	0.000184	0.999108	0.000708	0.000063	0.999692	0.000245	0.206163	0.380134	0.413703	0.297006	0.418066	0.284927	0.179591	0.603750	0.216660	0.297784	0.547707	0.154509	0.141497	0.325631	0.532872	0.103892	0.551709	0.344400	0.022763	0.913689	0.063547	0.009569	0.961238	0.029193	0.162810	0.152825	0.684365	0.037545	0.059948	0.902507	0.012991	0.025766	0.961243	0.077682	0.083813	0.838505	0.130920	0.044174	0.824905	0.004523	0.009561	0.985916	0.323368	0.338887	0.337745	0.411743	0.271014	0.317243	0.576428	0.193394	0.230178	0.911422	0.036820	0.051758	0.974666	0.010274	0.015060	0.433755	0.201315	0.364931	0.310310	0.203575	0.486115	0.533696	0.173596	0.292709	0.650305	0.217776	0.131919	0.297786	0.546461	0.155754	0.769195	0.100420	0.130385	0.327816	0.167263	0.504921	0.988530	0.004601	0.006868	0.311271	0.346744	0.341985	0.303894	0.351183	0.344923	0.085098	0.485657	0.429246	0.000500	0.997555	0.001945	0.000556	0.997379	0.002065	0.000580	0.997259	0.002161	0.000131	0.999364	0.000505	0.299353	0.352106	0.348541	0.412303	0.278270	0.309427	0.391733	0.276333	0.331934	0.290981	0.128930	0.580089	0.702276	0.131761	0.165963	0.428138	0.269544	0.302317	0.434665	0.268985	0.296350	0.358455	0.336771	0.304773	0.307629	0.412465	0.279907	0.504743	0.217645	0.277612	0.463452	0.253506	0.283042	0.887756	0.047229	0.065015	0.513164	0.197795	0.289041	0.446668	0.201121	0.352211	0.668984	0.146301	0.184715	0.703129	0.131355	0.165516	0.872007	0.033451	0.094542	0.805211	0.083950	0.110839	0.688071	0.062659	0.249269	0.476754	0.071186	0.452060	0.961997	0.015418	0.022585	0.979827	0.008152	0.012021	0.394488	0.288671	0.316840	0.518150	0.223961	0.257889	0.471094	0.220434	0.308472	0.590537	0.186500	0.222962	0.391617	0.245438	0.362944	0.308441	0.195835	0.495724	0.240127	0.394555	0.365318	0.415430	0.261609	0.322961	0.498862	0.208027	0.293111	0.386356	0.255088	0.358556	0.307132	0.190487	0.502381	0.595363	0.158098	0.246539	0.647177	0.107075	0.245748	0.436046	0.131020	0.432934	0.792939	0.089532	0.117529	0.698957	0.098321	0.202722	0.848659	0.064143	0.087198	0.947132	0.021649	0.031219	0.981819	0.007193	0.010988	0.971707	0.011495	0.016798	0.528694	0.112571	0.358735	0.899998	0.041543	0.058460	0.946252	0.021883	0.031865	0.963354	0.014823	0.021822	0.975465	0.009921	0.014614	0.994529	0.002179	0.003291	0.379200	0.272525	0.348275	0.546142	0.207648	0.246210	0.652031	0.153768	0.194201	0.721087	0.120430	0.158483	0.682015	0.141449	0.176535	0.804284	0.082934	0.112782	0.778461	0.096157	0.125383	0.220715	0.285613	0.493672	0.204828	0.170820	0.624352	0.066930	0.112311	0.820759	0.224643	0.359360	0.415997	0.300634	0.470372	0.228994	0.178789	0.447205	0.374006	0.314797	0.378537	0.306666	0.152441	0.463019	0.384539	0.226017	0.448909	0.325073	0.217648	0.457732	0.324619	0.202506	0.469263	0.328232	0.709290	0.128429	0.162281	0.061602	0.618030	0.320368	0.043004	0.853613	0.103383	0.068907	0.432702	0.498391	0.057395	0.251590	0.691014	0.055536	0.433006	0.511458	0.144455	0.439748	0.415796	0.252568	0.308433	0.438999	0.130420	0.458689	0.410891	0.354172	0.303505	0.342323	0.397614	0.291718	0.310667	0.094467	0.492488	0.413045	0.277218	0.407959	0.314822	0.297996	0.526098	0.175907	0.080357	0.477938	0.441705	0.264857	0.300851	0.434292	0.035273	0.067503	0.897224	0.033182	0.060628	0.906190	0.315580	0.310438	0.373982	0.215052	0.246300	0.538648	0.033069	0.061932	0.904999	0.013183	0.026118	0.960699	0.362244	0.295914	0.341842	0.295088	0.143896	0.561017	0.380490	0.435486	0.184024	0.168412	0.748998	0.082590	0.001652	0.992402	0.005946	0.000860	0.995997	0.003143	0.406423	0.347715	0.245862	0.470016	0.299207	0.230776	0.622203	0.170647	0.207150	0.337449	0.451177	0.211374	0.210183	0.596683	0.193133	0.018493	0.929813	0.051693	0.316594	0.505294	0.178112	0.578017	0.268390	0.153593	0.298087	0.576340	0.125573	0.939872	0.024823	0.035305	0.060215	0.547387	0.392397	0.238157	0.385574	0.376268	0.224470	0.297759	0.477770	0.235395	0.300029	0.464575	0.387833	0.423853	0.188314	0.919758	0.033392	0.046850	0.013735	0.027130	0.959135	0.274453	0.436802	0.288746	0.434165	0.426663	0.139173	0.935090	0.026851	0.038060	0.206206	0.545526	0.248268	0.298689	0.503107	0.198204	0.053602	0.550904	0.395494	0.145001	0.290304	0.564696	0.090637	0.247016	0.662348	0.226679	0.353809	0.419512	0.271775	0.064042	0.664183	0.180472	0.407481	0.412047	0.064329	0.196753	0.738919	0.085015	0.430974	0.484011	0.051966	0.129522	0.818512	0.033804	0.121732	0.844463	0.075169	0.320371	0.604460	0.021131	0.040310	0.938559	0.038253	0.058172	0.903575	0.005527	0.011564	0.982908	0.050787	0.026729	0.922484	0.270045	0.058576	0.671379	0.293863	0.337908	0.368229	0.542263	0.209937	0.247800	0.618730	0.171683	0.209587	0.821053	0.076792	0.102155	0.158739	0.421258	0.420003	0.140924	0.340440	0.518636	0.114257	0.426058	0.459685	0.081825	0.680146	0.238029	0.076788	0.682307	0.240905	0.112051	0.603467	0.284481	0.069919	0.514821	0.415259	0.005547	0.976534	0.017920	0.147585	0.604722	0.247693	0.119619	0.601183	0.279198	0.178810	0.280690	0.540500	0.096900	0.330406	0.572694	0.031882	0.058493	0.909625	0.354942	0.227442	0.417617	0.065502	0.041454	0.893044	0.267278	0.049951	0.682771	0.587304	0.283328	0.129369	0.881569	0.049445	0.068987	0.925461	0.030952	0.043587	0.263671	0.589028	0.147301	0.654252	0.259304	0.086444	0.301966	0.658179	0.039855	0.131104	0.686462	0.182434	0.046180	0.843789	0.110031	0.003309	0.985522	0.011169	0.202067	0.593133	0.204800	0.255627	0.544303	0.200070	0.384695	0.432405	0.182900	0.581861	0.285119	0.133020	0.826695	0.073713	0.099592	0.913506	0.036076	0.050418	0.347908	0.497467	0.154625	0.684791	0.180910	0.134299	0.574744	0.301389	0.123867	0.298365	0.587406	0.114229	0.122214	0.741592	0.136194	0.297795	0.543386	0.158820	0.159735	0.701132	0.139133	0.949508	0.020566	0.029925	0.967585	0.013202	0.019213	0.026475	0.902493	0.071032	0.007864	0.967502	0.024634	0.001839	0.991463	0.006699	0.000728	0.996593	0.002678	0.001259	0.994071	0.004670	0.000656	0.996923	0.002421	0.000814	0.996206	0.002980	0.000000	0.000000	1.000000	
58000	-229.330323	1	41.567037	28.804093	99.815705	12.350853	51.463719	26.009158	0.000000	0.000000	1.000000	0.000000	0.000000	1.000000	0.333730	0.333554	0.332715	0.345191	0.297595	0.357214	0.377000	0.142621	0.480380	0.926277	0.055719	0.018004	0.375898	0.309323	0.314779	0.262289	0.278121	0.459590	0.317274	0.641093	0.041633	0.338831	0.331881	0.329288	0.352269	0.335166	0.312565	0.350775	0.333954	0.315270	0.347648	0.323148	0.329204	0.339564	0.306596	0.353840	0.357541	0.222478	0.419981	0.322933	0.160961	0.516106	0.317136	0.168503	0.514361	0.364952	0.191632	0.443415	0.509591	0.255881	0.234527	0.474898	0.202873	0.322229	0.345058	0.032769	0.622173	0.352613	0.327095	0.320292	0.553393	0.316302	0.130305	0.505232	0.319454	0.175314	0.601664	0.274789	0.123547	0.622975	0.247805	0.129220	0.706397	0.207212	0.086392	0.558640	0.217921	0.223438	0.340015	0.047741	0.612243	0.538654	0.443480	0.017866	0.199667	0.791173	0.009161	0.000343	0.999520	0.000137	0.000118	0.999835	0.000047	0.261140	0.289600	0.449260	0.332322	0.513129	0.154549	0.222060	0.689072	0.088869	0.319939	0.631915	0.048147	0.163558	0.157056	0.679386	0.175737	0.462848	0.361415	0.037338	0.944761	0.017900	0.016157	0.976457	0.007387	0.157068	0.068305	0.774626	0.022536	0.006587	0.970877	0.009789	0.002888	0.987323	0.063416	0.019540	0.917044	0.172887	0.023649	0.803463	0.003752	0.000947	0.995301	0.337901	0.326501	0.335598	0.409920	0.322541	0.267539	0.565148	0.291927	0.142925	0.906380	0.070796	0.022823	0.973387	0.020500	0.006113	0.460487	0.204975	0.334538	0.319572	0.144252	0.536176	0.586253	0.220251	0.193496	0.619545	0.344053	0.036402	0.320188	0.631030	0.048782	0.759758	0.172483	0.067759	0.352246	0.118354	0.529400	0.987960	0.009355	0.002685	0.333777	0.317131	0.349092	0.331525	0.310036	0.358439	0.152558	0.366202	0.481240	0.000932	0.998697	0.000371	0.001018	0.998566	0.000416	0.001063	0.998503	0.000434	0.000244	0.999658	0.000098	0.337613	0.308133	0.354254	0.405418	0.368996	0.225586	0.386205	0.296322	0.317473	0.329857	0.085239	0.584904	0.691671	0.216521	0.091808	0.421860	0.376298	0.201842	0.435895	0.374292	0.189813	0.378642	0.419711	0.201647	0.345151	0.494398	0.160451	0.497728	0.310614	0.191658	0.456195	0.340418	0.203386	0.882323	0.087677	0.030000	0.519143	0.250098	0.230760	0.456350	0.199359	0.344292	0.651506	0.249705	0.098789	0.692534	0.215979	0.091487	0.901530	0.061262	0.037208	0.796745	0.147584	0.055671	0.768200	0.074973	0.156827	0.562285	0.050547	0.387168	0.959614	0.031230	0.009156	0.978812	0.016368	0.004820	0.389707	0.346618	0.263675	0.509229	0.317661	0.173110	0.471013	0.276962	0.252025	0.580024	0.282231	0.137744	0.392755	0.242873	0.364372	0.320410	0.137659	0.541931	0.283491	0.263542	0.452967	0.409885	0.294673	0.295442	0.500994	0.266692	0.232313	0.385105	0.253123	0.361772	0.321023	0.133181	0.545796	0.610170	0.228961	0.160868	0.687438	0.141383	0.171179	0.488554	0.110819	0.400628	0.784117	0.156156	0.059727	0.730433	0.140064	0.129503	0.839886	0.119075	0.041039	0.943772	0.043145	0.013083	0.980312	0.015621	0.004068	0.970277	0.022861	0.006862	0.582032	0.096011	0.321958	0.892719	0.081678	0.025603	0.942163	0.044799	0.013038	0.960853	0.030399	0.008748	0.974132	0.019998	0.005870	0.994262	0.004482	0.001256	0.378289	0.266683	0.355028	0.526455	0.324636	0.148909	0.627401	0.270741	0.101858	0.697150	0.226713	0.076136	0.671230	0.229226	0.099544	0.788611	0.159707	0.051682	0.769252	0.166153	0.064595	0.220956	0.154265	0.624779	0.194149	0.078445	0.727406	0.043556	0.018258	0.938185	0.286769	0.300988	0.412243	0.335524	0.564977	0.099499	0.235298	0.255211	0.509491	0.347609	0.441415	0.210976	0.206527	0.228377	0.565096	0.297560	0.459407	0.243034	0.291411	0.455832	0.252757	0.281478	0.443606	0.274916	0.698767	0.212051	0.089182	0.143207	0.494987	0.361806	0.067218	0.897445	0.035336	0.123342	0.226741	0.649916	0.065201	0.073044	0.861754	0.115599	0.311121	0.573280	0.167511	0.167425	0.665064	0.198247	0.140989	0.660764	0.198873	0.242427	0.558700	0.343158	0.288502	0.368340	0.394498	0.353489	0.252012	0.178674	0.265606	0.555720	0.319257	0.460269	0.220474	0.324304	0.615762	0.059934	0.147187	0.207499	0.645315	0.283247	0.220740	0.496013	0.021292	0.007246	0.971462	0.022765	0.008054	0.969182	0.370150	0.351109	0.278742	0.233066	0.141924	0.625010	0.021806	0.007559	0.970635	0.009919	0.002934	0.987147	0.430801	0.334854	0.234344	0.327421	0.096373	0.576206	0.382397	0.550768	0.066836	0.176672	0.803540	0.019788	0.002977	0.995784	0.001239	0.001564	0.997791	0.000645	0.390863	0.520751	0.088386	0.456393	0.453513	0.090093	0.611387	0.264770	0.123843	0.349731	0.579666	0.070603	0.241478	0.689504	0.069018	0.030292	0.955137	0.014570	0.326473	0.624382	0.049145	0.564899	0.382639	0.052462	0.314307	0.650789	0.034904	0.936843	0.047913	0.015244	0.153356	0.311603	0.535041	0.290109	0.332847	0.377044	0.212140	0.150881	0.636979	0.280961	0.226994	0.492045	0.412737	0.522022	0.065241	0.915764	0.063437	0.020799	0.010292	0.003066	0.986642	0.314968	0.534083	0.150949	0.446462	0.515019	0.038519	0.931828	0.051625	0.016548	0.253412	0.633223	0.113365	0.328988	0.596529	0.074483	0.152206	0.334505	0.513289	0.137739	0.078579	0.783682	0.068876	0.040280	0.890844	0.246768	0.235342	0.517890	0.342549	0.039977	0.617473	0.227218	0.298861	0.473921	0.050952	0.030515	0.918533	0.149433	0.306543	0.544025	0.033137	0.014721	0.952143	0.030539	0.018917	0.950544	0.124346	0.181911	0.693743	0.015157	0.004887	0.979956	0.026726	0.008270	0.965004	0.004509	0.001168	0.994322	0.055017	0.006920	0.938062	0.343784	0.036373	0.619843	0.348977	0.294920	0.356103	0.526863	0.320427	0.152710	0.605154	0.272525	0.122322	0.813085	0.136386	0.050528	0.202502	0.248008	0.549489	0.144522	0.137563	0.717914	0.176719	0.303068	0.520213	0.158908	0.730468	0.110624	0.156549	0.722881	0.120570	0.192863	0.585171	0.221967	0.137924	0.401893	0.460183	0.009571	0.986196	0.004234	0.204311	0.661617	0.134073	0.198892	0.651150	0.149958	0.236513	0.169535	0.593952	0.143410	0.184576	0.672013	0.021955	0.007700	0.970344	0.430775	0.226816	0.342409	0.066822	0.011588	0.921589	0.345788	0.030754	0.623458	0.543928	0.423388	0.032684	0.873641	0.095687	0.030672	0.921736	0.059059	0.019205	0.270385	0.687415	0.042200	0.618929	0.353410	0.027661	0.299731	0.692082	0.008187	0.149529	0.808122	0.042349	0.072024	0.889938	0.038038	0.005811	0.991682	0.002507	0.208744	0.735528	0.055728	0.244513	0.702373	0.053114	0.348081	0.603427	0.048492	0.503123	0.469210	0.027667	0.816473	0.136255	0.047272	0.909220	0.068217	0.022562	0.322280	0.646783	0.030937	0.646759	0.303290	0.049951	0.551481	0.412368	0.036152	0.312194	0.657390	0.030416	0.150642	0.811958	0.037400	0.320806	0.628824	0.050371	0.181895	0.782907	0.035198	0.946128	0.041597	0.012275	0.965945	0.026140	0.007915	0.042789	0.936178	0.021033	0.013377	0.980596	0.006026	0.003325	0.995301	0.001374	0.001328	0.998127	0.000546	0.002298	0.996762	0.000940	0.001198	0.998311	0.000491	0.001481	0.997909	0.000610	0.000000	0.000000	1.000000	
59000	-229.354272	1	4.371551	18.101053	74.670089	23.588384	8.558938	57.283075	0.000000	0.000000	1.000000	0.000000	0.000000	1.000000	0.341910	0.337545	0.320545	0.335327	0.357182	0.307491	0.482431	0.220250	0.297318	0.968515	0.030356	0.001128	0.252617	0.433754	0.313628	0.048189	0.414955	0.536856	0.092684	0.866549	0.040767	0.382794	0.345861	0.271345	0.347094	0.404026	0.248880	0.440541	0.376100	0.183359	0.409059	0.383595	0.207347	0.359387	0.391511	0.249101	0.627723	0.260150	0.112128	0.575656	0.237895	0.186449	0.384580	0.242307	0.373112	0.568863	0.248773	0.182364	0.766347	0.196264	0.037389	0.722232	0.196979	0.080789	0.550917	0.096877	0.352206	0.237178	0.397512	0.365310	0.769357	0.207693	0.022950	0.704957	0.246069	0.048973	0.734714	0.236865	0.028421	0.668768	0.289089	0.042143	0.859361	0.128627	0.012012	0.375541	0.471285	0.153174	0.515741	0.124647	0.359612	0.211875	0.773980	0.014145	0.037827	0.955356	0.006817	0.000004	0.999351	0.000645	0.000001	0.999776	0.000222	0.046883	0.307072	0.646045	0.111399	0.674970	0.213631	0.020117	0.789387	0.190496	0.097872	0.853603	0.048525	0.047402	0.175251	0.777347	0.017956	0.411368	0.570676	0.000985	0.932278	0.066737	0.000338	0.971050	0.028612	0.197395	0.142645	0.659960	0.015343	0.016091	0.968566	0.004167	0.006557	0.989276	0.078471	0.050934	0.870595	0.307505	0.086129	0.606366	0.001554	0.002514	0.995931	0.395571	0.326369	0.278059	0.583322	0.312030	0.104648	0.762695	0.205773	0.031532	0.960488	0.037969	0.001543	0.988604	0.011112	0.000284	0.548220	0.300043	0.151737	0.400061	0.225955	0.373984	0.542356	0.362791	0.094853	0.435292	0.545327	0.019381	0.098372	0.852336	0.049292	0.889341	0.102720	0.007939	0.459626	0.204173	0.336201	0.994795	0.005098	0.000107	0.348428	0.304489	0.347082	0.322242	0.288343	0.389415	0.014642	0.337094	0.648264	0.000012	0.998207	0.001781	0.000014	0.998090	0.001896	0.000014	0.998001	0.001985	0.000003	0.999538	0.000459	0.387585	0.289493	0.322922	0.648101	0.294157	0.057742	0.559506	0.299588	0.140906	0.455487	0.174584	0.369929	0.850528	0.136091	0.013381	0.651067	0.298478	0.050454	0.564065	0.358270	0.077665	0.301357	0.507149	0.191495	0.175773	0.627083	0.197144	0.759831	0.210067	0.030102	0.650517	0.279757	0.069725	0.949163	0.048551	0.002286	0.742811	0.206717	0.050473	0.615872	0.228070	0.156058	0.841781	0.144728	0.013491	0.851053	0.135650	0.013297	0.970317	0.028598	0.001085	0.908535	0.085688	0.005777	0.916957	0.065373	0.017670	0.741069	0.101624	0.157308	0.983183	0.016357	0.000460	0.990904	0.008883	0.000213	0.595500	0.309923	0.094578	0.709055	0.243358	0.047587	0.724819	0.224355	0.050826	0.772830	0.198088	0.029082	0.569596	0.272007	0.158397	0.404840	0.221155	0.374005	0.152137	0.189339	0.658524	0.604635	0.294729	0.100636	0.762091	0.201974	0.035934	0.555840	0.280681	0.163480	0.408245	0.217793	0.373962	0.828870	0.152760	0.018370	0.887160	0.098979	0.013861	0.660752	0.170415	0.168833	0.902111	0.091426	0.006463	0.887872	0.097538	0.014590	0.931624	0.064787	0.003589	0.976678	0.022579	0.000742	0.992088	0.007753	0.000160	0.987287	0.012386	0.000327	0.731690	0.142030	0.126280	0.956379	0.041826	0.001795	0.976707	0.022575	0.000718	0.983903	0.015665	0.000432	0.989000	0.010730	0.000269	0.997498	0.002457	0.000045	0.430399	0.321976	0.247626	0.756269	0.211399	0.032332	0.837185	0.148238	0.014576	0.878593	0.113493	0.007914	0.837804	0.146702	0.015494	0.916271	0.079459	0.004270	0.894380	0.098282	0.007338	0.097810	0.222699	0.679490	0.234198	0.158201	0.607601	0.020072	0.029332	0.950596	0.085625	0.398649	0.515726	0.135451	0.749917	0.114632	0.032401	0.086194	0.881404	0.208317	0.527545	0.264138	0.016556	0.060607	0.922838	0.052861	0.364664	0.582475	0.079448	0.414982	0.505570	0.147636	0.443551	0.408813	0.854818	0.132476	0.012706	0.006421	0.315595	0.677985	0.002405	0.883973	0.113622	0.008871	0.171844	0.819286	0.009887	0.072045	0.918068	0.008692	0.286578	0.704730	0.028799	0.055320	0.915881	0.119518	0.148804	0.731677	0.041976	0.084885	0.873139	0.432571	0.313652	0.253777	0.552283	0.326160	0.121557	0.006684	0.047012	0.946305	0.080156	0.480842	0.439002	0.106969	0.829983	0.063048	0.003477	0.035530	0.960994	0.040140	0.291187	0.668672	0.008694	0.013565	0.977741	0.010054	0.015261	0.974685	0.052588	0.558773	0.388639	0.102627	0.241205	0.656168	0.009342	0.014342	0.976316	0.004225	0.006644	0.989132	0.229862	0.583757	0.186381	0.442361	0.186086	0.371553	0.148365	0.787846	0.063789	0.035316	0.946523	0.018160	0.000044	0.994411	0.005545	0.000022	0.997080	0.002899	0.093641	0.786122	0.120237	0.350687	0.592549	0.056764	0.796915	0.179611	0.023474	0.152723	0.785385	0.061891	0.066403	0.846098	0.087499	0.000771	0.946633	0.052596	0.045488	0.881689	0.072823	0.330025	0.631226	0.038749	0.087182	0.879811	0.033007	0.973062	0.026034	0.000904	0.002053	0.047900	0.950047	0.025072	0.300174	0.674755	0.067031	0.170315	0.762653	0.096200	0.312149	0.591651	0.174913	0.758454	0.066633	0.963956	0.034672	0.001372	0.004389	0.006894	0.988717	0.047026	0.635057	0.317917	0.170856	0.792784	0.036360	0.970908	0.028084	0.001008	0.030933	0.733004	0.236064	0.117761	0.800618	0.081622	0.002352	0.081550	0.916098	0.043509	0.093862	0.862629	0.014781	0.046997	0.938222	0.118198	0.285284	0.596518	0.532862	0.111038	0.356100	0.044627	0.280952	0.674421	0.009111	0.030924	0.959964	0.014779	0.284787	0.700434	0.010944	0.021160	0.967897	0.004896	0.023680	0.971424	0.012407	0.174393	0.813200	0.006564	0.010154	0.983282	0.019398	0.018948	0.961654	0.001876	0.003021	0.995102	0.091259	0.031435	0.877306	0.541600	0.104162	0.354238	0.238590	0.355960	0.405450	0.750440	0.216663	0.032897	0.799156	0.178395	0.022449	0.916665	0.078373	0.004962	0.024100	0.174864	0.801036	0.028578	0.118654	0.852768	0.021989	0.283318	0.694694	0.005224	0.403801	0.590975	0.002563	0.446539	0.550898	0.010384	0.432222	0.557395	0.011245	0.362462	0.626294	0.000176	0.982636	0.017188	0.017980	0.640074	0.341947	0.003376	0.576461	0.420164	0.027796	0.234983	0.737221	0.017020	0.176210	0.806770	0.009678	0.014717	0.975605	0.131702	0.513606	0.354692	0.111559	0.043469	0.844972	0.556405	0.092607	0.350988	0.149402	0.820432	0.030166	0.947789	0.049952	0.002259	0.966551	0.032218	0.001231	0.025081	0.909275	0.065644	0.299089	0.678621	0.022290	0.063447	0.930416	0.006138	0.001821	0.840356	0.157823	0.002664	0.874746	0.122590	0.000097	0.989351	0.010553	0.003676	0.844296	0.152028	0.006023	0.886006	0.107971	0.023521	0.893662	0.082817	0.113395	0.863495	0.023110	0.921439	0.074219	0.004343	0.961098	0.037368	0.001533	0.031664	0.929216	0.039120	0.519185	0.456279	0.024536	0.280769	0.693438	0.025793	0.083423	0.888577	0.028000	0.008824	0.915269	0.075907	0.099616	0.849163	0.051221	0.033221	0.919872	0.046907	0.977822	0.021518	0.000661	0.985451	0.014158	0.000391	0.001242	0.922633	0.076126	0.000272	0.975519	0.024209	0.000049	0.993685	0.006266	0.000018	0.997516	0.002466	0.000032	0.995641	0.004328	0.000016	0.997757	0.002227	0.000020	0.997233	0.002747	0.000000	0.000000	1.000000
[truncated: 6,522,678 more chars]
