# Supplementary material for: Investigating environmental effects on phonology using diachronic models
Source: Evol Hum Sci. 2024 Jan 3;6:e8. doi: 10.1017/ehs.2023.33 (PMC10955398; doi:10.1017/ehs.2023.33)
Supplement: Hartmann et al. supplementary material 4 — Hartmann et al. supplementary material [file S2513843X23000336sup004.zip › TonesClimateGeoPhylo_Public-1.0/results/BayesTraitsOutput/Anc_Tones_3cat.Schedule.txt]

Rate	100.00
Rate Tried	% Accepted	Rates - Dev	Rates - Tried	Rates - Accepted	Sample Ave Acceptance	Total Ave Acceptance
1000	0.362000	0.943799	1000	0.362000	0.362000	0.237433
1000	0.324000	0.943799	1000	0.324000	0.324000	0.244646
1000	0.338000	0.943799	1000	0.338000	0.338000	0.251827
1000	0.370000	0.943799	1000	0.370000	0.370000	0.260267
1000	0.336000	0.943799	1000	0.336000	0.336000	0.265316
1000	0.365000	0.943799	1000	0.365000	0.365000	0.271546
1000	0.348000	0.943799	1000	0.348000	0.348000	0.276043
1000	0.336000	0.943799	1000	0.336000	0.336000	0.279373
1000	0.336000	0.943799	1000	0.336000	0.336000	0.282354
1000	0.288000	0.943799	1000	0.288000	0.288000	0.282636
1000	0.369000	0.943799	1000	0.369000	0.369000	0.286748
1000	0.348000	0.943799	1000	0.348000	0.348000	0.289532
1000	0.354000	0.943799	1000	0.354000	0.354000	0.292335
1000	0.326000	0.943799	1000	0.326000	0.326000	0.293738
1000	0.363000	0.943799	1000	0.363000	0.363000	0.296508
1000	0.311000	0.943799	1000	0.311000	0.311000	0.297065
1000	0.324000	0.943799	1000	0.324000	0.324000	0.298063
1000	0.341000	0.943799	1000	0.341000	0.341000	0.299596
1000	0.330000	0.943799	1000	0.330000	0.330000	0.300645
1000	0.355000	0.943799	1000	0.355000	0.355000	0.302457
1000	0.352000	0.943799	1000	0.352000	0.352000	0.304055
1000	0.327000	0.943799	1000	0.327000	0.327000	0.304772
1000	0.377000	0.943799	1000	0.377000	0.377000	0.306960
1000	0.309000	0.943799	1000	0.309000	0.309000	0.307020
1000	0.334000	0.943799	1000	0.334000	0.334000	0.307791
1000	0.324000	0.943799	1000	0.324000	0.324000	0.308241
1000	0.328000	0.943799	1000	0.328000	0.328000	0.308775
1000	0.311000	0.943799	1000	0.311000	0.311000	0.308834
1000	0.371000	0.943799	1000	0.371000	0.371000	0.310428
1000	0.379000	0.943799	1000	0.379000	0.379000	0.312142
1000	0.311000	0.943799	1000	0.311000	0.311000	0.312114
1000	0.322000	0.943799	1000	0.322000	0.322000	0.312350
1000	0.342000	0.943799	1000	0.342000	0.342000	0.313039
1000	0.344000	0.943799	1000	0.344000	0.344000	0.313743
1000	0.368000	0.943799	1000	0.368000	0.368000	0.314949
1000	0.323000	0.943799	1000	0.323000	0.323000	0.315124
1000	0.351000	0.943799	1000	0.351000	0.351000	0.315887
1000	0.324000	0.943799	1000	0.324000	0.324000	0.316056
1000	0.319000	0.943799	1000	0.319000	0.319000	0.316116
1000	0.352000	0.943799	1000	0.352000	0.352000	0.316834
1000	0.335000	0.943799	1000	0.335000	0.335000	0.317190
1000	0.333000	0.943799	1000	0.333000	0.333000	0.317494
1000	0.353000	0.943799	1000	0.353000	0.353000	0.318164
1000	0.341000	0.943799	1000	0.341000	0.341000	0.318587
1000	0.334000	0.943799	1000	0.334000	0.334000	0.318867
1000	0.356000	0.943799	1000	0.356000	0.356000	0.319530
1000	0.326000	0.943799	1000	0.326000	0.326000	0.319644
1000	0.365000	0.943799	1000	0.365000	0.365000	0.320426
1000	0.337000	0.943799	1000	0.337000	0.337000	0.320706
1000	0.316000	0.943799	1000	0.316000	0.316000	0.320628
1000	0.318000	0.943799	1000	0.318000	0.318000	0.320585
1000	0.326000	0.943799	1000	0.326000	0.326000	0.320672
1000	0.326000	0.943799	1000	0.326000	0.326000	0.320757
1000	0.347000	0.943799	1000	0.347000	0.347000	0.321167
1000	0.350000	0.943799	1000	0.350000	0.350000	0.321610
1000	0.324000	0.943799	1000	0.324000	0.324000	0.321647
1000	0.344000	0.943799	1000	0.344000	0.344000	0.321980
1000	0.335000	0.943799	1000	0.335000	0.335000	0.322172
1000	0.339000	0.943799	1000	0.339000	0.339000	0.322416
1000	0.353000	0.943799	1000	0.353000	0.353000	0.322853
1000	0.348000	0.943799	1000	0.348000	0.348000	0.323207
1000	0.324000	0.943799	1000	0.324000	0.324000	0.323218
1000	0.334000	0.943799	1000	0.334000	0.334000	0.323365
1000	0.354000	0.943799	1000	0.354000	0.354000	0.323779
1000	0.333000	0.943799	1000	0.333000	0.333000	0.323902
1000	0.375000	0.943799	1000	0.375000	0.375000	0.324575
1000	0.329000	0.943799	1000	0.329000	0.329000	0.324632
1000	0.343000	0.943799	1000	0.343000	0.343000	0.324868
1000	0.326000	0.943799	1000	0.326000	0.326000	0.324882
1000	0.325000	0.943799	1000	0.325000	0.325000	0.324883
1000	0.334000	0.943799	1000	0.334000	0.334000	0.324996
1000	0.324000	0.943799	1000	0.324000	0.324000	0.324984
1000	0.328000	0.943799	1000	0.328000	0.328000	0.325020
1000	0.335000	0.943799	1000	0.335000	0.335000	0.325139
1000	0.333000	0.943799	1000	0.333000	0.333000	0.325231
1000	0.345000	0.943799	1000	0.345000	0.345000	0.325461
1000	0.368000	0.943799	1000	0.368000	0.368000	0.325950
1000	0.298000	0.943799	1000	0.298000	0.298000	0.325633
1000	0.325000	0.943799	1000	0.325000	0.325000	0.325626
1000	0.350000	0.943799	1000	0.350000	0.350000	0.325896
1000	0.342000	0.943799	1000	0.342000	0.342000	0.326073
1000	0.348000	0.943799	1000	0.348000	0.348000	0.326312
1000	0.345000	0.943799	1000	0.345000	0.345000	0.326513
1000	0.334000	0.943799	1000	0.334000	0.334000	0.326592
1000	0.353000	0.943799	1000	0.353000	0.353000	0.326870
1000	0.364000	0.943799	1000	0.364000	0.364000	0.327257
1000	0.371000	0.943799	1000	0.371000	0.371000	0.327708
1000	0.354000	0.943799	1000	0.354000	0.354000	0.327976
1000	0.352000	0.943799	1000	0.352000	0.352000	0.328219
1000	0.365000	0.943799	1000	0.365000	0.365000	0.328587
1000	0.346000	0.943799	1000	0.346000	0.346000	0.328759
1000	0.334000	0.943799	1000	0.334000	0.334000	0.328811
1000	0.336000	0.943799	1000	0.336000	0.336000	0.328880
1000	0.336000	0.943799	1000	0.336000	0.336000	0.328949
1000	0.343000	0.943799	1000	0.343000	0.343000	0.329083
1000	0.324000	0.943799	1000	0.324000	0.324000	0.329035
1000	0.338000	0.943799	1000	0.338000	0.338000	0.329118
1000	0.303000	0.943799	1000	0.303000	0.303000	0.328877
1000	0.349000	0.943799	1000	0.349000	0.349000	0.329061
1000	0.324000	0.943799	1000	0.324000	0.324000	0.329015
1000	0.319000	0.943799	1000	0.319000	0.319000	0.328925
1000	0.358000	0.943799	1000	0.358000	0.358000	0.329185
1000	0.331000	0.943799	1000	0.331000	0.331000	0.329201
1000	0.326000	0.943799	1000	0.326000	0.326000	0.329173
1000	0.355000	0.943799	1000	0.355000	0.355000	0.329397
1000	0.331000	0.943799	1000	0.331000	0.331000	0.329411
1000	0.339000	0.943799	1000	0.339000	0.339000	0.329493
1000	0.321000	0.943799	1000	0.321000	0.321000	0.329421
1000	0.294000	0.943799	1000	0.294000	0.294000	0.329123
1000	0.339000	0.943799	1000	0.339000	0.339000	0.329206
1000	0.326000	0.943799	1000	0.326000	0.326000	0.329179
1000	0.370000	0.943799	1000	0.370000	0.370000	0.329514
1000	0.299000	0.943799	1000	0.299000	0.299000	0.329266
1000	0.315000	0.943799	1000	0.315000	0.315000	0.329151
1000	0.312000	0.943799	1000	0.312000	0.312000	0.329013
1000	0.312000	0.943799	1000	0.312000	0.312000	0.328878
1000	0.343000	0.943799	1000	0.343000	0.343000	0.328990
1000	0.325000	0.943799	1000	0.325000	0.325000	0.328958
1000	0.355000	0.943799	1000	0.355000	0.355000	0.329160
1000	0.335000	0.943799	1000	0.335000	0.335000	0.329205
1000	0.361000	0.943799	1000	0.361000	0.361000	0.329448
1000	0.400000	0.943799	1000	0.400000	0.400000	0.329982
1000	0.327000	0.943799	1000	0.327000	0.327000	0.329960
1000	0.311000	0.943799	1000	0.311000	0.311000	0.329818
1000	0.345000	0.943799	1000	0.345000	0.345000	0.329931
1000	0.326000	0.943799	1000	0.326000	0.326000	0.329902
1000	0.355000	0.943799	1000	0.355000	0.355000	0.330085
1000	0.358000	0.943799	1000	0.358000	0.358000	0.330287
1000	0.315000	0.943799	1000	0.315000	0.315000	0.330177
1000	0.331000	0.943799	1000	0.331000	0.331000	0.330183
1000	0.358000	0.943799	1000	0.358000	0.358000	0.330381
1000	0.355000	0.943799	1000	0.355000	0.355000	0.330554
1000	0.368000	0.943799	1000	0.368000	0.368000	0.330816
1000	0.330000	0.943799	1000	0.330000	0.330000	0.330810
1000	0.356000	0.943799	1000	0.356000	0.356000	0.330984
1000	0.369000	0.943799	1000	0.369000	0.369000	0.331244
1000	0.343000	0.943799	1000	0.343000	0.343000	0.331324
1000	0.333000	0.943799	1000	0.333000	0.333000	0.331336
1000	0.328000	0.943799	1000	0.328000	0.328000	0.331313
1000	0.350000	0.943799	1000	0.350000	0.350000	0.331438
1000	0.354000	0.943799	1000	0.354000	0.354000	0.331587
1000	0.326000	0.943799	1000	0.326000	0.326000	0.331550
1000	0.338000	0.943799	1000	0.338000	0.338000	0.331593
1000	0.351000	0.943799	1000	0.351000	0.351000	0.331719
1000	0.343000	0.943799	1000	0.343000	0.343000	0.331791
1000	0.277000	0.943799	1000	0.277000	0.277000	0.331440
1000	0.359000	0.943799	1000	0.359000	0.359000	0.331616
1000	0.307000	0.943799	1000	0.307000	0.307000	0.331460
1000	0.360000	0.943799	1000	0.360000	0.360000	0.331639
1000	0.329000	0.943799	1000	0.329000	0.329000	0.331623
1000	0.344000	0.943799	1000	0.344000	0.344000	0.331700
1000	0.248000	0.943799	1000	0.248000	0.248000	0.331183
1000	0.318000	0.943799	1000	0.318000	0.318000	0.331102
1000	0.316000	0.943799	1000	0.316000	0.316000	0.331010
1000	0.317000	0.943799	1000	0.317000	0.317000	0.330925
1000	0.336000	0.943799	1000	0.336000	0.336000	0.330956
1000	0.362000	0.943799	1000	0.362000	0.362000	0.331142
1000	0.314000	0.943799	1000	0.314000	0.314000	0.331040
1000	0.365000	0.943799	1000	0.365000	0.365000	0.331241
1000	0.286000	0.943799	1000	0.286000	0.286000	0.330975
1000	0.341000	0.943799	1000	0.341000	0.341000	0.331033
1000	0.316000	0.943799	1000	0.316000	0.316000	0.330946
1000	0.329000	0.943799	1000	0.329000	0.329000	0.330935
1000	0.355000	0.943799	1000	0.355000	0.355000	0.331073
1000	0.333000	0.943799	1000	0.333000	0.333000	0.331084
1000	0.362000	0.943799	1000	0.362000	0.362000	0.331259
1000	0.324000	0.943799	1000	0.324000	0.324000	0.331218
1000	0.272000	0.943799	1000	0.272000	0.272000	0.330886
1000	0.359000	0.943799	1000	0.359000	0.359000	0.331043
1000	0.333000	0.943799	1000	0.333000	0.333000	0.331054
1000	0.332000	0.943799	1000	0.332000	0.332000	0.331059
1000	0.302000	0.943799	1000	0.302000	0.302000	0.330899
1000	0.322000	0.943799	1000	0.322000	0.322000	0.330851
1000	0.358000	0.943799	1000	0.358000	0.358000	0.330998
1000	0.339000	0.943799	1000	0.339000	0.339000	0.331041
1000	0.358000	0.943799	1000	0.358000	0.358000	0.331186
1000	0.360000	0.943799	1000	0.360000	0.360000	0.331340
1000	0.362000	0.943799	1000	0.362000	0.362000	0.331504
1000	0.331000	0.943799	1000	0.331000	0.331000	0.331501
1000	0.344000	0.943799	1000	0.344000	0.344000	0.331567
1000	0.349000	0.943799	1000	0.349000	0.349000	0.331658
1000	0.342000	0.943799	1000	0.342000	0.342000	0.331712
1000	0.303000	0.943799	1000	0.303000	0.303000	0.331563
1000	0.328000	0.943799	1000	0.328000	0.328000	0.331545
1000	0.322000	0.943799	1000	0.322000	0.322000	0.331496
1000	0.296000	0.943799	1000	0.296000	0.296000	0.331315
1000	0.368000	0.943799	1000	0.368000	0.368000	0.331501
1000	0.345000	0.943799	1000	0.345000	0.345000	0.331569
1000	0.298000	0.943799	1000	0.298000	0.298000	0.331400
1000	0.349000	0.943799	1000	0.349000	0.349000	0.331488
1000	0.380000	0.943799	1000	0.380000	0.380000	0.331730
1000	0.328000	0.943799	1000	0.328000	0.328000	0.331711
1000	0.337000	0.943799	1000	0.337000	0.337000	0.331737
1000	0.350000	0.943799	1000	0.350000	0.350000	0.331827
1000	0.355000	0.943799	1000	0.355000	0.355000	0.331940
1000	0.365000	0.943799	1000	0.365000	0.365000	0.332100
1000	0.326000	0.943799	1000	0.326000	0.326000	0.332071
1000	0.355000	0.943799	1000	0.355000	0.355000	0.332181
1000	0.343000	0.943799	1000	0.343000	0.343000	0.332233
1000	0.343000	0.943799	1000	0.343000	0.343000	0.332284
1000	0.359000	0.943799	1000	0.359000	0.359000	0.332411
1000	0.320000	0.943799	1000	0.320000	0.320000	0.332352
1000	0.334000	0.943799	1000	0.334000	0.334000	0.332360
1000	0.370000	0.943799	1000	0.370000	0.370000	0.332536
1000	0.347000	0.943799	1000	0.347000	0.347000	0.332603
1000	0.342000	0.943799	1000	0.342000	0.342000	0.332647
1000	0.340000	0.943799	1000	0.340000	0.340000	0.332680
1000	0.325000	0.943799	1000	0.325000	0.325000	0.332645
1000	0.357000	0.943799	1000	0.357000	0.357000	0.332756
1000	0.333000	0.943799	1000	0.333000	0.333000	0.332758
1000	0.337000	0.943799	1000	0.337000	0.337000	0.332777
1000	0.333000	0.943799	1000	0.333000	0.333000	0.332778
1000	0.356000	0.943799	1000	0.356000	0.356000	0.332882
1000	0.333000	0.943799	1000	0.333000	0.333000	0.332882
1000	0.338000	0.943799	1000	0.338000	0.338000	0.332905
1000	0.315000	0.943799	1000	0.315000	0.315000	0.332826
1000	0.341000	0.943799	1000	0.341000	0.341000	0.332862
1000	0.340000	0.943799	1000	0.340000	0.340000	0.332893
1000	0.341000	0.943799	1000	0.341000	0.341000	0.332929
1000	0.306000	0.943799	1000	0.306000	0.306000	0.332812
1000	0.322000	0.943799	1000	0.322000	0.322000	0.332765
1000	0.296000	0.943799	1000	0.296000	0.296000	0.332606
1000	0.378000	0.943799	1000	0.378000	0.378000	0.332801
1000	0.375000	0.943799	1000	0.375000	0.375000	0.332981
1000	0.298000	0.943799	1000	0.298000	0.298000	0.332833
1000	0.327000	0.943799	1000	0.327000	0.327000	0.332808
1000	0.298000	0.943799	1000	0.298000	0.298000	0.332661
1000	0.354000	0.943799	1000	0.354000	0.354000	0.332751
1000	0.312000	0.943799	1000	0.312000	0.312000	0.332664
1000	0.318000	0.943799	1000	0.318000	0.318000	0.332603
1000	0.345000	0.943799	1000	0.345000	0.345000	0.332654
1000	0.298000	0.943799	1000	0.298000	0.298000	0.332511
1000	0.316000	0.943799	1000	0.316000	0.316000	0.332443
1000	0.326000	0.943799	1000	0.326000	0.326000	0.332417
1000	0.347000	0.943799	1000	0.347000	0.347000	0.332476
1000	0.346000	0.943799	1000	0.346000	0.346000	0.332531
1000	0.350000	0.943799	1000	0.350000	0.350000	0.332602
1000	0.352000	0.943799	1000	0.352000	0.352000	0.332680
1000	0.303000	0.943799	1000	0.303000	0.303000	0.332561
1000	0.308000	0.943799	1000	0.308000	0.308000	0.332463
1000	0.337000	0.943799	1000	0.337000	0.337000	0.332481
1000	0.378000	0.943799	1000	0.378000	0.378000	0.332661
1000	0.338000	0.943799	1000	0.338000	0.338000	0.332682
1000	0.344000	0.943799	1000	0.344000	0.344000	0.332727
1000	0.346000	0.943799	1000	0.346000	0.346000	0.332779
1000	0.330000	0.943799	1000	0.330000	0.330000	0.332768
1000	0.337000	0.943799	1000	0.337000	0.337000	0.332785
1000	0.343000	0.943799	1000	0.343000	0.343000	0.332824
1000	0.360000	0.943799	1000	0.360000	0.360000	0.332929
1000	0.336000	0.943799	1000	0.336000	0.336000	0.332941
1000	0.338000	0.943799	1000	0.338000	0.338000	0.332960
1000	0.325000	0.943799	1000	0.325000	0.325000	0.332930
1000	0.336000	0.943799	1000	0.336000	0.336000	0.332942
1000	0.332000	0.943799	1000	0.332000	0.332000	0.332938
1000	0.318000	0.943799	1000	0.318000	0.318000	0.332882
1000	0.337000	0.943799	1000	0.337000	0.337000	0.332897
1000	0.310000	0.943799	1000	0.310000	0.310000	0.332811
1000	0.354000	0.943799	1000	0.354000	0.354000	0.332891
1000	0.372000	0.943799	1000	0.372000	0.372000	0.333036
1000	0.364000	0.943799	1000	0.364000	0.364000	0.333151
1000	0.336000	0.943799	1000	0.336000	0.336000	0.333161
1000	0.302000	0.943799	1000	0.302000	0.302000	0.333047
1000	0.321000	0.943799	1000	0.321000	0.321000	0.333002
1000	0.329000	0.943799	1000	0.329000	0.329000	0.332988
1000	0.345000	0.943799	1000	0.345000	0.345000	0.333032
1000	0.352000	0.943799	1000	0.352000	0.352000	0.333100
1000	0.343000	0.943799	1000	0.343000	0.343000	0.333136
1000	0.319000	0.943799	1000	0.319000	0.319000	0.333085
1000	0.342000	0.943799	1000	0.342000	0.342000	0.333117
1000	0.336000	0.943799	1000	0.336000	0.336000	0.333127
1000	0.342000	0.943799	1000	0.342000	0.342000	0.333159
1000	0.318000	0.943799	1000	0.318000	0.318000	0.333105
1000	0.332000	0.943799	1000	0.332000	0.332000	0.333101
1000	0.356000	0.943799	1000	0.356000	0.356000	0.333182
1000	0.281000	0.943799	1000	0.281000	0.281000	0.332999
1000	0.345000	0.943799	1000	0.345000	0.345000	0.333041
1000	0.364000	0.943799	1000	0.364000	0.364000	0.333149
1000	0.293000	0.943799	1000	0.293000	0.293000	0.333009
1000	0.342000	0.943799	1000	0.342000	0.342000	0.333040
1000	0.333000	0.943799	1000	0.333000	0.333000	0.333040
1000	0.339000	0.943799	1000	0.339000	0.339000	0.333061
1000	0.324000	0.943799	1000	0.324000	0.324000	0.333030
1000	0.334000	0.943799	1000	0.334000	0.334000	0.333033
1000	0.336000	0.943799	1000	0.336000	0.336000	0.333043
1000	0.321000	0.943799	1000	0.321000	0.321000	0.333002
1000	0.346000	0.943799	1000	0.346000	0.346000	0.333046
1000	0.341000	0.943799	1000	0.341000	0.341000	0.333073
1000	0.330000	0.943799	1000	0.330000	0.330000	0.333063
1000	0.358000	0.943799	1000	0.358000	0.358000	0.333146
1000	0.313000	0.943799	1000	0.313000	0.313000	0.333079
1000	0.302000	0.943799	1000	0.302000	0.302000	0.332976
1000	0.336000	0.943799	1000	0.336000	0.336000	0.332986
1000	0.323000	0.943799	1000	0.323000	0.323000	0.332953
1000	0.330000	0.943799	1000	0.330000	0.330000	0.332943
1000	0.351000	0.943799	1000	0.351000	0.351000	0.333002
1000	0.350000	0.943799	1000	0.350000	0.350000	0.333058
1000	0.322000	0.943799	1000	0.322000	0.322000	0.333022
1000	0.340000	0.943799	1000	0.340000	0.340000	0.333044
1000	0.352000	0.943799	1000	0.352000	0.352000	0.333106
1000	0.337000	0.943799	1000	0.337000	0.337000	0.333118
1000	0.337000	0.943799	1000	0.337000	0.337000	0.333131
1000	0.318000	0.943799	1000	0.318000	0.318000	0.333082
1000	0.332000	0.943799	1000	0.332000	0.332000	0.333079
1000	0.303000	0.943799	1000	0.303000	0.303000	0.332983
1000	0.342000	0.943799	1000	0.342000	0.342000	0.333012
1000	0.343000	0.943799	1000	0.343000	0.343000	0.333043
1000	0.361000	0.943799	1000	0.361000	0.361000	0.333131
1000	0.361000	0.943799	1000	0.361000	0.361000	0.333219
1000	0.310000	0.943799	1000	0.310000	0.310000	0.333146
1000	0.351000	0.943799	1000	0.351000	0.351000	0.333202
1000	0.353000	0.943799	1000	0.353000	0.353000	0.333264
1000	0.324000	0.943799	1000	0.324000	0.324000	0.333235
1000	0.355000	0.943799	1000	0.355000	0.355000	0.333302
1000	0.343000	0.943799	1000	0.343000	0.343000	0.333332
1000	0.342000	0.943799	1000	0.342000	0.342000	0.333359
1000	0.359000	0.943799	1000	0.359000	0.359000	0.333438
1000	0.367000	0.943799	1000	0.367000	0.367000	0.333540
1000	0.342000	0.943799	1000	0.342000	0.342000	0.333566
1000	0.335000	0.943799	1000	0.335000	0.335000	0.333570
1000	0.354000	0.943799	1000	0.354000	0.354000	0.333632
1000	0.321000	0.943799	1000	0.321000	0.321000	0.333594
1000	0.321000	0.943799	1000	0.321000	0.321000	0.333556
1000	0.342000	0.943799	1000	0.342000	0.342000	0.333582
1000	0.333000	0.943799	1000	0.333000	0.333000	0.333580
1000	0.329000	0.943799	1000	0.329000	0.329000	0.333566
1000	0.323000	0.943799	1000	0.323000	0.323000	0.333535
1000	0.327000	0.943799	1000	0.327000	0.327000	0.333515
1000	0.393000	0.943799	1000	0.393000	0.393000	0.333691
1000	0.348000	0.943799	1000	0.348000	0.348000	0.333734
1000	0.274000	0.943799	1000	0.274000	0.274000	0.333558
1000	0.327000	0.943799	1000	0.327000	0.327000	0.333539
1000	0.312000	0.943799	1000	0.312000	0.312000	0.333476
1000	0.363000	0.943799	1000	0.363000	0.363000	0.333562
1000	0.324000	0.943799	1000	0.324000	0.324000	0.333534
1000	0.381000	0.943799	1000	0.381000	0.381000	0.333671
1000	0.327000	0.943799	1000	0.327000	0.327000	0.333652
1000	0.385000	0.943799	1000	0.385000	0.385000	0.333800
1000	0.333000	0.943799	1000	0.333000	0.333000	0.333798
1000	0.322000	0.943799	1000	0.322000	0.322000	0.333764
1000	0.360000	0.943799	1000	0.360000	0.360000	0.333839
1000	0.367000	0.943799	1000	0.367000	0.367000	0.333934
1000	0.338000	0.943799	1000	0.338000	0.338000	0.333945
1000	0.314000	0.943799	1000	0.314000	0.314000	0.333889
1000	0.365000	0.943799	1000	0.365000	0.365000	0.333976
1000	0.326000	0.943799	1000	0.326000	0.326000	0.333954
1000	0.334000	0.943799	1000	0.334000	0.334000	0.333954
1000	0.331000	0.943799	1000	0.331000	0.331000	0.333946
1000	0.348000	0.943799	1000	0.348000	0.348000	0.333985
1000	0.341000	0.943799	1000	0.341000	0.341000	0.334005
1000	0.347000	0.943799	1000	0.347000	0.347000	0.334041
1000	0.347000	0.943799	1000	0.347000	0.347000	0.334077
1000	0.304000	0.943799	1000	0.304000	0.304000	0.333994
1000	0.328000	0.943799	1000	0.328000	0.328000	0.333977
1000	0.322000	0.943799	1000	0.322000	0.322000	0.333944
1000	0.333000	0.943799	1000	0.333000	0.333000	0.333942
1000	0.325000	0.943799	1000	0.325000	0.325000	0.333917
1000	0.339000	0.943799	1000	0.339000	0.339000	0.333931
1000	0.361000	0.943799	1000	0.361000	0.361000	0.334005
1000	0.353000	0.943799	1000	0.353000	0.353000	0.334056
1000	0.336000	0.943799	1000	0.336000	0.336000	0.334061
1000	0.319000	0.943799	1000	0.319000	0.319000	0.334021
1000	0.341000	0.943799	1000	0.341000	0.341000	0.334039
1000	0.339000	0.943799	1000	0.339000	0.339000	0.334053
1000	0.369000	0.943799	1000	0.369000	0.369000	0.334146
1000	0.372000	0.943799	1000	0.372000	0.372000	0.334247
1000	0.339000	0.943799	1000	0.339000	0.339000	0.334260
1000	0.327000	0.943799	1000	0.327000	0.327000	0.334240
1000	0.329000	0.943799	1000	0.329000	0.329000	0.334227
1000	0.323000	0.943799	1000	0.323000	0.323000	0.334197
1000	0.348000	0.943799	1000	0.348000	0.348000	0.334233
1000	0.350000	0.943799	1000	0.350000	0.350000	0.334275
1000	0.346000	0.943799	1000	0.346000	0.346000	0.334305
1000	0.348000	0.943799	1000	0.348000	0.348000	0.334341
1000	0.330000	0.943799	1000	0.330000	0.330000	0.334330
1000	0.318000	0.943799	1000	0.318000	0.318000	0.334287
1000	0.336000	0.943799	1000	0.336000	0.336000	0.334292
1000	0.345000	0.943799	1000	0.345000	0.345000	0.334320
1000	0.335000	0.943799	1000	0.335000	0.335000	0.334321
1000	0.329000	0.943799	1000	0.329000	0.329000	0.334308
1000	0.334000	0.943799	1000	0.334000	0.334000	0.334307
1000	0.369000	0.943799	1000	0.369000	0.369000	0.334396
1000	0.348000	0.943799	1000	0.348000	0.348000	0.334430
1000	0.370000	0.943799	1000	0.370000	0.370000	0.334521
1000	0.340000	0.943799	1000	0.340000	0.340000	0.334535
1000	0.355000	0.943799	1000	0.355000	0.355000	0.334586
1000	0.328000	0.943799	1000	0.328000	0.328000	0.334570
1000	0.341000	0.943799	1000	0.341000	0.341000	0.334586
1000	0.374000	0.943799	1000	0.374000	0.374000	0.334685
1000	0.340000	0.943799	1000	0.340000	0.340000	0.334698
1000	0.374000	0.943799	1000	0.374000	0.374000	0.334797
1000	0.304000	0.943799	1000	0.304000	0.304000	0.334720
1000	0.363000	0.943799	1000	0.363000	0.363000	0.334790
1000	0.352000	0.943799	1000	0.352000	0.352000	0.334833
1000	0.342000	0.943799	1000	0.342000	0.342000	0.334851
1000	0.345000	0.943799	1000	0.345000	0.345000	0.334876
1000	0.334000	0.943799	1000	0.334000	0.334000	0.334874
1000	0.337000	0.943799	1000	0.337000	0.337000	0.334879
1000	0.347000	0.943799	1000	0.347000	0.347000	0.334908
1000	0.364000	0.943799	1000	0.364000	0.364000	0.334980
1000	0.355000	0.943799	1000	0.355000	0.355000	0.335028
1000	0.352000	0.943799	1000	0.352000	0.352000	0.335070
1000	0.335000	0.943799	1000	0.335000	0.335000	0.335070
1000	0.267000	0.943799	1000	0.267000	0.267000	0.334905
1000	0.283000	0.943799	1000	0.283000	0.283000	0.334779
1000	0.340000	0.943799	1000	0.340000	0.340000	0.334792
1000	0.347000	0.943799	1000	0.347000	0.347000	0.334821
1000	0.336000	0.943799	1000	0.336000	0.336000	0.334824
1000	0.357000	0.943799	1000	0.357000	0.357000	0.334877
1000	0.321000	0.943799	1000	0.321000	0.321000	0.334844
1000	0.355000	0.943799	1000	0.355000	0.355000	0.334892
1000	0.316000	0.943799	1000	0.316000	0.316000	0.334847
1000	0.332000	0.943799	1000	0.332000	0.332000	0.334840
1000	0.328000	0.943799	1000	0.328000	0.328000	0.334824
1000	0.317000	0.943799	1000	0.317000	0.317000	0.334782
1000	0.342000	0.943799	1000	0.342000	0.342000	0.334799
1000	0.352000	0.943799	1000	0.352000	0.352000	0.334840
1000	0.348000	0.943799	1000	0.348000	0.348000	0.334870
1000	0.343000	0.943799	1000	0.343000	0.343000	0.334889
1000	0.330000	0.943799	1000	0.330000	0.330000	0.334878
1000	0.343000	0.943799	1000	0.343000	0.343000	0.334897
1000	0.344000	0.943799	1000	0.344000	0.344000	0.334918
1000	0.338000	0.943799	1000	0.338000	0.338000	0.334925
1000	0.348000	0.943799	1000	0.348000	0.348000	0.334955
1000	0.327000	0.943799	1000	0.327000	0.327000	0.334937
1000	0.347000	0.943799	1000	0.347000	0.347000	0.334965
1000	0.373000	0.943799	1000	0.373000	0.373000	0.335052
1000	0.321000	0.943799	1000	0.321000	0.321000	0.335020
1000	0.333000	0.943799	1000	0.333000	0.333000	0.335015
1000	0.332000	0.943799	1000	0.332000	0.332000	0.335008
1000	0.331000	0.943799	1000	0.331000	0.331000	0.334999
1000	0.364000	0.943799	1000	0.364000	0.364000	0.335065
1000	0.339000	0.943799	1000	0.339000	0.339000	0.335074
1000	0.347000	0.943799	1000	0.347000	0.347000	0.335101
1000	0.347000	0.943799	1000	0.347000	0.347000	0.335128
1000	0.342000	0.943799	1000	0.342000	0.342000	0.335143
1000	0.333000	0.943799	1000	0.333000	0.333000	0.335138
1000	0.354000	0.943799	1000	0.354000	0.354000	0.335180
1000	0.335000	0.943799	1000	0.335000	0.335000	0.335180
1000	0.351000	0.943799	1000	0.351000	0.351000	0.335215
1000	0.344000	0.943799	1000	0.344000	0.344000	0.335235
1000	0.325000	0.943799	1000	0.325000	0.325000	0.335212
1000	0.354000	0.943799	1000	0.354000	0.354000	0.335254
1000	0.282000	0.943799	1000	0.282000	0.282000	0.335136
1000	0.350000	0.943799	1000	0.350000	0.350000	0.335169
1000	0.308000	0.943799	1000	0.308000	0.308000	0.335109
1000	0.371000	0.943799	1000	0.371000	0.371000	0.335188
1000	0.339000	0.943799	1000	0.339000	0.339000	0.335196
1000	0.330000	0.943799	1000	0.330000	0.330000	0.335185
1000	0.324000	0.943799	1000	0.324000	0.324000	0.335160
1000	0.350000	0.943799	1000	0.350000	0.350000	0.335193
1000	0.337000	0.943799	1000	0.337000	0.337000	0.335197
1000	0.360000	0.943799	1000	0.360000	0.360000	0.335250
1000	0.335000	0.943799	1000	0.335000	0.335000	0.335250
1000	0.322000	0.943799	1000	0.322000	0.322000	0.335221
1000	0.314000	0.943799	1000	0.314000	0.314000	0.335176
1000	0.334000	0.943799	1000	0.334000	0.334000	0.335173
1000	0.342000	0.943799	1000	0.342000	0.342000	0.335188
1000	0.335000	0.943799	1000	0.335000	0.335000	0.335187
1000	0.347000	0.943799	1000	0.347000	0.347000	0.335213
1000	0.329000	0.943799	1000	0.329000	0.329000	0.335199
1000	0.346000	0.943799	1000	0.346000	0.346000	0.335222
1000	0.338000	0.943799	1000	0.338000	0.338000	0.335228
1000	0.313000	0.943799	1000	0.313000	0.313000	0.335181
1000	0.343000	0.943799	1000	0.343000	0.343000	0.335198
1000	0.347000	0.943799	1000	0.347000	0.347000	0.335222
1000	0.354000	0.943799	1000	0.354000	0.354000	0.335262
1000	0.328000	0.943799	1000	0.328000	0.328000	0.335247
1000	0.313000	0.943799	1000	0.313000	0.313000	0.335200
1000	0.315000	0.943799	1000	0.315000	0.315000	0.335158
1000	0.328000	0.943799	1000	0.328000	0.328000	0.335143
1000	0.359000	0.943799	1000	0.359000	0.359000	0.335193
1000	0.321000	0.943799	1000	0.321000	0.321000	0.335163
1000	0.354000	0.943799	1000	0.354000	0.354000	0.335202
1000	0.325000	0.943799	1000	0.325000	0.325000	0.335181
1000	0.321000	0.943799	1000	0.321000	0.321000	0.335152
1000	0.357000	0.943799	1000	0.357000	0.357000	0.335197
1000	0.351000	0.943799	1000	0.351000	0.351000	0.335229
1000	0.322000	0.943799	1000	0.322000	0.322000	0.335202
1000	0.354000	0.943799	1000	0.354000	0.354000	0.335241
1000	0.353000	0.943799	1000	0.353000	0.353000	0.335277
1000	0.349000	0.943799	1000	0.349000	0.349000	0.335305
1000	0.350000	0.943799	1000	0.350000	0.350000	0.335335
1000	0.371000	0.943799	1000	0.371000	0.371000	0.335407
1000	0.305000	0.943799	1000	0.305000	0.305000	0.335345
1000	0.356000	0.943799	1000	0.356000	0.356000	0.335387
1000	0.337000	0.943799	1000	0.337000	0.337000	0.335390
1000	0.321000	0.943799	1000	0.321000	0.321000	0.335361
1000	0.344000	0.943799	1000	0.344000	0.344000	0.335379
1000	0.334000	0.943799	1000	0.334000	0.334000	0.335376
1000	0.325000	0.943799	1000	0.325000	0.325000	0.335355
1000	0.344000	0.943799	1000	0.344000	0.344000	0.335373
1000	0.317000	0.943799	1000	0.317000	0.317000	0.335336
1000	0.341000	0.943799	1000	0.341000	0.341000	0.335347
1000	0.340000	0.943799	1000	0.340000	0.340000	0.335356
1000	0.317000	0.943799	1000	0.317000	0.317000	0.335320
1000	0.338000	0.943799	1000	0.338000	0.338000	0.335325
1000	0.354000	0.943799	1000	0.354000	0.354000	0.335362
1000	0.322000	0.943799	1000	0.322000	0.322000	0.335336
1000	0.321000	0.943799	1000	0.321000	0.321000	0.335308
1000	0.292000	0.943799	1000	0.292000	0.292000	0.335223
1000	0.308000	0.943799	1000	0.308000	0.308000	0.335170
1000	0.366000	0.943799	1000	0.366000	0.366000	0.335230
1000	0.361000	0.943799	1000	0.361000	0.361000	0.335280
1000	0.348000	0.943799	1000	0.348000	0.348000	0.335305
1000	0.319000	0.943799	1000	0.319000	0.319000	0.335273
1000	0.334000	0.943799	1000	0.334000	0.334000	0.335271
1000	0.342000	0.943799	1000	0.342000	0.342000	0.335284
1000	0.339000	0.943799	1000	0.339000	0.339000	0.335291
1000	0.336000	0.943799	1000	0.336000	0.336000	0.335292
1000	0.340000	0.943799	1000	0.340000	0.340000	0.335301
1000	0.355000	0.943799	1000	0.355000	0.355000	0.335339
1000	0.329000	0.943799	1000	0.329000	0.329000	0.335327
1000	0.362000	0.943799	1000	0.362000	0.362000	0.335378
1000	0.345000	0.943799	1000	0.345000	0.345000	0.335396
1000	0.368000	0.943799	1000	0.368000	0.368000	0.335458
1000	0.327000	0.943799	1000	0.327000	0.327000	0.335442
1000	0.349000	0.943799	1000	0.349000	0.349000	0.335468
1000	0.335000	0.943799	1000	0.335000	0.335000	0.335467
1000	0.318000	0.943799	1000	0.318000	0.318000	0.335434
1000	0.344000	0.943799	1000	0.344000	0.344000	0.335450
1000	0.359000	0.943799	1000	0.359000	0.359000	0.335495
1000	0.355000	0.943799	1000	0.355000	0.355000	0.335531
1000	0.364000	0.943799	1000	0.364000	0.364000	0.335585
1000	0.353000	0.943799	1000	0.353000	0.353000	0.335617
1000	0.334000	0.943799	1000	0.334000	0.334000	0.335614
1000	0.321000	0.943799	1000	0.321000	0.321000	0.335587
1000	0.336000	0.943799	1000	0.336000	0.336000	0.335588
1000	0.348000	0.943799	1000	0.348000	0.348000	0.335611
1000	0.360000	0.943799	1000	0.360000	0.360000	0.335656
1000	0.322000	0.943799	1000	0.322000	0.322000	0.335631
1000	0.328000	0.943799	1000	0.328000	0.328000	0.335617
1000	0.349000	0.943799	1000	0.349000	0.349000	0.335641
1000	0.354000	0.943799	1000	0.354000	0.354000	0.335675
1000	0.346000	0.943799	1000	0.346000	0.346000	0.335694
1000	0.343000	0.943799	1000	0.343000	0.343000	0.335708
1000	0.366000	0.943799	1000	0.366000	0.366000	0.335763
1000	0.332000	0.943799	1000	0.332000	0.332000	0.335756
1000	0.329000	0.943799	1000	0.329000	0.329000	0.335744
1000	0.320000	0.943799	1000	0.320000	0.320000	0.335715
1000	0.318000	0.943799	1000	0.318000	0.318000	0.335683
1000	0.328000	0.943799	1000	0.328000	0.328000	0.335669
1000	0.337000	0.943799	1000	0.337000	0.337000	0.335671
1000	0.337000	0.943799	1000	0.337000	0.337000	0.335674
1000	0.306000	0.943799	1000	0.306000	0.306000	0.335620
1000	0.340000	0.943799	1000	0.340000	0.340000	0.335628
1000	0.346000	0.943799	1000	0.346000	0.346000	0.335647
1000	0.324000	0.943799	1000	0.324000	0.324000	0.335626
1000	0.372000	0.943799	1000	0.372000	0.372000	0.335691
1000	0.336000	0.943799	1000	0.336000	0.336000	0.335692
1000	0.321000	0.943799	1000	0.321000	0.321000	0.335665
1000	0.353000	0.943799	1000	0.353000	0.353000	0.335696
1000	0.353000	0.943799	1000	0.353000	0.353000	0.335727
1000	0.318000	0.943799	1000	0.318000	0.318000	0.335696
1000	0.378000	0.943799	1000	0.378000	0.378000	0.335771
1000	0.348000	0.943799	1000	0.348000	0.348000	0.335792
1000	0.327000	0.943799	1000	0.327000	0.327000	0.335777
1000	0.345000	0.943799	1000	0.345000	0.345000	0.335793
1000	0.319000	0.943799	1000	0.319000	0.319000	0.335763
1000	0.340000	0.943799	1000	0.340000	0.340000	0.335771
1000	0.356000	0.943799	1000	0.356000	0.356000	0.335806
1000	0.330000	0.943799	1000	0.330000	0.330000	0.335796
1000	0.347000	0.943799	1000	0.347000	0.347000	0.335816
1000	0.349000	0.943799	1000	0.349000	0.349000	0.335839
1000	0.334000	0.943799	1000	0.334000	0.334000	0.335836
1000	0.372000	0.943799	1000	0.372000	0.372000	0.335899
1000	0.325000	0.943799	1000	0.325000	0.325000	0.335880
1000	0.362000	0.943799	1000	0.362000	0.362000	0.335925
1000	0.325000	0.943799	1000	0.325000	0.325000	0.335906
1000	0.319000	0.943799	1000	0.319000	0.319000	0.335877
1000	0.308000	0.943799	1000	0.308000	0.308000	0.335829
1000	0.325000	0.943799	1000	0.325000	0.325000	0.335810
1000	0.358000	0.943799	1000	0.358000	0.358000	0.335848
1000	0.315000	0.943799	1000	0.315000	0.315000	0.335812
1000	0.332000	0.943799	1000	0.332000	0.332000	0.335806
1000	0.364000	0.943799	1000	0.364000	0.364000	0.335854
1000	0.364000	0.943799	1000	0.364000	0.364000	0.335902
1000	0.302000	0.943799	1000	0.302000	0.302000	0.335844
1000	0.356000	0.943799	1000	0.356000	0.356000	0.335879
1000	0.310000	0.943799	1000	0.310000	0.310000	0.335835
1000	0.355000	0.943799	1000	0.355000	0.355000	0.335867
1000	0.349000	0.943799	1000	0.349000	0.349000	0.335889
1000	0.340000	0.943799	1000	0.340000	0.340000	0.335896
1000	0.309000	0.943799	1000	0.309000	0.309000	0.335851
1000	0.340000	0.943799	1000	0.340000	0.340000	0.335858
1000	0.309000	0.943799	1000	0.309000	0.309000	0.335813
1000	0.340000	0.943799	1000	0.340000	0.340000	0.335820
1000	0.355000	0.943799	1000	0.355000	0.355000	0.335852
1000	0.311000	0.943799	1000	0.311000	0.311000	0.335810
1000	0.341000	0.943799	1000	0.341000	0.341000	0.335819
1000	0.352000	0.943799	1000	0.352000	0.352000	0.335846
1000	0.324000	0.943799	1000	0.324000	0.324000	0.335826
1000	0.338000	0.943799	1000	0.338000	0.338000	0.335830
1000	0.340000	0.943799	1000	0.340000	0.340000	0.335837
1000	0.314000	0.943799	1000	0.314000	0.314000	0.335801
1000	0.306000	0.943799	1000	0.306000	0.306000	0.335752
1000	0.338000	0.943799	1000	0.338000	0.338000	0.335755
1000	0.303000	0.943799	1000	0.303000	0.303000	0.335701
1000	0.359000	0.943799	1000	0.359000	0.359000	0.335740
1000	0.326000	0.943799	1000	0.326000	0.326000	0.335724
1000	0.318000	0.943799	1000	0.318000	0.318000	0.335695
1000	0.324000	0.943799	1000	0.324000	0.324000	0.335675
1000	0.363000	0.943799	1000	0.363000	0.363000	0.335720
1000	0.337000	0.943799	1000	0.337000	0.337000	0.335722
1000	0.379000	0.943799	1000	0.379000	0.379000	0.335793
1000	0.353000	0.943799	1000	0.353000	0.353000	0.335821
1000	0.333000	0.943799	1000	0.333000	0.333000	0.335816
1000	0.325000	0.943799	1000	0.325000	0.325000	0.335798
1000	0.319000	0.943799	1000	0.319000	0.319000	0.335771
1000	0.368000	0.943799	1000	0.368000	0.368000	0.335823
1000	0.342000	0.943799	1000	0.342000	0.342000	0.335833
1000	0.305000	0.943799	1000	0.305000	0.305000	0.335784
1000	0.357000	0.943799	1000	0.357000	0.357000	0.335818
1000	0.361000	0.943799	1000	0.361000	0.361000	0.335858
1000	0.325000	0.943799	1000	0.325000	0.325000	0.335841
1000	0.334000	0.943799	1000	0.334000	0.334000	0.335838
1000	0.343000	0.943799	1000	0.343000	0.343000	0.335849
1000	0.336000	0.943799	1000	0.336000	0.336000	0.335850
1000	0.371000	0.943799	1000	0.371000	0.371000	0.335906
1000	0.374000	0.943799	1000	0.374000	0.374000	0.335966
1000	0.319000	0.943799	1000	0.319000	0.319000	0.335939
1000	0.336000	0.943799	1000	0.336000	0.336000	0.335939
1000	0.346000	0.943799	1000	0.346000	0.346000	0.335955
1000	0.331000	0.943799	1000	0.331000	0.331000	0.335947
1000	0.381000	0.943799	1000	0.381000	0.381000	0.336018
1000	0.338000	0.943799	1000	0.338000	0.338000	0.336022
1000	0.377000	0.943799	1000	0.377000	0.377000	0.336086
1000	0.362000	0.943799	1000	0.362000	0.362000	0.336127
1000	0.377000	0.943799	1000	0.377000	0.377000	0.336191
1000	0.316000	0.943799	1000	0.316000	0.316000	0.336159
1000	0.330000	0.943799	1000	0.330000	0.330000	0.336149
1000	0.333000	0.943799	1000	0.333000	0.333000	0.336145
1000	0.352000	0.943799	1000	0.352000	0.352000	0.336169
1000	0.340000	0.943799	1000	0.340000	0.340000	0.336175
1000	0.339000	0.943799	1000	0.339000	0.339000	0.336180
1000	0.334000	0.943799	1000	0.334000	0.334000	0.336176
1000	0.353000	0.943799	1000	0.353000	0.353000	0.336202
1000	0.363000	0.943799	1000	0.363000	0.363000	0.336244
1000	0.338000	0.943799	1000	0.338000	0.338000	0.336246
1000	0.333000	0.943799	1000	0.333000	0.333000	0.336241
1000	0.368000	0.943799	1000	0.368000	0.368000	0.336290
1000	0.320000	0.943799	1000	0.320000	0.320000	0.336265
1000	0.311000	0.943799	1000	0.311000	0.311000	0.336226
1000	0.340000	0.943799	1000	0.340000	0.340000	0.336232
1000	0.334000	0.943799	1000	0.334000	0.334000	0.336229
1000	0.323000	0.943799	1000	0.323000	0.323000	0.336209
1000	0.332000	0.943799	1000	0.332000	0.332000	0.336202
1000	0.284000	0.943799	1000	0.284000	0.284000	0.336123
1000	0.329000	0.943799	1000	0.329000	0.329000	0.336112
1000	0.347000	0.943799	1000	0.347000	0.347000	0.336128
1000	0.329000	0.943799	1000	0.329000	0.329000	0.336118
1000	0.379000	0.943799	1000	0.379000	0.379000	0.336183
1000	0.341000	0.943799	1000	0.341000	0.341000	0.336190
1000	0.351000	0.943799	1000	0.351000	0.351000	0.336212
1000	0.360000	0.943799	1000	0.360000	0.360000	0.336248
1000	0.353000	0.943799	1000	0.353000	0.353000	0.336273
1000	0.362000	0.943799	1000	0.362000	0.362000	0.336312
1000	0.357000	0.943799	1000	0.357000	0.357000	0.336343
1000	0.333000	0.943799	1000	0.333000	0.333000	0.336338
1000	0.348000	0.943799	1000	0.348000	0.348000	0.336355
1000	0.335000	0.943799	1000	0.335000	0.335000	0.336353
1000	0.326000	0.943799	1000	0.326000	0.326000	0.336338
1000	0.362000	0.943799	1000	0.362000	0.362000	0.336376
1000	0.351000	0.943799	1000	0.351000	0.351000	0.336398
1000	0.338000	0.943799	1000	0.338000	0.338000	0.336400
1000	0.342000	0.943799	1000	0.342000	0.342000	0.336408
1000	0.365000	0.943799	1000	0.365000	0.365000	0.336451
1000	0.317000	0.943799	1000	0.317000	0.317000	0.336422
1000	0.331000	0.943799	1000	0.331000	0.331000	0.336414
1000	0.332000	0.943799	1000	0.332000	0.332000	0.336407
1000	0.320000	0.943799	1000	0.320000	0.320000	0.336383
1000	0.358000	0.943799	1000	0.358000	0.358000	0.336415
1000	0.327000	0.943799	1000	0.327000	0.327000	0.336401
1000	0.334000	0.943799	1000	0.334000	0.334000	0.336398
1000	0.325000	0.943799	1000	0.325000	0.325000	0.336381
1000	0.322000	0.943799	1000	0.322000	0.322000	0.336360
1000	0.319000	0.943799	1000	0.319000	0.319000	0.336335
1000	0.344000	0.943799	1000	0.344000	0.344000	0.336346
1000	0.344000	0.943799	1000	0.344000	0.344000	0.336357
1000	0.371000	0.943799	1000	0.371000	0.371000	0.336407
1000	0.354000	0.943799	1000	0.354000	0.354000	0.336433
1000	0.359000	0.943799	1000	0.359000	0.359000	0.336466
1000	0.317000	0.943799	1000	0.317000	0.317000	0.336437
1000	0.365000	0.943799	1000	0.365000	0.365000	0.336479
1000	0.343000	0.943799	1000	0.343000	0.343000	0.336488
1000	0.325000	0.943799	1000	0.325000	0.325000	0.336471
1000	0.333000	0.943799	1000	0.333000	0.333000	0.336466
1000	0.354000	0.943799	1000	0.354000	0.354000	0.336492
1000	0.358000	0.943799	1000	0.358000	0.358000	0.336522
1000	0.347000	0.943799	1000	0.347000	0.347000	0.336537
1000	0.334000	0.943799	1000	0.334000	0.334000	0.336534
1000	0.345000	0.943799	1000	0.345000	0.345000	0.336546
1000	0.345000	0.943799	1000	0.345000	0.345000	0.336558
1000	0.338000	0.943799	1000	0.338000	0.338000	0.336560
1000	0.373000	0.943799	1000	0.373000	0.373000	0.336612
1000	0.318000	0.943799	1000	0.318000	0.318000	0.336585
1000	0.305000	0.943799	1000	0.305000	0.305000	0.336541
1000	0.332000	0.943799	1000	0.332000	0.332000	0.336534
1000	0.344000	0.943799	1000	0.344000	0.344000	0.336545
1000	0.349000	0.943799	1000	0.349000	0.349000	0.336562
1000	0.358000	0.943799	1000	0.358000	0.358000	0.336592
1000	0.357000	0.943799	1000	0.357000	0.357000	0.336621
1000	0.327000	0.943799	1000	0.327000	0.327000	0.336608
1000	0.334000	0.943799	1000	0.334000	0.334000	0.336604
1000	0.304000	0.943799	1000	0.304000	0.304000	0.336558
1000	0.328000	0.943799	1000	0.328000	0.328000	0.336546
1000	0.344000	0.943799	1000	0.344000	0.344000	0.336557
1000	0.368000	0.943799	1000	0.368000	0.368000	0.336601
1000	0.354000	0.943799	1000	0.354000	0.354000	0.336625
1000	0.313000	0.943799	1000	0.313000	0.313000	0.336592
1000	0.318000	0.943799	1000	0.318000	0.318000	0.336566
1000	0.350000	0.943799	1000	0.350000	0.350000	0.336585
1000	0.336000	0.943799	1000	0.336000	0.336000	0.336584
1000	0.340000	0.943799	1000	0.340000	0.340000	0.336589
1000	0.346000	0.943799	1000	0.346000	0.346000	0.336602
1000	0.373000	0.943799	1000	0.373000	0.373000	0.336652
1000	0.333000	0.943799	1000	0.333000	0.333000	0.336647
1000	0.319000	0.943799	1000	0.319000	0.319000	0.336623
1000	0.326000	0.943799	1000	0.326000	0.326000	0.336608
1000	0.286000	0.943799	1000	0.286000	0.286000	0.336539
1000	0.334000	0.943799	1000	0.334000	0.334000	0.336535
1000	0.293000	0.943799	1000	0.293000	0.293000	0.336476
1000	0.363000	0.943799	1000	0.363000	0.363000	0.336512
1000	0.373000	0.943799	1000	0.373000	0.373000	0.336562
1000	0.347000	0.943799	1000	0.347000	0.347000	0.336576
1000	0.334000	0.943799	1000	0.334000	0.334000	0.336572
1000	0.357000	0.943799	1000	0.357000	0.357000	0.336600
1000	0.325000	0.943799	1000	0.325000	0.325000	0.336584
1000	0.328000	0.943799	1000	0.328000	0.328000	0.336573
1000	0.366000	0.943799	1000	0.366000	0.366000	0.336613
1000	0.332000	0.943799	1000	0.332000	0.332000	0.336606
1000	0.343000	0.943799	1000	0.343000	0.343000	0.336615
1000	0.338000	0.943799	1000	0.338000	0.338000	0.336617
1000	0.326000	0.943799	1000	0.326000	0.326000	0.336603
1000	0.319000	0.943799	1000	0.319000	0.319000	0.336579
1000	0.357000	0.943799	1000	0.357000	0.357000	0.336606
1000	0.342000	0.943799	1000	0.342000	0.342000	0.336613
1000	0.319000	0.943799	1000	0.319000	0.319000	0.336590
1000	0.347000	0.943799	1000	0.347000	0.347000	0.336604
1000	0.333000	0.943799	1000	0.333000	0.333000	0.336599
1000	0.343000	0.943799	1000	0.343000	0.343000	0.336608
1000	0.328000	0.943799	1000	0.328000	0.328000	0.336596
1000	0.350000	0.943799	1000	0.350000	0.350000	0.336614
1000	0.328000	0.943799	1000	0.328000	0.328000	0.336602
1000	0.339000	0.943799	1000	0.339000	0.339000	0.336606
1000	0.323000	0.943799	1000	0.323000	0.323000	0.336588
1000	0.331000	0.943799	1000	0.331000	0.331000	0.336580
1000	0.353000	0.943799	1000	0.353000	0.353000	0.336602
1000	0.357000	0.943799	1000	0.357000	0.357000	0.336629
1000	0.366000	0.943799	1000	0.366000	0.366000	0.336668
1000	0.336000	0.943799	1000	0.336000	0.336000	0.336667
1000	0.341000	0.943799	1000	0.341000	0.341000	0.336672
1000	0.289000	0.943799	1000	0.289000	0.289000	0.336610
1000	0.327000	0.943799	1000	0.327000	0.327000	0.336597
1000	0.353000	0.943799	1000	0.353000	0.353000	0.336619
1000	0.358000	0.943799	1000	0.358000	0.358000	0.336647
1000	0.335000	0.943799	1000	0.335000	0.335000	0.336644
1000	0.354000	0.943799	1000	0.354000	0.354000	0.336667
1000	0.346000	0.943799	1000	0.346000	0.346000	0.336679
1000	0.349000	0.943799	1000	0.349000	0.349000	0.336695
1000	0.302000	0.943799	1000	0.302000	0.302000	0.336650
1000	0.312000	0.943799	1000	0.312000	0.312000	0.336618
1000	0.360000	0.943799	1000	0.360000	0.360000	0.336649
1000	0.358000	0.943799	1000	0.358000	0.358000	0.336676
1000	0.355000	0.943799	1000	0.355000	0.355000	0.336700
1000	0.349000	0.943799	1000	0.349000	0.349000	0.336716
1000	0.299000	0.943799	1000	0.299000	0.299000	0.336667
1000	0.339000	0.943799	1000	0.339000	0.339000	0.336670
1000	0.314000	0.943799	1000	0.314000	0.314000	0.336641
1000	0.318000	0.943799	1000	0.318000	0.318000	0.336617
1000	0.347000	0.943799	1000	0.347000	0.347000	0.336630
1000	0.357000	0.943799	1000	0.357000	0.357000	0.336656
1000	0.305000	0.943799	1000	0.305000	0.305000	0.336616
1000	0.333000	0.943799	1000	0.333000	0.333000	0.336611
1000	0.349000	0.943799	1000	0.349000	0.349000	0.336627
1000	0.362000	0.943799	1000	0.362000	0.362000	0.336659
1000	0.352000	0.943799	1000	0.352000	0.352000	0.336679
1000	0.306000	0.943799	1000	0.306000	0.306000	0.336640
1000	0.309000	0.943799	1000	0.309000	0.309000	0.336605
1000	0.359000	0.943799	1000	0.359000	0.359000	0.336633
1000	0.337000	0.943799	1000	0.337000	0.337000	0.336634
1000	0.326000	0.943799	1000	0.326000	0.326000	0.336620
1000	0.338000	0.943799	1000	0.338000	0.338000	0.336622
1000	0.332000	0.943799	1000	0.332000	0.332000	0.336616
1000	0.360000	0.943799	1000	0.360000	0.360000	0.336646
1000	0.329000	0.943799	1000	0.329000	0.329000	0.336636
1000	0.330000	0.943799	1000	0.330000	0.330000	0.336628
1000	0.349000	0.943799	1000	0.349000	0.349000	0.336643
1000	0.364000	0.943799	1000	0.364000	0.364000	0.336678
1000	0.343000	0.943799	1000	0.343000	0.343000	0.336685
1000	0.361000	0.943799	1000	0.361000	0.361000	0.336716
1000	0.360000	0.943799	1000	0.360000	0.360000	0.336745
1000	0.325000	0.943799	1000	0.325000	0.325000	0.336730
1000	0.358000	0.943799	1000	0.358000	0.358000	0.336757
1000	0.325000	0.943799	1000	0.325000	0.325000	0.336742
1000	0.346000	0.943799	1000	0.346000	0.346000	0.336754
1000	0.368000	0.943799	1000	0.368000	0.368000	0.336792
1000	0.370000	0.943799	1000	0.370000	0.370000	0.336834
1000	0.340000	0.943799	1000	0.340000	0.340000	0.336837
1000	0.354000	0.943799	1000	0.354000	0.354000	0.336859
1000	0.363000	0.943799	1000	0.363000	0.363000	0.336891
1000	0.349000	0.943799	1000	0.349000	0.349000	0.336906
1000	0.314000	0.943799	1000	0.314000	0.314000	0.336878
1000	0.358000	0.943799	1000	0.358000	0.358000	0.336904
1000	0.374000	0.943799	1000	0.374000	0.374000	0.336949
1000	0.316000	0.943799	1000	0.316000	0.316000	0.336924
1000	0.332000	0.943799	1000	0.332000	0.332000	0.336917
1000	0.349000	0.943799	1000	0.349000	0.349000	0.336932
1000	0.346000	0.943799	1000	0.346000	0.346000	0.336943
1000	0.326000	0.943799	1000	0.326000	0.326000	0.336930
1000	0.337000	0.943799	1000	0.337000	0.337000	0.336930
1000	0.353000	0.943799	1000	0.353000	0.353000	0.336950
1000	0.310000	0.943799	1000	0.310000	0.310000	0.336917
1000	0.338000	0.943799	1000	0.338000	0.338000	0.336918
1000	0.331000	0.943799	1000	0.331000	0.331000	0.336911
1000	0.321000	0.943799	1000	0.321000	0.321000	0.336892
1000	0.353000	0.943799	1000	0.353000	0.353000	0.336911
1000	0.347000	0.943799	1000	0.347000	0.347000	0.336923
1000	0.346000	0.943799	1000	0.346000	0.346000	0.336934
1000	0.377000	0.943799	1000	0.377000	0.377000	0.336983
1000	0.347000	0.943799	1000	0.347000	0.347000	0.336995
1000	0.352000	0.943799	1000	0.352000	0.352000	0.337013
1000	0.300000	0.943799	1000	0.300000	0.300000	0.336968
1000	0.345000	0.943799	1000	0.345000	0.345000	0.336978
1000	0.318000	0.943799	1000	0.318000	0.318000	0.336955
1000	0.368000	0.943799	1000	0.368000	0.368000	0.336992
1000	0.318000	0.943799	1000	0.318000	0.318000	0.336970
1000	0.355000	0.943799	1000	0.355000	0.355000	0.336991
1000	0.302000	0.943799	1000	0.302000	0.302000	0.336949
1000	0.335000	0.943799	1000	0.335000	0.335000	0.336947
1000	0.355000	0.943799	1000	0.355000	0.355000	0.336969
1000	0.318000	0.943799	1000	0.318000	0.318000	0.336946
1000	0.352000	0.943799	1000	0.352000	0.352000	0.336964
1000	0.334000	0.943799	1000	0.334000	0.334000	0.336960
1000	0.348000	0.943799	1000	0.348000	0.348000	0.336974
1000	0.351000	0.943799	1000	0.351000	0.351000	0.336990
1000	0.348000	0.943799	1000	0.348000	0.348000	0.337003
1000	0.369000	0.943799	1000	0.369000	0.369000	0.337041
1000	0.329000	0.943799	1000	0.329000	0.329000	0.337031
1000	0.335000	0.943799	1000	0.335000	0.335000	0.337029
1000	0.314000	0.943799	1000	0.314000	0.314000	0.337002
1000	0.328000	0.943799	1000	0.328000	0.328000	0.336991
1000	0.344000	0.943799	1000	0.344000	0.344000	0.337000
1000	0.358000	0.943799	1000	0.358000	0.358000	0.337024
1000	0.317000	0.943799	1000	0.317000	0.317000	0.337001
1000	0.296000	0.943799	1000	0.296000	0.296000	0.336953
1000	0.356000	0.943799	1000	0.356000	0.356000	0.336975
1000	0.339000	0.943799	1000	0.339000	0.339000	0.336977
1000	0.352000	0.943799	1000	0.352000	0.352000	0.336995
1000	0.362000	0.943799	1000	0.362000	0.362000	0.337024
1000	0.331000	0.943799	1000	0.331000	0.331000	0.337017
1000	0.343000	0.943799	1000	0.343000	0.343000	0.337024
1000	0.342000	0.943799	1000	0.342000	0.342000	0.337030
1000	0.344000	0.943799	1000	0.344000	0.344000	0.337038
1000	0.360000	0.943799	1000	0.360000	0.360000	0.337064
1000	0.375000	0.943799	1000	0.375000	0.375000	0.337108
1000	0.319000	0.943799	1000	0.319000	0.319000	0.337087
1000	0.331000	0.943799	1000	0.331000	0.331000	0.337080
1000	0.329000	0.943799	1000	0.329000	0.329000	0.337071
1000	0.334000	0.943799	1000	0.334000	0.334000	0.337068
1000	0.347000	0.943799	1000	0.347000	0.347000	0.337079
1000	0.325000	0.943799	1000	0.325000	0.325000	0.337065
1000	0.330000	0.943799	1000	0.330000	0.330000	0.337057
1000	0.360000	0.943799	1000	0.360000	0.360000	0.337083
1000	0.309000	0.943799	1000	0.309000	0.309000	0.337051
1000	0.294000	0.943799	1000	0.294000	0.294000	0.337002
1000	0.345000	0.943799	1000	0.345000	0.345000	0.337011
1000	0.328000	0.943799	1000	0.328000	0.328000	0.337001
1000	0.362000	0.943799	1000	0.362000	0.362000	0.337029
1000	0.379000	0.943799	1000	0.379000	0.379000	0.337077
1000	0.361000	0.943799	1000	0.361000	0.361000	0.337104
1000	0.350000	0.943799	1000	0.350000	0.350000	0.337119
1000	0.326000	0.943799	1000	0.326000	0.326000	0.337106
1000	0.312000	0.943799	1000	0.312000	0.312000	0.337078
1000	0.387000	0.943799	1000	0.387000	0.387000	0.337134
1000	0.353000	0.943799	1000	0.353000	0.353000	0.337152
1000	0.335000	0.943799	1000	0.335000	0.335000	0.337150
1000	0.332000	0.943799	1000	0.332000	0.332000	0.337144
1000	0.306000	0.943799	1000	0.306000	0.306000	0.337109
1000	0.354000	0.943799	1000	0.354000	0.354000	0.337128
1000	0.305000	0.943799	1000	0.305000	0.305000	0.337092
1000	0.353000	0.943799	1000	0.353000	0.353000	0.337110
1000	0.341000	0.943799	1000	0.341000	0.341000	0.337114
1000	0.349000	0.943799	1000	0.349000	0.349000	0.337127
1000	0.336000	0.943799	1000	0.336000	0.336000	0.337126
1000	0.333000	0.943799	1000	0.333000	0.333000	0.337121
1000	0.367000	0.943799	1000	0.367000	0.367000	0.337155
1000	0.341000	0.943799	1000	0.341000	0.341000	0.337159
1000	0.370000	0.943799	1000	0.370000	0.370000	0.337196
1000	0.322000	0.943799	1000	0.322000	0.322000	0.337179
1000	0.350000	0.943799	1000	0.350000	0.350000	0.337193
1000	0.329000	0.943799	1000	0.329000	0.329000	0.337184
1000	0.331000	0.943799	1000	0.331000	0.331000	0.337177
1000	0.358000	0.943799	1000	0.358000	0.358000	0.337200
1000	0.367000	0.943799	1000	0.367000	0.367000	0.337233
1000	0.317000	0.943799	1000	0.317000	0.317000	0.337211
1000	0.330000	0.943799	1000	0.330000	0.330000	0.337203
1000	0.337000	0.943799	1000	0.337000	0.337000	0.337202
1000	0.337000	0.943799	1000	0.337000	0.337000	0.337202
1000	0.361000	0.943799	1000	0.361000	0.361000	0.337228
1000	0.349000	0.943799	1000	0.349000	0.349000	0.337241
1000	0.337000	0.943799	1000	0.337000	0.337000	0.337241
1000	0.347000	0.943799	1000	0.347000	0.347000	0.337252
1000	0.340000	0.943799	1000	0.340000	0.340000	0.337255
1000	0.356000	0.943799	1000	0.356000	0.356000	0.337275
1000	0.345000	0.943799	1000	0.345000	0.345000	0.337284
1000	0.292000	0.943799	1000	0.292000	0.292000	0.337234
1000	0.302000	0.943799	1000	0.302000	0.302000	0.337196
1000	0.394000	0.943799	1000	0.394000	0.394000	0.337258
1000	0.352000	0.943799	1000	0.352000	0.352000	0.337274
1000	0.341000	0.943799	1000	0.341000	0.341000	0.337278
1000	0.344000	0.943799	1000	0.344000	0.344000	0.337285
1000	0.357000	0.943799	1000	0.357000	0.357000	0.337307
1000	0.366000	0.943799	1000	0.366000	0.366000	0.337338
1000	0.326000	0.943799	1000	0.326000	0.326000	0.337325
1000	0.339000	0.943799	1000	0.339000	0.339000	0.337327
1000	0.339000	0.943799	1000	0.339000	0.339000	0.337329
1000	0.326000	0.943799	1000	0.326000	0.326000	0.337317
1000	0.299000	0.943799	1000	0.299000	0.299000	0.337275
1000	0.319000	0.943799	1000	0.319000	0.319000	0.337256
1000	0.321000	0.943799	1000	0.321000	0.321000	0.337238
1000	0.352000	0.943799	1000	0.352000	0.352000	0.337254
1000	0.309000	0.943799	1000	0.309000	0.309000	0.337224
1000	0.367000	0.943799	1000	0.367000	0.367000	0.337256
1000	0.310000	0.943799	1000	0.310000	0.310000	0.337227
1000	0.341000	0.943799	1000	0.341000	0.341000	0.337231
1000	0.338000	0.943799	1000	0.338000	0.338000	0.337231
1000	0.347000	0.943799	1000	0.347000	0.347000	0.337242
1000	0.306000	0.943799	1000	0.306000	0.306000	0.337209
1000	0.343000	0.943799	1000	0.343000	0.343000	0.337215
1000	0.346000	0.943799	1000	0.346000	0.346000	0.337224
1000	0.342000	0.943799	1000	0.342000	0.342000	0.337229
1000	0.343000	0.943799	1000	0.343000	0.343000	0.337235
1000	0.341000	0.943799	1000	0.341000	0.341000	0.337239
1000	0.287000	0.943799	1000	0.287000	0.287000	0.337186
1000	0.331000	0.943799	1000	0.331000	0.331000	0.337180
1000	0.342000	0.943799	1000	0.342000	0.342000	0.337185
1000	0.333000	0.943799	1000	0.333000	0.333000	0.337180
1000	0.336000	0.943799	1000	0.336000	0.336000	0.337179
1000	0.363000	0.943799	1000	0.363000	0.363000	0.337206
1000	0.331000	0.943799	1000	0.331000	0.331000	0.337200
1000	0.315000	0.943799	1000	0.315000	0.315000	0.337176
1000	0.335000	0.943799	1000	0.335000	0.335000	0.337174
1000	0.351000	0.943799	1000	0.351000	0.351000	0.337189
1000	0.328000	0.943799	1000	0.328000	0.328000	0.337179
1000	0.368000	0.943799	1000	0.368000	0.368000	0.337211
1000	0.320000	0.943799	1000	0.320000	0.320000	0.337193
1000	0.322000	0.943799	1000	0.322000	0.322000	0.337177
1000	0.330000	0.943799	1000	0.330000	0.330000	0.337170
1000	0.320000	0.943799	1000	0.320000	0.320000	0.337152
1000	0.340000	0.943799	1000	0.340000	0.340000	0.337155
1000	0.391000	0.943799	1000	0.391000	0.391000	0.337211
1000	0.333000	0.943799	1000	0.333000	0.333000	0.337207
1000	0.374000	0.943799	1000	0.374000	0.374000	0.337245
1000	0.351000	0.943799	1000	0.351000	0.351000	0.337259
1000	0.318000	0.943799	1000	0.318000	0.318000	0.337239
1000	0.356000	0.943799	1000	0.356000	0.356000	0.337258
1000	0.317000	0.943799	1000	0.317000	0.317000	0.337238
1000	0.340000	0.943799	1000	0.340000	0.340000	0.337240
1000	0.348000	0.943799	1000	0.348000	0.348000	0.337251
1000	0.323000	0.943799	1000	0.323000	0.323000	0.337237
1000	0.327000	0.943799	1000	0.327000	0.327000	0.337226
1000	0.335000	0.943799	1000	0.335000	0.335000	0.337224
1000	0.299000	0.943799	1000	0.299000	0.299000	0.337185
1000	0.327000	0.943799	1000	0.327000	0.327000	0.337174
1000	0.337000	0.943799	1000	0.337000	0.337000	0.337174
1000	0.330000	0.943799	1000	0.330000	0.330000	0.337167
1000	0.346000	0.943799	1000	0.346000	0.346000	0.337176
1000	0.367000	0.943799	1000	0.367000	0.367000	0.337206
1000	0.341000	0.943799	1000	0.341000	0.341000	0.337210
1000	0.331000	0.943799	1000	0.331000	0.331000	0.337204
1000	0.319000	0.943799	1000	0.319000	0.319000	0.337185
1000	0.339000	0.943799	1000	0.339000	0.339000	0.337187
1000	0.352000	0.943799	1000	0.352000	0.352000	0.337202
1000	0.330000	0.943799	1000	0.330000	0.330000	0.337195
1000	0.323000	0.943799	1000	0.323000	0.323000	0.337180
1000	0.362000	0.943799	1000	0.362000	0.362000	0.337206
1000	0.357000	0.943799	1000	0.357000	0.357000	0.337226
1000	0.321000	0.943799	1000	0.321000	0.321000	0.337209
1000	0.326000	0.943799	1000	0.326000	0.326000	0.337198
1000	0.350000	0.943799	1000	0.350000	0.350000	0.337211
1000	0.331000	0.943799	1000	0.331000	0.331000	0.337205
1000	0.333000	0.943799	1000	0.333000	0.333000	0.337200
1000	0.320000	0.943799	1000	0.320000	0.320000	0.337183
1000	0.327000	0.943799	1000	0.327000	0.327000	0.337173
1000	0.350000	0.943799	1000	0.350000	0.350000	0.337186
1000	0.328000	0.943799	1000	0.328000	0.328000	0.337176
1000	0.334000	0.943799	1000	0.334000	0.334000	0.337173
1000	0.270000	0.943799	1000	0.270000	0.270000	0.337106
1000	0.337000	0.943799	1000	0.337000	0.337000	0.337106
1000	0.331000	0.943799	1000	0.331000	0.331000	0.337100
1000	0.244000	0.943799	1000	0.244000	0.244000	0.337007
1000	0.345000	0.943799	1000	0.345000	0.345000	0.337015
1000	0.397000	0.943799	1000	0.397000	0.397000	0.337074
1000	0.343000	0.943799	1000	0.343000	0.343000	0.337080
1000	0.354000	0.943799	1000	0.354000	0.354000	0.337097
1000	0.315000	0.943799	1000	0.315000	0.315000	0.337075
1000	0.359000	0.943799	1000	0.359000	0.359000	0.337097
1000	0.384000	0.943799	1000	0.384000	0.384000	0.337144
1000	0.345000	0.943799	1000	0.345000	0.345000	0.337151
1000	0.336000	0.943799	1000	0.336000	0.336000	0.337150
