# Supplementary material for: Investigating environmental effects on phonology using diachronic models
Source: Evol Hum Sci. 2024 Jan 3;6:e8. doi: 10.1017/ehs.2023.33 (PMC10955398; doi:10.1017/ehs.2023.33)
Supplement: Hartmann et al. supplementary material 4 — Hartmann et al. supplementary material [file S2513843X23000336sup004.zip › TonesClimateGeoPhylo_Public-1.0/results/BayesTraitsOutput/AncestralStateReconstruction/Anc_ASJP_continuous_est.Log.txt]

Options:
Model:                           Continuous: Random Walk
Tree File Name:                  ../../data/processed/GTree_phylo4g_combined_trimmed_ASJP.nex
Data File Name:                  ../../data/processed/AncestralStateReconstruction/GTree_Data_ASJP_continuous.txt
Log File Name:                   ../../results/BayesTraitsOutput/AncestralStateReconstruction/Anc_ASJP_continuous_est.Log.txt
Save Initial Trees:              False
Save Trees:                      False
Summary:                         False
Seed:                            3516598074
Precision:                       64 bits
Cores:                           1
Analysis Type:                   MCMC
Sample Period:                   1000
Iterations:                      2000000
Burn in:                         1000000
MCMC ML Start:                   False
Schedule File:                   ../../results/BayesTraitsOutput/AncestralStateReconstruction/Anc_ASJP_continuous_est.Schedule.txt
Rate Dev:                        AutoTune
No of Rates:                     1
Test for trait correlation:      True
Kappa:                           Not in use
Delta:                           Not in use
Lambda:                          Not in use
OU:                              Not in use
Tags:	382
	N384	383	Tiv_Tivoid Aghem_Grassfields Kom_Grassfields Oku_Grassfields Njen_Grassfields Fefe_Grassfields Mungaka_Grassfields Bamun_Grassfields Duguri_Jarawan Kulung_Jarawan Bile_Jarawan Zaambo_Jarawan Bwazza_Jarawan Mbula_Jarawan A54_Tibea A51_Bafia_maja A53_Bafia_rikpa A31_Bubi A45_Nyokon A44_Tunen A46_Nomaande A462_Yambeta A601_Tuki A622_Nugunu A62B_Mmala A62C_Libie A62A_Nuasue A62A_Nukalonge A621_Nubaca A43a_Basaa A41_Barombi-Kang A42_Abo A61_Ngoro-lunda A61_Ngoro-Asom A61_Ngoro-Bisoo A71_Eton A72a_Ewondo A74a_Bulu A75a_Fang_Bitam A75a_Fang_Minvoul A75a_Fang_Medouneu A24_Duala A33a_Yasa A32C_Batanga A34_Benga A22_Bakweri A122_Bakundu A11_Londo A121_Mbonge A141_Lefo A15C_Akossi A15C_Mkaa A15C_Elung_Central_Manenguba A151_Nkongho A15A_Mbuu A15_Manenguba A15B_Mienge_NW_Manenguba B251_Shake B23_Mbangwe B22a_Kele B22b_Ngom B22b_Koya B21_Seki A91_Kwakum A93_Kako A803_Shiwa A81_Kwasio A83_Mekaa A832_Bekol A84_Njem A841_Badwe A86c_Mpiemo A87_Bomwali A85b_Bekwil_Makokou A85b_Bekwil_Mv B203_Samaye B25_Kota B252_Mahongwe B202_Sigu B24_Wumbvu B201_Ndasa B301_Viya B305_Vove B31_Tsogo B302_Himba B32_Kande B304_Pinzi B11a_Mpongwe B11b_Orungu B11c_Galwa B11d_Dyumba B11F_Enenga C85_Wongo C83_Bushong C71_Tetela C76_Ombo C81_Dengese C105_Mbenga C36d_Lingala C37_Ebudza C42_Ebwela C302_Bolondo C36g_Mosange C36g_Monyongo C412_Libobi C142_Mondongo C104_Aka C101_Babole_Ma C101_Babole_Dz C32_Bobangi C15_Bongili C101_Babole_Ep C141_Bonyala C22_Akwa C25E_Eboyi C24_Koyo C25_Mboshi C25A_Bunji C25B_Olee C25C_Ondinga C55_Lokele C54_Turumba_1919 D12_Lengola C52_Soko C61_Mongo D308_Ebodo D33_Nyali D333_Ndaaka D11_Mbole D32_Bira_Bunia D23_Kibira-Kumu_1919 D311_Bila D32_Bira D201_Liko C401_Pakabete C43A_Baati C44_Bwa H12_Civili_Congo H16c_Yombe B44_Lumbu B42_Sangu_Mi B42_Sangu_Mb B41_Shira B43_Punu H42_Hunganna H31_Yaka H32_Suku H16f_Laadi H11_Beembe H13_Kikunyi_1989 H111_Hangala H131_Kisundi_Congo_Kimongo_1988 H16a_Kisikongo_2013 H16a_Kisolongo_DRC_2012 H16_Cimbala H16c_Kiyombe_DRC_1982 H16_Cilinji H16d_Ciwoyo_DRC_2012 H16_Cizobe H16_Kikongo H16b_Kindibu_2013 C34_Sakata B81_Tiene B865_Nzadi B861_Ngul B82_Buma B86_Dinga B86_Dzing B84_Mbunda B85_Yanzi B864_Ngong B85d_Nsongo B863_Pindi B51_Duma B501_Wanzi_E B52_Nzebi B53_Tsaangi_Poungi B51_Duma_La B501_Wanzi_Mo B78_Wuumu B71aIb_Teke_Ibali_Congo B77b_Fumu B701_Atsitsege B602_Kaningi_Sud B63_Ndumu B602_Kaningi_Nord B71a_Teke_Os B71aLe_Teke_Leconi B71a_Teke_Dj B62_Mbaama B601_Lempini L221_Lwalwa H21a_Kimbundu L11_Pende L12b_Holu H321_Soonde H41_Mbala L13_Kwese K31_Luyana L62_Nkoya L52_Lunda L51_Salampasu L53_Runda K15_Mbunda K11_Ciokwe K14_Lwena K33_Kwangali K332_Rumanyo R11_Umbundu R31_Herero R21_Kwanyama R22_Ndonga L31a_Luba-Kasai L32_Kanyok L35_Sanga L41_Kaonde L34_Hemba L23_Songe L33_Luba-Shaba D28_Holoholo D25_Lega D55_Buyu D43_Nyanga D13_Metoko D14_Enya D24_Songola M61_Lenje M62_Soli M42_Bemba M52_Lala M54_Lamba JD53_Shi JD66_Kiha JD67_Kivinza JD62_Rundi JD65_Hangaza JE25_Mkwaya JE25_Jita JE25_Kilegi JE44_Zanaki JE404_Shasi JE402_Ikizu JE45_Nata JE42_Gusii JE401_Ngoreme JE403_Suba JE43_Kuria JE43_Kuria_Mago JE43_Kuria_Tari JE17_Gwere JE15_Luganda JE16_Lusoga JE32_Luyia JE41_Maragoli JE34_Samialugwe JE31_Lumasaaba JE31c_Bukusu JE24_Kerebe JE23_Zinza JE21_Runyambo JE22_Haya JE13_Runyankore JE14_Rukiga JE11_Runyoro JE12_Rutooro F12_Bende F23_Sumbwa F22_Nyamwezi F21_Ntuzu F21_Sukuma F32_Nyaturucha F32_Nyaturuwil F24_Kimbu F31_Nyiramba M11_Pimbwe M12_Lungwa M21_Wanda M22_Namwanga M13_Fipa M14_Rungu M15_Mambwe F25_Bungu M21_Ndali M31_Nyakyusa M28_Lambya M23_Nyiha M24_Malila M25_Safwa P31_Emakhua P31G_Ikorovere N21_Tumbuka_Malawi N31_Chewa N42_Kunda S11_Shona S16_Kalanga S21_Venda K21_Lozi S31_Tswana S311_Shekgalagari S51_Tshwa S53_Tsonga S41_Xhosa S42_Zulu S44_Ndebele P21_Yao P23_Simakonde P25_Mabia N13_Matengo N14_Mpoto P14_Ngindo P13_Matumbi P11_Ndengeleko G51_Pogoro G52_Ndamba P15_Mbunga N11_Manda G64_Pangwa G65_Kinga G62_Hehe G63_Bena G61_Sangu G66_Wanji F33_Langi G32_Doe G34_Nguungulu G23_Sambaa G24_Bondei G11_Gogo G12_Kagulu G32_Kwere G33_Zaramo G37_Kutu G35_Luguru G36_Kami E701_Elwana E71A_Upper_Pokomo E72a_Giryama E73_Digo G44a_Ngazija G44b_Ndzwani G44D_Maore G42a_Amu G41_Bajuni G401_Mwani G43_Kae G42_Swahili G42d_Unguja G22_Asu E74a_Tuveta G22A_North_Pare G22B_South_Pare E74a_Dawida G39_Saghala E65_Gweno E623A_Kiseri E623D_Keni E623_Mkuu E621D_Kibosho E621B_Machame E53_Meru E621C_Siha E64_Kahe E622A_Kimochi E622C_Lema E622C_Mamba E622C_Vunjo E56_Daiso E55_Kamba_Kitu E55_Kamba E55_Kamba_Mach E51_Kikuyu E52_Embu E52_Mbeere E541_Chuka E54_Tharaka E531_Muthambi E531_Mwimbi E53_Igoji E53_Miutini E53_Tigania E53_Merutig E53_Imenti E53_Meruimenti 
	N385	8	Tiv_Tivoid Aghem_Grassfields Kom_Grassfields Oku_Grassfields Njen_Grassfields Fefe_Grassfields Mungaka_Grassfields Bamun_Grassfields 
	N386	7	Aghem_Grassfields Kom_Grassfields Oku_Grassfields Njen_Grassfields Fefe_Grassfields Mungaka_Grassfields Bamun_Grassfields 
	N387	3	Aghem_Grassfields Kom_Grassfields Oku_Grassfields 
	N388	2	Kom_Grassfields Oku_Grassfields 
	N389	4	Njen_Grassfields Fefe_Grassfields Mungaka_Grassfields Bamun_Grassfields 
	N390	3	Fefe_Grassfields Mungaka_Grassfields Bamun_Grassfields 
	N391	2	Mungaka_Grassfields Bamun_Grassfields 
	N392	375	Duguri_Jarawan Kulung_Jarawan Bile_Jarawan Zaambo_Jarawan Bwazza_Jarawan Mbula_Jarawan A54_Tibea A51_Bafia_maja A53_Bafia_rikpa A31_Bubi A45_Nyokon A44_Tunen A46_Nomaande A462_Yambeta A601_Tuki A622_Nugunu A62B_Mmala A62C_Libie A62A_Nuasue A62A_Nukalonge A621_Nubaca A43a_Basaa A41_Barombi-Kang A42_Abo A61_Ngoro-lunda A61_Ngoro-Asom A61_Ngoro-Bisoo A71_Eton A72a_Ewondo A74a_Bulu A75a_Fang_Bitam A75a_Fang_Minvoul A75a_Fang_Medouneu A24_Duala A33a_Yasa A32C_Batanga A34_Benga A22_Bakweri A122_Bakundu A11_Londo A121_Mbonge A141_Lefo A15C_Akossi A15C_Mkaa A15C_Elung_Central_Manenguba A151_Nkongho A15A_Mbuu A15_Manenguba A15B_Mienge_NW_Manenguba B251_Shake B23_Mbangwe B22a_Kele B22b_Ngom B22b_Koya B21_Seki A91_Kwakum A93_Kako A803_Shiwa A81_Kwasio A83_Mekaa A832_Bekol A84_Njem A841_Badwe A86c_Mpiemo A87_Bomwali A85b_Bekwil_Makokou A85b_Bekwil_Mv B203_Samaye B25_Kota B252_Mahongwe B202_Sigu B24_Wumbvu B201_Ndasa B301_Viya B305_Vove B31_Tsogo B302_Himba B32_Kande B304_Pinzi B11a_Mpongwe B11b_Orungu B11c_Galwa B11d_Dyumba B11F_Enenga C85_Wongo C83_Bushong C71_Tetela C76_Ombo C81_Dengese C105_Mbenga C36d_Lingala C37_Ebudza C42_Ebwela C302_Bolondo C36g_Mosange C36g_Monyongo C412_Libobi C142_Mondongo C104_Aka C101_Babole_Ma C101_Babole_Dz C32_Bobangi C15_Bongili C101_Babole_Ep C141_Bonyala C22_Akwa C25E_Eboyi C24_Koyo C25_Mboshi C25A_Bunji C25B_Olee C25C_Ondinga C55_Lokele C54_Turumba_1919 D12_Lengola C52_Soko C61_Mongo D308_Ebodo D33_Nyali D333_Ndaaka D11_Mbole D32_Bira_Bunia D23_Kibira-Kumu_1919 D311_Bila D32_Bira D201_Liko C401_Pakabete C43A_Baati C44_Bwa H12_Civili_Congo H16c_Yombe B44_Lumbu B42_Sangu_Mi B42_Sangu_Mb B41_Shira B43_Punu H42_Hunganna H31_Yaka H32_Suku H16f_Laadi H11_Beembe H13_Kikunyi_1989 H111_Hangala H131_Kisundi_Congo_Kimongo_1988 H16a_Kisikongo_2013 H16a_Kisolongo_DRC_2012 H16_Cimbala H16c_Kiyombe_DRC_1982 H16_Cilinji H16d_Ciwoyo_DRC_2012 H16_Cizobe H16_Kikongo H16b_Kindibu_2013 C34_Sakata B81_Tiene B865_Nzadi B861_Ngul B82_Buma B86_Dinga B86_Dzing B84_Mbunda B85_Yanzi B864_Ngong B85d_Nsongo B863_Pindi B51_Duma B501_Wanzi_E B52_Nzebi B53_Tsaangi_Poungi B51_Duma_La B501_Wanzi_Mo B78_Wuumu B71aIb_Teke_Ibali_Congo B77b_Fumu B701_Atsitsege B602_Kaningi_Sud B63_Ndumu B602_Kaningi_Nord B71a_Teke_Os B71aLe_Teke_Leconi B71a_Teke_Dj B62_Mbaama B601_Lempini L221_Lwalwa H21a_Kimbundu L11_Pende L12b_Holu H321_Soonde H41_Mbala L13_Kwese K31_Luyana L62_Nkoya L52_Lunda L51_Salampasu L53_Runda K15_Mbunda K11_Ciokwe K14_Lwena K33_Kwangali K332_Rumanyo R11_Umbundu R31_Herero R21_Kwanyama R22_Ndonga L31a_Luba-Kasai L32_Kanyok L35_Sanga L41_Kaonde L34_Hemba L23_Songe L33_Luba-Shaba D28_Holoholo D25_Lega D55_Buyu D43_Nyanga D13_Metoko D14_Enya D24_Songola M61_Lenje M62_Soli M42_Bemba M52_Lala M54_Lamba JD53_Shi JD66_Kiha JD67_Kivinza JD62_Rundi JD65_Hangaza JE25_Mkwaya JE25_Jita JE25_Kilegi JE44_Zanaki JE404_Shasi JE402_Ikizu JE45_Nata JE42_Gusii JE401_Ngoreme JE403_Suba JE43_Kuria JE43_Kuria_Mago JE43_Kuria_Tari JE17_Gwere JE15_Luganda JE16_Lusoga JE32_Luyia JE41_Maragoli JE34_Samialugwe JE31_Lumasaaba JE31c_Bukusu JE24_Kerebe JE23_Zinza JE21_Runyambo JE22_Haya JE13_Runyankore JE14_Rukiga JE11_Runyoro JE12_Rutooro F12_Bende F23_Sumbwa F22_Nyamwezi F21_Ntuzu F21_Sukuma F32_Nyaturucha F32_Nyaturuwil F24_Kimbu F31_Nyiramba M11_Pimbwe M12_Lungwa M21_Wanda M22_Namwanga M13_Fipa M14_Rungu M15_Mambwe F25_Bungu M21_Ndali M31_Nyakyusa M28_Lambya M23_Nyiha M24_Malila M25_Safwa P31_Emakhua P31G_Ikorovere N21_Tumbuka_Malawi N31_Chewa N42_Kunda S11_Shona S16_Kalanga S21_Venda K21_Lozi S31_Tswana S311_Shekgalagari S51_Tshwa S53_Tsonga S41_Xhosa S42_Zulu S44_Ndebele P21_Yao P23_Simakonde P25_Mabia N13_Matengo N14_Mpoto P14_Ngindo P13_Matumbi P11_Ndengeleko G51_Pogoro G52_Ndamba P15_Mbunga N11_Manda G64_Pangwa G65_Kinga G62_Hehe G63_Bena G61_Sangu G66_Wanji F33_Langi G32_Doe G34_Nguungulu G23_Sambaa G24_Bondei G11_Gogo G12_Kagulu G32_Kwere G33_Zaramo G37_Kutu G35_Luguru G36_Kami E701_Elwana E71A_Upper_Pokomo E72a_Giryama E73_Digo G44a_Ngazija G44b_Ndzwani G44D_Maore G42a_Amu G41_Bajuni G401_Mwani G43_Kae G42_Swahili G42d_Unguja G22_Asu E74a_Tuveta G22A_North_Pare G22B_South_Pare E74a_Dawida G39_Saghala E65_Gweno E623A_Kiseri E623D_Keni E623_Mkuu E621D_Kibosho E621B_Machame E53_Meru E621C_Siha E64_Kahe E622A_Kimochi E622C_Lema E622C_Mamba E622C_Vunjo E56_Daiso E55_Kamba_Kitu E55_Kamba E55_Kamba_Mach E51_Kikuyu E52_Embu E52_Mbeere E541_Chuka E54_Tharaka E531_Muthambi E531_Mwimbi E53_Igoji E53_Miutini E53_Tigania E53_Merutig E53_Imenti E53_Meruimenti 
	N393	49	Duguri_Jarawan Kulung_Jarawan Bile_Jarawan Zaambo_Jarawan Bwazza_Jarawan Mbula_Jarawan A54_Tibea A51_Bafia_maja A53_Bafia_rikpa A31_Bubi A45_Nyokon A44_Tunen A46_Nomaande A462_Yambeta A601_Tuki A622_Nugunu A62B_Mmala A62C_Libie A62A_Nuasue A62A_Nukalonge A621_Nubaca A43a_Basaa A41_Barombi-Kang A42_Abo A61_Ngoro-lunda A61_Ngoro-Asom A61_Ngoro-Bisoo A71_Eton A72a_Ewondo A74a_Bulu A75a_Fang_Bitam A75a_Fang_Minvoul A75a_Fang_Medouneu A24_Duala A33a_Yasa A32C_Batanga A34_Benga A22_Bakweri A122_Bakundu A11_Londo A121_Mbonge A141_Lefo A15C_Akossi A15C_Mkaa A15C_Elung_Central_Manenguba A151_Nkongho A15A_Mbuu A15_Manenguba A15B_Mienge_NW_Manenguba 
	N394	21	Duguri_Jarawan Kulung_Jarawan Bile_Jarawan Zaambo_Jarawan Bwazza_Jarawan Mbula_Jarawan A54_Tibea A51_Bafia_maja A53_Bafia_rikpa A31_Bubi A45_Nyokon A44_Tunen A46_Nomaande A462_Yambeta A601_Tuki A622_Nugunu A62B_Mmala A62C_Libie A62A_Nuasue A62A_Nukalonge A621_Nubaca 
	N395	6	Duguri_Jarawan Kulung_Jarawan Bile_Jarawan Zaambo_Jarawan Bwazza_Jarawan Mbula_Jarawan 
	N396	5	Kulung_Jarawan Bile_Jarawan Zaambo_Jarawan Bwazza_Jarawan Mbula_Jarawan 
	N397	4	Bile_Jarawan Zaambo_Jarawan Bwazza_Jarawan Mbula_Jarawan 
	N398	3	Zaambo_Jarawan Bwazza_Jarawan Mbula_Jarawan 
	N399	2	Bwazza_Jarawan Mbula_Jarawan 
	N400	15	A54_Tibea A51_Bafia_maja A53_Bafia_rikpa A31_Bubi A45_Nyokon A44_Tunen A46_Nomaande A462_Yambeta A601_Tuki A622_Nugunu A62B_Mmala A62C_Libie A62A_Nuasue A62A_Nukalonge A621_Nubaca 
	N401	3	A54_Tibea A51_Bafia_maja A53_Bafia_rikpa 
	N402	2	A51_Bafia_maja A53_Bafia_rikpa 
	N403	12	A31_Bubi A45_Nyokon A44_Tunen A46_Nomaande A462_Yambeta A601_Tuki A622_Nugunu A62B_Mmala A62C_Libie A62A_Nuasue A62A_Nukalonge A621_Nubaca 
	N404	11	A45_Nyokon A44_Tunen A46_Nomaande A462_Yambeta A601_Tuki A622_Nugunu A62B_Mmala A62C_Libie A62A_Nuasue A62A_Nukalonge A621_Nubaca 
	N405	10	A44_Tunen A46_Nomaande A462_Yambeta A601_Tuki A622_Nugunu A62B_Mmala A62C_Libie A62A_Nuasue A62A_Nukalonge A621_Nubaca 
	N406	2	A44_Tunen A46_Nomaande 
	N407	8	A462_Yambeta A601_Tuki A622_Nugunu A62B_Mmala A62C_Libie A62A_Nuasue A62A_Nukalonge A621_Nubaca 
	N408	7	A601_Tuki A622_Nugunu A62B_Mmala A62C_Libie A62A_Nuasue A62A_Nukalonge A621_Nubaca 
	N409	6	A622_Nugunu A62B_Mmala A62C_Libie A62A_Nuasue A62A_Nukalonge A621_Nubaca 
	N410	5	A62B_Mmala A62C_Libie A62A_Nuasue A62A_Nukalonge A621_Nubaca 
	N411	2	A62B_Mmala A62C_Libie 
	N412	3	A62A_Nuasue A62A_Nukalonge A621_Nubaca 
	N413	2	A62A_Nukalonge A621_Nubaca 
	N414	28	A43a_Basaa A41_Barombi-Kang A42_Abo A61_Ngoro-lunda A61_Ngoro-Asom A61_Ngoro-Bisoo A71_Eton A72a_Ewondo A74a_Bulu A75a_Fang_Bitam A75a_Fang_Minvoul A75a_Fang_Medouneu A24_Duala A33a_Yasa A32C_Batanga A34_Benga A22_Bakweri A122_Bakundu A11_Londo A121_Mbonge A141_Lefo A15C_Akossi A15C_Mkaa A15C_Elung_Central_Manenguba A151_Nkongho A15A_Mbuu A15_Manenguba A15B_Mienge_NW_Manenguba 
	N415	12	A43a_Basaa A41_Barombi-Kang A42_Abo A61_Ngoro-lunda A61_Ngoro-Asom A61_Ngoro-Bisoo A71_Eton A72a_Ewondo A74a_Bulu A75a_Fang_Bitam A75a_Fang_Minvoul A75a_Fang_Medouneu 
	N416	3	A43a_Basaa A41_Barombi-Kang A42_Abo 
	N417	2	A41_Barombi-Kang A42_Abo 
	N418	9	A61_Ngoro-lunda A61_Ngoro-Asom A61_Ngoro-Bisoo A71_Eton A72a_Ewondo A74a_Bulu A75a_Fang_Bitam A75a_Fang_Minvoul A75a_Fang_Medouneu 
	N419	8	A61_Ngoro-Asom A61_Ngoro-Bisoo A71_Eton A72a_Ewondo A74a_Bulu A75a_Fang_Bitam A75a_Fang_Minvoul A75a_Fang_Medouneu 
	N420	2	A61_Ngoro-Asom A61_Ngoro-Bisoo 
	N421	6	A71_Eton A72a_Ewondo A74a_Bulu A75a_Fang_Bitam A75a_Fang_Minvoul A75a_Fang_Medouneu 
	N422	5	A72a_Ewondo A74a_Bulu A75a_Fang_Bitam A75a_Fang_Minvoul A75a_Fang_Medouneu 
	N423	4	A74a_Bulu A75a_Fang_Bitam A75a_Fang_Minvoul A75a_Fang_Medouneu 
	N424	3	A75a_Fang_Bitam A75a_Fang_Minvoul A75a_Fang_Medouneu 
	N425	2	A75a_Fang_Minvoul A75a_Fang_Medouneu 
	N426	16	A24_Duala A33a_Yasa A32C_Batanga A34_Benga A22_Bakweri A122_Bakundu A11_Londo A121_Mbonge A141_Lefo A15C_Akossi A15C_Mkaa A15C_Elung_Central_Manenguba A151_Nkongho A15A_Mbuu A15_Manenguba A15B_Mienge_NW_Manenguba 
	N427	4	A24_Duala A33a_Yasa A32C_Batanga A34_Benga 
	N428	3	A33a_Yasa A32C_Batanga A34_Benga 
	N429	2	A32C_Batanga A34_Benga 
	N430	12	A22_Bakweri A122_Bakundu A11_Londo A121_Mbonge A141_Lefo A15C_Akossi A15C_Mkaa A15C_Elung_Central_Manenguba A151_Nkongho A15A_Mbuu A15_Manenguba A15B_Mienge_NW_Manenguba 
	N431	4	A22_Bakweri A122_Bakundu A11_Londo A121_Mbonge 
	N432	3	A122_Bakundu A11_Londo A121_Mbonge 
	N433	2	A11_Londo A121_Mbonge 
	N434	8	A141_Lefo A15C_Akossi A15C_Mkaa A15C_Elung_Central_Manenguba A151_Nkongho A15A_Mbuu A15_Manenguba A15B_Mienge_NW_Manenguba 
	N435	7	A15C_Akossi A15C_Mkaa A15C_Elung_Central_Manenguba A151_Nkongho A15A_Mbuu A15_Manenguba A15B_Mienge_NW_Manenguba 
	N436	2	A15C_Akossi A15C_Mkaa 
	N437	5	A15C_Elung_Central_Manenguba A151_Nkongho A15A_Mbuu A15_Manenguba A15B_Mienge_NW_Manenguba 
	N438	4	A151_Nkongho A15A_Mbuu A15_Manenguba A15B_Mienge_NW_Manenguba 
	N439	3	A15A_Mbuu A15_Manenguba A15B_Mienge_NW_Manenguba 
	N440	2	A15_Manenguba A15B_Mienge_NW_Manenguba 
	N441	326	B251_Shake B23_Mbangwe B22a_Kele B22b_Ngom B22b_Koya B21_Seki A91_Kwakum A93_Kako A803_Shiwa A81_Kwasio A83_Mekaa A832_Bekol A84_Njem A841_Badwe A86c_Mpiemo A87_Bomwali A85b_Bekwil_Makokou A85b_Bekwil_Mv B203_Samaye B25_Kota B252_Mahongwe B202_Sigu B24_Wumbvu B201_Ndasa B301_Viya B305_Vove B31_Tsogo B302_Himba B32_Kande B304_Pinzi B11a_Mpongwe B11b_Orungu B11c_Galwa B11d_Dyumba B11F_Enenga C85_Wongo C83_Bushong C71_Tetela C76_Ombo C81_Dengese C105_Mbenga C36d_Lingala C37_Ebudza C42_Ebwela C302_Bolondo C36g_Mosange C36g_Monyongo C412_Libobi C142_Mondongo C104_Aka C101_Babole_Ma C101_Babole_Dz C32_Bobangi C15_Bongili C101_Babole_Ep C141_Bonyala C22_Akwa C25E_Eboyi C24_Koyo C25_Mboshi C25A_Bunji C25B_Olee C25C_Ondinga C55_Lokele C54_Turumba_1919 D12_Lengola C52_Soko C61_Mongo D308_Ebodo D33_Nyali D333_Ndaaka D11_Mbole D32_Bira_Bunia D23_Kibira-Kumu_1919 D311_Bila D32_Bira D201_Liko C401_Pakabete C43A_Baati C44_Bwa H12_Civili_Congo H16c_Yombe B44_Lumbu B42_Sangu_Mi B42_Sangu_Mb B41_Shira B43_Punu H42_Hunganna H31_Yaka H32_Suku H16f_Laadi H11_Beembe H13_Kikunyi_1989 H111_Hangala H131_Kisundi_Congo_Kimongo_1988 H16a_Kisikongo_2013 H16a_Kisolongo_DRC_2012 H16_Cimbala H16c_Kiyombe_DRC_1982 H16_Cilinji H16d_Ciwoyo_DRC_2012 H16_Cizobe H16_Kikongo H16b_Kindibu_2013 C34_Sakata B81_Tiene B865_Nzadi B861_Ngul B82_Buma B86_Dinga B86_Dzing B84_Mbunda B85_Yanzi B864_Ngong B85d_Nsongo B863_Pindi B51_Duma B501_Wanzi_E B52_Nzebi B53_Tsaangi_Poungi B51_Duma_La B501_Wanzi_Mo B78_Wuumu B71aIb_Teke_Ibali_Congo B77b_Fumu B701_Atsitsege B602_Kaningi_Sud B63_Ndumu B602_Kaningi_Nord B71a_Teke_Os B71aLe_Teke_Leconi B71a_Teke_Dj B62_Mbaama B601_Lempini L221_Lwalwa H21a_Kimbundu L11_Pende L12b_Holu H321_Soonde H41_Mbala L13_Kwese K31_Luyana L62_Nkoya L52_Lunda L51_Salampasu L53_Runda K15_Mbunda K11_Ciokwe K14_Lwena K33_Kwangali K332_Rumanyo R11_Umbundu R31_Herero R21_Kwanyama R22_Ndonga L31a_Luba-Kasai L32_Kanyok L35_Sanga L41_Kaonde L34_Hemba L23_Songe L33_Luba-Shaba D28_Holoholo D25_Lega D55_Buyu D43_Nyanga D13_Metoko D14_Enya D24_Songola M61_Lenje M62_Soli M42_Bemba M52_Lala M54_Lamba JD53_Shi JD66_Kiha JD67_Kivinza JD62_Rundi JD65_Hangaza JE25_Mkwaya JE25_Jita JE25_Kilegi JE44_Zanaki JE404_Shasi JE402_Ikizu JE45_Nata JE42_Gusii JE401_Ngoreme JE403_Suba JE43_Kuria JE43_Kuria_Mago JE43_Kuria_Tari JE17_Gwere JE15_Luganda JE16_Lusoga JE32_Luyia JE41_Maragoli JE34_Samialugwe JE31_Lumasaaba JE31c_Bukusu JE24_Kerebe JE23_Zinza JE21_Runyambo JE22_Haya JE13_Runyankore JE14_Rukiga JE11_Runyoro JE12_Rutooro F12_Bende F23_Sumbwa F22_Nyamwezi F21_Ntuzu F21_Sukuma F32_Nyaturucha F32_Nyaturuwil F24_Kimbu F31_Nyiramba M11_Pimbwe M12_Lungwa M21_Wanda M22_Namwanga M13_Fipa M14_Rungu M15_Mambwe F25_Bungu M21_Ndali M31_Nyakyusa M28_Lambya M23_Nyiha M24_Malila M25_Safwa P31_Emakhua P31G_Ikorovere N21_Tumbuka_Malawi N31_Chewa N42_Kunda S11_Shona S16_Kalanga S21_Venda K21_Lozi S31_Tswana S311_Shekgalagari S51_Tshwa S53_Tsonga S41_Xhosa S42_Zulu S44_Ndebele P21_Yao P23_Simakonde P25_Mabia N13_Matengo N14_Mpoto P14_Ngindo P13_Matumbi P11_Ndengeleko G51_Pogoro G52_Ndamba P15_Mbunga N11_Manda G64_Pangwa G65_Kinga G62_Hehe G63_Bena G61_Sangu G66_Wanji F33_Langi G32_Doe G34_Nguungulu G23_Sambaa G24_Bondei G11_Gogo G12_Kagulu G32_Kwere G33_Zaramo G37_Kutu G35_Luguru G36_Kami E701_Elwana E71A_Upper_Pokomo E72a_Giryama E73_Digo G44a_Ngazija G44b_Ndzwani G44D_Maore G42a_Amu G41_Bajuni G401_Mwani G43_Kae G42_Swahili G42d_Unguja G22_Asu E74a_Tuveta G22A_North_Pare G22B_South_Pare E74a_Dawida G39_Saghala E65_Gweno E623A_Kiseri E623D_Keni E623_Mkuu E621D_Kibosho E621B_Machame E53_Meru E621C_Siha E64_Kahe E622A_Kimochi E622C_Lema E622C_Mamba E622C_Vunjo E56_Daiso E55_Kamba_Kitu E55_Kamba E55_Kamba_Mach E51_Kikuyu E52_Embu E52_Mbeere E541_Chuka E54_Tharaka E531_Muthambi E531_Mwimbi E53_Igoji E53_Miutini E53_Tigania E53_Merutig E53_Imenti E53_Meruimenti 
	N442	18	B251_Shake B23_Mbangwe B22a_Kele B22b_Ngom B22b_Koya B21_Seki A91_Kwakum A93_Kako A803_Shiwa A81_Kwasio A83_Mekaa A832_Bekol A84_Njem A841_Badwe A86c_Mpiemo A87_Bomwali A85b_Bekwil_Makokou A85b_Bekwil_Mv 
	N443	5	B251_Shake B23_Mbangwe B22a_Kele B22b_Ngom B22b_Koya 
	N444	4	B23_Mbangwe B22a_Kele B22b_Ngom B22b_Koya 
	N445	3	B22a_Kele B22b_Ngom B22b_Koya 
	N446	2	B22b_Ngom B22b_Koya 
	N447	13	B21_Seki A91_Kwakum A93_Kako A803_Shiwa A81_Kwasio A83_Mekaa A832_Bekol A84_Njem A841_Badwe A86c_Mpiemo A87_Bomwali A85b_Bekwil_Makokou A85b_Bekwil_Mv 
	N448	12	A91_Kwakum A93_Kako A803_Shiwa A81_Kwasio A83_Mekaa A832_Bekol A84_Njem A841_Badwe A86c_Mpiemo A87_Bomwali A85b_Bekwil_Makokou A85b_Bekwil_Mv 
	N449	2	A91_Kwakum A93_Kako 
	N450	10	A803_Shiwa A81_Kwasio A83_Mekaa A832_Bekol A84_Njem A841_Badwe A86c_Mpiemo A87_Bomwali A85b_Bekwil_Makokou A85b_Bekwil_Mv 
	N451	4	A803_Shiwa A81_Kwasio A83_Mekaa A832_Bekol 
	N452	2	A803_Shiwa A81_Kwasio 
	N453	2	A83_Mekaa A832_Bekol 
	N454	6	A84_Njem A841_Badwe A86c_Mpiemo A87_Bomwali A85b_Bekwil_Makokou A85b_Bekwil_Mv 
	N455	2	A84_Njem A841_Badwe 
	N456	4	A86c_Mpiemo A87_Bomwali A85b_Bekwil_Makokou A85b_Bekwil_Mv 
	N457	3	A87_Bomwali A85b_Bekwil_Makokou A85b_Bekwil_Mv 
	N458	2	A85b_Bekwil_Makokou A85b_Bekwil_Mv 
	N459	308	B203_Samaye B25_Kota B252_Mahongwe B202_Sigu B24_Wumbvu B201_Ndasa B301_Viya B305_Vove B31_Tsogo B302_Himba B32_Kande B304_Pinzi B11a_Mpongwe B11b_Orungu B11c_Galwa B11d_Dyumba B11F_Enenga C85_Wongo C83_Bushong C71_Tetela C76_Ombo C81_Dengese C105_Mbenga C36d_Lingala C37_Ebudza C42_Ebwela C302_Bolondo C36g_Mosange C36g_Monyongo C412_Libobi C142_Mondongo C104_Aka C101_Babole_Ma C101_Babole_Dz C32_Bobangi C15_Bongili C101_Babole_Ep C141_Bonyala C22_Akwa C25E_Eboyi C24_Koyo C25_Mboshi C25A_Bunji C25B_Olee C25C_Ondinga C55_Lokele C54_Turumba_1919 D12_Lengola C52_Soko C61_Mongo D308_Ebodo D33_Nyali D333_Ndaaka D11_Mbole D32_Bira_Bunia D23_Kibira-Kumu_1919 D311_Bila D32_Bira D201_Liko C401_Pakabete C43A_Baati C44_Bwa H12_Civili_Congo H16c_Yombe B44_Lumbu B42_Sangu_Mi B42_Sangu_Mb B41_Shira B43_Punu H42_Hunganna H31_Yaka H32_Suku H16f_Laadi H11_Beembe H13_Kikunyi_1989 H111_Hangala H131_Kisundi_Congo_Kimongo_1988 H16a_Kisikongo_2013 H16a_Kisolongo_DRC_2012 H16_Cimbala H16c_Kiyombe_DRC_1982 H16_Cilinji H16d_Ciwoyo_DRC_2012 H16_Cizobe H16_Kikongo H16b_Kindibu_2013 C34_Sakata B81_Tiene B865_Nzadi B861_Ngul B82_Buma B86_Dinga B86_Dzing B84_Mbunda B85_Yanzi B864_Ngong B85d_Nsongo B863_Pindi B51_Duma B501_Wanzi_E B52_Nzebi B53_Tsaangi_Poungi B51_Duma_La B501_Wanzi_Mo B78_Wuumu B71aIb_Teke_Ibali_Congo B77b_Fumu B701_Atsitsege B602_Kaningi_Sud B63_Ndumu B602_Kaningi_Nord B71a_Teke_Os B71aLe_Teke_Leconi B71a_Teke_Dj B62_Mbaama B601_Lempini L221_Lwalwa H21a_Kimbundu L11_Pende L12b_Holu H321_Soonde H41_Mbala L13_Kwese K31_Luyana L62_Nkoya L52_Lunda L51_Salampasu L53_Runda K15_Mbunda K11_Ciokwe K14_Lwena K33_Kwangali K332_Rumanyo R11_Umbundu R31_Herero R21_Kwanyama R22_Ndonga L31a_Luba-Kasai L32_Kanyok L35_Sanga L41_Kaonde L34_Hemba L23_Songe L33_Luba-Shaba D28_Holoholo D25_Lega D55_Buyu D43_Nyanga D13_Metoko D14_Enya D24_Songola M61_Lenje M62_Soli M42_Bemba M52_Lala M54_Lamba JD53_Shi JD66_Kiha JD67_Kivinza JD62_Rundi JD65_Hangaza JE25_Mkwaya JE25_Jita JE25_Kilegi JE44_Zanaki JE404_Shasi JE402_Ikizu JE45_Nata JE42_Gusii JE401_Ngoreme JE403_Suba JE43_Kuria JE43_Kuria_Mago JE43_Kuria_Tari JE17_Gwere JE15_Luganda JE16_Lusoga JE32_Luyia JE41_Maragoli JE34_Samialugwe JE31_Lumasaaba JE31c_Bukusu JE24_Kerebe JE23_Zinza JE21_Runyambo JE22_Haya JE13_Runyankore JE14_Rukiga JE11_Runyoro JE12_Rutooro F12_Bende F23_Sumbwa F22_Nyamwezi F21_Ntuzu F21_Sukuma F32_Nyaturucha F32_Nyaturuwil F24_Kimbu F31_Nyiramba M11_Pimbwe M12_Lungwa M21_Wanda M22_Namwanga M13_Fipa M14_Rungu M15_Mambwe F25_Bungu M21_Ndali M31_Nyakyusa M28_Lambya M23_Nyiha M24_Malila M25_Safwa P31_Emakhua P31G_Ikorovere N21_Tumbuka_Malawi N31_Chewa N42_Kunda S11_Shona S16_Kalanga S21_Venda K21_Lozi S31_Tswana S311_Shekgalagari S51_Tshwa S53_Tsonga S41_Xhosa S42_Zulu S44_Ndebele P21_Yao P23_Simakonde P25_Mabia N13_Matengo N14_Mpoto P14_Ngindo P13_Matumbi P11_Ndengeleko G51_Pogoro G52_Ndamba P15_Mbunga N11_Manda G64_Pangwa G65_Kinga G62_Hehe G63_Bena G61_Sangu G66_Wanji F33_Langi G32_Doe G34_Nguungulu G23_Sambaa G24_Bondei G11_Gogo G12_Kagulu G32_Kwere G33_Zaramo G37_Kutu G35_Luguru G36_Kami E701_Elwana E71A_Upper_Pokomo E72a_Giryama E73_Digo G44a_Ngazija G44b_Ndzwani G44D_Maore G42a_Amu G41_Bajuni G401_Mwani G43_Kae G42_Swahili G42d_Unguja G22_Asu E74a_Tuveta G22A_North_Pare G22B_South_Pare E74a_Dawida G39_Saghala E65_Gweno E623A_Kiseri E623D_Keni E623_Mkuu E621D_Kibosho E621B_Machame E53_Meru E621C_Siha E64_Kahe E622A_Kimochi E622C_Lema E622C_Mamba E622C_Vunjo E56_Daiso E55_Kamba_Kitu E55_Kamba E55_Kamba_Mach E51_Kikuyu E52_Embu E52_Mbeere E541_Chuka E54_Tharaka E531_Muthambi E531_Mwimbi E53_Igoji E53_Miutini E53_Tigania E53_Merutig E53_Imenti E53_Meruimenti 
	N460	6	B203_Samaye B25_Kota B252_Mahongwe B202_Sigu B24_Wumbvu B201_Ndasa 
	N461	3	B203_Samaye B25_Kota B252_Mahongwe 
	N462	2	B25_Kota B252_Mahongwe 
	N463	3	B202_Sigu B24_Wumbvu B201_Ndasa 
	N464	2	B24_Wumbvu B201_Ndasa 
	N465	302	B301_Viya B305_Vove B31_Tsogo B302_Himba B32_Kande B304_Pinzi B11a_Mpongwe B11b_Orungu B11c_Galwa B11d_Dyumba B11F_Enenga C85_Wongo C83_Bushong C71_Tetela C76_Ombo C81_Dengese C105_Mbenga C36d_Lingala C37_Ebudza C42_Ebwela C302_Bolondo C36g_Mosange C36g_Monyongo C412_Libobi C142_Mondongo C104_Aka C101_Babole_Ma C101_Babole_Dz C32_Bobangi C15_Bongili C101_Babole_Ep C141_Bonyala C22_Akwa C25E_Eboyi C24_Koyo C25_Mboshi C25A_Bunji C25B_Olee C25C_Ondinga C55_Lokele C54_Turumba_1919 D12_Lengola C52_Soko C61_Mongo D308_Ebodo D33_Nyali D333_Ndaaka D11_Mbole D32_Bira_Bunia D23_Kibira-Kumu_1919 D311_Bila D32_Bira D201_Liko C401_Pakabete C43A_Baati C44_Bwa H12_Civili_Congo H16c_Yombe B44_Lumbu B42_Sangu_Mi B42_Sangu_Mb B41_Shira B43_Punu H42_Hunganna H31_Yaka H32_Suku H16f_Laadi H11_Beembe H13_Kikunyi_1989 H111_Hangala H131_Kisundi_Congo_Kimongo_1988 H16a_Kisikongo_2013 H16a_Kisolongo_DRC_2012 H16_Cimbala H16c_Kiyombe_DRC_1982 H16_Cilinji H16d_Ciwoyo_DRC_2012 H16_Cizobe H16_Kikongo H16b_Kindibu_2013 C34_Sakata B81_Tiene B865_Nzadi B861_Ngul B82_Buma B86_Dinga B86_Dzing B84_Mbunda B85_Yanzi B864_Ngong B85d_Nsongo B863_Pindi B51_Duma B501_Wanzi_E B52_Nzebi B53_Tsaangi_Poungi B51_Duma_La B501_Wanzi_Mo B78_Wuumu B71aIb_Teke_Ibali_Congo B77b_Fumu B701_Atsitsege B602_Kaningi_Sud B63_Ndumu B602_Kaningi_Nord B71a_Teke_Os B71aLe_Teke_Leconi B71a_Teke_Dj B62_Mbaama B601_Lempini L221_Lwalwa H21a_Kimbundu L11_Pende L12b_Holu H321_Soonde H41_Mbala L13_Kwese K31_Luyana L62_Nkoya L52_Lunda L51_Salampasu L53_Runda K15_Mbunda K11_Ciokwe K14_Lwena K33_Kwangali K332_Rumanyo R11_Umbundu R31_Herero R21_Kwanyama R22_Ndonga L31a_Luba-Kasai L32_Kanyok L35_Sanga L41_Kaonde L34_Hemba L23_Songe L33_Luba-Shaba D28_Holoholo D25_Lega D55_Buyu D43_Nyanga D13_Metoko D14_Enya D24_Songola M61_Lenje M62_Soli M42_Bemba M52_Lala M54_Lamba JD53_Shi JD66_Kiha JD67_Kivinza JD62_Rundi JD65_Hangaza JE25_Mkwaya JE25_Jita JE25_Kilegi JE44_Zanaki JE404_Shasi JE402_Ikizu JE45_Nata JE42_Gusii JE401_Ngoreme JE403_Suba JE43_Kuria JE43_Kuria_Mago JE43_Kuria_Tari JE17_Gwere JE15_Luganda JE16_Lusoga JE32_Luyia JE41_Maragoli JE34_Samialugwe JE31_Lumasaaba JE31c_Bukusu JE24_Kerebe JE23_Zinza JE21_Runyambo JE22_Haya JE13_Runyankore JE14_Rukiga JE11_Runyoro JE12_Rutooro F12_Bende F23_Sumbwa F22_Nyamwezi F21_Ntuzu F21_Sukuma F32_Nyaturucha F32_Nyaturuwil F24_Kimbu F31_Nyiramba M11_Pimbwe M12_Lungwa M21_Wanda M22_Namwanga M13_Fipa M14_Rungu M15_Mambwe F25_Bungu M21_Ndali M31_Nyakyusa M28_Lambya M23_Nyiha M24_Malila M25_Safwa P31_Emakhua P31G_Ikorovere N21_Tumbuka_Malawi N31_Chewa N42_Kunda S11_Shona S16_Kalanga S21_Venda K21_Lozi S31_Tswana S311_Shekgalagari S51_Tshwa S53_Tsonga S41_Xhosa S42_Zulu S44_Ndebele P21_Yao P23_Simakonde P25_Mabia N13_Matengo N14_Mpoto P14_Ngindo P13_Matumbi P11_Ndengeleko G51_Pogoro G52_Ndamba P15_Mbunga N11_Manda G64_Pangwa G65_Kinga G62_Hehe G63_Bena G61_Sangu G66_Wanji F33_Langi G32_Doe G34_Nguungulu G23_Sambaa G24_Bondei G11_Gogo G12_Kagulu G32_Kwere G33_Zaramo G37_Kutu G35_Luguru G36_Kami E701_Elwana E71A_Upper_Pokomo E72a_Giryama E73_Digo G44a_Ngazija G44b_Ndzwani G44D_Maore G42a_Amu G41_Bajuni G401_Mwani G43_Kae G42_Swahili G42d_Unguja G22_Asu E74a_Tuveta G22A_North_Pare G22B_South_Pare E74a_Dawida G39_Saghala E65_Gweno E623A_Kiseri E623D_Keni E623_Mkuu E621D_Kibosho E621B_Machame E53_Meru E621C_Siha E64_Kahe E622A_Kimochi E622C_Lema E622C_Mamba E622C_Vunjo E56_Daiso E55_Kamba_Kitu E55_Kamba E55_Kamba_Mach E51_Kikuyu E52_Embu E52_Mbeere E541_Chuka E54_Tharaka E531_Muthambi E531_Mwimbi E53_Igoji E53_Miutini E53_Tigania E53_Merutig E53_Imenti E53_Meruimenti 
	N466	11	B301_Viya B305_Vove B31_Tsogo B302_Himba B32_Kande B304_Pinzi B11a_Mpongwe B11b_Orungu B11c_Galwa B11d_Dyumba B11F_Enenga 
	N467	2	B301_Viya B305_Vove 
	N468	9	B31_Tsogo B302_Himba B32_Kande B304_Pinzi B11a_Mpongwe B11b_Orungu B11c_Galwa B11d_Dyumba B11F_Enenga 
	N469	8	B302_Himba B32_Kande B304_Pinzi B11a_Mpongwe B11b_Orungu B11c_Galwa B11d_Dyumba B11F_Enenga 
	N470	3	B302_Himba B32_Kande B304_Pinzi 
	N471	2	B32_Kande B304_Pinzi 
	N472	5	B11a_Mpongwe B11b_Orungu B11c_Galwa B11d_Dyumba B11F_Enenga 
	N473	2	B11a_Mpongwe B11b_Orungu 
	N474	3	B11c_Galwa B11d_Dyumba B11F_Enenga 
	N475	2	B11d_Dyumba B11F_Enenga 
	N476	291	C85_Wongo C83_Bushong C71_Tetela C76_Ombo C81_Dengese C105_Mbenga C36d_Lingala C37_Ebudza C42_Ebwela C302_Bolondo C36g_Mosange C36g_Monyongo C412_Libobi C142_Mondongo C104_Aka C101_Babole_Ma C101_Babole_Dz C32_Bobangi C15_Bongili C101_Babole_Ep C141_Bonyala C22_Akwa C25E_Eboyi C24_Koyo C25_Mboshi C25A_Bunji C25B_Olee C25C_Ondinga C55_Lokele C54_Turumba_1919 D12_Lengola C52_Soko C61_Mongo D308_Ebodo D33_Nyali D333_Ndaaka D11_Mbole D32_Bira_Bunia D23_Kibira-Kumu_1919 D311_Bila D32_Bira D201_Liko C401_Pakabete C43A_Baati C44_Bwa H12_Civili_Congo H16c_Yombe B44_Lumbu B42_Sangu_Mi B42_Sangu_Mb B41_Shira B43_Punu H42_Hunganna H31_Yaka H32_Suku H16f_Laadi H11_Beembe H13_Kikunyi_1989 H111_Hangala H131_Kisundi_Congo_Kimongo_1988 H16a_Kisikongo_2013 H16a_Kisolongo_DRC_2012 H16_Cimbala H16c_Kiyombe_DRC_1982 H16_Cilinji H16d_Ciwoyo_DRC_2012 H16_Cizobe H16_Kikongo H16b_Kindibu_2013 C34_Sakata B81_Tiene B865_Nzadi B861_Ngul B82_Buma B86_Dinga B86_Dzing B84_Mbunda B85_Yanzi B864_Ngong B85d_Nsongo B863_Pindi B51_Duma B501_Wanzi_E B52_Nzebi B53_Tsaangi_Poungi B51_Duma_La B501_Wanzi_Mo B78_Wuumu B71aIb_Teke_Ibali_Congo B77b_Fumu B701_Atsitsege B602_Kaningi_Sud B63_Ndumu B602_Kaningi_Nord B71a_Teke_Os B71aLe_Teke_Leconi B71a_Teke_Dj B62_Mbaama B601_Lempini L221_Lwalwa H21a_Kimbundu L11_Pende L12b_Holu H321_Soonde H41_Mbala L13_Kwese K31_Luyana L62_Nkoya L52_Lunda L51_Salampasu L53_Runda K15_Mbunda K11_Ciokwe K14_Lwena K33_Kwangali K332_Rumanyo R11_Umbundu R31_Herero R21_Kwanyama R22_Ndonga L31a_Luba-Kasai L32_Kanyok L35_Sanga L41_Kaonde L34_Hemba L23_Songe L33_Luba-Shaba D28_Holoholo D25_Lega D55_Buyu D43_Nyanga D13_Metoko D14_Enya D24_Songola M61_Lenje M62_Soli M42_Bemba M52_Lala M54_Lamba JD53_Shi JD66_Kiha JD67_Kivinza JD62_Rundi JD65_Hangaza JE25_Mkwaya JE25_Jita JE25_Kilegi JE44_Zanaki JE404_Shasi JE402_Ikizu JE45_Nata JE42_Gusii JE401_Ngoreme JE403_Suba JE43_Kuria JE43_Kuria_Mago JE43_Kuria_Tari JE17_Gwere JE15_Luganda JE16_Lusoga JE32_Luyia JE41_Maragoli JE34_Samialugwe JE31_Lumasaaba JE31c_Bukusu JE24_Kerebe JE23_Zinza JE21_Runyambo JE22_Haya JE13_Runyankore JE14_Rukiga JE11_Runyoro JE12_Rutooro F12_Bende F23_Sumbwa F22_Nyamwezi F21_Ntuzu F21_Sukuma F32_Nyaturucha F32_Nyaturuwil F24_Kimbu F31_Nyiramba M11_Pimbwe M12_Lungwa M21_Wanda M22_Namwanga M13_Fipa M14_Rungu M15_Mambwe F25_Bungu M21_Ndali M31_Nyakyusa M28_Lambya M23_Nyiha M24_Malila M25_Safwa P31_Emakhua P31G_Ikorovere N21_Tumbuka_Malawi N31_Chewa N42_Kunda S11_Shona S16_Kalanga S21_Venda K21_Lozi S31_Tswana S311_Shekgalagari S51_Tshwa S53_Tsonga S41_Xhosa S42_Zulu S44_Ndebele P21_Yao P23_Simakonde P25_Mabia N13_Matengo N14_Mpoto P14_Ngindo P13_Matumbi P11_Ndengeleko G51_Pogoro G52_Ndamba P15_Mbunga N11_Manda G64_Pangwa G65_Kinga G62_Hehe G63_Bena G61_Sangu G66_Wanji F33_Langi G32_Doe G34_Nguungulu G23_Sambaa G24_Bondei G11_Gogo G12_Kagulu G32_Kwere G33_Zaramo G37_Kutu G35_Luguru G36_Kami E701_Elwana E71A_Upper_Pokomo E72a_Giryama E73_Digo G44a_Ngazija G44b_Ndzwani G44D_Maore G42a_Amu G41_Bajuni G401_Mwani G43_Kae G42_Swahili G42d_Unguja G22_Asu E74a_Tuveta G22A_North_Pare G22B_South_Pare E74a_Dawida G39_Saghala E65_Gweno E623A_Kiseri E623D_Keni E623_Mkuu E621D_Kibosho E621B_Machame E53_Meru E621C_Siha E64_Kahe E622A_Kimochi E622C_Lema E622C_Mamba E622C_Vunjo E56_Daiso E55_Kamba_Kitu E55_Kamba E55_Kamba_Mach E51_Kikuyu E52_Embu E52_Mbeere E541_Chuka E54_Tharaka E531_Muthambi E531_Mwimbi E53_Igoji E53_Miutini E53_Tigania E53_Merutig E53_Imenti E53_Meruimenti 
	N477	45	C85_Wongo C83_Bushong C71_Tetela C76_Ombo C81_Dengese C105_Mbenga C36d_Lingala C37_Ebudza C42_Ebwela C302_Bolondo C36g_Mosange C36g_Monyongo C412_Libobi C142_Mondongo C104_Aka C101_Babole_Ma C101_Babole_Dz C32_Bobangi C15_Bongili C101_Babole_Ep C141_Bonyala C22_Akwa C25E_Eboyi C24_Koyo C25_Mboshi C25A_Bunji C25B_Olee C25C_Ondinga C55_Lokele C54_Turumba_1919 D12_Lengola C52_Soko C61_Mongo D308_Ebodo D33_Nyali D333_Ndaaka D11_Mbole D32_Bira_Bunia D23_Kibira-Kumu_1919 D311_Bila D32_Bira D201_Liko C401_Pakabete C43A_Baati C44_Bwa 
	N478	5	C85_Wongo C83_Bushong C71_Tetela C76_Ombo C81_Dengese 
	N479	2	C85_Wongo C83_Bushong 
	N480	3	C71_Tetela C76_Ombo C81_Dengese 
	N481	2	C71_Tetela C76_Ombo 
	N482	40	C105_Mbenga C36d_Lingala C37_Ebudza C42_Ebwela C302_Bolondo C36g_Mosange C36g_Monyongo C412_Libobi C142_Mondongo C104_Aka C101_Babole_Ma C101_Babole_Dz C32_Bobangi C15_Bongili C101_Babole_Ep C141_Bonyala C22_Akwa C25E_Eboyi C24_Koyo C25_Mboshi C25A_Bunji C25B_Olee C25C_Ondinga C55_Lokele C54_Turumba_1919 D12_Lengola C52_Soko C61_Mongo D308_Ebodo D33_Nyali D333_Ndaaka D11_Mbole D32_Bira_Bunia D23_Kibira-Kumu_1919 D311_Bila D32_Bira D201_Liko C401_Pakabete C43A_Baati C44_Bwa 
	N483	23	C105_Mbenga C36d_Lingala C37_Ebudza C42_Ebwela C302_Bolondo C36g_Mosange C36g_Monyongo C412_Libobi C142_Mondongo C104_Aka C101_Babole_Ma C101_Babole_Dz C32_Bobangi C15_Bongili C101_Babole_Ep C141_Bonyala C22_Akwa C25E_Eboyi C24_Koyo C25_Mboshi C25A_Bunji C25B_Olee C25C_Ondinga 
	N484	9	C105_Mbenga C36d_Lingala C37_Ebudza C42_Ebwela C302_Bolondo C36g_Mosange C36g_Monyongo C412_Libobi C142_Mondongo 
	N485	2	C105_Mbenga C36d_Lingala 
	N486	7	C37_Ebudza C42_Ebwela C302_Bolondo C36g_Mosange C36g_Monyongo C412_Libobi C142_Mondongo 
	N487	2	C37_Ebudza C42_Ebwela 
	N488	5	C302_Bolondo C36g_Mosange C36g_Monyongo C412_Libobi C142_Mondongo 
	N489	4	C36g_Mosange C36g_Monyongo C412_Libobi C142_Mondongo 
	N490	3	C36g_Monyongo C412_Libobi C142_Mondongo 
	N491	2	C412_Libobi C142_Mondongo 
	N492	14	C104_Aka C101_Babole_Ma C101_Babole_Dz C32_Bobangi C15_Bongili C101_Babole_Ep C141_Bonyala C22_Akwa C25E_Eboyi C24_Koyo C25_Mboshi C25A_Bunji C25B_Olee C25C_Ondinga 
	N493	3	C104_Aka C101_Babole_Ma C101_Babole_Dz 
	N494	2	C101_Babole_Ma C101_Babole_Dz 
	N495	11	C32_Bobangi C15_Bongili C101_Babole_Ep C141_Bonyala C22_Akwa C25E_Eboyi C24_Koyo C25_Mboshi C25A_Bunji C25B_Olee C25C_Ondinga 
	N496	3	C32_Bobangi C15_Bongili C101_Babole_Ep 
	N497	2	C15_Bongili C101_Babole_Ep 
	N498	8	C141_Bonyala C22_Akwa C25E_Eboyi C24_Koyo C25_Mboshi C25A_Bunji C25B_Olee C25C_Ondinga 
	N499	2	C141_Bonyala C22_Akwa 
	N500	6	C25E_Eboyi C24_Koyo C25_Mboshi C25A_Bunji C25B_Olee C25C_Ondinga 
	N501	5	C24_Koyo C25_Mboshi C25A_Bunji C25B_Olee C25C_Ondinga 
	N502	2	C24_Koyo C25_Mboshi 
	N503	3	C25A_Bunji C25B_Olee C25C_Ondinga 
	N504	2	C25B_Olee C25C_Ondinga 
	N505	17	C55_Lokele C54_Turumba_1919 D12_Lengola C52_Soko C61_Mongo D308_Ebodo D33_Nyali D333_Ndaaka D11_Mbole D32_Bira_Bunia D23_Kibira-Kumu_1919 D311_Bila D32_Bira D201_Liko C401_Pakabete C43A_Baati C44_Bwa 
	N506	5	C55_Lokele C54_Turumba_1919 D12_Lengola C52_Soko C61_Mongo 
	N507	2	C55_Lokele C54_Turumba_1919 
	N508	3	D12_Lengola C52_Soko C61_Mongo 
	N509	2	C52_Soko C61_Mongo 
	N510	12	D308_Ebodo D33_Nyali D333_Ndaaka D11_Mbole D32_Bira_Bunia D23_Kibira-Kumu_1919 D311_Bila D32_Bira D201_Liko C401_Pakabete C43A_Baati C44_Bwa 
	N511	3	D308_Ebodo D33_Nyali D333_Ndaaka 
	N512	2	D33_Nyali D333_Ndaaka 
	N513	9	D11_Mbole D32_Bira_Bunia D23_Kibira-Kumu_1919 D311_Bila D32_Bira D201_Liko C401_Pakabete C43A_Baati C44_Bwa 
	N514	8	D32_Bira_Bunia D23_Kibira-Kumu_1919 D311_Bila D32_Bira D201_Liko C401_Pakabete C43A_Baati C44_Bwa 
	N515	4	D32_Bira_Bunia D23_Kibira-Kumu_1919 D311_Bila D32_Bira 
	N516	3	D23_Kibira-Kumu_1919 D311_Bila D32_Bira 
	N517	2	D311_Bila D32_Bira 
	N518	4	D201_Liko C401_Pakabete C43A_Baati C44_Bwa 
	N519	3	C401_Pakabete C43A_Baati C44_Bwa 
	N520	2	C43A_Baati C44_Bwa 
	N521	246	H12_Civili_Congo H16c_Yombe B44_Lumbu B42_Sangu_Mi B42_Sangu_Mb B41_Shira B43_Punu H42_Hunganna H31_Yaka H32_Suku H16f_Laadi H11_Beembe H13_Kikunyi_1989 H111_Hangala H131_Kisundi_Congo_Kimongo_1988 H16a_Kisikongo_2013 H16a_Kisolongo_DRC_2012 H16_Cimbala H16c_Kiyombe_DRC_1982 H16_Cilinji H16d_Ciwoyo_DRC_2012 H16_Cizobe H16_Kikongo H16b_Kindibu_2013 C34_Sakata B81_Tiene B865_Nzadi B861_Ngul B82_Buma B86_Dinga B86_Dzing B84_Mbunda B85_Yanzi B864_Ngong B85d_Nsongo B863_Pindi B51_Duma B501_Wanzi_E B52_Nzebi B53_Tsaangi_Poungi B51_Duma_La B501_Wanzi_Mo B78_Wuumu B71aIb_Teke_Ibali_Congo B77b_Fumu B701_Atsitsege B602_Kaningi_Sud B63_Ndumu B602_Kaningi_Nord B71a_Teke_Os B71aLe_Teke_Leconi B71a_Teke_Dj B62_Mbaama B601_Lempini L221_Lwalwa H21a_Kimbundu L11_Pende L12b_Holu H321_Soonde H41_Mbala L13_Kwese K31_Luyana L62_Nkoya L52_Lunda L51_Salampasu L53_Runda K15_Mbunda K11_Ciokwe K14_Lwena K33_Kwangali K332_Rumanyo R11_Umbundu R31_Herero R21_Kwanyama R22_Ndonga L31a_Luba-Kasai L32_Kanyok L35_Sanga L41_Kaonde L34_Hemba L23_Songe L33_Luba-Shaba D28_Holoholo D25_Lega D55_Buyu D43_Nyanga D13_Metoko D14_Enya D24_Songola M61_Lenje M62_Soli M42_Bemba M52_Lala M54_Lamba JD53_Shi JD66_Kiha JD67_Kivinza JD62_Rundi JD65_Hangaza JE25_Mkwaya JE25_Jita JE25_Kilegi JE44_Zanaki JE404_Shasi JE402_Ikizu JE45_Nata JE42_Gusii JE401_Ngoreme JE403_Suba JE43_Kuria JE43_Kuria_Mago JE43_Kuria_Tari JE17_Gwere JE15_Luganda JE16_Lusoga JE32_Luyia JE41_Maragoli JE34_Samialugwe JE31_Lumasaaba JE31c_Bukusu JE24_Kerebe JE23_Zinza JE21_Runyambo JE22_Haya JE13_Runyankore JE14_Rukiga JE11_Runyoro JE12_Rutooro F12_Bende F23_Sumbwa F22_Nyamwezi F21_Ntuzu F21_Sukuma F32_Nyaturucha F32_Nyaturuwil F24_Kimbu F31_Nyiramba M11_Pimbwe M12_Lungwa M21_Wanda M22_Namwanga M13_Fipa M14_Rungu M15_Mambwe F25_Bungu M21_Ndali M31_Nyakyusa M28_Lambya M23_Nyiha M24_Malila M25_Safwa P31_Emakhua P31G_Ikorovere N21_Tumbuka_Malawi N31_Chewa N42_Kunda S11_Shona S16_Kalanga S21_Venda K21_Lozi S31_Tswana S311_Shekgalagari S51_Tshwa S53_Tsonga S41_Xhosa S42_Zulu S44_Ndebele P21_Yao P23_Simakonde P25_Mabia N13_Matengo N14_Mpoto P14_Ngindo P13_Matumbi P11_Ndengeleko G51_Pogoro G52_Ndamba P15_Mbunga N11_Manda G64_Pangwa G65_Kinga G62_Hehe G63_Bena G61_Sangu G66_Wanji F33_Langi G32_Doe G34_Nguungulu G23_Sambaa G24_Bondei G11_Gogo G12_Kagulu G32_Kwere G33_Zaramo G37_Kutu G35_Luguru G36_Kami E701_Elwana E71A_Upper_Pokomo E72a_Giryama E73_Digo G44a_Ngazija G44b_Ndzwani G44D_Maore G42a_Amu G41_Bajuni G401_Mwani G43_Kae G42_Swahili G42d_Unguja G22_Asu E74a_Tuveta G22A_North_Pare G22B_South_Pare E74a_Dawida G39_Saghala E65_Gweno E623A_Kiseri E623D_Keni E623_Mkuu E621D_Kibosho E621B_Machame E53_Meru E621C_Siha E64_Kahe E622A_Kimochi E622C_Lema E622C_Mamba E622C_Vunjo E56_Daiso E55_Kamba_Kitu E55_Kamba E55_Kamba_Mach E51_Kikuyu E52_Embu E52_Mbeere E541_Chuka E54_Tharaka E531_Muthambi E531_Mwimbi E53_Igoji E53_Miutini E53_Tigania E53_Merutig E53_Imenti E53_Meruimenti 
	N522	54	H12_Civili_Congo H16c_Yombe B44_Lumbu B42_Sangu_Mi B42_Sangu_Mb B41_Shira B43_Punu H42_Hunganna H31_Yaka H32_Suku H16f_Laadi H11_Beembe H13_Kikunyi_1989 H111_Hangala H131_Kisundi_Congo_Kimongo_1988 H16a_Kisikongo_2013 H16a_Kisolongo_DRC_2012 H16_Cimbala H16c_Kiyombe_DRC_1982 H16_Cilinji H16d_Ciwoyo_DRC_2012 H16_Cizobe H16_Kikongo H16b_Kindibu_2013 C34_Sakata B81_Tiene B865_Nzadi B861_Ngul B82_Buma B86_Dinga B86_Dzing B84_Mbunda B85_Yanzi B864_Ngong B85d_Nsongo B863_Pindi B51_Duma B501_Wanzi_E B52_Nzebi B53_Tsaangi_Poungi B51_Duma_La B501_Wanzi_Mo B78_Wuumu B71aIb_Teke_Ibali_Congo B77b_Fumu B701_Atsitsege B602_Kaningi_Sud B63_Ndumu B602_Kaningi_Nord B71a_Teke_Os B71aLe_Teke_Leconi B71a_Teke_Dj B62_Mbaama B601_Lempini 
	N523	24	H12_Civili_Congo H16c_Yombe B44_Lumbu B42_Sangu_Mi B42_Sangu_Mb B41_Shira B43_Punu H42_Hunganna H31_Yaka H32_Suku H16f_Laadi H11_Beembe H13_Kikunyi_1989 H111_Hangala H131_Kisundi_Congo_Kimongo_1988 H16a_Kisikongo_2013 H16a_Kisolongo_DRC_2012 H16_Cimbala H16c_Kiyombe_DRC_1982 H16_Cilinji H16d_Ciwoyo_DRC_2012 H16_Cizobe H16_Kikongo H16b_Kindibu_2013 
	N524	7	H12_Civili_Congo H16c_Yombe B44_Lumbu B42_Sangu_Mi B42_Sangu_Mb B41_Shira B43_Punu 
	N525	2	H12_Civili_Congo H16c_Yombe 
	N526	5	B44_Lumbu B42_Sangu_Mi B42_Sangu_Mb B41_Shira B43_Punu 
	N527	4	B42_Sangu_Mi B42_Sangu_Mb B41_Shira B43_Punu 
	N528	2	B42_Sangu_Mi B42_Sangu_Mb 
	N529	2	B41_Shira B43_Punu 
	N530	17	H42_Hunganna H31_Yaka H32_Suku H16f_Laadi H11_Beembe H13_Kikunyi_1989 H111_Hangala H131_Kisundi_Congo_Kimongo_1988 H16a_Kisikongo_2013 H16a_Kisolongo_DRC_2012 H16_Cimbala H16c_Kiyombe_DRC_1982 H16_Cilinji H16d_Ciwoyo_DRC_2012 H16_Cizobe H16_Kikongo H16b_Kindibu_2013 
	N531	3	H42_Hunganna H31_Yaka H32_Suku 
	N532	2	H31_Yaka H32_Suku 
	N533	14	H16f_Laadi H11_Beembe H13_Kikunyi_1989 H111_Hangala H131_Kisundi_Congo_Kimongo_1988 H16a_Kisikongo_2013 H16a_Kisolongo_DRC_2012 H16_Cimbala H16c_Kiyombe_DRC_1982 H16_Cilinji H16d_Ciwoyo_DRC_2012 H16_Cizobe H16_Kikongo H16b_Kindibu_2013 
	N534	5	H16f_Laadi H11_Beembe H13_Kikunyi_1989 H111_Hangala H131_Kisundi_Congo_Kimongo_1988 
	N535	4	H11_Beembe H13_Kikunyi_1989 H111_Hangala H131_Kisundi_Congo_Kimongo_1988 
	N536	3	H13_Kikunyi_1989 H111_Hangala H131_Kisundi_Congo_Kimongo_1988 
	N537	2	H111_Hangala H131_Kisundi_Congo_Kimongo_1988 
	N538	9	H16a_Kisikongo_2013 H16a_Kisolongo_DRC_2012 H16_Cimbala H16c_Kiyombe_DRC_1982 H16_Cilinji H16d_Ciwoyo_DRC_2012 H16_Cizobe H16_Kikongo H16b_Kindibu_2013 
	N539	7	H16a_Kisikongo_2013 H16a_Kisolongo_DRC_2012 H16_Cimbala H16c_Kiyombe_DRC_1982 H16_Cilinji H16d_Ciwoyo_DRC_2012 H16_Cizobe 
	N540	2	H16a_Kisikongo_2013 H16a_Kisolongo_DRC_2012 
	N541	5	H16_Cimbala H16c_Kiyombe_DRC_1982 H16_Cilinji H16d_Ciwoyo_DRC_2012 H16_Cizobe 
	N542	4	H16c_Kiyombe_DRC_1982 H16_Cilinji H16d_Ciwoyo_DRC_2012 H16_Cizobe 
	N543	3	H16_Cilinji H16d_Ciwoyo_DRC_2012 H16_Cizobe 
	N544	2	H16d_Ciwoyo_DRC_2012 H16_Cizobe 
	N545	2	H16_Kikongo H16b_Kindibu_2013 
	N546	30	C34_Sakata B81_Tiene B865_Nzadi B861_Ngul B82_Buma B86_Dinga B86_Dzing B84_Mbunda B85_Yanzi B864_Ngong B85d_Nsongo B863_Pindi B51_Duma B501_Wanzi_E B52_Nzebi B53_Tsaangi_Poungi B51_Duma_La B501_Wanzi_Mo B78_Wuumu B71aIb_Teke_Ibali_Congo B77b_Fumu B701_Atsitsege B602_Kaningi_Sud B63_Ndumu B602_Kaningi_Nord B71a_Teke_Os B71aLe_Teke_Leconi B71a_Teke_Dj B62_Mbaama B601_Lempini 
	N547	12	C34_Sakata B81_Tiene B865_Nzadi B861_Ngul B82_Buma B86_Dinga B86_Dzing B84_Mbunda B85_Yanzi B864_Ngong B85d_Nsongo B863_Pindi 
	N548	2	C34_Sakata B81_Tiene 
	N549	10	B865_Nzadi B861_Ngul B82_Buma B86_Dinga B86_Dzing B84_Mbunda B85_Yanzi B864_Ngong B85d_Nsongo B863_Pindi 
	N550	2	B865_Nzadi B861_Ngul 
	N551	8	B82_Buma B86_Dinga B86_Dzing B84_Mbunda B85_Yanzi B864_Ngong B85d_Nsongo B863_Pindi 
	N552	3	B82_Buma B86_Dinga B86_Dzing 
	N553	2	B86_Dinga B86_Dzing 
	N554	5	B84_Mbunda B85_Yanzi B864_Ngong B85d_Nsongo B863_Pindi 
	N555	4	B85_Yanzi B864_Ngong B85d_Nsongo B863_Pindi 
	N556	2	B85_Yanzi B864_Ngong 
	N557	2	B85d_Nsongo B863_Pindi 
	N558	18	B51_Duma B501_Wanzi_E B52_Nzebi B53_Tsaangi_Poungi B51_Duma_La B501_Wanzi_Mo B78_Wuumu B71aIb_Teke_Ibali_Congo B77b_Fumu B701_Atsitsege B602_Kaningi_Sud B63_Ndumu B602_Kaningi_Nord B71a_Teke_Os B71aLe_Teke_Leconi B71a_Teke_Dj B62_Mbaama B601_Lempini 
	N559	6	B51_Duma B501_Wanzi_E B52_Nzebi B53_Tsaangi_Poungi B51_Duma_La B501_Wanzi_Mo 
	N560	2	B51_Duma B501_Wanzi_E 
	N561	4	B52_Nzebi B53_Tsaangi_Poungi B51_Duma_La B501_Wanzi_Mo 
	N562	2	B52_Nzebi B53_Tsaangi_Poungi 
	N563	2	B51_Duma_La B501_Wanzi_Mo 
	N564	12	B78_Wuumu B71aIb_Teke_Ibali_Congo B77b_Fumu B701_Atsitsege B602_Kaningi_Sud B63_Ndumu B602_Kaningi_Nord B71a_Teke_Os B71aLe_Teke_Leconi B71a_Teke_Dj B62_Mbaama B601_Lempini 
	N565	3	B78_Wuumu B71aIb_Teke_Ibali_Congo B77b_Fumu 
	N566	2	B71aIb_Teke_Ibali_Congo B77b_Fumu 
	N567	9	B701_Atsitsege B602_Kaningi_Sud B63_Ndumu B602_Kaningi_Nord B71a_Teke_Os B71aLe_Teke_Leconi B71a_Teke_Dj B62_Mbaama B601_Lempini 
	N568	8	B602_Kaningi_Sud B63_Ndumu B602_Kaningi_Nord B71a_Teke_Os B71aLe_Teke_Leconi B71a_Teke_Dj B62_Mbaama B601_Lempini 
	N569	7	B63_Ndumu B602_Kaningi_Nord B71a_Teke_Os B71aLe_Teke_Leconi B71a_Teke_Dj B62_Mbaama B601_Lempini 
	N570	2	B63_Ndumu B602_Kaningi_Nord 
	N571	5	B71a_Teke_Os B71aLe_Teke_Leconi B71a_Teke_Dj B62_Mbaama B601_Lempini 
	N572	2	B71a_Teke_Os B71aLe_Teke_Leconi 
	N573	3	B71a_Teke_Dj B62_Mbaama B601_Lempini 
	N574	2	B62_Mbaama B601_Lempini 
	N575	192	L221_Lwalwa H21a_Kimbundu L11_Pende L12b_Holu H321_Soonde H41_Mbala L13_Kwese K31_Luyana L62_Nkoya L52_Lunda L51_Salampasu L53_Runda K15_Mbunda K11_Ciokwe K14_Lwena K33_Kwangali K332_Rumanyo R11_Umbundu R31_Herero R21_Kwanyama R22_Ndonga L31a_Luba-Kasai L32_Kanyok L35_Sanga L41_Kaonde L34_Hemba L23_Songe L33_Luba-Shaba D28_Holoholo D25_Lega D55_Buyu D43_Nyanga D13_Metoko D14_Enya D24_Songola M61_Lenje M62_Soli M42_Bemba M52_Lala M54_Lamba JD53_Shi JD66_Kiha JD67_Kivinza JD62_Rundi JD65_Hangaza JE25_Mkwaya JE25_Jita JE25_Kilegi JE44_Zanaki JE404_Shasi JE402_Ikizu JE45_Nata JE42_Gusii JE401_Ngoreme JE403_Suba JE43_Kuria JE43_Kuria_Mago JE43_Kuria_Tari JE17_Gwere JE15_Luganda JE16_Lusoga JE32_Luyia JE41_Maragoli JE34_Samialugwe JE31_Lumasaaba JE31c_Bukusu JE24_Kerebe JE23_Zinza JE21_Runyambo JE22_Haya JE13_Runyankore JE14_Rukiga JE11_Runyoro JE12_Rutooro F12_Bende F23_Sumbwa F22_Nyamwezi F21_Ntuzu F21_Sukuma F32_Nyaturucha F32_Nyaturuwil F24_Kimbu F31_Nyiramba M11_Pimbwe M12_Lungwa M21_Wanda M22_Namwanga M13_Fipa M14_Rungu M15_Mambwe F25_Bungu M21_Ndali M31_Nyakyusa M28_Lambya M23_Nyiha M24_Malila M25_Safwa P31_Emakhua P31G_Ikorovere N21_Tumbuka_Malawi N31_Chewa N42_Kunda S11_Shona S16_Kalanga S21_Venda K21_Lozi S31_Tswana S311_Shekgalagari S51_Tshwa S53_Tsonga S41_Xhosa S42_Zulu S44_Ndebele P21_Yao P23_Simakonde P25_Mabia N13_Matengo N14_Mpoto P14_Ngindo P13_Matumbi P11_Ndengeleko G51_Pogoro G52_Ndamba P15_Mbunga N11_Manda G64_Pangwa G65_Kinga G62_Hehe G63_Bena G61_Sangu G66_Wanji F33_Langi G32_Doe G34_Nguungulu G23_Sambaa G24_Bondei G11_Gogo G12_Kagulu G32_Kwere G33_Zaramo G37_Kutu G35_Luguru G36_Kami E701_Elwana E71A_Upper_Pokomo E72a_Giryama E73_Digo G44a_Ngazija G44b_Ndzwani G44D_Maore G42a_Amu G41_Bajuni G401_Mwani G43_Kae G42_Swahili G42d_Unguja G22_Asu E74a_Tuveta G22A_North_Pare G22B_South_Pare E74a_Dawida G39_Saghala E65_Gweno E623A_Kiseri E623D_Keni E623_Mkuu E621D_Kibosho E621B_Machame E53_Meru E621C_Siha E64_Kahe E622A_Kimochi E622C_Lema E622C_Mamba E622C_Vunjo E56_Daiso E55_Kamba_Kitu E55_Kamba E55_Kamba_Mach E51_Kikuyu E52_Embu E52_Mbeere E541_Chuka E54_Tharaka E531_Muthambi E531_Mwimbi E53_Igoji E53_Miutini E53_Tigania E53_Merutig E53_Imenti E53_Meruimenti 
	N576	7	L221_Lwalwa H21a_Kimbundu L11_Pende L12b_Holu H321_Soonde H41_Mbala L13_Kwese 
	N577	6	H21a_Kimbundu L11_Pende L12b_Holu H321_Soonde H41_Mbala L13_Kwese 
	N578	3	H21a_Kimbundu L11_Pende L12b_Holu 
	N579	2	L11_Pende L12b_Holu 
	N580	3	H321_Soonde H41_Mbala L13_Kwese 
	N581	2	H41_Mbala L13_Kwese 
	N582	185	K31_Luyana L62_Nkoya L52_Lunda L51_Salampasu L53_Runda K15_Mbunda K11_Ciokwe K14_Lwena K33_Kwangali K332_Rumanyo R11_Umbundu R31_Herero R21_Kwanyama R22_Ndonga L31a_Luba-Kasai L32_Kanyok L35_Sanga L41_Kaonde L34_Hemba L23_Songe L33_Luba-Shaba D28_Holoholo D25_Lega D55_Buyu D43_Nyanga D13_Metoko D14_Enya D24_Songola M61_Lenje M62_Soli M42_Bemba M52_Lala M54_Lamba JD53_Shi JD66_Kiha JD67_Kivinza JD62_Rundi JD65_Hangaza JE25_Mkwaya JE25_Jita JE25_Kilegi JE44_Zanaki JE404_Shasi JE402_Ikizu JE45_Nata JE42_Gusii JE401_Ngoreme JE403_Suba JE43_Kuria JE43_Kuria_Mago JE43_Kuria_Tari JE17_Gwere JE15_Luganda JE16_Lusoga JE32_Luyia JE41_Maragoli JE34_Samialugwe JE31_Lumasaaba JE31c_Bukusu JE24_Kerebe JE23_Zinza JE21_Runyambo JE22_Haya JE13_Runyankore JE14_Rukiga JE11_Runyoro JE12_Rutooro F12_Bende F23_Sumbwa F22_Nyamwezi F21_Ntuzu F21_Sukuma F32_Nyaturucha F32_Nyaturuwil F24_Kimbu F31_Nyiramba M11_Pimbwe M12_Lungwa M21_Wanda M22_Namwanga M13_Fipa M14_Rungu M15_Mambwe F25_Bungu M21_Ndali M31_Nyakyusa M28_Lambya M23_Nyiha M24_Malila M25_Safwa P31_Emakhua P31G_Ikorovere N21_Tumbuka_Malawi N31_Chewa N42_Kunda S11_Shona S16_Kalanga S21_Venda K21_Lozi S31_Tswana S311_Shekgalagari S51_Tshwa S53_Tsonga S41_Xhosa S42_Zulu S44_Ndebele P21_Yao P23_Simakonde P25_Mabia N13_Matengo N14_Mpoto P14_Ngindo P13_Matumbi P11_Ndengeleko G51_Pogoro G52_Ndamba P15_Mbunga N11_Manda G64_Pangwa G65_Kinga G62_Hehe G63_Bena G61_Sangu G66_Wanji F33_Langi G32_Doe G34_Nguungulu G23_Sambaa G24_Bondei G11_Gogo G12_Kagulu G32_Kwere G33_Zaramo G37_Kutu G35_Luguru G36_Kami E701_Elwana E71A_Upper_Pokomo E72a_Giryama E73_Digo G44a_Ngazija G44b_Ndzwani G44D_Maore G42a_Amu G41_Bajuni G401_Mwani G43_Kae G42_Swahili G42d_Unguja G22_Asu E74a_Tuveta G22A_North_Pare G22B_South_Pare E74a_Dawida G39_Saghala E65_Gweno E623A_Kiseri E623D_Keni E623_Mkuu E621D_Kibosho E621B_Machame E53_Meru E621C_Siha E64_Kahe E622A_Kimochi E622C_Lema E622C_Mamba E622C_Vunjo E56_Daiso E55_Kamba_Kitu E55_Kamba E55_Kamba_Mach E51_Kikuyu E52_Embu E52_Mbeere E541_Chuka E54_Tharaka E531_Muthambi E531_Mwimbi E53_Igoji E53_Miutini E53_Tigania E53_Merutig E53_Imenti E53_Meruimenti 
	N583	14	K31_Luyana L62_Nkoya L52_Lunda L51_Salampasu L53_Runda K15_Mbunda K11_Ciokwe K14_Lwena K33_Kwangali K332_Rumanyo R11_Umbundu R31_Herero R21_Kwanyama R22_Ndonga 
	N584	2	K31_Luyana L62_Nkoya 
	N585	12	L52_Lunda L51_Salampasu L53_Runda K15_Mbunda K11_Ciokwe K14_Lwena K33_Kwangali K332_Rumanyo R11_Umbundu R31_Herero R21_Kwanyama R22_Ndonga 
	N586	3	L52_Lunda L51_Salampasu L53_Runda 
	N587	2	L51_Salampasu L53_Runda 
	N588	9	K15_Mbunda K11_Ciokwe K14_Lwena K33_Kwangali K332_Rumanyo R11_Umbundu R31_Herero R21_Kwanyama R22_Ndonga 
	N589	3	K15_Mbunda K11_Ciokwe K14_Lwena 
	N590	2	K11_Ciokwe K14_Lwena 
	N591	6	K33_Kwangali K332_Rumanyo R11_Umbundu R31_Herero R21_Kwanyama R22_Ndonga 
	N592	2	K33_Kwangali K332_Rumanyo 
	N593	4	R11_Umbundu R31_Herero R21_Kwanyama R22_Ndonga 
	N594	3	R31_Herero R21_Kwanyama R22_Ndonga 
	N595	2	R21_Kwanyama R22_Ndonga 
	N596	171	L31a_Luba-Kasai L32_Kanyok L35_Sanga L41_Kaonde L34_Hemba L23_Songe L33_Luba-Shaba D28_Holoholo D25_Lega D55_Buyu D43_Nyanga D13_Metoko D14_Enya D24_Songola M61_Lenje M62_Soli M42_Bemba M52_Lala M54_Lamba JD53_Shi JD66_Kiha JD67_Kivinza JD62_Rundi JD65_Hangaza JE25_Mkwaya JE25_Jita JE25_Kilegi JE44_Zanaki JE404_Shasi JE402_Ikizu JE45_Nata JE42_Gusii JE401_Ngoreme JE403_Suba JE43_Kuria JE43_Kuria_Mago JE43_Kuria_Tari JE17_Gwere JE15_Luganda JE16_Lusoga JE32_Luyia JE41_Maragoli JE34_Samialugwe JE31_Lumasaaba JE31c_Bukusu JE24_Kerebe JE23_Zinza JE21_Runyambo JE22_Haya JE13_Runyankore JE14_Rukiga JE11_Runyoro JE12_Rutooro F12_Bende F23_Sumbwa F22_Nyamwezi F21_Ntuzu F21_Sukuma F32_Nyaturucha F32_Nyaturuwil F24_Kimbu F31_Nyiramba M11_Pimbwe M12_Lungwa M21_Wanda M22_Namwanga M13_Fipa M14_Rungu M15_Mambwe F25_Bungu M21_Ndali M31_Nyakyusa M28_Lambya M23_Nyiha M24_Malila M25_Safwa P31_Emakhua P31G_Ikorovere N21_Tumbuka_Malawi N31_Chewa N42_Kunda S11_Shona S16_Kalanga S21_Venda K21_Lozi S31_Tswana S311_Shekgalagari S51_Tshwa S53_Tsonga S41_Xhosa S42_Zulu S44_Ndebele P21_Yao P23_Simakonde P25_Mabia N13_Matengo N14_Mpoto P14_Ngindo P13_Matumbi P11_Ndengeleko G51_Pogoro G52_Ndamba P15_Mbunga N11_Manda G64_Pangwa G65_Kinga G62_Hehe G63_Bena G61_Sangu G66_Wanji F33_Langi G32_Doe G34_Nguungulu G23_Sambaa G24_Bondei G11_Gogo G12_Kagulu G32_Kwere G33_Zaramo G37_Kutu G35_Luguru G36_Kami E701_Elwana E71A_Upper_Pokomo E72a_Giryama E73_Digo G44a_Ngazija G44b_Ndzwani G44D_Maore G42a_Amu G41_Bajuni G401_Mwani G43_Kae G42_Swahili G42d_Unguja G22_Asu E74a_Tuveta G22A_North_Pare G22B_South_Pare E74a_Dawida G39_Saghala E65_Gweno E623A_Kiseri E623D_Keni E623_Mkuu E621D_Kibosho E621B_Machame E53_Meru E621C_Siha E64_Kahe E622A_Kimochi E622C_Lema E622C_Mamba E622C_Vunjo E56_Daiso E55_Kamba_Kitu E55_Kamba E55_Kamba_Mach E51_Kikuyu E52_Embu E52_Mbeere E541_Chuka E54_Tharaka E531_Muthambi E531_Mwimbi E53_Igoji E53_Miutini E53_Tigania E53_Merutig E53_Imenti E53_Meruimenti 
	N597	7	L31a_Luba-Kasai L32_Kanyok L35_Sanga L41_Kaonde L34_Hemba L23_Songe L33_Luba-Shaba 
	N598	2	L31a_Luba-Kasai L32_Kanyok 
	N599	5	L35_Sanga L41_Kaonde L34_Hemba L23_Songe L33_Luba-Shaba 
	N600	2	L35_Sanga L41_Kaonde 
	N601	3	L34_Hemba L23_Songe L33_Luba-Shaba 
	N602	2	L23_Songe L33_Luba-Shaba 
	N603	164	D28_Holoholo D25_Lega D55_Buyu D43_Nyanga D13_Metoko D14_Enya D24_Songola M61_Lenje M62_Soli M42_Bemba M52_Lala M54_Lamba JD53_Shi JD66_Kiha JD67_Kivinza JD62_Rundi JD65_Hangaza JE25_Mkwaya JE25_Jita JE25_Kilegi JE44_Zanaki JE404_Shasi JE402_Ikizu JE45_Nata JE42_Gusii JE401_Ngoreme JE403_Suba JE43_Kuria JE43_Kuria_Mago JE43_Kuria_Tari JE17_Gwere JE15_Luganda JE16_Lusoga JE32_Luyia JE41_Maragoli JE34_Samialugwe JE31_Lumasaaba JE31c_Bukusu JE24_Kerebe JE23_Zinza JE21_Runyambo JE22_Haya JE13_Runyankore JE14_Rukiga JE11_Runyoro JE12_Rutooro F12_Bende F23_Sumbwa F22_Nyamwezi F21_Ntuzu F21_Sukuma F32_Nyaturucha F32_Nyaturuwil F24_Kimbu F31_Nyiramba M11_Pimbwe M12_Lungwa M21_Wanda M22_Namwanga M13_Fipa M14_Rungu M15_Mambwe F25_Bungu M21_Ndali M31_Nyakyusa M28_Lambya M23_Nyiha M24_Malila M25_Safwa P31_Emakhua P31G_Ikorovere N21_Tumbuka_Malawi N31_Chewa N42_Kunda S11_Shona S16_Kalanga S21_Venda K21_Lozi S31_Tswana S311_Shekgalagari S51_Tshwa S53_Tsonga S41_Xhosa S42_Zulu S44_Ndebele P21_Yao P23_Simakonde P25_Mabia N13_Matengo N14_Mpoto P14_Ngindo P13_Matumbi P11_Ndengeleko G51_Pogoro G52_Ndamba P15_Mbunga N11_Manda G64_Pangwa G65_Kinga G62_Hehe G63_Bena G61_Sangu G66_Wanji F33_Langi G32_Doe G34_Nguungulu G23_Sambaa G24_Bondei G11_Gogo G12_Kagulu G32_Kwere G33_Zaramo G37_Kutu G35_Luguru G36_Kami E701_Elwana E71A_Upper_Pokomo E72a_Giryama E73_Digo G44a_Ngazija G44b_Ndzwani G44D_Maore G42a_Amu G41_Bajuni G401_Mwani G43_Kae G42_Swahili G42d_Unguja G22_Asu E74a_Tuveta G22A_North_Pare G22B_South_Pare E74a_Dawida G39_Saghala E65_Gweno E623A_Kiseri E623D_Keni E623_Mkuu E621D_Kibosho E621B_Machame E53_Meru E621C_Siha E64_Kahe E622A_Kimochi E622C_Lema E622C_Mamba E622C_Vunjo E56_Daiso E55_Kamba_Kitu E55_Kamba E55_Kamba_Mach E51_Kikuyu E52_Embu E52_Mbeere E541_Chuka E54_Tharaka E531_Muthambi E531_Mwimbi E53_Igoji E53_Miutini E53_Tigania E53_Merutig E53_Imenti E53_Meruimenti 
	N604	7	D28_Holoholo D25_Lega D55_Buyu D43_Nyanga D13_Metoko D14_Enya D24_Songola 
	N605	6	D25_Lega D55_Buyu D43_Nyanga D13_Metoko D14_Enya D24_Songola 
	N606	2	D25_Lega D55_Buyu 
	N607	4	D43_Nyanga D13_Metoko D14_Enya D24_Songola 
	N608	3	D13_Metoko D14_Enya D24_Songola 
	N609	2	D14_Enya D24_Songola 
	N610	157	M61_Lenje M62_Soli M42_Bemba M52_Lala M54_Lamba JD53_Shi JD66_Kiha JD67_Kivinza JD62_Rundi JD65_Hangaza JE25_Mkwaya JE25_Jita JE25_Kilegi JE44_Zanaki JE404_Shasi JE402_Ikizu JE45_Nata JE42_Gusii JE401_Ngoreme JE403_Suba JE43_Kuria JE43_Kuria_Mago JE43_Kuria_Tari JE17_Gwere JE15_Luganda JE16_Lusoga JE32_Luyia JE41_Maragoli JE34_Samialugwe JE31_Lumasaaba JE31c_Bukusu JE24_Kerebe JE23_Zinza JE21_Runyambo JE22_Haya JE13_Runyankore JE14_Rukiga JE11_Runyoro JE12_Rutooro F12_Bende F23_Sumbwa F22_Nyamwezi F21_Ntuzu F21_Sukuma F32_Nyaturucha F32_Nyaturuwil F24_Kimbu F31_Nyiramba M11_Pimbwe M12_Lungwa M21_Wanda M22_Namwanga M13_Fipa M14_Rungu M15_Mambwe F25_Bungu M21_Ndali M31_Nyakyusa M28_Lambya M23_Nyiha M24_Malila M25_Safwa P31_Emakhua P31G_Ikorovere N21_Tumbuka_Malawi N31_Chewa N42_Kunda S11_Shona S16_Kalanga S21_Venda K21_Lozi S31_Tswana S311_Shekgalagari S51_Tshwa S53_Tsonga S41_Xhosa S42_Zulu S44_Ndebele P21_Yao P23_Simakonde P25_Mabia N13_Matengo N14_Mpoto P14_Ngindo P13_Matumbi P11_Ndengeleko G51_Pogoro G52_Ndamba P15_Mbunga N11_Manda G64_Pangwa G65_Kinga G62_Hehe G63_Bena G61_Sangu G66_Wanji F33_Langi G32_Doe G34_Nguungulu G23_Sambaa G24_Bondei G11_Gogo G12_Kagulu G32_Kwere G33_Zaramo G37_Kutu G35_Luguru G36_Kami E701_Elwana E71A_Upper_Pokomo E72a_Giryama E73_Digo G44a_Ngazija G44b_Ndzwani G44D_Maore G42a_Amu G41_Bajuni G401_Mwani G43_Kae G42_Swahili G42d_Unguja G22_Asu E74a_Tuveta G22A_North_Pare G22B_South_Pare E74a_Dawida G39_Saghala E65_Gweno E623A_Kiseri E623D_Keni E623_Mkuu E621D_Kibosho E621B_Machame E53_Meru E621C_Siha E64_Kahe E622A_Kimochi E622C_Lema E622C_Mamba E622C_Vunjo E56_Daiso E55_Kamba_Kitu E55_Kamba E55_Kamba_Mach E51_Kikuyu E52_Embu E52_Mbeere E541_Chuka E54_Tharaka E531_Muthambi E531_Mwimbi E53_Igoji E53_Miutini E53_Tigania E53_Merutig E53_Imenti E53_Meruimenti 
	N611	5	M61_Lenje M62_Soli M42_Bemba M52_Lala M54_Lamba 
	N612	2	M61_Lenje M62_Soli 
	N613	3	M42_Bemba M52_Lala M54_Lamba 
	N614	2	M52_Lala M54_Lamba 
	N615	152	JD53_Shi JD66_Kiha JD67_Kivinza JD62_Rundi JD65_Hangaza JE25_Mkwaya JE25_Jita JE25_Kilegi JE44_Zanaki JE404_Shasi JE402_Ikizu JE45_Nata JE42_Gusii JE401_Ngoreme JE403_Suba JE43_Kuria JE43_Kuria_Mago JE43_Kuria_Tari JE17_Gwere JE15_Luganda JE16_Lusoga JE32_Luyia JE41_Maragoli JE34_Samialugwe JE31_Lumasaaba JE31c_Bukusu JE24_Kerebe JE23_Zinza JE21_Runyambo JE22_Haya JE13_Runyankore JE14_Rukiga JE11_Runyoro JE12_Rutooro F12_Bende F23_Sumbwa F22_Nyamwezi F21_Ntuzu F21_Sukuma F32_Nyaturucha F32_Nyaturuwil F24_Kimbu F31_Nyiramba M11_Pimbwe M12_Lungwa M21_Wanda M22_Namwanga M13_Fipa M14_Rungu M15_Mambwe F25_Bungu M21_Ndali M31_Nyakyusa M28_Lambya M23_Nyiha M24_Malila M25_Safwa P31_Emakhua P31G_Ikorovere N21_Tumbuka_Malawi N31_Chewa N42_Kunda S11_Shona S16_Kalanga S21_Venda K21_Lozi S31_Tswana S311_Shekgalagari S51_Tshwa S53_Tsonga S41_Xhosa S42_Zulu S44_Ndebele P21_Yao P23_Simakonde P25_Mabia N13_Matengo N14_Mpoto P14_Ngindo P13_Matumbi P11_Ndengeleko G51_Pogoro G52_Ndamba P15_Mbunga N11_Manda G64_Pangwa G65_Kinga G62_Hehe G63_Bena G61_Sangu G66_Wanji F33_Langi G32_Doe G34_Nguungulu G23_Sambaa G24_Bondei G11_Gogo G12_Kagulu G32_Kwere G33_Zaramo G37_Kutu G35_Luguru G36_Kami E701_Elwana E71A_Upper_Pokomo E72a_Giryama E73_Digo G44a_Ngazija G44b_Ndzwani G44D_Maore G42a_Amu G41_Bajuni G401_Mwani G43_Kae G42_Swahili G42d_Unguja G22_Asu E74a_Tuveta G22A_North_Pare G22B_South_Pare E74a_Dawida G39_Saghala E65_Gweno E623A_Kiseri E623D_Keni E623_Mkuu E621D_Kibosho E621B_Machame E53_Meru E621C_Siha E64_Kahe E622A_Kimochi E622C_Lema E622C_Mamba E622C_Vunjo E56_Daiso E55_Kamba_Kitu E55_Kamba E55_Kamba_Mach E51_Kikuyu E52_Embu E52_Mbeere E541_Chuka E54_Tharaka E531_Muthambi E531_Mwimbi E53_Igoji E53_Miutini E53_Tigania E53_Merutig E53_Imenti E53_Meruimenti 
	N616	34	JD53_Shi JD66_Kiha JD67_Kivinza JD62_Rundi JD65_Hangaza JE25_Mkwaya JE25_Jita JE25_Kilegi JE44_Zanaki JE404_Shasi JE402_Ikizu JE45_Nata JE42_Gusii JE401_Ngoreme JE403_Suba JE43_Kuria JE43_Kuria_Mago JE43_Kuria_Tari JE17_Gwere JE15_Luganda JE16_Lusoga JE32_Luyia JE41_Maragoli JE34_Samialugwe JE31_Lumasaaba JE31c_Bukusu JE24_Kerebe JE23_Zinza JE21_Runyambo JE22_Haya JE13_Runyankore JE14_Rukiga JE11_Runyoro JE12_Rutooro 
	N617	5	JD53_Shi JD66_Kiha JD67_Kivinza JD62_Rundi JD65_Hangaza 
	N618	4	JD66_Kiha JD67_Kivinza JD62_Rundi JD65_Hangaza 
	N619	2	JD66_Kiha JD67_Kivinza 
	N620	2	JD62_Rundi JD65_Hangaza 
	N621	29	JE25_Mkwaya JE25_Jita JE25_Kilegi JE44_Zanaki JE404_Shasi JE402_Ikizu JE45_Nata JE42_Gusii JE401_Ngoreme JE403_Suba JE43_Kuria JE43_Kuria_Mago JE43_Kuria_Tari JE17_Gwere JE15_Luganda JE16_Lusoga JE32_Luyia JE41_Maragoli JE34_Samialugwe JE31_Lumasaaba JE31c_Bukusu JE24_Kerebe JE23_Zinza JE21_Runyambo JE22_Haya JE13_Runyankore JE14_Rukiga JE11_Runyoro JE12_Rutooro 
	N622	13	JE25_Mkwaya JE25_Jita JE25_Kilegi JE44_Zanaki JE404_Shasi JE402_Ikizu JE45_Nata JE42_Gusii JE401_Ngoreme JE403_Suba JE43_Kuria JE43_Kuria_Mago JE43_Kuria_Tari 
	N623	3	JE25_Mkwaya JE25_Jita JE25_Kilegi 
	N624	2	JE25_Jita JE25_Kilegi 
	N625	10	JE44_Zanaki JE404_Shasi JE402_Ikizu JE45_Nata JE42_Gusii JE401_Ngoreme JE403_Suba JE43_Kuria JE43_Kuria_Mago JE43_Kuria_Tari 
	N626	4	JE44_Zanaki JE404_Shasi JE402_Ikizu JE45_Nata 
	N627	2	JE44_Zanaki JE404_Shasi 
	N628	2	JE402_Ikizu JE45_Nata 
	N629	6	JE42_Gusii JE401_Ngoreme JE403_Suba JE43_Kuria JE43_Kuria_Mago JE43_Kuria_Tari 
	N630	5	JE401_Ngoreme JE403_Suba JE43_Kuria JE43_Kuria_Mago JE43_Kuria_Tari 
	N631	4	JE403_Suba JE43_Kuria JE43_Kuria_Mago JE43_Kuria_Tari 
	N632	3	JE43_Kuria JE43_Kuria_Mago JE43_Kuria_Tari 
	N633	2	JE43_Kuria_Mago JE43_Kuria_Tari 
	N634	16	JE17_Gwere JE15_Luganda JE16_Lusoga JE32_Luyia JE41_Maragoli JE34_Samialugwe JE31_Lumasaaba JE31c_Bukusu JE24_Kerebe JE23_Zinza JE21_Runyambo JE22_Haya JE13_Runyankore JE14_Rukiga JE11_Runyoro JE12_Rutooro 
	N635	8	JE17_Gwere JE15_Luganda JE16_Lusoga JE32_Luyia JE41_Maragoli JE34_Samialugwe JE31_Lumasaaba JE31c_Bukusu 
	N636	3	JE17_Gwere JE15_Luganda JE16_Lusoga 
	N637	2	JE15_Luganda JE16_Lusoga 
	N638	5	JE32_Luyia JE41_Maragoli JE34_Samialugwe JE31_Lumasaaba JE31c_Bukusu 
	N639	2	JE32_Luyia JE41_Maragoli 
	N640	3	JE34_Samialugwe JE31_Lumasaaba JE31c_Bukusu 
	N641	2	JE31_Lumasaaba JE31c_Bukusu 
	N642	8	JE24_Kerebe JE23_Zinza JE21_Runyambo JE22_Haya JE13_Runyankore JE14_Rukiga JE11_Runyoro JE12_Rutooro 
	N643	7	JE23_Zinza JE21_Runyambo JE22_Haya JE13_Runyankore JE14_Rukiga JE11_Runyoro JE12_Rutooro 
	N644	6	JE21_Runyambo JE22_Haya JE13_Runyankore JE14_Rukiga JE11_Runyoro JE12_Rutooro 
	N645	2	JE21_Runyambo JE22_Haya 
	N646	4	JE13_Runyankore JE14_Rukiga JE11_Runyoro JE12_Rutooro 
	N647	2	JE13_Runyankore JE14_Rukiga 
	N648	2	JE11_Runyoro JE12_Rutooro 
	N649	118	F12_Bende F23_Sumbwa F22_Nyamwezi F21_Ntuzu F21_Sukuma F32_Nyaturucha F32_Nyaturuwil F24_Kimbu F31_Nyiramba M11_Pimbwe M12_Lungwa M21_Wanda M22_Namwanga M13_Fipa M14_Rungu M15_Mambwe F25_Bungu M21_Ndali M31_Nyakyusa M28_Lambya M23_Nyiha M24_Malila M25_Safwa P31_Emakhua P31G_Ikorovere N21_Tumbuka_Malawi N31_Chewa N42_Kunda S11_Shona S16_Kalanga S21_Venda K21_Lozi S31_Tswana S311_Shekgalagari S51_Tshwa S53_Tsonga S41_Xhosa S42_Zulu S44_Ndebele P21_Yao P23_Simakonde P25_Mabia N13_Matengo N14_Mpoto P14_Ngindo P13_Matumbi P11_Ndengeleko G51_Pogoro G52_Ndamba P15_Mbunga N11_Manda G64_Pangwa G65_Kinga G62_Hehe G63_Bena G61_Sangu G66_Wanji F33_Langi G32_Doe G34_Nguungulu G23_Sambaa G24_Bondei G11_Gogo G12_Kagulu G32_Kwere G33_Zaramo G37_Kutu G35_Luguru G36_Kami E701_Elwana E71A_Upper_Pokomo E72a_Giryama E73_Digo G44a_Ngazija G44b_Ndzwani G44D_Maore G42a_Amu G41_Bajuni G401_Mwani G43_Kae G42_Swahili G42d_Unguja G22_Asu E74a_Tuveta G22A_North_Pare G22B_South_Pare E74a_Dawida G39_Saghala E65_Gweno E623A_Kiseri E623D_Keni E623_Mkuu E621D_Kibosho E621B_Machame E53_Meru E621C_Siha E64_Kahe E622A_Kimochi E622C_Lema E622C_Mamba E622C_Vunjo E56_Daiso E55_Kamba_Kitu E55_Kamba E55_Kamba_Mach E51_Kikuyu E52_Embu E52_Mbeere E541_Chuka E54_Tharaka E531_Muthambi E531_Mwimbi E53_Igoji E53_Miutini E53_Tigania E53_Merutig E53_Imenti E53_Meruimenti 
	N650	23	F12_Bende F23_Sumbwa F22_Nyamwezi F21_Ntuzu F21_Sukuma F32_Nyaturucha F32_Nyaturuwil F24_Kimbu F31_Nyiramba M11_Pimbwe M12_Lungwa M21_Wanda M22_Namwanga M13_Fipa M14_Rungu M15_Mambwe F25_Bungu M21_Ndali M31_Nyakyusa M28_Lambya M23_Nyiha M24_Malila M25_Safwa 
	N651	9	F12_Bende F23_Sumbwa F22_Nyamwezi F21_Ntuzu F21_Sukuma F32_Nyaturucha F32_Nyaturuwil F24_Kimbu F31_Nyiramba 
	N652	2	F12_Bende F23_Sumbwa 
	N653	7	F22_Nyamwezi F21_Ntuzu F21_Sukuma F32_Nyaturucha F32_Nyaturuwil F24_Kimbu F31_Nyiramba 
	N654	3	F22_Nyamwezi F21_Ntuzu F21_Sukuma 
	N655	2	F21_Ntuzu F21_Sukuma 
	N656	4	F32_Nyaturucha F32_Nyaturuwil F24_Kimbu F31_Nyiramba 
	N657	2	F32_Nyaturucha F32_Nyaturuwil 
	N658	2	F24_Kimbu F31_Nyiramba 
	N659	14	M11_Pimbwe M12_Lungwa M21_Wanda M22_Namwanga M13_Fipa M14_Rungu M15_Mambwe F25_Bungu M21_Ndali M31_Nyakyusa M28_Lambya M23_Nyiha M24_Malila M25_Safwa 
	N660	7	M11_Pimbwe M12_Lungwa M21_Wanda M22_Namwanga M13_Fipa M14_Rungu M15_Mambwe 
	N661	2	M11_Pimbwe M12_Lungwa 
	N662	5	M21_Wanda M22_Namwanga M13_Fipa M14_Rungu M15_Mambwe 
	N663	2	M21_Wanda M22_Namwanga 
	N664	3	M13_Fipa M14_Rungu M15_Mambwe 
	N665	2	M14_Rungu M15_Mambwe 
	N666	7	F25_Bungu M21_Ndali M31_Nyakyusa M28_Lambya M23_Nyiha M24_Malila M25_Safwa 
	N667	6	M21_Ndali M31_Nyakyusa M28_Lambya M23_Nyiha M24_Malila M25_Safwa 
	N668	2	M21_Ndali M31_Nyakyusa 
	N669	4	M28_Lambya M23_Nyiha M24_Malila M25_Safwa 
	N670	3	M23_Nyiha M24_Malila M25_Safwa 
	N671	2	M24_Malila M25_Safwa 
	N672	95	P31_Emakhua P31G_Ikorovere N21_Tumbuka_Malawi N31_Chewa N42_Kunda S11_Shona S16_Kalanga S21_Venda K21_Lozi S31_Tswana S311_Shekgalagari S51_Tshwa S53_Tsonga S41_Xhosa S42_Zulu S44_Ndebele P21_Yao P23_Simakonde P25_Mabia N13_Matengo N14_Mpoto P14_Ngindo P13_Matumbi P11_Ndengeleko G51_Pogoro G52_Ndamba P15_Mbunga N11_Manda G64_Pangwa G65_Kinga G62_Hehe G63_Bena G61_Sangu G66_Wanji F33_Langi G32_Doe G34_Nguungulu G23_Sambaa G24_Bondei G11_Gogo G12_Kagulu G32_Kwere G33_Zaramo G37_Kutu G35_Luguru G36_Kami E701_Elwana E71A_Upper_Pokomo E72a_Giryama E73_Digo G44a_Ngazija G44b_Ndzwani G44D_Maore G42a_Amu G41_Bajuni G401_Mwani G43_Kae G42_Swahili G42d_Unguja G22_Asu E74a_Tuveta G22A_North_Pare G22B_South_Pare E74a_Dawida G39_Saghala E65_Gweno E623A_Kiseri E623D_Keni E623_Mkuu E621D_Kibosho E621B_Machame E53_Meru E621C_Siha E64_Kahe E622A_Kimochi E622C_Lema E622C_Mamba E622C_Vunjo E56_Daiso E55_Kamba_Kitu E55_Kamba E55_Kamba_Mach E51_Kikuyu E52_Embu E52_Mbeere E541_Chuka E54_Tharaka E531_Muthambi E531_Mwimbi E53_Igoji E53_Miutini E53_Tigania E53_Merutig E53_Imenti E53_Meruimenti 
	N673	34	P31_Emakhua P31G_Ikorovere N21_Tumbuka_Malawi N31_Chewa N42_Kunda S11_Shona S16_Kalanga S21_Venda K21_Lozi S31_Tswana S311_Shekgalagari S51_Tshwa S53_Tsonga S41_Xhosa S42_Zulu S44_Ndebele P21_Yao P23_Simakonde P25_Mabia N13_Matengo N14_Mpoto P14_Ngindo P13_Matumbi P11_Ndengeleko G51_Pogoro G52_Ndamba P15_Mbunga N11_Manda G64_Pangwa G65_Kinga G62_Hehe G63_Bena G61_Sangu G66_Wanji 
	N674	16	P31_Emakhua P31G_Ikorovere N21_Tumbuka_Malawi N31_Chewa N42_Kunda S11_Shona S16_Kalanga S21_Venda K21_Lozi S31_Tswana S311_Shekgalagari S51_Tshwa S53_Tsonga S41_Xhosa S42_Zulu S44_Ndebele 
	N675	5	P31_Emakhua P31G_Ikorovere N21_Tumbuka_Malawi N31_Chewa N42_Kunda 
	N676	2	P31_Emakhua P31G_Ikorovere 
	N677	3	N21_Tumbuka_Malawi N31_Chewa N42_Kunda 
	N678	2	N31_Chewa N42_Kunda 
	N679	11	S11_Shona S16_Kalanga S21_Venda K21_Lozi S31_Tswana S311_Shekgalagari S51_Tshwa S53_Tsonga S41_Xhosa S42_Zulu S44_Ndebele 
	N680	2	S11_Shona S16_Kalanga 
	N681	9	S21_Venda K21_Lozi S31_Tswana S311_Shekgalagari S51_Tshwa S53_Tsonga S41_Xhosa S42_Zulu S44_Ndebele 
	N682	8	K21_Lozi S31_Tswana S311_Shekgalagari S51_Tshwa S53_Tsonga S41_Xhosa S42_Zulu S44_Ndebele 
	N683	3	K21_Lozi S31_Tswana S311_Shekgalagari 
	N684	2	S31_Tswana S311_Shekgalagari 
	N685	5	S51_Tshwa S53_Tsonga S41_Xhosa S42_Zulu S44_Ndebele 
	N686	2	S51_Tshwa S53_Tsonga 
	N687	3	S41_Xhosa S42_Zulu S44_Ndebele 
	N688	2	S42_Zulu S44_Ndebele 
	N689	18	P21_Yao P23_Simakonde P25_Mabia N13_Matengo N14_Mpoto P14_Ngindo P13_Matumbi P11_Ndengeleko G51_Pogoro G52_Ndamba P15_Mbunga N11_Manda G64_Pangwa G65_Kinga G62_Hehe G63_Bena G61_Sangu G66_Wanji 
	N690	8	P21_Yao P23_Simakonde P25_Mabia N13_Matengo N14_Mpoto P14_Ngindo P13_Matumbi P11_Ndengeleko 
	N691	3	P21_Yao P23_Simakonde P25_Mabia 
	N692	2	P23_Simakonde P25_Mabia 
	N693	5	N13_Matengo N14_Mpoto P14_Ngindo P13_Matumbi P11_Ndengeleko 
	N694	2	N13_Matengo N14_Mpoto 
	N695	3	P14_Ngindo P13_Matumbi P11_Ndengeleko 
	N696	2	P13_Matumbi P11_Ndengeleko 
	N697	10	G51_Pogoro G52_Ndamba P15_Mbunga N11_Manda G64_Pangwa G65_Kinga G62_Hehe G63_Bena G61_Sangu G66_Wanji 
	N698	3	G51_Pogoro G52_Ndamba P15_Mbunga 
	N699	2	G52_Ndamba P15_Mbunga 
	N700	7	N11_Manda G64_Pangwa G65_Kinga G62_Hehe G63_Bena G61_Sangu G66_Wanji 
	N701	6	G64_Pangwa G65_Kinga G62_Hehe G63_Bena G61_Sangu G66_Wanji 
	N702	2	G64_Pangwa G65_Kinga 
	N703	4	G62_Hehe G63_Bena G61_Sangu G66_Wanji 
	N704	2	G62_Hehe G63_Bena 
	N705	2	G61_Sangu G66_Wanji 
	N706	61	F33_Langi G32_Doe G34_Nguungulu G23_Sambaa G24_Bondei G11_Gogo G12_Kagulu G32_Kwere G33_Zaramo G37_Kutu G35_Luguru G36_Kami E701_Elwana E71A_Upper_Pokomo E72a_Giryama E73_Digo G44a_Ngazija G44b_Ndzwani G44D_Maore G42a_Amu G41_Bajuni G401_Mwani G43_Kae G42_Swahili G42d_Unguja G22_Asu E74a_Tuveta G22A_North_Pare G22B_South_Pare E74a_Dawida G39_Saghala E65_Gweno E623A_Kiseri E623D_Keni E623_Mkuu E621D_Kibosho E621B_Machame E53_Meru E621C_Siha E64_Kahe E622A_Kimochi E622C_Lema E622C_Mamba E622C_Vunjo E56_Daiso E55_Kamba_Kitu E55_Kamba E55_Kamba_Mach E51_Kikuyu E52_Embu E52_Mbeere E541_Chuka E54_Tharaka E531_Muthambi E531_Mwimbi E53_Igoji E53_Miutini E53_Tigania E53_Merutig E53_Imenti E53_Meruimenti 
	N707	60	G32_Doe G34_Nguungulu G23_Sambaa G24_Bondei G11_Gogo G12_Kagulu G32_Kwere G33_Zaramo G37_Kutu G35_Luguru G36_Kami E701_Elwana E71A_Upper_Pokomo E72a_Giryama E73_Digo G44a_Ngazija G44b_Ndzwani G44D_Maore G42a_Amu G41_Bajuni G401_Mwani G43_Kae G42_Swahili G42d_Unguja G22_Asu E74a_Tuveta G22A_North_Pare G22B_South_Pare E74a_Dawida G39_Saghala E65_Gweno E623A_Kiseri E623D_Keni E623_Mkuu E621D_Kibosho E621B_Machame E53_Meru E621C_Siha E64_Kahe E622A_Kimochi E622C_Lema E622C_Mamba E622C_Vunjo E56_Daiso E55_Kamba_Kitu E55_Kamba E55_Kamba_Mach E51_Kikuyu E52_Embu E52_Mbeere E541_Chuka E54_Tharaka E531_Muthambi E531_Mwimbi E53_Igoji E53_Miutini E53_Tigania E53_Merutig E53_Imenti E53_Meruimenti 
	N708	11	G32_Doe G34_Nguungulu G23_Sambaa G24_Bondei G11_Gogo G12_Kagulu G32_Kwere G33_Zaramo G37_Kutu G35_Luguru G36_Kami 
	N709	4	G32_Doe G34_Nguungulu G23_Sambaa G24_Bondei 
	N710	3	G34_Nguungulu G23_Sambaa G24_Bondei 
	N711	2	G23_Sambaa G24_Bondei 
	N712	7	G11_Gogo G12_Kagulu G32_Kwere G33_Zaramo G37_Kutu G35_Luguru G36_Kami 
	N713	2	G11_Gogo G12_Kagulu 
	N714	5	G32_Kwere G33_Zaramo G37_Kutu G35_Luguru G36_Kami 
	N715	4	G33_Zaramo G37_Kutu G35_Luguru G36_Kami 
	N716	2	G33_Zaramo G37_Kutu 
	N717	2	G35_Luguru G36_Kami 
	N718	49	E701_Elwana E71A_Upper_Pokomo E72a_Giryama E73_Digo G44a_Ngazija G44b_Ndzwani G44D_Maore G42a_Amu G41_Bajuni G401_Mwani G43_Kae G42_Swahili G42d_Unguja G22_Asu E74a_Tuveta G22A_North_Pare G22B_South_Pare E74a_Dawida G39_Saghala E65_Gweno E623A_Kiseri E623D_Keni E623_Mkuu E621D_Kibosho E621B_Machame E53_Meru E621C_Siha E64_Kahe E622A_Kimochi E622C_Lema E622C_Mamba E622C_Vunjo E56_Daiso E55_Kamba_Kitu E55_Kamba E55_Kamba_Mach E51_Kikuyu E52_Embu E52_Mbeere E541_Chuka E54_Tharaka E531_Muthambi E531_Mwimbi E53_Igoji E53_Miutini E53_Tigania E53_Merutig E53_Imenti E53_Meruimenti 
	N719	13	E701_Elwana E71A_Upper_Pokomo E72a_Giryama E73_Digo G44a_Ngazija G44b_Ndzwani G44D_Maore G42a_Amu G41_Bajuni G401_Mwani G43_Kae G42_Swahili G42d_Unguja 
	N720	4	E701_Elwana E71A_Upper_Pokomo E72a_Giryama E73_Digo 
	N721	2	E701_Elwana E71A_Upper_Pokomo 
	N722	2	E72a_Giryama E73_Digo 
	N723	9	G44a_Ngazija G44b_Ndzwani G44D_Maore G42a_Amu G41_Bajuni G401_Mwani G43_Kae G42_Swahili G42d_Unguja 
	N724	3	G44a_Ngazija G44b_Ndzwani G44D_Maore 
	N725	2	G44b_Ndzwani G44D_Maore 
	N726	6	G42a_Amu G41_Bajuni G401_Mwani G43_Kae G42_Swahili G42d_Unguja 
	N727	2	G42a_Amu G41_Bajuni 
	N728	4	G401_Mwani G43_Kae G42_Swahili G42d_Unguja 
	N729	3	G43_Kae G42_Swahili G42d_Unguja 
	N730	2	G42_Swahili G42d_Unguja 
	N731	36	G22_Asu E74a_Tuveta G22A_North_Pare G22B_South_Pare E74a_Dawida G39_Saghala E65_Gweno E623A_Kiseri E623D_Keni E623_Mkuu E621D_Kibosho E621B_Machame E53_Meru E621C_Siha E64_Kahe E622A_Kimochi E622C_Lema E622C_Mamba E622C_Vunjo E56_Daiso E55_Kamba_Kitu E55_Kamba E55_Kamba_Mach E51_Kikuyu E52_Embu E52_Mbeere E541_Chuka E54_Tharaka E531_Muthambi E531_Mwimbi E53_Igoji E53_Miutini E53_Tigania E53_Merutig E53_Imenti E53_Meruimenti 
	N732	4	G22_Asu E74a_Tuveta G22A_North_Pare G22B_South_Pare 
	N733	3	E74a_Tuveta G22A_North_Pare G22B_South_Pare 
	N734	2	G22A_North_Pare G22B_South_Pare 
	N735	32	E74a_Dawida G39_Saghala E65_Gweno E623A_Kiseri E623D_Keni E623_Mkuu E621D_Kibosho E621B_Machame E53_Meru E621C_Siha E64_Kahe E622A_Kimochi E622C_Lema E622C_Mamba E622C_Vunjo E56_Daiso E55_Kamba_Kitu E55_Kamba E55_Kamba_Mach E51_Kikuyu E52_Embu E52_Mbeere E541_Chuka E54_Tharaka E531_Muthambi E531_Mwimbi E53_Igoji E53_Miutini E53_Tigania E53_Merutig E53_Imenti E53_Meruimenti 
	N736	2	E74a_Dawida G39_Saghala 
	N737	30	E65_Gweno E623A_Kiseri E623D_Keni E623_Mkuu E621D_Kibosho E621B_Machame E53_Meru E621C_Siha E64_Kahe E622A_Kimochi E622C_Lema E622C_Mamba E622C_Vunjo E56_Daiso E55_Kamba_Kitu E55_Kamba E55_Kamba_Mach E51_Kikuyu E52_Embu E52_Mbeere E541_Chuka E54_Tharaka E531_Muthambi E531_Mwimbi E53_Igoji E53_Miutini E53_Tigania E53_Merutig E53_Imenti E53_Meruimenti 
	N738	13	E65_Gweno E623A_Kiseri E623D_Keni E623_Mkuu E621D_Kibosho E621B_Machame E53_Meru E621C_Siha E64_Kahe E622A_Kimochi E622C_Lema E622C_Mamba E622C_Vunjo 
	N739	12	E623A_Kiseri E623D_Keni E623_Mkuu E621D_Kibosho E621B_Machame E53_Meru E621C_Siha E64_Kahe E622A_Kimochi E622C_Lema E622C_Mamba E622C_Vunjo 
	N740	3	E623A_Kiseri E623D_Keni E623_Mkuu 
	N741	2	E623D_Keni E623_Mkuu 
	N742	9	E621D_Kibosho E621B_Machame E53_Meru E621C_Siha E64_Kahe E622A_Kimochi E622C_Lema E622C_Mamba E622C_Vunjo 
	N743	4	E621D_Kibosho E621B_Machame E53_Meru E621C_Siha 
	N744	3	E621B_Machame E53_Meru E621C_Siha 
	N745	2	E53_Meru E621C_Siha 
	N746	5	E64_Kahe E622A_Kimochi E622C_Lema E622C_Mamba E622C_Vunjo 
	N747	4	E622A_Kimochi E622C_Lema E622C_Mamba E622C_Vunjo 
	N748	3	E622C_Lema E622C_Mamba E622C_Vunjo 
	N749	2	E622C_Mamba E622C_Vunjo 
	N750	17	E56_Daiso E55_Kamba_Kitu E55_Kamba E55_Kamba_Mach E51_Kikuyu E52_Embu E52_Mbeere E541_Chuka E54_Tharaka E531_Muthambi E531_Mwimbi E53_Igoji E53_Miutini E53_Tigania E53_Merutig E53_Imenti E53_Meruimenti 
	N751	16	E55_Kamba_Kitu E55_Kamba E55_Kamba_Mach E51_Kikuyu E52_Embu E52_Mbeere E541_Chuka E54_Tharaka E531_Muthambi E531_Mwimbi E53_Igoji E53_Miutini E53_Tigania E53_Merutig E53_Imenti E53_Meruimenti 
	N752	3	E55_Kamba_Kitu E55_Kamba E55_Kamba_Mach 
	N753	2	E55_Kamba E55_Kamba_Mach 
	N754	13	E51_Kikuyu E52_Embu E52_Mbeere E541_Chuka E54_Tharaka E531_Muthambi E531_Mwimbi E53_Igoji E53_Miutini E53_Tigania E53_Merutig E53_Imenti E53_Meruimenti 
	N755	12	E52_Embu E52_Mbeere E541_Chuka E54_Tharaka E531_Muthambi E531_Mwimbi E53_Igoji E53_Miutini E53_Tigania E53_Merutig E53_Imenti E53_Meruimenti 
	N756	2	E52_Embu E52_Mbeere 
	N757	10	E541_Chuka E54_Tharaka E531_Muthambi E531_Mwimbi E53_Igoji E53_Miutini E53_Tigania E53_Merutig E53_Imenti E53_Meruimenti 
	N758	9	E54_Tharaka E531_Muthambi E531_Mwimbi E53_Igoji E53_Miutini E53_Tigania E53_Merutig E53_Imenti E53_Meruimenti 
	N759	8	E531_Muthambi E531_Mwimbi E53_Igoji E53_Miutini E53_Tigania E53_Merutig E53_Imenti E53_Meruimenti 
	N760	2	E531_Muthambi E531_Mwimbi 
	N761	6	E53_Igoji E53_Miutini E53_Tigania E53_Merutig E53_Imenti E53_Meruimenti 
	N762	2	E53_Igoji E53_Miutini 
	N763	4	E53_Tigania E53_Merutig E53_Imenti E53_Meruimenti 
	N764	2	E53_Tigania E53_Merutig 
	N765	2	E53_Imenti E53_Meruimenti 
Load Model:                      ../../results/BayesTraitsOutput/AncestralStateReconstruction/Anc_ASJP_continuous_models.bin
Estimating values for taxa and Sites
	A384                 1 
	A385                 1 
	A386                 1 
	A387                 1 
	A388                 1 
	A389                 1 
	A390                 1 
	A391                 1 
	A392                 1 
	A393                 1 
	A394                 1 
	A395                 1 
	A396                 1 
	A397                 1 
	A398                 1 
	A399                 1 
	A400                 1 
	A401                 1 
	A402                 1 
	A403                 1 
	A404                 1 
	A405                 1 
	A406                 1 
	A407                 1 
	A408                 1 
	A409                 1 
	A410                 1 
	A411                 1 
	A412                 1 
	A413                 1 
	A414                 1 
	A415                 1 
	A416                 1 
	A417                 1 
	A418                 1 
	A419                 1 
	A420                 1 
	A421                 1 
	A422                 1 
	A423                 1 
	A424                 1 
	A425                 1 
	A426                 1 
	A427                 1 
	A428                 1 
	A429                 1 
	A430                 1 
	A431                 1 
	A432                 1 
	A433                 1 
	A434                 1 
	A435                 1 
	A436                 1 
	A437                 1 
	A438                 1 
	A439                 1 
	A440                 1 
	A441                 1 
	A442                 1 
	A443                 1 
	A444                 1 
	A445                 1 
	A446                 1 
	A447                 1 
	A448                 1 
	A449                 1 
	A450                 1 
	A451                 1 
	A452                 1 
	A453                 1 
	A454                 1 
	A455                 1 
	A456                 1 
	A457                 1 
	A458                 1 
	A459                 1 
	A460                 1 
	A461                 1 
	A462                 1 
	A463                 1 
	A464                 1 
	A465                 1 
	A466                 1 
	A467                 1 
	A468                 1 
	A469                 1 
	A470                 1 
	A471                 1 
	A472                 1 
	A473                 1 
	A474                 1 
	A475                 1 
	A476                 1 
	A477                 1 
	A478                 1 
	A479                 1 
	A480                 1 
	A481                 1 
	A482                 1 
	A483                 1 
	A484                 1 
	A485                 1 
	A486                 1 
	A487                 1 
	A488                 1 
	A489                 1 
	A490                 1 
	A491                 1 
	A492                 1 
	A493                 1 
	A494                 1 
	A495                 1 
	A496                 1 
	A497                 1 
	A498                 1 
	A499                 1 
	A500                 1 
	A501                 1 
	A502                 1 
	A503                 1 
	A504                 1 
	A505                 1 
	A506                 1 
	A507                 1 
	A508                 1 
	A509                 1 
	A510                 1 
	A511                 1 
	A512                 1 
	A513                 1 
	A514                 1 
	A515                 1 
	A516                 1 
	A517                 1 
	A518                 1 
	A519                 1 
	A520                 1 
	A521                 1 
	A522                 1 
	A523                 1 
	A524                 1 
	A525                 1 
	A526                 1 
	A527                 1 
	A528                 1 
	A529                 1 
	A530                 1 
	A531                 1 
	A532                 1 
	A533                 1 
	A534                 1 
	A535                 1 
	A536                 1 
	A537                 1 
	A538                 1 
	A539                 1 
	A540                 1 
	A541                 1 
	A542                 1 
	A543                 1 
	A544                 1 
	A545                 1 
	A546                 1 
	A547                 1 
	A548                 1 
	A549                 1 
	A550                 1 
	A551                 1 
	A552                 1 
	A553                 1 
	A554                 1 
	A555                 1 
	A556                 1 
	A557                 1 
	A558                 1 
	A559                 1 
	A560                 1 
	A561                 1 
	A562                 1 
	A563                 1 
	A564                 1 
	A565                 1 
	A566                 1 
	A567                 1 
	A568                 1 
	A569                 1 
	A570                 1 
	A571                 1 
	A572                 1 
	A573                 1 
	A574                 1 
	A575                 1 
	A576                 1 
	A577                 1 
	A578                 1 
	A579                 1 
	A580                 1 
	A581                 1 
	A582                 1 
	A583                 1 
	A584                 1 
	A585                 1 
	A586                 1 
	A587                 1 
	A588                 1 
	A589                 1 
	A590                 1 
	A591                 1 
	A592                 1 
	A593                 1 
	A594                 1 
	A595                 1 
	A596                 1 
	A597                 1 
	A598                 1 
	A599                 1 
	A600                 1 
	A601                 1 
	A602                 1 
	A603                 1 
	A604                 1 
	A605                 1 
	A606                 1 
	A607                 1 
	A608                 1 
	A609                 1 
	A610                 1 
	A611                 1 
	A612                 1 
	A613                 1 
	A614                 1 
	A615                 1 
	A616                 1 
	A617                 1 
	A618                 1 
	A619                 1 
	A620                 1 
	A621                 1 
	A622                 1 
	A623                 1 
	A624                 1 
	A625                 1 
	A626                 1 
	A627                 1 
	A628                 1 
	A629                 1 
	A630                 1 
	A631                 1 
	A632                 1 
	A633                 1 
	A634                 1 
	A635                 1 
	A636                 1 
	A637                 1 
	A638                 1 
	A639                 1 
	A640                 1 
	A641                 1 
	A642                 1 
	A643                 1 
	A644                 1 
	A645                 1 
	A646                 1 
	A647                 1 
	A648                 1 
	A649                 1 
	A650                 1 
	A651                 1 
	A652                 1 
	A653                 1 
	A654                 1 
	A655                 1 
	A656                 1 
	A657                 1 
	A658                 1 
	A659                 1 
	A660                 1 
	A661                 1 
	A662                 1 
	A663                 1 
	A664                 1 
	A665                 1 
	A666                 1 
	A667                 1 
	A668                 1 
	A669                 1 
	A670                 1 
	A671                 1 
	A672                 1 
	A673                 1 
	A674                 1 
	A675                 1 
	A676                 1 
	A677                 1 
	A678                 1 
	A679                 1 
	A680                 1 
	A681                 1 
	A682                 1 
	A683                 1 
	A684                 1 
	A685                 1 
	A686                 1 
	A687                 1 
	A688                 1 
	A689                 1 
	A690                 1 
	A691                 1 
	A692                 1 
	A693                 1 
	A694                 1 
	A695                 1 
	A696                 1 
	A697                 1 
	A698                 1 
	A699                 1 
	A700                 1 
	A701                 1 
	A702                 1 
	A703                 1 
	A704                 1 
	A705                 1 
	A706                 1 
	A707                 1 
	A708                 1 
	A709                 1 
	A710                 1 
	A711                 1 
	A712                 1 
	A713                 1 
	A714                 1 
	A715                 1 
	A716                 1 
	A717                 1 
	A718                 1 
	A719                 1 
	A720                 1 
	A721                 1 
	A722                 1 
	A723                 1 
	A724                 1 
	A725                 1 
	A726                 1 
	A727                 1 
	A728                 1 
	A729                 1 
	A730                 1 
	A731                 1 
	A732                 1 
	A733                 1 
	A734                 1 
	A735                 1 
	A736                 1 
	A737                 1 
	A738                 1 
	A739                 1 
	A740                 1 
	A741                 1 
	A742                 1 
	A743                 1 
	A744                 1 
	A745                 1 
	A746                 1 
	A747                 1 
	A748                 1 
	A749                 1 
	A750                 1 
	A751                 1 
	A752                 1 
	A753                 1 
	A754                 1 
	A755                 1 
	A756                 1 
	A757                 1 
	A758                 1 
	A759                 1 
	A760                 1 
	A761                 1 
	A762                 1 
	A763                 1 
	A764                 1 
	A765                 1 
Restrictions:
    alpha-1                      None
Prior Information:
    Priors
        alpha-1 - normal 0.47 0.06 
        AncState-1 - uniform -100.00 100.00 
Tree Information
     Trees:                      1
     Taxa:                       765
     Sites:                      1
Iteration	Lh	Tree No	Model No	Alpha 1	Sigma^2 1 	Est A384 - 1	Est A385 - 1	Est A386 - 1	Est A387 - 1	Est A388 - 1	Est A389 - 1	Est A390 - 1	Est A391 - 1	Est A392 - 1	Est A393 - 1	Est A394 - 1	Est A395 - 1	Est A396 - 1	Est A397 - 1	Est A398 - 1	Est A399 - 1	Est A400 - 1	Est A401 - 1	Est A402 - 1	Est A403 - 1	Est A404 - 1	Est A405 - 1	Est A406 - 1	Est A407 - 1	Est A408 - 1	Est A409 - 1	Est A410 - 1	Est A411 - 1	Est A412 - 1	Est A413 - 1	Est A414 - 1	Est A415 - 1	Est A416 - 1	Est A417 - 1	Est A418 - 1	Est A419 - 1	Est A420 - 1	Est A421 - 1	Est A422 - 1	Est A423 - 1	Est A424 - 1	Est A425 - 1	Est A426 - 1	Est A427 - 1	Est A428 - 1	Est A429 - 1	Est A430 - 1	Est A431 - 1	Est A432 - 1	Est A433 - 1	Est A434 - 1	Est A435 - 1	Est A436 - 1	Est A437 - 1	Est A438 - 1	Est A439 - 1	Est A440 - 1	Est A441 - 1	Est A442 - 1	Est A443 - 1	Est A444 - 1	Est A445 - 1	Est A446 - 1	Est A447 - 1	Est A448 - 1	Est A449 - 1	Est A450 - 1	Est A451 - 1	Est A452 - 1	Est A453 - 1	Est A454 - 1	Est A455 - 1	Est A456 - 1	Est A457 - 1	Est A458 - 1	Est A459 - 1	Est A460 - 1	Est A461 - 1	Est A462 - 1	Est A463 - 1	Est A464 - 1	Est A465 - 1	Est A466 - 1	Est A467 - 1	Est A468 - 1	Est A469 - 1	Est A470 - 1	Est A471 - 1	Est A472 - 1	Est A473 - 1	Est A474 - 1	Est A475 - 1	Est A476 - 1	Est A477 - 1	Est A478 - 1	Est A479 - 1	Est A480 - 1	Est A481 - 1	Est A482 - 1	Est A483 - 1	Est A484 - 1	Est A485 - 1	Est A486 - 1	Est A487 - 1	Est A488 - 1	Est A489 - 1	Est A490 - 1	Est A491 - 1	Est A492 - 1	Est A493 - 1	Est A494 - 1	Est A495 - 1	Est A496 - 1	Est A497 - 1	Est A498 - 1	Est A499 - 1	Est A500 - 1	Est A501 - 1	Est A502 - 1	Est A503 - 1	Est A504 - 1	Est A505 - 1	Est A506 - 1	Est A507 - 1	Est A508 - 1	Est A509 - 1	Est A510 - 1	Est A511 - 1	Est A512 - 1	Est A513 - 1	Est A514 - 1	Est A515 - 1	Est A516 - 1	Est A517 - 1	Est A518 - 1	Est A519 - 1	Est A520 - 1	Est A521 - 1	Est A522 - 1	Est A523 - 1	Est A524 - 1	Est A525 - 1	Est A526 - 1	Est A527 - 1	Est A528 - 1	Est A529 - 1	Est A530 - 1	Est A531 - 1	Est A532 - 1	Est A533 - 1	Est A534 - 1	Est A535 - 1	Est A536 - 1	Est A537 - 1	Est A538 - 1	Est A539 - 1	Est A540 - 1	Est A541 - 1	Est A542 - 1	Est A543 - 1	Est A544 - 1	Est A545 - 1	Est A546 - 1	Est A547 - 1	Est A548 - 1	Est A549 - 1	Est A550 - 1	Est A551 - 1	Est A552 - 1	Est A553 - 1	Est A554 - 1	Est A555 - 1	Est A556 - 1	Est A557 - 1	Est A558 - 1	Est A559 - 1	Est A560 - 1	Est A561 - 1	Est A562 - 1	Est A563 - 1	Est A564 - 1	Est A565 - 1	Est A566 - 1	Est A567 - 1	Est A568 - 1	Est A569 - 1	Est A570 - 1	Est A571 - 1	Est A572 - 1	Est A573 - 1	Est A574 - 1	Est A575 - 1	Est A576 - 1	Est A577 - 1	Est A578 - 1	Est A579 - 1	Est A580 - 1	Est A581 - 1	Est A582 - 1	Est A583 - 1	Est A584 - 1	Est A585 - 1	Est A586 - 1	Est A587 - 1	Est A588 - 1	Est A589 - 1	Est A590 - 1	Est A591 - 1	Est A592 - 1	Est A593 - 1	Est A594 - 1	Est A595 - 1	Est A596 - 1	Est A597 - 1	Est A598 - 1	Est A599 - 1	Est A600 - 1	Est A601 - 1	Est A602 - 1	Est A603 - 1	Est A604 - 1	Est A605 - 1	Est A606 - 1	Est A607 - 1	Est A608 - 1	Est A609 - 1	Est A610 - 1	Est A611 - 1	Est A612 - 1	Est A613 - 1	Est A614 - 1	Est A615 - 1	Est A616 - 1	Est A617 - 1	Est A618 - 1	Est A619 - 1	Est A620 - 1	Est A621 - 1	Est A622 - 1	Est A623 - 1	Est A624 - 1	Est A625 - 1	Est A626 - 1	Est A627 - 1	Est A628 - 1	Est A629 - 1	Est A630 - 1	Est A631 - 1	Est A632 - 1	Est A633 - 1	Est A634 - 1	Est A635 - 1	Est A636 - 1	Est A637 - 1	Est A638 - 1	Est A639 - 1	Est A640 - 1	Est A641 - 1	Est A642 - 1	Est A643 - 1	Est A644 - 1	Est A645 - 1	Est A646 - 1	Est A647 - 1	Est A648 - 1	Est A649 - 1	Est A650 - 1	Est A651 - 1	Est A652 - 1	Est A653 - 1	Est A654 - 1	Est A655 - 1	Est A656 - 1	Est A657 - 1	Est A658 - 1	Est A659 - 1	Est A660 - 1	Est A661 - 1	Est A662 - 1	Est A663 - 1	Est A664 - 1	Est A665 - 1	Est A666 - 1	Est A667 - 1	Est A668 - 1	Est A669 - 1	Est A670 - 1	Est A671 - 1	Est A672 - 1	Est A673 - 1	Est A674 - 1	Est A675 - 1	Est A676 - 1	Est A677 - 1	Est A678 - 1	Est A679 - 1	Est A680 - 1	Est A681 - 1	Est A682 - 1	Est A683 - 1	Est A684 - 1	Est A685 - 1	Est A686 - 1	Est A687 - 1	Est A688 - 1	Est A689 - 1	Est A690 - 1	Est A691 - 1	Est A692 - 1	Est A693 - 1	Est A694 - 1	Est A695 - 1	Est A696 - 1	Est A697 - 1	Est A698 - 1	Est A699 - 1	Est A700 - 1	Est A701 - 1	Est A702 - 1	Est A703 - 1	Est A704 - 1	Est A705 - 1	Est A706 - 1	Est A707 - 1	Est A708 - 1	Est A709 - 1	Est A710 - 1	Est A711 - 1	Est A712 - 1	Est A713 - 1	Est A714 - 1	Est A715 - 1	Est A716 - 1	Est A717 - 1	Est A718 - 1	Est A719 - 1	Est A720 - 1	Est A721 - 1	Est A722 - 1	Est A723 - 1	Est A724 - 1	Est A725 - 1	Est A726 - 1	Est A727 - 1	Est A728 - 1	Est A729 - 1	Est A730 - 1	Est A731 - 1	Est A732 - 1	Est A733 - 1	Est A734 - 1	Est A735 - 1	Est A736 - 1	Est A737 - 1	Est A738 - 1	Est A739 - 1	Est A740 - 1	Est A741 - 1	Est A742 - 1	Est A743 - 1	Est A744 - 1	Est A745 - 1	Est A746 - 1	Est A747 - 1	Est A748 - 1	Est A749 - 1	Est A750 - 1	Est A751 - 1	Est A752 - 1	Est A753 - 1	Est A754 - 1	Est A755 - 1	Est A756 - 1	Est A757 - 1	Est A758 - 1	Est A759 - 1	Est A760 - 1	Est A761 - 1	Est A762 - 1	Est A763 - 1	Est A764 - 1	Est A765 - 1	
1001000	2114.290849	1	101	0.557249126104	0.066323792225	0.557107500457	0.557075288916	0.449870292023	0.432213994831	0.451982551223	0.424786480257	0.418459627416	0.437366719441	0.506693315496	0.466873749795	0.467547459005	0.428804431548	0.437827646066	0.453483860412	0.456602111308	0.457185334385	0.457960663523	0.419712008394	0.408514267163	0.433313415747	0.424982911261	0.438749333831	0.457878891521	0.443435562492	0.467158922997	0.468817075492	0.462849125345	0.483822289182	0.454716764590	0.447930405761	0.476281178209	0.468023552088	0.455287966353	0.451743391055	0.468812867372	0.446157148505	0.474293254359	0.418234864107	0.411400665910	0.408980812109	0.409342961880	0.407956121926	0.482996768268	0.464201276269	0.501364048991	0.499652930985	0.479179150677	0.510093679320	0.524881657308	0.527265947199	0.455911730055	0.440087050937	0.425088927785	0.444107747352	0.430289496815	0.422920252887	0.410830229183	0.507905738302	0.483531280578	0.456616549991	0.467887487494	0.444630534059	0.456242890689	0.496802528634	0.468039572510	0.463720567166	0.456208220005	0.437866515716	0.430812930136	0.437407358038	0.446836045681	0.457987275620	0.450067366813	0.446506055125	0.433863697214	0.506270521926	0.488676847233	0.495550745901	0.478322175401	0.471694369981	0.477872375045	0.492267366802	0.481469499482	0.482998519347	0.481998907613	0.461059247977	0.484037689326	0.481847836643	0.460448946710	0.460287680728	0.459839691892	0.460994738388	0.492585333818	0.507269239173	0.485172724566	0.440133675952	0.480230224436	0.496531751849	0.516064112805	0.519679444395	0.532686253890	0.516678978271	0.514392527024	0.507063463386	0.497796366951	0.496396858747	0.478765855406	0.499571166722	0.527383355272	0.523194505867	0.523157792589	0.515497403346	0.513786987537	0.520074314502	0.492382506704	0.495061434772	0.499722533532	0.490164281433	0.480925379018	0.496775823908	0.491916792977	0.525696545670	0.536783091218	0.545544959151	0.540035712432	0.550681326731	0.534837516457	0.486803108923	0.491715421907	0.524051407886	0.535129293558	0.524928481935	0.510928768151	0.521417515246	0.535723707054	0.493752213031	0.496210982782	0.485512325452	0.491064204796	0.483567826111	0.491266981505	0.479161640953	0.495038384293	0.492634080970	0.488307593097	0.486521794062	0.488927785065	0.473856018826	0.470005082982	0.489753113792	0.474891867174	0.477521988153	0.486923144872	0.492791943825	0.490807285155	0.487997300272	0.479177146326	0.479843156785	0.469158309617	0.467939983304	0.470652830475	0.467092069544	0.459174150716	0.432978396129	0.451698034857	0.406545998886	0.391738337364	0.399824518051	0.404755704501	0.374220230327	0.391395424279	0.387021889717	0.382597610803	0.361579068045	0.462547988964	0.453535624721	0.463876996110	0.453185720174	0.468523017406	0.465458475649	0.462036004475	0.457839263884	0.438092651060	0.461198362695	0.476068999770	0.481427606828	0.501754860533	0.475530346898	0.456160952065	0.479799311725	0.498334687311	0.490121557013	0.494046849154	0.485478417798	0.471175882393	0.490521004235	0.456831299057	0.460957368672	0.497180617831	0.472542135296	0.489666847687	0.459043439417	0.436844934201	0.411986533780	0.480837849295	0.463689648753	0.463301574986	0.491197865639	0.482485288871	0.503909240021	0.510928691767	0.508960401419	0.472706034167	0.459280692131	0.450493139694	0.487002005880	0.475856349889	0.496491023847	0.515540497050	0.469477929503	0.490731621704	0.492016982832	0.505951525890	0.498835204790	0.509343511340	0.501250452875	0.473787468687	0.439548863048	0.432088372502	0.461728797135	0.456498286900	0.468123655833	0.492222097998	0.476057447383	0.498826363015	0.492962629305	0.482227061528	0.488457164799	0.513121750003	0.492654389296	0.496793449167	0.516278562244	0.487201671236	0.494369501703	0.488561754537	0.497072815109	0.487094444493	0.487623175770	0.481020722723	0.488311361712	0.471457242814	0.467886325231	0.477872603373	0.481522536737	0.460978362736	0.482969373686	0.464397781973	0.469676627606	0.518159488453	0.511586912694	0.515550513209	0.513755189319	0.523132735210	0.503150505564	0.530050468782	0.476597063704	0.464708146991	0.499415023987	0.469152330840	0.510988181703	0.487712578733	0.477898296985	0.513498691354	0.489269694229	0.525533863314	0.477819125867	0.480500689755	0.481713294377	0.471922506665	0.487671171959	0.472734465726	0.461954437364	0.490996564984	0.482102480068	0.479307886517	0.475919032938	0.490317590659	0.484679563345	0.488536538532	0.480633736538	0.485506791801	0.490833788389	0.494110997327	0.480722153524	0.477702221963	0.468347022917	0.494358061602	0.469010766781	0.456459884771	0.467609679916	0.469777961014	0.450013870938	0.465989781550	0.450651852400	0.465294503241	0.481918532693	0.486022636870	0.492370612918	0.493722751325	0.483813580478	0.503054609016	0.474786090024	0.479068465784	0.476311362162	0.458428434049	0.461682684870	0.475632877462	0.477472258320	0.483217580387	0.487921504139	0.479192135830	0.485975833744	0.490069178715	0.497284276375	0.491775231638	0.484149045382	0.470891595542	0.504667636686	0.473316407466	0.483583515258	0.481474212700	0.469966631094	0.476423494194	0.454050114856	0.499906567272	0.496836618755	0.499177703314	0.492984264588	0.494162498091	0.523831770026	0.507731335876	0.498091436836	0.515797489700	0.508340112348	0.508929951716	0.500511563938	0.503686218161	0.498910837026	0.493350315726	0.493201634554	0.495072270222	0.506613173615	0.472421134471	0.521461876990	0.505621035063	0.494602226352	0.480451313879	0.486824266299	0.483881307964	0.476661877576	0.486165870351	0.490455388957	0.486404279837	0.496279983768	0.500637204820	0.491271562277	0.520670039445	0.501433348087	0.505610962172	0.514933128026	0.509737227612	0.499921302299	0.491766961803	0.504633476262	0.507225842060	0.517594956459	0.555871041009	0.515717356094	0.507620618327	0.503453880936	0.505029887270	0.496609836922	
1002000	2122.208309	1	101	0.557249126104	0.066323792225	0.557120090944	0.563268849473	0.448717709473	0.430568176921	0.436392566353	0.426781655875	0.422499737138	0.442062178093	0.513142651821	0.476425998673	0.475014598218	0.433740085802	0.441899388686	0.453791079913	0.453914145265	0.457957049383	0.471501395299	0.429526320015	0.413835103191	0.448181751934	0.431078409518	0.448403706298	0.461231804532	0.458621992166	0.477175921623	0.477844938177	0.469758337713	0.489385474597	0.456870571572	0.455317993361	0.483647632238	0.473517473900	0.453868743112	0.435348298006	0.475905760694	0.455023030972	0.473972890321	0.419971055763	0.405523764495	0.406052185323	0.407571659797	0.405873816019	0.492540467143	0.471303740844	0.509220712890	0.504416468477	0.482441479244	0.513119688111	0.522488001452	0.527950077847	0.454521682141	0.436832751315	0.424755652619	0.437550592309	0.433476722296	0.426413949261	0.411605639217	0.506659114612	0.485677202070	0.453724271980	0.469854177339	0.453362910573	0.468460492625	0.492456715789	0.457323629091	0.461393196059	0.447363769801	0.433849802573	0.420055439214	0.436639905221	0.441541381014	0.447760304701	0.442324677502	0.435027438091	0.425190192825	0.507993363737	0.495169700001	0.495557090209	0.484037550028	0.483112301911	0.489619059986	0.496892800513	0.472956830989	0.485233527239	0.470584209651	0.453812021666	0.484718745446	0.481497759039	0.455843794832	0.458588623441	0.457345569109	0.460030211156	0.495018948575	0.501981714346	0.476957236861	0.419992434458	0.467559045586	0.487108873733	0.506370944097	0.516841660847	0.530435112523	0.520578434009	0.514093306850	0.501507951315	0.500014745329	0.503370124910	0.487071571816	0.504591745343	0.525909710113	0.521987798640	0.524289609555	0.509592749161	0.506343550290	0.511218331272	0.491527363895	0.495843137654	0.497354553855	0.490751329184	0.486793845184	0.496532827652	0.491106677863	0.515686023783	0.533886280312	0.548512021388	0.539486099105	0.541704518720	0.524224891092	0.482353401028	0.485612178296	0.516812685391	0.522524532464	0.524492961693	0.512416630397	0.524173019362	0.516377886729	0.489810182061	0.488740660824	0.483100427024	0.485633873730	0.477101531281	0.481628045275	0.453278188654	0.480688180262	0.485287781520	0.487271808447	0.478602962512	0.478080651948	0.466597040428	0.466585338522	0.475378180268	0.453598917579	0.459392537469	0.465250448413	0.473326016178	0.480883279873	0.479339025267	0.469362212831	0.469443203731	0.464943145177	0.456855057850	0.459197927503	0.455710806361	0.457450780538	0.434695956035	0.457592718359	0.407704768571	0.396881267008	0.397411115894	0.404866203173	0.374253364639	0.391634561072	0.389337256845	0.377919560135	0.363857531302	0.462969566402	0.447743044151	0.458835576647	0.441415899821	0.450568179951	0.459773581720	0.463188320261	0.456028894713	0.429693151771	0.458701849706	0.470958134611	0.473709948979	0.491726020614	0.473583122959	0.456811302020	0.482713968596	0.500676290168	0.489499930223	0.494526010073	0.487324188271	0.474902911040	0.493194854884	0.458119803192	0.463881532047	0.498915739697	0.468371439130	0.476745217453	0.453136580261	0.431700921864	0.404586474838	0.471657209193	0.453929508411	0.452024304333	0.485766558273	0.477557954039	0.499590512058	0.505731652468	0.503608145119	0.473481019446	0.466493907754	0.447727577134	0.499211730570	0.492469551936	0.512193118549	0.530560696026	0.468129167409	0.497134302257	0.496404075746	0.514213470750	0.500482658194	0.509592147248	0.504044245846	0.475254972423	0.438541502706	0.434319056425	0.475284830409	0.472308841855	0.466502587892	0.488714464181	0.481973769820	0.495675605030	0.496189392379	0.477790400681	0.484994614290	0.511633789308	0.495198211571	0.495146987648	0.518717386819	0.484900413670	0.495806166964	0.479799096517	0.498913605783	0.492277145675	0.492378477312	0.482201116812	0.483835309128	0.475709361492	0.467247163697	0.464588106083	0.470709041948	0.464833101368	0.485790661350	0.469369615955	0.471130307869	0.518063412573	0.512453246551	0.520019338526	0.522162460114	0.529693731203	0.514377140804	0.538427443963	0.479378792624	0.465420870128	0.503442591755	0.478107479729	0.504322892404	0.478655733132	0.473303962625	0.507396393433	0.490868629422	0.526159958080	0.482668932271	0.476891078657	0.475319169766	0.473960222521	0.487442411961	0.479366544803	0.473014360464	0.489297996061	0.480289923757	0.470518157338	0.475456397782	0.485029826592	0.479493925664	0.489218724135	0.479169605966	0.471779805483	0.478326566359	0.496486626148	0.465922510614	0.466093762458	0.456958571454	0.486918065291	0.457925655886	0.442954657724	0.453830073058	0.460916120295	0.439678811533	0.448226728806	0.446572953585	0.464638069478	0.481189780456	0.480936647082	0.494917549371	0.496931181881	0.473788286952	0.494940014266	0.462448979801	0.471383074049	0.480895853144	0.459258626037	0.455363963962	0.477137562270	0.477154536401	0.483090914631	0.490219543359	0.477504555536	0.494108491656	0.490331254223	0.498571940631	0.493839599901	0.488776125628	0.484566963343	0.516884974031	0.477726645186	0.483573153609	0.488308889259	0.478729031448	0.483663258237	0.464700079506	0.503504223782	0.503833639723	0.507600102062	0.502684881304	0.506972724590	0.532742411465	0.518564184592	0.509043354791	0.527304068247	0.522173973957	0.518650427847	0.514505269062	0.512064122251	0.503157946714	0.499200190334	0.493167161899	0.500095412025	0.509533943811	0.487206753516	0.524608116940	0.513555956022	0.497951378216	0.483833502197	0.485378317266	0.486265778975	0.480063796684	0.486440504383	0.489999614016	0.485882990280	0.492741935838	0.502756616751	0.495139050800	0.519814029370	0.505689749887	0.510833859426	0.520242777204	0.508067812163	0.499384425295	0.490377647834	0.502952624276	0.502659890104	0.511895492296	0.558719826466	0.510156584777	0.504223106045	0.500240645058	0.501631978258	0.492393358388	
1003000	2123.156662	1	101	0.557249126104	0.066323792225	0.557167841841	0.557270321217	0.446859794003	0.430577641147	0.434421092800	0.409858859853	0.406865441912	0.423807729562	0.525343405114	0.483934765932	0.484383565712	0.447861271136	0.459188180391	0.469483451081	0.465709825862	0.467499349016	0.480236182131	0.436199017923	0.415163064597	0.455598280550	0.436705614505	0.452281385386	0.460261854870	0.464415640640	0.478014395570	0.475238428207	0.464925872583	0.485046966373	0.452845919567	0.448174018937	0.492068830521	0.481865864833	0.463161347017	0.442146611003	0.482356118137	0.463771010946	0.487671693494	0.426217151510	0.416099141752	0.411501951336	0.412580630346	0.411576405818	0.489335982488	0.478374332515	0.517434641276	0.510678619452	0.483338837542	0.519440040280	0.534463776996	0.537795750013	0.456914602453	0.437710294291	0.420447872679	0.440364985466	0.427914199795	0.423780607892	0.412402004177	0.515002883397	0.485753491377	0.456332245983	0.461906976202	0.449776593595	0.467303608011	0.492581467559	0.458086500492	0.462792008066	0.449769236321	0.431902972406	0.428885884557	0.432057727456	0.448102142343	0.450780766379	0.451318853964	0.444045578028	0.430921373180	0.512847808185	0.497902707048	0.491901865515	0.487857554509	0.483036204548	0.492915240579	0.503846667638	0.486012200805	0.505240928003	0.481078337708	0.463845050056	0.485416047879	0.479831306875	0.462127803023	0.466262557734	0.462958679792	0.464013258774	0.501075559945	0.508524066620	0.485380722720	0.431106224759	0.482350776998	0.493359690122	0.505406732810	0.518954120320	0.524943731814	0.528607775679	0.512000181145	0.505489246905	0.498840033717	0.502658064196	0.486353202621	0.506941700139	0.525156364321	0.521999236942	0.521852706447	0.505203271844	0.503198148906	0.503886804400	0.493468645884	0.501536821488	0.500608276665	0.489283689223	0.484784876299	0.493287808404	0.484133613628	0.505678379845	0.536511810539	0.540020624201	0.543550759816	0.554257967954	0.527436457360	0.502699650828	0.502107048722	0.516696227522	0.523458443555	0.522474127031	0.517389127896	0.527430867051	0.512229102093	0.495918355063	0.483351365053	0.484748734733	0.490596681080	0.476151880652	0.479891172082	0.452373091611	0.481502032602	0.484987503319	0.491683447197	0.481661441660	0.481765563216	0.473111057964	0.481670781653	0.472876340853	0.453293177658	0.457621841458	0.469846081351	0.476493263175	0.482358702219	0.482782861205	0.467276492210	0.475408836185	0.464674566710	0.458125011455	0.457808368749	0.464082940648	0.460684511962	0.444752783523	0.463178501709	0.419351727851	0.405665738337	0.413229581082	0.418793712602	0.389653046927	0.411002914665	0.405830576264	0.396041481721	0.375189685208	0.467293641996	0.460630410761	0.466401243422	0.452025360610	0.456520294567	0.469812503613	0.470812362564	0.462378629289	0.437107466801	0.469816268240	0.476596698193	0.474722796553	0.486596318636	0.475082509556	0.459188209522	0.483097450571	0.499765444042	0.500077899604	0.495917775160	0.483300245989	0.468023926338	0.485681443425	0.452913003998	0.455685864526	0.506956634603	0.471829746813	0.482183742687	0.462689967513	0.443271440299	0.408934657241	0.474229637248	0.455105712333	0.452802862249	0.484293422490	0.474054316603	0.496124196800	0.500961365624	0.503732030812	0.481937207734	0.447581540329	0.428224804220	0.476679337112	0.469385706869	0.488329033286	0.507368078509	0.472306828311	0.497437634203	0.496963928974	0.515401463451	0.502350029728	0.509087979127	0.498515202159	0.475718998776	0.430600825968	0.421256216426	0.472764276082	0.473121872795	0.466770501078	0.486735390009	0.480204521314	0.497425174665	0.500057541219	0.485503928064	0.487655014194	0.509140637439	0.488923882343	0.489750009944	0.516280172752	0.483010274734	0.489712043693	0.476511624831	0.501674641846	0.497113094707	0.497226317875	0.488362791178	0.493065136744	0.481597534703	0.465985288874	0.464136699415	0.470039071961	0.465819783465	0.487938357508	0.473811190548	0.478668851050	0.515911602990	0.508731082482	0.516052429450	0.513912868574	0.526108693295	0.507055763265	0.531159690281	0.476004237079	0.468006681505	0.514761630615	0.494222678648	0.503557171701	0.483666058953	0.485756113251	0.503124426987	0.482275518087	0.517449072162	0.484949760175	0.471192812518	0.476821037206	0.475867725194	0.489359324967	0.480472124330	0.465831995680	0.494886001974	0.484479509127	0.491598964158	0.474374744703	0.483520434811	0.481748056783	0.490659514324	0.480995024660	0.475736208255	0.478402388587	0.488864717997	0.469932716722	0.471951948119	0.463411610271	0.483410372348	0.466008189993	0.450700120549	0.462925421549	0.476444476331	0.455537454941	0.461606132569	0.459981404678	0.482555846636	0.483532081187	0.484440072328	0.493250439406	0.494598906282	0.472076755575	0.497525722648	0.465013430539	0.467825939707	0.479415677609	0.468141093118	0.458553441426	0.472261867579	0.470717835502	0.476721805241	0.485597661429	0.477702991651	0.488970976051	0.491565855900	0.498794376265	0.493458427578	0.490176395105	0.492961377426	0.522341327938	0.471725527612	0.476061286798	0.483463181508	0.472830942503	0.474269456651	0.451520630180	0.503408102539	0.502709822608	0.504364300107	0.510693515836	0.504214902953	0.525610006682	0.508763182617	0.504142904151	0.524304541455	0.521992849006	0.516660917274	0.510044042732	0.505395181759	0.501799196590	0.496008583839	0.488659024212	0.499003803261	0.511866742816	0.481886047585	0.525940110706	0.512259955262	0.500378361395	0.494385880142	0.492610650645	0.484344167146	0.481500229487	0.487281352117	0.494133034878	0.487793625002	0.498208209244	0.509806375799	0.504256195275	0.513211703653	0.497682688947	0.513569109651	0.523591077727	0.497712410543	0.491364712504	0.492115154997	0.493606407474	0.499116416594	0.511433306500	0.558793358831	0.508521560487	0.501968488163	0.496272175448	0.498711455889	0.493265874130	
1004000	2119.184332	1	101	0.557249126104	0.066323792225	0.557161443147	0.562171538405	0.447434788243	0.423909232470	0.425068577659	0.419108925596	0.424504495383	0.437222687959	0.525798566206	0.485176461234	0.483654847828	0.441799206838	0.450440954258	0.455983150006	0.450901892113	0.451908078003	0.477874279193	0.426446314068	0.411035470073	0.455352838445	0.430588254813	0.453753706086	0.451745931736	0.464457400959	0.474513339701	0.469279786918	0.463609442575	0.482537279973	0.455470570831	0.448164850885	0.485557354308	0.478535021875	0.455993363972	0.433154190708	0.486016590520	0.458366813062	0.486241852904	0.429457241808	0.416706127927	0.409800434761	0.412161463049	0.411587623248	0.479052462278	0.470781162989	0.508698139644	0.511429076034	0.474904412057	0.516519854111	0.534442405715	0.543862023136	0.454228861558	0.440255074740	0.426974072163	0.444218480827	0.433173043771	0.433487016329	0.416924453606	0.522651350935	0.494792855755	0.464459439241	0.465028338950	0.450568826396	0.473531683595	0.498631782550	0.467127930983	0.474070670535	0.458971674091	0.443142804548	0.442158531232	0.435988729935	0.456581782240	0.456460280984	0.461392512189	0.454591838446	0.439672508103	0.517221395866	0.496068240908	0.495409544427	0.489818669426	0.477333940184	0.489640385730	0.507804544086	0.470494406356	0.487514961833	0.477849850459	0.465451500004	0.495229189536	0.487434557008	0.458446442231	0.460868968294	0.455085229347	0.456175110360	0.499380115995	0.506707018989	0.490357231512	0.433694054593	0.481754187793	0.487005374673	0.508395473622	0.524828678163	0.527173410520	0.531462460412	0.510397184163	0.504811827347	0.498144265741	0.506634799637	0.491616037524	0.507546177857	0.528598449935	0.529099164375	0.537284917191	0.503571755281	0.508671431818	0.508508520662	0.491512334418	0.501462677621	0.500460796697	0.489764695877	0.488277013302	0.491505807034	0.480631689362	0.502630935627	0.527752620056	0.534816981495	0.534498277752	0.544679163893	0.509301138253	0.488899749369	0.488360813045	0.500615748902	0.509004833102	0.509303943897	0.502232723444	0.517841925739	0.498891992106	0.471374190966	0.457291289105	0.483923130729	0.488214406552	0.477112696256	0.467574548647	0.437544280583	0.472569250447	0.470339271726	0.474185281398	0.471067627270	0.486700150410	0.480016277725	0.481541948678	0.475887758108	0.465754283652	0.466280853046	0.473159471842	0.476348047229	0.484995867396	0.487462983440	0.471619414284	0.479689549169	0.472516039609	0.465233229242	0.460884629165	0.472420547881	0.462793745816	0.433534917340	0.460528685792	0.404650216827	0.381372638431	0.393297489330	0.402896808850	0.370865500402	0.387593171214	0.380961748495	0.374253757083	0.352708860810	0.466261314467	0.454577273363	0.460954468402	0.448208715452	0.438648114552	0.454826173154	0.471220913174	0.463091080414	0.433360851786	0.469310994482	0.479795626200	0.477968362073	0.484431826503	0.479803876542	0.467069657931	0.486103487162	0.504613159875	0.493818371415	0.491340234653	0.472600862684	0.456061090045	0.471295378000	0.437824878909	0.444005989068	0.497589825189	0.463487282084	0.466945258652	0.457344189106	0.442274586684	0.405183995451	0.474778292282	0.456516162775	0.452333898610	0.481576190141	0.468165056811	0.492747060701	0.501226075544	0.503890437569	0.480050011961	0.457520307500	0.442767009382	0.477561272740	0.475282434651	0.492585700985	0.511815617357	0.471139338269	0.490126246992	0.493827047421	0.513738731089	0.499760473398	0.504737046836	0.492534775078	0.475766653854	0.437598631379	0.424885792091	0.460659922458	0.449616386805	0.466363163716	0.490115473340	0.487587772495	0.495368262132	0.493298249891	0.477134214307	0.487262704780	0.511025962121	0.489629369129	0.493729020312	0.514551421111	0.481512221438	0.489191660024	0.474770889396	0.496552893020	0.492190983924	0.498089014095	0.493137071567	0.494630603612	0.479343000324	0.467968879336	0.464354147573	0.466702817060	0.457233199664	0.484961965370	0.471492256586	0.488216512705	0.502621827164	0.497419346909	0.509133984360	0.509992032137	0.513220836658	0.501344330834	0.524595579009	0.480675485643	0.464865978715	0.513155723146	0.487333293945	0.499085658195	0.485345752241	0.490687707950	0.499892294503	0.474266984966	0.505466895086	0.480390025510	0.469663553513	0.478814272323	0.478965180391	0.494583984438	0.487568345115	0.470167637512	0.492332127655	0.492401588436	0.493818393756	0.487660516533	0.494048490552	0.496861069970	0.491611334086	0.477708088832	0.472265583983	0.479027514156	0.495631653740	0.471213587273	0.471202641710	0.458133495010	0.483193251906	0.460325033218	0.444900491869	0.459658012766	0.475330858657	0.435025453272	0.437711549503	0.432118834980	0.446495991891	0.475255319833	0.478012811558	0.488415744597	0.482618932267	0.466604871846	0.491393814681	0.459354407257	0.469318342319	0.471471706115	0.452267157545	0.446921324931	0.475451745286	0.475907325196	0.485551823578	0.486035423166	0.481244428451	0.484754927166	0.492330749589	0.500333316794	0.489319114615	0.485334847392	0.482388175097	0.514492998229	0.474583767098	0.463117139082	0.484247906233	0.473455096341	0.471574737715	0.450217391592	0.502706815826	0.502689850596	0.506478804774	0.506924404771	0.507746119508	0.521119190053	0.508282074111	0.510733855424	0.521833550229	0.517154547305	0.513702521033	0.510743846046	0.509009484016	0.499419795105	0.498468992785	0.494446990359	0.503043243806	0.508432612720	0.479007398161	0.524425205182	0.504583999049	0.497125049287	0.498399486614	0.499067155586	0.481930150416	0.483396702980	0.487519959640	0.496423521847	0.484299939085	0.493447419547	0.501742125781	0.496687709195	0.519754886782	0.508806561937	0.522468674028	0.531969229415	0.506262643860	0.498505746981	0.495524820927	0.499710477503	0.503868084966	0.516538743536	0.558864565924	0.514163253483	0.507917996623	0.501918276185	0.504627009097	0.499362148154	
1005000	2115.858814	1	101	0.557249126104	0.066323792225	0.557175931470	0.558325603102	0.443568074071	0.414830174711	0.419829662967	0.413682247474	0.410106706724	0.428653690762	0.523123319109	0.476647250163	0.477067577743	0.454685120817	0.462725211396	0.466436521654	0.457223107647	0.457301226960	0.473914290604	0.433070141240	0.415203956577	0.455977359465	0.429575262212	0.453839788859	0.445157159562	0.459931014017	0.478461586266	0.472383887920	0.461739789071	0.478764275293	0.454663032981	0.448977666264	0.481104489286	0.483776431381	0.455599260844	0.422538318900	0.487186933137	0.463039780164	0.494839673219	0.429959905103	0.419963980716	0.412524451709	0.411764511982	0.413366651312	0.477074198882	0.462103311541	0.499133452685	0.502546886820	0.471918260068	0.514144146800	0.524872225082	0.529634142795	0.444206540780	0.429339656724	0.419626498164	0.433691950943	0.431069713393	0.429931578128	0.415882024870	0.516301318682	0.490593753713	0.463111839195	0.468306373217	0.462794178245	0.482943098224	0.486595716311	0.445513592119	0.458897315113	0.442324999750	0.423265452655	0.425286244906	0.417219444108	0.438776736894	0.446021996133	0.445071535497	0.443672920356	0.423778787229	0.511198052075	0.492555661234	0.493827676081	0.491418796069	0.472628541805	0.481692550047	0.506404819343	0.484048471826	0.498808702652	0.483337729910	0.465116389415	0.493673754629	0.477302797376	0.461234641964	0.466617597764	0.458339290351	0.463738395425	0.504073319113	0.513993277424	0.499269955565	0.440233441365	0.499154766223	0.507137165359	0.512254968326	0.520340518163	0.516735067758	0.522444989424	0.497579128006	0.492768578028	0.487452926376	0.495960170219	0.485413281075	0.499021227501	0.527413018783	0.530849553029	0.534606534548	0.504371492230	0.506076089401	0.505013727147	0.485539482207	0.496076907491	0.492926086879	0.481436914892	0.478043924699	0.477423462464	0.471743050771	0.499049579189	0.516596809778	0.517350499868	0.534649302141	0.549065732284	0.506892647484	0.512145434594	0.508107113630	0.499190208054	0.508663250571	0.507412123609	0.498941024135	0.518207828648	0.500068547217	0.465158301187	0.451386457996	0.489674567361	0.494101669145	0.481075875383	0.473211478590	0.449456739273	0.487011952912	0.490360477412	0.491969084451	0.497053115409	0.486589479249	0.471794054925	0.483929106813	0.478846251750	0.464592178201	0.465110027176	0.468505262009	0.472622223729	0.488294538973	0.485206537418	0.479407402253	0.475997316892	0.473391230983	0.469199649221	0.463077919738	0.471494338777	0.460399523706	0.431507132634	0.460217411228	0.403595686866	0.394329607086	0.398847596681	0.407718042486	0.376707342737	0.390113319973	0.388958454298	0.380004071696	0.359447128332	0.455945245334	0.463499581081	0.462536700880	0.454216668732	0.442876591693	0.465096419120	0.460100069095	0.451260818443	0.412672075088	0.459305423619	0.471751650787	0.468533032851	0.476340489209	0.473621057625	0.459031107101	0.482384621762	0.501772714967	0.499374601286	0.507261447403	0.491239354544	0.475799320130	0.482712994776	0.451921748443	0.460562829680	0.507650058888	0.465912154297	0.463111519511	0.456310648809	0.437270872081	0.401236559126	0.481246904985	0.468822432430	0.457475206884	0.488128413429	0.466937603646	0.496152259285	0.500436251720	0.505182472332	0.481962608361	0.460503946859	0.452607787803	0.475265624245	0.472655635547	0.490562238062	0.510624720006	0.471882100715	0.488737056765	0.489463635494	0.511583084542	0.500276121118	0.505436353625	0.501745267358	0.478027443614	0.435927704358	0.432963135099	0.466005231897	0.455498413715	0.469803131209	0.494000970010	0.494231705982	0.490763891176	0.486757168790	0.481390448926	0.482347611149	0.500330428285	0.478052096631	0.485730682326	0.509659798983	0.478113111222	0.491473300972	0.466507711523	0.494326683546	0.491371013790	0.491544149566	0.490385662910	0.490365986505	0.478690954756	0.468138722373	0.470571967912	0.473218370698	0.455702715406	0.476062170215	0.467506143050	0.490195587038	0.507142946191	0.498457331192	0.506222126299	0.503388940545	0.508365545891	0.495899770931	0.515345917007	0.484109828403	0.470877426508	0.517822987712	0.497807316454	0.504553328859	0.490445547942	0.501676333852	0.507042544953	0.476535403046	0.514268147246	0.485474240214	0.473294469347	0.478593187802	0.488196192002	0.491856760150	0.494868322275	0.471473120706	0.495642972341	0.496548370689	0.498893440559	0.491642461310	0.496080983922	0.498186434391	0.492959677335	0.481069690795	0.481796332151	0.485999633800	0.506510538921	0.479871676038	0.480422966014	0.472516585182	0.494762425829	0.466099678813	0.449707795710	0.459821552499	0.464465968978	0.443353919743	0.446954002278	0.442249264956	0.455328126162	0.481664368540	0.480561101742	0.490884366603	0.488043422468	0.475295243331	0.491405874921	0.470703408689	0.476065158764	0.471595663387	0.448326005791	0.448352215680	0.472776166530	0.469579371577	0.484415895683	0.480536236648	0.467952390362	0.475946636448	0.490153658190	0.501613566371	0.502369048643	0.494933076149	0.489933345922	0.520905549132	0.484460141097	0.471966173887	0.486865045369	0.478345249806	0.473732926249	0.454158001485	0.504928783547	0.501502753316	0.508622194854	0.504463969541	0.502180624077	0.519026078201	0.522502355396	0.523009445683	0.515086328162	0.509731779357	0.505115494867	0.506002484756	0.505687395221	0.499891562836	0.495524154847	0.490210031134	0.491417443501	0.504302774995	0.484248809314	0.520616953043	0.505646710010	0.496757610940	0.493706763473	0.492384356073	0.479153000857	0.479147639815	0.476744917690	0.482734060720	0.484128224460	0.494422645010	0.502086268483	0.493981525617	0.524354186422	0.510816533190	0.512266994789	0.525529775448	0.505439879874	0.497579831699	0.491278070762	0.499916653412	0.505323883613	0.518691945233	0.555811403878	0.514057959160	0.508800271081	0.499584954898	0.504688789832	0.500309562415	
1006000	2119.116156	1	101	0.557249126104	0.066323792225	0.557171322529	0.562168019759	0.454554099274	0.433582195173	0.437876645144	0.416425736594	0.414658256024	0.434268970648	0.517555568123	0.472954126240	0.476881665507	0.449585267521	0.457906571207	0.459432567555	0.446987038528	0.442762860336	0.476879823419	0.421950084018	0.408724735999	0.454682301565	0.425904664336	0.449258200720	0.441811205282	0.460230440446	0.479055588800	0.474566510479	0.463220035248	0.480574587583	0.452487536644	0.447199252726	0.474681751472	0.481711526421	0.443282229642	0.424205691468	0.477268244773	0.450526455912	0.482412322931	0.420182586911	0.415079900861	0.413142851411	0.410913049651	0.409777641229	0.471627037685	0.472747238773	0.507057403054	0.500738719188	0.460368845208	0.502133995908	0.515471583268	0.521577759052	0.437048214932	0.420174950071	0.419157251906	0.422655521643	0.423023247025	0.430924835861	0.414942012839	0.515905876684	0.492733423816	0.462128940434	0.462436501421	0.452113113880	0.471661297701	0.487311695159	0.454841361243	0.458644248736	0.455423680166	0.435946768468	0.442054218392	0.426698908230	0.456453534373	0.450665464301	0.460724082202	0.459073141431	0.436431275766	0.508728780057	0.480117562146	0.483854510878	0.487305447081	0.457972002231	0.479343599516	0.508295089733	0.484751795034	0.508613742621	0.479832941710	0.465337283895	0.485350998659	0.476043300974	0.461890895800	0.461872069774	0.457239852091	0.463117549542	0.515362546294	0.524611448128	0.503309894779	0.439886509389	0.497775780865	0.505521564333	0.521247675340	0.527336351099	0.523947090114	0.526938276049	0.500453076557	0.501769645566	0.490969566479	0.489834964473	0.477035087770	0.484608350392	0.527927378600	0.534292950571	0.542257838652	0.510470521229	0.518670078991	0.518359436886	0.494434177610	0.501780742233	0.499935603100	0.492663115362	0.490515071932	0.486329186827	0.481321821847	0.503775186518	0.509864417335	0.515658707271	0.544985639937	0.552074671421	0.516791871004	0.521942431151	0.516673429499	0.512608759841	0.523972833905	0.520323081754	0.517972209333	0.534914035964	0.512529908843	0.483425191047	0.472291546714	0.500858708064	0.499320051304	0.485589803030	0.472036889038	0.448424504798	0.483104101051	0.485006180942	0.486343247290	0.489141259458	0.491577645179	0.463013975182	0.466983235518	0.481471546031	0.466872775033	0.473929073106	0.472559609159	0.479978774373	0.488963403252	0.491007734837	0.482169621438	0.478165003600	0.478322717373	0.473033664983	0.467668741585	0.477495148325	0.473830784812	0.445985635432	0.471777858784	0.415576765048	0.412299843312	0.414553064734	0.427189164234	0.383517068961	0.408605756928	0.402680801333	0.397093865478	0.373685220519	0.465953797433	0.465027394361	0.469163227753	0.458654179443	0.450325614134	0.469636722125	0.467541937111	0.446795838839	0.407811670564	0.463958781689	0.470634053805	0.468266130893	0.488936360285	0.466897737166	0.450573237087	0.476560107425	0.495714278915	0.504742796224	0.508612873459	0.501289890267	0.484860765916	0.491133372716	0.455282947075	0.461210086556	0.511906644343	0.471811296401	0.476370552361	0.458929442540	0.445267528654	0.412632557878	0.486378519765	0.471466099955	0.464244764639	0.491924090019	0.461657057789	0.500502658586	0.501077354366	0.507277112756	0.483355758035	0.468966046612	0.458488995539	0.475421003447	0.492466071437	0.492516196206	0.514199249936	0.476206106268	0.482600810821	0.484618381408	0.504839166587	0.501120120522	0.508608129841	0.498233834171	0.483491613296	0.442253675348	0.439602058895	0.471228296881	0.461394411622	0.472930188260	0.499760590442	0.504424383407	0.500336611056	0.493217111931	0.495754602747	0.489764770821	0.504000289234	0.479219588312	0.480842568094	0.508821395649	0.471398007626	0.479869521999	0.462660463667	0.491528076237	0.489829020538	0.487921033543	0.490741459820	0.489382064198	0.478554606108	0.465121551787	0.477380807592	0.477869471130	0.455573489538	0.474465996094	0.466320247932	0.491676040584	0.507304666578	0.503445600326	0.509995531466	0.502279081766	0.512601712783	0.497767364318	0.520996529730	0.485304527608	0.468031017306	0.510336051487	0.490618593950	0.502406809249	0.479887650106	0.485457970037	0.510115964248	0.482959599945	0.513683335019	0.483916603204	0.474040725966	0.475805547229	0.489804632749	0.490580551324	0.505366507934	0.478297455690	0.493269065620	0.500181038694	0.496566050585	0.490996785707	0.498975824876	0.503601730794	0.493622816906	0.482936409416	0.473835821754	0.482185522296	0.489547276469	0.469278585368	0.458696287015	0.466647761055	0.483432669445	0.461250874707	0.444713668322	0.453527939766	0.452999806678	0.442890627654	0.443393558255	0.443568590697	0.453805779427	0.483781560917	0.476990520829	0.492448409839	0.489439975581	0.466910232760	0.476913815638	0.464305513343	0.469160240511	0.475121934418	0.437991616773	0.433142070320	0.484319027622	0.482430482437	0.496205368594	0.493308129381	0.483399558730	0.495473697509	0.492613011174	0.504795521039	0.499375526603	0.489314139922	0.488920100050	0.516527139307	0.484899631159	0.484258187980	0.492503707811	0.482543412376	0.479803262782	0.458342394225	0.515141375047	0.507460057134	0.507202246718	0.505681798573	0.499838124557	0.518955338286	0.519139401838	0.520049904652	0.521169947230	0.512387556095	0.514175636213	0.512518070448	0.514013188382	0.507812753223	0.496917640366	0.496306286450	0.500824356715	0.510343398358	0.498395835337	0.526808198343	0.514290527831	0.496804703153	0.493686487102	0.499611359685	0.481064525684	0.490387789331	0.495069418829	0.499950513314	0.482955053653	0.494738004303	0.504151594473	0.492603388885	0.528344842886	0.512916387083	0.517840812942	0.528389540790	0.506793399584	0.500441423557	0.488855393807	0.500074075514	0.507403258989	0.519907216793	0.557984955289	0.512688810993	0.503028824798	0.498935711469	0.502530957065	0.503479193986	
1007000	2109.685891	1	101	0.557249126104	0.066323792225	0.557153666262	0.556553156283	0.453949904342	0.433967935240	0.432796294416	0.420015941008	0.407942806389	0.419851643620	0.512833065866	0.471003615730	0.478054451311	0.455245033539	0.460655932903	0.465897190490	0.457141752201	0.454055454459	0.475830230471	0.426311485625	0.415599361730	0.460537493913	0.437460564540	0.464979969359	0.458148503069	0.476530919597	0.483063500673	0.474902105601	0.460522432493	0.479487653409	0.444380006078	0.437467034535	0.469236642971	0.479128219580	0.438717636364	0.428629112882	0.474357495360	0.451861480533	0.482822747109	0.422731483784	0.417611572486	0.415223200880	0.414809491861	0.411397579467	0.474307380381	0.472893659416	0.505120718324	0.492965461263	0.470724567905	0.509571268011	0.517617751841	0.519433703758	0.450168869503	0.433732577817	0.435618463585	0.437225015183	0.439770420588	0.442681291681	0.428615415229	0.513170063581	0.494184656540	0.473032214838	0.475506984340	0.462045760778	0.475525939100	0.486945068768	0.447409255742	0.445046300554	0.444173574832	0.425655296445	0.434487159658	0.413612641970	0.446643408040	0.451245104799	0.444148970176	0.443362138651	0.426678123565	0.507202702124	0.475805134974	0.475469834807	0.476368774423	0.456110367980	0.480839881724	0.507515412036	0.486646311297	0.514475988481	0.488903880380	0.477063527367	0.491577367678	0.485406675197	0.461752250500	0.464937429414	0.461224440095	0.467248035078	0.509805842289	0.519594664864	0.486719070343	0.424781158699	0.484067458022	0.499192033083	0.517046415599	0.524383480178	0.522734472104	0.519390596305	0.505815306351	0.515123209241	0.504066306022	0.497826938498	0.485836875696	0.493226908515	0.523233630382	0.534980186045	0.541532360062	0.507552380308	0.515361512104	0.511740054517	0.498509453950	0.504162377716	0.499660809351	0.495935013653	0.493255679637	0.491941638884	0.490028228322	0.500839484139	0.523290480165	0.527355397734	0.553398810764	0.550193766283	0.514694942732	0.509698328128	0.504528349979	0.512614976154	0.521323582506	0.522982741305	0.522565055314	0.539847233691	0.513397136703	0.486797782832	0.476198062458	0.498335506226	0.501532562875	0.492021179921	0.474466637144	0.449322620661	0.481560682591	0.486325972818	0.479648921588	0.493647775933	0.499508744938	0.475703537291	0.476753995117	0.478544488186	0.462047302757	0.469860359040	0.468072073121	0.473734346304	0.486574605481	0.487389965029	0.471177118889	0.473286848773	0.472408754471	0.473226805903	0.471954991260	0.483029205298	0.476532462241	0.456460696124	0.482256098836	0.422510974828	0.419312639582	0.406652938480	0.417328190791	0.379575151356	0.397934638377	0.385883478075	0.378958375271	0.360572578982	0.470645238334	0.468878999500	0.457963625942	0.458761791114	0.451955225977	0.472272437469	0.473524661203	0.454159150735	0.416827921297	0.470172724320	0.476989361616	0.474027470117	0.491007852772	0.468856569682	0.454348540919	0.479246478658	0.497327690715	0.497459405369	0.505751350936	0.497726707670	0.481721807365	0.488637706008	0.450685755943	0.454046963777	0.504430793191	0.466699636295	0.472167536379	0.451180847361	0.438644220980	0.411817152602	0.478498570419	0.449943978045	0.442769709476	0.481190491634	0.459559553547	0.494051095214	0.501264785740	0.504431794372	0.478449870583	0.462306752126	0.445879957408	0.461399280709	0.478567577411	0.481408522527	0.506910559990	0.473203089388	0.488152882811	0.484546439107	0.507046655002	0.500725486007	0.501389720507	0.495420328832	0.480537260636	0.434603483782	0.430810898585	0.478025738857	0.475516263122	0.473764008817	0.489991717000	0.500989202198	0.491428121242	0.480564846353	0.492497092354	0.480566935824	0.504121358169	0.472611301607	0.474204549889	0.510968622614	0.476981923933	0.490673085979	0.465675636585	0.494254344138	0.492338979245	0.492178361245	0.493239259937	0.486905041287	0.478285190505	0.466457429429	0.472747090580	0.466917099443	0.454633536431	0.479855802339	0.465686454972	0.500149538141	0.507947349961	0.501981554843	0.508396396471	0.501795187574	0.507083711399	0.494864255944	0.510951846097	0.485188013899	0.463851859158	0.503971420882	0.473680508719	0.501021050270	0.487044041499	0.490748767212	0.510438428674	0.490055089018	0.521023982064	0.477507716268	0.472150309783	0.481584711412	0.483589669705	0.483013660017	0.500827443015	0.472225640925	0.491970894733	0.497929207232	0.489358804010	0.484742674796	0.489660391375	0.497107424934	0.494491441944	0.494019772391	0.474739997130	0.485154680073	0.503624673668	0.482211840319	0.464987962598	0.461809312859	0.478205716327	0.459326311806	0.446127952767	0.456517176195	0.459087614065	0.444572834513	0.448518550266	0.441273463050	0.448026394450	0.491011886031	0.490045548059	0.511752676890	0.503965060583	0.478296384459	0.492285143295	0.478870298836	0.482435497458	0.479524366068	0.445960651818	0.445067626189	0.491793148445	0.483806972020	0.491445528065	0.495330252696	0.479590929167	0.499832252545	0.493655875405	0.502716235815	0.498757862206	0.490088383312	0.484044019078	0.511134194587	0.485895375381	0.483006611114	0.485879076781	0.469086689437	0.462438601974	0.447281877512	0.516101349827	0.509311201169	0.515015568329	0.507595495783	0.512745980376	0.517147678943	0.515092849414	0.516015919393	0.519537230084	0.514214010928	0.508920026645	0.507749447257	0.507967631725	0.509490601352	0.497009454860	0.500151500326	0.507486849075	0.512389687861	0.497047090669	0.529050537076	0.519631087623	0.497584215294	0.496364999469	0.510046536207	0.484468938395	0.488467597713	0.489730038467	0.494660240225	0.481082418427	0.490273515799	0.495817274707	0.481455714006	0.540680556170	0.519352492136	0.525962461740	0.539550288007	0.509148960217	0.500579341724	0.489187527143	0.495344870139	0.507231147272	0.517740140171	0.555055607305	0.511411519411	0.494901199036	0.499855702539	0.503081147401	0.498006026143	
1008000	2113.707435	1	101	0.557249126104	0.066323792225	0.557088322645	0.557492706710	0.457378953707	0.439301019843	0.438667712607	0.438857639482	0.422501956532	0.430747359596	0.513448128733	0.476427038292	0.482948495764	0.468127573117	0.470038002945	0.470366890692	0.458952987947	0.451247539890	0.482937043811	0.433330386120	0.422001000404	0.467423983572	0.438067847502	0.466490045625	0.455380711186	0.480845017370	0.489476377633	0.475516102731	0.456038739015	0.479403169918	0.438172389427	0.434192745657	0.475180550180	0.482561662692	0.447257006029	0.438731189836	0.468457208770	0.446861100995	0.478002834861	0.416809963941	0.411722842289	0.411169654713	0.415674918378	0.411472129838	0.473431357640	0.498477624933	0.520857762705	0.514410390236	0.469044932687	0.507460947740	0.517834733163	0.523433014872	0.448116823069	0.428475034703	0.430336856962	0.428559291891	0.430845815826	0.427696201819	0.412494462019	0.514924193094	0.495955831047	0.470039829090	0.470588478463	0.454019647259	0.466190153883	0.492147886557	0.451397588577	0.452132168651	0.454998367489	0.441676223885	0.449780928051	0.434267238430	0.451449681109	0.448264152361	0.449024383574	0.448691599558	0.431654732325	0.503635655760	0.473720659580	0.484136413591	0.489980931834	0.464514048436	0.481296247384	0.495167504875	0.472963054229	0.504961085322	0.480657221697	0.471640021694	0.478381827138	0.474881209794	0.459548486030	0.460698292556	0.459705655234	0.465113174023	0.500295332645	0.513344796937	0.483743018665	0.411849591369	0.490762748879	0.497756200402	0.510712843300	0.517451842880	0.518220588951	0.523492966699	0.508697941283	0.520451876095	0.508481493054	0.494422867634	0.485407151303	0.491420761400	0.509807879986	0.521430665846	0.539270217400	0.490777762338	0.495055204116	0.500054307912	0.492443147480	0.500298765201	0.497266041258	0.492427852763	0.489626493033	0.486722167984	0.483127499982	0.487243167140	0.510473927426	0.529764151261	0.538171968668	0.530018440327	0.502104969576	0.511353131171	0.503706732551	0.500825935682	0.513909836985	0.523646974858	0.527124270741	0.532050369319	0.502277187719	0.486881821338	0.488759725439	0.488241624098	0.493765177882	0.490423579749	0.473580084568	0.460381349005	0.479701659807	0.481644214966	0.476616108662	0.491614212763	0.500605702959	0.475829179683	0.482757318368	0.482358000822	0.463379010142	0.474705367664	0.471544764519	0.478051017041	0.487672900835	0.488113128615	0.478945707948	0.473215123473	0.468731923869	0.472029941821	0.471803024633	0.478569581002	0.478902956059	0.451461914668	0.480357590352	0.424169306904	0.422033700398	0.408647594947	0.410819208760	0.367014882247	0.401980138855	0.390874105677	0.385217730000	0.372460118311	0.472406728354	0.464959334725	0.463442834120	0.455254116869	0.455386904058	0.467236895943	0.471382731737	0.451961188289	0.418336158087	0.469720052097	0.480129809100	0.482524368657	0.498248579566	0.474064593708	0.461534493795	0.482456555544	0.501249329045	0.496317670279	0.512597563689	0.502704193988	0.481073144154	0.490458602918	0.466095467989	0.463066348053	0.505818279054	0.475566507324	0.491147277940	0.465705817284	0.450060540898	0.429781994346	0.482906437963	0.468110816457	0.459443117094	0.488408966203	0.468250495695	0.500500215496	0.512446697528	0.511915049018	0.478600366863	0.468260153762	0.452748391248	0.473033338611	0.494185501914	0.489227748814	0.506234315822	0.475905510104	0.483925662327	0.482605129436	0.493829504026	0.493386691562	0.497624534548	0.489237159274	0.482975919666	0.447615435181	0.433634817187	0.474092677640	0.470744079573	0.480871834292	0.497666758735	0.492459345688	0.494314571626	0.479626969697	0.499217038105	0.493115596055	0.507543309874	0.485471453727	0.495971586090	0.510482157472	0.481344900729	0.499730894229	0.478194308026	0.496397575191	0.496606903604	0.497576768608	0.490637005974	0.485690761174	0.483698630939	0.473931701497	0.483883357192	0.472206453938	0.468418076407	0.497902637108	0.479796253800	0.511050995096	0.516813724051	0.515469772589	0.516805695168	0.501159398575	0.516275901930	0.506432748679	0.507767702709	0.486974795504	0.463329851324	0.494713582201	0.469428636490	0.489566068497	0.485300841404	0.492859332589	0.491168394142	0.471135840052	0.487669832504	0.478508148473	0.484561169516	0.495517603283	0.492338398935	0.492154696898	0.503910664452	0.481243631446	0.492533477755	0.495675088549	0.480916970557	0.482053210034	0.477908234620	0.480196391357	0.489489544066	0.487560613259	0.473000835932	0.485489552339	0.492225113959	0.487432944857	0.467673024677	0.465798776757	0.472114611475	0.468973419732	0.461169563980	0.466069858866	0.473174229463	0.454544525601	0.461552792317	0.450984452342	0.458251687847	0.483773332990	0.476871181970	0.486037585959	0.480895775841	0.481985613060	0.494149856089	0.488114802801	0.498043673265	0.478535625828	0.444803655703	0.437823851107	0.488462125672	0.478013944638	0.486984251768	0.489049393378	0.477535133869	0.484696449678	0.489903928842	0.498815242317	0.498668585919	0.496960942824	0.491128165030	0.508588471650	0.487489185041	0.477245640133	0.492038184922	0.480765135714	0.478713296867	0.459569988560	0.516025225852	0.513997993041	0.519606053033	0.502983654297	0.505683588497	0.516194175799	0.513826122878	0.511585012951	0.517047419860	0.512949546947	0.504657515766	0.504261307100	0.507735985557	0.508234528388	0.500575851744	0.498977056934	0.511321063938	0.502516141031	0.485106374633	0.526009348662	0.523395667117	0.493018938968	0.487860603754	0.497101814815	0.482032432482	0.484993193396	0.487473778521	0.493344077253	0.488770002130	0.497242773264	0.496745346371	0.478396737833	0.541849702736	0.519075634432	0.518865031532	0.527492162787	0.512403643852	0.501837867064	0.494141534807	0.497106250862	0.512840956226	0.521758888229	0.562055667419	0.510098976535	0.493061144443	0.496478030849	0.499397371382	0.499328694202	
1009000	2103.055474	1	101	0.557249126104	0.066323792225	0.557093229693	0.561542148913	0.451720927591	0.434117572187	0.429878384664	0.434709586967	0.421079316365	0.428567499289	0.507402545922	0.477208045979	0.483395017114	0.464010307267	0.470769223927	0.466415551224	0.452603399967	0.445272760175	0.479499406460	0.448063381460	0.432382449470	0.471708947686	0.438520317425	0.458639121045	0.450927390065	0.475440543368	0.485934276855	0.465777040358	0.452763236719	0.477189273863	0.440108230189	0.438549017393	0.463657066970	0.478942389823	0.447257263282	0.435145631034	0.477401938154	0.461631222763	0.491882820895	0.424473878292	0.411487677910	0.410602441622	0.415865589716	0.411278772791	0.463866713052	0.495292856626	0.524280067577	0.510730343434	0.455274594901	0.492491925174	0.510045013000	0.516621631396	0.439242159568	0.426692320443	0.428236566576	0.427756247899	0.428033335743	0.423483620258	0.413599852722	0.509511461519	0.490807256945	0.474088083118	0.471245408543	0.458761309645	0.468433436625	0.490300453108	0.449507386835	0.453460275697	0.447592228250	0.435721699341	0.437890181736	0.433003101695	0.444158958963	0.443439009938	0.444692094607	0.446697696671	0.430432439133	0.496921768339	0.473221839220	0.473817099626	0.476950229891	0.464579856462	0.485975008820	0.486959569721	0.468575908901	0.501725358493	0.475717109389	0.471019195378	0.483587822715	0.479599044224	0.463733418811	0.465468161318	0.463831857526	0.469955093181	0.490500204700	0.510228739773	0.476802050964	0.411612277509	0.493598780022	0.511130544917	0.504208722170	0.521584809050	0.525342123974	0.517722874469	0.517577749291	0.526185439035	0.516414851412	0.509020124648	0.498063013540	0.504552158549	0.505708011977	0.528580303814	0.544504461481	0.494716485104	0.505400415731	0.514315063345	0.492751126296	0.492326579005	0.497629081107	0.489970185758	0.486767461266	0.482934603915	0.475916069182	0.483013036562	0.496228027500	0.526046072368	0.537147414115	0.547407626194	0.489661950811	0.489361122866	0.488963251900	0.493980586324	0.508219890646	0.532843234275	0.533491128106	0.539860045090	0.493949469632	0.480632113613	0.491316674613	0.484594536635	0.486857873971	0.479970340366	0.468617488359	0.465426904530	0.486393852244	0.490025592207	0.481131613892	0.499077239696	0.496817131469	0.465849338192	0.465460655458	0.482544165643	0.462674541816	0.473518681456	0.470277698837	0.474979977207	0.482491393376	0.484968033876	0.478114954954	0.471436174838	0.464975788097	0.463391471616	0.461289005306	0.474972646934	0.470059461137	0.436404692135	0.462652197067	0.406159154369	0.408697050980	0.389937994484	0.390703709021	0.353588376781	0.388498592921	0.374365654602	0.371473698124	0.358694133397	0.467481160181	0.457816223378	0.463069984162	0.450920581976	0.449435230143	0.456847150992	0.465000868782	0.450810401321	0.428013017623	0.456080536949	0.471545923146	0.466967710846	0.479534563764	0.464534279021	0.452172059703	0.468288509183	0.491131167525	0.497201458072	0.518544190302	0.497690757384	0.474590781387	0.480946150680	0.461779835575	0.463591713451	0.501415595705	0.469382965313	0.476097786296	0.464075074014	0.453937763830	0.430195254320	0.483210303595	0.465782370135	0.459772929742	0.483329900422	0.457666451758	0.501583475333	0.515774081997	0.522477606400	0.473360081106	0.470561028404	0.452625994408	0.479493736639	0.497855938923	0.485418660103	0.497779304116	0.472693634974	0.471901666686	0.479583500796	0.489429048372	0.487775869673	0.494713370089	0.484557541464	0.478529349658	0.436801558797	0.427570626945	0.466080149426	0.461282340680	0.477564367739	0.493025331651	0.500178639359	0.510929743684	0.500374772245	0.513642945786	0.488007700866	0.500231289067	0.478554085869	0.489668629682	0.497235910455	0.474158701306	0.485567168125	0.469407684543	0.487876382922	0.492675543224	0.493760562255	0.488443380293	0.487147930698	0.475450698134	0.467643231132	0.475270677670	0.458437718581	0.458170733483	0.486015402077	0.474268316634	0.496573908516	0.513081582262	0.521933479586	0.525235522526	0.515254157039	0.529158957606	0.526596542200	0.515075191052	0.485508520331	0.460102741627	0.489844281612	0.452095221063	0.480386984236	0.488060837119	0.491404312183	0.488683602009	0.478148297554	0.482240677171	0.476324264459	0.478014365759	0.483663020276	0.488101971695	0.488221110694	0.501654721733	0.477657942881	0.486746486589	0.486764463651	0.473786224983	0.468168251415	0.468869193185	0.473296684398	0.487845954356	0.486159556758	0.468723536264	0.478992726960	0.483915345658	0.477615575657	0.454273015115	0.460109243825	0.464056300162	0.461330620960	0.453112337064	0.459614358087	0.467776317786	0.449070257224	0.457115440698	0.451367893180	0.455794062879	0.482653002148	0.474573705559	0.495053857973	0.495650597547	0.476336974536	0.486530367550	0.477246657511	0.491918208121	0.476325787552	0.441043698832	0.435819112185	0.487017573032	0.474177615076	0.481397620713	0.484082050740	0.475198943180	0.476185149939	0.487116697738	0.499197218401	0.499521714288	0.498176144030	0.494410611020	0.509037002046	0.488570413291	0.481296018137	0.495679767874	0.483601175138	0.486361421976	0.457259040536	0.515853304028	0.515672402812	0.513430862182	0.503810838753	0.501457042488	0.511121221866	0.507788841946	0.503937519308	0.514477692113	0.509828826107	0.502352141894	0.500506575289	0.506033943831	0.508118230596	0.509566786437	0.500766118176	0.512075888653	0.500758504834	0.480553011423	0.525920804768	0.523859954749	0.494304851774	0.489978328476	0.499510517472	0.484175760894	0.492073296251	0.492832064936	0.498851363515	0.491062915246	0.504212158670	0.499970219429	0.480674903415	0.535274492994	0.514891732499	0.514232198433	0.521416433825	0.509155951759	0.496583374554	0.491506168078	0.494423447541	0.510655521972	0.518634842147	0.554696573783	0.510858694812	0.499288062615	0.500940407072	0.504007931393	0.500318689574	
1010000	2086.954404	1	101	0.557249126104	0.066323792225	0.557075343536	0.561067794391	0.444706995725	0.433434958117	0.428431728717	0.430586209776	0.414785897247	0.430539965777	0.515819044165	0.482906429989	0.481393295862	0.456243894166	0.468128720405	0.470821267455	0.455678494830	0.443770085210	0.477715492862	0.440091001124	0.421340645267	0.470183815710	0.444993137506	0.466822765444	0.443575301516	0.483874022004	0.493249923122	0.473340896022	0.455218178122	0.476821384522	0.438118261202	0.436997506772	0.470721320017	0.487127170646	0.456799874222	0.453895905777	0.484798079011	0.474167906048	0.500155400240	0.429186447065	0.415712640711	0.411961722667	0.411239959223	0.405729014795	0.468348088987	0.494411351620	0.522282978834	0.511111161348	0.457409620493	0.491812955061	0.520334015367	0.531805975523	0.439793656637	0.428500591963	0.426039209548	0.433545599457	0.429243724124	0.425490611007	0.414023988986	0.511675642693	0.500378249399	0.480136740277	0.472680483762	0.463479399182	0.477392886356	0.496280803115	0.451365038637	0.454202972120	0.450066587517	0.428928666483	0.429088262037	0.429130056606	0.452595603707	0.448010201855	0.449970654406	0.454458113867	0.435137860952	0.491814354353	0.481637466288	0.483345915606	0.492940341540	0.473182796085	0.489264279670	0.484532552031	0.467373809883	0.502116594307	0.469705722701	0.466421699994	0.484535434601	0.476465933719	0.458918100729	0.462753139693	0.460164911621	0.465685566127	0.488177562248	0.500594141998	0.478808773400	0.400692236335	0.496834876716	0.508321514875	0.500677124537	0.513623578777	0.506030211414	0.485860100435	0.504810240611	0.514346549889	0.504992004041	0.502169368974	0.496278594830	0.500440396437	0.497325078382	0.519759287022	0.520975475738	0.493448262154	0.502032067882	0.506990545631	0.485858571061	0.484226297324	0.498103658684	0.488359154230	0.484739823767	0.479954413714	0.473540824524	0.482107175220	0.500737120535	0.543108478257	0.543642411014	0.554784165904	0.486376774026	0.486834186303	0.489543234986	0.491170597979	0.502205602371	0.528462158385	0.531772982822	0.533675560535	0.487937174797	0.468511225363	0.467807300715	0.481321503995	0.485466677430	0.482513940956	0.468933336308	0.473234959811	0.487024608342	0.478756904259	0.463321003864	0.482389897936	0.500085802941	0.482513587525	0.480559283630	0.485848686632	0.463283241972	0.478277680580	0.475435475695	0.478039909085	0.483220091652	0.480523445620	0.478444356685	0.473073126053	0.457999833667	0.457432072087	0.459177831850	0.477262891934	0.473897626990	0.447531755620	0.473437845446	0.417996820691	0.411100211870	0.409130749186	0.411432953159	0.379681728960	0.409488218934	0.395820513768	0.389630296801	0.373421246572	0.474383383069	0.462791877069	0.459661279274	0.451331606227	0.449348127278	0.450774116319	0.473840994702	0.460547396131	0.440689608779	0.462672835260	0.478384941791	0.473405795157	0.476653925705	0.474431415852	0.467260539712	0.478043009684	0.496655532267	0.489516269654	0.503663426378	0.493844136287	0.468258388809	0.471496002229	0.453825367715	0.448632190349	0.493607040546	0.461734208187	0.465203618371	0.448423277320	0.444926013143	0.420513177721	0.473690214124	0.451811169472	0.439233487659	0.472771798406	0.434325799356	0.490149485062	0.507208757139	0.509829727765	0.471124607327	0.456718670685	0.442159821268	0.462487191647	0.484858130509	0.465975957721	0.485906980054	0.469993295365	0.470019357077	0.483275610342	0.493173681531	0.491837966600	0.490900872650	0.481555356957	0.473322473756	0.432896577497	0.422568035179	0.469802433021	0.463136871803	0.475577127382	0.497469483420	0.510357530864	0.518231460819	0.507334459150	0.517850685332	0.491862367809	0.501963482624	0.487503021796	0.499631606943	0.502538425989	0.483152896575	0.490115462353	0.485540160557	0.490403646949	0.491426602137	0.498172183142	0.492580697751	0.486972531375	0.472205221619	0.472390614945	0.480759524895	0.464649360116	0.454949215013	0.482704067659	0.466152347264	0.486476373218	0.503655700844	0.513471617314	0.514420864866	0.512767332148	0.515018856148	0.515864462615	0.505038986980	0.481892457182	0.463576815183	0.495845239545	0.462833960846	0.484027150278	0.488467840523	0.496614656470	0.492619040530	0.477653004087	0.485496266694	0.485928598765	0.490485274098	0.496205310280	0.494977786100	0.489209167886	0.515187640347	0.490151107307	0.496815577941	0.494715232558	0.481179827581	0.480400623935	0.489476507031	0.494359042703	0.487310270791	0.486343599159	0.466617561564	0.482507251746	0.488650805341	0.474859851007	0.450900436221	0.454061547932	0.453136865661	0.453892862251	0.447118906019	0.459051979415	0.473894227850	0.444978265603	0.459240297867	0.443440274110	0.453549296176	0.481759149366	0.478155372470	0.498673740925	0.507605445557	0.472932323860	0.486416905191	0.469786486127	0.473992316259	0.477698285199	0.456448752149	0.446218971224	0.487460336442	0.482063955278	0.487284575380	0.490841095781	0.485306299831	0.486099931517	0.483564249465	0.499315630767	0.495546306070	0.492968764525	0.501515321973	0.510737860583	0.484734908898	0.478780714811	0.488407648661	0.484643286795	0.484857490272	0.460077689352	0.512857895142	0.516055376677	0.510191381176	0.501738399089	0.509443523885	0.511613114152	0.512099369041	0.512929375792	0.516962708585	0.520508855501	0.506918654398	0.503225309501	0.507220005997	0.503274910298	0.495798365469	0.490429806648	0.500396932165	0.493534988992	0.471509545146	0.520780092605	0.518016344950	0.492620637738	0.488449749650	0.498375257228	0.485831322509	0.494363183394	0.504483158691	0.498398634826	0.494310176075	0.508684403419	0.508977945877	0.490084046870	0.535353028611	0.515329542950	0.521276399229	0.526614411269	0.507205782104	0.496471795519	0.481462303466	0.497489860182	0.510167057392	0.519715034503	0.559919610411	0.513303612533	0.496411757960	0.507347046258	0.507621224138	0.505752947719	
1011000	2097.811267	1	101	0.557249126104	0.066323792225	0.557102725136	0.561554251093	0.447482365712	0.448797328746	0.438227517270	0.427275026533	0.422538398267	0.441298007642	0.527054504462	0.487097156662	0.484220445311	0.478908784718	0.486767189939	0.490450133013	0.473441515813	0.465284237175	0.481149433917	0.424074263820	0.413988190954	0.475160977653	0.452469014434	0.468902906212	0.439315939728	0.487174225004	0.503138987652	0.484119819128	0.460913856056	0.476184631209	0.442817630544	0.439712546305	0.471452965472	0.488039901361	0.450322083909	0.441670488351	0.486056296696	0.476934822850	0.501319588341	0.431190003123	0.419248963093	0.415123970187	0.414117678304	0.409318562745	0.471087260122	0.487908579801	0.515574600072	0.513975101765	0.463447774919	0.496606740159	0.521064632648	0.528706848011	0.442182335480	0.433947239088	0.435260382900	0.438323235306	0.437583374513	0.442104270925	0.428743256537	0.510678306732	0.497839775134	0.470441579445	0.464250118277	0.461374483924	0.473153634926	0.481103578351	0.448173820092	0.461462983713	0.436599626985	0.415835665687	0.419517172092	0.420611181126	0.439906269785	0.446612181094	0.441892629088	0.448488184145	0.425307898433	0.489499919221	0.475230006642	0.472217580195	0.478040001401	0.473082799651	0.486654582396	0.489812824346	0.477725542252	0.508193130165	0.471288981694	0.466566811009	0.485318523325	0.477775632533	0.456270146800	0.461652666817	0.455811961504	0.460296216086	0.496316236126	0.503901564060	0.476508554668	0.410189065016	0.487349773463	0.501396522281	0.497828021847	0.517585405753	0.515298765390	0.501502012933	0.508169971848	0.514040085429	0.514111748245	0.510948119081	0.498421626191	0.498464359969	0.505705189323	0.524155214704	0.523801159819	0.496211262547	0.505198432257	0.510717375398	0.494246237542	0.489428999007	0.506945723498	0.491654905460	0.493144498626	0.480534293091	0.473803420638	0.472982577430	0.480710031810	0.522554679786	0.516522522733	0.534368199275	0.478995760669	0.497846130130	0.501482927103	0.483696816410	0.488655695459	0.514782368924	0.518037797088	0.539979140138	0.478828109968	0.462006772482	0.468428043182	0.482902338576	0.481072502308	0.469996419748	0.464179679060	0.466631663072	0.484219569770	0.476910502219	0.468325555069	0.486036355444	0.488763274362	0.477219729570	0.473123420045	0.480048368635	0.458899303342	0.475888080783	0.473657901579	0.470442515528	0.480041032925	0.481236554899	0.484882108160	0.470672003654	0.457491721424	0.456480844680	0.460000971021	0.469516381968	0.468756396880	0.447531215481	0.469270737159	0.413878081994	0.405968098931	0.406788207206	0.414895113200	0.377713655722	0.400156467275	0.385057771573	0.379222931922	0.364181345551	0.461311997213	0.453369422623	0.452944295551	0.450198439695	0.447401965764	0.445827413468	0.460903411674	0.449057996141	0.431915855726	0.455712839600	0.474177910085	0.471268032137	0.472702724118	0.475614919635	0.466030308664	0.478693708129	0.492769072186	0.493241054710	0.520246189533	0.511191816183	0.479924313163	0.484261768786	0.471799274741	0.465792947508	0.497044908647	0.458264965137	0.472395876072	0.447035624988	0.431020742352	0.400084096232	0.476815107698	0.456370767318	0.442168108931	0.475964188950	0.433756883128	0.496849038825	0.509082025029	0.513176253928	0.468038552057	0.464237734355	0.452845834681	0.470594766230	0.481830327225	0.474456441421	0.492555406636	0.472367174652	0.477320118012	0.497896940145	0.500671443566	0.503351754441	0.495696848385	0.485842068923	0.472772906342	0.434500249937	0.433290115561	0.465596884070	0.457451750787	0.473653642454	0.497100119345	0.505267063722	0.489766082022	0.478343453252	0.492866463899	0.490791550122	0.505078878747	0.486288781902	0.495942835596	0.498390907595	0.480358616504	0.483653400299	0.481407058093	0.495537053573	0.489013689666	0.483601561558	0.482147915029	0.479000256978	0.469433993881	0.475579581447	0.482722161385	0.466972156938	0.473424889262	0.493546813576	0.479097642932	0.493193967630	0.501434642770	0.504051711773	0.503838441151	0.506669612386	0.503274823379	0.504880702326	0.492847682745	0.480975918251	0.472612831504	0.492424373184	0.468252048815	0.485652993250	0.480268732641	0.486843601878	0.497026456726	0.477033750569	0.492331173928	0.485180078773	0.474712168664	0.476991209027	0.482053000369	0.481923860622	0.501270262013	0.477511586106	0.492842470276	0.498495947738	0.478147573358	0.487074582426	0.493639060777	0.495006222656	0.488705801421	0.490020161817	0.476748797611	0.489224188468	0.497261096420	0.477412318983	0.454953361003	0.464004319256	0.465610115884	0.463687246405	0.453575508588	0.469737510813	0.468801472718	0.445314477897	0.455888218203	0.442299662676	0.448228296570	0.480461736967	0.479381957830	0.500983912907	0.492864672598	0.483696357026	0.494406631986	0.482212844831	0.478573209027	0.473856046756	0.452201164708	0.446484073759	0.488799919064	0.493183392244	0.492720901311	0.502481507459	0.490411065409	0.499282464765	0.478803677791	0.491809627506	0.488266648072	0.483608414399	0.491016869882	0.505810746856	0.476265092372	0.460006203739	0.482578254546	0.479124897049	0.477938467488	0.462276731179	0.506007425424	0.509936647959	0.510653608289	0.506796900209	0.524421984696	0.507544774192	0.504051808891	0.507494116636	0.514152378027	0.514238144724	0.507889464420	0.509897812547	0.514248554783	0.496743715966	0.490077780193	0.484444339531	0.490028462532	0.485695817395	0.468643970160	0.509812116084	0.516356978530	0.496350193954	0.496769916698	0.500799165050	0.492091803755	0.504927065784	0.515988329787	0.508910106455	0.500132380985	0.514510996396	0.510397276089	0.492908337403	0.523452861900	0.507750090548	0.514147206494	0.522618415359	0.497808363330	0.490771152254	0.482321796542	0.494008750432	0.508317701025	0.518627734750	0.552403810050	0.511770549171	0.502094989492	0.502643760774	0.507551344118	0.503849013545	
1012000	2100.201403	1	101	0.557249126104	0.066323792225	0.557122389657	0.561304434371	0.439768542612	0.437309592049	0.418941794753	0.410097036906	0.405421508930	0.422255557554	0.530519650781	0.495212008665	0.493375328464	0.478002999711	0.485077318037	0.481905027570	0.467621761650	0.460218780533	0.488489026700	0.436542492704	0.432702731946	0.490914711363	0.469179723841	0.478287428547	0.439670811861	0.498741601347	0.519903211876	0.498087533805	0.470825050506	0.471322210251	0.451278647619	0.450143228604	0.470005833571	0.474786973839	0.430675556205	0.420020528044	0.473981023241	0.459314764381	0.477925365336	0.427042271323	0.412158364586	0.412904723129	0.412509858729	0.409271905265	0.472908970375	0.489385766616	0.515575589440	0.519986581361	0.459630497207	0.486560888932	0.506399676635	0.518492103324	0.433771173546	0.421140493310	0.422993249223	0.429558633422	0.432316898954	0.432910515238	0.422969951339	0.513580999167	0.495048591865	0.462873810877	0.469506110812	0.456429563004	0.467286764551	0.488885808053	0.462896234743	0.465726384962	0.452500404134	0.430825003444	0.432596610769	0.436215922080	0.452459845970	0.451538848346	0.452932082555	0.459959916371	0.435237394872	0.493270303820	0.468246510258	0.467672024504	0.473114324646	0.464915253303	0.485246553897	0.488412744204	0.469059312891	0.495271911223	0.463369436198	0.455388971270	0.476823006779	0.470297774717	0.458175401701	0.465875469328	0.458249584772	0.462964039105	0.496142308624	0.511550513525	0.498896420592	0.437728551257	0.507479009423	0.511400948934	0.498656176601	0.514197373256	0.511839117998	0.507008774933	0.504340461497	0.511631695448	0.511026443240	0.506195403991	0.490480447564	0.486418287036	0.500336087208	0.517633221127	0.533810925107	0.493019710080	0.503867599120	0.512232221191	0.496399759254	0.491229381877	0.505713776604	0.492004130582	0.494646979730	0.475359992716	0.469870709259	0.470395469086	0.477414716453	0.525786357513	0.518916267074	0.539783793809	0.474740685171	0.508449530786	0.518399185606	0.478796631972	0.481353233130	0.508810094923	0.516472350616	0.539837684286	0.469776562003	0.454734078507	0.444175746570	0.485930524022	0.480586951174	0.471756001202	0.458391726256	0.467016891864	0.482147973117	0.481333924202	0.474118591254	0.491547415629	0.488154284361	0.474735881169	0.470648127545	0.483432297055	0.463830560895	0.476378257886	0.473074363146	0.465281989708	0.485581863539	0.486083143876	0.489629508351	0.478213609955	0.456996932072	0.455989761024	0.459052159915	0.466600717360	0.461904104121	0.439982336873	0.462247111470	0.408127528110	0.402803692901	0.402535233524	0.414292345645	0.380838237181	0.392457517493	0.378228541683	0.370925294022	0.359734523650	0.465939098079	0.464995855285	0.468716515271	0.463403348919	0.460075618308	0.448165372097	0.462311561920	0.456865394614	0.435824733807	0.451675294340	0.467229609753	0.464284117263	0.466971340696	0.467352448007	0.460721987653	0.479412146526	0.495975378662	0.498186728879	0.531149271643	0.515052492062	0.479961062509	0.476912333984	0.483281529993	0.485574245440	0.505649277370	0.474864940523	0.493670635792	0.465784740199	0.448617774566	0.419468429861	0.494764524324	0.472830225862	0.459730026127	0.491023559166	0.456389281177	0.508363560718	0.514535732424	0.505761260309	0.467621025459	0.474773725624	0.474375455699	0.479242611158	0.483307102600	0.484693636358	0.502810334868	0.470569763161	0.472648251116	0.489489490331	0.488702686876	0.492052300180	0.485455113267	0.486814606409	0.473979951611	0.441786022301	0.437287102166	0.468926207398	0.456302174662	0.476917569948	0.494674163441	0.513379490493	0.479378570377	0.473961513713	0.474468360747	0.487769317165	0.508665474650	0.498757362217	0.508901894616	0.509604325829	0.492224874129	0.487232866397	0.486549755708	0.501649004121	0.496037050805	0.489168871414	0.492184493745	0.490390007973	0.466445170047	0.465634405815	0.461071841830	0.444615474415	0.461423024873	0.478769243669	0.469043430338	0.476524641078	0.498220487985	0.504148885084	0.506057116191	0.519131742536	0.507918853226	0.514228215828	0.497214345364	0.483690970699	0.473435220031	0.498679293553	0.473271787297	0.492019237584	0.484711640432	0.488679184237	0.504682308815	0.488487160768	0.498891624136	0.484471972609	0.469392452748	0.472124200769	0.473574915016	0.485358292683	0.494962219229	0.468338903655	0.493363970111	0.503539110832	0.486871706193	0.496084656306	0.494881559024	0.503381887893	0.489497970987	0.491566052549	0.474150282302	0.485266196697	0.494046348448	0.473224750486	0.461699735541	0.468013567993	0.472083534507	0.469562332492	0.457418820868	0.471448803131	0.469873047107	0.443667025154	0.449544593835	0.451999831803	0.456844724530	0.480311246921	0.478198158146	0.490403154087	0.478035897582	0.471127685807	0.474162952429	0.473338971624	0.465620433702	0.475630089848	0.455320804137	0.455559728483	0.490501214189	0.486864967702	0.484714064822	0.491464901321	0.477318443969	0.483165781928	0.478218693963	0.486373245282	0.490539413372	0.495047713970	0.503119419739	0.512842448693	0.480533022688	0.467740804294	0.481542023927	0.476102363543	0.468077095307	0.456046393598	0.499130166330	0.494205829813	0.499859428951	0.505180048503	0.513663970126	0.494672173738	0.494395172832	0.501383891237	0.501691032023	0.510084907117	0.498020789607	0.500667974137	0.504791000353	0.491975668826	0.506477404864	0.507017222666	0.515151492897	0.478217986219	0.456472810781	0.503731291886	0.504987440783	0.484235215075	0.493260646907	0.494784566068	0.482097703131	0.498824270883	0.505186988269	0.496200246814	0.485983660910	0.503328497975	0.503402745737	0.488637361537	0.520502888803	0.506166819012	0.517569143177	0.525804045648	0.498973309266	0.494154260546	0.494889483767	0.497677710051	0.509429089192	0.515517360742	0.556329280158	0.508439486289	0.500041112697	0.501127110705	0.503923166563	0.500778718658	
1013000	2101.655558	1	101	0.557249126104	0.066323792225	0.557168878193	0.557099557622	0.446731777307	0.446206741649	0.435345907987	0.427140483883	0.422191841993	0.440388951674	0.525217683017	0.499576214504	0.496944480983	0.477179193312	0.483794696796	0.472774350861	0.458424339730	0.446300713603	0.483735886768	0.436866485532	0.415499691321	0.484060247317	0.467378371036	0.476776259628	0.433975938938	0.491648232354	0.509843012621	0.491366328623	0.469163436872	0.472988483392	0.452313224946	0.452263496461	0.471837135406	0.480719356116	0.439992141473	0.445190555615	0.478171038498	0.460393558653	0.479717289936	0.428102830730	0.408461274800	0.408975775647	0.411162330389	0.408948168745	0.460639122422	0.477315114168	0.504194463143	0.506052318168	0.445811052005	0.479545121494	0.510582512622	0.524319472450	0.415020516918	0.410922912575	0.406082380084	0.419689983446	0.427036794256	0.428254240751	0.420594246194	0.510486475995	0.500575725363	0.462527082523	0.474514956399	0.454103813191	0.463908997785	0.496423758738	0.467105733859	0.472832370093	0.454257903271	0.428294057218	0.428600363280	0.436852178652	0.456651564992	0.464811905243	0.449922331316	0.458229893773	0.428439782970	0.489468748088	0.484802028890	0.482991602104	0.489975277832	0.473231689421	0.483053510109	0.487286897820	0.463534674458	0.485455102122	0.459203831486	0.454608768841	0.483109715013	0.481646910819	0.456533054119	0.463948345859	0.455317202365	0.460273108866	0.496000464490	0.517346233923	0.486994371887	0.440387369451	0.483573618444	0.491738365818	0.506439268279	0.526226370019	0.518938199707	0.516125607944	0.513331156077	0.522364652710	0.517391781236	0.517024587779	0.498769797930	0.500421541109	0.518271541123	0.534512675799	0.538475299932	0.505831235328	0.513857753520	0.526394258319	0.498135520206	0.495327837262	0.507286324995	0.490504043377	0.494018540474	0.475014537787	0.475437416387	0.477075679103	0.493090028045	0.537470355877	0.533293831912	0.542816544806	0.488849749186	0.523240662428	0.532770717933	0.494031867449	0.488586127046	0.507665953381	0.511337965956	0.537174970988	0.486811031369	0.466185444561	0.466129762122	0.488690504785	0.476690251393	0.473114311842	0.457019998259	0.481706586147	0.474107454618	0.476210498973	0.473623217719	0.486196426889	0.495644885203	0.474518917719	0.482209222796	0.491265922494	0.471084851203	0.484806679853	0.482261967323	0.466145055419	0.493679908311	0.494354488303	0.498705520902	0.485733284594	0.463047287189	0.464468178316	0.466815630214	0.480476288346	0.460933151796	0.439544878110	0.461428605498	0.407707528375	0.410422147790	0.406795477575	0.416159681909	0.382786154006	0.398484264403	0.384473778315	0.379649401530	0.368529420337	0.457315513543	0.454656869730	0.464834805055	0.449008029960	0.444198270921	0.432251092985	0.450249397223	0.449339682311	0.430922137865	0.440905117986	0.457149501443	0.454452818932	0.452680599611	0.459195890796	0.446753658656	0.473334356464	0.491579627804	0.497966795650	0.529195632799	0.500520489472	0.472472339594	0.474134127166	0.474782026745	0.478367251379	0.504145292002	0.478001347424	0.502737169927	0.467642466900	0.445465611461	0.420423559525	0.493032183673	0.467619827070	0.451339145069	0.486911448257	0.460749310879	0.509611365029	0.512583681951	0.505089956275	0.467747862772	0.471548846243	0.470261716920	0.471564154571	0.476811555227	0.479606068097	0.494993551800	0.471543619359	0.471366419927	0.485617835789	0.484756166674	0.485794357009	0.476696125210	0.477060628791	0.470555911684	0.438994246129	0.424497964512	0.462865016285	0.456930300970	0.474443355839	0.495572132612	0.513092211686	0.483787059309	0.472846362914	0.480480076203	0.489169747394	0.505189591209	0.502089336942	0.503024086781	0.503428591645	0.488928725088	0.485969249076	0.483158939250	0.504812219285	0.495573678630	0.486832241482	0.489814137500	0.485373376741	0.472713104696	0.475482544748	0.469383129065	0.449221448328	0.470830744173	0.489631917707	0.473841683800	0.480589567748	0.494962368524	0.501956941777	0.505798742685	0.515889573309	0.508024267691	0.518001014792	0.505050055582	0.481159154998	0.475862970323	0.502766249072	0.481382781141	0.499884752821	0.491684598378	0.492279109333	0.508770439997	0.495226102061	0.510990202011	0.479322849414	0.468039799012	0.476444284108	0.475031989029	0.483778672078	0.493359741444	0.462123117329	0.486303409522	0.489957165117	0.477455389670	0.491852798087	0.489753605363	0.493879810009	0.489464945385	0.492903855074	0.479295240554	0.486747247405	0.482130426876	0.475613240365	0.459643406107	0.471587390844	0.475959764996	0.471610346132	0.455182071451	0.468148220377	0.461891940004	0.441242623486	0.446551470261	0.445996580921	0.451723571410	0.480309430997	0.477955923571	0.494525459826	0.481025609371	0.473186948780	0.482248720214	0.476651260982	0.464764979238	0.478562693936	0.460793556415	0.459034085452	0.490094356516	0.490904128917	0.487730180688	0.498334968213	0.489002471797	0.490420938961	0.475983000977	0.483311612252	0.484956096700	0.484678956017	0.487657223349	0.495647375358	0.471993094773	0.458884475465	0.481401404183	0.470259704634	0.455844490868	0.450237728775	0.495755938402	0.497948849546	0.509280813472	0.512318597109	0.518469121908	0.497580712887	0.492565073767	0.502327999981	0.506330577106	0.516017354334	0.497891591611	0.501952226999	0.510529552306	0.490158581275	0.502767414424	0.501349794658	0.505336184378	0.481424393131	0.462096826690	0.506016189878	0.508790888171	0.488838303477	0.497388382741	0.495064573282	0.484997813010	0.505279070438	0.507968799859	0.500816582950	0.485378914789	0.502406545575	0.506379421169	0.493229547316	0.526445919715	0.509042598915	0.514767819988	0.523034576529	0.507772428004	0.503328647049	0.496072181581	0.503360691727	0.514524711215	0.516666533978	0.561474893189	0.505438057160	0.499859097751	0.496887907173	0.499975614533	0.494681544725	
1014000	2110.383831	1	101	0.557249126104	0.066323792225	0.557189614703	0.559835129567	0.452230807818	0.443183491825	0.424408051099	0.431771921463	0.413884056589	0.435128102748	0.515549784967	0.491665493397	0.486807672416	0.474470175545	0.477697278924	0.464896742892	0.451545368834	0.437338136911	0.477080311105	0.436481264331	0.422656193380	0.476572178741	0.474192198729	0.483711918078	0.440340705771	0.497855579619	0.510100349572	0.492207697183	0.476839387209	0.479886356052	0.462805040576	0.457726931710	0.468191253853	0.474218707405	0.426967219267	0.439733405896	0.474140653902	0.454339502747	0.473383781476	0.430198699486	0.412845799151	0.413264595555	0.415918473276	0.413382235025	0.462359184305	0.477953201689	0.508345121662	0.509647808461	0.437209564495	0.475378935427	0.507762002782	0.526153792024	0.417998584264	0.414526898033	0.407233227271	0.424977792791	0.431944251672	0.429318645328	0.421857882654	0.507320179611	0.494053047509	0.460913173712	0.477737500494	0.459481722782	0.467253742528	0.494038903259	0.462663776277	0.470636504437	0.451911674115	0.428192893018	0.430278219007	0.429229343775	0.454976795997	0.459353851307	0.449620120875	0.458822879187	0.429353924346	0.486568685850	0.489433218595	0.490013113514	0.495415267239	0.481519666964	0.490241149157	0.487062512616	0.463923981784	0.486766107065	0.464653633256	0.458861187778	0.483793095008	0.478929667020	0.454625394548	0.461592104381	0.456423632201	0.463353280489	0.489875511626	0.511918192784	0.479144867366	0.443870558639	0.478849440435	0.484405480312	0.508530697871	0.524854748622	0.519234725840	0.527568421587	0.507481337119	0.524469641918	0.510415662375	0.515679685839	0.497573407253	0.501878494790	0.516887281628	0.529477514406	0.529503783047	0.507692214587	0.516026243981	0.523731052666	0.503289579951	0.496014092522	0.511188360600	0.490027079907	0.496542095412	0.473486793093	0.472310998802	0.488704540398	0.496930612963	0.537012172775	0.543751989187	0.538777148396	0.490965070831	0.518439111107	0.524723830153	0.494894005228	0.485472092169	0.500405839981	0.505953806595	0.530895213080	0.488082052701	0.469027745139	0.475403064706	0.481195899492	0.476372366203	0.473034775760	0.450989417242	0.472629020563	0.476883346854	0.485028554536	0.483759360063	0.493713247766	0.496815920855	0.473398841028	0.474863937949	0.490080055322	0.476386762955	0.485176748955	0.479277156126	0.463230893422	0.490163095170	0.488452610508	0.494216107761	0.477132190269	0.458177334887	0.459487763027	0.460043071167	0.473356594900	0.460201742349	0.442002141171	0.461330007209	0.399926792805	0.404885598598	0.396347908074	0.403893476287	0.374626846461	0.388954619192	0.378818278338	0.376165664399	0.360177662155	0.460712064411	0.470463047538	0.469712502905	0.461899436444	0.458781126153	0.450554042876	0.467440388825	0.466630827483	0.450209820550	0.461891800960	0.479563567194	0.477777327886	0.481853156966	0.475656859542	0.464040571628	0.487561465287	0.509304459452	0.499984937694	0.532522448429	0.497047858624	0.462875944971	0.469305875269	0.476021766827	0.472205850944	0.505087526379	0.479368035170	0.493390870733	0.464641082480	0.427676518685	0.404354825199	0.493268367519	0.476551563040	0.463195625055	0.485261565236	0.448285011575	0.506522853550	0.507348575629	0.502329474096	0.467406609533	0.475046081654	0.468801984856	0.480123089280	0.479074542102	0.486998099204	0.502894133987	0.468546499500	0.472410966127	0.482257963976	0.482663950566	0.487168042981	0.488686408934	0.487978294083	0.468824301723	0.442154918589	0.426965344122	0.467405636761	0.468063274484	0.476244552253	0.502367013514	0.521167213190	0.493722949638	0.476043228748	0.489626430225	0.499765716273	0.509848336443	0.510167530108	0.506469508507	0.502033503093	0.496389508265	0.491975013831	0.491486213512	0.499807458921	0.490070900810	0.483710580471	0.488370736123	0.486383477500	0.487160158342	0.481404062165	0.474164915632	0.459883972233	0.473004930886	0.498925975944	0.470963939974	0.472158012347	0.511977321454	0.512870641994	0.509655676121	0.515779878287	0.505365845562	0.513152245156	0.506795412390	0.484526890533	0.474464970051	0.506055257228	0.463572981991	0.501132169924	0.495438725327	0.495206692623	0.518060055231	0.498512619356	0.516108729460	0.480474364993	0.469056633396	0.472261451728	0.473819310406	0.485088579783	0.492998636808	0.468997107589	0.481920287189	0.477206985135	0.470545432105	0.480071451751	0.482002820825	0.484321523365	0.490666393537	0.493171483792	0.482390319191	0.487238831958	0.497080480431	0.472627103937	0.452474217612	0.472395913088	0.491297530247	0.473417335933	0.459808568330	0.475844878292	0.471166439081	0.446438289185	0.455698510489	0.448194450853	0.455106753944	0.478778910070	0.477996659449	0.493350338287	0.485556808751	0.474140486108	0.489735031589	0.475612431610	0.476311652366	0.473916103470	0.449958192439	0.441347612461	0.480817424402	0.484918094711	0.480176187193	0.493192501714	0.488492421539	0.491520993386	0.478388556553	0.486112110486	0.482261595045	0.484987600216	0.489686569091	0.503835074378	0.476158035937	0.455264937455	0.496137420783	0.486064718790	0.466136854013	0.467818918423	0.493323110417	0.489799836603	0.496898394559	0.494885054525	0.511901295238	0.502151613330	0.502972722039	0.519359174784	0.513800755712	0.524210237013	0.502252042682	0.505932503498	0.512420923886	0.487088344146	0.495088122700	0.491414161633	0.493693437590	0.484097321365	0.465329230495	0.506978587065	0.511546144013	0.494243389628	0.506044817037	0.504544854571	0.489499697272	0.500970355510	0.503509539583	0.503558661529	0.486525861752	0.499999332677	0.500601359497	0.492122772710	0.525995694379	0.519758048712	0.519120732025	0.530690593735	0.518356826075	0.512257441668	0.496317833596	0.510612431859	0.518396144475	0.519944782560	0.560128209880	0.508653879394	0.499064929659	0.504799361051	0.505918249765	0.502625819466	
1015000	2104.432604	1	101	0.557249126104	0.066323792225	0.557198015114	0.555136881254	0.436804967607	0.451100098335	0.436345986694	0.422611355037	0.404795852379	0.422564810569	0.518134332992	0.492840498833	0.487759345536	0.475169210827	0.479449718047	0.466591890633	0.459526405803	0.448325089222	0.479808212077	0.453205698503	0.427960433441	0.477827378895	0.476617500720	0.481358558745	0.444999925138	0.495605058708	0.501235171700	0.480330471410	0.472742609285	0.479273031864	0.456070973244	0.443529358989	0.460610293721	0.462648286675	0.426629419953	0.438082004538	0.464060074493	0.449527779072	0.473013622276	0.434775125073	0.413522882865	0.409509404701	0.410648248373	0.406216316333	0.456815483106	0.482261388779	0.508496419906	0.513081833815	0.432383334127	0.475999959597	0.501964934643	0.517048371492	0.411289713353	0.414613598005	0.401754916794	0.428613517179	0.435336751928	0.435155563284	0.431607770499	0.506324614636	0.491723625677	0.468204855629	0.478408367470	0.455553221558	0.461488221536	0.491174005029	0.460225810932	0.465725053283	0.452513231432	0.428812588740	0.433883494081	0.424766745817	0.459733547062	0.457258012156	0.457931158130	0.461936013234	0.431776150443	0.483773345651	0.483128106497	0.483108917335	0.486816298402	0.486524521851	0.494998244947	0.486168293072	0.465026135725	0.494542625237	0.463310030347	0.464677606293	0.483857401043	0.483004427526	0.455903622687	0.461887845241	0.457406421967	0.461737963172	0.481917033670	0.507414435975	0.472341872352	0.434906302546	0.471331101452	0.463546559117	0.506599458303	0.525492581272	0.518807275690	0.529644621132	0.506178913110	0.515093272912	0.504342096589	0.510715976173	0.493339727816	0.502140185037	0.513558510320	0.530162744262	0.545723378941	0.503554886706	0.508230680598	0.513080936549	0.490833930079	0.481955987875	0.499009486499	0.482661122250	0.481129909593	0.466653489420	0.470365773609	0.484768554193	0.503579238311	0.540991577164	0.548692673461	0.538380186734	0.486325935113	0.518735547681	0.525065087227	0.484161537981	0.480068596704	0.492227542614	0.503369179182	0.532825165516	0.489883313047	0.471298659730	0.477562095645	0.474479840279	0.469531920253	0.475516523780	0.442955168944	0.461304812990	0.471348609327	0.474013650102	0.473203853104	0.485588806630	0.494830183441	0.472994823820	0.473678801293	0.492376906739	0.476294259354	0.481942213459	0.477772812211	0.464064307544	0.488960867336	0.482290632575	0.498399520407	0.473815137423	0.453719461789	0.454600050297	0.457150146896	0.475033405721	0.459008100946	0.441275184510	0.468874739381	0.399129335620	0.405216436674	0.398460579320	0.403104556415	0.387440128568	0.392831199528	0.384921193370	0.384837407832	0.364901562607	0.447182720559	0.468018058661	0.465465293088	0.468032204946	0.470747049598	0.461480214274	0.449330406016	0.454356187850	0.432827403077	0.444249143111	0.461508269790	0.461898746600	0.475888290559	0.459036107671	0.447705373014	0.469228828910	0.488042105609	0.496866502306	0.529932465612	0.487817154704	0.465910938314	0.469691301030	0.467514722091	0.458654917527	0.499956648607	0.476156411033	0.484774557118	0.465766458761	0.429373423604	0.412246972808	0.496381739286	0.475031160408	0.462384791832	0.491560632099	0.462050373432	0.519106523774	0.521938848584	0.512115462819	0.468204428481	0.476445024064	0.456177195144	0.479419404609	0.481805901900	0.486621693211	0.491535147700	0.465451560586	0.477400918564	0.491185280018	0.494307710431	0.489431242973	0.494349887227	0.492137566486	0.466457534217	0.450479874741	0.428888626319	0.475961438135	0.478904269781	0.472901331427	0.496874283010	0.520650378461	0.505574081432	0.483811184563	0.504272366035	0.489051311598	0.503084251738	0.502444945833	0.505269820919	0.500704112741	0.504467297103	0.493179486184	0.502047458045	0.485763251979	0.483988630915	0.482541140146	0.486539096645	0.481367152407	0.478803899433	0.477739564191	0.471524590811	0.457254766971	0.467109923008	0.488292801071	0.469168890399	0.476095061866	0.494205273735	0.503275256195	0.505044549874	0.512415186132	0.500639089604	0.508684973564	0.503318989309	0.480701499684	0.470815023436	0.512420052703	0.460352486705	0.506174686663	0.507987348222	0.504923067354	0.513334769301	0.490511720129	0.505024348799	0.484750220871	0.478844472547	0.477187797120	0.479210348237	0.483413301913	0.504929620376	0.478173196176	0.484907210408	0.476667814326	0.460766124249	0.478635519450	0.483214751746	0.483046452283	0.486231749812	0.485424798520	0.474575214853	0.478852056956	0.502159233401	0.468550045992	0.458373281484	0.475932375920	0.487677173843	0.468940179430	0.458446048548	0.476455686301	0.480844266659	0.447076214685	0.450703686256	0.456414704647	0.459131350509	0.475845532913	0.478130484302	0.494047576150	0.482659307257	0.466545264155	0.472879088384	0.470932016160	0.464716353165	0.474451337742	0.454844597290	0.450304014224	0.479917920763	0.480854580092	0.477182408956	0.491943540782	0.485877682276	0.482317422043	0.471115158677	0.478035772666	0.479135315039	0.482964635677	0.489510505567	0.503379487048	0.476119419506	0.457464893635	0.495859092223	0.485811763267	0.469085553816	0.468220625449	0.487670871200	0.486434219124	0.498977056536	0.497930729269	0.519926074198	0.498010329099	0.502229296625	0.517252012074	0.506774441678	0.516705138781	0.495349385864	0.499045716473	0.505788212498	0.477825332519	0.508016664713	0.504464631505	0.507211998541	0.475760368401	0.468150827231	0.501243424172	0.500687457027	0.488561840692	0.502298289845	0.501640167439	0.480195063499	0.493961587315	0.493016312374	0.499238942808	0.472556359674	0.481490929860	0.484165427888	0.480579984841	0.522780806199	0.518622126060	0.511956096171	0.522132555276	0.520314545690	0.510020274746	0.495323161825	0.505777546942	0.516260035332	0.520513065328	0.560024871950	0.507990865700	0.491569458586	0.503157687223	0.504562797125	0.501062774899	
1016000	2105.238750	1	101	0.557249126104	0.066323792225	0.557188888754	0.563764648145	0.445919332727	0.439556273750	0.420928845202	0.426804948244	0.415359628048	0.435412380030	0.519478431076	0.495617606143	0.492825372445	0.475479969210	0.481577794595	0.472112245286	0.466729875311	0.459989535694	0.482565658554	0.455182567550	0.420383426769	0.479765502395	0.471200370032	0.472320943885	0.434452079968	0.483925672270	0.490176476604	0.467203738403	0.460159790772	0.463677549232	0.448840048818	0.443205005971	0.454106443303	0.449558777922	0.419629091151	0.433515284446	0.456163751290	0.440715422639	0.468997692067	0.431149637430	0.413138580618	0.411036338535	0.412615081923	0.408470431652	0.457622678785	0.486879934817	0.501041803784	0.517556033705	0.440614165219	0.489405435157	0.513741517458	0.523766283653	0.424159892185	0.425717178502	0.412984604836	0.433813841930	0.436603589109	0.434710940869	0.433677660890	0.502598748398	0.485705673961	0.472651001192	0.488824714047	0.461643629574	0.462989095573	0.485295293910	0.461690090684	0.477044007187	0.459991221872	0.426988761723	0.440007442363	0.426262922982	0.459761153416	0.463832580721	0.456286369545	0.455894886306	0.432608334803	0.478106610897	0.457853487075	0.457799000450	0.456384606016	0.471175102764	0.478355803123	0.487119247929	0.467106666769	0.499999648824	0.462446541406	0.470596722967	0.483268932701	0.487209965847	0.454421539520	0.461616924909	0.456027919111	0.460019533194	0.480215573963	0.496838784769	0.469155847684	0.441328024338	0.471449107913	0.468232508494	0.505129978896	0.521327597361	0.509772189950	0.525111488712	0.499754373421	0.507586565787	0.498013472106	0.502154097979	0.481385255073	0.492054489413	0.518656096867	0.535019853350	0.547075604664	0.504274844342	0.514595468713	0.518316290976	0.504460134532	0.493968394784	0.504301699042	0.487919604005	0.489269651026	0.475102557204	0.480486128271	0.486322860739	0.505243002634	0.543976182322	0.549833261068	0.541389682585	0.490228108473	0.511721267852	0.518815227199	0.487021028453	0.479863621719	0.501260066297	0.514961225183	0.544910882274	0.488150891318	0.466132770055	0.464883408573	0.471568763802	0.468860044913	0.479303719112	0.444085007439	0.467651910856	0.469496352012	0.472988859907	0.476302886219	0.484211288573	0.493271338251	0.467237891867	0.476210726638	0.492533725132	0.481784591039	0.489231589847	0.483942820031	0.475833969160	0.487547526604	0.479931033960	0.500198382204	0.474788940459	0.460122726079	0.461518087564	0.462153401200	0.469560071616	0.463920088391	0.445585505226	0.470807367040	0.406784805619	0.397508733948	0.404082212473	0.409329502117	0.393071987965	0.396870240570	0.389370053208	0.388372798962	0.373266013415	0.451491976958	0.466547029601	0.467373420681	0.456714378809	0.458841643608	0.447920564774	0.445329923224	0.443249015829	0.421109704186	0.444080182835	0.457435466681	0.460925695051	0.476480631471	0.463397472308	0.457829889323	0.474239414964	0.494926435063	0.498123992858	0.544507962278	0.498909566393	0.470123507498	0.469857804836	0.478781949472	0.471756059378	0.504204532837	0.480684395781	0.497334629014	0.468852055664	0.430992683995	0.406337290583	0.495312252151	0.471601477949	0.457704167231	0.493832042496	0.457535761379	0.516534020805	0.521645173886	0.507655812712	0.471207494441	0.478189356067	0.448847815209	0.478625323150	0.475634241035	0.482868272308	0.487521565910	0.469572466832	0.476221994247	0.478453697272	0.478942979422	0.477470834771	0.482856576823	0.484726325110	0.466034124441	0.455212030504	0.434929173874	0.464964474839	0.470521174080	0.472571388807	0.497173830787	0.524539065202	0.498795741722	0.479680392526	0.500757508316	0.485306422396	0.502814212982	0.503242842630	0.500943140802	0.496656059824	0.495514150419	0.486989962246	0.494589474631	0.484145390226	0.484090513350	0.484378130140	0.491177316521	0.487827301663	0.476653972576	0.480133618663	0.480377092997	0.467587632429	0.470232131217	0.483579880997	0.469999597284	0.482266529178	0.496049459843	0.503465181939	0.505700066224	0.504047031087	0.505580156747	0.519069350437	0.506563562046	0.478085431692	0.472853313163	0.513596398838	0.463063514801	0.511270005982	0.508755469521	0.498985539914	0.519628415127	0.488422137889	0.517678390084	0.491344859953	0.480096290156	0.477654038833	0.475341217183	0.473328658323	0.501522847486	0.481051083418	0.492563938208	0.485025765559	0.471965096225	0.487694327878	0.492461483101	0.491188294774	0.487158987558	0.491913523891	0.475427917844	0.474795660561	0.497703925019	0.465907758482	0.453620348605	0.471097933037	0.479826258829	0.463149620533	0.453160956129	0.475055768520	0.470972888893	0.445102634520	0.445486836413	0.456236232354	0.458038710474	0.482066563740	0.487341542707	0.500829223155	0.481197684544	0.480034046433	0.491780724588	0.483519669204	0.488788167494	0.475807522706	0.466082381331	0.456812316500	0.475913629590	0.474485116323	0.466354178488	0.481052375156	0.472452691708	0.468211256367	0.472429543511	0.482663073316	0.482463144809	0.493324381889	0.499537761695	0.513011693165	0.478868805802	0.454733382560	0.492721732310	0.483852789227	0.469237042257	0.474686402328	0.491177997335	0.482086966087	0.489270609042	0.483662275892	0.511210881866	0.486602470471	0.500151673368	0.511555836451	0.498941564194	0.510899411656	0.489368041826	0.493082077217	0.504963290100	0.479740899465	0.511865950445	0.497484606227	0.505497148898	0.476419558556	0.477853633653	0.502550047709	0.504950422069	0.494853366823	0.505869264085	0.498360291968	0.486913435832	0.500101178756	0.501516871997	0.502919616072	0.480198174044	0.493465996085	0.497938159414	0.495735639337	0.516935825107	0.515662441941	0.506634775183	0.520108686659	0.517267460089	0.507525803958	0.497092666645	0.502825966575	0.514625591385	0.514834734630	0.560601555414	0.505720309606	0.492130002416	0.501184748164	0.503713127690	0.501407557096	
1017000	2108.993031	1	101	0.557249126104	0.066323792225	0.557193912677	0.558723236788	0.446221750616	0.442169442048	0.436114445681	0.419949664862	0.407763093081	0.421891687242	0.518832793715	0.492120843857	0.482277905405	0.464887970663	0.473303250020	0.464424831706	0.460740891735	0.448936635263	0.476578319938	0.454632486496	0.426547299109	0.472146734378	0.473395449687	0.483955780821	0.450839391247	0.498286908765	0.501693634519	0.479720412832	0.476338586782	0.479108592813	0.458714070285	0.456888365219	0.455665525217	0.453067159302	0.423204462059	0.447475181707	0.458106482193	0.439734871561	0.478484353484	0.427512056214	0.410749082076	0.411484208915	0.413546201525	0.407909922814	0.455611901832	0.481872333494	0.496312883913	0.507227972380	0.436193518907	0.493961538090	0.509432551360	0.519175300236	0.420267189918	0.426403046303	0.423073050882	0.438206508675	0.438424794262	0.430875837405	0.433041903766	0.507515006975	0.485401349233	0.459843915566	0.485936788854	0.460567608975	0.464963679289	0.484002394869	0.460080418479	0.468615155141	0.457430267948	0.428283289595	0.439860095699	0.427566280169	0.449770986268	0.445959727519	0.450637224308	0.451812090102	0.430972213241	0.486183201009	0.474211496227	0.478144666650	0.481985694455	0.475673034038	0.484740276856	0.497618705548	0.458210948054	0.486336980315	0.454715856861	0.468216560684	0.483362890009	0.481868630442	0.457366056160	0.461978208035	0.458085199991	0.461763695469	0.486359862662	0.496389350749	0.456883100944	0.423415957401	0.465040274763	0.471547658491	0.509398596573	0.530714900023	0.527751143977	0.531419554353	0.517177825849	0.526735087924	0.509464806004	0.511114228760	0.491781072283	0.502813733564	0.531325989333	0.549196141298	0.557101952287	0.511044437598	0.522027770265	0.530100251461	0.498762669292	0.487541316299	0.500131707855	0.485589553347	0.483313844641	0.474813495348	0.478813302724	0.491593042857	0.494358943982	0.525983921191	0.545336920123	0.545392651735	0.499784256090	0.512652577888	0.519806733133	0.499551612855	0.498796203448	0.520078942803	0.532050575519	0.549626469317	0.502062932534	0.484981268767	0.481008083819	0.477883488964	0.478939621116	0.491043900459	0.455001411094	0.473600176837	0.477947478531	0.482700838626	0.481809189203	0.495459741598	0.493138295026	0.468131732436	0.473665130402	0.491128811823	0.478498970480	0.481992206129	0.483943297698	0.474738820724	0.488577039349	0.481519366748	0.500098570574	0.479770408025	0.464569165930	0.466496470496	0.467482975612	0.469985017039	0.471302439047	0.449965260732	0.474901783178	0.407745033861	0.394960303856	0.396466879280	0.399235488084	0.384622624586	0.382731361097	0.375763955626	0.378118352346	0.359022303621	0.462765415086	0.463754718880	0.466306905536	0.460303038868	0.458826368266	0.451570823478	0.453332588490	0.447325512415	0.427858191138	0.457603368272	0.469636524419	0.467356877841	0.484661824271	0.473328964111	0.465328684711	0.484966453133	0.506405453027	0.506472296158	0.550187917290	0.513791955902	0.493822607817	0.495041514608	0.498187871108	0.491621969456	0.509149823497	0.475414583054	0.484848771426	0.468069985719	0.416831696739	0.401632502836	0.502014558172	0.485027616468	0.469519823768	0.499513628699	0.468811224793	0.513356627780	0.531953071849	0.520349083847	0.474245465601	0.475884195581	0.461620200116	0.475947139941	0.470836302236	0.481543752709	0.482563140430	0.473892684178	0.484619028706	0.476412697207	0.467444509125	0.475694640619	0.478260795143	0.473548950211	0.472207389992	0.454880579336	0.427363035875	0.470438227942	0.471018065491	0.475889331897	0.493070563072	0.519436457488	0.494848601835	0.476297419299	0.491256212624	0.487927076771	0.493224871654	0.495904118875	0.491671995304	0.496951623297	0.489304277694	0.474302252488	0.488502913888	0.489164289717	0.486386504876	0.490778224819	0.492566668217	0.491290906538	0.478283900383	0.481637211468	0.487450893832	0.466028293090	0.468091371960	0.477932023172	0.470746968941	0.486773018062	0.500395656565	0.508501736173	0.512737826770	0.504790462521	0.509805282700	0.522348972668	0.522123895768	0.479556695079	0.472879539421	0.509535605707	0.450067939201	0.502642671675	0.502568094392	0.490519906145	0.502936544845	0.473526984349	0.497443130047	0.496317530573	0.491598999058	0.493876578493	0.485360763514	0.490415697565	0.511065037442	0.494714463696	0.495512140183	0.494117018996	0.474068407229	0.498153812171	0.499233560589	0.499444041656	0.487624437246	0.489235900802	0.481187905225	0.477603366422	0.495139975826	0.476086596954	0.467932138994	0.479184983017	0.488880785432	0.472924302283	0.457215494191	0.477742156095	0.470849015751	0.457473646404	0.456415483111	0.463856553143	0.466005315409	0.486402875529	0.493437715946	0.513407149296	0.494173366420	0.484716672853	0.492958339717	0.486323146700	0.494142848855	0.478924704119	0.461752188706	0.451258885910	0.478798584191	0.482689251335	0.475720298222	0.491204914265	0.491261804850	0.481101884208	0.472974341119	0.481329915860	0.481065699088	0.485193129135	0.487561004610	0.501009167786	0.477944595355	0.469319911937	0.488677396483	0.475070610429	0.459124950943	0.464735764752	0.486732665922	0.484612683724	0.484985444536	0.473612647095	0.508572768155	0.486689302224	0.504385764953	0.513618048267	0.499332759640	0.507989582694	0.492353573115	0.500586221617	0.508992596256	0.474559982816	0.501991028781	0.483304155646	0.486326195909	0.474476218278	0.479469009165	0.504154075876	0.509965352759	0.500970274419	0.502478155475	0.497959102943	0.490824091936	0.501313278844	0.501274624659	0.502582241414	0.485625604498	0.499360458785	0.505169561290	0.502279103359	0.513853307784	0.514128776099	0.509537508367	0.524479145634	0.517142529729	0.504277657074	0.496512365658	0.502945305940	0.515587452044	0.515682931035	0.554345021182	0.505176480239	0.496762650015	0.499049432941	0.499935453561	0.499061970193	
1018000	2100.335537	1	101	0.557249126104	0.066323792225	0.557209453940	0.546784619045	0.455253673954	0.437639443455	0.431963525567	0.425329883532	0.421603841868	0.441218299059	0.517426456574	0.488828280456	0.473969423227	0.461647242253	0.475336687228	0.468780934991	0.461564231369	0.451148453628	0.472899223538	0.470107471132	0.444733894000	0.469486623955	0.469151552704	0.474367264797	0.439969559557	0.487098834680	0.487038736682	0.472461036210	0.463305927934	0.470609677250	0.453646584564	0.446838546752	0.452399002187	0.439896226462	0.413566056502	0.434077610608	0.457004327946	0.436117129972	0.480104125972	0.434298594253	0.411692557344	0.411337097501	0.415691215308	0.407399550124	0.449940881312	0.480520547971	0.495872825697	0.500999624827	0.428532903461	0.492279492010	0.515739697544	0.521849579692	0.411838650004	0.411940686780	0.407284823156	0.423889940903	0.421431647161	0.413325005147	0.412908298577	0.505435229403	0.474149697345	0.461880031416	0.475351062630	0.451671293824	0.456583506053	0.477065846330	0.455392023399	0.468461000118	0.451259276799	0.430122147587	0.438320469615	0.430759060625	0.442135620610	0.441353503744	0.444933895922	0.445539195746	0.429333082645	0.483801630484	0.473233268835	0.477819758492	0.502701770676	0.473385299756	0.479680051532	0.490936558324	0.454915830762	0.478786665536	0.454762774236	0.467937599541	0.475354203725	0.474608234179	0.464537099129	0.470455135354	0.464848115907	0.467549968020	0.482068808318	0.493211507410	0.448899809243	0.412865785750	0.464332356164	0.472288375786	0.505266878722	0.518974984253	0.521792204824	0.534937570120	0.512307839152	0.524183033519	0.501193264013	0.504291405979	0.483725055627	0.494673672798	0.508378851934	0.533564484171	0.550130509972	0.495121860299	0.505803390592	0.509604012285	0.491885522030	0.482443506099	0.495853498809	0.484462354865	0.483922719175	0.475209043550	0.479594201773	0.479587531590	0.484653192722	0.524085707350	0.537237788767	0.534455225331	0.481809353281	0.484774725657	0.493933825867	0.483326502700	0.486043884604	0.510476408121	0.528364764316	0.543029713494	0.492473429589	0.485653738198	0.474039340648	0.481557285363	0.472690220294	0.484066803866	0.450052022227	0.459234621106	0.467287260226	0.473002721617	0.472463867098	0.480652209214	0.487432172073	0.473579864673	0.474337798891	0.488045347239	0.483463345348	0.486080440165	0.482892689862	0.474334475799	0.483362457547	0.476996881508	0.499633463685	0.474918491868	0.469919579627	0.470802900054	0.473460817962	0.462862148185	0.463609421005	0.447474103698	0.471324123024	0.403457052202	0.390208960513	0.388737789146	0.393941403590	0.382287200207	0.381071973981	0.376641687225	0.379542040246	0.350116152112	0.456053324064	0.468797727674	0.464892625311	0.467414166693	0.460991361792	0.459708220606	0.455377991908	0.445719553500	0.416843260337	0.454297658785	0.460092263302	0.458642477732	0.471847291502	0.464517590816	0.452693433814	0.475139798318	0.497978260327	0.501809406794	0.543934087909	0.509937262530	0.484557984510	0.487403257495	0.484362165750	0.480832942816	0.504522908279	0.471181109867	0.484863318812	0.465588434498	0.425266839710	0.409298924197	0.497959163765	0.469696135842	0.461595144034	0.490519946964	0.450118914667	0.498148918813	0.515850142269	0.500089380476	0.472376620746	0.477167981148	0.473682481267	0.490599757102	0.495590760166	0.495492157791	0.497048115287	0.468196252283	0.484908057470	0.469912213589	0.465457386054	0.475511519141	0.482085318816	0.480020093495	0.466404286566	0.448007025367	0.426628807218	0.459104367496	0.460560643273	0.467972201387	0.487112173935	0.522101927238	0.499246039837	0.484185775005	0.494992907516	0.477422809385	0.484868979775	0.496219123418	0.489912999124	0.490431379494	0.484893166944	0.472281488535	0.489400181751	0.492807137828	0.486342855740	0.486586243503	0.489219333852	0.484595793462	0.470834198817	0.479690873596	0.483185013458	0.457969036059	0.468062018658	0.480606369389	0.471312591967	0.491015583341	0.489647584305	0.496514713511	0.503595015965	0.489687551046	0.501620665582	0.513052844468	0.516833546859	0.471143614049	0.469364636225	0.501540448205	0.443365857082	0.497678306947	0.497151377324	0.487304938985	0.502433643721	0.475494448213	0.489495974966	0.492173071808	0.481967037595	0.488564219078	0.479743456455	0.491180291267	0.500172982825	0.479347318984	0.494733155836	0.497416550779	0.469599149488	0.502796586411	0.503296837938	0.505049312595	0.483359941654	0.485807107739	0.478092529431	0.474390104098	0.485068304428	0.472277298600	0.465272434816	0.469634827937	0.480792944361	0.460315727614	0.444538954512	0.466147555071	0.461416793419	0.444002745085	0.440359284903	0.445484366675	0.451499615400	0.478504770148	0.488213765689	0.508537915245	0.493065962907	0.468421700395	0.472944485977	0.471457013489	0.475288371648	0.471324201548	0.449795451990	0.449266375423	0.478736834468	0.483688906978	0.472180258022	0.488349076722	0.487708251391	0.479874019739	0.470240520529	0.478877419498	0.478754987058	0.485276753104	0.490306029744	0.500298587569	0.469063120361	0.454681175376	0.478017024666	0.470099186348	0.452297661923	0.457699929667	0.482553027519	0.488861714148	0.497013992224	0.490106743844	0.510444217634	0.488446255726	0.514809872022	0.522795054820	0.504031162212	0.516645054566	0.491663979801	0.496580391907	0.506504753382	0.470521870052	0.503488548552	0.482471452602	0.492958175048	0.470763576090	0.473194467451	0.500878156307	0.500074567927	0.495012321996	0.496467093100	0.495117180127	0.480850685041	0.490015608283	0.488887886894	0.490886052792	0.478448310559	0.492245185849	0.497692761523	0.500126945219	0.516090647037	0.515524804309	0.518059972768	0.530836818250	0.515035699511	0.504660647072	0.491233943403	0.501962384127	0.510656960600	0.511599628860	0.554383764517	0.501677427464	0.496080114002	0.499501674815	0.501206147876	0.501793729932	
1019000	2096.172503	1	101	0.557249126104	0.066323792225	0.557217039437	0.545444308420	0.440495563982	0.438052316150	0.436770174683	0.422740768112	0.424285688617	0.447674845148	0.521153674147	0.486354304855	0.475453598701	0.461053473734	0.475230645412	0.470155972128	0.467554516123	0.460793580180	0.467197001350	0.465888792612	0.429425400643	0.459139163349	0.463867984608	0.468491125999	0.446590538577	0.485481067982	0.487892457467	0.472884622880	0.460102233813	0.473664084352	0.453843018290	0.446974144438	0.462774233753	0.441827034750	0.419807763146	0.436078119788	0.456478598643	0.440082050631	0.487955698162	0.439952522554	0.411504497081	0.414816737709	0.417937736662	0.408649812221	0.461389114982	0.488260728368	0.506292825745	0.505650692741	0.436701830608	0.493539675318	0.521364543606	0.524292895461	0.418459137437	0.422144218579	0.426854917138	0.438070182005	0.435707872002	0.426667289785	0.429883330922	0.504018367473	0.481314692760	0.461253396459	0.479678993718	0.454836820699	0.460455116957	0.484978890562	0.458525735282	0.478572546653	0.450199540260	0.429747389343	0.438419525184	0.426002158159	0.441246878666	0.436069330424	0.444686117952	0.444611906732	0.428287122792	0.486883512287	0.462704566157	0.465390926316	0.483314041667	0.483551017608	0.491337175008	0.493723373334	0.449773810475	0.478074485216	0.448716137440	0.460428424408	0.482479682684	0.484588676893	0.458088122740	0.465461340395	0.456698827510	0.458186989873	0.486408870816	0.499329959161	0.446854224426	0.421334304140	0.470101077477	0.467899343714	0.508127533646	0.515931378171	0.519298137070	0.537774380976	0.508293265940	0.519959391990	0.493023048090	0.499398408228	0.484210962422	0.492405794381	0.491079281565	0.512344996970	0.529812911751	0.481234473529	0.478853601667	0.487101384028	0.498231949450	0.490478188192	0.497750602944	0.489125954714	0.489655414230	0.474761299777	0.482574841035	0.484378995365	0.485978927130	0.519285723590	0.535295721862	0.537652408279	0.486855051963	0.496371143775	0.509156646611	0.488210879648	0.488144921476	0.509137468463	0.525459644188	0.537861645029	0.494395754599	0.485473542368	0.479274112978	0.485739064587	0.470699632122	0.474152394578	0.442040298568	0.453489043658	0.470093107204	0.469545644260	0.469725021526	0.482499087965	0.485484027358	0.468001771077	0.465494089186	0.488615264417	0.479990701398	0.486886368126	0.484419277363	0.479193339961	0.481675603248	0.474264101869	0.490297926444	0.473669655041	0.468392052625	0.459972846343	0.463549904199	0.461479964940	0.458857219777	0.433360308370	0.456012489544	0.399282927083	0.388119789805	0.385905161539	0.395640534336	0.387528193128	0.383207759533	0.378176663463	0.384872996060	0.356996316019	0.453341097506	0.459419101900	0.457380080693	0.457520846779	0.449140297314	0.448621413979	0.455583526874	0.447506017021	0.423213605843	0.448288152857	0.454313636455	0.457623438868	0.470278286486	0.462804314867	0.452363840139	0.474245142430	0.502363512443	0.499899931676	0.535364998107	0.507365642107	0.475913676336	0.482865018853	0.486218460931	0.480243234092	0.504730768168	0.480279775746	0.496249035392	0.483036176887	0.437665800105	0.420732986919	0.511635143158	0.482781857648	0.472966939933	0.501007392543	0.460297259689	0.507823493015	0.527765917932	0.508948980701	0.473748167750	0.472633724600	0.470741306821	0.481370110059	0.491249465875	0.492573760888	0.495443372334	0.476280458986	0.494271493299	0.481832536188	0.482099002237	0.482791702360	0.490481232103	0.497009110459	0.473110878629	0.452467081649	0.426687509778	0.463635833599	0.460580310390	0.475076021644	0.484754072702	0.518271619605	0.499602977262	0.487188634054	0.495862495844	0.477555075036	0.487116824564	0.495909983362	0.483788134939	0.487689271497	0.485924093444	0.467162501253	0.493210609712	0.499594135611	0.500715680913	0.504484303331	0.499560904480	0.493886840536	0.474390923553	0.480206653019	0.486036720256	0.454564354219	0.471921756461	0.486611648428	0.472769878499	0.493046208276	0.500017218261	0.502733940915	0.509318421881	0.504402714038	0.504354479341	0.513875389423	0.514046767832	0.483844835625	0.477934880715	0.525055083964	0.471185214531	0.521245902460	0.509587927811	0.502524019249	0.528953313690	0.495838410957	0.512397498949	0.489404385235	0.468432638644	0.473939375115	0.467816023992	0.487655962158	0.490590877176	0.466767741145	0.488062578385	0.493362873167	0.466784257392	0.490907587213	0.490115807411	0.488641013460	0.490448388923	0.492527829985	0.489736106464	0.482161094367	0.488598552098	0.480859832274	0.476791203154	0.484937451326	0.494064239903	0.477446689651	0.459139961786	0.476229773798	0.475581487694	0.457218464121	0.453530989689	0.459241724806	0.462036880840	0.483672163607	0.496408783284	0.517434941531	0.485998526928	0.470087391388	0.477712018841	0.469363109001	0.480567943205	0.482973389151	0.465103540121	0.466697191125	0.485094149029	0.489194734345	0.474292451805	0.491832670323	0.488360152913	0.489565905298	0.479881900100	0.486314962753	0.497079589667	0.504482128494	0.509671152179	0.522868246009	0.485054887468	0.464377242218	0.489375039328	0.480370479898	0.464770695541	0.468401405310	0.489455878210	0.493475525883	0.500404140738	0.494180323536	0.518203277439	0.491385861937	0.518776686745	0.520342487608	0.509319485582	0.526475676860	0.494705259767	0.496843441313	0.505570001597	0.472060428998	0.509529282438	0.491017391938	0.503092432607	0.472187801809	0.489839116990	0.499512742410	0.502656961001	0.501401885365	0.502663500346	0.507081133799	0.483176280387	0.490640825390	0.482747941958	0.490422648710	0.480503194915	0.493089348689	0.497441768269	0.498241512166	0.520610165392	0.521001334485	0.517182357907	0.530317753037	0.523763089251	0.514551242757	0.501482119093	0.509404892058	0.517006739215	0.517519262657	0.562360722986	0.510351542519	0.504813304134	0.506959677379	0.503609424513	0.507509184716	
1020000	2085.716308	1	101	0.557249126104	0.066323792225	0.557216426729	0.553902901532	0.434256771452	0.441341763787	0.436050884597	0.411694357524	0.407197110277	0.428067785560	0.524213948162	0.494909260680	0.480568202033	0.457246818263	0.465384571468	0.460737921790	0.455663045739	0.455194771819	0.471290384823	0.451671496514	0.419909262853	0.463534622479	0.466853093232	0.468021269287	0.449255467465	0.482860401054	0.490631651133	0.482621908448	0.466392511780	0.479605261027	0.458125977061	0.456988891796	0.459543860257	0.440571667473	0.417452508011	0.442684187507	0.462192876077	0.445042508356	0.497067290361	0.448995876481	0.420487526794	0.413140644725	0.408638992411	0.402982840624	0.456709027647	0.483532451751	0.497132599619	0.502349823205	0.426650799716	0.480344633192	0.513694598611	0.518990240426	0.406153653315	0.413939245271	0.417210261935	0.428305211260	0.424715857946	0.413006518077	0.416428896900	0.501112625133	0.478581337968	0.472541224028	0.482360947065	0.464664164283	0.470272802914	0.490806078176	0.455827174421	0.474055327146	0.447653645422	0.425594621288	0.436841501304	0.423254624112	0.438746432707	0.445679417325	0.438193751082	0.438211438958	0.420061138178	0.486356531182	0.464956124467	0.470251200399	0.498029110476	0.480410807674	0.486182191990	0.491927560915	0.451098048317	0.480124591923	0.446099487682	0.465627831641	0.482272568556	0.488333401984	0.456678376301	0.464634059913	0.454508153256	0.457567189542	0.485517386126	0.506715693017	0.458740992340	0.430761185517	0.482107205663	0.481192066856	0.511036005038	0.511824357475	0.515818627871	0.544568599374	0.505220953302	0.515506046718	0.496423705483	0.511912554020	0.494687984241	0.507436486818	0.494425588122	0.514201934152	0.530312355094	0.479855746068	0.482393072971	0.495238934723	0.492922052825	0.491242064236	0.492210131040	0.484167475941	0.477930404819	0.468065501986	0.477555654536	0.491817147769	0.493381763192	0.523850367476	0.539747727957	0.548950579005	0.493101434303	0.501748303171	0.508782011073	0.490353941510	0.486455772061	0.505672401541	0.520468751447	0.534451683669	0.495049821286	0.469021316830	0.465248227348	0.485176544597	0.467868495361	0.471296185131	0.448181913502	0.459442423705	0.474371726131	0.469380066547	0.465183850976	0.482042872053	0.478943759136	0.464148022215	0.457139500730	0.482135082610	0.472030326381	0.476646185778	0.477735389004	0.471814700227	0.475443293025	0.471492990174	0.492708412164	0.475497851512	0.474412297985	0.463885257132	0.464523544041	0.453295394931	0.461939293640	0.441607086513	0.456077594834	0.411939358599	0.406948646394	0.392304422748	0.407442698816	0.397562220364	0.391561574263	0.386066866338	0.393185192948	0.358540647437	0.457355791269	0.458125812754	0.465029050022	0.461601895587	0.449754854600	0.455251099126	0.471472183366	0.456955184772	0.434742575500	0.459431872874	0.461446687219	0.459832597247	0.471709598081	0.454948929955	0.442985990584	0.464959662329	0.496801936989	0.496870455541	0.526874343122	0.497494020425	0.464247401484	0.462465039013	0.483980691646	0.472988756353	0.503326148800	0.468314039376	0.474966963393	0.464162970811	0.410420578402	0.388949675468	0.496861819747	0.479071478249	0.472881804814	0.485906207407	0.453984504548	0.493867669912	0.513093598230	0.493448212150	0.473459752977	0.467007165032	0.464580195905	0.487249033596	0.489222196430	0.497914312367	0.495100631480	0.474390866224	0.497103782217	0.490278632302	0.489492694941	0.490980277484	0.496736472221	0.504295910188	0.475406524257	0.447378416252	0.433274727647	0.464384937603	0.471411978180	0.477222829582	0.489278273398	0.521472257003	0.511749015313	0.504123736707	0.509839345967	0.486308333977	0.488755311416	0.500586807660	0.490058425718	0.485844119127	0.486547190829	0.467865141043	0.492151493571	0.492284169123	0.499170320432	0.497094508874	0.490002459936	0.485584304466	0.482823773890	0.484277718572	0.493165579686	0.464913817506	0.469996795960	0.482541590263	0.473096469759	0.493680461314	0.501668170613	0.502990267591	0.512326243770	0.507958000895	0.497061169308	0.508826402198	0.505383777478	0.485199887449	0.475538975509	0.522844739663	0.474515816939	0.515117583523	0.508905502846	0.498067832508	0.525475530494	0.501447802603	0.506497266810	0.491140966090	0.473896694170	0.484537036966	0.470234144409	0.484733439577	0.490066905272	0.476164745869	0.487647803224	0.484711580832	0.457788749448	0.482546891749	0.481851635972	0.483890679801	0.486246554543	0.485117407127	0.475018473111	0.469181452199	0.490447076573	0.466892090268	0.458247690871	0.471268522211	0.487079092207	0.464697066071	0.450726581385	0.472915200964	0.463435228009	0.440518004229	0.435464222137	0.436542736879	0.439396562290	0.477723951136	0.490669339447	0.513332866893	0.485954973502	0.460803407750	0.473841705778	0.455708219068	0.468195975741	0.473686898283	0.466807870092	0.475303676404	0.473557235312	0.487767300023	0.477588272274	0.488315123852	0.482970637360	0.486323148497	0.472475197093	0.479082875815	0.488185167595	0.496414415608	0.492779240758	0.510137166957	0.477315368895	0.461649386156	0.479688528771	0.467242182311	0.449363273004	0.460413443340	0.485270149559	0.495928477274	0.507607702701	0.507780973638	0.524129593680	0.492963802177	0.517041601495	0.517435701392	0.513234593702	0.528183456913	0.501348926040	0.501978497486	0.506622064016	0.466575083086	0.510684598297	0.496770206079	0.516127691770	0.464789146605	0.482286465609	0.492930333197	0.496557476514	0.492194292228	0.489806854356	0.502796926173	0.472948838317	0.482536916386	0.471868237532	0.477355432603	0.464527866408	0.474931407646	0.480095962242	0.482413772355	0.518051810008	0.508147107608	0.505123908833	0.510911572593	0.511395171489	0.505297698197	0.498588328341	0.501692732480	0.509830403877	0.513461128969	0.555608903036	0.506589247835	0.502049792340	0.504363265317	0.501804507283	0.504249989889	
1021000	2095.497006	1	101	0.557249126104	0.066323792225	0.557217458592	0.557140194897	0.445883519399	0.451792018010	0.445527068447	0.415667642039	0.415638152526	0.438779605138	0.526917102185	0.492018159524	0.475166450118	0.443410182649	0.455937992100	0.449439997105	0.446181194720	0.451558227963	0.461911333788	0.445446067968	0.425487949508	0.457417820428	0.460860001488	0.460853907630	0.436628153466	0.476137723360	0.485266296907	0.480778892137	0.462009410150	0.466673912900	0.456603628929	0.456421728479	0.462155626503	0.435915368420	0.418801730646	0.438580518393	0.451581753168	0.436232492107	0.489041877772	0.453335540058	0.420347925254	0.414224377070	0.410812443357	0.408604705932	0.464571185293	0.489054911901	0.497583358037	0.508193791981	0.445610123679	0.493071941578	0.517970250112	0.525260464033	0.430246706017	0.431645539282	0.434319611702	0.440591417365	0.435467476192	0.422339346048	0.423690633052	0.507380947842	0.487982817565	0.478583740709	0.488195312621	0.462858841869	0.466459399310	0.500657518676	0.470743476042	0.466469124051	0.455204697897	0.441770712582	0.449856838590	0.437615750750	0.444126960382	0.452965997226	0.441817927079	0.443672796990	0.422316936788	0.491946492727	0.455089777717	0.467679168649	0.497971719928	0.471622177966	0.472392581204	0.494550251385	0.468120590848	0.491231191795	0.460562272654	0.466373687073	0.476666606562	0.481612250956	0.457610603549	0.463586729704	0.455276569877	0.456022356361	0.485734460715	0.503711662070	0.462257017332	0.423662760299	0.484580563640	0.495976564136	0.504008747104	0.509229302572	0.510466871913	0.542046362554	0.495073427977	0.505590637372	0.483894691978	0.496473480864	0.481060988105	0.499293623338	0.493539440788	0.514334428588	0.544450383864	0.480735542280	0.485975752992	0.500059711829	0.503690235095	0.503573683749	0.502739896907	0.496031729130	0.490448698758	0.483578541353	0.490014654869	0.496145436317	0.490568623982	0.512979804869	0.538842382887	0.545777185389	0.494380123682	0.506449482445	0.512623858208	0.487674977598	0.481498294859	0.504465192295	0.523544076855	0.533756861581	0.491345560542	0.469402009794	0.457764800147	0.483497176760	0.472245023606	0.481995158706	0.456423559393	0.459391828173	0.474592323833	0.480165590173	0.476526595930	0.489695065060	0.486429443244	0.468857324017	0.466200676139	0.483971482394	0.486119631154	0.496348675200	0.491439282707	0.484075634845	0.474324868211	0.471769229121	0.496212939585	0.471938627977	0.471808984150	0.463630799367	0.464719020882	0.447643522927	0.459347120792	0.438999180552	0.453570455267	0.410894343443	0.401163471513	0.396068686518	0.413835936340	0.407273307301	0.397447086999	0.392739023752	0.397096189687	0.355219381139	0.459648735672	0.454644978385	0.464169125065	0.462765432771	0.450101346897	0.451472026956	0.475083735348	0.462198833621	0.444730273412	0.464697386276	0.465142034021	0.467355079766	0.483910755240	0.460667004605	0.453452522534	0.469944658801	0.501252926692	0.496370539332	0.523691202309	0.501408619990	0.466962863785	0.465896839401	0.487980162118	0.477175971035	0.501141395969	0.470629202311	0.469110920872	0.465584639506	0.415987151306	0.401776511074	0.493776886436	0.471019038379	0.464268501191	0.489405640536	0.462682824083	0.498935517173	0.521059922499	0.510571015392	0.467826429606	0.459971701983	0.449399150865	0.481433461389	0.483129087642	0.490226024371	0.486007659632	0.473710554897	0.490017400860	0.486461356799	0.484978426010	0.481935498642	0.490437550635	0.493713158024	0.474697509055	0.455147733425	0.434359653344	0.461901106081	0.469122039377	0.481574562050	0.489470513627	0.518977700096	0.501847857353	0.494307236204	0.500200249968	0.488535746366	0.487563649635	0.500745009320	0.485159317623	0.484978573989	0.492187949602	0.479720887644	0.495815013450	0.489852531574	0.501346707903	0.501480467584	0.486823259179	0.483125349247	0.487700779846	0.489624229742	0.501884336701	0.473853319435	0.479717751317	0.485380227651	0.481973619659	0.506368553260	0.507597025498	0.505470908274	0.515926264826	0.503003191589	0.508764763833	0.527997251876	0.509866280587	0.488995062440	0.481280557176	0.516898120855	0.483326309959	0.509629913995	0.501609283543	0.492711029158	0.515675149397	0.493464493804	0.503391206545	0.492352828473	0.475091081336	0.485042842145	0.469908182828	0.482011805607	0.495483075840	0.475903280983	0.492017598985	0.489264108056	0.468723825454	0.488827687825	0.482930354871	0.486847884165	0.486790806318	0.491711043367	0.475390815773	0.470566944818	0.486699368738	0.468786092635	0.453544447122	0.472525359023	0.488968983613	0.465820807527	0.455855430264	0.479817495109	0.466944591474	0.443586252231	0.440787948801	0.439393376348	0.445767608398	0.478641650673	0.486899217954	0.508148626043	0.479403189696	0.456896939971	0.472881266908	0.455282566447	0.470118773175	0.479081208092	0.465961335567	0.475789993953	0.481411316010	0.488256573137	0.472655943132	0.490270246083	0.483304990685	0.480865745478	0.476572961207	0.484788688659	0.489437549334	0.504581701712	0.493617727442	0.511852032645	0.479942068979	0.464670832767	0.483159816297	0.464164368952	0.443457275840	0.456147742064	0.488037591344	0.494646261031	0.508207888217	0.511168500782	0.520239416082	0.494902152292	0.519294652220	0.522175480511	0.514093987550	0.523892700608	0.492943238870	0.498195676799	0.498317200471	0.474414662377	0.503725849108	0.491679493307	0.508677715750	0.472188166031	0.483580619653	0.500289173171	0.511908478354	0.503156795425	0.504177572995	0.515035400221	0.482732748877	0.496660751287	0.491614559076	0.491154018011	0.477466593924	0.489711181372	0.490990871117	0.494751018850	0.527170249497	0.515214741171	0.520941295472	0.527372474475	0.518357996492	0.514054538352	0.507118952603	0.509521676635	0.514373678674	0.510047518591	0.553417283717	0.504715676816	0.497978458255	0.501624653909	0.498381261016	0.498870631459	
1022000	2094.587136	1	101	0.557249126104	0.066323792225	0.557199452453	0.556391275978	0.448935074760	0.438897063361	0.436081865662	0.431355307898	0.426443523621	0.448721988454	0.527107827661	0.503449975236	0.481752735231	0.447513999734	0.461685648020	0.458341066965	0.458016482907	0.461323585370	0.468471372708	0.453452356791	0.427626531460	0.464053845713	0.474000976896	0.475892738431	0.453340414115	0.488119374983	0.495224507843	0.489162499886	0.464319629398	0.466530955083	0.462230469556	0.456887554933	0.477382489128	0.444524544156	0.433045415551	0.444006557426	0.455394972918	0.439287497216	0.477406097739	0.448494652490	0.421912656906	0.414891409791	0.410485403031	0.408748147675	0.474679469024	0.497652144286	0.503465546902	0.507969629921	0.463209437328	0.500157671790	0.518061790868	0.523538553808	0.444198144751	0.431481456086	0.422124890320	0.444354872323	0.439175398290	0.427340616326	0.428369307696	0.516853469201	0.495605446454	0.481435479399	0.489732311780	0.467263530413	0.473013925572	0.498064162743	0.476955078660	0.480603025287	0.457733251222	0.445591723413	0.449094387130	0.442588011683	0.441364414378	0.455354582409	0.441928271134	0.444930454803	0.425630325981	0.500263482712	0.455673007385	0.462529549532	0.467799496874	0.481307731563	0.483748303351	0.502674472228	0.472871367105	0.495826170743	0.465356383349	0.469629892167	0.483979203105	0.486666068989	0.457868493287	0.467359422095	0.455119881904	0.454364181393	0.491227320276	0.506702168165	0.462811483606	0.422195327772	0.489462684546	0.501386285994	0.501989335165	0.501325377471	0.504446138032	0.532285289399	0.496416514776	0.503619002687	0.484672859368	0.501857059229	0.486035514911	0.507278974271	0.494026957046	0.517264277740	0.548163674039	0.481780734442	0.481979443149	0.489990787037	0.493622801598	0.493583437807	0.489253472253	0.480371929101	0.478724514167	0.468259243423	0.481123790051	0.495069123970	0.482202070727	0.501508290709	0.525316598590	0.523830739760	0.494926558011	0.492461049228	0.492995958479	0.489470480066	0.481171555943	0.496648771449	0.512145724089	0.523607375983	0.492366417730	0.464728818462	0.452976868727	0.488329601502	0.472442168626	0.481171572209	0.455896176013	0.468444448096	0.466709903867	0.465232380866	0.463812957722	0.478645773068	0.483758245896	0.459198774334	0.457649330632	0.484514483779	0.485774794318	0.494906785722	0.490656459534	0.486374642514	0.479698010884	0.476692427172	0.500341797973	0.476092778284	0.477740426611	0.467183239812	0.467173904026	0.452526471781	0.465010134608	0.441605279925	0.457819242805	0.410919396518	0.403157319729	0.394593772570	0.410099764342	0.395249564299	0.392679763378	0.386988130903	0.391199289288	0.353547937630	0.461553628933	0.455256127846	0.453801855314	0.464337688702	0.450545123487	0.453764389644	0.480373098810	0.461038874396	0.443775223585	0.470536676833	0.464760919856	0.469222020126	0.486686043292	0.458639799433	0.453623849544	0.464362817715	0.496996968849	0.501299668840	0.519972473991	0.507205659420	0.472471199048	0.467253700114	0.495357237448	0.486846567304	0.503746300400	0.476440518395	0.473836920976	0.472640957313	0.423025508234	0.419759455024	0.496754019248	0.483615056041	0.475013320368	0.479786692592	0.452222314466	0.491098446178	0.515292921132	0.502462071643	0.467435999812	0.450864981508	0.445060606849	0.483458198356	0.474410457492	0.494759450785	0.492534185943	0.477075848298	0.495962533374	0.495087038369	0.496680990324	0.487939413342	0.497580009312	0.499068975816	0.473147408785	0.454336152602	0.431838860784	0.465463135234	0.468608383337	0.479220506433	0.483506952520	0.509473720768	0.491963891889	0.488713891084	0.496200016300	0.476706235556	0.473776950771	0.499317930968	0.480815057895	0.471360262448	0.491796182076	0.483474412440	0.500357173587	0.475054109259	0.488756149022	0.492949000242	0.482205824664	0.483873692309	0.474981516645	0.471327957595	0.480703144520	0.456611343563	0.455095428858	0.461038631792	0.458746723722	0.479330909033	0.498726586048	0.496985930217	0.509280600193	0.489881327928	0.506327541065	0.529461156579	0.508833957495	0.486125199990	0.477818727623	0.509999352762	0.482328382496	0.509939771716	0.500253239098	0.485298589471	0.519110945807	0.496742493740	0.507573535815	0.490800869694	0.476357204517	0.483863773358	0.469371075968	0.485723871082	0.494771887270	0.480652933878	0.486359566636	0.487826769733	0.475410966231	0.488814646733	0.495054868064	0.503461676766	0.486013192192	0.491789936528	0.483764076903	0.475303491267	0.485478282920	0.475632946773	0.466985259706	0.480938245245	0.509873594592	0.469207012123	0.462593864806	0.484198075148	0.468152044175	0.454839029692	0.450908275838	0.451181831912	0.457326836584	0.484361905351	0.493272578891	0.521305576425	0.500746777404	0.462171561325	0.471836766940	0.460256401600	0.471272082455	0.481199030298	0.466189808429	0.477252332144	0.485117506743	0.489576662982	0.474573854733	0.492985189921	0.481461211027	0.484763018990	0.478843004559	0.486876665201	0.499627961727	0.511358852832	0.492246042547	0.511608290641	0.490342352858	0.471860319322	0.496025450858	0.484336177350	0.463566476576	0.473509947465	0.488887331759	0.484716955760	0.505544300342	0.509408689639	0.507873157023	0.488560638673	0.515199733893	0.516622457936	0.506403212390	0.520347753454	0.492265672571	0.503366219484	0.506749175638	0.477821411032	0.490257355938	0.475653046541	0.491984707726	0.474914817014	0.484895825475	0.499651077242	0.513061313444	0.508951343637	0.504789444445	0.511252452347	0.491326098239	0.505093212159	0.496165796061	0.491260516378	0.485237322113	0.490644247027	0.488230351922	0.492325595855	0.524910101137	0.514047176280	0.528697521130	0.532287516545	0.520602191049	0.516203731393	0.508987673861	0.512474327037	0.514728672664	0.512651366744	0.555632526383	0.505955398992	0.500491964546	0.506495051679	0.504370497785	0.504388453732	
1023000	2094.803730	1	101	0.557249126104	0.066323792225	0.557211702154	0.557964169486	0.445876460368	0.427674139034	0.422920290282	0.430925080547	0.418612749202	0.437762665868	0.529403910057	0.515832480701	0.498196648748	0.446967561945	0.452046029086	0.452895088576	0.457409624053	0.456858467204	0.485798393472	0.468858282500	0.424578787672	0.477862671615	0.483908482378	0.493889106861	0.475159024113	0.511909312691	0.515517867085	0.512447198060	0.485467315782	0.483690963467	0.478010557635	0.470477006709	0.484015870405	0.447241240783	0.434798011394	0.438433706572	0.469920002654	0.454306506131	0.483993663626	0.458571400490	0.422540098657	0.412006399833	0.403792383756	0.402344816302	0.474483456058	0.495672617704	0.500740897624	0.504849929564	0.456208386515	0.493073040443	0.506520513545	0.516188772815	0.441067364245	0.428441586506	0.412626734729	0.444154472765	0.442234416282	0.424548467544	0.425775445865	0.509338286506	0.494884155179	0.479791818852	0.484995128308	0.451680364930	0.459748738326	0.498262408735	0.470908411410	0.467545380979	0.449138831589	0.435460338333	0.432518551248	0.433550295813	0.442200755275	0.458836784920	0.443578568795	0.446859300211	0.430250583704	0.497926046776	0.456997699901	0.457655187009	0.467430896060	0.481042843518	0.487497791635	0.499895258958	0.490303735295	0.508653542461	0.465988979447	0.461445789580	0.476425908652	0.480144097976	0.459348324358	0.465076122531	0.460453744493	0.459850258093	0.490068891953	0.510320787586	0.464121927697	0.404760077151	0.493185307948	0.499700424810	0.501274450595	0.504171162008	0.510080052033	0.538418961636	0.497884963239	0.500665920377	0.488794550360	0.500617889718	0.486770801946	0.505389505628	0.491395540185	0.508624240351	0.556494587004	0.489642849865	0.493295310394	0.498147388384	0.491724433310	0.486811660764	0.493526451384	0.486991520162	0.487648412860	0.473299267383	0.488027647696	0.496702910456	0.487492498699	0.500067563856	0.530086725084	0.536232875959	0.495605906642	0.494630182727	0.495843065777	0.493707439671	0.487366253443	0.497317695109	0.514671371839	0.540793469271	0.505018814671	0.477844704888	0.472411374556	0.486905520471	0.472065832929	0.476838092491	0.460454140920	0.457610776944	0.466157471345	0.465501654916	0.474050989101	0.485206472095	0.477860700083	0.467420151922	0.470553913073	0.482878011292	0.479434090868	0.484311716465	0.480536397799	0.482369521664	0.475271432662	0.474243553694	0.491324323692	0.475487545142	0.475879631972	0.464082928834	0.463831219423	0.449945815310	0.464433219074	0.435220101179	0.454788615682	0.399191128421	0.389453590398	0.390095125075	0.406318618242	0.389504383659	0.390162278280	0.386962164560	0.388879310007	0.352398088666	0.461264126899	0.469100908362	0.464720461918	0.473595657908	0.457357119569	0.467457214790	0.476263119452	0.455040417844	0.438841699413	0.468292305299	0.458792536200	0.464913285373	0.483037597695	0.458602733471	0.453770499485	0.463737262663	0.497601096510	0.494730789903	0.519361909009	0.508765974865	0.473667146697	0.470259964545	0.488613810145	0.475406911046	0.498519183667	0.469978696274	0.463217782614	0.473392181295	0.428291134240	0.414645859455	0.497965341982	0.478350815536	0.476466683340	0.487721253251	0.456599951509	0.494774768689	0.519059130475	0.511442316441	0.471682052329	0.468707382339	0.453047292028	0.498311075743	0.479638945593	0.515818845138	0.512440755617	0.479636855348	0.501287464442	0.497417062279	0.493251523892	0.494873130772	0.507958796879	0.499489469318	0.473362064367	0.462464798851	0.431780899110	0.461441331559	0.469887837573	0.477255078833	0.482621615334	0.518795675652	0.500848820352	0.483465965293	0.507269482290	0.482546797589	0.480862976966	0.498725720389	0.490666767204	0.474187115787	0.487376951225	0.477102655525	0.487704489466	0.485488113294	0.498733985252	0.505530424831	0.494955182428	0.495923535148	0.481880960691	0.472641516463	0.475828776734	0.452692724136	0.455956300016	0.464401001152	0.462533142295	0.487524661800	0.503063238845	0.501797762442	0.516067349877	0.502026888746	0.516859827153	0.531289966664	0.513581154319	0.486938054100	0.473914476052	0.507774770774	0.477346952319	0.503815378384	0.489929706817	0.473498648198	0.510890754121	0.498629410984	0.492958415709	0.484831137415	0.474863098687	0.491573024234	0.464744351830	0.485856112292	0.486141749759	0.477254467504	0.481032054277	0.487678704006	0.483700335452	0.485220315174	0.493011715169	0.493291718373	0.485722720271	0.489906108291	0.481636269641	0.476967435547	0.487149048986	0.479719580921	0.471807694958	0.476872135997	0.510531266465	0.465054841013	0.456478113392	0.480924694715	0.466433646004	0.457989861060	0.445593687842	0.456566918072	0.465584925210	0.483731163378	0.495790245242	0.516999749445	0.498483746008	0.464695381759	0.470995672934	0.466470119341	0.474280141808	0.473365088228	0.464300417863	0.477882730942	0.480156694461	0.476923813152	0.465054612570	0.482572771724	0.476786439307	0.475155718083	0.477181657120	0.485896272702	0.500250699260	0.505572592054	0.497911522306	0.513799252672	0.486330283651	0.470785954730	0.488936981688	0.479814726881	0.459232403589	0.468339227714	0.484582031309	0.475132568269	0.493355747415	0.500326077961	0.494376508231	0.480493283517	0.512599839366	0.508551519034	0.500901296654	0.515011834397	0.486056312872	0.502457725366	0.510127570567	0.474412710732	0.502244208475	0.479627174545	0.494353273180	0.471308678097	0.482242991758	0.495555364223	0.511335067082	0.504535468675	0.494713567100	0.504128309985	0.485062975828	0.498021651116	0.484801653840	0.474259276057	0.481277982286	0.493050632713	0.484329815367	0.494718030808	0.527868504612	0.516825288823	0.522916456411	0.526117677054	0.516226974524	0.512264089830	0.508491992543	0.510206622132	0.515049917743	0.511135072075	0.552845849026	0.503860339099	0.498286252848	0.503092130050	0.504661772875	0.500513039202	
1024000	2092.612882	1	101	0.557249126104	0.066323792225	0.557227177155	0.563306004886	0.447655661338	0.435593332018	0.427041619541	0.440339791916	0.424016907680	0.444521216270	0.531342528501	0.514045619901	0.493118555010	0.442458704826	0.453081667211	0.453135909930	0.464670745551	0.465098385722	0.484112641452	0.464081235578	0.422360290721	0.484868722847	0.491476933258	0.493866569107	0.483133048118	0.507113496567	0.499525629483	0.497884299907	0.469127647940	0.470887365341	0.461483460271	0.457134203217	0.482796974400	0.455118233635	0.439460781548	0.436112739664	0.482536866117	0.465364791511	0.493984606473	0.461612395322	0.423829609550	0.411503827576	0.407980618110	0.406056835040	0.475558483024	0.500812023295	0.511092705199	0.517033092935	0.457054007933	0.488138162484	0.497975387556	0.514038588763	0.442160590221	0.434118655478	0.416874137170	0.445007518510	0.444651250611	0.424819778034	0.420121938057	0.511281764826	0.490006938343	0.485166875806	0.498621327866	0.466000347308	0.475122480457	0.489703609548	0.467063705035	0.465597659437	0.438627202838	0.427240884664	0.418365836581	0.424690104184	0.435847008977	0.448314938593	0.444141352188	0.444549895498	0.427239502214	0.495757324049	0.449484276072	0.463019439167	0.481655589721	0.471583874094	0.479250960381	0.493228736456	0.491365477068	0.497659184550	0.460751927266	0.465348955522	0.483299115169	0.482908398465	0.459693422837	0.463982107794	0.458646138362	0.460749993809	0.480772780073	0.507403923738	0.474712365207	0.416732164225	0.502348747514	0.508039234452	0.504495471539	0.500631914185	0.504779249343	0.537650971542	0.491084671679	0.492808590011	0.481547584038	0.483094400685	0.475322800786	0.494728823430	0.486433462152	0.499357483838	0.545916993669	0.487235732523	0.485583063519	0.493873510362	0.481599547468	0.469878824801	0.490363419707	0.487876667277	0.487279646500	0.471592494390	0.484758275143	0.506485567502	0.502815601703	0.521519208927	0.539613183995	0.560399023234	0.507548316602	0.516128696469	0.522601278819	0.499033873734	0.491921679579	0.499391448082	0.521866658397	0.530420344973	0.509705449301	0.483537713919	0.475620033764	0.476448364181	0.469515364384	0.476936321578	0.457299152169	0.462992441179	0.466366189297	0.467351212910	0.472825050829	0.491117940060	0.477453938093	0.467272173668	0.474090995231	0.482802760705	0.480132964842	0.489758744212	0.481598711071	0.483574869386	0.479544354252	0.472369912819	0.490759902691	0.474400781447	0.475669438320	0.462247475606	0.462985167710	0.465790379037	0.458060243824	0.436420111271	0.454046924113	0.396711924869	0.389213512120	0.388047217059	0.401934633869	0.376436004869	0.386258901148	0.383706387765	0.381361960873	0.355826238520	0.455406367032	0.468065076545	0.459531833604	0.472857300411	0.454388594978	0.467989309211	0.467465035561	0.440370420698	0.421493334943	0.460075842103	0.452842357736	0.456848918300	0.474703590723	0.451655888740	0.450860807518	0.455288925579	0.490137154067	0.487051158270	0.502928377795	0.495946220188	0.461786681114	0.464257179942	0.474021587716	0.466580743062	0.493064281708	0.463358942845	0.460682713183	0.462114956965	0.426612708670	0.418245599407	0.489566971750	0.478832055750	0.482060544739	0.481739032053	0.458114072412	0.486420775253	0.502675227142	0.495346041887	0.466035320185	0.462939516547	0.455504719264	0.492407195193	0.488330753681	0.501192763438	0.492152343422	0.475592847535	0.487685870712	0.485953148551	0.481854775073	0.482655864062	0.492353693344	0.479752490794	0.474274957481	0.461209535697	0.416431196748	0.452033460052	0.462885283291	0.477461624877	0.483411125643	0.525572147342	0.505255618541	0.493966167971	0.508377359752	0.488208193189	0.484048002326	0.493391093931	0.492024806033	0.482134595073	0.504769369494	0.504107664734	0.500936360108	0.489240905644	0.502452306526	0.506010711756	0.493985565923	0.494950333547	0.487595054606	0.479678252833	0.486199444733	0.470316737382	0.463419296778	0.463895682877	0.461163131303	0.480048496581	0.510880843631	0.508178088169	0.525920322613	0.510857442963	0.524769122724	0.535648677854	0.514715916962	0.491680284391	0.477773562060	0.511110541419	0.486155992570	0.513385267642	0.497921719026	0.480623089063	0.523402845859	0.502103043410	0.502150006160	0.481603039511	0.475216253841	0.508034836896	0.460799335877	0.480546169906	0.481405758834	0.472949932794	0.483920869030	0.488083733590	0.482856976572	0.473220453340	0.479884860972	0.480335611294	0.488586595611	0.493735977829	0.483018527822	0.476704080219	0.489529682593	0.474089782387	0.463032842720	0.480756847876	0.517823456566	0.471467215371	0.456480425265	0.478508214358	0.463086529575	0.455149107719	0.456695055290	0.449695707134	0.449473710398	0.490642521295	0.502240211777	0.528110059697	0.518139123830	0.471032035681	0.477334879186	0.471354305595	0.472245032993	0.479754597817	0.463608121704	0.470450161974	0.479541162934	0.476118344603	0.465426412388	0.480477670335	0.484818281247	0.472162799693	0.478971344590	0.486947307171	0.490248302774	0.505150701248	0.498582466609	0.516426895461	0.475305671195	0.469517684394	0.480774789767	0.477334997979	0.457022789195	0.462405317620	0.488772394306	0.476966179059	0.488850148941	0.504840361530	0.497077151153	0.475955181701	0.513565410555	0.509594643796	0.500155346431	0.515346142641	0.485324777447	0.502022849224	0.509744640075	0.477139179944	0.512283692051	0.491423867696	0.506117103666	0.474276896190	0.484453144445	0.495850134164	0.507008195467	0.505858439125	0.497608543442	0.507663750786	0.489046045079	0.502730141054	0.488763473930	0.484855926286	0.485702075635	0.500018379231	0.493036782345	0.497343966505	0.519945905016	0.509400168153	0.516447528017	0.519023735698	0.507593965236	0.505036770262	0.500278011900	0.503027099363	0.512854786748	0.508598703079	0.554344596532	0.505072879265	0.502876652953	0.503828229773	0.508433827718	0.500154937489	
1025000	2107.136812	1	101	0.557249126104	0.066323792225	0.557234317899	0.555008733156	0.440254983205	0.434999571316	0.434773289128	0.431595710259	0.417635317447	0.440001484230	0.535820024009	0.504777401467	0.491577179305	0.433467145794	0.446866680066	0.452016129974	0.461615204270	0.463652940782	0.486047146228	0.465397021490	0.414167797021	0.485239961570	0.488754516227	0.481999330388	0.456323384786	0.495742809968	0.487513841558	0.491059945316	0.459979085118	0.463526169095	0.457583195629	0.451513975433	0.482951854285	0.461092164037	0.448392180051	0.450439251631	0.484236519645	0.471844944480	0.502396506214	0.461239959570	0.429111826873	0.414871164489	0.411150674595	0.410125241817	0.475334805161	0.496904271025	0.505824988480	0.517148630293	0.450483014067	0.483384618518	0.504048220527	0.519402498718	0.440909903604	0.440278183048	0.422626117697	0.444940373854	0.441581108357	0.421900736711	0.419891024140	0.507489008291	0.482267675679	0.469866643978	0.483478784175	0.455175499886	0.463603846613	0.486650737411	0.459926436017	0.453044296077	0.437616687892	0.432512091332	0.432476171719	0.432833613275	0.437275921053	0.452740856703	0.452357457044	0.455346839693	0.437336539393	0.495645167045	0.447144783773	0.460266675116	0.481916654195	0.472427754251	0.484117700439	0.488509042603	0.490092574717	0.510251058759	0.460779483086	0.462210377394	0.483878189639	0.483896143814	0.455367422906	0.461214896168	0.455410164359	0.457788047597	0.477690208768	0.506690928353	0.470427719560	0.426044744302	0.495372317226	0.495100027762	0.508486436308	0.503704672706	0.510051846059	0.535839860545	0.500783697207	0.513422263199	0.490786704983	0.491647189393	0.479320415687	0.495297649953	0.492585135913	0.506550307389	0.544555986418	0.491657460304	0.494994906791	0.498416365217	0.483041858551	0.472758678656	0.491990123258	0.490763045626	0.493620876137	0.481823405886	0.495515595003	0.503423346316	0.503801300319	0.514036570684	0.532636583829	0.551235906820	0.497443811195	0.505915081654	0.511757085373	0.490864068688	0.484796478182	0.500966730539	0.526081573746	0.527058060300	0.498306540858	0.480110825950	0.472183317701	0.476235694749	0.471359889182	0.480177125906	0.450587493682	0.456693128193	0.460225827287	0.467209650003	0.471314306630	0.494996194738	0.475219663632	0.466320739861	0.485206648539	0.476115338932	0.472038310940	0.487028982290	0.472382591605	0.475653858094	0.477197631507	0.470290170759	0.491011627700	0.474930428547	0.469369228732	0.457672130633	0.458216551895	0.469279247418	0.468718789154	0.445244005857	0.471361967858	0.399832112047	0.391188697410	0.392623339258	0.401631130059	0.375363212733	0.391811768838	0.384250589737	0.384000438939	0.352689547253	0.464137881219	0.466978197637	0.463710288336	0.474730710053	0.454182075792	0.474263628850	0.481783625405	0.452661059603	0.433419699178	0.472894623023	0.464515361344	0.468017667413	0.483361792034	0.459360440275	0.457906463797	0.467157274730	0.499323204075	0.486488834270	0.488998195632	0.490242202827	0.466567089634	0.459497664381	0.475268905152	0.470045876444	0.490727502749	0.463629544279	0.455978107901	0.466232330323	0.417776451556	0.400705406995	0.494135147133	0.471147750987	0.472298699607	0.488449702958	0.463009985451	0.490563123597	0.510695396406	0.501577461337	0.466642375794	0.467239230618	0.444788619286	0.492299223281	0.490927769295	0.498520135032	0.495708505326	0.479339794033	0.492637803226	0.489697110658	0.484282382590	0.490692144887	0.499053840928	0.489729090530	0.474085070582	0.471521170870	0.427479605373	0.453108478177	0.470797904835	0.477276787312	0.478618393647	0.526318987633	0.504692556433	0.495824874354	0.505609215909	0.481073876157	0.477273514747	0.482621525141	0.474697233498	0.472901485218	0.496851962768	0.492508029334	0.490283236586	0.481675362750	0.496922986642	0.506229238363	0.496342456524	0.495729374453	0.486213845656	0.482208516117	0.476578036754	0.462785858262	0.457085301715	0.462550025654	0.454169653827	0.479439830941	0.497732991875	0.499990883327	0.515563022449	0.496672719200	0.513013279347	0.524203566280	0.504549519467	0.486714573426	0.477805885733	0.506961408747	0.480390025154	0.509549036631	0.495409708861	0.480103527919	0.516692581344	0.494440451748	0.495386043948	0.482851263262	0.473255950908	0.496045260950	0.464150337649	0.489184608328	0.480013269365	0.466492141848	0.486955961070	0.479223552993	0.473492155413	0.470683305712	0.481424433976	0.484273337622	0.490390138041	0.493876767256	0.479961793194	0.466446648322	0.479266436957	0.456654739933	0.437927863428	0.480878777829	0.513815017230	0.467396266226	0.459750550897	0.478738578403	0.470320674582	0.458744073514	0.467395257537	0.459439949419	0.462672056164	0.490880644829	0.497738536544	0.512496702131	0.509390738925	0.476358089767	0.481592687238	0.468649498505	0.471359417253	0.477865654959	0.461430713117	0.459696272845	0.484110951243	0.479559614129	0.481034072802	0.483677018062	0.492270341619	0.474823443828	0.481204747193	0.489305229370	0.489275333758	0.502509003369	0.491744350732	0.512460921789	0.478557699087	0.485202373074	0.483994573210	0.477829126755	0.453580216158	0.467871377349	0.489970370138	0.479329777836	0.498207070516	0.513407700363	0.492559422560	0.481684244017	0.516212067542	0.513416204909	0.505473678619	0.523121849192	0.492638314899	0.509884886878	0.515282582162	0.475268489640	0.507510563633	0.487135791941	0.501002100209	0.478153524782	0.488816828476	0.497900087285	0.499694238104	0.500229084965	0.487768849498	0.494103817191	0.486821074052	0.502839913446	0.486718016824	0.483935329016	0.485148853079	0.498036784125	0.490234072940	0.490693073832	0.517024302791	0.506911540614	0.510207068476	0.517797732266	0.507543954639	0.506601464481	0.504933079195	0.503342629071	0.515152075867	0.510070617112	0.551882748014	0.502362138544	0.502478573150	0.503044121127	0.509261294560	0.502548388230	
1026000	2106.572103	1	101	0.557249126104	0.066323792225	0.557188409553	0.558362224248	0.426014800176	0.429548672636	0.420150121140	0.413922323305	0.401080571530	0.426284099402	0.529215060827	0.491140623374	0.482351209009	0.431447771330	0.446705582874	0.449453592714	0.460079726087	0.459763445920	0.476520302096	0.450124482013	0.411548108490	0.470186018626	0.478158152694	0.469093485495	0.445076483626	0.481646051193	0.482598844175	0.489367704755	0.464146881278	0.469589601635	0.463250204515	0.457993175480	0.466240245521	0.457560675135	0.453883613131	0.449384437429	0.468024203137	0.457777801696	0.484061792946	0.450098327699	0.421739271916	0.404990949506	0.402127981110	0.400302860954	0.453151800214	0.477983456981	0.492332424899	0.508198899797	0.436359212497	0.470224666175	0.485176485761	0.495553074349	0.430508011003	0.431487489174	0.413219889235	0.437784584193	0.436503066845	0.422068225239	0.418691778444	0.506038162505	0.485667378766	0.469297498752	0.482321658406	0.458596888408	0.463011771542	0.485728443633	0.460692083557	0.443913125872	0.433809296298	0.426756718323	0.428569958580	0.420276337053	0.434325850545	0.456047940337	0.450240644745	0.448660485092	0.434893986363	0.494571208774	0.452659403245	0.461552678266	0.483476780820	0.466671104902	0.486070364756	0.493500284393	0.488299841998	0.500719731914	0.465805700446	0.462621258641	0.473643949862	0.470575621950	0.457962729827	0.463902746192	0.461205666449	0.463047815734	0.485973258252	0.510518453164	0.476202929979	0.423375787559	0.493103391349	0.504098521510	0.509498026194	0.511247906244	0.510470736756	0.515530783463	0.500468321109	0.503830632171	0.489725164336	0.489126373875	0.472991883240	0.491992410715	0.489668567502	0.507766572271	0.536321354007	0.495737037917	0.498856473466	0.498096733952	0.481204676473	0.463862983592	0.485619683992	0.485523936323	0.490337908531	0.474072881589	0.485192563683	0.508215902133	0.512763056049	0.522626837525	0.535339608024	0.556488258480	0.497901817982	0.509381476093	0.516494275959	0.492169347347	0.486307674831	0.505035368941	0.530940127455	0.542609639120	0.498088123640	0.484551885195	0.465725990021	0.482095552557	0.474413751674	0.477162705561	0.451411132882	0.460865122589	0.461765733503	0.468274010163	0.477620337398	0.495440777669	0.472771762946	0.453953254002	0.481075207686	0.471470463422	0.471413266084	0.488038717574	0.468007236008	0.471957525602	0.481087886914	0.473072051031	0.495795139062	0.478513643653	0.469646265933	0.460531569449	0.460575381189	0.475288635854	0.471778375029	0.447992942256	0.467362340938	0.400609512843	0.381090402569	0.389347734421	0.405925145197	0.386806414421	0.385967967765	0.377780131402	0.378681943612	0.346394423934	0.465665371578	0.459004876897	0.453973399857	0.465681613008	0.448618767031	0.463110493709	0.486531657100	0.460554120554	0.437735261180	0.476979543126	0.472962656283	0.475899213081	0.492218843188	0.472348952560	0.466275218599	0.480723625115	0.511830391997	0.491940637760	0.502369152760	0.508115364781	0.492475972998	0.479813228191	0.489670053800	0.485075698834	0.491778416613	0.471650036232	0.454796080466	0.472027022890	0.423214025521	0.394270499357	0.502315539180	0.479431267384	0.477735307525	0.506132028613	0.479733613072	0.501213793397	0.522181448207	0.515202721118	0.469013176409	0.454056042825	0.431370234992	0.472023420599	0.478511014253	0.479377125040	0.477552138899	0.477133752701	0.490705513767	0.483847850714	0.486982684466	0.491562658751	0.500501646596	0.492352739233	0.473004557788	0.470168660461	0.420624874713	0.451149589303	0.471250601221	0.477849001382	0.476128212660	0.523965611284	0.502442308363	0.488423638138	0.503831730770	0.485879100197	0.476751160615	0.476697491419	0.475635712419	0.464783662489	0.495166912302	0.497884490000	0.484804779348	0.471505781377	0.485800905744	0.497933752817	0.490260257666	0.489006479102	0.492744521618	0.489276082309	0.479425245127	0.467782413092	0.473107904788	0.476567626449	0.474445943617	0.500763526873	0.513235362152	0.512287530668	0.521858905761	0.494379096279	0.517582725939	0.524758698726	0.512836577399	0.487305658105	0.473519000054	0.504580240564	0.489109458894	0.509422083791	0.493257914956	0.485295978738	0.510210539074	0.492821477012	0.499756188694	0.488778343136	0.474769568619	0.483934901693	0.468466698173	0.483842524440	0.484384845835	0.467404839876	0.490954604503	0.484832423745	0.482573725759	0.476982580534	0.486082523615	0.488288910294	0.489377415507	0.490044609583	0.473601195527	0.466736768521	0.481436945992	0.464060692865	0.452282146435	0.470977850851	0.500475710154	0.456305367208	0.446647986175	0.460598534153	0.445048352011	0.449549437962	0.464323440300	0.454144984110	0.459135946283	0.485641716045	0.494866632610	0.511683815310	0.502728640261	0.471325461488	0.488440233892	0.462203691293	0.468066819767	0.479887800905	0.466341604435	0.465201016156	0.484065477990	0.472020891525	0.477587632257	0.474894510265	0.482738839612	0.469114565945	0.481695367806	0.488962133237	0.492568627783	0.505325469769	0.484659310406	0.508116655224	0.483523005859	0.485070063321	0.487679408504	0.480210202227	0.470950499064	0.467431207406	0.489593707010	0.481360475673	0.498807569660	0.513356872856	0.494111002845	0.476449022463	0.511089295749	0.516886962937	0.503739272403	0.516759540278	0.494023701320	0.504571007339	0.503672467327	0.471802194001	0.503048589223	0.484055350024	0.500231142190	0.479411020274	0.482010203815	0.501416108686	0.505192134723	0.503691361163	0.487298041618	0.493393122945	0.490955819475	0.500560626162	0.489544589100	0.489092589185	0.493250916849	0.499116025654	0.493525354306	0.490619849563	0.513004494189	0.503863857527	0.506756257179	0.514232375197	0.507105215560	0.507719149189	0.503519968473	0.506158488490	0.516948542938	0.512874602103	0.558437732409	0.505668699133	0.501377760000	0.502397801921	0.504916616152	0.500123099698	
1027000	2101.222054	1	101	0.557249126104	0.066323792225	0.557232645571	0.553658257437	0.428788595309	0.443708837821	0.431732746725	0.415825285298	0.418593098007	0.436399711564	0.535658559683	0.490725887258	0.478935942001	0.427194920624	0.441097262254	0.448397506622	0.451987907654	0.447575314436	0.480676959916	0.450630262818	0.423343232295	0.475160466569	0.472592790835	0.464698301575	0.454974385333	0.479472155867	0.481145908569	0.490217415799	0.465242916918	0.464497561736	0.466693679921	0.461263873249	0.470603461835	0.450604239881	0.443878276579	0.436258383403	0.457881463846	0.452172056026	0.476705704344	0.444915430577	0.426788298706	0.409359245316	0.409189737785	0.406740491960	0.456702508509	0.486211775779	0.503809809517	0.514467625334	0.436902093761	0.482110393143	0.500601337339	0.513229251079	0.432697424635	0.428928293992	0.406323392050	0.439466330730	0.440104373287	0.425782651630	0.421697291947	0.509629976810	0.484443477896	0.473773518423	0.487457147824	0.459597677498	0.462710996036	0.483332258553	0.450481387308	0.436737212357	0.425134715336	0.419286666615	0.423871475984	0.412977740726	0.426057298063	0.452754693549	0.439672442054	0.437334706223	0.426538674390	0.491305764616	0.446378692123	0.464253368059	0.487970981911	0.462976972091	0.482900744696	0.493409671952	0.462218662649	0.481245040634	0.448936120883	0.455866550715	0.465646686402	0.467313237772	0.451687516637	0.459629115094	0.457996659203	0.460687012473	0.488359801278	0.516541880952	0.482388785009	0.450775067082	0.499995357670	0.510414783508	0.511317570138	0.510796980759	0.505136343740	0.520039251497	0.496706312795	0.502075510034	0.492395022808	0.493433054825	0.481345229594	0.496685285487	0.486039024430	0.503179067491	0.537678112433	0.491158555721	0.492928664292	0.499023281581	0.489537147259	0.477844310533	0.489788487421	0.487102558956	0.491068494790	0.477160085439	0.483788300143	0.508745946746	0.516237173042	0.530048866169	0.531834629152	0.547732261475	0.488117546098	0.499781733608	0.505276638281	0.481781523978	0.480346048779	0.498024208080	0.520088602270	0.546764497499	0.496137391708	0.478024725919	0.457979810773	0.483154744194	0.476504506764	0.480476617871	0.461828113223	0.454328898107	0.468085855328	0.471535861595	0.483916711755	0.495377070735	0.465906703068	0.449660813591	0.468640537335	0.468983724742	0.474215779305	0.493443459378	0.473879583261	0.475031740511	0.474897511770	0.468048073384	0.489545943282	0.475577746882	0.458649762647	0.451655914019	0.454682332605	0.473153229282	0.480222830671	0.463468225320	0.483707187370	0.415357826330	0.393187098237	0.400688106025	0.410730030147	0.388696043631	0.397488393427	0.386923263781	0.384773545150	0.359764920527	0.465467202914	0.468380481081	0.464068957196	0.474365244466	0.454139502672	0.475145051592	0.489819949850	0.465586102018	0.443611302592	0.475571552399	0.471533061412	0.474294443119	0.489200500282	0.465110373925	0.454542975346	0.472083852341	0.506914091381	0.497298969449	0.510643799459	0.509017270177	0.488387368308	0.472051092294	0.480806524195	0.477470343788	0.499283361895	0.487971358679	0.471022064379	0.493015016060	0.440862636593	0.406047005063	0.503221387924	0.485191020779	0.485609812923	0.505129392879	0.484589905043	0.499303057503	0.513867087888	0.501112666018	0.475205225051	0.471281904668	0.448264587077	0.484259665273	0.492237296181	0.481567444266	0.483213621010	0.485878716971	0.497490070869	0.492293932469	0.488126769388	0.502216106761	0.517577367262	0.502026134839	0.479139958023	0.469285837949	0.428562509209	0.453837938328	0.465964713166	0.488202613315	0.476718857657	0.519124943768	0.493774021107	0.479961843698	0.494531536726	0.485040616206	0.474613977581	0.482361755138	0.470200086498	0.462049080216	0.483580473254	0.483269823904	0.481918199011	0.475619475776	0.490876992924	0.502259568164	0.493204104185	0.491015021693	0.489340576209	0.490281973011	0.480987909949	0.470541278659	0.478009671368	0.479468420415	0.481924801564	0.500419009695	0.513992921102	0.511124690376	0.515154410516	0.485760279191	0.514643198409	0.512598518677	0.506386220262	0.490998184730	0.476631913206	0.503803534441	0.487802808520	0.505726066261	0.503267903853	0.491164693079	0.507469450868	0.487409388310	0.504460734811	0.493313074313	0.480204818082	0.488134716637	0.468346420317	0.490474959792	0.482198083639	0.459511567795	0.491265840333	0.480013216804	0.472462314794	0.480546796413	0.487022592653	0.490738678587	0.492969509690	0.496294221365	0.477593884529	0.470442702908	0.489680763807	0.463819699397	0.453301802581	0.475068787363	0.511565345386	0.462301088550	0.448245764657	0.462495427511	0.439024042251	0.445491216432	0.454483172497	0.452001585773	0.459941605685	0.490127223745	0.493508827677	0.496715834548	0.494045286230	0.476081436812	0.491445824534	0.465887394126	0.466321732944	0.481602704319	0.479463335705	0.482920946150	0.493708085305	0.477267745169	0.479969147791	0.481837213932	0.487870304876	0.472525923783	0.488286160899	0.489795390698	0.485811470066	0.494210495370	0.470755252890	0.497751106183	0.481852562193	0.482022209334	0.485702430634	0.477633739737	0.469926333790	0.461944340702	0.496813678515	0.489810796485	0.518118615079	0.520946055417	0.515714941755	0.486009838432	0.516650350215	0.520741607955	0.507594697944	0.526450715447	0.493696972088	0.502850164939	0.505631259941	0.476432449564	0.501216921497	0.486422589971	0.499627432023	0.484905437699	0.484023407013	0.509308300166	0.515470961041	0.514827546182	0.503644391027	0.519407032406	0.502288143520	0.508885269835	0.502384353476	0.498428895437	0.506316147071	0.516142513501	0.508744436264	0.503915368103	0.522162410005	0.508213127739	0.510808541726	0.519901185918	0.512389722212	0.509681388594	0.512181240803	0.509424094203	0.517910416865	0.511928073787	0.552279401771	0.506295498770	0.499515744182	0.503997815211	0.507525333836	0.504643665456	
1028000	2104.414642	1	101	0.557249126104	0.066323792225	0.557218117470	0.561285742996	0.426908060025	0.455912453581	0.445298333442	0.410486139365	0.423671176194	0.445137101621	0.536531350335	0.485646841127	0.472196861147	0.435931162134	0.450618340279	0.455584729223	0.455831198730	0.449369478968	0.480789808995	0.454046695700	0.428122743888	0.476695659775	0.472831416070	0.467804220938	0.466829308824	0.482376954018	0.478721862521	0.491771147106	0.468376220896	0.477317031191	0.467191632833	0.459579839544	0.465720695843	0.446098424475	0.437736552435	0.433532896219	0.451054146105	0.443666952219	0.473921778647	0.436458080544	0.426546857766	0.409462192604	0.410391311621	0.406873140799	0.449473269928	0.471968159432	0.494945309127	0.503578443595	0.433874163927	0.475761684066	0.500668211155	0.516442954271	0.428301592875	0.430317755560	0.421202565549	0.443424135168	0.436366120354	0.419329171687	0.418737208594	0.507849538676	0.488351608382	0.461156242385	0.477379913809	0.457523261338	0.460622092980	0.487142174571	0.448646668452	0.435232540870	0.435448481588	0.430699377483	0.437298695868	0.423160899319	0.433900759736	0.459307486133	0.444554759452	0.443773715492	0.434373027150	0.482497455195	0.449074221069	0.466820784043	0.489657512315	0.459870409286	0.470886759429	0.487519417137	0.473994447372	0.499747652124	0.468914161775	0.466693194480	0.477171757300	0.476971056337	0.457919440394	0.465340096872	0.461473815870	0.460768954684	0.481294950367	0.508028974646	0.474733150951	0.432927498264	0.497702843657	0.506488770284	0.505584450125	0.513842063354	0.513662213480	0.529230522678	0.509417397391	0.520708283451	0.506009357374	0.502907868231	0.494878337932	0.504116073947	0.492042763413	0.506612489456	0.536774390215	0.501465919454	0.508519808583	0.520439853601	0.491895766156	0.475092842852	0.495203955561	0.492220310888	0.497505895150	0.478236047729	0.483256177289	0.506240286563	0.505277506229	0.510732823449	0.528290175424	0.546886805520	0.478520998913	0.501967446972	0.509365212360	0.475079957082	0.475248670655	0.489958067394	0.512762870255	0.531080714219	0.492637478859	0.482093540547	0.472366640691	0.472853290025	0.471320450926	0.487543400071	0.475386074582	0.462483565800	0.482493949538	0.473034837921	0.491019414639	0.498258852344	0.474134331600	0.454198969949	0.486822586968	0.477920983207	0.479928900359	0.496247386988	0.476361188940	0.474654451338	0.488950665542	0.485675724245	0.508762752361	0.490125081824	0.472588897407	0.462977107717	0.464038210869	0.483711950146	0.470798347090	0.462307982421	0.477806153456	0.419113959928	0.400095414228	0.402179953546	0.406336440174	0.394865243740	0.395802053136	0.387747873172	0.385114734257	0.372488241284	0.454049147102	0.456654884879	0.459673813111	0.464914582530	0.440474740060	0.464649501672	0.469117107270	0.440447840642	0.426083295798	0.462000545406	0.458771335335	0.468876228303	0.487426270730	0.456556540952	0.448395631776	0.461649710219	0.497197298788	0.489764841253	0.501550875981	0.486253503962	0.478581553513	0.466879379911	0.454038666148	0.453231092617	0.490097597938	0.485326760035	0.474800960690	0.492851633378	0.435745852148	0.393668466131	0.496943442011	0.483589654525	0.485127919499	0.496857194317	0.481019558584	0.491289546497	0.505656160888	0.492254779486	0.471014075870	0.457576201448	0.425873746884	0.477740120612	0.473238042554	0.479523556164	0.486387303145	0.479140067065	0.501279078569	0.505475517186	0.496699330638	0.508453662475	0.517452148029	0.507625816412	0.472508218374	0.462769980152	0.420080118907	0.450538061478	0.465616559540	0.483309518598	0.480562319082	0.515712769545	0.495379546046	0.484373507073	0.498499260955	0.489760871590	0.479238241871	0.499351392922	0.493673940821	0.466333577620	0.495021124523	0.497813743352	0.499929597531	0.479570952263	0.493570639883	0.503015731933	0.492074537186	0.489214230118	0.494599348069	0.495404292022	0.494193538275	0.485400164913	0.490345862830	0.499979185459	0.496666004162	0.510669903970	0.525042854910	0.525684745450	0.534123518744	0.507231687362	0.535481625794	0.528137601125	0.525538557024	0.484552312366	0.475793797887	0.503490944994	0.485872019891	0.514316235959	0.505606116578	0.484642297587	0.518609306751	0.487421778998	0.511897080385	0.487075171980	0.472246795734	0.482023731936	0.456954593602	0.487954193532	0.472364601425	0.453831361205	0.485057021005	0.478560512843	0.472740456378	0.481884888864	0.490178567745	0.494756393691	0.487186638781	0.492222280777	0.475455151781	0.470219717416	0.490683775517	0.459549592884	0.459206338172	0.478247953988	0.521513279407	0.472979283535	0.462985185272	0.481192216948	0.460775397293	0.452303584566	0.455243944542	0.449267024218	0.456920722338	0.488335204197	0.484835369745	0.484593224922	0.485667810250	0.475310594198	0.489542822512	0.464061969714	0.466481049475	0.480331525176	0.484857445357	0.486859564540	0.490304394651	0.470666338841	0.473850345450	0.472685057256	0.482940868110	0.468613760825	0.481168462366	0.485471553771	0.484589147900	0.503405797884	0.490298348208	0.517658640896	0.482786254349	0.482210153112	0.485839504229	0.485443447521	0.475165994068	0.466372902312	0.488925652841	0.484438130266	0.513328289493	0.519654372468	0.508514512641	0.477136962382	0.500901615064	0.505527023195	0.502799371012	0.528440084193	0.490352163297	0.501887219331	0.503973883739	0.470011080361	0.506849774167	0.500965012547	0.514463846853	0.477834225488	0.472206444133	0.504992671635	0.510109012898	0.507956405571	0.494154454906	0.506679618875	0.500066323506	0.508370631200	0.505957037625	0.501586213737	0.496106649079	0.502693679329	0.497170669865	0.494146890765	0.520151982543	0.506602460715	0.521707818766	0.532030401651	0.503329760586	0.500124641269	0.504337728992	0.501011113127	0.510570992010	0.506290388791	0.553404684705	0.505599751889	0.497867052915	0.503346762298	0.506194459306	0.506731661106	
1029000	2098.926170	1	101	0.557249126104	0.066323792225	0.557206546369	0.562201376923	0.418571653070	0.462047051115	0.449850437085	0.398716154546	0.398897621027	0.419924427485	0.541538942300	0.490801404542	0.478717577640	0.436161726780	0.453473352304	0.456022618803	0.461549691383	0.450007933388	0.481046242700	0.457951046864	0.416535823705	0.477647062434	0.473730878292	0.468865792803	0.458669499863	0.484867935682	0.485059043278	0.492706574668	0.469451975351	0.477912370901	0.468974542687	0.456723777070	0.475538840738	0.450859211320	0.454258317389	0.450630179062	0.453286795148	0.439949791509	0.469293851790	0.443806145827	0.424210148769	0.411284832996	0.413382018282	0.411491942413	0.452429188495	0.469612686610	0.491055003648	0.507847625487	0.450218766519	0.500376437955	0.512098467687	0.525857564238	0.436989130777	0.434075572364	0.424382365882	0.443434534016	0.432775957437	0.411075662723	0.413407496856	0.506762768083	0.494658866319	0.463968126324	0.483631002853	0.464745767671	0.469453544624	0.490211972004	0.439890102459	0.428185103435	0.437251102912	0.436531302418	0.444655179845	0.434036456942	0.442000455865	0.456414413531	0.454188582008	0.452125493326	0.440057626440	0.475805553627	0.448937669255	0.465586657516	0.486407242990	0.471626800848	0.477880246977	0.482933591733	0.473280363520	0.505278406262	0.471828927070	0.473512858534	0.483912493662	0.479666397524	0.460137523923	0.467423899946	0.465254871478	0.463402435750	0.485526766035	0.513304515651	0.479288672418	0.420161097740	0.494890964204	0.489102011199	0.509612355551	0.507095851211	0.498392567796	0.510451619478	0.499969479553	0.507587261175	0.496152944922	0.490056897767	0.490681553328	0.500342775009	0.489895313630	0.507734471716	0.555541480467	0.490930474516	0.504802649240	0.518609361425	0.494979127345	0.478004564979	0.494575291128	0.491360684576	0.494911070807	0.481383706823	0.487449293839	0.506238233718	0.511282930849	0.524487469355	0.521359471402	0.528216328821	0.481524763305	0.501417356384	0.504665677745	0.482034990611	0.484597426162	0.492262842321	0.516153434352	0.537627399777	0.502158716447	0.485583445602	0.477473652811	0.469474212281	0.458721075937	0.484299778773	0.463882794937	0.451889661206	0.475392442745	0.471419357156	0.490786348664	0.496582649303	0.469271228636	0.450104910905	0.478129837363	0.473897129069	0.474892339732	0.489389561082	0.467011604126	0.472928345610	0.479366199716	0.474649856494	0.496116995682	0.474583988453	0.459745638931	0.450697620906	0.452498004068	0.480421674004	0.458598683230	0.460609469952	0.479227909228	0.414464635055	0.390114421083	0.395217838936	0.402349657625	0.392491225143	0.390454048106	0.380760869047	0.379547413083	0.374899123587	0.449819824432	0.463028388378	0.469180900173	0.471267831465	0.448481486657	0.469982836170	0.466786828169	0.431085520719	0.408913063334	0.463393907112	0.459007068068	0.467450106640	0.487249521766	0.456495276865	0.449542763751	0.458240080716	0.498207074584	0.482681479235	0.492729590974	0.480880329643	0.473249545268	0.463047630373	0.453456049849	0.456100957328	0.482029320046	0.493250428970	0.481573445433	0.502758989627	0.451055259934	0.412123327972	0.498374943805	0.478035949827	0.478173344383	0.495016062755	0.495743067988	0.491973426385	0.510952150098	0.496757386343	0.465234284169	0.457554599073	0.439600399585	0.477633885839	0.473210141072	0.478914890659	0.485800076542	0.473961996189	0.496298183213	0.498790717135	0.480933114996	0.501384481082	0.513558711487	0.505884197928	0.469804949597	0.475494005504	0.420129696056	0.453836798079	0.470025861167	0.482383382561	0.478003221409	0.513501928880	0.501583450814	0.488164029639	0.504343153343	0.482144172792	0.477650645918	0.495843854742	0.500795866453	0.467824590705	0.493922783931	0.500073364750	0.496018659577	0.479706480262	0.490196187037	0.498765910301	0.490706368257	0.490557645739	0.481668439369	0.481126694310	0.486331411575	0.481953239915	0.476289302803	0.480655013393	0.479061834341	0.493748903409	0.505295596970	0.506280357060	0.516422217681	0.502839433727	0.515178855711	0.507412884041	0.503131879319	0.478602375271	0.477172243237	0.498945524426	0.477111949554	0.514186038343	0.500718017793	0.478072580462	0.509923725187	0.473911335066	0.509247950862	0.488149959206	0.474366046179	0.483272360968	0.463177140375	0.482089850279	0.473829183206	0.461310522564	0.490323947805	0.488649736890	0.479487820775	0.484469828674	0.487182359819	0.495412308025	0.483113551147	0.487382812107	0.463399543434	0.457954188625	0.486718335313	0.443882757142	0.430422795710	0.464146127064	0.493091967790	0.459575246457	0.458431169004	0.469698058634	0.448273263421	0.443926232629	0.441540192202	0.445015253492	0.450207928407	0.489754200490	0.490745719644	0.488871231840	0.499856424008	0.485907855639	0.509603628803	0.470561914715	0.480700312846	0.480051834626	0.474045630115	0.480894526810	0.491104249143	0.481578984573	0.485099237670	0.482360923934	0.484738700707	0.476663095553	0.474258021432	0.479555998462	0.484083489720	0.501189358181	0.480055442925	0.512659668112	0.482032207707	0.472120169583	0.481518168808	0.486460134258	0.477267477462	0.467373591237	0.482540782216	0.487802037084	0.509803733032	0.509377989562	0.506270358552	0.486785119770	0.511469902975	0.514235664085	0.509605164198	0.537960558986	0.499648544959	0.511310513350	0.509170645551	0.466737970266	0.514171831488	0.501644316919	0.513639558545	0.476779695520	0.467653903568	0.505673102224	0.510544687860	0.505493384502	0.490223759911	0.501721464157	0.496788802869	0.497961384874	0.494439068065	0.494439835776	0.488976650644	0.491960848071	0.485969217123	0.484161694792	0.514944407622	0.499300960328	0.516119215179	0.524607513282	0.498201497659	0.494717119634	0.502933901376	0.492406516110	0.500776540322	0.499056242699	0.553053311680	0.496521848185	0.491325210874	0.497469118851	0.500590314822	0.497673193179	
1030000	2092.560022	1	101	0.557249126104	0.066323792225	0.557184613795	0.551539337358	0.413451096957	0.454416380102	0.446858449707	0.399549299592	0.405007831701	0.418124564473	0.539459119774	0.488834073187	0.472714830547	0.433422132196	0.445138895212	0.453375526108	0.462578585635	0.454330363073	0.473981602201	0.455462393127	0.421492335544	0.457236555018	0.459580377893	0.460512253054	0.447769181707	0.479000252120	0.487799076269	0.499634125256	0.470536607166	0.475638285435	0.466364091859	0.448790592890	0.466880242929	0.446478085917	0.431394695431	0.430932426066	0.450846507824	0.439420636324	0.474557532824	0.441487598888	0.421082284245	0.409515548637	0.408625709034	0.406003397279	0.449396468534	0.470320692074	0.488707249041	0.503408164343	0.449854944537	0.493411124704	0.504683124923	0.519092889856	0.434241216161	0.432698697062	0.430829288472	0.445162346806	0.438905331063	0.417951103765	0.419242655396	0.503603622067	0.485949793873	0.472280650111	0.485548955165	0.465043039602	0.467086828914	0.486401155201	0.442584277865	0.431954453364	0.435867316597	0.432636437503	0.435686024515	0.428250883478	0.442877760205	0.458159906085	0.455646504641	0.451138362182	0.433227361733	0.474087375717	0.461130720194	0.472741269963	0.492919555073	0.488694070145	0.490988780382	0.482495634998	0.468502926038	0.490304929052	0.469517902278	0.476269117380	0.494244333357	0.486440945985	0.462833078542	0.471803135975	0.466514949291	0.462764945560	0.485188726380	0.520252108876	0.500190901492	0.434137124476	0.517627950168	0.509559688787	0.514564416017	0.508091699529	0.493495375419	0.498615641531	0.508388494293	0.511708836448	0.505009464052	0.500377107839	0.499148963128	0.510773604233	0.486556046841	0.497816784866	0.535925077117	0.482872479946	0.492601215836	0.504137883874	0.483359580793	0.466175643837	0.488708843752	0.487669603521	0.488992622285	0.474649963891	0.485836723806	0.510140939351	0.519557097534	0.536400742769	0.526758971197	0.541825954362	0.484811009174	0.507735202467	0.515993206450	0.487639556987	0.484144899200	0.489855666090	0.517489558420	0.528601613122	0.500161644848	0.484636777248	0.486312461376	0.474336003377	0.459731235021	0.486364326368	0.468367751236	0.454513079015	0.476759038134	0.472026992800	0.489413520987	0.498283063008	0.467051481126	0.445583387195	0.478413377377	0.470949691256	0.475119887621	0.489169678581	0.462036602225	0.457289125815	0.477192591721	0.474073199869	0.500473541871	0.476679452156	0.458888606088	0.453987694341	0.457055110533	0.475254384020	0.463758400988	0.451760613520	0.475526714797	0.412094253502	0.395306102916	0.388852481214	0.398584167416	0.390829930523	0.386113255916	0.378643814630	0.374452858229	0.371756940145	0.452275030064	0.460914958316	0.458659133111	0.467537966150	0.449168395010	0.462743465100	0.466646085279	0.431793225858	0.411727065862	0.463911627789	0.458551886157	0.466235221365	0.487003596756	0.461600585963	0.459539955476	0.461736172113	0.498391727299	0.487592345734	0.483992873830	0.475693275957	0.466448866312	0.459098916411	0.459255105934	0.465277029124	0.485352598437	0.502675174734	0.486574576386	0.508914089651	0.459416503503	0.413916815010	0.496865536717	0.469480361600	0.466751477420	0.490433984213	0.493611646672	0.488389408022	0.502698213809	0.484123305272	0.469232368040	0.464703319175	0.455133619062	0.493213404537	0.480165148928	0.488578811152	0.493670794004	0.477600141303	0.496267925255	0.490592380756	0.475245100946	0.495107750901	0.510293519583	0.508548815734	0.475704036883	0.479733629376	0.441029145957	0.456294794321	0.471833265956	0.486309429535	0.482614920341	0.521923384129	0.511287845047	0.502681087559	0.513153255419	0.482546403314	0.474841236259	0.489740627203	0.486299817265	0.461541013831	0.487561770318	0.492154676073	0.491439576874	0.472829933119	0.482767516664	0.495145090997	0.485442270679	0.487457861908	0.475804020002	0.483374293025	0.491440643295	0.486643153418	0.482531446428	0.490562922985	0.486119122893	0.501963582988	0.500818896201	0.497841635388	0.513370834002	0.501265312634	0.514422553616	0.504864294205	0.503662495234	0.485338936150	0.477966639952	0.505506144873	0.474497904618	0.518811061616	0.507780724011	0.483889440488	0.517650309114	0.489676521282	0.516203260717	0.485047604484	0.472332675882	0.483757393798	0.459670337980	0.486211891633	0.468716424330	0.459014761440	0.487670587106	0.479817698513	0.467814077734	0.475136964670	0.477795103039	0.490773832984	0.487392933757	0.490815614264	0.472206931702	0.471690035259	0.502028953933	0.461131599626	0.445974775811	0.465604366198	0.496314632047	0.465398878276	0.466225579736	0.474227785948	0.449700775041	0.447270532543	0.448112932526	0.448544875732	0.449679183069	0.487961027942	0.499094214223	0.499143088732	0.498353617285	0.484522327076	0.515982405091	0.470033979269	0.471542544624	0.477395742152	0.467104086345	0.468384623394	0.488957844772	0.484216493589	0.484723779830	0.482844917488	0.488856225465	0.481291174912	0.477774525399	0.480683766195	0.480297165886	0.496912076587	0.475021926599	0.508740555887	0.477713346451	0.463033151683	0.479266696520	0.484258638147	0.472574314250	0.466990126098	0.476791668509	0.486329366272	0.502965904862	0.499617651370	0.502876212957	0.481236468022	0.497153476465	0.504131023925	0.499656958331	0.522128632496	0.489447085054	0.499616871133	0.501073444099	0.461579632828	0.503402606570	0.496769648610	0.504703972446	0.470278138065	0.449588560908	0.497780499755	0.505919711213	0.504551029833	0.485537993420	0.500298039268	0.500082898254	0.500597849676	0.500101537294	0.499533844985	0.498681116914	0.506606437155	0.502461798693	0.499516328318	0.511649863925	0.500674820307	0.520673546639	0.528391383881	0.498766854955	0.491113145296	0.492919908746	0.493123934251	0.496408689931	0.495295588421	0.552818176678	0.493166181258	0.484869048509	0.494687031849	0.501500453020	0.494101672876	
1031000	2095.239698	1	101	0.557249126104	0.066323792225	0.557191413927	0.556550713752	0.420078677707	0.462704670365	0.444676424873	0.414682433104	0.417740087897	0.442261011082	0.538478338956	0.482638960207	0.474762981007	0.439673851883	0.456066798938	0.459205213444	0.463732296296	0.465480045844	0.476798316663	0.456859208313	0.427115853033	0.447935032568	0.450761051113	0.452763873508	0.433674846991	0.471110918892	0.478174255250	0.490657741125	0.453094629195	0.462234959665	0.450915769189	0.442617746313	0.466912628322	0.444498606548	0.432746785305	0.434557577922	0.446028770122	0.432747256291	0.467620456096	0.439288238900	0.421922512123	0.413531581011	0.414416304310	0.410873362454	0.452617979967	0.467067332628	0.492729131879	0.499712100070	0.454891675098	0.491167435372	0.501107447713	0.521163879344	0.436224952251	0.443446622172	0.437341291096	0.449303129204	0.435867594633	0.413626455585	0.413376794460	0.506535342494	0.481835228951	0.464107826640	0.479340835202	0.455571152693	0.464199470027	0.486032304092	0.446904372654	0.432623439245	0.435537865061	0.430410464263	0.434538923332	0.427493958336	0.439771652195	0.452091144551	0.455051233252	0.450819469235	0.437802113449	0.477540646552	0.465943359950	0.476800116633	0.498634506449	0.487057215268	0.480956444187	0.484909238805	0.470554105832	0.489547016999	0.466131111436	0.470349229514	0.489866329031	0.486778423027	0.459022346736	0.465848423121	0.464015502864	0.459501647518	0.487306258373	0.521678451630	0.494055482994	0.431257172498	0.505599182553	0.487015188144	0.516137512122	0.513661647982	0.493714730086	0.495348484809	0.512139825461	0.519169815575	0.502143357363	0.493285109470	0.499798133398	0.505218649102	0.483362065953	0.489330221075	0.537067871329	0.487688884420	0.496550733840	0.504336764892	0.483819481386	0.468242625311	0.485550556475	0.485355193945	0.490525790932	0.478328883799	0.488186891430	0.511807131652	0.509561519876	0.530915534905	0.509846851467	0.534310650842	0.489250367170	0.504540157487	0.513166944280	0.488525282252	0.484245189266	0.490591869800	0.523496465550	0.538882896359	0.498000899525	0.484241230850	0.484392055572	0.480001479423	0.467985306690	0.484938091580	0.461093314301	0.444627180267	0.477243415108	0.464575834265	0.484808877547	0.486215643711	0.467785357616	0.437314773283	0.466877077883	0.468957314255	0.479287119812	0.487601906773	0.462967990450	0.458408595790	0.473601822415	0.476209880586	0.497380358378	0.475620028902	0.457171210950	0.453897728929	0.457672222457	0.473166786019	0.466483223718	0.457262894267	0.490812848438	0.422750707974	0.407831444473	0.396497343590	0.404543343784	0.391795932856	0.389162567811	0.383317423188	0.375978014625	0.374585414714	0.463197335989	0.464533803749	0.458534447332	0.468812051764	0.446934995676	0.465524620057	0.480664963622	0.444524066719	0.416327803453	0.476605200077	0.468224636871	0.475554510537	0.498500634464	0.463542819913	0.459077054089	0.461026701760	0.497421808068	0.488023358652	0.491691228978	0.485357707403	0.475982237902	0.463550784012	0.468256047591	0.478650103015	0.482449382799	0.493075758704	0.489427410156	0.495894737360	0.461422215000	0.416927648086	0.486470544675	0.455865082010	0.454134608759	0.482224184071	0.487764474751	0.484947866624	0.504596463306	0.487619050373	0.465397296139	0.468957020828	0.459234508139	0.496242871089	0.479330186869	0.494075206821	0.492636110583	0.474631796945	0.499589031860	0.492286229228	0.485774819527	0.493791105862	0.510189692868	0.497248191985	0.477733582205	0.484969609046	0.451283915047	0.466408953325	0.470581621119	0.487763616245	0.485824085503	0.517001492742	0.502503461057	0.490229125653	0.506243250820	0.479635817386	0.474948294644	0.490134158627	0.493149512805	0.467425079802	0.489056241570	0.490170524249	0.489534964299	0.481483636567	0.486276477176	0.499361204144	0.491087300386	0.492786470996	0.475272096280	0.479850945882	0.491290351103	0.488724299132	0.479164623216	0.489223801173	0.480836816932	0.491005126502	0.495602253757	0.496894772675	0.512814607073	0.503377251752	0.515989170353	0.508633687874	0.505704848376	0.481209175097	0.476049127537	0.492211076884	0.444267775990	0.510395580679	0.501413431242	0.474253814058	0.505916585869	0.486184587491	0.511017912032	0.473560481729	0.463600665561	0.473029443498	0.463788984327	0.487891866815	0.466296463698	0.460436578455	0.475499636023	0.466668850297	0.455517417913	0.465324288423	0.470441478483	0.488521173324	0.486392180687	0.486030136161	0.474302478683	0.472398661106	0.484729993372	0.458655261745	0.435584824050	0.466209702979	0.496066579419	0.470930085320	0.471660321397	0.477394554563	0.461265753830	0.446881605950	0.445916847734	0.449048036101	0.449647475685	0.487742144742	0.499037446514	0.496477491056	0.498986598867	0.483295774171	0.511733781435	0.473650261712	0.476857600242	0.475049802577	0.467534450191	0.475416254125	0.480465411312	0.480774411972	0.483631816707	0.480184921242	0.477814161875	0.482106560592	0.480214947505	0.480904194913	0.485155394125	0.503827142398	0.481720265179	0.511824551115	0.481125762730	0.463017427326	0.482076992026	0.485620150829	0.473992940345	0.470467832259	0.481867752677	0.493930139939	0.512102452374	0.510495990331	0.505951760289	0.490658729050	0.500998465525	0.501562155283	0.508933082611	0.528851731683	0.498177143574	0.514091807297	0.511794270190	0.469078869645	0.508161272264	0.494962938784	0.500965018804	0.475705989596	0.468239948344	0.501085127362	0.503662938345	0.496923837716	0.479781292615	0.491553078245	0.492272516446	0.490706819588	0.492174921434	0.493714122535	0.488057711523	0.496092677810	0.493836438946	0.491922939369	0.521806539338	0.504190285763	0.519081862263	0.528782236734	0.505391604948	0.499898852033	0.503210297065	0.499987352352	0.502345604863	0.504722893114	0.562468358448	0.503854564880	0.490594139562	0.506745327824	0.513381668863	0.504308056439	
1032000	2083.831750	1	101	0.557249126104	0.066323792225	0.557172895741	0.551954048461	0.395985286222	0.434047579212	0.417541535126	0.413713819392	0.416990277699	0.438023633308	0.532341518742	0.481761860037	0.473890553334	0.441002400468	0.454077115656	0.455654437882	0.461482758510	0.468208200292	0.472874273889	0.456547930944	0.413710168205	0.451565037738	0.453427840412	0.463237490729	0.451906005562	0.485397842504	0.495671021141	0.509072045197	0.467287594796	0.475801621433	0.469225115882	0.460907515273	0.471952948747	0.440571381893	0.429527257562	0.431030303340	0.442733541532	0.428009684159	0.463728083956	0.436147031493	0.416125912047	0.409292859282	0.409781873023	0.406730638415	0.461878875987	0.461520123534	0.480559189005	0.485711625789	0.467780893442	0.489481083148	0.508143943077	0.524872963830	0.443275017398	0.457838787083	0.436327713485	0.470153530628	0.454325521395	0.431238593420	0.427704296861	0.511519827878	0.475614295106	0.460165679822	0.488775535181	0.463498283635	0.469212463772	0.479546109938	0.444843250550	0.432365487171	0.425574953331	0.419721466293	0.422842879523	0.419746757381	0.435652912738	0.449882313246	0.452311603856	0.447937355126	0.439857606029	0.480868061175	0.454640740413	0.476348423635	0.499770082322	0.485719443897	0.480420449522	0.484622072268	0.464359590483	0.482880389841	0.472208818503	0.466768364213	0.484007383301	0.476552664809	0.459459769660	0.464524032030	0.464800682880	0.461613045365	0.486647267236	0.525064655707	0.482210273910	0.418348064096	0.495512941132	0.487595545873	0.519031174649	0.513082059066	0.505887182504	0.518070634572	0.518468109054	0.514621280843	0.513437388917	0.501060596980	0.514137040772	0.522839567586	0.488957794908	0.503388422948	0.549033083256	0.488961063944	0.497533525032	0.505786231138	0.482302086255	0.471248995007	0.482311982618	0.484287387769	0.487267142092	0.478003407805	0.488557938892	0.509876650860	0.494774200394	0.515231160516	0.503333137001	0.536024909498	0.490514666200	0.499937470910	0.518830143982	0.485619329882	0.479468306081	0.482588898877	0.514495062427	0.524906211398	0.494905807861	0.482120294693	0.477198171707	0.476885349718	0.471597868754	0.495828762628	0.475328835822	0.465919200137	0.493226273648	0.478381530014	0.495470130906	0.499703860266	0.472536203363	0.446682081807	0.465031430272	0.469937513689	0.481317414947	0.488203275048	0.462202452300	0.458669213231	0.471146280451	0.476869677181	0.492573921857	0.476302123022	0.458213117454	0.460380458652	0.464161843900	0.468987441974	0.467254499990	0.452509559656	0.490702000821	0.410247243915	0.388838456190	0.392729376196	0.395055457243	0.374162762202	0.390495711751	0.388760152799	0.385243766546	0.375415786310	0.467382126007	0.469859206484	0.453066538112	0.466339781649	0.449541439267	0.469362311279	0.478818850589	0.439015292968	0.411589769264	0.471311473885	0.467321178822	0.477484520243	0.498282202882	0.467398362248	0.463113492518	0.464621679454	0.499807499821	0.489521735622	0.499570635195	0.488104858306	0.476382366341	0.462688763891	0.463564778238	0.479706578485	0.481891129566	0.492523568259	0.494026652723	0.497095719579	0.450767009513	0.403846255924	0.484700874294	0.455039846212	0.455015499222	0.482393697064	0.467182111062	0.487675005527	0.499926066236	0.476968930479	0.468304737577	0.476962711812	0.447460239016	0.499394269676	0.476467265689	0.503541749465	0.498679348509	0.473130180310	0.500230937297	0.499933096009	0.486876144289	0.504617925716	0.513371910548	0.502115437919	0.478551031658	0.471533193496	0.443942189491	0.462320393207	0.466883691294	0.487965472276	0.490050052992	0.511685325113	0.496959339408	0.477712652305	0.501340041344	0.472008896132	0.462132178961	0.477582052758	0.487701680315	0.466654700988	0.484047822393	0.484186781581	0.484419643251	0.481125651255	0.479853338516	0.491883795344	0.484306959798	0.485029660776	0.469083338217	0.467996305110	0.489781195323	0.491463438300	0.475342741617	0.470637486075	0.477878345543	0.488793824999	0.483650533809	0.491306758759	0.514761137985	0.505832248340	0.511154650475	0.507524888354	0.503101972598	0.481541926947	0.480168941594	0.497495425001	0.460429964918	0.519810578020	0.505115278332	0.474595478138	0.512009676110	0.496393669586	0.515436559916	0.475162410482	0.463491101084	0.467074503043	0.469474161649	0.494262606331	0.472851419461	0.471898634485	0.486388216813	0.485805568153	0.467303892695	0.487056413363	0.487276380313	0.501436606108	0.488866035864	0.489704423021	0.484824531759	0.478485997880	0.496196697044	0.467366367825	0.445294295198	0.475945610439	0.500954748877	0.470904508593	0.476087953810	0.482522017863	0.469779516069	0.455290617219	0.451005480233	0.459923197082	0.458727735647	0.483464083746	0.485674479132	0.484532291599	0.486714645652	0.471566007124	0.502400916542	0.459300955503	0.467509892235	0.477817870854	0.472034377136	0.476421564028	0.485816278248	0.482910801825	0.483892241426	0.475100390545	0.473547667618	0.478057055023	0.481653078518	0.482276391949	0.476790076729	0.495290722253	0.480617796347	0.511259279631	0.470575029709	0.457951124958	0.477296510952	0.475222724084	0.466831568624	0.465023328941	0.486939534990	0.492438191874	0.513097155400	0.508291602411	0.497897819944	0.490249261852	0.499481261326	0.503591424644	0.506519937584	0.525565840696	0.500286500933	0.507100091558	0.505584326262	0.469846850049	0.505253468787	0.489765788485	0.497220684802	0.474615505405	0.477504657756	0.500962871059	0.508707039533	0.505045305952	0.485347421432	0.506634093397	0.498821335230	0.500623556534	0.501717135988	0.502168604583	0.500020384197	0.507174393264	0.499408581621	0.494628707949	0.521341835892	0.505847941787	0.520560554521	0.532405397273	0.506410727636	0.502650613763	0.503579332037	0.503573816913	0.508835635994	0.507453058474	0.560361630760	0.503785293981	0.492349517662	0.504456577403	0.508602122990	0.497446960486	
1033000	2073.870502	1	101	0.557249126104	0.066323792225	0.557166311431	0.549051435617	0.387755674796	0.424620940627	0.407906282980	0.417080373639	0.421599115912	0.439565247538	0.544461884319	0.480835038521	0.480078894128	0.434392767042	0.450106019115	0.446597799600	0.454163444790	0.463688181040	0.481133058153	0.466275251507	0.431552726397	0.455664456089	0.457306335094	0.466881473080	0.460243743718	0.492439244163	0.501762746516	0.503989821343	0.471921717269	0.474761490692	0.470079262707	0.461479354048	0.476833617553	0.446727403264	0.443408445238	0.444194209008	0.446015381384	0.434294566215	0.465861153483	0.439908763775	0.422872167078	0.410814886696	0.411116790821	0.408520719430	0.467108119067	0.468824509977	0.488789820474	0.490356749405	0.470369352902	0.491398078015	0.508667200783	0.531381135652	0.434676784701	0.454356211118	0.431427109305	0.466300422119	0.445882321144	0.427110432309	0.420866051898	0.526482261057	0.478325873311	0.455268103151	0.483467609050	0.466170627152	0.471652866100	0.477382296710	0.446950998889	0.438117488153	0.421270282222	0.421901735868	0.434005436232	0.421162784786	0.435548044870	0.450036054492	0.445724863167	0.444002013971	0.436704254043	0.491786852155	0.456794593950	0.479664265364	0.492383584170	0.480503040082	0.472728818447	0.492552394115	0.458645635117	0.489759312400	0.462306643174	0.465200178655	0.488056821141	0.484802179201	0.459342280202	0.465751926453	0.461883612374	0.462944901016	0.489272257131	0.523937861125	0.472540417608	0.408941115810	0.481988864091	0.468073399785	0.520281049990	0.509120107190	0.495182231646	0.499758446371	0.496208493595	0.493047156394	0.486944932488	0.472631613995	0.477792999298	0.483744667251	0.492134353834	0.497444145702	0.544082324830	0.488900779716	0.498530561930	0.515703675748	0.486750705946	0.477219064617	0.481768624513	0.476440957904	0.478754636452	0.466776005031	0.476181552411	0.508723735996	0.490390731656	0.512451367129	0.501632332778	0.545126465694	0.500701116736	0.523877599515	0.539788650016	0.498960055332	0.491349631336	0.487294008256	0.518890448531	0.523072093990	0.500453408375	0.488196837475	0.483607883630	0.482235658101	0.473348472985	0.489457004525	0.464102235211	0.457215879817	0.477305560882	0.460470896685	0.472357424041	0.485153089873	0.473486490632	0.440685176486	0.459841054261	0.479221583240	0.482532473443	0.486583015854	0.464868833952	0.461784670231	0.479424385154	0.484543426998	0.499022423863	0.480647214635	0.459683196334	0.461850380840	0.467262043573	0.476062039594	0.468618938000	0.454109766165	0.488582361653	0.415178741663	0.385018962602	0.399516913979	0.401918571933	0.383454818569	0.404429115596	0.402432518978	0.395511337932	0.396084815083	0.470154339553	0.473466498007	0.458223169755	0.466969093286	0.454911160422	0.464549689744	0.486669233458	0.452461170554	0.426488947303	0.479485583404	0.471999123926	0.479439821701	0.494729775663	0.464113254149	0.456954039698	0.460576075107	0.496659855258	0.497790586826	0.501864048100	0.497495427199	0.483893750243	0.467311725636	0.475202844917	0.497469147770	0.489851440424	0.493850379585	0.486669779655	0.508651723859	0.471979430708	0.419488650236	0.503525240550	0.479363501939	0.471056381955	0.497331939793	0.486192650789	0.504298218761	0.517151317553	0.499718262912	0.470709605761	0.478141460015	0.435808886419	0.497873195228	0.462303941997	0.498054368133	0.494655808615	0.476373859194	0.497446689142	0.491331906215	0.487172331228	0.491584166796	0.500137884224	0.481511891986	0.478649931031	0.480433555858	0.462041984907	0.455798678541	0.469275870304	0.485525918494	0.488978881537	0.522323739367	0.513527314842	0.499986427223	0.514698133239	0.473063064013	0.460661735934	0.476710374306	0.481257173025	0.467659612331	0.477685383534	0.474900747625	0.479881821463	0.489829977487	0.492822923184	0.499743198876	0.488550130543	0.489930581832	0.480100374336	0.477087401595	0.495805002624	0.496557159584	0.480467466192	0.468768497253	0.483513912369	0.496507613849	0.496538346907	0.501109719786	0.525171446841	0.509096712621	0.519405820882	0.516400535954	0.510653718821	0.476147116492	0.472898267541	0.489467072165	0.465812700996	0.510699802701	0.495148558804	0.466629205040	0.505264532521	0.496514620718	0.508228485710	0.463597751212	0.459281634484	0.481027543078	0.471786784350	0.490587923824	0.472215697224	0.465781237095	0.464711376359	0.465191624904	0.455960469788	0.464531374881	0.468878109202	0.485042579587	0.482688570108	0.483361903602	0.477771571439	0.469353367737	0.487350777769	0.457525833921	0.440456529258	0.464875063989	0.491414165434	0.457110982651	0.467993471154	0.481696398519	0.469793446501	0.450686982619	0.447086116086	0.454771716771	0.453236164722	0.481259937111	0.485752718081	0.484257612806	0.481433948215	0.466455431552	0.496479305094	0.452772222074	0.456220514474	0.473667506210	0.473707425580	0.471978778067	0.488765697824	0.488825742286	0.485246559425	0.481154370353	0.476827355967	0.482251706085	0.481162747265	0.483158321767	0.490255491970	0.502558391305	0.492234186308	0.516226850963	0.485592289058	0.476495578783	0.490862017663	0.488523761467	0.488257027068	0.483034387535	0.490737025781	0.496354357306	0.505307797401	0.497967019221	0.494227050155	0.493873465076	0.495372041316	0.501763742600	0.510588039481	0.521521777658	0.504715106623	0.514668528876	0.518641032982	0.478579060188	0.497156634699	0.486477032136	0.493823230837	0.481673824430	0.474130491965	0.503617586337	0.511553643260	0.508436192234	0.487611993952	0.511212876794	0.500703817462	0.499043636293	0.496875526735	0.496889044079	0.501445437313	0.514706909125	0.504558979881	0.498753083079	0.516050480661	0.499237455126	0.511486512008	0.525705818962	0.500132452569	0.498279701479	0.507524410866	0.502828536232	0.510195602220	0.510583922437	0.560915560164	0.505682581771	0.496118252546	0.504026452901	0.504839198264	0.499062021451	
1034000	2069.573468	1	101	0.557249126104	0.066323792225	0.557164849825	0.546778763019	0.383249240160	0.431883889034	0.425129346309	0.406647241362	0.400368153675	0.412372762964	0.549039705946	0.465877390692	0.468189228859	0.431754273091	0.450053770598	0.440743777539	0.446448070133	0.456459830261	0.467083812091	0.461233786043	0.428849368677	0.443669749563	0.443899085526	0.452478996743	0.448957541726	0.477208671974	0.487857160371	0.489710551866	0.459111121023	0.466768057842	0.458709200204	0.450620393724	0.468703522340	0.450988437995	0.460033057024	0.463647644049	0.452758643828	0.438878245074	0.466989285326	0.443796545328	0.414105081822	0.406819759624	0.408544029659	0.405812142385	0.473367963619	0.469888876863	0.476690929030	0.483556124589	0.479662400032	0.489551499707	0.510928598734	0.522110139819	0.449760574539	0.459556243977	0.425050152857	0.472077370622	0.450874153414	0.432365965525	0.423362436843	0.531299470437	0.485158313558	0.458433602184	0.482754541055	0.469337621443	0.473094067377	0.481993500415	0.453417003866	0.450681386862	0.431955664648	0.432154631724	0.438885135524	0.430489931468	0.452498800315	0.461911945833	0.461220715624	0.455657323916	0.443331841647	0.498895081138	0.465458677464	0.485080058050	0.496776107889	0.488754369423	0.472551279369	0.496969054734	0.473280393219	0.508557568177	0.468865497060	0.466011213589	0.482011773343	0.482051256344	0.458308336158	0.464732543917	0.458981136066	0.460631709788	0.492322756800	0.535174978368	0.481152062264	0.423630931019	0.487022236670	0.484280702817	0.532788269375	0.517236852502	0.501872272703	0.510553846621	0.500787376969	0.498322959221	0.491376183362	0.480699591644	0.488982395809	0.493377925534	0.502339442343	0.520804829759	0.570971778417	0.499753223921	0.511938155664	0.526435234387	0.495802009022	0.485201530013	0.491450815958	0.489334639881	0.489322102472	0.473986497916	0.483633094269	0.516472596396	0.508311047560	0.532474923826	0.499429219505	0.540256004778	0.499355458145	0.505209941600	0.520859182660	0.502854091244	0.494004689815	0.486873373219	0.515576872959	0.522069396751	0.494649053065	0.484167323606	0.476704035896	0.480059924532	0.473355727292	0.476154918857	0.456903035670	0.454953127000	0.468103315734	0.461276850266	0.476338962505	0.487876104365	0.461793931673	0.431955275200	0.453671701751	0.470326280649	0.485659931295	0.489084061706	0.470256650745	0.468537262522	0.467862382217	0.476340157185	0.482687994020	0.468391138285	0.448201021460	0.452653818366	0.457642273901	0.467703096667	0.472728493378	0.449923482563	0.484100279289	0.405612557698	0.370026893684	0.388838324030	0.393318918172	0.378150810127	0.392810531179	0.388940776183	0.388387936154	0.378421881188	0.482772626048	0.478035850411	0.460316518951	0.462763481152	0.455735322944	0.458261546183	0.495423759558	0.464831740853	0.439255846783	0.484828897034	0.473985822293	0.479528613099	0.491199725533	0.466937248085	0.456797679548	0.460420283188	0.500779792200	0.496958445473	0.503227221953	0.485925896585	0.469333730030	0.461665623166	0.459777725299	0.483161661718	0.489788535821	0.496886836214	0.488114426667	0.509467276776	0.468518691022	0.414553579251	0.500214131483	0.482113500454	0.475465708380	0.491710223263	0.477872207903	0.497035723552	0.506068264416	0.490086775023	0.471523284002	0.476280973336	0.438348847680	0.494995474871	0.451818239189	0.497103561859	0.501474276604	0.471574088602	0.504108423394	0.495600967170	0.492521167487	0.495722997777	0.505719571125	0.491039973006	0.472852456374	0.466397561385	0.430498812584	0.444517426358	0.452301823347	0.480368770442	0.486748290618	0.513673190714	0.504844947690	0.489611869683	0.505622606768	0.473079502235	0.467983739911	0.484869575440	0.496100393564	0.478975172218	0.484305994506	0.475134580998	0.489127468199	0.494986537480	0.496832571860	0.505713240966	0.492932410787	0.486903828666	0.477440009628	0.469639080617	0.488259263741	0.483152104586	0.479870533839	0.466236587762	0.482017629935	0.493761545521	0.485972138184	0.495487133397	0.518510344346	0.502481589978	0.521424341032	0.519200227076	0.510511293256	0.475116224476	0.474067742621	0.497180067434	0.471357415597	0.513123339957	0.506362996032	0.470650238051	0.511315860659	0.514677566978	0.514537659376	0.463447847757	0.455834998224	0.480668260852	0.459371191498	0.475417034459	0.462524584106	0.460142800540	0.464626985425	0.464079005537	0.467141678274	0.468178048225	0.470297578885	0.484670574378	0.483815056809	0.483728874466	0.480451394798	0.471627981806	0.482640124809	0.462528608831	0.447405554394	0.466148359207	0.497112308994	0.458263835818	0.470496219853	0.484636194956	0.461265167630	0.453927169408	0.448291861920	0.450977921465	0.448841396408	0.481455239029	0.487226246921	0.481358670359	0.478669199008	0.463864955434	0.493107769589	0.448342955301	0.455130062968	0.471948751264	0.462887097603	0.462525168417	0.487270433302	0.492494317760	0.487841217798	0.488296239333	0.486805487673	0.491944659069	0.479044192184	0.479011816555	0.477097009000	0.491283298180	0.479860407348	0.495362202809	0.468037073899	0.462316490810	0.469688694681	0.471807394855	0.465258455245	0.469319715390	0.487208377506	0.499961656338	0.506052505129	0.507291012039	0.497594977277	0.495359973171	0.507782631783	0.509331028670	0.500574242839	0.505528787077	0.489396711642	0.497817368086	0.497358820243	0.473506165195	0.499896094890	0.485128173397	0.489851955634	0.471942479006	0.470095978696	0.494460167330	0.505149182511	0.500305536116	0.477047032284	0.501450379307	0.497327902017	0.500335456444	0.498075755099	0.496113130593	0.492153363621	0.502033035224	0.494482594610	0.491384142549	0.501107335269	0.494836135503	0.500677990039	0.517609427802	0.496679374931	0.493527888515	0.498531560739	0.498494621681	0.499300939508	0.502715673886	0.554165778222	0.502022097006	0.490368621501	0.504938238969	0.503487914131	0.506783396160	
1035000	2078.904132	1	101	0.557249126104	0.066323792225	0.557173307900	0.547286552283	0.392840910064	0.430769170266	0.423074910718	0.417598734610	0.419679179940	0.429422608567	0.550241027464	0.464535961212	0.469896238745	0.439269041443	0.456894004114	0.446223476131	0.451399025796	0.461838510982	0.473273089242	0.451561197439	0.413678969050	0.452516452638	0.454356301372	0.459695542807	0.453908541686	0.489964276314	0.500401443154	0.504799503866	0.475681653639	0.474540871760	0.471046350950	0.466600514591	0.474065677213	0.447029948973	0.447067735721	0.449261826126	0.453715924576	0.439294428903	0.469815042834	0.442916902950	0.414314734170	0.409750434017	0.411544895595	0.410002856612	0.484923963729	0.477058304781	0.492311702607	0.497883052664	0.490586594979	0.504299770153	0.517830431496	0.527108650741	0.459736195046	0.464615625589	0.434809731435	0.470660321642	0.452215549908	0.430500927034	0.418716405100	0.534136282887	0.486350909532	0.447832760528	0.475351786387	0.455565420094	0.460142003952	0.486087637664	0.450681606425	0.454597477013	0.428297711438	0.434987097515	0.446605252405	0.433431341820	0.448057228199	0.456519024108	0.456609011337	0.451396958904	0.435543292024	0.500772227929	0.463321351415	0.476970613202	0.488960196846	0.490242208968	0.473548511488	0.498657868811	0.473390099701	0.501503409101	0.472173701769	0.471946333578	0.482074090556	0.485608124861	0.463616109717	0.472931467944	0.466002570405	0.464065488252	0.491284780315	0.526424580413	0.461593982279	0.413918321915	0.470348616467	0.451783271107	0.524548805726	0.502647331985	0.489235054510	0.505304433588	0.498126842966	0.495174587330	0.489430977243	0.481873756918	0.493207474296	0.496878575556	0.489969676059	0.503007094713	0.549059650317	0.486987827299	0.502720506291	0.518205459056	0.491489857064	0.481671533024	0.486348826952	0.486362406202	0.485409505636	0.475688575624	0.484653045827	0.515833493196	0.513163702133	0.531306514734	0.505822241760	0.551194540255	0.498725539324	0.512235854367	0.523851027912	0.500627824835	0.491583222645	0.486289783674	0.516327165462	0.527139345495	0.493986150353	0.473645426463	0.472286280861	0.476509354494	0.472135180707	0.476870199988	0.461404119724	0.466947015611	0.465094922572	0.467663912159	0.481754313269	0.494686531000	0.469732173397	0.450569428191	0.464507540214	0.479630235517	0.494718994015	0.502052846767	0.485762205187	0.485047629323	0.481296909335	0.490498750712	0.490249362194	0.479421027883	0.455985485272	0.457931693670	0.461747155017	0.478759927143	0.481929330707	0.458206898058	0.493091784188	0.409565695433	0.384430464059	0.390641028279	0.395489184818	0.386045756310	0.393639823293	0.392179844576	0.391698607700	0.375270672217	0.484840277227	0.471071620272	0.458573611270	0.457711223879	0.454587524610	0.459898150499	0.489232703166	0.462487959266	0.439398814346	0.483776523446	0.472762851670	0.474061928591	0.479994648065	0.460799329816	0.451521621077	0.456661088730	0.503160499647	0.490517203534	0.497788772414	0.495994536109	0.478929466293	0.466544536577	0.466718963170	0.496786840332	0.482528184333	0.484897142843	0.479092700157	0.498778769953	0.467784131415	0.421860160692	0.494999781602	0.477175955159	0.470404715583	0.487271657735	0.463533172292	0.490447526260	0.502256780555	0.482033736698	0.471862577478	0.480079337862	0.447798759096	0.502579458321	0.474865353245	0.499648231491	0.499196457044	0.470508079365	0.500304333968	0.488759859504	0.492997573077	0.489682774912	0.500077522667	0.482907795826	0.474249255527	0.467408113254	0.439539798571	0.444527091288	0.456299772557	0.483218330484	0.489143371725	0.515257550742	0.505935580166	0.486347950897	0.511235372544	0.475668076922	0.471852298852	0.495055040205	0.506476745788	0.472754964193	0.477893313770	0.470055974217	0.488017780291	0.481017442900	0.479349780439	0.491667214693	0.479793284893	0.474541218499	0.476520793360	0.465681112715	0.487069085806	0.477778685432	0.480864579021	0.474491373324	0.482813413591	0.497513042338	0.481783815200	0.490654868954	0.512269433243	0.493890106333	0.517398854413	0.514606789950	0.507168910527	0.477864766595	0.476123973693	0.497663201982	0.478764671667	0.512004371920	0.513388721104	0.480404698698	0.516713088711	0.515911544680	0.523952208642	0.464210886412	0.457586899831	0.490559312244	0.461140978127	0.485556427142	0.470060484018	0.469547082994	0.462981072241	0.467383412554	0.463676565016	0.471790071766	0.474515837872	0.491177057923	0.483160317117	0.484158164443	0.480473505267	0.467844963376	0.483607566110	0.457159278911	0.444864345227	0.473678117704	0.492849228504	0.464481794902	0.476861965107	0.486096091670	0.464100314355	0.465556669345	0.461443545071	0.458906490177	0.453318555236	0.476599214436	0.480852470417	0.479983558728	0.486607396695	0.467020452466	0.491912578404	0.449136100534	0.456014867696	0.469699989521	0.447577037666	0.438812196297	0.487789071997	0.493897211393	0.487587511380	0.488034673427	0.480424005125	0.487721470098	0.486279377044	0.485369766875	0.485259994590	0.498306459386	0.498474769831	0.517502940734	0.475087102683	0.468845402615	0.472624345646	0.472514525129	0.475124896148	0.465789801611	0.493861710419	0.500138682474	0.508215282634	0.511480491234	0.496939647101	0.492275360332	0.504315015903	0.507381959845	0.502187896016	0.505261993674	0.492832845630	0.500194276517	0.504069216227	0.480548110271	0.513360032855	0.501415017645	0.504000112447	0.482885289378	0.478036450482	0.507512672391	0.516873103790	0.504178972549	0.477936459609	0.499569828077	0.499665615946	0.506302684730	0.500889655930	0.503677052708	0.498648952996	0.510403496436	0.505588719181	0.498287063381	0.512028098515	0.504310194503	0.510923876348	0.528653239043	0.504643647967	0.499589919795	0.504475894924	0.502630628547	0.500960600933	0.503466284158	0.558034959809	0.503611385659	0.486062782166	0.502588416141	0.498308435374	0.503072873841	
1036000	2068.887523	1	101	0.557249126104	0.066323792225	0.557184134942	0.548880806500	0.387945308727	0.449843525683	0.445552796120	0.413616167709	0.419454450061	0.426436986265	0.546477991614	0.464944114696	0.468845485298	0.441219117718	0.451757473403	0.446211576011	0.445988700526	0.458322601428	0.473180955630	0.463143442116	0.437693524059	0.452379480917	0.454494599022	0.457814838755	0.454215739692	0.484107321359	0.492923656397	0.496228696143	0.466612038425	0.470274603337	0.462900160169	0.464303859315	0.482790273020	0.458612499765	0.467390709709	0.475197887927	0.463715310817	0.447682101397	0.474398091547	0.435033770761	0.408503067177	0.398222490354	0.398838587768	0.397501506042	0.485739429813	0.478654102682	0.497172728835	0.493726964498	0.483024756265	0.496493549853	0.509699004837	0.516908270975	0.451395395519	0.448996703854	0.425015472588	0.456933239850	0.438340339521	0.420717617861	0.413706909737	0.528917866501	0.480751255686	0.449144537139	0.481137802045	0.460281600331	0.467406076905	0.477688979983	0.447994788533	0.450912051952	0.424819840877	0.433020518911	0.443449022355	0.429529352938	0.443753793356	0.451930190856	0.448694962760	0.442640149271	0.426189678584	0.504052916128	0.464132128248	0.482003034844	0.500049382619	0.488627199681	0.474259378956	0.506305419488	0.469612299977	0.495803507593	0.470181704138	0.457349324859	0.466800765153	0.471128937073	0.450946210617	0.459645898812	0.454749341715	0.456013192694	0.498885279996	0.528637010984	0.487405980588	0.431479072939	0.492747946240	0.490079960519	0.529213286652	0.500672097863	0.492016169678	0.504556445619	0.503696137707	0.496749888298	0.495172581326	0.482425628335	0.494169774227	0.498129253981	0.489435098338	0.497435855425	0.531034807865	0.485858793488	0.492576487946	0.509874620255	0.487121285797	0.469834420231	0.479693472112	0.484368680681	0.477103407424	0.477713906171	0.487919808504	0.522120492511	0.521013671416	0.539952404154	0.510729274051	0.548858917300	0.501068679883	0.510785526565	0.520195122032	0.513113125361	0.502976766928	0.498049883453	0.531468031543	0.535676909946	0.507841939356	0.483027788076	0.477288030910	0.481840138931	0.479464732258	0.473585447739	0.463395498596	0.461502146203	0.459602139344	0.454289824747	0.467543758164	0.477825432319	0.461870967645	0.438122853452	0.442054904223	0.471360080853	0.483530740190	0.486767410197	0.466846856823	0.466782470656	0.475474999588	0.491913559482	0.493985302977	0.477431072858	0.459806108334	0.461416480650	0.464127092703	0.480017317075	0.488682608073	0.459442431070	0.489014092605	0.415426203367	0.392584091963	0.392571043512	0.396943402411	0.391136467095	0.388600979150	0.384650504722	0.389898845165	0.369044985726	0.491887799124	0.469277536131	0.468214459565	0.445276262112	0.447352742216	0.449160365167	0.497106823479	0.475242552959	0.455172528169	0.495845492498	0.486569984872	0.487326170135	0.488539542929	0.470990462770	0.460449297832	0.467672040275	0.515527724693	0.488943753320	0.492035022751	0.496470060984	0.485420749772	0.472511969932	0.465726769332	0.484239732024	0.479294116863	0.468398734981	0.466800851255	0.485919535363	0.453261941872	0.406113114394	0.490410474808	0.469955503658	0.466605072772	0.485231246868	0.474156318827	0.488397623456	0.506555098169	0.486024509057	0.469614599121	0.474304400840	0.436588352581	0.500843489818	0.480940715171	0.499232100416	0.497339316119	0.470577386884	0.498428758938	0.494540941162	0.500950324872	0.500696940545	0.517762550013	0.495364491153	0.473201353602	0.460365331607	0.429876418765	0.443455449728	0.457898591299	0.480557166575	0.488708196567	0.513236806645	0.512448626116	0.501158815614	0.521926772196	0.483216863271	0.480991048379	0.495203269512	0.500776789685	0.489759878130	0.494578365682	0.485504783774	0.500398317001	0.497586363364	0.495011570740	0.504995888492	0.495343814641	0.491747079436	0.479308882856	0.476146738361	0.492622114575	0.488666731014	0.488121843335	0.484962461234	0.484987687998	0.515011722865	0.481701649241	0.500752532493	0.519930077713	0.506262793547	0.530476457237	0.528953488745	0.519556977237	0.476486683532	0.473164541150	0.493308636335	0.470925457913	0.496706697700	0.495609606097	0.461790721141	0.507459918927	0.499549222356	0.510141947727	0.465246870593	0.465680051980	0.493096124318	0.459214051789	0.484738458410	0.462942923009	0.463478299569	0.466249722118	0.471222412366	0.475055312410	0.473103681721	0.483116182480	0.492738137154	0.484812393497	0.487565179789	0.484240929224	0.472137644576	0.496972725736	0.463498577611	0.440092154407	0.480463253632	0.490892556482	0.476493513395	0.477988022527	0.498576307559	0.476302961728	0.469202956852	0.456094394256	0.464352190157	0.459507028282	0.482636048018	0.479411413405	0.474755986372	0.484186027913	0.468466639725	0.483783471910	0.455712112713	0.465050862451	0.471558359591	0.447759637444	0.436990877560	0.490880076112	0.501471260353	0.500108690265	0.501947646866	0.489316826861	0.495494077909	0.486276356819	0.484489566835	0.483261002420	0.489280029797	0.493749246576	0.510981881118	0.473369612077	0.465732554176	0.472636224638	0.465295880868	0.466178331950	0.460141524857	0.489108321303	0.500117296924	0.504385703157	0.506103059230	0.500714575241	0.499101835980	0.502162174588	0.501638374043	0.512363378353	0.514518837451	0.503032762098	0.507745454151	0.507275490695	0.478650224018	0.503204102969	0.495346368252	0.500211704112	0.484529053310	0.480743881651	0.505230004156	0.506616366445	0.494191515947	0.463833634231	0.478089321103	0.491819216583	0.500455329722	0.497065233299	0.496452543690	0.491643854668	0.499699018840	0.498279748281	0.495833413481	0.507874029321	0.493887761381	0.503239069734	0.522581536169	0.498980777705	0.496462256007	0.496915015259	0.501130918206	0.501845915811	0.506317174822	0.553048408708	0.505251299356	0.485049745101	0.504215268127	0.499114234472	0.504197051746	
1037000	2095.377848	1	101	0.557249126104	0.066323792225	0.557196640954	0.559055336444	0.396721517569	0.449257840992	0.437815710281	0.419671572999	0.426994814870	0.433541321781	0.548345797169	0.467461005692	0.465797167226	0.444992287822	0.449383347197	0.441838568400	0.443681048818	0.459889202410	0.469566279274	0.445510739584	0.410599728232	0.443348548471	0.455257167153	0.455268043076	0.455325829681	0.479475554752	0.491116206926	0.489449588726	0.465727247429	0.473794842125	0.462426603874	0.458218459919	0.480581399010	0.453981240604	0.465255291046	0.469601274588	0.466602582912	0.450199984808	0.476292314762	0.430923819536	0.407050896150	0.400981665622	0.403068684077	0.404923350548	0.487580132134	0.489569522560	0.508863102268	0.511132138846	0.488517526136	0.496321415326	0.504159799336	0.508358422453	0.451769370820	0.449419341950	0.428303126421	0.458047528789	0.438060857099	0.417615232729	0.413308337543	0.533821506124	0.479789519862	0.454817756832	0.485250601261	0.465260382145	0.471684840295	0.476631980830	0.447991699276	0.457657007303	0.432130752088	0.433061039089	0.434870910438	0.429115546521	0.446037689339	0.447486690657	0.456881946098	0.453237542214	0.440734784939	0.507645826000	0.463783417149	0.471593578679	0.487595914864	0.487553738098	0.479687572404	0.513262541084	0.473020391105	0.504865921805	0.474671136593	0.464997861087	0.479826591265	0.483525902728	0.455026255922	0.460461012484	0.463209454178	0.462666951870	0.503733600253	0.523505301285	0.479267048333	0.407965345852	0.487491132733	0.479843639764	0.525367625473	0.501444970341	0.503338463532	0.511742975636	0.515986231813	0.514703060470	0.508269454132	0.488368704364	0.502691543109	0.499404586547	0.499351225569	0.509298217819	0.530434123872	0.497981745905	0.502628214321	0.515036095968	0.495234268383	0.480704098290	0.488126295808	0.489635045700	0.484417425018	0.483225544642	0.492984693199	0.517918636445	0.518745849085	0.532409016660	0.500503882133	0.532479278436	0.496639365178	0.509045229808	0.515632005771	0.505169316835	0.503624287125	0.489884098967	0.521662670725	0.524391376698	0.505104431951	0.466932581785	0.459936256379	0.484846872966	0.479720814998	0.481109043297	0.478936437584	0.477789128478	0.478833628240	0.467698136731	0.481855418109	0.485641833498	0.469544867695	0.449585077460	0.452343108748	0.478372791490	0.488536232874	0.493070345516	0.466982057036	0.467646062347	0.478626226858	0.498351878238	0.505944773070	0.483513928173	0.466939733343	0.466832247233	0.470797704554	0.478259331959	0.484707686602	0.468612178077	0.492608347417	0.423536210167	0.404286277260	0.403505324024	0.402565481081	0.392952112630	0.396899143755	0.391582558877	0.397932266876	0.375796752590	0.477183436893	0.464376639503	0.455112129622	0.441375795278	0.442903888991	0.446290161557	0.479756224370	0.451927027096	0.430931002355	0.471780850538	0.469156067432	0.470197812245	0.474217898830	0.460365083625	0.449140172456	0.452247566297	0.500586004889	0.494525486550	0.504379669490	0.505391898314	0.490539588055	0.476888485135	0.478699696644	0.494580944147	0.486384184740	0.472097775039	0.476828171398	0.484945448218	0.448280565652	0.414251507153	0.488421815720	0.475371064475	0.473767654118	0.474864462567	0.463166457665	0.474977254771	0.496968706378	0.475583150627	0.472979828409	0.486554115271	0.446669081212	0.499289601482	0.480048881904	0.502659275578	0.495832625266	0.471327777057	0.497192024506	0.492451962397	0.494388041536	0.493095364691	0.516852529786	0.500473453200	0.472361599407	0.464836676739	0.425830719737	0.459444376613	0.470175064405	0.478820735284	0.475261486518	0.500419758208	0.497923595534	0.480521194346	0.501056910367	0.472547113177	0.475006984644	0.488975268119	0.494163300996	0.477978903221	0.486964679589	0.482647655709	0.492441541640	0.486939538690	0.483540631062	0.500782275286	0.486214842036	0.475849812968	0.468239102459	0.469145881409	0.480939719643	0.479282481097	0.482360315658	0.486739449469	0.474926007015	0.496257957848	0.471405366125	0.491994043404	0.508675033455	0.495563114404	0.512674903281	0.512551244705	0.502515126747	0.483528126868	0.469488054739	0.488820425815	0.466582777378	0.494434711939	0.493322329015	0.459558739479	0.502689197243	0.491034572089	0.506044401526	0.463062100915	0.459227484378	0.483436773335	0.458154849111	0.483857423399	0.462710195783	0.466436324884	0.468277582841	0.468423938003	0.473695603513	0.476992678605	0.486169997324	0.495142973093	0.487794455624	0.490431980562	0.474767441962	0.459559120313	0.492358579907	0.448068265624	0.427995920478	0.471122785332	0.476620877460	0.468222817800	0.473331355368	0.490138904294	0.473421647390	0.466985870298	0.454346246020	0.464128558903	0.464405952376	0.488454410004	0.490269645677	0.493985445838	0.498974748063	0.471180394185	0.501039052202	0.454979637953	0.468906158047	0.478035776076	0.451499028490	0.431565341535	0.492978214307	0.493031743483	0.484777293604	0.494245698929	0.478594065779	0.484045521701	0.489665242604	0.486382718326	0.478901976355	0.482865413199	0.496740316134	0.507070656202	0.470692771219	0.464945299876	0.470463115923	0.465532595930	0.475587368909	0.459740146370	0.492044842127	0.499697816266	0.492390305874	0.499005635316	0.497888197475	0.501740679050	0.503967924632	0.506363124441	0.513469730741	0.512352705233	0.501538615482	0.515077814191	0.510684603161	0.478167137769	0.499719980985	0.494844081985	0.494636286939	0.483876683073	0.486429639604	0.503916810645	0.509894064536	0.496332041647	0.475960812982	0.492330901877	0.491786733258	0.508048363199	0.503105362625	0.501853007730	0.486956340420	0.494794696374	0.493359830481	0.493997092929	0.511398628041	0.497341476370	0.505514258045	0.521018225934	0.507728566174	0.509667763952	0.512699439061	0.514209137657	0.515084715589	0.515971709857	0.559847725817	0.514536160018	0.493940967787	0.510176902336	0.505352758345	0.509369063665	
1038000	2099.921890	1	101	0.557249126104	0.066323792225	0.557209570567	0.566860102274	0.408684810571	0.451928346424	0.431234707547	0.433160725048	0.425202156196	0.432842427657	0.542223316989	0.463864242553	0.463530874783	0.441628322493	0.449481273090	0.445135307462	0.445911608926	0.460440270484	0.468376615346	0.429872725204	0.407400104425	0.442886931273	0.456817922769	0.453624698267	0.451453390782	0.472498040943	0.480119369853	0.481134023910	0.459421145878	0.471586933685	0.456994760686	0.452234712452	0.480602523077	0.453554515840	0.462319789849	0.457029571186	0.470733494709	0.451158783490	0.485892522369	0.431517162575	0.416297673057	0.407093617923	0.408104494989	0.410220315483	0.487077046068	0.482318574116	0.501698648938	0.501347524071	0.483094425451	0.498712281116	0.525334975251	0.528778095366	0.442500477613	0.433534296259	0.409412704893	0.445554803261	0.425183693188	0.411583784373	0.404109683913	0.533501030424	0.475652807072	0.451140779685	0.480366253046	0.460987383030	0.464876033634	0.479858610633	0.444148210444	0.450886096723	0.425928292414	0.419350422670	0.418233310994	0.414855046266	0.437703511956	0.444539924749	0.451492901391	0.445469251899	0.437415706965	0.510230594129	0.479809220569	0.479111872140	0.495026709158	0.509173318294	0.491467795884	0.514917127869	0.467329036616	0.499208875059	0.470693597468	0.456053259859	0.475183299349	0.476976215760	0.452420124091	0.459314025115	0.461838840729	0.462041116465	0.498354264324	0.523507207351	0.474699112962	0.419219684695	0.490988722500	0.479999213866	0.525218382328	0.499284833981	0.509993456651	0.516420424658	0.513882070476	0.507679855343	0.508360735850	0.483150613043	0.495570123908	0.489888777873	0.496745103945	0.504631242487	0.525921399264	0.499094975184	0.507660138270	0.524099679605	0.494725636013	0.471936062148	0.489167837717	0.487390216981	0.483218787749	0.482526784094	0.492299438131	0.520888775361	0.526313370939	0.530067333361	0.519073573801	0.554919844856	0.501714188443	0.516569179898	0.527643780937	0.504388932883	0.498041803948	0.494431195130	0.531525989020	0.541153150019	0.497618345515	0.453706118433	0.449164578501	0.482623423330	0.483594379033	0.476782445967	0.473934564739	0.470549147807	0.477217876586	0.470518687398	0.486135658382	0.491703555608	0.460385753720	0.444394402218	0.446623346033	0.466818280724	0.483367986558	0.486263080129	0.464441291614	0.466155098687	0.472376069117	0.491222273593	0.492937690998	0.474379011686	0.458818770344	0.459642242220	0.462190138803	0.465486458988	0.485568323214	0.461329811039	0.487372154402	0.412579417344	0.391064887756	0.398149264690	0.405059230017	0.398291829121	0.394814542485	0.393587770010	0.395749519595	0.369198313430	0.474732187682	0.471002132139	0.460426662569	0.449519322093	0.452152769479	0.451037396542	0.473156347839	0.456399885085	0.435974423753	0.465603605347	0.465519084738	0.469875715814	0.477739421025	0.462089901087	0.453619868106	0.457823775318	0.501610252505	0.490569192688	0.491301886628	0.493605894309	0.481543174850	0.468675723647	0.465677175136	0.481836232032	0.482584113826	0.469041068237	0.477158533556	0.489219947003	0.447892535394	0.411051774000	0.498331974442	0.479398074967	0.476752100405	0.482283116658	0.470577642888	0.483850391239	0.506435861230	0.489094820999	0.467133433451	0.482397554976	0.439742048074	0.492850191430	0.478952054862	0.489973203213	0.489035902071	0.468094313449	0.494061092262	0.490316159573	0.488934531234	0.491653530348	0.518477319560	0.507387336406	0.469069197988	0.464373858723	0.413003797155	0.464216046089	0.478103604274	0.479877759616	0.476101924671	0.499504602251	0.498282415745	0.481985284973	0.504692265940	0.476708836038	0.477544826087	0.477845658263	0.480190191555	0.481313752398	0.487230139393	0.481616761624	0.485686352679	0.489702330099	0.479253640434	0.504480626244	0.493917299344	0.486097536818	0.476504882932	0.476804914399	0.488302289286	0.491728621899	0.476557928518	0.480091367829	0.465642211518	0.480600377523	0.477456158444	0.499147235433	0.515182725739	0.506115078867	0.521503399390	0.529409576158	0.516104228293	0.481856919397	0.472266013601	0.486163718713	0.470122778303	0.496918422444	0.503342374662	0.481368191413	0.505614039498	0.494267759255	0.501822388419	0.469748448327	0.465058637241	0.484906178132	0.462405874502	0.482943264844	0.463386305236	0.467000446193	0.472389626651	0.478538872001	0.477401233841	0.484965149512	0.489760317330	0.500508715393	0.483548692528	0.486582255244	0.466488879796	0.451646938276	0.495347788704	0.444829713268	0.432864773002	0.464580052286	0.469866545009	0.462519974103	0.472516461674	0.484351960557	0.466450064629	0.461091432633	0.441719662623	0.457526612122	0.457906631013	0.482305026291	0.492889178022	0.496398225893	0.498764829845	0.479376853068	0.509560976340	0.472722888760	0.483381259807	0.479857335441	0.466258030770	0.449072327574	0.489085838504	0.486674506793	0.474825799564	0.488007807221	0.473288700664	0.483458881547	0.486442938914	0.483975379398	0.470586511539	0.480156069992	0.490720340436	0.499642752574	0.463788851508	0.453413388892	0.472310781965	0.467953575124	0.472783405520	0.461309652808	0.488625272477	0.494188335090	0.480736248482	0.490740694109	0.488951071139	0.502212461841	0.501600788998	0.507502493584	0.512858011058	0.511829136571	0.505121315754	0.517047833598	0.514094804411	0.473185041792	0.499586265794	0.502520739956	0.502208426123	0.475463286567	0.484708000291	0.495095588029	0.510049650841	0.500951941470	0.484138640260	0.497284474178	0.498482583046	0.508236748111	0.510457977787	0.503589713304	0.499388194780	0.504104965994	0.505548583209	0.505667773444	0.504772966471	0.492808809935	0.506922322226	0.519112845835	0.503623280775	0.505919194333	0.499924745075	0.510608586785	0.512003901518	0.511376693895	0.560791196255	0.511350344219	0.487456732898	0.506302711240	0.503395888316	0.505255364988	
1039000	2091.885914	1	101	0.557249126104	0.066323792225	0.557196674816	0.567231020579	0.411936294257	0.458649029472	0.435019819219	0.432506855851	0.425887801767	0.435965837846	0.542971224273	0.460584049313	0.456216709673	0.444115876465	0.453654412392	0.453899373809	0.459147546236	0.461346113660	0.463138894943	0.427139037842	0.407389894982	0.439257634425	0.449136638512	0.447203727563	0.438630586345	0.469104171575	0.476598547579	0.474613519686	0.456354197009	0.465364542000	0.452764015647	0.450726787483	0.475431128787	0.445828617610	0.446614168490	0.436331159033	0.463096218047	0.443180505107	0.482038959957	0.420355778802	0.407149889814	0.402507217298	0.403396518554	0.404478850965	0.475390847907	0.467156929329	0.491130054428	0.498244251599	0.480255327017	0.494826963559	0.515653804802	0.514276812574	0.440090639584	0.436285463191	0.413328913889	0.447804722730	0.429451792698	0.422695737032	0.419667697236	0.539377325835	0.475225037717	0.458100225180	0.472742820114	0.460286821952	0.461331509840	0.484965370555	0.452933547936	0.462222509800	0.437971538939	0.429351535367	0.421347499966	0.420436232827	0.442448396215	0.450906437724	0.449360136914	0.440107657733	0.429422216957	0.521632775670	0.475740956945	0.473866367678	0.486508154984	0.505609755121	0.481957016788	0.525973705402	0.474029219396	0.507083539052	0.489018467627	0.466977670658	0.475229795664	0.478492236619	0.455223563275	0.466914666922	0.462899566794	0.462313846229	0.505523721018	0.524583428374	0.474582082906	0.418142048160	0.488813644516	0.480267464561	0.523559019990	0.491108049929	0.500751543508	0.509453954788	0.509316229371	0.514073810720	0.501438874525	0.481289652971	0.493571097409	0.485742562639	0.491027627975	0.501651962258	0.532800545134	0.498396334389	0.511939993428	0.521180764120	0.495705882312	0.470555858348	0.490577452909	0.494078239839	0.489217479568	0.483113340331	0.487426488734	0.514720621579	0.520372472898	0.525924828571	0.509607515467	0.540377976684	0.503555123470	0.527025578819	0.539248731294	0.512085436911	0.501402254647	0.498334546399	0.539115435299	0.538600066062	0.497621958358	0.455483734411	0.455708000640	0.488599987273	0.488707528627	0.480805686099	0.474971943013	0.475320425129	0.474725616289	0.475576498016	0.484653340922	0.494438494236	0.470178207525	0.455492285399	0.452491487217	0.472444730173	0.495352461787	0.495803583114	0.472109535722	0.472482634328	0.477851975495	0.490230526588	0.488320117819	0.471685361782	0.455641510508	0.458457938007	0.461812809470	0.479488069288	0.480648124214	0.447733232472	0.467608264851	0.401948905172	0.394001885347	0.386937576395	0.396094603408	0.384263462121	0.380147894206	0.378888559621	0.386966864471	0.358067148468	0.476871258762	0.463409522475	0.461549791105	0.443233234517	0.447914445209	0.446161819512	0.483571588006	0.469381915711	0.458860158347	0.473467794810	0.473006809143	0.476112189736	0.478878753588	0.466879353314	0.453655839492	0.460899766072	0.500986620228	0.495971568605	0.492006476256	0.488569884150	0.475829296156	0.464846301319	0.460836006589	0.475505173815	0.489167329444	0.476579949486	0.475662010954	0.491732343865	0.455704713773	0.418359343277	0.488774931805	0.480851885842	0.488630920397	0.472630400047	0.459695375850	0.474243088410	0.494081859250	0.473521714524	0.473979604594	0.491361503416	0.447172288532	0.506397407199	0.485946009282	0.509786123269	0.508501703686	0.468964193762	0.494913352044	0.485481455580	0.477325592360	0.487452272946	0.505311250166	0.495146280252	0.474364633803	0.470545333326	0.419473969516	0.457496196050	0.463208173257	0.481593719784	0.474432338621	0.501914884697	0.505456979377	0.485782807600	0.512170230827	0.475731079264	0.480659695874	0.480590161954	0.485916587043	0.480313346810	0.493794295826	0.484796066242	0.481601759435	0.489331832685	0.480066471687	0.495110009406	0.485240427142	0.480113000639	0.478477405258	0.472841451412	0.479845301746	0.477736251841	0.470218043891	0.478529960793	0.459702002352	0.471306646166	0.474072587591	0.499473255697	0.514588542499	0.511089527177	0.521165495318	0.525480184618	0.512291138337	0.483547214187	0.475086704592	0.490084061175	0.475101653828	0.500136998828	0.503690604288	0.479840572279	0.519041105381	0.503801314610	0.518949376522	0.476188206412	0.466459916219	0.482643049904	0.467526682124	0.492661736952	0.472417478478	0.467942145756	0.471526947432	0.486714019071	0.486434916176	0.488243298365	0.492703433323	0.505834888641	0.484297363066	0.480552457123	0.454262563635	0.442687785974	0.487305570925	0.436331477610	0.434190093824	0.465088498746	0.480388242943	0.458944366322	0.470848141668	0.483858929987	0.464331820880	0.464256504087	0.435368765032	0.462742675077	0.464265671274	0.473606748303	0.487949333832	0.472955009292	0.478437516496	0.473702685655	0.504999473360	0.475393737021	0.485647884491	0.471602197297	0.462601118907	0.446741440319	0.489819014656	0.484037986532	0.480830082063	0.486513203035	0.467919997619	0.484242352601	0.486236362089	0.481515557777	0.471289367610	0.478091614535	0.488393735366	0.493462463778	0.465367703226	0.455645230276	0.482850545703	0.480800988246	0.488205235939	0.471002394228	0.487554765004	0.505193650920	0.496559484284	0.503836622178	0.505019140604	0.503508574466	0.513711777301	0.517350493892	0.515817638111	0.517317141837	0.508434172390	0.518256190153	0.517679838921	0.475235035878	0.487591035647	0.493190796499	0.497232883720	0.475147046845	0.486702009656	0.492002503808	0.504473616988	0.492515056622	0.479655271756	0.489715161760	0.494491436682	0.504118027038	0.505335714272	0.492337367009	0.499278626996	0.500511700600	0.507043017324	0.504975499251	0.503674661573	0.490315660028	0.500620402713	0.520280346697	0.504738226607	0.502639083958	0.499464296479	0.510824036316	0.509792019606	0.509094913219	0.553969801971	0.509371464966	0.491110072360	0.502401278729	0.497608655657	0.507142551430	
1040000	2104.754782	1	101	0.557249126104	0.066323792225	0.557163158062	0.566716806462	0.390167403048	0.452773844569	0.425613555651	0.407354131088	0.407508613679	0.416359698557	0.552347615908	0.468983738643	0.459622206293	0.448091665034	0.445133646656	0.448213171739	0.447547051768	0.452870677724	0.461693595830	0.427943800720	0.403988062953	0.437494984495	0.456409027977	0.449805482903	0.448045525021	0.468112767328	0.483383090710	0.480057750089	0.467056548909	0.475320020615	0.468131229256	0.471084384750	0.489054812998	0.444929401783	0.441985983259	0.439569758668	0.461203926592	0.443415043677	0.478486415683	0.418951256051	0.406374534887	0.408649786800	0.407784929213	0.406649302177	0.489616855352	0.484492863364	0.512489359895	0.519023503954	0.487393785460	0.498652960284	0.520031603644	0.518605550036	0.447163020682	0.444080349160	0.418160243939	0.451273046710	0.434670054501	0.431561547061	0.426928380632	0.540159898775	0.483255480067	0.473766359594	0.490235426803	0.474309338828	0.475366714785	0.487767523824	0.447444488620	0.461107341192	0.433408423685	0.428107800915	0.424203899164	0.420676965312	0.440169826664	0.451573478676	0.454538440582	0.447125894382	0.439263038562	0.522522003802	0.471369794220	0.468000115182	0.479305426758	0.494939247080	0.476238741538	0.525858215060	0.469017597957	0.513055586748	0.479989436948	0.459314477403	0.473871093462	0.477071647551	0.450076557384	0.461201167291	0.458165355167	0.459312162608	0.503067268447	0.520324338844	0.479692380501	0.432872244460	0.493438972245	0.487738248237	0.525983967354	0.497773514476	0.512796696168	0.523371353308	0.518461464308	0.522718560665	0.511980119633	0.490553072452	0.503234491214	0.498300691005	0.491884820993	0.507180942575	0.527205093001	0.486660242396	0.493965227417	0.497436435810	0.487600123424	0.461147390004	0.484402460095	0.493032587557	0.490798005403	0.483528547261	0.486714269086	0.515566514405	0.527667231494	0.536461243182	0.519736899168	0.548174471214	0.509169517280	0.522003207901	0.532036174336	0.519180695527	0.506234042793	0.490449709002	0.528334108385	0.530995169732	0.500355461401	0.462974519487	0.462627663338	0.491867813675	0.486517493403	0.494452607283	0.488981217115	0.483088939656	0.477682687961	0.474506115741	0.485158929479	0.492342238929	0.478459050234	0.469147745382	0.476247725111	0.479071914967	0.497530660988	0.493963969434	0.480464598671	0.479390555024	0.481144452510	0.493970755367	0.491218555216	0.474371874586	0.457555360304	0.462852173887	0.469072698745	0.480203810927	0.478044065222	0.443948964134	0.464941899835	0.406815322105	0.405563714599	0.393041624301	0.402213560397	0.378383333586	0.391526458786	0.390921275987	0.400994402742	0.368979718336	0.479784593014	0.456355759844	0.464503075433	0.448546035897	0.448923351677	0.446986888815	0.483602606298	0.464080891480	0.455257376320	0.477326576671	0.477294091169	0.472835222913	0.480195631699	0.468903684271	0.450865498298	0.466940651830	0.507063415272	0.499597808509	0.491916979237	0.482087027565	0.482046706310	0.474711430276	0.448804152876	0.467408373282	0.495750537749	0.479318433028	0.467588642671	0.485045257447	0.454569013889	0.416602696725	0.488071841017	0.472048673536	0.481982354428	0.472675881110	0.463417643969	0.475597772283	0.500350717849	0.487027520907	0.478356959101	0.485970620864	0.442921268265	0.494602488000	0.471207348665	0.498413300991	0.497747962490	0.477961844819	0.508407711205	0.504908701588	0.494378205919	0.503598902405	0.516278251159	0.503054031061	0.484140599767	0.482216134407	0.442489147209	0.456685140802	0.459765793285	0.491461641261	0.483025056528	0.498852303843	0.495689990548	0.480788065636	0.495186775461	0.476922916916	0.490417093218	0.505966094107	0.506762664955	0.497940422508	0.504484684882	0.494370197662	0.493224702688	0.500072182199	0.493947571225	0.507824030536	0.497236530971	0.493149310775	0.484309732308	0.483339414750	0.483095668512	0.487136748349	0.479438731772	0.489288583936	0.470155322484	0.485135359200	0.473367775336	0.497692752793	0.508929702772	0.511560446965	0.516142924893	0.523088723495	0.504173005091	0.488242044384	0.479705298223	0.488925792478	0.481036521693	0.486818003708	0.490537423239	0.468364031854	0.502601904242	0.495024440491	0.510357274220	0.482355445340	0.472670372281	0.498335679807	0.472246342408	0.496336471812	0.478531111137	0.470010197156	0.476860534193	0.479899462193	0.483731417673	0.481169167344	0.487278573142	0.494541648601	0.487826779045	0.486462335556	0.460140162174	0.449642077082	0.483927830779	0.453783713459	0.446227114563	0.467152331599	0.476103906281	0.460503153153	0.470020321365	0.483665427868	0.466605923345	0.461506993119	0.437023592223	0.459242888045	0.463710311510	0.472902760285	0.487106972074	0.477533077996	0.480526505025	0.479286938184	0.503874401558	0.478410592842	0.485320976722	0.473005825218	0.470600356258	0.460172070884	0.492500503310	0.479793970066	0.477837870668	0.483844965486	0.469417463116	0.485941748005	0.487956424189	0.484762792914	0.472858012576	0.479833089271	0.498954741058	0.502747863015	0.462790407213	0.457735748802	0.476186663840	0.473186552262	0.486731882289	0.459948044432	0.491149770151	0.501610696078	0.499576012180	0.504131030971	0.504040875121	0.502658300203	0.523731209014	0.527979005461	0.507798362219	0.512172083796	0.498739833818	0.511660935294	0.513638559817	0.479952430223	0.491426847714	0.491067675520	0.499867573577	0.480086673809	0.486787347202	0.498921582710	0.510376164108	0.495670269496	0.484133959370	0.495011238276	0.498752713420	0.506410380945	0.504834349896	0.492204801843	0.500923288881	0.499573233199	0.502986525201	0.502507894634	0.513694520213	0.499565002649	0.502582352091	0.523815876020	0.508220181157	0.504781392006	0.498216703948	0.509365976719	0.513932394000	0.513814974876	0.560538152147	0.509765737843	0.496344113149	0.507476428873	0.503630372479	0.508799409750	
1041000	2099.121778	1	101	0.557249126104	0.066323792225	0.557149800144	0.567890945281	0.410365691517	0.466379501689	0.437823022803	0.423189654435	0.424665081308	0.429763984895	0.544124521400	0.476915209891	0.470795012295	0.441521158782	0.444358432904	0.444210534053	0.448399102427	0.450754867303	0.474340368140	0.429892859473	0.416274363571	0.441322996572	0.456400505051	0.453041927748	0.451250365367	0.470763095829	0.483135411340	0.476409876602	0.456515051019	0.472098956807	0.456348963580	0.459220042743	0.497907766570	0.442855725834	0.447891405240	0.448814583542	0.449758764809	0.436829865641	0.467757054973	0.410713954998	0.395836215447	0.403527998869	0.404861917153	0.404246075417	0.484470624609	0.464644078438	0.484508532675	0.487934341202	0.479516103245	0.494270637753	0.514006407096	0.513221893937	0.435803275137	0.431950055643	0.408488314833	0.439741617164	0.429873057248	0.427241255086	0.421895282989	0.526726050182	0.475106372983	0.469493436145	0.480771578795	0.469759393016	0.472057937010	0.479633319733	0.447252145478	0.463988035591	0.439277751630	0.430293509500	0.428046884301	0.418554049147	0.438271814298	0.442645043050	0.452888255358	0.444540677568	0.438338932756	0.504182938351	0.477811869038	0.470997791644	0.477430189086	0.511050041493	0.489288555634	0.508140589679	0.474245375255	0.515361381733	0.483348213762	0.471176112461	0.481279460613	0.478257078511	0.455647380897	0.462999195973	0.463049330682	0.463494400175	0.494849154078	0.512899933803	0.471717955608	0.420379551179	0.484049154903	0.482883075635	0.519893605232	0.493595469754	0.501877733350	0.512497121402	0.507097201623	0.502153424114	0.503430121178	0.495250095367	0.503360306858	0.502435069915	0.490249866455	0.503356978816	0.514338909753	0.482884867771	0.489833712130	0.488160631999	0.483893294962	0.467054734928	0.482112868151	0.485228096691	0.484115733051	0.479697393689	0.484625014995	0.507928949815	0.525083263585	0.516176558893	0.522551561090	0.542670885709	0.502928287236	0.503504221597	0.515870149305	0.518086005540	0.499462564001	0.483763243445	0.524181288472	0.534732638397	0.497876470339	0.458366647824	0.451908487029	0.484419272402	0.479777516527	0.487233965094	0.474745252750	0.469667783345	0.468871088268	0.465054120041	0.477994491334	0.477213779469	0.474021139493	0.459781585382	0.469626854997	0.473950400708	0.482127511515	0.483684527103	0.476591194358	0.475013702207	0.479625095899	0.490529482730	0.482338370754	0.469913048297	0.454358972780	0.456160471556	0.463631159660	0.475668678634	0.472532647759	0.439053873097	0.449816114607	0.406738689579	0.418584162179	0.388038559890	0.396841843722	0.376339419400	0.391362578068	0.392887745306	0.401271559066	0.371030302564	0.473508854635	0.462242080684	0.470003302480	0.453046589650	0.458307327267	0.446924736581	0.478743924508	0.458396521556	0.452084950895	0.471375941686	0.471174891909	0.475635530621	0.477794638030	0.467362327445	0.450317462047	0.466318679788	0.502551865169	0.492335400635	0.477632876836	0.466287408234	0.469412129247	0.467472026506	0.433476650812	0.451117010627	0.490351798042	0.481601862217	0.460725136537	0.484312219977	0.441450762080	0.398088614248	0.482651656310	0.459427280302	0.460948661737	0.474228541507	0.472601231109	0.479596451938	0.506529052401	0.497449503618	0.473018404015	0.486199753018	0.448482740935	0.505665556119	0.471077805733	0.504751806053	0.497481558105	0.473239724007	0.503126489318	0.486700539658	0.477445775277	0.484072973574	0.498687139118	0.479044348793	0.481242415873	0.480529531638	0.433644296035	0.455693376878	0.460547907202	0.488974687213	0.481533472864	0.506797795599	0.503583747457	0.497257916162	0.507460870539	0.473507226661	0.488332519575	0.505276189975	0.502602413902	0.490029346439	0.496765841914	0.485896702711	0.494264716983	0.490656927163	0.482224093843	0.499780211574	0.486905399900	0.481504425438	0.477799078450	0.476860844398	0.485089893134	0.483277585712	0.478996722084	0.491396450866	0.470643358349	0.483871828280	0.468240478361	0.488513078968	0.498626648374	0.499274141926	0.506441788640	0.515632594780	0.503163355280	0.486082162877	0.481056671549	0.482324397857	0.478262917663	0.475586890425	0.479569221765	0.460405649770	0.486907274533	0.485572122740	0.492812412949	0.477556110955	0.472346081020	0.493712477334	0.470454516663	0.504229541252	0.474184103448	0.470441229988	0.464724391345	0.463372717056	0.466691259783	0.468006263278	0.480787727382	0.487839699624	0.486319564450	0.487563691318	0.464295939449	0.456501046657	0.483663931318	0.460710976716	0.452674166767	0.466467394043	0.480832214625	0.453344210276	0.466779298138	0.476096717987	0.458898752252	0.469736597904	0.441325648083	0.462547495919	0.462708381961	0.470847732562	0.485133409330	0.481729398075	0.485234291210	0.475224848389	0.495708301938	0.480390661606	0.485704074791	0.475910682128	0.470089356067	0.457344188258	0.496509093353	0.481758673051	0.480895090620	0.488310810859	0.471444975960	0.487234543432	0.478649434453	0.480946866774	0.466028033764	0.486543841398	0.519264301539	0.522384608814	0.461838468972	0.455723349037	0.472440803920	0.466800216629	0.485035283731	0.456082425376	0.486834198243	0.489223194029	0.493138995405	0.499592360543	0.497932677542	0.488780977501	0.505371629969	0.512473305829	0.497379694989	0.501025645588	0.490115223618	0.509882078230	0.511731526180	0.475846528630	0.501622115221	0.502682728487	0.509897398805	0.473048039522	0.473749533365	0.491879979053	0.505773921382	0.492823166422	0.479058474581	0.493615308644	0.498101685594	0.503395662689	0.498588063486	0.485276585516	0.497400140598	0.496180301334	0.502234932735	0.498101158373	0.517405325876	0.500855910935	0.507409183434	0.527716915618	0.510780215751	0.503485455520	0.499262116538	0.507585900624	0.512423738988	0.509369052239	0.555679091580	0.506971693886	0.495333738655	0.504689788062	0.502357010212	0.505383014803	
1042000	2100.942792	1	101	0.557249126104	0.066323792225	0.557103997014	0.572100083764	0.423844543415	0.462577514717	0.428706951593	0.422507854344	0.419749088524	0.427170403127	0.547394253181	0.474282561912	0.469897193179	0.451507402082	0.457803723785	0.458786025911	0.468588544130	0.465374738129	0.465086117718	0.438633797460	0.432471317725	0.437149361818	0.458787861249	0.461315094313	0.460675463986	0.474812038449	0.484828665170	0.479579198334	0.458812303853	0.465279955794	0.450272353016	0.446665155152	0.495556791687	0.436468165250	0.441819345189	0.447727360669	0.443239647760	0.434180866702	0.465051711084	0.419188284807	0.402891981192	0.407655669213	0.407173388276	0.407001053691	0.485927588878	0.467549237530	0.485811660004	0.496674306362	0.489179499217	0.504856455551	0.520114107868	0.519389883214	0.446112691856	0.435893426223	0.411843136079	0.441875476657	0.433614780702	0.428012421287	0.420990680060	0.530663646160	0.477782412266	0.472962967167	0.480435378544	0.464435127680	0.466322128225	0.482065910870	0.450686629006	0.465269031142	0.445269128312	0.439580293856	0.436192351637	0.423502329993	0.439042938639	0.448033851324	0.452135453150	0.445586519544	0.437832887402	0.508157871779	0.476104587473	0.458318315705	0.460838909888	0.510440960120	0.493529111031	0.508990785132	0.474533094125	0.517111026180	0.479472751542	0.465240063032	0.480398673781	0.477556851682	0.453068164918	0.461975193914	0.459718359747	0.462362217872	0.497276755995	0.516978561305	0.474351592374	0.430561862529	0.480658902323	0.485473825510	0.525259500351	0.502242298975	0.509830214336	0.517449874601	0.500088064200	0.484911270238	0.488341866010	0.477704075776	0.491821117459	0.492472154507	0.502649544347	0.512015711968	0.544750724275	0.493843606712	0.500421145486	0.501049441181	0.494263466049	0.478600864796	0.488887694856	0.494090158725	0.488383168041	0.486035044487	0.489400575213	0.518313316620	0.527510027457	0.515408362317	0.532565214383	0.538835203636	0.514792205156	0.496512442900	0.506867779476	0.533148692591	0.517736685296	0.498067418814	0.534403908463	0.536852824377	0.513383451097	0.480859683207	0.478479644220	0.491474530428	0.477625213713	0.485305164274	0.466984567841	0.459939577153	0.467404176717	0.471275036715	0.486597721003	0.484578789420	0.475019486744	0.457177239428	0.470801671816	0.472601041444	0.477037000098	0.475400778748	0.468197327226	0.462637921703	0.478608971115	0.491957308201	0.488876302744	0.471129468758	0.453539710104	0.454735442028	0.463777735357	0.477445973583	0.469195169134	0.427789790302	0.436644755095	0.394599481505	0.408420608055	0.375263924314	0.395506131442	0.380042882798	0.374269456316	0.378138806679	0.389337899073	0.362387807228	0.470260071042	0.456270265320	0.464418397362	0.451954178642	0.451116269519	0.455608819745	0.473883501605	0.464679672364	0.458938945744	0.467466091073	0.464940976423	0.477866458879	0.477662771814	0.468143299821	0.452123996231	0.468036369500	0.499044665034	0.495418072322	0.485287116973	0.475892866332	0.474961030467	0.473783357592	0.451694058183	0.474486301882	0.495192243358	0.475419719256	0.459152527224	0.490591886668	0.442117028806	0.403814930280	0.490358653424	0.453647412438	0.461811580223	0.474452841916	0.465574882248	0.482404141319	0.512586148914	0.507408126399	0.477931506186	0.493924312461	0.449348894267	0.502578901767	0.475349551891	0.507155205258	0.507384042332	0.477443742881	0.500752290929	0.480177143459	0.472569314105	0.478613585865	0.494869675190	0.478319861164	0.483697112296	0.481594095985	0.445138478839	0.461464091870	0.464520523725	0.493981058003	0.483064095346	0.513458089768	0.506795519254	0.498285371875	0.508275413255	0.469681134213	0.479413513321	0.506532104147	0.499765331480	0.496716013989	0.512799889577	0.502998361035	0.508589725128	0.494246583058	0.486827582137	0.501737000822	0.491623524182	0.485050722169	0.470665852436	0.473153535528	0.486867968575	0.494616207297	0.471892321659	0.488670852046	0.461268806136	0.482958659798	0.465720057515	0.485247415895	0.499857899290	0.497507791176	0.506503556433	0.517781821645	0.505377624954	0.490394385100	0.483461820977	0.487399693860	0.474850419262	0.485271186877	0.496152933712	0.476101684942	0.494129020455	0.488278285481	0.501475628447	0.484006253109	0.472755740920	0.497403886138	0.466828105320	0.497619765529	0.465457587478	0.465528538581	0.475855355641	0.471703304728	0.471660085439	0.469519069803	0.490424217244	0.501249947628	0.487069169793	0.484608585621	0.467855486872	0.457909025208	0.483588507979	0.461632795437	0.452989564458	0.467039941594	0.482058142019	0.453491481346	0.466681598547	0.473523180687	0.457077323178	0.471310479810	0.450285256053	0.463054040105	0.462276704660	0.466509405762	0.476700514103	0.476005237677	0.482661437156	0.462475969148	0.483431795536	0.475356462485	0.474381897698	0.469629576531	0.462786925105	0.448321958178	0.490491331535	0.480591439727	0.471863244444	0.481595815658	0.471450368740	0.475799740744	0.481247887259	0.481577779602	0.462040243444	0.489001596971	0.520252442454	0.517126296460	0.464137089353	0.459486974345	0.471564458751	0.469796386783	0.488545862977	0.449586487067	0.487959147643	0.495644356692	0.497757477159	0.497134645250	0.516281788751	0.490094375461	0.503990610657	0.508608354016	0.504781600643	0.512040115412	0.495735198554	0.512246102606	0.513686144591	0.478289127058	0.497816712084	0.493284055852	0.504811202356	0.475000828471	0.480795159315	0.497505814638	0.511467275557	0.495232020694	0.475539411473	0.488960724600	0.496561725314	0.502369704180	0.499934013657	0.491683134842	0.489502083970	0.490686886612	0.493077156569	0.491574919038	0.524326287832	0.506528370116	0.510222913666	0.529942148330	0.520179444352	0.512926620072	0.509317916376	0.513741419907	0.514206155739	0.509414421236	0.554329940173	0.508320275124	0.494816015103	0.500920388003	0.495533463451	0.497303060088	
1043000	2095.128220	1	101	0.557249126104	0.066323792225	0.557104594045	0.568121367685	0.419145830871	0.450350261505	0.425479185758	0.413619159229	0.413416774085	0.417344079432	0.546210286223	0.468749124055	0.468423336884	0.451801686640	0.456212738957	0.456679402634	0.467297421879	0.460535607628	0.465011877512	0.424547970448	0.423352318949	0.441481954091	0.461817367110	0.463516030461	0.467055311520	0.480731463511	0.489211150499	0.482756353518	0.460719696837	0.464712025186	0.454036725892	0.449462358105	0.492097986437	0.436340221919	0.438549978183	0.458339084379	0.442330782713	0.434155874274	0.456637863811	0.428059647691	0.405197746098	0.406478911636	0.407737668180	0.409570452988	0.491813975395	0.478042359725	0.496590393249	0.508683076629	0.498007689029	0.511105555739	0.525530548836	0.526684625435	0.459003125748	0.448257318759	0.439302831005	0.448379776407	0.436691594232	0.433884635864	0.424972414569	0.531621146575	0.472873502864	0.460121338538	0.480115814377	0.458967210856	0.460860441702	0.477145889891	0.450885122021	0.463824933119	0.442528802298	0.439051807900	0.446697955506	0.420009381826	0.438931935274	0.445804867416	0.449407454097	0.439604843971	0.423412532841	0.512031640916	0.483303353130	0.473042069593	0.479112472872	0.510834184862	0.493565255456	0.514162498652	0.473026327702	0.505805976274	0.479847939859	0.467107190415	0.492988069974	0.482699905597	0.455978574676	0.468589539929	0.458337962676	0.460524583891	0.502469905085	0.507439024059	0.476000998321	0.412545724188	0.481606834817	0.480722797404	0.517683737791	0.497335783999	0.518984248905	0.530610588971	0.510770736706	0.506490430382	0.504037406648	0.492425381352	0.505585418617	0.503936846951	0.504705213138	0.518744475086	0.543819796560	0.494027561112	0.490263919851	0.486199602991	0.487526573361	0.478111844882	0.485447277993	0.486567208301	0.481015416080	0.479215795605	0.484051642027	0.507506308272	0.523483706344	0.510793708635	0.534859807701	0.541117693002	0.508512541333	0.488054551675	0.499821964871	0.524459554149	0.510641308839	0.492812116530	0.535409613685	0.548615132031	0.506354678499	0.474464278608	0.462129941526	0.499434795308	0.490803885319	0.487376067525	0.479558863091	0.463436475428	0.466688134276	0.468904052039	0.481083661856	0.483130694106	0.471941222621	0.455185763989	0.464867976188	0.473987532124	0.479118020531	0.479619561524	0.474212064324	0.474218819158	0.476412544046	0.496903787692	0.486641752826	0.478600347988	0.459408422744	0.463141484014	0.472967652995	0.482807964426	0.472811240026	0.435127962719	0.442513745352	0.406821820657	0.414191969059	0.389550829786	0.404376424569	0.395783213081	0.389735611272	0.393674500079	0.406308770617	0.381554038132	0.466565493572	0.455451217535	0.453500533900	0.453804033288	0.454071897234	0.464608532616	0.461241971711	0.457256563470	0.451668308597	0.464926816490	0.466920009216	0.480831454559	0.486166171797	0.473543596341	0.458176763992	0.474590412772	0.501088047487	0.505630718728	0.484958516431	0.466849406701	0.467507932802	0.466349661240	0.446327036049	0.469422167032	0.505434611921	0.478560326425	0.474152667312	0.486857761213	0.437324137178	0.401302174237	0.484297661501	0.454158395503	0.464753227361	0.474733234090	0.462149104906	0.485708077125	0.508035929284	0.504195405174	0.480078343341	0.500162768202	0.459912809522	0.501057578814	0.474196492835	0.497601987539	0.494634476344	0.479537476401	0.505977798436	0.496587471709	0.488474923421	0.489187446264	0.508866273562	0.486421401934	0.487067278553	0.494607417110	0.460974449026	0.463682371930	0.469836792036	0.498231795292	0.480160945170	0.500657018058	0.490280866080	0.482539778112	0.478661527892	0.465875213152	0.474524512161	0.504764883043	0.489968503615	0.484802656295	0.496411521058	0.486750387914	0.494590707329	0.485942427949	0.484072240043	0.495739104488	0.485380072914	0.477748935244	0.464467150415	0.470243407683	0.474352002948	0.481720411408	0.470702217634	0.484442933233	0.453231895075	0.490636029154	0.459164445297	0.482835471293	0.496450387889	0.495740745457	0.501346857189	0.509651012961	0.508381285338	0.492924554888	0.487028344076	0.489101330486	0.483574117572	0.483439636214	0.492069483264	0.475558496552	0.492630622901	0.479426788218	0.500002540872	0.481916944442	0.475890570592	0.482455011034	0.469140146995	0.498302104687	0.465899821968	0.457235788474	0.472455082128	0.470241701067	0.458580424126	0.464077149683	0.488005619779	0.498572206622	0.492040033660	0.486551191648	0.467891121500	0.460240208158	0.483571205842	0.462474589044	0.469681222689	0.463714715249	0.493344074257	0.452846188267	0.463365681568	0.480025081777	0.465867653778	0.463854316696	0.439241300967	0.459621189139	0.456319691365	0.470075715333	0.483359756259	0.491092018541	0.499265144468	0.474120476044	0.505123953143	0.485820858550	0.490261595628	0.473529714878	0.475506866323	0.458593503524	0.492499541573	0.493700497104	0.482637654305	0.494847345990	0.487404136924	0.491123268838	0.488754852956	0.488757023461	0.464192430501	0.487622947989	0.513263571100	0.511162826149	0.466939606069	0.475584265459	0.469677079180	0.474501311039	0.483422507004	0.457014445928	0.487669555443	0.497229794915	0.502079146980	0.502798507086	0.518533722547	0.493775742645	0.507733315382	0.510987617129	0.510078760763	0.517424592425	0.499602623049	0.507855580625	0.505765815537	0.482383664580	0.511605482587	0.502501166833	0.504442324467	0.475617892923	0.473947709416	0.499197746291	0.516125306360	0.504970449412	0.477557698888	0.486996666214	0.504314983773	0.506825106520	0.501832808700	0.493938508478	0.498647477944	0.505067349213	0.505107164943	0.503540833333	0.525625882813	0.507630654269	0.513780135465	0.533714391361	0.522297556062	0.516357782073	0.511014269494	0.520008807116	0.520788943368	0.518056485775	0.560124588326	0.515868670564	0.497239013245	0.505483148870	0.499002149111	0.500800792757	
1044000	2091.731348	1	101	0.557249126104	0.066323792225	0.557111617980	0.569941879462	0.433701449803	0.462376706441	0.437913161983	0.430705313627	0.432466735229	0.435014761479	0.543402891525	0.472699906790	0.470636719556	0.449420340866	0.452384050948	0.447693682950	0.459506893928	0.453881925439	0.473116306222	0.435683265294	0.430891780584	0.447848820017	0.458076472965	0.462149966713	0.462821304900	0.477370198556	0.491365757049	0.492401585679	0.473702382919	0.469826143074	0.457909570347	0.453259952162	0.489120691344	0.432054715345	0.429410297823	0.449822613311	0.442193136252	0.434265017369	0.452480609242	0.420713876299	0.403154676803	0.403654855274	0.405843155595	0.408044210787	0.488338906795	0.470047650112	0.486151144095	0.502500985363	0.491850033067	0.507302287311	0.512492087817	0.515134633572	0.451103290540	0.446779045521	0.437174162004	0.443392388622	0.431675633812	0.439208175022	0.428698685764	0.524317565354	0.470415317865	0.464412047429	0.480727808869	0.466214855567	0.470995581977	0.469383117631	0.445307081478	0.467076741333	0.429155868139	0.429289993183	0.438431029305	0.416718029524	0.428001368865	0.442489483092	0.438694709780	0.430502973831	0.418543299000	0.508453775820	0.484090522459	0.475731964284	0.487916085466	0.509500012776	0.484990266483	0.509391277001	0.469146082389	0.502633661559	0.471754447609	0.463823074261	0.485821971964	0.476065658421	0.451838202791	0.460995705102	0.450514757779	0.455730437821	0.497688148418	0.504944325003	0.482724976813	0.418525937685	0.481418542920	0.485174936438	0.516784127151	0.494580919427	0.522015744769	0.529195818712	0.502935827037	0.503632610262	0.494907132073	0.485392264025	0.498058845159	0.490631284208	0.504071153349	0.514975959836	0.544473225822	0.488623057686	0.484812389621	0.479150230421	0.491340214409	0.484947102351	0.492417741338	0.492979647950	0.487253009578	0.485067469598	0.492843450695	0.503804395946	0.518695714626	0.502295916290	0.526772687361	0.543000954813	0.505183289507	0.487832327360	0.504226591507	0.520622911326	0.502703837744	0.485540615742	0.523162818485	0.534664515514	0.503007456260	0.482639850151	0.478604483447	0.496831751856	0.480894279514	0.481767047795	0.476299638580	0.456009826945	0.463997223769	0.470680255952	0.476984960217	0.491887731845	0.464037408984	0.451856951894	0.455319679651	0.472183832427	0.478276433289	0.473503248811	0.473810353640	0.473133614658	0.471846845590	0.499791940708	0.485323925369	0.482103956578	0.463052649531	0.464025133689	0.474684347912	0.473548925000	0.466668567317	0.432269274359	0.435490837100	0.398111219837	0.409499283110	0.378602618394	0.396079595368	0.384564827746	0.377143019295	0.377969512706	0.382884855943	0.367049649998	0.467012775258	0.455849596239	0.452102523335	0.462948084415	0.462070419650	0.475103320147	0.452051648704	0.451455575380	0.435563407932	0.457940280499	0.460061511069	0.473794868305	0.473481176634	0.467471224604	0.453461196863	0.471844164419	0.497195574982	0.505916926965	0.490813916996	0.471892566058	0.468961666444	0.469372637050	0.443135269944	0.469534417687	0.508878890586	0.485352717154	0.479996910963	0.490852770107	0.437610033528	0.399621960968	0.480910863250	0.455716242211	0.470512993088	0.476486081770	0.466735007330	0.490245093192	0.507563805917	0.504653089989	0.482082208822	0.493797650721	0.452225182424	0.493806025653	0.471550436728	0.483087880995	0.481604512245	0.479947731572	0.505457607326	0.500313217559	0.486892223345	0.493707573002	0.516766324968	0.504303435146	0.489326277151	0.485868626655	0.457244744401	0.470179619618	0.468302118260	0.497247172255	0.477774676019	0.498842133548	0.490098539640	0.482157414514	0.487652649889	0.465749162803	0.474669323278	0.502386562083	0.487060215584	0.487154909947	0.490549464887	0.476810825307	0.494657929146	0.487618909911	0.486836547044	0.495291974142	0.488643599172	0.487576409865	0.467887088847	0.473462159466	0.477987827115	0.479614635474	0.472984354865	0.488041720600	0.447669060862	0.482429466541	0.452097270652	0.474997988820	0.494090219269	0.492118638249	0.501152982155	0.511820627373	0.511542721958	0.492489313036	0.492463841791	0.491376821913	0.486527006386	0.489878072523	0.498182847084	0.482114404329	0.491418340052	0.483165290500	0.492207474067	0.490134580583	0.480476792408	0.482329284028	0.462589647272	0.494756332101	0.458882502139	0.450934485498	0.480083280954	0.479556408647	0.460932060419	0.474496804312	0.490121051357	0.495884495562	0.494411459945	0.487389908358	0.469382202703	0.458218303406	0.487844217769	0.459417241597	0.464616481075	0.468487950839	0.491626518637	0.448890453265	0.460217484173	0.474612194363	0.463680209746	0.461950772960	0.442021605126	0.445186797839	0.439959127112	0.466721967512	0.474846169016	0.493021966117	0.507673022137	0.458974429622	0.488855904536	0.469836147447	0.481558427153	0.475454642372	0.478387993793	0.451398845958	0.495215511602	0.499048910153	0.490617807666	0.497867335450	0.486583804878	0.494408702826	0.488899835582	0.489717811750	0.459628907758	0.476685687609	0.506057978989	0.497837259264	0.462924164894	0.473363152746	0.458894347863	0.465558809540	0.471261115173	0.447560556932	0.490414490299	0.490322935841	0.493895245384	0.492547804271	0.511049552569	0.487624426590	0.505728551400	0.513437652447	0.504287563601	0.509784497984	0.499728339802	0.512393310508	0.509842669003	0.486186102032	0.508180543507	0.500018081799	0.505365569994	0.476297437803	0.476247535851	0.499555584959	0.513187578397	0.503531881995	0.476424709803	0.484830903549	0.504320707892	0.504885571429	0.496610495126	0.486512154559	0.500013995505	0.504096442480	0.499434238572	0.497740912217	0.519714676576	0.503229083839	0.516701868214	0.534221344582	0.518396218114	0.512543786169	0.506970077453	0.521367443273	0.522164522255	0.515597684891	0.561992200431	0.508915448671	0.494699564507	0.503168630200	0.500299628580	0.496964896091	
1045000	2094.745237	1	101	0.557249126104	0.066323792225	0.557137127210	0.568018210999	0.430978170999	0.460925366521	0.434781810745	0.424998897469	0.419568723102	0.419842488004	0.546048623898	0.473485319660	0.468835370410	0.447348612968	0.458174887315	0.452602092700	0.461022117716	0.453618989166	0.467915234423	0.424902099153	0.413985881499	0.450323076938	0.455374672396	0.458684496475	0.457451162030	0.479226601188	0.490371728960	0.491611312286	0.477452764531	0.476969679855	0.468059744774	0.460523870004	0.485559170596	0.439156247891	0.433879260770	0.449213247502	0.455357138285	0.448263675512	0.465136569493	0.430543937977	0.414561259099	0.408945191090	0.411039269875	0.412174630568	0.488498138765	0.476192114602	0.495400905260	0.500583837495	0.495962854918	0.510574960471	0.518960071566	0.519634690876	0.453022711179	0.449691859283	0.445491165823	0.441878870694	0.431233826715	0.427922851860	0.414107973770	0.530028432821	0.471629072611	0.460179174860	0.472957533929	0.458091592614	0.463440282248	0.469700706922	0.448788075648	0.468494091594	0.438599556195	0.437808088292	0.452500566969	0.424632380373	0.437724659317	0.447746214780	0.455386297665	0.450147595103	0.442767873427	0.508567403361	0.472992811492	0.469160229182	0.484267017110	0.504039552679	0.484353995798	0.509169643031	0.475119343233	0.501875101427	0.477511366775	0.473577594235	0.494138446804	0.477579238025	0.455204306109	0.462991599728	0.456479097640	0.461594185746	0.494348566331	0.502707575635	0.460181929291	0.411898387494	0.458461322832	0.456040430867	0.510133858893	0.492600284340	0.522486369727	0.528686432104	0.503935587833	0.497463816451	0.492714366275	0.483124097700	0.493933870806	0.486271196508	0.505199309184	0.506611715744	0.534978068531	0.491508440225	0.488474058648	0.481299522008	0.486734921162	0.481010325008	0.492199645749	0.489926028949	0.486490566795	0.489887980311	0.498145667806	0.499809132756	0.514023315439	0.491910942729	0.529788334998	0.551380867065	0.515095122969	0.505902086776	0.521499387551	0.527908718019	0.513452625369	0.491397830831	0.522197251919	0.537893674244	0.512540005981	0.483311026898	0.481397335306	0.492003744620	0.483374555982	0.483197890172	0.474733339113	0.460251997364	0.464517893124	0.472555846286	0.479913747053	0.493532760950	0.466873440351	0.458100814058	0.449467357517	0.475426305159	0.482988770921	0.475531699117	0.470966368150	0.467890529281	0.474888777343	0.495858335806	0.485030691910	0.477568730628	0.455811334281	0.459620678166	0.468697378521	0.472952419729	0.464765052820	0.440301855198	0.446678398506	0.407061003214	0.414229628455	0.378073182322	0.393767143536	0.375216748699	0.379943119690	0.385876651591	0.396931304291	0.371268429671	0.464388008767	0.452268955338	0.455201496820	0.461512514271	0.463855399978	0.468246395980	0.458545822985	0.454176503542	0.442008855018	0.467435964023	0.471850212481	0.484911553653	0.490206921033	0.483798999219	0.462805310279	0.486240297734	0.506614477897	0.501682606419	0.491147809837	0.474216646437	0.470405613972	0.480725585411	0.448192829354	0.468916904077	0.497633074477	0.472482524877	0.468997702560	0.489588918136	0.436386074901	0.404848879455	0.485357460673	0.459323217259	0.470734506047	0.477529671794	0.478875709855	0.484093112503	0.500559280662	0.500049045562	0.478673228468	0.500595578887	0.453271623939	0.509363151081	0.497284586417	0.497664551762	0.502478851451	0.476340055532	0.500076477547	0.491716184745	0.472892131742	0.485297602134	0.507084899819	0.493565655642	0.489962842416	0.480636652632	0.431652259130	0.488629206711	0.479773436102	0.497173572340	0.472321134740	0.502051510102	0.497489239296	0.484467727016	0.492835789940	0.462969868929	0.470155429109	0.500892222200	0.490198000093	0.486961242167	0.494591532066	0.483712923041	0.490381021820	0.486287353892	0.484658750350	0.489567216389	0.483685061751	0.485094394019	0.470012830870	0.470888189922	0.468911018909	0.472032421876	0.477490213263	0.485006179720	0.463400961661	0.496610130197	0.450178603293	0.472016372710	0.498122395524	0.497728699419	0.506751016482	0.512806088664	0.516395176423	0.496358636214	0.501375502790	0.499135554300	0.492274123763	0.496872702169	0.498849598370	0.482515247311	0.494541278811	0.484018540755	0.495877075327	0.499562105649	0.488121643273	0.488178924389	0.474087306238	0.498319862145	0.466525323530	0.458499971864	0.491478796280	0.487576185224	0.465075849032	0.477598327225	0.494161723935	0.493846834712	0.496625081000	0.488911455786	0.471473545013	0.455534377902	0.476859060987	0.457484140385	0.472982547017	0.472262354767	0.483305122044	0.463855300086	0.473650173239	0.493262166492	0.482290212876	0.470676316279	0.456759026855	0.454783417362	0.456346330860	0.465010190011	0.467307439444	0.486913562254	0.490111000357	0.449966871810	0.477913070462	0.455471310655	0.478055501007	0.478503640558	0.486017086559	0.450686977992	0.494516219585	0.491382399112	0.488264937684	0.486746571461	0.477558201757	0.486389818412	0.494654109289	0.494657126648	0.473593499789	0.487175539433	0.514425518830	0.509197214273	0.484356160016	0.487421693216	0.477402269286	0.478088837597	0.488843730665	0.455186399523	0.495548328275	0.494920873732	0.491241981283	0.495236405467	0.515729570541	0.483886448735	0.492118143204	0.501277854649	0.501204504574	0.510622337308	0.500112622987	0.513291962354	0.508394381024	0.485741067112	0.505110749400	0.501079595628	0.505867553413	0.482610409602	0.488081048336	0.509036920248	0.517217100484	0.511525566978	0.486494422762	0.486603999453	0.519060697983	0.521271887732	0.511389882123	0.502273093398	0.510903158572	0.511423361911	0.505548519720	0.502367931185	0.514257355201	0.495732668106	0.518896805573	0.532396604778	0.513265809430	0.506281070151	0.503459779097	0.514130792226	0.516477093131	0.507712486142	0.552859027038	0.503701114401	0.493877545802	0.492972205078	0.492503124644	0.490218809692	
1046000	2092.834822	1	101	0.557249126104	0.066323792225	0.557114912654	0.575062693578	0.446609821261	0.463334027937	0.430646792913	0.432524415764	0.426584459799	0.426182482360	0.540527637550	0.461644393325	0.466656233986	0.448072428790	0.457640988650	0.452829738941	0.466393580162	0.456437061306	0.465555401189	0.436586211632	0.427253801513	0.456757849660	0.457678129026	0.460147004294	0.452030041916	0.479621251133	0.493689633039	0.494084196861	0.479872983007	0.472747354010	0.465225669677	0.462783963011	0.468586909795	0.440458736296	0.435455355110	0.455305456629	0.452098391955	0.443752381808	0.459700300975	0.427348548459	0.410729965466	0.405456816367	0.404700736250	0.405860472229	0.478597657312	0.462035934653	0.481396631651	0.481236537904	0.479351445068	0.489534234702	0.503798420325	0.508665579111	0.441463136933	0.438292489289	0.424162808405	0.431871464919	0.425194477014	0.422013038018	0.401724171219	0.523109486791	0.461107807065	0.453588916720	0.468557681383	0.458689597088	0.468234318772	0.456269418167	0.440626131911	0.468948999222	0.428242398828	0.426882638194	0.444920666542	0.416394524855	0.428945210074	0.437999193016	0.442164884767	0.436609767593	0.428257948383	0.512035491257	0.485395382334	0.480363392070	0.488697968748	0.508892871874	0.486083855423	0.509784661475	0.471901863304	0.500502459569	0.467826963161	0.469633263391	0.491016047395	0.472253229388	0.456463814245	0.462319934507	0.460111494944	0.461241485384	0.496009987978	0.503766854687	0.476304117326	0.435688605418	0.481871631085	0.480214100381	0.505108249730	0.487438292757	0.515976041930	0.529675680735	0.501163167531	0.498914551527	0.490861904899	0.481137628700	0.498263123978	0.498763173466	0.506418076774	0.520961568900	0.560318308224	0.495231892794	0.498239800053	0.499770872678	0.479409474793	0.475026712509	0.484680303163	0.486964375638	0.484131656985	0.485747055173	0.497949274386	0.494978539074	0.504091525496	0.473180213405	0.530487696521	0.542913528996	0.508166834830	0.497444492988	0.508967585094	0.524042252279	0.511698960370	0.490213385777	0.518548075235	0.541067054873	0.504692936181	0.477875652179	0.471321626152	0.487368575422	0.479377952209	0.495054156886	0.486903567040	0.474646266776	0.470434752566	0.476826392099	0.480556753859	0.499123747938	0.477335718863	0.470638482841	0.466266774823	0.482729772079	0.487218742400	0.485904610690	0.478271758715	0.473086482812	0.472633109947	0.493686997167	0.481810487020	0.475620088030	0.452588891210	0.455769440067	0.464949597811	0.473298375187	0.456414579535	0.424338859648	0.431848408234	0.401413308710	0.413065214186	0.372246159742	0.388167785193	0.374122093031	0.373577208908	0.375547736869	0.382533214628	0.362735962470	0.459185189616	0.454674867065	0.458669410088	0.458518075758	0.457435660972	0.462768761546	0.457585044769	0.443484343145	0.434163978141	0.465997357508	0.470931621792	0.483347930315	0.482115933630	0.479880519627	0.459851645545	0.479702462300	0.501575498397	0.491634350204	0.485684836282	0.473632902871	0.473392067477	0.468619042604	0.448081697561	0.467771353709	0.485998502678	0.456799820396	0.446729056576	0.466966768049	0.427525235046	0.395814628992	0.457118322240	0.433793916792	0.453705012932	0.453887752768	0.455018175967	0.455075706864	0.472516662505	0.468775830433	0.469752498452	0.484626957094	0.455618175479	0.490147834567	0.488249858728	0.485039095367	0.489006191897	0.472036341212	0.494074043848	0.484982261246	0.470653052400	0.482586401238	0.503238643149	0.495436222013	0.491150493747	0.475279624836	0.423836262470	0.483548348533	0.475687011999	0.494233866961	0.469410034573	0.485981942117	0.496536186094	0.488053280453	0.494118475588	0.463461630345	0.467311304125	0.509971262200	0.492338347273	0.484071207148	0.489396470388	0.470703937869	0.495565633533	0.482992395840	0.485111567370	0.488245001136	0.486312070811	0.487617744444	0.473967344400	0.477458362616	0.483465676576	0.486589033957	0.476720813848	0.478827124314	0.468919404831	0.498575671034	0.463436172614	0.481060958416	0.509716343692	0.503486112787	0.515669938766	0.512516116729	0.520565034691	0.493754534060	0.501380841644	0.502707185688	0.485887791897	0.493774785321	0.500110366107	0.484384423715	0.496457443006	0.491772759139	0.496140256622	0.498627702291	0.488266700105	0.493389724199	0.476549055108	0.490524142154	0.465850240625	0.460822022144	0.490571405029	0.485959161602	0.456456390361	0.478416003047	0.490298030823	0.487315950805	0.496105014297	0.486427108447	0.465616010614	0.450008482081	0.475253118067	0.452751036457	0.464847705145	0.466118174950	0.480136086109	0.455223452892	0.467867687466	0.484007201714	0.480438507041	0.468446260959	0.457053941256	0.448664705667	0.455439423436	0.463353556947	0.471044819639	0.483540670209	0.489284337320	0.435113121522	0.479200556969	0.445881713877	0.463285862708	0.478647662693	0.496696637837	0.467766306364	0.491233579652	0.495583522722	0.494316971920	0.496171249489	0.484993071510	0.494391544849	0.492698884149	0.492187558965	0.465924661069	0.477225973784	0.511743940448	0.509825979140	0.476913163427	0.475492332199	0.469408565715	0.466840558014	0.473869535166	0.447668623139	0.499274274049	0.495219506196	0.499088641024	0.511467073616	0.517744712374	0.489276406639	0.498393389716	0.505480154126	0.502369800183	0.515711658881	0.498243856342	0.510802274543	0.511068236033	0.489159613440	0.503185980235	0.493889752002	0.499436699294	0.480445975383	0.486076609058	0.507708123241	0.514972381145	0.508914443320	0.476057495097	0.485231598959	0.514124676461	0.514156518180	0.506186989229	0.489342155913	0.503752942574	0.504485518284	0.494700662278	0.494002709800	0.506236779129	0.492297424513	0.509948103873	0.519995516351	0.510677215599	0.507288307665	0.509695372799	0.512786932497	0.517380739426	0.509959990474	0.558615656271	0.508658522537	0.498756308962	0.498361422395	0.496879189539	0.499759091590	
1047000	2088.575488	1	101	0.557249126104	0.066323792225	0.557160652324	0.583146038139	0.437625722424	0.465254933494	0.436414185019	0.422178690142	0.418918658472	0.425543868157	0.537215910334	0.464414427482	0.462659944375	0.439391377456	0.451823341813	0.453723984898	0.466396673734	0.452674601697	0.461631546258	0.428744632037	0.413558374249	0.459067759363	0.455107242705	0.462287970608	0.445985448812	0.482359580786	0.491515880612	0.493722853661	0.482227594209	0.473171802389	0.467066544892	0.458512854588	0.472325436253	0.444952758930	0.430811241026	0.441399587190	0.453448816770	0.445734543377	0.462323208965	0.421900987535	0.415582181294	0.406811280337	0.405655775077	0.406143700767	0.483491027963	0.469331345332	0.485087295689	0.489591518121	0.482470807818	0.494203979398	0.509440019611	0.522176972224	0.446037052180	0.436896277081	0.429258361479	0.432733247427	0.435253720352	0.434871260334	0.416317149529	0.524068430152	0.478168140602	0.471219664868	0.480019482203	0.477266637392	0.491291039651	0.479848955401	0.461001310715	0.496406743074	0.443580110250	0.441071660940	0.452221939623	0.429470249878	0.439523438365	0.455922821414	0.452198968376	0.442263155734	0.427301459733	0.512371159516	0.478934998741	0.478509957807	0.483347357129	0.496611326359	0.484382942247	0.509509110472	0.473553642035	0.493039001216	0.464817954856	0.460735201709	0.490620583178	0.476021789576	0.453541292571	0.461519491200	0.458802870828	0.464898955981	0.500128951834	0.505303628093	0.457760343536	0.413763334718	0.468436152225	0.462620931172	0.508131084717	0.483315419743	0.508142783419	0.533878788701	0.504100321552	0.499046052515	0.496226258478	0.478382486540	0.492562270338	0.492738701150	0.497300542350	0.508910182835	0.534136209580	0.488706362422	0.499959997621	0.505488181486	0.479264580977	0.477942347772	0.488135852640	0.483927784005	0.482058398126	0.483968497421	0.495502615894	0.492404656624	0.504584503900	0.488673517927	0.529405179674	0.550028883484	0.506015000803	0.501937140713	0.512050652021	0.519117397999	0.510422316740	0.478706902891	0.506087353958	0.528237406093	0.502130422742	0.468827048043	0.457454700777	0.494947159829	0.481682521349	0.482960275490	0.476533757675	0.468169756648	0.451414441124	0.465361589581	0.470715177300	0.484283532004	0.463818208701	0.460224754610	0.463659084494	0.468575951776	0.466517563802	0.468420147485	0.463241614916	0.460750000072	0.459526608631	0.483255777633	0.482198478753	0.461999963341	0.446759402937	0.451061805491	0.460589002721	0.458541038232	0.453265899982	0.425265852863	0.439584733391	0.402306718100	0.413631463604	0.372448247460	0.392879350558	0.379372353641	0.377038983255	0.385861915859	0.396817548786	0.381721343458	0.458887784029	0.452591188464	0.457567616306	0.455329810093	0.454189544547	0.461708426717	0.453839042923	0.439416978747	0.426458374306	0.464168983165	0.476088913652	0.488877722217	0.481165332501	0.483624852557	0.464780311258	0.486501163259	0.507893418890	0.498517187578	0.500904879259	0.493430122096	0.488324448149	0.485777618887	0.469506037220	0.489775785620	0.494220894919	0.460216200689	0.447358916286	0.472892032056	0.434555348053	0.401527289253	0.472591146503	0.455897691766	0.474932439798	0.475675988776	0.475068996255	0.479332084076	0.494194060508	0.483697502983	0.476700132535	0.485578701952	0.459821015069	0.492887009037	0.502679054736	0.490780419862	0.497597844481	0.475313794479	0.488509699666	0.489011776045	0.467267008861	0.488367243745	0.507660399513	0.496874300221	0.492071736750	0.465488226983	0.413596706854	0.483527653841	0.474406942314	0.495837164940	0.469348001100	0.495826734639	0.507994513478	0.497993161576	0.505206029478	0.464065369247	0.461943896127	0.501340809368	0.481109461925	0.477670608215	0.487740472593	0.475609358936	0.493782090194	0.475682110079	0.481718933956	0.487453607957	0.482476588513	0.481746189258	0.470378584292	0.476686613140	0.486155672502	0.489399156449	0.474168342636	0.477922665754	0.465863282962	0.494758454816	0.459854507541	0.482469025042	0.505778768646	0.501563387891	0.513552248081	0.515003944024	0.522315583162	0.495202553868	0.500862116335	0.501178956104	0.490525583099	0.495694504157	0.499188434461	0.488912687543	0.501211629037	0.502470223048	0.499495388376	0.495958705766	0.489193685453	0.498256376175	0.481048244002	0.488867453818	0.478630527710	0.468038380164	0.492119524805	0.493190441042	0.465344967398	0.490720338652	0.500691313613	0.498689224863	0.498621029291	0.489878040088	0.470704905160	0.453397920216	0.484787486784	0.448515396592	0.459545252468	0.464341337947	0.466924177154	0.450164204650	0.462250018329	0.472387008107	0.467275369233	0.464425794416	0.455377074572	0.447244933542	0.453974366679	0.468866093736	0.477838298948	0.487884811261	0.503563160105	0.431860282638	0.472423391839	0.447495119760	0.469512086008	0.478725134566	0.501623194833	0.475578254654	0.496440968538	0.494111114288	0.484906311661	0.492952845341	0.486938569077	0.496122252836	0.491224359694	0.490298971682	0.469101224562	0.470159645900	0.506957719765	0.508583062040	0.477412210887	0.476665555183	0.471622804063	0.469785052894	0.483003969630	0.451193101744	0.495991015196	0.494391947289	0.495859700187	0.494537462387	0.516915507032	0.488300202095	0.495946929133	0.506800151755	0.503387553603	0.519801503073	0.503899053371	0.513467749790	0.511336137329	0.487613059839	0.498534444082	0.487893979885	0.496142948918	0.480292293369	0.478208820836	0.510741974487	0.509708676385	0.508206053211	0.485209191149	0.490059998358	0.512382612121	0.515141210853	0.500320437349	0.484576277342	0.496304319755	0.497721281649	0.485576681372	0.484729335457	0.506008961390	0.492991543593	0.504500005024	0.516903533177	0.511607071695	0.511831917153	0.503369360427	0.517239257312	0.517216475389	0.510388336984	0.554734047182	0.511424464560	0.500869237806	0.503937478872	0.499501739587	0.509452121458	
1048000	2090.852734	1	101	0.557249126104	0.066323792225	0.557147620993	0.582969288591	0.435382448359	0.465477974671	0.437088145186	0.423201816657	0.417796034697	0.421540904361	0.539332890897	0.465707724997	0.464043838300	0.442628536001	0.455989219108	0.453343770345	0.468980326573	0.455953955490	0.459331279984	0.424616334200	0.421097502892	0.450747459934	0.456805456081	0.459770104141	0.461289299671	0.477666683807	0.483241629227	0.489840992932	0.478125906599	0.464084699131	0.460018994549	0.445431370974	0.466871611109	0.446327037731	0.436011943161	0.441089193404	0.450411052262	0.447254501877	0.466393604615	0.419744089510	0.418217191454	0.410078225203	0.409327502607	0.412400993436	0.487553142159	0.477287031961	0.493320924449	0.502859424523	0.487161534793	0.497105558768	0.502957808892	0.522209443421	0.455241440138	0.437942998665	0.428436244326	0.431679808072	0.438252395786	0.436487957045	0.419629305052	0.525874672338	0.479538056362	0.470129353494	0.471221969753	0.467579515127	0.476583394134	0.473177887488	0.457488920796	0.484920335883	0.440206113030	0.437232796305	0.447576491796	0.427348298259	0.439939650900	0.451879144925	0.449714237497	0.444571563585	0.422472321432	0.515081041370	0.492739076003	0.495694367081	0.496833902391	0.497264001008	0.488618750497	0.515324866402	0.478344022280	0.486911105987	0.468091081925	0.463330272913	0.500227960157	0.485832159816	0.453516319732	0.458653936745	0.459924268462	0.465584350861	0.505666004752	0.515146633481	0.488657131525	0.439184191240	0.505456454004	0.487171584446	0.517769582981	0.489430139703	0.504753190291	0.531907858368	0.507655012762	0.500562838082	0.509984551589	0.490734791528	0.498258482823	0.500367997837	0.501209250953	0.508228462574	0.541773618186	0.483659224937	0.498326849667	0.504428221119	0.473980772493	0.476160547885	0.487250656698	0.480589799128	0.481008654562	0.475606861969	0.489110479440	0.504519837359	0.516791863601	0.515415407062	0.541274932408	0.554807236191	0.517358373725	0.508303039395	0.515355667762	0.527938527059	0.518398866117	0.485852950925	0.517377848579	0.538422465152	0.512359423127	0.476663992722	0.468780810189	0.500306828229	0.488405743017	0.489781922244	0.479595905096	0.474233275087	0.458970963762	0.473374807668	0.481018529124	0.494783510778	0.459914125796	0.454436149065	0.460814223195	0.458991171925	0.464505959149	0.466655030593	0.460465106431	0.456784293041	0.457817266445	0.489929020648	0.477410922701	0.468612389559	0.464095224288	0.462822032366	0.470649164814	0.462098917012	0.462070147657	0.426959179586	0.440609178123	0.397528250013	0.410525334955	0.371488774917	0.391545507996	0.378703090967	0.378684138675	0.384251568152	0.396981367679	0.377314409685	0.458559638927	0.456800259049	0.466089360337	0.456168491637	0.456523081832	0.458200382050	0.447237708964	0.437964944983	0.428787611168	0.458003226780	0.472544908434	0.480116830581	0.477692124439	0.476803344706	0.455579842375	0.487399310241	0.507769675444	0.497892444747	0.493764448878	0.486672516939	0.484765377834	0.482395922683	0.465425212311	0.479953544839	0.493128535875	0.453765719500	0.452675062612	0.465909974433	0.433430988835	0.400498870016	0.479915459278	0.467018815190	0.484874713371	0.478402830557	0.481023726036	0.479496040271	0.494305778587	0.486948346617	0.473868330021	0.470207895799	0.448846043372	0.487491877495	0.496549354900	0.482363656511	0.489297678302	0.471242867224	0.481188311149	0.473091515710	0.457782400211	0.479510912845	0.499998293346	0.494152215768	0.492334412791	0.477046395937	0.413001220310	0.489455764200	0.476210005719	0.496870180999	0.468610346669	0.490093467322	0.501781044225	0.492545333712	0.500390812655	0.466225046274	0.464069528046	0.510403981467	0.496761696150	0.478370632187	0.488627303531	0.475804588511	0.495107866656	0.481365279740	0.486982372157	0.492637074324	0.491447329693	0.488723322964	0.472951912767	0.476133507599	0.486070990338	0.489366881457	0.478339259924	0.480618088235	0.468469381047	0.499670168114	0.459688435749	0.482924465731	0.501626961477	0.498103481195	0.515185302650	0.515790708254	0.523250171439	0.492709003792	0.493949669247	0.503299194736	0.491729645325	0.495543494941	0.499859649142	0.487123932061	0.496484917576	0.495205609396	0.494871560977	0.486170489543	0.477720500856	0.495193511218	0.461701056128	0.475801598130	0.457022436499	0.448079972107	0.488492379811	0.493764265687	0.468559931480	0.489698067246	0.501440430507	0.503300292235	0.498619946438	0.486971138554	0.473190757563	0.458949953131	0.476526856648	0.451305063525	0.461164293638	0.465575742388	0.461125870140	0.454113182240	0.462163679152	0.469596494945	0.461950725376	0.467310173289	0.456283834736	0.448219779056	0.454137207218	0.464892907859	0.473006731257	0.486829795297	0.507714088146	0.424340741615	0.472999718116	0.439446030878	0.464601387434	0.473178089337	0.499212046730	0.467767317505	0.488532970498	0.487517712190	0.483284874716	0.484761906715	0.473033399605	0.489366950635	0.494173035214	0.490622573186	0.464266829008	0.469340925626	0.505470793507	0.501380306725	0.478059212032	0.485952201258	0.470654688173	0.466968974676	0.482245865570	0.452376651176	0.493048524983	0.494825555394	0.493357976953	0.493716348383	0.514079679423	0.483700271558	0.498883368368	0.508871241670	0.495878981639	0.511565330349	0.495703944475	0.509380276430	0.509806009589	0.485004803786	0.506581412263	0.493307908693	0.500481565744	0.479646020962	0.477787724900	0.513316050022	0.509864831276	0.506006474526	0.488559175080	0.497160850284	0.515687231607	0.515111255421	0.502826393309	0.488006430637	0.501038209570	0.500033733532	0.490707491139	0.491551576240	0.519823538234	0.503701669559	0.516023313749	0.524046540342	0.517594075179	0.514471590498	0.501715705061	0.517209154497	0.515437197648	0.510131490137	0.557297118596	0.508719972142	0.499314470371	0.501928184700	0.493971786135	0.506425219995	
1049000	2069.049914	1	101	0.557249126104	0.066323792225	0.557160314380	0.585876032050	0.426246751579	0.457679880992	0.424145792300	0.418827367884	0.416270487792	0.413196268723	0.546361345653	0.468742572996	0.465807950004	0.452481283778	0.465468044333	0.462837324869	0.476847495795	0.469724883793	0.460359761301	0.429890924508	0.424375906069	0.447399424073	0.458968828805	0.469273141835	0.460456737929	0.487658196271	0.489707729826	0.494592541542	0.483560520675	0.462888035123	0.463481381291	0.446840248542	0.476216808510	0.445810526385	0.437277975530	0.438759284998	0.454612997397	0.455779090627	0.469105348260	0.423871031980	0.413106972343	0.407631178584	0.408294098399	0.412211463501	0.499062538647	0.490707895130	0.504509490341	0.510926720801	0.499808692946	0.504271574728	0.510908262303	0.526210448123	0.471788569276	0.448546584574	0.440634924231	0.434589011475	0.441337109882	0.438419970412	0.417859587020	0.526417138485	0.472893209857	0.465186980646	0.469492890846	0.466298009464	0.476468623856	0.460164139501	0.443325356267	0.477679653927	0.438459626949	0.437921913996	0.449437269938	0.428533169422	0.442851646323	0.446035470587	0.454577670579	0.448913776957	0.426365446685	0.510324477077	0.477422031881	0.466543408693	0.473661288053	0.492120676375	0.486925430635	0.516078051558	0.482019803240	0.492210425167	0.480297896366	0.463502107712	0.495439148313	0.482249450205	0.455686345227	0.458717379070	0.461021078401	0.465121883009	0.502557698698	0.513534511789	0.483909521440	0.434260095212	0.494093867863	0.468607979599	0.516183271606	0.493785711975	0.506451724369	0.528620597096	0.505157694160	0.497823233711	0.505900206439	0.481130764501	0.491632086424	0.489347515409	0.497987957840	0.505718188295	0.529595400535	0.483136892991	0.494440224695	0.501399386605	0.478676504114	0.479913220415	0.489506749809	0.480724708427	0.477749226879	0.475832943835	0.494092285303	0.499355424160	0.511631305676	0.509821252541	0.537842854481	0.543829707095	0.513462055836	0.499614487879	0.509568679009	0.526938860771	0.513922559214	0.480257524857	0.509736692005	0.521389073113	0.502360672275	0.459120848705	0.458525785911	0.495265549973	0.486351021046	0.495042634532	0.476665408480	0.457031598105	0.463638067151	0.477425795567	0.481458986383	0.498913465696	0.473512462902	0.469669684998	0.471797947564	0.472457063392	0.475867961919	0.479108664504	0.475172478449	0.477633283069	0.467460266483	0.500646646005	0.487563485444	0.479124396658	0.468436044869	0.464026669633	0.472113075422	0.464606346995	0.461187700902	0.421568027403	0.437345676140	0.399985602818	0.409859847889	0.373860834938	0.393343727599	0.385042774039	0.379957216331	0.384229363257	0.393672382971	0.378530328846	0.452405497717	0.457852004218	0.464838098820	0.456763203978	0.456166716131	0.457477506768	0.447498107716	0.438419033952	0.428716014123	0.459252075518	0.470493235838	0.483066851457	0.481425989355	0.480862163361	0.455543832377	0.492000534139	0.513738964229	0.494944432071	0.494717339957	0.491196348015	0.495305566716	0.489881763110	0.461616569764	0.471684740906	0.490518063244	0.445311139599	0.442072709497	0.461483339236	0.434149285100	0.399563813155	0.478459760882	0.460145858491	0.476655962095	0.477897959077	0.477605568806	0.474690527863	0.490659566557	0.486803742844	0.468984398461	0.467942269912	0.449872113645	0.485556072059	0.484137986965	0.477782369374	0.485475466322	0.469349206713	0.479911285628	0.468738515266	0.454689983721	0.469455030282	0.486900143569	0.484503462043	0.488079174460	0.463031055240	0.406872226999	0.475209994510	0.462187536271	0.491689364636	0.466689126982	0.484218610294	0.490116600330	0.481538245999	0.492611501826	0.465995383852	0.466399076870	0.508239723530	0.496736411158	0.472572222391	0.485334900595	0.469951161853	0.493345681627	0.481297264932	0.482133758793	0.491852853214	0.492704488218	0.486160876933	0.469952832863	0.472681058914	0.478380512287	0.487282792935	0.475157549873	0.478748677414	0.465059791356	0.493094881419	0.453963660791	0.478363985887	0.498727807657	0.501164087341	0.511047288969	0.511544007682	0.516466461987	0.491281194344	0.493513684260	0.507783891114	0.506532360543	0.499030580569	0.503361718879	0.494995591152	0.502009474106	0.503808983500	0.503451785910	0.479852003849	0.483309105477	0.512784176135	0.467847400749	0.483416045466	0.463986995857	0.452931775789	0.475377032352	0.473098692622	0.451405977805	0.480524502894	0.492011865619	0.497494439428	0.496766700813	0.486832086600	0.465595082579	0.453076762532	0.477420602672	0.447350991173	0.461286610394	0.455879257290	0.453135935872	0.448442021359	0.458686173445	0.465397164777	0.461706866374	0.469659184069	0.456763911712	0.448752996430	0.453903971061	0.469412890100	0.474010067178	0.486697538317	0.502408465262	0.427073217164	0.475777965411	0.441785772536	0.464292362861	0.472734801127	0.498381040727	0.467380838905	0.477987058736	0.479367489470	0.468959154986	0.477281476332	0.460902562737	0.482730754923	0.487258637206	0.481116713280	0.464411072398	0.473574190770	0.506190842551	0.504188859727	0.479973793946	0.484944343355	0.463683375323	0.464329286058	0.477065821085	0.444753769045	0.487465088036	0.488229580010	0.494438222490	0.496653552180	0.516934740969	0.479735499658	0.493746893609	0.512391798680	0.486386945500	0.504932166320	0.493749151807	0.513145401664	0.513523807882	0.478818223339	0.496105963708	0.486913607312	0.492811066711	0.474136913682	0.474533511487	0.512563086022	0.511962221865	0.509742214959	0.485025514506	0.492335363719	0.518277796354	0.521019298983	0.511145459843	0.496324356641	0.503088340970	0.505883013165	0.497884657285	0.500265470797	0.521487638254	0.505371198874	0.511940828561	0.519466055822	0.517465706197	0.514642938947	0.498141506221	0.518166878986	0.521150170103	0.513822637797	0.561701637934	0.506121323721	0.497845623588	0.503312406443	0.494764397371	0.509063488578	
1050000	2078.579274	1	101	0.557249126104	0.066323792225	0.557180251400	0.581743519478	0.446051435828	0.470214135830	0.436483545377	0.425168789119	0.432174312392	0.429199873935	0.554948868963	0.465996796283	0.460952106924	0.441319163201	0.450417368589	0.442890628805	0.456653401600	0.451946513277	0.463322666128	0.450859458164	0.449895934013	0.446996405266	0.457673528249	0.464604407014	0.445954824287	0.484976027746	0.489001934113	0.489933532605	0.481516639902	0.459712003569	0.464277604993	0.447822568925	0.472389418261	0.443975611635	0.435075755017	0.435265715802	0.451666293802	0.452760501615	0.469138621990	0.425602070539	0.408556636016	0.403871706167	0.407501716694	0.411704093844	0.486203645853	0.478882481837	0.492517838964	0.501596766811	0.487083429952	0.507005443783	0.516528595641	0.530691363024	0.459006824648	0.435184933809	0.422833732110	0.423286317474	0.434746564758	0.428206358225	0.411357642233	0.533747320183	0.471262686947	0.478809920979	0.471363937904	0.467989171486	0.480271325563	0.460593089933	0.437801471990	0.456334258212	0.433203142823	0.428177472067	0.437610504582	0.421054710545	0.434923893218	0.452354955209	0.447414050246	0.441667615455	0.425170773391	0.513408607702	0.484192600800	0.481534652504	0.486547566569	0.490265749961	0.483699650409	0.521759751860	0.479842602501	0.486810275342	0.472738448979	0.463189413012	0.497108260628	0.484960437072	0.457152007318	0.457012401578	0.460247542346	0.463275932937	0.512558727289	0.517438231740	0.494153900354	0.425372221954	0.506168987603	0.481076262551	0.516882152642	0.498402421368	0.507972021289	0.527610312128	0.511449665351	0.511732484273	0.513231204429	0.487654448076	0.493136216596	0.489163423013	0.498693288184	0.512044708229	0.554443890543	0.484696179542	0.498101350660	0.506461820639	0.483062739368	0.485866128474	0.493499400903	0.483226033407	0.477744244759	0.485039280111	0.501908437238	0.501886385462	0.519362168391	0.514970156259	0.546308364184	0.537527469659	0.513642688503	0.518985808718	0.525922474729	0.529666705695	0.514271114642	0.481906286661	0.504367561761	0.528590242209	0.505557439219	0.464409399978	0.469594262932	0.505202157167	0.489976480408	0.494737094877	0.486867870565	0.473363410687	0.476107629279	0.490442142835	0.485620795943	0.511796877936	0.473634258372	0.457976445642	0.463767500655	0.472184933976	0.470693537212	0.471185555792	0.470361305930	0.476148183283	0.464958718277	0.493677290782	0.481707637820	0.467194649016	0.456519678010	0.452090758676	0.460912802402	0.463296949063	0.458659997849	0.426208310110	0.449205455225	0.399112904592	0.398073925897	0.375098402990	0.392978748555	0.392982148767	0.381062003528	0.385774939443	0.394608245465	0.380358473528	0.447933477836	0.453058448845	0.459090174180	0.453237049297	0.455008263709	0.456008951204	0.444488354641	0.432675330268	0.428010986225	0.452979534843	0.460820635965	0.470446380170	0.471859339214	0.468525813016	0.444085889601	0.480372216420	0.502192414353	0.505772085975	0.506255268574	0.504018573846	0.504006706686	0.503729312885	0.470835996086	0.478248287814	0.503281539153	0.456702811426	0.450599049061	0.465347640531	0.436476771980	0.406879695225	0.481558557748	0.466960726877	0.483140402472	0.484898096717	0.486406021367	0.482781118160	0.507041749765	0.497674307615	0.477749559136	0.488263785492	0.459542172468	0.500640645864	0.491293798710	0.493404424236	0.496839371501	0.478933118252	0.490040047738	0.482138081168	0.470212306309	0.481843737683	0.500071084513	0.495592459100	0.492453985272	0.469506886073	0.427310584635	0.471862162306	0.468557394389	0.493946910527	0.474763909607	0.497189017190	0.506999885801	0.497872769834	0.504152334263	0.468855982277	0.471413791250	0.516587340759	0.498133085754	0.478179982694	0.496622449937	0.478568725131	0.503154348060	0.482218066338	0.483336956176	0.489424434287	0.489151152672	0.483693081790	0.471633462268	0.468163553974	0.471299222756	0.475785972514	0.478073595929	0.481482626512	0.466172122090	0.494354149645	0.456602940555	0.482305554597	0.500298364305	0.500334856664	0.510308833584	0.514763213037	0.522285418532	0.490240805205	0.491870396630	0.507388868338	0.500059994318	0.497120519972	0.494913844680	0.485835216903	0.498376473060	0.487665902273	0.504756683816	0.478092578247	0.484011480558	0.503251850658	0.469306715248	0.486017345031	0.464108946809	0.452675514333	0.481944691826	0.486814475599	0.458071426660	0.495828863623	0.506728285245	0.509735565602	0.495808120550	0.488833887744	0.464583119622	0.454332511854	0.495701390631	0.445007740273	0.454990478749	0.456594861530	0.458318977678	0.445230573562	0.461355126683	0.465935483331	0.467745000389	0.470813993873	0.446663349688	0.446065138211	0.448710060187	0.471839965661	0.473654237051	0.488263752589	0.506300040964	0.426422124705	0.480643345828	0.442485595142	0.465480474466	0.475033908295	0.500962778453	0.473822246582	0.476382270702	0.492037952614	0.487315831405	0.483291247731	0.475933205921	0.489718756209	0.484682805951	0.479453099916	0.465628343877	0.473020273018	0.503504573860	0.504212320736	0.478748722802	0.483804781840	0.463917553922	0.462931910157	0.476561511622	0.444786761247	0.482903398857	0.486863276170	0.498417842380	0.497300675527	0.515774496703	0.474100840049	0.491661446510	0.512302596875	0.483637978059	0.495195630304	0.492780932860	0.505908436422	0.507039780372	0.475857475742	0.496689021396	0.485176585286	0.497680400978	0.468482257308	0.457192062655	0.502155181499	0.504904348994	0.501412333998	0.479583062329	0.487700486289	0.507134029594	0.506791476765	0.494156232908	0.478885380726	0.491079472463	0.498798097668	0.496762448109	0.499466822692	0.514579082668	0.502990005455	0.513591793826	0.522553397328	0.515514343482	0.509455348729	0.491575440501	0.512454069196	0.519943469514	0.515618604360	0.558834287000	0.505743404018	0.494883423861	0.501514014456	0.497667288107	0.510260166820	
1051000	2083.541381	1	101	0.557249126104	0.066323792225	0.557169910108	0.585734733454	0.431233835924	0.477200868987	0.448269281863	0.415179467615	0.412275653076	0.411886911386	0.564475710926	0.473458572997	0.463903756513	0.439805621564	0.444777189640	0.438483908033	0.451484672463	0.446550140486	0.468739055069	0.439593725098	0.436695453644	0.460953301830	0.466717966619	0.474921598899	0.455848995793	0.491208621022	0.494404332828	0.495894269517	0.487815220795	0.466310393503	0.470228432702	0.450283020922	0.489429877736	0.444755081091	0.440151996121	0.433064229955	0.453885378859	0.453896946897	0.462724682117	0.427242653430	0.410806180539	0.404272714830	0.407405849511	0.411875622641	0.496193125112	0.492011258941	0.507461681557	0.506377182496	0.490155391310	0.513223786813	0.523529074429	0.538805617095	0.461541918493	0.439057054846	0.429070557446	0.423264682321	0.432549076751	0.422111692647	0.405919910736	0.540028211187	0.478759138162	0.469024206834	0.462278646136	0.450662528396	0.466606548500	0.461987662093	0.437532591229	0.451869144963	0.428434140325	0.419651494187	0.421668041902	0.413303002326	0.435698348426	0.448357321998	0.453054003522	0.446250169827	0.428871443361	0.521566761059	0.492698473980	0.493666776158	0.492790130506	0.495672217396	0.485518791832	0.527944673879	0.470028316533	0.483524745507	0.462440031976	0.457448135560	0.491196554929	0.485576016140	0.453995976873	0.453826454883	0.455406242649	0.459626880632	0.518451307479	0.522842630389	0.469424310635	0.405359161936	0.480090459436	0.468877499923	0.528971649360	0.507000676093	0.510962117018	0.541476269254	0.506747234669	0.510783863516	0.516210309640	0.487966368545	0.495544314229	0.494749560858	0.503366650210	0.518258300962	0.538310040074	0.491576022129	0.498876780288	0.507108553250	0.475629063678	0.485990517951	0.486829679032	0.478220544333	0.473541112479	0.482789546398	0.494288105742	0.512752509411	0.523788100542	0.520692520372	0.544323359880	0.535836490135	0.516343749216	0.524681386314	0.528912163762	0.533180042345	0.518180248966	0.497326027104	0.519627491083	0.540006101639	0.509473158750	0.461440316614	0.464623902343	0.506854348145	0.488083859030	0.492220633889	0.477973805547	0.459259408071	0.458521035681	0.477932094087	0.466497694674	0.498943965061	0.473594660570	0.455051720293	0.464862102275	0.473530138989	0.469580798090	0.472279614619	0.470053201295	0.478458165563	0.469774561905	0.501209832298	0.486929883608	0.476107463313	0.467940929381	0.463115601781	0.469926438048	0.468334619896	0.458350480597	0.420569239954	0.442584764039	0.397101999458	0.402057152722	0.374750969468	0.389701716921	0.386781279569	0.380503720925	0.378246908853	0.389414077986	0.373987153574	0.452648142785	0.452987760883	0.456603750685	0.458110681770	0.461444053015	0.459955474716	0.451697266893	0.437882845235	0.432618034106	0.453617315765	0.462256413015	0.477843300772	0.487274136414	0.473833932253	0.453673412275	0.485484980251	0.499529623712	0.509203327802	0.510109115459	0.494432799903	0.500249227126	0.502876973931	0.469774863226	0.481742037476	0.499961142683	0.451075006680	0.445780668660	0.458429100380	0.430049943475	0.394679433378	0.479420260204	0.459929368950	0.479060078820	0.483937798091	0.480619377577	0.481399506200	0.502077935772	0.494973433478	0.474764145031	0.485916054427	0.450089938215	0.494801207628	0.487211829405	0.491485765126	0.493300419328	0.471975431802	0.486223394663	0.477825472683	0.464457009932	0.480519381776	0.489992357833	0.486929877217	0.488122421612	0.473129455395	0.423375503829	0.474231449280	0.469833287879	0.488072817600	0.470519411321	0.499209971231	0.508035407558	0.494243405840	0.516287612067	0.472701921645	0.464754188497	0.504608700077	0.486015225567	0.467759445298	0.485164360993	0.466638414355	0.495742377879	0.474761583203	0.476311100188	0.485853446612	0.484969394074	0.483148323648	0.475681232181	0.471023943784	0.480917331015	0.483622200898	0.478532957944	0.486023512856	0.465821614872	0.490415863969	0.460363812645	0.484415864793	0.503662521743	0.500774234974	0.509191698671	0.509750320412	0.520707612933	0.483039295944	0.487262202812	0.500818940688	0.490239286024	0.491801236299	0.496555069222	0.494958883318	0.493548338708	0.483881461274	0.508015227225	0.473574337111	0.474273826886	0.486741257022	0.470498547457	0.489317791326	0.467991777096	0.451806053562	0.477532782499	0.485354694415	0.461503664745	0.484025004425	0.497221132308	0.499287014022	0.490270709503	0.487790662388	0.461430935165	0.453689588881	0.494687736839	0.446163270167	0.447367970226	0.458277351725	0.474863950415	0.448760631628	0.461907480827	0.467856066060	0.470632014992	0.471075569623	0.455099023038	0.455506436036	0.458598192120	0.471684343612	0.472156878888	0.486036384756	0.502363920874	0.432435530035	0.478544239604	0.448870386921	0.472581432482	0.470903911474	0.493886677321	0.455506317762	0.468495319846	0.480375865263	0.474571144516	0.473853929366	0.472926358317	0.477586320820	0.481435494020	0.478873717496	0.468886473158	0.477651983039	0.502013422573	0.510309183838	0.478047824919	0.483435693896	0.468395867940	0.467298078324	0.487177578098	0.453781990635	0.479267188868	0.487238015302	0.500426194320	0.501249930174	0.513455756183	0.474584987164	0.493476463310	0.518935573672	0.482460152124	0.486762417901	0.486264845301	0.500948595481	0.506791423198	0.484143616508	0.504664696120	0.489963591125	0.506612678867	0.475124227759	0.460675508103	0.505358886562	0.507054489657	0.508697135008	0.489960127079	0.506023991625	0.514620245470	0.518881347977	0.508541730973	0.488414448498	0.492221697577	0.496802336347	0.491223412741	0.486729876707	0.514978804842	0.500586965602	0.511531410264	0.518786587499	0.512163367256	0.509151640707	0.483408271746	0.512829929763	0.517857299214	0.514001808784	0.555888378742	0.507271542254	0.501300220050	0.501815480953	0.495929734492	0.505382749788	
1052000	2086.123751	1	101	0.557249126104	0.066323792225	0.557168394718	0.581856591203	0.428725249544	0.453634988500	0.430195759265	0.416178650287	0.421827501718	0.421355794285	0.571543175716	0.480230807228	0.468493405604	0.445084058434	0.447083463959	0.446340755484	0.459512374132	0.450903424306	0.468741611746	0.425849942464	0.427082980732	0.456256446492	0.465700255400	0.480777197522	0.456309539242	0.495690361393	0.496465000984	0.497267397557	0.489421790275	0.478318403170	0.473354985004	0.454098178711	0.491421104903	0.446709775536	0.452149453389	0.443589258252	0.452689610285	0.452375063718	0.461607591115	0.419045826058	0.411169286594	0.408533136881	0.408609261152	0.411251003245	0.505375501642	0.503091035525	0.511821593946	0.523991883996	0.492550609671	0.512939640551	0.514920403419	0.518830155351	0.454148984832	0.426168888646	0.409067268522	0.407865373123	0.421711535837	0.415695941491	0.402619633973	0.551062376454	0.484791409351	0.472327542555	0.464056311800	0.451567476917	0.467452788560	0.467803906759	0.446229117535	0.460702103010	0.434125912788	0.433898750414	0.432688491576	0.432274567156	0.439186286083	0.447904899187	0.460268148537	0.452182033742	0.427422895192	0.529306214420	0.490732421108	0.491689613876	0.495132026901	0.499068380177	0.487023730461	0.532218943223	0.493301657851	0.501265168908	0.477013815059	0.460076976187	0.493312675958	0.485501708178	0.449556150390	0.450245615005	0.455616763638	0.460150738700	0.518925919292	0.527145108276	0.486679283939	0.426870890754	0.493440585389	0.485405128937	0.526866233017	0.512742854177	0.518593803401	0.544089856025	0.510966642012	0.511560704761	0.528350248098	0.495184320845	0.498650145024	0.494412028018	0.511330522355	0.525486882050	0.550158552005	0.496528620999	0.501024189533	0.511362060008	0.471277038711	0.480454139618	0.482936906841	0.474255970407	0.469601162157	0.484805801844	0.489861264647	0.507551883675	0.523729921340	0.521597586183	0.550058055686	0.544772902801	0.509235044985	0.526365495051	0.528319108687	0.525032723464	0.518312794672	0.494734062156	0.518071395662	0.542710576511	0.510276127893	0.455496822775	0.468551257293	0.505169034343	0.499752875463	0.499345454303	0.484375142813	0.461734160701	0.467771498087	0.496057849239	0.483659492146	0.516860457330	0.473112205544	0.457792289833	0.477502042730	0.465370204408	0.464143705961	0.467114439062	0.458487135982	0.463153230380	0.467731831152	0.493139607534	0.482553777589	0.465355115574	0.462785970587	0.458713988503	0.461983738342	0.471005576585	0.458646340714	0.416041995833	0.432059780593	0.397698317245	0.398953604631	0.378440917393	0.400044366108	0.398154219244	0.386106305569	0.381936899553	0.388794480121	0.377414823732	0.462179533093	0.460223798198	0.465915098880	0.465052453596	0.466136482708	0.475571307924	0.451264463421	0.436570116219	0.432599199326	0.457771149740	0.462833158663	0.478476406662	0.487308879506	0.479410864538	0.459983736321	0.490472775372	0.501894485488	0.505070888665	0.500824120619	0.491520155652	0.491867075798	0.486626497025	0.467429667557	0.480202356045	0.500321485427	0.452780069144	0.450618264674	0.462170176821	0.423546895878	0.383176784423	0.479322683083	0.460999444633	0.472762897302	0.479912367499	0.473862160781	0.476723853667	0.499559625235	0.494198404717	0.476249183115	0.490084724736	0.447078397254	0.500037046649	0.484294777255	0.498706717594	0.501962704346	0.473376123422	0.488022198825	0.489027847423	0.475953328348	0.492564197940	0.495770123580	0.495124084619	0.489159927208	0.472764414869	0.432300619829	0.465235050920	0.459610787881	0.484735128689	0.468961090635	0.496647623197	0.494307763577	0.484102714634	0.504070701991	0.475572925688	0.467479945702	0.507334864428	0.494851256268	0.466316906864	0.485951614547	0.471274661191	0.487603998056	0.482744681773	0.477057266450	0.490233654146	0.488868528416	0.485813622889	0.478263441834	0.470929303955	0.485116034221	0.484499330775	0.470976720556	0.481944439339	0.462825358604	0.480651820967	0.461888363125	0.487713586307	0.507069664188	0.500994648600	0.513043083391	0.516004129727	0.526497184876	0.480637341994	0.481599653483	0.501262528637	0.501544869503	0.491029846403	0.494670842520	0.489803028735	0.498306210081	0.493519807349	0.503291318645	0.470266931933	0.478319556473	0.486180587107	0.474294208381	0.499440418601	0.477105429113	0.461284125847	0.468994952895	0.480581891558	0.463675274338	0.485121272776	0.497190503574	0.496918596280	0.488723258803	0.485759643693	0.463731699079	0.461833405535	0.498230406747	0.465164158881	0.465921540920	0.456609377845	0.471535737175	0.449709640663	0.462651988558	0.470234811483	0.477494144370	0.474081450075	0.457055464676	0.452856982531	0.458222265942	0.477785734016	0.477633418647	0.483629577611	0.493908091180	0.443545485957	0.477642302369	0.457315356397	0.486990785228	0.474243298119	0.489968187779	0.456640409849	0.477467921540	0.482500905390	0.480470969429	0.478671716378	0.471700073859	0.482882933981	0.479804233951	0.483142119899	0.478831727062	0.487878937246	0.503772607709	0.512168896309	0.483412521115	0.486607700113	0.465478875285	0.463364515809	0.478863112576	0.445702777553	0.480029616868	0.488650871210	0.502073484585	0.506034731663	0.511932297298	0.473773406723	0.496543862885	0.522222277187	0.482788435619	0.495819377316	0.487966891119	0.502075570555	0.515470296782	0.481451499697	0.503344463854	0.488111422609	0.511879123793	0.478186565161	0.458078316901	0.507483115661	0.510442573314	0.514846592421	0.488922780795	0.495687795473	0.521748042130	0.518769306027	0.508219509263	0.490729317387	0.505705485977	0.504820548541	0.501794290682	0.492632774873	0.517923008992	0.503988451288	0.520489657520	0.527982602877	0.520414442382	0.512579807000	0.484949007421	0.515417134180	0.517656723419	0.516676336801	0.557266060826	0.507658952108	0.501211300286	0.502894289276	0.502942797441	0.507489562435	
1053000	2084.459173	1	101	0.557249126104	0.066323792225	0.557154741915	0.573427556152	0.424412138274	0.446591229398	0.426135633699	0.414816401105	0.413069406155	0.414988672089	0.571194024524	0.477585167854	0.472096813719	0.444548237485	0.451936474039	0.453898344688	0.465806369089	0.460033633495	0.471522706135	0.432167022123	0.438448916604	0.456246411127	0.464912496551	0.473458927426	0.450991139333	0.483840055872	0.484392571329	0.486721751754	0.477853781407	0.467831511818	0.460963174198	0.443185473009	0.490457720729	0.442172656872	0.439334193924	0.428692725820	0.442274488322	0.447536276970	0.476495894120	0.420165877927	0.412308154965	0.408877677800	0.408930896701	0.412796673380	0.500759407506	0.502843396260	0.507879640306	0.518346967042	0.487413985769	0.507495732213	0.514363538311	0.521003633207	0.455190420227	0.433052551193	0.411324200386	0.414845948879	0.429615233842	0.429439931610	0.416222334347	0.548386984679	0.480248496942	0.487959443014	0.474253876322	0.461060289659	0.476182836263	0.464830947607	0.440545558372	0.451240077774	0.435941255839	0.434102605368	0.434152778893	0.431888762985	0.445245193092	0.449388674748	0.464834953853	0.457176285117	0.433288670254	0.523897687958	0.479759076343	0.479329240646	0.485940943098	0.491506460121	0.484005270773	0.528209555242	0.484132005123	0.490844741744	0.467858714898	0.462098967213	0.497296427439	0.488147101290	0.455757869130	0.458423742281	0.461252035507	0.466034035203	0.513451811083	0.519887757316	0.472112701692	0.403105422059	0.479446159150	0.472340109915	0.519113213504	0.508256320292	0.518200046060	0.546037999389	0.506408853409	0.511408163712	0.522095078616	0.490305641183	0.491544223697	0.488064472641	0.512059301421	0.521623280627	0.539875520009	0.492384308314	0.495453787402	0.506731767332	0.466764330944	0.478713345878	0.478833994737	0.472723900295	0.464426353715	0.481861057604	0.486185697029	0.496940549169	0.511904603629	0.503771475898	0.543932854093	0.539251146558	0.496689775389	0.509824602669	0.508838607087	0.513786207543	0.507260147674	0.483847424733	0.504386766176	0.537183272634	0.491697221309	0.446460497715	0.457655265253	0.497512947361	0.493590808770	0.490331680725	0.472853915062	0.455697175779	0.447445746863	0.479596695837	0.469119860541	0.496648944238	0.459324435499	0.441963429471	0.468646107298	0.462493441865	0.462781125931	0.462339074399	0.461850598915	0.465390618248	0.466988921592	0.498732695826	0.489725276555	0.476177301265	0.474711791424	0.472648961789	0.472415192921	0.468478713539	0.453155193809	0.411491658077	0.430522393236	0.396853628060	0.389663287993	0.375104326965	0.393448718704	0.390760964398	0.376996002793	0.373058337628	0.379836140856	0.363140180399	0.460838553085	0.456317765449	0.465408321441	0.459571370624	0.455957053858	0.464459377085	0.453678291712	0.439725177689	0.432581557100	0.461968229402	0.465780544056	0.474865043703	0.479872068875	0.477352051084	0.452683454864	0.488557364275	0.507557514135	0.494805755600	0.505970633892	0.497490453173	0.505558517149	0.500601690170	0.472184244060	0.485854082307	0.492856558889	0.444376408291	0.451706635604	0.451971461447	0.426511884348	0.390865073566	0.477276385737	0.456810161125	0.474480667486	0.473887963217	0.465800814878	0.470983429343	0.492787841088	0.484180278835	0.472250613212	0.487357558580	0.450341993787	0.490765970046	0.479818386845	0.484215574027	0.484029723050	0.476541420100	0.498627413340	0.499323915748	0.489638277059	0.510712258949	0.511096149099	0.506946631804	0.487346970170	0.478032486993	0.444950159296	0.461443757942	0.450358630431	0.485178684211	0.471669252668	0.496529516473	0.490906574413	0.477621060865	0.498382251551	0.477276660400	0.468339413791	0.495142372072	0.490999634478	0.469025135644	0.488000454340	0.468693332726	0.490847174964	0.492383742759	0.486600123562	0.501119838938	0.503213540427	0.501928864144	0.475346676109	0.466686135968	0.486076052419	0.482627305469	0.466720552333	0.474600582483	0.459569142624	0.484056273039	0.458629918088	0.488782685306	0.503130390754	0.500336110462	0.510554561658	0.507013447977	0.524084706354	0.482504495527	0.478314669841	0.489665031586	0.486842994060	0.480756509872	0.481024007775	0.473098837525	0.483637318116	0.481374898705	0.488065513200	0.467587540714	0.481091180168	0.492823818543	0.472235571591	0.498435919793	0.476980971855	0.464928026526	0.462425011018	0.472642415898	0.463157136610	0.480189799632	0.490567658411	0.492214261358	0.492909003170	0.492623841014	0.463579010938	0.459927635577	0.494728493808	0.459561036853	0.445447820908	0.459587111634	0.473894589081	0.449360583879	0.455962876423	0.463266276952	0.480157812699	0.467164536419	0.447648448045	0.446071816650	0.447503159402	0.476030324424	0.477110783776	0.485570424639	0.501157827112	0.448655480122	0.481511379679	0.465156279101	0.493540356136	0.477563662218	0.506068628264	0.469237695853	0.480110454253	0.481670208257	0.480151693539	0.479435318563	0.476742103066	0.481697438690	0.483155168238	0.484480070561	0.479760306032	0.491184919018	0.508266051860	0.516484386073	0.489696703321	0.494780964947	0.476908198855	0.473005669593	0.490270596955	0.455165871721	0.478615328921	0.491130210196	0.499891176830	0.505171136459	0.519552934757	0.478436390466	0.492551985191	0.513711930295	0.486512065709	0.500040041629	0.487637265140	0.497686467400	0.509722045526	0.482182146494	0.490685164112	0.479544099682	0.509496510618	0.483430754628	0.460332744700	0.512384772422	0.508548228392	0.506666900777	0.478601751139	0.485476061907	0.515376760652	0.514316172241	0.498873948513	0.483843898299	0.506936916075	0.503196133607	0.498052394956	0.489829999924	0.515188960903	0.503570244373	0.517520474872	0.521611026318	0.513275470517	0.505921334730	0.486502991635	0.508720399394	0.511691787876	0.510331595973	0.558610845166	0.500836665763	0.497757698974	0.496167280482	0.495178424732	0.496022882227
[truncated: 5,480,290 more chars]
