# Supplementary material for: Investigating environmental effects on phonology using diachronic models
Source: Evol Hum Sci. 2024 Jan 3;6:e8. doi: 10.1017/ehs.2023.33 (PMC10955398; doi:10.1017/ehs.2023.33)
Supplement: Hartmann et al. supplementary material 4 — Hartmann et al. supplementary material [file S2513843X23000336sup004.zip › TonesClimateGeoPhylo_Public-1.0/results/BayesTraitsOutput/AncestralStateReconstruction/Anc_ASJP_continuous_est.Schedule.txt]

Default schedule
Rate	44.44
Est Data	55.56
Rate Tried	% Accepted	Est Data Tried	% Accepted	Alpha Trait 1 - Dev	Alpha Trait 1 - Tried	Alpha Trait 1 - Accepted	Data - Dev	Data - Tried	Data - Accepted	Sample Ave Acceptance	Total Ave Acceptance
439	0.002278	561	0.244207	5.082470	0	0.000000	0.007135	561	0.244207	0.138000	0.151770
456	0.000000	544	0.251838	5.082470	0	0.000000	0.007135	544	0.251838	0.137000	0.151755
471	0.002123	529	0.289225	5.082470	0	0.000000	0.007135	529	0.289225	0.154000	0.151758
440	0.000000	560	0.248214	5.082470	0	0.000000	0.007135	560	0.248214	0.139000	0.151745
450	0.004444	550	0.260000	5.082470	0	0.000000	0.007135	550	0.260000	0.145000	0.151738
437	0.000000	563	0.275311	5.082470	0	0.000000	0.007135	563	0.275311	0.155000	0.151741
420	0.000000	580	0.277586	5.082470	0	0.000000	0.007135	580	0.277586	0.161000	0.151751
426	0.000000	574	0.329268	5.082470	0	0.000000	0.007135	574	0.329268	0.189000	0.151788
447	0.004474	553	0.301989	5.082470	0	0.000000	0.007135	553	0.301989	0.169000	0.151805
426	0.000000	574	0.242160	5.082470	0	0.000000	0.007135	574	0.242160	0.139000	0.151792
433	0.002309	567	0.292769	5.082470	0	0.000000	0.007135	567	0.292769	0.167000	0.151807
431	0.000000	569	0.270650	5.082470	0	0.000000	0.007135	569	0.270650	0.154000	0.151809
451	0.002217	549	0.273224	5.082470	0	0.000000	0.007135	549	0.273224	0.151000	0.151808
457	0.000000	543	0.267035	5.082470	0	0.000000	0.007135	543	0.267035	0.145000	0.151802
446	0.000000	554	0.287004	5.082470	0	0.000000	0.007135	554	0.287004	0.159000	0.151809
451	0.000000	549	0.260474	5.082470	0	0.000000	0.007135	549	0.260474	0.143000	0.151800
446	0.000000	554	0.272563	5.082470	0	0.000000	0.007135	554	0.272563	0.151000	0.151799
434	0.000000	566	0.272085	5.082470	0	0.000000	0.007135	566	0.272085	0.154000	0.151801
469	0.000000	531	0.269303	5.082470	0	0.000000	0.007135	531	0.269303	0.143000	0.151793
441	0.002268	559	0.266547	5.082470	0	0.000000	0.007135	559	0.266547	0.150000	0.151791
459	0.000000	541	0.266174	5.082470	0	0.000000	0.007135	541	0.266174	0.144000	0.151783
437	0.000000	563	0.277087	5.082470	0	0.000000	0.007135	563	0.277087	0.156000	0.151788
426	0.002347	574	0.294425	5.082470	0	0.000000	0.007135	574	0.294425	0.170000	0.151805
435	0.000000	565	0.286726	5.082470	0	0.000000	0.007135	565	0.286726	0.162000	0.151815
402	0.000000	598	0.262542	5.082470	0	0.000000	0.007135	598	0.262542	0.157000	0.151820
462	0.000000	538	0.288104	5.082470	0	0.000000	0.007135	538	0.288104	0.155000	0.151823
455	0.002198	545	0.282569	5.082470	0	0.000000	0.007135	545	0.282569	0.155000	0.151827
457	0.002188	543	0.283610	5.082470	0	0.000000	0.007135	543	0.283610	0.155000	0.151830
462	0.008658	538	0.301115	5.082470	0	0.000000	0.007135	538	0.301115	0.166000	0.151843
454	0.000000	546	0.254579	5.082470	0	0.000000	0.007135	546	0.254579	0.139000	0.151831
443	0.000000	557	0.267504	5.082470	0	0.000000	0.007135	557	0.267504	0.149000	0.151828
430	0.000000	570	0.296491	5.082470	0	0.000000	0.007135	570	0.296491	0.169000	0.151845
434	0.000000	566	0.305654	5.082470	0	0.000000	0.007135	566	0.305654	0.173000	0.151865
436	0.000000	564	0.290780	5.082470	0	0.000000	0.007135	564	0.290780	0.164000	0.151877
482	0.004149	518	0.262548	5.082470	0	0.000000	0.007135	518	0.262548	0.138000	0.151864
438	0.002283	562	0.302491	5.082470	0	0.000000	0.007135	562	0.302491	0.171000	0.151882
436	0.000000	564	0.285461	5.082470	0	0.000000	0.007135	564	0.285461	0.161000	0.151891
429	0.000000	571	0.269702	5.082470	0	0.000000	0.007135	571	0.269702	0.154000	0.151893
451	0.002217	549	0.322404	5.082470	0	0.000000	0.007135	549	0.322404	0.178000	0.151918
433	0.000000	567	0.273369	5.082470	0	0.000000	0.007135	567	0.273369	0.155000	0.151921
438	0.000000	562	0.252669	5.082470	0	0.000000	0.007135	562	0.252669	0.142000	0.151911
436	0.000000	564	0.260638	5.082470	0	0.000000	0.007135	564	0.260638	0.147000	0.151907
444	0.002252	556	0.311151	5.082470	0	0.000000	0.007135	556	0.311151	0.174000	0.151928
438	0.000000	562	0.247331	5.082470	0	0.000000	0.007135	562	0.247331	0.139000	0.151916
433	0.000000	567	0.271605	5.082470	0	0.000000	0.007135	567	0.271605	0.154000	0.151918
435	0.000000	565	0.293805	5.082470	0	0.000000	0.007135	565	0.293805	0.166000	0.151931
448	0.000000	552	0.264493	5.082470	0	0.000000	0.007135	552	0.264493	0.146000	0.151925
435	0.000000	565	0.281416	5.082470	0	0.000000	0.007135	565	0.281416	0.159000	0.151932
465	0.002151	535	0.239252	5.082470	0	0.000000	0.007135	535	0.239252	0.129000	0.151910
446	0.000000	554	0.234657	5.082470	0	0.000000	0.007135	554	0.234657	0.130000	0.151889
417	0.000000	583	0.284734	5.082470	0	0.000000	0.007135	583	0.284734	0.166000	0.151903
466	0.000000	534	0.277154	5.082470	0	0.000000	0.007135	534	0.277154	0.148000	0.151899
450	0.000000	550	0.261818	5.082470	0	0.000000	0.007135	550	0.261818	0.144000	0.151892
448	0.000000	552	0.284420	5.082470	0	0.000000	0.007135	552	0.284420	0.157000	0.151896
434	0.002304	566	0.249117	5.082470	0	0.000000	0.007135	566	0.249117	0.142000	0.151887
445	0.000000	555	0.291892	5.082470	0	0.000000	0.007135	555	0.291892	0.162000	0.151897
448	0.000000	552	0.246377	5.082470	0	0.000000	0.007135	552	0.246377	0.136000	0.151882
448	0.002232	552	0.213768	5.082470	0	0.000000	0.007135	552	0.213768	0.119000	0.151851
428	0.000000	572	0.263986	5.082470	0	0.000000	0.007135	572	0.263986	0.151000	0.151850
440	0.000000	560	0.291071	5.082470	0	0.000000	0.007135	560	0.291071	0.163000	0.151860
435	0.002299	565	0.286726	5.082470	0	0.000000	0.007135	565	0.286726	0.163000	0.151871
442	0.000000	558	0.288530	5.082470	0	0.000000	0.007135	558	0.288530	0.161000	0.151879
419	0.000000	581	0.261618	5.082470	0	0.000000	0.007135	581	0.261618	0.152000	0.151879
421	0.000000	579	0.279793	5.082470	0	0.000000	0.007135	579	0.279793	0.162000	0.151889
456	0.004386	544	0.266544	5.082470	0	0.000000	0.007135	544	0.266544	0.147000	0.151884
439	0.002278	561	0.267380	5.082470	0	0.000000	0.007135	561	0.267380	0.151000	0.151884
446	0.000000	554	0.245487	5.082470	0	0.000000	0.007135	554	0.245487	0.136000	0.151869
482	0.000000	518	0.239382	5.082470	0	0.000000	0.007135	518	0.239382	0.124000	0.151843
439	0.000000	561	0.306595	5.082470	0	0.000000	0.007135	561	0.306595	0.172000	0.151861
442	0.002262	558	0.268817	5.082470	0	0.000000	0.007135	558	0.268817	0.151000	0.151861
449	0.000000	551	0.270417	5.082470	0	0.000000	0.007135	551	0.270417	0.149000	0.151858
459	0.000000	541	0.282810	5.082470	0	0.000000	0.007135	541	0.282810	0.153000	0.151859
466	0.002146	534	0.290262	5.082470	0	0.000000	0.007135	534	0.290262	0.156000	0.151863
443	0.002257	557	0.272890	5.082470	0	0.000000	0.007135	557	0.272890	0.153000	0.151864
441	0.000000	559	0.289803	5.082470	0	0.000000	0.007135	559	0.289803	0.162000	0.151873
433	0.000000	567	0.280423	5.082470	0	0.000000	0.007135	567	0.280423	0.159000	0.151880
447	0.004474	553	0.287523	5.082470	0	0.000000	0.007135	553	0.287523	0.161000	0.151888
435	0.000000	565	0.247788	5.082470	0	0.000000	0.007135	565	0.247788	0.140000	0.151877
438	0.002283	562	0.298932	5.082470	0	0.000000	0.007135	562	0.298932	0.169000	0.151893
422	0.000000	578	0.259516	5.082470	0	0.000000	0.007135	578	0.259516	0.150000	0.151892
434	0.000000	566	0.257951	5.082470	0	0.000000	0.007135	566	0.257951	0.146000	0.151886
435	0.000000	565	0.249558	5.082470	0	0.000000	0.007135	565	0.249558	0.141000	0.151876
451	0.002217	549	0.262295	5.082470	0	0.000000	0.007135	549	0.262295	0.145000	0.151870
458	0.000000	542	0.250923	5.082470	0	0.000000	0.007135	542	0.250923	0.136000	0.151855
459	0.004357	541	0.258780	5.082470	0	0.000000	0.007135	541	0.258780	0.142000	0.151846
412	0.002427	588	0.239796	5.082470	0	0.000000	0.007135	588	0.239796	0.142000	0.151837
456	0.006579	544	0.261029	5.082470	0	0.000000	0.007135	544	0.261029	0.145000	0.151831
464	0.000000	536	0.266791	5.082470	0	0.000000	0.007135	536	0.266791	0.143000	0.151822
438	0.000000	562	0.270463	5.082470	0	0.000000	0.007135	562	0.270463	0.152000	0.151823
453	0.000000	547	0.263254	5.082470	0	0.000000	0.007135	547	0.263254	0.144000	0.151815
466	0.004292	534	0.305243	5.082470	0	0.000000	0.007135	534	0.305243	0.165000	0.151828
458	0.002183	542	0.297048	5.082470	0	0.000000	0.007135	542	0.297048	0.162000	0.151837
440	0.000000	560	0.271429	5.082470	0	0.000000	0.007135	560	0.271429	0.152000	0.151837
462	0.000000	538	0.282528	5.082470	0	0.000000	0.007135	538	0.282528	0.152000	0.151837
451	0.000000	549	0.322404	5.082470	0	0.000000	0.007135	549	0.322404	0.177000	0.151860
456	0.000000	544	0.270221	5.082470	0	0.000000	0.007135	544	0.270221	0.147000	0.151856
437	0.000000	563	0.262877	5.082470	0	0.000000	0.007135	563	0.262877	0.148000	0.151852
456	0.004386	544	0.255515	5.082470	0	0.000000	0.007135	544	0.255515	0.141000	0.151842
451	0.000000	549	0.258652	5.082470	0	0.000000	0.007135	549	0.258652	0.142000	0.151833
456	0.000000	544	0.237132	5.082470	0	0.000000	0.007135	544	0.237132	0.129000	0.151813
415	0.000000	585	0.259829	5.082470	0	0.000000	0.007135	585	0.259829	0.152000	0.151813
437	0.000000	563	0.293073	5.082470	0	0.000000	0.007135	563	0.293073	0.165000	0.151825
452	0.000000	548	0.321168	5.082470	0	0.000000	0.007135	548	0.321168	0.176000	0.151847
431	0.000000	569	0.239016	5.082470	0	0.000000	0.007135	569	0.239016	0.136000	0.151832
435	0.000000	565	0.254867	5.082470	0	0.000000	0.007135	565	0.254867	0.144000	0.151825
413	0.000000	587	0.296422	5.082470	0	0.000000	0.007135	587	0.296422	0.174000	0.151845
428	0.000000	572	0.291958	5.082470	0	0.000000	0.007135	572	0.291958	0.167000	0.151859
476	0.002101	524	0.311069	5.082470	0	0.000000	0.007135	524	0.311069	0.164000	0.151870
441	0.000000	559	0.264758	5.082470	0	0.000000	0.007135	559	0.264758	0.148000	0.151866
446	0.000000	554	0.277978	5.082470	0	0.000000	0.007135	554	0.277978	0.154000	0.151868
428	0.000000	572	0.246503	5.082470	0	0.000000	0.007135	572	0.246503	0.141000	0.151859
455	0.002198	545	0.267890	5.082470	0	0.000000	0.007135	545	0.267890	0.147000	0.151854
435	0.000000	565	0.265487	5.082470	0	0.000000	0.007135	565	0.265487	0.150000	0.151853
438	0.000000	562	0.291815	5.082470	0	0.000000	0.007135	562	0.291815	0.164000	0.151863
430	0.002326	570	0.250877	5.082470	0	0.000000	0.007135	570	0.250877	0.144000	0.151856
463	0.002160	537	0.268156	5.082470	0	0.000000	0.007135	537	0.268156	0.145000	0.151850
438	0.000000	562	0.277580	5.082470	0	0.000000	0.007135	562	0.277580	0.156000	0.151854
456	0.000000	544	0.288603	5.082470	0	0.000000	0.007135	544	0.288603	0.157000	0.151859
440	0.000000	560	0.241071	5.082470	0	0.000000	0.007135	560	0.241071	0.135000	0.151843
424	0.000000	576	0.270833	5.082470	0	0.000000	0.007135	576	0.270833	0.156000	0.151847
468	0.000000	532	0.281955	5.082470	0	0.000000	0.007135	532	0.281955	0.150000	0.151846
463	0.000000	537	0.243948	5.082470	0	0.000000	0.007135	537	0.243948	0.131000	0.151827
433	0.000000	567	0.257496	5.082470	0	0.000000	0.007135	567	0.257496	0.146000	0.151822
439	0.000000	561	0.258467	5.082470	0	0.000000	0.007135	561	0.258467	0.145000	0.151816
441	0.000000	559	0.266547	5.082470	0	0.000000	0.007135	559	0.266547	0.149000	0.151813
461	0.000000	539	0.276438	5.082470	0	0.000000	0.007135	539	0.276438	0.149000	0.151811
423	0.000000	577	0.299827	5.082470	0	0.000000	0.007135	577	0.299827	0.173000	0.151830
461	0.000000	539	0.269017	5.082470	0	0.000000	0.007135	539	0.269017	0.145000	0.151823
431	0.000000	569	0.263620	5.082470	0	0.000000	0.007135	569	0.263620	0.150000	0.151822
440	0.000000	560	0.287500	5.082470	0	0.000000	0.007135	560	0.287500	0.161000	0.151830
456	0.000000	544	0.238971	5.082470	0	0.000000	0.007135	544	0.238971	0.130000	0.151811
450	0.000000	550	0.254545	5.082470	0	0.000000	0.007135	550	0.254545	0.140000	0.151800
429	0.000000	571	0.259194	5.082470	0	0.000000	0.007135	571	0.259194	0.148000	0.151797
439	0.000000	561	0.258467	5.082470	0	0.000000	0.007135	561	0.258467	0.145000	0.151791
477	0.000000	523	0.265774	5.082470	0	0.000000	0.007135	523	0.265774	0.139000	0.151780
451	0.000000	549	0.289617	5.082470	0	0.000000	0.007135	549	0.289617	0.159000	0.151786
447	0.000000	553	0.267631	5.082470	0	0.000000	0.007135	553	0.267631	0.148000	0.151783
455	0.000000	545	0.255046	5.082470	0	0.000000	0.007135	545	0.255046	0.139000	0.151771
415	0.000000	585	0.246154	5.082470	0	0.000000	0.007135	585	0.246154	0.144000	0.151765
437	0.000000	563	0.269982	5.082470	0	0.000000	0.007135	563	0.269982	0.152000	0.151765
461	0.002169	539	0.267161	5.082470	0	0.000000	0.007135	539	0.267161	0.145000	0.151759
434	0.004608	566	0.286219	5.082470	0	0.000000	0.007135	566	0.286219	0.164000	0.151770
435	0.004598	565	0.309735	5.082470	0	0.000000	0.007135	565	0.309735	0.177000	0.151792
439	0.000000	561	0.279857	5.082470	0	0.000000	0.007135	561	0.279857	0.157000	0.151796
418	0.004785	582	0.307560	5.082470	0	0.000000	0.007135	582	0.307560	0.181000	0.151822
464	0.000000	536	0.285448	5.082470	0	0.000000	0.007135	536	0.285448	0.153000	0.151823
431	0.000000	569	0.267135	5.082470	0	0.000000	0.007135	569	0.267135	0.152000	0.151823
464	0.000000	536	0.253731	5.082470	0	0.000000	0.007135	536	0.253731	0.136000	0.151809
470	0.002128	530	0.273585	5.082470	0	0.000000	0.007135	530	0.273585	0.146000	0.151804
430	0.002326	570	0.291228	5.082470	0	0.000000	0.007135	570	0.291228	0.167000	0.151817
455	0.002198	545	0.260550	5.082470	0	0.000000	0.007135	545	0.260550	0.143000	0.151810
468	0.004274	532	0.253759	5.082470	0	0.000000	0.007135	532	0.253759	0.137000	0.151797
452	0.002212	548	0.257299	5.082470	0	0.000000	0.007135	548	0.257299	0.142000	0.151788
439	0.000000	561	0.279857	5.082470	0	0.000000	0.007135	561	0.279857	0.157000	0.151793
455	0.004396	545	0.275229	5.082470	0	0.000000	0.007135	545	0.275229	0.152000	0.151793
440	0.000000	560	0.225000	5.082470	0	0.000000	0.007135	560	0.225000	0.126000	0.151771
468	0.000000	532	0.295113	5.082470	0	0.000000	0.007135	532	0.295113	0.157000	0.151775
463	0.002160	537	0.299814	5.082470	0	0.000000	0.007135	537	0.299814	0.162000	0.151784
448	0.000000	552	0.286232	5.082470	0	0.000000	0.007135	552	0.286232	0.158000	0.151789
431	0.004640	569	0.233743	5.082470	0	0.000000	0.007135	569	0.233743	0.135000	0.151775
446	0.000000	554	0.268953	5.082470	0	0.000000	0.007135	554	0.268953	0.149000	0.151772
423	0.002364	577	0.246101	5.082470	0	0.000000	0.007135	577	0.246101	0.143000	0.151765
463	0.000000	537	0.264432	5.082470	0	0.000000	0.007135	537	0.264432	0.142000	0.151757
446	0.000000	554	0.268953	5.082470	0	0.000000	0.007135	554	0.268953	0.149000	0.151754
460	0.002174	540	0.250000	5.082470	0	0.000000	0.007135	540	0.250000	0.136000	0.151741
426	0.000000	574	0.273519	5.082470	0	0.000000	0.007135	574	0.273519	0.157000	0.151745
437	0.000000	563	0.301954	5.082470	0	0.000000	0.007135	563	0.301954	0.170000	0.151761
438	0.000000	562	0.266904	5.082470	0	0.000000	0.007135	562	0.266904	0.150000	0.151759
433	0.000000	567	0.255732	5.082470	0	0.000000	0.007135	567	0.255732	0.145000	0.151754
439	0.002278	561	0.269162	5.082470	0	0.000000	0.007135	561	0.269162	0.152000	0.151754
459	0.002179	541	0.253235	5.082470	0	0.000000	0.007135	541	0.253235	0.138000	0.151742
442	0.004525	558	0.283154	5.082470	0	0.000000	0.007135	558	0.283154	0.160000	0.151749
455	0.000000	545	0.255046	5.082470	0	0.000000	0.007135	545	0.255046	0.139000	0.151738
441	0.000000	559	0.322004	5.082470	0	0.000000	0.007135	559	0.322004	0.180000	0.151762
449	0.000000	551	0.254083	5.082470	0	0.000000	0.007135	551	0.254083	0.140000	0.151752
441	0.002268	559	0.307692	5.082470	0	0.000000	0.007135	559	0.307692	0.173000	0.151770
413	0.000000	587	0.279387	5.082470	0	0.000000	0.007135	587	0.279387	0.164000	0.151781
446	0.000000	554	0.274368	5.082470	0	0.000000	0.007135	554	0.274368	0.152000	0.151781
437	0.000000	563	0.271758	5.082470	0	0.000000	0.007135	563	0.271758	0.153000	0.151782
454	0.002203	546	0.311355	5.082470	0	0.000000	0.007135	546	0.311355	0.171000	0.151798
464	0.000000	536	0.279851	5.082470	0	0.000000	0.007135	536	0.279851	0.150000	0.151797
420	0.000000	580	0.263793	5.082470	0	0.000000	0.007135	580	0.263793	0.153000	0.151798
421	0.000000	579	0.302245	5.082470	0	0.000000	0.007135	579	0.302245	0.175000	0.151817
443	0.000000	557	0.287253	5.082470	0	0.000000	0.007135	557	0.287253	0.160000	0.151824
454	0.002203	546	0.293040	5.082470	0	0.000000	0.007135	546	0.293040	0.161000	0.151832
453	0.000000	547	0.299817	5.082470	0	0.000000	0.007135	547	0.299817	0.164000	0.151842
466	0.000000	534	0.228464	5.082470	0	0.000000	0.007135	534	0.228464	0.122000	0.151817
434	0.000000	566	0.272085	5.082470	0	0.000000	0.007135	566	0.272085	0.154000	0.151819
419	0.000000	581	0.294320	5.082470	0	0.000000	0.007135	581	0.294320	0.171000	0.151835
463	0.002160	537	0.260708	5.082470	0	0.000000	0.007135	537	0.260708	0.141000	0.151826
460	0.000000	540	0.264815	5.082470	0	0.000000	0.007135	540	0.264815	0.143000	0.151819
445	0.000000	555	0.234234	5.082470	0	0.000000	0.007135	555	0.234234	0.130000	0.151800
477	0.002096	523	0.271511	5.082470	0	0.000000	0.007135	523	0.271511	0.143000	0.151793
437	0.002288	563	0.300178	5.082470	0	0.000000	0.007135	563	0.300178	0.170000	0.151808
442	0.002262	558	0.261649	5.082470	0	0.000000	0.007135	558	0.261649	0.147000	0.151804
417	0.000000	583	0.246998	5.082470	0	0.000000	0.007135	583	0.246998	0.144000	0.151798
439	0.000000	561	0.320856	5.082470	0	0.000000	0.007135	561	0.320856	0.180000	0.151821
452	0.000000	548	0.281022	5.082470	0	0.000000	0.007135	548	0.281022	0.154000	0.151823
445	0.002247	555	0.266667	5.082470	0	0.000000	0.007135	555	0.266667	0.149000	0.151821
440	0.000000	560	0.248214	5.082470	0	0.000000	0.007135	560	0.248214	0.139000	0.151810
449	0.000000	551	0.261343	5.082470	0	0.000000	0.007135	551	0.261343	0.144000	0.151803
427	0.002342	573	0.275742	5.082470	0	0.000000	0.007135	573	0.275742	0.159000	0.151809
426	0.000000	574	0.290941	5.082470	0	0.000000	0.007135	574	0.290941	0.167000	0.151822
444	0.002252	556	0.276978	5.082470	0	0.000000	0.007135	556	0.276978	0.155000	0.151825
475	0.000000	525	0.251429	5.082470	0	0.000000	0.007135	525	0.251429	0.132000	0.151808
451	0.002217	549	0.291439	5.082470	0	0.000000	0.007135	549	0.291439	0.161000	0.151816
426	0.000000	574	0.277003	5.082470	0	0.000000	0.007135	574	0.277003	0.159000	0.151822
464	0.002155	536	0.304104	5.082470	0	0.000000	0.007135	536	0.304104	0.164000	0.151832
434	0.002304	566	0.263251	5.082470	0	0.000000	0.007135	566	0.263251	0.150000	0.151830
443	0.000000	557	0.254937	5.082470	0	0.000000	0.007135	557	0.254937	0.142000	0.151822
450	0.000000	550	0.309091	5.082470	0	0.000000	0.007135	550	0.309091	0.170000	0.151837
442	0.002262	558	0.270609	5.082470	0	0.000000	0.007135	558	0.270609	0.152000	0.151837
423	0.000000	577	0.317158	5.082470	0	0.000000	0.007135	577	0.317158	0.183000	0.151863
462	0.000000	538	0.276952	5.082470	0	0.000000	0.007135	538	0.276952	0.149000	0.151861
444	0.000000	556	0.269784	5.082470	0	0.000000	0.007135	556	0.269784	0.150000	0.151859
427	0.002342	573	0.293194	5.082470	0	0.000000	0.007135	573	0.293194	0.169000	0.151873
453	0.000000	547	0.305302	5.082470	0	0.000000	0.007135	547	0.305302	0.167000	0.151886
431	0.000000	569	0.279438	5.082470	0	0.000000	0.007135	569	0.279438	0.159000	0.151892
442	0.004525	558	0.277778	5.082470	0	0.000000	0.007135	558	0.277778	0.157000	0.151896
425	0.000000	575	0.271304	5.082470	0	0.000000	0.007135	575	0.271304	0.156000	0.151899
444	0.002252	556	0.221223	5.082470	0	0.000000	0.007135	556	0.221223	0.124000	0.151876
420	0.002381	580	0.310345	5.082470	0	0.000000	0.007135	580	0.310345	0.181000	0.151900
452	0.000000	548	0.308394	5.082470	0	0.000000	0.007135	548	0.308394	0.169000	0.151914
441	0.002268	559	0.295170	5.082470	0	0.000000	0.007135	559	0.295170	0.166000	0.151926
436	0.000000	564	0.257092	5.082470	0	0.000000	0.007135	564	0.257092	0.145000	0.151920
473	0.000000	527	0.250474	5.082470	0	0.000000	0.007135	527	0.250474	0.132000	0.151904
439	0.000000	561	0.272727	5.082470	0	0.000000	0.007135	561	0.272727	0.153000	0.151905
448	0.004464	552	0.264493	5.082470	0	0.000000	0.007135	552	0.264493	0.148000	0.151901
447	0.000000	553	0.269439	5.082470	0	0.000000	0.007135	553	0.269439	0.149000	0.151899
436	0.002294	564	0.257092	5.082470	0	0.000000	0.007135	564	0.257092	0.146000	0.151894
449	0.000000	551	0.268603	5.082470	0	0.000000	0.007135	551	0.268603	0.148000	0.151891
429	0.000000	571	0.264448	5.082470	0	0.000000	0.007135	571	0.264448	0.151000	0.151890
447	0.000000	553	0.332731	5.082470	0	0.000000	0.007135	553	0.332731	0.184000	0.151916
451	0.000000	549	0.244080	5.082470	0	0.000000	0.007135	549	0.244080	0.134000	0.151902
434	0.002304	566	0.284452	5.082470	0	0.000000	0.007135	566	0.284452	0.162000	0.151910
460	0.000000	540	0.255556	5.082470	0	0.000000	0.007135	540	0.255556	0.138000	0.151899
452	0.000000	548	0.286496	5.082470	0	0.000000	0.007135	548	0.286496	0.157000	0.151903
458	0.000000	542	0.245387	5.082470	0	0.000000	0.007135	542	0.245387	0.133000	0.151888
467	0.002141	533	0.279550	5.082470	0	0.000000	0.007135	533	0.279550	0.150000	0.151886
471	0.000000	529	0.245747	5.082470	0	0.000000	0.007135	529	0.245747	0.130000	0.151868
454	0.006608	546	0.249084	5.082470	0	0.000000	0.007135	546	0.249084	0.139000	0.151858
457	0.000000	543	0.257827	5.082470	0	0.000000	0.007135	543	0.257827	0.140000	0.151849
434	0.004608	566	0.240283	5.082470	0	0.000000	0.007135	566	0.240283	0.138000	0.151837
449	0.002227	551	0.319419	5.082470	0	0.000000	0.007135	551	0.319419	0.177000	0.151858
449	0.000000	551	0.268603	5.082470	0	0.000000	0.007135	551	0.268603	0.148000	0.151854
446	0.000000	554	0.238267	5.082470	0	0.000000	0.007135	554	0.238267	0.132000	0.151839
451	0.000000	549	0.264117	5.082470	0	0.000000	0.007135	549	0.264117	0.145000	0.151833
423	0.000000	577	0.285962	5.082470	0	0.000000	0.007135	577	0.285962	0.165000	0.151844
444	0.004505	556	0.296763	5.082470	0	0.000000	0.007135	556	0.296763	0.167000	0.151856
459	0.002179	541	0.258780	5.082470	0	0.000000	0.007135	541	0.258780	0.141000	0.151847
457	0.002188	543	0.274401	5.082470	0	0.000000	0.007135	543	0.274401	0.150000	0.151846
450	0.000000	550	0.300000	5.082470	0	0.000000	0.007135	550	0.300000	0.165000	0.151856
441	0.000000	559	0.280859	5.082470	0	0.000000	0.007135	559	0.280859	0.157000	0.151860
467	0.002141	533	0.281426	5.082470	0	0.000000	0.007135	533	0.281426	0.151000	0.151860
454	0.000000	546	0.263736	5.082470	0	0.000000	0.007135	546	0.263736	0.144000	0.151853
423	0.000000	577	0.259965	5.082470	0	0.000000	0.007135	577	0.259965	0.150000	0.151852
447	0.000000	553	0.269439	5.082470	0	0.000000	0.007135	553	0.269439	0.149000	0.151850
459	0.000000	541	0.260628	5.082470	0	0.000000	0.007135	541	0.260628	0.141000	0.151841
422	0.000000	578	0.288927	5.082470	0	0.000000	0.007135	578	0.288927	0.167000	0.151853
459	0.002179	541	0.284658	5.082470	0	0.000000	0.007135	541	0.284658	0.155000	0.151855
440	0.002273	560	0.262500	5.082470	0	0.000000	0.007135	560	0.262500	0.148000	0.151852
440	0.002273	560	0.278571	5.082470	0	0.000000	0.007135	560	0.278571	0.157000	0.151856
434	0.002304	566	0.252650	5.082470	0	0.000000	0.007135	566	0.252650	0.144000	0.151850
415	0.000000	585	0.275214	5.082470	0	0.000000	0.007135	585	0.275214	0.161000	0.151857
435	0.000000	565	0.261947	5.082470	0	0.000000	0.007135	565	0.261947	0.148000	0.151854
445	0.002247	555	0.268468	5.082470	0	0.000000	0.007135	555	0.268468	0.150000	0.151853
428	0.002336	572	0.260490	5.082470	0	0.000000	0.007135	572	0.260490	0.150000	0.151851
449	0.004454	551	0.281307	5.082470	0	0.000000	0.007135	551	0.281307	0.157000	0.151856
461	0.006508	539	0.291280	5.082470	0	0.000000	0.007135	539	0.291280	0.160000	0.151862
433	0.000000	567	0.280423	5.082470	0	0.000000	0.007135	567	0.280423	0.159000	0.151868
448	0.002232	552	0.253623	5.082470	0	0.000000	0.007135	552	0.253623	0.141000	0.151859
474	0.000000	526	0.294677	5.082470	0	0.000000	0.007135	526	0.294677	0.155000	0.151862
471	0.000000	529	0.279773	5.082470	0	0.000000	0.007135	529	0.279773	0.148000	0.151858
415	0.000000	585	0.285470	5.082470	0	0.000000	0.007135	585	0.285470	0.167000	0.151870
447	0.000000	553	0.258590	5.082470	0	0.000000	0.007135	553	0.258590	0.143000	0.151863
470	0.000000	530	0.275472	5.082470	0	0.000000	0.007135	530	0.275472	0.146000	0.151859
451	0.002217	549	0.269581	5.082470	0	0.000000	0.007135	549	0.269581	0.149000	0.151857
436	0.004587	564	0.313830	5.082470	0	0.000000	0.007135	564	0.313830	0.179000	0.151878
432	0.000000	568	0.258803	5.082470	0	0.000000	0.007135	568	0.258803	0.147000	0.151874
434	0.000000	566	0.279152	5.082470	0	0.000000	0.007135	566	0.279152	0.158000	0.151879
447	0.000000	553	0.283906	5.082470	0	0.000000	0.007135	553	0.283906	0.157000	0.151883
445	0.000000	555	0.264865	5.082470	0	0.000000	0.007135	555	0.264865	0.147000	0.151879
427	0.000000	573	0.277487	5.082470	0	0.000000	0.007135	573	0.277487	0.159000	0.151885
464	0.002155	536	0.276119	5.082470	0	0.000000	0.007135	536	0.276119	0.149000	0.151882
459	0.006536	541	0.242144	5.082470	0	0.000000	0.007135	541	0.242144	0.134000	0.151868
447	0.002237	553	0.273056	5.082470	0	0.000000	0.007135	553	0.273056	0.152000	0.151868
442	0.002262	558	0.234767	5.082470	0	0.000000	0.007135	558	0.234767	0.132000	0.151853
461	0.000000	539	0.259740	5.082470	0	0.000000	0.007135	539	0.259740	0.140000	0.151844
458	0.000000	542	0.267528	5.082470	0	0.000000	0.007135	542	0.267528	0.145000	0.151839
417	0.002398	583	0.240137	5.082470	0	0.000000	0.007135	583	0.240137	0.141000	0.151830
443	0.002257	557	0.267504	5.082470	0	0.000000	0.007135	557	0.267504	0.150000	0.151829
437	0.000000	563	0.245115	5.082470	0	0.000000	0.007135	563	0.245115	0.138000	0.151818
436	0.000000	564	0.271277	5.082470	0	0.000000	0.007135	564	0.271277	0.153000	0.151819
447	0.004474	553	0.276673	5.082470	0	0.000000	0.007135	553	0.276673	0.155000	0.151821
457	0.002188	543	0.300184	5.082470	0	0.000000	0.007135	543	0.300184	0.164000	0.151831
452	0.002212	548	0.284672	5.082470	0	0.000000	0.007135	548	0.284672	0.157000	0.151835
465	0.000000	535	0.224299	5.082470	0	0.000000	0.007135	535	0.224299	0.120000	0.151810
462	0.000000	538	0.308550	5.082470	0	0.000000	0.007135	538	0.308550	0.166000	0.151821
446	0.000000	554	0.285199	5.082470	0	0.000000	0.007135	554	0.285199	0.158000	0.151826
414	0.000000	586	0.278157	5.082470	0	0.000000	0.007135	586	0.278157	0.163000	0.151834
468	0.000000	532	0.240602	5.082470	0	0.000000	0.007135	532	0.240602	0.128000	0.151816
430	0.000000	570	0.261404	5.082470	0	0.000000	0.007135	570	0.261404	0.149000	0.151814
435	0.000000	565	0.293805	5.082470	0	0.000000	0.007135	565	0.293805	0.166000	0.151825
460	0.000000	540	0.253704	5.082470	0	0.000000	0.007135	540	0.253704	0.137000	0.151814
404	0.000000	596	0.268456	5.082470	0	0.000000	0.007135	596	0.268456	0.160000	0.151820
441	0.002268	559	0.250447	5.082470	0	0.000000	0.007135	559	0.250447	0.141000	0.151812
448	0.000000	552	0.251812	5.082470	0	0.000000	0.007135	552	0.251812	0.139000	0.151802
438	0.000000	562	0.306050	5.082470	0	0.000000	0.007135	562	0.306050	0.172000	0.151817
441	0.000000	559	0.291592	5.082470	0	0.000000	0.007135	559	0.291592	0.163000	0.151826
466	0.000000	534	0.249064	5.082470	0	0.000000	0.007135	534	0.249064	0.133000	0.151811
443	0.002257	557	0.251346	5.082470	0	0.000000	0.007135	557	0.251346	0.141000	0.151803
455	0.002198	545	0.273394	5.082470	0	0.000000	0.007135	545	0.273394	0.150000	0.151802
455	0.002198	545	0.255046	5.082470	0	0.000000	0.007135	545	0.255046	0.140000	0.151793
427	0.000000	573	0.247818	5.082470	0	0.000000	0.007135	573	0.247818	0.142000	0.151785
457	0.000000	543	0.276243	5.082470	0	0.000000	0.007135	543	0.276243	0.150000	0.151784
424	0.000000	576	0.250000	5.082470	0	0.000000	0.007135	576	0.250000	0.144000	0.151778
462	0.002165	538	0.280669	5.082470	0	0.000000	0.007135	538	0.280669	0.152000	0.151778
417	0.000000	583	0.296741	5.082470	0	0.000000	0.007135	583	0.296741	0.173000	0.151794
448	0.002232	552	0.277174	5.082470	0	0.000000	0.007135	552	0.277174	0.154000	0.151796
416	0.000000	584	0.296233	5.082470	0	0.000000	0.007135	584	0.296233	0.173000	0.151812
431	0.000000	569	0.239016	5.082470	0	0.000000	0.007135	569	0.239016	0.136000	0.151800
436	0.000000	564	0.301418	5.082470	0	0.000000	0.007135	564	0.301418	0.170000	0.151814
412	0.000000	588	0.277211	5.082470	0	0.000000	0.007135	588	0.277211	0.163000	0.151822
440	0.000000	560	0.305357	5.082470	0	0.000000	0.007135	560	0.305357	0.171000	0.151837
443	0.000000	557	0.263914	5.082470	0	0.000000	0.007135	557	0.263914	0.147000	0.151833
447	0.002237	553	0.309222	5.082470	0	0.000000	0.007135	553	0.309222	0.172000	0.151848
428	0.000000	572	0.274476	5.082470	0	0.000000	0.007135	572	0.274476	0.157000	0.151852
459	0.002179	541	0.290203	5.082470	0	0.000000	0.007135	541	0.290203	0.158000	0.151857
447	0.000000	553	0.296564	5.082470	0	0.000000	0.007135	553	0.296564	0.164000	0.151866
419	0.002387	581	0.296041	5.082470	0	0.000000	0.007135	581	0.296041	0.173000	0.151882
469	0.002132	531	0.250471	5.082470	0	0.000000	0.007135	531	0.250471	0.134000	0.151868
439	0.000000	561	0.247772	5.082470	0	0.000000	0.007135	561	0.247772	0.139000	0.151859
424	0.004717	576	0.298611	5.082470	0	0.000000	0.007135	576	0.298611	0.174000	0.151875
415	0.000000	585	0.283761	5.082470	0	0.000000	0.007135	585	0.283761	0.166000	0.151886
456	0.004386	544	0.268382	5.082470	0	0.000000	0.007135	544	0.268382	0.148000	0.151883
445	0.000000	555	0.268468	5.082470	0	0.000000	0.007135	555	0.268468	0.149000	0.151881
447	0.000000	553	0.289331	5.082470	0	0.000000	0.007135	553	0.289331	0.160000	0.151887
444	0.002252	556	0.262590	5.082470	0	0.000000	0.007135	556	0.262590	0.147000	0.151883
450	0.000000	550	0.269091	5.082470	0	0.000000	0.007135	550	0.269091	0.148000	0.151880
449	0.000000	551	0.284936	5.082470	0	0.000000	0.007135	551	0.284936	0.157000	0.151884
453	0.000000	547	0.276051	5.082470	0	0.000000	0.007135	547	0.276051	0.151000	0.151884
438	0.000000	562	0.286477	5.082470	0	0.000000	0.007135	562	0.286477	0.161000	0.151890
423	0.000000	577	0.242634	5.082470	0	0.000000	0.007135	577	0.242634	0.140000	0.151881
458	0.000000	542	0.274908	5.082470	0	0.000000	0.007135	542	0.274908	0.149000	0.151879
462	0.000000	538	0.278810	5.082470	0	0.000000	0.007135	538	0.278810	0.150000	0.151878
451	0.000000	549	0.269581	5.082470	0	0.000000	0.007135	549	0.269581	0.148000	0.151875
441	0.000000	559	0.296959	5.082470	0	0.000000	0.007135	559	0.296959	0.166000	0.151886
441	0.000000	559	0.280859	5.082470	0	0.000000	0.007135	559	0.280859	0.157000	0.151889
455	0.004396	545	0.304587	5.082470	0	0.000000	0.007135	545	0.304587	0.168000	0.151901
470	0.000000	530	0.243396	5.082470	0	0.000000	0.007135	530	0.243396	0.129000	0.151884
451	0.004435	549	0.282332	5.082470	0	0.000000	0.007135	549	0.282332	0.157000	0.151888
425	0.002353	575	0.274783	5.082470	0	0.000000	0.007135	575	0.274783	0.159000	0.151893
446	0.002242	554	0.270758	5.082470	0	0.000000	0.007135	554	0.270758	0.151000	0.151893
426	0.000000	574	0.264808	5.082470	0	0.000000	0.007135	574	0.264808	0.152000	0.151893
450	0.002222	550	0.263636	5.082470	0	0.000000	0.007135	550	0.263636	0.146000	0.151888
463	0.000000	537	0.283054	5.082470	0	0.000000	0.007135	537	0.283054	0.152000	0.151889
437	0.000000	563	0.271758	5.082470	0	0.000000	0.007135	563	0.271758	0.153000	0.151889
454	0.000000	546	0.291209	5.082470	0	0.000000	0.007135	546	0.291209	0.159000	0.151895
462	0.000000	538	0.262082	5.082470	0	0.000000	0.007135	538	0.262082	0.141000	0.151887
461	0.000000	539	0.274583	5.082470	0	0.000000	0.007135	539	0.274583	0.148000	0.151884
437	0.002288	563	0.269982	5.082470	0	0.000000	0.007135	563	0.269982	0.153000	0.151885
446	0.000000	554	0.294224	5.082470	0	0.000000	0.007135	554	0.294224	0.163000	0.151893
464	0.000000	536	0.296642	5.082470	0	0.000000	0.007135	536	0.296642	0.159000	0.151898
455	0.002198	545	0.299083	5.082470	0	0.000000	0.007135	545	0.299083	0.164000	0.151907
488	0.002049	512	0.261719	5.082470	0	0.000000	0.007135	512	0.261719	0.135000	0.151894
440	0.000000	560	0.237500	5.082470	0	0.000000	0.007135	560	0.237500	0.133000	0.151881
448	0.000000	552	0.268116	5.082470	0	0.000000	0.007135	552	0.268116	0.148000	0.151878
425	0.000000	575	0.271304	5.082470	0	0.000000	0.007135	575	0.271304	0.156000	0.151881
457	0.000000	543	0.244936	5.082470	0	0.000000	0.007135	543	0.244936	0.133000	0.151867
403	0.000000	597	0.262982	5.082470	0	0.000000	0.007135	597	0.262982	0.157000	0.151871
462	0.000000	538	0.230483	5.082470	0	0.000000	0.007135	538	0.230483	0.124000	0.151850
474	0.000000	526	0.309886	5.082470	0	0.000000	0.007135	526	0.309886	0.163000	0.151858
426	0.002347	574	0.261324	5.082470	0	0.000000	0.007135	574	0.261324	0.151000	0.151858
461	0.000000	539	0.267161	5.082470	0	0.000000	0.007135	539	0.267161	0.144000	0.151852
449	0.000000	551	0.294011	5.082470	0	0.000000	0.007135	551	0.294011	0.162000	0.151860
448	0.002232	552	0.269928	5.082470	0	0.000000	0.007135	552	0.269928	0.150000	0.151858
443	0.002257	557	0.247756	5.082470	0	0.000000	0.007135	557	0.247756	0.139000	0.151849
456	0.000000	544	0.237132	5.082470	0	0.000000	0.007135	544	0.237132	0.129000	0.151832
469	0.002132	531	0.227872	5.082470	0	0.000000	0.007135	531	0.227872	0.122000	0.151811
442	0.000000	558	0.268817	5.082470	0	0.000000	0.007135	558	0.268817	0.150000	0.151809
454	0.002203	546	0.298535	5.082470	0	0.000000	0.007135	546	0.298535	0.164000	0.151818
437	0.000000	563	0.266430	5.082470	0	0.000000	0.007135	563	0.266430	0.150000	0.151817
432	0.000000	568	0.248239	5.082470	0	0.000000	0.007135	568	0.248239	0.141000	0.151809
418	0.000000	582	0.259450	5.082470	0	0.000000	0.007135	582	0.259450	0.151000	0.151808
438	0.002283	562	0.311388	5.082470	0	0.000000	0.007135	562	0.311388	0.176000	0.151826
460	0.000000	540	0.264815	5.082470	0	0.000000	0.007135	540	0.264815	0.143000	0.151820
425	0.007059	575	0.276522	5.082470	0	0.000000	0.007135	575	0.276522	0.162000	0.151827
462	0.000000	538	0.271375	5.082470	0	0.000000	0.007135	538	0.271375	0.146000	0.151823
463	0.002160	537	0.292365	5.082470	0	0.000000	0.007135	537	0.292365	0.158000	0.151827
446	0.000000	554	0.256318	5.082470	0	0.000000	0.007135	554	0.256318	0.142000	0.151820
449	0.000000	551	0.317604	5.082470	0	0.000000	0.007135	551	0.317604	0.175000	0.151837
420	0.000000	580	0.256897	5.082470	0	0.000000	0.007135	580	0.256897	0.149000	0.151835
446	0.002242	554	0.274368	5.082470	0	0.000000	0.007135	554	0.274368	0.153000	0.151835
416	0.002404	584	0.258562	5.082470	0	0.000000	0.007135	584	0.258562	0.152000	0.151836
443	0.002257	557	0.245961	5.082470	0	0.000000	0.007135	557	0.245961	0.138000	0.151826
448	0.000000	552	0.293478	5.082470	0	0.000000	0.007135	552	0.293478	0.162000	0.151833
476	0.000000	524	0.253817	5.082470	0	0.000000	0.007135	524	0.253817	0.133000	0.151820
452	0.000000	548	0.288321	5.082470	0	0.000000	0.007135	548	0.288321	0.158000	0.151824
459	0.000000	541	0.282810	5.082470	0	0.000000	0.007135	541	0.282810	0.153000	0.151825
481	0.000000	519	0.279383	5.082470	0	0.000000	0.007135	519	0.279383	0.145000	0.151820
447	0.004474	553	0.256781	5.082470	0	0.000000	0.007135	553	0.256781	0.144000	0.151814
464	0.002155	536	0.266791	5.082470	0	0.000000	0.007135	536	0.266791	0.144000	0.151809
457	0.000000	543	0.309392	5.082470	0	0.000000	0.007135	543	0.309392	0.168000	0.151820
440	0.000000	560	0.287500	5.082470	0	0.000000	0.007135	560	0.287500	0.161000	0.151827
442	0.000000	558	0.286738	5.082470	0	0.000000	0.007135	558	0.286738	0.160000	0.151833
441	0.000000	559	0.271914	5.082470	0	0.000000	0.007135	559	0.271914	0.152000	0.151833
473	0.000000	527	0.305503	5.082470	0	0.000000	0.007135	527	0.305503	0.161000	0.151839
444	0.000000	556	0.294964	5.082470	0	0.000000	0.007135	556	0.294964	0.164000	0.151848
464	0.000000	536	0.264925	5.082470	0	0.000000	0.007135	536	0.264925	0.142000	0.151841
448	0.000000	552	0.278986	5.082470	0	0.000000	0.007135	552	0.278986	0.154000	0.151842
466	0.000000	534	0.254682	5.082470	0	0.000000	0.007135	534	0.254682	0.136000	0.151831
416	0.000000	584	0.292808	5.082470	0	0.000000	0.007135	584	0.292808	0.171000	0.151845
444	0.000000	556	0.291367	5.082470	0	0.000000	0.007135	556	0.291367	0.162000	0.151852
436	0.000000	564	0.301418	5.082470	0	0.000000	0.007135	564	0.301418	0.170000	0.151865
441	0.002268	559	0.255814	5.082470	0	0.000000	0.007135	559	0.255814	0.144000	0.151859
453	0.000000	547	0.294333	5.082470	0	0.000000	0.007135	547	0.294333	0.161000	0.151866
431	0.000000	569	0.274165	5.082470	0	0.000000	0.007135	569	0.274165	0.156000	0.151869
460	0.000000	540	0.290741	5.082470	0	0.000000	0.007135	540	0.290741	0.157000	0.151872
448	0.000000	552	0.275362	5.082470	0	0.000000	0.007135	552	0.275362	0.152000	0.151872
443	0.000000	557	0.267504	5.082470	0	0.000000	0.007135	557	0.267504	0.149000	0.151870
431	0.000000	569	0.261863	5.082470	0	0.000000	0.007135	569	0.261863	0.149000	0.151868
425	0.000000	575	0.295652	5.082470	0	0.000000	0.007135	575	0.295652	0.170000	0.151881
480	0.000000	520	0.294231	5.082470	0	0.000000	0.007135	520	0.294231	0.153000	0.151882
454	0.002203	546	0.263736	5.082470	0	0.000000	0.007135	546	0.263736	0.145000	0.151877
443	0.004515	557	0.285458	5.082470	0	0.000000	0.007135	557	0.285458	0.161000	0.151883
418	0.000000	582	0.268041	5.082470	0	0.000000	0.007135	582	0.268041	0.156000	0.151886
469	0.000000	531	0.271186	5.082470	0	0.000000	0.007135	531	0.271186	0.144000	0.151881
423	0.007092	577	0.289428	5.082470	0	0.000000	0.007135	577	0.289428	0.170000	0.151893
446	0.002242	554	0.243682	5.082470	0	0.000000	0.007135	554	0.243682	0.136000	0.151882
431	0.000000	569	0.263620	5.082470	0	0.000000	0.007135	569	0.263620	0.150000	0.151881
455	0.000000	545	0.284404	5.082470	0	0.000000	0.007135	545	0.284404	0.155000	0.151883
444	0.002252	556	0.276978	5.082470	0	0.000000	0.007135	556	0.276978	0.155000	0.151885
447	0.000000	553	0.283906	5.082470	0	0.000000	0.007135	553	0.283906	0.157000	0.151889
446	0.000000	554	0.243682	5.082470	0	0.000000	0.007135	554	0.243682	0.135000	0.151877
419	0.002387	581	0.249570	5.082470	0	0.000000	0.007135	581	0.249570	0.146000	0.151873
433	0.002309	567	0.264550	5.082470	0	0.000000	0.007135	567	0.264550	0.151000	0.151872
444	0.000000	556	0.289568	5.082470	0	0.000000	0.007135	556	0.289568	0.161000	0.151879
456	0.000000	544	0.204044	5.082470	0	0.000000	0.007135	544	0.204044	0.111000	0.151850
437	0.000000	563	0.307282	5.082470	0	0.000000	0.007135	563	0.307282	0.173000	0.151865
411	0.002433	589	0.308998	5.082470	0	0.000000	0.007135	589	0.308998	0.183000	0.151887
425	0.000000	575	0.285217	5.082470	0	0.000000	0.007135	575	0.285217	0.164000	0.151895
406	0.000000	594	0.313131	5.082470	0	0.000000	0.007135	594	0.313131	0.186000	0.151919
454	0.002203	546	0.274725	5.082470	0	0.000000	0.007135	546	0.274725	0.151000	0.151918
435	0.000000	565	0.247788	5.082470	0	0.000000	0.007135	565	0.247788	0.140000	0.151910
456	0.000000	544	0.288603	5.082470	0	0.000000	0.007135	544	0.288603	0.157000	0.151913
435	0.000000	565	0.238938	5.082470	0	0.000000	0.007135	565	0.238938	0.135000	0.151902
438	0.000000	562	0.266904	5.082470	0	0.000000	0.007135	562	0.266904	0.150000	0.151900
448	0.000000	552	0.282609	5.082470	0	0.000000	0.007135	552	0.282609	0.156000	0.151903
413	0.004843	587	0.298126	5.082470	0	0.000000	0.007135	587	0.298126	0.177000	0.151921
424	0.000000	576	0.269097	5.082470	0	0.000000	0.007135	576	0.269097	0.155000	0.151923
467	0.000000	533	0.290807	5.082470	0	0.000000	0.007135	533	0.290807	0.155000	0.151925
452	0.004425	548	0.317518	5.082470	0	0.000000	0.007135	548	0.317518	0.176000	0.151941
456	0.000000	544	0.262868	5.082470	0	0.000000	0.007135	544	0.262868	0.143000	0.151935
443	0.000000	557	0.242370	5.082470	0	0.000000	0.007135	557	0.242370	0.135000	0.151924
431	0.000000	569	0.256591	5.082470	0	0.000000	0.007135	569	0.256591	0.146000	0.151919
447	0.000000	553	0.253165	5.082470	0	0.000000	0.007135	553	0.253165	0.140000	0.151911
425	0.002353	575	0.297391	5.082470	0	0.000000	0.007135	575	0.297391	0.172000	0.151925
446	0.000000	554	0.270758	5.082470	0	0.000000	0.007135	554	0.270758	0.150000	0.151924
457	0.002188	543	0.285451	5.082470	0	0.000000	0.007135	543	0.285451	0.156000	0.151927
425	0.000000	575	0.259130	5.082470	0	0.000000	0.007135	575	0.259130	0.149000	0.151925
436	0.002294	564	0.274823	5.082470	0	0.000000	0.007135	564	0.274823	0.156000	0.151927
467	0.002141	533	0.251407	5.082470	0	0.000000	0.007135	533	0.251407	0.135000	0.151916
421	0.000000	579	0.259067	5.082470	0	0.000000	0.007135	579	0.259067	0.150000	0.151914
466	0.002146	534	0.254682	5.082470	0	0.000000	0.007135	534	0.254682	0.137000	0.151904
444	0.000000	556	0.280576	5.082470	0	0.000000	0.007135	556	0.280576	0.156000	0.151907
418	0.002392	582	0.297251	5.082470	0	0.000000	0.007135	582	0.297251	0.174000	0.151922
443	0.000000	557	0.285458	5.082470	0	0.000000	0.007135	557	0.285458	0.159000	0.151927
439	0.002278	561	0.267380	5.082470	0	0.000000	0.007135	561	0.267380	0.151000	0.151926
472	0.000000	528	0.280303	5.082470	0	0.000000	0.007135	528	0.280303	0.148000	0.151924
432	0.000000	568	0.304577	5.082470	0	0.000000	0.007135	568	0.304577	0.173000	0.151938
440	0.002273	560	0.264286	5.082470	0	0.000000	0.007135	560	0.264286	0.149000	0.151936
427	0.002342	573	0.298429	5.082470	0	0.000000	0.007135	573	0.298429	0.172000	0.151950
420	0.000000	580	0.274138	5.082470	0	0.000000	0.007135	580	0.274138	0.159000	0.151954
471	0.000000	529	0.230624	5.082470	0	0.000000	0.007135	529	0.230624	0.122000	0.151934
439	0.000000	561	0.279857	5.082470	0	0.000000	0.007135	561	0.279857	0.157000	0.151938
452	0.004425	548	0.253650	5.082470	0	0.000000	0.007135	548	0.253650	0.141000	0.151930
445	0.004494	555	0.304505	5.082470	0	0.000000	0.007135	555	0.304505	0.171000	0.151943
460	0.002174	540	0.235185	5.082470	0	0.000000	0.007135	540	0.235185	0.128000	0.151927
464	0.000000	536	0.259328	5.082470	0	0.000000	0.007135	536	0.259328	0.139000	0.151918
459	0.000000	541	0.299445	5.082470	0	0.000000	0.007135	541	0.299445	0.162000	0.151925
447	0.000000	553	0.303797	5.082470	0	0.000000	0.007135	553	0.303797	0.168000	0.151936
425	0.000000	575	0.274783	5.082470	0	0.000000	0.007135	575	0.274783	0.158000	0.151940
422	0.000000	578	0.271626	5.082470	0	0.000000	0.007135	578	0.271626	0.157000	0.151943
442	0.000000	558	0.268817	5.082470	0	0.000000	0.007135	558	0.268817	0.150000	0.151942
440	0.000000	560	0.289286	5.082470	0	0.000000	0.007135	560	0.289286	0.162000	0.151949
445	0.002247	555	0.272072	5.082470	0	0.000000	0.007135	555	0.272072	0.152000	0.151949
435	0.000000	565	0.306195	5.082470	0	0.000000	0.007135	565	0.306195	0.173000	0.151963
430	0.002326	570	0.273684	5.082470	0	0.000000	0.007135	570	0.273684	0.157000	0.151966
429	0.000000	571	0.252189	5.082470	0	0.000000	0.007135	571	0.252189	0.144000	0.151961
452	0.000000	548	0.286496	5.082470	0	0.000000	0.007135	548	0.286496	0.157000	0.151964
456	0.000000	544	0.306985	5.082470	0	0.000000	0.007135	544	0.306985	0.167000	0.151974
437	0.002288	563	0.262877	5.082470	0	0.000000	0.007135	563	0.262877	0.149000	0.151972
431	0.000000	569	0.254833	5.082470	0	0.000000	0.007135	569	0.254833	0.145000	0.151968
449	0.002227	551	0.277677	5.082470	0	0.000000	0.007135	551	0.277677	0.154000	0.151969
455	0.000000	545	0.236697	5.082470	0	0.000000	0.007135	545	0.236697	0.129000	0.151954
460	0.000000	540	0.281481	5.082470	0	0.000000	0.007135	540	0.281481	0.152000	0.151954
419	0.000000	581	0.263339	5.082470	0	0.000000	0.007135	581	0.263339	0.153000	0.151954
464	0.002155	536	0.251866	5.082470	0	0.000000	0.007135	536	0.251866	0.136000	0.151944
424	0.000000	576	0.263889	5.082470	0	0.000000	0.007135	576	0.263889	0.152000	0.151944
445	0.002247	555	0.246847	5.082470	0	0.000000	0.007135	555	0.246847	0.138000	0.151935
442	0.002262	558	0.265233	5.082470	0	0.000000	0.007135	558	0.265233	0.149000	0.151933
466	0.000000	534	0.275281	5.082470	0	0.000000	0.007135	534	0.275281	0.147000	0.151929
438	0.000000	562	0.266904	5.082470	0	0.000000	0.007135	562	0.266904	0.150000	0.151928
427	0.000000	573	0.230366	5.082470	0	0.000000	0.007135	573	0.230366	0.132000	0.151915
463	0.000000	537	0.277467	5.082470	0	0.000000	0.007135	537	0.277467	0.149000	0.151913
446	0.000000	554	0.274368	5.082470	0	0.000000	0.007135	554	0.274368	0.152000	0.151913
460	0.002174	540	0.257407	5.082470	0	0.000000	0.007135	540	0.257407	0.140000	0.151905
464	0.002155	536	0.251866	5.082470	0	0.000000	0.007135	536	0.251866	0.136000	0.151894
438	0.000000	562	0.238434	5.082470	0	0.000000	0.007135	562	0.238434	0.134000	0.151883
415	0.000000	585	0.292308	5.082470	0	0.000000	0.007135	585	0.292308	0.171000	0.151895
474	0.002110	526	0.288973	5.082470	0	0.000000	0.007135	526	0.288973	0.153000	0.151896
441	0.000000	559	0.270125	5.082470	0	0.000000	0.007135	559	0.270125	0.151000	0.151895
469	0.000000	531	0.276836	5.082470	0	0.000000	0.007135	531	0.276836	0.147000	0.151892
440	0.000000	560	0.276786	5.082470	0	0.000000	0.007135	560	0.276786	0.155000	0.151894
436	0.000000	564	0.290780	5.082470	0	0.000000	0.007135	564	0.290780	0.164000	0.151902
462	0.000000	538	0.275093	5.082470	0	0.000000	0.007135	538	0.275093	0.148000	0.151900
463	0.002160	537	0.264432	5.082470	0	0.000000	0.007135	537	0.264432	0.143000	0.151894
449	0.002227	551	0.294011	5.082470	0	0.000000	0.007135	551	0.294011	0.163000	0.151901
451	0.002217	549	0.287796	5.082470	0	0.000000	0.007135	549	0.287796	0.159000	0.151906
472	0.000000	528	0.274621	5.082470	0	0.000000	0.007135	528	0.274621	0.145000	0.151901
468	0.000000	532	0.276316	5.082470	0	0.000000	0.007135	532	0.276316	0.147000	0.151898
430	0.004651	570	0.282456	5.082470	0	0.000000	0.007135	570	0.282456	0.163000	0.151905
454	0.000000	546	0.300366	5.082470	0	0.000000	0.007135	546	0.300366	0.164000	0.151913
422	0.002370	578	0.302768	5.082470	0	0.000000	0.007135	578	0.302768	0.176000	0.151929
432	0.002315	568	0.251761	5.082470	0	0.000000	0.007135	568	0.251761	0.144000	0.151924
440	0.000000	560	0.267857	5.082470	0	0.000000	0.007135	560	0.267857	0.150000	0.151923
435	0.000000	565	0.293805	5.082470	0	0.000000	0.007135	565	0.293805	0.166000	0.151932
429	0.002331	571	0.248687	5.082470	0	0.000000	0.007135	571	0.248687	0.143000	0.151926
431	0.000000	569	0.261863	5.082470	0	0.000000	0.007135	569	0.261863	0.149000	0.151924
438	0.000000	562	0.297153	5.082470	0	0.000000	0.007135	562	0.297153	0.167000	0.151934
472	0.004237	528	0.276515	5.082470	0	0.000000	0.007135	528	0.276515	0.148000	0.151931
429	0.002331	571	0.287215	5.082470	0	0.000000	0.007135	571	0.287215	0.165000	0.151940
455	0.000000	545	0.262385	5.082470	0	0.000000	0.007135	545	0.262385	0.143000	0.151934
453	0.000000	547	0.307130	5.082470	0	0.000000	0.007135	547	0.307130	0.168000	0.151944
440	0.000000	560	0.305357	5.082470	0	0.000000	0.007135	560	0.305357	0.171000	0.151957
422	0.004739	578	0.257785	5.082470	0	0.000000	0.007135	578	0.257785	0.151000	0.151956
427	0.000000	573	0.254799	5.082470	0	0.000000	0.007135	573	0.254799	0.146000	0.151952
441	0.000000	559	0.275492	5.082470	0	0.000000	0.007135	559	0.275492	0.154000	0.151954
443	0.000000	557	0.272890	5.082470	0	0.000000	0.007135	557	0.272890	0.152000	0.151954
464	0.004310	536	0.302239	5.082470	0	0.000000	0.007135	536	0.302239	0.164000	0.151962
451	0.004435	549	0.280510	5.082470	0	0.000000	0.007135	549	0.280510	0.156000	0.151964
432	0.000000	568	0.294014	5.082470	0	0.000000	0.007135	568	0.294014	0.167000	0.151974
422	0.000000	578	0.301038	5.082470	0	0.000000	0.007135	578	0.301038	0.174000	0.151988
438	0.009132	562	0.286477	5.082470	0	0.000000	0.007135	562	0.286477	0.165000	0.151997
426	0.000000	574	0.280488	5.082470	0	0.000000	0.007135	574	0.280488	0.161000	0.152002
450	0.002222	550	0.283636	5.082470	0	0.000000	0.007135	550	0.283636	0.157000	0.152006
425	0.000000	575	0.243478	5.082470	0	0.000000	0.007135	575	0.243478	0.140000	0.151998
439	0.000000	561	0.308378	5.082470	0	0.000000	0.007135	561	0.308378	0.173000	0.152012
458	0.000000	542	0.256458	5.082470	0	0.000000	0.007135	542	0.256458	0.139000	0.152003
461	0.000000	539	0.276438	5.082470	0	0.000000	0.007135	539	0.276438	0.149000	0.152001
440	0.002273	560	0.308929	5.082470	0	0.000000	0.007135	560	0.308929	0.174000	0.152015
457	0.000000	543	0.261510	5.082470	0	0.000000	0.007135	543	0.261510	0.142000	0.152009
455	0.004396	545	0.260550	5.082470	0	0.000000	0.007135	545	0.260550	0.144000	0.152004
467	0.000000	533	0.288931	5.082470	0	0.000000	0.007135	533	0.288931	0.154000	0.152005
453	0.000000	547	0.296161	5.082470	0	0.000000	0.007135	547	0.296161	0.162000	0.152011
454	0.000000	546	0.249084	5.082470	0	0.000000	0.007135	546	0.249084	0.136000	0.152001
447	0.002237	553	0.242315	5.082470	0	0.000000	0.007135	553	0.242315	0.135000	0.151990
450	0.000000	550	0.261818	5.082470	0	0.000000	0.007135	550	0.261818	0.144000	0.151985
431	0.000000	569	0.270650	5.082470	0	0.000000	0.007135	569	0.270650	0.154000	0.151986
431	0.002320	569	0.312830	5.082470	0	0.000000	0.007135	569	0.312830	0.179000	0.152004
446	0.000000	554	0.263538	5.082470	0	0.000000	0.007135	554	0.263538	0.146000	0.152000
457	0.000000	543	0.265193	5.082470	0	0.000000	0.007135	543	0.265193	0.144000	0.151995
446	0.000000	554	0.277978	5.082470	0	0.000000	0.007135	554	0.277978	0.154000	0.151996
451	0.000000	549	0.262295	5.082470	0	0.000000	0.007135	549	0.262295	0.144000	0.151991
421	0.000000	579	0.300518	5.082470	0	0.000000	0.007135	579	0.300518	0.174000	0.152005
420	0.000000	580	0.232759	5.082470	0	0.000000	0.007135	580	0.232759	0.135000	0.151994
450	0.002222	550	0.334545	5.082470	0	0.000000	0.007135	550	0.334545	0.185000	0.152015
436	0.000000	564	0.283688	5.082470	0	0.000000	0.007135	564	0.283688	0.160000	0.152020
439	0.000000	561	0.231729	5.082470	0	0.000000	0.007135	561	0.231729	0.130000	0.152006
398	0.000000	602	0.299003	5.082470	0	0.000000	0.007135	602	0.299003	0.180000	0.152024
467	0.000000	533	0.303940	5.082470	0	0.000000	0.007135	533	0.303940	0.162000	0.152030
446	0.002242	554	0.276173	5.082470	0	0.000000	0.007135	554	0.276173	0.154000	0.152032
453	0.000000	547	0.252285	5.082470	0	0.000000	0.007135	547	0.252285	0.138000	0.152023
448	0.000000	552	0.300725	5.082470	0	0.000000	0.007135	552	0.300725	0.166000	0.152032
445	0.000000	555	0.268468	5.082470	0	0.000000	0.007135	555	0.268468	0.149000	0.152030
446	0.008969	554	0.265343	5.082470	0	0.000000	0.007135	554	0.265343	0.151000	0.152029
452	0.000000	548	0.266423	5.082470	0	0.000000	0.007135	548	0.266423	0.146000	0.152025
453	0.000000	547	0.263254	5.082470	0	0.000000	0.007135	547	0.263254	0.144000	0.152020
448	0.000000	552	0.257246	5.082470	0	0.000000	0.007135	552	0.257246	0.142000	0.152014
437	0.004577	563	0.284192	5.082470	0	0.000000	0.007135	563	0.284192	0.162000	0.152020
418	0.002392	582	0.290378	5.082470	0	0.000000	0.007135	582	0.290378	0.170000	0.152032
445	0.002247	555	0.275676	5.082470	0	0.000000	0.007135	555	0.275676	0.154000	0.152033
436	0.002294	564	0.276596	5.082470	0	0.000000	0.007135	564	0.276596	0.157000	0.152036
453	0.000000	547	0.252285	5.082470	0	0.000000	0.007135	547	0.252285	0.138000	0.152027
435	0.000000	565	0.320354	5.082470	0	0.000000	0.007135	565	0.320354	0.181000	0.152045
445	0.000000	555	0.300901	5.082470	0	0.000000	0.007135	555	0.300901	0.167000	0.152055
422	0.002370	578	0.287197	5.082470	0	0.000000	0.007135	578	0.287197	0.167000	0.152064
456	0.002193	544	0.227941	5.082470	0	0.000000	0.007135	544	0.227941	0.125000	0.152047
458	0.000000	542	0.263838	5.082470	0	0.000000	0.007135	542	0.263838	0.143000	0.152041
420	0.000000	580	0.310345	5.082470	0	0.000000	0.007135	580	0.310345	0.180000	0.152059
417	0.002398	583	0.310463	5.082470	0	0.000000	0.007135	583	0.310463	0.182000	0.152078
443	0.002257	557	0.272890	5.082470	0	0.000000	0.007135	557	0.272890	0.153000	0.152078
451	0.002217	549	0.302368	5.082470	0	0.000000	0.007135	549	0.302368	0.167000	0.152088
445	0.000000	555	0.272072	5.082470	0	0.000000	0.007135	555	0.272072	0.151000	0.152087
431	0.004640	569	0.270650	5.082470	0	0.000000	0.007135	569	0.270650	0.156000	0.152090
432	0.000000	568	0.262324	5.082470	0	0.000000	0.007135	568	0.262324	0.149000	0.152088
441	0.002268	559	0.275492	5.082470	0	0.000000	0.007135	559	0.275492	0.155000	0.152089
432	0.000000	568	0.278169	5.082470	0	0.000000	0.007135	568	0.278169	0.158000	0.152093
447	0.000000	553	0.233273	5.082470	0	0.000000	0.007135	553	0.233273	0.129000	0.152079
443	0.000000	557	0.263914	5.082470	0	0.000000	0.007135	557	0.263914	0.147000	0.152076
453	0.000000	547	0.308958	5.082470	0	0.000000	0.007135	547	0.308958	0.169000	0.152086
431	0.002320	569	0.231986	5.082470	0	0.000000	0.007135	569	0.231986	0.133000	0.152074
483	0.000000	517	0.255319	5.082470	0	0.000000	0.007135	517	0.255319	0.132000	0.152062
423	0.002364	577	0.266898	5.082470	0	0.000000	0.007135	577	0.266898	0.155000	0.152063
432	0.000000	568	0.283451	5.082470	0	0.000000	0.007135	568	0.283451	0.161000	0.152069
438	0.002283	562	0.272242	5.082470	0	0.000000	0.007135	562	0.272242	0.154000	0.152070
462	0.000000	538	0.291822	5.082470	0	0.000000	0.007135	538	0.291822	0.157000	0.152073
451	0.000000	549	0.260474	5.082470	0	0.000000	0.007135	549	0.260474	0.143000	0.152068
436	0.000000	564	0.264184	5.082470	0	0.000000	0.007135	564	0.264184	0.149000	0.152066
431	0.000000	569	0.272408	5.082470	0	0.000000	0.007135	569	0.272408	0.155000	0.152068
472	0.002119	528	0.280303	5.082470	0	0.000000	0.007135	528	0.280303	0.149000	0.152066
429	0.000000	571	0.250438	5.082470	0	0.000000	0.007135	571	0.250438	0.143000	0.152060
443	0.000000	557	0.260323	5.082470	0	0.000000	0.007135	557	0.260323	0.145000	0.152056
427	0.000000	573	0.300175	5.082470	0	0.000000	0.007135	573	0.300175	0.172000	0.152068
458	0.002183	542	0.256458	5.082470	0	0.000000	0.007135	542	0.256458	0.140000	0.152061
447	0.002237	553	0.282098	5.082470	0	0.000000	0.007135	553	0.282098	0.157000	0.152064
475	0.002105	525	0.304762	5.082470	0	0.000000	0.007135	525	0.304762	0.161000	0.152069
449	0.000000	551	0.257713	5.082470	0	0.000000	0.007135	551	0.257713	0.142000	0.152063
424	0.002358	576	0.286458	5.082470	0	0.000000	0.007135	576	0.286458	0.166000	0.152072
450	0.004444	550	0.278182	5.082470	0	0.000000	0.007135	550	0.278182	0.155000	0.152073
431	0.000000	569	0.246046	5.082470	0	0.000000	0.007135	569	0.246046	0.140000	0.152066
453	0.002208	547	0.297989	5.082470	0	0.000000	0.007135	547	0.297989	0.164000	0.152073
473	0.000000	527	0.240987	5.082470	0	0.000000	0.007135	527	0.240987	0.127000	0.152058
429	0.002331	571	0.281961	5.082470	0	0.000000	0.007135	571	0.281961	0.162000	0.152064
450	0.000000	550	0.290909	5.082470	0	0.000000	0.007135	550	0.290909	0.160000	0.152069
435	0.004598	565	0.261947	5.082470	0	0.000000	0.007135	565	0.261947	0.150000	0.152068
426	0.000000	574	0.306620	5.082470	0	0.000000	0.007135	574	0.306620	0.176000	0.152082
463	0.002160	537	0.262570	5.082470	0	0.000000	0.007135	537	0.262570	0.142000	0.152076
437	0.000000	563	0.294849	5.082470	0	0.000000	0.007135	563	0.294849	0.166000	0.152085
432	0.000000	568	0.251761	5.082470	0	0.000000	0.007135	568	0.251761	0.143000	0.152079
464	0.000000	536	0.296642	5.082470	0	0.000000	0.007135	536	0.296642	0.159000	0.152083
413	0.000000	587	0.279387	5.082470	0	0.000000	0.007135	587	0.279387	0.164000	0.152091
458	0.000000	542	0.252768	5.082470	0	0.000000	0.007135	542	0.252768	0.137000	0.152081
454	0.000000	546	0.263736	5.082470	0	0.000000	0.007135	546	0.263736	0.144000	0.152076
469	0.000000	531	0.280603	5.082470	0	0.000000	0.007135	531	0.280603	0.149000	0.152075
467	0.000000	533	0.317073	5.082470	0	0.000000	0.007135	533	0.317073	0.169000	0.152085
432	0.000000	568	0.301056	5.082470	0	0.000000	0.007135	568	0.301056	0.171000	0.152096
462	0.000000	538	0.262082	5.082470	0	0.000000	0.007135	538	0.262082	0.141000	0.152090
438	0.000000	562	0.227758	5.082470	0	0.000000	0.007135	562	0.227758	0.128000	0.152075
433	0.000000	567	0.238095	5.082470	0	0.000000	0.007135	567	0.238095	0.135000	0.152065
425	0.000000	575	0.297391	5.082470	0	0.000000	0.007135	575	0.297391	0.171000	0.152076
431	0.002320	569	0.244288	5.082470	0	0.000000	0.007135	569	0.244288	0.140000	0.152069
430	0.000000	570	0.228070	5.082470	0	0.000000	0.007135	570	0.228070	0.130000	0.152055
423	0.002364	577	0.253033	5.082470	0	0.000000	0.007135	577	0.253033	0.147000	0.152052
470	0.002128	530	0.296226	5.082470	0	0.000000	0.007135	530	0.296226	0.158000	0.152056
441	0.000000	559	0.289803	5.082470	0	0.000000	0.007135	559	0.289803	0.162000	0.152062
461	0.000000	539	0.267161	5.082470	0	0.000000	0.007135	539	0.267161	0.144000	0.152057
459	0.000000	541	0.282810	5.082470	0	0.000000	0.007135	541	0.282810	0.153000	0.152058
435	0.000000	565	0.251327	5.082470	0	0.000000	0.007135	565	0.251327	0.142000	0.152051
439	0.002278	561	0.299465	5.082470	0	0.000000	0.007135	561	0.299465	0.169000	0.152062
447	0.000000	553	0.253165	5.082470	0	0.000000	0.007135	553	0.253165	0.140000	0.152054
459	0.002179	541	0.288355	5.082470	0	0.000000	0.007135	541	0.288355	0.157000	0.152057
431	0.002320	569	0.304042	5.082470	0	0.000000	0.007135	569	0.304042	0.174000	0.152071
435	0.002299	565	0.246018	5.082470	0	0.000000	0.007135	565	0.246018	0.140000	0.152063
450	0.002222	550	0.298182	5.082470	0	0.000000	0.007135	550	0.298182	0.165000	0.152071
432	0.000000	568	0.262324	5.082470	0	0.000000	0.007135	568	0.262324	0.149000	0.152069
449	0.002227	551	0.290381	5.082470	0	0.000000	0.007135	551	0.290381	0.161000	0.152075
435	0.000000	565	0.269027	5.082470	0	0.000000	0.007135	565	0.269027	0.152000	0.152075
444	0.000000	556	0.300360	5.082470	0	0.000000	0.007135	556	0.300360	0.167000	0.152084
444	0.002252	556	0.241007	5.082470	0	0.000000	0.007135	556	0.241007	0.135000	0.152073
449	0.002227	551	0.330309	5.082470	0	0.000000	0.007135	551	0.330309	0.183000	0.152092
423	0.002364	577	0.294627	5.082470	0	0.000000	0.007135	577	0.294627	0.171000	0.152103
427	0.000000	573	0.267016	5.082470	0	0.000000	0.007135	573	0.267016	0.153000	0.152104
455	0.008791	545	0.271560	5.082470	0	0.000000	0.007135	545	0.271560	0.152000	0.152104
426	0.000000	574	0.254355	5.082470	0	0.000000	0.007135	574	0.254355	0.146000	0.152100
463	0.000000	537	0.227188	5.082470	0	0.000000	0.007135	537	0.227188	0.122000	0.152082
433	0.002309	567	0.291005	5.082470	0	0.000000	0.007135	567	0.291005	0.166000	0.152090
437	0.000000	563	0.278863	5.082470	0	0.000000	0.007135	563	0.278863	0.157000	0.152093
456	0.002193	544	0.268382	5.082470	0	0.000000	0.007135	544	0.268382	0.147000	0.152090
462	0.000000	538	0.267658	5.082470	0	0.000000	0.007135	538	0.267658	0.144000	0.152086
453	0.000000	547	0.314442	5.082470	0	0.000000	0.007135	547	0.314442	0.172000	0.152097
458	0.000000	542	0.282288	5.082470	0	0.000000	0.007135	542	0.282288	0.153000	0.152098
480	0.000000	520	0.303846	5.082470	0	0.000000	0.007135	520	0.303846	0.158000	0.152102
424	0.000000	576	0.265625	5.082470	0	0.000000	0.007135	576	0.265625	0.153000	0.152102
484	0.002066	516	0.244186	5.082470	0	0.000000	0.007135	516	0.244186	0.127000	0.152087
433	0.000000	567	0.275132	5.082470	0	0.000000	0.007135	567	0.275132	0.156000	0.152089
461	0.002169	539	0.282004	5.082470	0	0.000000	0.007135	539	0.282004	0.153000	0.152090
415	0.000000	585	0.252991	5.082470	0	0.000000	0.007135	585	0.252991	0.148000	0.152088
440	0.002273	560	0.314286	5.082470	0	0.000000	0.007135	560	0.314286	0.177000	0.152102
441	0.000000	559	0.284436	5.082470	0	0.000000	0.007135	559	0.284436	0.159000	0.152106
447	0.000000	553	0.301989	5.082470	0	0.000000	0.007135	553	0.301989	0.167000	0.152115
451	0.000000	549	0.278689	5.082470	0	0.000000	0.007135	549	0.278689	0.153000	0.152116
456	0.000000	544	0.301471	5.082470	0	0.000000	0.007135	544	0.301471	0.164000	0.152123
454	0.004405	546	0.258242	5.082470	0	0.000000	0.007135	546	0.258242	0.143000	0.152117
481	0.000000	519	0.252408	5.082470	0	0.000000	0.007135	519	0.252408	0.131000	0.152105
447	0.002237	553	0.285714	5.082470	0	0.000000	0.007135	553	0.285714	0.159000	0.152109
429	0.000000	571	0.278459	5.082470	0	0.000000	0.007135	571	0.278459	0.159000	0.152113
478	0.000000	522	0.258621	5.082470	0	0.000000	0.007135	522	0.258621	0.135000	0.152103
458	0.006550	542	0.276753	5.082470	0	0.000000	0.007135	542	0.276753	0.153000	0.152104
425	0.000000	575	0.290435	5.082470	0	0.000000	0.007135	575	0.290435	0.167000	0.152112
427	0.000000	573	0.242583	5.082470	0	0.000000	0.007135	573	0.242583	0.139000	0.152105
447	0.002237	553	0.265823	5.082470	0	0.000000	0.007135	553	0.265823	0.148000	0.152102
442	0.000000	558	0.286738	5.082470	0	0.000000	0.007135	558	0.286738	0.160000	0.152107
456	0.000000	544	0.250000	5.082470	0	0.000000	0.007135	544	0.250000	0.136000	0.152097
456	0.002193	544	0.297794	5.082470	0	0.000000	0.007135	544	0.297794	0.163000	0.152104
423	0.002364	577	0.291161	5.082470	0	0.000000	0.007135	577	0.291161	0.169000	0.152114
447	0.002237	553	0.289331	5.082470	0	0.000000	0.007135	553	0.289331	0.161000	0.152119
449	0.002227	551	0.268603	5.082470	0	0.000000	0.007135	551	0.268603	0.149000	0.152117
462	0.000000	538	0.280669	5.082470	0	0.000000	0.007135	538	0.280669	0.151000	0.152116
439	0.000000	561	0.272727	5.082470	0	0.000000	0.007135	561	0.272727	0.153000	0.152117
422	0.002370	578	0.269896	5.082470	0	0.000000	0.007135	578	0.269896	0.157000	0.152120
456	0.000000	544	0.288603	5.082470	0	0.000000	0.007135	544	0.288603	0.157000	0.152123
426	0.002347	574	0.259582	5.082470	0	0.000000	0.007135	574	0.259582	0.150000	0.152121
444	0.000000	556	0.291367	5.082470	0	0.000000	0.007135	556	0.291367	0.162000	0.152127
472	0.000000	528	0.282197	5.082470	0	0.000000	0.007135	528	0.282197	0.149000	0.152125
462	0.000000	538	0.269517	5.082470	0	0.000000	0.007135	538	0.269517	0.145000	0.152121
454	0.000000	546	0.283883	5.082470	0	0.000000	0.007135	546	0.283883	0.155000	0.152123
436	0.000000	564	0.258865	5.082470	0	0.000000	0.007135	564	0.258865	0.146000	0.152119
450	0.000000	550	0.258182	5.082470	0	0.000000	0.007135	550	0.258182	0.142000	0.152113
457	0.000000	543	0.287293	5.082470	0	0.000000	0.007135	543	0.287293	0.156000	0.152116
452	0.002212	548	0.244526	5.082470	0	0.000000	0.007135	548	0.244526	0.135000	0.152106
410	0.000000	590	0.311864	5.082470	0	0.000000	0.007135	590	0.311864	0.184000	0.152124
453	0.000000	547	0.250457	5.082470	0	0.000000	0.007135	547	0.250457	0.137000	0.152115
440	0.004545	560	0.233929	5.082470	0	0.000000	0.007135	560	0.233929	0.133000	0.152104
424	0.002358	576	0.225694	5.082470	0	0.000000	0.007135	576	0.225694	0.131000	0.152092
466	0.002146	534	0.260300	5.082470	0	0.000000	0.007135	534	0.260300	0.140000	0.152085
441	0.004535	559	0.329159	5.082470	0	0.000000	0.007135	559	0.329159	0.186000	0.152105
455	0.000000	545	0.280734	5.082470	0	0.000000	0.007135	545	0.280734	0.153000	0.152105
452	0.000000	548	0.260949	5.082470	0	0.000000	0.007135	548	0.260949	0.143000	0.152100
429	0.000000	571	0.264448	5.082470	0	0.000000	0.007135	571	0.264448	0.151000	0.152099
428	0.000000	572	0.263986	5.082470	0	0.000000	0.007135	572	0.263986	0.151000	0.152099
432	0.000000	568	0.286972	5.082470	0	0.000000	0.007135	568	0.286972	0.163000	0.152105
421	0.000000	579	0.267703	5.082470	0	0.000000	0.007135	579	0.267703	0.155000	0.152107
435	0.004598	565	0.253097	5.082470	0	0.000000	0.007135	565	0.253097	0.145000	0.152103
457	0.002188	543	0.261510	5.082470	0	0.000000	0.007135	543	0.261510	0.143000	0.152097
459	0.000000	541	0.308688	5.082470	0	0.000000	0.007135	541	0.308688	0.167000	0.152106
442	0.000000	558	0.241935	5.082470	0	0.000000	0.007135	558	0.241935	0.135000	0.152096
448	0.000000	552	0.288043	5.082470	0	0.000000	0.007135	552	0.288043	0.159000	0.152100
462	0.004329	538	0.234201	5.082470	0	0.000000	0.007135	538	0.234201	0.128000	0.152086
441	0.000000	559	0.279070	5.082470	0	0.000000	0.007135	559	0.279070	0.156000	0.152088
450	0.004444	550	0.267273	5.082470	0	0.000000	0.007135	550	0.267273	0.149000	0.152087
428	0.000000	572	0.265734	5.082470	0	0.000000	0.007135	572	0.265734	0.152000	0.152087
444	0.000000	556	0.334532	5.082470	0	0.000000	0.007135	556	0.334532	0.186000	0.152106
444	0.000000	556	0.264388	5.082470	0	0.000000	0.007135	556	0.264388	0.147000	0.152103
435	0.000000	565	0.258407	5.082470	0	0.000000	0.007135	565	0.258407	0.146000	0.152100
437	0.002288	563	0.287744	5.082470	0	0.000000	0.007135	563	0.287744	0.163000	0.152106
434	0.000000	566	0.270318	5.082470	0	0.000000	0.007135	566	0.270318	0.153000	0.152106
457	0.000000	543	0.279926	5.082470	0	0.000000	0.007135	543	0.279926	0.152000	0.152106
453	0.000000	547	0.265082	5.082470	0	0.000000	0.007135	547	0.265082	0.145000	0.152102
452	0.000000	548	0.268248	5.082470	0	0.000000	0.007135	548	0.268248	0.147000	0.152099
459	0.000000	541	0.275416	5.082470	0	0.000000	0.007135	541	0.275416	0.149000	0.152098
439	0.000000	561	0.269162	5.082470	0	0.000000	0.007135	561	0.269162	0.151000	0.152097
448	0.002232	552	0.259058	5.082470	0	0.000000	0.007135	552	0.259058	0.144000	0.152092
454	0.004405	546	0.280220	5.082470	0	0.000000	0.007135	546	0.280220	0.155000	0.152094
440	0.000000	560	0.283929	5.082470	0	0.000000	0.007135	560	0.283929	0.159000	0.152098
456	0.000000	544	0.305147	5.082470	0	0.000000	0.007135	544	0.305147	0.166000	0.152106
437	0.000000	563	0.266430	5.082470	0	0.000000	0.007135	563	0.266430	0.150000	0.152105
456	0.000000	544	0.251838	5.082470	0	0.000000	0.007135	544	0.251838	0.137000	0.152096
446	0.000000	554	0.265343	5.082470	0	0.000000	0.007135	554	0.265343	0.147000	0.152093
434	0.000000	566	0.287986	5.082470	0	0.000000	0.007135	566	0.287986	0.163000	0.152099
439	0.000000	561	0.263815	5.082470	0	0.000000	0.007135	561	0.263815	0.148000	0.152097
430	0.000000	570	0.296491	5.082470	0	0.000000	0.007135	570	0.296491	0.169000	0.152107
432	0.002315	568	0.265845	5.082470	0	0.000000	0.007135	568	0.265845	0.152000	0.152107
414	0.002415	586	0.274744	5.082470	0	0.000000	0.007135	586	0.274744	0.162000	0.152112
437	0.000000	563	0.296625	5.082470	0	0.000000	0.007135	563	0.296625	0.167000	0.152121
448	0.000000	552	0.259058	5.082470	0	0.000000	0.007135	552	0.259058	0.143000	0.152116
454	0.000000	546	0.283883	5.082470	0	0.000000	0.007135	546	0.283883	0.155000	0.152117
475	0.006316	525	0.278095	5.082470	0	0.000000	0.007135	525	0.278095	0.149000	0.152115
444	0.004505	556	0.273381	5.082470	0	0.000000	0.007135	556	0.273381	0.154000	0.152116
441	0.000000	559	0.257603	5.082470	0	0.000000	0.007135	559	0.257603	0.144000	0.152112
462	0.000000	538	0.299257	5.082470	0	0.000000	0.007135	538	0.299257	0.161000	0.152117
440	0.002273	560	0.287500	5.082470	0	0.000000	0.007135	560	0.287500	0.162000	0.152123
447	0.002237	553	0.312839	5.082470	0	0.000000	0.007135	553	0.312839	0.174000	0.152135
449	0.000000	551	0.304900	5.082470	0	0.000000	0.007135	551	0.304900	0.168000	0.152144
419	0.000000	581	0.285714	5.082470	0	0.000000	0.007135	581	0.285714	0.166000	0.152152
438	0.000000	562	0.286477	5.082470	0	0.000000	0.007135	562	0.286477	0.161000	0.152157
450	0.002222	550	0.272727	5.082470	0	0.000000	0.007135	550	0.272727	0.151000	0.152156
444	0.002252	556	0.291367	5.082470	0	0.000000	0.007135	556	0.291367	0.163000	0.152162
449	0.004454	551	0.290381	5.082470	0	0.000000	0.007135	551	0.290381	0.162000	0.152168
443	0.006772	557	0.274686	5.082470	0	0.000000	0.007135	557	0.274686	0.156000	0.152170
455	0.000000	545	0.267890	5.082470	0	0.000000	0.007135	545	0.267890	0.146000	0.152166
406	0.000000	594	0.247475	5.082470	0	0.000000	0.007135	594	0.247475	0.147000	0.152164
424	0.000000	576	0.260417	5.082470	0	0.000000	0.007135	576	0.260417	0.150000	0.152162
440	0.000000	560	0.264286	5.082470	0	0.000000	0.007135	560	0.264286	0.148000	0.152160
447	0.000000	553	0.256781	5.082470	0	0.000000	0.007135	553	0.256781	0.142000	0.152154
450	0.000000	550	0.285455	5.082470	0	0.000000	0.007135	550	0.285455	0.157000	0.152157
446	0.000000	554	0.250903	5.082470	0	0.000000	0.007135	554	0.250903	0.139000	0.152150
448	0.000000	552	0.273551	5.082470	0	0.000000	0.007135	552	0.273551	0.151000	0.152149
458	0.000000	542	0.252768	5.082470	0	0.000000	0.007135	542	0.252768	0.137000	0.152140
442	0.000000	558	0.279570	5.082470	0	0.000000	0.007135	558	0.279570	0.156000	0.152143
421	0.000000	579	0.238342	5.082470	0	0.000000	0.007135	579	0.238342	0.138000	0.152135
451	0.000000	549	0.295082	5.082470	0	0.000000	0.007135	549	0.295082	0.162000	0.152140
427	0.000000	573	0.289703	5.082470	0	0.000000	0.007135	573	0.289703	0.166000	0.152148
434	0.002304	566	0.293286	5.082470	0	0.000000	0.007135	566	0.293286	0.167000	0.152156
420	0.000000	580	0.277586	5.082470	0	0.000000	0.007135	580	0.277586	0.161000	0.152161
443	0.002257	557	0.301616	5.082470	0	0.000000	0.007135	557	0.301616	0.169000	0.152171
448	0.000000	552	0.278986	5.082470	0	0.000000	0.007135	552	0.278986	0.154000	0.152172
447	0.000000	553	0.291139	5.082470	0	0.000000	0.007135	553	0.291139	0.161000	0.152177
460	0.002174	540	0.277778	5.082470	0	0.000000	0.007135	540	0.277778	0.151000	0.152176
458	0.002183	542	0.252768	5.082470	0	0.000000	0.007135	542	0.252768	0.138000	0.152168
465	0.004301	535	0.269159	5.082470	0	0.000000	0.007135	535	0.269159	0.146000	0.152165
436	0.000000	564	0.303191	5.082470	0	0.000000	0.007135	564	0.303191	0.171000	0.152175
421	0.000000	579	0.262522	5.082470	0	0.000000	0.007135	579	0.262522	0.152000	0.152175
434	0.000000	566	0.275618	5.082470	0	0.000000	0.007135	566	0.275618	0.156000	0.152177
431	0.000000	569	0.275923	5.082470	0	0.000000	0.007135	569	0.275923	0.157000	0.152180
452	0.004425	548	0.281022	5.082470	0	0.000000	0.007135	548	0.281022	0.156000	0.152182
443	0.000000	557	0.271095	5.082470	0	0.000000	0.007135	557	0.271095	0.151000	0.152181
460	0.000000	540	0.292593	5.082470	0	0.000000	0.007135	540	0.292593	0.158000	0.152185
418	0.000000	582	0.276632	5.082470	0	0.000000	0.007135	582	0.276632	0.161000	0.152189
453	0.000000	547	0.314442	5.082470	0	0.000000	0.007135	547	0.314442	0.172000	0.152200
445	0.000000	555	0.306306	5.082470	0	0.000000	0.007135	555	0.306306	0.170000	0.152210
444	0.000000	556	0.244604	5.082470	0	0.000000	0.007135	556	0.244604	0.136000	0.152201
465	0.004301	535	0.229907	5.082470	0	0.000000	0.007135	535	0.229907	0.125000	0.152186
459	0.000000	541	0.271719	5.082470	0	0.000000	0.007135	541	0.271719	0.147000	0.152183
470	0.002128	530	0.288679	5.082470	0	0.000000	0.007135	530	0.288679	0.154000	0.152184
420	0.000000	580	0.291379	5.082470	0	0.000000	0.007135	580	0.291379	0.169000	0.152194
457	0.000000	543	0.265193	5.082470	0	0.000000	0.007135	543	0.265193	0.144000	0.152189
468	0.000000	532	0.255639	5.082470	0	0.000000	0.007135	532	0.255639	0.136000	0.152180
434	0.004608	566	0.263251	5.082470	0	0.000000	0.007135	566	0.263251	0.151000	0.152180
444	0.002252	556	0.287770	5.082470	0	0.000000	0.007135	556	0.287770	0.161000	0.152184
476	0.000000	524	0.278626	5.082470	0	0.000000	0.007135	524	0.278626	0.146000	0.152181
440	0.000000	560	0.244643	5.082470	0	0.000000	0.007135	560	0.244643	0.137000	0.152173
453	0.000000	547	0.310786	5.082470	0	0.000000	0.007135	547	0.310786	0.170000	0.152182
435	0.000000	565	0.265487	5.082470	0	0.000000	0.007135	565	0.265487	0.150000	0.152181
448	0.000000	552	0.280797	5.082470	0	0.000000	0.007135	552	0.280797	0.155000	0.152183
435	0.002299	565	0.265487	5.082470	0	0.000000	0.007135	565	0.265487	0.151000	0.152182
440	0.002273	560	0.255357	5.082470	0	0.000000	0.007135	560	0.255357	0.144000	0.152178
430	0.000000	570	0.289474	5.082470	0	0.000000	0.007135	570	0.289474	0.165000	0.152185
445	0.000000	555	0.266667	5.082470	0	0.000000	0.007135	555	0.266667	0.148000	0.152182
461	0.002169	539	0.291280	5.082470	0	0.000000	0.007135	539	0.291280	0.158000	0.152186
446	0.002242	554	0.276173	5.082470	0	0.000000	0.007135	554	0.276173	0.154000	0.152187
431	0.002320	569	0.281195	5.082470	0	0.000000	0.007135	569	0.281195	0.161000	0.152191
451	0.000000	549	0.275046	5.082470	0	0.000000	0.007135	549	0.275046	0.151000	0.152191
452	0.000000	548	0.293796	5.082470	0	0.000000	0.007135	548	0.293796	0.161000	0.152196
452	0.000000	548	0.299270	5.082470	0	0.000000	0.007135	548	0.299270	0.164000	0.152202
445	0.000000	555	0.306306	5.082470	0	0.000000	0.007135	555	0.306306	0.170000	0.152212
427	0.002342	573	0.249564	5.082470	0	0.000000	0.007135	573	0.249564	0.144000	0.152207
433	0.000000	567	0.283951	5.082470	0	0.000000	0.007135	567	0.283951	0.161000	0.152212
428	0.000000	572	0.297203	5.082470	0	0.000000	0.007135	572	0.297203	0.170000	0.152222
420	0.002381	580	0.265517	5.082470	0	0.000000	0.007135	580	0.265517	0.155000	0.152223
447	0.000000	553	0.287523	5.082470	0	0.000000	0.007135	553	0.287523	0.159000	0.152227
456	0.000000	544	0.303309	5.082470	0	0.000000	0.007135	544	0.303309	0.165000	0.152234
414	0.000000	586	0.254266	5.082470	0	0.000000	0.007135	586	0.254266	0.149000	0.152232
434	0.002304	566	0.268551	5.082470	0	0.000000	0.007135	566	0.268551	0.153000	0.152233
460	0.004348	540	0.292593	5.082470	0	0.000000	0.007135	540	0.292593	0.160000	0.152237
417	0.000000	583	0.271012	5.082470	0	0.000000	0.007135	583	0.271012	0.158000	0.152240
462	0.000000	538	0.271375	5.082470	0	0.000000	0.007135	538	0.271375	0.146000	0.152237
432	0.002315	568	0.264085	5.082470	0	0.000000	0.007135	568	0.264085	0.151000	0.152236
465	0.002151	535	0.285981	5.082470	0	0.000000	0.007135	535	0.285981	0.154000	0.152237
455	0.002198	545	0.267890	5.082470	0	0.000000	0.007135	545	0.267890	0.147000	0.152234
464	0.000000	536	0.244403	5.082470	0	0.000000	0.007135	536	0.244403	0.131000	0.152223
473	0.002114	527	0.227704	5.082470	0	0.000000	0.007135	527	0.227704	0.121000	0.152206
441	0.000000	559	0.286225	5.082470	0	0.000000	0.007135	559	0.286225	0.160000	0.152210
449	0.000000	551	0.284936	5.082470	0	0.000000	0.007135	551	0.284936	0.157000	0.152212
423	0.000000	577	0.253033	5.082470	0	0.000000	0.007135	577	0.253033	0.146000	0.152209
446	0.002242	554	0.245487	5.082470	0	0.000000	0.007135	554	0.245487	0.137000	0.152201
445	0.000000	555	0.288288	5.082470	0	0.000000	0.007135	555	0.288288	0.160000	0.152205
422	0.004739	578	0.288927	5.082470	0	0.000000	0.007135	578	0.288927	0.169000	0.152214
432	0.006944	568	0.304577	5.082470	0	0.000000	0.007135	568	0.304577	0.176000	0.152227
427	0.004684	573	0.253054	5.082470	0	0.000000	0.007135	573	0.253054	0.147000	0.152224
430	0.000000	570	0.275439	5.082470	0	0.000000	0.007135	570	0.275439	0.157000	0.152227
444	0.000000	556	0.262590	5.082470	0	0.000000	0.007135	556	0.262590	0.146000	0.152223
439	0.002278	561	0.292335	5.082470	0	0.000000	0.007135	561	0.292335	0.165000	0.152230
430	0.000000	570	0.271930	5.082470	0	0.000000	0.007135	570	0.271930	0.155000	0.152232
441	0.000000	559	0.271914	5.082470	0	0.000000	0.007135	559	0.271914	0.152000	0.152232
441	0.002268	559	0.270125	5.082470	0	0.000000	0.007135	559	0.270125	0.152000	0.152232
427	0.000000	573	0.258290	5.082470	0	0.000000	0.007135	573	0.258290	0.148000	0.152229
459	0.000000	541	0.247689	5.082470	0	0.000000	0.007135	541	0.247689	0.134000	0.152220
448	0.000000	552	0.235507	5.082470	0	0.000000	0.007135	552	0.235507	0.130000	0.152208
440	0.002273	560	0.282143	5.082470	0	0.000000	0.007135	560	0.282143	0.159000	0.152211
426	0.000000	574	0.303136	5.082470	0	0.000000	0.007135	574	0.303136	0.174000	0.152223
471	0.000000	529	0.243856	5.082470	0	0.000000	0.007135	529	0.243856	0.129000	0.152210
449	0.002227	551	0.284936	5.082470	0	0.000000	0.007135	551	0.284936	0.158000	0.152214
456	0.002193	544	0.272059	5.082470	0	0.000000	0.007135	544	0.272059	0.149000	0.152212
454	0.000000	546	0.260073	5.082470	0	0.000000	0.007135	546	0.260073	0.142000	0.152206
419	0.002387	581	0.278830	5.082470	0	0.000000	0.007135	581	0.278830	0.163000	0.152212
468	0.000000	532	0.295113	5.082470	0	0.000000	0.007135	532	0.295113	0.157000	0.152215
437	0.002288	563	0.289520	5.082470	0	0.000000	0.007135	563	0.289520	0.164000	0.152221
448	0.002232	552	0.260870	5.082470	0	0.000000	0.007135	552	0.260870	0.145000	0.152217
435	0.002299	565	0.315044	5.082470	0	0.000000	0.007135	565	0.315044	0.179000	0.152231
453	0.000000	547	0.261426	5.082470	0	0.000000	0.007135	547	0.261426	0.143000	0.152227
438	0.000000	562	0.258007	5.082470	0	0.000000	0.007135	562	0.258007	0.145000	0.152223
431	0.000000	569	0.282953	5.082470	0	0.000000	0.007135	569	0.282953	0.161000	0.152227
433	0.002309	567	0.257496	5.082470	0	0.000000	0.007135	567	0.257496	0.147000	0.152225
453	0.000000	547	0.307130	5.082470	0	0.000000	0.007135	547	0.307130	0.168000	0.152233
444	0.000000	556	0.271583	5.082470	0	0.000000	0.007135	556	0.271583	0.151000	0.152232
438	0.000000	562	0.256228	5.082470	0	0.000000	0.007135	562	0.256228	0.144000	0.152228
467	0.000000	533	0.273921	5.082470	0	0.000000	0.007135	533	0.273921	0.146000	0.152225
435	0.000000	565	0.279646	5.082470	0	0.000000	0.007135	565	0.279646	0.158000	0.152228
454	0.000000	546	0.265568	5.082470	0	0.000000	0.007135	546	0.265568	0.145000	0.152224
437	0.000000	563	0.252220	5.082470	0	0.000000	0.007135	563	0.252220	0.142000	0.152218
472	0.000000	528	0.268939	5.082470	0	0.000000	0.007135	528	0.268939	0.142000	0.152213
451	0.000000	549	0.302368	5.082470	0	0.000000	0.007135	549	0.302368	0.166000	0.152220
427	0.002342	573	0.277487	5.082470	0	0.000000	0.007135	573	0.277487	0.160000	0.152224
455	0.002198	545	0.288073	5.082470	0	0.000000	0.007135	545	0.288073	0.158000	0.152228
433	0.000000	567	0.291005	5.082470	0	0.000000	0.007135	567	0.291005	0.165000	0.152234
482	0.000000	518	0.252896	5.082470	0	0.000000	0.007135	518	0.252896	0.131000	0.152223
457	0.000000	543	0.276243	5.082470	0	0.000000	0.007135	543	0.276243	0.150000	0.152222
446	0.000000	554	0.232852	5.082470	0	0.000000	0.007135	554	0.232852	0.129000	0.152210
424	0.000000	576	0.262153	5.082470	0	0.000000	0.007135	576	0.262153	0.151000	0.152209
459	0.002179	541	0.260628	5.082470	0	0.000000	0.007135	541	0.260628	0.142000	0.152204
439	0.004556	561	0.244207	5.082470	0	0.000000	0.007135	561	0.244207	0.139000	0.152197
460	0.000000	540	0.311111	5.082470	0	0.000000	0.007135	540	0.311111	0.168000	0.152205
459	0.000000	541	0.269871	5.082470	0	0.000000	0.007135	541	0.269871	0.146000	0.152202
452	0.000000	548	0.321168	5.082470	0	0.000000	0.007135	548	0.321168	0.176000	0.152214
453	0.000000	547	0.270567	5.082470	0	0.000000	0.007135	547	0.270567	0.148000	0.152212
431	0.002320	569	0.242531	5.082470	0	0.000000	0.007135	569	0.242531	0.139000	0.152205
450	0.000000	550	0.316364	5.082470	0	0.000000	0.007135	550	0.316364	0.174000	0.152216
423	0.000000	577	0.272097	5.082470	0	0.000000	0.007135	577	0.272097	0.157000	0.152219
425	0.002353	575	0.266087	5.082470	0	0.000000	0.007135	575	0.266087	0.154000	0.152220
429	0.002331	571	0.287215	5.082470	0	0.000000	0.007135	571	0.287215	0.165000	0.152227
446	0.000000	554	0.285199	5.082470	0	0.000000	0.007135	554	0.285199	0.158000	0.152230
467	0.000000	533	0.258912	5.082470	0	0.000000	0.007135	533	0.258912	0.138000	0.152222
463	0.006479	537	0.268156	5.082470	0	0.000000	0.007135	537	0.268156	0.147000	0.152219
435	0.000000	565	0.292035	5.082470	0	0.000000	0.007135	565	0.292035	0.165000	0.152226
450	0.000000	550	0.292727	5.082470	0	0.000000	0.007135	550	0.292727	0.161000	0.152231
442	0.000000	558	0.254480	5.082470	0	0.000000	0.007135	558	0.254480	0.142000	0.152225
451	0.000000	549	0.287796	5.082470	0	0.000000	0.007135	549	0.287796	0.158000	0.152228
455	0.000000	545	0.284404	5.082470	0	0.000000	0.007135	545	0.284404	0.155000	0.152230
414	0.000000	586	0.284983	5.082470	0	0.000000	0.007135	586	0.284983	0.167000	0.152238
451	0.000000	549	0.300546	5.082470	0	0.000000	0.007135	549	0.300546	0.165000	0.152244
456	0.000000	544	0.277574	5.082470	0	0.000000	0.007135	544	0.277574	0.151000	0.152244
445	0.000000	555	0.279279	5.082470	0	0.000000	0.007135	555	0.279279	0.155000	0.152245
464	0.002155	536	0.296642	5.082470	0	0.000000	0.007135	536	0.296642	0.160000	0.152249
433	0.002309	567	0.292769	5.082470	0	0.000000	0.007135	567	0.292769	0.167000	0.152257
431	0.000000	569	0.263620	5.082470	0	0.000000	0.007135	569	0.263620	0.150000	0.152256
450	0.000000	550	0.256364	5.082470	0	0.000000	0.007135	550	0.256364	0.141000	0.152250
443	0.000000	557	0.258528	5.082470	0	0.000000	0.007135	557	0.258528	0.144000	0.152245
467	0.002141	533	0.288931	5.082470	0	0.000000	0.007135	533	0.288931	0.155000	0.152247
442	0.000000	558	0.277778	5.082470	0	0.000000	0.007135	558	0.277778	0.155000	0.152248
444	0.000000	556	0.275180	5.082470	0	0.000000	0.007135	556	0.275180	0.153000	0.152249
430	0.000000	570	0.298246	5.082470	0	0.000000	0.007135	570	0.298246	0.170000	0.152258
443	0.000000	557	0.285458	5.082470	0	0.000000	0.007135	557	0.285458	0.159000	0.152261
475	0.000000	525	0.270476	5.082470	0	0.000000	0.007135	525	0.270476	0.142000	0.152256
460	0.002174	540	0.246296	5.082470	0	0.000000	0.007135	540	0.246296	0.134000	0.152247
457	0.000000	543	0.289134	5.082470	0	0.000000	0.007135	543	0.289134	0.157000	0.152249
438	0.000000	562	0.218861	5.082470	0	0.000000	0.007135	562	0.218861	0.123000	0.152234
439	0.000000	561	0.322638	5.082470	0	0.000000	0.007135	561	0.322638	0.181000	0.152249
436	0.002294	564	0.269504	5.082470	0	0.000000	0.007135	564	0.269504	0.153000	0.152249
448	0.000000	552	0.277174	5.082470	0	0.000000	0.007135	552	0.277174	0.153000	0.152250
435	0.000000	565	0.254867	5.082470	0	0.000000	0.007135	565	0.254867	0.144000	0.152245
436	0.006881	564	0.257092	5.082470	0	0.000000	0.007135	564	0.257092	0.148000	0.152243
462	0.000000	538	0.293680	5.082470	0	0.000000	0.007135	538	0.293680	0.158000	0.152246
447	0.002237	553	0.283906	5.082470	0	0.000000	0.007135	553	0.283906	0.158000	0.152249
448	0.002232	552	0.284420	5.082470	0	0.000000	0.007135	552	0.284420	0.158000	0.152252
436	0.000000	564	0.267730	5.082470	0	0.000000	0.007135	564	0.267730	0.151000	0.152251
453	0.002208	547	0.308958	5.082470	0	0.000000	0.007135	547	0.308958	0.170000	0.152261
467	0.002141	533	0.317073	5.082470	0	0.000000	0.007135	533	0.317073	0.170000	0.152270
463	0.000000	537	0.255121	5.082470	0	0.000000	0.007135	537	0.255121	0.137000	0.152262
454	0.000000	546	0.283883	5.082470	0	0.000000	0.007135	546	0.283883	0.155000	0.152263
427	0.000000	573	0.247818	5.082470	0	0.000000	0.007135	573	0.247818	0.142000	0.152258
473	0.000000	527	0.278937	5.082470	0	0.000000	0.007135	527	0.278937	0.147000	0.152255
444	0.000000	556	0.242806	5.082470	0	0.000000	0.007135	556	0.242806	0.135000	0.152246
455	0.004396	545	0.258716	5.082470	0	0.000000	0.007135	545	0.258716	0.143000	0.152242
452	0.002212	548	0.282847	5.082470	0	0.000000	0.007135	548	0.282847	0.156000	0.152244
439	0.000000	561	0.286988	5.082470	0	0.000000	0.007135	561	0.286988	0.161000	0.152248
437	0.000000	563	0.271758	5.082470	0	0.000000	0.007135	563	0.271758	0.153000	0.152249
452	0.000000	548	0.266423	5.082470	0	0.000000	0.007135	548	0.266423	0.146000	0.152245
450	0.000000	550	0.316364	5.082470	0	0.000000	0.007135	550	0.316364	0.174000	0.152256
453	0.002208	547	0.285192	5.082470	0	0.000000	0.007135	547	0.285192	0.157000	0.152259
424	0.000000	576	0.286458	5.082470	0	0.000000	0.007135	576	0.286458	0.165000	0.152265
454	0.002203	546	0.243590	5.082470	0	0.000000	0.007135	546	0.243590	0.134000	0.152256
434	0.002304	566	0.245583	5.082470	0	0.000000	0.007135	566	0.245583	0.140000	0.152250
435	0.004598	565	0.256637	5.082470	0	0.000000	0.007135	565	0.256637	0.147000	0.152247
435	0.000000	565	0.251327	5.082470	0	0.000000	0.007135	565	0.251327	0.142000	0.152242
440	0.000000	560	0.285714	5.082470	0	0.000000	0.007135	560	0.285714	0.160000	0.152246
433	0.000000	567	0.257496	5.082470	0	0.000000	0.007135	567	0.257496	0.146000	0.152243
415	0.002410	585	0.266667	5.082470	0	0.000000	0.007135	585	0.266667	0.157000	0.152245
444	0.002252	556	0.275180	5.082470	0	0.000000	0.007135	556	0.275180	0.154000	0.152246
451	0.002217	549	0.304189	5.082470	0	0.000000	0.007135	549	0.304189	0.168000	0.152254
454	0.000000	546	0.269231	5.082470	0	0.000000	0.007135	546	0.269231	0.147000	0.152251
466	0.000000	534	0.256554	5.082470	0	0.000000	0.007135	534	0.256554	0.137000	0.152244
412	0.000000	588	0.265306	5.082470	0	0.000000	0.007135	588	0.265306	0.156000	0.152245
455	0.000000	545	0.302752	5.082470	0	0.000000	0.007135	545	0.302752	0.165000	0.152252
456	0.000000	544	0.292279	5.082470	0	0.000000	0.007135	544	0.292279	0.159000	0.152255
430	0.004651	570	0.256140	5.082470	0	0.000000	0.007135	570	0.256140	0.148000	0.152253
455	0.002198	545	0.282569	5.082470	0	0.000000	0.007135	545	0.282569	0.155000	0.152255
430	0.000000	570	0.273684	5.082470	0	0.000000	0.007135	570	0.273684	0.156000	0.152257
428	0.000000	572	0.260490	5.082470	0	0.000000	0.007135	572	0.260490	0.149000	0.152255
442	0.000000	558	0.263441	5.082470	0	0.000000	0.007135	558	0.263441	0.147000	0.152252
425	0.000000	575	0.280000	5.082470	0	0.000000	0.007135	575	0.280000	0.161000	0.152257
475	0.000000	525	0.266667	5.082470	0	0.000000	0.007135	525	0.266667	0.140000	0.152250
428	0.000000	572	0.283217	5.082470	0	0.000000	0.007135	572	0.283217	0.162000	0.152255
445	0.000000	555	0.257658	5.082470	0	0.000000	0.007135	555	0.257658	0.143000	0.152251
405	0.002469	595	0.253782	5.082470	0	0.000000	0.007135	595	0.253782	0.152000	0.152251
439	0.000000	561	0.278075	5.082470	0	0.000000	0.007135	561	0.278075	0.156000	0.152252
468	0.000000	532	0.278195	5.082470	0	0.000000	0.007135	532	0.278195	0.148000	0.152250
460	0.000000	540	0.292593	5.082470	0	0.000000	0.007135	540	0.292593	0.158000	0.152253
440	0.000000	560	0.262500	5.082470	0	0.000000	0.007135	560	0.262500	0.147000	0.152251
449	0.000000	551	0.275862	5.082470	0	0.000000	0.007135	551	0.275862	0.152000	0.152250
423	0.004728	577	0.235702	5.082470	0	0.000000	0.007135	577	0.235702	0.138000	0.152243
429	0.000000	571	0.278459	5.082470	0	0.000000	0.007135	571	0.278459	0.159000	0.152247
443	0.002257	557	0.285458	5.082470	0	0.000000	0.007135	557	0.285458	0.160000	0.152251
448	0.002232	552	0.255435	5.082470	0	0.000000	0.007135	552	0.255435	0.142000	0.152245
458	0.000000	542	0.269373	5.082470	0	0.000000	0.007135	542	0.269373	0.146000	0.152242
438	0.000000	562	0.265125	5.082470	0	0.000000	0.007135	562	0.265125	0.149000	0.152241
466	0.002146	534	0.277154	5.082470	0	0.000000	0.007135	534	0.277154	0.149000	0.152239
443	0.004515	557	0.269300	5.082470	0	0.000000	0.007135	557	0.269300	0.152000	0.152239
459	0.000000	541	0.273567	5.082470	0	0.000000	0.007135	541	0.273567	0.148000	0.152237
470	0.002128	530	0.247170	5.082470	0	0.000000	0.007135	530	0.247170	0.132000	0.152227
463	0.002160	537	0.281192	5.082470	0	0.000000	0.007135	537	0.281192	0.152000	0.152226
464	0.002155	536	0.298507	5.082470	0	0.000000	0.007135	536	0.298507	0.161000	0.152231
444	0.000000	556	0.269784	5.082470	0	0.000000	0.007135	556	0.269784	0.150000	0.152230
444	0.000000	556	0.302158	5.082470	0	0.000000	0.007135	556	0.302158	0.168000	0.152238
481	0.002079	519	0.256262	5.082470	0	0.000000	0.007135	519	0.256262	0.134000	0.152228
421	0.000000	579	0.338515	5.082470	0	0.000000	0.007135	579	0.338515	0.196000	0.152250
462	0.000000	538	0.284387	5.082470	0	0.000000	0.007135	538	0.284387	0.153000	0.152251
449	0.000000	551	0.243194	5.082470	0	0.000000	0.007135	551	0.243194	0.134000	0.152242
433	0.000000	567	0.257496	5.082470	0	0.000000	0.007135	567	0.257496	0.146000	0.152239
434	0.002304	566	0.293286	5.082470	0	0.000000	0.007135	566	0.293286	0.167000	0.152246
