# Supplementary material for: Investigating environmental effects on phonology using diachronic models
Source: Evol Hum Sci. 2024 Jan 3;6:e8. doi: 10.1017/ehs.2023.33 (PMC10955398; doi:10.1017/ehs.2023.33)
Supplement: Hartmann et al. supplementary material 4 — Hartmann et al. supplementary material [file S2513843X23000336sup004.zip › TonesClimateGeoPhylo_Public-1.0/results/BayesTraitsOutput/AncestralStateReconstruction/Anc_ASJP_continuous_make.Log.txt]

Options:
Model:                           Continuous: Random Walk
Tree File Name:                  ../../data/processed/GTree_phylo4g_combined_trimmed_ASJP.nex
Data File Name:                  ../../data/processed/AncestralStateReconstruction/GTree_Data_ASJP_continuous.txt
Log File Name:                   ../../results/BayesTraitsOutput/AncestralStateReconstruction/Anc_ASJP_continuous_make.Log.txt
Save Initial Trees:              False
Save Trees:                      False
Summary:                         False
Seed:                            1335559662
Precision:                       64 bits
Cores:                           1
Analysis Type:                   MCMC
Sample Period:                   1000
Iterations:                      2000000
Burn in:                         1000000
MCMC ML Start:                   False
Schedule File:                   ../../results/BayesTraitsOutput/AncestralStateReconstruction/Anc_ASJP_continuous_make.Schedule.txt
Rate Dev:                        AutoTune
No of Rates:                     1
Test for trait correlation:      True
Kappa:                           Not in use
Delta:                           Not in use
Lambda:                          Not in use
OU:                              Not in use
Save Model:                      ../../results/BayesTraitsOutput/AncestralStateReconstruction/Anc_ASJP_continuous_models.bin
Restrictions:
    alpha-1                      None
Prior Information:
    Priors
        alpha-1 - normal 0.47 0.06 
Tree Information
     Trees:                      1
     Taxa:                       383
     Sites:                      1
Iteration	Lh	Tree No	Alpha 1	Sigma^2 1 	
1001000	855.128681	1	0.504207651043	0.064413016040	
1002000	855.608389	1	0.427018871011	0.064251863111	
1003000	856.418318	1	0.449127591431	0.063980690500	
1004000	856.436447	1	0.450096407096	0.063974633765	
1005000	856.365931	1	0.446676858400	0.063998195554	
1006000	856.418030	1	0.449112811681	0.063980786687	
1007000	855.838636	1	0.431605895539	0.064174657277	
1008000	854.816556	1	0.414511757287	0.064518088002	
1009000	855.883062	1	0.432573542868	0.064159771112	
1010000	856.504818	1	0.468305603519	0.063951796985	
1011000	855.618851	1	0.427214132583	0.064248353129	
1012000	856.456057	1	0.471968986016	0.063968082891	
1013000	853.307251	1	0.526237527304	0.065028595691	
1014000	856.494959	1	0.469190329072	0.063955089499	
1015000	852.068524	1	0.537742044720	0.065450599794	
1016000	856.274790	1	0.443172795654	0.064028661732	
1017000	856.420560	1	0.449243273795	0.063979941572	
1018000	856.046204	1	0.486772823518	0.064105135699	
1019000	856.398320	1	0.448139428089	0.063987372120	
1020000	856.537994	1	0.460072910856	0.063940718904	
1021000	856.450145	1	0.472328487746	0.063970057960	
1022000	856.504557	1	0.468330545039	0.063951884217	
1023000	856.327612	1	0.478101850894	0.064011002978	
1024000	855.976105	1	0.434711875801	0.064128605992	
1025000	856.474874	1	0.470731178773	0.063961797717	
1026000	856.273786	1	0.443137909671	0.064028997221	
1027000	856.494647	1	0.453998056100	0.063955193774	
1028000	856.502487	1	0.468525077203	0.063952575711	
1029000	856.535729	1	0.463900065048	0.063941475116	
1030000	856.539714	1	0.461219076501	0.063940144628	
1031000	855.911697	1	0.490000142209	0.064150178171	
1032000	856.519801	1	0.456541079884	0.063946793903	
1033000	856.261617	1	0.442719938537	0.064033066064	
1034000	855.454141	1	0.498957666518	0.064303637086	
1035000	856.218830	1	0.481896372979	0.064047374727	
1036000	856.003240	1	0.487846610841	0.064119519552	
1037000	856.495938	1	0.454107560563	0.063954762627	
1038000	856.477031	1	0.470578373530	0.063961077196	
1039000	856.045815	1	0.436431983292	0.064105265800	
1040000	856.326811	1	0.478132948910	0.064011270565	
1041000	856.532037	1	0.458446987880	0.063942708082	
1042000	856.363031	1	0.476661895677	0.063999164689	
1043000	856.478882	1	0.470445191567	0.063960459129	
1044000	856.294134	1	0.479355992719	0.064022194110	
1045000	856.483990	1	0.470066673568	0.063958752988	
1046000	855.211233	1	0.502938364211	0.064385254872	
1047000	856.375681	1	0.476113101209	0.063994937300	
1048000	856.472269	1	0.452302380461	0.063962667730	
1049000	856.527528	1	0.457636903650	0.063944213387	
1050000	855.071521	1	0.505065110959	0.064432245156	
1051000	856.537066	1	0.459724770038	0.063941028903	
1052000	855.787967	1	0.492675940499	0.064191639407	
1053000	855.066243	1	0.418071273632	0.064434021082	
1054000	856.493884	1	0.469280672083	0.063955448666	
1055000	854.937613	1	0.416203252490	0.064477315702	
1056000	856.538409	1	0.462957376938	0.063940580271	
1057000	856.528035	1	0.457719454360	0.063944044340	
1058000	856.360895	1	0.476752615891	0.063999878630	
1059000	856.499439	1	0.468801796812	0.063953593335	
1060000	856.532292	1	0.458499162793	0.063942622853	
1061000	856.526900	1	0.465677959934	0.063944423218	
1062000	856.292975	1	0.443816888439	0.064022581623	
1063000	855.822961	1	0.491942942060	0.064179910572	
1064000	856.463067	1	0.451688782886	0.063965741501	
1065000	855.840209	1	0.491575099260	0.064174130177	
1066000	856.536782	1	0.459630477726	0.063941123736	
1067000	852.815596	1	0.392191497460	0.065195763805	
1068000	855.659859	1	0.495224357081	0.064234596206	
1069000	855.200087	1	0.420102753313	0.064389002341	
1070000	856.296720	1	0.479262295139	0.064021329681	
1071000	856.454689	1	0.472053301897	0.063968540068	
1072000	856.526855	1	0.465685040469	0.063944438253	
1073000	855.700119	1	0.494444627355	0.064221093495	
1074000	854.575721	1	0.411312598958	0.064599278611	
1075000	856.533492	1	0.458757339131	0.063942221998	
1076000	856.512437	1	0.467532153572	0.063949252793	
1077000	855.525693	1	0.425512191546	0.064279615090	
1078000	856.050057	1	0.436540441430	0.064103845808	
1079000	855.333684	1	0.422233351467	0.064344097896	
1080000	855.990765	1	0.488150315230	0.064123696823	
1081000	855.753330	1	0.493384969078	0.064203251132	
1082000	856.538060	1	0.463114184080	0.063940697008	
1083000	856.490827	1	0.469531894100	0.063956469785	
1084000	856.425682	1	0.449511751557	0.063978230322	
1085000	856.401594	1	0.448296180199	0.063986278255	
1086000	856.287122	1	0.443607089865	0.064024538336	
1087000	856.464407	1	0.471438949747	0.063965293785	
1088000	855.537523	1	0.497490847313	0.064275644556	
1089000	856.535587	1	0.463939579852	0.063941522739	
1090000	856.413110	1	0.448862865408	0.063982430580	
1091000	856.377165	1	0.476047340822	0.063994441276	
1092000	856.528000	1	0.465501038429	0.063944056037	
1093000	856.359933	1	0.476793300635	0.064000200199	
1094000	856.371482	1	0.476297524478	0.063996340410	
1095000	856.452031	1	0.450999613588	0.063969427806	
1096000	856.188785	1	0.482825473402	0.064057424108	
1097000	856.232958	1	0.441770218951	0.064042649825	
1098000	856.536158	1	0.463776869195	0.063941331864	
1099000	856.536899	1	0.463545667571	0.063941084375	
1100000	855.180068	1	0.419792720086	0.064395733775	
1101000	856.321285	1	0.478346031424	0.064013117619	
1102000	849.530568	1	0.557249126104	0.066323792225	
1103000	856.402262	1	0.474886341169	0.063986055118	
1104000	856.486190	1	0.453316330492	0.063958018458	
1105000	856.534299	1	0.464269822407	0.063941952567	
1106000	856.461045	1	0.471655728582	0.063966416802	
1107000	856.445766	1	0.472587127901	0.063971520567	
1108000	856.365686	1	0.476548389756	0.063998277473	
1109000	854.686890	1	0.510450942985	0.064561788414	
1110000	856.522669	1	0.466296854346	0.063945836014	
1111000	856.539433	1	0.460892318324	0.063940238575	
1112000	855.604058	1	0.496276378585	0.064253316403	
1113000	856.302691	1	0.444170709879	0.064019333627	
1114000	856.528207	1	0.465466848448	0.063943986960	
1115000	856.472432	1	0.452313587008	0.063962613416	
1116000	856.171091	1	0.439860602024	0.064063342926	
1117000	856.479242	1	0.470419067275	0.063960338977	
1118000	856.225132	1	0.441518662704	0.064045267064	
1119000	856.538977	1	0.460560933373	0.063940390687	
1120000	856.399128	1	0.448177939818	0.063987102186	
1121000	856.532978	1	0.464570811483	0.063942393830	
1122000	856.055885	1	0.436690215713	0.064101894963	
1123000	856.538737	1	0.462791431012	0.063940470689	
1124000	856.468373	1	0.452037804048	0.063963969042	
1125000	856.192409	1	0.482715556891	0.064056211760	
1126000	856.466083	1	0.471329118134	0.063964734153	
1127000	856.268375	1	0.480263832069	0.064030806532	
1128000	856.538795	1	0.460455005045	0.063940451381	
1129000	856.514793	1	0.467271602951	0.063948465940	
1130000	856.531718	1	0.458382998083	0.063942814547	
1131000	856.390403	1	0.447767641573	0.063990017768	
1132000	856.307033	1	0.478883520343	0.064017881840	
1133000	856.538167	1	0.460146884827	0.063940661172	
1134000	856.327943	1	0.478088967007	0.064010892265	
1135000	856.378453	1	0.447224685468	0.063994010891	
1136000	856.399496	1	0.475019215894	0.063986979302	
1137000	855.057473	1	0.417941419745	0.064436971854	
1138000	856.291610	1	0.443767722086	0.064023038121	
1139000	856.448415	1	0.450783328824	0.063970635726	
1140000	856.539042	1	0.462613059484	0.063940368905	
1141000	856.509444	1	0.455367319737	0.063950252141	
1142000	853.819520	1	0.520856047170	0.064854874435	
1143000	855.481774	1	0.424736766036	0.064294359021	
1144000	856.282852	1	0.443455545268	0.064025966007	
1145000	855.745482	1	0.429671275534	0.064205882373	
1146000	856.531684	1	0.464838391809	0.063942825760	
1147000	855.503362	1	0.425115887671	0.064287111254	
1148000	856.534175	1	0.458915050346	0.063941994222	
1149000	855.414486	1	0.423579089039	0.064316954248	
1150000	856.405186	1	0.448470308571	0.063985078147	
1151000	856.529348	1	0.465272532097	0.063943605938	
1152000	856.067895	1	0.437001707922	0.064097875144	
1153000	855.775392	1	0.492935209457	0.064195855055	
1154000	856.403593	1	0.448392820908	0.063985610247	
1155000	856.470033	1	0.471065146242	0.063963414834	
1156000	856.536118	1	0.459426018854	0.063941345284	
1157000	855.906942	1	0.490107570890	0.064151770867	
1158000	856.305385	1	0.478944613304	0.064018432888	
1159000	856.442889	1	0.450460891013	0.063972481761	
1160000	856.195273	1	0.482628303688	0.064055253865	
1161000	854.910318	1	0.507398222124	0.064486506549	
1162000	855.931936	1	0.433676480243	0.064143398773	
1163000	855.967862	1	0.434515677193	0.064131366192	
1164000	856.170036	1	0.483385240739	0.064063695870	
1165000	854.407272	1	0.409188682123	0.064656127089	
1166000	856.531825	1	0.464810392229	0.063942778815	
1167000	856.452409	1	0.472192240200	0.063969301502	
1168000	855.943103	1	0.489280095133	0.064139658292	
1169000	856.406318	1	0.448525677327	0.063984699852	
1170000	855.675085	1	0.428283133180	0.064229489178	
1171000	855.472900	1	0.424582039930	0.064297338485	
1172000	855.979577	1	0.434794962893	0.064127443137	
1173000	856.526822	1	0.457524552680	0.063944449164	
1174000	856.538104	1	0.463095330364	0.063940682294	
1175000	856.313263	1	0.478650664498	0.064015799356	
1176000	855.871977	1	0.432329127277	0.064163485107	
1177000	856.453335	1	0.472136059240	0.063968992398	
1178000	855.687414	1	0.494692650496	0.064225354188	
1179000	856.496421	1	0.454148956685	0.063954601268	
1180000	854.885824	1	0.415472152681	0.064494755378	
1181000	855.418911	1	0.423654151758	0.064315468018	
1182000	856.290774	1	0.479477023135	0.064023317477	
1183000	856.486542	1	0.469871083795	0.063957900644	
1184000	856.465578	1	0.471362308027	0.063964902605	
1185000	856.463442	1	0.451713029510	0.063965616316	
1186000	856.539646	1	0.461119192171	0.063940167440	
1187000	856.322267	1	0.444906338567	0.064012789576	
1188000	856.505313	1	0.454956620949	0.063951631752	
1189000	856.003861	1	0.487831420204	0.064119311877	
1190000	856.532843	1	0.458614935752	0.063942438803	
1191000	856.080939	1	0.485870171217	0.064093509173	
1192000	856.481295	1	0.470268427303	0.063959653085	
1193000	856.531451	1	0.458330421687	0.063942903620	
1194000	856.273789	1	0.443138021781	0.064028996142	
1195000	856.539792	1	0.461383421745	0.063940118408	
1196000	856.400515	1	0.474970395717	0.063986638674	
1197000	856.499856	1	0.468764641412	0.063953454378	
1198000	856.136643	1	0.484348281259	0.064074868156	
1199000	856.490049	1	0.469594551184	0.063956729587	
1200000	856.514696	1	0.455932108087	0.063948498484	
1201000	856.375232	1	0.476132943122	0.063995087408	
1202000	856.369166	1	0.476398275104	0.063997114417	
1203000	856.515687	1	0.467169640295	0.063948167649	
1204000	856.288621	1	0.479554158926	0.064024037411	
1205000	856.524709	1	0.457205339243	0.063945154959	
1206000	856.322050	1	0.444898023879	0.064012861967	
1207000	855.998401	1	0.435249902982	0.064121139753	
1208000	856.381500	1	0.475853572025	0.063992992802	
1209000	856.166187	1	0.483498408559	0.064064983673	
1210000	856.516908	1	0.456187583990	0.063947759844	
1211000	856.386487	1	0.447587399016	0.063991326310	
1212000	856.267640	1	0.480289084256	0.064031052233	
1213000	856.330007	1	0.445206282147	0.064010202262	
1214000	856.324780	1	0.445003132481	0.064011949508	
1215000	856.539795	1	0.461823245420	0.063940117485	
1216000	856.517067	1	0.456206407563	0.063947706766	
1217000	856.529041	1	0.457889049208	0.063943708188	
1218000	855.995440	1	0.488036901177	0.064122131257	
1219000	856.427036	1	0.473630974980	0.063977777803	
1220000	856.192270	1	0.440494934357	0.064056258334	
1221000	856.526518	1	0.457477083744	0.063944550759	
1222000	856.535694	1	0.463909940597	0.063941486942	
1223000	856.213443	1	0.482066065778	0.064049176586	
1224000	856.078395	1	0.437277302944	0.064094360743	
1225000	856.056575	1	0.436708009886	0.064101663966	
1226000	852.870398	1	0.530505662889	0.065177109255	
1227000	856.528980	1	0.465336177765	0.063943728569	
1228000	856.446078	1	0.472568909071	0.063971416398	
1229000	856.433827	1	0.473263300428	0.063975509030	
1230000	855.833485	1	0.491719039108	0.064176383694	
1231000	856.471190	1	0.452228355938	0.063963028142	
1232000	856.533929	1	0.464357541749	0.063942076292	
1233000	855.597075	1	0.426808916855	0.064255659373	
1234000	856.049923	1	0.486677737530	0.064103890943	
1235000	856.345993	1	0.445843779231	0.064004858941	
1236000	855.839265	1	0.431619376149	0.064174446541	
1237000	856.235491	1	0.441852319561	0.064041802774	
1238000	855.808479	1	0.492248398457	0.064184764201	
1239000	856.106079	1	0.485195425870	0.064085095536	
1240000	856.537843	1	0.460011225154	0.063940769227	
1241000	856.027792	1	0.487238481503	0.064111299599	
1242000	856.129230	1	0.438658115433	0.064077348568	
1243000	855.882693	1	0.432565360533	0.064159894943	
1244000	856.391666	1	0.475388445223	0.063989595716	
1245000	856.495768	1	0.469121731306	0.063954819623	
1246000	855.957371	1	0.488946759618	0.064134879764	
1247000	856.405399	1	0.448480718787	0.063985006900	
1248000	856.444414	1	0.450548912893	0.063971972438	
1249000	855.026255	1	0.505732516264	0.064447477370	
1250000	856.534991	1	0.459116932507	0.063941721568	
1251000	856.507858	1	0.468008253630	0.063950781989	
1252000	856.530413	1	0.458133345997	0.063943250319	
1253000	856.504822	1	0.468305270672	0.063951795823	
1254000	856.294027	1	0.479359851978	0.064022229813	
1255000	855.928464	1	0.433596716250	0.064144561547	
1256000	855.978944	1	0.434779804114	0.064127655025	
1257000	855.857313	1	0.432008877027	0.064168398564	
1258000	856.258592	1	0.442617449566	0.064034077668	
1259000	856.530469	1	0.458143721865	0.063943231560	
1260000	856.537060	1	0.463491879144	0.063941030792	
1261000	856.083913	1	0.485791328939	0.064092513818	
1262000	855.505290	1	0.425149932246	0.064286464081	
1263000	855.341166	1	0.500858685190	0.064341584172	
1264000	855.935093	1	0.489465501898	0.064142341251	
1265000	856.060938	1	0.436820803323	0.064100203569	
1266000	856.466679	1	0.451924989539	0.063964535012	
1267000	856.404588	1	0.474773549889	0.063985277841	
1268000	856.531656	1	0.458370800243	0.063942835084	
1269000	855.941595	1	0.433899629452	0.064140163390	
1270000	855.695681	1	0.494531476363	0.064222581793	
1271000	855.075922	1	0.418215044513	0.064430764315	
1272000	856.487704	1	0.469780484264	0.063957512584	
1273000	856.467749	1	0.451996057713	0.063964177703	
1274000	856.252449	1	0.480803696708	0.064036131745	
1275000	856.513319	1	0.467435949412	0.063948958140	
1276000	856.066341	1	0.486253537888	0.064098395214	
1277000	856.233100	1	0.441774816135	0.064042602302	
1278000	856.527481	1	0.465585479970	0.063944229251	
1279000	855.458993	1	0.498873868546	0.064302007699	
1280000	856.528647	1	0.457821716180	0.063943839853	
1281000	856.514856	1	0.467264561022	0.063948445165	
1282000	856.127285	1	0.438603774585	0.064077999286	
1283000	856.392117	1	0.447847291078	0.063989444915	
1284000	852.260637	1	0.387144979518	0.065384972466	
1285000	856.389703	1	0.475479449888	0.063990251502	
1286000	854.469353	1	0.513253226047	0.064635169899	
1287000	856.208527	1	0.440995049795	0.064050820600	
1288000	856.521259	1	0.466485771871	0.063946307038	
1289000	856.537627	1	0.463288100289	0.063940841469	
1290000	856.284299	1	0.443506734639	0.064025482424	
1291000	856.519017	1	0.466771836897	0.063947055685	
1292000	856.514719	1	0.455934769807	0.063948490613	
1293000	856.418313	1	0.449127329766	0.063980692202	
1294000	856.475757	1	0.470668940319	0.063961502776	
1295000	855.186031	1	0.419884826220	0.064393728738	
1296000	856.322208	1	0.444904092048	0.064012809132	
1297000	853.332829	1	0.525979175251	0.065019910841	
1298000	856.460164	1	0.451502972314	0.063966711012	
1299000	856.088109	1	0.437535063474	0.064091109593	
1300000	856.293890	1	0.479364818014	0.064022275766	
1301000	856.442493	1	0.472776562782	0.063972613937	
1302000	856.022859	1	0.487361804400	0.064112950948	
1303000	856.534357	1	0.464255837716	0.063941933213	
1304000	856.476318	1	0.470629195432	0.063961315485	
1305000	855.778742	1	0.430348372984	0.064194732023	
1306000	855.243530	1	0.502431191302	0.064374397038	
1307000	856.498319	1	0.468900919322	0.063953967561	
1308000	856.005311	1	0.487795855807	0.064118826136	
1309000	856.517635	1	0.466940458813	0.063947516957	
1310000	856.448020	1	0.472454796471	0.063970767878	
1311000	855.680342	1	0.428384808951	0.064227725991	
1312000	856.240885	1	0.481186401502	0.064039998743	
1313000	856.531113	1	0.458265022685	0.063943016427	
1314000	856.539694	1	0.461186676357	0.063940151458	
1315000	854.669311	1	0.412531507629	0.064567715252	
1316000	856.145576	1	0.439120045074	0.064071879222	
1317000	856.445504	1	0.472602428105	0.063971608181	
1318000	855.777516	1	0.430323155198	0.064195143023	
1319000	856.512152	1	0.455651793870	0.063949348074	
1320000	855.884386	1	0.432602875217	0.064159327488	
1321000	856.113544	1	0.484991342652	0.064082597487	
1322000	856.405463	1	0.448483819877	0.063984985687	
1323000	855.909552	1	0.433166078426	0.064150896524	
1324000	856.483177	1	0.470128056566	0.063959024595	
1325000	856.352300	1	0.446102445492	0.064002751279	
1326000	856.524574	1	0.457185749813	0.063945200002	
1327000	854.977658	1	0.416776594129	0.064463834085	
1328000	856.533457	1	0.464465324792	0.063942233808	
1329000	854.602702	1	0.511553712278	0.064590177499	
1330000	856.328415	1	0.445144131025	0.064010734526	
1331000	855.564470	1	0.426210786458	0.064266600354	
1332000	855.996048	1	0.435192608994	0.064121927648	
1333000	853.114883	1	0.528149542019	0.065093952007	
1334000	856.158490	1	0.483722968907	0.064067558841	
1335000	856.514722	1	0.467279719248	0.063948489917	
1336000	856.428810	1	0.449678715160	0.063977185058	
1337000	855.845592	1	0.491459379673	0.064172326306	
1338000	854.455119	1	0.513431415831	0.064639974430	
1339000	856.180042	1	0.440126412867	0.064060348669	
1340000	856.152263	1	0.483902968882	0.064069641984	
1341000	856.536536	1	0.459552376914	0.063941205793	
1342000	855.810015	1	0.430998590187	0.064184249233	
1343000	854.164537	1	0.516946460019	0.064738133474	
1344000	856.189743	1	0.440418239265	0.064057103764	
1345000	856.512584	1	0.455698501872	0.063949203666	
1346000	856.367485	1	0.476470957070	0.063997676075	
1347000	856.528209	1	0.465466396246	0.063943986051	
1348000	856.522510	1	0.466318531008	0.063945889115	
1349000	856.333644	1	0.477865612825	0.064008986695	
1350000	856.256882	1	0.480654968142	0.064034649531	
1351000	854.770423	1	0.413882649060	0.064533632648	
1352000	856.516036	1	0.467129213178	0.063948050880	
1353000	856.538495	1	0.462915893982	0.063940551533	
1354000	856.532651	1	0.464640597994	0.063942502883	
1355000	855.693094	1	0.494581991634	0.064223449261	
1356000	856.447074	1	0.472510530152	0.063971083774	
1357000	856.525016	1	0.457250237497	0.063945052478	
1358000	856.421365	1	0.473929614774	0.063979672444	
1359000	856.504362	1	0.454865606659	0.063951949385	
1360000	855.842676	1	0.491522113581	0.064173303355	
1361000	856.461474	1	0.451586356026	0.063966273712	
1362000	856.245603	1	0.442183533996	0.064038421228	
1363000	856.472484	1	0.470897532987	0.063962595961	
1364000	855.997180	1	0.487994582953	0.064121548814	
1365000	856.513686	1	0.455819241754	0.063948835640	
1366000	856.433896	1	0.473259538512	0.063975486181	
1367000	856.419460	1	0.474028324185	0.063980308901	
1368000	856.515440	1	0.456016792156	0.063948249874	
1369000	856.482529	1	0.453038100464	0.063959240886	
1370000	856.526646	1	0.457496968024	0.063944508059	
1371000	856.420806	1	0.449256057795	0.063979859236	
1372000	856.519079	1	0.456450582950	0.063947034987	
1373000	856.305877	1	0.444288340152	0.064018268261	
1374000	855.741492	1	0.429591004251	0.064207220112	
1375000	855.366555	1	0.422775256657	0.064333054107	
1376000	856.002306	1	0.435345246763	0.064119832397	
1377000	856.457997	1	0.471848297959	0.063967434944	
1378000	856.469489	1	0.471101883455	0.063963596269	
1379000	856.387821	1	0.447648569298	0.063990880322	
1380000	855.984030	1	0.488312840494	0.064125952006	
1381000	856.397291	1	0.448090497848	0.063987716193	
1382000	855.706978	1	0.428904783060	0.064218793208	
1383000	856.364429	1	0.446612491953	0.063998697495	
1384000	856.536340	1	0.463722613024	0.063941271284	
1385000	855.786596	1	0.492704308379	0.064192098955	
1386000	856.518880	1	0.466788735570	0.063947101244	
1387000	856.457099	1	0.471904364873	0.063967735010	
1388000	856.502890	1	0.454727070836	0.063952441151	
1389000	855.576066	1	0.426422351695	0.064262709098	
1390000	856.528894	1	0.465351063486	0.063943757556	
1391000	856.487655	1	0.453430412838	0.063957528891	
1392000	855.540247	1	0.425772810307	0.064274730050	
1393000	856.363264	1	0.446562742206	0.063999086933	
1394000	856.246603	1	0.442216598339	0.064038086795	
1395000	856.357717	1	0.446328139830	0.064000940766	
1396000	856.445218	1	0.450595604579	0.063971703903	
1397000	855.896084	1	0.432863305376	0.064155408388	
1398000	856.539800	1	0.461809714148	0.063940116010	
1399000	856.227467	1	0.481621339228	0.064044486194	
1400000	856.506187	1	0.468173422085	0.063951340098	
1401000	856.086541	1	0.437493271399	0.064091634367	
1402000	856.250308	1	0.442339588556	0.064036847799	
1403000	856.400049	1	0.474992757705	0.063986794544	
1404000	855.913703	1	0.489954691368	0.064149506145	
1405000	856.489289	1	0.469655306044	0.063956983454	
1406000	855.813381	1	0.431069388733	0.064183121122	
1407000	856.536701	1	0.459604627212	0.063941150544	
1408000	855.956092	1	0.434237918172	0.064135308122	
1409000	856.506132	1	0.468178773732	0.063951358419	
1410000	856.322373	1	0.478304311693	0.064012754119	
1411000	856.124209	1	0.484696655313	0.064079028715	
1412000	856.512653	1	0.467508706597	0.063949180535	
1413000	856.092258	1	0.437646023767	0.064089720706	
1414000	856.316438	1	0.478530733337	0.064014737809	
1415000	856.479352	1	0.470411019727	0.063960302036	
1416000	856.354598	1	0.477016916259	0.064001983044	
1417000	856.514709	1	0.467281127014	0.063948494079	
1418000	856.167311	1	0.483465415508	0.064064607537	
1419000	856.446757	1	0.472529172535	0.063971189799	
1420000	856.277454	1	0.443265746292	0.064027770946	
1421000	856.504628	1	0.468323753048	0.063951860430	
1422000	856.412038	1	0.448809048000	0.063982788797	
1423000	856.483965	1	0.470068570759	0.063958761354	
1424000	856.465485	1	0.451846287246	0.063964933775	
1425000	856.449142	1	0.472388267352	0.063970392915	
1426000	856.525368	1	0.465912330125	0.063944934748	
1427000	856.476870	1	0.470589914196	0.063961131188	
1428000	856.520071	1	0.466639278591	0.063946703470	
1429000	855.976379	1	0.434718437819	0.064128514022	
1430000	856.525090	1	0.457261130555	0.063945027773	
1431000	855.971187	1	0.434594648893	0.064130252775	
1432000	856.043856	1	0.436382029402	0.064105921885	
1433000	856.386152	1	0.447572110151	0.063991438084	
1434000	856.310927	1	0.444476378327	0.064016580195	
1435000	856.532188	1	0.464736919297	0.063942657570	
1436000	856.445309	1	0.450600935597	0.063971673316	
1437000	856.487510	1	0.453418993409	0.063957577590	
1438000	855.287199	1	0.501735381060	0.064359718877	
1439000	856.049737	1	0.436532231551	0.064103953082	
1440000	856.532700	1	0.458584516813	0.063942486485	
1441000	855.465366	1	0.498763540428	0.064299868035	
1442000	855.922280	1	0.489759543732	0.064146632970	
1443000	856.083325	1	0.485806936547	0.064092710601	
1444000	855.463899	1	0.498788967667	0.064300360599	
1445000	856.354200	1	0.477033473845	0.064002116091	
1446000	856.537658	1	0.459938323946	0.063940831256	
1447000	853.603895	1	0.400037904603	0.064927941018	
1448000	856.431564	1	0.473387124973	0.063976265233	
1449000	855.284849	1	0.501773120905	0.064360508530	
1450000	854.116867	1	0.517502497684	0.064754250938	
1451000	856.497833	1	0.454271245756	0.063954129811	
1452000	854.682041	1	0.510515128740	0.064563423405	
1453000	856.461507	1	0.471626254864	0.063966262675	
1454000	856.505243	1	0.454949871490	0.063951655159	
1455000	855.922826	1	0.489747088818	0.064146450269	
1456000	856.365537	1	0.476554765163	0.063998327128	
1457000	856.194437	1	0.482653806644	0.064055533435	
1458000	856.456825	1	0.451293293041	0.063967826674	
1459000	856.321735	1	0.478328776177	0.064012967166	
1460000	856.538597	1	0.462865255871	0.063940517667	
1461000	856.274951	1	0.480036306301	0.064028607722	
1462000	855.880967	1	0.432527181540	0.064160473199	
1463000	856.539223	1	0.462490139509	0.063940308415	
1464000	856.519079	1	0.456450700591	0.063947034671	
1465000	856.367525	1	0.476469267617	0.063997662988	
1466000	856.526787	1	0.457519028194	0.063944460928	
1467000	856.529853	1	0.458031601145	0.063943437233	
1468000	856.196105	1	0.482602891327	0.064054975626	
1469000	856.047318	1	0.486744387277	0.064104762951	
1470000	856.390108	1	0.447754006100	0.063990116168	
1471000	856.420114	1	0.449220197166	0.063980090413	
1472000	855.194309	1	0.420013034127	0.064390945171	
1473000	856.504316	1	0.454861189172	0.063951964911	
1474000	856.453028	1	0.451060033721	0.063969094724	
1475000	853.557756	1	0.399552260073	0.064943586081	
1476000	855.263645	1	0.502112147550	0.064367635466	
1477000	855.671218	1	0.495006193820	0.064230786310	
1478000	856.380414	1	0.475902332746	0.063993355459	
1479000	855.942332	1	0.433916722755	0.064139916629	
1480000	856.010652	1	0.487664512186	0.064117037948	
1481000	855.971321	1	0.488616884478	0.064130207853	
1482000	856.533649	1	0.458792740699	0.063942169741	
1483000	856.266768	1	0.480319026934	0.064031344002	
1484000	856.398731	1	0.475055728997	0.063987234874	
1485000	856.524924	1	0.457236773369	0.063945083100	
1486000	856.503387	1	0.454773597481	0.063952274878	
1487000	855.506901	1	0.498036321890	0.064285923337	
1488000	856.363615	1	0.476637011954	0.063998969611	
1489000	856.537664	1	0.459940985666	0.063940828943	
1490000	855.668150	1	0.495065255411	0.064231815284	
1491000	856.494644	1	0.453997794823	0.063955194810	
1492000	854.937274	1	0.416198430809	0.064477429806	
1493000	856.480369	1	0.452878011704	0.063959962535	
1494000	855.906172	1	0.490124951466	0.064152029110	
1495000	856.475395	1	0.452520207723	0.063961623735	
1496000	856.411607	1	0.448787493460	0.063982932690	
1497000	856.355943	1	0.446253891142	0.064001533457	
1498000	853.961506	1	0.519278375690	0.064806806185	
1499000	856.353787	1	0.446164093197	0.064002254108	
1500000	856.505927	1	0.455016028826	0.063951426752	
1501000	856.118168	1	0.484864023995	0.064081050059	
1502000	856.539309	1	0.460788734190	0.063940279973	
1503000	856.410361	1	0.448725341895	0.063983348957	
1504000	856.437920	1	0.450178684196	0.063974141930	
1505000	855.402879	1	0.499831816926	0.064320852481	
1506000	856.506070	1	0.468184761483	0.063951378936	
1507000	856.218493	1	0.481907040932	0.064047487561	
1508000	856.401854	1	0.448308690533	0.063986191506	
1509000	855.830674	1	0.431435728028	0.064177325568	
1510000	856.493649	1	0.469300277995	0.063955527173	
1511000	855.964673	1	0.434440132406	0.064132434336	
1512000	855.808719	1	0.492243358472	0.064184683723	
1513000	856.383731	1	0.475752779143	0.063992247085	
1514000	856.027070	1	0.487256559739	0.064111541179	
1515000	856.468227	1	0.452028020478	0.063964017862	
1516000	856.530807	1	0.458206807756	0.063943118717	
1517000	856.484724	1	0.470010906758	0.063958507935	
1518000	856.135121	1	0.484391207766	0.064075377402	
1519000	856.518570	1	0.466826934198	0.063947204776	
1520000	856.445223	1	0.472618799688	0.063971702066	
1521000	856.510613	1	0.455488438426	0.063949862066	
1522000	856.329092	1	0.445170535288	0.064010508153	
1523000	856.322832	1	0.478286665526	0.064012600642	
1524000	856.410605	1	0.448737461032	0.063983267630	
1525000	856.344789	1	0.445794869675	0.064005261385	
1526000	856.512596	1	0.467514899486	0.063949199592	
1527000	856.165491	1	0.483518803944	0.064065216474	
1528000	856.239065	1	0.481245980117	0.064040607615	
1529000	856.377842	1	0.476017271543	0.063994215217	
1530000	856.452052	1	0.451000879654	0.063969420807	
1531000	854.167999	1	0.516905865981	0.064736963115	
1532000	856.228627	1	0.441630629335	0.064044098069	
1533000	856.161193	1	0.439570374814	0.064066654276	
1534000	856.405956	1	0.448507960918	0.063984820722	
1535000	856.196726	1	0.482583904759	0.064054767962	
1536000	856.531904	1	0.464794431587	0.063942752237	
1537000	856.024459	1	0.435892850108	0.064112415398	
1538000	856.472999	1	0.452352796067	0.063962423900	
1539000	856.159624	1	0.439524717563	0.064067179199	
1540000	856.473109	1	0.452360356181	0.063962387451	
1541000	856.525735	1	0.465857343108	0.063944812164	
1542000	856.310841	1	0.478741578458	0.064016609058	
1543000	856.380223	1	0.475910929175	0.063993419523	
1544000	856.519218	1	0.456467899423	0.063946988526	
1545000	855.600544	1	0.496341556076	0.064254495179	
1546000	856.460688	1	0.451536242515	0.063966536095	
1547000	856.390510	1	0.475442131605	0.063989982062	
1548000	856.240430	1	0.481201328981	0.064040151123	
1549000	856.539284	1	0.460769438226	0.063940288303	
1550000	856.497948	1	0.454281322185	0.063954091311	
1551000	855.264507	1	0.502098418495	0.064367345693	
1552000	855.952142	1	0.489069386293	0.064136630944	
1553000	854.407592	1	0.514022089650	0.064656019111	
1554000	856.533404	1	0.458737607005	0.063942251409	
1555000	855.653819	1	0.427874924323	0.064236622281	
1556000	856.504865	1	0.454913580174	0.063951781423	
1557000	853.846169	1	0.520563075223	0.064845850131	
1558000	856.535391	1	0.463992630132	0.063941587955	
1559000	856.514165	1	0.455872537547	0.063948675607	
1560000	856.535829	1	0.463871968623	0.063941441749	
1561000	856.012216	1	0.435588789974	0.064116514436	
1562000	856.238799	1	0.441960063279	0.064040696486	
1563000	856.504544	1	0.454882959802	0.063951888491	
1564000	854.513161	1	0.512701007598	0.064620385542	
1565000	855.968349	1	0.488687507309	0.064131203290	
1566000	856.504966	1	0.468291520710	0.063951747874	
1567000	856.468659	1	0.471157766358	0.063963873609	
1568000	856.528048	1	0.457721693856	0.063944039803	
1569000	856.511683	1	0.467613161397	0.063949504643	
1570000	856.526066	1	0.457407476487	0.063944701858	
1571000	856.204312	1	0.440864213851	0.064052230583	
1572000	856.539548	1	0.461004917573	0.063940199917	
1573000	855.181650	1	0.503397588438	0.064395201842	
1574000	855.911945	1	0.433220195606	0.064150095113	
1575000	856.514632	1	0.467289773442	0.063948519667	
1576000	855.848514	1	0.431818337802	0.064171347284	
1577000	856.487313	1	0.469811104360	0.063957643259	
1578000	856.430408	1	0.449764873531	0.063976651353	
1579000	856.443461	1	0.450493844850	0.063972290607	
1580000	856.472922	1	0.452347409243	0.063962449890	
1581000	855.885041	1	0.432617390814	0.064159108119	
1582000	856.385519	1	0.475671508326	0.063991649657	
1583000	856.375983	1	0.447115005400	0.063994836176	
1584000	856.337357	1	0.477718455075	0.064007745411	
1585000	854.093786	1	0.517769783216	0.064762055898	
1586000	856.504377	1	0.468347739446	0.063951944543	
1587000	856.319244	1	0.444790662453	0.064013799927	
1588000	854.489510	1	0.410214865391	0.064628366857	
1589000	856.530535	1	0.465058725430	0.063943209438	
1590000	855.913681	1	0.433259543765	0.064149513373	
1591000	856.517098	1	0.456210169590	0.063947696181	
1592000	856.431990	1	0.473363931422	0.063976122981	
1593000	856.411470	1	0.448780619392	0.063982978631	
1594000	856.521583	1	0.456771693081	0.063946198845	
1595000	855.901562	1	0.432986073197	0.064153573167	
1596000	856.527380	1	0.457612950768	0.063944263102	
1597000	856.426176	1	0.473676757672	0.063978065242	
1598000	856.238038	1	0.481279479682	0.064040950781	
1599000	855.431437	1	0.499347303620	0.064311261349	
1600000	856.329451	1	0.445184557755	0.064010388082	
1601000	856.318856	1	0.478438874543	0.064013929809	
1602000	856.451656	1	0.450976938111	0.063969553301	
1603000	856.389805	1	0.475474729310	0.063990217379	
1604000	856.506146	1	0.468177361044	0.063951353582	
1605000	855.985316	1	0.488281890483	0.064125521486	
1606000	854.834672	1	0.414761065908	0.064511984899	
1607000	855.776747	1	0.430307350693	0.064195400773	
1608000	856.138232	1	0.484303382674	0.064074336543	
1609000	856.388057	1	0.447659395101	0.063990801595	
1610000	855.548902	1	0.425928685225	0.064271825247	
1611000	854.424907	1	0.513807653074	0.064650173271	
1612000	856.539386	1	0.462363021345	0.063940254141	
1613000	856.444125	1	0.450532194691	0.063972068864	
1614000	856.182589	1	0.483012067474	0.064059496606	
1615000	854.999710	1	0.506119310235	0.064456411439	
1616000	855.964979	1	0.434447373667	0.064132331821	
1617000	856.145454	1	0.484098168509	0.064071920118	
1618000	856.537466	1	0.463348257652	0.063940895108	
1619000	856.539660	1	0.462076630331	0.063940162725	
1620000	856.218726	1	0.481899668700	0.064047409579	
1621000	856.535469	1	0.463971553568	0.063941561869	
1622000	856.236222	1	0.441876070345	0.064041558386	
1623000	856.531117	1	0.458265748885	0.063943015162	
1624000	856.532722	1	0.458589146464	0.063942479197	
1625000	856.379124	1	0.447254634948	0.063993786626	
1626000	855.515134	1	0.425324256355	0.064283159716	
1627000	856.531651	1	0.464845039390	0.063942836965	
1628000	856.508985	1	0.467894428745	0.063950405647	
1629000	856.414015	1	0.448908470947	0.063982128205	
1630000	854.034588	1	0.518449735634	0.064782078911	
1631000	856.416556	1	0.449037404390	0.063981279210	
1632000	856.338180	1	0.477685694763	0.064007470612	
1633000	856.529883	1	0.465177801079	0.063943427322	
1634000	856.538873	1	0.462715809346	0.063940425512	
1635000	856.433660	1	0.473272492253	0.063975564890	
1636000	856.432788	1	0.473320308361	0.063975856188	
1637000	854.548175	1	0.512255401256	0.064608571341	
1638000	854.896479	1	0.507593081272	0.064491166772	
1639000	856.529180	1	0.465301779160	0.063943662029	
1640000	855.765708	1	0.493133415375	0.064199101461	
1641000	856.539444	1	0.460902827984	0.063940234687	
1642000	856.345729	1	0.477381694030	0.064004947280	
1643000	856.272082	1	0.443078801565	0.064029567096	
1644000	856.535461	1	0.463973879897	0.063941564737	
1645000	856.486645	1	0.453351605072	0.063957866358	
1646000	856.320363	1	0.478381344941	0.064013426012	
1647000	856.181805	1	0.440179149824	0.064059758986	
1648000	856.381658	1	0.447368299770	0.063992939747	
1649000	856.232536	1	0.481458153857	0.064042790980	
1650000	856.051689	1	0.486632445258	0.064103299686	
1651000	856.496662	1	0.469045028525	0.063954520764	
1652000	856.207901	1	0.440975554832	0.064051030126	
1653000	854.438534	1	0.409576449467	0.064645572726	
1654000	856.513905	1	0.455843532680	0.063948762517	
1655000	855.830441	1	0.431430759225	0.064177403707	
1656000	856.382747	1	0.475797324197	0.063992575999	
1657000	856.300778	1	0.479114227675	0.064019972978	
1658000	856.534679	1	0.464176829734	0.063941825783	
1659000	856.427367	1	0.449601401165	0.063977667271	
1660000	856.034416	1	0.436142812475	0.064109081740	
1661000	856.323190	1	0.478272876848	0.064012480829	
1662000	855.842353	1	0.431685655274	0.064173411809	
1663000	856.172942	1	0.439915280916	0.064062723981	
1664000	856.205236	1	0.482321888354	0.064051921368	
1665000	855.572528	1	0.496857049757	0.064263896208	
1666000	855.665002	1	0.428088960410	0.064232871352	
1667000	856.379871	1	0.475926678760	0.063993536996	
1668000	856.538851	1	0.462728436546	0.063940432849	
1669000	856.166397	1	0.483492262626	0.064064913564	
1670000	855.465663	1	0.424456339764	0.064299768200	
1671000	854.959774	1	0.506695066531	0.064469854528	
1672000	856.480266	1	0.452870478470	0.063959996823	
1673000	856.341848	1	0.445676028921	0.064006244442	
1674000	855.802431	1	0.492375074706	0.064186791322	
1675000	856.138323	1	0.438913915388	0.064074306101	
1676000	856.539434	1	0.460893917347	0.063940237980	
1677000	856.140459	1	0.484240286496	0.064073591240	
1678000	854.964574	1	0.506626257486	0.064468238845	
1679000	855.895052	1	0.432840237485	0.064155754099	
1680000	856.265761	1	0.480353513590	0.064031680628	
1681000	856.517535	1	0.456262213974	0.063947550492	
1682000	855.953074	1	0.434167149658	0.064136318889	
1683000	856.534046	1	0.458884575656	0.063942037225	
1684000	856.342458	1	0.477514111078	0.064006040475	
1685000	856.308026	1	0.478846626939	0.064017550009	
1686000	856.089224	1	0.485649873990	0.064090736121	
1687000	854.908784	1	0.415794862443	0.064487023106	
1688000	854.181218	1	0.406464122669	0.064732494644	
1689000	856.360247	1	0.476780013494	0.064000095084	
1690000	856.443196	1	0.472736182732	0.063972379305	
1691000	856.363941	1	0.446591624841	0.063998860685	
1692000	856.384957	1	0.447517622570	0.063991837425	
1693000	856.340266	1	0.477602271782	0.064006773371	
1694000	856.531944	1	0.458428352742	0.063942738866	
1695000	856.517183	1	0.456220235234	0.063947667894	
1696000	856.525886	1	0.465834627422	0.063944761984	
1697000	856.393769	1	0.475290233034	0.063988892834	
1698000	856.473457	1	0.470830199129	0.063962271125	
1699000	856.509385	1	0.455361190895	0.063950272083	
1700000	855.987285	1	0.488234424036	0.064124862189	
1701000	856.520350	1	0.456611061413	0.063946610398	
1702000	856.290261	1	0.479495440026	0.064023489086	
1703000	856.007843	1	0.435481052118	0.064117978412	
1704000	856.251777	1	0.480826158638	0.064036356601	
1705000	856.533161	1	0.458683844574	0.063942332572	
1706000	856.489711	1	0.469621627501	0.063956842489	
1707000	854.708725	1	0.510160925727	0.064554427629	
1708000	856.535305	1	0.464015761959	0.063941616850	
1709000	856.539818	1	0.461741410844	0.063940110022	
1710000	856.078450	1	0.437278770831	0.064094342130	
1711000	856.526420	1	0.465752840632	0.063944583539	
1712000	856.121430	1	0.484773784300	0.064079958403	
1713000	856.511783	1	0.467602454341	0.063949471159	
1714000	856.531164	1	0.458274837284	0.063942999355	
1715000	856.432380	1	0.449872129816	0.063975992363	
1716000	856.534607	1	0.464194759191	0.063941849877	
1717000	856.219616	1	0.441343210468	0.064047112025	
1718000	856.036474	1	0.436194754760	0.064108393091	
1719000	855.958473	1	0.488920848430	0.064134510740	
1720000	856.280640	1	0.479837208921	0.064026705778	
1721000	855.585522	1	0.496618897684	0.064259535831	
1722000	853.463564	1	0.524642660366	0.064975537562	
1723000	855.313353	1	0.421901828356	0.064350929647	
1724000	856.478859	1	0.470446834062	0.063960466695	
1725000	856.539656	1	0.462081872634	0.063940164014	
1726000	856.507183	1	0.468075463873	0.063951007379	
1727000	856.230754	1	0.441699043311	0.064043387004	
1728000	856.473560	1	0.452391696891	0.063962236666	
1729000	856.326073	1	0.445053161591	0.064011517222	
1730000	856.339091	1	0.445565437978	0.064007165868	
1731000	856.442492	1	0.472776639384	0.063972614383	
1732000	856.349360	1	0.445981335431	0.064003733766	
1733000	856.031171	1	0.436061081491	0.064110168174	
1734000	856.525366	1	0.465912588913	0.063944935328	
1735000	855.621134	1	0.495957821881	0.064247586959	
1736000	856.512276	1	0.467549502400	0.063949306442	
1737000	856.431628	1	0.473383618970	0.063976243712	
1738000	856.307847	1	0.478853270482	0.064017609711	
1739000	855.986801	1	0.488246087707	0.064125024085	
1740000	856.498869	1	0.468852388243	0.063953783698	
1741000	856.539119	1	0.462563079544	0.063940343360	
1742000	856.224783	1	0.481707214918	0.064045383868	
1743000	856.400129	1	0.448225817484	0.063986767684	
1744000	856.539607	1	0.462144103898	0.063940180413	
1745000	856.507009	1	0.455122022363	0.063951065566	
1746000	855.663753	1	0.495149726155	0.064233290097	
1747000	856.387811	1	0.447648110237	0.063990883662	
1748000	856.325737	1	0.445040141922	0.064011629595	
1749000	856.432987	1	0.473309414749	0.063975789719	
1750000	856.528239	1	0.457753182847	0.063943976293	
1751000	856.331103	1	0.477965513139	0.064009835791	
1752000	856.529067	1	0.457893498608	0.063943699570	
1753000	856.085228	1	0.485756369341	0.064092073503	
1754000	855.517222	1	0.497853374859	0.064282458648	
1755000	856.036786	1	0.487012073464	0.064108288528	
1756000	856.537344	1	0.463392703648	0.063940935949	
1757000	856.535084	1	0.459140905355	0.063941690602	
1758000	856.215376	1	0.482005342776	0.064048530083	
1759000	856.440246	1	0.450309919578	0.063973364734	
1760000	856.471499	1	0.470965262687	0.063962925091	
1761000	854.597574	1	0.511620117008	0.064591907217	
1762000	856.506009	1	0.455024032736	0.063951399273	
1763000	854.533008	1	0.410765822918	0.064613688830	
1764000	856.303984	1	0.478996363226	0.064018901185	
1765000	855.807441	1	0.492270184905	0.064185112241	
1766000	856.494171	1	0.469256690220	0.063955352909	
1767000	856.509902	1	0.467800258942	0.063950099395	
1768000	856.136935	1	0.438874691893	0.064074770409	
1769000	856.539663	1	0.462071900185	0.063940161574	
1770000	854.137878	1	0.517258087512	0.064747146548	
1771000	856.261330	1	0.480504556207	0.064033162265	
1772000	855.440552	1	0.424023368365	0.064308200332	
1773000	855.383828	1	0.500151699430	0.064327251733	
1774000	856.054001	1	0.436641704932	0.064102525547	
1775000	855.760309	1	0.429971354840	0.064200911225	
1776000	856.130526	1	0.438694392645	0.064076915014	
1777000	853.794228	1	0.521132813515	0.064863440655	
1778000	856.200049	1	0.482481971970	0.064053656293	
1779000	856.092388	1	0.485565230241	0.064089677371	
1780000	856.041905	1	0.486882313878	0.064106574857	
1781000	856.429297	1	0.449704864395	0.063977022669	
1782000	856.523311	1	0.457006473439	0.063945621508	
1783000	856.411569	1	0.474429141563	0.063982945457	
1784000	856.529036	1	0.457888139494	0.063943709951	
1785000	855.906979	1	0.433107979479	0.064151758598	
1786000	856.536568	1	0.463652178685	0.063941194929	
1787000	856.392360	1	0.447858594857	0.063989363885	
1788000	856.279763	1	0.443346701686	0.064026998785	
1789000	856.410222	1	0.448718431047	0.063983395367	
1790000	856.402340	1	0.474882553147	0.063986028906	
1791000	856.108095	1	0.485140477293	0.064084420811	
1792000	856.539763	1	0.461309854180	0.063940128405	
1793000	856.248687	1	0.480929025864	0.064037389714	
1794000	856.507560	1	0.468037959532	0.063950881318	
1795000	856.517445	1	0.456251405040	0.063947580633	
1796000	856.535697	1	0.459305676087	0.063941485871	
1797000	856.292825	1	0.479403257954	0.064022631903	
1798000	856.494332	1	0.469243135995	0.063955298921	
1799000	856.010480	1	0.435545980334	0.064117095422	
1800000	856.531375	1	0.464899044736	0.063942928854	
1801000	855.422358	1	0.499502004008	0.064314310408	
1802000	856.537845	1	0.463202955003	0.063940768775	
1803000	856.209945	1	0.482175492533	0.064050346477	
1804000	856.497750	1	0.468950736379	0.063954157574	
1805000	856.295287	1	0.479314263364	0.064021808561	
1806000	856.493805	1	0.453927461476	0.063955475035	
1807000	855.656068	1	0.495296862280	0.064235867893	
1808000	856.516781	1	0.467042104939	0.063947802172	
1809000	856.310328	1	0.444453952458	0.064016780550	
1810000	856.538713	1	0.462804638729	0.063940478885	
1811000	856.534762	1	0.464156054269	0.063941798074	
1812000	853.784816	1	0.521235493135	0.064866628854	
1813000	855.366582	1	0.500439034117	0.064333045332	
1814000	856.262061	1	0.480479721930	0.064032917839	
1815000	855.319754	1	0.501208814071	0.064348778645	
1816000	856.498600	1	0.468876207664	0.063953873786	
1817000	855.127562	1	0.504224594239	0.064413392292	
1818000	856.468268	1	0.452030746300	0.063964004255	
1819000	856.504895	1	0.468298250202	0.063951771329	
1820000	855.388971	1	0.423149120005	0.064325524155	
1821000	855.884683	1	0.490605269957	0.064159228045	
1822000	856.105540	1	0.438004638238	0.064085275818	
1823000	856.392148	1	0.475366012163	0.063989434724	
1824000	856.369601	1	0.476379425204	0.063996969202	
1825000	856.158962	1	0.483709255836	0.064067400831	
1826000	856.010470	1	0.435545732884	0.064117098783	
1827000	855.851430	1	0.491333363198	0.064170369862	
1828000	856.535529	1	0.459259438096	0.063941541894	
1829000	856.282915	1	0.443457752629	0.064025945126	
1830000	856.313698	1	0.478634262716	0.064015653736	
1831000	856.518980	1	0.466776357977	0.063947067859	
1832000	856.331808	1	0.445276856638	0.064009600300	
1833000	856.390052	1	0.447751401458	0.063990134975	
1834000	856.399470	1	0.475020462879	0.063986988019	
1835000	856.235295	1	0.481368776975	0.064041868391	
1836000	855.702338	1	0.494401101138	0.064220349082	
1837000	855.674494	1	0.494942999248	0.064229687345	
1838000	856.410460	1	0.448730241009	0.063983316071	
1839000	855.624584	1	0.427321614029	0.064246429544	
1840000	856.522814	1	0.456937713563	0.063945787618	
1841000	855.432320	1	0.499332226642	0.064310964857	
1842000	856.326477	1	0.445068837117	0.064011382043	
1843000	856.068720	1	0.486191459552	0.064097598823	
1844000	856.424591	1	0.449454106471	0.063978594579	
1845000	856.418578	1	0.474073748146	0.063980603490	
1846000	856.539046	1	0.462610901458	0.063940367775	
1847000	856.399595	1	0.475014459089	0.063986946058	
1848000	856.327369	1	0.478111272857	0.064011083997	
1849000	855.735939	1	0.493735113887	0.064209082078	
1850000	856.227951	1	0.481605798488	0.064044324155	
1851000	855.886674	1	0.432653610561	0.064158561221	
1852000	856.249217	1	0.480911421732	0.064037212522	
1853000	856.533859	1	0.458840879255	0.063942099730	
1854000	855.577453	1	0.496766983234	0.064262243685	
1855000	856.201493	1	0.482437540409	0.064053173422	
1856000	856.535028	1	0.459126500319	0.063941709173	
1857000	856.360692	1	0.476761198880	0.063999946397	
1858000	856.523893	1	0.466126531584	0.063945427296	
1859000	856.433125	1	0.473301858727	0.063975743651	
1860000	855.589608	1	0.496543678277	0.064258164765	
1861000	856.266505	1	0.442886694677	0.064031431818	
1862000	856.431412	1	0.473395402439	0.063976316069	
1863000	856.498085	1	0.454293313227	0.063954045565	
1864000	856.353361	1	0.477068308889	0.064002396471	
1865000	856.397015	1	0.475137315404	0.063987808444	
1866000	855.768026	1	0.493086079843	0.064198324294	
1867000	856.153322	1	0.483872467533	0.064069287803	
1868000	856.484607	1	0.453194886921	0.063958547070	
1869000	856.436301	1	0.450088248212	0.063974682729	
1870000	856.386636	1	0.475620506340	0.063991276496	
1871000	855.701263	1	0.428792522133	0.064220709843	
1872000	856.425463	1	0.473714536177	0.063978303252	
1873000	856.516823	1	0.467037211411	0.063947788318	
1874000	856.462556	1	0.451655837124	0.063965912091	
1875000	855.780081	1	0.492838769904	0.064194282880	
1876000	856.033407	1	0.487097351712	0.064109419534	
1877000	856.512918	1	0.455734846118	0.063949092086	
1878000	856.294072	1	0.443856496714	0.064022214785	
1879000	856.535293	1	0.464018844521	0.063941620722	
1880000	855.990012	1	0.435046193594	0.064123948895	
1881000	856.449939	1	0.450873964914	0.063970126568	
1882000	856.537686	1	0.459949476733	0.063940821587	
1883000	856.157424	1	0.483753884074	0.064067915422	
1884000	855.540061	1	0.497445261133	0.064274792563	
1885000	856.539750	1	0.461283887020	0.063940132607	
1886000	856.507424	1	0.468051575039	0.063950926998	
1887000	856.121653	1	0.438447115836	0.064079883848	
1888000	856.482780	1	0.470157872643	0.063959157233	
1889000	855.552133	1	0.497227680105	0.064270740957	
1890000	856.535881	1	0.459357410965	0.063941424508	
1891000	854.712628	1	0.413105829997	0.064553111684	
1892000	856.452447	1	0.472189990473	0.063969289093	
1893000	854.963558	1	0.506640827119	0.064468580744	
1894000	856.539514	1	0.460969392169	0.063940211401	
1895000	856.059591	1	0.486428808214	0.064100654564	
1896000	856.293714	1	0.479371181364	0.064022334668	
1897000	856.455267	1	0.472017789767	0.063968347063	
1898000	856.538481	1	0.460291717077	0.063940556397	
1899000	856.538426	1	0.462949206882	0.063940574540	
1900000	856.500949	1	0.454548660316	0.063953089197	
1901000	856.104474	1	0.485239078024	0.064085632671	
1902000	856.010885	1	0.487658771001	0.064116959989	
1903000	856.537671	1	0.459943559059	0.063940826710	
1904000	856.529595	1	0.465229063734	0.063943523397	
1905000	855.936468	1	0.433780952521	0.064141880826	
1906000	856.434761	1	0.450002874889	0.063975197166	
1907000	856.512681	1	0.455709011256	0.063949171330	
1908000	856.490533	1	0.453659143058	0.063956567761	
1909000	856.507603	1	0.455181029807	0.063950867028	
1910000	855.593861	1	0.496465212816	0.064256737674	
1911000	856.494729	1	0.454004944051	0.063955166470	
1912000	856.274983	1	0.480035181272	0.064028596916	
1913000	855.164230	1	0.503665683742	0.064401059700	
1914000	856.199991	1	0.482483775634	0.064053675917	
1915000	855.386588	1	0.500105513595	0.064326324491	
1916000	856.539480	1	0.462278554970	0.063940222735	
1917000	856.333698	1	0.445351264173	0.064008968456	
1918000	855.976418	1	0.434719368052	0.064128500986	
1919000	856.530147	1	0.465129992438	0.063943338954	
1920000	855.627607	1	0.495836308400	0.064245415397	
1921000	856.407918	1	0.474610399529	0.063984165257	
1922000	856.487580	1	0.453424511700	0.063957554048	
1923000	855.495009	1	0.424968730142	0.064289915608	
1924000	855.677932	1	0.494876573279	0.064228534429	
1925000	856.444744	1	0.450568041880	0.063971862285	
1926000	856.534909	1	0.464118761151	0.063941748899	
1927000	856.210272	1	0.482165287844	0.064050237114	
1928000	856.218246	1	0.481914821727	0.064047569895	
1929000	856.163703	1	0.483571139472	0.064065814845	
1930000	855.951684	1	0.434134619816	0.064136784380	
1931000	856.458557	1	0.471813204680	0.063967247960	
1932000	856.473947	1	0.452418647823	0.063962107410	
1933000	854.840372	1	0.414839782802	0.064510064630	
1934000	856.530302	1	0.465101673562	0.063943287172	
1935000	856.395028	1	0.447983609364	0.063988472163	
1936000	856.535333	1	0.464008271865	0.063941607464	
1937000	856.452138	1	0.472208633907	0.063969392009	
1938000	855.945650	1	0.489220887859	0.064138805297	
1939000	856.535688	1	0.459303282724	0.063941488744	
1940000	856.287959	1	0.479577794502	0.064024258631	
1941000	855.978419	1	0.488447508652	0.064127831076	
1942000	854.995017	1	0.417027382307	0.064457990884	
1943000	856.499681	1	0.454434432675	0.063953512820	
1944000	856.043795	1	0.436380475842	0.064105942310	
1945000	856.521171	1	0.466497305955	0.063946336398	
1946000	856.378157	1	0.476003248689	0.063994109956	
1947000	856.306984	1	0.444329368472	0.064017898368	
1948000	855.324871	1	0.422089308856	0.064347059168	
1949000	856.539461	1	0.460918360483	0.063940229047	
1950000	855.987365	1	0.488232475297	0.064124835146	
1951000	856.205567	1	0.440903084974	0.064051810748	
1952000	856.458094	1	0.471842260542	0.063967402730	
1953000	856.539746	1	0.461275978904	0.063940133956	
1954000	855.948744	1	0.489148785582	0.064137768992	
1955000	855.966166	1	0.434475483533	0.064131934129	
1956000	856.534083	1	0.458893336849	0.063942024812	
1957000	855.585044	1	0.496627682384	0.064259696147	
1958000	856.506905	1	0.468102924749	0.063951100146	
1959000	856.528731	1	0.457835914804	0.063943811892	
1960000	855.944651	1	0.433970601666	0.064139139822	
1961000	856.529077	1	0.465319534562	0.063943696298	
1962000	856.523434	1	0.457023565249	0.063945580600	
1963000	856.508085	1	0.467985467702	0.063950706111	
1964000	856.422541	1	0.473868318554	0.063979279775	
1965000	856.519703	1	0.456528756438	0.063946826482	
1966000	856.488207	1	0.469740977867	0.063957344708	
1967000	856.096426	1	0.485456758165	0.064088326027	
1968000	855.904215	1	0.433045709664	0.064152684514	
1969000	855.732998	1	0.493793942298	0.064210068014	
1970000	854.193791	1	0.516602529060	0.064728244853	
1971000	856.332549	1	0.445306005252	0.064009352436	
1972000	856.539447	1	0.462309428378	0.063940233783	
1973000	856.522233	1	0.466356042152	0.063945981584	
1974000	856.154932	1	0.483826004437	0.064068749207	
1975000	856.355985	1	0.446255618813	0.064001519633	
1976000	856.400422	1	0.448239861687	0.063986669789	
1977000	855.989273	1	0.488186406108	0.064124196427	
1978000	856.287441	1	0.479596281247	0.064024431862	
1979000	852.395515	1	0.388340831803	0.065338936518	
1980000	855.990133	1	0.435049122510	0.064123908352	
1981000	856.388970	1	0.475513302377	0.063990496548	
1982000	856.319160	1	0.478427260816	0.064013827967	
1983000	856.536164	1	0.459439425184	0.063941330090	
1984000	856.521772	1	0.466417832109	0.063946135503	
1985000	854.912413	1	0.507368646639	0.064485800956	
1986000	855.050157	1	0.417833377748	0.064439433674	
1987000	855.618884	1	0.427214759284	0.064248341896	
1988000	856.383277	1	0.475773362909	0.063992398944	
1989000	855.950945	1	0.434117335588	0.064137031935	
1990000	856.470099	1	0.471060638436	0.063963392619	
1991000	856.517405	1	0.456246620360	0.063947593995	
1992000	856.381703	1	0.475844439159	0.063992925014	
1993000	855.784253	1	0.492752743444	0.064192884552	
1994000	856.357128	1	0.446303456545	0.064001137482	
1995000	854.954873	1	0.416449493925	0.064471504565	
1996000	856.450272	1	0.472320856173	0.063970015333	
1997000	856.538061	1	0.460101315737	0.063940696399	
1998000	856.533744	1	0.464400254212	0.063942137989	
1999000	856.059142	1	0.436774293989	0.064100804947	
2000000	855.449311	1	0.499040885355	0.064305258834	
