# Supplementary material for: Investigating environmental effects on phonology using diachronic models
Source: Evol Hum Sci. 2024 Jan 3;6:e8. doi: 10.1017/ehs.2023.33 (PMC10955398; doi:10.1017/ehs.2023.33)
Supplement: Hartmann et al. supplementary material 4 — Hartmann et al. supplementary material [file S2513843X23000336sup004.zip › TonesClimateGeoPhylo_Public-1.0/results/BayesTraitsOutput/AncestralStateReconstruction/Anc_ASJP_continuous_make.Schedule.txt]

Default schedule
Rate	100.00
Rate Tried	% Accepted	Alpha Trait 1 - Dev	Alpha Trait 1 - Tried	Alpha Trait 1 - Accepted	Sample Ave Acceptance	Total Ave Acceptance
1000	0.333000	0.237548	1000	0.333000	0.333000	0.306403
1000	0.338000	0.237548	1000	0.338000	0.338000	0.306435
1000	0.295000	0.237548	1000	0.295000	0.295000	0.306423
1000	0.341000	0.237548	1000	0.341000	0.341000	0.306458
1000	0.307000	0.237548	1000	0.307000	0.307000	0.306458
1000	0.328000	0.237548	1000	0.328000	0.328000	0.306480
1000	0.309000	0.237548	1000	0.309000	0.309000	0.306482
1000	0.294000	0.237548	1000	0.294000	0.294000	0.306470
1000	0.325000	0.237548	1000	0.325000	0.325000	0.306488
1000	0.297000	0.237548	1000	0.297000	0.297000	0.306479
1000	0.283000	0.237548	1000	0.283000	0.283000	0.306456
1000	0.303000	0.237548	1000	0.303000	0.303000	0.306452
1000	0.332000	0.237548	1000	0.332000	0.332000	0.306477
1000	0.312000	0.237548	1000	0.312000	0.312000	0.306483
1000	0.308000	0.237548	1000	0.308000	0.308000	0.306484
1000	0.306000	0.237548	1000	0.306000	0.306000	0.306484
1000	0.310000	0.237548	1000	0.310000	0.310000	0.306487
1000	0.315000	0.237548	1000	0.315000	0.315000	0.306496
1000	0.296000	0.237548	1000	0.296000	0.296000	0.306485
1000	0.312000	0.237548	1000	0.312000	0.312000	0.306491
1000	0.315000	0.237548	1000	0.315000	0.315000	0.306499
1000	0.332000	0.237548	1000	0.332000	0.332000	0.306524
1000	0.292000	0.237548	1000	0.292000	0.292000	0.306510
1000	0.316000	0.237548	1000	0.316000	0.316000	0.306519
1000	0.316000	0.237548	1000	0.316000	0.316000	0.306528
1000	0.303000	0.237548	1000	0.303000	0.303000	0.306525
1000	0.300000	0.237548	1000	0.300000	0.300000	0.306519
1000	0.325000	0.237548	1000	0.325000	0.325000	0.306537
1000	0.304000	0.237548	1000	0.304000	0.304000	0.306534
1000	0.310000	0.237548	1000	0.310000	0.310000	0.306538
1000	0.340000	0.237548	1000	0.340000	0.340000	0.306570
1000	0.326000	0.237548	1000	0.326000	0.326000	0.306589
1000	0.313000	0.237548	1000	0.313000	0.313000	0.306595
1000	0.318000	0.237548	1000	0.318000	0.318000	0.306606
1000	0.313000	0.237548	1000	0.313000	0.313000	0.306612
1000	0.308000	0.237548	1000	0.308000	0.308000	0.306614
1000	0.302000	0.237548	1000	0.302000	0.302000	0.306609
1000	0.318000	0.237548	1000	0.318000	0.318000	0.306620
1000	0.319000	0.237548	1000	0.319000	0.319000	0.306632
1000	0.303000	0.237548	1000	0.303000	0.303000	0.306629
1000	0.303000	0.237548	1000	0.303000	0.303000	0.306625
1000	0.293000	0.237548	1000	0.293000	0.293000	0.306612
1000	0.294000	0.237548	1000	0.294000	0.294000	0.306600
1000	0.301000	0.237548	1000	0.301000	0.301000	0.306595
1000	0.294000	0.237548	1000	0.294000	0.294000	0.306582
1000	0.328000	0.237548	1000	0.328000	0.328000	0.306603
1000	0.283000	0.237548	1000	0.283000	0.283000	0.306580
1000	0.305000	0.237548	1000	0.305000	0.305000	0.306579
1000	0.332000	0.237548	1000	0.332000	0.332000	0.306603
1000	0.280000	0.237548	1000	0.280000	0.280000	0.306578
1000	0.342000	0.237548	1000	0.342000	0.342000	0.306612
1000	0.314000	0.237548	1000	0.314000	0.314000	0.306619
1000	0.296000	0.237548	1000	0.296000	0.296000	0.306608
1000	0.301000	0.237548	1000	0.301000	0.301000	0.306603
1000	0.319000	0.237548	1000	0.319000	0.319000	0.306615
1000	0.289000	0.237548	1000	0.289000	0.289000	0.306598
1000	0.304000	0.237548	1000	0.304000	0.304000	0.306596
1000	0.293000	0.237548	1000	0.293000	0.293000	0.306583
1000	0.302000	0.237548	1000	0.302000	0.302000	0.306579
1000	0.332000	0.237548	1000	0.332000	0.332000	0.306603
1000	0.315000	0.237548	1000	0.315000	0.315000	0.306610
1000	0.316000	0.237548	1000	0.316000	0.316000	0.306619
1000	0.303000	0.237548	1000	0.303000	0.303000	0.306616
1000	0.322000	0.237548	1000	0.322000	0.322000	0.306630
1000	0.326000	0.237548	1000	0.326000	0.326000	0.306649
1000	0.290000	0.237548	1000	0.290000	0.290000	0.306633
1000	0.346000	0.237548	1000	0.346000	0.346000	0.306670
1000	0.305000	0.237548	1000	0.305000	0.305000	0.306668
1000	0.318000	0.237548	1000	0.318000	0.318000	0.306679
1000	0.305000	0.237548	1000	0.305000	0.305000	0.306677
1000	0.341000	0.237548	1000	0.341000	0.341000	0.306709
1000	0.287000	0.237548	1000	0.287000	0.287000	0.306691
1000	0.305000	0.237548	1000	0.305000	0.305000	0.306689
1000	0.315000	0.237548	1000	0.315000	0.315000	0.306697
1000	0.289000	0.237548	1000	0.289000	0.289000	0.306681
1000	0.293000	0.237548	1000	0.293000	0.293000	0.306668
1000	0.308000	0.237548	1000	0.308000	0.308000	0.306669
1000	0.324000	0.237548	1000	0.324000	0.324000	0.306685
1000	0.339000	0.237548	1000	0.339000	0.339000	0.306715
1000	0.310000	0.237548	1000	0.310000	0.310000	0.306718
1000	0.321000	0.237548	1000	0.321000	0.321000	0.306731
1000	0.293000	0.237548	1000	0.293000	0.293000	0.306719
1000	0.278000	0.237548	1000	0.278000	0.278000	0.306692
1000	0.317000	0.237548	1000	0.317000	0.317000	0.306702
1000	0.319000	0.237548	1000	0.319000	0.319000	0.306713
1000	0.320000	0.237548	1000	0.320000	0.320000	0.306725
1000	0.293000	0.237548	1000	0.293000	0.293000	0.306713
1000	0.297000	0.237548	1000	0.297000	0.297000	0.306704
1000	0.273000	0.237548	1000	0.273000	0.273000	0.306673
1000	0.308000	0.237548	1000	0.308000	0.308000	0.306674
1000	0.307000	0.237548	1000	0.307000	0.307000	0.306674
1000	0.309000	0.237548	1000	0.309000	0.309000	0.306676
1000	0.309000	0.237548	1000	0.309000	0.309000	0.306679
1000	0.310000	0.237548	1000	0.310000	0.310000	0.306682
1000	0.336000	0.237548	1000	0.336000	0.336000	0.306708
1000	0.285000	0.237548	1000	0.285000	0.285000	0.306689
1000	0.284000	0.237548	1000	0.284000	0.284000	0.306668
1000	0.307000	0.237548	1000	0.307000	0.307000	0.306668
1000	0.305000	0.237548	1000	0.305000	0.305000	0.306667
1000	0.328000	0.237548	1000	0.328000	0.328000	0.306686
1000	0.284000	0.237548	1000	0.284000	0.284000	0.306665
1000	0.307000	0.237548	1000	0.307000	0.307000	0.306666
1000	0.306000	0.237548	1000	0.306000	0.306000	0.306665
1000	0.303000	0.237548	1000	0.303000	0.303000	0.306662
1000	0.303000	0.237548	1000	0.303000	0.303000	0.306659
1000	0.327000	0.237548	1000	0.327000	0.327000	0.306677
1000	0.298000	0.237548	1000	0.298000	0.298000	0.306669
1000	0.347000	0.237548	1000	0.347000	0.347000	0.306705
1000	0.329000	0.237548	1000	0.329000	0.329000	0.306726
1000	0.320000	0.237548	1000	0.320000	0.320000	0.306738
1000	0.322000	0.237548	1000	0.322000	0.322000	0.306751
1000	0.323000	0.237548	1000	0.323000	0.323000	0.306766
1000	0.304000	0.237548	1000	0.304000	0.304000	0.306763
1000	0.296000	0.237548	1000	0.296000	0.296000	0.306754
1000	0.290000	0.237548	1000	0.290000	0.290000	0.306739
1000	0.297000	0.237548	1000	0.297000	0.297000	0.306730
1000	0.322000	0.237548	1000	0.322000	0.322000	0.306744
1000	0.306000	0.237548	1000	0.306000	0.306000	0.306743
1000	0.308000	0.237548	1000	0.308000	0.308000	0.306744
1000	0.313000	0.237548	1000	0.313000	0.313000	0.306750
1000	0.317000	0.237548	1000	0.317000	0.317000	0.306759
1000	0.306000	0.237548	1000	0.306000	0.306000	0.306758
1000	0.302000	0.237548	1000	0.302000	0.302000	0.306754
1000	0.330000	0.237548	1000	0.330000	0.330000	0.306775
1000	0.331000	0.237548	1000	0.331000	0.331000	0.306796
1000	0.303000	0.237548	1000	0.303000	0.303000	0.306793
1000	0.306000	0.237548	1000	0.306000	0.306000	0.306792
1000	0.297000	0.237548	1000	0.297000	0.297000	0.306783
1000	0.291000	0.237548	1000	0.291000	0.291000	0.306769
1000	0.322000	0.237548	1000	0.322000	0.322000	0.306783
1000	0.317000	0.237548	1000	0.317000	0.317000	0.306792
1000	0.304000	0.237548	1000	0.304000	0.304000	0.306789
1000	0.316000	0.237548	1000	0.316000	0.316000	0.306798
1000	0.294000	0.237548	1000	0.294000	0.294000	0.306786
1000	0.306000	0.237548	1000	0.306000	0.306000	0.306786
1000	0.284000	0.237548	1000	0.284000	0.284000	0.306766
1000	0.317000	0.237548	1000	0.317000	0.317000	0.306775
1000	0.322000	0.237548	1000	0.322000	0.322000	0.306788
1000	0.320000	0.237548	1000	0.320000	0.320000	0.306800
1000	0.299000	0.237548	1000	0.299000	0.299000	0.306793
1000	0.292000	0.237548	1000	0.292000	0.292000	0.306780
1000	0.306000	0.237548	1000	0.306000	0.306000	0.306779
1000	0.304000	0.237548	1000	0.304000	0.304000	0.306777
1000	0.291000	0.237548	1000	0.291000	0.291000	0.306763
1000	0.308000	0.237548	1000	0.308000	0.308000	0.306764
1000	0.324000	0.237548	1000	0.324000	0.324000	0.306779
1000	0.277000	0.237548	1000	0.277000	0.277000	0.306753
1000	0.293000	0.237548	1000	0.293000	0.293000	0.306741
1000	0.323000	0.237548	1000	0.323000	0.323000	0.306755
1000	0.301000	0.237548	1000	0.301000	0.301000	0.306750
1000	0.293000	0.237548	1000	0.293000	0.293000	0.306738
1000	0.317000	0.237548	1000	0.317000	0.317000	0.306747
1000	0.338000	0.237548	1000	0.338000	0.338000	0.306774
1000	0.309000	0.237548	1000	0.309000	0.309000	0.306776
1000	0.310000	0.237548	1000	0.310000	0.310000	0.306779
1000	0.328000	0.237548	1000	0.328000	0.328000	0.306797
1000	0.302000	0.237548	1000	0.302000	0.302000	0.306793
1000	0.308000	0.237548	1000	0.308000	0.308000	0.306794
1000	0.311000	0.237548	1000	0.311000	0.311000	0.306798
1000	0.288000	0.237548	1000	0.288000	0.288000	0.306782
1000	0.332000	0.237548	1000	0.332000	0.332000	0.306803
1000	0.287000	0.237548	1000	0.287000	0.287000	0.306786
1000	0.328000	0.237548	1000	0.328000	0.328000	0.306805
1000	0.330000	0.237548	1000	0.330000	0.330000	0.306824
1000	0.281000	0.237548	1000	0.281000	0.281000	0.306802
1000	0.305000	0.237548	1000	0.305000	0.305000	0.306801
1000	0.306000	0.237548	1000	0.306000	0.306000	0.306800
1000	0.312000	0.237548	1000	0.312000	0.312000	0.306805
1000	0.310000	0.237548	1000	0.310000	0.310000	0.306807
1000	0.319000	0.237548	1000	0.319000	0.319000	0.306818
1000	0.291000	0.237548	1000	0.291000	0.291000	0.306804
1000	0.317000	0.237548	1000	0.317000	0.317000	0.306813
1000	0.310000	0.237548	1000	0.310000	0.310000	0.306816
1000	0.283000	0.237548	1000	0.283000	0.283000	0.306795
1000	0.325000	0.237548	1000	0.325000	0.325000	0.306811
1000	0.331000	0.237548	1000	0.331000	0.331000	0.306831
1000	0.310000	0.237548	1000	0.310000	0.310000	0.306834
1000	0.269000	0.237548	1000	0.269000	0.269000	0.306802
1000	0.318000	0.237548	1000	0.318000	0.318000	0.306811
1000	0.331000	0.237548	1000	0.331000	0.331000	0.306832
1000	0.290000	0.237548	1000	0.290000	0.290000	0.306818
1000	0.298000	0.237548	1000	0.298000	0.298000	0.306810
1000	0.298000	0.237548	1000	0.298000	0.298000	0.306803
1000	0.293000	0.237548	1000	0.293000	0.293000	0.306791
1000	0.303000	0.237548	1000	0.303000	0.303000	0.306788
1000	0.299000	0.237548	1000	0.299000	0.299000	0.306781
1000	0.292000	0.237548	1000	0.292000	0.292000	0.306769
1000	0.321000	0.237548	1000	0.321000	0.321000	0.306781
1000	0.312000	0.237548	1000	0.312000	0.312000	0.306785
1000	0.314000	0.237548	1000	0.314000	0.314000	0.306791
1000	0.303000	0.237548	1000	0.303000	0.303000	0.306788
1000	0.298000	0.237548	1000	0.298000	0.298000	0.306781
1000	0.298000	0.237548	1000	0.298000	0.298000	0.306773
1000	0.300000	0.237548	1000	0.300000	0.300000	0.306768
1000	0.313000	0.237548	1000	0.313000	0.313000	0.306773
1000	0.330000	0.237548	1000	0.330000	0.330000	0.306792
1000	0.324000	0.237548	1000	0.324000	0.324000	0.306807
1000	0.287000	0.237548	1000	0.287000	0.287000	0.306790
1000	0.302000	0.237548	1000	0.302000	0.302000	0.306786
1000	0.289000	0.237548	1000	0.289000	0.289000	0.306771
1000	0.298000	0.237548	1000	0.298000	0.298000	0.306764
1000	0.308000	0.237548	1000	0.308000	0.308000	0.306765
1000	0.301000	0.237548	1000	0.301000	0.301000	0.306760
1000	0.286000	0.237548	1000	0.286000	0.286000	0.306743
1000	0.307000	0.237548	1000	0.307000	0.307000	0.306743
1000	0.311000	0.237548	1000	0.311000	0.311000	0.306747
1000	0.315000	0.237548	1000	0.315000	0.315000	0.306754
1000	0.309000	0.237548	1000	0.309000	0.309000	0.306756
1000	0.308000	0.237548	1000	0.308000	0.308000	0.306757
1000	0.321000	0.237548	1000	0.321000	0.321000	0.306768
1000	0.292000	0.237548	1000	0.292000	0.292000	0.306756
1000	0.305000	0.237548	1000	0.305000	0.305000	0.306755
1000	0.319000	0.237548	1000	0.319000	0.319000	0.306765
1000	0.318000	0.237548	1000	0.318000	0.318000	0.306774
1000	0.318000	0.237548	1000	0.318000	0.318000	0.306783
1000	0.299000	0.237548	1000	0.299000	0.299000	0.306777
1000	0.279000	0.237548	1000	0.279000	0.279000	0.306754
1000	0.291000	0.237548	1000	0.291000	0.291000	0.306741
1000	0.316000	0.237548	1000	0.316000	0.316000	0.306749
1000	0.315000	0.237548	1000	0.315000	0.315000	0.306755
1000	0.312000	0.237548	1000	0.312000	0.312000	0.306760
1000	0.314000	0.237548	1000	0.314000	0.314000	0.306766
1000	0.307000	0.237548	1000	0.307000	0.307000	0.306766
1000	0.324000	0.237548	1000	0.324000	0.324000	0.306780
1000	0.328000	0.237548	1000	0.328000	0.328000	0.306797
1000	0.307000	0.237548	1000	0.307000	0.307000	0.306797
1000	0.284000	0.237548	1000	0.284000	0.284000	0.306779
1000	0.297000	0.237548	1000	0.297000	0.297000	0.306771
1000	0.340000	0.237548	1000	0.340000	0.340000	0.306798
1000	0.325000	0.237548	1000	0.325000	0.325000	0.306813
1000	0.318000	0.237548	1000	0.318000	0.318000	0.306822
1000	0.306000	0.237548	1000	0.306000	0.306000	0.306821
1000	0.305000	0.237548	1000	0.305000	0.305000	0.306820
1000	0.315000	0.237548	1000	0.315000	0.315000	0.306826
1000	0.271000	0.237548	1000	0.271000	0.271000	0.306797
1000	0.317000	0.237548	1000	0.317000	0.317000	0.306806
1000	0.330000	0.237548	1000	0.330000	0.330000	0.306824
1000	0.316000	0.237548	1000	0.316000	0.316000	0.306832
1000	0.330000	0.237548	1000	0.330000	0.330000	0.306850
1000	0.294000	0.237548	1000	0.294000	0.294000	0.306840
1000	0.346000	0.237548	1000	0.346000	0.346000	0.306872
1000	0.358000	0.237548	1000	0.358000	0.358000	0.306913
1000	0.316000	0.237548	1000	0.316000	0.316000	0.306920
1000	0.288000	0.237548	1000	0.288000	0.288000	0.306905
1000	0.307000	0.237548	1000	0.307000	0.307000	0.306905
1000	0.323000	0.237548	1000	0.323000	0.323000	0.306918
1000	0.303000	0.237548	1000	0.303000	0.303000	0.306915
1000	0.308000	0.237548	1000	0.308000	0.308000	0.306916
1000	0.327000	0.237548	1000	0.327000	0.327000	0.306932
1000	0.298000	0.237548	1000	0.298000	0.298000	0.306925
1000	0.282000	0.237548	1000	0.282000	0.282000	0.306905
1000	0.285000	0.237548	1000	0.285000	0.285000	0.306887
1000	0.292000	0.237548	1000	0.292000	0.292000	0.306875
1000	0.284000	0.237548	1000	0.284000	0.284000	0.306857
1000	0.321000	0.237548	1000	0.321000	0.321000	0.306868
1000	0.329000	0.237548	1000	0.329000	0.329000	0.306886
1000	0.318000	0.237548	1000	0.318000	0.318000	0.306895
1000	0.299000	0.237548	1000	0.299000	0.299000	0.306888
1000	0.332000	0.237548	1000	0.332000	0.332000	0.306908
1000	0.281000	0.237548	1000	0.281000	0.281000	0.306888
1000	0.318000	0.237548	1000	0.318000	0.318000	0.306897
1000	0.304000	0.237548	1000	0.304000	0.304000	0.306894
1000	0.315000	0.237548	1000	0.315000	0.315000	0.306901
1000	0.309000	0.237548	1000	0.309000	0.309000	0.306902
1000	0.319000	0.237548	1000	0.319000	0.319000	0.306912
1000	0.306000	0.237548	1000	0.306000	0.306000	0.306911
1000	0.304000	0.237548	1000	0.304000	0.304000	0.306909
1000	0.316000	0.237548	1000	0.316000	0.316000	0.306916
1000	0.275000	0.237548	1000	0.275000	0.275000	0.306891
1000	0.315000	0.237548	1000	0.315000	0.315000	0.306897
1000	0.278000	0.237548	1000	0.278000	0.278000	0.306875
1000	0.338000	0.237548	1000	0.338000	0.338000	0.306899
1000	0.322000	0.237548	1000	0.322000	0.322000	0.306911
1000	0.307000	0.237548	1000	0.307000	0.307000	0.306911
1000	0.288000	0.237548	1000	0.288000	0.288000	0.306896
1000	0.325000	0.237548	1000	0.325000	0.325000	0.306910
1000	0.317000	0.237548	1000	0.317000	0.317000	0.306918
1000	0.312000	0.237548	1000	0.312000	0.312000	0.306922
1000	0.305000	0.237548	1000	0.305000	0.305000	0.306921
1000	0.330000	0.237548	1000	0.330000	0.330000	0.306939
1000	0.323000	0.237548	1000	0.323000	0.323000	0.306951
1000	0.306000	0.237548	1000	0.306000	0.306000	0.306951
1000	0.303000	0.237548	1000	0.303000	0.303000	0.306948
1000	0.307000	0.237548	1000	0.307000	0.307000	0.306948
1000	0.303000	0.237548	1000	0.303000	0.303000	0.306945
1000	0.321000	0.237548	1000	0.321000	0.321000	0.306955
1000	0.331000	0.237548	1000	0.331000	0.331000	0.306974
1000	0.312000	0.237548	1000	0.312000	0.312000	0.306978
1000	0.318000	0.237548	1000	0.318000	0.318000	0.306987
1000	0.301000	0.237548	1000	0.301000	0.301000	0.306982
1000	0.314000	0.237548	1000	0.314000	0.314000	0.306987
1000	0.290000	0.237548	1000	0.290000	0.290000	0.306974
1000	0.314000	0.237548	1000	0.314000	0.314000	0.306980
1000	0.328000	0.237548	1000	0.328000	0.328000	0.306996
1000	0.304000	0.237548	1000	0.304000	0.304000	0.306994
1000	0.311000	0.237548	1000	0.311000	0.311000	0.306997
1000	0.306000	0.237548	1000	0.306000	0.306000	0.306996
1000	0.310000	0.237548	1000	0.310000	0.310000	0.306998
1000	0.310000	0.237548	1000	0.310000	0.310000	0.307001
1000	0.318000	0.237548	1000	0.318000	0.318000	0.307009
1000	0.282000	0.237548	1000	0.282000	0.282000	0.306990
1000	0.309000	0.237548	1000	0.309000	0.309000	0.306991
1000	0.298000	0.237548	1000	0.298000	0.298000	0.306984
1000	0.323000	0.237548	1000	0.323000	0.323000	0.306997
1000	0.313000	0.237548	1000	0.313000	0.313000	0.307001
1000	0.315000	0.237548	1000	0.315000	0.315000	0.307007
1000	0.327000	0.237548	1000	0.327000	0.327000	0.307023
1000	0.290000	0.237548	1000	0.290000	0.290000	0.307010
1000	0.324000	0.237548	1000	0.324000	0.324000	0.307023
1000	0.321000	0.237548	1000	0.321000	0.321000	0.307033
1000	0.332000	0.237548	1000	0.332000	0.332000	0.307052
1000	0.303000	0.237548	1000	0.303000	0.303000	0.307049
1000	0.308000	0.237548	1000	0.308000	0.308000	0.307050
1000	0.308000	0.237548	1000	0.308000	0.308000	0.307051
1000	0.308000	0.237548	1000	0.308000	0.308000	0.307051
1000	0.293000	0.237548	1000	0.293000	0.293000	0.307041
1000	0.294000	0.237548	1000	0.294000	0.294000	0.307031
1000	0.340000	0.237548	1000	0.340000	0.340000	0.307056
1000	0.329000	0.237548	1000	0.329000	0.329000	0.307073
1000	0.305000	0.237548	1000	0.305000	0.305000	0.307071
1000	0.292000	0.237548	1000	0.292000	0.292000	0.307060
1000	0.288000	0.237548	1000	0.288000	0.288000	0.307045
1000	0.332000	0.237548	1000	0.332000	0.332000	0.307064
1000	0.320000	0.237548	1000	0.320000	0.320000	0.307074
1000	0.318000	0.237548	1000	0.318000	0.318000	0.307082
1000	0.283000	0.237548	1000	0.283000	0.283000	0.307064
1000	0.307000	0.237548	1000	0.307000	0.307000	0.307064
1000	0.306000	0.237548	1000	0.306000	0.306000	0.307063
1000	0.331000	0.237548	1000	0.331000	0.331000	0.307081
1000	0.319000	0.237548	1000	0.319000	0.319000	0.307090
1000	0.316000	0.237548	1000	0.316000	0.316000	0.307097
1000	0.315000	0.237548	1000	0.315000	0.315000	0.307103
1000	0.311000	0.237548	1000	0.311000	0.311000	0.307106
1000	0.327000	0.237548	1000	0.327000	0.327000	0.307120
1000	0.305000	0.237548	1000	0.305000	0.305000	0.307119
1000	0.291000	0.237548	1000	0.291000	0.291000	0.307107
1000	0.300000	0.237548	1000	0.300000	0.300000	0.307101
1000	0.321000	0.237548	1000	0.321000	0.321000	0.307112
1000	0.305000	0.237548	1000	0.305000	0.305000	0.307110
1000	0.340000	0.237548	1000	0.340000	0.340000	0.307135
1000	0.310000	0.237548	1000	0.310000	0.310000	0.307137
1000	0.320000	0.237548	1000	0.320000	0.320000	0.307147
1000	0.324000	0.237548	1000	0.324000	0.324000	0.307159
1000	0.327000	0.237548	1000	0.327000	0.327000	0.307174
1000	0.351000	0.237548	1000	0.351000	0.351000	0.307206
1000	0.322000	0.237548	1000	0.322000	0.322000	0.307217
1000	0.289000	0.237548	1000	0.289000	0.289000	0.307204
1000	0.289000	0.237548	1000	0.289000	0.289000	0.307190
1000	0.318000	0.237548	1000	0.318000	0.318000	0.307198
1000	0.290000	0.237548	1000	0.290000	0.290000	0.307186
1000	0.301000	0.237548	1000	0.301000	0.301000	0.307181
1000	0.310000	0.237548	1000	0.310000	0.310000	0.307183
1000	0.317000	0.237548	1000	0.317000	0.317000	0.307190
1000	0.316000	0.237548	1000	0.316000	0.316000	0.307197
1000	0.326000	0.237548	1000	0.326000	0.326000	0.307211
1000	0.292000	0.237548	1000	0.292000	0.292000	0.307200
1000	0.259000	0.237548	1000	0.259000	0.259000	0.307164
1000	0.307000	0.237548	1000	0.307000	0.307000	0.307164
1000	0.300000	0.237548	1000	0.300000	0.300000	0.307159
1000	0.299000	0.237548	1000	0.299000	0.299000	0.307153
1000	0.283000	0.237548	1000	0.283000	0.283000	0.307135
1000	0.296000	0.237548	1000	0.296000	0.296000	0.307127
1000	0.280000	0.237548	1000	0.280000	0.280000	0.307107
1000	0.317000	0.237548	1000	0.317000	0.317000	0.307114
1000	0.331000	0.237548	1000	0.331000	0.331000	0.307132
1000	0.285000	0.237548	1000	0.285000	0.285000	0.307115
1000	0.276000	0.237548	1000	0.276000	0.276000	0.307093
1000	0.296000	0.237548	1000	0.296000	0.296000	0.307085
1000	0.279000	0.237548	1000	0.279000	0.279000	0.307064
1000	0.287000	0.237548	1000	0.287000	0.287000	0.307049
1000	0.301000	0.237548	1000	0.301000	0.301000	0.307045
1000	0.308000	0.237548	1000	0.308000	0.308000	0.307046
1000	0.331000	0.237548	1000	0.331000	0.331000	0.307063
1000	0.299000	0.237548	1000	0.299000	0.299000	0.307057
1000	0.325000	0.237548	1000	0.325000	0.325000	0.307070
1000	0.312000	0.237548	1000	0.312000	0.312000	0.307074
1000	0.291000	0.237548	1000	0.291000	0.291000	0.307062
1000	0.289000	0.237548	1000	0.289000	0.289000	0.307049
1000	0.321000	0.237548	1000	0.321000	0.321000	0.307059
1000	0.316000	0.237548	1000	0.316000	0.316000	0.307066
1000	0.309000	0.237548	1000	0.309000	0.309000	0.307067
1000	0.316000	0.237548	1000	0.316000	0.316000	0.307074
1000	0.302000	0.237548	1000	0.302000	0.302000	0.307070
1000	0.315000	0.237548	1000	0.315000	0.315000	0.307076
1000	0.300000	0.237548	1000	0.300000	0.300000	0.307071
1000	0.317000	0.237548	1000	0.317000	0.317000	0.307078
1000	0.317000	0.237548	1000	0.317000	0.317000	0.307085
1000	0.300000	0.237548	1000	0.300000	0.300000	0.307080
1000	0.339000	0.237548	1000	0.339000	0.339000	0.307103
1000	0.331000	0.237548	1000	0.331000	0.331000	0.307120
1000	0.319000	0.237548	1000	0.319000	0.319000	0.307128
1000	0.319000	0.237548	1000	0.319000	0.319000	0.307137
1000	0.300000	0.237548	1000	0.300000	0.300000	0.307132
1000	0.310000	0.237548	1000	0.310000	0.310000	0.307134
1000	0.298000	0.237548	1000	0.298000	0.298000	0.307127
1000	0.287000	0.237548	1000	0.287000	0.287000	0.307113
1000	0.313000	0.237548	1000	0.313000	0.313000	0.307117
1000	0.306000	0.237548	1000	0.306000	0.306000	0.307116
1000	0.311000	0.237548	1000	0.311000	0.311000	0.307119
1000	0.322000	0.237548	1000	0.322000	0.322000	0.307130
1000	0.312000	0.237548	1000	0.312000	0.312000	0.307133
1000	0.305000	0.237548	1000	0.305000	0.305000	0.307132
1000	0.316000	0.237548	1000	0.316000	0.316000	0.307138
1000	0.310000	0.237548	1000	0.310000	0.310000	0.307140
1000	0.288000	0.237548	1000	0.288000	0.288000	0.307126
1000	0.313000	0.237548	1000	0.313000	0.313000	0.307131
1000	0.280000	0.237548	1000	0.280000	0.280000	0.307111
1000	0.309000	0.237548	1000	0.309000	0.309000	0.307113
1000	0.281000	0.237548	1000	0.281000	0.281000	0.307094
1000	0.286000	0.237548	1000	0.286000	0.286000	0.307079
1000	0.305000	0.237548	1000	0.305000	0.305000	0.307078
1000	0.316000	0.237548	1000	0.316000	0.316000	0.307084
1000	0.310000	0.237548	1000	0.310000	0.310000	0.307086
1000	0.286000	0.237548	1000	0.286000	0.286000	0.307071
1000	0.313000	0.237548	1000	0.313000	0.313000	0.307075
1000	0.287000	0.237548	1000	0.287000	0.287000	0.307061
1000	0.317000	0.237548	1000	0.317000	0.317000	0.307068
1000	0.329000	0.237548	1000	0.329000	0.329000	0.307084
1000	0.301000	0.237548	1000	0.301000	0.301000	0.307079
1000	0.326000	0.237548	1000	0.326000	0.326000	0.307093
1000	0.276000	0.237548	1000	0.276000	0.276000	0.307071
1000	0.291000	0.237548	1000	0.291000	0.291000	0.307060
1000	0.276000	0.237548	1000	0.276000	0.276000	0.307038
1000	0.325000	0.237548	1000	0.325000	0.325000	0.307050
1000	0.310000	0.237548	1000	0.310000	0.310000	0.307052
1000	0.311000	0.237548	1000	0.311000	0.311000	0.307055
1000	0.303000	0.237548	1000	0.303000	0.303000	0.307052
1000	0.312000	0.237548	1000	0.312000	0.312000	0.307056
1000	0.327000	0.237548	1000	0.327000	0.327000	0.307070
1000	0.295000	0.237548	1000	0.295000	0.295000	0.307061
1000	0.325000	0.237548	1000	0.325000	0.325000	0.307074
1000	0.306000	0.237548	1000	0.306000	0.306000	0.307073
1000	0.330000	0.237548	1000	0.330000	0.330000	0.307089
1000	0.313000	0.237548	1000	0.313000	0.313000	0.307093
1000	0.298000	0.237548	1000	0.298000	0.298000	0.307087
1000	0.305000	0.237548	1000	0.305000	0.305000	0.307085
1000	0.308000	0.237548	1000	0.308000	0.308000	0.307086
1000	0.294000	0.237548	1000	0.294000	0.294000	0.307077
1000	0.335000	0.237548	1000	0.335000	0.335000	0.307096
1000	0.320000	0.237548	1000	0.320000	0.320000	0.307105
1000	0.312000	0.237548	1000	0.312000	0.312000	0.307109
1000	0.289000	0.237548	1000	0.289000	0.289000	0.307096
1000	0.306000	0.237548	1000	0.306000	0.306000	0.307095
1000	0.340000	0.237548	1000	0.340000	0.340000	0.307118
1000	0.341000	0.237548	1000	0.341000	0.341000	0.307142
1000	0.319000	0.237548	1000	0.319000	0.319000	0.307150
1000	0.320000	0.237548	1000	0.320000	0.320000	0.307159
1000	0.318000	0.237548	1000	0.318000	0.318000	0.307166
1000	0.316000	0.237548	1000	0.316000	0.316000	0.307172
1000	0.332000	0.237548	1000	0.332000	0.332000	0.307189
1000	0.306000	0.237548	1000	0.306000	0.306000	0.307189
1000	0.314000	0.237548	1000	0.314000	0.314000	0.307193
1000	0.322000	0.237548	1000	0.322000	0.322000	0.307204
1000	0.317000	0.237548	1000	0.317000	0.317000	0.307210
1000	0.286000	0.237548	1000	0.286000	0.286000	0.307196
1000	0.307000	0.237548	1000	0.307000	0.307000	0.307196
1000	0.310000	0.237548	1000	0.310000	0.310000	0.307197
1000	0.309000	0.237548	1000	0.309000	0.309000	0.307199
1000	0.301000	0.237548	1000	0.301000	0.301000	0.307194
1000	0.297000	0.237548	1000	0.297000	0.297000	0.307187
1000	0.331000	0.237548	1000	0.331000	0.331000	0.307204
1000	0.306000	0.237548	1000	0.306000	0.306000	0.307203
1000	0.297000	0.237548	1000	0.297000	0.297000	0.307196
1000	0.318000	0.237548	1000	0.318000	0.318000	0.307203
1000	0.306000	0.237548	1000	0.306000	0.306000	0.307203
1000	0.306000	0.237548	1000	0.306000	0.306000	0.307202
1000	0.328000	0.237548	1000	0.328000	0.328000	0.307216
1000	0.277000	0.237548	1000	0.277000	0.277000	0.307195
1000	0.319000	0.237548	1000	0.319000	0.319000	0.307203
1000	0.337000	0.237548	1000	0.337000	0.337000	0.307224
1000	0.319000	0.237548	1000	0.319000	0.319000	0.307232
1000	0.334000	0.237548	1000	0.334000	0.334000	0.307250
1000	0.295000	0.237548	1000	0.295000	0.295000	0.307241
1000	0.288000	0.237548	1000	0.288000	0.288000	0.307228
1000	0.327000	0.237548	1000	0.327000	0.327000	0.307242
1000	0.328000	0.237548	1000	0.328000	0.328000	0.307256
1000	0.312000	0.237548	1000	0.312000	0.312000	0.307259
1000	0.329000	0.237548	1000	0.329000	0.329000	0.307274
1000	0.300000	0.237548	1000	0.300000	0.300000	0.307269
1000	0.326000	0.237548	1000	0.326000	0.326000	0.307282
1000	0.288000	0.237548	1000	0.288000	0.288000	0.307269
1000	0.294000	0.237548	1000	0.294000	0.294000	0.307260
1000	0.305000	0.237548	1000	0.305000	0.305000	0.307258
1000	0.311000	0.237548	1000	0.311000	0.311000	0.307261
1000	0.309000	0.237548	1000	0.309000	0.309000	0.307262
1000	0.319000	0.237548	1000	0.319000	0.319000	0.307270
1000	0.304000	0.237548	1000	0.304000	0.304000	0.307267
1000	0.322000	0.237548	1000	0.322000	0.322000	0.307277
1000	0.303000	0.237548	1000	0.303000	0.303000	0.307274
1000	0.303000	0.237548	1000	0.303000	0.303000	0.307272
1000	0.290000	0.237548	1000	0.290000	0.290000	0.307260
1000	0.307000	0.237548	1000	0.307000	0.307000	0.307260
1000	0.299000	0.237548	1000	0.299000	0.299000	0.307254
1000	0.319000	0.237548	1000	0.319000	0.319000	0.307262
1000	0.340000	0.237548	1000	0.340000	0.340000	0.307284
1000	0.313000	0.237548	1000	0.313000	0.313000	0.307288
1000	0.347000	0.237548	1000	0.347000	0.347000	0.307314
1000	0.311000	0.237548	1000	0.311000	0.311000	0.307317
1000	0.299000	0.237548	1000	0.299000	0.299000	0.307311
1000	0.289000	0.237548	1000	0.289000	0.289000	0.307299
1000	0.305000	0.237548	1000	0.305000	0.305000	0.307298
1000	0.309000	0.237548	1000	0.309000	0.309000	0.307299
1000	0.298000	0.237548	1000	0.298000	0.298000	0.307293
1000	0.304000	0.237548	1000	0.304000	0.304000	0.307290
1000	0.302000	0.237548	1000	0.302000	0.302000	0.307287
1000	0.302000	0.237548	1000	0.302000	0.302000	0.307283
1000	0.302000	0.237548	1000	0.302000	0.302000	0.307280
1000	0.308000	0.237548	1000	0.308000	0.308000	0.307280
1000	0.360000	0.237548	1000	0.360000	0.360000	0.307315
1000	0.339000	0.237548	1000	0.339000	0.339000	0.307336
1000	0.329000	0.237548	1000	0.329000	0.329000	0.307351
1000	0.325000	0.237548	1000	0.325000	0.325000	0.307362
1000	0.304000	0.237548	1000	0.304000	0.304000	0.307360
1000	0.278000	0.237548	1000	0.278000	0.278000	0.307341
1000	0.302000	0.237548	1000	0.302000	0.302000	0.307337
1000	0.325000	0.237548	1000	0.325000	0.325000	0.307349
1000	0.310000	0.237548	1000	0.310000	0.310000	0.307350
1000	0.326000	0.237548	1000	0.326000	0.326000	0.307363
1000	0.308000	0.237548	1000	0.308000	0.308000	0.307363
1000	0.327000	0.237548	1000	0.327000	0.327000	0.307376
1000	0.315000	0.237548	1000	0.315000	0.315000	0.307381
1000	0.290000	0.237548	1000	0.290000	0.290000	0.307370
1000	0.328000	0.237548	1000	0.328000	0.328000	0.307383
1000	0.291000	0.237548	1000	0.291000	0.291000	0.307373
1000	0.331000	0.237548	1000	0.331000	0.331000	0.307388
1000	0.368000	0.237548	1000	0.368000	0.368000	0.307428
1000	0.330000	0.237548	1000	0.330000	0.330000	0.307442
1000	0.290000	0.237548	1000	0.290000	0.290000	0.307431
1000	0.309000	0.237548	1000	0.309000	0.309000	0.307432
1000	0.314000	0.237548	1000	0.314000	0.314000	0.307436
1000	0.287000	0.237548	1000	0.287000	0.287000	0.307423
1000	0.332000	0.237548	1000	0.332000	0.332000	0.307439
1000	0.307000	0.237548	1000	0.307000	0.307000	0.307439
1000	0.304000	0.237548	1000	0.304000	0.304000	0.307437
1000	0.299000	0.237548	1000	0.299000	0.299000	0.307431
1000	0.317000	0.237548	1000	0.317000	0.317000	0.307437
1000	0.299000	0.237548	1000	0.299000	0.299000	0.307432
1000	0.307000	0.237548	1000	0.307000	0.307000	0.307432
1000	0.294000	0.237548	1000	0.294000	0.294000	0.307423
1000	0.305000	0.237548	1000	0.305000	0.305000	0.307421
1000	0.301000	0.237548	1000	0.301000	0.301000	0.307417
1000	0.329000	0.237548	1000	0.329000	0.329000	0.307431
1000	0.307000	0.237548	1000	0.307000	0.307000	0.307431
1000	0.302000	0.237548	1000	0.302000	0.302000	0.307427
1000	0.321000	0.237548	1000	0.321000	0.321000	0.307436
1000	0.290000	0.237548	1000	0.290000	0.290000	0.307425
1000	0.322000	0.237548	1000	0.322000	0.322000	0.307434
1000	0.306000	0.237548	1000	0.306000	0.306000	0.307433
1000	0.336000	0.237548	1000	0.336000	0.336000	0.307452
1000	0.294000	0.237548	1000	0.294000	0.294000	0.307443
1000	0.340000	0.237548	1000	0.340000	0.340000	0.307464
1000	0.321000	0.237548	1000	0.321000	0.321000	0.307473
1000	0.303000	0.237548	1000	0.303000	0.303000	0.307470
1000	0.327000	0.237548	1000	0.327000	0.327000	0.307482
1000	0.306000	0.237548	1000	0.306000	0.306000	0.307481
1000	0.313000	0.237548	1000	0.313000	0.313000	0.307485
1000	0.315000	0.237548	1000	0.315000	0.315000	0.307490
1000	0.301000	0.237548	1000	0.301000	0.301000	0.307486
1000	0.329000	0.237548	1000	0.329000	0.329000	0.307499
1000	0.326000	0.237548	1000	0.326000	0.326000	0.307511
1000	0.318000	0.237548	1000	0.318000	0.318000	0.307518
1000	0.310000	0.237548	1000	0.310000	0.310000	0.307520
1000	0.305000	0.237548	1000	0.305000	0.305000	0.307518
1000	0.332000	0.237548	1000	0.332000	0.332000	0.307534
1000	0.326000	0.237548	1000	0.326000	0.326000	0.307545
1000	0.268000	0.237548	1000	0.268000	0.268000	0.307520
1000	0.285000	0.237548	1000	0.285000	0.285000	0.307506
1000	0.315000	0.237548	1000	0.315000	0.315000	0.307511
1000	0.290000	0.237548	1000	0.290000	0.290000	0.307499
1000	0.311000	0.237548	1000	0.311000	0.311000	0.307502
1000	0.322000	0.237548	1000	0.322000	0.322000	0.307511
1000	0.303000	0.237548	1000	0.303000	0.303000	0.307508
1000	0.334000	0.237548	1000	0.334000	0.334000	0.307525
1000	0.298000	0.237548	1000	0.298000	0.298000	0.307519
1000	0.335000	0.237548	1000	0.335000	0.335000	0.307536
1000	0.316000	0.237548	1000	0.316000	0.316000	0.307542
1000	0.305000	0.237548	1000	0.305000	0.305000	0.307540
1000	0.315000	0.237548	1000	0.315000	0.315000	0.307545
1000	0.315000	0.237548	1000	0.315000	0.315000	0.307550
1000	0.319000	0.237548	1000	0.319000	0.319000	0.307557
1000	0.327000	0.237548	1000	0.327000	0.327000	0.307569
1000	0.330000	0.237548	1000	0.330000	0.330000	0.307583
1000	0.334000	0.237548	1000	0.334000	0.334000	0.307600
1000	0.303000	0.237548	1000	0.303000	0.303000	0.307597
1000	0.307000	0.237548	1000	0.307000	0.307000	0.307597
1000	0.325000	0.237548	1000	0.325000	0.325000	0.307608
1000	0.315000	0.237548	1000	0.315000	0.315000	0.307612
1000	0.284000	0.237548	1000	0.284000	0.284000	0.307597
1000	0.298000	0.237548	1000	0.298000	0.298000	0.307591
1000	0.318000	0.237548	1000	0.318000	0.318000	0.307598
1000	0.332000	0.237548	1000	0.332000	0.332000	0.307613
1000	0.270000	0.237548	1000	0.270000	0.270000	0.307590
1000	0.310000	0.237548	1000	0.310000	0.310000	0.307591
1000	0.300000	0.237548	1000	0.300000	0.300000	0.307586
1000	0.328000	0.237548	1000	0.328000	0.328000	0.307599
1000	0.289000	0.237548	1000	0.289000	0.289000	0.307588
1000	0.273000	0.237548	1000	0.273000	0.273000	0.307566
1000	0.291000	0.237548	1000	0.291000	0.291000	0.307556
1000	0.324000	0.237548	1000	0.324000	0.324000	0.307566
1000	0.296000	0.237548	1000	0.296000	0.296000	0.307559
1000	0.320000	0.237548	1000	0.320000	0.320000	0.307566
1000	0.304000	0.237548	1000	0.304000	0.304000	0.307564
1000	0.307000	0.237548	1000	0.307000	0.307000	0.307564
1000	0.362000	0.237548	1000	0.362000	0.362000	0.307598
1000	0.311000	0.237548	1000	0.311000	0.311000	0.307600
1000	0.329000	0.237548	1000	0.329000	0.329000	0.307613
1000	0.279000	0.237548	1000	0.279000	0.279000	0.307595
1000	0.313000	0.237548	1000	0.313000	0.313000	0.307599
1000	0.309000	0.237548	1000	0.309000	0.309000	0.307600
1000	0.313000	0.237548	1000	0.313000	0.313000	0.307603
1000	0.300000	0.237548	1000	0.300000	0.300000	0.307598
1000	0.298000	0.237548	1000	0.298000	0.298000	0.307592
1000	0.318000	0.237548	1000	0.318000	0.318000	0.307599
1000	0.316000	0.237548	1000	0.316000	0.316000	0.307604
1000	0.326000	0.237548	1000	0.326000	0.326000	0.307615
1000	0.296000	0.237548	1000	0.296000	0.296000	0.307608
1000	0.282000	0.237548	1000	0.282000	0.282000	0.307592
1000	0.280000	0.237548	1000	0.280000	0.280000	0.307575
1000	0.297000	0.237548	1000	0.297000	0.297000	0.307569
1000	0.297000	0.237548	1000	0.297000	0.297000	0.307562
1000	0.330000	0.237548	1000	0.330000	0.330000	0.307576
1000	0.293000	0.237548	1000	0.293000	0.293000	0.307567
1000	0.331000	0.237548	1000	0.331000	0.331000	0.307581
1000	0.297000	0.237548	1000	0.297000	0.297000	0.307575
1000	0.308000	0.237548	1000	0.308000	0.308000	0.307575
1000	0.298000	0.237548	1000	0.298000	0.298000	0.307569
1000	0.296000	0.237548	1000	0.296000	0.296000	0.307562
1000	0.332000	0.237548	1000	0.332000	0.332000	0.307577
1000	0.296000	0.237548	1000	0.296000	0.296000	0.307570
1000	0.301000	0.237548	1000	0.301000	0.301000	0.307566
1000	0.286000	0.237548	1000	0.286000	0.286000	0.307553
1000	0.294000	0.237548	1000	0.294000	0.294000	0.307545
1000	0.322000	0.237548	1000	0.322000	0.322000	0.307553
1000	0.298000	0.237548	1000	0.298000	0.298000	0.307548
1000	0.320000	0.237548	1000	0.320000	0.320000	0.307555
1000	0.301000	0.237548	1000	0.301000	0.301000	0.307551
1000	0.321000	0.237548	1000	0.321000	0.321000	0.307559
1000	0.316000	0.237548	1000	0.316000	0.316000	0.307565
1000	0.305000	0.237548	1000	0.305000	0.305000	0.307563
1000	0.337000	0.237548	1000	0.337000	0.337000	0.307581
1000	0.310000	0.237548	1000	0.310000	0.310000	0.307582
1000	0.342000	0.237548	1000	0.342000	0.342000	0.307603
1000	0.316000	0.237548	1000	0.316000	0.316000	0.307608
1000	0.297000	0.237548	1000	0.297000	0.297000	0.307602
1000	0.315000	0.237548	1000	0.315000	0.315000	0.307606
1000	0.303000	0.237548	1000	0.303000	0.303000	0.307604
1000	0.320000	0.237548	1000	0.320000	0.320000	0.307611
1000	0.305000	0.237548	1000	0.305000	0.305000	0.307610
1000	0.329000	0.237548	1000	0.329000	0.329000	0.307623
1000	0.315000	0.237548	1000	0.315000	0.315000	0.307627
1000	0.330000	0.237548	1000	0.330000	0.330000	0.307641
1000	0.297000	0.237548	1000	0.297000	0.297000	0.307634
1000	0.303000	0.237548	1000	0.303000	0.303000	0.307631
1000	0.304000	0.237548	1000	0.304000	0.304000	0.307629
1000	0.311000	0.237548	1000	0.311000	0.311000	0.307631
1000	0.332000	0.237548	1000	0.332000	0.332000	0.307646
1000	0.312000	0.237548	1000	0.312000	0.312000	0.307649
1000	0.294000	0.237548	1000	0.294000	0.294000	0.307640
1000	0.311000	0.237548	1000	0.311000	0.311000	0.307642
1000	0.334000	0.237548	1000	0.334000	0.334000	0.307658
1000	0.317000	0.237548	1000	0.317000	0.317000	0.307664
1000	0.345000	0.237548	1000	0.345000	0.345000	0.307686
1000	0.319000	0.237548	1000	0.319000	0.319000	0.307693
1000	0.331000	0.237548	1000	0.331000	0.331000	0.307707
1000	0.318000	0.237548	1000	0.318000	0.318000	0.307713
1000	0.305000	0.237548	1000	0.305000	0.305000	0.307712
1000	0.305000	0.237548	1000	0.305000	0.305000	0.307710
1000	0.312000	0.237548	1000	0.312000	0.312000	0.307713
1000	0.323000	0.237548	1000	0.323000	0.323000	0.307722
1000	0.309000	0.237548	1000	0.309000	0.309000	0.307723
1000	0.326000	0.237548	1000	0.326000	0.326000	0.307734
1000	0.338000	0.237548	1000	0.338000	0.338000	0.307752
1000	0.312000	0.237548	1000	0.312000	0.312000	0.307754
1000	0.317000	0.237548	1000	0.317000	0.317000	0.307760
1000	0.298000	0.237548	1000	0.298000	0.298000	0.307754
1000	0.296000	0.237548	1000	0.296000	0.296000	0.307747
1000	0.307000	0.237548	1000	0.307000	0.307000	0.307746
1000	0.318000	0.237548	1000	0.318000	0.318000	0.307752
1000	0.302000	0.237548	1000	0.302000	0.302000	0.307749
1000	0.324000	0.237548	1000	0.324000	0.324000	0.307759
1000	0.304000	0.237548	1000	0.304000	0.304000	0.307757
1000	0.302000	0.237548	1000	0.302000	0.302000	0.307753
1000	0.320000	0.237548	1000	0.320000	0.320000	0.307760
1000	0.291000	0.237548	1000	0.291000	0.291000	0.307750
1000	0.289000	0.237548	1000	0.289000	0.289000	0.307739
1000	0.324000	0.237548	1000	0.324000	0.324000	0.307749
1000	0.301000	0.237548	1000	0.301000	0.301000	0.307745
1000	0.301000	0.237548	1000	0.301000	0.301000	0.307741
1000	0.341000	0.237548	1000	0.341000	0.341000	0.307761
1000	0.270000	0.237548	1000	0.270000	0.270000	0.307738
1000	0.299000	0.237548	1000	0.299000	0.299000	0.307733
1000	0.284000	0.237548	1000	0.284000	0.284000	0.307719
1000	0.329000	0.237548	1000	0.329000	0.329000	0.307732
1000	0.298000	0.237548	1000	0.298000	0.298000	0.307726
1000	0.335000	0.237548	1000	0.335000	0.335000	0.307742
1000	0.329000	0.237548	1000	0.329000	0.329000	0.307755
1000	0.317000	0.237548	1000	0.317000	0.317000	0.307760
1000	0.299000	0.237548	1000	0.299000	0.299000	0.307755
1000	0.295000	0.237548	1000	0.295000	0.295000	0.307747
1000	0.295000	0.237548	1000	0.295000	0.295000	0.307740
1000	0.337000	0.237548	1000	0.337000	0.337000	0.307757
1000	0.320000	0.237548	1000	0.320000	0.320000	0.307764
1000	0.324000	0.237548	1000	0.324000	0.324000	0.307774
1000	0.318000	0.237548	1000	0.318000	0.318000	0.307780
1000	0.308000	0.237548	1000	0.308000	0.308000	0.307780
1000	0.310000	0.237548	1000	0.310000	0.310000	0.307781
1000	0.317000	0.237548	1000	0.317000	0.317000	0.307787
1000	0.303000	0.237548	1000	0.303000	0.303000	0.307784
1000	0.300000	0.237548	1000	0.300000	0.300000	0.307779
1000	0.338000	0.237548	1000	0.338000	0.338000	0.307797
1000	0.308000	0.237548	1000	0.308000	0.308000	0.307797
1000	0.328000	0.237548	1000	0.328000	0.328000	0.307809
1000	0.352000	0.237548	1000	0.352000	0.352000	0.307835
1000	0.324000	0.237548	1000	0.324000	0.324000	0.307844
1000	0.338000	0.237548	1000	0.338000	0.338000	0.307862
1000	0.307000	0.237548	1000	0.307000	0.307000	0.307861
1000	0.353000	0.237548	1000	0.353000	0.353000	0.307887
1000	0.314000	0.237548	1000	0.314000	0.314000	0.307891
1000	0.322000	0.237548	1000	0.322000	0.322000	0.307899
1000	0.292000	0.237548	1000	0.292000	0.292000	0.307890
1000	0.305000	0.237548	1000	0.305000	0.305000	0.307888
1000	0.329000	0.237548	1000	0.329000	0.329000	0.307901
1000	0.305000	0.237548	1000	0.305000	0.305000	0.307899
1000	0.324000	0.237548	1000	0.324000	0.324000	0.307908
1000	0.301000	0.237548	1000	0.301000	0.301000	0.307904
1000	0.313000	0.237548	1000	0.313000	0.313000	0.307907
1000	0.314000	0.237548	1000	0.314000	0.314000	0.307911
1000	0.318000	0.237548	1000	0.318000	0.318000	0.307916
1000	0.288000	0.237548	1000	0.288000	0.288000	0.307905
1000	0.325000	0.237548	1000	0.325000	0.325000	0.307915
1000	0.315000	0.237548	1000	0.315000	0.315000	0.307919
1000	0.306000	0.237548	1000	0.306000	0.306000	0.307918
1000	0.299000	0.237548	1000	0.299000	0.299000	0.307913
1000	0.312000	0.237548	1000	0.312000	0.312000	0.307915
1000	0.300000	0.237548	1000	0.300000	0.300000	0.307910
1000	0.319000	0.237548	1000	0.319000	0.319000	0.307917
1000	0.325000	0.237548	1000	0.325000	0.325000	0.307927
1000	0.316000	0.237548	1000	0.316000	0.316000	0.307931
1000	0.291000	0.237548	1000	0.291000	0.291000	0.307922
1000	0.298000	0.237548	1000	0.298000	0.298000	0.307916
1000	0.302000	0.237548	1000	0.302000	0.302000	0.307913
1000	0.265000	0.237548	1000	0.265000	0.265000	0.307888
1000	0.291000	0.237548	1000	0.291000	0.291000	0.307878
1000	0.305000	0.237548	1000	0.305000	0.305000	0.307877
1000	0.299000	0.237548	1000	0.299000	0.299000	0.307871
1000	0.324000	0.237548	1000	0.324000	0.324000	0.307881
1000	0.322000	0.237548	1000	0.322000	0.322000	0.307889
1000	0.324000	0.237548	1000	0.324000	0.324000	0.307898
1000	0.323000	0.237548	1000	0.323000	0.323000	0.307907
1000	0.323000	0.237548	1000	0.323000	0.323000	0.307915
1000	0.298000	0.237548	1000	0.298000	0.298000	0.307910
1000	0.310000	0.237548	1000	0.310000	0.310000	0.307911
1000	0.294000	0.237548	1000	0.294000	0.294000	0.307903
1000	0.298000	0.237548	1000	0.298000	0.298000	0.307897
1000	0.292000	0.237548	1000	0.292000	0.292000	0.307888
1000	0.301000	0.237548	1000	0.301000	0.301000	0.307884
1000	0.303000	0.237548	1000	0.303000	0.303000	0.307881
1000	0.299000	0.237548	1000	0.299000	0.299000	0.307876
1000	0.303000	0.237548	1000	0.303000	0.303000	0.307874
1000	0.330000	0.237548	1000	0.330000	0.330000	0.307886
1000	0.299000	0.237548	1000	0.299000	0.299000	0.307881
1000	0.292000	0.237548	1000	0.292000	0.292000	0.307872
1000	0.307000	0.237548	1000	0.307000	0.307000	0.307872
1000	0.314000	0.237548	1000	0.314000	0.314000	0.307875
1000	0.307000	0.237548	1000	0.307000	0.307000	0.307875
1000	0.320000	0.237548	1000	0.320000	0.320000	0.307881
1000	0.344000	0.237548	1000	0.344000	0.344000	0.307902
1000	0.302000	0.237548	1000	0.302000	0.302000	0.307899
1000	0.297000	0.237548	1000	0.297000	0.297000	0.307892
1000	0.292000	0.237548	1000	0.292000	0.292000	0.307883
1000	0.301000	0.237548	1000	0.301000	0.301000	0.307880
1000	0.308000	0.237548	1000	0.308000	0.308000	0.307880
1000	0.347000	0.237548	1000	0.347000	0.347000	0.307902
1000	0.274000	0.237548	1000	0.274000	0.274000	0.307883
1000	0.290000	0.237548	1000	0.290000	0.290000	0.307873
1000	0.317000	0.237548	1000	0.317000	0.317000	0.307878
1000	0.333000	0.237548	1000	0.333000	0.333000	0.307892
1000	0.343000	0.237548	1000	0.343000	0.343000	0.307912
1000	0.325000	0.237548	1000	0.325000	0.325000	0.307921
1000	0.271000	0.237548	1000	0.271000	0.271000	0.307900
1000	0.319000	0.237548	1000	0.319000	0.319000	0.307907
1000	0.292000	0.237548	1000	0.292000	0.292000	0.307898
1000	0.299000	0.237548	1000	0.299000	0.299000	0.307893
1000	0.306000	0.237548	1000	0.306000	0.306000	0.307892
1000	0.316000	0.237548	1000	0.316000	0.316000	0.307896
1000	0.327000	0.237548	1000	0.327000	0.327000	0.307907
1000	0.326000	0.237548	1000	0.326000	0.326000	0.307917
1000	0.305000	0.237548	1000	0.305000	0.305000	0.307915
1000	0.303000	0.237548	1000	0.303000	0.303000	0.307913
1000	0.296000	0.237548	1000	0.296000	0.296000	0.307906
1000	0.344000	0.237548	1000	0.344000	0.344000	0.307926
1000	0.289000	0.237548	1000	0.289000	0.289000	0.307916
1000	0.318000	0.237548	1000	0.318000	0.318000	0.307921
1000	0.311000	0.237548	1000	0.311000	0.311000	0.307923
1000	0.316000	0.237548	1000	0.316000	0.316000	0.307927
1000	0.334000	0.237548	1000	0.334000	0.334000	0.307942
1000	0.309000	0.237548	1000	0.309000	0.309000	0.307943
1000	0.344000	0.237548	1000	0.344000	0.344000	0.307963
1000	0.321000	0.237548	1000	0.321000	0.321000	0.307970
1000	0.315000	0.237548	1000	0.315000	0.315000	0.307974
1000	0.346000	0.237548	1000	0.346000	0.346000	0.307995
1000	0.284000	0.237548	1000	0.284000	0.284000	0.307982
1000	0.323000	0.237548	1000	0.323000	0.323000	0.307990
1000	0.331000	0.237548	1000	0.331000	0.331000	0.308003
1000	0.345000	0.237548	1000	0.345000	0.345000	0.308023
1000	0.322000	0.237548	1000	0.322000	0.322000	0.308031
1000	0.307000	0.237548	1000	0.307000	0.307000	0.308030
1000	0.314000	0.237548	1000	0.314000	0.314000	0.308034
1000	0.340000	0.237548	1000	0.340000	0.340000	0.308051
1000	0.305000	0.237548	1000	0.305000	0.305000	0.308050
1000	0.299000	0.237548	1000	0.299000	0.299000	0.308045
1000	0.300000	0.237548	1000	0.300000	0.300000	0.308040
1000	0.348000	0.237548	1000	0.348000	0.348000	0.308062
1000	0.324000	0.237548	1000	0.324000	0.324000	0.308071
1000	0.271000	0.237548	1000	0.271000	0.271000	0.308051
1000	0.289000	0.237548	1000	0.289000	0.289000	0.308040
1000	0.320000	0.237548	1000	0.320000	0.320000	0.308047
1000	0.301000	0.237548	1000	0.301000	0.301000	0.308043
1000	0.310000	0.237548	1000	0.310000	0.310000	0.308044
1000	0.335000	0.237548	1000	0.335000	0.335000	0.308059
1000	0.309000	0.237548	1000	0.309000	0.309000	0.308059
1000	0.316000	0.237548	1000	0.316000	0.316000	0.308063
1000	0.329000	0.237548	1000	0.329000	0.329000	0.308075
1000	0.304000	0.237548	1000	0.304000	0.304000	0.308073
1000	0.312000	0.237548	1000	0.312000	0.312000	0.308075
1000	0.318000	0.237548	1000	0.318000	0.318000	0.308080
1000	0.323000	0.237548	1000	0.323000	0.323000	0.308089
1000	0.299000	0.237548	1000	0.299000	0.299000	0.308084
1000	0.326000	0.237548	1000	0.326000	0.326000	0.308093
1000	0.310000	0.237548	1000	0.310000	0.310000	0.308094
1000	0.337000	0.237548	1000	0.337000	0.337000	0.308110
1000	0.297000	0.237548	1000	0.297000	0.297000	0.308104
1000	0.316000	0.237548	1000	0.316000	0.316000	0.308108
1000	0.317000	0.237548	1000	0.317000	0.317000	0.308113
1000	0.321000	0.237548	1000	0.321000	0.321000	0.308120
1000	0.336000	0.237548	1000	0.336000	0.336000	0.308135
1000	0.314000	0.237548	1000	0.314000	0.314000	0.308139
1000	0.316000	0.237548	1000	0.316000	0.316000	0.308143
1000	0.304000	0.237548	1000	0.304000	0.304000	0.308141
1000	0.329000	0.237548	1000	0.329000	0.329000	0.308152
1000	0.297000	0.237548	1000	0.297000	0.297000	0.308146
1000	0.305000	0.237548	1000	0.305000	0.305000	0.308144
1000	0.294000	0.237548	1000	0.294000	0.294000	0.308137
1000	0.342000	0.237548	1000	0.342000	0.342000	0.308155
1000	0.324000	0.237548	1000	0.324000	0.324000	0.308164
1000	0.326000	0.237548	1000	0.326000	0.326000	0.308173
1000	0.310000	0.237548	1000	0.310000	0.310000	0.308174
1000	0.310000	0.237548	1000	0.310000	0.310000	0.308175
1000	0.339000	0.237548	1000	0.339000	0.339000	0.308192
1000	0.311000	0.237548	1000	0.311000	0.311000	0.308193
1000	0.334000	0.237548	1000	0.334000	0.334000	0.308207
1000	0.309000	0.237548	1000	0.309000	0.309000	0.308208
1000	0.294000	0.237548	1000	0.294000	0.294000	0.308200
1000	0.294000	0.237548	1000	0.294000	0.294000	0.308192
1000	0.302000	0.237548	1000	0.302000	0.302000	0.308189
1000	0.329000	0.237548	1000	0.329000	0.329000	0.308200
1000	0.284000	0.237548	1000	0.284000	0.284000	0.308187
1000	0.272000	0.237548	1000	0.272000	0.272000	0.308168
1000	0.319000	0.237548	1000	0.319000	0.319000	0.308174
1000	0.324000	0.237548	1000	0.324000	0.324000	0.308182
1000	0.300000	0.237548	1000	0.300000	0.300000	0.308178
1000	0.281000	0.237548	1000	0.281000	0.281000	0.308163
1000	0.301000	0.237548	1000	0.301000	0.301000	0.308159
1000	0.292000	0.237548	1000	0.292000	0.292000	0.308151
1000	0.300000	0.237548	1000	0.300000	0.300000	0.308146
1000	0.317000	0.237548	1000	0.317000	0.317000	0.308151
1000	0.307000	0.237548	1000	0.307000	0.307000	0.308150
1000	0.325000	0.237548	1000	0.325000	0.325000	0.308159
1000	0.327000	0.237548	1000	0.327000	0.327000	0.308169
1000	0.314000	0.237548	1000	0.314000	0.314000	0.308173
1000	0.330000	0.237548	1000	0.330000	0.330000	0.308184
1000	0.322000	0.237548	1000	0.322000	0.322000	0.308192
1000	0.307000	0.237548	1000	0.307000	0.307000	0.308191
1000	0.303000	0.237548	1000	0.303000	0.303000	0.308188
1000	0.338000	0.237548	1000	0.338000	0.338000	0.308204
1000	0.320000	0.237548	1000	0.320000	0.320000	0.308210
1000	0.302000	0.237548	1000	0.302000	0.302000	0.308207
1000	0.306000	0.237548	1000	0.306000	0.306000	0.308206
1000	0.308000	0.237548	1000	0.308000	0.308000	0.308206
1000	0.280000	0.237548	1000	0.280000	0.280000	0.308191
1000	0.310000	0.237548	1000	0.310000	0.310000	0.308192
1000	0.319000	0.237548	1000	0.319000	0.319000	0.308197
1000	0.300000	0.237548	1000	0.300000	0.300000	0.308193
1000	0.281000	0.237548	1000	0.281000	0.281000	0.308179
1000	0.277000	0.237548	1000	0.277000	0.277000	0.308162
1000	0.297000	0.237548	1000	0.297000	0.297000	0.308156
1000	0.307000	0.237548	1000	0.307000	0.307000	0.308156
1000	0.280000	0.237548	1000	0.280000	0.280000	0.308141
1000	0.304000	0.237548	1000	0.304000	0.304000	0.308139
1000	0.294000	0.237548	1000	0.294000	0.294000	0.308131
1000	0.282000	0.237548	1000	0.282000	0.282000	0.308117
1000	0.344000	0.237548	1000	0.344000	0.344000	0.308136
1000	0.319000	0.237548	1000	0.319000	0.319000	0.308142
1000	0.320000	0.237548	1000	0.320000	0.320000	0.308148
1000	0.315000	0.237548	1000	0.315000	0.315000	0.308152
1000	0.301000	0.237548	1000	0.301000	0.301000	0.308148
1000	0.316000	0.237548	1000	0.316000	0.316000	0.308152
1000	0.291000	0.237548	1000	0.291000	0.291000	0.308143
1000	0.285000	0.237548	1000	0.285000	0.285000	0.308131
1000	0.301000	0.237548	1000	0.301000	0.301000	0.308127
1000	0.321000	0.237548	1000	0.321000	0.321000	0.308134
1000	0.321000	0.237548	1000	0.321000	0.321000	0.308141
1000	0.296000	0.237548	1000	0.296000	0.296000	0.308134
1000	0.306000	0.237548	1000	0.306000	0.306000	0.308133
1000	0.318000	0.237548	1000	0.318000	0.318000	0.308138
1000	0.297000	0.237548	1000	0.297000	0.297000	0.308133
1000	0.309000	0.237548	1000	0.309000	0.309000	0.308133
1000	0.329000	0.237548	1000	0.329000	0.329000	0.308144
1000	0.315000	0.237548	1000	0.315000	0.315000	0.308148
1000	0.325000	0.237548	1000	0.325000	0.325000	0.308156
1000	0.300000	0.237548	1000	0.300000	0.300000	0.308152
1000	0.312000	0.237548	1000	0.312000	0.312000	0.308154
1000	0.291000	0.237548	1000	0.291000	0.291000	0.308145
1000	0.305000	0.237548	1000	0.305000	0.305000	0.308144
1000	0.300000	0.237548	1000	0.300000	0.300000	0.308139
1000	0.288000	0.237548	1000	0.288000	0.288000	0.308129
1000	0.343000	0.237548	1000	0.343000	0.343000	0.308147
1000	0.307000	0.237548	1000	0.307000	0.307000	0.308146
1000	0.309000	0.237548	1000	0.309000	0.309000	0.308147
1000	0.320000	0.237548	1000	0.320000	0.320000	0.308153
1000	0.301000	0.237548	1000	0.301000	0.301000	0.308149
1000	0.290000	0.237548	1000	0.290000	0.290000	0.308140
1000	0.324000	0.237548	1000	0.324000	0.324000	0.308148
1000	0.297000	0.237548	1000	0.297000	0.297000	0.308142
1000	0.327000	0.237548	1000	0.327000	0.327000	0.308152
1000	0.309000	0.237548	1000	0.309000	0.309000	0.308152
1000	0.287000	0.237548	1000	0.287000	0.287000	0.308142
1000	0.311000	0.237548	1000	0.311000	0.311000	0.308143
1000	0.300000	0.237548	1000	0.300000	0.300000	0.308139
1000	0.289000	0.237548	1000	0.289000	0.289000	0.308129
1000	0.331000	0.237548	1000	0.331000	0.331000	0.308141
1000	0.303000	0.237548	1000	0.303000	0.303000	0.308138
1000	0.347000	0.237548	1000	0.347000	0.347000	0.308158
1000	0.334000	0.237548	1000	0.334000	0.334000	0.308172
1000	0.305000	0.237548	1000	0.305000	0.305000	0.308170
1000	0.289000	0.237548	1000	0.289000	0.289000	0.308160
1000	0.302000	0.237548	1000	0.302000	0.302000	0.308157
1000	0.334000	0.237548	1000	0.334000	0.334000	0.308170
1000	0.319000	0.237548	1000	0.319000	0.319000	0.308176
1000	0.305000	0.237548	1000	0.305000	0.305000	0.308174
1000	0.311000	0.237548	1000	0.311000	0.311000	0.308176
1000	0.322000	0.237548	1000	0.322000	0.322000	0.308183
1000	0.347000	0.237548	1000	0.347000	0.347000	0.308203
1000	0.329000	0.237548	1000	0.329000	0.329000	0.308213
1000	0.335000	0.237548	1000	0.335000	0.335000	0.308227
1000	0.300000	0.237548	1000	0.300000	0.300000	0.308223
1000	0.303000	0.237548	1000	0.303000	0.303000	0.308220
1000	0.289000	0.237548	1000	0.289000	0.289000	0.308210
1000	0.314000	0.237548	1000	0.314000	0.314000	0.308213
1000	0.311000	0.237548	1000	0.311000	0.311000	0.308215
1000	0.292000	0.237548	1000	0.292000	0.292000	0.308206
1000	0.324000	0.237548	1000	0.324000	0.324000	0.308214
1000	0.316000	0.237548	1000	0.316000	0.316000	0.308218
1000	0.322000	0.237548	1000	0.322000	0.322000	0.308226
1000	0.299000	0.237548	1000	0.299000	0.299000	0.308221
1000	0.310000	0.237548	1000	0.310000	0.310000	0.308222
1000	0.330000	0.237548	1000	0.330000	0.330000	0.308233
1000	0.288000	0.237548	1000	0.288000	0.288000	0.308223
1000	0.310000	0.237548	1000	0.310000	0.310000	0.308223
1000	0.288000	0.237548	1000	0.288000	0.288000	0.308213
1000	0.297000	0.237548	1000	0.297000	0.297000	0.308207
1000	0.280000	0.237548	1000	0.280000	0.280000	0.308193
1000	0.303000	0.237548	1000	0.303000	0.303000	0.308190
1000	0.322000	0.237548	1000	0.322000	0.322000	0.308197
1000	0.292000	0.237548	1000	0.292000	0.292000	0.308189
1000	0.292000	0.237548	1000	0.292000	0.292000	0.308181
1000	0.307000	0.237548	1000	0.307000	0.307000	0.308180
1000	0.358000	0.237548	1000	0.358000	0.358000	0.308206
1000	0.320000	0.237548	1000	0.320000	0.320000	0.308212
1000	0.302000	0.237548	1000	0.302000	0.302000	0.308208
1000	0.300000	0.237548	1000	0.300000	0.300000	0.308204
1000	0.291000	0.237548	1000	0.291000	0.291000	0.308196
1000	0.310000	0.237548	1000	0.310000	0.310000	0.308196
1000	0.316000	0.237548	1000	0.316000	0.316000	0.308200
1000	0.330000	0.237548	1000	0.330000	0.330000	0.308211
1000	0.320000	0.237548	1000	0.320000	0.320000	0.308217
1000	0.306000	0.237548	1000	0.306000	0.306000	0.308216
1000	0.289000	0.237548	1000	0.289000	0.289000	0.308207
1000	0.305000	0.237548	1000	0.305000	0.305000	0.308205
1000	0.300000	0.237548	1000	0.300000	0.300000	0.308201
1000	0.303000	0.237548	1000	0.303000	0.303000	0.308198
1000	0.303000	0.237548	1000	0.303000	0.303000	0.308196
1000	0.321000	0.237548	1000	0.321000	0.321000	0.308202
1000	0.304000	0.237548	1000	0.304000	0.304000	0.308200
1000	0.310000	0.237548	1000	0.310000	0.310000	0.308201
1000	0.334000	0.237548	1000	0.334000	0.334000	0.308214
1000	0.326000	0.237548	1000	0.326000	0.326000	0.308223
1000	0.302000	0.237548	1000	0.302000	0.302000	0.308220
1000	0.313000	0.237548	1000	0.313000	0.313000	0.308222
1000	0.335000	0.237548	1000	0.335000	0.335000	0.308236
1000	0.312000	0.237548	1000	0.312000	0.312000	0.308237
1000	0.308000	0.237548	1000	0.308000	0.308000	0.308237
1000	0.322000	0.237548	1000	0.322000	0.322000	0.308244
1000	0.316000	0.237548	1000	0.316000	0.316000	0.308248
1000	0.289000	0.237548	1000	0.289000	0.289000	0.308238
1000	0.297000	0.237548	1000	0.297000	0.297000	0.308233
1000	0.301000	0.237548	1000	0.301000	0.301000	0.308229
1000	0.289000	0.237548	1000	0.289000	0.289000	0.308220
1000	0.301000	0.237548	1000	0.301000	0.301000	0.308216
1000	0.275000	0.237548	1000	0.275000	0.275000	0.308199
