# Supplementary material for: Investigating environmental effects on phonology using diachronic models
Source: Evol Hum Sci. 2024 Jan 3;6:e8. doi: 10.1017/ehs.2023.33 (PMC10955398; doi:10.1017/ehs.2023.33)
Supplement: Hartmann et al. supplementary material 4 — Hartmann et al. supplementary material [file S2513843X23000336sup004.zip › TonesClimateGeoPhylo_Public-1.0/results/BayesTraitsOutput/AncestralStateReconstruction/Anc_CONSRAW_continuous_make.Log.txt]

Options:
Model:                           Continuous: Random Walk
Tree File Name:                  ../../data/processed/GTree_phylo4g_combined_trimmed_VOWELS.nex
Data File Name:                  ../../data/processed/AncestralStateReconstruction/GTree_Data_CONSRAW_continuous.txt
Log File Name:                   ../../results/BayesTraitsOutput/AncestralStateReconstruction/Anc_CONSRAW_continuous_make.Log.txt
Save Initial Trees:              False
Save Trees:                      False
Summary:                         False
Seed:                            3760921963
Precision:                       64 bits
Cores:                           1
Analysis Type:                   MCMC
Sample Period:                   1000
Iterations:                      2000000
Burn in:                         1000000
MCMC ML Start:                   False
Schedule File:                   ../../results/BayesTraitsOutput/AncestralStateReconstruction/Anc_CONSRAW_continuous_make.Schedule.txt
Rate Dev:                        AutoTune
No of Rates:                     1
Test for trait correlation:      True
Kappa:                           Not in use
Delta:                           Not in use
Lambda:                          Not in use
OU:                              Not in use
Save Model:                      ../../results/BayesTraitsOutput/AncestralStateReconstruction/Anc_CONSRAW_continuous_models.bin
Restrictions:
    alpha-1                      None
Prior Information:
    Priors
        alpha-1 - gamma 6.85 0.29 
Tree Information
     Trees:                      1
     Taxa:                       161
     Sites:                      1
Iteration	Lh	Tree No	Alpha 1	Sigma^2 1 	
1001000	-603.118174	1	3.373469312052	8519.614791692413	
1002000	-603.448173	1	2.092591893312	8554.611529723326	
1003000	-603.417619	1	2.208426794909	8551.365127957966	
1004000	-603.622995	1	1.439800001681	8573.209786025469	
1005000	-603.581719	1	1.592436355225	8568.815018566740	
1006000	-603.498990	1	1.901115058723	8560.013419487768	
1007000	-603.609816	1	1.488440287956	8571.806260217245	
1008000	-603.388967	1	2.317534393160	8548.322089271916	
1009000	-603.348537	1	2.472314243465	8544.029908237968	
1010000	-603.577200	1	1.609202861830	8568.333985967398	
1011000	-603.573215	1	1.623997409001	8567.909811071102	
1012000	-603.241644	1	2.886292904331	8532.692121335522	
1013000	-603.451703	1	2.079244460475	8554.986647730640	
1014000	-603.558893	1	1.677234574835	8566.385634155273	
1015000	-603.423599	1	2.185711401070	8552.000474575978	
1016000	-603.768476	1	0.908811940016	8588.717443488789	
1017000	-603.455875	1	2.063478691630	8555.430008183495	
1018000	-603.392946	1	2.302355674512	8548.744566521696	
1019000	-603.685287	1	1.211132280293	8579.846339664691	
1020000	-603.318315	1	2.588653861373	8540.822758612732	
1021000	-602.946285	1	4.068957399363	8501.442502816799	
1022000	-603.729025	1	1.051753885082	8584.509282852585	
1023000	-603.730171	1	1.047588919871	8584.631548875714	
1024000	-603.584028	1	1.583875417054	8569.060763615920	
1025000	-603.398755	1	2.280208915638	8549.361488151335	
1026000	-603.318126	1	2.589381734199	8540.802744709839	
1027000	-603.662991	1	1.292749020772	8577.470353250899	
1028000	-603.538031	1	1.754980428492	8564.165925303543	
1029000	-603.595438	1	1.541605107605	8570.275446934877	
1030000	-603.587961	1	1.569296939906	8569.479448192411	
1031000	-603.273044	1	2.763956062488	8536.021057349159	
1032000	-603.147045	1	3.258657952515	8522.670865280203	
1033000	-603.496796	1	1.909351024125	8559.780157310026	
1034000	-603.434081	1	2.145949351990	8553.114114303185	
1035000	-603.698080	1	1.164415288065	8581.209962725714	
1036000	-603.493827	1	1.920504410343	8559.464397428883	
1037000	-603.366942	1	2.401736475475	8545.983502455008	
1038000	-603.694921	1	1.175943037742	8580.873234051451	
1039000	-603.675371	1	1.247397652622	8578.789606656746	
1040000	-603.549066	1	1.713827875924	8565.339955435429	
1041000	-603.344581	1	2.487512836715	8543.609998201966	
1042000	-603.615397	1	1.467832461013	8572.400554547754	
1043000	-603.256397	1	2.828737166927	8534.256031901632	
1044000	-603.692866	1	1.183444308968	8580.654206107964	
1045000	-603.636641	1	1.389537897394	8574.663112044089	
1046000	-603.582537	1	1.589404582033	8568.902036667330	
1047000	-603.510746	1	1.857022193389	8561.263628099659	
1048000	-603.412447	1	2.228086138739	8550.815761796119	
1049000	-603.595894	1	1.539916846627	8570.324005772329	
1050000	-603.381712	1	2.345239340070	8547.551680488366	
1051000	-603.442379	1	2.114518789116	8553.995760497015	
1052000	-603.701871	1	1.150586217120	8581.614125399377	
1053000	-603.392638	1	2.303528508367	8548.711912499914	
1054000	-603.178251	1	3.135182309063	8525.975336724568	
1055000	-603.642357	1	1.368510990233	8575.272009251157	
1056000	-603.498638	1	1.902437085767	8559.975971009255	
1057000	-603.078838	1	3.530804372367	8515.452673473852	
1058000	-603.536866	1	1.759331305604	8564.041919869365	
1059000	-603.578494	1	1.604402752950	8568.471666836271	
1060000	-602.939959	1	4.094955908907	8500.774521033154	
1061000	-603.466632	1	2.022873762166	8556.573270842846	
1062000	-603.602300	1	1.516218216511	8571.006004227416	
1063000	-603.325502	1	2.560935762604	8541.585383527998	
1064000	-603.218211	1	2.977994866431	8530.208652475791	
1065000	-603.510420	1	1.858244273311	8561.228945616851	
1066000	-603.814894	1	0.741604566135	8593.671290695333	
1067000	-603.494671	1	1.917331867113	8559.554198974023	
1068000	-603.404640	1	2.257790687654	8549.986575239389	
1069000	-603.597675	1	1.533325372060	8570.513626923215	
1070000	-603.379442	1	2.353912150124	8547.310700783330	
1071000	-603.319325	1	2.584754648311	8540.929983941354	
1072000	-603.610980	1	1.484140788993	8571.930208033791	
1073000	-603.305135	1	2.639560312563	8539.424555794185	
1074000	-603.586110	1	1.576156079579	8569.282426092164	
1075000	-603.424963	1	2.180535855021	8552.145321109367	
1076000	-603.254928	1	2.834464396459	8534.100231741351	
1077000	-603.253541	1	2.839871684324	8533.953171447582	
1078000	-603.410043	1	2.237227638827	8550.560468191914	
1079000	-603.055209	1	3.625822224641	8512.953567134513	
1080000	-603.335646	1	2.521869662084	8542.661808648036	
1081000	-603.565963	1	1.650940385102	8567.138007384352	
1082000	-603.487396	1	1.944674956007	8558.780628649980	
1083000	-603.412144	1	2.229237465512	8550.783603271928	
1084000	-603.388145	1	2.320674006342	8548.234737504099	
1085000	-602.976206	1	3.946375008662	8504.603022129892	
1086000	-603.401090	1	2.271311851256	8549.609492198026	
1087000	-603.616943	1	1.462125728398	8572.565217610454	
1088000	-603.710087	1	1.120644327755	8582.489986140296	
1089000	-603.406361	1	2.251239729230	8550.169350124026	
1090000	-603.601866	1	1.517821891004	8570.959832331599	
1091000	-603.293967	1	2.682781101349	8538.239905378905	
1092000	-603.593001	1	1.550628907094	8570.015957047764	
1093000	-603.504256	1	1.881354843064	8560.573410027442	
1094000	-603.701230	1	1.152924000725	8581.545786083565	
1095000	-603.257088	1	2.826047567786	8534.329211836095	
1096000	-603.450005	1	2.085667182788	8554.806115836936	
1097000	-603.073493	1	3.552261502235	8514.887366769934	
1098000	-603.356744	1	2.440818149182	8544.900977415844	
1099000	-603.713132	1	1.109554838276	8582.814650917968	
1100000	-603.295572	1	2.676564890843	8538.410148264347	
1101000	-603.405055	1	2.256213461503	8550.030575868232	
1102000	-603.164283	1	3.190373672089	8524.496022050451	
1103000	-603.313799	1	2.606082599833	8540.343706354513	
1104000	-603.379909	1	2.352129387270	8547.360228597696	
1105000	-603.703929	1	1.143084983144	8581.833449978241	
1106000	-603.365853	1	2.405905292897	8545.867942290159	
1107000	-603.516972	1	1.833701941095	8561.925799751831	
1108000	-603.345252	1	2.484933049688	8543.681253457189	
1109000	-603.328414	1	2.549715028433	8541.894370297210	
1110000	-603.493850	1	1.920417295159	8559.466863136220	
1111000	-603.346522	1	2.480055504358	8543.815996134274	
1112000	-603.434371	1	2.144852258560	8553.144868334850	
1113000	-603.215513	1	2.988575557306	8529.922760247258	
1114000	-603.237110	1	2.904009107998	8532.211540180822	
1115000	-603.396277	1	2.289652735391	8549.098348008987	
1116000	-603.663426	1	1.291155410673	8577.516668624125	
1117000	-603.737188	1	1.022112330114	8585.379891479095	
1118000	-603.333117	1	2.531606705640	8542.393342224021	
1119000	-603.171298	1	3.162640843763	8525.238895468019	
1120000	-602.950111	1	4.053243690145	8501.846632270905	
1121000	-603.242413	1	2.883292336677	8532.773554210242	
1122000	-603.354374	1	2.449909627501	8544.649416661723	
1123000	-603.455090	1	2.066444587195	8555.346579186536	
1124000	-603.421589	1	2.193343406427	8551.786938850833	
1125000	-603.385230	1	2.331801914941	8547.925227581500	
1126000	-603.286436	1	2.711966327103	8537.441235825730	
1127000	-603.620290	1	1.449775384895	8572.921711275285	
1128000	-603.539576	1	1.749217595591	8564.330208442845	
1129000	-603.444658	1	2.105891169132	8554.237979159376	
1130000	-603.527216	1	1.795378773836	8563.015401503588	
1131000	-603.530007	1	1.784949774171	8563.312225205722	
1132000	-603.663755	1	1.289949532826	8577.551717304970	
1133000	-603.716075	1	1.098842920239	8583.128402657152	
1134000	-603.331406	1	2.538192936554	8542.211813856011	
1135000	-603.696978	1	1.168436165690	8581.092493576818	
1136000	-603.546196	1	1.724524330336	8565.034602403970	
1137000	-603.184568	1	3.110266452636	8526.644371177303	
1138000	-603.270738	1	2.772918916847	8535.776553336551	
1139000	-603.505102	1	1.878180121735	8560.663423360622	
1140000	-603.583118	1	1.587250398565	8568.963872892387	
1141000	-603.228841	1	2.936353387671	8531.335126324642	
1142000	-603.880866	1	0.505731687578	8600.716910326846	
1143000	-603.406498	1	2.250719858258	8550.183856993792	
1144000	-603.246053	1	2.869080527330	8533.159398466127	
1145000	-603.490082	1	1.934574871162	8559.066267551592	
1146000	-603.337189	1	2.515935346637	8542.825483724879	
1147000	-603.566434	1	1.649189134560	8567.188146750093	
1148000	-603.689341	1	1.196316379428	8580.278515783441	
1149000	-603.576485	1	1.611855098031	8568.257924175310	
1150000	-603.541407	1	1.742383727560	8564.525075955122	
1151000	-603.706341	1	1.134291514309	8582.090644062317	
1152000	-603.425485	1	2.178555075821	8552.200765173931	
1153000	-603.534524	1	1.768073321788	8563.792830613056	
1154000	-603.650598	1	1.338226199323	8576.149934799592	
1155000	-603.465085	1	2.028709684084	8556.408833475534	
1156000	-603.441092	1	2.119390343579	8553.859032321694	
1157000	-603.048286	1	3.653735245717	8512.221486894501	
1158000	-603.662602	1	1.294175846357	8577.428887768454	
1159000	-603.659876	1	1.304174073313	8577.138394752641	
1160000	-603.061132	1	3.601967768434	8513.579948423439	
1161000	-603.542449	1	1.738499340470	8564.635864264797	
1162000	-603.602896	1	1.514015505705	8571.069428229643	
1163000	-603.255339	1	2.832861166789	8534.143841058571	
1164000	-603.556406	1	1.686491255589	8566.120965313308	
1165000	-603.466793	1	2.022263245913	8556.590475589370	
1166000	-603.649664	1	1.341655289276	8576.050473320856	
1167000	-603.514673	1	1.842312307206	8561.681234462108	
1168000	-603.316831	1	2.594379035517	8540.665354052506	
1169000	-603.660096	1	1.303364806646	8577.161903061779	
1170000	-603.448883	1	2.089907684638	8554.686949790117	
1171000	-603.553075	1	1.698892267278	8565.766555350754	
1172000	-603.277088	1	2.748244682565	8536.449893275256	
1173000	-603.253605	1	2.839622057556	8533.959959690084	
1174000	-603.306779	1	2.633202933211	8539.598997302994	
1175000	-603.137630	1	3.296038949642	8521.674101703698	
1176000	-603.572076	1	1.628225650829	8567.788631603722	
1177000	-603.575688	1	1.614816072057	8568.173018326048	
1178000	-603.144647	1	3.268172873825	8522.416989948821	
1179000	-603.635170	1	1.394950766364	8574.506452612530	
1180000	-603.214260	1	2.993492227337	8529.789956930666	
1181000	-603.447646	1	2.094586179354	8554.555500524855	
1182000	-603.270184	1	2.775072771628	8535.717811277034	
1183000	-603.231089	1	2.927556154274	8531.573374656258	
1184000	-603.384915	1	2.333004882814	8547.891777378713	
1185000	-603.435952	1	2.138858205360	8553.312920991499	
1186000	-603.635290	1	1.394507696381	8574.519274628645	
1187000	-603.676886	1	1.241854432989	8578.951027117671	
1188000	-603.387693	1	2.322396501160	8548.186818516024	
1189000	-603.360905	1	2.424865085759	8545.342639193528	
1190000	-603.124346	1	3.348879570033	8520.267986861898	
1191000	-603.567691	1	1.644517706614	8567.321910687566	
1192000	-603.318251	1	2.588899311626	8540.816009535965	
1193000	-603.772742	1	0.893401729354	8589.172588481289	
1194000	-603.258068	1	2.822228806329	8534.433129584249	
1195000	-603.464024	1	2.032712898074	8556.296059667306	
1196000	-603.402245	1	2.266913049397	8549.732143320523	
1197000	-603.645988	1	1.355162676514	8575.658826865929	
1198000	-603.475865	1	1.988069683725	8557.554791247179	
1199000	-603.810092	1	0.758854976596	8593.158651035277	
1200000	-603.336230	1	2.519623948071	8542.723742956732	
1201000	-603.694945	1	1.175856610609	8580.875758014077	
1202000	-603.386079	1	2.328560347455	8548.015372596738	
1203000	-603.291184	1	2.693561752205	8537.944767179752	
1204000	-603.434646	1	2.143808138508	8553.174138752160	
1205000	-603.232564	1	2.921785588466	8531.729704977741	
1206000	-603.619500	1	1.452691087775	8572.837532661568	
1207000	-603.135902	1	3.302904380383	8521.491218588873	
1208000	-603.417297	1	2.209650686991	8551.330913550717	
1209000	-603.485528	1	1.951697426789	8558.582099886429	
1210000	-603.407621	1	2.246443185507	8550.303208869096	
1211000	-603.596890	1	1.536231074092	8570.430030272229	
1212000	-603.571165	1	1.631609390751	8567.691670728971	
1213000	-603.122288	1	3.357075794994	8520.050183436833	
1214000	-603.901410	1	0.432697707891	8602.912090997104	
1215000	-603.371646	1	2.383727994624	8546.482941111355	
1216000	-603.065154	1	3.585784391887	8514.005290306148	
1217000	-603.327104	1	2.554763184192	8541.755339777204	
1218000	-603.558347	1	1.679266322422	8566.327533161870	
1219000	-603.338190	1	2.512083738399	8542.931738164772	
1220000	-603.399544	1	2.277200505514	8549.445336335353	
1221000	-603.713315	1	1.108889808200	8582.834125592430	
1222000	-603.501326	1	1.892349081262	8560.261782884030	
1223000	-603.184717	1	3.109678442672	8526.660169333609	
1224000	-603.187642	1	3.098150732438	8526.969970493021	
1225000	-603.465905	1	2.025614169732	8556.496049915060	
1226000	-603.652031	1	1.332963932514	8576.302595583244	
1227000	-603.428335	1	2.167739369408	8552.503591605935	
1228000	-603.769319	1	0.905766127510	8588.807379689993	
1229000	-603.668996	1	1.270743544688	8578.110173591331	
1230000	-602.942741	1	4.083517513868	8501.068308045134	
1231000	-603.504728	1	1.879585212349	8560.623583121442	
1232000	-603.713881	1	1.106826370810	8582.894554487604	
1233000	-603.437151	1	2.134317369113	8553.440259329604	
1234000	-603.108505	1	3.412046484188	8518.591509990143	
1235000	-603.514047	1	1.844655174502	8561.614704123964	
1236000	-603.052287	1	3.637598954668	8512.644581770468	
1237000	-603.575934	1	1.613900930948	8568.199258841581	
1238000	-603.261696	1	2.808097130856	8534.817839906404	
1239000	-603.376874	1	2.363729478749	8547.038029513489	
1240000	-603.564303	1	1.657110805136	8566.961374035962	
1241000	-603.729159	1	1.051265480406	8584.523619294161	
1242000	-603.571366	1	1.630864014250	8567.713028262449	
1243000	-603.503744	1	1.883276305229	8560.518936446737	
1244000	-603.558627	1	1.678222997792	8566.357368035257	
1245000	-603.541725	1	1.741196959571	8564.558922352458	
1246000	-603.570018	1	1.635871000875	8567.569574211489	
1247000	-603.048996	1	3.650872091112	8512.296536091006	
1248000	-603.507953	1	1.867490061379	8560.966609704627	
1249000	-602.926840	1	4.148974876328	8499.389217976064	
1250000	-603.534812	1	1.766997476872	8563.823480048852	
1251000	-602.874207	1	4.366996872843	8493.833919177920	
1252000	-603.291820	1	2.691098563579	8538.012188680521	
1253000	-603.553189	1	1.698467862330	8565.778681399488	
1254000	-603.171921	1	3.160177098560	8525.304936223205	
1255000	-603.101422	1	3.440346229542	8517.841986003652	
1256000	-603.562117	1	1.665241533748	8566.728695469903	
1257000	-603.085390	1	3.504523731109	8516.145817485160	
1258000	-603.625568	1	1.430315950647	8573.483783270720	
1259000	-603.778484	1	0.872672305778	8589.785290411428	
1260000	-603.583214	1	1.586892484792	8568.974147414825	
1261000	-603.547553	1	1.719468608203	8565.178911516836	
1262000	-603.174183	1	3.151244564475	8525.544434516622	
1263000	-603.479854	1	1.973050051744	8557.978816421115	
1264000	-603.545031	1	1.728867741873	8564.910649940954	
1265000	-603.681473	1	1.225075348631	8579.439866032735	
1266000	-603.488901	1	1.939014222032	8558.940703794487	
1267000	-603.584991	1	1.580304882158	8569.163283365395	
1268000	-603.649423	1	1.342540877048	8576.024788968141	
1269000	-603.316727	1	2.594780649313	8540.654313805819	
1270000	-603.560937	1	1.669631412852	8566.603102682813	
1271000	-602.900915	1	4.256099826246	8496.652451000436	
1272000	-603.687233	1	1.204020358458	8580.053759553024	
1273000	-603.340141	1	2.504580676925	8543.138776816288	
1274000	-603.445138	1	2.104076308904	8554.288942434274	
1275000	-603.498393	1	1.903355632073	8559.949952995101	
1276000	-603.181053	1	3.124128096456	8526.272069180110	
1277000	-603.640520	1	1.375264987339	8575.076368772294	
1278000	-603.258001	1	2.822489139526	8534.426044727972	
1279000	-603.067772	1	3.575253865212	8514.282230263349	
1280000	-603.403170	1	2.263390597016	8549.830376175771	
1281000	-603.312488	1	2.611147647909	8540.204555523431	
1282000	-603.469517	1	2.011993477536	8556.879951850569	
1283000	-603.403238	1	2.263131374781	8549.837605862080	
1284000	-603.206530	1	3.023836528111	8528.970978533278	
1285000	-603.464048	1	2.032619220107	8556.298698430932	
1286000	-603.251206	1	2.848975137804	8533.705667491155	
1287000	-603.659353	1	1.306091944025	8577.082685870677	
1288000	-603.433923	1	2.146548346670	8553.097323729391	
1289000	-603.555790	1	1.688782413857	8566.055472043688	
1290000	-603.236883	1	2.904897671482	8532.187446419615	
1291000	-602.881523	1	4.336566482388	8494.605851558241	
1292000	-603.370934	1	2.386453731796	8546.407321652010	
1293000	-603.348820	1	2.471227575984	8544.059941611222	
1294000	-603.380805	1	2.348703286176	8547.455421580738	
1295000	-603.605828	1	1.503174058722	8571.381678067428	
1296000	-603.529568	1	1.786587167560	8563.265614039283	
1297000	-603.692748	1	1.183874023305	8580.641661033314	
1298000	-603.589244	1	1.564542825284	8569.616038845264	
1299000	-603.550814	1	1.707313449956	8565.525991289391	
1300000	-603.440136	1	2.123010245061	8553.757452407212	
1301000	-603.635217	1	1.394775589377	8574.511522036506	
1302000	-603.440350	1	2.122200614647	8553.780170487846	
1303000	-603.498594	1	1.902600822257	8559.971333064659	
1304000	-603.517675	1	1.831069327504	8562.000593299364	
1305000	-603.473707	1	1.996199785640	8557.325380793813	
1306000	-603.545443	1	1.727333665742	8564.954426867838	
1307000	-603.440941	1	2.119961559831	8553.843002077327	
1308000	-603.625998	1	1.428730638797	8573.529594031852	
1309000	-603.161575	1	3.201087586351	8524.209279470881	
1310000	-603.014466	1	3.790579294425	8508.646068256292	
1311000	-603.532762	1	1.774655023396	8563.605356851611	
1312000	-603.265141	1	2.794690703096	8535.183029593345	
1313000	-603.302902	1	2.648195948125	8539.187678916942	
1314000	-603.320097	1	2.581777787750	8541.011857655611	
1315000	-603.688920	1	1.197855144825	8580.233618042972	
1316000	-603.653435	1	1.327810077611	8576.452143709985	
1317000	-603.227958	1	2.939809535133	8531.241551865567	
1318000	-603.298616	1	2.664779148220	8538.733051643059	
1319000	-603.461350	1	2.042801329871	8556.011946162895	
1320000	-603.504627	1	1.879961675021	8560.612909223531	
1321000	-603.252491	1	2.843964395382	8533.841886764898	
1322000	-603.556262	1	1.687028156926	8566.105617300122	
1323000	-603.244298	1	2.875929252010	8532.973428203484	
1324000	-603.429532	1	2.163200018827	8552.630729917359	
1325000	-603.414369	1	2.220779082047	8551.019897704246	
1326000	-603.706755	1	1.132781980136	8582.134804775833	
1327000	-603.554931	1	1.691981495270	8565.964036196414	
1328000	-603.771308	1	0.898580520639	8589.019599393496	
1329000	-603.282569	1	2.726967405803	8537.031123489754	
1330000	-603.372910	1	2.378890288342	8546.617174511597	
1331000	-603.357216	1	2.439009073844	8544.951046350725	
1332000	-603.438521	1	2.129127172392	8553.585838139456	
1333000	-603.651931	1	1.333331623628	8576.291927607761	
1334000	-603.142467	1	3.276827787972	8522.186156143578	
1335000	-603.420182	1	2.198686964088	8551.637473433901	
1336000	-603.369482	1	2.392010618231	8546.253186109027	
1337000	-603.682728	1	1.220484786435	8579.573665918133	
1338000	-603.609327	1	1.490246705312	8571.754190697591	
1339000	-603.797748	1	0.803246486875	8591.841097478127	
1340000	-603.678140	1	1.237266570408	8579.084655324930	
1341000	-602.802614	1	4.667012302591	8486.283257588657	
1342000	-603.654082	1	1.325431541209	8576.521171930191	
1343000	-603.649759	1	1.341305914790	8576.060606351839	
1344000	-603.709791	1	1.121720008327	8582.458501557468	
1345000	-603.669855	1	1.267594241815	8578.201789009949	
1346000	-603.566276	1	1.649778156879	8567.171282270205	
1347000	-603.736803	1	1.023509527859	8585.338830243007	
1348000	-603.626632	1	1.426396604414	8573.597046155150	
1349000	-603.552121	1	1.702446330576	8565.665017608044	
1350000	-603.536078	1	1.762271223946	8563.958141468649	
1351000	-603.306406	1	2.634645564255	8539.559408355173	
1352000	-603.585346	1	1.578989562519	8569.201053644096	
1353000	-603.482940	1	1.961434343253	8558.306930941913	
1354000	-603.662721	1	1.293739926410	8577.441555931096	
1355000	-603.510874	1	1.856544766857	8561.277177897919	
1356000	-603.547718	1	1.718853588939	8565.196468560380	
1357000	-603.591204	1	1.557283583775	8569.824657066523	
1358000	-603.336508	1	2.518553103579	8542.753277808404	
1359000	-603.331570	1	2.537562361633	8542.229191366627	
1360000	-603.493385	1	1.922162471567	8559.417469427533	
1361000	-603.498220	1	1.904005638965	8559.931542031174	
1362000	-603.053025	1	3.634622775584	8512.722651784863	
1363000	-603.283106	1	2.724885009752	8537.088037568688	
1364000	-603.755722	1	0.954939966898	8587.356753403628	
1365000	-603.432218	1	2.153013868405	8552.916114614705	
1366000	-603.464169	1	2.032164494886	8556.311507488812	
1367000	-603.420328	1	2.198132488956	8551.652981133497	
1368000	-603.355986	1	2.443726116963	8544.820503231545	
1369000	-603.111250	1	3.401087411109	8518.882022913840	
1370000	-603.425326	1	2.179155365528	8552.183961941830	
1371000	-603.400094	1	2.275107315384	8549.503682633384	
1372000	-603.543733	1	1.733710089215	8564.772485691208	
1373000	-603.385400	1	2.331152298091	8547.943291812684	
1374000	-603.300452	1	2.657673837374	8538.927802571647	
1375000	-603.361978	1	2.420753345918	8545.456522852039	
1376000	-603.397813	1	2.283798306208	8549.261461612656	
1377000	-603.394957	1	2.294686470559	8548.958133333055	
1378000	-603.444215	1	2.107567089012	8554.190921015927	
1379000	-603.514260	1	1.843858516267	8561.637326062018	
1380000	-603.307995	1	2.628503277631	8539.727983554525	
1381000	-603.092865	1	3.474577991725	8516.936644268075	
1382000	-603.404632	1	2.257820267286	8549.985750071028	
1383000	-603.490186	1	1.934185342089	8559.077286229476	
1384000	-603.475798	1	1.988324258327	8557.547606599299	
1385000	-603.586967	1	1.572979574576	8569.373661036618	
1386000	-603.281720	1	2.730263881536	8536.941038042429	
1387000	-603.451921	1	2.078420893735	8555.009800407217	
1388000	-603.209772	1	3.011107166943	8529.314402576654	
1389000	-603.203092	1	3.037346312572	8528.606713629808	
1390000	-603.063505	1	3.592415751517	8513.830962402386	
1391000	-603.149420	1	3.249238179497	8522.922309605323	
1392000	-603.755027	1	0.957454202795	8587.282662033818	
1393000	-603.455460	1	2.065045016330	8555.385947014560	
1394000	-603.377561	1	2.361105244484	8547.110904874366	
1395000	-603.469286	1	2.012863947900	8556.855410765989	
1396000	-603.661834	1	1.296990236968	8577.347104977593	
1397000	-603.492541	1	1.925336079742	8559.327656258181	
1398000	-603.446594	1	2.098566380876	8554.443691659557	
1399000	-603.441392	1	2.118255589201	8553.890878505666	
1400000	-603.710528	1	1.119038575961	8582.536988218753	
1401000	-603.602325	1	1.516126637758	8571.008640993796	
1402000	-603.324141	1	2.566181226937	8541.440990682095	
1403000	-603.607593	1	1.496652934115	8571.569564561549	
1404000	-603.324412	1	2.565137626210	8541.469715419746	
1405000	-603.934280	1	0.316245142196	8606.425630202566	
1406000	-603.545905	1	1.725611635469	8565.003570705640	
1407000	-603.734848	1	1.030605376903	8585.130331854683	
1408000	-603.803829	1	0.781368114027	8592.490156772963	
1409000	-603.581136	1	1.594598957461	8568.752954237394	
1410000	-603.507022	1	1.870981601850	8560.867569135287	
1411000	-603.245718	1	2.870386724811	8533.123925608650	
1412000	-603.700114	1	1.156993852703	8581.426829787253	
1413000	-603.435530	1	2.140459351154	8553.268026116782	
1414000	-603.212541	1	3.000234597691	8529.607887418066	
1415000	-602.965035	1	3.992062529319	8503.422947367457	
1416000	-603.401250	1	2.270700798147	8549.626528700930	
1417000	-603.485829	1	1.950567532595	8558.614038539625	
1418000	-603.442185	1	2.115250978697	8553.975208563645	
1419000	-603.610540	1	1.485765538891	8571.883366415988	
1420000	-603.731585	1	1.042454179209	8584.782312305069	
1421000	-603.406947	1	2.249011019287	8550.231544019121	
1422000	-603.177784	1	3.137025889955	8525.925863138817	
1423000	-603.255760	1	2.831220525973	8534.188471207564	
1424000	-603.445279	1	2.103542486268	8554.303933519306	
1425000	-603.542720	1	1.737485023557	8564.664797043788	
1426000	-603.808394	1	0.764958699478	8592.977349535407	
1427000	-603.586781	1	1.573671841842	8569.353776835314	
1428000	-603.538536	1	1.753097639631	8564.219594227106	
1429000	-603.261614	1	2.808417304795	8534.809121056192	
1430000	-603.592990	1	1.550669177817	8570.014799236589	
1431000	-603.210946	1	3.006495566592	8529.438866736757	
1432000	-603.658196	1	1.310335450074	8576.959439454198	
1433000	-603.375875	1	2.367549226268	8546.931969444660	
1434000	-603.554009	1	1.695413549980	8565.865955273239	
1435000	-603.045715	1	3.664109310840	8511.949644156288	
1436000	-603.557919	1	1.680857817968	8566.282025345368	
1437000	-603.386208	1	2.328065362467	8548.029138791791	
1438000	-603.554249	1	1.694521905604	8565.891435230817	
1439000	-603.673544	1	1.254087275297	8578.594851969114	
1440000	-603.619880	1	1.451291310933	8572.877944027956	
1441000	-603.642426	1	1.368256834159	8575.279372369716	
1442000	-603.750249	1	0.974757683048	8586.772957339657	
1443000	-603.448586	1	2.091030645729	8554.655396117119	
1444000	-603.488202	1	1.941642402732	8558.866378864921	
1445000	-603.370664	1	2.387486098004	8546.378683312134	
1446000	-603.609554	1	1.489405981115	8571.778423867838	
1447000	-603.099806	1	3.446805359411	8517.671050351320	
1448000	-603.354534	1	2.449296036930	8544.666391540622	
1449000	-603.629511	1	1.415789068582	8573.903680168767	
1450000	-603.328734	1	2.548482029531	8541.928332817228	
1451000	-603.608029	1	1.495041255000	8571.616008139950	
1452000	-603.628383	1	1.419943737127	8573.783564199619	
1453000	-603.441766	1	2.116838968250	8553.930637284577	
1454000	-603.618076	1	1.457946636222	8572.685826820096	
1455000	-603.563606	1	1.659704006973	8566.887155226073	
1456000	-603.594123	1	1.546475097518	8570.135392473067	
1457000	-603.294741	1	2.679781039872	8538.322062007521	
1458000	-603.562427	1	1.664087009946	8566.761729826892	
1459000	-603.130035	1	3.326236320784	8520.870121870157	
1460000	-603.012859	1	3.797103201914	8508.476178530163	
1461000	-603.558519	1	1.678627887501	8566.345789667648	
1462000	-603.351917	1	2.459338487617	8544.388626036813	
1463000	-603.391075	1	2.309492339900	8548.545893301667	
1464000	-603.347890	1	2.474801288188	8543.961176532393	
1465000	-603.417289	1	2.209678785341	8551.330128071022	
1466000	-603.351640	1	2.460400694216	8544.359253444598	
1467000	-603.276762	1	2.749513990417	8536.415236946013	
1468000	-603.648719	1	1.345127110722	8575.949786876272	
1469000	-603.603643	1	1.511253786078	8571.148956395928	
1470000	-603.310097	1	2.620382755844	8539.950921415351	
1471000	-603.629650	1	1.415274500427	8573.918558342761	
1472000	-603.640545	1	1.375172742447	8575.079040424056	
1473000	-603.568102	1	1.642991418172	8567.365620885512	
1474000	-603.760737	1	0.936794487143	8587.891704283600	
1475000	-603.569719	1	1.636980827637	8567.537780913874	
1476000	-603.675549	1	1.246748888166	8578.808496982923	
1477000	-603.670948	1	1.263591547151	8578.318247481049	
1478000	-603.391077	1	2.309483706390	8548.546133607446	
1479000	-603.481864	1	1.965483886761	8558.192523028036	
1480000	-603.472281	1	2.001572331297	8557.173825261010	
1481000	-603.373485	1	2.376690143484	8546.678231994129	
1482000	-603.575562	1	1.615283252322	8568.159622911986	
1483000	-603.620930	1	1.447416354966	8572.989825822378	
1484000	-603.524691	1	1.804819013093	8562.746832570090	
1485000	-603.848763	1	0.620253219744	8597.287711759796	
1486000	-603.452458	1	2.076389739977	8555.066905105543	
1487000	-603.494645	1	1.917429953867	8559.551422362561	
1488000	-603.688242	1	1.200333080538	8580.161323419703	
1489000	-603.384447	1	2.334791381742	8547.842104505009	
1490000	-603.591364	1	1.556688826965	8569.841752184187	
1491000	-603.316177	1	2.596902993974	8540.595974402459	
1492000	-603.496400	1	1.910838299619	8559.738042855750	
1493000	-603.640723	1	1.374517995889	8575.098003880910	
1494000	-603.237728	1	2.901594008461	8532.277031408277	
1495000	-603.407446	1	2.247110650058	8550.284580048794	
1496000	-603.483281	1	1.960151513221	8558.343177654095	
1497000	-603.484003	1	1.957435871120	8558.419915419861	
1498000	-603.191527	1	3.082844253180	8527.381572154103	
1499000	-603.267593	1	2.785152440632	8535.442983041066	
1500000	-603.496902	1	1.908955081274	8559.791369480808	
1501000	-603.666919	1	1.278350074617	8577.888943739468	
1502000	-603.683339	1	1.218251078259	8579.638780417778	
1503000	-603.263052	1	2.802821416369	8534.961523909007	
1504000	-603.255299	1	2.833016913996	8534.139604455569	
1505000	-603.535633	1	1.763933336783	8563.910781114550	
1506000	-603.474602	1	1.992828851361	8557.420490153438	
1507000	-603.465158	1	2.028430907168	8556.416687569963	
1508000	-603.436985	1	2.134947089448	8553.422598640886	
1509000	-603.469587	1	2.011728886748	8556.887411613781	
1510000	-603.608352	1	1.493846732191	8571.650432595910	
1511000	-603.297187	1	2.670311518992	8538.581455979587	
1512000	-603.408533	1	2.242975823247	8550.399991009730	
1513000	-603.443787	1	2.109186959005	8554.145439921242	
1514000	-603.606627	1	1.500222984746	8571.466697980826	
1515000	-603.499073	1	1.900804705949	8560.022211020270	
1516000	-603.634804	1	1.396298192142	8574.467460872838	
1517000	-603.320682	1	2.579520902763	8541.073936745088	
1518000	-603.502121	1	1.889362804916	8560.346413211322	
1519000	-603.590387	1	1.560307352344	8569.737751379551	
1520000	-603.547239	1	1.720638455389	8565.145516981725	
1521000	-603.642117	1	1.369394123809	8575.246424723586	
1522000	-603.571391	1	1.630769806002	8567.715727692068	
1523000	-603.429453	1	2.163498273730	8552.622375618204	
1524000	-603.410779	1	2.234429040527	8550.638613598428	
1525000	-602.924957	1	4.156737848088	8499.190428151289	
1526000	-603.242802	1	2.881773084327	8532.814789584554	
1527000	-603.259720	1	2.815793962041	8534.608277131683	
1528000	-603.331828	1	2.536567235655	8542.256616225764	
1529000	-603.551335	1	1.705372641279	8565.581425884206	
1530000	-603.131620	1	3.319928546864	8521.037970081778	
1531000	-603.279238	1	2.739899113219	8536.677803559356	
1532000	-602.860207	1	4.425348906928	8492.356823074808	
1533000	-603.392233	1	2.305075688150	8548.668838486368	
1534000	-603.543175	1	1.735790359757	8564.713139080606	
1535000	-603.632862	1	1.403448366563	8574.260586179751	
1536000	-603.643257	1	1.365202629180	8575.367861399798	
1537000	-603.277443	1	2.746866169577	8536.487533472720	
1538000	-603.507556	1	1.868978809391	8560.924378277141	
1539000	-603.666426	1	1.280157436400	8577.836388340462	
1540000	-603.586003	1	1.576553155304	8569.271022219238	
1541000	-603.411107	1	2.233180170429	8550.673488916276	
1542000	-603.209696	1	3.011401832586	8529.306450611537	
1543000	-603.333150	1	2.531477700402	8542.396898363550	
1544000	-603.643441	1	1.364524381507	8575.387513698503	
1545000	-603.566173	1	1.650160588506	8567.160332976595	
1546000	-603.515766	1	1.838218940965	8561.797489582465	
1547000	-603.589386	1	1.564017583568	8569.631131260268	
1548000	-603.315028	1	2.601338608768	8540.474064969225	
1549000	-603.619822	1	1.451503018185	8572.871831916569	
1550000	-603.417540	1	2.208726815957	8551.356740578622	
1551000	-603.557889	1	1.680972825525	8566.278736894950	
1552000	-603.490891	1	1.931533601110	8559.152301366848	
1553000	-603.733133	1	1.036831509372	8584.947438572988	
1554000	-603.176057	1	3.143842383594	8525.742974145052	
1555000	-603.365258	1	2.408183783571	8545.804791102531	
1556000	-603.838403	1	0.657316188162	8596.181302445539	
1557000	-603.624544	1	1.434089449723	8573.374752669855	
1558000	-603.331175	1	2.539083303434	8542.187277764162	
1559000	-603.828181	1	0.693933165665	8595.089836363020	
1560000	-603.252536	1	2.843786753244	8533.846716602526	
1561000	-603.593182	1	1.549956293115	8570.035295455331	
1562000	-603.423773	1	2.185050245117	8552.018976356729	
1563000	-603.561583	1	1.667225637068	8566.671928138614	
1564000	-603.164054	1	3.191277990633	8524.471813901315	
1565000	-603.495824	1	1.913003097483	8559.676748106082	
1566000	-603.540461	1	1.745912311048	8564.424451474164	
1567000	-603.769257	1	0.905990298571	8588.800760025410	
1568000	-603.752226	1	0.967599155597	8586.983780598266	
1569000	-603.651033	1	1.336628055536	8576.196294150235	
1570000	-603.441130	1	2.119247445840	8553.863042573297	
1571000	-603.718727	1	1.089190892654	8583.411228948900	
1572000	-603.530526	1	1.783008115290	8563.367502000032	
1573000	-603.370899	1	2.386587744032	8546.403604014793	
1574000	-603.288599	1	2.703579888824	8537.670629916634	
1575000	-603.714254	1	1.105471450970	8582.934236855228	
1576000	-603.613546	1	1.474664074251	8572.203485715892	
1577000	-603.560261	1	1.672143652524	8566.531238924890	
1578000	-603.187554	1	3.098494444744	8526.960731083638	
1579000	-603.349886	1	2.467136457962	8544.173024941076	
1580000	-603.418157	1	2.206380442666	8551.422338619519	
1581000	-603.611318	1	1.482890571278	8571.966254041530	
1582000	-603.506578	1	1.872647194386	8560.820328348331	
1583000	-603.232819	1	2.920788764271	8531.756714002951	
1584000	-603.793936	1	0.816971055098	8591.434229838324	
1585000	-603.377770	1	2.360305034238	8547.133128482368	
1586000	-603.261696	1	2.808098605565	8534.817799747427	
1587000	-603.515627	1	1.838737470894	8561.782761767174	
1588000	-603.738884	1	1.015958727895	8585.560763316103	
1589000	-603.442920	1	2.112470703598	8554.053251939480	
1590000	-603.794403	1	0.815290781212	8591.484029679525	
1591000	-603.491862	1	1.927884152864	8559.255554547573	
1592000	-603.718846	1	1.088757944037	8583.423917962018	
1593000	-603.504654	1	1.879860104186	8560.615789058549	
1594000	-603.431654	1	2.155151678881	8552.856209329484	
1595000	-603.781239	1	0.862733021153	8590.079251079289	
1596000	-603.473027	1	1.998761643892	8557.253108321614	
1597000	-603.326860	1	2.555704815277	8541.729409859527	
1598000	-603.798330	1	0.801153287980	8591.903170785585	
1599000	-603.306734	1	2.633377950237	8539.594194319432	
1600000	-603.039361	1	3.689772046962	8511.277734542158	
1601000	-603.530547	1	1.782929144968	8563.369750290622	
1602000	-603.573656	1	1.622359399872	8567.956761463269	
1603000	-603.343625	1	2.491188503222	8543.508487989189	
1604000	-603.770489	1	0.901540429720	8588.932173888625	
1605000	-603.262292	1	2.805779625043	8534.880953000891	
1606000	-603.733333	1	1.036105656875	8584.968758153500	
1607000	-603.785545	1	0.847206262488	8590.538703656197	
1608000	-603.643306	1	1.365022177864	8575.373089941690	
1609000	-603.694964	1	1.175784849487	8580.877853686794	
1610000	-603.615077	1	1.469011239719	8572.366546762507	
1611000	-603.361162	1	2.423877017784	8545.370004040455	
1612000	-603.336952	1	2.516844409230	8542.800407999786	
1613000	-603.519324	1	1.824899911060	8562.175901550130	
1614000	-603.359250	1	2.431209847915	8545.166947150497	
1615000	-602.968888	1	3.976294312852	8503.829943767898	
1616000	-603.668029	1	1.274285887010	8578.007138697136	
1617000	-603.198379	1	3.055878959237	8528.107375724912	
1618000	-602.855140	1	4.446504617733	8491.822313189976	
1619000	-603.254889	1	2.834617259986	8534.096073875377	
1620000	-603.377370	1	2.361834962339	8547.090639670205	
1621000	-603.184406	1	3.110904416439	8526.627231375704	
1622000	-603.542926	1	1.736719406515	8564.686636631792	
1623000	-603.325853	1	2.559583257517	8541.622619569871	
1624000	-603.318484	1	2.588001577776	8540.840694625545	
1625000	-603.212592	1	3.000037681350	8529.613204125939	
1626000	-603.609178	1	1.490795676033	8571.738367537515	
1627000	-603.521872	1	1.815365240048	8562.446926278297	
1628000	-603.684562	1	1.213780015674	8579.769133813050	
1629000	-603.775629	1	0.882976963177	8589.480649601281	
1630000	-603.390061	1	2.313360807586	8548.438227131279	
1631000	-603.530244	1	1.784060728613	8563.337534744651	
1632000	-603.517649	1	1.831168959086	8561.997762575998	
1633000	-603.532764	1	1.774646398651	8563.605602485368	
1634000	-603.296968	1	2.671157026680	8538.558290995539	
1635000	-603.236276	1	2.907271249094	8532.123090571245	
1636000	-603.625131	1	1.431927778766	8573.437209381194	
1637000	-603.521578	1	1.816466253617	8562.415624162644	
1638000	-603.653999	1	1.325739470465	8576.512235037575	
1639000	-603.419993	1	2.199406933089	8551.617337714424	
1640000	-603.226289	1	2.946341973144	8531.064726900917	
1641000	-603.785823	1	0.846201950806	8590.568432287244	
1642000	-603.368558	1	2.395547655547	8546.155096068573	
1643000	-603.372987	1	2.378596343619	8546.625331601888	
1644000	-603.623111	1	1.439375005096	8573.222061986449	
1645000	-603.405376	1	2.254989142127	8550.064733360312	
1646000	-603.730167	1	1.047604742860	8584.631084339066	
1647000	-603.471993	1	2.002657949170	8557.143205019474	
1648000	-603.190482	1	3.086962880108	8527.270791638937	
1649000	-603.522095	1	1.814532029634	8562.470615650640	
1650000	-603.592949	1	1.550818752283	8570.010498884205	
1651000	-603.664162	1	1.288455920248	8577.595131393018	
1652000	-603.658533	1	1.309097970073	8576.995378001237	
1653000	-603.123266	1	3.353181521000	8520.153658303327	
1654000	-603.490859	1	1.931654967663	8559.148867841279	
1655000	-603.730558	1	1.046184168901	8584.672791236009	
1656000	-603.601244	1	1.520123067650	8570.893583859301	
1657000	-603.724393	1	1.068587058162	8584.015344513538	
1658000	-603.671006	1	1.263378910810	8578.324434680455	
1659000	-603.574102	1	1.620702559172	8568.004254923349	
1660000	-603.358771	1	2.433043824575	8545.116171783311	
1661000	-603.584964	1	1.580405440637	8569.160395847692	
1662000	-603.763316	1	0.927464776536	8588.166910350437	
1663000	-603.552350	1	1.701593927037	8565.689368943647	
1664000	-603.429224	1	2.164367442494	8552.598030291421	
1665000	-603.450581	1	2.083485591212	8554.867431109282	
1666000	-603.630665	1	1.411536120453	8574.026659103034	
1667000	-603.681156	1	1.226236080233	8579.406038531857	
1668000	-603.840529	1	0.649707933722	8596.408289856128	
1669000	-603.794918	1	0.813435231733	8591.539028289171	
1670000	-603.449597	1	2.087206848787	8554.762845826193	
1671000	-603.478558	1	1.977926922169	8557.841105687468	
1672000	-603.104854	1	3.426627187642	8518.205216552176	
1673000	-603.635734	1	1.392873624921	8574.566565123721	
1674000	-603.464221	1	2.031967915997	8556.317044954945	
1675000	-603.613919	1	1.473288999328	8572.243147424100	
1676000	-603.230583	1	2.929534799200	8531.519780473387	
1677000	-603.729756	1	1.049095653632	8584.587315032082	
1678000	-602.988502	1	3.896192251592	8505.902111182484	
1679000	-603.453093	1	2.073991311441	8555.134341935563	
1680000	-603.515034	1	1.840959151319	8561.719663013200	
1681000	-603.684186	1	1.215155826856	8579.729019599747	
1682000	-603.613178	1	1.476023795112	8572.164269115521	
1683000	-603.470227	1	2.009315733038	8556.955450973792	
1684000	-603.782871	1	0.856846128657	8590.253415940198	
1685000	-603.302613	1	2.649312234680	8539.157065571237	
1686000	-603.747579	1	0.984430466118	8586.488185956518	
1687000	-603.125013	1	3.346221163283	8520.338647799193	
1688000	-603.374123	1	2.374251501198	8546.745914987887	
1689000	-602.933394	1	4.121970775413	8500.081290868544	
1690000	-603.633573	1	1.400828280326	8574.336385488679	
1691000	-603.697455	1	1.166696771981	8581.143307225100	
1692000	-603.409615	1	2.238858057480	8550.514946288009	
1693000	-603.537240	1	1.757935190335	8564.081708407566	
1694000	-603.507251	1	1.870124899085	8560.891868887880	
1695000	-603.464202	1	2.032039050423	8556.315041151083	
1696000	-603.812352	1	0.750735870354	8593.399886075034	
1697000	-603.572061	1	1.628281764261	8567.787023563738	
1698000	-603.529534	1	1.786715171398	8563.261970330434	
1699000	-603.396369	1	2.289301805120	8549.108124311759	
1700000	-603.555879	1	1.688453928521	8566.064861480821	
1701000	-603.488186	1	1.941704737112	8558.864616150433	
1702000	-603.021864	1	3.760577744000	8509.428003456360	
1703000	-603.385362	1	2.331297952417	8547.939241483267	
1704000	-603.672164	1	1.259140381081	8578.447776962221	
1705000	-603.413778	1	2.223024835503	8550.957151635288	
1706000	-602.949743	1	4.054754972933	8501.807751725188	
1707000	-602.614051	1	5.477524230201	8466.428256856980	
1708000	-603.075996	1	3.542210279989	8515.152105701181	
1709000	-603.269171	1	2.779012542466	8535.610376446630	
1710000	-603.495569	1	1.913959214897	8559.649678107031	
1711000	-603.444755	1	2.105523228217	8554.248311024199	
1712000	-603.214129	1	2.994005049069	8529.776106873955	
1713000	-603.601311	1	1.519875767985	8570.900703051608	
1714000	-603.718586	1	1.089705355629	8583.396151178114	
1715000	-603.572344	1	1.627230450348	8567.817151648829	
1716000	-602.973553	1	3.957216186121	8504.322774398403	
1717000	-603.554787	1	1.692518547803	8565.948687422742	
1718000	-603.412210	1	2.228988362452	8550.790561010313	
1719000	-603.265831	1	2.792003946003	8535.256242689247	
1720000	-603.505337	1	1.877298686375	8560.688416984236	
1721000	-603.653744	1	1.326675224627	8576.485077767304	
1722000	-603.505422	1	1.876981393924	8560.697414229991	
1723000	-603.440568	1	2.121373579165	8553.803377769022	
1724000	-603.433233	1	2.149164010972	8553.024008449636	
1725000	-603.043015	1	3.675008650547	8511.664177123286	
1726000	-603.505230	1	1.877701176669	8560.677004016268	
1727000	-603.531618	1	1.778928856292	8563.483648643942	
1728000	-603.410746	1	2.234553650125	8550.635133916874	
1729000	-603.213674	1	2.995791964334	8529.727849158984	
1730000	-603.541988	1	1.740216350599	8564.586890417448	
1731000	-603.490638	1	1.932484674274	8559.125395468020	
1732000	-603.185116	1	3.108104588850	8526.702456367104	
1733000	-603.067180	1	3.577633019545	8514.219649704768	
1734000	-603.578098	1	1.605871904646	8568.429524402782	
1735000	-603.595374	1	1.541842533514	8570.268618215816	
1736000	-603.578983	1	1.602587903678	8568.523729161261	
1737000	-603.010496	1	3.806698381999	8508.226402899514	
1738000	-603.581864	1	1.591900402697	8568.830400694183	
1739000	-603.356716	1	2.440925877419	8544.897995996344	
1740000	-603.476047	1	1.987385808932	8557.574092065968	
1741000	-603.591888	1	1.554750058337	8569.897481251346	
1742000	-603.245899	1	2.869681522618	8533.143076772909	
1743000	-603.701724	1	1.151121670043	8581.598472176012	
1744000	-603.462600	1	2.038083110053	8556.144806810671	
1745000	-603.561890	1	1.666085479077	8566.704548704638	
1746000	-603.590413	1	1.560212024369	8569.740491018223	
1747000	-603.286610	1	2.711293862128	8537.459626614766	
1748000	-603.198113	1	3.056925483086	8528.079190884844	
1749000	-603.274541	1	2.758139221942	8536.179790959695	
1750000	-603.439007	1	2.127284426365	8553.637532788614	
1751000	-603.510496	1	1.857958718870	8561.237049456413	
1752000	-603.351537	1	2.460799005803	8544.348239513165	
1753000	-603.355194	1	2.446764161501	8544.736440254097	
1754000	-603.280469	1	2.735118241290	8536.808402940647	
1755000	-603.662696	1	1.293831500780	8577.438894691766	
1756000	-603.204134	1	3.033252915653	8528.717060788560	
1757000	-603.703732	1	1.143800343955	8581.812530993262	
1758000	-603.673386	1	1.254665455330	8578.578021977406	
1759000	-603.192182	1	3.080264985478	8527.450958282720	
1760000	-603.457079	1	2.058931557742	8555.557937170197	
1761000	-603.177481	1	3.138221885282	8525.893770091056	
1762000	-603.751346	1	0.970783557852	8586.889990251173	
1763000	-603.486292	1	1.948825476523	8558.663284158540	
1764000	-603.503564	1	1.883950198896	8560.499832572594	
1765000	-603.332148	1	2.535335450703	8542.290564869572	
1766000	-603.600943	1	1.521236332476	8570.861536423394	
1767000	-603.697513	1	1.166483763129	8581.149530194503	
1768000	-603.250383	1	2.852182491172	8533.618490074798	
1769000	-603.589618	1	1.563158838562	8569.655807352483	
1770000	-603.517835	1	1.830471292589	8562.017584864259	
1771000	-603.718516	1	1.089959695768	8583.388697149885	
1772000	-603.397255	1	2.285926131175	8549.202172273743	
1773000	-603.326373	1	2.557580502309	8541.677761814160	
1774000	-603.174322	1	3.150693744343	8525.559206210886	
1775000	-603.370643	1	2.387566330484	8546.376457678070	
1776000	-603.111072	1	3.401797539224	8518.863193806159	
1777000	-603.273866	1	2.760762106400	8536.108210976085	
1778000	-603.420375	1	2.197954941041	8551.657946916601	
1779000	-603.351934	1	2.459273574139	8544.390421096317	
1780000	-603.252902	1	2.842361132844	8533.885478578401	
1781000	-603.465270	1	2.028008191671	8556.428597083126	
1782000	-602.758635	1	4.853351109649	8481.648296023466	
1783000	-603.582704	1	1.588783177478	8568.919873621924	
1784000	-603.580388	1	1.597372917388	8568.673352878526	
1785000	-603.447234	1	2.096143701819	8554.511745481464	
1786000	-603.312927	1	2.609451428325	8540.251151899405	
1787000	-603.670020	1	1.266989517026	8578.219382247189	
1788000	-603.536814	1	1.759525487269	8564.036385982317	
1789000	-603.541319	1	1.742713152941	8564.515681107545	
1790000	-603.514734	1	1.842083659429	8561.687727721890	
1791000	-603.323369	1	2.569159367186	8541.359025668102	
1792000	-603.530909	1	1.781578020366	8563.408218069315	
1793000	-603.305786	1	2.637043149160	8539.493618947752	
1794000	-603.122954	1	3.354421864959	8520.120699100147	
1795000	-603.767362	1	0.912839010103	8588.598550093624	
1796000	-603.076395	1	3.540610385397	8515.194256549321	
1797000	-603.638636	1	1.382196107258	8574.875654931380	
1798000	-603.847055	1	0.626361853209	8597.105241711944	
1799000	-603.201817	1	3.042358545041	8528.471624658221	
1800000	-603.591543	1	1.556027609657	8569.860758080034	
1801000	-603.657922	1	1.311340651402	8576.930248040706	
1802000	-603.530575	1	1.782824760572	8563.372722133199	
1803000	-603.319488	1	2.584128764848	8540.947196960660	
1804000	-603.521805	1	1.815613409637	8562.439870621469	
1805000	-603.734520	1	1.031798672615	8585.095275043250	
1806000	-603.729011	1	1.051802245886	8584.507863303959	
1807000	-603.610479	1	1.485988774290	8571.876930777853	
1808000	-603.492708	1	1.924707825351	8559.345434903105	
1809000	-603.622315	1	1.442309629387	8573.137300263268	
1810000	-603.595035	1	1.543099257038	8570.232474129125	
1811000	-603.285038	1	2.717388125401	8537.292978693040	
1812000	-603.412266	1	2.228773933672	8550.796550315757	
1813000	-603.096835	1	3.458689283011	8517.356683572236	
1814000	-603.158456	1	3.213431827233	8523.879075441118	
1815000	-603.629472	1	1.415933171506	8573.899513648044	
1816000	-603.560386	1	1.671680361721	8566.544490995606	
1817000	-603.045916	1	3.663297173641	8511.970920766953	
1818000	-603.321974	1	2.574537752514	8541.211027739613	
1819000	-603.740564	1	1.009866612044	8585.739872950980	
1820000	-603.330298	1	2.542459871407	8542.094237427435	
1821000	-603.367859	1	2.398225483312	8546.080843902542	
1822000	-602.928585	1	4.141782807471	8499.573453400077	
1823000	-603.469363	1	2.012573000803	8556.863613306792	
1824000	-603.467837	1	2.018326076084	8556.701438418851	
1825000	-603.017610	1	3.777823373161	8508.978395008047	
1826000	-603.120953	1	3.362394343961	8519.908893712272	
1827000	-603.495777	1	1.913178925270	8559.671769912828	
1828000	-603.299115	1	2.662846532612	8538.786017064682	
1829000	-603.233086	1	2.919742179067	8531.785072598050	
1830000	-603.720268	1	1.083586188844	8583.575511121961	
1831000	-603.057377	1	3.617086488570	8513.182874345686	
1832000	-603.226914	1	2.943898483821	8531.130863080602	
1833000	-603.485546	1	1.951631577650	8558.583961197883	
1834000	-603.323476	1	2.568745605121	8541.370412675482	
1835000	-603.678536	1	1.235817426981	8579.126869030284	
1836000	-603.446444	1	2.099133192723	8554.427770758675	
1837000	-603.305941	1	2.636443529975	8539.510071766452	
1838000	-603.608818	1	1.492127651334	8571.699977097060	
1839000	-603.330113	1	2.543170742354	8542.074651342635	
1840000	-603.078941	1	3.530391184408	8515.463564726828	
1841000	-603.569241	1	1.638756911572	8567.486904388405	
1842000	-603.744998	1	0.993786142992	8586.212857851548	
1843000	-603.479238	1	1.975370000796	8557.913303227151	
1844000	-603.589201	1	1.564702941836	8569.611438086136	
1845000	-603.218405	1	2.977233579291	8530.229227810294	
1846000	-603.316828	1	2.594391256097	8540.665018109428	
1847000	-603.534698	1	1.767424868489	8563.811304044853	
1848000	-603.365796	1	2.406123970503	8545.861881097728	
1849000	-603.831780	1	0.681037081338	8595.474053587519	
1850000	-602.985419	1	3.908761684656	8505.576438721193	
1851000	-603.756822	1	0.950959973544	8587.474054412820	
1852000	-603.474545	1	1.993041886509	8557.414479058476	
1853000	-603.544329	1	1.731487440259	8564.835899894031	
1854000	-602.983325	1	3.917305754613	8505.355171873131	
1855000	-603.436421	1	2.137083381391	8553.362689285024	
1856000	-603.358430	1	2.434352033620	8545.079955269286	
1857000	-603.608616	1	1.492872878830	8571.678498946167	
1858000	-603.445644	1	2.102162566500	8554.342686739188	
1859000	-603.497318	1	1.907390897420	8559.835665342376	
1860000	-603.135572	1	3.304217072718	8521.456257235617	
1861000	-603.645089	1	1.358466324196	8575.563071202117	
1862000	-603.615846	1	1.466174607958	8572.448386476217	
1863000	-603.610286	1	1.486704413388	8571.856300072706	
1864000	-603.480752	1	1.969669302873	8558.074297250792	
1865000	-603.600373	1	1.523346132253	8570.800805949042	
1866000	-603.388260	1	2.320234196933	8548.246973367455	
1867000	-603.700562	1	1.155360743200	8581.474560976836	
1868000	-603.172195	1	3.159094022533	8525.333970424783	
1869000	-603.669048	1	1.270551740525	8578.115752965716	
1870000	-603.666423	1	1.280169321720	8577.836042746098	
1871000	-603.428406	1	2.167469648912	8552.511145252742	
1872000	-603.258105	1	2.822082389448	8534.437114292830	
1873000	-603.013839	1	3.793125730685	8508.579750138339	
1874000	-603.521605	1	1.816362815840	8562.418564864505	
1875000	-603.708754	1	1.125499419385	8582.347891342322	
1876000	-603.677227	1	1.240605920065	8578.987389364462	
1877000	-603.249550	1	2.855432260492	8533.530172445857	
1878000	-603.528872	1	1.789187716645	8563.191591676537	
1879000	-603.498654	1	1.902374124689	8559.977754432111	
1880000	-603.097336	1	3.456683911455	8517.409719928944	
1881000	-603.470689	1	2.007576056658	8557.004505866733	
1882000	-603.728840	1	1.052424003232	8584.489612932963	
1883000	-603.624945	1	1.432611292004	8573.417460164537	
1884000	-603.423022	1	2.187904244695	8551.939113844519	
1885000	-603.344169	1	2.489095148748	8543.566297778092	
1886000	-603.437128	1	2.134402505602	8553.437871624166	
1887000	-603.221114	1	2.966617260944	8530.516228373672	
1888000	-603.473855	1	1.995640625625	8557.341156286822	
1889000	-602.696045	1	5.121325911667	8475.056262597634	
1890000	-603.568815	1	1.640339543527	8567.441572570797	
1891000	-603.388324	1	2.319989756845	8548.253773994878	
1892000	-603.713686	1	1.107538988181	8582.873684515902	
1893000	-603.697817	1	1.165373785172	8581.181958648476	
1894000	-603.428213	1	2.168201192076	8552.490658253209	
1895000	-603.322757	1	2.571517980778	8541.294119001790	
1896000	-603.440604	1	2.121236659146	8553.807219934650	
1897000	-603.895456	1	0.453842116248	8602.275891346406	
1898000	-603.609847	1	1.488323604095	8571.809623735273	
1899000	-603.472441	1	2.000971555133	8557.190770980096	
1900000	-603.504428	1	1.880707984993	8560.591749500376	
1901000	-603.395461	1	2.292762072125	8549.011733831032	
1902000	-603.596762	1	1.536704749211	8570.416403670459	
1903000	-603.302478	1	2.649836797109	8539.142680348536	
1904000	-603.049241	1	3.649882175917	8512.322486116707	
1905000	-603.273770	1	2.761135161684	8536.098030763793	
1906000	-603.486369	1	1.948535427836	8558.671483806900	
1907000	-603.494662	1	1.917365428240	8559.553248934033	
1908000	-603.110355	1	3.404659690237	8518.787309802417	
1909000	-603.776721	1	0.879035610259	8589.597154285653	
1910000	-603.329500	1	2.545532555165	8542.009582499191	
1911000	-603.212761	1	2.999374211442	8529.631118046000	
1912000	-603.484470	1	1.955678145445	8558.469589431546	
1913000	-603.147387	1	3.257301494419	8522.707066944953	
1914000	-603.294347	1	2.681309572150	8538.280201820593	
1915000	-603.456818	1	2.059917699611	8555.530190950893	
1916000	-603.640729	1	1.374498134434	8575.098579137330	
1917000	-603.539957	1	1.747795152498	8564.370764709840	
1918000	-603.580981	1	1.595176309202	8568.736385826498	
1919000	-603.603450	1	1.511965445874	8571.128462124376	
1920000	-603.351878	1	2.459488265869	8544.384484221857	
1921000	-603.575000	1	1.617368247191	8568.099843271832	
1922000	-603.514405	1	1.843314585412	8561.652771983991	
1923000	-603.507954	1	1.867487203994	8560.966690762867	
1924000	-603.448396	1	2.091749692215	8554.635192692836	
1925000	-603.044509	1	3.668979274458	8511.822076120925	
1926000	-603.539570	1	1.749239431359	8564.329585887055	
1927000	-603.503295	1	1.884960505828	8560.471192914909	
1928000	-603.660760	1	1.300931296259	8577.232598635750	
1929000	-603.689974	1	1.194006352338	8580.345922588713	
1930000	-603.490009	1	1.934849624950	8559.058495652745	
1931000	-603.132062	1	3.318173466024	8521.084680869770	
1932000	-603.389195	1	2.316665807267	8548.346257572386	
1933000	-603.184315	1	3.111261366063	8526.617641632694	
1934000	-603.507522	1	1.869105721989	8560.920778261709	
1935000	-603.368261	1	2.396684048977	8546.123584517438	
1936000	-603.474434	1	1.993460771707	8557.402659766300	
1937000	-603.550462	1	1.708627726562	8565.488454680368	
1938000	-603.306446	1	2.634491282992	8539.563642050067	
1939000	-603.529300	1	1.787590138200	8563.237064386589	
1940000	-603.549028	1	1.713968930825	8565.335927824188	
1941000	-603.554089	1	1.695118921589	8565.874374576244	
1942000	-603.736301	1	1.025333735943	8585.285223457398	
1943000	-603.436303	1	2.137531237056	8553.350130490675	
1944000	-603.535325	1	1.765083521917	8563.878009616199	
1945000	-603.266725	1	2.788526444847	8535.351016202832	
1946000	-603.218563	1	2.976613548647	8530.245985917752	
1947000	-603.609088	1	1.491129056613	8571.728758579191	
1948000	-603.316232	1	2.596690776161	8540.601807640209	
1949000	-603.392820	1	2.302835116991	8548.731217690955	
1950000	-603.553367	1	1.697806016135	8565.797592026103	
1951000	-603.262113	1	2.806477245524	8534.861953881753	
1952000	-603.253551	1	2.839831952648	8533.954251888610	
1953000	-603.531020	1	1.781161048125	8563.420090103522	
1954000	-603.334533	1	2.526155805401	8542.543618464615	
1955000	-603.380889	1	2.348384755672	8547.464272556306	
1956000	-603.369477	1	2.392030054585	8546.252647053720	
1957000	-603.805404	1	0.775704733027	8592.658264847565	
1958000	-603.696434	1	1.170421798500	8581.034490908090	
1959000	-603.459964	1	2.048035708689	8555.864582425114	
1960000	-603.519690	1	1.823528554682	8562.214875839158	
1961000	-603.398635	1	2.280665825532	8549.348754452660	
1962000	-603.217698	1	2.980005475065	8530.154315050988	
1963000	-602.859044	1	4.430201691176	8492.234167209674	
1964000	-603.510945	1	1.856277820479	8561.284754198377	
1965000	-603.221397	1	2.965505361264	8530.546295242251	
1966000	-603.601127	1	1.520554543749	8570.881162825135	
1967000	-603.324179	1	2.566037332181	8541.444951255720	
1968000	-603.327158	1	2.554556308638	8541.761036701728	
1969000	-603.223401	1	2.957654163357	8530.758641910814	
1970000	-603.408866	1	2.241708130344	8550.435378890703	
1971000	-603.322458	1	2.572673720721	8541.262316657725	
1972000	-603.719850	1	1.085105596772	8583.530971275381	
1973000	-603.618135	1	1.457728499854	8572.692122846813	
1974000	-603.470227	1	2.009316648979	8556.955425147320	
1975000	-603.657577	1	1.312607800876	8576.893451296564	
1976000	-603.604205	1	1.509173695218	8571.208862046378	
1977000	-603.483271	1	1.960188227551	8558.342140253046	
1978000	-603.197865	1	3.057901234066	8528.052913282010	
1979000	-603.606221	1	1.501721604322	8571.423521704284	
1980000	-603.137643	1	3.295985012117	8521.675538730802	
1981000	-603.482327	1	1.963740176297	8558.241783998423	
1982000	-603.443007	1	2.112140147534	8554.062531394544	
1983000	-603.123849	1	3.350859054206	8520.215377355486	
1984000	-603.497039	1	1.908437585613	8559.806024026941	
1985000	-603.572826	1	1.625441628698	8567.868417970016	
1986000	-603.431304	1	2.156477783834	8552.819052263680	
1987000	-603.521610	1	1.816346162369	8562.419038318423	
1988000	-603.860872	1	0.577001795145	8598.580957780105	
1989000	-603.376581	1	2.364850721903	8547.006894967117	
1990000	-603.198328	1	3.056079554679	8528.101973212832	
1991000	-603.613493	1	1.474861630435	8572.197787729892	
1992000	-603.459958	1	2.048059378531	8555.863916121989	
1993000	-603.348387	1	2.472890328666	8544.013986943241	
1994000	-603.511626	1	1.853724812671	8561.357216372662	
1995000	-603.277563	1	2.746403369613	8536.500170706919	
1996000	-603.476282	1	1.986498707009	8557.599129352369	
1997000	-603.562107	1	1.665279624181	8566.727605616872	
1998000	-603.310862	1	2.617427301567	8540.032079155850	
1999000	-603.366871	1	2.402006062305	8545.976028837922	
2000000	-603.401024	1	2.271562372052	8549.602507668265	
