# Supplementary material for: Investigating environmental effects on phonology using diachronic models
Source: Evol Hum Sci. 2024 Jan 3;6:e8. doi: 10.1017/ehs.2023.33 (PMC10955398; doi:10.1017/ehs.2023.33)
Supplement: Hartmann et al. supplementary material 4 — Hartmann et al. supplementary material [file S2513843X23000336sup004.zip › TonesClimateGeoPhylo_Public-1.0/results/BayesTraitsOutput/AncestralStateReconstruction/Anc_CONSRAW_continuous_make.Schedule.txt]

Default schedule
Rate	100.00
Rate Tried	% Accepted	Alpha Trait 1 - Dev	Alpha Trait 1 - Tried	Alpha Trait 1 - Accepted	Sample Ave Acceptance	Total Ave Acceptance
1000	0.275000	9.411331	1000	0.275000	0.275000	0.251016
1000	0.287000	9.411331	1000	0.287000	0.287000	0.251052
1000	0.264000	9.411331	1000	0.264000	0.264000	0.251065
1000	0.272000	9.411331	1000	0.272000	0.272000	0.251085
1000	0.249000	9.411331	1000	0.249000	0.249000	0.251083
1000	0.258000	9.411331	1000	0.258000	0.258000	0.251090
1000	0.251000	9.411331	1000	0.251000	0.251000	0.251090
1000	0.278000	9.411331	1000	0.278000	0.278000	0.251117
1000	0.261000	9.411331	1000	0.261000	0.261000	0.251127
1000	0.275000	9.411331	1000	0.275000	0.275000	0.251150
1000	0.267000	9.411331	1000	0.267000	0.267000	0.251166
1000	0.254000	9.411331	1000	0.254000	0.254000	0.251169
1000	0.266000	9.411331	1000	0.266000	0.266000	0.251183
1000	0.249000	9.411331	1000	0.249000	0.249000	0.251181
1000	0.231000	9.411331	1000	0.231000	0.231000	0.251161
1000	0.240000	9.411331	1000	0.240000	0.240000	0.251150
1000	0.279000	9.411331	1000	0.279000	0.279000	0.251178
1000	0.234000	9.411331	1000	0.234000	0.234000	0.251161
1000	0.265000	9.411331	1000	0.265000	0.265000	0.251174
1000	0.219000	9.411331	1000	0.219000	0.219000	0.251143
1000	0.257000	9.411331	1000	0.257000	0.257000	0.251149
1000	0.238000	9.411331	1000	0.238000	0.238000	0.251136
1000	0.218000	9.411331	1000	0.218000	0.218000	0.251103
1000	0.253000	9.411331	1000	0.253000	0.253000	0.251105
1000	0.243000	9.411331	1000	0.243000	0.243000	0.251097
1000	0.255000	9.411331	1000	0.255000	0.255000	0.251101
1000	0.239000	9.411331	1000	0.239000	0.239000	0.251089
1000	0.254000	9.411331	1000	0.254000	0.254000	0.251092
1000	0.242000	9.411331	1000	0.242000	0.242000	0.251083
1000	0.262000	9.411331	1000	0.262000	0.262000	0.251094
1000	0.253000	9.411331	1000	0.253000	0.253000	0.251096
1000	0.246000	9.411331	1000	0.246000	0.246000	0.251091
1000	0.243000	9.411331	1000	0.243000	0.243000	0.251083
1000	0.242000	9.411331	1000	0.242000	0.242000	0.251074
1000	0.246000	9.411331	1000	0.246000	0.246000	0.251069
1000	0.265000	9.411331	1000	0.265000	0.265000	0.251083
1000	0.281000	9.411331	1000	0.281000	0.281000	0.251112
1000	0.272000	9.411331	1000	0.272000	0.272000	0.251132
1000	0.266000	9.411331	1000	0.266000	0.266000	0.251146
1000	0.235000	9.411331	1000	0.235000	0.235000	0.251131
1000	0.264000	9.411331	1000	0.264000	0.264000	0.251143
1000	0.241000	9.411331	1000	0.241000	0.241000	0.251133
1000	0.264000	9.411331	1000	0.264000	0.264000	0.251145
1000	0.254000	9.411331	1000	0.254000	0.254000	0.251148
1000	0.252000	9.411331	1000	0.252000	0.252000	0.251149
1000	0.261000	9.411331	1000	0.261000	0.261000	0.251158
1000	0.244000	9.411331	1000	0.244000	0.244000	0.251152
1000	0.259000	9.411331	1000	0.259000	0.259000	0.251159
1000	0.268000	9.411331	1000	0.268000	0.268000	0.251175
1000	0.263000	9.411331	1000	0.263000	0.263000	0.251186
1000	0.262000	9.411331	1000	0.262000	0.262000	0.251197
1000	0.240000	9.411331	1000	0.240000	0.240000	0.251186
1000	0.267000	9.411331	1000	0.267000	0.267000	0.251201
1000	0.229000	9.411331	1000	0.229000	0.229000	0.251180
1000	0.237000	9.411331	1000	0.237000	0.237000	0.251167
1000	0.251000	9.411331	1000	0.251000	0.251000	0.251166
1000	0.269000	9.411331	1000	0.269000	0.269000	0.251183
1000	0.278000	9.411331	1000	0.278000	0.278000	0.251209
1000	0.244000	9.411331	1000	0.244000	0.244000	0.251202
1000	0.251000	9.411331	1000	0.251000	0.251000	0.251202
1000	0.258000	9.411331	1000	0.258000	0.258000	0.251208
1000	0.245000	9.411331	1000	0.245000	0.245000	0.251202
1000	0.245000	9.411331	1000	0.245000	0.245000	0.251196
1000	0.272000	9.411331	1000	0.272000	0.272000	0.251216
1000	0.254000	9.411331	1000	0.254000	0.254000	0.251219
1000	0.261000	9.411331	1000	0.261000	0.261000	0.251228
1000	0.266000	9.411331	1000	0.266000	0.266000	0.251242
1000	0.261000	9.411331	1000	0.261000	0.261000	0.251251
1000	0.252000	9.411331	1000	0.252000	0.252000	0.251251
1000	0.285000	9.411331	1000	0.285000	0.285000	0.251283
1000	0.259000	9.411331	1000	0.259000	0.259000	0.251290
1000	0.273000	9.411331	1000	0.273000	0.273000	0.251310
1000	0.266000	9.411331	1000	0.266000	0.266000	0.251324
1000	0.280000	9.411331	1000	0.280000	0.280000	0.251351
1000	0.290000	9.411331	1000	0.290000	0.290000	0.251387
1000	0.250000	9.411331	1000	0.250000	0.250000	0.251385
1000	0.275000	9.411331	1000	0.275000	0.275000	0.251407
1000	0.266000	9.411331	1000	0.266000	0.266000	0.251421
1000	0.247000	9.411331	1000	0.247000	0.247000	0.251417
1000	0.275000	9.411331	1000	0.275000	0.275000	0.251439
1000	0.274000	9.411331	1000	0.274000	0.274000	0.251460
1000	0.261000	9.411331	1000	0.261000	0.261000	0.251468
1000	0.261000	9.411331	1000	0.261000	0.261000	0.251477
1000	0.258000	9.411331	1000	0.258000	0.258000	0.251483
1000	0.261000	9.411331	1000	0.261000	0.261000	0.251492
1000	0.269000	9.411331	1000	0.269000	0.269000	0.251508
1000	0.259000	9.411331	1000	0.259000	0.259000	0.251515
1000	0.267000	9.411331	1000	0.267000	0.267000	0.251529
1000	0.273000	9.411331	1000	0.273000	0.273000	0.251549
1000	0.248000	9.411331	1000	0.248000	0.248000	0.251546
1000	0.247000	9.411331	1000	0.247000	0.247000	0.251541
1000	0.247000	9.411331	1000	0.247000	0.247000	0.251537
1000	0.246000	9.411331	1000	0.246000	0.246000	0.251532
1000	0.256000	9.411331	1000	0.256000	0.256000	0.251536
1000	0.223000	9.411331	1000	0.223000	0.223000	0.251510
1000	0.273000	9.411331	1000	0.273000	0.273000	0.251530
1000	0.260000	9.411331	1000	0.260000	0.260000	0.251538
1000	0.254000	9.411331	1000	0.254000	0.254000	0.251540
1000	0.244000	9.411331	1000	0.244000	0.244000	0.251533
1000	0.279000	9.411331	1000	0.279000	0.279000	0.251558
1000	0.268000	9.411331	1000	0.268000	0.268000	0.251573
1000	0.245000	9.411331	1000	0.245000	0.245000	0.251567
1000	0.273000	9.411331	1000	0.273000	0.273000	0.251586
1000	0.248000	9.411331	1000	0.248000	0.248000	0.251583
1000	0.260000	9.411331	1000	0.260000	0.260000	0.251591
1000	0.247000	9.411331	1000	0.247000	0.247000	0.251587
1000	0.263000	9.411331	1000	0.263000	0.263000	0.251597
1000	0.262000	9.411331	1000	0.262000	0.262000	0.251606
1000	0.226000	9.411331	1000	0.226000	0.226000	0.251583
1000	0.260000	9.411331	1000	0.260000	0.260000	0.251591
1000	0.283000	9.411331	1000	0.283000	0.283000	0.251619
1000	0.262000	9.411331	1000	0.262000	0.262000	0.251628
1000	0.251000	9.411331	1000	0.251000	0.251000	0.251628
1000	0.238000	9.411331	1000	0.238000	0.238000	0.251616
1000	0.262000	9.411331	1000	0.262000	0.262000	0.251625
1000	0.251000	9.411331	1000	0.251000	0.251000	0.251624
1000	0.248000	9.411331	1000	0.248000	0.248000	0.251621
1000	0.267000	9.411331	1000	0.267000	0.267000	0.251635
1000	0.250000	9.411331	1000	0.250000	0.250000	0.251633
1000	0.277000	9.411331	1000	0.277000	0.277000	0.251656
1000	0.267000	9.411331	1000	0.267000	0.267000	0.251670
1000	0.265000	9.411331	1000	0.265000	0.265000	0.251682
1000	0.258000	9.411331	1000	0.258000	0.258000	0.251687
1000	0.248000	9.411331	1000	0.248000	0.248000	0.251684
1000	0.261000	9.411331	1000	0.261000	0.261000	0.251692
1000	0.256000	9.411331	1000	0.256000	0.256000	0.251696
1000	0.242000	9.411331	1000	0.242000	0.242000	0.251687
1000	0.242000	9.411331	1000	0.242000	0.242000	0.251679
1000	0.254000	9.411331	1000	0.254000	0.254000	0.251681
1000	0.271000	9.411331	1000	0.271000	0.271000	0.251698
1000	0.298000	9.411331	1000	0.298000	0.298000	0.251739
1000	0.250000	9.411331	1000	0.250000	0.250000	0.251737
1000	0.270000	9.411331	1000	0.270000	0.270000	0.251754
1000	0.262000	9.411331	1000	0.262000	0.262000	0.251763
1000	0.212000	9.411331	1000	0.212000	0.212000	0.251728
1000	0.256000	9.411331	1000	0.256000	0.256000	0.251731
1000	0.231000	9.411331	1000	0.231000	0.231000	0.251713
1000	0.227000	9.411331	1000	0.227000	0.227000	0.251691
1000	0.244000	9.411331	1000	0.244000	0.244000	0.251685
1000	0.266000	9.411331	1000	0.266000	0.266000	0.251697
1000	0.241000	9.411331	1000	0.241000	0.241000	0.251688
1000	0.257000	9.411331	1000	0.257000	0.257000	0.251692
1000	0.286000	9.411331	1000	0.286000	0.286000	0.251722
1000	0.247000	9.411331	1000	0.247000	0.247000	0.251718
1000	0.270000	9.411331	1000	0.270000	0.270000	0.251734
1000	0.285000	9.411331	1000	0.285000	0.285000	0.251763
1000	0.273000	9.411331	1000	0.273000	0.273000	0.251782
1000	0.279000	9.411331	1000	0.279000	0.279000	0.251806
1000	0.259000	9.411331	1000	0.259000	0.259000	0.251812
1000	0.250000	9.411331	1000	0.250000	0.250000	0.251810
1000	0.268000	9.411331	1000	0.268000	0.268000	0.251824
1000	0.236000	9.411331	1000	0.236000	0.236000	0.251811
1000	0.283000	9.411331	1000	0.283000	0.283000	0.251838
1000	0.262000	9.411331	1000	0.262000	0.262000	0.251846
1000	0.246000	9.411331	1000	0.246000	0.246000	0.251841
1000	0.272000	9.411331	1000	0.272000	0.272000	0.251859
1000	0.286000	9.411331	1000	0.286000	0.286000	0.251888
1000	0.235000	9.411331	1000	0.235000	0.235000	0.251874
1000	0.264000	9.411331	1000	0.264000	0.264000	0.251884
1000	0.234000	9.411331	1000	0.234000	0.234000	0.251869
1000	0.246000	9.411331	1000	0.246000	0.246000	0.251864
1000	0.265000	9.411331	1000	0.265000	0.265000	0.251875
1000	0.285000	9.411331	1000	0.285000	0.285000	0.251903
1000	0.270000	9.411331	1000	0.270000	0.270000	0.251919
1000	0.296000	9.411331	1000	0.296000	0.296000	0.251957
1000	0.262000	9.411331	1000	0.262000	0.262000	0.251965
1000	0.255000	9.411331	1000	0.255000	0.255000	0.251968
1000	0.271000	9.411331	1000	0.271000	0.271000	0.251984
1000	0.290000	9.411331	1000	0.290000	0.290000	0.252017
1000	0.247000	9.411331	1000	0.247000	0.247000	0.252013
1000	0.269000	9.411331	1000	0.269000	0.269000	0.252027
1000	0.275000	9.411331	1000	0.275000	0.275000	0.252047
1000	0.272000	9.411331	1000	0.272000	0.272000	0.252064
1000	0.280000	9.411331	1000	0.280000	0.280000	0.252088
1000	0.280000	9.411331	1000	0.280000	0.280000	0.252111
1000	0.270000	9.411331	1000	0.270000	0.270000	0.252126
1000	0.269000	9.411331	1000	0.269000	0.269000	0.252141
1000	0.232000	9.411331	1000	0.232000	0.232000	0.252124
1000	0.284000	9.411331	1000	0.284000	0.284000	0.252151
1000	0.266000	9.411331	1000	0.266000	0.266000	0.252162
1000	0.252000	9.411331	1000	0.252000	0.252000	0.252162
1000	0.280000	9.411331	1000	0.280000	0.280000	0.252186
1000	0.250000	9.411331	1000	0.250000	0.250000	0.252184
1000	0.274000	9.411331	1000	0.274000	0.274000	0.252202
1000	0.249000	9.411331	1000	0.249000	0.249000	0.252200
1000	0.230000	9.411331	1000	0.230000	0.230000	0.252181
1000	0.276000	9.411331	1000	0.276000	0.276000	0.252201
1000	0.247000	9.411331	1000	0.247000	0.247000	0.252197
1000	0.244000	9.411331	1000	0.244000	0.244000	0.252190
1000	0.261000	9.411331	1000	0.261000	0.261000	0.252197
1000	0.243000	9.411331	1000	0.243000	0.243000	0.252190
1000	0.239000	9.411331	1000	0.239000	0.239000	0.252178
1000	0.261000	9.411331	1000	0.261000	0.261000	0.252186
1000	0.233000	9.411331	1000	0.233000	0.233000	0.252170
1000	0.241000	9.411331	1000	0.241000	0.241000	0.252160
1000	0.253000	9.411331	1000	0.253000	0.253000	0.252161
1000	0.248000	9.411331	1000	0.248000	0.248000	0.252158
1000	0.222000	9.411331	1000	0.222000	0.222000	0.252133
1000	0.224000	9.411331	1000	0.224000	0.224000	0.252109
1000	0.278000	9.411331	1000	0.278000	0.278000	0.252131
1000	0.254000	9.411331	1000	0.254000	0.254000	0.252132
1000	0.264000	9.411331	1000	0.264000	0.264000	0.252142
1000	0.285000	9.411331	1000	0.285000	0.285000	0.252169
1000	0.282000	9.411331	1000	0.282000	0.282000	0.252194
1000	0.277000	9.411331	1000	0.277000	0.277000	0.252215
1000	0.290000	9.411331	1000	0.290000	0.290000	0.252246
1000	0.256000	9.411331	1000	0.256000	0.256000	0.252249
1000	0.261000	9.411331	1000	0.261000	0.261000	0.252256
1000	0.263000	9.411331	1000	0.263000	0.263000	0.252265
1000	0.270000	9.411331	1000	0.270000	0.270000	0.252280
1000	0.254000	9.411331	1000	0.254000	0.254000	0.252281
1000	0.248000	9.411331	1000	0.248000	0.248000	0.252278
1000	0.264000	9.411331	1000	0.264000	0.264000	0.252288
1000	0.261000	9.411331	1000	0.261000	0.261000	0.252295
1000	0.235000	9.411331	1000	0.235000	0.235000	0.252280
1000	0.245000	9.411331	1000	0.245000	0.245000	0.252274
1000	0.250000	9.411331	1000	0.250000	0.250000	0.252273
1000	0.238000	9.411331	1000	0.238000	0.238000	0.252261
1000	0.247000	9.411331	1000	0.247000	0.247000	0.252257
1000	0.241000	9.411331	1000	0.241000	0.241000	0.252247
1000	0.246000	9.411331	1000	0.246000	0.246000	0.252242
1000	0.276000	9.411331	1000	0.276000	0.276000	0.252262
1000	0.245000	9.411331	1000	0.245000	0.245000	0.252256
1000	0.257000	9.411331	1000	0.257000	0.257000	0.252260
1000	0.276000	9.411331	1000	0.276000	0.276000	0.252279
1000	0.251000	9.411331	1000	0.251000	0.251000	0.252278
1000	0.271000	9.411331	1000	0.271000	0.271000	0.252293
1000	0.240000	9.411331	1000	0.240000	0.240000	0.252283
1000	0.234000	9.411331	1000	0.234000	0.234000	0.252268
1000	0.298000	9.411331	1000	0.298000	0.298000	0.252305
1000	0.253000	9.411331	1000	0.253000	0.253000	0.252306
1000	0.241000	9.411331	1000	0.241000	0.241000	0.252297
1000	0.289000	9.411331	1000	0.289000	0.289000	0.252327
1000	0.253000	9.411331	1000	0.253000	0.253000	0.252327
1000	0.270000	9.411331	1000	0.270000	0.270000	0.252341
1000	0.252000	9.411331	1000	0.252000	0.252000	0.252341
1000	0.258000	9.411331	1000	0.258000	0.258000	0.252346
1000	0.256000	9.411331	1000	0.256000	0.256000	0.252349
1000	0.256000	9.411331	1000	0.256000	0.256000	0.252352
1000	0.271000	9.411331	1000	0.271000	0.271000	0.252367
1000	0.254000	9.411331	1000	0.254000	0.254000	0.252368
1000	0.261000	9.411331	1000	0.261000	0.261000	0.252375
1000	0.251000	9.411331	1000	0.251000	0.251000	0.252374
1000	0.252000	9.411331	1000	0.252000	0.252000	0.252374
1000	0.280000	9.411331	1000	0.280000	0.280000	0.252396
1000	0.259000	9.411331	1000	0.259000	0.259000	0.252401
1000	0.261000	9.411331	1000	0.261000	0.261000	0.252408
1000	0.255000	9.411331	1000	0.255000	0.255000	0.252410
1000	0.274000	9.411331	1000	0.274000	0.274000	0.252427
1000	0.271000	9.411331	1000	0.271000	0.271000	0.252442
1000	0.230000	9.411331	1000	0.230000	0.230000	0.252424
1000	0.248000	9.411331	1000	0.248000	0.248000	0.252421
1000	0.283000	9.411331	1000	0.283000	0.283000	0.252445
1000	0.268000	9.411331	1000	0.268000	0.268000	0.252458
1000	0.257000	9.411331	1000	0.257000	0.257000	0.252461
1000	0.265000	9.411331	1000	0.265000	0.265000	0.252471
1000	0.273000	9.411331	1000	0.273000	0.273000	0.252487
1000	0.274000	9.411331	1000	0.274000	0.274000	0.252505
1000	0.242000	9.411331	1000	0.242000	0.242000	0.252496
1000	0.265000	9.411331	1000	0.265000	0.265000	0.252506
1000	0.269000	9.411331	1000	0.269000	0.269000	0.252519
1000	0.243000	9.411331	1000	0.243000	0.243000	0.252512
1000	0.262000	9.411331	1000	0.262000	0.262000	0.252519
1000	0.277000	9.411331	1000	0.277000	0.277000	0.252539
1000	0.246000	9.411331	1000	0.246000	0.246000	0.252533
1000	0.261000	9.411331	1000	0.261000	0.261000	0.252540
1000	0.253000	9.411331	1000	0.253000	0.253000	0.252540
1000	0.258000	9.411331	1000	0.258000	0.258000	0.252545
1000	0.263000	9.411331	1000	0.263000	0.263000	0.252553
1000	0.262000	9.411331	1000	0.262000	0.262000	0.252560
1000	0.263000	9.411331	1000	0.263000	0.263000	0.252569
1000	0.253000	9.411331	1000	0.253000	0.253000	0.252569
1000	0.257000	9.411331	1000	0.257000	0.257000	0.252572
1000	0.260000	9.411331	1000	0.260000	0.260000	0.252578
1000	0.245000	9.411331	1000	0.245000	0.245000	0.252572
1000	0.244000	9.411331	1000	0.244000	0.244000	0.252566
1000	0.282000	9.411331	1000	0.282000	0.282000	0.252589
1000	0.275000	9.411331	1000	0.275000	0.275000	0.252606
1000	0.248000	9.411331	1000	0.248000	0.248000	0.252603
1000	0.247000	9.411331	1000	0.247000	0.247000	0.252598
1000	0.240000	9.411331	1000	0.240000	0.240000	0.252588
1000	0.268000	9.411331	1000	0.268000	0.268000	0.252600
1000	0.266000	9.411331	1000	0.266000	0.266000	0.252611
1000	0.276000	9.411331	1000	0.276000	0.276000	0.252629
1000	0.238000	9.411331	1000	0.238000	0.238000	0.252618
1000	0.270000	9.411331	1000	0.270000	0.270000	0.252631
1000	0.268000	9.411331	1000	0.268000	0.268000	0.252643
1000	0.250000	9.411331	1000	0.250000	0.250000	0.252641
1000	0.246000	9.411331	1000	0.246000	0.246000	0.252636
1000	0.248000	9.411331	1000	0.248000	0.248000	0.252632
1000	0.256000	9.411331	1000	0.256000	0.256000	0.252635
1000	0.243000	9.411331	1000	0.243000	0.243000	0.252628
1000	0.257000	9.411331	1000	0.257000	0.257000	0.252631
1000	0.276000	9.411331	1000	0.276000	0.276000	0.252649
1000	0.270000	9.411331	1000	0.270000	0.270000	0.252662
1000	0.260000	9.411331	1000	0.260000	0.260000	0.252668
1000	0.258000	9.411331	1000	0.258000	0.258000	0.252672
1000	0.255000	9.411331	1000	0.255000	0.255000	0.252674
1000	0.270000	9.411331	1000	0.270000	0.270000	0.252687
1000	0.262000	9.411331	1000	0.262000	0.262000	0.252694
1000	0.257000	9.411331	1000	0.257000	0.257000	0.252698
1000	0.279000	9.411331	1000	0.279000	0.279000	0.252718
1000	0.267000	9.411331	1000	0.267000	0.267000	0.252729
1000	0.260000	9.411331	1000	0.260000	0.260000	0.252734
1000	0.270000	9.411331	1000	0.270000	0.270000	0.252748
1000	0.254000	9.411331	1000	0.254000	0.254000	0.252749
1000	0.276000	9.411331	1000	0.276000	0.276000	0.252766
1000	0.271000	9.411331	1000	0.271000	0.271000	0.252780
1000	0.272000	9.411331	1000	0.272000	0.272000	0.252795
1000	0.264000	9.411331	1000	0.264000	0.264000	0.252804
1000	0.262000	9.411331	1000	0.262000	0.262000	0.252811
1000	0.234000	9.411331	1000	0.234000	0.234000	0.252796
1000	0.262000	9.411331	1000	0.262000	0.262000	0.252803
1000	0.272000	9.411331	1000	0.272000	0.272000	0.252818
1000	0.267000	9.411331	1000	0.267000	0.267000	0.252829
1000	0.247000	9.411331	1000	0.247000	0.247000	0.252824
1000	0.293000	9.411331	1000	0.293000	0.293000	0.252855
1000	0.270000	9.411331	1000	0.270000	0.270000	0.252868
1000	0.242000	9.411331	1000	0.242000	0.242000	0.252860
1000	0.270000	9.411331	1000	0.270000	0.270000	0.252873
1000	0.267000	9.411331	1000	0.267000	0.267000	0.252883
1000	0.268000	9.411331	1000	0.268000	0.268000	0.252895
1000	0.253000	9.411331	1000	0.253000	0.253000	0.252895
1000	0.302000	9.411331	1000	0.302000	0.302000	0.252932
1000	0.267000	9.411331	1000	0.267000	0.267000	0.252942
1000	0.263000	9.411331	1000	0.263000	0.263000	0.252950
1000	0.269000	9.411331	1000	0.269000	0.269000	0.252962
1000	0.271000	9.411331	1000	0.271000	0.271000	0.252976
1000	0.255000	9.411331	1000	0.255000	0.255000	0.252977
1000	0.253000	9.411331	1000	0.253000	0.253000	0.252977
1000	0.235000	9.411331	1000	0.235000	0.235000	0.252964
1000	0.245000	9.411331	1000	0.245000	0.245000	0.252958
1000	0.241000	9.411331	1000	0.241000	0.241000	0.252949
1000	0.249000	9.411331	1000	0.249000	0.249000	0.252946
1000	0.264000	9.411331	1000	0.264000	0.264000	0.252954
1000	0.247000	9.411331	1000	0.247000	0.247000	0.252950
1000	0.264000	9.411331	1000	0.264000	0.264000	0.252958
1000	0.281000	9.411331	1000	0.281000	0.281000	0.252979
1000	0.263000	9.411331	1000	0.263000	0.263000	0.252986
1000	0.272000	9.411331	1000	0.272000	0.272000	0.253001
1000	0.264000	9.411331	1000	0.264000	0.264000	0.253009
1000	0.254000	9.411331	1000	0.254000	0.254000	0.253009
1000	0.265000	9.411331	1000	0.265000	0.265000	0.253018
1000	0.275000	9.411331	1000	0.275000	0.275000	0.253035
1000	0.285000	9.411331	1000	0.285000	0.285000	0.253059
1000	0.287000	9.411331	1000	0.287000	0.287000	0.253084
1000	0.265000	9.411331	1000	0.265000	0.265000	0.253093
1000	0.287000	9.411331	1000	0.287000	0.287000	0.253118
1000	0.255000	9.411331	1000	0.255000	0.255000	0.253119
1000	0.273000	9.411331	1000	0.273000	0.273000	0.253134
1000	0.270000	9.411331	1000	0.270000	0.270000	0.253146
1000	0.257000	9.411331	1000	0.257000	0.257000	0.253149
1000	0.248000	9.411331	1000	0.248000	0.248000	0.253145
1000	0.260000	9.411331	1000	0.260000	0.260000	0.253150
1000	0.255000	9.411331	1000	0.255000	0.255000	0.253152
1000	0.235000	9.411331	1000	0.235000	0.235000	0.253138
1000	0.282000	9.411331	1000	0.282000	0.282000	0.253160
1000	0.248000	9.411331	1000	0.248000	0.248000	0.253156
1000	0.250000	9.411331	1000	0.250000	0.250000	0.253154
1000	0.248000	9.411331	1000	0.248000	0.248000	0.253150
1000	0.273000	9.411331	1000	0.273000	0.273000	0.253164
1000	0.240000	9.411331	1000	0.240000	0.240000	0.253155
1000	0.266000	9.411331	1000	0.266000	0.266000	0.253164
1000	0.285000	9.411331	1000	0.285000	0.285000	0.253187
1000	0.255000	9.411331	1000	0.255000	0.255000	0.253189
1000	0.278000	9.411331	1000	0.278000	0.278000	0.253207
1000	0.247000	9.411331	1000	0.247000	0.247000	0.253202
1000	0.272000	9.411331	1000	0.272000	0.272000	0.253216
1000	0.257000	9.411331	1000	0.257000	0.257000	0.253219
1000	0.271000	9.411331	1000	0.271000	0.271000	0.253232
1000	0.252000	9.411331	1000	0.252000	0.252000	0.253231
1000	0.258000	9.411331	1000	0.258000	0.258000	0.253235
1000	0.279000	9.411331	1000	0.279000	0.279000	0.253253
1000	0.245000	9.411331	1000	0.245000	0.245000	0.253247
1000	0.255000	9.411331	1000	0.255000	0.255000	0.253249
1000	0.256000	9.411331	1000	0.256000	0.256000	0.253251
1000	0.261000	9.411331	1000	0.261000	0.261000	0.253256
1000	0.251000	9.411331	1000	0.251000	0.251000	0.253255
1000	0.283000	9.411331	1000	0.283000	0.283000	0.253276
1000	0.277000	9.411331	1000	0.277000	0.277000	0.253293
1000	0.250000	9.411331	1000	0.250000	0.250000	0.253291
1000	0.269000	9.411331	1000	0.269000	0.269000	0.253302
1000	0.236000	9.411331	1000	0.236000	0.236000	0.253290
1000	0.255000	9.411331	1000	0.255000	0.255000	0.253291
1000	0.276000	9.411331	1000	0.276000	0.276000	0.253307
1000	0.267000	9.411331	1000	0.267000	0.267000	0.253317
1000	0.257000	9.411331	1000	0.257000	0.257000	0.253320
1000	0.245000	9.411331	1000	0.245000	0.245000	0.253314
1000	0.255000	9.411331	1000	0.255000	0.255000	0.253315
1000	0.258000	9.411331	1000	0.258000	0.258000	0.253319
1000	0.249000	9.411331	1000	0.249000	0.249000	0.253315
1000	0.276000	9.411331	1000	0.276000	0.276000	0.253332
1000	0.262000	9.411331	1000	0.262000	0.262000	0.253338
1000	0.270000	9.411331	1000	0.270000	0.270000	0.253350
1000	0.290000	9.411331	1000	0.290000	0.290000	0.253376
1000	0.283000	9.411331	1000	0.283000	0.283000	0.253397
1000	0.248000	9.411331	1000	0.248000	0.248000	0.253394
1000	0.290000	9.411331	1000	0.290000	0.290000	0.253420
1000	0.275000	9.411331	1000	0.275000	0.275000	0.253435
1000	0.253000	9.411331	1000	0.253000	0.253000	0.253435
1000	0.290000	9.411331	1000	0.290000	0.290000	0.253461
1000	0.305000	9.411331	1000	0.305000	0.305000	0.253498
1000	0.233000	9.411331	1000	0.233000	0.233000	0.253483
1000	0.268000	9.411331	1000	0.268000	0.268000	0.253493
1000	0.255000	9.411331	1000	0.255000	0.255000	0.253494
1000	0.272000	9.411331	1000	0.272000	0.272000	0.253508
1000	0.228000	9.411331	1000	0.228000	0.228000	0.253490
1000	0.264000	9.411331	1000	0.264000	0.264000	0.253497
1000	0.240000	9.411331	1000	0.240000	0.240000	0.253487
1000	0.262000	9.411331	1000	0.262000	0.262000	0.253493
1000	0.259000	9.411331	1000	0.259000	0.259000	0.253497
1000	0.248000	9.411331	1000	0.248000	0.248000	0.253493
1000	0.276000	9.411331	1000	0.276000	0.276000	0.253509
1000	0.256000	9.411331	1000	0.256000	0.256000	0.253511
1000	0.250000	9.411331	1000	0.250000	0.250000	0.253509
1000	0.275000	9.411331	1000	0.275000	0.275000	0.253524
1000	0.277000	9.411331	1000	0.277000	0.277000	0.253540
1000	0.256000	9.411331	1000	0.256000	0.256000	0.253542
1000	0.254000	9.411331	1000	0.254000	0.254000	0.253542
1000	0.265000	9.411331	1000	0.265000	0.265000	0.253551
1000	0.274000	9.411331	1000	0.274000	0.274000	0.253565
1000	0.243000	9.411331	1000	0.243000	0.243000	0.253557
1000	0.257000	9.411331	1000	0.257000	0.257000	0.253560
1000	0.296000	9.411331	1000	0.296000	0.296000	0.253590
1000	0.250000	9.411331	1000	0.250000	0.250000	0.253587
1000	0.245000	9.411331	1000	0.245000	0.245000	0.253581
1000	0.231000	9.411331	1000	0.231000	0.231000	0.253565
1000	0.276000	9.411331	1000	0.276000	0.276000	0.253581
1000	0.260000	9.411331	1000	0.260000	0.260000	0.253586
1000	0.256000	9.411331	1000	0.256000	0.256000	0.253587
1000	0.254000	9.411331	1000	0.254000	0.254000	0.253588
1000	0.245000	9.411331	1000	0.245000	0.245000	0.253582
1000	0.264000	9.411331	1000	0.264000	0.264000	0.253589
1000	0.260000	9.411331	1000	0.260000	0.260000	0.253593
1000	0.239000	9.411331	1000	0.239000	0.239000	0.253583
1000	0.242000	9.411331	1000	0.242000	0.242000	0.253575
1000	0.282000	9.411331	1000	0.282000	0.282000	0.253595
1000	0.258000	9.411331	1000	0.258000	0.258000	0.253598
1000	0.233000	9.411331	1000	0.233000	0.233000	0.253584
1000	0.253000	9.411331	1000	0.253000	0.253000	0.253583
1000	0.278000	9.411331	1000	0.278000	0.278000	0.253600
1000	0.232000	9.411331	1000	0.232000	0.232000	0.253585
1000	0.260000	9.411331	1000	0.260000	0.260000	0.253590
1000	0.287000	9.411331	1000	0.287000	0.287000	0.253613
1000	0.274000	9.411331	1000	0.274000	0.274000	0.253627
1000	0.241000	9.411331	1000	0.241000	0.241000	0.253618
1000	0.241000	9.411331	1000	0.241000	0.241000	0.253609
1000	0.274000	9.411331	1000	0.274000	0.274000	0.253623
1000	0.256000	9.411331	1000	0.256000	0.256000	0.253625
1000	0.260000	9.411331	1000	0.260000	0.260000	0.253629
1000	0.256000	9.411331	1000	0.256000	0.256000	0.253631
1000	0.247000	9.411331	1000	0.247000	0.247000	0.253627
1000	0.260000	9.411331	1000	0.260000	0.260000	0.253631
1000	0.253000	9.411331	1000	0.253000	0.253000	0.253630
1000	0.245000	9.411331	1000	0.245000	0.245000	0.253625
1000	0.258000	9.411331	1000	0.258000	0.258000	0.253628
1000	0.230000	9.411331	1000	0.230000	0.230000	0.253611
1000	0.296000	9.411331	1000	0.296000	0.296000	0.253640
1000	0.254000	9.411331	1000	0.254000	0.254000	0.253641
1000	0.267000	9.411331	1000	0.267000	0.267000	0.253650
1000	0.255000	9.411331	1000	0.255000	0.255000	0.253651
1000	0.255000	9.411331	1000	0.255000	0.255000	0.253652
1000	0.268000	9.411331	1000	0.268000	0.268000	0.253661
1000	0.279000	9.411331	1000	0.279000	0.279000	0.253679
1000	0.240000	9.411331	1000	0.240000	0.240000	0.253669
1000	0.251000	9.411331	1000	0.251000	0.251000	0.253668
1000	0.287000	9.411331	1000	0.287000	0.287000	0.253690
1000	0.278000	9.411331	1000	0.278000	0.278000	0.253707
1000	0.245000	9.411331	1000	0.245000	0.245000	0.253701
1000	0.243000	9.411331	1000	0.243000	0.243000	0.253694
1000	0.262000	9.411331	1000	0.262000	0.262000	0.253699
1000	0.258000	9.411331	1000	0.258000	0.258000	0.253702
1000	0.279000	9.411331	1000	0.279000	0.279000	0.253719
1000	0.270000	9.411331	1000	0.270000	0.270000	0.253730
1000	0.245000	9.411331	1000	0.245000	0.245000	0.253725
1000	0.282000	9.411331	1000	0.282000	0.282000	0.253744
1000	0.264000	9.411331	1000	0.264000	0.264000	0.253751
1000	0.265000	9.411331	1000	0.265000	0.265000	0.253758
1000	0.226000	9.411331	1000	0.226000	0.226000	0.253740
1000	0.268000	9.411331	1000	0.268000	0.268000	0.253749
1000	0.261000	9.411331	1000	0.261000	0.261000	0.253754
1000	0.254000	9.411331	1000	0.254000	0.254000	0.253754
1000	0.293000	9.411331	1000	0.293000	0.293000	0.253781
1000	0.260000	9.411331	1000	0.260000	0.260000	0.253785
1000	0.255000	9.411331	1000	0.255000	0.255000	0.253786
1000	0.254000	9.411331	1000	0.254000	0.254000	0.253786
1000	0.241000	9.411331	1000	0.241000	0.241000	0.253777
1000	0.256000	9.411331	1000	0.256000	0.256000	0.253779
1000	0.276000	9.411331	1000	0.276000	0.276000	0.253794
1000	0.261000	9.411331	1000	0.261000	0.261000	0.253798
1000	0.239000	9.411331	1000	0.239000	0.239000	0.253789
1000	0.260000	9.411331	1000	0.260000	0.260000	0.253793
1000	0.248000	9.411331	1000	0.248000	0.248000	0.253789
1000	0.269000	9.411331	1000	0.269000	0.269000	0.253799
1000	0.253000	9.411331	1000	0.253000	0.253000	0.253798
1000	0.244000	9.411331	1000	0.244000	0.244000	0.253792
1000	0.251000	9.411331	1000	0.251000	0.251000	0.253790
1000	0.242000	9.411331	1000	0.242000	0.242000	0.253782
1000	0.287000	9.411331	1000	0.287000	0.287000	0.253804
1000	0.273000	9.411331	1000	0.273000	0.273000	0.253817
1000	0.244000	9.411331	1000	0.244000	0.244000	0.253811
1000	0.245000	9.411331	1000	0.245000	0.245000	0.253805
1000	0.263000	9.411331	1000	0.263000	0.263000	0.253811
1000	0.241000	9.411331	1000	0.241000	0.241000	0.253802
1000	0.251000	9.411331	1000	0.251000	0.251000	0.253800
1000	0.246000	9.411331	1000	0.246000	0.246000	0.253795
1000	0.253000	9.411331	1000	0.253000	0.253000	0.253795
1000	0.258000	9.411331	1000	0.258000	0.258000	0.253798
1000	0.250000	9.411331	1000	0.250000	0.250000	0.253795
1000	0.262000	9.411331	1000	0.262000	0.262000	0.253800
1000	0.258000	9.411331	1000	0.258000	0.258000	0.253803
1000	0.265000	9.411331	1000	0.265000	0.265000	0.253811
1000	0.265000	9.411331	1000	0.265000	0.265000	0.253818
1000	0.281000	9.411331	1000	0.281000	0.281000	0.253836
1000	0.280000	9.411331	1000	0.280000	0.280000	0.253853
1000	0.247000	9.411331	1000	0.247000	0.247000	0.253849
1000	0.256000	9.411331	1000	0.256000	0.256000	0.253850
1000	0.239000	9.411331	1000	0.239000	0.239000	0.253840
1000	0.275000	9.411331	1000	0.275000	0.275000	0.253854
1000	0.277000	9.411331	1000	0.277000	0.277000	0.253870
1000	0.251000	9.411331	1000	0.251000	0.251000	0.253868
1000	0.238000	9.411331	1000	0.238000	0.238000	0.253857
1000	0.254000	9.411331	1000	0.254000	0.254000	0.253857
1000	0.276000	9.411331	1000	0.276000	0.276000	0.253872
1000	0.259000	9.411331	1000	0.259000	0.259000	0.253875
1000	0.274000	9.411331	1000	0.274000	0.274000	0.253888
1000	0.242000	9.411331	1000	0.242000	0.242000	0.253881
1000	0.274000	9.411331	1000	0.274000	0.274000	0.253894
1000	0.249000	9.411331	1000	0.249000	0.249000	0.253891
1000	0.269000	9.411331	1000	0.269000	0.269000	0.253900
1000	0.272000	9.411331	1000	0.272000	0.272000	0.253912
1000	0.266000	9.411331	1000	0.266000	0.266000	0.253920
1000	0.275000	9.411331	1000	0.275000	0.275000	0.253934
1000	0.247000	9.411331	1000	0.247000	0.247000	0.253929
1000	0.287000	9.411331	1000	0.287000	0.287000	0.253951
1000	0.264000	9.411331	1000	0.264000	0.264000	0.253958
1000	0.279000	9.411331	1000	0.279000	0.279000	0.253974
1000	0.253000	9.411331	1000	0.253000	0.253000	0.253973
1000	0.255000	9.411331	1000	0.255000	0.255000	0.253974
1000	0.274000	9.411331	1000	0.274000	0.274000	0.253987
1000	0.232000	9.411331	1000	0.232000	0.232000	0.253973
1000	0.269000	9.411331	1000	0.269000	0.269000	0.253982
1000	0.235000	9.411331	1000	0.235000	0.235000	0.253970
1000	0.271000	9.411331	1000	0.271000	0.271000	0.253981
1000	0.239000	9.411331	1000	0.239000	0.239000	0.253971
1000	0.232000	9.411331	1000	0.232000	0.232000	0.253957
1000	0.295000	9.411331	1000	0.295000	0.295000	0.253984
1000	0.267000	9.411331	1000	0.267000	0.267000	0.253992
1000	0.267000	9.411331	1000	0.267000	0.267000	0.254000
1000	0.246000	9.411331	1000	0.246000	0.246000	0.253995
1000	0.257000	9.411331	1000	0.257000	0.257000	0.253997
1000	0.243000	9.411331	1000	0.243000	0.243000	0.253990
1000	0.262000	9.411331	1000	0.262000	0.262000	0.253995
1000	0.285000	9.411331	1000	0.285000	0.285000	0.254015
1000	0.251000	9.411331	1000	0.251000	0.251000	0.254013
1000	0.268000	9.411331	1000	0.268000	0.268000	0.254022
1000	0.259000	9.411331	1000	0.259000	0.259000	0.254026
1000	0.269000	9.411331	1000	0.269000	0.269000	0.254035
1000	0.274000	9.411331	1000	0.274000	0.274000	0.254048
1000	0.227000	9.411331	1000	0.227000	0.227000	0.254031
1000	0.258000	9.411331	1000	0.258000	0.258000	0.254033
1000	0.247000	9.411331	1000	0.247000	0.247000	0.254029
1000	0.251000	9.411331	1000	0.251000	0.251000	0.254027
1000	0.251000	9.411331	1000	0.251000	0.251000	0.254025
1000	0.233000	9.411331	1000	0.233000	0.233000	0.254011
1000	0.233000	9.411331	1000	0.233000	0.233000	0.253998
1000	0.281000	9.411331	1000	0.281000	0.281000	0.254015
1000	0.270000	9.411331	1000	0.270000	0.270000	0.254025
1000	0.262000	9.411331	1000	0.262000	0.262000	0.254030
1000	0.260000	9.411331	1000	0.260000	0.260000	0.254034
1000	0.225000	9.411331	1000	0.225000	0.225000	0.254016
1000	0.254000	9.411331	1000	0.254000	0.254000	0.254016
1000	0.286000	9.411331	1000	0.286000	0.286000	0.254036
1000	0.272000	9.411331	1000	0.272000	0.272000	0.254047
1000	0.264000	9.411331	1000	0.264000	0.264000	0.254054
1000	0.244000	9.411331	1000	0.244000	0.244000	0.254047
1000	0.254000	9.411331	1000	0.254000	0.254000	0.254047
1000	0.258000	9.411331	1000	0.258000	0.258000	0.254050
1000	0.275000	9.411331	1000	0.275000	0.275000	0.254063
1000	0.262000	9.411331	1000	0.262000	0.262000	0.254068
1000	0.260000	9.411331	1000	0.260000	0.260000	0.254072
1000	0.257000	9.411331	1000	0.257000	0.257000	0.254074
1000	0.246000	9.411331	1000	0.246000	0.246000	0.254069
1000	0.270000	9.411331	1000	0.270000	0.270000	0.254079
1000	0.259000	9.411331	1000	0.259000	0.259000	0.254082
1000	0.234000	9.411331	1000	0.234000	0.234000	0.254069
1000	0.264000	9.411331	1000	0.264000	0.264000	0.254075
1000	0.256000	9.411331	1000	0.256000	0.256000	0.254077
1000	0.279000	9.411331	1000	0.279000	0.279000	0.254092
1000	0.237000	9.411331	1000	0.237000	0.237000	0.254082
1000	0.234000	9.411331	1000	0.234000	0.234000	0.254069
1000	0.260000	9.411331	1000	0.260000	0.260000	0.254073
1000	0.276000	9.411331	1000	0.276000	0.276000	0.254086
1000	0.250000	9.411331	1000	0.250000	0.250000	0.254084
1000	0.254000	9.411331	1000	0.254000	0.254000	0.254084
1000	0.265000	9.411331	1000	0.265000	0.265000	0.254091
1000	0.237000	9.411331	1000	0.237000	0.237000	0.254080
1000	0.240000	9.411331	1000	0.240000	0.240000	0.254071
1000	0.234000	9.411331	1000	0.234000	0.234000	0.254059
1000	0.255000	9.411331	1000	0.255000	0.255000	0.254059
1000	0.238000	9.411331	1000	0.238000	0.238000	0.254049
1000	0.237000	9.411331	1000	0.237000	0.237000	0.254039
1000	0.262000	9.411331	1000	0.262000	0.262000	0.254044
1000	0.259000	9.411331	1000	0.259000	0.259000	0.254047
1000	0.257000	9.411331	1000	0.257000	0.257000	0.254048
1000	0.234000	9.411331	1000	0.234000	0.234000	0.254036
1000	0.272000	9.411331	1000	0.272000	0.272000	0.254047
1000	0.269000	9.411331	1000	0.269000	0.269000	0.254056
1000	0.242000	9.411331	1000	0.242000	0.242000	0.254049
1000	0.273000	9.411331	1000	0.273000	0.273000	0.254061
1000	0.261000	9.411331	1000	0.261000	0.261000	0.254065
1000	0.269000	9.411331	1000	0.269000	0.269000	0.254074
1000	0.264000	9.411331	1000	0.264000	0.264000	0.254080
1000	0.294000	9.411331	1000	0.294000	0.294000	0.254105
1000	0.268000	9.411331	1000	0.268000	0.268000	0.254114
1000	0.265000	9.411331	1000	0.265000	0.265000	0.254121
1000	0.271000	9.411331	1000	0.271000	0.271000	0.254131
1000	0.275000	9.411331	1000	0.275000	0.275000	0.254144
1000	0.255000	9.411331	1000	0.255000	0.255000	0.254144
1000	0.272000	9.411331	1000	0.272000	0.272000	0.254155
1000	0.254000	9.411331	1000	0.254000	0.254000	0.254155
1000	0.277000	9.411331	1000	0.277000	0.277000	0.254169
1000	0.281000	9.411331	1000	0.281000	0.281000	0.254186
1000	0.282000	9.411331	1000	0.282000	0.282000	0.254203
1000	0.278000	9.411331	1000	0.278000	0.278000	0.254218
1000	0.252000	9.411331	1000	0.252000	0.252000	0.254216
1000	0.281000	9.411331	1000	0.281000	0.281000	0.254233
1000	0.267000	9.411331	1000	0.267000	0.267000	0.254241
1000	0.236000	9.411331	1000	0.236000	0.236000	0.254229
1000	0.267000	9.411331	1000	0.267000	0.267000	0.254237
1000	0.261000	9.411331	1000	0.261000	0.261000	0.254241
1000	0.248000	9.411331	1000	0.248000	0.248000	0.254238
1000	0.246000	9.411331	1000	0.246000	0.246000	0.254233
1000	0.251000	9.411331	1000	0.251000	0.251000	0.254231
1000	0.255000	9.411331	1000	0.255000	0.255000	0.254231
1000	0.236000	9.411331	1000	0.236000	0.236000	0.254220
1000	0.242000	9.411331	1000	0.242000	0.242000	0.254212
1000	0.269000	9.411331	1000	0.269000	0.269000	0.254221
1000	0.262000	9.411331	1000	0.262000	0.262000	0.254226
1000	0.266000	9.411331	1000	0.266000	0.266000	0.254233
1000	0.252000	9.411331	1000	0.252000	0.252000	0.254232
1000	0.270000	9.411331	1000	0.270000	0.270000	0.254242
1000	0.264000	9.411331	1000	0.264000	0.264000	0.254248
1000	0.264000	9.411331	1000	0.264000	0.264000	0.254253
1000	0.250000	9.411331	1000	0.250000	0.250000	0.254251
1000	0.255000	9.411331	1000	0.255000	0.255000	0.254251
1000	0.281000	9.411331	1000	0.281000	0.281000	0.254268
1000	0.244000	9.411331	1000	0.244000	0.244000	0.254261
1000	0.272000	9.411331	1000	0.272000	0.272000	0.254272
1000	0.260000	9.411331	1000	0.260000	0.260000	0.254276
1000	0.269000	9.411331	1000	0.269000	0.269000	0.254285
1000	0.225000	9.411331	1000	0.225000	0.225000	0.254267
1000	0.276000	9.411331	1000	0.276000	0.276000	0.254280
1000	0.263000	9.411331	1000	0.263000	0.263000	0.254285
1000	0.275000	9.411331	1000	0.275000	0.275000	0.254298
1000	0.241000	9.411331	1000	0.241000	0.241000	0.254290
1000	0.269000	9.411331	1000	0.269000	0.269000	0.254299
1000	0.246000	9.411331	1000	0.246000	0.246000	0.254294
1000	0.241000	9.411331	1000	0.241000	0.241000	0.254286
1000	0.265000	9.411331	1000	0.265000	0.265000	0.254292
1000	0.256000	9.411331	1000	0.256000	0.256000	0.254293
1000	0.257000	9.411331	1000	0.257000	0.257000	0.254295
1000	0.251000	9.411331	1000	0.251000	0.251000	0.254293
1000	0.247000	9.411331	1000	0.247000	0.247000	0.254288
1000	0.246000	9.411331	1000	0.246000	0.246000	0.254283
1000	0.241000	9.411331	1000	0.241000	0.241000	0.254275
1000	0.251000	9.411331	1000	0.251000	0.251000	0.254273
1000	0.283000	9.411331	1000	0.283000	0.283000	0.254291
1000	0.253000	9.411331	1000	0.253000	0.253000	0.254290
1000	0.261000	9.411331	1000	0.261000	0.261000	0.254294
1000	0.267000	9.411331	1000	0.267000	0.267000	0.254301
1000	0.240000	9.411331	1000	0.240000	0.240000	0.254293
1000	0.271000	9.411331	1000	0.271000	0.271000	0.254303
1000	0.260000	9.411331	1000	0.260000	0.260000	0.254306
1000	0.276000	9.411331	1000	0.276000	0.276000	0.254319
1000	0.255000	9.411331	1000	0.255000	0.255000	0.254320
1000	0.255000	9.411331	1000	0.255000	0.255000	0.254320
1000	0.252000	9.411331	1000	0.252000	0.252000	0.254319
1000	0.279000	9.411331	1000	0.279000	0.279000	0.254333
1000	0.276000	9.411331	1000	0.276000	0.276000	0.254346
1000	0.244000	9.411331	1000	0.244000	0.244000	0.254340
1000	0.278000	9.411331	1000	0.278000	0.278000	0.254354
1000	0.266000	9.411331	1000	0.266000	0.266000	0.254361
1000	0.252000	9.411331	1000	0.252000	0.252000	0.254360
1000	0.256000	9.411331	1000	0.256000	0.256000	0.254361
1000	0.295000	9.411331	1000	0.295000	0.295000	0.254385
1000	0.257000	9.411331	1000	0.257000	0.257000	0.254386
1000	0.259000	9.411331	1000	0.259000	0.259000	0.254389
1000	0.272000	9.411331	1000	0.272000	0.272000	0.254399
1000	0.276000	9.411331	1000	0.276000	0.276000	0.254412
1000	0.289000	9.411331	1000	0.289000	0.289000	0.254433
1000	0.250000	9.411331	1000	0.250000	0.250000	0.254430
1000	0.263000	9.411331	1000	0.263000	0.263000	0.254435
1000	0.287000	9.411331	1000	0.287000	0.287000	0.254454
1000	0.283000	9.411331	1000	0.283000	0.283000	0.254471
1000	0.273000	9.411331	1000	0.273000	0.273000	0.254482
1000	0.255000	9.411331	1000	0.255000	0.255000	0.254482
1000	0.225000	9.411331	1000	0.225000	0.225000	0.254465
1000	0.230000	9.411331	1000	0.230000	0.230000	0.254451
1000	0.264000	9.411331	1000	0.264000	0.264000	0.254456
1000	0.273000	9.411331	1000	0.273000	0.273000	0.254467
1000	0.236000	9.411331	1000	0.236000	0.236000	0.254456
1000	0.258000	9.411331	1000	0.258000	0.258000	0.254458
1000	0.256000	9.411331	1000	0.256000	0.256000	0.254459
1000	0.256000	9.411331	1000	0.256000	0.256000	0.254460
1000	0.262000	9.411331	1000	0.262000	0.262000	0.254465
1000	0.256000	9.411331	1000	0.256000	0.256000	0.254466
1000	0.252000	9.411331	1000	0.252000	0.252000	0.254464
1000	0.240000	9.411331	1000	0.240000	0.240000	0.254456
1000	0.255000	9.411331	1000	0.255000	0.255000	0.254456
1000	0.253000	9.411331	1000	0.253000	0.253000	0.254455
1000	0.244000	9.411331	1000	0.244000	0.244000	0.254449
1000	0.271000	9.411331	1000	0.271000	0.271000	0.254459
1000	0.253000	9.411331	1000	0.253000	0.253000	0.254458
1000	0.275000	9.411331	1000	0.275000	0.275000	0.254470
1000	0.251000	9.411331	1000	0.251000	0.251000	0.254468
1000	0.279000	9.411331	1000	0.279000	0.279000	0.254482
1000	0.263000	9.411331	1000	0.263000	0.263000	0.254487
1000	0.246000	9.411331	1000	0.246000	0.246000	0.254482
1000	0.270000	9.411331	1000	0.270000	0.270000	0.254491
1000	0.243000	9.411331	1000	0.243000	0.243000	0.254484
1000	0.265000	9.411331	1000	0.265000	0.265000	0.254491
1000	0.268000	9.411331	1000	0.268000	0.268000	0.254498
1000	0.246000	9.411331	1000	0.246000	0.246000	0.254493
1000	0.249000	9.411331	1000	0.249000	0.249000	0.254490
1000	0.247000	9.411331	1000	0.247000	0.247000	0.254486
1000	0.234000	9.411331	1000	0.234000	0.234000	0.254474
1000	0.265000	9.411331	1000	0.265000	0.265000	0.254480
1000	0.230000	9.411331	1000	0.230000	0.230000	0.254466
1000	0.246000	9.411331	1000	0.246000	0.246000	0.254461
1000	0.246000	9.411331	1000	0.246000	0.246000	0.254456
1000	0.271000	9.411331	1000	0.271000	0.271000	0.254466
1000	0.250000	9.411331	1000	0.250000	0.250000	0.254463
1000	0.260000	9.411331	1000	0.260000	0.260000	0.254466
1000	0.245000	9.411331	1000	0.245000	0.245000	0.254461
1000	0.220000	9.411331	1000	0.220000	0.220000	0.254441
1000	0.267000	9.411331	1000	0.267000	0.267000	0.254448
1000	0.240000	9.411331	1000	0.240000	0.240000	0.254440
1000	0.270000	9.411331	1000	0.270000	0.270000	0.254449
1000	0.273000	9.411331	1000	0.273000	0.273000	0.254460
1000	0.247000	9.411331	1000	0.247000	0.247000	0.254455
1000	0.256000	9.411331	1000	0.256000	0.256000	0.254456
1000	0.251000	9.411331	1000	0.251000	0.251000	0.254454
1000	0.260000	9.411331	1000	0.260000	0.260000	0.254457
1000	0.275000	9.411331	1000	0.275000	0.275000	0.254469
1000	0.269000	9.411331	1000	0.269000	0.269000	0.254478
1000	0.238000	9.411331	1000	0.238000	0.238000	0.254468
1000	0.265000	9.411331	1000	0.265000	0.265000	0.254474
1000	0.299000	9.411331	1000	0.299000	0.299000	0.254500
1000	0.231000	9.411331	1000	0.231000	0.231000	0.254486
1000	0.243000	9.411331	1000	0.243000	0.243000	0.254480
1000	0.282000	9.411331	1000	0.282000	0.282000	0.254495
1000	0.229000	9.411331	1000	0.229000	0.229000	0.254481
1000	0.235000	9.411331	1000	0.235000	0.235000	0.254470
1000	0.262000	9.411331	1000	0.262000	0.262000	0.254474
1000	0.267000	9.411331	1000	0.267000	0.267000	0.254481
1000	0.242000	9.411331	1000	0.242000	0.242000	0.254474
1000	0.276000	9.411331	1000	0.276000	0.276000	0.254486
1000	0.235000	9.411331	1000	0.235000	0.235000	0.254475
1000	0.261000	9.411331	1000	0.261000	0.261000	0.254479
1000	0.245000	9.411331	1000	0.245000	0.245000	0.254473
1000	0.267000	9.411331	1000	0.267000	0.267000	0.254481
1000	0.253000	9.411331	1000	0.253000	0.253000	0.254480
1000	0.253000	9.411331	1000	0.253000	0.253000	0.254479
1000	0.254000	9.411331	1000	0.254000	0.254000	0.254479
1000	0.260000	9.411331	1000	0.260000	0.260000	0.254482
1000	0.252000	9.411331	1000	0.252000	0.252000	0.254480
1000	0.279000	9.411331	1000	0.279000	0.279000	0.254494
1000	0.263000	9.411331	1000	0.263000	0.263000	0.254499
1000	0.254000	9.411331	1000	0.254000	0.254000	0.254499
1000	0.263000	9.411331	1000	0.263000	0.263000	0.254504
1000	0.255000	9.411331	1000	0.255000	0.255000	0.254504
1000	0.273000	9.411331	1000	0.273000	0.273000	0.254514
1000	0.247000	9.411331	1000	0.247000	0.247000	0.254510
1000	0.260000	9.411331	1000	0.260000	0.260000	0.254513
1000	0.258000	9.411331	1000	0.258000	0.258000	0.254515
1000	0.257000	9.411331	1000	0.257000	0.257000	0.254516
1000	0.247000	9.411331	1000	0.247000	0.247000	0.254512
1000	0.260000	9.411331	1000	0.260000	0.260000	0.254515
1000	0.241000	9.411331	1000	0.241000	0.241000	0.254508
1000	0.267000	9.411331	1000	0.267000	0.267000	0.254515
1000	0.246000	9.411331	1000	0.246000	0.246000	0.254510
1000	0.246000	9.411331	1000	0.246000	0.246000	0.254505
1000	0.262000	9.411331	1000	0.262000	0.262000	0.254509
1000	0.260000	9.411331	1000	0.260000	0.260000	0.254512
1000	0.258000	9.411331	1000	0.258000	0.258000	0.254514
1000	0.256000	9.411331	1000	0.256000	0.256000	0.254515
1000	0.234000	9.411331	1000	0.234000	0.234000	0.254504
1000	0.271000	9.411331	1000	0.271000	0.271000	0.254513
1000	0.240000	9.411331	1000	0.240000	0.240000	0.254505
1000	0.257000	9.411331	1000	0.257000	0.257000	0.254506
1000	0.237000	9.411331	1000	0.237000	0.237000	0.254497
1000	0.256000	9.411331	1000	0.256000	0.256000	0.254497
1000	0.253000	9.411331	1000	0.253000	0.253000	0.254497
1000	0.284000	9.411331	1000	0.284000	0.284000	0.254513
1000	0.249000	9.411331	1000	0.249000	0.249000	0.254510
1000	0.251000	9.411331	1000	0.251000	0.251000	0.254508
1000	0.241000	9.411331	1000	0.241000	0.241000	0.254500
1000	0.261000	9.411331	1000	0.261000	0.261000	0.254504
1000	0.267000	9.411331	1000	0.267000	0.267000	0.254511
1000	0.238000	9.411331	1000	0.238000	0.238000	0.254502
1000	0.254000	9.411331	1000	0.254000	0.254000	0.254502
1000	0.258000	9.411331	1000	0.258000	0.258000	0.254503
1000	0.253000	9.411331	1000	0.253000	0.253000	0.254503
1000	0.245000	9.411331	1000	0.245000	0.245000	0.254497
1000	0.243000	9.411331	1000	0.243000	0.243000	0.254491
1000	0.273000	9.411331	1000	0.273000	0.273000	0.254501
1000	0.243000	9.411331	1000	0.243000	0.243000	0.254495
1000	0.280000	9.411331	1000	0.280000	0.280000	0.254509
1000	0.249000	9.411331	1000	0.249000	0.249000	0.254506
1000	0.235000	9.411331	1000	0.235000	0.235000	0.254495
1000	0.260000	9.411331	1000	0.260000	0.260000	0.254498
1000	0.262000	9.411331	1000	0.262000	0.262000	0.254502
1000	0.276000	9.411331	1000	0.276000	0.276000	0.254514
1000	0.279000	9.411331	1000	0.279000	0.279000	0.254528
1000	0.266000	9.411331	1000	0.266000	0.266000	0.254534
1000	0.288000	9.411331	1000	0.288000	0.288000	0.254552
1000	0.265000	9.411331	1000	0.265000	0.265000	0.254558
1000	0.259000	9.411331	1000	0.259000	0.259000	0.254561
1000	0.258000	9.411331	1000	0.258000	0.258000	0.254562
1000	0.250000	9.411331	1000	0.250000	0.250000	0.254560
1000	0.272000	9.411331	1000	0.272000	0.272000	0.254570
1000	0.260000	9.411331	1000	0.260000	0.260000	0.254573
1000	0.237000	9.411331	1000	0.237000	0.237000	0.254563
1000	0.239000	9.411331	1000	0.239000	0.239000	0.254554
1000	0.229000	9.411331	1000	0.229000	0.229000	0.254540
1000	0.249000	9.411331	1000	0.249000	0.249000	0.254537
1000	0.246000	9.411331	1000	0.246000	0.246000	0.254533
1000	0.273000	9.411331	1000	0.273000	0.273000	0.254543
1000	0.276000	9.411331	1000	0.276000	0.276000	0.254555
1000	0.255000	9.411331	1000	0.255000	0.255000	0.254555
1000	0.264000	9.411331	1000	0.264000	0.264000	0.254560
1000	0.240000	9.411331	1000	0.240000	0.240000	0.254552
1000	0.276000	9.411331	1000	0.276000	0.276000	0.254564
1000	0.279000	9.411331	1000	0.279000	0.279000	0.254577
1000	0.255000	9.411331	1000	0.255000	0.255000	0.254577
1000	0.288000	9.411331	1000	0.288000	0.288000	0.254595
1000	0.260000	9.411331	1000	0.260000	0.260000	0.254598
1000	0.276000	9.411331	1000	0.276000	0.276000	0.254610
1000	0.270000	9.411331	1000	0.270000	0.270000	0.254618
1000	0.263000	9.411331	1000	0.263000	0.263000	0.254623
1000	0.247000	9.411331	1000	0.247000	0.247000	0.254619
1000	0.239000	9.411331	1000	0.239000	0.239000	0.254610
1000	0.264000	9.411331	1000	0.264000	0.264000	0.254615
1000	0.256000	9.411331	1000	0.256000	0.256000	0.254616
1000	0.251000	9.411331	1000	0.251000	0.251000	0.254614
1000	0.258000	9.411331	1000	0.258000	0.258000	0.254616
1000	0.240000	9.411331	1000	0.240000	0.240000	0.254608
1000	0.256000	9.411331	1000	0.256000	0.256000	0.254609
1000	0.248000	9.411331	1000	0.248000	0.248000	0.254605
1000	0.262000	9.411331	1000	0.262000	0.262000	0.254609
1000	0.272000	9.411331	1000	0.272000	0.272000	0.254619
1000	0.283000	9.411331	1000	0.283000	0.283000	0.254634
1000	0.240000	9.411331	1000	0.240000	0.240000	0.254626
1000	0.273000	9.411331	1000	0.273000	0.273000	0.254636
1000	0.261000	9.411331	1000	0.261000	0.261000	0.254639
1000	0.256000	9.411331	1000	0.256000	0.256000	0.254640
1000	0.275000	9.411331	1000	0.275000	0.275000	0.254651
1000	0.264000	9.411331	1000	0.264000	0.264000	0.254656
1000	0.258000	9.411331	1000	0.258000	0.258000	0.254658
1000	0.247000	9.411331	1000	0.247000	0.247000	0.254654
1000	0.266000	9.411331	1000	0.266000	0.266000	0.254660
1000	0.246000	9.411331	1000	0.246000	0.246000	0.254655
1000	0.285000	9.411331	1000	0.285000	0.285000	0.254672
1000	0.272000	9.411331	1000	0.272000	0.272000	0.254681
1000	0.260000	9.411331	1000	0.260000	0.260000	0.254684
1000	0.268000	9.411331	1000	0.268000	0.268000	0.254691
1000	0.255000	9.411331	1000	0.255000	0.255000	0.254691
1000	0.245000	9.411331	1000	0.245000	0.245000	0.254686
1000	0.268000	9.411331	1000	0.268000	0.268000	0.254693
1000	0.260000	9.411331	1000	0.260000	0.260000	0.254696
1000	0.252000	9.411331	1000	0.252000	0.252000	0.254694
1000	0.266000	9.411331	1000	0.266000	0.266000	0.254700
1000	0.261000	9.411331	1000	0.261000	0.261000	0.254704
1000	0.272000	9.411331	1000	0.272000	0.272000	0.254713
1000	0.263000	9.411331	1000	0.263000	0.263000	0.254717
1000	0.260000	9.411331	1000	0.260000	0.260000	0.254720
1000	0.266000	9.411331	1000	0.266000	0.266000	0.254726
1000	0.279000	9.411331	1000	0.279000	0.279000	0.254739
1000	0.265000	9.411331	1000	0.265000	0.265000	0.254745
1000	0.251000	9.411331	1000	0.251000	0.251000	0.254743
1000	0.231000	9.411331	1000	0.231000	0.231000	0.254730
1000	0.272000	9.411331	1000	0.272000	0.272000	0.254739
1000	0.251000	9.411331	1000	0.251000	0.251000	0.254737
1000	0.257000	9.411331	1000	0.257000	0.257000	0.254738
1000	0.255000	9.411331	1000	0.255000	0.255000	0.254738
1000	0.268000	9.411331	1000	0.268000	0.268000	0.254745
1000	0.288000	9.411331	1000	0.288000	0.288000	0.254763
1000	0.240000	9.411331	1000	0.240000	0.240000	0.254755
1000	0.248000	9.411331	1000	0.248000	0.248000	0.254752
1000	0.260000	9.411331	1000	0.260000	0.260000	0.254754
1000	0.229000	9.411331	1000	0.229000	0.229000	0.254741
1000	0.282000	9.411331	1000	0.282000	0.282000	0.254755
1000	0.272000	9.411331	1000	0.272000	0.272000	0.254764
1000	0.238000	9.411331	1000	0.238000	0.238000	0.254756
1000	0.259000	9.411331	1000	0.259000	0.259000	0.254758
1000	0.262000	9.411331	1000	0.262000	0.262000	0.254762
1000	0.288000	9.411331	1000	0.288000	0.288000	0.254779
1000	0.256000	9.411331	1000	0.256000	0.256000	0.254780
1000	0.257000	9.411331	1000	0.257000	0.257000	0.254781
1000	0.266000	9.411331	1000	0.266000	0.266000	0.254787
1000	0.243000	9.411331	1000	0.243000	0.243000	0.254781
1000	0.245000	9.411331	1000	0.245000	0.245000	0.254775
1000	0.234000	9.411331	1000	0.234000	0.234000	0.254765
1000	0.291000	9.411331	1000	0.291000	0.291000	0.254784
1000	0.252000	9.411331	1000	0.252000	0.252000	0.254782
1000	0.230000	9.411331	1000	0.230000	0.230000	0.254769
1000	0.238000	9.411331	1000	0.238000	0.238000	0.254760
1000	0.237000	9.411331	1000	0.237000	0.237000	0.254751
1000	0.256000	9.411331	1000	0.256000	0.256000	0.254752
1000	0.259000	9.411331	1000	0.259000	0.259000	0.254754
1000	0.233000	9.411331	1000	0.233000	0.233000	0.254743
1000	0.265000	9.411331	1000	0.265000	0.265000	0.254748
1000	0.270000	9.411331	1000	0.270000	0.270000	0.254756
1000	0.249000	9.411331	1000	0.249000	0.249000	0.254753
1000	0.269000	9.411331	1000	0.269000	0.269000	0.254760
1000	0.266000	9.411331	1000	0.266000	0.266000	0.254766
1000	0.251000	9.411331	1000	0.251000	0.251000	0.254764
1000	0.237000	9.411331	1000	0.237000	0.237000	0.254755
1000	0.249000	9.411331	1000	0.249000	0.249000	0.254752
1000	0.247000	9.411331	1000	0.247000	0.247000	0.254748
1000	0.256000	9.411331	1000	0.256000	0.256000	0.254749
1000	0.292000	9.411331	1000	0.292000	0.292000	0.254768
1000	0.207000	9.411331	1000	0.207000	0.207000	0.254743
1000	0.233000	9.411331	1000	0.233000	0.233000	0.254732
1000	0.238000	9.411331	1000	0.238000	0.238000	0.254723
1000	0.242000	9.411331	1000	0.242000	0.242000	0.254717
1000	0.252000	9.411331	1000	0.252000	0.252000	0.254715
1000	0.259000	9.411331	1000	0.259000	0.259000	0.254717
1000	0.231000	9.411331	1000	0.231000	0.231000	0.254705
1000	0.264000	9.411331	1000	0.264000	0.264000	0.254710
1000	0.262000	9.411331	1000	0.262000	0.262000	0.254714
1000	0.255000	9.411331	1000	0.255000	0.255000	0.254714
1000	0.269000	9.411331	1000	0.269000	0.269000	0.254721
1000	0.261000	9.411331	1000	0.261000	0.261000	0.254724
1000	0.260000	9.411331	1000	0.260000	0.260000	0.254727
1000	0.247000	9.411331	1000	0.247000	0.247000	0.254723
1000	0.253000	9.411331	1000	0.253000	0.253000	0.254722
1000	0.258000	9.411331	1000	0.258000	0.258000	0.254724
1000	0.247000	9.411331	1000	0.247000	0.247000	0.254720
1000	0.240000	9.411331	1000	0.240000	0.240000	0.254712
1000	0.272000	9.411331	1000	0.272000	0.272000	0.254721
1000	0.279000	9.411331	1000	0.279000	0.279000	0.254734
1000	0.255000	9.411331	1000	0.255000	0.255000	0.254734
1000	0.276000	9.411331	1000	0.276000	0.276000	0.254745
1000	0.271000	9.411331	1000	0.271000	0.271000	0.254753
1000	0.240000	9.411331	1000	0.240000	0.240000	0.254746
1000	0.290000	9.411331	1000	0.290000	0.290000	0.254764
1000	0.249000	9.411331	1000	0.249000	0.249000	0.254761
1000	0.273000	9.411331	1000	0.273000	0.273000	0.254770
1000	0.257000	9.411331	1000	0.257000	0.257000	0.254771
1000	0.279000	9.411331	1000	0.279000	0.279000	0.254784
1000	0.263000	9.411331	1000	0.263000	0.263000	0.254788
1000	0.263000	9.411331	1000	0.263000	0.263000	0.254792
1000	0.285000	9.411331	1000	0.285000	0.285000	0.254808
1000	0.249000	9.411331	1000	0.249000	0.249000	0.254805
1000	0.287000	9.411331	1000	0.287000	0.287000	0.254821
1000	0.263000	9.411331	1000	0.263000	0.263000	0.254825
1000	0.245000	9.411331	1000	0.245000	0.245000	0.254820
1000	0.267000	9.411331	1000	0.267000	0.267000	0.254826
1000	0.271000	9.411331	1000	0.271000	0.271000	0.254835
1000	0.272000	9.411331	1000	0.272000	0.272000	0.254843
1000	0.237000	9.411331	1000	0.237000	0.237000	0.254834
1000	0.278000	9.411331	1000	0.278000	0.278000	0.254846
1000	0.273000	9.411331	1000	0.273000	0.273000	0.254855
1000	0.253000	9.411331	1000	0.253000	0.253000	0.254854
1000	0.256000	9.411331	1000	0.256000	0.256000	0.254855
1000	0.261000	9.411331	1000	0.261000	0.261000	0.254858
1000	0.241000	9.411331	1000	0.241000	0.241000	0.254851
1000	0.248000	9.411331	1000	0.248000	0.248000	0.254848
1000	0.262000	9.411331	1000	0.262000	0.262000	0.254851
1000	0.265000	9.411331	1000	0.265000	0.265000	0.254856
1000	0.239000	9.411331	1000	0.239000	0.239000	0.254848
1000	0.259000	9.411331	1000	0.259000	0.259000	0.254850
1000	0.251000	9.411331	1000	0.251000	0.251000	0.254848
1000	0.296000	9.411331	1000	0.296000	0.296000	0.254869
1000	0.253000	9.411331	1000	0.253000	0.253000	0.254868
1000	0.248000	9.411331	1000	0.248000	0.248000	0.254865
1000	0.263000	9.411331	1000	0.263000	0.263000	0.254869
1000	0.242000	9.411331	1000	0.242000	0.242000	0.254862
1000	0.269000	9.411331	1000	0.269000	0.269000	0.254870
1000	0.258000	9.411331	1000	0.258000	0.258000	0.254871
1000	0.261000	9.411331	1000	0.261000	0.261000	0.254874
1000	0.256000	9.411331	1000	0.256000	0.256000	0.254875
1000	0.260000	9.411331	1000	0.260000	0.260000	0.254877
1000	0.261000	9.411331	1000	0.261000	0.261000	0.254881
1000	0.271000	9.411331	1000	0.271000	0.271000	0.254889
1000	0.246000	9.411331	1000	0.246000	0.246000	0.254884
1000	0.274000	9.411331	1000	0.274000	0.274000	0.254894
1000	0.250000	9.411331	1000	0.250000	0.250000	0.254891
1000	0.275000	9.411331	1000	0.275000	0.275000	0.254901
1000	0.283000	9.411331	1000	0.283000	0.283000	0.254916
1000	0.245000	9.411331	1000	0.245000	0.245000	0.254911
1000	0.227000	9.411331	1000	0.227000	0.227000	0.254897
1000	0.285000	9.411331	1000	0.285000	0.285000	0.254912
1000	0.251000	9.411331	1000	0.251000	0.251000	0.254910
1000	0.267000	9.411331	1000	0.267000	0.267000	0.254916
1000	0.250000	9.411331	1000	0.250000	0.250000	0.254913
1000	0.278000	9.411331	1000	0.278000	0.278000	0.254925
1000	0.238000	9.411331	1000	0.238000	0.238000	0.254916
