# Supplementary material for: Investigating environmental effects on phonology using diachronic models
Source: Evol Hum Sci. 2024 Jan 3;6:e8. doi: 10.1017/ehs.2023.33 (PMC10955398; doi:10.1017/ehs.2023.33)
Supplement: Hartmann et al. supplementary material 4 — Hartmann et al. supplementary material [file S2513843X23000336sup004.zip › TonesClimateGeoPhylo_Public-1.0/results/BayesTraitsOutput/AncestralStateReconstruction/Anc_Tones_3cat.Schedule.txt]

Rate	100.00
Rate Tried	% Accepted	Rates - Dev	Rates - Tried	Rates - Accepted	Sample Ave Acceptance	Total Ave Acceptance
1000	0.317000	1.009732	1000	0.317000	0.317000	0.285877
1000	0.311000	1.009732	1000	0.311000	0.311000	0.286360
1000	0.302000	1.009732	1000	0.302000	0.302000	0.286655
1000	0.306000	1.009732	1000	0.306000	0.306000	0.287013
1000	0.311000	1.009732	1000	0.311000	0.311000	0.287449
1000	0.281000	1.009732	1000	0.281000	0.281000	0.287334
1000	0.332000	1.009732	1000	0.332000	0.332000	0.288118
1000	0.322000	1.009732	1000	0.322000	0.322000	0.288702
1000	0.310000	1.009732	1000	0.310000	0.310000	0.289063
1000	0.307000	1.009732	1000	0.307000	0.307000	0.289362
1000	0.317000	1.009732	1000	0.317000	0.317000	0.289815
1000	0.304000	1.009732	1000	0.304000	0.304000	0.290044
1000	0.309000	1.009732	1000	0.309000	0.309000	0.290345
1000	0.332000	1.009732	1000	0.332000	0.332000	0.290995
1000	0.324000	1.009732	1000	0.324000	0.324000	0.291503
1000	0.298000	1.009732	1000	0.298000	0.298000	0.291602
1000	0.316000	1.009732	1000	0.316000	0.316000	0.291966
1000	0.317000	1.009732	1000	0.317000	0.317000	0.292334
1000	0.341000	1.009732	1000	0.341000	0.341000	0.293039
1000	0.281000	1.009732	1000	0.281000	0.281000	0.292867
1000	0.305000	1.009732	1000	0.305000	0.305000	0.293038
1000	0.274000	1.009732	1000	0.274000	0.274000	0.292774
1000	0.332000	1.009732	1000	0.332000	0.332000	0.293311
1000	0.287000	1.009732	1000	0.287000	0.287000	0.293226
1000	0.300000	1.009732	1000	0.300000	0.300000	0.293316
1000	0.307000	1.009732	1000	0.307000	0.307000	0.293496
1000	0.308000	1.009732	1000	0.308000	0.308000	0.293684
1000	0.330000	1.009732	1000	0.330000	0.330000	0.294150
1000	0.318000	1.009732	1000	0.318000	0.318000	0.294452
1000	0.337000	1.009732	1000	0.337000	0.337000	0.294984
1000	0.322000	1.009732	1000	0.322000	0.322000	0.295317
1000	0.316000	1.009732	1000	0.316000	0.316000	0.295570
1000	0.327000	1.009732	1000	0.327000	0.327000	0.295948
1000	0.307000	1.009732	1000	0.307000	0.307000	0.296080
1000	0.295000	1.009732	1000	0.295000	0.295000	0.296067
1000	0.311000	1.009732	1000	0.311000	0.311000	0.296241
1000	0.321000	1.009732	1000	0.321000	0.321000	0.296525
1000	0.328000	1.009732	1000	0.328000	0.328000	0.296883
1000	0.299000	1.009732	1000	0.299000	0.299000	0.296907
1000	0.341000	1.009732	1000	0.341000	0.341000	0.297397
1000	0.347000	1.009732	1000	0.347000	0.347000	0.297942
1000	0.317000	1.009732	1000	0.317000	0.317000	0.298149
1000	0.298000	1.009732	1000	0.298000	0.298000	0.298147
1000	0.322000	1.009732	1000	0.322000	0.322000	0.298401
1000	0.338000	1.009732	1000	0.338000	0.338000	0.298818
1000	0.345000	1.009732	1000	0.345000	0.345000	0.299299
1000	0.327000	1.009732	1000	0.327000	0.327000	0.299585
1000	0.303000	1.009732	1000	0.303000	0.303000	0.299619
1000	0.347000	1.009732	1000	0.347000	0.347000	0.300098
1000	0.323000	1.009732	1000	0.323000	0.323000	0.300327
1000	0.351000	1.009732	1000	0.351000	0.351000	0.300829
1000	0.318000	1.009732	1000	0.318000	0.318000	0.300997
1000	0.321000	1.009732	1000	0.321000	0.321000	0.301191
1000	0.354000	1.009732	1000	0.354000	0.354000	0.301699
1000	0.301000	1.009732	1000	0.301000	0.301000	0.301692
1000	0.345000	1.009732	1000	0.345000	0.345000	0.302101
1000	0.302000	1.009732	1000	0.302000	0.302000	0.302100
1000	0.317000	1.009732	1000	0.317000	0.317000	0.302238
1000	0.323000	1.009732	1000	0.323000	0.323000	0.302428
1000	0.321000	1.009732	1000	0.321000	0.321000	0.302597
1000	0.301000	1.009732	1000	0.301000	0.301000	0.302583
1000	0.307000	1.009732	1000	0.307000	0.307000	0.302622
1000	0.286000	1.009732	1000	0.286000	0.286000	0.302475
1000	0.308000	1.009732	1000	0.308000	0.308000	0.302524
1000	0.321000	1.009732	1000	0.321000	0.321000	0.302684
1000	0.294000	1.009732	1000	0.294000	0.294000	0.302609
1000	0.295000	1.009732	1000	0.295000	0.295000	0.302544
1000	0.330000	1.009732	1000	0.330000	0.330000	0.302777
1000	0.311000	1.009732	1000	0.311000	0.311000	0.302846
1000	0.296000	1.009732	1000	0.296000	0.296000	0.302789
1000	0.319000	1.009732	1000	0.319000	0.319000	0.302923
1000	0.307000	1.009732	1000	0.307000	0.307000	0.302957
1000	0.331000	1.009732	1000	0.331000	0.331000	0.303185
1000	0.316000	1.009732	1000	0.316000	0.316000	0.303288
1000	0.297000	1.009732	1000	0.297000	0.297000	0.303238
1000	0.302000	1.009732	1000	0.302000	0.302000	0.303228
1000	0.341000	1.009732	1000	0.341000	0.341000	0.303525
1000	0.288000	1.009732	1000	0.288000	0.288000	0.303404
1000	0.325000	1.009732	1000	0.325000	0.325000	0.303571
1000	0.271000	1.009732	1000	0.271000	0.271000	0.303321
1000	0.325000	1.009732	1000	0.325000	0.325000	0.303486
1000	0.301000	1.009732	1000	0.301000	0.301000	0.303467
1000	0.301000	1.009732	1000	0.301000	0.301000	0.303449
1000	0.323000	1.009732	1000	0.323000	0.323000	0.303595
1000	0.327000	1.009732	1000	0.327000	0.327000	0.303768
1000	0.321000	1.009732	1000	0.321000	0.321000	0.303895
1000	0.325000	1.009732	1000	0.325000	0.325000	0.304049
1000	0.324000	1.009732	1000	0.324000	0.324000	0.304193
1000	0.299000	1.009732	1000	0.299000	0.299000	0.304156
1000	0.318000	1.009732	1000	0.318000	0.318000	0.304255
1000	0.315000	1.009732	1000	0.315000	0.315000	0.304331
1000	0.299000	1.009732	1000	0.299000	0.299000	0.304294
1000	0.315000	1.009732	1000	0.315000	0.315000	0.304369
1000	0.306000	1.009732	1000	0.306000	0.306000	0.304380
1000	0.300000	1.009732	1000	0.300000	0.300000	0.304350
1000	0.286000	1.009732	1000	0.286000	0.286000	0.304224
1000	0.298000	1.009732	1000	0.298000	0.298000	0.304182
1000	0.283000	1.009732	1000	0.283000	0.283000	0.304038
1000	0.299000	1.009732	1000	0.299000	0.299000	0.304005
1000	0.317000	1.009732	1000	0.317000	0.317000	0.304091
1000	0.290000	1.009732	1000	0.290000	0.290000	0.303998
1000	0.312000	1.009732	1000	0.312000	0.312000	0.304051
1000	0.317000	1.009732	1000	0.317000	0.317000	0.304135
1000	0.328000	1.009732	1000	0.328000	0.328000	0.304290
1000	0.316000	1.009732	1000	0.316000	0.316000	0.304366
1000	0.309000	1.009732	1000	0.309000	0.309000	0.304395
1000	0.304000	1.009732	1000	0.304000	0.304000	0.304393
1000	0.338000	1.009732	1000	0.338000	0.338000	0.304606
1000	0.326000	1.009732	1000	0.326000	0.326000	0.304740
1000	0.327000	1.009732	1000	0.327000	0.327000	0.304879
1000	0.328000	1.009732	1000	0.328000	0.328000	0.305023
1000	0.307000	1.009732	1000	0.307000	0.307000	0.305035
1000	0.340000	1.009732	1000	0.340000	0.340000	0.305250
1000	0.298000	1.009732	1000	0.298000	0.298000	0.305205
1000	0.310000	1.009732	1000	0.310000	0.310000	0.305235
1000	0.315000	1.009732	1000	0.315000	0.315000	0.305293
1000	0.339000	1.009732	1000	0.339000	0.339000	0.305495
1000	0.301000	1.009732	1000	0.301000	0.301000	0.305468
1000	0.310000	1.009732	1000	0.310000	0.310000	0.305495
1000	0.264000	1.009732	1000	0.264000	0.264000	0.305251
1000	0.315000	1.009732	1000	0.315000	0.315000	0.305308
1000	0.319000	1.009732	1000	0.319000	0.319000	0.305388
1000	0.346000	1.009732	1000	0.346000	0.346000	0.305623
1000	0.326000	1.009732	1000	0.326000	0.326000	0.305740
1000	0.298000	1.009732	1000	0.298000	0.298000	0.305695
1000	0.321000	1.009732	1000	0.321000	0.321000	0.305782
1000	0.361000	1.009732	1000	0.361000	0.361000	0.306094
1000	0.339000	1.009732	1000	0.339000	0.339000	0.306279
1000	0.340000	1.009732	1000	0.340000	0.340000	0.306468
1000	0.299000	1.009732	1000	0.299000	0.299000	0.306426
1000	0.317000	1.009732	1000	0.317000	0.317000	0.306484
1000	0.294000	1.009732	1000	0.294000	0.294000	0.306416
1000	0.296000	1.009732	1000	0.296000	0.296000	0.306359
1000	0.327000	1.009732	1000	0.327000	0.327000	0.306471
1000	0.287000	1.009732	1000	0.287000	0.287000	0.306366
1000	0.308000	1.009732	1000	0.308000	0.308000	0.306375
1000	0.310000	1.009732	1000	0.310000	0.310000	0.306394
1000	0.303000	1.009732	1000	0.303000	0.303000	0.306376
1000	0.308000	1.009732	1000	0.308000	0.308000	0.306385
1000	0.306000	1.009732	1000	0.306000	0.306000	0.306383
1000	0.347000	1.009732	1000	0.347000	0.347000	0.306595
1000	0.258000	1.009732	1000	0.258000	0.258000	0.306342
1000	0.322000	1.009732	1000	0.322000	0.322000	0.306423
1000	0.328000	1.009732	1000	0.328000	0.328000	0.306535
1000	0.303000	1.009732	1000	0.303000	0.303000	0.306516
1000	0.285000	1.009732	1000	0.285000	0.285000	0.306407
1000	0.309000	1.009732	1000	0.309000	0.309000	0.306420
1000	0.307000	1.009732	1000	0.307000	0.307000	0.306423
1000	0.315000	1.009732	1000	0.315000	0.315000	0.306466
1000	0.323000	1.009732	1000	0.323000	0.323000	0.306548
1000	0.299000	1.009732	1000	0.299000	0.299000	0.306511
1000	0.286000	1.009732	1000	0.286000	0.286000	0.306409
1000	0.294000	1.009732	1000	0.294000	0.294000	0.306348
1000	0.312000	1.009732	1000	0.312000	0.312000	0.306376
1000	0.281000	1.009732	1000	0.281000	0.281000	0.306252
1000	0.324000	1.009732	1000	0.324000	0.324000	0.306338
1000	0.322000	1.009732	1000	0.322000	0.322000	0.306414
1000	0.286000	1.009732	1000	0.286000	0.286000	0.306316
1000	0.301000	1.009732	1000	0.301000	0.301000	0.306290
1000	0.323000	1.009732	1000	0.323000	0.323000	0.306370
1000	0.288000	1.009732	1000	0.288000	0.288000	0.306283
1000	0.318000	1.009732	1000	0.318000	0.318000	0.306338
1000	0.275000	1.009732	1000	0.275000	0.275000	0.306191
1000	0.303000	1.009732	1000	0.303000	0.303000	0.306176
1000	0.308000	1.009732	1000	0.308000	0.308000	0.306185
1000	0.302000	1.009732	1000	0.302000	0.302000	0.306165
1000	0.328000	1.009732	1000	0.328000	0.328000	0.306266
1000	0.288000	1.009732	1000	0.288000	0.288000	0.306182
1000	0.302000	1.009732	1000	0.302000	0.302000	0.306163
1000	0.323000	1.009732	1000	0.323000	0.323000	0.306240
1000	0.308000	1.009732	1000	0.308000	0.308000	0.306247
1000	0.291000	1.009732	1000	0.291000	0.291000	0.306179
1000	0.298000	1.009732	1000	0.298000	0.298000	0.306142
1000	0.288000	1.009732	1000	0.288000	0.288000	0.306061
1000	0.313000	1.009732	1000	0.313000	0.313000	0.306092
1000	0.334000	1.009732	1000	0.334000	0.334000	0.306215
1000	0.326000	1.009732	1000	0.326000	0.326000	0.306303
1000	0.336000	1.009732	1000	0.336000	0.336000	0.306433
1000	0.307000	1.009732	1000	0.307000	0.307000	0.306435
1000	0.299000	1.009732	1000	0.299000	0.299000	0.306403
1000	0.354000	1.009732	1000	0.354000	0.354000	0.306609
1000	0.295000	1.009732	1000	0.295000	0.295000	0.306559
1000	0.333000	1.009732	1000	0.333000	0.333000	0.306673
1000	0.300000	1.009732	1000	0.300000	0.300000	0.306644
1000	0.314000	1.009732	1000	0.314000	0.314000	0.306675
1000	0.336000	1.009732	1000	0.336000	0.336000	0.306800
1000	0.320000	1.009732	1000	0.320000	0.320000	0.306855
1000	0.312000	1.009732	1000	0.312000	0.312000	0.306877
1000	0.340000	1.009732	1000	0.340000	0.340000	0.307015
1000	0.311000	1.009732	1000	0.311000	0.311000	0.307032
1000	0.319000	1.009732	1000	0.319000	0.319000	0.307082
1000	0.304000	1.009732	1000	0.304000	0.304000	0.307069
1000	0.329000	1.009732	1000	0.329000	0.329000	0.307159
1000	0.291000	1.009732	1000	0.291000	0.291000	0.307093
1000	0.297000	1.009732	1000	0.297000	0.297000	0.307052
1000	0.305000	1.009732	1000	0.305000	0.305000	0.307043
1000	0.318000	1.009732	1000	0.318000	0.318000	0.307088
1000	0.290000	1.009732	1000	0.290000	0.290000	0.307019
1000	0.317000	1.009732	1000	0.317000	0.317000	0.307059
1000	0.313000	1.009732	1000	0.313000	0.313000	0.307083
1000	0.296000	1.009732	1000	0.296000	0.296000	0.307039
1000	0.289000	1.009732	1000	0.289000	0.289000	0.306967
1000	0.308000	1.009732	1000	0.308000	0.308000	0.306971
1000	0.290000	1.009732	1000	0.290000	0.290000	0.306904
1000	0.311000	1.009732	1000	0.311000	0.311000	0.306920
1000	0.325000	1.009732	1000	0.325000	0.325000	0.306991
1000	0.295000	1.009732	1000	0.295000	0.295000	0.306944
1000	0.303000	1.009732	1000	0.303000	0.303000	0.306929
1000	0.326000	1.009732	1000	0.326000	0.326000	0.307003
1000	0.274000	1.009732	1000	0.274000	0.274000	0.306876
1000	0.314000	1.009732	1000	0.314000	0.314000	0.306903
1000	0.321000	1.009732	1000	0.321000	0.321000	0.306957
1000	0.303000	1.009732	1000	0.303000	0.303000	0.306942
1000	0.301000	1.009732	1000	0.301000	0.301000	0.306919
1000	0.292000	1.009732	1000	0.292000	0.292000	0.306863
1000	0.281000	1.009732	1000	0.281000	0.281000	0.306766
1000	0.333000	1.009732	1000	0.333000	0.333000	0.306864
1000	0.290000	1.009732	1000	0.290000	0.290000	0.306801
1000	0.295000	1.009732	1000	0.295000	0.295000	0.306757
1000	0.322000	1.009732	1000	0.322000	0.322000	0.306814
1000	0.313000	1.009732	1000	0.313000	0.313000	0.306837
1000	0.314000	1.009732	1000	0.314000	0.314000	0.306863
1000	0.300000	1.009732	1000	0.300000	0.300000	0.306838
1000	0.338000	1.009732	1000	0.338000	0.338000	0.306951
1000	0.310000	1.009732	1000	0.310000	0.310000	0.306963
1000	0.327000	1.009732	1000	0.327000	0.327000	0.307035
1000	0.327000	1.009732	1000	0.327000	0.327000	0.307107
1000	0.294000	1.009732	1000	0.294000	0.294000	0.307060
1000	0.280000	1.009732	1000	0.280000	0.280000	0.306963
1000	0.320000	1.009732	1000	0.320000	0.320000	0.307010
1000	0.325000	1.009732	1000	0.325000	0.325000	0.307074
1000	0.318000	1.009732	1000	0.318000	0.318000	0.307112
1000	0.304000	1.009732	1000	0.304000	0.304000	0.307101
1000	0.301000	1.009732	1000	0.301000	0.301000	0.307080
1000	0.308000	1.009732	1000	0.308000	0.308000	0.307083
1000	0.339000	1.009732	1000	0.339000	0.339000	0.307195
1000	0.323000	1.009732	1000	0.323000	0.323000	0.307250
1000	0.324000	1.009732	1000	0.324000	0.324000	0.307308
1000	0.311000	1.009732	1000	0.311000	0.311000	0.307321
1000	0.285000	1.009732	1000	0.285000	0.285000	0.307244
1000	0.267000	1.009732	1000	0.267000	0.267000	0.307105
1000	0.325000	1.009732	1000	0.325000	0.325000	0.307167
1000	0.330000	1.009732	1000	0.330000	0.330000	0.307245
1000	0.331000	1.009732	1000	0.331000	0.331000	0.307325
1000	0.323000	1.009732	1000	0.323000	0.323000	0.307379
1000	0.296000	1.009732	1000	0.296000	0.296000	0.307340
1000	0.297000	1.009732	1000	0.297000	0.297000	0.307305
1000	0.314000	1.009732	1000	0.314000	0.314000	0.307328
1000	0.312000	1.009732	1000	0.312000	0.312000	0.307343
1000	0.295000	1.009732	1000	0.295000	0.295000	0.307302
1000	0.330000	1.009732	1000	0.330000	0.330000	0.307378
1000	0.271000	1.009732	1000	0.271000	0.271000	0.307257
1000	0.293000	1.009732	1000	0.293000	0.293000	0.307210
1000	0.294000	1.009732	1000	0.294000	0.294000	0.307167
1000	0.320000	1.009732	1000	0.320000	0.320000	0.307209
1000	0.306000	1.009732	1000	0.306000	0.306000	0.307205
1000	0.325000	1.009732	1000	0.325000	0.325000	0.307263
1000	0.344000	1.009732	1000	0.344000	0.344000	0.307382
1000	0.318000	1.009732	1000	0.318000	0.318000	0.307416
1000	0.335000	1.009732	1000	0.335000	0.335000	0.307505
1000	0.310000	1.009732	1000	0.310000	0.310000	0.307513
1000	0.287000	1.009732	1000	0.287000	0.287000	0.307448
1000	0.308000	1.009732	1000	0.308000	0.308000	0.307449
1000	0.303000	1.009732	1000	0.303000	0.303000	0.307435
1000	0.284000	1.009732	1000	0.284000	0.284000	0.307361
1000	0.321000	1.009732	1000	0.321000	0.321000	0.307404
1000	0.304000	1.009732	1000	0.304000	0.304000	0.307393
1000	0.275000	1.009732	1000	0.275000	0.275000	0.307291
1000	0.282000	1.009732	1000	0.282000	0.282000	0.307212
1000	0.289000	1.009732	1000	0.289000	0.289000	0.307155
1000	0.287000	1.009732	1000	0.287000	0.287000	0.307093
1000	0.302000	1.009732	1000	0.302000	0.302000	0.307077
1000	0.248000	1.009732	1000	0.248000	0.248000	0.306894
1000	0.223000	1.009732	1000	0.223000	0.223000	0.306635
1000	0.311000	1.009732	1000	0.311000	0.311000	0.306648
1000	0.315000	1.009732	1000	0.315000	0.315000	0.306674
1000	0.289000	1.009732	1000	0.289000	0.289000	0.306620
1000	0.292000	1.009732	1000	0.292000	0.292000	0.306575
1000	0.295000	1.009732	1000	0.295000	0.295000	0.306540
1000	0.285000	1.009732	1000	0.285000	0.285000	0.306475
1000	0.330000	1.009732	1000	0.330000	0.330000	0.306546
1000	0.279000	1.009732	1000	0.279000	0.279000	0.306463
1000	0.328000	1.009732	1000	0.328000	0.328000	0.306528
1000	0.305000	1.009732	1000	0.305000	0.305000	0.306523
1000	0.312000	1.009732	1000	0.312000	0.312000	0.306539
1000	0.287000	1.009732	1000	0.287000	0.287000	0.306481
1000	0.318000	1.009732	1000	0.318000	0.318000	0.306515
1000	0.284000	1.009732	1000	0.284000	0.284000	0.306449
1000	0.321000	1.009732	1000	0.321000	0.321000	0.306492
1000	0.335000	1.009732	1000	0.335000	0.335000	0.306576
1000	0.314000	1.009732	1000	0.314000	0.314000	0.306597
1000	0.347000	1.009732	1000	0.347000	0.347000	0.306715
1000	0.342000	1.009732	1000	0.342000	0.342000	0.306818
1000	0.293000	1.009732	1000	0.293000	0.293000	0.306778
1000	0.327000	1.009732	1000	0.327000	0.327000	0.306837
1000	0.306000	1.009732	1000	0.306000	0.306000	0.306834
1000	0.325000	1.009732	1000	0.325000	0.325000	0.306887
1000	0.288000	1.009732	1000	0.288000	0.288000	0.306832
1000	0.340000	1.009732	1000	0.340000	0.340000	0.306927
1000	0.338000	1.009732	1000	0.338000	0.338000	0.307016
1000	0.297000	1.009732	1000	0.297000	0.297000	0.306988
1000	0.312000	1.009732	1000	0.312000	0.312000	0.307002
1000	0.264000	1.009732	1000	0.264000	0.264000	0.306880
1000	0.312000	1.009732	1000	0.312000	0.312000	0.306895
1000	0.300000	1.009732	1000	0.300000	0.300000	0.306875
1000	0.329000	1.009732	1000	0.329000	0.329000	0.306937
1000	0.287000	1.009732	1000	0.287000	0.287000	0.306881
1000	0.322000	1.009732	1000	0.322000	0.322000	0.306924
1000	0.301000	1.009732	1000	0.301000	0.301000	0.306907
1000	0.322000	1.009732	1000	0.322000	0.322000	0.306949
1000	0.312000	1.009732	1000	0.312000	0.312000	0.306963
1000	0.340000	1.009732	1000	0.340000	0.340000	0.307054
1000	0.302000	1.009732	1000	0.302000	0.302000	0.307040
1000	0.283000	1.009732	1000	0.283000	0.283000	0.306974
1000	0.283000	1.009732	1000	0.283000	0.283000	0.306909
1000	0.312000	1.009732	1000	0.312000	0.312000	0.306923
1000	0.295000	1.009732	1000	0.295000	0.295000	0.306890
1000	0.304000	1.009732	1000	0.304000	0.304000	0.306882
1000	0.301000	1.009732	1000	0.301000	0.301000	0.306866
1000	0.291000	1.009732	1000	0.291000	0.291000	0.306823
1000	0.323000	1.009732	1000	0.323000	0.323000	0.306867
1000	0.254000	1.009732	1000	0.254000	0.254000	0.306725
1000	0.311000	1.009732	1000	0.311000	0.311000	0.306736
1000	0.340000	1.009732	1000	0.340000	0.340000	0.306825
1000	0.313000	1.009732	1000	0.313000	0.313000	0.306842
1000	0.293000	1.009732	1000	0.293000	0.293000	0.306805
1000	0.344000	1.009732	1000	0.344000	0.344000	0.306904
1000	0.351000	1.009732	1000	0.351000	0.351000	0.307020
1000	0.326000	1.009732	1000	0.326000	0.326000	0.307070
1000	0.276000	1.009732	1000	0.276000	0.276000	0.306989
1000	0.326000	1.009732	1000	0.326000	0.326000	0.307039
1000	0.293000	1.009732	1000	0.293000	0.293000	0.307002
1000	0.311000	1.009732	1000	0.311000	0.311000	0.307012
1000	0.297000	1.009732	1000	0.297000	0.297000	0.306986
1000	0.323000	1.009732	1000	0.323000	0.323000	0.307028
1000	0.338000	1.009732	1000	0.338000	0.338000	0.307108
1000	0.286000	1.009732	1000	0.286000	0.286000	0.307053
1000	0.294000	1.009732	1000	0.294000	0.294000	0.307020
1000	0.283000	1.009732	1000	0.283000	0.283000	0.306958
1000	0.317000	1.009732	1000	0.317000	0.317000	0.306984
1000	0.296000	1.009732	1000	0.296000	0.296000	0.306956
1000	0.265000	1.009732	1000	0.265000	0.265000	0.306849
1000	0.303000	1.009732	1000	0.303000	0.303000	0.306839
1000	0.287000	1.009732	1000	0.287000	0.287000	0.306789
1000	0.338000	1.009732	1000	0.338000	0.338000	0.306868
1000	0.305000	1.009732	1000	0.305000	0.305000	0.306863
1000	0.331000	1.009732	1000	0.331000	0.331000	0.306924
1000	0.330000	1.009732	1000	0.330000	0.330000	0.306982
1000	0.321000	1.009732	1000	0.321000	0.321000	0.307017
1000	0.320000	1.009732	1000	0.320000	0.320000	0.307049
1000	0.321000	1.009732	1000	0.321000	0.321000	0.307084
1000	0.316000	1.009732	1000	0.316000	0.316000	0.307106
1000	0.285000	1.009732	1000	0.285000	0.285000	0.307051
1000	0.301000	1.009732	1000	0.301000	0.301000	0.307036
1000	0.342000	1.009732	1000	0.342000	0.342000	0.307123
1000	0.335000	1.009732	1000	0.335000	0.335000	0.307191
1000	0.333000	1.009732	1000	0.333000	0.333000	0.307255
1000	0.302000	1.009732	1000	0.302000	0.302000	0.307242
1000	0.309000	1.009732	1000	0.309000	0.309000	0.307246
1000	0.285000	1.009732	1000	0.285000	0.285000	0.307192
1000	0.297000	1.009732	1000	0.297000	0.297000	0.307167
1000	0.294000	1.009732	1000	0.294000	0.294000	0.307135
1000	0.319000	1.009732	1000	0.319000	0.319000	0.307164
1000	0.296000	1.009732	1000	0.296000	0.296000	0.307137
1000	0.314000	1.009732	1000	0.314000	0.314000	0.307153
1000	0.322000	1.009732	1000	0.322000	0.322000	0.307189
1000	0.321000	1.009732	1000	0.321000	0.321000	0.307222
1000	0.319000	1.009732	1000	0.319000	0.319000	0.307250
1000	0.309000	1.009732	1000	0.309000	0.309000	0.307255
1000	0.327000	1.009732	1000	0.327000	0.327000	0.307302
1000	0.310000	1.009732	1000	0.310000	0.310000	0.307308
1000	0.301000	1.009732	1000	0.301000	0.301000	0.307293
1000	0.285000	1.009732	1000	0.285000	0.285000	0.307240
1000	0.276000	1.009732	1000	0.276000	0.276000	0.307167
1000	0.308000	1.009732	1000	0.308000	0.308000	0.307169
1000	0.317000	1.009732	1000	0.317000	0.317000	0.307192
1000	0.293000	1.009732	1000	0.293000	0.293000	0.307159
1000	0.279000	1.009732	1000	0.279000	0.279000	0.307093
1000	0.321000	1.009732	1000	0.321000	0.321000	0.307125
1000	0.300000	1.009732	1000	0.300000	0.300000	0.307109
1000	0.312000	1.009732	1000	0.312000	0.312000	0.307120
1000	0.341000	1.009732	1000	0.341000	0.341000	0.307198
1000	0.321000	1.009732	1000	0.321000	0.321000	0.307230
1000	0.324000	1.009732	1000	0.324000	0.324000	0.307269
1000	0.309000	1.009732	1000	0.309000	0.309000	0.307273
1000	0.328000	1.009732	1000	0.328000	0.328000	0.307320
1000	0.319000	1.009732	1000	0.319000	0.319000	0.307347
1000	0.271000	1.009732	1000	0.271000	0.271000	0.307264
1000	0.264000	1.009732	1000	0.264000	0.264000	0.307166
1000	0.316000	1.009732	1000	0.316000	0.316000	0.307186
1000	0.305000	1.009732	1000	0.305000	0.305000	0.307181
1000	0.295000	1.009732	1000	0.295000	0.295000	0.307153
1000	0.260000	1.009732	1000	0.260000	0.260000	0.307047
1000	0.306000	1.009732	1000	0.306000	0.306000	0.307044
1000	0.282000	1.009732	1000	0.282000	0.282000	0.306988
1000	0.259000	1.009732	1000	0.259000	0.259000	0.306880
1000	0.323000	1.009732	1000	0.323000	0.323000	0.306917
1000	0.311000	1.009732	1000	0.311000	0.311000	0.306926
1000	0.318000	1.009732	1000	0.318000	0.318000	0.306950
1000	0.300000	1.009732	1000	0.300000	0.300000	0.306935
1000	0.332000	1.009732	1000	0.332000	0.332000	0.306990
1000	0.322000	1.009732	1000	0.322000	0.322000	0.307024
1000	0.306000	1.009732	1000	0.306000	0.306000	0.307021
1000	0.311000	1.009732	1000	0.311000	0.311000	0.307030
1000	0.293000	1.009732	1000	0.293000	0.293000	0.306999
1000	0.299000	1.009732	1000	0.299000	0.299000	0.306982
1000	0.312000	1.009732	1000	0.312000	0.312000	0.306993
1000	0.314000	1.009732	1000	0.314000	0.314000	0.307008
1000	0.294000	1.009732	1000	0.294000	0.294000	0.306980
1000	0.340000	1.009732	1000	0.340000	0.340000	0.307052
1000	0.301000	1.009732	1000	0.301000	0.301000	0.307038
1000	0.317000	1.009732	1000	0.317000	0.317000	0.307060
1000	0.300000	1.009732	1000	0.300000	0.300000	0.307045
1000	0.329000	1.009732	1000	0.329000	0.329000	0.307092
1000	0.308000	1.009732	1000	0.308000	0.308000	0.307094
1000	0.359000	1.009732	1000	0.359000	0.359000	0.307205
1000	0.341000	1.009732	1000	0.341000	0.341000	0.307278
1000	0.240000	1.009732	1000	0.240000	0.240000	0.307134
1000	0.319000	1.009732	1000	0.319000	0.319000	0.307159
1000	0.316000	1.009732	1000	0.316000	0.316000	0.307178
1000	0.274000	1.009732	1000	0.274000	0.274000	0.307108
1000	0.331000	1.009732	1000	0.331000	0.331000	0.307158
1000	0.273000	1.009732	1000	0.273000	0.273000	0.307086
1000	0.335000	1.009732	1000	0.335000	0.335000	0.307145
1000	0.265000	1.009732	1000	0.265000	0.265000	0.307056
1000	0.362000	1.009732	1000	0.362000	0.362000	0.307172
1000	0.308000	1.009732	1000	0.308000	0.308000	0.307173
1000	0.330000	1.009732	1000	0.330000	0.330000	0.307221
1000	0.307000	1.009732	1000	0.307000	0.307000	0.307221
1000	0.297000	1.009732	1000	0.297000	0.297000	0.307199
1000	0.285000	1.009732	1000	0.285000	0.285000	0.307153
1000	0.308000	1.009732	1000	0.308000	0.308000	0.307155
1000	0.292000	1.009732	1000	0.292000	0.292000	0.307124
1000	0.285000	1.009732	1000	0.285000	0.285000	0.307078
1000	0.295000	1.009732	1000	0.295000	0.295000	0.307053
1000	0.339000	1.009732	1000	0.339000	0.339000	0.307119
1000	0.240000	1.009732	1000	0.240000	0.240000	0.306981
1000	0.326000	1.009732	1000	0.326000	0.326000	0.307020
1000	0.257000	1.009732	1000	0.257000	0.257000	0.306918
1000	0.316000	1.009732	1000	0.316000	0.316000	0.306936
1000	0.346000	1.009732	1000	0.346000	0.346000	0.307016
1000	0.325000	1.009732	1000	0.325000	0.325000	0.307052
1000	0.334000	1.009732	1000	0.334000	0.334000	0.307107
1000	0.318000	1.009732	1000	0.318000	0.318000	0.307129
1000	0.331000	1.009732	1000	0.331000	0.331000	0.307177
1000	0.337000	1.009732	1000	0.337000	0.337000	0.307237
1000	0.308000	1.009732	1000	0.308000	0.308000	0.307239
1000	0.313000	1.009732	1000	0.313000	0.313000	0.307250
1000	0.308000	1.009732	1000	0.308000	0.308000	0.307252
1000	0.250000	1.009732	1000	0.250000	0.250000	0.307137
1000	0.266000	1.009732	1000	0.266000	0.266000	0.307055
1000	0.315000	1.009732	1000	0.315000	0.315000	0.307071
1000	0.287000	1.009732	1000	0.287000	0.287000	0.307031
1000	0.283000	1.009732	1000	0.283000	0.283000	0.306984
1000	0.318000	1.009732	1000	0.318000	0.318000	0.307005
1000	0.315000	1.009732	1000	0.315000	0.315000	0.307021
1000	0.300000	1.009732	1000	0.300000	0.300000	0.307007
1000	0.298000	1.009732	1000	0.298000	0.298000	0.306990
1000	0.320000	1.009732	1000	0.320000	0.320000	0.307015
1000	0.313000	1.009732	1000	0.313000	0.313000	0.307027
1000	0.313000	1.009732	1000	0.313000	0.313000	0.307039
1000	0.316000	1.009732	1000	0.316000	0.316000	0.307056
1000	0.324000	1.009732	1000	0.324000	0.324000	0.307089
1000	0.265000	1.009732	1000	0.265000	0.265000	0.307007
1000	0.330000	1.009732	1000	0.330000	0.330000	0.307052
1000	0.276000	1.009732	1000	0.276000	0.276000	0.306992
1000	0.294000	1.009732	1000	0.294000	0.294000	0.306967
1000	0.365000	1.009732	1000	0.365000	0.365000	0.307079
1000	0.278000	1.009732	1000	0.278000	0.278000	0.307023
1000	0.342000	1.009732	1000	0.342000	0.342000	0.307090
1000	0.292000	1.009732	1000	0.292000	0.292000	0.307061
1000	0.297000	1.009732	1000	0.297000	0.297000	0.307042
1000	0.326000	1.009732	1000	0.326000	0.326000	0.307078
1000	0.308000	1.009732	1000	0.308000	0.308000	0.307080
1000	0.265000	1.009732	1000	0.265000	0.265000	0.306999
1000	0.309000	1.009732	1000	0.309000	0.309000	0.307003
1000	0.298000	1.009732	1000	0.298000	0.298000	0.306986
1000	0.312000	1.009732	1000	0.312000	0.312000	0.306996
1000	0.334000	1.009732	1000	0.334000	0.334000	0.307047
1000	0.307000	1.009732	1000	0.307000	0.307000	0.307047
1000	0.323000	1.009732	1000	0.323000	0.323000	0.307077
1000	0.296000	1.009732	1000	0.296000	0.296000	0.307056
1000	0.314000	1.009732	1000	0.314000	0.314000	0.307069
1000	0.333000	1.009732	1000	0.333000	0.333000	0.307117
1000	0.319000	1.009732	1000	0.319000	0.319000	0.307140
1000	0.318000	1.009732	1000	0.318000	0.318000	0.307160
1000	0.314000	1.009732	1000	0.314000	0.314000	0.307173
1000	0.303000	1.009732	1000	0.303000	0.303000	0.307165
1000	0.319000	1.009732	1000	0.319000	0.319000	0.307187
1000	0.322000	1.009732	1000	0.322000	0.322000	0.307214
1000	0.330000	1.009732	1000	0.330000	0.330000	0.307256
1000	0.303000	1.009732	1000	0.303000	0.303000	0.307249
1000	0.310000	1.009732	1000	0.310000	0.310000	0.307254
1000	0.330000	1.009732	1000	0.330000	0.330000	0.307295
1000	0.332000	1.009732	1000	0.332000	0.332000	0.307341
1000	0.317000	1.009732	1000	0.317000	0.317000	0.307358
1000	0.311000	1.009732	1000	0.311000	0.311000	0.307365
1000	0.325000	1.009732	1000	0.325000	0.325000	0.307397
1000	0.306000	1.009732	1000	0.306000	0.306000	0.307395
1000	0.323000	1.009732	1000	0.323000	0.323000	0.307423
1000	0.287000	1.009732	1000	0.287000	0.287000	0.307386
1000	0.280000	1.009732	1000	0.280000	0.280000	0.307336
1000	0.309000	1.009732	1000	0.309000	0.309000	0.307339
1000	0.321000	1.009732	1000	0.321000	0.321000	0.307364
1000	0.336000	1.009732	1000	0.336000	0.336000	0.307416
1000	0.306000	1.009732	1000	0.306000	0.306000	0.307413
1000	0.325000	1.009732	1000	0.325000	0.325000	0.307445
1000	0.308000	1.009732	1000	0.308000	0.308000	0.307446
1000	0.317000	1.009732	1000	0.317000	0.317000	0.307463
1000	0.325000	1.009732	1000	0.325000	0.325000	0.307494
1000	0.317000	1.009732	1000	0.317000	0.317000	0.307511
1000	0.333000	1.009732	1000	0.333000	0.333000	0.307556
1000	0.290000	1.009732	1000	0.290000	0.290000	0.307525
1000	0.324000	1.009732	1000	0.324000	0.324000	0.307554
1000	0.304000	1.009732	1000	0.304000	0.304000	0.307548
1000	0.331000	1.009732	1000	0.331000	0.331000	0.307590
1000	0.316000	1.009732	1000	0.316000	0.316000	0.307604
1000	0.308000	1.009732	1000	0.308000	0.308000	0.307605
1000	0.322000	1.009732	1000	0.322000	0.322000	0.307630
1000	0.267000	1.009732	1000	0.267000	0.267000	0.307559
1000	0.335000	1.009732	1000	0.335000	0.335000	0.307607
1000	0.293000	1.009732	1000	0.293000	0.293000	0.307582
1000	0.292000	1.009732	1000	0.292000	0.292000	0.307554
1000	0.313000	1.009732	1000	0.313000	0.313000	0.307564
1000	0.332000	1.009732	1000	0.332000	0.332000	0.307606
1000	0.303000	1.009732	1000	0.303000	0.303000	0.307598
1000	0.331000	1.009732	1000	0.331000	0.331000	0.307639
1000	0.285000	1.009732	1000	0.285000	0.285000	0.307600
1000	0.328000	1.009732	1000	0.328000	0.328000	0.307635
1000	0.330000	1.009732	1000	0.330000	0.330000	0.307674
1000	0.318000	1.009732	1000	0.318000	0.318000	0.307691
1000	0.308000	1.009732	1000	0.308000	0.308000	0.307692
1000	0.311000	1.009732	1000	0.311000	0.311000	0.307698
1000	0.295000	1.009732	1000	0.295000	0.295000	0.307676
1000	0.311000	1.009732	1000	0.311000	0.311000	0.307682
1000	0.315000	1.009732	1000	0.315000	0.315000	0.307694
1000	0.324000	1.009732	1000	0.324000	0.324000	0.307722
1000	0.330000	1.009732	1000	0.330000	0.330000	0.307760
1000	0.291000	1.009732	1000	0.291000	0.291000	0.307731
1000	0.300000	1.009732	1000	0.300000	0.300000	0.307718
1000	0.324000	1.009732	1000	0.324000	0.324000	0.307746
1000	0.306000	1.009732	1000	0.306000	0.306000	0.307743
1000	0.333000	1.009732	1000	0.333000	0.333000	0.307785
1000	0.359000	1.009732	1000	0.359000	0.359000	0.307872
1000	0.329000	1.009732	1000	0.329000	0.329000	0.307907
1000	0.327000	1.009732	1000	0.327000	0.327000	0.307939
1000	0.317000	1.009732	1000	0.317000	0.317000	0.307954
1000	0.301000	1.009732	1000	0.301000	0.301000	0.307943
1000	0.323000	1.009732	1000	0.323000	0.323000	0.307968
1000	0.308000	1.009732	1000	0.308000	0.308000	0.307968
1000	0.298000	1.009732	1000	0.298000	0.298000	0.307951
1000	0.307000	1.009732	1000	0.307000	0.307000	0.307950
1000	0.302000	1.009732	1000	0.302000	0.302000	0.307940
1000	0.305000	1.009732	1000	0.305000	0.305000	0.307935
1000	0.289000	1.009732	1000	0.289000	0.289000	0.307904
1000	0.320000	1.009732	1000	0.320000	0.320000	0.307924
1000	0.313000	1.009732	1000	0.313000	0.313000	0.307932
1000	0.307000	1.009732	1000	0.307000	0.307000	0.307930
1000	0.336000	1.009732	1000	0.336000	0.336000	0.307977
1000	0.310000	1.009732	1000	0.310000	0.310000	0.307980
1000	0.309000	1.009732	1000	0.309000	0.309000	0.307981
1000	0.323000	1.009732	1000	0.323000	0.323000	0.308006
1000	0.305000	1.009732	1000	0.305000	0.305000	0.308001
1000	0.318000	1.009732	1000	0.318000	0.318000	0.308017
1000	0.321000	1.009732	1000	0.321000	0.321000	0.308039
1000	0.325000	1.009732	1000	0.325000	0.325000	0.308066
1000	0.310000	1.009732	1000	0.310000	0.310000	0.308069
1000	0.306000	1.009732	1000	0.306000	0.306000	0.308066
1000	0.285000	1.009732	1000	0.285000	0.285000	0.308029
1000	0.261000	1.009732	1000	0.261000	0.261000	0.307953
1000	0.303000	1.009732	1000	0.303000	0.303000	0.307945
1000	0.289000	1.009732	1000	0.289000	0.289000	0.307914
1000	0.344000	1.009732	1000	0.344000	0.344000	0.307972
1000	0.308000	1.009732	1000	0.308000	0.308000	0.307972
1000	0.322000	1.009732	1000	0.322000	0.322000	0.307995
1000	0.321000	1.009732	1000	0.321000	0.321000	0.308015
1000	0.302000	1.009732	1000	0.302000	0.302000	0.308006
1000	0.307000	1.009732	1000	0.307000	0.307000	0.308004
1000	0.291000	1.009732	1000	0.291000	0.291000	0.307977
1000	0.296000	1.009732	1000	0.296000	0.296000	0.307958
1000	0.310000	1.009732	1000	0.310000	0.310000	0.307961
1000	0.307000	1.009732	1000	0.307000	0.307000	0.307960
1000	0.320000	1.009732	1000	0.320000	0.320000	0.307979
1000	0.308000	1.009732	1000	0.308000	0.308000	0.307979
1000	0.313000	1.009732	1000	0.313000	0.313000	0.307987
1000	0.322000	1.009732	1000	0.322000	0.322000	0.308009
1000	0.271000	1.009732	1000	0.271000	0.271000	0.307951
1000	0.296000	1.009732	1000	0.296000	0.296000	0.307932
1000	0.316000	1.009732	1000	0.316000	0.316000	0.307945
1000	0.322000	1.009732	1000	0.322000	0.322000	0.307967
1000	0.288000	1.009732	1000	0.288000	0.288000	0.307936
1000	0.299000	1.009732	1000	0.299000	0.299000	0.307922
1000	0.286000	1.009732	1000	0.286000	0.286000	0.307888
1000	0.348000	1.009732	1000	0.348000	0.348000	0.307950
1000	0.321000	1.009732	1000	0.321000	0.321000	0.307970
1000	0.329000	1.009732	1000	0.329000	0.329000	0.308003
1000	0.296000	1.009732	1000	0.296000	0.296000	0.307984
1000	0.306000	1.009732	1000	0.306000	0.306000	0.307981
1000	0.323000	1.009732	1000	0.323000	0.323000	0.308004
1000	0.305000	1.009732	1000	0.305000	0.305000	0.308000
1000	0.306000	1.009732	1000	0.306000	0.306000	0.307996
1000	0.310000	1.009732	1000	0.310000	0.310000	0.308000
1000	0.323000	1.009732	1000	0.323000	0.323000	0.308022
1000	0.360000	1.009732	1000	0.360000	0.360000	0.308102
1000	0.326000	1.009732	1000	0.326000	0.326000	0.308129
1000	0.315000	1.009732	1000	0.315000	0.315000	0.308140
1000	0.313000	1.009732	1000	0.313000	0.313000	0.308147
1000	0.302000	1.009732	1000	0.302000	0.302000	0.308138
1000	0.323000	1.009732	1000	0.323000	0.323000	0.308160
1000	0.319000	1.009732	1000	0.319000	0.319000	0.308177
1000	0.302000	1.009732	1000	0.302000	0.302000	0.308167
1000	0.291000	1.009732	1000	0.291000	0.291000	0.308142
1000	0.329000	1.009732	1000	0.329000	0.329000	0.308173
1000	0.309000	1.009732	1000	0.309000	0.309000	0.308174
1000	0.310000	1.009732	1000	0.310000	0.310000	0.308177
1000	0.296000	1.009732	1000	0.296000	0.296000	0.308159
1000	0.276000	1.009732	1000	0.276000	0.276000	0.308110
1000	0.291000	1.009732	1000	0.291000	0.291000	0.308085
1000	0.307000	1.009732	1000	0.307000	0.307000	0.308083
1000	0.316000	1.009732	1000	0.316000	0.316000	0.308095
1000	0.290000	1.009732	1000	0.290000	0.290000	0.308068
1000	0.334000	1.009732	1000	0.334000	0.334000	0.308107
1000	0.301000	1.009732	1000	0.301000	0.301000	0.308096
1000	0.326000	1.009732	1000	0.326000	0.326000	0.308123
1000	0.341000	1.009732	1000	0.341000	0.341000	0.308171
1000	0.311000	1.009732	1000	0.311000	0.311000	0.308176
1000	0.306000	1.009732	1000	0.306000	0.306000	0.308172
1000	0.325000	1.009732	1000	0.325000	0.325000	0.308197
1000	0.301000	1.009732	1000	0.301000	0.301000	0.308187
1000	0.316000	1.009732	1000	0.316000	0.316000	0.308198
1000	0.312000	1.009732	1000	0.312000	0.312000	0.308204
1000	0.279000	1.009732	1000	0.279000	0.279000	0.308161
1000	0.332000	1.009732	1000	0.332000	0.332000	0.308196
1000	0.310000	1.009732	1000	0.310000	0.310000	0.308198
1000	0.311000	1.009732	1000	0.311000	0.311000	0.308202
1000	0.326000	1.009732	1000	0.326000	0.326000	0.308228
1000	0.300000	1.009732	1000	0.300000	0.300000	0.308216
1000	0.278000	1.009732	1000	0.278000	0.278000	0.308173
1000	0.303000	1.009732	1000	0.303000	0.303000	0.308165
1000	0.318000	1.009732	1000	0.318000	0.318000	0.308179
1000	0.281000	1.009732	1000	0.281000	0.281000	0.308140
1000	0.316000	1.009732	1000	0.316000	0.316000	0.308151
1000	0.299000	1.009732	1000	0.299000	0.299000	0.308138
1000	0.331000	1.009732	1000	0.331000	0.331000	0.308171
1000	0.309000	1.009732	1000	0.309000	0.309000	0.308172
1000	0.262000	1.009732	1000	0.262000	0.262000	0.308106
1000	0.309000	1.009732	1000	0.309000	0.309000	0.308107
1000	0.304000	1.009732	1000	0.304000	0.304000	0.308101
1000	0.340000	1.009732	1000	0.340000	0.340000	0.308147
1000	0.341000	1.009732	1000	0.341000	0.341000	0.308194
1000	0.325000	1.009732	1000	0.325000	0.325000	0.308218
1000	0.314000	1.009732	1000	0.314000	0.314000	0.308226
1000	0.320000	1.009732	1000	0.320000	0.320000	0.308243
1000	0.302000	1.009732	1000	0.302000	0.302000	0.308234
1000	0.348000	1.009732	1000	0.348000	0.348000	0.308290
1000	0.310000	1.009732	1000	0.310000	0.310000	0.308293
1000	0.299000	1.009732	1000	0.299000	0.299000	0.308280
1000	0.326000	1.009732	1000	0.326000	0.326000	0.308305
1000	0.289000	1.009732	1000	0.289000	0.289000	0.308277
1000	0.307000	1.009732	1000	0.307000	0.307000	0.308276
1000	0.288000	1.009732	1000	0.288000	0.288000	0.308247
1000	0.294000	1.009732	1000	0.294000	0.294000	0.308227
1000	0.353000	1.009732	1000	0.353000	0.353000	0.308290
1000	0.314000	1.009732	1000	0.314000	0.314000	0.308298
1000	0.301000	1.009732	1000	0.301000	0.301000	0.308288
1000	0.317000	1.009732	1000	0.317000	0.317000	0.308300
1000	0.300000	1.009732	1000	0.300000	0.300000	0.308288
1000	0.312000	1.009732	1000	0.312000	0.312000	0.308293
1000	0.328000	1.009732	1000	0.328000	0.328000	0.308321
1000	0.318000	1.009732	1000	0.318000	0.318000	0.308334
1000	0.352000	1.009732	1000	0.352000	0.352000	0.308395
1000	0.303000	1.009732	1000	0.303000	0.303000	0.308387
1000	0.306000	1.009732	1000	0.306000	0.306000	0.308384
1000	0.333000	1.009732	1000	0.333000	0.333000	0.308418
1000	0.313000	1.009732	1000	0.313000	0.313000	0.308424
1000	0.315000	1.009732	1000	0.315000	0.315000	0.308433
1000	0.330000	1.009732	1000	0.330000	0.330000	0.308463
1000	0.284000	1.009732	1000	0.284000	0.284000	0.308430
1000	0.300000	1.009732	1000	0.300000	0.300000	0.308418
1000	0.309000	1.009732	1000	0.309000	0.309000	0.308419
1000	0.304000	1.009732	1000	0.304000	0.304000	0.308413
1000	0.315000	1.009732	1000	0.315000	0.315000	0.308422
1000	0.324000	1.009732	1000	0.324000	0.324000	0.308443
1000	0.327000	1.009732	1000	0.327000	0.327000	0.308468
1000	0.332000	1.009732	1000	0.332000	0.332000	0.308500
1000	0.296000	1.009732	1000	0.296000	0.296000	0.308483
1000	0.319000	1.009732	1000	0.319000	0.319000	0.308498
1000	0.328000	1.009732	1000	0.328000	0.328000	0.308524
1000	0.281000	1.009732	1000	0.281000	0.281000	0.308487
1000	0.340000	1.009732	1000	0.340000	0.340000	0.308529
1000	0.302000	1.009732	1000	0.302000	0.302000	0.308521
1000	0.277000	1.009732	1000	0.277000	0.277000	0.308478
1000	0.292000	1.009732	1000	0.292000	0.292000	0.308456
1000	0.303000	1.009732	1000	0.303000	0.303000	0.308449
1000	0.278000	1.009732	1000	0.278000	0.278000	0.308408
1000	0.297000	1.009732	1000	0.297000	0.297000	0.308392
1000	0.368000	1.009732	1000	0.368000	0.368000	0.308472
1000	0.335000	1.009732	1000	0.335000	0.335000	0.308508
1000	0.352000	1.009732	1000	0.352000	0.352000	0.308566
1000	0.325000	1.009732	1000	0.325000	0.325000	0.308588
1000	0.308000	1.009732	1000	0.308000	0.308000	0.308587
1000	0.305000	1.009732	1000	0.305000	0.305000	0.308582
1000	0.313000	1.009732	1000	0.313000	0.313000	0.308588
1000	0.318000	1.009732	1000	0.318000	0.318000	0.308600
1000	0.318000	1.009732	1000	0.318000	0.318000	0.308613
1000	0.308000	1.009732	1000	0.308000	0.308000	0.308612
1000	0.300000	1.009732	1000	0.300000	0.300000	0.308601
1000	0.305000	1.009732	1000	0.305000	0.305000	0.308596
1000	0.319000	1.009732	1000	0.319000	0.319000	0.308610
1000	0.329000	1.009732	1000	0.329000	0.329000	0.308636
1000	0.339000	1.009732	1000	0.339000	0.339000	0.308676
1000	0.324000	1.009732	1000	0.324000	0.324000	0.308696
1000	0.325000	1.009732	1000	0.325000	0.325000	0.308718
1000	0.325000	1.009732	1000	0.325000	0.325000	0.308739
1000	0.275000	1.009732	1000	0.275000	0.275000	0.308695
1000	0.310000	1.009732	1000	0.310000	0.310000	0.308697
1000	0.308000	1.009732	1000	0.308000	0.308000	0.308696
1000	0.329000	1.009732	1000	0.329000	0.329000	0.308722
1000	0.310000	1.009732	1000	0.310000	0.310000	0.308724
1000	0.297000	1.009732	1000	0.297000	0.297000	0.308709
1000	0.287000	1.009732	1000	0.287000	0.287000	0.308681
1000	0.321000	1.009732	1000	0.321000	0.321000	0.308696
1000	0.310000	1.009732	1000	0.310000	0.310000	0.308698
1000	0.306000	1.009732	1000	0.306000	0.306000	0.308695
1000	0.297000	1.009732	1000	0.297000	0.297000	0.308680
1000	0.271000	1.009732	1000	0.271000	0.271000	0.308631
1000	0.342000	1.009732	1000	0.342000	0.342000	0.308674
1000	0.300000	1.009732	1000	0.300000	0.300000	0.308663
1000	0.302000	1.009732	1000	0.302000	0.302000	0.308654
1000	0.329000	1.009732	1000	0.329000	0.329000	0.308680
1000	0.305000	1.009732	1000	0.305000	0.305000	0.308676
1000	0.314000	1.009732	1000	0.314000	0.314000	0.308682
1000	0.345000	1.009732	1000	0.345000	0.345000	0.308729
1000	0.311000	1.009732	1000	0.311000	0.311000	0.308732
1000	0.300000	1.009732	1000	0.300000	0.300000	0.308721
1000	0.337000	1.009732	1000	0.337000	0.337000	0.308757
1000	0.300000	1.009732	1000	0.300000	0.300000	0.308745
1000	0.311000	1.009732	1000	0.311000	0.311000	0.308748
1000	0.325000	1.009732	1000	0.325000	0.325000	0.308769
1000	0.335000	1.009732	1000	0.335000	0.335000	0.308802
1000	0.302000	1.009732	1000	0.302000	0.302000	0.308794
1000	0.317000	1.009732	1000	0.317000	0.317000	0.308804
1000	0.347000	1.009732	1000	0.347000	0.347000	0.308852
1000	0.335000	1.009732	1000	0.335000	0.335000	0.308885
1000	0.318000	1.009732	1000	0.318000	0.318000	0.308896
1000	0.311000	1.009732	1000	0.311000	0.311000	0.308899
1000	0.283000	1.009732	1000	0.283000	0.283000	0.308867
1000	0.317000	1.009732	1000	0.317000	0.317000	0.308877
1000	0.303000	1.009732	1000	0.303000	0.303000	0.308869
1000	0.326000	1.009732	1000	0.326000	0.326000	0.308891
1000	0.308000	1.009732	1000	0.308000	0.308000	0.308890
1000	0.237000	1.009732	1000	0.237000	0.237000	0.308800
1000	0.332000	1.009732	1000	0.332000	0.332000	0.308829
1000	0.317000	1.009732	1000	0.317000	0.317000	0.308839
1000	0.334000	1.009732	1000	0.334000	0.334000	0.308870
1000	0.333000	1.009732	1000	0.333000	0.333000	0.308900
1000	0.329000	1.009732	1000	0.329000	0.329000	0.308925
1000	0.334000	1.009732	1000	0.334000	0.334000	0.308956
1000	0.332000	1.009732	1000	0.332000	0.332000	0.308985
1000	0.297000	1.009732	1000	0.297000	0.297000	0.308970
1000	0.308000	1.009732	1000	0.308000	0.308000	0.308969
1000	0.305000	1.009732	1000	0.305000	0.305000	0.308964
1000	0.328000	1.009732	1000	0.328000	0.328000	0.308987
1000	0.294000	1.009732	1000	0.294000	0.294000	0.308969
1000	0.326000	1.009732	1000	0.326000	0.326000	0.308990
1000	0.287000	1.009732	1000	0.287000	0.287000	0.308963
1000	0.279000	1.009732	1000	0.279000	0.279000	0.308926
1000	0.317000	1.009732	1000	0.317000	0.317000	0.308936
1000	0.284000	1.009732	1000	0.284000	0.284000	0.308906
1000	0.286000	1.009732	1000	0.286000	0.286000	0.308878
1000	0.338000	1.009732	1000	0.338000	0.338000	0.308913
1000	0.304000	1.009732	1000	0.304000	0.304000	0.308907
1000	0.320000	1.009732	1000	0.320000	0.320000	0.308921
1000	0.337000	1.009732	1000	0.337000	0.337000	0.308955
1000	0.336000	1.009732	1000	0.336000	0.336000	0.308988
1000	0.294000	1.009732	1000	0.294000	0.294000	0.308969
1000	0.342000	1.009732	1000	0.342000	0.342000	0.309009
1000	0.295000	1.009732	1000	0.295000	0.295000	0.308992
1000	0.301000	1.009732	1000	0.301000	0.301000	0.308983
1000	0.314000	1.009732	1000	0.314000	0.314000	0.308989
1000	0.330000	1.009732	1000	0.330000	0.330000	0.309014
1000	0.347000	1.009732	1000	0.347000	0.347000	0.309060
1000	0.326000	1.009732	1000	0.326000	0.326000	0.309080
1000	0.329000	1.009732	1000	0.329000	0.329000	0.309104
1000	0.341000	1.009732	1000	0.341000	0.341000	0.309142
1000	0.312000	1.009732	1000	0.312000	0.312000	0.309146
1000	0.327000	1.009732	1000	0.327000	0.327000	0.309167
1000	0.323000	1.009732	1000	0.323000	0.323000	0.309183
1000	0.355000	1.009732	1000	0.355000	0.355000	0.309238
1000	0.297000	1.009732	1000	0.297000	0.297000	0.309223
1000	0.299000	1.009732	1000	0.299000	0.299000	0.309211
1000	0.343000	1.009732	1000	0.343000	0.343000	0.309251
1000	0.302000	1.009732	1000	0.302000	0.302000	0.309243
1000	0.319000	1.009732	1000	0.319000	0.319000	0.309254
1000	0.321000	1.009732	1000	0.321000	0.321000	0.309268
1000	0.302000	1.009732	1000	0.302000	0.302000	0.309260
1000	0.298000	1.009732	1000	0.298000	0.298000	0.309246
1000	0.270000	1.009732	1000	0.270000	0.270000	0.309200
1000	0.308000	1.009732	1000	0.308000	0.308000	0.309199
1000	0.311000	1.009732	1000	0.311000	0.311000	0.309201
1000	0.308000	1.009732	1000	0.308000	0.308000	0.309199
1000	0.315000	1.009732	1000	0.315000	0.315000	0.309206
1000	0.341000	1.009732	1000	0.341000	0.341000	0.309243
1000	0.284000	1.009732	1000	0.284000	0.284000	0.309214
1000	0.330000	1.009732	1000	0.330000	0.330000	0.309238
1000	0.274000	1.009732	1000	0.274000	0.274000	0.309197
1000	0.312000	1.009732	1000	0.312000	0.312000	0.309200
1000	0.319000	1.009732	1000	0.319000	0.319000	0.309212
1000	0.309000	1.009732	1000	0.309000	0.309000	0.309212
1000	0.314000	1.009732	1000	0.314000	0.314000	0.309217
1000	0.325000	1.009732	1000	0.325000	0.325000	0.309235
1000	0.310000	1.009732	1000	0.310000	0.310000	0.309236
1000	0.298000	1.009732	1000	0.298000	0.298000	0.309223
1000	0.317000	1.009732	1000	0.317000	0.317000	0.309232
1000	0.302000	1.009732	1000	0.302000	0.302000	0.309224
1000	0.335000	1.009732	1000	0.335000	0.335000	0.309254
1000	0.331000	1.009732	1000	0.331000	0.331000	0.309279
1000	0.308000	1.009732	1000	0.308000	0.308000	0.309277
1000	0.303000	1.009732	1000	0.303000	0.303000	0.309270
1000	0.273000	1.009732	1000	0.273000	0.273000	0.309228
1000	0.274000	1.009732	1000	0.274000	0.274000	0.309188
1000	0.329000	1.009732	1000	0.329000	0.329000	0.309211
1000	0.303000	1.009732	1000	0.303000	0.303000	0.309204
1000	0.311000	1.009732	1000	0.311000	0.311000	0.309206
1000	0.313000	1.009732	1000	0.313000	0.313000	0.309210
1000	0.328000	1.009732	1000	0.328000	0.328000	0.309231
1000	0.332000	1.009732	1000	0.332000	0.332000	0.309257
1000	0.302000	1.009732	1000	0.302000	0.302000	0.309249
1000	0.314000	1.009732	1000	0.314000	0.314000	0.309254
1000	0.298000	1.009732	1000	0.298000	0.298000	0.309242
1000	0.324000	1.009732	1000	0.324000	0.324000	0.309258
1000	0.320000	1.009732	1000	0.320000	0.320000	0.309271
1000	0.321000	1.009732	1000	0.321000	0.321000	0.309284
1000	0.302000	1.009732	1000	0.302000	0.302000	0.309276
1000	0.274000	1.009732	1000	0.274000	0.274000	0.309236
1000	0.288000	1.009732	1000	0.288000	0.288000	0.309212
1000	0.287000	1.009732	1000	0.287000	0.287000	0.309187
1000	0.325000	1.009732	1000	0.325000	0.325000	0.309205
1000	0.310000	1.009732	1000	0.310000	0.310000	0.309206
1000	0.342000	1.009732	1000	0.342000	0.342000	0.309242
1000	0.287000	1.009732	1000	0.287000	0.287000	0.309217
1000	0.284000	1.009732	1000	0.284000	0.284000	0.309189
1000	0.292000	1.009732	1000	0.292000	0.292000	0.309170
1000	0.322000	1.009732	1000	0.322000	0.322000	0.309184
1000	0.314000	1.009732	1000	0.314000	0.314000	0.309190
1000	0.338000	1.009732	1000	0.338000	0.338000	0.309222
1000	0.324000	1.009732	1000	0.324000	0.324000	0.309238
1000	0.327000	1.009732	1000	0.327000	0.327000	0.309258
1000	0.323000	1.009732	1000	0.323000	0.323000	0.309273
1000	0.330000	1.009732	1000	0.330000	0.330000	0.309296
1000	0.331000	1.009732	1000	0.331000	0.331000	0.309320
1000	0.323000	1.009732	1000	0.323000	0.323000	0.309336
1000	0.303000	1.009732	1000	0.303000	0.303000	0.309329
1000	0.327000	1.009732	1000	0.327000	0.327000	0.309348
1000	0.290000	1.009732	1000	0.290000	0.290000	0.309327
1000	0.307000	1.009732	1000	0.307000	0.307000	0.309324
1000	0.296000	1.009732	1000	0.296000	0.296000	0.309309
1000	0.321000	1.009732	1000	0.321000	0.321000	0.309322
1000	0.325000	1.009732	1000	0.325000	0.325000	0.309340
1000	0.335000	1.009732	1000	0.335000	0.335000	0.309368
1000	0.339000	1.009732	1000	0.339000	0.339000	0.309400
1000	0.307000	1.009732	1000	0.307000	0.307000	0.309398
1000	0.310000	1.009732	1000	0.310000	0.310000	0.309398
1000	0.312000	1.009732	1000	0.312000	0.312000	0.309401
1000	0.292000	1.009732	1000	0.292000	0.292000	0.309382
1000	0.295000	1.009732	1000	0.295000	0.295000	0.309366
1000	0.303000	1.009732	1000	0.303000	0.303000	0.309360
1000	0.300000	1.009732	1000	0.300000	0.300000	0.309349
1000	0.305000	1.009732	1000	0.305000	0.305000	0.309345
1000	0.273000	1.009732	1000	0.273000	0.273000	0.309305
1000	0.325000	1.009732	1000	0.325000	0.325000	0.309322
1000	0.325000	1.009732	1000	0.325000	0.325000	0.309339
1000	0.275000	1.009732	1000	0.275000	0.275000	0.309302
1000	0.310000	1.009732	1000	0.310000	0.310000	0.309303
1000	0.314000	1.009732	1000	0.314000	0.314000	0.309308
1000	0.309000	1.009732	1000	0.309000	0.309000	0.309307
1000	0.338000	1.009732	1000	0.338000	0.338000	0.309338
1000	0.314000	1.009732	1000	0.314000	0.314000	0.309343
1000	0.318000	1.009732	1000	0.318000	0.318000	0.309353
1000	0.307000	1.009732	1000	0.307000	0.307000	0.309350
1000	0.335000	1.009732	1000	0.335000	0.335000	0.309378
1000	0.312000	1.009732	1000	0.312000	0.312000	0.309381
1000	0.338000	1.009732	1000	0.338000	0.338000	0.309411
1000	0.301000	1.009732	1000	0.301000	0.301000	0.309402
1000	0.324000	1.009732	1000	0.324000	0.324000	0.309418
1000	0.318000	1.009732	1000	0.318000	0.318000	0.309427
1000	0.297000	1.009732	1000	0.297000	0.297000	0.309414
1000	0.293000	1.009732	1000	0.293000	0.293000	0.309396
1000	0.321000	1.009732	1000	0.321000	0.321000	0.309409
1000	0.272000	1.009732	1000	0.272000	0.272000	0.309369
1000	0.327000	1.009732	1000	0.327000	0.327000	0.309388
1000	0.270000	1.009732	1000	0.270000	0.270000	0.309346
1000	0.310000	1.009732	1000	0.310000	0.310000	0.309346
1000	0.335000	1.009732	1000	0.335000	0.335000	0.309374
1000	0.343000	1.009732	1000	0.343000	0.343000	0.309409
1000	0.340000	1.009732	1000	0.340000	0.340000	0.309442
1000	0.328000	1.009732	1000	0.328000	0.328000	0.309461
1000	0.326000	1.009732	1000	0.326000	0.326000	0.309479
1000	0.331000	1.009732	1000	0.331000	0.331000	0.309501
1000	0.272000	1.009732	1000	0.272000	0.272000	0.309462
1000	0.314000	1.009732	1000	0.314000	0.314000	0.309467
1000	0.320000	1.009732	1000	0.320000	0.320000	0.309478
1000	0.314000	1.009732	1000	0.314000	0.314000	0.309482
1000	0.294000	1.009732	1000	0.294000	0.294000	0.309466
1000	0.316000	1.009732	1000	0.316000	0.316000	0.309473
1000	0.298000	1.009732	1000	0.298000	0.298000	0.309461
1000	0.305000	1.009732	1000	0.305000	0.305000	0.309456
1000	0.314000	1.009732	1000	0.314000	0.314000	0.309461
1000	0.347000	1.009732	1000	0.347000	0.347000	0.309500
1000	0.274000	1.009732	1000	0.274000	0.274000	0.309463
1000	0.319000	1.009732	1000	0.319000	0.319000	0.309473
1000	0.329000	1.009732	1000	0.329000	0.329000	0.309493
1000	0.297000	1.009732	1000	0.297000	0.297000	0.309480
1000	0.280000	1.009732	1000	0.280000	0.280000	0.309450
1000	0.322000	1.009732	1000	0.322000	0.322000	0.309463
1000	0.295000	1.009732	1000	0.295000	0.295000	0.309448
1000	0.309000	1.009732	1000	0.309000	0.309000	0.309447
1000	0.309000	1.009732	1000	0.309000	0.309000	0.309447
1000	0.332000	1.009732	1000	0.332000	0.332000	0.309470
1000	0.353000	1.009732	1000	0.353000	0.353000	0.309515
1000	0.331000	1.009732	1000	0.331000	0.331000	0.309537
1000	0.322000	1.009732	1000	0.322000	0.322000	0.309550
1000	0.284000	1.009732	1000	0.284000	0.284000	0.309524
1000	0.335000	1.009732	1000	0.335000	0.335000	0.309550
1000	0.293000	1.009732	1000	0.293000	0.293000	0.309533
1000	0.297000	1.009732	1000	0.297000	0.297000	0.309520
1000	0.303000	1.009732	1000	0.303000	0.303000	0.309514
1000	0.274000	1.009732	1000	0.274000	0.274000	0.309477
1000	0.302000	1.009732	1000	0.302000	0.302000	0.309470
1000	0.289000	1.009732	1000	0.289000	0.289000	0.309449
1000	0.291000	1.009732	1000	0.291000	0.291000	0.309430
1000	0.340000	1.009732	1000	0.340000	0.340000	0.309461
1000	0.317000	1.009732	1000	0.317000	0.317000	0.309469
1000	0.308000	1.009732	1000	0.308000	0.308000	0.309467
1000	0.319000	1.009732	1000	0.319000	0.319000	0.309477
1000	0.349000	1.009732	1000	0.349000	0.349000	0.309517
1000	0.345000	1.009732	1000	0.345000	0.345000	0.309553
1000	0.294000	1.009732	1000	0.294000	0.294000	0.309537
1000	0.320000	1.009732	1000	0.320000	0.320000	0.309548
1000	0.326000	1.009732	1000	0.326000	0.326000	0.309564
1000	0.316000	1.009732	1000	0.316000	0.316000	0.309571
1000	0.366000	1.009732	1000	0.366000	0.366000	0.309628
1000	0.337000	1.009732	1000	0.337000	0.337000	0.309655
1000	0.272000	1.009732	1000	0.272000	0.272000	0.309617
1000	0.289000	1.009732	1000	0.289000	0.289000	0.309597
1000	0.353000	1.009732	1000	0.353000	0.353000	0.309640
1000	0.307000	1.009732	1000	0.307000	0.307000	0.309638
1000	0.326000	1.009732	1000	0.326000	0.326000	0.309654
1000	0.332000	1.009732	1000	0.332000	0.332000	0.309676
1000	0.314000	1.009732	1000	0.314000	0.314000	0.309681
1000	0.332000	1.009732	1000	0.332000	0.332000	0.309703
1000	0.327000	1.009732	1000	0.327000	0.327000	0.309720
1000	0.299000	1.009732	1000	0.299000	0.299000	0.309710
1000	0.319000	1.009732	1000	0.319000	0.319000	0.309719
1000	0.323000	1.009732	1000	0.323000	0.323000	0.309732
1000	0.313000	1.009732	1000	0.313000	0.313000	0.309735
1000	0.297000	1.009732	1000	0.297000	0.297000	0.309723
1000	0.317000	1.009732	1000	0.317000	0.317000	0.309730
1000	0.346000	1.009732	1000	0.346000	0.346000	0.309766
1000	0.336000	1.009732	1000	0.336000	0.336000	0.309792
1000	0.314000	1.009732	1000	0.314000	0.314000	0.309796
1000	0.307000	1.009732	1000	0.307000	0.307000	0.309793
1000	0.335000	1.009732	1000	0.335000	0.335000	0.309818
1000	0.331000	1.009732	1000	0.331000	0.331000	0.309839
1000	0.309000	1.009732	1000	0.309000	0.309000	0.309838
1000	0.332000	1.009732	1000	0.332000	0.332000	0.309860
1000	0.325000	1.009732	1000	0.325000	0.325000	0.309875
1000	0.306000	1.009732	1000	0.306000	0.306000	0.309871
1000	0.334000	1.009732	1000	0.334000	0.334000	0.309895
1000	0.328000	1.009732	1000	0.328000	0.328000	0.309912
1000	0.293000	1.009732	1000	0.293000	0.293000	0.309896
1000	0.278000	1.009732	1000	0.278000	0.278000	0.309865
1000	0.281000	1.009732	1000	0.281000	0.281000	0.309836
1000	0.286000	1.009732	1000	0.286000	0.286000	0.309813
1000	0.285000	1.009732	1000	0.285000	0.285000	0.309789
1000	0.317000	1.009732	1000	0.317000	0.317000	0.309796
1000	0.295000	1.009732	1000	0.295000	0.295000	0.309782
1000	0.305000	1.009732	1000	0.305000	0.305000	0.309777
1000	0.308000	1.009732	1000	0.308000	0.308000	0.309775
1000	0.326000	1.009732	1000	0.326000	0.326000	0.309791
1000	0.308000	1.009732	1000	0.308000	0.308000	0.309789
1000	0.327000	1.009732	1000	0.327000	0.327000	0.309806
1000	0.307000	1.009732	1000	0.307000	0.307000	0.309803
1000	0.266000	1.009732	1000	0.266000	0.266000	0.309761
1000	0.302000	1.009732	1000	0.302000	0.302000	0.309753
1000	0.323000	1.009732	1000	0.323000	0.323000	0.309766
1000	0.327000	1.009732	1000	0.327000	0.327000	0.309783
1000	0.313000	1.009732	1000	0.313000	0.313000	0.309786
1000	0.325000	1.009732	1000	0.325000	0.325000	0.309800
1000	0.332000	1.009732	1000	0.332000	0.332000	0.309822
1000	0.306000	1.009732	1000	0.306000	0.306000	0.309818
1000	0.297000	1.009732	1000	0.297000	0.297000	0.309806
1000	0.289000	1.009732	1000	0.289000	0.289000	0.309786
1000	0.320000	1.009732	1000	0.320000	0.320000	0.309796
1000	0.321000	1.009732	1000	0.321000	0.321000	0.309806
1000	0.313000	1.009732	1000	0.313000	0.313000	0.309809
1000	0.288000	1.009732	1000	0.288000	0.288000	0.309789
1000	0.318000	1.009732	1000	0.318000	0.318000	0.309796
1000	0.266000	1.009732	1000	0.266000	0.266000	0.309755
1000	0.320000	1.009732	1000	0.320000	0.320000	0.309764
