# Supplementary material for: Investigating environmental effects on phonology using diachronic models
Source: Evol Hum Sci. 2024 Jan 3;6:e8. doi: 10.1017/ehs.2023.33 (PMC10955398; doi:10.1017/ehs.2023.33)
Supplement: Hartmann et al. supplementary material 4 — Hartmann et al. supplementary material [file S2513843X23000336sup004.zip › TonesClimateGeoPhylo_Public-1.0/results/BayesTraitsOutput/AncestralStateReconstruction/Anc_Tones_SIM10_continuous_est.Log.txt]

Options:
Model:                           Continuous: Random Walk
Tree File Name:                  ../../data/processed/GTree_phylo4g_combined_trimmed.nex
Data File Name:                  ../../data/processed/AncestralStateReconstruction/GTree_Data_Tones_SIM10_continuous.txt
Log File Name:                   ../../results/BayesTraitsOutput/AncestralStateReconstruction/Anc_Tones_SIM10_continuous_est.Log.txt
Save Initial Trees:              False
Save Trees:                      False
Summary:                         False
Seed:                            1212
Precision:                       64 bits
Cores:                           1
Analysis Type:                   MCMC
Sample Period:                   1000
Iterations:                      2000000
Burn in:                         1000000
MCMC ML Start:                   False
Schedule File:                   ../../results/BayesTraitsOutput/AncestralStateReconstruction/Anc_Tones_SIM10_continuous_est.Schedule.txt
Rate Dev:                        AutoTune
No of Rates:                     1
Test for trait correlation:      True
Kappa:                           Not in use
Delta:                           Not in use
Lambda:                          Not in use
OU:                              Not in use
Min Trans Taxa No:               10
RJ Local Kappa:                  False
RJ Local Lambda:                 False
RJ Local Delta:                  False
RJ Local OU:                     False
Tags:	209
	N211	210	Tiv_Tivoid Aghem_Grassfields Kom_Grassfields Oku_Grassfields Moghamo_Grassfields Fefe_Grassfields Mungaka_Grassfields Bamun_Grassfields A53_Bafia_rikpa A45_Nyokon A44_Tunen A46_Nomaande A462_Yambeta A601_Tuki A622_Nugunu A62B_Mmala A62C_Libie A42_Abo A43a_Basaa A61_Ngoro-lunda A61_Ngoro-Asom A61_Ngoro-Bisoo A71_Eton A72a_Ewondo A74a_Bulu A75a_Fang_Bitam A75a_Fang_Minvoul A75a_Fang_Medouneu A24_Duala A33a_Yasa A32C_Batanga A34_Benga A22_Bakweri A122_Bakundu A11_Londo A121_Mbonge A141_Lefo A15C_Akossi A15C_Mkaa A15C_Elung_Central_Manenguba A15A_Mbuu A15_Manenguba A15B_Mienge_NW_Manenguba A91_Kwakum A93_Kako A83_Mekaa A803_Shiwa A81_Kwasio A86c_Mpiemo A84_Njem A841_Badwe B32_Kande B11a_Mpongwe B11b_Orungu B11c_Galwa B11d_Dyumba B11F_Enenga C85_Wongo C83_Bushong C71_Tetela C76_Ombo C105_Mbenga C36d_Lingala C104_Aka C101_Babole_Ma C101_Babole_Dz C101_Babole_Ep C32_Bobangi C22_Akwa C25_Mboshi C61_Mongo D12_Lengola D23_Kibira-Kumu_1919 D311_Bila C401_Pakabete D201_Liko B42_Sangu_Mb H16c_Yombe H42_Hunganna H11_Beembe H13_Kikunyi_1989 H131_Kisundi_Congo_Kimongo_1988 H16c_Kiyombe_DRC_1982 H16_Cilinji H16d_Ciwoyo_DRC_2012 H16_Cizobe H16_Kikongo H16b_Kindibu_2013 C34_Sakata B85_Yanzi B52_Nzebi B501_Wanzi_E B63_Ndumu B77b_Fumu B78_Wuumu H21a_Kimbundu L13_Kwese K31_Luyana L52_Lunda K11_Ciokwe K14_Lwena K33_Kwangali K332_Rumanyo R11_Umbundu R31_Herero R21_Kwanyama R22_Ndonga L31a_Luba-Kasai L33_Luba-Shaba D28_Holoholo D43_Nyanga M61_Lenje M42_Bemba M54_Lamba JD66_Kiha JD62_Rundi JD65_Hangaza JE25_Mkwaya JE25_Jita JE25_Kilegi JE45_Nata JE42_Gusii JE43_Kuria JE43_Kuria_Mago JE43_Kuria_Tari JE15_Luganda JE17_Gwere JE32_Luyia JE34_Samialugwe JE31_Lumasaaba JE31c_Bukusu JE23_Zinza JE21_Runyambo JE22_Haya JE13_Runyankore JE14_Rukiga F23_Sumbwa F22_Nyamwezi F21_Ntuzu F21_Sukuma F32_Nyaturucha F32_Nyaturuwil M13_Fipa M14_Rungu M15_Mambwe M25_Safwa M21_Ndali M31_Nyakyusa P31_Emakhua N21_Tumbuka_Malawi N31_Chewa S11_Shona S16_Kalanga S21_Venda K21_Lozi S31_Tswana S311_Shekgalagari S51_Tshwa S53_Tsonga S41_Xhosa S42_Zulu S44_Ndebele P13_Matumbi P21_Yao P23_Simakonde P25_Mabia G52_Ndamba N12_Ngoni G63_Bena G64_Pangwa F33_Langi G31_Zigua G23_Sambaa G24_Bondei G12_Kagulu G35_Luguru E71A_Upper_Pokomo E72a_Giryama E73_Digo G44a_Ngazija G44b_Ndzwani G41_Bajuni G42a_Amu G401_Mwani G43_Kae G42_Swahili G42d_Unguja G22_Asu G22A_North_Pare G22B_South_Pare G39_Saghala E65_Gweno E621D_Kibosho E621B_Machame E53_Meru E621C_Siha E64_Kahe E622C_Lema E622A_Kimochi E55_Kamba_Kitu E55_Kamba E55_Kamba_Mach E51_Kikuyu E54_Tharaka E53_Igoji E53_Miutini E53_Tigania E53_Merutig E53_Imenti E53_Meruimenti 
	N212	8	Tiv_Tivoid Aghem_Grassfields Kom_Grassfields Oku_Grassfields Moghamo_Grassfields Fefe_Grassfields Mungaka_Grassfields Bamun_Grassfields 
	N213	7	Aghem_Grassfields Kom_Grassfields Oku_Grassfields Moghamo_Grassfields Fefe_Grassfields Mungaka_Grassfields Bamun_Grassfields 
	N214	3	Aghem_Grassfields Kom_Grassfields Oku_Grassfields 
	N215	2	Kom_Grassfields Oku_Grassfields 
	N216	4	Moghamo_Grassfields Fefe_Grassfields Mungaka_Grassfields Bamun_Grassfields 
	N217	3	Fefe_Grassfields Mungaka_Grassfields Bamun_Grassfields 
	N218	2	Mungaka_Grassfields Bamun_Grassfields 
	N219	202	A53_Bafia_rikpa A45_Nyokon A44_Tunen A46_Nomaande A462_Yambeta A601_Tuki A622_Nugunu A62B_Mmala A62C_Libie A42_Abo A43a_Basaa A61_Ngoro-lunda A61_Ngoro-Asom A61_Ngoro-Bisoo A71_Eton A72a_Ewondo A74a_Bulu A75a_Fang_Bitam A75a_Fang_Minvoul A75a_Fang_Medouneu A24_Duala A33a_Yasa A32C_Batanga A34_Benga A22_Bakweri A122_Bakundu A11_Londo A121_Mbonge A141_Lefo A15C_Akossi A15C_Mkaa A15C_Elung_Central_Manenguba A15A_Mbuu A15_Manenguba A15B_Mienge_NW_Manenguba A91_Kwakum A93_Kako A83_Mekaa A803_Shiwa A81_Kwasio A86c_Mpiemo A84_Njem A841_Badwe B32_Kande B11a_Mpongwe B11b_Orungu B11c_Galwa B11d_Dyumba B11F_Enenga C85_Wongo C83_Bushong C71_Tetela C76_Ombo C105_Mbenga C36d_Lingala C104_Aka C101_Babole_Ma C101_Babole_Dz C101_Babole_Ep C32_Bobangi C22_Akwa C25_Mboshi C61_Mongo D12_Lengola D23_Kibira-Kumu_1919 D311_Bila C401_Pakabete D201_Liko B42_Sangu_Mb H16c_Yombe H42_Hunganna H11_Beembe H13_Kikunyi_1989 H131_Kisundi_Congo_Kimongo_1988 H16c_Kiyombe_DRC_1982 H16_Cilinji H16d_Ciwoyo_DRC_2012 H16_Cizobe H16_Kikongo H16b_Kindibu_2013 C34_Sakata B85_Yanzi B52_Nzebi B501_Wanzi_E B63_Ndumu B77b_Fumu B78_Wuumu H21a_Kimbundu L13_Kwese K31_Luyana L52_Lunda K11_Ciokwe K14_Lwena K33_Kwangali K332_Rumanyo R11_Umbundu R31_Herero R21_Kwanyama R22_Ndonga L31a_Luba-Kasai L33_Luba-Shaba D28_Holoholo D43_Nyanga M61_Lenje M42_Bemba M54_Lamba JD66_Kiha JD62_Rundi JD65_Hangaza JE25_Mkwaya JE25_Jita JE25_Kilegi JE45_Nata JE42_Gusii JE43_Kuria JE43_Kuria_Mago JE43_Kuria_Tari JE15_Luganda JE17_Gwere JE32_Luyia JE34_Samialugwe JE31_Lumasaaba JE31c_Bukusu JE23_Zinza JE21_Runyambo JE22_Haya JE13_Runyankore JE14_Rukiga F23_Sumbwa F22_Nyamwezi F21_Ntuzu F21_Sukuma F32_Nyaturucha F32_Nyaturuwil M13_Fipa M14_Rungu M15_Mambwe M25_Safwa M21_Ndali M31_Nyakyusa P31_Emakhua N21_Tumbuka_Malawi N31_Chewa S11_Shona S16_Kalanga S21_Venda K21_Lozi S31_Tswana S311_Shekgalagari S51_Tshwa S53_Tsonga S41_Xhosa S42_Zulu S44_Ndebele P13_Matumbi P21_Yao P23_Simakonde P25_Mabia G52_Ndamba N12_Ngoni G63_Bena G64_Pangwa F33_Langi G31_Zigua G23_Sambaa G24_Bondei G12_Kagulu G35_Luguru E71A_Upper_Pokomo E72a_Giryama E73_Digo G44a_Ngazija G44b_Ndzwani G41_Bajuni G42a_Amu G401_Mwani G43_Kae G42_Swahili G42d_Unguja G22_Asu G22A_North_Pare G22B_South_Pare G39_Saghala E65_Gweno E621D_Kibosho E621B_Machame E53_Meru E621C_Siha E64_Kahe E622C_Lema E622A_Kimochi E55_Kamba_Kitu E55_Kamba E55_Kamba_Mach E51_Kikuyu E54_Tharaka E53_Igoji E53_Miutini E53_Tigania E53_Merutig E53_Imenti E53_Meruimenti 
	N220	35	A53_Bafia_rikpa A45_Nyokon A44_Tunen A46_Nomaande A462_Yambeta A601_Tuki A622_Nugunu A62B_Mmala A62C_Libie A42_Abo A43a_Basaa A61_Ngoro-lunda A61_Ngoro-Asom A61_Ngoro-Bisoo A71_Eton A72a_Ewondo A74a_Bulu A75a_Fang_Bitam A75a_Fang_Minvoul A75a_Fang_Medouneu A24_Duala A33a_Yasa A32C_Batanga A34_Benga A22_Bakweri A122_Bakundu A11_Londo A121_Mbonge A141_Lefo A15C_Akossi A15C_Mkaa A15C_Elung_Central_Manenguba A15A_Mbuu A15_Manenguba A15B_Mienge_NW_Manenguba 
	N221	9	A53_Bafia_rikpa A45_Nyokon A44_Tunen A46_Nomaande A462_Yambeta A601_Tuki A622_Nugunu A62B_Mmala A62C_Libie 
	N222	8	A45_Nyokon A44_Tunen A46_Nomaande A462_Yambeta A601_Tuki A622_Nugunu A62B_Mmala A62C_Libie 
	N223	7	A44_Tunen A46_Nomaande A462_Yambeta A601_Tuki A622_Nugunu A62B_Mmala A62C_Libie 
	N224	2	A44_Tunen A46_Nomaande 
	N225	5	A462_Yambeta A601_Tuki A622_Nugunu A62B_Mmala A62C_Libie 
	N226	4	A601_Tuki A622_Nugunu A62B_Mmala A62C_Libie 
	N227	3	A622_Nugunu A62B_Mmala A62C_Libie 
	N228	2	A62B_Mmala A62C_Libie 
	N229	26	A42_Abo A43a_Basaa A61_Ngoro-lunda A61_Ngoro-Asom A61_Ngoro-Bisoo A71_Eton A72a_Ewondo A74a_Bulu A75a_Fang_Bitam A75a_Fang_Minvoul A75a_Fang_Medouneu A24_Duala A33a_Yasa A32C_Batanga A34_Benga A22_Bakweri A122_Bakundu A11_Londo A121_Mbonge A141_Lefo A15C_Akossi A15C_Mkaa A15C_Elung_Central_Manenguba A15A_Mbuu A15_Manenguba A15B_Mienge_NW_Manenguba 
	N230	11	A42_Abo A43a_Basaa A61_Ngoro-lunda A61_Ngoro-Asom A61_Ngoro-Bisoo A71_Eton A72a_Ewondo A74a_Bulu A75a_Fang_Bitam A75a_Fang_Minvoul A75a_Fang_Medouneu 
	N231	2	A42_Abo A43a_Basaa 
	N232	9	A61_Ngoro-lunda A61_Ngoro-Asom A61_Ngoro-Bisoo A71_Eton A72a_Ewondo A74a_Bulu A75a_Fang_Bitam A75a_Fang_Minvoul A75a_Fang_Medouneu 
	N233	8	A61_Ngoro-Asom A61_Ngoro-Bisoo A71_Eton A72a_Ewondo A74a_Bulu A75a_Fang_Bitam A75a_Fang_Minvoul A75a_Fang_Medouneu 
	N234	2	A61_Ngoro-Asom A61_Ngoro-Bisoo 
	N235	6	A71_Eton A72a_Ewondo A74a_Bulu A75a_Fang_Bitam A75a_Fang_Minvoul A75a_Fang_Medouneu 
	N236	5	A72a_Ewondo A74a_Bulu A75a_Fang_Bitam A75a_Fang_Minvoul A75a_Fang_Medouneu 
	N237	4	A74a_Bulu A75a_Fang_Bitam A75a_Fang_Minvoul A75a_Fang_Medouneu 
	N238	3	A75a_Fang_Bitam A75a_Fang_Minvoul A75a_Fang_Medouneu 
	N239	2	A75a_Fang_Minvoul A75a_Fang_Medouneu 
	N240	15	A24_Duala A33a_Yasa A32C_Batanga A34_Benga A22_Bakweri A122_Bakundu A11_Londo A121_Mbonge A141_Lefo A15C_Akossi A15C_Mkaa A15C_Elung_Central_Manenguba A15A_Mbuu A15_Manenguba A15B_Mienge_NW_Manenguba 
	N241	4	A24_Duala A33a_Yasa A32C_Batanga A34_Benga 
	N242	3	A33a_Yasa A32C_Batanga A34_Benga 
	N243	2	A32C_Batanga A34_Benga 
	N244	11	A22_Bakweri A122_Bakundu A11_Londo A121_Mbonge A141_Lefo A15C_Akossi A15C_Mkaa A15C_Elung_Central_Manenguba A15A_Mbuu A15_Manenguba A15B_Mienge_NW_Manenguba 
	N245	4	A22_Bakweri A122_Bakundu A11_Londo A121_Mbonge 
	N246	3	A122_Bakundu A11_Londo A121_Mbonge 
	N247	2	A11_Londo A121_Mbonge 
	N248	7	A141_Lefo A15C_Akossi A15C_Mkaa A15C_Elung_Central_Manenguba A15A_Mbuu A15_Manenguba A15B_Mienge_NW_Manenguba 
	N249	6	A15C_Akossi A15C_Mkaa A15C_Elung_Central_Manenguba A15A_Mbuu A15_Manenguba A15B_Mienge_NW_Manenguba 
	N250	2	A15C_Akossi A15C_Mkaa 
	N251	4	A15C_Elung_Central_Manenguba A15A_Mbuu A15_Manenguba A15B_Mienge_NW_Manenguba 
	N252	3	A15A_Mbuu A15_Manenguba A15B_Mienge_NW_Manenguba 
	N253	2	A15_Manenguba A15B_Mienge_NW_Manenguba 
	N254	167	A91_Kwakum A93_Kako A83_Mekaa A803_Shiwa A81_Kwasio A86c_Mpiemo A84_Njem A841_Badwe B32_Kande B11a_Mpongwe B11b_Orungu B11c_Galwa B11d_Dyumba B11F_Enenga C85_Wongo C83_Bushong C71_Tetela C76_Ombo C105_Mbenga C36d_Lingala C104_Aka C101_Babole_Ma C101_Babole_Dz C101_Babole_Ep C32_Bobangi C22_Akwa C25_Mboshi C61_Mongo D12_Lengola D23_Kibira-Kumu_1919 D311_Bila C401_Pakabete D201_Liko B42_Sangu_Mb H16c_Yombe H42_Hunganna H11_Beembe H13_Kikunyi_1989 H131_Kisundi_Congo_Kimongo_1988 H16c_Kiyombe_DRC_1982 H16_Cilinji H16d_Ciwoyo_DRC_2012 H16_Cizobe H16_Kikongo H16b_Kindibu_2013 C34_Sakata B85_Yanzi B52_Nzebi B501_Wanzi_E B63_Ndumu B77b_Fumu B78_Wuumu H21a_Kimbundu L13_Kwese K31_Luyana L52_Lunda K11_Ciokwe K14_Lwena K33_Kwangali K332_Rumanyo R11_Umbundu R31_Herero R21_Kwanyama R22_Ndonga L31a_Luba-Kasai L33_Luba-Shaba D28_Holoholo D43_Nyanga M61_Lenje M42_Bemba M54_Lamba JD66_Kiha JD62_Rundi JD65_Hangaza JE25_Mkwaya JE25_Jita JE25_Kilegi JE45_Nata JE42_Gusii JE43_Kuria JE43_Kuria_Mago JE43_Kuria_Tari JE15_Luganda JE17_Gwere JE32_Luyia JE34_Samialugwe JE31_Lumasaaba JE31c_Bukusu JE23_Zinza JE21_Runyambo JE22_Haya JE13_Runyankore JE14_Rukiga F23_Sumbwa F22_Nyamwezi F21_Ntuzu F21_Sukuma F32_Nyaturucha F32_Nyaturuwil M13_Fipa M14_Rungu M15_Mambwe M25_Safwa M21_Ndali M31_Nyakyusa P31_Emakhua N21_Tumbuka_Malawi N31_Chewa S11_Shona S16_Kalanga S21_Venda K21_Lozi S31_Tswana S311_Shekgalagari S51_Tshwa S53_Tsonga S41_Xhosa S42_Zulu S44_Ndebele P13_Matumbi P21_Yao P23_Simakonde P25_Mabia G52_Ndamba N12_Ngoni G63_Bena G64_Pangwa F33_Langi G31_Zigua G23_Sambaa G24_Bondei G12_Kagulu G35_Luguru E71A_Upper_Pokomo E72a_Giryama E73_Digo G44a_Ngazija G44b_Ndzwani G41_Bajuni G42a_Amu G401_Mwani G43_Kae G42_Swahili G42d_Unguja G22_Asu G22A_North_Pare G22B_South_Pare G39_Saghala E65_Gweno E621D_Kibosho E621B_Machame E53_Meru E621C_Siha E64_Kahe E622C_Lema E622A_Kimochi E55_Kamba_Kitu E55_Kamba E55_Kamba_Mach E51_Kikuyu E54_Tharaka E53_Igoji E53_Miutini E53_Tigania E53_Merutig E53_Imenti E53_Meruimenti 
	N255	8	A91_Kwakum A93_Kako A83_Mekaa A803_Shiwa A81_Kwasio A86c_Mpiemo A84_Njem A841_Badwe 
	N256	2	A91_Kwakum A93_Kako 
	N257	6	A83_Mekaa A803_Shiwa A81_Kwasio A86c_Mpiemo A84_Njem A841_Badwe 
	N258	3	A83_Mekaa A803_Shiwa A81_Kwasio 
	N259	2	A803_Shiwa A81_Kwasio 
	N260	3	A86c_Mpiemo A84_Njem A841_Badwe 
	N261	2	A84_Njem A841_Badwe 
	N262	159	B32_Kande B11a_Mpongwe B11b_Orungu B11c_Galwa B11d_Dyumba B11F_Enenga C85_Wongo C83_Bushong C71_Tetela C76_Ombo C105_Mbenga C36d_Lingala C104_Aka C101_Babole_Ma C101_Babole_Dz C101_Babole_Ep C32_Bobangi C22_Akwa C25_Mboshi C61_Mongo D12_Lengola D23_Kibira-Kumu_1919 D311_Bila C401_Pakabete D201_Liko B42_Sangu_Mb H16c_Yombe H42_Hunganna H11_Beembe H13_Kikunyi_1989 H131_Kisundi_Congo_Kimongo_1988 H16c_Kiyombe_DRC_1982 H16_Cilinji H16d_Ciwoyo_DRC_2012 H16_Cizobe H16_Kikongo H16b_Kindibu_2013 C34_Sakata B85_Yanzi B52_Nzebi B501_Wanzi_E B63_Ndumu B77b_Fumu B78_Wuumu H21a_Kimbundu L13_Kwese K31_Luyana L52_Lunda K11_Ciokwe K14_Lwena K33_Kwangali K332_Rumanyo R11_Umbundu R31_Herero R21_Kwanyama R22_Ndonga L31a_Luba-Kasai L33_Luba-Shaba D28_Holoholo D43_Nyanga M61_Lenje M42_Bemba M54_Lamba JD66_Kiha JD62_Rundi JD65_Hangaza JE25_Mkwaya JE25_Jita JE25_Kilegi JE45_Nata JE42_Gusii JE43_Kuria JE43_Kuria_Mago JE43_Kuria_Tari JE15_Luganda JE17_Gwere JE32_Luyia JE34_Samialugwe JE31_Lumasaaba JE31c_Bukusu JE23_Zinza JE21_Runyambo JE22_Haya JE13_Runyankore JE14_Rukiga F23_Sumbwa F22_Nyamwezi F21_Ntuzu F21_Sukuma F32_Nyaturucha F32_Nyaturuwil M13_Fipa M14_Rungu M15_Mambwe M25_Safwa M21_Ndali M31_Nyakyusa P31_Emakhua N21_Tumbuka_Malawi N31_Chewa S11_Shona S16_Kalanga S21_Venda K21_Lozi S31_Tswana S311_Shekgalagari S51_Tshwa S53_Tsonga S41_Xhosa S42_Zulu S44_Ndebele P13_Matumbi P21_Yao P23_Simakonde P25_Mabia G52_Ndamba N12_Ngoni G63_Bena G64_Pangwa F33_Langi G31_Zigua G23_Sambaa G24_Bondei G12_Kagulu G35_Luguru E71A_Upper_Pokomo E72a_Giryama E73_Digo G44a_Ngazija G44b_Ndzwani G41_Bajuni G42a_Amu G401_Mwani G43_Kae G42_Swahili G42d_Unguja G22_Asu G22A_North_Pare G22B_South_Pare G39_Saghala E65_Gweno E621D_Kibosho E621B_Machame E53_Meru E621C_Siha E64_Kahe E622C_Lema E622A_Kimochi E55_Kamba_Kitu E55_Kamba E55_Kamba_Mach E51_Kikuyu E54_Tharaka E53_Igoji E53_Miutini E53_Tigania E53_Merutig E53_Imenti E53_Meruimenti 
	N263	6	B32_Kande B11a_Mpongwe B11b_Orungu B11c_Galwa B11d_Dyumba B11F_Enenga 
	N264	5	B11a_Mpongwe B11b_Orungu B11c_Galwa B11d_Dyumba B11F_Enenga 
	N265	2	B11a_Mpongwe B11b_Orungu 
	N266	3	B11c_Galwa B11d_Dyumba B11F_Enenga 
	N267	2	B11d_Dyumba B11F_Enenga 
	N268	153	C85_Wongo C83_Bushong C71_Tetela C76_Ombo C105_Mbenga C36d_Lingala C104_Aka C101_Babole_Ma C101_Babole_Dz C101_Babole_Ep C32_Bobangi C22_Akwa C25_Mboshi C61_Mongo D12_Lengola D23_Kibira-Kumu_1919 D311_Bila C401_Pakabete D201_Liko B42_Sangu_Mb H16c_Yombe H42_Hunganna H11_Beembe H13_Kikunyi_1989 H131_Kisundi_Congo_Kimongo_1988 H16c_Kiyombe_DRC_1982 H16_Cilinji H16d_Ciwoyo_DRC_2012 H16_Cizobe H16_Kikongo H16b_Kindibu_2013 C34_Sakata B85_Yanzi B52_Nzebi B501_Wanzi_E B63_Ndumu B77b_Fumu B78_Wuumu H21a_Kimbundu L13_Kwese K31_Luyana L52_Lunda K11_Ciokwe K14_Lwena K33_Kwangali K332_Rumanyo R11_Umbundu R31_Herero R21_Kwanyama R22_Ndonga L31a_Luba-Kasai L33_Luba-Shaba D28_Holoholo D43_Nyanga M61_Lenje M42_Bemba M54_Lamba JD66_Kiha JD62_Rundi JD65_Hangaza JE25_Mkwaya JE25_Jita JE25_Kilegi JE45_Nata JE42_Gusii JE43_Kuria JE43_Kuria_Mago JE43_Kuria_Tari JE15_Luganda JE17_Gwere JE32_Luyia JE34_Samialugwe JE31_Lumasaaba JE31c_Bukusu JE23_Zinza JE21_Runyambo JE22_Haya JE13_Runyankore JE14_Rukiga F23_Sumbwa F22_Nyamwezi F21_Ntuzu F21_Sukuma F32_Nyaturucha F32_Nyaturuwil M13_Fipa M14_Rungu M15_Mambwe M25_Safwa M21_Ndali M31_Nyakyusa P31_Emakhua N21_Tumbuka_Malawi N31_Chewa S11_Shona S16_Kalanga S21_Venda K21_Lozi S31_Tswana S311_Shekgalagari S51_Tshwa S53_Tsonga S41_Xhosa S42_Zulu S44_Ndebele P13_Matumbi P21_Yao P23_Simakonde P25_Mabia G52_Ndamba N12_Ngoni G63_Bena G64_Pangwa F33_Langi G31_Zigua G23_Sambaa G24_Bondei G12_Kagulu G35_Luguru E71A_Upper_Pokomo E72a_Giryama E73_Digo G44a_Ngazija G44b_Ndzwani G41_Bajuni G42a_Amu G401_Mwani G43_Kae G42_Swahili G42d_Unguja G22_Asu G22A_North_Pare G22B_South_Pare G39_Saghala E65_Gweno E621D_Kibosho E621B_Machame E53_Meru E621C_Siha E64_Kahe E622C_Lema E622A_Kimochi E55_Kamba_Kitu E55_Kamba E55_Kamba_Mach E51_Kikuyu E54_Tharaka E53_Igoji E53_Miutini E53_Tigania E53_Merutig E53_Imenti E53_Meruimenti 
	N269	19	C85_Wongo C83_Bushong C71_Tetela C76_Ombo C105_Mbenga C36d_Lingala C104_Aka C101_Babole_Ma C101_Babole_Dz C101_Babole_Ep C32_Bobangi C22_Akwa C25_Mboshi C61_Mongo D12_Lengola D23_Kibira-Kumu_1919 D311_Bila C401_Pakabete D201_Liko 
	N270	4	C85_Wongo C83_Bushong C71_Tetela C76_Ombo 
	N271	2	C85_Wongo C83_Bushong 
	N272	2	C71_Tetela C76_Ombo 
	N273	15	C105_Mbenga C36d_Lingala C104_Aka C101_Babole_Ma C101_Babole_Dz C101_Babole_Ep C32_Bobangi C22_Akwa C25_Mboshi C61_Mongo D12_Lengola D23_Kibira-Kumu_1919 D311_Bila C401_Pakabete D201_Liko 
	N274	9	C105_Mbenga C36d_Lingala C104_Aka C101_Babole_Ma C101_Babole_Dz C101_Babole_Ep C32_Bobangi C22_Akwa C25_Mboshi 
	N275	2	C105_Mbenga C36d_Lingala 
	N276	7	C104_Aka C101_Babole_Ma C101_Babole_Dz C101_Babole_Ep C32_Bobangi C22_Akwa C25_Mboshi 
	N277	3	C104_Aka C101_Babole_Ma C101_Babole_Dz 
	N278	2	C101_Babole_Ma C101_Babole_Dz 
	N279	4	C101_Babole_Ep C32_Bobangi C22_Akwa C25_Mboshi 
	N280	2	C101_Babole_Ep C32_Bobangi 
	N281	2	C22_Akwa C25_Mboshi 
	N282	6	C61_Mongo D12_Lengola D23_Kibira-Kumu_1919 D311_Bila C401_Pakabete D201_Liko 
	N283	2	C61_Mongo D12_Lengola 
	N284	4	D23_Kibira-Kumu_1919 D311_Bila C401_Pakabete D201_Liko 
	N285	2	D23_Kibira-Kumu_1919 D311_Bila 
	N286	2	C401_Pakabete D201_Liko 
	N287	134	B42_Sangu_Mb H16c_Yombe H42_Hunganna H11_Beembe H13_Kikunyi_1989 H131_Kisundi_Congo_Kimongo_1988 H16c_Kiyombe_DRC_1982 H16_Cilinji H16d_Ciwoyo_DRC_2012 H16_Cizobe H16_Kikongo H16b_Kindibu_2013 C34_Sakata B85_Yanzi B52_Nzebi B501_Wanzi_E B63_Ndumu B77b_Fumu B78_Wuumu H21a_Kimbundu L13_Kwese K31_Luyana L52_Lunda K11_Ciokwe K14_Lwena K33_Kwangali K332_Rumanyo R11_Umbundu R31_Herero R21_Kwanyama R22_Ndonga L31a_Luba-Kasai L33_Luba-Shaba D28_Holoholo D43_Nyanga M61_Lenje M42_Bemba M54_Lamba JD66_Kiha JD62_Rundi JD65_Hangaza JE25_Mkwaya JE25_Jita JE25_Kilegi JE45_Nata JE42_Gusii JE43_Kuria JE43_Kuria_Mago JE43_Kuria_Tari JE15_Luganda JE17_Gwere JE32_Luyia JE34_Samialugwe JE31_Lumasaaba JE31c_Bukusu JE23_Zinza JE21_Runyambo JE22_Haya JE13_Runyankore JE14_Rukiga F23_Sumbwa F22_Nyamwezi F21_Ntuzu F21_Sukuma F32_Nyaturucha F32_Nyaturuwil M13_Fipa M14_Rungu M15_Mambwe M25_Safwa M21_Ndali M31_Nyakyusa P31_Emakhua N21_Tumbuka_Malawi N31_Chewa S11_Shona S16_Kalanga S21_Venda K21_Lozi S31_Tswana S311_Shekgalagari S51_Tshwa S53_Tsonga S41_Xhosa S42_Zulu S44_Ndebele P13_Matumbi P21_Yao P23_Simakonde P25_Mabia G52_Ndamba N12_Ngoni G63_Bena G64_Pangwa F33_Langi G31_Zigua G23_Sambaa G24_Bondei G12_Kagulu G35_Luguru E71A_Upper_Pokomo E72a_Giryama E73_Digo G44a_Ngazija G44b_Ndzwani G41_Bajuni G42a_Amu G401_Mwani G43_Kae G42_Swahili G42d_Unguja G22_Asu G22A_North_Pare G22B_South_Pare G39_Saghala E65_Gweno E621D_Kibosho E621B_Machame E53_Meru E621C_Siha E64_Kahe E622C_Lema E622A_Kimochi E55_Kamba_Kitu E55_Kamba E55_Kamba_Mach E51_Kikuyu E54_Tharaka E53_Igoji E53_Miutini E53_Tigania E53_Merutig E53_Imenti E53_Meruimenti 
	N288	19	B42_Sangu_Mb H16c_Yombe H42_Hunganna H11_Beembe H13_Kikunyi_1989 H131_Kisundi_Congo_Kimongo_1988 H16c_Kiyombe_DRC_1982 H16_Cilinji H16d_Ciwoyo_DRC_2012 H16_Cizobe H16_Kikongo H16b_Kindibu_2013 C34_Sakata B85_Yanzi B52_Nzebi B501_Wanzi_E B63_Ndumu B77b_Fumu B78_Wuumu 
	N289	12	B42_Sangu_Mb H16c_Yombe H42_Hunganna H11_Beembe H13_Kikunyi_1989 H131_Kisundi_Congo_Kimongo_1988 H16c_Kiyombe_DRC_1982 H16_Cilinji H16d_Ciwoyo_DRC_2012 H16_Cizobe H16_Kikongo H16b_Kindibu_2013 
	N290	2	B42_Sangu_Mb H16c_Yombe 
	N291	10	H42_Hunganna H11_Beembe H13_Kikunyi_1989 H131_Kisundi_Congo_Kimongo_1988 H16c_Kiyombe_DRC_1982 H16_Cilinji H16d_Ciwoyo_DRC_2012 H16_Cizobe H16_Kikongo H16b_Kindibu_2013 
	N292	9	H11_Beembe H13_Kikunyi_1989 H131_Kisundi_Congo_Kimongo_1988 H16c_Kiyombe_DRC_1982 H16_Cilinji H16d_Ciwoyo_DRC_2012 H16_Cizobe H16_Kikongo H16b_Kindibu_2013 
	N293	3	H11_Beembe H13_Kikunyi_1989 H131_Kisundi_Congo_Kimongo_1988 
	N294	2	H13_Kikunyi_1989 H131_Kisundi_Congo_Kimongo_1988 
	N295	6	H16c_Kiyombe_DRC_1982 H16_Cilinji H16d_Ciwoyo_DRC_2012 H16_Cizobe H16_Kikongo H16b_Kindibu_2013 
	N296	4	H16c_Kiyombe_DRC_1982 H16_Cilinji H16d_Ciwoyo_DRC_2012 H16_Cizobe 
	N297	3	H16_Cilinji H16d_Ciwoyo_DRC_2012 H16_Cizobe 
	N298	2	H16d_Ciwoyo_DRC_2012 H16_Cizobe 
	N299	2	H16_Kikongo H16b_Kindibu_2013 
	N300	7	C34_Sakata B85_Yanzi B52_Nzebi B501_Wanzi_E B63_Ndumu B77b_Fumu B78_Wuumu 
	N301	2	C34_Sakata B85_Yanzi 
	N302	5	B52_Nzebi B501_Wanzi_E B63_Ndumu B77b_Fumu B78_Wuumu 
	N303	2	B52_Nzebi B501_Wanzi_E 
	N304	3	B63_Ndumu B77b_Fumu B78_Wuumu 
	N305	2	B77b_Fumu B78_Wuumu 
	N306	115	H21a_Kimbundu L13_Kwese K31_Luyana L52_Lunda K11_Ciokwe K14_Lwena K33_Kwangali K332_Rumanyo R11_Umbundu R31_Herero R21_Kwanyama R22_Ndonga L31a_Luba-Kasai L33_Luba-Shaba D28_Holoholo D43_Nyanga M61_Lenje M42_Bemba M54_Lamba JD66_Kiha JD62_Rundi JD65_Hangaza JE25_Mkwaya JE25_Jita JE25_Kilegi JE45_Nata JE42_Gusii JE43_Kuria JE43_Kuria_Mago JE43_Kuria_Tari JE15_Luganda JE17_Gwere JE32_Luyia JE34_Samialugwe JE31_Lumasaaba JE31c_Bukusu JE23_Zinza JE21_Runyambo JE22_Haya JE13_Runyankore JE14_Rukiga F23_Sumbwa F22_Nyamwezi F21_Ntuzu F21_Sukuma F32_Nyaturucha F32_Nyaturuwil M13_Fipa M14_Rungu M15_Mambwe M25_Safwa M21_Ndali M31_Nyakyusa P31_Emakhua N21_Tumbuka_Malawi N31_Chewa S11_Shona S16_Kalanga S21_Venda K21_Lozi S31_Tswana S311_Shekgalagari S51_Tshwa S53_Tsonga S41_Xhosa S42_Zulu S44_Ndebele P13_Matumbi P21_Yao P23_Simakonde P25_Mabia G52_Ndamba N12_Ngoni G63_Bena G64_Pangwa F33_Langi G31_Zigua G23_Sambaa G24_Bondei G12_Kagulu G35_Luguru E71A_Upper_Pokomo E72a_Giryama E73_Digo G44a_Ngazija G44b_Ndzwani G41_Bajuni G42a_Amu G401_Mwani G43_Kae G42_Swahili G42d_Unguja G22_Asu G22A_North_Pare G22B_South_Pare G39_Saghala E65_Gweno E621D_Kibosho E621B_Machame E53_Meru E621C_Siha E64_Kahe E622C_Lema E622A_Kimochi E55_Kamba_Kitu E55_Kamba E55_Kamba_Mach E51_Kikuyu E54_Tharaka E53_Igoji E53_Miutini E53_Tigania E53_Merutig E53_Imenti E53_Meruimenti 
	N307	2	H21a_Kimbundu L13_Kwese 
	N308	113	K31_Luyana L52_Lunda K11_Ciokwe K14_Lwena K33_Kwangali K332_Rumanyo R11_Umbundu R31_Herero R21_Kwanyama R22_Ndonga L31a_Luba-Kasai L33_Luba-Shaba D28_Holoholo D43_Nyanga M61_Lenje M42_Bemba M54_Lamba JD66_Kiha JD62_Rundi JD65_Hangaza JE25_Mkwaya JE25_Jita JE25_Kilegi JE45_Nata JE42_Gusii JE43_Kuria JE43_Kuria_Mago JE43_Kuria_Tari JE15_Luganda JE17_Gwere JE32_Luyia JE34_Samialugwe JE31_Lumasaaba JE31c_Bukusu JE23_Zinza JE21_Runyambo JE22_Haya JE13_Runyankore JE14_Rukiga F23_Sumbwa F22_Nyamwezi F21_Ntuzu F21_Sukuma F32_Nyaturucha F32_Nyaturuwil M13_Fipa M14_Rungu M15_Mambwe M25_Safwa M21_Ndali M31_Nyakyusa P31_Emakhua N21_Tumbuka_Malawi N31_Chewa S11_Shona S16_Kalanga S21_Venda K21_Lozi S31_Tswana S311_Shekgalagari S51_Tshwa S53_Tsonga S41_Xhosa S42_Zulu S44_Ndebele P13_Matumbi P21_Yao P23_Simakonde P25_Mabia G52_Ndamba N12_Ngoni G63_Bena G64_Pangwa F33_Langi G31_Zigua G23_Sambaa G24_Bondei G12_Kagulu G35_Luguru E71A_Upper_Pokomo E72a_Giryama E73_Digo G44a_Ngazija G44b_Ndzwani G41_Bajuni G42a_Amu G401_Mwani G43_Kae G42_Swahili G42d_Unguja G22_Asu G22A_North_Pare G22B_South_Pare G39_Saghala E65_Gweno E621D_Kibosho E621B_Machame E53_Meru E621C_Siha E64_Kahe E622C_Lema E622A_Kimochi E55_Kamba_Kitu E55_Kamba E55_Kamba_Mach E51_Kikuyu E54_Tharaka E53_Igoji E53_Miutini E53_Tigania E53_Merutig E53_Imenti E53_Meruimenti 
	N309	10	K31_Luyana L52_Lunda K11_Ciokwe K14_Lwena K33_Kwangali K332_Rumanyo R11_Umbundu R31_Herero R21_Kwanyama R22_Ndonga 
	N310	9	L52_Lunda K11_Ciokwe K14_Lwena K33_Kwangali K332_Rumanyo R11_Umbundu R31_Herero R21_Kwanyama R22_Ndonga 
	N311	8	K11_Ciokwe K14_Lwena K33_Kwangali K332_Rumanyo R11_Umbundu R31_Herero R21_Kwanyama R22_Ndonga 
	N312	2	K11_Ciokwe K14_Lwena 
	N313	6	K33_Kwangali K332_Rumanyo R11_Umbundu R31_Herero R21_Kwanyama R22_Ndonga 
	N314	2	K33_Kwangali K332_Rumanyo 
	N315	4	R11_Umbundu R31_Herero R21_Kwanyama R22_Ndonga 
	N316	3	R31_Herero R21_Kwanyama R22_Ndonga 
	N317	2	R21_Kwanyama R22_Ndonga 
	N318	103	L31a_Luba-Kasai L33_Luba-Shaba D28_Holoholo D43_Nyanga M61_Lenje M42_Bemba M54_Lamba JD66_Kiha JD62_Rundi JD65_Hangaza JE25_Mkwaya JE25_Jita JE25_Kilegi JE45_Nata JE42_Gusii JE43_Kuria JE43_Kuria_Mago JE43_Kuria_Tari JE15_Luganda JE17_Gwere JE32_Luyia JE34_Samialugwe JE31_Lumasaaba JE31c_Bukusu JE23_Zinza JE21_Runyambo JE22_Haya JE13_Runyankore JE14_Rukiga F23_Sumbwa F22_Nyamwezi F21_Ntuzu F21_Sukuma F32_Nyaturucha F32_Nyaturuwil M13_Fipa M14_Rungu M15_Mambwe M25_Safwa M21_Ndali M31_Nyakyusa P31_Emakhua N21_Tumbuka_Malawi N31_Chewa S11_Shona S16_Kalanga S21_Venda K21_Lozi S31_Tswana S311_Shekgalagari S51_Tshwa S53_Tsonga S41_Xhosa S42_Zulu S44_Ndebele P13_Matumbi P21_Yao P23_Simakonde P25_Mabia G52_Ndamba N12_Ngoni G63_Bena G64_Pangwa F33_Langi G31_Zigua G23_Sambaa G24_Bondei G12_Kagulu G35_Luguru E71A_Upper_Pokomo E72a_Giryama E73_Digo G44a_Ngazija G44b_Ndzwani G41_Bajuni G42a_Amu G401_Mwani G43_Kae G42_Swahili G42d_Unguja G22_Asu G22A_North_Pare G22B_South_Pare G39_Saghala E65_Gweno E621D_Kibosho E621B_Machame E53_Meru E621C_Siha E64_Kahe E622C_Lema E622A_Kimochi E55_Kamba_Kitu E55_Kamba E55_Kamba_Mach E51_Kikuyu E54_Tharaka E53_Igoji E53_Miutini E53_Tigania E53_Merutig E53_Imenti E53_Meruimenti 
	N319	2	L31a_Luba-Kasai L33_Luba-Shaba 
	N320	101	D28_Holoholo D43_Nyanga M61_Lenje M42_Bemba M54_Lamba JD66_Kiha JD62_Rundi JD65_Hangaza JE25_Mkwaya JE25_Jita JE25_Kilegi JE45_Nata JE42_Gusii JE43_Kuria JE43_Kuria_Mago JE43_Kuria_Tari JE15_Luganda JE17_Gwere JE32_Luyia JE34_Samialugwe JE31_Lumasaaba JE31c_Bukusu JE23_Zinza JE21_Runyambo JE22_Haya JE13_Runyankore JE14_Rukiga F23_Sumbwa F22_Nyamwezi F21_Ntuzu F21_Sukuma F32_Nyaturucha F32_Nyaturuwil M13_Fipa M14_Rungu M15_Mambwe M25_Safwa M21_Ndali M31_Nyakyusa P31_Emakhua N21_Tumbuka_Malawi N31_Chewa S11_Shona S16_Kalanga S21_Venda K21_Lozi S31_Tswana S311_Shekgalagari S51_Tshwa S53_Tsonga S41_Xhosa S42_Zulu S44_Ndebele P13_Matumbi P21_Yao P23_Simakonde P25_Mabia G52_Ndamba N12_Ngoni G63_Bena G64_Pangwa F33_Langi G31_Zigua G23_Sambaa G24_Bondei G12_Kagulu G35_Luguru E71A_Upper_Pokomo E72a_Giryama E73_Digo G44a_Ngazija G44b_Ndzwani G41_Bajuni G42a_Amu G401_Mwani G43_Kae G42_Swahili G42d_Unguja G22_Asu G22A_North_Pare G22B_South_Pare G39_Saghala E65_Gweno E621D_Kibosho E621B_Machame E53_Meru E621C_Siha E64_Kahe E622C_Lema E622A_Kimochi E55_Kamba_Kitu E55_Kamba E55_Kamba_Mach E51_Kikuyu E54_Tharaka E53_Igoji E53_Miutini E53_Tigania E53_Merutig E53_Imenti E53_Meruimenti 
	N321	2	D28_Holoholo D43_Nyanga 
	N322	99	M61_Lenje M42_Bemba M54_Lamba JD66_Kiha JD62_Rundi JD65_Hangaza JE25_Mkwaya JE25_Jita JE25_Kilegi JE45_Nata JE42_Gusii JE43_Kuria JE43_Kuria_Mago JE43_Kuria_Tari JE15_Luganda JE17_Gwere JE32_Luyia JE34_Samialugwe JE31_Lumasaaba JE31c_Bukusu JE23_Zinza JE21_Runyambo JE22_Haya JE13_Runyankore JE14_Rukiga F23_Sumbwa F22_Nyamwezi F21_Ntuzu F21_Sukuma F32_Nyaturucha F32_Nyaturuwil M13_Fipa M14_Rungu M15_Mambwe M25_Safwa M21_Ndali M31_Nyakyusa P31_Emakhua N21_Tumbuka_Malawi N31_Chewa S11_Shona S16_Kalanga S21_Venda K21_Lozi S31_Tswana S311_Shekgalagari S51_Tshwa S53_Tsonga S41_Xhosa S42_Zulu S44_Ndebele P13_Matumbi P21_Yao P23_Simakonde P25_Mabia G52_Ndamba N12_Ngoni G63_Bena G64_Pangwa F33_Langi G31_Zigua G23_Sambaa G24_Bondei G12_Kagulu G35_Luguru E71A_Upper_Pokomo E72a_Giryama E73_Digo G44a_Ngazija G44b_Ndzwani G41_Bajuni G42a_Amu G401_Mwani G43_Kae G42_Swahili G42d_Unguja G22_Asu G22A_North_Pare G22B_South_Pare G39_Saghala E65_Gweno E621D_Kibosho E621B_Machame E53_Meru E621C_Siha E64_Kahe E622C_Lema E622A_Kimochi E55_Kamba_Kitu E55_Kamba E55_Kamba_Mach E51_Kikuyu E54_Tharaka E53_Igoji E53_Miutini E53_Tigania E53_Merutig E53_Imenti E53_Meruimenti 
	N323	3	M61_Lenje M42_Bemba M54_Lamba 
	N324	2	M42_Bemba M54_Lamba 
	N325	96	JD66_Kiha JD62_Rundi JD65_Hangaza JE25_Mkwaya JE25_Jita JE25_Kilegi JE45_Nata JE42_Gusii JE43_Kuria JE43_Kuria_Mago JE43_Kuria_Tari JE15_Luganda JE17_Gwere JE32_Luyia JE34_Samialugwe JE31_Lumasaaba JE31c_Bukusu JE23_Zinza JE21_Runyambo JE22_Haya JE13_Runyankore JE14_Rukiga F23_Sumbwa F22_Nyamwezi F21_Ntuzu F21_Sukuma F32_Nyaturucha F32_Nyaturuwil M13_Fipa M14_Rungu M15_Mambwe M25_Safwa M21_Ndali M31_Nyakyusa P31_Emakhua N21_Tumbuka_Malawi N31_Chewa S11_Shona S16_Kalanga S21_Venda K21_Lozi S31_Tswana S311_Shekgalagari S51_Tshwa S53_Tsonga S41_Xhosa S42_Zulu S44_Ndebele P13_Matumbi P21_Yao P23_Simakonde P25_Mabia G52_Ndamba N12_Ngoni G63_Bena G64_Pangwa F33_Langi G31_Zigua G23_Sambaa G24_Bondei G12_Kagulu G35_Luguru E71A_Upper_Pokomo E72a_Giryama E73_Digo G44a_Ngazija G44b_Ndzwani G41_Bajuni G42a_Amu G401_Mwani G43_Kae G42_Swahili G42d_Unguja G22_Asu G22A_North_Pare G22B_South_Pare G39_Saghala E65_Gweno E621D_Kibosho E621B_Machame E53_Meru E621C_Siha E64_Kahe E622C_Lema E622A_Kimochi E55_Kamba_Kitu E55_Kamba E55_Kamba_Mach E51_Kikuyu E54_Tharaka E53_Igoji E53_Miutini E53_Tigania E53_Merutig E53_Imenti E53_Meruimenti 
	N326	22	JD66_Kiha JD62_Rundi JD65_Hangaza JE25_Mkwaya JE25_Jita JE25_Kilegi JE45_Nata JE42_Gusii JE43_Kuria JE43_Kuria_Mago JE43_Kuria_Tari JE15_Luganda JE17_Gwere JE32_Luyia JE34_Samialugwe JE31_Lumasaaba JE31c_Bukusu JE23_Zinza JE21_Runyambo JE22_Haya JE13_Runyankore JE14_Rukiga 
	N327	3	JD66_Kiha JD62_Rundi JD65_Hangaza 
	N328	2	JD62_Rundi JD65_Hangaza 
	N329	19	JE25_Mkwaya JE25_Jita JE25_Kilegi JE45_Nata JE42_Gusii JE43_Kuria JE43_Kuria_Mago JE43_Kuria_Tari JE15_Luganda JE17_Gwere JE32_Luyia JE34_Samialugwe JE31_Lumasaaba JE31c_Bukusu JE23_Zinza JE21_Runyambo JE22_Haya JE13_Runyankore JE14_Rukiga 
	N330	8	JE25_Mkwaya JE25_Jita JE25_Kilegi JE45_Nata JE42_Gusii JE43_Kuria JE43_Kuria_Mago JE43_Kuria_Tari 
	N331	3	JE25_Mkwaya JE25_Jita JE25_Kilegi 
	N332	2	JE25_Jita JE25_Kilegi 
	N333	5	JE45_Nata JE42_Gusii JE43_Kuria JE43_Kuria_Mago JE43_Kuria_Tari 
	N334	4	JE42_Gusii JE43_Kuria JE43_Kuria_Mago JE43_Kuria_Tari 
	N335	3	JE43_Kuria JE43_Kuria_Mago JE43_Kuria_Tari 
	N336	2	JE43_Kuria_Mago JE43_Kuria_Tari 
	N337	11	JE15_Luganda JE17_Gwere JE32_Luyia JE34_Samialugwe JE31_Lumasaaba JE31c_Bukusu JE23_Zinza JE21_Runyambo JE22_Haya JE13_Runyankore JE14_Rukiga 
	N338	6	JE15_Luganda JE17_Gwere JE32_Luyia JE34_Samialugwe JE31_Lumasaaba JE31c_Bukusu 
	N339	2	JE15_Luganda JE17_Gwere 
	N340	4	JE32_Luyia JE34_Samialugwe JE31_Lumasaaba JE31c_Bukusu 
	N341	3	JE34_Samialugwe JE31_Lumasaaba JE31c_Bukusu 
	N342	2	JE31_Lumasaaba JE31c_Bukusu 
	N343	5	JE23_Zinza JE21_Runyambo JE22_Haya JE13_Runyankore JE14_Rukiga 
	N344	4	JE21_Runyambo JE22_Haya JE13_Runyankore JE14_Rukiga 
	N345	2	JE21_Runyambo JE22_Haya 
	N346	2	JE13_Runyankore JE14_Rukiga 
	N347	74	F23_Sumbwa F22_Nyamwezi F21_Ntuzu F21_Sukuma F32_Nyaturucha F32_Nyaturuwil M13_Fipa M14_Rungu M15_Mambwe M25_Safwa M21_Ndali M31_Nyakyusa P31_Emakhua N21_Tumbuka_Malawi N31_Chewa S11_Shona S16_Kalanga S21_Venda K21_Lozi S31_Tswana S311_Shekgalagari S51_Tshwa S53_Tsonga S41_Xhosa S42_Zulu S44_Ndebele P13_Matumbi P21_Yao P23_Simakonde P25_Mabia G52_Ndamba N12_Ngoni G63_Bena G64_Pangwa F33_Langi G31_Zigua G23_Sambaa G24_Bondei G12_Kagulu G35_Luguru E71A_Upper_Pokomo E72a_Giryama E73_Digo G44a_Ngazija G44b_Ndzwani G41_Bajuni G42a_Amu G401_Mwani G43_Kae G42_Swahili G42d_Unguja G22_Asu G22A_North_Pare G22B_South_Pare G39_Saghala E65_Gweno E621D_Kibosho E621B_Machame E53_Meru E621C_Siha E64_Kahe E622C_Lema E622A_Kimochi E55_Kamba_Kitu E55_Kamba E55_Kamba_Mach E51_Kikuyu E54_Tharaka E53_Igoji E53_Miutini E53_Tigania E53_Merutig E53_Imenti E53_Meruimenti 
	N348	12	F23_Sumbwa F22_Nyamwezi F21_Ntuzu F21_Sukuma F32_Nyaturucha F32_Nyaturuwil M13_Fipa M14_Rungu M15_Mambwe M25_Safwa M21_Ndali M31_Nyakyusa 
	N349	6	F23_Sumbwa F22_Nyamwezi F21_Ntuzu F21_Sukuma F32_Nyaturucha F32_Nyaturuwil 
	N350	5	F22_Nyamwezi F21_Ntuzu F21_Sukuma F32_Nyaturucha F32_Nyaturuwil 
	N351	3	F22_Nyamwezi F21_Ntuzu F21_Sukuma 
	N352	2	F21_Ntuzu F21_Sukuma 
	N353	2	F32_Nyaturucha F32_Nyaturuwil 
	N354	6	M13_Fipa M14_Rungu M15_Mambwe M25_Safwa M21_Ndali M31_Nyakyusa 
	N355	3	M13_Fipa M14_Rungu M15_Mambwe 
	N356	2	M14_Rungu M15_Mambwe 
	N357	3	M25_Safwa M21_Ndali M31_Nyakyusa 
	N358	2	M21_Ndali M31_Nyakyusa 
	N359	62	P31_Emakhua N21_Tumbuka_Malawi N31_Chewa S11_Shona S16_Kalanga S21_Venda K21_Lozi S31_Tswana S311_Shekgalagari S51_Tshwa S53_Tsonga S41_Xhosa S42_Zulu S44_Ndebele P13_Matumbi P21_Yao P23_Simakonde P25_Mabia G52_Ndamba N12_Ngoni G63_Bena G64_Pangwa F33_Langi G31_Zigua G23_Sambaa G24_Bondei G12_Kagulu G35_Luguru E71A_Upper_Pokomo E72a_Giryama E73_Digo G44a_Ngazija G44b_Ndzwani G41_Bajuni G42a_Amu G401_Mwani G43_Kae G42_Swahili G42d_Unguja G22_Asu G22A_North_Pare G22B_South_Pare G39_Saghala E65_Gweno E621D_Kibosho E621B_Machame E53_Meru E621C_Siha E64_Kahe E622C_Lema E622A_Kimochi E55_Kamba_Kitu E55_Kamba E55_Kamba_Mach E51_Kikuyu E54_Tharaka E53_Igoji E53_Miutini E53_Tigania E53_Merutig E53_Imenti E53_Meruimenti 
	N360	22	P31_Emakhua N21_Tumbuka_Malawi N31_Chewa S11_Shona S16_Kalanga S21_Venda K21_Lozi S31_Tswana S311_Shekgalagari S51_Tshwa S53_Tsonga S41_Xhosa S42_Zulu S44_Ndebele P13_Matumbi P21_Yao P23_Simakonde P25_Mabia G52_Ndamba N12_Ngoni G63_Bena G64_Pangwa 
	N361	14	P31_Emakhua N21_Tumbuka_Malawi N31_Chewa S11_Shona S16_Kalanga S21_Venda K21_Lozi S31_Tswana S311_Shekgalagari S51_Tshwa S53_Tsonga S41_Xhosa S42_Zulu S44_Ndebele 
	N362	3	P31_Emakhua N21_Tumbuka_Malawi N31_Chewa 
	N363	2	N21_Tumbuka_Malawi N31_Chewa 
	N364	11	S11_Shona S16_Kalanga S21_Venda K21_Lozi S31_Tswana S311_Shekgalagari S51_Tshwa S53_Tsonga S41_Xhosa S42_Zulu S44_Ndebele 
	N365	2	S11_Shona S16_Kalanga 
	N366	9	S21_Venda K21_Lozi S31_Tswana S311_Shekgalagari S51_Tshwa S53_Tsonga S41_Xhosa S42_Zulu S44_Ndebele 
	N367	8	K21_Lozi S31_Tswana S311_Shekgalagari S51_Tshwa S53_Tsonga S41_Xhosa S42_Zulu S44_Ndebele 
	N368	3	K21_Lozi S31_Tswana S311_Shekgalagari 
	N369	2	S31_Tswana S311_Shekgalagari 
	N370	5	S51_Tshwa S53_Tsonga S41_Xhosa S42_Zulu S44_Ndebele 
	N371	2	S51_Tshwa S53_Tsonga 
	N372	3	S41_Xhosa S42_Zulu S44_Ndebele 
	N373	2	S42_Zulu S44_Ndebele 
	N374	8	P13_Matumbi P21_Yao P23_Simakonde P25_Mabia G52_Ndamba N12_Ngoni G63_Bena G64_Pangwa 
	N375	4	P13_Matumbi P21_Yao P23_Simakonde P25_Mabia 
	N376	3	P21_Yao P23_Simakonde P25_Mabia 
	N377	2	P23_Simakonde P25_Mabia 
	N378	4	G52_Ndamba N12_Ngoni G63_Bena G64_Pangwa 
	N379	3	N12_Ngoni G63_Bena G64_Pangwa 
	N380	2	G63_Bena G64_Pangwa 
	N381	40	F33_Langi G31_Zigua G23_Sambaa G24_Bondei G12_Kagulu G35_Luguru E71A_Upper_Pokomo E72a_Giryama E73_Digo G44a_Ngazija G44b_Ndzwani G41_Bajuni G42a_Amu G401_Mwani G43_Kae G42_Swahili G42d_Unguja G22_Asu G22A_North_Pare G22B_South_Pare G39_Saghala E65_Gweno E621D_Kibosho E621B_Machame E53_Meru E621C_Siha E64_Kahe E622C_Lema E622A_Kimochi E55_Kamba_Kitu E55_Kamba E55_Kamba_Mach E51_Kikuyu E54_Tharaka E53_Igoji E53_Miutini E53_Tigania E53_Merutig E53_Imenti E53_Meruimenti 
	N382	39	G31_Zigua G23_Sambaa G24_Bondei G12_Kagulu G35_Luguru E71A_Upper_Pokomo E72a_Giryama E73_Digo G44a_Ngazija G44b_Ndzwani G41_Bajuni G42a_Amu G401_Mwani G43_Kae G42_Swahili G42d_Unguja G22_Asu G22A_North_Pare G22B_South_Pare G39_Saghala E65_Gweno E621D_Kibosho E621B_Machame E53_Meru E621C_Siha E64_Kahe E622C_Lema E622A_Kimochi E55_Kamba_Kitu E55_Kamba E55_Kamba_Mach E51_Kikuyu E54_Tharaka E53_Igoji E53_Miutini E53_Tigania E53_Merutig E53_Imenti E53_Meruimenti 
	N383	5	G31_Zigua G23_Sambaa G24_Bondei G12_Kagulu G35_Luguru 
	N384	3	G31_Zigua G23_Sambaa G24_Bondei 
	N385	2	G23_Sambaa G24_Bondei 
	N386	2	G12_Kagulu G35_Luguru 
	N387	34	E71A_Upper_Pokomo E72a_Giryama E73_Digo G44a_Ngazija G44b_Ndzwani G41_Bajuni G42a_Amu G401_Mwani G43_Kae G42_Swahili G42d_Unguja G22_Asu G22A_North_Pare G22B_South_Pare G39_Saghala E65_Gweno E621D_Kibosho E621B_Machame E53_Meru E621C_Siha E64_Kahe E622C_Lema E622A_Kimochi E55_Kamba_Kitu E55_Kamba E55_Kamba_Mach E51_Kikuyu E54_Tharaka E53_Igoji E53_Miutini E53_Tigania E53_Merutig E53_Imenti E53_Meruimenti 
	N388	11	E71A_Upper_Pokomo E72a_Giryama E73_Digo G44a_Ngazija G44b_Ndzwani G41_Bajuni G42a_Amu G401_Mwani G43_Kae G42_Swahili G42d_Unguja 
	N389	3	E71A_Upper_Pokomo E72a_Giryama E73_Digo 
	N390	2	E72a_Giryama E73_Digo 
	N391	8	G44a_Ngazija G44b_Ndzwani G41_Bajuni G42a_Amu G401_Mwani G43_Kae G42_Swahili G42d_Unguja 
	N392	2	G44a_Ngazija G44b_Ndzwani 
	N393	6	G41_Bajuni G42a_Amu G401_Mwani G43_Kae G42_Swahili G42d_Unguja 
	N394	2	G41_Bajuni G42a_Amu 
	N395	4	G401_Mwani G43_Kae G42_Swahili G42d_Unguja 
	N396	3	G43_Kae G42_Swahili G42d_Unguja 
	N397	2	G42_Swahili G42d_Unguja 
	N398	23	G22_Asu G22A_North_Pare G22B_South_Pare G39_Saghala E65_Gweno E621D_Kibosho E621B_Machame E53_Meru E621C_Siha E64_Kahe E622C_Lema E622A_Kimochi E55_Kamba_Kitu E55_Kamba E55_Kamba_Mach E51_Kikuyu E54_Tharaka E53_Igoji E53_Miutini E53_Tigania E53_Merutig E53_Imenti E53_Meruimenti 
	N399	3	G22_Asu G22A_North_Pare G22B_South_Pare 
	N400	2	G22A_North_Pare G22B_South_Pare 
	N401	20	G39_Saghala E65_Gweno E621D_Kibosho E621B_Machame E53_Meru E621C_Siha E64_Kahe E622C_Lema E622A_Kimochi E55_Kamba_Kitu E55_Kamba E55_Kamba_Mach E51_Kikuyu E54_Tharaka E53_Igoji E53_Miutini E53_Tigania E53_Merutig E53_Imenti E53_Meruimenti 
	N402	19	E65_Gweno E621D_Kibosho E621B_Machame E53_Meru E621C_Siha E64_Kahe E622C_Lema E622A_Kimochi E55_Kamba_Kitu E55_Kamba E55_Kamba_Mach E51_Kikuyu E54_Tharaka E53_Igoji E53_Miutini E53_Tigania E53_Merutig E53_Imenti E53_Meruimenti 
	N403	8	E65_Gweno E621D_Kibosho E621B_Machame E53_Meru E621C_Siha E64_Kahe E622C_Lema E622A_Kimochi 
	N404	7	E621D_Kibosho E621B_Machame E53_Meru E621C_Siha E64_Kahe E622C_Lema E622A_Kimochi 
	N405	4	E621D_Kibosho E621B_Machame E53_Meru E621C_Siha 
	N406	3	E621B_Machame E53_Meru E621C_Siha 
	N407	2	E53_Meru E621C_Siha 
	N408	3	E64_Kahe E622C_Lema E622A_Kimochi 
	N409	2	E622C_Lema E622A_Kimochi 
	N410	11	E55_Kamba_Kitu E55_Kamba E55_Kamba_Mach E51_Kikuyu E54_Tharaka E53_Igoji E53_Miutini E53_Tigania E53_Merutig E53_Imenti E53_Meruimenti 
	N411	3	E55_Kamba_Kitu E55_Kamba E55_Kamba_Mach 
	N412	2	E55_Kamba E55_Kamba_Mach 
	N413	8	E51_Kikuyu E54_Tharaka E53_Igoji E53_Miutini E53_Tigania E53_Merutig E53_Imenti E53_Meruimenti 
	N414	7	E54_Tharaka E53_Igoji E53_Miutini E53_Tigania E53_Merutig E53_Imenti E53_Meruimenti 
	N415	6	E53_Igoji E53_Miutini E53_Tigania E53_Merutig E53_Imenti E53_Meruimenti 
	N416	2	E53_Igoji E53_Miutini 
	N417	4	E53_Tigania E53_Merutig E53_Imenti E53_Meruimenti 
	N418	2	E53_Tigania E53_Merutig 
	N419	2	E53_Imenti E53_Meruimenti 
Load Model:                      ../../results/BayesTraitsOutput/AncestralStateReconstruction/Anc_Tones_SIM10_continuous_models.bin
Estimating values for taxa and Sites
	A212                1 
	A213                1 
	A214                1 
	A215                1 
	A216                1 
	A217                1 
	A218                1 
	A219                1 
	A220                1 
	A221                1 
	A222                1 
	A223                1 
	A224                1 
	A225                1 
	A226                1 
	A227                1 
	A228                1 
	A229                1 
	A230                1 
	A231                1 
	A232                1 
	A233                1 
	A234                1 
	A235                1 
	A236                1 
	A237                1 
	A238                1 
	A239                1 
	A240                1 
	A241                1 
	A242                1 
	A243                1 
	A244                1 
	A245                1 
	A246                1 
	A247                1 
	A248                1 
	A249                1 
	A250                1 
	A251                1 
	A252                1 
	A253                1 
	A254                1 
	A255                1 
	A256                1 
	A257                1 
	A258                1 
	A259                1 
	A260                1 
	A261                1 
	A262                1 
	A263                1 
	A264                1 
	A265                1 
	A266                1 
	A267                1 
	A268                1 
	A269                1 
	A270                1 
	A271                1 
	A272                1 
	A273                1 
	A274                1 
	A275                1 
	A276                1 
	A277                1 
	A278                1 
	A279                1 
	A280                1 
	A281                1 
	A282                1 
	A283                1 
	A284                1 
	A285                1 
	A286                1 
	A287                1 
	A288                1 
	A289                1 
	A290                1 
	A291                1 
	A292                1 
	A293                1 
	A294                1 
	A295                1 
	A296                1 
	A297                1 
	A298                1 
	A299                1 
	A300                1 
	A301                1 
	A302                1 
	A303                1 
	A304                1 
	A305                1 
	A306                1 
	A307                1 
	A308                1 
	A309                1 
	A310                1 
	A311                1 
	A312                1 
	A313                1 
	A314                1 
	A315                1 
	A316                1 
	A317                1 
	A318                1 
	A319                1 
	A320                1 
	A321                1 
	A322                1 
	A323                1 
	A324                1 
	A325                1 
	A326                1 
	A327                1 
	A328                1 
	A329                1 
	A330                1 
	A331                1 
	A332                1 
	A333                1 
	A334                1 
	A335                1 
	A336                1 
	A337                1 
	A338                1 
	A339                1 
	A340                1 
	A341                1 
	A342                1 
	A343                1 
	A344                1 
	A345                1 
	A346                1 
	A347                1 
	A348                1 
	A349                1 
	A350                1 
	A351                1 
	A352                1 
	A353                1 
	A354                1 
	A355                1 
	A356                1 
	A357                1 
	A358                1 
	A359                1 
	A360                1 
	A361                1 
	A362                1 
	A363                1 
	A364                1 
	A365                1 
	A366                1 
	A367                1 
	A368                1 
	A369                1 
	A370                1 
	A371                1 
	A372                1 
	A373                1 
	A374                1 
	A375                1 
	A376                1 
	A377                1 
	A378                1 
	A379                1 
	A380                1 
	A381                1 
	A382                1 
	A383                1 
	A384                1 
	A385                1 
	A386                1 
	A387                1 
	A388                1 
	A389                1 
	A390                1 
	A391                1 
	A392                1 
	A393                1 
	A394                1 
	A395                1 
	A396                1 
	A397                1 
	A398                1 
	A399                1 
	A400                1 
	A401                1 
	A402                1 
	A403                1 
	A404                1 
	A405                1 
	A406                1 
	A407                1 
	A408                1 
	A409                1 
	A410                1 
	A411                1 
	A412                1 
	A413                1 
	A414                1 
	A415                1 
	A416                1 
	A417                1 
	A418                1 
	A419                1 
Restrictions:
    alpha-1                      None
Prior Information:
    Priors
        alpha-1 - uniform 0.00 12.00 
        AncState-1 - uniform -100.00 100.00 
Tree Information
     Trees:                      1
     Taxa:                       419
     Sites:                      1
Iteration	Lh	Tree No	Model No	Alpha 1	Sigma^2 1 	Est A212 - 1	Est A213 - 1	Est A214 - 1	Est A215 - 1	Est A216 - 1	Est A217 - 1	Est A218 - 1	Est A219 - 1	Est A220 - 1	Est A221 - 1	Est A222 - 1	Est A223 - 1	Est A224 - 1	Est A225 - 1	Est A226 - 1	Est A227 - 1	Est A228 - 1	Est A229 - 1	Est A230 - 1	Est A231 - 1	Est A232 - 1	Est A233 - 1	Est A234 - 1	Est A235 - 1	Est A236 - 1	Est A237 - 1	Est A238 - 1	Est A239 - 1	Est A240 - 1	Est A241 - 1	Est A242 - 1	Est A243 - 1	Est A244 - 1	Est A245 - 1	Est A246 - 1	Est A247 - 1	Est A248 - 1	Est A249 - 1	Est A250 - 1	Est A251 - 1	Est A252 - 1	Est A253 - 1	Est A254 - 1	Est A255 - 1	Est A256 - 1	Est A257 - 1	Est A258 - 1	Est A259 - 1	Est A260 - 1	Est A261 - 1	Est A262 - 1	Est A263 - 1	Est A264 - 1	Est A265 - 1	Est A266 - 1	Est A267 - 1	Est A268 - 1	Est A269 - 1	Est A270 - 1	Est A271 - 1	Est A272 - 1	Est A273 - 1	Est A274 - 1	Est A275 - 1	Est A276 - 1	Est A277 - 1	Est A278 - 1	Est A279 - 1	Est A280 - 1	Est A281 - 1	Est A282 - 1	Est A283 - 1	Est A284 - 1	Est A285 - 1	Est A286 - 1	Est A287 - 1	Est A288 - 1	Est A289 - 1	Est A290 - 1	Est A291 - 1	Est A292 - 1	Est A293 - 1	Est A294 - 1	Est A295 - 1	Est A296 - 1	Est A297 - 1	Est A298 - 1	Est A299 - 1	Est A300 - 1	Est A301 - 1	Est A302 - 1	Est A303 - 1	Est A304 - 1	Est A305 - 1	Est A306 - 1	Est A307 - 1	Est A308 - 1	Est A309 - 1	Est A310 - 1	Est A311 - 1	Est A312 - 1	Est A313 - 1	Est A314 - 1	Est A315 - 1	Est A316 - 1	Est A317 - 1	Est A318 - 1	Est A319 - 1	Est A320 - 1	Est A321 - 1	Est A322 - 1	Est A323 - 1	Est A324 - 1	Est A325 - 1	Est A326 - 1	Est A327 - 1	Est A328 - 1	Est A329 - 1	Est A330 - 1	Est A331 - 1	Est A332 - 1	Est A333 - 1	Est A334 - 1	Est A335 - 1	Est A336 - 1	Est A337 - 1	Est A338 - 1	Est A339 - 1	Est A340 - 1	Est A341 - 1	Est A342 - 1	Est A343 - 1	Est A344 - 1	Est A345 - 1	Est A346 - 1	Est A347 - 1	Est A348 - 1	Est A349 - 1	Est A350 - 1	Est A351 - 1	Est A352 - 1	Est A353 - 1	Est A354 - 1	Est A355 - 1	Est A356 - 1	Est A357 - 1	Est A358 - 1	Est A359 - 1	Est A360 - 1	Est A361 - 1	Est A362 - 1	Est A363 - 1	Est A364 - 1	Est A365 - 1	Est A366 - 1	Est A367 - 1	Est A368 - 1	Est A369 - 1	Est A370 - 1	Est A371 - 1	Est A372 - 1	Est A373 - 1	Est A374 - 1	Est A375 - 1	Est A376 - 1	Est A377 - 1	Est A378 - 1	Est A379 - 1	Est A380 - 1	Est A381 - 1	Est A382 - 1	Est A383 - 1	Est A384 - 1	Est A385 - 1	Est A386 - 1	Est A387 - 1	Est A388 - 1	Est A389 - 1	Est A390 - 1	Est A391 - 1	Est A392 - 1	Est A393 - 1	Est A394 - 1	Est A395 - 1	Est A396 - 1	Est A397 - 1	Est A398 - 1	Est A399 - 1	Est A400 - 1	Est A401 - 1	Est A402 - 1	Est A403 - 1	Est A404 - 1	Est A405 - 1	Est A406 - 1	Est A407 - 1	Est A408 - 1	Est A409 - 1	Est A410 - 1	Est A411 - 1	Est A412 - 1	Est A413 - 1	Est A414 - 1	Est A415 - 1	Est A416 - 1	Est A417 - 1	Est A418 - 1	Est A419 - 1	
1001000	-805.524355	1	988	2.006243111323	666.707446766163	0.175304047330	3.049060567846	-3.337201597109	0.099964804493	0.415998566622	-0.832492046978	-0.130616619159	4.957447239339	5.161437586010	5.616673161454	0.487617056881	1.373862792482	2.269221064165	1.461279817071	0.060116088444	0.844073192224	1.147027617983	6.282814120612	2.935013088811	2.777284703174	3.876158293778	2.990806024778	3.840686140093	1.737822706333	1.497053876704	1.406570480540	2.414462779760	3.145859187318	8.005392839576	5.400631807341	5.139983485183	5.976022915583	6.857190484462	11.189894244083	9.042330174086	6.333576313991	6.093139427869	3.707428116607	-0.014925394815	3.059137555092	5.249535747385	6.130315856948	3.170605250862	-1.920447295802	-1.881511927423	-0.886545472606	2.609588347937	2.939338227018	1.158157659485	0.677601660329	4.771274198043	4.662313687195	1.354730864627	2.251833854091	1.834203949716	1.491706210490	3.691059705192	6.976974531523	1.668610234873	5.824980556970	1.022452170266	7.058891276615	7.234775612164	9.404647951548	6.247063303175	4.413720567176	4.590272652469	4.496466920918	5.352902721152	3.992726373883	5.993337648575	3.005790684933	4.917331074080	2.118437266790	3.249422911806	2.700255220939	7.916906915773	7.561925238503	9.787054165356	6.902548783622	4.587570370764	3.559169861456	1.689070628659	2.964201167438	0.723162802300	0.421713887273	0.239338160423	1.387630869325	5.910504617987	4.381262547941	6.951864533159	5.534028352406	9.819753262060	9.818646088811	2.472702027517	4.588359614779	3.094280505555	0.140966465203	-0.623330301581	-2.228698457910	0.230892321693	0.750721127128	-1.214883036444	-1.297449652455	-2.138357567693	-1.660943276292	2.713179167557	0.495613669758	3.121781787759	3.311721730188	3.814253231032	5.846838624501	4.399328419438	3.751695259835	4.904063342672	0.365180435749	0.079321342261	4.615968462594	4.249130164275	2.923819286741	2.268114410032	2.677004078788	1.802704540844	-0.334788841104	-0.783395672077	3.228814924747	2.745577963140	2.081498621394	1.843681099475	1.821707299150	2.342321897107	4.224503731977	4.538000138614	2.653115668868	11.703021298366	3.589310276105	3.326124904264	1.417578609559	1.893538991535	2.491867751646	0.688129364240	0.392545879341	1.821169571443	1.535078515573	-0.081905555372	0.706128269529	-0.198530595809	3.258719096049	3.699818970632	3.606912027749	4.468383723153	4.290889393624	2.464801413776	2.618332205380	4.007865043344	2.337081598235	0.504884663367	1.242443251978	1.274893604365	1.982548052480	2.698990554955	1.795543745154	4.477298518313	7.764161412097	8.563075158710	10.336930533718	3.857703441804	2.932658344730	1.858215098279	3.155211365530	2.959742531055	1.078932052939	1.530347640615	3.527954986591	3.053939268494	4.579795595128	5.931885797271	5.062846303996	8.424008723099	6.919297503077	11.032693651811	7.099903025118	5.729612663731	6.272481217354	6.703709222829	6.672339846247	3.458390829414	3.563089886890	2.616149934554	2.733762784197	3.459343483743	2.731202643539	4.150726783083	3.484081058504	2.259634963328	2.067914779026	4.854335408642	5.437143247479	3.255082077811	5.460094193516	5.735680999101	2.722637515292	2.225933982628	1.374694185799	1.255902348073	1.756753128482	1.640834730439	1.036453762938	
1002000	-807.349854	1	140	1.996158712737	672.542252678713	-0.670695254931	3.117349728980	-2.607222062547	0.113625080641	1.032785632974	-0.047652318847	0.934370033013	4.874120572758	2.780949083493	5.083173107573	-0.452367217219	0.037120718926	-0.102902912089	0.898209255655	-0.230024037855	-0.370489821116	0.453579208562	6.556426074738	3.188058443325	2.507252760539	4.943692737427	3.257875744372	3.285300248668	1.786241356381	2.104282938651	2.018192168018	2.892574446884	3.432880278138	9.102380161353	6.515660697130	7.207652714830	8.290392515777	7.312138819646	11.001515143197	8.125210485609	5.296777654610	6.337718927676	3.952238565929	-0.181776380836	2.867239032710	4.281769227347	5.077922480341	3.227700582296	-1.673211392618	-1.076950418928	-1.254339032371	1.358939736311	2.017249691142	1.046381523810	0.947619302937	4.943024492370	3.870971175010	1.079539670395	1.838205216295	1.391089131626	1.532848082980	4.574023202564	7.884852649794	2.050131143896	5.419826789571	0.869945729969	7.851477455001	7.636111599606	6.450746572788	5.697721905241	4.222795459885	4.322310790238	4.921431955244	5.279050193212	5.372165052133	6.277064861909	6.499798705706	4.718695820826	2.043300071709	3.282702453727	3.852006947440	8.285657193763	5.713969318283	7.652906737529	3.611614758426	2.448729225573	1.118911211396	0.390747821765	1.179326312854	0.399876849996	0.223406928676	-0.124817031103	0.050691985286	5.939229073505	6.117517148996	7.092934270059	4.690168806658	10.141132047693	9.073043752100	3.607267401447	6.927667559044	3.874076648872	1.328853741312	1.088402092681	-0.716163973131	2.243101774659	2.785287658081	0.590266961524	0.623400896057	0.103773227380	1.179838787874	3.407940109760	2.159425763338	3.907324815274	4.458708351921	3.603749249307	5.178668214755	1.724553388792	3.914368914574	4.742376719095	1.274410698861	1.279634125468	5.423787576620	4.590079313711	1.712182384608	1.157303714331	2.774670055431	1.166167972667	-0.287318530167	-0.370723791421	3.215540229781	2.602950136163	1.731282811769	1.226161655129	0.352454524967	0.420570992757	5.092921111619	5.424541833772	4.198639902810	10.932039874173	3.594455870570	3.453229750152	0.272334068322	1.181532725555	3.373329134112	1.456001131963	1.333023481656	1.427718984427	0.149901918570	-0.891784431302	1.335877846144	0.641398614840	3.023851840725	3.330024101855	2.764802840300	3.826437596490	3.455189148323	1.989521806178	1.177235859691	3.747759888008	1.512658196456	-0.863951099685	-0.231382928063	1.117790476096	2.415247797752	1.403457843636	1.506007821310	5.050729667586	8.521040418410	9.390003981868	10.879726114390	4.436252810263	4.894367475364	4.546992970877	3.321695386011	3.297372154547	2.058238797640	1.286993700539	3.355689965341	3.926618872037	4.540147843080	6.589006277355	5.497279531819	7.356595778507	7.282115690994	12.036693171706	6.846264533831	5.345461470685	6.008446686003	6.277614595244	6.663728500867	3.588597688038	3.208029913454	2.999482084559	3.112203354593	3.370263208653	2.725541676004	4.886036347303	3.470440751221	1.799236518692	1.454322678787	5.696841686370	5.438961527479	3.552936492540	4.990089806533	5.943231920452	2.816751641503	2.255850729423	1.846216811168	1.135233829343	3.075688379229	2.554486135007	2.442283743643	
1003000	-823.406230	1	351	1.988761292446	726.113508071971	-1.228746434719	3.071913519312	-3.384905625133	0.224357395005	0.798267026208	-0.193213751525	1.109640971570	5.550497723181	2.847169618653	4.827743777715	-0.287347529995	0.916289102370	-0.060853263888	2.325552831589	1.647329282909	1.092285052458	1.851371029810	6.082261060913	2.420209172779	1.516821554727	3.625286173144	2.314105748970	2.410968005584	1.641661907156	2.100610258541	2.154496680639	2.114573224261	2.505028396620	7.670777270749	6.633932171483	8.253646638971	9.636350938523	6.254229419731	12.545669355804	10.089662784040	7.033946524067	6.185361483271	3.933860008569	0.098317007198	2.880646665595	4.567602452698	5.354869843246	3.590004824000	0.178366968393	0.585139252798	-0.180344800426	2.611084065075	2.599351784043	1.653434582770	1.153292273162	5.553451973686	2.956699276743	0.833040196495	1.199312519738	1.463939802419	2.082940605698	5.251480668893	8.296612686549	2.863772210186	5.221140150587	1.204477872455	7.982190925848	6.495273758803	6.408835348566	6.051126845976	3.663002786810	4.673322711742	4.455083981288	5.932801932325	4.789982551373	6.361896956641	5.721696114307	4.856617151423	2.755653015237	4.045242221736	3.854241498422	8.297857370000	5.984606739382	6.274488418846	2.935694804108	2.573642368821	0.773696108072	-0.090804040946	1.392635125277	0.741713740051	0.762365999558	0.544796440190	1.128203872968	5.641102257766	5.756414583634	5.151843365281	3.136921180694	7.541875748211	5.927898876812	3.029318282520	4.414813099548	3.038697262049	-0.609701675835	-1.042296461396	-3.590717975174	-1.457424997153	0.711066421725	-2.178372612857	-0.992823720432	-2.038253528626	-1.072646086503	2.538819687716	0.042915098777	3.609873103267	3.460458712905	4.065706852690	4.769844753359	1.216035242423	3.920568957504	3.846277075473	-1.100041571684	-0.477751860089	5.450984859253	4.233091508672	0.084323431078	0.345291081961	1.566051520768	1.024135618548	0.727614860835	0.936053500624	4.558305008995	4.314048965434	2.716515879144	1.514240917185	0.742007749703	0.074353293603	5.872837351969	6.470680634843	5.917805024764	11.195842007730	3.949080059469	3.836846309821	1.509148839835	2.723532354360	2.912868937433	0.702907911472	1.195624013596	2.273134365256	0.215074110093	-0.403944022569	1.879799731835	-0.468617205920	3.476472718255	3.456460983455	3.370957076165	5.201283477205	4.849308248741	3.164076322137	2.884622437408	5.069399299543	2.632027171617	0.960181723709	1.606770427974	1.926606869722	2.829879099288	2.379832945524	2.680586504716	5.212604059282	7.889876546772	8.856847552350	10.799756440044	3.733114390538	4.332351063743	3.487661599864	3.729756292524	3.904005191844	2.234731596068	1.532733609134	4.088890131415	3.912801861067	4.713255016190	7.198145540759	4.903649135753	6.461299281385	7.922426398974	11.608291151701	7.084395941697	5.436244680902	6.826065754687	7.349072562840	7.437868869893	4.119016335742	3.956419337418	3.228189209389	3.537351658398	4.114699091935	3.716460129587	6.360955401299	4.584297638266	3.324085605062	2.988733032726	6.281960383883	5.354465704891	3.448056753327	4.507743090472	5.307729066269	3.075006703148	2.451039853950	2.003864674332	1.431895279362	2.722620866439	2.039850481532	1.805066516487	
1004000	-806.377297	1	6	1.996796768805	669.427358377930	-1.082425559386	3.595401936808	-4.076555074662	-0.621724839230	1.784321779282	1.111299029493	2.014444150196	5.174109726673	1.915606259899	4.375938324523	-0.164533911890	0.547235674751	-1.275134168282	1.913691994488	1.298157857881	1.107653243722	1.890647770750	5.899767366278	3.144347581430	2.679845957684	4.764292927723	2.962832440904	3.405673391500	2.600117093316	3.040187991178	3.373514172883	3.130210432903	3.669696208079	7.508090084021	6.285845600821	6.807283591109	7.440361359296	5.379038975005	10.648965981232	8.651527057457	5.393816327834	5.275391746280	3.494165574933	-0.602028834309	2.554364530884	4.460735096973	5.495788790938	2.645926675626	1.694409056266	2.891762015409	1.396332628257	3.240705724914	2.791729052700	3.001962288868	2.426214205453	4.638871716751	2.283752638230	0.384370361209	0.795505826538	0.892686107679	1.666163740352	4.625446512956	7.212975244365	3.120435697423	7.334773304429	2.875677305111	6.758164436731	5.724374552963	5.386447875676	5.881940862589	4.498698304182	4.113048394647	5.069506041932	5.988743388074	4.839195008087	4.951077326247	2.604243400933	2.500165335650	0.268276986512	1.993649769032	3.369494087781	8.286941604411	5.792096487776	6.242207182533	4.148098314818	3.764436084527	2.223472680170	0.967634952973	3.648761337082	1.561187280744	1.108449676668	0.820094355692	3.655699609365	6.529138192159	6.199644314798	6.700573920752	6.073920412254	7.783277632389	6.559385268513	2.820902893001	1.909498349628	2.751002322796	0.905089286893	-0.237668844663	-1.793300916057	1.205190098582	2.016994578508	0.291461257544	0.777675787833	0.373029801721	0.101766813149	2.898576513399	0.564153007207	3.723436578003	4.049180695216	3.997114137365	5.401752126065	2.344326932616	3.717766088957	3.135830012088	-1.395069454704	-1.016681239517	4.188082491230	2.823898014824	-0.924386583020	-0.949717907837	0.540027027191	-0.236345041285	-0.592479307391	-0.217127650886	4.043330869569	5.013421185022	3.637330925971	2.434974651771	1.673603818305	1.832178564736	4.572984764628	4.956117759464	4.692766837537	10.533397026449	3.841293208334	3.724300998599	0.781470471632	2.063587595988	2.563263040250	1.810955006269	0.799348657448	2.196651724553	0.404174471109	-0.131557918973	0.681460330163	-0.942667466258	3.357377388066	3.489356782977	3.961584082796	5.000669624484	5.009774172438	2.439640984739	0.466433761771	4.060461728370	1.697217970903	-0.451658729141	1.178837520396	1.815310332521	2.269751996974	0.838471929301	0.948863515669	4.904842983888	7.485498891338	8.522073358804	10.361475636950	3.561998580818	4.757434559881	4.669596431978	3.478643658931	3.329936772302	2.094406407993	1.997197528109	3.564833901700	3.153859835767	4.024072997148	6.144906744543	4.675351070967	6.433503224597	5.604903917693	8.647974598481	5.531411120308	4.064178037265	5.858530249756	7.459672221340	6.612210132530	3.483526309567	4.765250319134	3.583757226071	2.926567299818	3.825533924839	3.104337500672	5.580377887424	4.819825160125	3.136119620975	2.505485545017	5.660889805663	4.271873619769	3.700145572647	5.976126235798	6.378981619516	3.078577390200	2.298012167041	2.061191830361	1.266856172209	2.505690287441	1.911451031702	1.507581732315	
1005000	-803.404705	1	275	1.996713126785	659.995937080317	0.269019608161	3.338355532704	-1.722416338491	0.502726627624	0.882053087775	0.390714120189	1.856149475026	6.291837456170	3.725886352046	5.403242165588	0.732994232590	2.233212868547	-0.497839151419	3.486937257832	3.046503763881	1.345608819926	1.248338736996	6.418045717074	3.858338332910	4.030010920582	4.339196643269	3.608338960572	3.986268610156	2.343001718593	2.408943449760	2.597658841301	2.525700761299	3.108124842960	7.849517762726	7.122673890871	7.605129926342	8.020447190515	5.836204056581	10.948067156674	8.948997143260	4.919181100844	6.226729721711	3.850963963722	-0.133447411401	2.753696307207	3.966005415573	5.394054587584	2.758814232994	0.974816390572	1.599980479304	-0.159994141269	1.630143060051	1.557446748175	0.896678313587	1.567413403374	4.875887272578	2.294397176559	0.575784353935	1.154097193264	0.915561237574	1.445738260657	4.994406855167	6.475149799720	1.300299201020	4.409825431715	3.375540327028	6.987549646753	6.245156325789	4.651021213425	6.451363646998	6.565488610988	7.129922683041	5.355013666100	6.735107545067	3.860689324625	5.289360716978	3.697680581116	3.309442000938	1.440188622060	2.743458262913	3.323408275965	6.218905525650	3.647012607417	4.339029372349	2.765288577663	3.175406604136	1.659183774421	-0.131236597931	3.715327823354	1.872004254973	0.820305421775	0.702602057420	2.979344956837	4.805745858735	5.291960234506	4.922197294253	6.387564250820	7.200899055985	5.959744517950	1.701819541644	-1.342175728056	1.890305389218	-0.972536238613	-0.601842972974	-2.405071183245	-0.064228387491	1.718794401260	0.133871324163	0.138492345400	-0.204410429163	-0.723540882837	2.607791047225	-0.029552392633	3.436481006811	3.676895151421	3.789739347752	3.803957257250	1.722230754645	3.268003050943	2.861290305694	-0.125346560621	-0.031299771841	3.807653062679	2.592149599862	0.231942070223	0.353620493817	0.391606995515	-0.126777961474	0.130791834899	0.250519285417	5.134515893023	5.285715796997	4.982027180818	2.405377475866	2.403949563702	3.128662019519	4.258640299116	4.577751793054	4.646531271690	10.466983823738	3.167566600263	3.317157042901	0.590163390237	2.105671520283	2.056501702752	0.838025229273	1.039268099295	1.997031525274	0.858608600668	0.864978195136	0.600747172642	-1.501632620491	2.895121888931	3.154039295056	4.230340982790	5.391492727653	5.541904859783	2.567541358199	1.372679058546	3.589361887236	1.687992784552	-1.035265773665	0.804627774287	2.083021288274	2.225702706348	1.934976667134	2.048995883807	3.967976961349	6.959740905088	7.839335129271	9.563723093522	2.411696338591	2.924624892055	2.923116270282	3.429958718145	3.219574535489	3.018100851379	1.604542909072	3.793273092779	3.769640992510	4.514180802722	7.596181345062	6.758811493459	7.795041057308	7.417430687354	10.924328038513	6.914564893066	5.358141032616	6.764143315820	8.511784713049	7.795011958847	3.754708330624	4.338233868681	3.129087865493	3.430846844015	4.414096544157	3.496109550142	4.944038722795	4.251235891557	3.124012379521	2.425838423103	5.046837915951	3.463678490265	4.652405661221	5.668698840985	6.631448014811	3.633530637501	3.074917602346	2.792683516870	1.454680099464	3.038444551918	2.549432582500	2.103987092982	
1006000	-798.176275	1	149	2.000342040191	643.728447771980	0.164169535615	2.795583179914	-1.031876879563	0.838316682888	0.603633708595	0.178744911573	1.344782825565	5.853267433479	4.629552002408	6.748724418329	2.418921923331	3.171840128897	-0.690083489963	4.233999153455	4.242280643433	1.996052104968	-0.075470579166	6.356011982974	3.933280847411	4.199310509504	4.743344942588	4.167123588437	4.369695978436	2.929213855039	2.477567930421	2.806220091695	2.972790524059	3.183439294130	7.784248992421	6.679096532571	8.774918805066	8.358070266510	6.455294224654	10.889626035947	9.351945685852	5.381286759790	6.959000861368	4.548389889580	-0.147214484000	3.155027516491	3.692580668234	4.614086635052	2.642580075341	0.432841510208	1.169515109713	0.016723234869	2.405873430504	3.242644472609	1.680080454953	1.385295336812	5.616634947719	2.595516908672	1.398815396508	1.913423017052	1.565767618439	2.113950932783	5.065497871635	7.564740117437	3.204729717287	5.988255759641	5.657371227237	8.008242887165	7.389629898543	9.123032473264	7.162578277528	7.793690608869	6.265013634007	5.400535023061	6.763286461913	4.897120877778	7.457396909762	5.195423028817	5.837564580604	4.032044251668	4.899273462407	4.202559478437	5.967183908620	2.274581123177	3.166587837942	1.602083956929	1.459862928723	-0.551998333080	-1.310368368118	1.269780170365	1.485825049539	0.374641756222	0.356781791425	1.616899285165	5.082284396454	5.950539463502	5.745932361632	7.922316546274	6.191486252401	5.491689099577	2.117282432164	-2.635827750840	2.491681202956	-0.365685768194	-0.789664318473	-2.908642341349	-1.102366580819	1.229593147772	1.961448222647	-0.358597812145	-0.319341323411	-0.785084480486	2.776515271991	0.834329020958	3.897955939567	3.670806707364	4.213435331955	4.342227929558	3.074935171928	3.448620513221	2.969520692852	-0.985842992376	0.412280880700	3.716702881365	2.207608770582	-0.312052707284	-0.380590782626	0.753520710118	-0.358386617816	0.526721239121	0.891969474907	4.508051573908	4.347985145668	3.555666211856	1.527409942552	1.098678917743	1.223100167325	4.028990386734	4.471910141797	3.323546661031	9.153341782976	3.760346172524	3.944994216110	1.460658950073	2.375098330344	1.375101567019	0.864462742268	-0.525809000559	2.431639465711	1.120470657049	0.668790862568	1.809787907320	-0.666085142381	3.687284536335	3.950402583045	3.015679465124	3.514337767643	4.329741072611	1.982181711950	0.154399928210	2.917126331312	0.936809014280	-0.787278213168	0.465460230262	1.468697344777	2.272966091381	2.318676385672	2.004667915261	4.361797703392	8.002766358141	10.441249009729	10.406174332586	2.232335355175	2.571507461679	1.601758581097	4.013993318517	3.346757398619	2.406030093431	1.701196553731	4.462798653217	2.496743346848	5.310862827129	7.387723353707	6.985033130692	8.305642811137	6.592791524011	11.400811519630	6.684523914528	5.801074400320	5.755324160713	8.398987556964	7.196016213232	4.466465793182	5.486162771454	3.641767745753	3.716095448750	4.279134542133	3.682335423627	4.833562929838	4.363014885909	4.068257243599	2.944932151633	4.864621031012	3.769847489908	4.547308713003	5.255466865345	5.983361366293	3.312672562612	2.731409358607	2.093221030765	1.107617463202	1.965244339381	1.848602142196	1.298553368648	
1007000	-802.510598	1	946	2.001675182464	657.185197581936	0.809565760674	1.279746564870	-1.042219722357	0.854076937875	-0.350988409745	0.234124548124	2.290114931095	4.695970808208	5.381231420090	8.985792416311	3.332324072768	3.928983183368	0.504743953519	4.033242233111	3.665648533079	2.830072272102	0.656404270955	6.640343476335	3.796918414499	3.250866273830	3.779081916641	3.063192407945	3.481055577419	2.547493088638	2.237411467141	2.609195228425	3.070339971972	3.542210781604	7.436909820146	7.226183515811	8.730624444002	8.767383979700	6.193365296140	9.589171840807	8.331834938702	4.931298755355	6.315507391965	3.741779025286	0.722733540978	1.987375746490	2.861240917947	4.384174161328	2.034208357931	0.525114249195	0.682350422466	-0.410676535321	0.839107910118	1.918495680915	1.907128255339	1.420885549487	4.609437814229	2.120104892844	0.163886172770	0.679068737407	0.306361101288	1.251790775499	4.409261095196	5.073244270441	2.378409640092	5.996189074373	2.699180462164	6.232966795349	5.949540051195	7.822627942708	5.806637393443	5.848905472983	3.867398650042	4.142048871838	5.732483049091	3.811083790613	5.826233958374	5.489904342165	0.734085418706	-0.603230823990	0.559537762693	3.405897220663	6.273894760820	1.888183525647	2.592583233342	2.178461828137	2.166390526460	0.889546552263	0.470277017445	1.159768147996	1.508242576018	0.954010488745	1.127715410006	1.947090711350	5.441842755345	5.149799970795	6.853620546017	6.786912771702	7.036396484760	5.352336434802	1.607271130191	0.340937004388	2.648083544231	0.082922361399	0.133925137458	-1.570682525713	0.113922664148	1.249600457065	3.103832483566	-0.677786396870	-0.953440692865	-1.222189064989	3.452427717111	3.004135099267	4.555247946798	4.102561496977	4.564753003171	4.013938524717	3.138680377591	3.178544741977	3.100744246215	-2.001618390933	-0.404400171554	4.503425782277	2.111221600554	-0.371599428054	0.655435452698	0.513885192192	-0.700690363852	-0.756146131989	-0.085164959177	4.551603551511	3.483499018656	2.021288707105	0.733628208080	0.855508730079	0.950120660041	4.621857329699	5.188287472818	3.723497797022	9.634080057454	3.653662844827	3.895104368413	2.101816780203	2.610706609836	1.331518622099	0.980306316392	-0.391931731761	2.310407259042	1.426688057328	0.683261353864	1.300689371500	0.544664677906	3.325167556957	3.967451309988	3.034588512033	3.538820418594	3.367338370061	1.691741708748	-0.774759288276	2.557505655542	0.404208841895	-1.677917983319	-0.495427013286	1.772604482003	2.628804827144	2.550418657885	2.245022249413	4.171835615916	7.869379053414	10.795157545931	12.430859109461	1.294845912432	2.205466823383	0.708285091037	3.355476181189	2.822686328285	0.543986990134	0.419173127536	4.042001211712	1.330788313349	4.717010464241	6.366548208454	5.882630474547	7.924218438914	6.759214002332	13.513103829899	6.371956376585	5.983738780644	5.994029434116	8.503649025595	7.812342282517	3.593424462258	3.681372985247	2.770792683375	3.022183730569	3.346968740227	3.196201406831	4.642222530301	4.680745965440	4.282654309799	2.688538384564	4.932542457735	4.567634798012	4.292963170907	5.525326178628	6.529766134033	3.133894821855	2.515800943039	2.304874013596	1.345896218374	2.461778993087	2.363182752560	1.786569680474	
1008000	-788.307596	1	373	2.001562007736	614.108180281518	1.647007572855	1.378966257240	-1.818435501095	0.520668644766	-0.650691152473	-1.197733310923	-0.367718089725	4.200236091132	4.759608873508	8.468466151255	3.489557519781	3.347440084696	1.477310628571	3.504177931482	3.387437983693	2.713198522571	0.858434928104	6.454263764055	3.157134124579	2.290574197031	3.469604919402	2.380352540779	3.259804615301	1.468978068327	1.213537250747	2.093914556430	2.513350011009	3.061573542203	6.970325937276	7.890717510155	9.134379993310	8.758737563741	6.737318395124	10.001826130126	8.760843290528	5.411988665880	7.769228481175	5.420677797938	2.190340557892	3.151119674429	3.916683847650	5.182709292133	1.697987470093	1.258824467785	0.732364762084	-0.307625325291	1.060899596596	1.222248959871	2.417220190648	2.616177286058	3.454106165730	2.672827860938	0.860453694961	1.235355967043	1.291492218737	1.722516708005	3.997187729417	4.635073770834	2.179922904198	5.273760997750	1.478119050068	5.678464524580	5.208593238675	6.345053237277	5.550718494887	7.126754289651	5.102344108853	3.785055689093	3.233437067151	3.753564912425	5.517721924586	5.102599069454	2.842529584227	1.493675346988	2.286903628435	4.292957522822	6.665648572752	3.771697252610	4.651108706589	3.982270587927	3.617688165001	1.401698173130	0.440810297608	2.720227021105	1.958558489172	1.410955180004	1.659329423344	3.829597386401	6.145062281280	7.581290892326	6.577699340211	5.432429800593	7.504103566263	6.442443931946	3.293183307276	1.231731264679	3.503431596521	2.168648878894	0.917172466519	-1.327551069310	1.697045171915	1.463560900278	2.567286993431	-0.333692103506	-0.303644435444	-0.159953925789	4.439520730030	4.209962382009	5.010160694339	4.494615725457	4.644848940597	3.145822415249	2.499180182804	3.680615512400	2.939656038614	-1.548526276977	-0.164169465782	3.960912741790	1.402130989601	0.263754034488	0.893318886248	-0.161761947191	-1.112468602921	-1.135325728770	0.037774319194	3.264367719805	2.661911049562	1.909900509961	0.478905035584	0.507551965162	1.075079546729	5.524007976965	6.108088776020	4.395086402345	11.166176768652	3.755649196217	3.663339263883	2.550619982496	2.491373991782	1.376894728080	1.521001656204	-0.134659534065	2.707498489200	1.638927010363	1.299643763122	2.066377393927	0.967681793049	3.838750095608	4.603161243414	3.486376928837	4.335748857068	3.762544827704	2.054070744171	0.901941410325	1.890131674750	-0.047931272729	-0.719632096298	0.874584209946	2.780542186137	3.163934392095	3.004195805822	2.384433367041	5.670194507332	9.842020944812	11.972002924534	12.970299352209	2.890766220720	4.255119449240	2.543174166353	3.674196621978	2.967843056091	0.672292208436	0.345821197850	2.960300252374	1.457279012700	4.843965871979	7.524831736183	6.658721517220	7.472270755619	7.403457577624	12.980692894432	6.580139149330	6.121504054159	6.107753044879	7.812498126697	6.673877648224	3.799820912458	2.804073190014	3.049899858850	3.483996764035	4.090729301909	2.833901847525	4.041266188336	3.772908765737	3.782770226731	2.188997422589	4.811509183569	4.447338454335	4.164962104440	5.040119675969	6.029906155586	3.064369675772	1.663073914872	1.517943821202	1.254679516643	1.775585310779	1.674645731557	1.117064188491	
1009000	-790.670654	1	816	1.998128017208	621.074236526912	1.547706224086	1.403071301472	-2.763494311303	0.322218533994	1.235597543303	2.022642686655	2.073116199361	2.795341125869	2.855790865959	6.732908901002	2.775139416958	2.521927310787	2.371675846758	2.673574821245	2.232920858020	1.760118203861	-0.444690494571	4.554918817008	2.237470031835	2.054257347123	2.711726539671	1.827656380280	2.573911324710	1.209337357474	0.945939586944	1.685253773377	2.675068833805	3.170882553841	5.488265840552	6.221309622897	8.845239913131	9.390677242498	5.094860771503	8.979952499210	8.479208425911	5.593770490536	5.820623255698	4.275495551681	1.432861309373	2.539835203888	3.561165250008	4.913011708030	0.680685416999	0.368468253710	0.217993709015	-0.552222819764	0.475627464970	1.247239981898	2.417598158424	2.973373330263	2.193364672272	2.916158095164	0.373735246684	0.863592089119	0.827234888247	1.347181167718	2.930403177129	3.591588508469	0.244095601218	2.828540445547	-0.105328008048	4.941741777475	4.668560240928	6.566959255408	7.138637057419	8.954333091942	5.939674069422	5.969605466865	5.225451038334	4.557440001173	5.895218989785	5.102403361200	3.262161777645	1.814070954965	2.858394037638	3.427265330113	6.589345156378	3.055860731054	4.941049581949	4.109399770292	3.723333808234	2.296022298764	1.560096450133	2.388748828803	1.106159584959	1.149590441856	1.058101805576	2.893001441222	6.632581249391	7.482694019674	9.049557139769	8.488068198057	9.606318180991	9.508114459043	2.278200938349	1.504424031746	2.902592153887	1.772839308097	0.903100032220	-1.585731540268	1.769340676140	1.749879882965	2.548523439253	0.170712744167	0.240443107733	0.637409923461	3.680382918706	1.148857491969	4.578490751011	2.894324470697	3.986145219151	1.232267137200	2.062912078827	2.930076593094	2.582298420482	-0.887577551322	-0.278781072255	3.095475049048	1.749869430891	0.324070802437	0.971005823263	0.487710923496	-1.177977430199	-0.181816971305	0.748230944100	2.238402221315	1.518665381802	2.574132006560	0.082940293572	-0.002746625013	1.097508037272	4.155454173979	3.862316227950	2.572501230744	8.827038163590	2.385710832835	2.407605414230	1.827676453430	1.778271395721	1.141202598726	1.607072199924	0.768224572489	1.464206276082	0.678146895007	0.313420692157	1.050033009999	0.050053846913	2.951799798672	3.691538943990	2.658434832308	3.723472237146	4.182093338577	0.866530535408	-1.334994991521	0.636531340907	-0.748211836429	-1.110118708410	0.188983576976	1.553988637032	1.456791585453	1.790590083742	1.793854274751	4.655401512783	8.099007986269	9.416630299437	9.754898041486	1.840060420679	3.022064752265	1.191513813031	3.346119120356	2.916053214636	0.527554128920	0.611192248439	3.819343326773	1.344728981221	4.559270356933	6.572577219643	6.082233022494	7.074978112538	6.155563758637	11.555403749304	5.868273310188	4.147466353023	5.940366629773	7.631261942485	6.520355691123	3.829568419147	4.093114144025	3.435424980820	4.099696340424	5.162307472294	4.437008150178	5.702107676877	5.074320191201	5.462623417218	3.949463718040	6.250767727016	5.712938943762	4.288796687293	5.509416903128	6.428394819374	3.588577555431	2.679279361463	2.100496606262	1.216733835655	1.511536105124	1.870371543031	0.238095187498	
1010000	-766.960919	1	431	1.997830742076	554.616928097996	1.295866590421	0.556310506028	-2.580871560933	0.629938835729	-0.516173707240	0.595674198573	0.861223102627	3.459852782166	2.901433985818	7.212212608106	2.842441964213	3.230125798785	3.134228409391	2.082804079618	1.217295298527	1.059505875487	-0.635042190779	3.652387556741	2.557499474148	2.453964316855	2.227748841100	2.380344642876	2.983372065976	1.732011556812	0.895717897451	2.099326050277	2.826504286735	3.379546598591	3.411423666110	4.503567510746	6.997777795087	8.469984531463	4.207889570138	7.960267259293	6.996546067795	4.308963665015	5.358708525308	3.543540368733	1.097384455879	2.721397509787	3.794377658164	5.345833700282	2.917526969261	0.917041413055	0.929332849678	0.322286906059	2.028761201204	3.075568178455	2.636821402564	1.318929640309	3.902810639657	3.432789401652	1.378272436537	1.465156081811	1.272129724579	1.677546174612	4.209684379234	5.274809133194	2.887832745121	5.700871161416	1.966521017314	6.384690738951	4.898831913668	7.084730721826	7.630112550265	7.760758248486	3.999795977793	6.780921486272	6.322189742576	4.757881630537	6.851744509760	6.653761155039	4.497827241279	4.575660020858	3.596223773501	3.669186540908	6.352281078608	3.677347124455	6.092374463692	3.450844241592	3.174451153233	1.848789607272	1.658482941074	1.903289684102	1.160425906280	0.750938859703	0.898079618786	2.301785486859	6.183440161813	7.673745240894	7.278544770412	7.348727309887	6.915509898164	7.179178507869	3.340797284081	0.672284773306	3.339528036830	2.008826957600	1.304664685178	-0.566959849440	0.393687914669	1.857018599693	1.410648224427	0.828900826650	0.052427321881	-0.285361791326	4.016630682164	2.108201032363	4.558881802583	2.706953197841	3.591749941015	1.223553972506	1.894044885868	2.538476171896	2.805957923943	-0.951257379860	-0.362999086241	2.425602362027	1.258405221093	-0.089324068519	0.230004181840	0.810739165655	0.023334475157	-0.210182078311	1.025064391387	1.129299580976	0.794228582775	0.244704317196	0.178865700233	0.516542912505	1.569987345407	4.254536591128	4.978556499206	4.092254674805	10.444217802787	2.110251140477	1.771084943338	1.026251764412	1.504211718659	0.306207015791	0.543180452290	-1.469359973559	0.350135403398	-0.626178312953	-1.201963934194	0.564544952045	-0.036759569758	2.691502572883	3.293139530018	2.721712530222	4.095480071334	4.938151281367	1.956969960561	-0.655126286820	2.043645769578	0.072093112107	0.567629509923	0.931394552400	2.460943134073	0.751190231024	2.060044470587	2.011361666719	3.836369774606	7.696844769299	9.069520671047	10.537013973026	2.317844647395	3.888662556122	1.189158133895	2.622194255281	2.424031412877	-0.270539560426	-0.150339693776	3.243172956601	1.161261256142	3.974352678160	7.140124936204	6.447519305379	6.723364752518	6.836437189638	11.811946047305	6.719949231739	4.613660734434	6.497161272063	7.686372656883	6.467038875133	2.821624298999	4.450967872946	3.877674538748	3.328868539178	3.916836354988	2.450116001070	4.380864413432	3.911399987462	4.516768621825	3.385094253402	4.964301818249	4.092829679574	3.647216014752	5.668843060599	6.106214701355	2.898539398364	2.270944164841	1.720703188984	1.224736441838	1.386789648003	1.874830230404	0.701106845189	
1011000	-782.399655	1	37	1.992435722538	597.032115609864	0.696739146080	1.411676095667	-1.372710628060	0.470618962006	-0.531068812698	0.176196883902	1.358034074425	3.691294931200	3.994971055712	7.865210553270	2.204637638670	2.285373794524	3.273311373951	1.625646322642	1.447542823183	1.536778565364	-0.102406945738	4.657639819683	2.549631435645	3.158135991484	1.662873512676	1.638343279038	1.727102240327	0.612759988709	0.316300765189	1.394440595462	2.262074027247	2.735085479447	3.677961134123	3.206827721064	6.300265641879	8.584310741625	3.816734179231	7.705352583570	7.237832327573	4.299450655776	4.523289531295	4.285921739255	1.642575786741	3.983607764210	5.020008064230	6.580744683842	3.448128306254	-2.294406559692	-0.460061369953	-1.166869349749	0.033284929459	1.497970166813	1.624803142088	1.343237384532	3.468743014399	3.389800928998	1.509912030144	1.686726586141	1.489363227334	2.018380570553	4.238354468756	5.589138556470	3.726120480117	8.001564892423	3.236852465773	6.217618424913	5.363692039330	8.396722900127	8.132443969527	8.058881264328	5.443127836858	7.259856198246	7.750388905546	5.690423279583	6.691337188855	6.881728577114	2.470908248991	1.620940787718	1.180135849958	3.204521709441	5.720127299458	5.051460379535	8.400352397347	4.327651236073	4.183232544243	1.413703449626	0.756146987000	2.581900694485	1.260146349132	0.940486512009	0.985629648494	2.427899233530	6.205583454512	8.404214687000	6.852636827257	6.165784958693	6.154167216401	6.624084220693	3.412492883131	0.817521113350	2.979328620615	3.011437689473	2.129843142846	-0.369092798657	-0.049372307461	1.851902689994	0.755865509297	1.051573372890	0.000032634350	-1.255255748498	3.341550881061	1.978584971423	3.832056908879	3.086165501041	3.254043585156	2.010955100447	1.965792952771	2.841641261851	2.730466939095	-1.316872573469	-0.535720967164	2.754664329311	0.637887268387	-0.088720889907	0.491412125524	-0.331965771595	-0.671800015376	-0.407852027616	0.783675363700	1.843671664446	1.693830636383	1.373766394036	-0.370257261577	-0.376926363000	0.593965369428	4.338809346434	5.201393506000	3.926863127335	10.545980402369	2.759903703051	2.617786878298	0.966012439603	1.174802777421	0.703172914636	0.644393651214	-1.763195828862	1.125025449548	1.824879562853	0.978471788117	1.830754726905	1.073633674857	2.831956900597	3.173820970347	3.027056137346	3.459139555766	3.839076226231	2.751404920842	-0.602591503886	3.044875100524	1.662959872677	1.843139425913	1.467143979100	2.933598326086	1.578694206305	2.928492156980	2.606244627800	3.220112518862	7.294385367176	9.142788914605	10.604573670761	2.241592700254	4.093960486127	3.127030599541	2.479642360088	2.377437056565	0.675810757924	2.376823051367	4.446888209114	1.242305808393	3.754629887495	7.199074135841	5.826642437500	6.073365665376	7.318025721491	12.779797655338	6.985403872103	5.173475449644	6.282380928161	7.561530454538	7.341944222157	3.081812576804	4.292693803241	3.366901921451	3.573502295113	4.291954656143	3.096913414145	4.838958240643	4.128637833400	4.739208221227	3.443687107768	4.825694989649	3.521357114245	3.619801086908	4.953580853721	5.376633223957	2.694599090197	2.174348367408	1.712398036059	1.600362690032	1.637811881337	2.745100345584	0.837141755701	
1012000	-772.730525	1	686	2.000115056406	570.103283876837	0.797546108053	0.065878746779	-1.617597211937	-0.066653491034	-1.199312460953	0.630374633996	1.678683329579	3.534036317600	4.586747312389	8.484629670142	2.681487892333	4.260030881410	3.482955643997	2.974559655922	3.184166304976	2.520368605182	1.569134333093	3.583136737073	2.307839203087	2.888344435190	3.021776312519	2.612525677617	4.358512548787	1.383947751680	1.445644007988	2.240919435851	3.180707254807	3.315228982701	4.095219660407	3.270886869532	7.217979770292	8.806060135818	3.965535250855	6.974102286898	6.736108640084	4.153720479083	4.142398250415	3.657343737298	-0.093149189882	3.817045142926	4.942125788218	6.451476300192	3.575225381339	-1.539672100273	0.138017643797	-0.123936179063	0.704390386388	1.839402843778	1.802473866452	1.836942712884	3.245274380281	2.189679502270	0.468708918805	0.488867912106	0.768060913306	1.069449880950	4.126470069640	5.192668821424	2.928254961196	5.460315606534	2.714014249456	5.069154647444	4.095194376055	5.647733436828	7.468970776745	7.921265112917	5.610128371347	5.665979615376	5.168973420086	4.807202640542	6.126273436240	6.608267135039	0.469781232899	0.045289761937	-0.334332288423	3.575453671186	5.514564285147	4.816036511360	8.425574133201	4.274881379004	4.182780808278	1.089436623562	0.631966090296	2.669524880009	1.650478852400	1.199939382619	1.054159356039	1.762958669478	5.233829648117	7.026048602967	5.859741986544	5.946828551661	5.524254687874	5.998319567042	3.379018097511	3.363174218112	2.377812878504	3.283152173778	2.582752239948	0.023210841881	0.549608550636	1.509097802408	0.617420840802	1.282814537329	0.470622683776	-0.631768265410	3.193935451073	1.960628999462	3.382460827618	2.603702953609	2.927304066502	1.340545519275	1.846255943610	3.017588505808	3.013821142323	0.848705579365	0.841330615551	2.205433255359	0.733341468037	0.035454193822	0.696580079434	-0.435319361636	-1.252631847717	-0.994182713192	-0.143056156073	2.081942216528	1.828427121827	2.509226075385	0.181844636902	0.507959140713	1.669883780412	3.085805286710	4.256858710011	2.685731200899	10.872920854467	2.678946135723	2.857315912558	1.066443827137	0.455309541606	-0.170562433189	-0.219812467130	-1.058475237487	0.683748707525	1.949322281386	1.323943032141	1.494749178192	-0.390810926014	2.899609304035	3.740411860532	3.689652412253	4.475883489495	5.084862067367	3.000844012486	0.427403434279	2.545676719932	1.040633259254	1.474464119601	-0.220358883341	2.275502217287	2.281378024791	2.879166449110	2.491276622164	4.884824795246	7.426193167948	9.403737435103	10.669201138724	4.026080285495	5.921710051766	4.724538783714	2.036309679994	2.530628592632	0.810839129614	1.364306796471	2.532840955278	1.636504465072	4.107520159208	7.344176721826	5.556407308851	7.564132063959	7.266819147565	11.164530055542	7.011622858353	5.075326244383	6.672189471739	7.095395129300	6.889213524549	3.620764196191	3.833364787277	3.548762236466	3.686518899433	4.082890165498	2.751504344383	4.401749242848	3.534427185593	4.523710182308	2.500337613222	4.540589013133	4.185436003691	3.924130166329	5.050285697959	5.430758514779	3.134427754693	2.718647639452	2.053276812644	1.677451148235	2.011767698910	3.195481689946	1.277540207251	
1013000	-755.090082	1	765	2.000392989473	524.064595396459	-0.069765637876	-0.085135556765	-1.564107478074	-0.296611376153	-1.453045578481	0.916580887307	0.868656715104	3.228807960595	4.791686461020	8.417842562317	1.830169578733	2.634763726201	3.032731763524	1.406022572203	1.814265002946	0.514024006372	-0.028604506424	4.587108767224	2.638652368902	2.368364484692	3.720843582908	2.491829463060	3.651697548728	1.458351709195	1.480760246554	2.465941837204	3.046087082472	3.262943201105	5.513562958326	4.014895906249	9.074590906800	10.629103614103	4.696584969617	7.753349901156	7.908627515539	5.749002615008	4.303224857332	3.712195609607	0.890909251840	3.269810048946	4.688447871100	6.093933062518	3.784730587853	-0.309675969433	0.145068801580	0.006780032365	0.370603708986	0.430565432798	1.888740633688	1.233884385597	3.369860625966	3.698347330781	1.630754178038	1.778914507254	1.722279547515	1.825724104223	3.716371006508	5.392164504951	1.889709004849	4.249497754507	2.373117994453	6.154146077849	4.421031929354	5.263907954521	6.470509625732	7.528549870109	3.953483609033	5.462623784389	4.728531910684	5.830127002490	7.456186949777	6.636104163567	2.147756017005	1.259072988266	2.083520337596	3.307093808027	5.199232062384	4.299982409453	8.035193615311	4.486347907927	3.957935562536	0.847114265525	0.880791544233	2.559508019961	1.373396264992	0.457699402016	0.514656704478	1.818776829390	4.878051917397	7.064306461071	6.126202346307	6.933687322609	6.433649552397	7.557544140560	3.247292354266	1.975152146436	1.862743004861	3.551056040230	2.102881717811	-1.279035946812	0.319868788004	0.458283551160	-0.348087255426	0.527362933783	0.238846524322	-0.990097130961	2.667267114435	3.297982587837	2.732777486439	1.747790229063	2.315994580668	2.239531677192	3.025680641696	2.239984408860	2.262852725695	-0.954393511189	-1.534440099639	2.293899319801	1.586816338904	0.713851070783	2.238981993126	0.924240331402	0.478386648733	-0.113132041182	0.947490584373	2.368418066257	2.792219417109	3.797978735473	1.373962914986	1.933443544803	1.769498879243	3.645841831972	4.966834619842	3.130172205691	11.075092441030	2.062134788756	2.487100364009	1.057966616354	-0.293190246405	0.345905403970	0.344117928347	0.672813444537	0.294898786269	1.223595529232	0.479747290184	0.653453221821	-0.509499599910	3.285319255977	4.300208554107	4.364569551019	5.073634400422	6.170859495550	4.299155473295	1.383310868397	3.313265092220	1.501934553042	1.818871707207	0.556615800072	2.610942687138	1.980929424959	2.834180581497	2.063311346513	4.941777107805	7.593254658400	10.267689528001	11.974785668153	3.716230850526	4.467388623518	2.262420737195	2.827999357444	3.256065932469	2.003313518270	3.010986295336	4.425391571169	2.910199208882	3.905184826703	6.350924754543	5.684818857804	7.208723149061	7.504723579779	10.970270294942	7.432648227385	5.276298600619	6.927087665398	7.365271345029	6.940197498831	3.447453108226	3.286565758071	3.108114538672	3.146874696634	3.455348122044	2.635340479097	4.276952880117	3.675011228316	4.368019394405	3.176711160812	5.182939407411	4.874907196448	3.692820352574	5.668791287444	6.018484089968	2.684279163426	2.100903927261	1.552032286853	1.245462403026	1.360192511147	2.143270421278	0.900410003529	
1014000	-754.570399	1	221	1.994291437865	522.766218678392	-0.182619577814	1.292003934575	-0.866206284027	-0.070107794945	-0.578243331536	1.679060808655	1.476372342322	1.497880471443	4.504800988990	7.196160028553	1.206673464940	2.288853010689	3.111199451990	1.187639088999	0.808874702450	0.283416654242	0.743754367263	2.826595376344	2.473052275036	1.941766975162	3.585845014376	3.233367917708	3.784732639677	1.772052768578	1.861218629959	2.467321877711	2.744755310086	2.839964868555	5.019311159382	2.782270907920	8.037383690167	9.821925865193	5.012896986848	8.283437138614	7.818620187574	5.867578213465	4.797740972488	2.907869719670	-0.648433435353	3.029749051860	4.245750325733	5.579004875634	3.212965967412	0.751742215300	1.694226134345	1.442858501296	1.800098033934	0.936420440519	1.646695106246	1.425866001972	2.447857243887	2.920559220392	1.295598308389	1.709262037266	1.180095550062	1.734343245754	3.345972040498	5.193294316327	2.298353867396	4.869121597815	3.643213350758	6.291217263584	5.574631499033	6.271813464777	5.747831679045	7.084838663048	5.088721143334	4.824961908853	3.919969729875	4.929159537584	7.138813130368	5.638511002923	2.668237332031	1.864007261877	2.650970853269	3.319592152848	5.294251318560	5.511473812741	9.889891510525	4.784898609569	3.880377437208	-0.061935655634	0.406762516578	2.727331036182	1.136963121679	0.483760704878	0.354027254997	2.593297406683	5.165150437769	7.945175557801	6.390842636178	8.063360459568	6.791445661649	7.735994387944	3.018214902086	3.763945716573	2.373863863233	3.777057196477	2.535294716394	0.192822274816	0.857965744337	1.814649587066	0.835715524811	1.409627147543	1.427103575194	0.071563875306	2.621619243572	3.705498135075	2.377987478704	1.266186808348	2.144512014425	2.156340833831	2.567387193727	2.483052360674	2.116421800269	0.515052328539	-0.298365870851	2.166082661675	1.254328021003	-0.654199824767	0.400689846706	0.724897249973	-0.622744242185	-0.060416882794	0.579973957673	2.106766761901	3.187628947840	3.189158477274	1.032239197411	1.772729195851	1.606667713626	3.646862840071	4.881560685657	3.598690175843	10.710779836118	2.599642298938	3.341007124529	2.296891977593	0.345646207657	0.418200143663	-0.174197473168	-0.357091506714	1.041129062283	1.763865870088	0.902173942204	2.368595265406	2.407500361109	3.437596936730	4.313895103426	4.342439227151	4.634955171305	4.496511575006	3.387052179820	0.267576928257	2.849444642768	1.239809905629	0.916280506461	-0.595219609676	1.990477796279	1.970379954107	1.979721046633	1.174878618877	4.796005656199	7.116003940995	9.528044936223	10.928531753702	3.658654577464	3.643385137055	1.634568639490	2.412122778508	3.241375670790	2.091992760741	2.148302869991	3.712354962294	2.844952861169	3.816260765680	6.790833750120	6.184256065816	8.753053345046	7.510605892511	10.988237569992	6.746446748620	4.538874785770	5.965871745508	6.957154241085	6.627552956146	2.897280061709	2.053950203576	2.537954729936	2.459344508846	3.196681823840	2.566284076734	3.828928064035	2.873238968720	4.326466699864	3.708374612990	4.961990441028	5.038939188519	3.956387479000	5.360699946729	5.664526545695	3.404395334667	2.304706820517	1.338842264510	0.782129068265	0.936832588561	1.860894307431	1.131262631940	
1015000	-754.543274	1	254	2.002637799597	522.698537397906	0.602084206513	0.377128565210	-1.377758212642	0.090703906526	-1.469040742731	0.541862245739	-0.015361749588	2.386848014424	5.431939279860	8.975321012581	2.951187307306	3.941744459864	4.260210885441	2.212851434305	2.159516878594	0.892533426731	0.647349642257	3.353085486624	2.775526170865	2.619490413165	3.392650406359	3.069363023550	3.910063541514	1.946554600859	3.142231818943	3.692180302932	3.218781905176	3.261333938576	5.659076899811	4.084399135573	7.999858322649	8.967352355686	6.191496366668	8.596877263959	7.776718457257	6.942270967487	5.117470735634	4.043430292986	1.449020598374	3.492807071963	4.904192307676	5.460205008095	3.079427839510	1.553508551526	1.647268142587	2.049608530474	2.508975568371	2.008015269901	2.691230106123	2.382898527537	1.402900063417	2.915698178327	1.585716281304	1.809831061516	1.225395538825	1.306658170844	2.247423894709	4.833775594364	2.789255018944	6.865110960087	2.211626798303	5.721573799311	4.513810480037	4.993530067489	4.127104408191	5.390686987765	4.949133603898	3.109689991560	2.441457370773	4.733440167088	6.160113268049	4.266710970075	3.151817759222	2.235556486368	2.813638495123	2.556040584716	4.114285224520	3.777189869792	8.071428265942	3.783993697200	2.475372532522	-1.227251092427	-0.547498020043	1.357710889074	1.080512910081	-0.192627231625	-0.318013007219	1.537101109505	4.092848701158	5.859053879424	5.996563285572	7.968344317474	4.962704643772	5.639292288579	2.298893701481	0.767952501031	1.957017335102	3.930933432983	2.704694813970	-0.799794922232	-0.450698388532	0.492173512402	-0.559147944971	0.580041932501	0.462605063164	-0.298850251390	2.394748189780	4.095196903740	2.073914024031	1.108343186595	2.014045463022	1.888001355298	2.923323673626	2.154773201377	1.867811309885	1.841783526124	1.521641740968	2.509388324770	1.991003762188	0.198720580294	0.558416869650	1.503740207844	-0.235529488017	0.593650858380	0.762697923347	2.443546712261	3.491757922784	4.442787336845	1.032641511860	2.058416080653	1.267202026765	3.433619239329	5.052592240591	3.060387410442	10.345191022854	2.157477178478	2.402136958231	1.702088652215	-0.151434970220	0.319328212510	-0.298980930165	-1.778273417573	0.618471162873	1.538002787176	0.916256012862	1.334516253995	0.614548526750	3.176098102063	4.616682952589	4.603312326295	5.163448737167	5.550540676981	3.690948757590	0.853010982810	2.602980173711	1.657423902976	1.529886931638	0.403264780067	2.618151895377	2.439308820965	1.886581563714	0.501351918729	5.625766792593	8.149907307150	9.243599063233	11.180652271933	5.047149492121	4.813595474490	1.855379068766	2.072361954252	3.168234801352	2.646222376321	2.679616102251	3.294462296280	2.925583335817	3.637284030269	6.742421909261	6.746410215295	9.140157603744	7.478462295252	9.808849930662	6.302884809608	4.261477343380	5.939746441818	7.344259501682	7.115874583875	2.406004600218	1.835098076872	2.599321861649	2.375488698440	3.019772287879	3.026792028056	3.916900825340	2.544805063145	4.039678372365	3.451367597581	4.693910100213	5.034241453510	4.241935257753	5.824164319624	6.059349972367	2.925236586113	2.378711945227	2.131808639799	1.428654586075	1.955858167176	2.048814843293	2.172005067887	
1016000	-776.856454	1	370	2.005388343341	581.442283886117	1.329870182441	1.739913175780	-1.248066395684	1.235996076092	-1.133037315717	1.440862364567	1.375116048495	2.662184476657	5.827091502148	9.781480963803	2.853972330603	4.649502425689	3.771685948742	2.831732847737	2.523707405821	0.922606898177	-0.813557808834	3.345742406641	2.067645092810	1.285725961024	2.919613387060	2.380834495281	3.315360340036	0.946280223015	2.708694998840	3.395062509225	2.944730153545	2.851147586306	5.791961489945	3.208036936486	7.358972115954	8.253167131140	6.145756954744	8.830732015726	6.725227835856	6.163707001838	5.235506356188	3.992276244728	1.032143490812	3.387643872388	4.125195162153	4.798641865804	3.797496308763	2.403009805416	2.665069574037	2.323508246909	3.154610532131	2.974180746328	2.837175985033	1.890701347781	1.626165616302	4.371290708167	1.835237365903	1.834601539463	1.273179501076	1.622856129310	2.778651562424	5.369979251701	3.000896460441	6.777862981625	2.428516064088	6.462929848031	3.695582885892	5.069976089879	3.521459687845	4.831526751186	4.873754774280	2.926987543972	2.700546872820	5.605151728253	6.763489485332	4.237462262043	2.678506773108	1.538362789093	2.668854639582	2.662393211833	4.661493449579	4.021404261045	8.210980065803	4.903341772617	2.840211618727	-0.653417654740	0.076403446218	1.532083890319	1.783012801038	0.589355393574	0.735532407195	1.454726897914	5.465602226991	6.605772854826	6.854708139348	8.375773110467	5.560411398403	5.579949522642	2.571448387222	2.145396125125	1.970280891957	4.110765665009	2.195598013220	-1.191426847340	-0.317272876267	-0.368636461423	-1.958424682350	0.296103448630	0.281913705524	-0.399203697422	2.809238884675	4.507762039430	2.658147226072	0.980857514463	2.886020711104	2.865308364973	4.188885918868	2.557679142882	2.330634096703	2.130396795597	1.153672509843	2.891754274999	2.208938550690	-0.282750784246	0.501650096431	1.065313607076	-0.716121791616	-0.638818984641	0.052742409754	2.474573378020	3.948529352377	4.373253413102	1.229646803114	2.227881667627	1.246771970558	3.109528385794	4.457500991598	2.724670982672	8.860615912896	2.415729717119	2.309106392249	1.714226305950	0.241329250241	0.829326737184	0.168193028444	-0.946615898762	0.559653523251	0.283396320492	0.050303449872	1.593956330698	0.022282299711	3.625516587159	5.324596072176	4.932510820683	4.811040323671	4.878941142108	4.380385175435	1.800949420569	3.563410970125	2.512494871371	3.252173153246	3.357237955719	3.137600448205	3.313793155423	3.388096262024	2.717901728167	5.396688712808	8.036500164945	9.879321437549	11.954909166872	3.896420586594	5.007207272510	2.686024973176	2.568606725425	3.598415221817	3.262344608830	3.041048694309	3.932110902707	4.102679247176	4.216264866981	5.983856496680	5.128486506071	6.849891136479	7.898526426996	11.071513881714	7.037440798557	4.831258838778	6.548977263159	7.804526209157	7.345072163122	2.949882739805	2.159301358175	2.502494116744	2.509031277818	3.344862652872	2.855337131909	3.898927564711	2.065363350106	3.578245564777	3.576949207666	3.934763467140	4.057079227798	4.448830678400	6.042402338682	5.893012271674	2.990724540807	2.430258113106	2.208127665494	1.503064038636	2.222118941738	2.257827313318	1.783332100517	
1017000	-782.719870	1	945	2.006741630628	597.945360628695	2.447614989939	1.947876870203	-2.351874446444	0.244306554370	-1.449166237674	1.536037297788	0.806629131445	2.377302320277	5.699589142604	10.414577926539	4.238283180499	6.210441837061	5.047886320181	4.586219619430	4.281416235956	2.010744240549	0.769978149398	3.567309427766	1.868025244189	1.319074208252	3.767849558654	3.413428995838	3.600902614355	1.649731407288	2.839175756972	3.432622404146	3.252505642069	3.206754315296	5.235107201298	2.996886696091	7.813016462945	10.026895146312	5.539501743307	7.807995988282	6.442224233745	6.158620721026	3.812248968478	3.598637568811	-0.213080365888	3.336237738495	4.211644801827	4.631702613765	4.196985209977	2.808365533366	3.334460992726	3.567830051861	3.643920892343	2.839727665996	3.069187527552	1.841745804386	1.586195869490	4.248784717873	1.988255330316	2.141295678630	1.202511035759	1.216412849106	3.193250542887	5.465328142522	3.509803754058	5.039556626757	2.465651250780	6.669642961417	2.618720108882	4.174237113774	2.740094529298	4.607453105465	4.826966698680	2.484723148975	2.683292289017	4.849684726983	8.320932703883	6.115949341342	6.004528565620	4.695562250721	5.779564081135	2.571658063575	5.201382345198	4.087434859928	8.039558412942	4.272319541872	2.721803272632	-1.291430477209	-0.853236497990	1.597247138762	1.500765532003	0.533539231376	0.384416494515	1.473549797365	6.068695345389	8.410816562423	7.372537919485	8.397798721953	6.054835860334	5.226847456004	1.801908691855	2.539676716436	0.541305813474	3.202806240545	1.761609701456	-1.534565787397	1.503773986386	0.322212896687	-1.289514695947	0.837998663489	1.262087793989	1.035874214615	1.732010425619	3.328939029119	1.991166998640	0.931993375509	2.659556285823	2.338832063223	2.958749905199	2.175075383381	1.562413293592	0.932945735518	0.955321271207	1.822309027373	1.310789036439	0.422081172043	0.975922172053	1.496996336529	-0.133833734964	-0.015746996037	0.656925572106	2.218802116431	3.478091482976	3.611833846598	1.343997335397	2.116318113235	0.045147287342	3.343069325370	4.954978171071	3.774727766698	9.755055558222	2.524649163490	1.720503562297	1.764498943915	0.484120574633	0.956876114127	-0.035165829494	-1.068545305235	0.394318691500	-1.552406640942	-1.649580984633	0.954510666334	0.275972911205	3.460492394884	4.612639527631	4.081326456697	3.962916553835	4.385198582890	2.517679994856	0.738655069938	1.989845707412	0.472341845164	1.503446204955	1.287885710060	1.483453821927	2.394700885595	1.892116133175	1.120706710240	4.293009496425	6.666958278331	8.364046867313	11.207441872901	3.669129227596	3.882976842632	1.664965096704	2.114742758963	2.955921472177	2.649433949508	1.490016079387	2.780404230513	3.338230909416	3.382611592401	5.575952629840	5.064457316268	6.392008244432	7.659179343065	11.185785747691	6.571840639805	5.177087915271	6.308484244637	8.203524667756	7.113104979952	2.526242420348	3.482387327437	3.772620111538	2.583447649398	3.080438801268	2.569431015312	3.598988059786	1.625511016168	3.191943867651	3.470918748978	4.050741401967	4.350460888993	3.729026462627	5.438128419729	5.484369524953	2.062907855921	1.169043433779	1.076934976100	0.573203167513	1.309290868528	1.357476965659	1.038223264522	
1018000	-789.147649	1	714	1.998917378266	616.575574753418	2.810032195250	2.040642416980	-2.406750931540	-0.799209913645	-2.315625283716	1.183713223761	1.116169589542	2.185201768089	4.857390374536	9.404215301631	2.981109895982	5.082855700334	3.855400119558	3.444807278039	3.437420355775	1.450751082099	-0.547946748256	3.044690188013	1.430242411639	1.579353940757	1.789479687201	1.732855310223	2.362783798851	0.975519563514	2.077417125354	3.399622956181	3.098858124952	3.100102818306	5.723468274294	2.047395473922	7.220141070507	8.529874722481	5.531397827087	7.131095193309	5.418420754369	4.859398862984	4.103631857067	3.998433236971	1.484554260437	3.935874505777	6.041984340135	5.744736773548	3.773792625464	0.873088992951	0.831994202552	2.151337949024	1.306698507237	2.042960029895	1.593917861090	2.791045811561	1.660752699842	3.750376596916	2.073630251230	2.387216094238	1.457366684938	1.629255299579	2.320896905576	5.769459097207	5.928275724651	5.810795303246	4.449218381392	6.756623019306	3.876211870517	6.681310914567	4.906082584612	6.834326239028	5.235225596869	4.430329860354	4.423147432428	5.929643097961	8.319406100770	7.502131725630	6.451981936192	5.544220719335	5.858412637165	1.017788937981	4.572060927422	2.807428974071	7.055812946135	2.519937713895	1.656127551878	-1.262833893513	-1.440585979424	0.659077333674	1.231645209941	0.574541699618	0.566138801294	0.386232101131	5.367972413651	7.535171272947	8.526995146227	9.641821101176	7.666215754780	6.126146670481	-0.397475761729	-1.624667440847	-0.885761780912	0.463597349667	0.345772560042	-2.645055965284	-0.024777143381	-0.685635483493	-1.566336035138	-0.166435253598	1.022566766892	0.535362352612	0.733742150121	2.028288314399	0.865616600497	-0.885065396224	1.529728019872	2.864836364110	4.051133872489	1.103569181015	1.033345623282	-0.772990665792	-1.547936978997	1.378443804512	-0.291809129771	-0.485034959463	1.073269944626	-0.098358121975	-0.933081973012	-0.442349058262	0.353676655935	2.718269703034	3.751237429134	4.555982225921	1.888922064111	2.425276996040	1.091503199692	4.120017766099	5.749309342596	4.739328374893	10.197853338866	1.831141212819	1.256100799885	2.779979719684	1.618031938623	1.792958232329	0.847324878886	0.636305126761	-0.675583771051	0.124087733616	-0.143610070769	-0.772667964345	-1.670059737493	3.263172572732	4.503102569731	4.139292311573	4.037691274851	4.127442432127	2.041578773815	0.653590988677	1.564137697291	0.458532623112	0.583729932170	0.081699944017	0.922834327730	1.877941340102	2.622309959148	1.539344217018	4.270550417581	7.536081222441	9.469487702850	11.828977130453	3.943166102928	5.246429987913	3.736391262134	1.577653372525	2.683938195513	2.321234907845	1.407146591721	2.931440664066	2.753180041794	3.065000157313	5.575936515894	4.496650185403	6.539237229213	7.213147310056	11.037657109820	5.974890829286	4.866382023064	6.042937557473	8.786778953088	7.336056763633	2.131192981195	2.370337008461	2.691493970724	2.123285802358	2.871556483882	2.344940861045	2.640384061548	1.246476984188	3.798863600739	3.683650112889	3.495388018083	4.083193210959	3.797085639192	5.163257859106	5.165635152491	2.406218327478	1.816769440299	1.766285624614	1.382749920497	2.137232505270	1.710156625157	1.592748643573	
1019000	-795.821787	1	822	1.998856449407	636.534337005567	2.554185509313	3.548395539869	1.297524281490	1.640470150348	-0.734520979163	0.905913239072	2.079763649429	2.642614330276	3.641694038043	8.007678975812	1.465394910745	4.700722330551	3.971866630068	3.238668173191	3.332228072498	2.469500405506	0.024190581284	2.763772037787	0.943235147652	1.529009084648	1.827400129093	1.667689069308	1.575529144666	2.644568518413	2.732455713396	3.849933768571	3.617772868973	3.252172668626	5.181547120735	2.659490571013	8.394002694862	9.722205601942	4.290492732370	6.311538136092	4.821651398362	3.661277983111	2.853065790917	3.681883655882	0.382480246168	3.650898063668	6.514223864885	5.966235493387	4.440255352838	-0.122685610647	0.470745057059	2.031483198560	1.127456571763	1.985839428072	0.764732392395	1.189768983868	2.293547371054	4.110364097197	1.814032076420	1.528331442408	1.315259760092	1.875412836063	2.945561146601	5.594168763805	6.242736074685	5.931283393458	3.282787216741	6.767447051637	5.547587469252	8.968914564640	6.731356113879	7.484903077258	4.964749697098	5.896549564913	4.615519312248	5.833370119973	7.390247487167	3.999081587822	4.954835176647	3.902524375135	3.384340424580	2.139638365451	5.371006208066	4.193641060057	8.039470752750	3.910522919285	1.758561190737	-1.265865377429	-1.075735083541	0.825592916407	1.001631957480	-0.349722839055	-0.000461744140	0.232799004776	5.508619644061	7.205581061214	8.238736155810	8.086302852861	7.897214271914	5.918811240280	0.886141157649	-1.360660202128	0.013970216574	1.053691953458	1.247207982248	-2.229156942763	1.677413323358	-0.691262728077	-1.454559479029	-0.327987372584	0.224824704760	0.037635105909	0.596193635429	0.734667099530	1.225110281091	-1.248678218208	2.140385199585	3.960772120655	4.298964311173	2.118049881957	2.250073402493	1.772771190776	0.493436694852	2.105652516626	-0.142837342434	0.923985840008	1.091651977098	0.096339737904	-0.656481368476	-0.031534991573	0.379630357977	2.950853696027	3.642193579602	4.048730340079	1.703275238997	1.972738986042	1.034053902932	3.696985229843	5.340425644207	4.318158179540	9.689124850659	2.777295924927	2.171725316842	2.841863960523	1.244132721373	1.671189052882	1.198636085373	1.391337370715	0.551158106187	1.114370091933	0.440122720298	-0.044878454391	-0.581959389387	4.433185609010	4.937676960670	4.260348164813	4.671567546376	4.174524592220	2.164477285311	0.743021782295	2.171025719427	0.433596132387	0.235496684813	-0.485894112737	1.769337911224	3.876695383241	4.061353474419	2.828429856868	5.243977275672	9.056214591278	10.374846435655	11.212556961060	4.705686709795	6.214316282518	3.545390503086	2.285832619046	3.689591769895	3.480067451279	0.669570713022	3.071158238492	3.847693457497	3.745958281873	6.269442263782	5.151728129498	7.342313036442	6.994853646969	10.926346572801	5.713977953259	4.346431987025	5.312768622230	7.146926260817	5.993161189740	2.972681112095	3.200733701595	2.940425519297	2.242472006684	2.583341590020	3.083499971013	3.474032936282	2.570273024369	3.995560276038	3.566590425886	4.832016202976	5.981600996313	3.038920560747	4.131555309503	4.617242176561	1.824356304901	1.495938985654	1.838902147567	1.612993243989	2.468400428317	1.525969255984	1.656896819694	
1020000	-786.386438	1	5	1.998427142074	608.502424528248	2.057548558454	1.555081594017	-0.093270033508	0.692291998854	-2.588224774871	0.516829275519	1.539803652868	2.426876814340	1.848420450507	6.611723751827	1.530571708652	4.002743135358	3.239159722782	2.067042218781	2.375060329357	1.884924707822	-0.027274254385	2.505956735472	-0.042001041566	0.924863356188	0.095530283757	0.463113175813	0.531172875752	2.034408524632	1.945137830726	3.350990579225	3.419033890008	3.062081065883	4.387047868393	2.781938093555	6.787073468310	8.145079625110	4.670143392594	6.912649174007	6.102076836867	5.520929254956	3.607673534984	4.237802808071	1.282225638447	4.206532763625	7.181921802160	6.454382887922	3.755036126179	0.461313295809	0.835381516112	3.002152880022	1.253406205241	1.105746845854	1.063657828759	1.335420201429	2.875348680053	3.002498505530	1.375909675518	1.532135814863	0.961393842242	1.591095705582	3.321377425508	5.784902062710	5.445750449340	4.677626855866	1.280975586283	6.569069555855	5.895490945991	8.312190773650	6.458315329866	6.563611797359	5.069854948413	5.267548889315	3.762391266657	5.403823619806	7.000451676704	2.832258400112	5.884318299775	3.914664295960	4.801407445410	3.304182967186	5.359354123183	4.926355512463	7.862774460581	4.812163152863	1.823377829342	-0.304794558489	0.590520708345	0.881404857096	0.402134354276	-0.375194466275	0.138202004425	-0.634255264903	5.235586588312	5.640634553416	6.137738804586	7.385985322761	6.635884105499	5.342627680289	1.410794976363	-0.652513374921	-0.046388331132	0.192005322263	-0.238144901752	-2.463968701078	1.616610333239	-1.689206328807	-2.377080132598	-0.702874866256	0.469181362580	0.377345786117	0.478692575523	1.686539845468	1.506523993485	-1.419737876125	1.948605146116	2.829490781733	1.525593041764	2.379558944566	3.243838661731	0.568890856771	-0.434927494438	2.378628346282	-0.017352795840	0.962814810979	1.120528146970	-0.352170684970	-1.389017104000	-0.339794019475	-0.255716030427	3.103860271606	3.020236467002	1.946407651576	1.391445796075	0.811682004894	0.792608641498	3.217843285270	3.749194432996	3.462519591652	7.894146083816	3.133431587231	2.819144203479	4.615624894811	2.104942691712	1.234053188831	0.835494772451	1.208805362153	0.779800305632	-0.229721053206	-1.045241242634	-0.669956110482	-1.520481998863	4.779166257126	5.226843672194	3.541774799582	3.778881512104	3.369931515471	1.678819513697	-0.844926915718	2.157930473930	0.497979588279	0.219153990327	-0.198272622030	1.590888087069	2.478296193566	3.452290921569	2.025866332712	5.951885803664	9.637690969895	10.886754433914	10.871667451802	4.456881035263	5.986868500506	3.664987267698	2.967433534583	4.230097957541	4.334530943316	2.974245087958	4.675409864722	4.387150714876	4.129053132696	6.577790539857	5.698020082705	6.869407956384	7.689748389573	10.827585423152	5.952922236471	4.695269222965	5.266249768967	7.481574644219	7.399659320181	3.127053174252	3.514995395303	3.658973167351	2.470810559875	2.781114647626	2.587174889728	3.177537980652	2.767219418816	3.448448458464	3.729430870776	3.621535739690	4.220656379567	2.993817263070	5.572222623286	6.104072764761	2.184513737445	1.990329994524	2.538262345558	2.051120962982	2.492454944717	1.529415634548	2.094278801127	
1021000	-798.175658	1	650	2.001968787296	643.726551770031	1.328673962661	1.640695703876	-0.697438635959	0.381092081837	-1.269194711770	3.089515770855	4.305256910996	2.792973966421	3.082573926092	6.484613052288	2.197431417024	4.902225572449	3.091769584888	3.121759807824	2.524283038993	2.164211575173	0.798558179691	3.398708088543	2.278014675084	4.032776764222	2.806031174194	2.859364859926	3.381056535863	3.545620777697	2.361787881273	3.368485375471	3.569003501618	2.872435265511	4.788670685106	2.705256023486	7.751981158507	8.891415225899	4.604668854902	5.523897226642	5.147011876334	5.524094132142	3.176358396647	3.146835182252	0.935066505025	2.595255167627	5.874792949293	4.877884251196	3.828587389594	0.745565136132	1.453323083462	3.246542704332	1.381345393321	1.750463108422	1.858008617156	1.895391382551	3.076352768748	2.637693996464	1.256945408655	1.487817921139	1.191535806361	1.601483073251	4.030595249273	6.045857888977	5.051334529703	4.567863783774	0.383530804055	5.550003431821	5.331582464145	7.022297156524	5.883152413215	6.119329609356	5.446922388250	4.975288373072	3.923589089548	4.370997753977	5.070934326031	1.978209913629	4.653639729186	4.005718946222	4.221006229168	3.980261226649	5.514112283014	5.190317995899	7.552457224863	5.224126629582	1.473485909209	0.704616066347	1.102022651464	0.476978882615	0.203266857595	-0.476089504550	0.134103004236	-1.370701420696	5.486090328303	6.585835842987	6.721181463225	8.832289628476	7.568082909674	5.941319934646	2.882859773905	0.819289107824	1.740324094196	0.303608326351	0.159642322014	-1.885903472412	1.363591882820	-1.883920599403	-1.984909271714	-0.218119289302	0.528997891883	0.622853387960	1.841803148454	1.686483322108	3.457835091498	0.413701398551	3.762388275542	5.066332142527	5.137476223289	4.068811168413	4.272889350549	1.406004314800	0.274859025263	3.765782369311	0.886705939229	2.424340071579	1.156418664058	1.170791735393	-0.520417830477	-0.298309158888	-0.369144941772	4.734525589880	4.395836695812	3.353060435957	3.378149544407	2.394992818941	1.798289709546	5.630009147226	6.827958626298	5.908489655195	10.358630121091	3.729873126638	3.365685769268	4.733841816086	3.815094258348	2.712794775511	2.045065958601	1.948139760606	1.793052740719	0.674217868663	0.235051646401	0.766948163221	-0.613521480398	4.013370818759	4.751040609944	4.281128710983	4.470259261665	2.650982280036	3.058331838659	0.488570901307	2.849822636697	1.169535231667	0.958546813851	-0.428236498932	1.723394544741	3.450714029212	2.536617177206	1.762691866740	4.587552402192	7.820286744143	8.218737240773	8.366631620812	3.551911876117	5.073003908759	1.797294610718	1.990007637138	3.302010870767	3.522252425067	2.191546741596	3.255669248872	4.418097534069	3.753232525959	5.719012507043	5.749321634062	7.210560701460	6.958358051655	11.225289404468	4.945660038627	4.697962774418	4.953045556438	7.133891866916	8.052725305715	2.842140518518	2.625595217795	2.091920364454	1.835783677856	2.286906366456	2.173222415493	2.766573213058	2.220961042753	2.535209001837	4.020118152101	3.523040469784	3.989283967198	2.046731889008	5.105174380095	5.751496602427	0.731166806501	0.090200624834	1.863781189491	1.149517907033	1.885096357296	0.803061737090	1.757593397214	
1022000	-799.348431	1	819	2.007397762264	647.340213006371	1.439214169117	-0.339422530125	-2.655496842089	-0.707332807915	-2.780010038790	-0.579320474520	0.823948734060	2.941257023585	2.700758515189	6.297331217674	3.078743937896	5.332369704262	2.855134777971	4.183679877325	2.898739857324	3.314226403021	0.547428700142	1.126195092199	1.754099537983	2.042084188327	2.896396421003	3.110077469170	3.031231816241	3.665253017440	2.826910874124	3.973381609148	3.989149287999	2.951847589397	3.540608169784	1.514161958414	6.438661275417	8.888028270823	4.534117765954	5.441753072218	6.218162900563	6.620485016929	2.980816044431	3.183743970422	1.462210228666	2.472412770357	5.318157965808	4.399014850382	3.940438332705	1.279875379535	1.612525737990	3.403232712879	0.950555217441	1.053197501400	2.363931634654	2.406698959338	2.380324737159	1.715130396196	1.658435225024	1.949255092246	1.143745820835	1.543127133274	3.479760924277	5.346282845543	4.923940626550	6.068225814089	0.409206187100	5.313712011045	4.656069145245	6.132876086067	5.632296914653	7.609527296785	6.235930526966	5.840966139828	5.264917286105	4.930433019571	5.186007150279	2.443575295080	5.610419132319	4.239348241869	5.264952387733	3.651571392130	5.198471084534	4.595417413829	6.089018976833	3.353742459854	1.042909744010	-0.816538280415	-0.811735876707	0.424024180372	0.215674306892	0.074829470744	0.610291063286	-1.251105825193	6.260741815847	7.358249531217	7.422965421301	8.121422854085	6.946335346979	5.311478093683	3.016905676459	0.128128469283	1.694275539025	1.719872031586	0.855582126356	0.256671722941	1.011010657309	0.631528871083	-0.012209671621	1.687538489883	2.421161841965	1.742290103572	1.252423456939	1.616999215262	2.507300251701	-0.736446312120	3.054457147854	5.010599577284	4.660149936086	3.255716256438	3.807106857545	-0.433192180287	-1.072947218642	2.939394692760	0.817661335359	0.218955779858	-1.320077275250	1.429321768105	-0.259355060772	-0.103889222961	-0.060268304559	3.797737415881	3.706205001211	1.520244909490	3.165155161494	2.079219444504	1.681939423248	4.132811092147	5.877193130434	4.532295281202	9.183474651915	3.007172529178	2.801671178463	3.925005297920	3.064787106598	0.944865577614	-0.389160081256	1.027447758956	-0.018869372232	0.562213139046	1.215638476714	-0.702121239245	-0.799859220701	3.382007893981	4.533212989870	3.745364043308	4.452865681462	2.782209728506	2.238528928771	-0.188930837328	2.006387013141	0.346038173908	0.485660062109	-0.632232786960	0.536155593086	1.522867067133	2.712865460275	2.070832299959	5.012265324285	9.400703209422	10.183942337195	10.105477466686	3.865393850625	5.636222391447	1.627678923172	0.855007762691	2.155171271571	2.979024760032	2.044563535786	4.103325023790	4.221328366990	2.902691209263	4.246065295646	4.478038276780	5.299405165499	6.348443992126	10.644267418908	4.208122342278	4.235136566502	4.125926673912	6.399263606424	6.856953420244	2.265157832697	3.681865893167	2.981278747389	1.456812196606	1.935789526464	1.263079869129	2.026491723703	2.076632925247	1.996380321254	3.440342089495	2.995451805822	3.192646612917	2.271362913609	5.659922563444	6.418525657840	0.758000816269	-0.433413101579	2.468329654574	0.879899075954	2.277896295538	1.292020449254	2.223973768978	
1023000	-807.944183	1	750	1.997718483122	674.452890097719	1.461695937515	1.180598319564	-1.829893072288	0.606168150645	-0.856228672444	-0.643239321043	1.151180368172	4.165437731805	2.918371836048	6.390879604201	2.776468731199	4.299268865701	3.529395427119	2.721539303822	1.858297946447	2.183284710709	0.347501070231	2.271997204969	1.937471328665	2.320049762308	3.113171949092	3.438682712444	2.296373185963	3.632342141628	2.699981334981	3.767012193239	3.855517352760	3.080355368813	4.717671083236	3.160105711756	7.498401827749	9.664836318661	5.379202885987	5.601551232178	6.452763313095	7.461925170638	4.267868336437	3.593004390134	2.536278582672	3.071851039639	5.748454391279	4.958543934237	4.515717765741	1.356997775744	1.794496096419	3.302594008680	1.358343570386	2.136178969969	1.985349797331	2.136293515080	3.143689313714	1.791372173128	2.154455301548	2.043728582400	1.387967774370	1.572398797406	3.828650505742	5.005405218307	4.199143881132	8.230883698447	-1.276328067126	4.928226480046	4.728435787865	6.613770902016	4.901793720748	6.875113982742	3.755322510690	5.411163220160	5.007774810561	6.357128870895	4.656040093604	2.753408308346	6.189070917042	5.838750099678	5.230481699402	3.453397847371	4.115808905197	5.258079084211	7.493433826689	3.645025653086	1.776138978798	-0.140809840805	0.141105998581	0.721172849663	1.079500424931	1.152212909030	1.848427046874	-1.300663302577	4.381557120208	4.256424840317	6.289806725449	8.317215182847	6.537427605284	4.762511453832	2.986568299074	1.257732090554	1.522924723305	1.474639938791	0.641621996128	0.135985069646	3.015642223841	-0.686100641863	-1.222633371984	0.730964308335	1.421960959091	0.074264404475	0.885588412933	-0.716163494671	2.360198395010	-0.717255337222	2.841470563945	3.920309729845	1.709599341008	3.062372992272	3.839271311798	0.511796167682	-0.050330860073	2.970412159317	1.271735101413	1.944912515483	0.316692695173	2.492022894415	0.714155359618	0.212950733913	0.481961939658	3.849816974196	3.024095196404	-0.181477456227	3.076194730159	1.868906349162	1.933052817891	4.579249328737	6.209978102338	4.811970248807	9.203232829751	2.417842082854	2.183626136189	4.272288373573	3.096940983547	0.685219189749	-1.089104339252	1.999780421276	0.340649076607	0.008372721954	0.928197476313	-0.075713281400	0.993360893183	2.956651381725	3.559173017708	2.928662353575	3.130009757457	2.085759063477	2.093703980503	0.303736242486	2.049222288640	1.606359509017	2.069126037500	1.683412768320	0.762569474421	1.515297230557	2.617730339067	2.121972321128	4.262854620512	8.155973559525	8.378309188943	9.501753826725	3.789198916399	4.025856984140	0.405795455803	0.202719701101	1.795781267893	1.958822955753	0.906000843082	3.383473042760	3.820608416914	2.678090020438	4.709849325600	4.343774033546	5.691732512065	6.658020821955	11.861704605732	4.639082922583	4.620651666061	4.966537302026	6.842273726470	6.934345630661	2.641311184575	4.385579282890	3.613976925080	2.062031342952	2.603440852625	2.068564986314	3.195593279777	2.993309696967	3.369134600715	5.200618448909	4.204621460863	4.007198741618	1.624057033861	5.351876036136	6.468117932459	0.416043638090	-0.337063097789	2.024070177053	0.813185492197	1.651485242826	0.420403460092	1.958316893138	
1024000	-806.769199	1	404	1.993506673527	670.680797800104	0.424236757175	0.708751917939	-1.654929566109	1.216836007414	-1.322420852742	0.223266492863	1.698226866719	4.200270078058	1.773451335811	4.819960842695	2.191470743200	3.963274903735	3.424703019134	2.835801470524	2.097413662203	1.673693600686	0.442201572131	2.215007867532	1.356607242948	1.584321463663	2.089819548331	2.126684742986	0.887806104568	2.976711281638	2.364997851830	3.540631600279	3.528978611595	2.907653585302	4.760768553281	1.672754472827	6.309701505251	7.476510923065	4.960711373703	5.730215024581	6.137744923211	6.476625854323	3.015632673912	2.317468832284	1.230278067909	2.764112129400	5.679503012445	5.381991302419	4.700476033175	1.671694733303	1.948516678968	3.622989542056	0.805865882322	0.528751102515	2.159128668846	3.365001264802	3.343859415712	0.309858399778	1.407171248024	1.260863623073	1.062341863906	1.468845447890	3.594144443657	4.675338441013	3.606818965178	8.028426654213	-0.786840838362	5.270790901284	5.855953399707	9.129153826744	6.229779980200	7.748926668151	4.230414333344	6.513535871580	6.069849393865	7.147081545255	4.277469198154	1.479858019772	4.439491079789	3.912624830442	3.637363621155	3.347568822060	3.836854671616	5.248333549756	8.070152110480	3.578713605306	0.992035061669	-0.835772752989	-0.911115849577	0.294989971721	0.340388156652	0.377425223589	0.807908503171	-1.243543954344	3.275676157374	2.666943188889	5.815927744897	8.075648243146	6.573974829793	4.926141474259	2.685925296932	0.482834241562	1.485913433385	2.070487760694	0.628079316426	0.088853041372	1.432198339333	-0.469854570228	-1.906822602011	-0.221695546870	0.025817220777	-0.656621393120	1.461258454970	-0.753131816276	2.663921461479	-0.202246463894	2.959733078787	4.095219349784	2.379848319245	3.459437355031	4.268233548884	1.000005756374	0.394195413901	3.824043379976	2.697575251767	2.806722953371	0.659223355369	3.112168213679	1.537888990619	0.207147059767	0.161027911929	4.458359088251	3.759121629059	1.183682440696	3.168165138906	2.212477904946	2.128997219953	4.542013051343	6.935736563646	5.328507153681	10.167407488709	2.860457359588	2.624041497338	4.408545410701	2.552956562408	0.559325389721	-0.082595385717	1.604648377862	0.691764251101	-1.327634453217	-0.694811212026	1.240633116079	2.677575065358	3.183131546020	3.697298503263	4.243951226722	4.867540739769	3.064422561439	2.940954717449	2.575576454179	2.895962654021	2.320075917129	3.497734961137	2.071116706002	1.159371706264	1.673257585328	2.914358728010	2.225802157207	4.886549847218	9.692050063719	10.219329789249	11.353348721146	3.573126762492	4.293028004930	0.247655268819	0.922373863531	2.552821717038	1.757654182135	-0.115093294905	2.241205602913	3.638612128356	3.351480525471	5.075321364856	5.058966783298	7.655039530824	5.837588255403	11.164190151845	4.450177298552	4.450581648222	4.618060488010	6.886917795933	7.232080785729	2.970117824216	3.757494738178	2.347641224549	2.285458456257	2.978680567143	2.516393056513	3.302558847653	3.162889849127	3.042290684597	4.348014828676	4.022656901318	3.845086781426	1.677692415294	4.120109984292	5.272455546793	0.510025853712	0.240919036534	2.702087932888	1.911770825222	2.401525960834	1.383871260602	2.300657728022	
1025000	-800.706898	1	288	1.991743341591	651.551418288359	0.392985153622	1.102881447932	-1.225753394064	1.226137612115	-1.241600195502	0.013863829320	1.291421821178	4.217998901275	1.220306381349	4.455996526984	2.350395436860	4.725994128788	4.344583502791	3.472251608004	2.916189946200	1.635993406683	-0.632480154431	1.442327304891	1.409174512021	0.696613703464	2.557823629433	1.866309797195	1.654011708414	1.662144824849	1.570188542303	2.747410611142	3.208290201912	2.978053665903	4.481287136340	2.458758810711	7.431999907415	8.825703829194	5.503299671264	6.414665324893	6.599648452099	6.845575865364	3.895156032139	3.300365905406	2.344109384509	3.274643554679	5.134590368948	4.548078058875	5.253830057777	2.056171877862	3.203043249133	3.328953039635	1.338163769753	1.118398265985	0.804122773859	0.963474567848	3.729716144763	1.910680701149	2.257302250248	2.032072276714	2.019425770886	2.153452709259	4.336290312771	5.132493626504	3.274499422122	6.980938295770	-0.780236283431	5.423638764880	6.058510561795	6.479318379924	6.377241956039	7.733214709880	5.077699091784	6.540193606735	6.574562028836	6.319856033083	5.664703989361	3.661952911073	3.645878695387	2.850050122714	2.912355893532	4.360244361492	4.566798951953	5.407020921645	7.162796567910	3.513898724226	1.433439618267	-0.068265517915	0.336692911726	0.368749926002	0.791860737503	0.178665258136	1.170383067934	-0.566557021514	4.425373861613	4.406876735030	6.623276275715	7.934587952356	9.340553364578	7.712862586817	4.146288267510	2.031255910727	3.570581275970	3.577516141396	1.669224000790	1.552606299529	2.907316558227	0.645588169274	0.304180842739	0.645128107713	0.727070757462	0.336983804658	3.108920319405	2.706031699544	4.135819671169	1.323171169355	3.727098985373	5.801534603776	6.210084616441	3.459265064475	4.038787961351	1.352359617741	1.225509146054	3.751543579042	3.161252357944	2.175479404455	-0.547457426956	2.845364357943	1.252073888016	-0.286207961458	-0.202711075301	4.622338048259	3.811701550245	1.222725825134	2.045734689935	1.021775426792	1.312948138086	4.094059564384	5.853699339912	4.509385042779	9.843195664053	2.672100622758	2.426429004985	4.292188841562	2.099277114142	0.754648024400	-0.544248108237	0.850753030941	-0.188781372456	-2.083730600391	-0.442855114220	0.587311554715	1.228460303790	2.952290797942	3.308689610366	3.608557847709	4.487121238179	3.479040454155	1.633873841825	1.750404985354	0.646661939199	0.615120019236	1.426857184689	-0.580400813816	0.997396500323	0.976501015760	3.257423576547	2.301453097604	4.543424602874	9.529660539694	10.764227382112	12.344556258929	3.345614716356	3.982330923781	0.236178228384	1.037876668933	2.772170343406	2.917274807105	0.171998586814	2.029740618282	4.977443060700	3.460090423748	5.877557140038	5.342280038474	8.063213545804	6.309772562608	11.965565340263	4.926035743725	5.180760283757	4.447175820625	5.901167992468	6.430167233109	3.186517157988	5.539233767249	3.214065528061	2.876101259535	3.882055685486	3.704652139503	3.432945013152	3.225788354702	4.099584605143	5.030388027609	4.200172131851	3.910534143579	2.479191597078	5.353363835857	5.976330479702	1.576950506454	0.415100811051	2.677937625467	1.035167219436	2.208874470456	0.769054142957	1.839680904976	
1026000	-785.680871	1	301	1.986864000206	606.456520704837	0.145561051906	3.326423128539	0.431339678940	1.171396215171	0.395868470175	0.276716377219	1.118368329382	3.383132338127	2.123775907503	4.975917714844	3.402078818678	5.462092353599	4.547203749493	3.790653817364	3.036894136298	1.866052230565	-0.704140097254	2.472271255322	2.336685884989	2.118195024134	4.054906301622	3.260590488424	2.967499429083	2.822516697157	2.754603567071	3.136277611092	3.546774932431	3.342829727995	5.531620276050	3.737957729830	8.728184602282	10.073061019231	6.072567884186	7.246039300105	6.754920042802	6.292815155620	4.994636039892	3.808447997754	0.918040203301	4.467845935289	5.980838301343	5.150220796489	4.174520689211	3.886509896421	3.951170514804	4.744362732204	3.465828647546	2.477958358012	3.264249525780	1.939563978823	2.118998803085	0.623463659232	1.378885383314	1.634937240991	1.124423447063	1.129351375230	3.616088798011	5.252703238097	5.094128184255	5.447631513334	1.108974653687	5.609801516014	5.654773581318	5.059163000609	5.751923728771	7.403047080646	4.025524831802	5.805037693717	6.005074900389	7.904392564322	6.291125493826	1.850230899461	3.142927191787	1.662551709197	2.948392967241	4.274099634702	5.288111584015	5.477530388612	7.211746612154	4.047976164922	2.125389311569	1.626448611962	1.844977570720	0.859706469308	-0.185777983732	-0.691027398429	0.427730112692	-0.475827748978	4.765494676096	4.188783856203	4.997912384408	6.689426444797	7.277769895283	6.050372701298	4.290540492477	0.921913989329	3.302749109794	3.881110970804	1.738076021483	0.433474182748	1.617012333194	-0.160629796426	-0.987651123625	-1.246159083201	0.545253460380	-0.096874267021	2.645660630126	1.479285140722	3.646756772432	0.553312952741	2.860631927250	4.499041605626	2.726232168888	2.554620238659	3.274641323407	-0.355325915606	-0.538115037082	3.194501375721	2.994657582270	2.038520722340	-0.447952136088	2.939564641420	1.512429122331	0.228718698849	0.286130799719	3.114475276335	3.730089383475	1.478168498847	1.863682348921	0.654023066907	1.471935370178	3.656657597081	4.834199611829	2.963292883064	10.445956778870	1.836498791534	2.482444341534	3.223421630524	2.233779616397	1.279637907823	0.988419507346	0.425943589404	-0.593465672761	-2.104694050624	-0.905240960109	-0.578112738598	1.634029616237	2.459676366533	3.060699988220	4.168273274566	4.864640138015	3.858304411123	2.825956516324	3.439059439083	1.686357265747	1.879223934323	2.561922178492	0.448526069633	2.130728670717	2.780694325664	2.655002380950	2.349339420041	3.912850958936	8.235235112907	8.081177753875	8.845518245177	3.305818221435	3.146972971838	-0.022156213908	1.562989503828	3.020638384105	4.042583508828	2.108836401432	3.775571158455	5.415283853621	3.645625159486	5.718215240366	4.037422723177	7.036291532579	6.357725547211	11.656744998756	5.558180370260	5.046478925794	5.435290342936	6.553879739260	6.776941308763	2.988095226257	5.275620636072	2.891991721756	2.919711400548	4.015014085194	3.990527362950	3.230205399275	3.093927613152	3.715246437886	4.153847353685	4.411537183669	4.625073467802	3.533747487537	6.054842334968	6.783991793513	2.653944020981	1.227763152354	3.305258248574	1.106008731429	2.903794742340	1.427062251979	2.508758963339	
1027000	-793.836511	1	667	2.008617843287	630.530864721924	0.274150243106	2.515826043833	-0.987919634842	0.003936434255	-1.429068721349	-1.262639812272	-0.498256586225	2.864119824822	1.570276963711	3.074217430517	1.756771341922	4.608266461300	4.280044284307	3.312515216339	3.104251538831	2.221685594384	-0.212357614125	2.393817250460	2.746192252581	1.132859854482	4.193611442221	4.679951431452	5.132936457901	2.610206946486	2.451279243252	2.582548960546	2.971454123611	3.202773139797	5.403774116157	3.811075184626	9.862479029005	10.280771266414	4.420710906087	4.607823691616	4.403043785522	4.852848965070	3.473713890256	2.992305308819	1.102297173419	4.056206120975	5.305189236004	3.760679683741	4.927622970929	2.976271268924	3.762052830904	3.613364225189	1.702670738202	1.382998125492	2.976149076796	1.098694669256	2.064406619002	0.819151909483	1.403250095205	1.761607437941	1.333222347123	1.761542002077	3.729420619230	5.339604045353	5.440173652612	5.775565574804	2.265711919990	6.151123529387	6.180543239358	6.397950878120	6.148128013134	8.261205278227	4.335317847728	5.646177580815	6.285245579344	6.976479733470	6.111588183270	2.013372417890	2.925167261983	2.746919622657	2.753900690966	4.247829468767	5.583944946185	5.543384049852	5.385266752634	3.501027699798	2.429006194401	2.209185414854	2.527378264048	1.408777039284	-0.015279047588	-0.621770700078	0.620499249201	-1.209910094291	3.996088271824	2.368194407830	5.021407801885	7.271560291855	8.694083472902	8.046629720573	4.086072475973	1.039563910011	3.641275826050	3.621730069245	1.436743109878	0.495716839144	1.881072048538	0.228381960173	-0.685569082647	-0.705442323544	0.663691284944	-0.824851538524	2.485916711041	1.173315995716	3.437788717665	0.379144767062	3.177992422911	4.491063730703	2.521697384772	2.802462580265	3.292167638373	1.662975288471	0.993164221453	3.376991147004	2.302019423844	0.776348175754	-0.802665402902	2.339822136273	0.738627644827	-0.143992116836	-0.077614656654	3.615100162339	3.521135951028	0.654472638361	1.275535569690	0.116503030995	0.543996771197	4.525537042868	5.713636632172	3.960469525509	10.710913334859	2.648895644550	3.785582415170	4.110648509222	2.895725023228	1.668278869749	1.184108529881	1.442770136559	1.162834163541	-0.269601581176	0.990981820949	0.807696149520	1.793260554951	3.605972665593	4.048564636400	4.528277824622	5.323762453558	4.606831105708	2.360667907545	1.098316965812	0.991863477872	0.892273457574	1.639029679909	0.311797144622	1.080232314259	2.696766430340	1.987113690882	1.828850424493	4.983934880208	8.774384099402	9.458064754581	10.088327251793	4.273534331406	4.164949015785	1.085409430450	2.973449129637	3.888192099339	4.842979849746	3.224732214694	4.903349275325	6.269558668120	4.188605563152	6.168412933549	4.081597101059	6.515813204201	7.299179745621	13.436157862810	6.436874633153	5.678760239453	6.167387477174	7.183550441029	6.751696700882	3.419145947036	5.757796367325	3.260899866035	3.332106373373	4.089167933901	2.563741534598	1.879837335380	2.227624483473	3.029567922025	2.789869089942	2.531748582477	3.251776956079	3.416869085845	3.984120200727	5.662796720504	2.202170986441	1.025763500477	2.830456971662	0.525370986912	2.516681775125	0.876718664298	1.813917690696	
1028000	-799.025350	1	422	2.004860548017	646.342682974558	-0.292926598138	2.110682479975	-0.110873739667	0.228154864360	-0.314048747546	0.387046362597	1.223151896982	2.630033673245	4.175820725566	5.476314147979	3.876211683006	6.247906792482	6.629014230479	4.771157575794	3.876901812548	3.300904548114	0.235051346510	2.890657823371	2.507085221452	0.594871455128	3.543384828072	3.735441517018	4.519207522542	0.835922662139	1.629131186272	2.209218582269	2.881044736986	3.191252830739	5.478526073840	4.562471528558	9.257124402395	9.433424417504	4.140303086692	5.234189905146	4.480386749893	5.144461882381	3.554481193528	2.433719027547	0.100848608530	4.190052278211	6.128719581473	4.247482694903	4.054582238294	3.863748217051	4.600000426621	4.235018757234	1.751276567637	0.328630361222	3.711792421243	2.185455238402	1.245777070041	1.138132862969	1.741167611599	2.112706820721	1.665803106854	1.736459950680	2.053445389449	3.485046486815	5.945900491174	7.040297538529	3.743421982625	5.557116224193	6.224472301225	6.002614235056	6.353800800717	7.386944332299	3.289349088791	6.846176630068	7.235588131411	6.460734204398	5.058347057841	0.199892233532	2.681272362151	2.138498654031	2.444408750398	2.865569903783	5.850753131547	6.044354224559	6.960103864470	4.340621809696	3.517108267771	2.949215003311	2.636127623039	2.728607470049	0.950885087332	0.589513873699	1.559391990168	0.003796894233	4.426991159813	4.109932787276	4.716961743588	7.676720593429	9.757757719973	8.888360757869	3.222919158198	-0.196582476949	2.267147341665	2.428102556205	0.282612617782	-0.951850996840	-0.103820090097	-0.324775636259	1.622441403322	-1.621346938724	0.331241902590	-1.050408959052	0.852420404871	0.865619791458	1.725396202165	-0.668975420100	1.828281136892	3.925650968863	3.008526685967	2.396079124419	2.740721381680	1.007495542359	0.884439697665	2.850282506465	2.649684546984	-0.489004233608	-2.191453880342	1.529255726727	0.320693384819	0.377037686857	0.423080289510	3.080222023414	3.223527438851	1.390483408415	1.674136581550	0.235824809093	1.016158909371	2.685764064007	3.878901584507	2.358474481985	9.656676758920	2.378215933281	2.681417666006	1.352538797740	0.559572272317	0.604100491114	-0.442004840324	-1.189717620301	0.269805749971	-1.900704384153	-0.826317792827	0.704447193499	1.535704133741	2.983642971906	3.509914131344	3.123851622513	4.423070465887	3.438198879438	1.026899258443	-0.638563200824	0.234671599940	0.402960695489	1.293323731869	-1.138839373381	0.613683672160	2.156166655634	0.959889809067	1.126538586851	4.689964121324	8.380252198082	9.948488602075	10.535122450894	4.332553156121	5.668928978469	3.304220755686	2.277265066031	3.596469808821	3.956595783932	1.701639796337	3.654749042545	4.661105276398	3.843965189746	6.134176783311	4.362274448383	6.247283599145	6.758785906915	10.578327315466	5.578160107640	3.921515065275	5.466798103498	6.756178309735	6.224734417994	2.845109683710	4.274302550747	2.127036158924	3.415852348111	4.300529581735	3.228197831368	3.229518292273	3.626530901211	4.100716974291	3.725389581528	2.968618810578	3.067418796794	3.980331157061	3.508792648561	4.750849159818	2.623232734247	1.832412939301	3.695674567023	1.265960936419	3.521158931813	1.914418654601	2.066828094550	
1029000	-790.557160	1	597	1.992413544203	620.737867993910	-0.490027092128	1.828344463713	0.175141556769	0.533442953118	0.585153973714	0.819810756567	2.089196352830	1.996068914987	3.809359888147	4.118965767551	2.901587953504	4.626110420369	6.826944067149	3.235845455910	2.707567346138	2.147357487648	-0.033482600941	3.849466851011	2.228162695990	0.440009332174	2.831658303926	3.667158402291	4.417549481676	0.989233824579	1.678433909456	2.023520438574	3.200784013693	3.573410730789	6.185788074994	4.934914297684	9.606942179745	9.840620057950	4.842732052398	5.472807429597	5.503462766995	5.771808138008	5.017552799496	3.029118835496	-0.090521850718	4.850084755608	6.948212071881	5.462675341135	4.343789292828	2.984659076596	2.356168002718	3.858559747690	1.848315117335	1.465709831092	3.041413848406	1.984173742949	2.551322070418	2.473972065247	2.600950285629	2.833691440366	2.173086230089	1.877027111606	1.723693188087	4.035946582388	5.241200783166	5.075334524927	2.232717047208	5.952013972416	5.509599130771	7.366044642943	4.628836116707	5.494434952256	3.661368571779	4.449164760589	5.069368955398	4.574930781304	6.371488812296	3.997195316798	1.894853678141	2.321510483606	0.955113478516	2.115576572241	4.200343859888	4.299441348736	4.491395541128	2.762124611448	2.222750090200	1.861014254502	2.999443295647	1.749749599895	1.040886699550	0.703545095257	1.363260995343	-1.276320930561	2.916153399771	2.490252318932	3.354487389286	5.528277362355	8.968348170431	8.007403467609	2.496782398947	-1.037816201012	1.739408111649	2.518935601018	1.294251306801	0.477832668933	0.621722213797	1.385163337892	3.434396515609	0.258982114527	2.475795802008	1.323928199592	0.841340521265	0.865019293952	0.889361779018	-1.651907195019	1.445292199522	3.216348861083	4.076672039884	2.230506077582	2.491008684537	1.857937958888	1.007404276530	2.615720834866	2.696520590275	0.209550005059	-1.123121464716	1.217531498969	0.415638508329	0.093950438152	0.306120808800	3.201736225370	2.831692410781	1.169410244391	2.277270949457	0.725930991165	0.924235036287	2.955513542781	4.254748082355	3.108739465473	9.924249805346	2.728732088737	3.162206255986	2.563976758502	2.163424934223	1.376094899752	0.196046214789	0.345416166932	2.078659136963	0.030585446982	0.853639814438	2.569586628662	2.412091704928	2.522357052164	2.921486135301	2.978883641670	3.144831273681	2.898627601262	0.756531779980	-1.073864582665	-0.070809307752	0.689674970610	1.312667056457	-0.992988511135	0.392740094885	2.181893092090	0.667480232118	0.249107433870	4.242831719137	8.861466118739	11.698710346326	10.444826905884	3.688388557284	5.251970470898	2.320340961586	2.028536412042	3.558343317422	3.413524962373	2.296544138321	3.600547632441	2.326340265901	4.448213919130	6.772374651689	4.638335253729	5.123418585035	7.027191118309	10.818858009530	6.473728814773	4.514328928985	6.152693002061	7.445534436894	7.527192527119	3.597620602004	4.638806514570	3.273529216435	4.287133275056	5.044189220804	3.841043803027	3.352265934382	2.904202969445	2.936277556522	2.015048417374	3.790252533947	4.548380905616	3.552554496549	3.693268660670	5.635478123236	2.431753531653	2.381154004869	3.513104254790	1.669572359280	3.471894071504	2.183893012914	2.474128580546	
1030000	-788.908817	1	792	2.008150180354	615.873073050867	-0.474413829552	1.943650387456	-0.214794932551	-0.673022606755	0.603942711571	0.505072631342	1.560975767077	2.110950082574	3.237264937649	2.906731207347	2.643192933361	4.302063716312	5.965281708595	3.087261085493	3.612098721961	3.243536807882	1.124748545850	3.657789628876	2.245942739254	1.241321041551	0.521755841442	1.848226685508	2.394139187296	0.492225144312	0.694031559945	1.892465096963	3.177707052726	3.461138415199	6.179911297631	4.840948787001	8.044243513510	9.036312148791	4.753150220146	5.900495364534	6.329690592509	6.018373910875	5.585781943804	4.045805849302	0.408475662933	5.572179359905	5.851587000660	4.308776246407	3.138398983234	2.104775924355	1.602837490571	3.209223146019	0.183236686759	-0.474479717383	3.051304291976	2.367777380347	2.180677274734	0.406328812892	1.525882203755	1.825911864869	1.062315792482	1.474421242068	1.417404699189	4.106394493915	5.148740560746	5.810278876974	2.589322325299	6.264561144650	5.918072128431	8.190818405255	5.325152664004	7.074867569955	5.067914512768	3.969212000629	4.319391321387	4.840889976300	5.273308711229	3.780498019015	1.812668281832	2.102324851183	0.642716477330	2.010666116969	3.586630848309	4.997437282386	5.814678924550	3.288149502231	1.704388793642	0.787915657436	1.708573351071	1.682774532428	1.129596868552	0.722491054944	1.016891935323	-0.571008560795	1.926012723639	3.235194888739	3.462452575859	6.163769145614	7.619875666371	8.348810584904	2.138622254535	-1.049989203223	1.111842707506	2.484345075266	1.645778163641	-0.877977954952	-0.321933736125	-0.289828023370	0.398280484330	-0.253476359753	2.228156495763	0.057362977093	0.562340777724	1.640013451196	0.786032572284	-1.126966666796	1.659903613345	2.596929537622	2.613513582803	2.381541232212	2.971571915561	2.500466705604	1.542114274703	2.662080699952	1.890969755339	0.216277183684	-0.111593864566	0.967353945343	0.224412686115	0.491772575674	0.375614748532	3.340057474439	3.016198760351	1.795409145353	1.864249762064	1.416369626692	1.946862245691	2.852400059806	4.641936133056	3.160270023960	10.099816224054	3.017185342151	3.139100434489	2.631219350665	1.392510882956	-0.486465109491	-1.539251115729	-0.516380005900	2.337117653028	-0.500157951995	-0.030831684911	1.253496021024	1.352336696941	2.996871317651	3.189253569001	3.347280211569	3.201941692195	2.612764647534	2.164248439287	-0.640693326025	2.232051754818	2.649477453367	3.272241546312	0.644266300818	3.088980946851	4.398490573809	4.301411338337	4.335296936038	4.619739868861	9.088946707806	12.612963963308	11.886988278336	3.097301551772	4.715049749014	2.167582680843	2.380145057822	3.889556904445	3.958386571613	2.060952836153	3.371458609056	3.924686443046	4.531632074829	7.339010301261	5.883730901584	7.053160435131	7.141482900816	12.001658431436	6.181603834085	5.051690981073	6.185770063598	7.241557532450	8.217731325662	4.003433360916	5.170345785928	3.137923256097	4.517818708021	5.461037253178	4.230500570397	4.034156812296	3.508707797014	3.708373024239	3.338913449971	4.473939978322	4.642328642855	3.209714732027	3.417726396507	5.526937931694	2.346878114658	2.223232973219	2.923985377260	0.707556876462	3.045891817184	1.823202940480	2.029184333919	
1031000	-788.205738	1	831	1.996142536485	613.809678162122	-0.924351905068	2.992646353734	1.062270418193	1.119898730262	2.852352844026	2.305466991402	3.576072138756	3.569134002244	4.017011734285	3.138471111595	2.420782463322	3.397074721769	4.579058689339	2.566529669345	2.383448376425	3.135771991645	-0.284449140736	3.609082847458	3.629801494928	2.865742114605	1.564818750670	3.343934881903	4.809866692996	1.316230566511	0.678263413187	1.637546076811	2.634218881620	2.892730759363	5.318687667075	5.163692579001	9.286230396153	10.155480144951	4.557234333236	5.487309473174	6.746763452076	6.179551299180	6.154675109410	4.277217772000	0.950712375511	5.302816928179	5.694233377234	4.240290750908	5.103029201859	2.131945957405	1.369672851540	2.971293411145	2.013767949956	0.370856281415	2.759260060261	1.992087191651	2.372971361712	1.153249269923	2.677017576211	2.495052329462	1.847032765283	1.971764853275	1.867789067113	5.333654712373	4.866916000850	4.546148145690	2.816017407897	7.186632329531	7.004827249073	6.487237305646	5.877582482814	7.055322808611	5.571143766318	4.617172437650	4.570683013710	7.683072990883	6.441154815726	2.747534160067	3.090152154504	3.013169225154	1.960039090566	2.894433654572	3.491863684052	6.336889491130	6.091109411273	3.999904385259	2.007789083363	0.871913868735	1.906727119037	1.636558532668	0.616655876664	0.364169705795	0.337918369591	0.441240176390	2.512872645813	4.761840801305	2.636422436479	6.323500073960	6.304057666770	7.242819474986	2.656294405532	0.736948000678	1.609173970970	1.898709455899	0.958349897926	-1.622555691738	-0.547689357388	-0.473241380400	1.393609469584	-0.882241385287	1.026106338109	-0.269196721954	1.129029929111	2.039043618388	0.986933858602	-1.892121971030	1.652690887025	3.012420503588	2.702097943917	2.382616955882	2.415629521115	1.023999686107	0.576057270785	2.733123700748	1.778546416928	0.247422543813	0.909484785882	0.655814143639	-0.275306912161	-0.444934280124	-0.519959839087	2.830508792639	2.619437848370	1.554774695609	1.933991524308	1.219541984331	1.783577919534	2.615972579702	3.711912806872	3.153596365038	9.215245472113	2.439672275454	2.702159312068	3.103053960897	1.990272809508	1.241648580592	-0.166932700320	-0.465670205598	2.550344155292	-0.032937017697	0.929774826309	2.073834027231	3.239264325197	2.277981348391	1.673237233928	1.812357826161	1.361838293958	0.680151684867	0.949141770829	-1.174806851941	1.232651260053	1.303642562192	2.044260045692	0.571674673556	1.811496951334	3.824045527677	2.856091571912	2.118552874545	3.276726353406	6.706268348029	11.371694526731	10.756697695014	1.742971024408	4.109349020244	0.401386718959	2.023464405673	3.132689188402	2.424480132823	1.853212305619	3.031883163417	2.690552346193	4.363398408670	6.797487318322	6.432510139531	7.510945021977	7.401085530934	11.461800901317	6.631812749655	5.441740092168	6.516900603886	6.377950058650	7.079956506445	4.365833650106	5.354288233371	2.998064980611	5.000709534512	5.714662543986	4.248223283888	4.981428978847	4.008055047003	4.225410788663	3.699921229393	5.464427212832	5.822856352794	2.942943752327	3.867707115679	6.026450670901	2.782973044006	2.039608874245	2.870625812480	1.108120813316	2.929469050115	2.311282191031	1.859627106018	
1032000	-789.651139	1	775	1.997868873441	618.059170272311	-1.467243833317	-0.683806209160	-1.372111760655	0.122618338887	-0.754439590401	0.043141946865	-0.065992579616	3.944059505587	3.618263513995	2.765523432608	2.237989549128	3.588705265295	5.423466843908	3.892678802180	3.474198659492	3.761267558303	0.587748374250	3.169330593156	3.438938897163	1.575142977675	1.549300621245	3.967954941261	5.302911400047	2.045293813872	1.575534664209	2.047824324685	3.052596231384	3.196826990611	6.414283760600	6.695580370500	9.105788809856	9.007301530911	4.223913536800	6.421396840670	7.403943800416	6.097177301884	6.077888215545	5.233684505642	1.806205485463	5.623854446427	5.099341079741	3.911514611130	5.119081305722	2.848224942393	2.108079630998	4.317505396322	3.134965124880	1.950524696557	4.392852214215	2.876648886847	3.074405108065	2.550354453343	2.086400638836	1.559255835166	1.516570256372	1.531046705211	2.798701036555	6.339291529886	4.104061608496	3.938586137475	3.012222163906	8.658995542862	6.903066859627	5.709996298801	5.239468572041	5.873650333582	5.123807853432	4.699990690437	4.978169370887	5.592002715946	8.047199081623	2.493814944563	3.360857015667	3.490948301429	2.211142905892	3.077835433705	4.308220003503	6.600906493659	5.388449264538	4.206435997362	2.702071008658	1.673600648469	2.284726485295	2.343829408191	1.775328714622	1.124201789736	0.732337412160	1.862665072913	3.262925186950	4.707305624641	3.593188603057	8.358434654790	7.243182924247	8.593452635129	3.634143991977	-0.633175224220	2.275188079910	2.507168241016	0.967512933100	-1.259791071611	0.412658379858	0.159473135805	2.626553743439	-1.191501068129	0.599410590317	-0.607225153810	0.672371148681	1.264467774115	0.779407151040	0.580580576804	1.364346207166	3.875360843302	5.402206542694	2.241333564297	3.099041932493	-0.379863677193	-0.443866643616	3.045246404409	1.711762166909	0.813109171695	1.228558274341	0.932028490896	0.094801794139	0.172220096238	0.294730817233	2.280382841480	1.256430977600	1.004523013758	0.420080202732	0.330546946054	1.355042639205	4.350273116597	5.705217332929	4.604385490209	11.584415264132	2.640582324187	2.322442878663	3.627705176644	2.691467657334	0.396454844060	-0.740061855804	0.472340514136	2.474418036357	-0.539966219118	-0.554777038629	0.754802133356	0.926906291569	2.464795057173	2.069382289524	2.547324420570	1.924604606714	1.771753357099	1.233398422165	0.476375999377	1.976806975313	2.404671250404	2.861601168897	0.573490705857	2.230243558385	3.140437547686	2.186948872062	1.170545805333	3.665189902159	8.054008104065	13.203036204053	11.673851771200	1.940894202777	3.112628173745	-0.143085446683	2.622566907566	3.491484966019	4.248348475915	2.643535464820	3.749488396017	4.628994634181	4.712347385852	7.855619428091	6.634314128819	7.998110924202	8.105523132851	12.200577150897	6.858401974149	5.946138419451	6.889384356744	6.410587773361	7.346059827031	4.067194644861	5.077248327758	2.510967198549	4.371899684296	4.918450378119	3.226521780320	3.579183848414	3.119996797418	3.906575380584	3.698735597355	4.280639519365	4.956813759192	2.804234649205	4.620409624265	7.001975888929	2.447794404463	2.307440086302	2.442541704465	2.119502710130	2.302199504359	1.714137941100	1.122141923471	
1033000	-793.888672	1	645	2.004222207712	630.687872437502	-0.689497038724	-1.081748475164	-1.819127366758	0.342144332417	-0.844614407063	-0.913000035443	-1.003678015733	4.438146190230	3.281369822066	1.766253138646	2.389404414760	2.146823584372	3.358463342174	2.201531700862	1.640884311589	1.468387035531	-0.850683894815	2.063595645949	1.857727960827	0.847127048332	1.364972710901	3.466900449650	5.096505680409	1.532834213278	1.353595440478	1.963851184422	2.988625895460	2.938914024588	6.495674988671	7.664548765685	9.281708624566	9.405098940739	4.090681174535	6.189788476849	5.696240352383	4.406651161382	5.753124079795	4.384342024325	0.920290635488	4.287790451244	4.951346503785	4.721007791396	5.314458169247	1.430952989569	0.178203983525	3.432663220282	2.538123588793	1.621450367237	3.823174413752	2.410585098529	2.799400003161	3.181453175313	2.019715761213	1.225552052210	1.331717554517	1.312305984857	2.780231048920	6.772842529907	3.358851128043	4.993320035400	2.353282495766	9.767531599221	8.295928747370	6.051569726413	5.993639120029	6.999578692234	6.090880809344	5.491107897602	6.018364147798	4.204714771397	8.341085095361	3.938551772536	2.475466999491	3.690031503576	2.282507745842	3.383597786203	4.451333323011	6.312793737120	5.104631452729	3.991034318391	2.483505479514	1.860553622074	1.779291203071	1.874744875806	0.646309319415	-0.193529321701	-0.483179881199	1.641526372307	3.478644196407	4.108546412895	4.434894260409	8.490331093164	7.420860775145	7.828600649622	3.895215158232	-0.744055666067	2.689416561699	2.372469155013	0.008102209120	-0.593069101642	0.321015976611	1.827094902418	2.030405756597	1.499602105969	3.008980244118	1.749493140933	1.884831760948	0.268275104498	1.248973547435	2.340037120245	1.144400537416	2.022079120731	2.358560534560	1.589566945918	2.337914092184	-1.304778338291	-1.252814199621	2.162420748678	1.002523415532	0.127038652771	0.026508763541	-0.322891762319	-0.997877507595	-0.193886921194	0.237141808778	1.357698267440	1.133609718556	1.250059021316	0.271362266506	0.128830556913	1.708319538540	4.407543416747	5.156483090446	4.349852618968	12.231512504634	2.130395217901	1.603112987553	2.651145830100	2.506392489209	0.843687535277	-0.646457681753	1.799857120709	1.860578500558	0.140108843749	0.492144379404	0.278230251699	0.562356284122	1.875798776826	1.736251924094	2.014233902193	1.656428653201	2.565890653955	0.341697598922	-0.861049386555	2.363608076709	2.689763175972	3.375058955891	1.066469519365	2.198357406875	3.468653742859	2.002060236952	0.581424480647	2.580865675983	7.321838001398	12.817905421108	12.208198845776	2.071510093779	4.108676312698	1.609698928228	1.625900661378	2.552107016655	4.710313407454	2.911093345911	4.627558030275	5.809499748408	4.309563190963	5.909597220247	3.146195554165	4.555892464438	6.251681602871	9.643914033008	5.604798373965	3.682659121254	5.928738208312	5.690745922213	7.269185060145	3.525963160505	5.911736942705	3.820835834416	4.067018625545	4.392453026675	3.389121112849	4.069929112357	4.343099987506	4.656281207947	4.335597146370	4.335373564029	5.182605850271	2.936738972793	3.821179115525	5.327062623148	3.104091794826	2.471111369495	2.014617810355	1.314102442621	1.963476372976	1.506921430663	1.287783954911	
1034000	-780.395734	1	911	2.007398838533	591.348576066658	-1.274207651126	-0.025012311348	-0.899673406844	1.623098104902	-0.203062558994	0.668046272297	0.388477515391	3.468264028621	4.070496453781	2.891942567573	2.665728835678	2.524646669750	4.711081068524	2.975157726388	1.526303939978	1.829140242634	0.530218364915	2.495306073946	1.223453600617	0.971149051397	1.652109860113	3.642448196182	5.243779312415	2.365354378071	1.721500245878	2.227667668128	3.374216430832	3.342725310044	6.530972051165	5.524067439738	7.746558009655	7.648967426775	4.962612192489	6.362052086653	6.333243725513	5.989132129619	5.671532380020	5.008953843608	-0.015780801280	4.958467463201	5.115955504554	4.618596326293	5.062298499865	2.123869583970	0.297698311879	3.265274952507	2.964390712343	2.304135034763	3.198416469617	2.485002383850	2.853378352579	3.751046284207	1.814211634496	1.641410834322	1.172394755303	1.160714832980	2.578635144662	6.719526235629	2.864461000650	4.460727733548	2.254556115993	8.912963510571	8.298807064672	4.464514366692	6.076027726111	6.742568720314	3.607942617701	6.175738683315	6.845419887659	6.258016363974	7.282711292045	3.221620979014	1.230548405055	1.376877671988	1.239659519112	2.922449049477	2.890833940932	5.417839460651	5.571183516130	4.018625461171	1.976121817816	-0.083928319612	-0.143950824199	1.135016435197	0.615356915426	0.730908251596	0.655674147658	0.660359403993	2.102405344820	2.286826556614	4.245975981732	7.859699346449	5.548647017096	5.431912809401	3.638535446628	-0.441103008182	2.319974687009	1.968671053547	-0.800623889039	-2.008874881095	0.105695469943	0.539109863364	1.012115408246	1.208985890732	2.912093080212	1.870578495488	1.848023365320	2.085976503428	0.729133474105	1.815347942462	0.575972854147	2.405751588593	2.142614952900	0.829496504400	2.090501475503	-0.174156795984	0.023564719159	1.979800223455	1.405858765543	1.151125305300	0.238148592699	-0.663278136550	-1.674937433791	-0.043059104361	0.129755891117	1.681199081270	0.354693144708	0.458109411380	-0.375972796007	-0.277422163549	0.973602777228	4.607058978494	5.685920674940	4.454182221814	11.193989871133	1.648011362703	2.020300807541	1.850421417675	2.062789760744	0.427468447831	-0.397778216075	0.995111742059	2.704377148195	0.820845660901	0.755614625371	0.207843993679	0.117274894872	1.854689038604	1.538642129101	1.692457030788	1.672012474938	3.261816705354	0.675774800151	-0.289729957225	1.692978493671	2.429926611309	1.841105410559	0.099868672504	1.653963499938	3.072057903910	2.482940904122	0.777619234639	1.182054011694	6.051080839476	10.474984436594	10.532724730739	0.519440795096	1.921630668766	-0.565574272720	2.182989347295	3.257768380645	4.445409015392	2.013822030343	3.655231275157	5.778326221660	4.726329852794	5.615116094240	2.696078268504	3.684927335413	6.057776180626	10.871898379571	5.991204111766	4.591631679236	6.323630958732	6.144956472358	6.867617797430	3.869529788911	5.492739521358	3.869246372508	4.618129260002	4.860229903794	3.223488476351	3.666196907499	4.175072776730	4.152881816969	3.645995819423	3.935133391842	4.781836962653	3.904965348571	4.711556357691	5.746197984585	3.801487489582	3.529322819466	3.135575715358	1.757273604764	2.057509403837	1.982759806764	1.283201737990	
1035000	-785.317667	1	84	2.009368070352	605.406036481009	-1.460009974132	1.064466501197	-0.766790954783	0.571416878407	0.760299817618	0.960998566445	1.438062525394	3.012652795990	4.133447154745	1.623953884164	2.300439918718	2.426583469520	3.389892533360	2.947045608385	1.950965988502	0.780554310764	-0.410572190564	3.494603723304	2.041068241751	2.373175332871	2.756984535149	4.260323633585	6.829184987001	3.085121665330	2.187792490803	1.931778891268	3.189161244751	3.313106643237	7.616688651165	5.899427089668	9.089811566863	9.502537687607	5.605848408722	7.600528867756	6.257630235217	5.812671435921	5.425238500068	4.738151171246	-0.415995572927	4.725397756147	4.187020907554	3.611760301368	4.851212289817	2.784989083743	0.311377883370	3.587161244214	2.341674887041	1.247050089685	3.515734888971	2.169448211765	3.157952857616	3.309049717977	1.999639727292	1.922805482707	1.453630217546	1.836675062331	3.193042861752	7.385049034835	2.943330313336	7.012717063664	2.857526375642	9.699686200208	9.990583697803	7.034000605138	7.814103676580	8.299805883360	5.106024765483	8.332607673328	8.785708349114	7.555779943513	7.905980124590	3.543833097178	1.648481317462	2.594050081957	1.346006623296	2.191694048776	3.024671347023	4.724687673337	4.264975196736	3.769527912355	1.483158259374	0.466373743390	0.422474027741	1.319784844853	0.565442452047	0.669674377165	0.324459954017	1.294167255720	3.070520155391	2.326455212631	4.566404407759	8.103543371057	6.509394987037	7.913011907885	3.224086520665	0.472940214913	2.072567256393	2.160732079771	0.100361609534	-1.994751339290	0.121681121090	-0.053675674659	1.153999207202	0.523248033283	2.505034154770	2.062921719312	2.120238694199	2.081411803327	1.101004244343	1.946357989318	1.317804947881	2.371050193631	1.552519590458	1.458331202097	2.563088703904	1.094355051320	0.846302337968	1.824472699568	0.473953332084	0.749609468134	-0.539982329460	-1.467033302197	-2.201218479857	0.589233699834	0.861917708113	1.596540964902	0.792559094914	0.446062137918	1.082600020516	0.296160178706	1.616687123274	3.820617976938	5.503003151099	3.379113804492	10.938949835407	1.676365036860	1.701511384865	1.452225522659	1.760649469121	0.832778315256	-0.222348047218	0.729862542830	2.486275670511	1.225242312491	1.165484000028	1.086607946061	0.530580972418	1.513162908723	1.468407401582	2.863167875816	3.105444021809	4.589334061638	1.396196239963	-1.079837986393	2.118281030069	2.329904473598	1.142067088968	-0.146273657873	2.572169272506	3.486620728938	3.216720442552	2.371841898333	1.540962169498	6.114269072682	10.220809398818	10.845583019403	1.646081104690	2.906490451983	0.661135858365	1.963226196549	3.073893785728	4.577731428890	1.757310952541	3.144221780487	5.771066696094	4.202468043507	7.002500756753	4.777154169874	6.048963083821	7.050775272290	10.564976334505	6.480911893807	5.265981168439	7.061658670691	6.637304585441	8.121944192438	3.109087379135	3.962221383401	3.206409686535	4.124644487164	4.546676795359	3.332807099761	4.132286813130	4.967137986812	4.443011079499	3.130027372869	4.280718302797	5.248994468857	3.870048041527	4.337557053265	6.319056682926	4.121731727625	2.893642502862	2.669666836374	1.012549973601	1.777492532769	2.316273669912	1.685891326662	
1036000	-789.043040	1	40	2.000401529004	616.267780944458	-0.868834667157	1.498469614482	-1.012343441980	0.384546558696	1.991204143453	0.887179141159	1.372878154960	3.226888893152	4.790351037934	1.580069597381	2.441115342192	2.405048302346	2.587794989354	1.976688239590	1.681749994217	0.864614265615	0.116535511971	1.476717241710	0.478954180036	1.197399252585	1.014511684388	3.122661429186	6.018046454117	2.693031260363	2.170746464331	1.698313482868	2.833202716349	2.945914784047	6.184430386853	4.403007041042	7.335330339925	8.974666796964	5.189331560093	6.940254262100	5.415489395892	5.640252390786	4.763112677531	4.212535293693	-0.048416777540	5.045953264630	4.276791483806	3.472777569252	4.485023161948	1.921444870101	0.088678644879	3.160133238372	2.755910128595	2.780638240345	2.803306109760	1.986527858055	2.809504709885	3.091267648947	1.963842212667	1.809184045505	1.037740218993	1.689370689616	2.268196998035	7.212364201031	3.397380989489	5.422896725877	2.762104340099	8.306969714684	8.247885954215	6.071435788716	6.044855894293	5.526216712098	3.114656940326	6.360705754371	5.793639403328	4.745758906067	7.060170346662	1.848958341808	2.280574637614	1.910075204120	1.644435777262	1.445322851326	3.056461203923	4.827935622438	4.254177338845	3.603002450942	1.534709825550	0.853017762495	1.317381236676	1.363402689112	0.689219227732	0.682034017027	0.262775921319	1.349134900023	3.990170357486	3.038829987269	5.542866127002	8.772286251213	6.076016518248	7.709932596170	2.639464328061	0.795362851468	1.946102808008	1.781194865262	-0.007128731233	-1.175776118973	-0.509151726158	0.314256544329	1.692540464250	-0.008194057146	1.673411392484	0.461488704307	3.048635664822	0.573330681522	2.007373809911	2.685098912526	2.055534552031	3.348076306491	1.747149645607	1.232159054496	2.529768529658	1.560340156869	0.824178753454	1.947514622807	0.771548871432	0.693674593355	0.186389776498	-0.727989307762	-1.807616966660	0.413797465863	0.301048667862	1.905818525868	0.931907079592	0.041216724463	0.174196988234	-0.940229471790	-0.503723324799	3.785001771857	5.425955218853	3.916355633460	10.494757100102	1.682715479119	1.562638136831	1.835373112537	1.749760220764	-0.259739019262	-0.649373054017	1.089502966808	1.577582651711	1.225372248709	1.066029117261	0.866560852279	0.363016836284	1.161340505011	1.206927740146	3.482034417288	3.799192667610	5.583426228771	1.684210442894	-1.367569024812	1.228191394958	1.879398029196	0.333084170963	-0.792619374562	2.220392759716	4.302828470058	2.608516461542	1.961580294303	1.579878765950	5.906361794961	10.233364914892	11.283794693604	1.751467517660	2.583323619545	1.053343304935	2.053750573712	3.205629875308	4.026933388366	0.562767338033	2.364548038007	5.335822818441	4.253060289888	7.826753356303	6.401945036014	6.579352412618	7.162378886390	11.393370675184	6.283530417195	5.149768515080	6.948014351024	6.138995772982	7.308684930131	3.698313659193	4.743663606410	3.340429438518	4.560559976457	5.031853668369	3.113524917255	3.079443058061	3.390308019034	2.481701211719	1.149610791220	3.878798868100	4.344847721833	4.340186313415	3.717230774914	6.330384777889	4.415938193601	2.847593336105	2.621734522718	0.935811324979	1.912425829790	2.801156457405	1.624728229738	
1037000	-790.886949	1	687	2.003259437398	621.715785742851	-0.025142203616	2.595940269089	0.202612956828	1.149110589130	0.863178690437	-0.932698807211	-0.391446450316	3.507709886267	4.743211622970	2.152336438812	3.911936351279	3.609154104941	4.166260693910	3.230573941538	3.042573755645	2.929269996321	1.297956557401	0.771985027899	1.289650794397	1.722226764116	1.396864472348	3.267917185631	4.770714883998	3.160523803937	2.861088210161	2.476156812689	3.481586650727	3.629586036123	4.700180113193	2.262963962173	6.018173112085	8.309380372771	4.580272075102	8.215394932682	6.392749434268	6.805140171786	5.048010406752	4.622084120411	1.303171695365	5.141835015315	5.726292765192	4.902748396749	6.093633594175	1.911226202042	0.083620578253	2.495017525604	2.384801616307	2.162777649016	2.376321212431	1.661281646100	3.932733040406	3.767504441047	1.784708436623	1.600856799027	0.723133281335	1.212043181128	3.238096065916	9.246837102989	4.823705196738	6.193985798828	4.819402311150	10.319091181580	8.977612957159	7.523195659873	7.585743918732	8.428873289762	4.997765033181	8.433256754897	8.500149727570	5.958889140041	9.772312754898	5.058022286711	4.472433873086	2.811851303118	4.132403476948	2.040458537324	2.956987432765	5.585808659845	5.823292625422	4.069226235066	1.274261941777	-0.213594171660	0.418233548701	1.049659064952	1.101705023515	1.387644298327	1.277341310073	-0.224035361695	3.344835766971	1.544928522298	3.890795822459	5.328080644098	5.528830216221	7.045549727554	2.921674136885	1.641079850673	1.800532383522	1.114610311378	-0.441949425321	-1.260671768076	1.003060641499	-0.078341195667	0.700963081434	-0.484630190260	0.835609335796	0.116316315757	3.036527276689	1.455793291318	2.202703501838	2.759328721113	1.796526523657	3.488797657021	3.765459199932	1.213273212873	2.626390850147	1.320447189833	-0.002491377932	2.255834114603	2.135393291347	1.528828679255	1.573474481044	0.264188387193	-0.490156673022	0.042813778202	0.291230349184	2.224007501744	0.362066346010	-0.200907132495	-0.250640276231	-0.685443249508	0.129316859658	4.032832895893	5.634094057910	4.260035342895	12.722222435703	1.772572459178	1.238667446463	1.163516030247	1.463529987807	-0.502370879320	-0.423031393004	0.518574147468	0.231539317019	0.818943564860	0.119791740161	1.237189635246	1.268511221149	1.254707136026	1.689350254543	3.932307997808	3.996349805863	4.588894835081	1.814049208653	-0.121845635743	1.647705333844	2.333603010315	0.930357776823	0.047273959724	2.190450812715	2.951193452988	2.630445088419	1.435322508254	1.284537480106	6.355710616630	10.119808140661	11.870536887564	0.797931461768	1.678294903968	0.131993980033	2.139664759101	3.031183539060	3.945592313801	0.294487009757	2.562567043121	5.371408431834	4.468489461849	8.091288759400	6.379369858518	6.748277927827	7.272951702837	11.010352897543	6.370406959411	4.803488560077	6.937066571164	5.857505052518	7.030567750196	3.573003208658	4.632783386359	3.497600208257	3.930873041848	5.104109672515	3.849730472971	4.091214290251	3.644872830661	2.973073742694	2.188497955326	4.847570471833	5.006233578742	4.384488169655	4.116935016438	6.365447928209	4.547255698692	2.623063259676	2.486341586079	1.824936035288	1.655454312730	2.666081369796	1.481812869990	
1038000	-794.307262	1	93	1.995820313144	631.949274925508	0.208765535629	3.122857312141	-0.122917705976	0.373356425789	0.804164124847	-1.395656251852	-1.503038687197	2.343836242835	2.287964860054	0.547757851761	1.724902084725	1.883943173572	2.577747881424	1.451638032871	1.930733868962	2.325698969747	0.688035815175	-0.053072057734	-0.286247781655	0.333353884872	-0.286047396770	2.114647939614	3.543564396444	1.647688947323	1.660637211509	1.874133892565	3.002694078935	3.301616815891	5.361553649294	1.673585036742	6.033154230451	7.961081549078	4.863638793162	7.914664642243	7.084651524455	7.012315244699	5.829446845260	3.984996652393	1.711069700622	4.538068509725	5.161429079371	4.469960443196	5.056604378434	3.217045219890	2.621078426773	3.398200111616	2.777741338865	2.778109685037	2.934625852407	1.851689229790	2.384203819267	4.033380196132	2.181447532230	1.954511597060	1.018743875289	1.561857270818	2.635269759721	7.758652534163	3.797361748932	4.037416229326	3.875498603104	9.391286165180	8.149038894714	8.145133166176	6.571144180458	7.269178159154	4.839195379904	7.692979159021	8.288200870286	6.622214378866	8.939667086407	6.293616619467	2.934704561018	1.210672401299	3.180243775986	1.825595846896	3.644097997353	5.141977199159	5.650017479723	3.389856895985	-0.288487874528	-0.598438640701	-0.004321611243	-0.713479708841	0.675349933322	0.554954950431	0.534404999078	-1.022878460859	4.691028613162	4.184337155282	4.950204331795	6.939755102280	6.405735325433	6.487404482778	2.315056094049	0.544030346366	1.687514023259	2.833651597194	1.410956126476	-0.058063389556	1.560329234337	0.926981566442	2.155670240556	0.206298926235	0.186842489428	-0.044706327572	2.874686111509	3.342186406171	1.759593983067	1.490041484372	1.605517333531	3.231823260664	2.721851739150	0.841849614828	2.700792591525	2.362121776422	2.088923259466	2.643458582177	2.264005740896	0.990778142624	0.880078692274	1.063691504976	-0.598041382453	0.020840668872	0.863215359380	2.810914838857	1.379821955943	1.184452380581	-0.263546496157	0.314694762746	0.105519823505	3.377926742248	5.042699416300	3.145999926533	11.479666571026	2.305699747543	0.692953040615	-0.020621225572	1.154998834423	-0.119376113180	0.212086363293	-1.786624289088	-0.024039107102	1.122702233371	0.840083514126	0.238538770496	-0.281975007180	2.216965793931	2.975277572085	4.508173759419	5.292909014672	5.181561362217	2.003494955113	-0.525303122201	2.690778061990	3.311611027448	1.929012338761	1.230779799298	2.227871639714	4.589580559742	2.307818491845	1.556304162913	2.240750954863	7.505288948492	10.620401779861	11.884732458879	2.104870080425	3.351925491319	2.164590151802	3.048702373977	3.099617992333	3.994722904437	0.843737624710	2.606674297182	5.905928293582	4.536345207957	8.483932142204	6.751715163857	7.813939622218	8.165368975034	11.394183018898	6.787389298344	4.435966482989	7.643579307067	7.040876115894	7.325478893285	3.370944422838	4.038743163364	3.072700895616	3.581810449725	5.107437315816	4.151570072775	4.486334509639	4.716226605201	4.863287693946	4.211398688849	4.845811446017	5.340326797470	3.732805540788	4.531218455507	6.669833935921	3.952922272701	2.357195563783	1.746391952090	0.645690287949	0.855702036123	1.969605245722	0.702758222507	
1039000	-809.400881	1	561	2.012401506961	679.158847279975	0.682378416903	2.306762283833	-0.131246234893	1.643112504170	0.668198643003	-0.209932302267	0.168647799967	2.491637114023	3.147788684504	0.810848658762	0.723296109855	0.475771853093	3.046234843104	0.552275646114	1.674872848759	1.506716925891	-0.242271152640	0.614177657533	0.117951088779	-0.906091497844	-0.336920409985	1.841477464765	3.119131009183	1.844764268212	1.980738200765	2.442994815003	3.341245790358	3.445547733309	4.853178059300	1.605946312802	6.397332206146	8.805103984001	3.639005543789	5.807015325087	6.286449200620	6.301604571994	3.900695252762	3.500039191319	0.291184850342	4.548281472738	4.998237402335	4.770914600793	4.616286903224	1.675361664856	0.882558518839	1.999450773346	1.528022754497	1.817718706866	1.388113683353	1.701154142678	2.026467331678	3.422501028220	1.788178667411	1.331336562020	1.214352888059	1.962150985604	2.279994583540	6.087065331484	1.776956739590	1.395662834152	3.010191664141	6.771836999110	5.702091673912	5.521999571168	3.945785592694	4.721486841510	2.862767729726	5.623249887887	6.939705834883	7.261839753022	6.691577629238	5.648269612539	2.214593593925	1.081571507388	2.695195440492	1.796600793190	3.863979691811	6.279047696184	6.469952701252	3.777076080346	-0.264032555198	-0.850964055256	0.491381032363	-0.497306019864	-0.804385119275	-1.152870585268	-1.023497123240	-0.628259406766	5.120272759549	2.734468816246	5.014024943645	7.772891001764	6.128907005028	5.733104193180	3.488406750995	2.415858586552	2.623367946678	1.912309244847	0.845981471009	-0.929436817794	1.470148952615	1.339492107796	2.945993858558	0.142619709735	-0.608089072401	-0.476981888661	3.495732682153	4.560665645470	1.869784942470	1.168850971208	1.691498182947	3.451508857219	4.175874185458	0.869074363336	2.957001408257	1.870244346141	1.111767096114	2.014015337346	1.543129987665	1.063664076096	0.920288158428	-0.535859994245	-1.430494310745	-1.230905963216	-0.260227386306	2.516761813285	1.501618902545	1.430778246881	0.438084690904	0.977344750359	1.404086899522	3.683415453778	5.908619109312	4.582686088275	11.240504731326	2.236144482765	1.245822496992	1.624317745560	2.524746204769	1.738757968267	2.552387157768	-1.098403819907	0.170828679571	-0.122386311305	-0.363180366650	0.429722700090	-0.595717011298	2.404039412605	2.736713365759	4.946261179677	5.461366873507	4.248452393615	1.881929810640	2.526829275973	2.303189164799	2.368736674420	0.480546410428	-0.498552632243	1.581651618527	3.771393194959	0.793593280492	-0.111545499711	2.329522432571	7.004132404994	10.599138054279	11.475145588421	2.828401437216	2.804913482253	0.721413557573	3.053844191633	2.799696902829	3.683783846725	0.727446015433	3.141460721008	5.389885443443	4.218135828527	8.271432035916	6.452514342449	6.716209520913	8.263437666367	10.358988457485	6.767609697064	4.829670790172	7.660027764293	6.733588137818	7.609743228215	3.434152322918	4.671574987002	3.170805963033	3.408914603268	4.759287498237	3.568720895710	3.285007686045	4.080568169371	4.034282036820	2.953508021818	2.261837522455	2.619706451932	3.740191827031	5.409311706342	7.564301608989	3.994968489755	2.433436396866	1.771503864476	0.883044266807	1.035623151013	2.525185351641	0.943213384359	
1040000	-789.318404	1	990	2.005543068088	617.078325653966	1.089590531649	3.184511159126	-1.353710928493	-0.308628757803	3.311463088711	2.343732005139	1.965149200623	3.079402421039	2.484589389193	0.136951810649	1.951116910195	0.886931588206	3.534819217280	0.898631904627	2.496147493812	1.511431030136	0.308576973726	1.523370227118	1.559509498240	-0.155207467608	0.674103034933	2.946120299076	4.136294356771	2.198978749760	1.509758609279	1.733213096598	2.960550378238	3.064435224797	5.038011514100	2.014864149494	7.739984120140	10.179381456532	5.167226757513	5.893875243866	6.728937459692	6.631109254041	4.272561643011	4.556589734061	0.928128107718	4.918551540304	5.884852702839	5.321513223086	5.422458922310	2.627788439698	1.990921745300	2.395421869904	2.218514542521	2.317139938304	2.522281662088	1.800112320288	3.387317905073	4.400779502082	1.580743932863	1.185248238781	1.347398411347	1.900239533868	3.755026241750	7.669310031297	3.582205216985	5.292465295995	1.956529200910	7.373727445578	6.154679842412	8.458094833366	5.649005833070	6.627192084529	4.198617108661	7.552493818476	9.120485321538	8.200432575539	7.013830465856	4.349432171636	2.424928564654	1.141357712887	2.894038097706	2.898037035604	4.342889735151	7.517325780410	6.725696014281	5.960556085804	2.431289866551	2.167719350769	3.082208771190	2.375204190775	0.679374031973	0.159678803969	0.317903789966	2.498066730259	5.615243453387	3.615330601434	5.706155868599	6.301719502751	7.292234481995	6.635170617591	4.104283174399	1.955784127886	2.758586242940	1.333792474833	0.249718718622	-1.197734407235	0.560487276834	1.373444677575	2.330717027969	0.941330592557	-0.420015520022	0.122527117555	4.082895418205	4.123764398176	2.320688827780	1.898858974867	2.075395791620	2.383183168850	1.574620359509	1.392684844600	3.794401260697	3.260205722284	2.605045843149	2.321560433054	1.881515880449	-0.564658320933	-0.510147310364	0.329725537482	-0.168655963744	-0.151042896003	0.664737831618	2.271888617770	1.627562983120	1.703794565567	0.518114228927	0.970031576289	1.398412127399	3.011250850655	5.456042843292	4.022179625200	11.430061082827	3.139621837289	1.982732969017	1.674030458798	2.198467213714	0.062871669263	-0.698132947039	-0.264873756228	1.257351744204	1.148422994970	1.537428956484	2.321762227163	-0.271758098084	3.171109386992	3.567807774957	5.728589015938	6.502778248985	6.419798326305	2.018378568856	2.141907507893	2.283123848612	2.484370887848	1.268027607616	-0.324058530962	1.222871611005	2.781843093252	2.300617704540	1.989141657040	2.473709704617	7.104995206036	10.428103072281	11.733159526099	3.818474398246	3.997622040849	2.052854302111	3.248365593975	3.439551103564	3.890128017083	1.665473680235	2.445705721564	5.286049709910	4.774355994328	8.600716557836	7.103884322074	6.461424201851	8.213547375547	11.055515273659	6.635224829823	5.180012733632	7.890087537076	6.115273720878	6.754151972292	4.255495433995	3.052799622239	2.831526064103	4.833542499783	5.484272114704	4.647622300868	3.871659033705	4.757684226387	4.554124153691	4.123645761586	3.517716169073	4.448070386785	3.824443283360	4.893122514021	7.366326320531	3.942479549845	2.170501577454	1.652395796689	1.034332690814	0.842612711524	2.094349006148	1.352835695955	
1041000	-789.118970	1	909	1.999220574704	616.491175438888	1.505777883186	2.230614875614	-1.298177320038	-0.833182653001	1.486932227457	0.913133802687	-0.206815406273	2.840477095795	3.822573577134	0.622280998466	2.778706380757	0.281992765523	1.134243262044	0.777044438698	2.393081085324	1.899170155677	0.547459330119	2.237144713993	2.781735650205	-0.356699871157	0.832512967027	3.352400476369	5.629270095680	2.855915927029	1.538410400120	2.139788458512	2.904615757566	2.877411424952	5.036210022454	2.170196213150	7.361807726397	10.141248202110	5.275251409557	4.611405887695	4.907347828185	3.946748456985	3.841222308584	3.654679743986	-0.282897023818	3.818192200206	4.658428099044	4.298172814901	4.603159282385	4.072095874554	2.803929906581	2.067431206687	1.162806444193	2.126402053981	2.125177118854	1.605565558878	2.242043765696	3.908285705083	1.779056588559	1.672662667392	1.501448433874	2.158410661490	2.444217295183	6.382364903288	3.565289576752	7.390053669759	2.295857373802	6.824197738508	6.350080480921	7.856745731501	4.934524437903	5.885055785277	5.863260818996	6.030912837647	6.368892288970	7.658117567546	7.411080305085	7.212081113602	2.615762737262	1.651405029091	3.134083586919	2.838238381876	4.976839373665	8.148696977286	7.177869711016	6.040674148757	2.768923041053	2.647521572358	3.648563434661	2.797127300521	1.404810786288	0.543922046110	0.921923358681	2.788741718731	5.351435129038	3.984736162693	6.844106406849	7.719306212868	9.110650106269	8.372690493591	4.027581014094	0.375954849740	2.781157607377	1.116338317603	0.123068949269	-1.450902180092	1.022820588948	0.723648839282	1.987290300211	0.932000652681	0.231495163360	0.276807029205	3.241841492633	2.311508052432	1.988002289066	-0.474078995343	1.671234507476	2.460288268835	3.842250471718	0.983492381148	3.103490172390	0.666957732802	-0.365585147673	2.057788999874	0.741464747274	-0.277308449798	-0.344598478074	-0.591356930249	-1.155936441562	-0.304029753904	0.161149415119	2.345809478166	2.419711837717	1.883149573043	1.069058672297	1.195074851978	1.508172042238	2.925603012986	4.868114476905	3.515206081731	10.331400741814	2.838213340522	2.173224430555	2.151452964743	3.174221972857	0.009792069648	-0.906319552791	0.200526855380	1.797219484244	0.524591340547	0.360171021615	3.687470876522	2.328515976718	2.422078948753	2.947183331179	4.156078171558	5.158258110006	3.694188990744	0.519840121904	-0.036041995250	0.757531009338	1.192449629202	1.074402718167	-0.654811042821	0.725796093358	2.552186965551	0.254735682495	-0.438612440556	2.017682500881	6.453733751057	10.052706971691	10.670005408375	2.915646903011	3.100524020949	1.556047227427	2.356284351113	2.711670652285	3.242560728042	2.215842454523	2.355665462488	4.276594325191	4.488862509578	9.369976878024	8.503614238668	7.795921462275	8.773675737150	10.904897768554	7.208682338394	6.136251876288	7.983811693357	6.397212857644	6.755618584991	3.965860901135	3.193618656847	3.048127813259	4.028387009645	4.880420581729	3.974790179806	3.759155617568	4.373046668556	4.305820197149	3.452257863859	3.803519123029	4.880055539554	4.356923073741	4.399549842194	6.225608518966	3.862192917497	2.131346002945	1.822378363747	1.301326111864	1.137902675010	1.806898348118	1.646513801258	
1042000	-787.814881	1	880	2.001678733884	612.665581239461	1.283395859100	1.365126002558	-0.937643321779	-0.175087684625	1.255463617349	1.691409396989	1.543877382937	3.954008060950	4.684354616084	1.653136503965	3.609310682766	1.510671958202	2.699865444424	1.335508314953	1.838786925484	0.920478133541	1.701086904045	3.553380800599	3.690430942271	0.530659044139	2.849708122965	3.821037985973	5.428042660691	3.296002872054	1.643245249383	2.405180224429	2.917082889980	3.030008437762	7.641344039923	4.701301423069	9.570272806721	11.527409733781	6.736349407494	5.497119005600	7.313317398769	5.929655017682	4.704048551639	3.801171036958	0.179813522285	3.698473885477	3.877392737284	3.785818650655	4.687892788720	3.179021100269	1.003583279763	0.953040551123	0.285640403185	1.936929048094	1.055698630731	2.573300702353	2.282094461580	4.237127379887	1.843612150252	1.645322746862	1.260959151801	1.794664215779	2.913804113833	6.141403885121	2.191900872820	6.899280794333	1.798545914503	6.555275640605	5.513090417292	6.735899071236	3.988392157442	6.292525551443	5.455366698062	5.724100252869	6.121450641711	5.589396415783	6.374499512807	5.191885369808	1.660780033777	0.049632110442	1.383688383558	2.339990005193	4.343070185998	7.414903055897	7.061547273072	5.823894382791	2.228946248984	2.021278650031	3.233419587158	1.661264667716	1.037896183060	0.149178288747	0.386889340107	1.646320927224	4.833562868218	2.547772136019	5.856093921098	6.224644351196	9.215999010236	8.628304368639	3.810293548539	-0.692610711000	2.687880358365	-0.346536629191	-1.365644114160	-2.429203800076	-0.528126651489	0.882125085762	2.198249772096	1.375565925592	0.964791632638	0.699311112962	2.813945076794	1.646118152330	1.581584120627	-0.341659121353	0.976698070613	0.977723992258	3.790523228386	0.718145233112	2.507721320135	-0.826436116607	-1.195426366277	1.194102068870	-0.165341906712	-0.558627782341	-0.879517745274	-0.438518697897	-1.402512223630	-0.609535964747	-0.181673897328	0.638244277491	1.501336804367	1.205950735755	0.776660675129	1.139899550770	0.463921805788	3.931927646365	5.638887085179	4.739813909572	10.930183206289	2.667517697673	2.275808326169	2.280231587282	3.109465212054	0.401954694566	0.385320646687	0.734455008630	1.172610760574	-0.109081374110	0.297182210360	1.611889651834	0.794281461128	2.139340190867	2.662718226758	4.033878876659	5.013125052090	2.996459090340	0.855013119860	0.294440673619	1.067411010651	1.731888267857	1.310070164425	-0.296207463533	1.759756518299	3.307366446179	1.693367782037	1.785115803554	2.169564390954	5.123168710358	8.218955746109	9.839104012773	2.714778399871	3.328609279233	2.580452153745	1.512206685648	2.490082715234	2.004033487180	2.070079026664	2.774381877078	3.029274568208	4.312783338785	9.695765592787	9.287786871117	7.771038815303	9.183535939933	12.081347103238	7.411657845250	6.455476712287	8.479428999182	6.398882105397	6.640338174998	3.588815688137	4.614199383160	4.156940388840	3.491330713351	3.770247947342	2.702768404892	2.610836637391	3.554434012803	2.980954391404	2.478552022586	3.357108320354	4.736738076055	3.444160387947	3.110592394795	4.851716539230	3.113584398135	2.370458033642	2.133519277235	1.415743538365	1.762763626251	2.317286821324	1.977069578866	
1043000	-790.942066	1	359	2.005743527407	621.879373913026	1.502072506867	2.029724349829	-0.669666606150	-0.289472564438	1.376358257672	2.135545722246	2.302113271901	3.778016122759	4.195705316539	0.268093320373	2.036654256375	0.163211337418	-0.137077134169	-0.001412076424	1.549436482402	0.256214949142	1.369037869939	2.982597296400	2.670155261212	-0.295499864798	1.913114652290	3.376802208925	4.641284233302	2.148654334651	1.230111378960	2.094361496695	2.880431274851	3.007868068950	7.510305682076	4.577138971061	8.325494936555	9.138771582019	7.014455721268	5.934778198514	7.769171733525	6.540379760229	4.912999430029	4.660616805791	0.683694606986	4.884996699646	5.415215648255	5.766299415520	5.060588368843	3.950811495437	1.093356251399	1.373907703918	0.871660451627	2.275405048144	1.397010137855	1.781072650609	1.479130852517	4.059369693212	2.063260824678	1.785529726119	1.530375584388	2.122705055724	1.474049294844	4.889259865059	0.155680803337	5.245209288169	0.075866289117	6.054676641318	4.835995239746	5.534533486420	3.387224843728	4.671993183845	3.510372053714	4.698413455552	5.084038687623	4.604282801006	5.236161966953	4.995710172052	0.957623097164	-1.145627617475	0.717144678692	1.214594449272	3.419458833402	5.088976085447	5.922370479352	4.090590247480	1.556471035959	0.774399082709	2.169385055419	1.328673864229	0.758731412571	-0.202449236778	0.016904902265	1.209337504987	4.378326882842	2.347049963760	6.482078414138	6.456528525769	10.172279688898	8.856882002266	2.872268976517	-0.120793819682	2.223746507133	-1.706668475889	-3.656733184522	-4.926825918011	-0.832544701065	-1.031354144129	1.175763344441	-1.295503228484	-1.315679747343	-1.117807689989	2.854753382464	1.769710945468	2.124536904228	0.917247238004	2.311591791610	0.660255849259	2.420448631804	1.336104072904	2.536513928449	0.183064742877	-0.151666347927	0.945896319325	1.180306256459	0.113607517387	-0.297212444249	0.670528596760	-0.874867759406	-0.255151636063	0.303906625239	0.666402294052	1.245178748854	1.946584730008	0.997638723438	1.015861160175	0.104149959557	3.947450307553	5.265968624699	4.554196020793	10.265969055800	2.913948451789	2.315823779564	1.971992494432	2.318834777360	0.426832987034	0.363066213432	1.652107581540	1.476708404591	0.281378222503	0.707560475341	1.207551694391	-0.059442622988	2.247301039582	2.755946627036	3.754339559661	4.437088982317	3.224994882426	1.233313148659	0.760564524311	1.296659056463	1.999556682307	1.741223634945	-0.013043343136	1.643261972028	3.117433622575	1.787637200373	1.763109488753	1.543879853321	4.341351693707	8.728894898703	10.712211044442	2.574275589733	3.406943178562	3.250958824032	0.996526114404	2.436598529389	1.834073486307	2.910029487769	4.376913306052	2.428962331607	4.020287675809	8.803115610578	7.688379524582	5.395444947001	8.265025453858	10.932632906834	7.110033008812	6.704572019177	8.194389246162	6.284346706801	6.909834824048	3.178667697283	3.509025552664	4.094215054557	3.843416607270	3.612565580080	2.889674773637	3.261615282389	4.195642262629	3.235400885148	3.151532198215	3.776172421065	4.987867029397	3.219156799068	3.663775625484	5.102857905858	2.833285625689	2.152355477446	1.428245260097	0.610964268910	1.421012135390	1.669519424206	1.531578504870	
1044000	-785.406224	1	373	2.001562007736	605.661999836303	1.075881415884	1.605797952361	-1.337447663183	-1.490816891685	1.696267711692	0.379361381699	0.104109639611	3.148761284356	4.330180916282	2.213488343100	3.001611741662	1.341760361867	0.050438629213	0.883680821491	1.820048077882	1.056852171039	0.709616946824	3.321530304902	2.178605722331	-1.191042774067	1.629311618690	3.970934355017	6.074101019672	3.552458188331	2.346079690053	2.637089213644	3.091232881593	3.354452411545	7.199048690805	5.504081804328	6.974175430781	8.591894519017	6.621587657466	5.297713643306	6.482486389601	5.356995078196	5.025261748667	5.383740254271	1.076637739526	6.052402003008	5.715183404604	6.053796047618	4.962927505799	2.807316966720	-0.307366842077	1.348684766719	0.495178872165	1.835679338733	1.272390698575	2.065211406026	2.450299402402	4.572864269246	1.794375211581	1.447979135258	1.475896309910	2.118706819531	1.944298789791	5.361565450583	1.690998483112	7.458248775773	1.650278913870	6.060790967935	4.756498344226	5.991142936150	3.131868602689	5.041159025677	4.401421193449	4.974063880945	5.325886974115	4.552183668772	5.407166755272	5.697339052328	3.926688300522	2.028038558124	4.072958362610	2.199803158374	3.302723560330	5.892576484920	6.791046566856	5.178643780418	2.604059742302	1.752744911740	2.906775923629	1.952882506889	1.256538159507	0.377397003555	0.726847405329	1.333527155435	3.633792724322	1.334660713408	6.798582180190	6.583756197793	9.165761269997	7.829010304024	3.058319356328	1.690017086932	2.432761586057	-1.020079980569	-3.002736559682	-3.624739615906	-1.033311139938	-0.839831454509	0.122385793301	-0.663759736878	-0.024653349625	0.084646919287	2.741031457363	1.630132614629	2.037897121153	0.609990868547	2.038688930897	0.601678202332	3.892456493029	0.865034993372	2.333692962470	-0.359620093451	-0.472530632827	0.907132825317	0.670206942922	-0.964242245884	0.306433103024	0.257019293925	-0.968891001823	0.355032473734	0.975996518158	1.117254785170	1.036552276083	1.445289614894	1.222428491887	1.338219515023	0.960696561247	4.577967671696	5.900559473106	6.056359845493	10.297513169651	2.544881755854	1.762667355009	1.672761210915	1.333566899703	-0.647555617594	0.146373564026	-0.586101161283	0.604123695406	0.912802997871	1.126085258203	0.382645180894	-0.636601977394	1.629430191323	2.478545328459	3.780835011859	4.528037314045	2.597255900139	2.001415291361	1.286623452772	1.949959511571	1.757694181416	1.594877540486	1.054540145212	1.860003719255	2.249762697273	1.835120736284	1.820157518373	2.420197441342	5.755597004814	10.330577027603	11.922994115196	3.562048616968	4.774743696464	4.679715763679	0.730264843940	2.631631559446	1.919486760893	2.272104766922	3.436400710307	3.362828902120	4.015258700270	8.157269644917	7.106832714314	5.919670581102	7.838534581808	9.348418441939	6.453654590165	5.904750870116	7.611331508573	5.790659888866	6.414124899318	2.918763211858	2.962892400255	3.005167937132	3.579570229058	4.183603415523	3.646849770739	3.458229317650	3.555213029442	2.316286403489	2.183573321477	4.237523539210	5.859141680821	3.712533238632	3.464699954903	5.644429052369	3.615933439725	3.247591271708	2.064831437959	1.272115955474	2.065887103617	2.595542983284	1.594296488763	
1045000	-789.658082	1	840	1.998527487069	618.079652594358	-0.164602942753	0.095295761447	-1.175468573641	-1.516067909500	2.421848500437	2.276636197156	2.321559568911	2.620607566435	5.589698662105	5.136352508600	4.214678980321	3.212553997483	1.268342956494	3.216040676314	4.284448278718	3.850604540722	1.181230461012	3.342090510304	2.720321106537	-0.449345251561	1.824662024832	3.419536685564	4.482726806918	3.375882143521	1.661498033060	2.219331298932	3.218933421765	3.414678838258	7.088015449961	4.933870861046	5.702375491442	7.688263488624	5.796207230562	5.067479856485	7.183909360984	6.159967957009	4.141624440087	5.083225074826	0.996934077236	5.836300751646	4.936728728428	5.238373121396	3.875111950719	2.576047101209	-0.236438999240	1.683596556248	1.816447078962	2.536344983843	1.776316755663	2.688950399814	2.643411786040	5.214547448849	2.302648221248	2.179716770753	1.563849003625	1.806838012856	1.427386848284	4.450085955819	0.322753119048	5.978953942962	0.826379241562	5.235298983405	2.833489971217	2.721103721123	3.229325293224	5.247218079665	6.421825321964	5.346886074494	4.978807851738	5.326656381003	4.196313024535	3.752167701226	3.342098767894	1.608814250374	3.448153419652	1.986308871338	2.939223067989	5.291244360095	5.878937119620	6.110545896588	2.428415704034	1.179980436297	1.874473234459	1.818376128427	1.346100642446	0.721917435767	0.607168100930	0.729252760783	3.897120046528	2.280171125000	6.037389360040	6.141658513420	8.278552691226	8.227918140578	3.580379898907	3.170574529680	2.161487298196	-1.048667174668	-3.075596561697	-3.318881556070	2.030676329685	-0.507689952710	0.142757490316	0.152119936687	0.960321282234	-0.288564886078	2.303204129380	0.249347381490	2.100503131468	-0.319528666901	1.868287503773	1.401191907211	5.298417231261	0.989922089950	2.855239049610	0.927636597340	-0.047970707663	1.266001512670	0.774928378744	-1.300128752056	0.977836780595	0.476427362722	-0.412024177732	0.645798777915	0.624156554725	0.640882506074	1.137550862865	1.583966787539	1.177572048227	1.861760393969	2.528764656658	3.597802940093	4.439908065348	4.406750293765	8.959269962737	2.668725563458	1.302664984825	1.877779011959	1.825927467249	0.029023020321	1.172621694441	0.602626831281	0.352084459946	-0.324339372009	-0.080064065248	0.134525536518	0.258302529206	1.501915878902	2.342023586258	3.676313914318	4.715360440638	2.895790838777	1.941266794377	1.065203562695	1.800559835739	1.608536318743	1.496572670882	1.430541186899	1.971922701782	2.363816854787	1.902823696449	1.492845557290	2.505901247338	6.485267834719	9.100584710676	9.543455347768	3.878721906480	3.873355202117	1.779671530315	0.542869565913	1.889783125911	1.696130394738	1.512606297080	2.463676734732	2.726227371812	2.747624772638	7.020788959310	7.165247487773	6.597140872235	7.079717167196	9.150038992049	5.540921176843	3.949687553265	7.275084703626	6.029137855850	6.831487293841	2.028173324509	2.464205355437	3.616673379752	3.207977305736	3.942386167222	2.918065121656	3.226385614475	3.686014619934	2.641750361851	2.477226517692	3.967545684339	5.441594338234	4.054278161917	3.658236073759	5.041179916762	3.764125249546	2.776464795611	1.684434970451	0.980488756576	1.754293604446	2.334796594571	2.030058109693	
1046000	-796.639302	1	884	2.002845280732	639.023085725767	-0.138874412233	0.938515127487	1.454849391590	-0.228222143871	2.982808327890	3.361850727638	2.444027039270	2.018989295507	5.929157569447	4.101436973580	3.357428014888	2.953067507617	0.103065587580	2.312763020966	3.775906200860	3.929367582901	1.074293952378	3.439400878801	3.272098760162	1.413418837092	2.493181783056	4.097431159295	6.122447289730	3.433804504519	2.610214184262	2.714631605398	3.480741309850	3.411189444123	6.695917963383	4.773794323901	5.284377063600	7.377134744335	5.441028031607	4.279560415760	5.864860466028	5.382142623652	4.069113334989	4.428931086694	1.034211178634	4.167495298716	3.879043542602	4.431169363903	3.692897610009	2.282788770313	-0.451251836951	2.299603205636	1.731832243466	2.392223449405	2.163649802644	2.807801550138	2.592777052781	5.323952646325	2.166885736376	1.990767614400	1.191077068226	1.463933868096	1.630017071786	5.402668994041	-0.561043801137	6.007539412282	2.213598413266	5.581306712089	3.999449827577	1.661927747803	3.967533161339	6.292285247268	6.065345754235	5.769651487313	6.004096216139	6.401294147470	5.019781971509	4.552974928796	3.955379012507	2.756528692363	3.581175348895	1.099870435527	1.776091858267	3.318641559438	3.332938702592	4.099450459777	0.392961301863	1.012071467030	1.743829795598	0.259141575976	0.226667894978	0.031282658245	0.100937199481	-0.689927750691	3.136115375580	1.244714980570	5.074634795340	5.814785469601	7.923723115102	7.853894652046	2.733037254084	1.949540859188	1.079318922894	0.512716690495	-1.475660004191	-1.886801955349	3.683845069486	-0.031461768392	0.163513074260	-0.250470829275	-0.428476870392	-1.918472527940	2.098364775699	1.548584528160	2.294557578759	-1.825194119090	2.092220454970	1.368253359763	3.534511941611	1.088501781303	2.345756661064	0.172117447979	-0.411875469726	0.389989381477	-0.401591110083	-2.279625905562	0.189011056626	-0.515796067467	-1.783766385050	-0.780553996015	-0.252816082685	-0.383937228920	0.496051937587	0.109659675881	1.920872330746	1.683236103972	1.768658168596	3.258889454367	3.989471868281	3.252189897189	9.969340417091	2.650413811009	1.052409900807	1.779506121875	1.206823606279	-1.948917915076	-0.588991835892	-0.037749998106	-0.071224070479	-1.053982150033	-0.631388674668	-0.235696506811	0.034624812199	1.954641640622	2.757719650372	4.837940283712	6.166005659350	4.880297346416	2.751912139436	2.705618768726	2.419556517961	2.360593727748	2.303540403616	1.853945717904	1.822531435840	1.419759006071	1.743544438695	1.462552996150	2.780379872370	5.339045450099	8.115605431772	9.559218127949	3.912560471778	5.033635729522	3.369503857774	1.429280454204	2.573342188674	2.154923247133	2.193702139628	2.880110011871	2.831886546265	3.203422710934	7.031026074237	7.543137466694	7.135431324376	7.362471205956	10.796107811655	6.002564916133	3.532490897619	7.182708051731	6.122605194864	6.956568714816	2.766395401172	2.256363603559	3.008886493364	3.446871029560	4.327587208035	2.541620787230	2.758620272730	3.463278177040	2.391753552093	2.550245991114	3.619645537068	4.792696793295	3.951658028951	4.274194011653	6.029047477232	3.257774840737	2.868429053280	1.351378686741	1.573260721789	1.371205856364	1.903748490432	1.440757033881	
1047000	-795.165818	1	36	2.000116883543	634.544392644736	-0.517609329855	1.931041339279	2.100396042536	-0.316246739818	4.120798748663	2.896253456625	2.047214104621	2.525218766202	5.252600504467	4.560390626420	2.690138568480	2.349342388726	-0.530737053987	1.322220588107	2.929608391929	3.601477211884	1.044940768223	3.807431628910	4.334554147871	2.602547489208	3.583233863682	5.189515630736	6.799496562750	3.271146127162	2.403393113966	2.811077628944	3.512978727080	3.274139221374	7.534213302022	5.571757358679	6.237921081117	9.411104557444	5.993406788379	5.318711372428	6.852428020791	6.810338819202	4.697071308941	5.332193851492	1.657187012964	5.242672349004	4.238467995602	4.505371404098	2.866668160262	2.743442147254	-0.081143847904	1.995835192846	2.179599376131	3.299744543280	1.715204501729	2.492666193921	2.502135700629	5.055423435193	1.913192222855	1.661899165267	0.750091706746	1.281041340284	1.910257802483	6.443019231413	0.733318152417	6.421394123699	2.017072501167	6.375455760833	4.841054105863	1.770213520954	4.030837333030	6.364080666733	5.362964207328	5.548857323221	6.257875703391	5.912869191297	6.187665750840	3.400791158745	6.210711379048	4.488871986483	5.693068680178	2.126112073047	3.277724625022	3.795457941347	4.063589877996	5.111918960859	1.643843440021	2.511159080888	2.903118016319	1.444624459214	1.535244980907	0.854722116160	0.744110689914	0.978831436053	4.836649430549	3.474413611948	6.211770663055	7.455735399384	8.281831201935	9.592427825711	3.245842184819	0.045016101203	2.052363382288	1.435528176091	-0.440700150788	-1.419790966473	3.692835138502	0.445518143378	2.237512556638	0.714412118271	0.446668734884	-0.294326322927	2.559851882981	2.910324846595	2.325734073485	-0.814274508640	2.274213005947	1.174763552004	4.196552746381	1.443449096443	2.482984879717	0.663418670282	1.192600926491	0.816068545300	0.742480054171	-0.654640229354	1.429558414946	-0.221112022549	-1.403653420071	0.544655763246	0.889927568416	0.627734062624	0.775662971999	0.735836100798	2.405202247752	0.856896449563	0.170035025362	3.385216659624	3.942300819881	2.946956516991	11.042870433550	2.931906719766	1.559878541109	1.837444917315	1.304196693622	-0.533428323916	0.563715396267	-0.788905689810	0.636925945822	-0.219834684791	0.364129593789	-0.518438303892	0.667773958892	2.520508229500	3.188974742019	4.284924306712	5.735320963284	5.345852160799	2.144528881438	3.001752433820	2.394534463493	2.555774308182	2.304128112303	1.389894428244	1.812586076638	1.521944802208	2.424813036904	1.951697813357	3.255298033213	6.430836249266	8.800055740179	10.220934184552	3.352841850562	4.092088126221	2.840758100867	2.603141757790	3.451063105481	1.274194335008	1.537923792195	3.243969515782	2.201658600064	3.474781746349	6.907230100537	6.474975532044	5.946508824301	6.674353120001	10.892905181296	5.314319611214	3.186430239701	6.970413353149	6.553062024402	7.580756934820	2.957954034225	1.649234936612	2.629867373128	3.836529044781	4.155300438261	2.177996058510	2.509782957108	3.690906901954	3.057863211784	2.996140413819	3.130359784295	4.188721276080	3.942079212891	4.625908285253	6.598916321966	2.950721046346	1.755340699190	0.896595719423	1.140806009141	0.999554398930	1.638260992358	1.316979121520	
1048000	-800.489524	1	250	1.998905371422	650.875730343094	-0.414643708813	-1.824988321120	1.428834218668	1.024941019137	1.453564384682	0.370850533920	-0.337501619369	1.635652346142	4.521284162488	3.658012920255	2.609052410114	1.651268200869	-1.236447736773	0.693468626049	1.988002903642	2.051292436611	-0.797396271314	4.040930987235	4.629668407645	3.614826481724	3.173629184625	4.428446106987	5.839176521567	2.631244010734	1.600835028069	2.479774718320	2.950464914068	2.679277099117	7.384726675349	5.173817521493	6.640242213488	10.288752078332	5.610100704661	4.860357397410	6.434967632080	5.989153591185	4.537958826797	5.572076886788	1.271355252909	4.693910625999	2.913066446062	3.043053721978	2.995153317814	1.752850023594	-1.845005617550	1.040995509209	1.699782485583	2.155267241308	0.569834291256	2.188153918112	3.219335915426	4.455433513922	2.438831728002	1.614250437962	1.509991223760	1.601124452191	1.780091914234	6.286573229434	0.293938572220	5.639692200947	1.686314390671	5.793245342973	4.075417047234	3.571582173880	2.591409043436	4.079214768497	3.770516502058	4.981073183286	5.714973367047	5.869674075818	6.230600359231	2.925429438275	5.578771144322	4.527937946361	4.790473807268	1.774322418962	2.872527131649	3.588067555417	4.258058327680	4.163208948944	1.074659034821	1.643099700474	1.984396936234	1.090886385129	1.777711944602	0.940054091687	0.189101037766	0.938214386406	4.598686495637	3.760896959210	4.067658720374	7.743416070138	6.031949388904	7.683820550310	2.984043918510	-0.739498504412	1.906729444903	-0.186958034877	-1.919073738426	-2.105914139621	0.870849140336	0.126653849051	1.110790923368	0.357456067211	0.654528130411	-0.489115351996	2.832886925660	2.133639913198	3.030670249187	0.900785294636	2.870566465330	0.825460948148	1.894295610398	1.362571900163	1.888632706530	1.164565738889	2.381766535241	0.045709272809	0.236578013897	-0.722595282415	1.084796726887	-0.210116785713	-1.438624516755	0.262563455593	0.101708577025	0.129075766027	0.895349287968	1.241796356717	2.491281149423	1.783549425246	0.489307471572	2.796993118625	2.610685640693	1.844599038888	9.034667154016	2.819168229037	1.815049905129	1.641617448205	0.964994803509	-1.055830510485	-0.724889226425	-0.774939844154	0.249778890538	-0.426670867485	-0.712891968092	-0.133173618804	1.758506027337	2.652963059827	3.473275898042	4.123840284019	5.248167199543	5.589998270417	2.504879969276	2.489265056553	2.212261238360	2.751451117197	3.232037539663	1.396844018115	2.127825028023	2.379751348183	2.218165770717	2.677128633257	3.783636019274	7.481269370009	9.117220832652	11.746059612615	4.794873410984	5.502173572710	4.706146419167	2.387547584584	3.105425627780	1.267827013997	1.418409185993	3.034290059965	2.272593693877	3.668092121181	6.509101303308	6.785437862277	6.235567906708	6.955978550276	11.653090188773	5.500409569172	3.209967821495	6.559731279178	5.581058129481	7.107913858797	3.596474831560	2.895559483678	3.882603505751	4.653119352157	5.327938139370	3.608451610775	3.701945876918	4.753787387637	4.647253998905	3.539440239345	4.724493048210	5.132991342948	4.664823101673	4.726218855762	6.305700676584	3.424423170974	3.297973103109	2.235083670363	2.469030448812	1.978756152022	2.234451813468	2.219914693256	
1049000	-807.088042	1	325	2.007355215469	671.702300680853	-0.141962641678	-3.992980309524	0.140643974606	-1.002003658655	-0.670378824642	0.339281424752	-0.222743361012	2.887619281562	5.545904731053	5.010301957101	5.430509910625	3.712777747267	-0.600000008350	2.289279130651	2.665355532136	1.789085139772	0.962367873379	4.981994977883	4.242120964146	4.087820036345	2.045976498213	3.487889412287	4.630948116901	2.032887556725	1.823514922839	2.532225280214	3.007942250827	2.615246666637	7.897271271568	5.145715637955	6.116235595873	9.836500840751	6.924626277147	4.992292539009	6.297309566974	5.802055096127	5.701185687651	6.549250098153	1.505781447763	6.260776687550	4.533230420312	4.041073352762	4.010435007391	3.430678651465	-0.611576856954	2.828320866399	3.218460385830	3.294366728258	1.491126219444	2.946713705861	3.770357958511	5.217763169736	2.361774879088	1.665693413975	1.599291880254	1.219596778085	1.760145266914	6.248024333726	1.065591442762	6.255787128468	0.325910344365	5.679041080901	4.269065281276	5.234028905315	3.044094410812	4.651298601369	4.527949064074	6.023861623534	7.063626520841	7.008289707815	5.863649584634	4.362214541698	4.613536877948	4.777199697646	4.295294590792	2.694244907201	3.196839832064	4.522795270150	7.311897150306	3.625029840925	0.584690505532	0.998581748626	1.472831599885	-0.119220782035	1.078033044877	0.565528676441	-0.180275149173	-0.237039147642	5.180282342978	3.991825832447	4.099760061327	6.842885904553	5.504712834413	7.657435761629	3.746971907285	0.343871901662	1.911646978886	-0.667186286114	-2.595751911497	-2.661476387236	1.077758163178	0.449689760518	0.486586197876	1.106073804284	1.943427420604	0.136451558216	2.740124561238	0.697432350254	2.858358101135	1.583791329913	2.590982286549	-0.505623603920	2.816319767438	1.121431118958	1.684031539695	2.029458119453	2.320293806265	-0.011103577124	-0.160030676028	-3.014626987890	-1.138788136994	-0.035208461640	-1.336726554546	0.061901786210	0.050979742292	0.002469703421	0.236995010720	0.340698225402	2.167448036385	2.277579070692	2.482944448305	4.241152564295	3.722133912971	3.893842346445	10.022667552263	2.616037249878	1.337263664689	3.090988670503	2.696533470388	0.314456763283	0.782092030069	1.419459531180	-0.055377342776	-1.000785361180	-1.615990975940	-0.070778908970	0.987422329245	2.431013704306	3.032692076357	3.271636342399	4.534752782393	4.981790652088	2.200501923296	1.231278066082	1.426389075450	2.191779897130	2.535989908052	-0.211280512712	2.549462473721	2.761433346643	2.494722383800	3.236847447631	2.809522167117	6.646009552969	7.663298093253	10.594503322624	2.200768454611	2.676811666390	1.715662186852	2.061269429676	2.746080573159	1.556364645898	3.124741325947	4.240824878331	2.370845208069	3.297775405599	6.409476293650	7.391797733254	6.491303481265	6.604850398137	9.983890063447	5.387632863039	3.254978630274	5.893028699550	4.634854405555	6.726938024585	3.275409742334	1.845385781066	2.679101029399	4.280406274293	4.289525329119	1.876296126850	1.567214942682	2.052770681664	1.859922653961	1.039666222278	3.057685428667	4.632652005696	4.492988208054	4.672411770546	5.594905441417	3.195883091402	3.003091692427	1.933456632471	1.601511218438	1.661700402209	2.057000579534	1.681276213689	
1050000	-798.640251	1	158	2.002091606206	645.155679723312	-0.873117111248	-2.379594841358	2.100266760852	0.320924058676	0.111173803335	0.933704063783	0.345045954243	3.048621211319	5.241298052573	5.950429887388	5.585857750772	4.448732572218	0.151975688792	3.087574780001	2.920982710924	1.714076907904	1.196619103072	4.653218874318	4.103163369118	3.063996046975	3.207341639749	4.255083944645	5.067785475164	2.231101862219	1.907129615047	3.046350689339	3.353916099684	3.177078576036	8.217474295311	5.646465441373	6.013571981710	9.399776072457	7.650833893154	5.736087461411	6.631497030218	6.353171570685	5.615384321558	6.338494266523	1.014749161230	6.489434128066	5.740799257207	5.452468073250	4.130135399620	2.398235526080	-0.265335181720	1.448939033757	1.966527042788	0.776016457675	0.176813613798	1.789713267676	4.739775726052	4.736517735044	2.152375958460	1.407916600615	1.807190650377	1.630493237598	2.356262481686	5.542244504386	0.487734936666	4.803422557921	-2.025698433533	5.090822331150	3.625101410190	5.896623420794	3.134706450042	3.557133358377	5.236381396035	6.788979641866	8.019149336589	6.965877644188	4.786851235499	4.686983554682	2.715426808673	3.038655828836	2.911809867475	3.704614192040	3.757374594509	4.219960697323	6.929295162667	2.691650006641	0.455064885525	0.008907623827	-0.145605346989	0.116898755043	1.765740762136	1.596012283912	0.678890941580	-0.344605476095	5.437011472264	4.627554610903	4.080016688034	6.330773944132	5.496662579101	6.354192157346	4.812245608967	-1.378387885096	3.059536728599	-0.397964281420	-2.054058283093	-2.878935986211	1.370172732420	-0.501645878938	0.873186695426	-0.023385667999	1.663821689134	0.809749644065	3.653683888378	0.336278621418	3.740041627991	2.542045219681	4.019520648140	2.307535959821	6.244434932989	1.484392053945	0.963144632938	0.010932631187	0.154663361485	-0.342533396626	0.620658112862	-1.208650826638	0.440141066948	0.338665620773	0.187197413186	-0.222803306919	-0.216039097179	-0.180700756393	-0.395540527525	-0.497286114919	-0.218041784492	-0.514637429372	0.188276190370	4.041558958446	4.002495051502	3.819814875490	10.277644953457	2.714987546944	2.084558790728	2.126480812630	1.585818989903	1.159801153163	1.008576922331	-0.111833985350	0.495989890097	0.277143684547	-0.065535474560	0.598550597078	2.638152202383	3.058107757388	3.647331841661	3.438263687696	5.153373697751	5.498333268322	2.741763834005	2.028277702717	0.971217320624	1.442882290156	2.094646960760	0.485700171582	2.873009059227	2.426890233735	2.623022621815	3.405501422268	3.747443236821	8.246497540396	9.334424701435	11.618038131065	3.915302828844	4.463653129085	2.527869948338	2.874191614600	2.854671462551	1.750059365111	2.919627203459	4.466835937167	3.041077614287	3.108703876373	5.775868369528	6.846437531443	5.438097717349	6.910852147176	11.691756029877	6.401209641503	4.391202594265	6.546233675559	6.116665525277	8.025789059205	3.217584101662	2.722932013333	2.250864429878	4.575165630047	4.494067353223	2.375070401053	2.361803607469	2.698994001837	3.368621976379	2.882206661039	4.271795048175	6.097950906886	5.103908059008	5.961176115937	6.706818451332	3.662373760841	3.169082869322	1.881181850421	1.853541430097	1.324047279244	1.908145154548	1.142706975588	
1051000	-791.761944	1	13	2.004355332681	624.317864320290	-0.006336552424	-2.612110199532	2.359862826860	0.285881117866	0.793861700545	0.707514770441	-0.712668990581	3.795020777584	6.357551220636	7.052566101648	8.421515449965	7.278647676711	2.205147930079	6.387750073175	5.217142613157	2.809593498011	2.123897746554	5.084610891148	5.824578771739	4.154454309536	5.096492810281	5.316814435835	5.548655599849	3.883065550926	1.716059468333	2.668816879993	3.505883991498	3.444905882136	7.909515183653	6.153854679077	7.001432800644	8.641319170803	6.938672116749	5.165567296760	6.488014948533	6.973488713148	3.310927470079	5.012517799477	0.196182254558	6.158439585570	5.263634069553	4.695432098462	4.954090294409	1.462201326183	0.022214482234	1.949487786879	1.928967446529	0.624620624982	1.231984561683	2.081525353881	5.505632061383	5.036064943378	2.543598601361	1.778757714647	2.093584869121	1.742738725340	3.720371145067	7.009055780397	4.723282462841	8.984302929701	1.914535984868	5.418893194548	4.029869620014	8.565810936223	4.116191915149	3.482194458960	4.772590628308	5.712748135489	5.808060729451	5.702860170531	4.439646198957	4.077717903173	2.684253615770	4.991824549674	2.486115780831	4.432179456886	5.334706870799	3.989803421408	6.511016243764	3.630803694802	1.539658297427	1.046086338334	1.047806091039	1.755375950052	1.954118266752	1.797571082664	1.050362595513	2.115401823923	7.868126268774	6.733884056515	6.572700595429	8.998233548975	7.815214678690	7.787544742157	4.845234764493	1.221736530281	3.360863348566	-0.000812062891	-2.244385156173	-2.643983829441	1.162967172461	-1.102307805095	-0.864544838479	-0.868627339019	0.295961061420	-0.132344789434	3.645809687377	2.690727736157	3.285545581231	1.973611457111	3.633348404609	1.055381085105	4.223534761871	1.041013244942	0.443163373565	0.823443796534	1.872151633305	-0.574954537203	0.250209311187	-1.602700189588	-0.039962750859	0.345278348177	0.032303659071	0.649816087158	0.294253671887	-0.807929802134	-0.151116446899	-0.161139990626	0.517033977193	0.541095629324	1.047040282091	3.076810062362	3.470023678016	3.566884205902	10.311963475412	2.338193821962	1.358122811638	1.607818319883	1.491230863882	0.888030197574	0.166553645812	0.184239470922	0.089129740756	0.434886006065	0.279477410215	-0.096845232647	1.639308344524	3.105425139291	3.391996674138	3.515554241525	5.209554329922	5.055840052478	2.832109415749	1.010244196107	0.914695983426	0.981796117401	1.557490229261	-0.769646087612	1.888527664984	1.077096573689	1.490431591856	1.671587205888	3.131222836574	7.549383657323	8.624567540156	10.366745135304	3.553505983159	3.641771697777	0.324451357463	2.491705925945	2.256140457329	1.146450196472	2.233584938376	3.981087959823	2.473825325116	1.855658187746	5.801460168015	7.337462452580	7.763466753726	6.641574951781	10.970415363386	5.888777052011	4.536000553488	6.194657563105	6.101576432855	7.664290022498	1.030973940807	2.746167669444	2.745791712117	2.641557319013	2.627790124710	1.437746002663	2.123513772245	2.175325010680	2.644549027030	2.608410685710	3.913028915376	4.738783192102	4.227534535916	4.973011558202	5.462640131055	2.864365804543	1.948932809518	1.314554410038	1.700153809950	1.315288317951	1.770561283805	1.080283955945	
1052000	-798.695197	1	117	1.985880608503	645.324908745444	1.443832540753	-3.263406843629	1.054117029965	-0.094082090861	1.648321862581	2.754863314455	0.696459246658	2.932019665179	7.138294848503	7.677145080800	8.613599962813	7.113251700268	2.647230608666	6.026310556852	4.377784387854	2.671391287349	-0.397277312678	5.736169827799	5.047577587284	3.428021773886	4.559891818746	4.584391268687	4.370621208169	1.459099461909	0.672913378681	1.735167673675	3.082513213746	3.057023011316	7.498202877662	6.356581562951	7.638265254427	9.664162790458	6.418719817459	5.105471131106	5.881775749793	7.247877321714	2.743910055521	3.987118743232	-0.549183963884	5.816965529336	5.823645969359	5.339120238987	3.699810946637	0.645194960436	-0.795255030403	1.829449111737	2.597940624690	1.580687549184	1.044993977224	1.613122041375	4.164722002298	3.513629005753	1.707939866061	0.942086876754	1.009219189365	1.034511186288	3.093539115141	6.978701583774	3.284958314744	4.669310312167	0.335703517730	5.118145935743	5.121991419208	8.914557355725	5.087515357170	4.545203155832	4.255631348718	5.393898172280	5.342585110458	4.560731224225	4.207493562544	3.163781173466	2.384013278479	4.509964623490	2.284026433286	4.718464139053	4.535295687838	3.691227060750	6.343183158042	2.799099384025	0.368759843675	-1.081662958190	-1.372055661059	0.716478677422	2.379110720786	1.756378701048	1.145190413188	1.480099876375	6.907883225448	4.361070287601	6.421638536368	7.901494082581	7.706833432399	8.970382013738	5.150187526855	0.814846535330	4.019466751511	1.296884118021	-0.214964750470	-0.493741950153	1.755959890639	1.094435308165	1.178299053091	1.967053089255	3.009549351038	1.610307340429	5.299100170544	4.900740085037	4.254818238577	2.132151606175	3.960125657794	1.515824265827	3.735764005600	1.544132303345	1.059385591668	-0.368628349027	0.680760605865	0.023938447136	0.147305873112	-1.987278803205	-1.354936755252	-0.382583340942	-0.565141684206	0.101546172666	-0.549934874300	0.209363914113	1.450932533135	0.734470850291	2.101709439645	1.532816057371	2.556239059274	3.817868306287	3.946061443061	3.809217083797	10.069211936397	2.341058982986	0.920754645393	1.944213226112	1.526337527946	0.436226338882	-0.573223525578	2.064551012618	-1.062608959940	-1.502446549900	-1.773830426144	-1.658193155214	0.834372219849	3.044375651472	3.944115212398	4.344757667161	5.684933778693	5.568219443821	2.962260030330	1.972585769697	1.603429705376	1.876815223213	2.210967545753	-1.514468410519	2.714192324003	1.782440932749	2.159326001990	2.743718468646	4.053058149611	7.987467941219	8.560608791261	11.290361516806	4.792342353109	4.976012366885	0.869581607317	3.125994595617	2.904799527360	2.512641646766	3.180604281179	3.299750661075	3.633353883178	2.594743957638	5.880219530990	5.994968418048	6.539858522446	7.000922607974	11.646962527290	6.537508911395	4.523852445126	6.661537738953	6.974919409470	6.938010026926	2.427527997514	3.615921267326	2.673453480644	3.482369005631	3.592093203131	2.899919974340	3.038275373529	3.125335526388	3.704371483413	4.262663958611	4.799386829373	4.859870072815	4.320616020786	5.474501541413	5.237165418052	2.568975639245	1.518645580081	1.212674778338	1.378219867196	0.822625526194	1.626950793001	0.513227231693	
1053000	-791.990644	1	40	2.000401529004	624.999772554758	1.757503257326	-3.770267004334	1.118294550930	2.298734038920	0.431063104118	2.909110220315	0.887345636242	3.885459992716	7.991418963626	7.216857399217	8.131579769728	5.801273565358	1.618846186011	3.847725294712	2.489558552881	1.051386398944	-1.192805508374	5.828098077889	3.966894867594	3.107031190308	4.755785528041	4.936141124345	4.554127338166	2.257548022859	1.347233227693	1.953196307927	3.426164427029	3.200950206396	6.747963186954	5.756539558877	7.055268167200	7.913371662429	5.883698163247	6.110069698725	6.443829342910	7.552746318370	3.640078327601	3.712649974468	0.571558500534	5.556420187808	4.269480245191	4.513373154834	4.477752684592	1.529291021530	0.857737661092	2.171990967462	2.614165531045	1.104904437130	1.390839084825	2.566173973268	4.342593929027	2.864854943659	2.169354053916	1.395425331400	1.527890246597	1.230534025020	2.936058826877	7.230656314557	3.975963606969	4.597768986553	0.397355136731	5.205375476168	5.398089550807	8.780251884635	5.558376698767	4.256713815200	4.094974781753	6.171265687436	5.649047739670	7.595789496228	4.256602975596	2.794660505041	3.121929540113	3.889642594058	2.302090478336	4.329223127031	3.365615926236	2.923000822754	5.083195224413	2.080476071978	-0.261391331455	-0.724323061544	-0.499027053707	-0.417690981217	0.846253139131	0.700356655399	0.374931157527	1.366760178913	6.464323070007	4.524788949334	6.711287018345	9.074755952492	7.376006084946	8.178358254855	3.963245404545	0.127592295704	2.718582394724	0.451388271991	-0.893132647884	-0.887737570673	1.207996196133	0.740838499091	0.164797665470	0.827420481706	1.748313622239	0.692725712975	3.916554491244	4.269173502316	3.766644095625	1.092373054565	3.219646049437	-0.236355193057	3.891473046887	0.638508664989	0.518675812146	0.436770491208	1.262627028322	-0.088349005263	0.716871159631	-1.365970564985	-0.255332078297	-0.148607707490	-0.692283471194	0.247906264718	-0.444856261787	-0.261566767939	1.129028393463	1.448397411961	2.248098416443	1.557538116806	1.435215574684	4.518445386164	4.294295747601	4.065460306094	9.507485867239	1.207717092957	-0.113088987324	1.176122186005	0.888371538706	0.308342382156	-0.625014220057	1.051051519269	-2.203492890263	0.160152400305	-0.182690730138	-0.768995456553	1.173336977783	2.020506143355	3.105485438533	3.260984712579	4.473232802532	4.673862161163	2.903975201700	1.649132621923	1.730413795005	2.190079588265	2.701197111860	-0.169595841857	2.933636300510	1.990457193127	1.604292416176	1.897958733118	2.845267777117	6.337292445669	7.530825813918	10.459022107480	3.496748893920	4.827469749136	1.040428336035	2.135502507339	1.959295666983	1.643171486372	2.914080900795	3.345015707340	2.839106195347	2.268689844234	5.633937710272	6.088449078263	6.181501837090	7.020499050709	11.898038259396	6.457868644966	5.955940987712	6.811019112043	6.846681404762	6.416154913082	1.779006282757	3.092655493662	2.980127433859	2.430705572073	2.884026247109	1.678778221132	1.848070459385	2.373461241498	3.000649279609	3.739412382390	3.852015859195	3.326649915441	4.326703804927	5.417130908507	4.979800994158	2.696055695304	1.783305223476	2.035695767899	1.884130196900	1.988331581948	2.830245395383	1.607031661851	
1054000	-798.765155	1	6	1.996796768805	645.540438106781	1.820450004908	-4.943779470430	-0.914977293504	-0.634617283399	0.565090333931	2.207828571410	-0.010471178235	3.849922394176	7.347644097649	7.222739726071	8.807421236173	6.193148487794	2.639673469948	3.815557477585	2.519673820683	0.217203627870	-0.706603559957	5.629508660091	4.955295621344	5.016135485769	5.633235906147	6.221122153639	5.315214310720	3.155307400320	1.961201051536	2.104004183948	3.407291770326	2.989069753140	6.365307963943	4.928523789294	5.731265558217	6.299304321470	4.061726619478	3.801736904366	4.420055977937	4.642367049040	2.861304252594	4.514324035573	2.294670598096	6.190501684689	4.451013836828	4.960060336173	4.858626202801	1.849317369637	1.440072059185	2.273140926923	3.229402125617	1.471787518823	1.345239042649	2.158281422322	3.796791448194	3.500733566498	2.272980620466	1.632157623461	1.829968750198	1.454828502828	2.330870296993	6.494777903171	4.652647325999	4.532753997494	1.999661228628	4.815934208642	4.714546269853	7.441486243716	4.966313520475	4.060494505457	4.574153894627	4.552196247398	3.610720395655	6.406395161886	4.570516001138	4.468108179311	3.124150692941	4.320138678704	2.699156825876	3.570298798522	2.666721057844	3.134668792252	4.401339396371	1.873155691411	-0.092752338708	-0.864058245987	0.030225930894	-0.118209044516	1.316376407908	1.187420962461	1.193709098581	1.109609054277	5.927818322237	4.462175382042	6.195401087305	7.855394389636	6.654906171996	6.778500508141	3.211607218560	1.900833373106	2.753655907745	0.481753325521	-0.540382728218	-1.254679190906	1.557146811763	-0.040941803372	-0.267634291103	-0.506343076297	-0.160812220487	-1.616378826808	3.505395099181	5.026759579023	3.446510685042	1.889771806097	2.898472216363	0.354125162799	4.458754497112	1.087020333137	1.562156457401	2.380335418165	2.414498715723	0.759877772335	2.711947347559	-0.057781084826	1.067988212504	2.040652565172	1.119695917676	1.204702994643	0.787264672781	1.057179573828	1.174846980880	2.448668833558	1.225732591843	0.157285509810	-0.456489059446	4.118262840028	4.857073153819	4.687929266679	9.843262910835	1.683874473030	-0.055233298298	1.538751232865	2.007529664380	0.397307433076	-0.219375058941	2.040729505781	-1.494012103738	0.708087513978	1.027936606953	-1.207451933869	-0.845904964806	2.605730482485	3.883136796206	3.755834793574	4.804216232151	5.244659090969	3.061742248593	2.084033096704	2.022353168200	2.001056813953	2.289836808375	-0.259047231578	2.030123820105	0.595596150879	2.059480039684	2.659694291304	4.255440171418	7.929426245700	9.184070240452	11.270285621045	5.012886680147	6.321336354976	2.960106078061	2.848642458777	2.704285364230	2.366079498435	2.628626884596	3.551499782555	3.454405580378	2.679984867244	5.590920485261	5.207923606251	5.352427575839	7.650568650494	13.645504049339	6.871060637286	6.399134360085	6.693727617362	5.916411938196	6.453775621736	1.749797368813	2.380083657910	3.149891968865	2.443057970259	2.440962222534	1.842896896101	2.365942329963	2.668313231168	2.107602179448	2.682755669063	4.045449833915	3.815177990978	5.279642177953	6.493660041380	6.195062479633	3.505604162413	1.462275082995	1.333387962277	1.190582859894	1.079587158053	1.832814046256	1.155230213958	
1055000	-788.149031	1	695	2.003755489633	613.643555629909	1.417261442724	-4.815960039411	-0.076594802800	0.802553900441	1.306711912154	3.096559249350	1.034366991889	3.422254236705	6.506056963875	6.812330593641	8.300811491831	6.309812095552	4.125007545263	4.503788392086	4.111049940295	2.382170825576	1.534118166917	5.401165048660	4.346027713022	4.287308126694	4.760918759358	5.074934755257	4.209137150468	2.647721296259	2.353508875366	2.389406800958	3.655820826097	3.063238798148	6.775808778826	6.864812920256	8.450758011622	10.069595597506	5.007308988141	5.072574931804	5.582576825156	5.245806600935	3.839091974959	4.986728657634	2.025481416066	5.133228737316	4.376832052847	4.894021167466	4.034489604960	0.538148255442	1.279629046438	0.701789720330	1.568174958102	-0.348871334547	0.921417042942	1.622479599362	3.496876456677	1.761356181306	2.227608713209	1.966950073171	1.436662043293	1.131979994346	2.273548646343	7.167967499278	5.985768274146	6.753729324080	4.870412274078	5.068805347721	6.328003443993	10.562444085611	6.857985647593	6.785505746534	7.382890322841	6.565562373346	6.405946626762	6.586487552728	5.869855265296	4.312756857347	4.421497872783	5.114898246730	3.908478187343	3.761152545656	2.707379582704	3.187166591925	3.922968606305	1.816061502502	0.336291336990	-0.539871896291	-0.051668387945	-0.182495848343	1.067799414535	0.800519178561	0.715754850563	-0.142211691528	7.058157254422	4.940135251541	6.486011226023	7.322287267590	7.479169517175	8.183107419021	3.389102972317	1.133077214113	2.707939177823	1.515595069942	1.015089757090	0.550129841351	1.691567850433	0.445441760217	0.905262697636	0.243017361434	0.709295675245	-1.033211120126	3.007004445755	2.931388097214	2.615419942835	1.335206186436	2.464589509208	-0.534283155738	2.467596434964	0.772378263452	0.623526022423	0.516328543118	0.119598697707	0.333075006835	2.040530149159	-1.358284033603	-0.230989355197	1.124053523682	-0.574209387463	0.159255898050	-0.641889583026	0.505073637408	1.062182883963	3.602254977519	1.929117340023	1.793996095741	0.731325141962	4.754913598552	5.084986484800	4.940998734708	10.490249885016	1.077427300513	0.194328758259	0.773189511957	1.388468430082	0.012871361899	-1.298655766195	0.604805542819	-0.530739139292	-1.142638584544	-1.356265640001	-0.032541948765	0.574620335943	2.470148869659	2.945933363919	2.016546253861	2.600264060343	4.005046544025	2.108141850288	1.305821283357	1.810792891461	1.902270287333	2.168754367867	0.148168765581	1.663722320122	1.467494257205	1.839135901434	2.275496800747	3.268430059592	7.496373079574	8.567800441830	11.431565881233	3.258934572332	3.986549180072	0.328867327773	2.089432856128	2.418223076934	3.227717695278	2.950759105861	3.272839564001	3.651209859494	2.141288708796	5.073240647435	4.738175022626	4.999654099998	6.260983889805	12.103792127154	6.388835714999	5.725952202025	6.293219560429	6.173355005226	6.615675097822	1.453222445538	3.298606702262	3.326909854022	3.128992215581	3.359821550212	2.797487922398	3.228697271214	2.640674669234	3.184936679267	2.427295771389	4.440522064776	4.112779760318	5.063636425336	6.963792750491	5.843549609928	3.244388349812	1.970011791902	1.610016187910	0.931777264104	1.384042626531	2.397918956445	1.096295026276	
1056000	-789.484921	1	511	2.009743187621	617.568993628159	0.827898730825	-4.201449394197	-0.519534424492	0.545181991777	0.104385164113	0.832696542657	-1.033149516233	2.951375507474	5.966037871872	4.128449141233	5.550657544840	4.616635885497	3.128520424986	3.056493633748	3.586936919437	1.864526340973	0.179772595779	5.232128261502	3.459378959292	2.949155206239	4.069153478038	4.679788768206	4.198605044896	3.373711607953	2.458359740466	2.302305336196	3.770360182523	2.895077031936	6.761067434668	6.957902251760	8.265802094065	9.953901490070	5.505272219906	4.622406082939	4.065950215383	4.229611439200	4.080664731850	4.842085456672	1.376948411179	5.196830315668	4.405858292791	4.997404671270	3.512730811237	1.085857884443	1.290194020949	2.066168052246	2.260032912848	0.712702374908	3.662267291452	3.136734475271	3.691412680623	1.551859806190	1.847980668291	2.055263081910	1.299746024159	1.291721734698	2.370068498308	7.423087626018	5.330217965322	6.068529524389	3.007200258021	6.159610940747	7.232958467841	10.180148365842	7.322427723799	6.430111287022	5.139212707531	7.885453733952	7.370162561415	7.390447598104	5.935454991383	5.924529515164	4.291626256427	3.256365581986	3.714277064656	4.195502363314	2.958178949701	2.926770742110	4.535838031449	1.510279146243	0.428359811610	-1.464841963728	-1.503352696021	0.236309251682	1.660199715332	1.504249008245	1.512897608020	0.284356313324	6.992671872412	4.245134858705	5.826770039619	6.163555314478	6.571531325145	8.742632358923	4.534967672400	2.326412839869	3.523682828664	1.897093546759	1.503940475179	1.221799856891	1.733653022488	1.823473889956	2.180682967385	0.691928182398	0.501645471257	-1.357658393740	3.357171614644	4.188737056744	3.385779722887	2.890356630100	2.945548106920	0.128187625398	1.525433391840	1.532072982944	1.485050765860	1.919670089402	1.274121190133	0.755220985976	2.715793368089	-0.296772629785	0.274751047074	1.511407139882	0.051476391482	1.665439749670	0.235573162510	0.138512980767	0.348042018424	3.181076677117	0.232820858378	0.329413252717	-0.077693732484	2.744976260484	3.215638719685	3.065856052850	8.964600482576	2.399699818372	2.081811997911	1.809264900245	2.426936853786	0.747858457584	1.804915440990	0.938865421256	1.817402446070	1.693841782704	1.163534177045	1.731056276798	2.512888856495	3.293890673162	3.265953741821	2.898948290846	3.529837014454	4.625250828665	2.686683665004	1.516244202948	1.791073380931	1.588018111741	1.074982729427	-0.125242459738	1.797866322140	1.937378198434	1.287600397912	0.858081989408	3.787494569146	7.670217715768	8.414334298778	10.006199633792	3.226485735633	4.337109202531	0.155210652776	3.269033565521	3.776087016336	3.114159906476	2.156908859696	2.603463792396	2.932614668622	3.927147429192	7.451438668911	6.839350877429	7.014593747172	7.649169400566	14.193316980949	7.654139845241	5.835200801238	7.314725354725	6.562073300893	6.899337226696	2.688821772291	3.695174443251	3.311368318412	4.195388232661	3.972919330751	2.288038383558	3.028613325053	2.797108145474	2.950873284375	2.735975151391	4.319162948718	4.330085922006	4.750296656235	6.495111317007	5.539714002083	3.050809645048	1.869872791748	1.875165339116	0.804739009896	1.700001973764	2.448396106770	1.621632218076	
1057000	-769.509240	1	698	2.000272287586	561.404388825507	0.612246744152	-3.842767173816	0.918824835338	1.479614159425	-0.059125712158	1.599113861548	0.270330239663	3.498607993169	6.200303254169	4.801298108073	5.188367137384	4.808746964761	3.829806491324	2.982027145162	2.595050904655	0.365813820146	-0.602815440605	4.906816792910	2.926462074335	2.027910430439	4.236278931941	4.651900837430	4.172566199776	2.893403572004	2.810599585533	2.772204393218	4.083163494648	3.143153543881	6.846144360175	6.946394202023	7.919842008354	10.162049069971	6.848345695657	5.878115582975	5.641050964235	4.800307877038	5.429207297222	6.014103245485	1.549991722663	5.706520132490	4.846646422961	4.848992316282	4.121185556676	0.772277536683	1.233606459445	1.621164995616	1.897246171115	0.750448309665	2.667486534118	1.674035758968	4.480439253229	1.147069996769	1.907179947147	2.065722894840	1.472094707582	1.515608089391	3.066596759898	6.196008277860	4.379082363296	5.560401213650	2.088675841904	5.291889932841	6.274150126450	8.532014672183	6.122174502339	6.279419020129	5.377102373832	5.564538873022	5.773463284135	4.427062563404	5.901393175491	5.466601843662	4.146222606219	2.330261635306	3.473430673599	4.336576741927	3.563048879374	4.183624178271	5.513976834667	2.309070980014	1.638182854863	0.366876195682	0.587695529909	0.836743765048	1.521719989934	1.365920709770	1.208458274369	1.075804735919	7.028070047591	4.476609444795	5.230376045412	5.964036115716	5.985164670105	7.601288932740	3.659480940240	1.616884561468	2.667306989728	0.209049085758	-0.670789509860	-0.282949057219	0.660143258470	0.264663454699	0.530989555672	0.159870814886	-0.029369043877	-2.146019020139	3.753212562877	5.549985358737	3.846594893526	4.027611569761	3.529449078330	2.419542196120	2.747272845172	1.869631741637	1.277435984203	1.859470064542	0.820102070594	0.896913720045	3.179523217985	1.037745320009	1.386621262109	1.740076848678	0.094553501727	1.330468695931	0.276227956208	0.133825822383	0.737738051563	2.642468773439	0.505489392618	0.446608824818	0.360220840493	3.014268036008	4.006702953775	2.905567169060	9.267148608028	2.277904283375	1.750608376027	0.366562011717	0.706214085957	-0.261491236595	0.774395264733	-1.427218080933	1.532291556215	1.436085406253	1.282519466293	1.104721777794	2.250719251080	3.874427710988	3.641928185607	3.025719143639	3.524865188319	4.619157404067	3.150046285869	2.733095362053	1.419977266161	0.868678520717	0.511514650781	-1.877387772699	1.192275763858	1.553351036074	1.320047593266	1.319635830278	4.525935713401	7.934439055927	7.960984889960	9.549994054854	3.589255232287	4.936424855613	1.097600054571	4.042448956512	4.604758024551	3.343598767798	2.849256521170	2.282749935946	3.553681728969	4.601692655360	7.280584383038	6.949559987439	7.028413187051	6.952552141435	11.919806035241	7.302873311255	4.776186119410	7.347067261888	6.823920383661	6.347146882938	3.137105561208	3.747888534284	3.904802881932	3.882123696172	3.873484834108	2.096004080996	3.287479763967	4.007360892524	4.770191243124	4.350250493962	4.239505406547	4.463798293531	4.785644523557	6.202177190307	5.416340173822	3.156981374972	1.987283727278	2.185809768410	1.251412164980	1.900647253367	2.339089648900	1.768580168052	
1058000	-769.038131	1	580	2.003590556079	560.143360292624	-0.190783034553	-6.071297852113	-0.505114584947	-0.150577560979	-1.532628101815	0.985745692404	-0.125128122026	3.165916740498	5.837478245370	3.480990031504	3.460781544981	3.526444540261	2.959795298013	2.052898499771	2.187851865826	0.902982288355	0.787620444963	4.506110053230	2.958637021582	2.712630280217	3.737221775682	4.199313189518	4.548779839163	1.409248735430	2.086481418063	2.116876851113	3.657253321196	3.085157132972	6.932664898539	6.739687866441	7.874929786697	10.401033763912	7.492938220935	7.373732861520	7.086238939317	5.379368577215	5.565472219833	5.160424766194	1.706577759608	5.118312536536	4.673313315748	4.929019239638	4.229178036460	0.021438716181	0.052489029166	0.775928952035	1.106032858131	0.085714014717	2.414370720249	1.365289491877	4.767860329376	1.291732985634	1.619529443113	1.778844446059	1.290302550137	1.241434012246	2.962829011729	5.423100336615	4.722132456520	4.719528912723	3.280812308092	5.333752610807	6.374414735266	7.493457551602	6.085690075982	5.684129605183	4.395634543729	5.225504024331	5.651282896537	4.118563375011	5.097551419034	4.749985579873	3.956124142324	3.088527466606	2.741896567578	4.542217409915	2.689884151061	2.504716971194	3.927738856473	1.408883558801	0.149637391911	-0.820599150091	-0.366248369483	-0.612146848992	1.037868938570	1.133861681265	1.268095912219	-1.287589076765	6.973048781050	4.637496998660	5.507408041148	6.777353218909	7.043568253901	7.138844046423	3.755761359237	2.740377535898	2.484058126417	1.778894529091	-0.153217669374	-0.299390752831	-1.326131228114	-0.241372978521	0.858278405501	-0.796503575900	-0.719504913732	-3.109164768189	3.657689946710	3.481701627246	3.322850938266	3.888695273290	2.695507778238	1.388979244934	2.122491276949	1.087434785900	0.645268532534	0.775081802397	-0.162538129855	0.909573455002	2.750151641425	0.184230157386	0.246985496516	1.238737959756	-0.760827646428	1.186417512249	0.300474235629	0.932841579267	1.439509233701	2.214402834457	1.136909636962	0.752104490122	1.942292802576	3.964583453931	4.168927101109	3.542124721713	10.738140460522	1.121819172919	1.448072600837	-0.371398663834	0.830837042906	-0.676032579725	0.487282388898	-0.330674341160	0.808870815131	0.068646611552	-0.059956274241	-0.221489090138	0.030175466599	2.951680329097	3.096512867374	2.798530375396	2.837888708664	4.068336922674	3.550529450398	1.899706802336	2.599588273385	2.381110638456	2.411465576258	0.726730676404	2.381378882514	2.928174956587	2.704296573338	2.566360427056	4.822364343295	8.583603621794	9.357400858540	10.963299523286	4.541594120810	4.640376748562	1.021815339626	3.210845524771	3.465197884123	2.720085084483	2.999970616336	3.174733316091	2.808017318225	3.600169577847	7.976092898442	8.221836328863	9.225764725558	7.485071281809	10.758393874504	7.822397492850	4.561982590334	7.288987216493	7.219497696949	6.868250281088	2.613191565291	3.183577623955	2.554963531158	3.513436415866	3.205643985528	2.497716068026	3.266205526028	4.096680709147	4.898404013422	4.415018840931	4.763244354175	4.681869193670	3.654333457584	6.331371176606	5.822957864741	1.917717679582	1.467489027923	2.458789045936	1.858010824062	1.821397704789	1.950800179254	2.146748418563	
1059000	-770.329184	1	930	2.006373396196	563.605926391138	-0.008237917136	-5.287631695676	-1.644066213915	-1.149611308910	-0.558526274025	2.886533181942	2.058597874105	3.212919497991	6.723541512466	3.321191038507	1.767015463203	2.363670731774	1.006307449374	0.197094759259	0.362292350303	0.186520469304	-0.072235493709	3.778377999318	1.614295314412	2.054209428383	2.988922780977	3.579106422024	3.775420521982	1.121434498317	1.641663874731	2.205654601411	3.727016332756	3.001329298793	6.233985525165	5.058125783794	7.680851872538	10.352206466254	6.715166359598	7.707130088995	7.188510091649	6.170979639370	4.189164249523	4.622773121583	0.500238936781	4.049538430728	4.052845906143	4.228388922500	4.486085107032	1.860196273115	1.102005726957	2.106130492002	2.400788253987	1.391722361936	3.250925737562	2.454264601968	4.632292231456	2.782239539155	2.227483507203	1.814675698242	1.605157163261	1.588563072567	3.573653709270	6.244065989267	5.170265173171	6.232333062274	1.946557537791	6.090269238417	8.142171918687	9.408413537412	7.263285548854	5.739326611937	5.823990890079	6.619585273731	6.898532809158	4.576241481719	4.712658764783	5.282025108435	3.777882542573	3.474931348393	3.395463891599	4.596552203464	2.086465337779	2.105099417094	4.372193149401	2.233731184280	1.554295199333	1.520615621171	1.728525171547	0.769496046822	0.673967357742	0.716023749254	0.451378896928	1.130443677003	5.335270926245	3.393298721696	5.956434228535	7.964004749323	7.130170598216	6.675540689481	3.631424379513	2.027178720792	2.728774216678	2.844586517481	0.424636990674	-0.327669396747	-2.726395958702	0.603600968600	2.763570497233	0.458710057687	1.111068062853	-0.933446798862	2.955987243146	2.876731750135	2.881435236104	3.800154881782	2.507531474044	2.607318014762	3.384372934494	1.297166099724	1.023329955908	1.524420445161	0.188124924481	0.488472499544	1.372846688911	0.265599801599	0.007556660588	0.177341332791	-2.207264884696	0.108285226824	-0.076217185014	0.924057780715	0.763667826708	1.955361845350	0.827073071453	1.182918433657	2.462251440426	3.369033900631	4.353050410995	3.068431671419	9.360276167412	1.325090061588	1.901993156052	0.520072376948	1.912570777988	0.349154379320	0.619300299358	1.757275304879	1.297739669476	-0.154943071846	-0.031834512586	0.741154819507	-0.541747235259	2.775658149225	3.265811680794	1.973078233141	2.632148844150	3.434422946218	2.178424562766	0.742764172787	1.600882665919	0.790274584762	1.765663532307	0.180081604817	0.512116692867	1.076748250704	0.245895994373	0.768065465151	5.346836054995	9.129169057909	9.069955559633	10.380497438529	4.661236814404	3.992552001432	-0.038223092459	2.879158478149	3.500254337872	3.278832204839	3.391378046398	3.745816959217	2.633709899181	3.050024773213	6.880268434757	6.621965883988	7.820043573684	6.635942481263	9.805436864503	7.311490855039	5.182789825105	6.311476823194	6.447157624576	6.483860217804	2.312420012910	3.683796618707	3.888346698191	2.743494491883	2.642902099331	2.292674858068	3.291557737485	3.298685161883	3.847143254934	3.809896175088	4.072844596806	4.155916989656	3.432643985000	6.170136683840	5.755083468104	1.762518094833	0.979243708656	1.962764164412	1.216141154655	0.955428391646	1.307839914236	2.091796430228	
1060000	-771.533606	1	704	1.997051653992	566.855444809814	-0.002224042622	-5.478228996762	-0.610748552933	0.072626285878	-1.273220490982	1.052184673080	1.028899088417	3.311861099240	7.233981529285	3.474216157669	2.298864405379	2.602787492763	0.942791784854	0.988733266740	0.172764776551	-0.257875813269	0.245596770339	4.070843311825	2.148607468297	3.367840763449	3.184968341483	3.001462188300	3.248637322730	1.000643023206	1.615472670897	2.677759336981	3.708254836094	3.322818728765	7.327832423279	5.669930657886	8.316148691070	10.299943546446	7.488027383740	7.093195269648	6.856445129259	6.360486328504	4.780669709523	5.648630692926	1.372776617705	5.124357719028	4.973145980089	4.939605474888	4.598693857615	1.547558376586	1.001243934454	1.595792284578	2.477106866511	2.674978083452	3.213975336093	2.367301505706	4.837178082661	2.765638221890	2.466848233459	1.898483702022	1.839926041857	1.831700683898	3.861858025247	5.793217781398	3.879713865308	6.124734384213	0.639556921019	5.256923625318	7.640400261524	8.914955384311	6.330108858063	5.068449817580	4.806753159067	5.076366913664	5.089210785086	4.285964809104	5.346576972408	5.591598704144	6.242925437869	5.571091010265	5.222804581758	4.214676114788	2.622720040567	2.022067624507	3.597979137267	3.081389853009	2.713269996619	2.271775424346	2.057612957000	1.944329286799	1.372247971219	0.596346190038	0.360127515848	1.741063044918	5.400214714425	3.437756295602	6.338250412875	8.799454792264	6.855689288249	7.233811063957	4.322765927966	1.963821929596	3.845639912809	5.530357359290	3.301575442410	2.652425536428	1.203988802651	1.500421595850	3.570416127258	1.252581514336	2.309432321571	-0.011526073013	3.591983110738	3.836011094147	3.715125899315	3.827940158362	2.759027127308	3.129184798530	3.398316655762	1.658481072852	1.461672757045	2.343941410466	1.355619827112	0.387248266613	0.975796799434	-0.145588575877	-0.206592596494	-0.646605606153	-2.135651217585	-0.000860530562	-0.057949747149	0.722966887397	-0.019980019806	1.557428057964	-0.849158932720	-0.375824409910	0.993051400095	3.909103599914	4.476875116207	3.525702057411	10.560813934929	1.723441219779	2.960875209089	2.401098135570	2.257236871332	0.632384597868	1.491999863986	1.610336995906	2.244373918775	0.764348736427	0.262338864247	0.793719559675	-0.873011719262	2.528834999814	2.745580841963	2.901922037723	3.636645950565	4.319406761057	2.142416680764	0.522633356641	2.397346605718	1.774664960179	2.505925624928	0.732174700621	1.954495717495	1.709997028497	1.772466680588	2.195645356330	4.985260752710	8.538929628803	9.981664474440	11.209764462071	4.725710701855	4.857884355837	0.017787631970	2.577258126587	2.938864819426	3.386834269254	3.570091219894	4.446287594580	2.832500475678	2.272420010898	6.412595783221	6.261351955039	8.695212303609	7.065252258817	8.831213802941	7.157989590391	4.945050921895	6.700524717433	6.502196183805	6.376437982410	1.901422245720	3.080939471057	2.718532696201	2.705851811605	2.628937595091	3.055626933482	3.329106770795	4.297484270988	4.620222676785	4.077782692350	4.221127089364	3.760858691817	3.097625547520	6.308554272733	5.461874208785	1.758266632027	1.397507463835	1.822804405711	1.558391372423	0.904695423380	1.011350753863	1.788586776229	
1061000	-770.294480	1	942	2.002952561613	563.512570700419	-0.542028208575	-4.500631158459	-1.582487453123	-0.641950432942	-1.235869062738	0.964336822262	1.132075502739	3.717976596345	7.034648962270	4.080806779360	4.143603382141	4.376239004164	3.177479167304	2.466420081762	1.528610054007	1.618720588227	0.433687972397	4.186846431293	2.459126592204	3.262548081845	3.255371234925	3.767577496821	4.102069584727	0.919056154100	1.313224983571	3.014250835108	3.750422461441	3.296103115001	6.644236732070	4.772417848926	7.186414307765	8.135590095004	6.700755960686	5.874184062645	6.428328444653	5.696910296145	4.143892111869	5.253299559311	0.951490148582	4.539523894396	5.015700721317	5.256690885338	4.443991276655	0.159600840184	-0.156628560730	0.594525254442	2.007178625993	2.464866522885	2.669267890942	1.761528620930	4.431288059845	4.426100857199	2.371680496787	1.968862161848	1.393031064249	1.214551941134	2.927262472358	5.062750036962	2.717367232373	4.985908949225	1.126335536981	4.313868242674	6.080185576817	7.519065450003	4.994874989977	2.961233441346	3.012492549442	4.289323332492	4.689662134601	4.098476994589	4.439222742562	3.871575426460	2.904387124284	1.964385989753	2.087131115873	4.333868408520	2.694926205288	3.535522078264	5.257062694116	3.966350810862	2.997520588826	1.755285555422	1.428918757365	2.195246328397	1.850324917571	0.909880931230	0.821217864614	2.356701566287	5.525238812938	4.149348385718	6.875306364682	9.901039070586	6.248923463987	7.932121213770	4.360352714654	2.495397213321	4.302336686038	6.023042473336	3.528917766740	2.825874298474	2.014210858319	1.334428816853	1.760196553666	0.314778802261	1.749345427612	-0.525812340859	3.478860289732	2.063846966559	3.685860386062	3.802369148198	3.059967820602	3.250406227799	4.550136955652	1.958604578990	1.368451981261	0.774486444592	-0.859077658555	0.654731080748	1.124838292991	0.121380519509	0.310027660574	-0.398792910629	-1.255549555595	0.124966982818	0.625993920435	1.636644136518	0.933477163184	2.850744107325	-0.453059045420	0.663804390068	2.641883880503	4.477364216117	5.315460531044	3.795008300965	11.422180289581	1.914181659966	2.246325679707	2.586080056051	2.378202819961	0.461948366246	1.029928183497	1.824480559354	0.604346551133	-0.633798218677	-1.334360354518	-0.475023986031	-0.638958665158	2.503026349488	2.441463768807	2.858804181703	3.316141760547	3.615691004571	2.137181476709	0.078150426558	2.667067915267	2.376640409034	2.991948309193	-0.235611334320	2.111755504855	2.631563048991	1.795331476463	2.291526558087	4.634836110850	7.819063745548	9.378455046487	12.213567925492	4.463932828901	5.273474298689	1.382278057100	2.102205557630	2.747070420314	2.725930423151	4.372282347002	5.085454838862	2.179606878419	2.195421663919	5.827138506086	6.191661380691	7.704385462356	6.536199898869	8.750422631136	6.850390689695	5.190738565447	6.838063784877	6.484853728234	6.640568136274	1.893637008505	3.157204551088	3.787782994891	2.833277834286	2.788977450106	3.415902599729	2.339882518858	2.813483929337	3.373689561121	2.674540662708	3.369995340359	3.972715721406	3.951214861815	6.275481264885	5.255067315771	2.426720906137	1.652331036718	1.617887564536	1.188664984156	0.716924103781	1.191340238268	1.801075661779	
1062000	-769.146546	1	661	1.995631639112	560.433305487997	0.276883978511	-2.866281624994	-1.116307447925	-0.276894424353	0.184726382329	1.553850180974	1.700388656697	3.720849224019	6.429416220390	4.662647453260	4.408356401562	4.530359926063	2.760535380531	2.045783570032	1.846037851487	2.378035186482	0.083312398257	4.578032213095	2.685617313498	3.275082621507	3.214255639972	3.316371010489	3.430821635779	0.702726571097	1.263294009332	2.664773313474	3.241608395535	2.775673799142	6.396765938207	4.082893734807	6.001003708092	7.783775969020	6.032255354741	4.487490505122	4.830901720457	4.188246315354	3.554381626831	4.047723093228	-0.441851266532	4.106817494071	6.153415068989	6.220458266089	3.860457793255	1.468630821899	0.026592307947	1.427082695230	1.990164685201	2.425919583517	3.349679880606	1.157419006164	3.296278812722	4.074098599086	2.346505757162	1.935279731876	1.578336879095	1.444304860924	2.502509570051	4.737888917447	2.937827963903	5.805987543401	2.111554301630	3.332980761272	5.905147353691	7.181823545889	5.156161776431	3.991112493819	5.038580049959	3.813094550877	5.609617103225	4.921244883691	2.665686379374	3.857173603028	2.072285064407	2.244494403220	1.158798277589	3.071036064336	1.845564159414	3.043712805312	4.987237240139	3.071213472229	2.652389633268	1.716473931892	0.848535497272	1.952507557517	0.710765253089	-0.375537965533	-0.211877327293	0.677988902188	4.178112526161	2.369038832305	4.483328151904	6.542824857380	5.241820907185	6.812130221217	3.538331204420	0.900778070326	3.285624445659	4.046903135347	1.312509729345	1.727257435381	-1.462362159415	0.032982135671	0.869839047540	-0.521938921769	1.609028476572	0.874973536320	2.959875913232	2.592411390918	3.942120454795	3.207706756705	3.860915683993	3.340039768832	4.381262072044	2.343931771660	1.030496465995	1.282341729337	0.051329104646	0.582847980526	0.552727626107	0.217079732776	0.639152548990	-1.742102152173	-1.968955932223	-0.286086922802	0.263596980580	1.397780957851	0.697841183222	1.548143222988	-0.653140175973	0.276820482194	1.971819379325	4.491444994631	5.059863617884	3.839496767973	10.339212235577	2.141957232192	2.566083070626	2.373427586612	1.585479765089	0.395909428582	0.765672884004	0.280876371297	0.958978074614	1.276128007518	0.455520682442	-0.013576555912	0.377597821478	3.166149228610	3.264313047915	3.713463266975	4.221459040102	4.796585220568	2.429721478774	0.277994367879	2.607425934004	2.058124079759	2.871403330947	-0.001556586121	2.657880485484	3.330587497315	1.295511258988	1.931027259349	5.088658501137	7.501692524402	9.211679515193	13.423966186102	4.995018881743	5.849943313994	2.002249799914	2.376860499567	3.400002211582	1.908510517248	2.943046444745	3.341437212707	1.856742040814	2.592394842537	6.431224915521	6.538104898776	6.485959834457	7.012073756222	10.663083187873	6.963030516936	4.446957818780	6.149926585944	6.409106540567	7.085041370659	1.851504921159	1.945021632629	2.271720598106	2.540169701919	2.366303465051	3.227849822541	1.801266466470	2.271235370256	2.776341415027	2.506534281527	3.336734924317	3.954872851665	4.073030963435	8.084766609454	6.990889549402	2.762851046689	2.343378898241	1.696761098178	0.724012121515	1.218206785815	1.790297052548	1.671159688391	
1063000	-776.601467	1	211	2.002211000274	580.735029035386	0.414471193599	-1.093476750105	0.419853829345	0.585480280016	0.514219017122	1.485677502405	0.824162340568	2.224070326085	5.535004843336	1.956120811117	2.245332119187	2.587066717331	0.780465069157	0.164726420539	0.118089002870	0.573135060063	1.171096016515	5.254192748137	3.002823037778	2.510774960302	3.437011961328	3.485731700826	3.176142863924	1.091279402184	1.674045660779	2.688332913783	3.367707185060	2.905890949792	7.465368798200	6.005493583742	8.184313086087	9.845152175984	6.548838834358	5.219291187366	5.860449644882	4.980649182000	4.288306178018	4.770011691222	-0.004388806795	4.015688967774	6.402209458560	6.202093875268	1.661574271663	1.116272597604	0.229161759416	1.124698280781	0.796232407043	2.128801130548	3.869391711695	1.958603968900	2.883897808291	3.102866362170	1.873644544271	1.203146352599	1.338450264538	1.417280885595	1.896947898898	3.636909490502	3.909462030131	7.649901747063	3.150300525368	2.770172646840	5.648862374395	6.445317423772	5.515973363179	3.987885861980	5.078126147139	4.326453009457	5.821220563139	4.507713194218	1.811862033070	1.945719252688	2.171317479550	2.688095793884	1.162362204873	2.721357622563	2.354004452743	4.484378550261	6.585093278860	3.438642951220	2.806210333149	1.993083216211	1.621172398595	2.542179960344	1.115284832695	0.573369382589	0.966750318892	1.071706277297	5.537889698810	3.994368868810	5.063142341366	6.186095727183	6.980883658049	9.282019528443	2.631035125554	2.367127422503	2.566979551736	2.527211714287	0.261892835149	1.611376314466	-0.135263665982	-1.162852645322	0.167409737595	-2.122527163248	0.266562642047	-0.151028285054	1.553981084679	1.181835332893	2.641230613301	1.593731140883	2.356835021832	2.145909043990	3.518365378685	1.022121070169	1.212228277436	1.055284016306	0.252914078097	0.388646340112	-0.204885270674	0.231984539666	1.399705000662	-1.689395721525	-2.064941708908	-0.289518907591	-0.116212759237	1.252829478160	1.172093020756	2.178824154122	-0.911020427918	-0.485581998874	1.578812797857	2.974415771653	4.128565616670	3.520957512165	9.690994779392	1.362554263615	1.908175090743	1.368166828128	0.589784154673	-0.729397476865	0.390194213311	-0.288229819426	0.921086118997	1.198502798224	0.631896210896	0.261436806511	0.990441200253	2.448604239381	2.516359360117	2.362320884748	2.537904743458	1.732227706631	0.843319935555	0.407778975956	2.032936444434	1.630232423756	1.955613523450	-0.284229530144	2.078416352918	1.511129541219	-0.248470418707	0.525348661071	4.614582714600	5.427366997401	7.232308117386	12.290373092707	4.999225279658	6.121550416061	1.943579707090	1.720945961408	3.401180758826	1.808970342130	3.684759171884	3.834419697333	1.627239189410	2.618029116454	5.349113937611	5.418511434015	6.378691498928	6.089999196581	8.996884877885	5.555191293557	2.809875394344	5.499822686803	6.566460253511	7.183619422387	2.742014630277	3.946952006617	4.346112147159	3.661290309163	3.538014947461	4.359787388553	2.091191270468	3.021327593077	3.424397105127	2.985453046488	4.088712768842	4.614472661303	4.248666423354	7.233017523795	6.108158570659	2.820945281681	2.190888002801	1.562374989094	0.885591824021	1.167873963480	1.856367642142	1.438514100610	
1064000	-784.285511	1	722	2.002527290696	602.430681461302	-0.056585320339	-2.968506654885	-0.678343119324	-0.234995617059	-1.370295740161	0.060051713340	-0.411663964857	1.535709094711	5.700821886789	2.027990872572	2.902497305907	3.293902008144	1.779485874651	1.354561854407	1.554609309288	1.215001163384	0.298654544383	4.630559792407	2.960961860110	1.929732556012	3.329030615391	3.807952813630	4.876171303250	1.363979679439	1.880954169029	2.932343870920	4.093900727750	3.565908060716	7.273556601950	6.060744029432	7.885683811248	8.793959980584	5.508132910753	6.726438079587	8.511496333132	7.640482436318	2.929967499856	3.357638236705	-0.888729098256	3.218574470293	5.513408924915	5.716951752807	1.064348597996	1.250942042205	0.378265674106	1.328903604887	1.749882568106	3.450556432117	4.571961798248	2.222647393184	3.007341648169	3.812345425787	2.442633050480	1.660624475315	1.748598594501	1.894759932483	1.722358415633	2.978539700541	2.565718857618	7.039530040740	1.413435378878	2.579966786529	5.761748674703	7.046828379725	5.250708345956	4.060311554523	4.197428957836	4.129738044197	4.799046726213	4.957123542232	0.977796509059	0.571508179497	1.798697236240	0.890329949361	1.030646429598	2.440099523236	1.977574373435	3.388335957542	4.444662180314	2.250407465658	2.003730243015	0.779952054722	0.720217607836	2.155307861204	1.246721115710	0.844274703997	0.980199713409	-0.231608140980	4.545775321978	2.927042493385	4.508623459786	6.490039891444	5.608355651023	7.735885346072	2.096311571576	1.853343274555	2.460272244448	2.674848822954	0.400593381192	2.122602645808	0.144771529553	-0.069763078201	1.340693328297	-1.309173756618	1.476100710474	1.022307337304	1.445928608002	1.863090285346	2.105515539476	1.040896445396	1.522013649753	2.145925356543	2.468699147453	0.491264939110	0.825122182495	2.381418252204	1.393740633895	0.359672902079	0.449810387295	1.596523630257	1.656409942816	-1.312540487897	-2.175509498774	0.382169343764	0.131713156331	2.175280596314	2.026246475607	2.767625727104	0.882152651100	0.657607434205	3.011869219702	4.963165735519	5.777827320120	4.340235002031	10.678015851655	0.994102462112	1.366600641425	1.064027814746	0.050195811880	-0.058055931506	-0.047873230275	0.830629956453	0.517694902034	0.167977133995	-0.829686471131	-0.471512810954	0.265799841358	2.195461467097	2.399485385358	2.571048092191	2.325960645700	1.658294869409	1.166030048489	-0.084546688125	1.829815250469	1.657164296210	2.377705178950	-0.765988730983	2.072787498380	1.072870648032	0.378746499846	1.533196134212	4.210035443775	5.643638524004	6.721871325778	10.470388247935	4.323417366592	5.216993111131	0.562613624577	1.468502035469	3.266061514277	1.329466649935	2.178658777063	1.924892025940	0.969637783765	2.543392539934	5.804716837838	5.829644093901	7.235662792456	7.037740108282	10.446575178870	6.581843921036	4.226676793688	6.274621620492	7.386542920003	7.106310948753	2.939810649236	4.221007015780	4.372835831210	3.927637954773	3.453733144735	3.919410464800	1.708045002921	2.074157887126	2.330343576057	2.823138562107	3.588145119865	4.023101598819	4.176800215906	5.867924640077	4.757319430179	3.119506563001	2.691832913038	2.214610915072	1.345274540817	1.756907762049	2.652249921367	2.005157334256	
1065000	-779.416070	1	246	2.001975804407	588.589768497831	0.249010117125	0.241147039108	0.458522229099	0.113595404517	2.435792484119	2.321316584389	2.166509768560	2.271207087190	7.045435506049	2.823828275484	2.785966719959	3.057962795615	1.651364196039	2.118046381705	2.331075848258	2.011706740043	1.061214174737	5.962328491701	4.336363533905	3.291374296010	3.113294281966	2.796769899230	3.631619123774	-0.251596016490	1.458526981300	2.554913561286	3.606106997609	3.313044562763	8.247835774724	5.179280927872	6.442333120310	7.405523609537	5.967783726127	6.222599736680	7.278321301651	6.817851014623	3.281776231433	3.193884502449	0.009633005087	2.485093252412	4.622726492617	5.301835595595	1.736152375992	2.137715345571	0.648583245801	2.188706922574	2.219380385637	3.647847445506	4.158422197974	1.867365161218	3.003268443649	3.285026764048	2.255590431850	1.174127133265	1.684614163376	2.106951628730	1.757881712726	3.002503925367	4.018139942168	6.573810914249	2.145931236180	2.415968745861	4.342416072220	7.313955281145	4.614163843647	4.329510811013	2.563802244539	3.219458628625	3.019567038536	6.320354417287	0.675656330092	2.417203583199	2.544280402630	0.980606555017	1.805357061631	2.725661864064	2.229516553850	4.164460729024	5.293911907276	2.841390083813	2.044745542899	1.234123472095	1.616335997958	2.719579489271	1.610952318455	0.796635508286	0.639323232772	0.358283552577	4.565348502690	3.595810764827	4.185215330617	6.893064130213	4.860641574122	6.575574046109	1.579140994223	0.946362057906	1.950039909878	1.450860850752	-1.013718854055	1.220904665943	0.413708129240	-0.032319365988	-0.357875680630	-0.729489957104	1.370122143860	0.340227519566	0.184165270412	1.141073331886	1.179863978587	1.195472319180	0.724101262721	1.921178092642	3.337827747771	-0.119987026581	0.380096327243	2.863154048722	1.178062786140	0.446323063654	1.051304482885	0.896031543826	0.148433686458	-0.457129978175	-0.549667074071	1.006520204174	0.633556162393	2.600884054822	2.451854653044	3.842748356325	0.544616067191	0.283940518824	2.759405741351	5.662931799759	6.619177999061	4.320339347632	11.775584667668	0.688192693126	1.607977310806	0.981733381477	0.077747948653	-0.529974269172	-0.472401260533	1.177972304619	1.210706811433	0.376671950877	-0.114987845242	-0.992328243690	0.409796622866	2.038080180096	2.332335706656	2.558304187983	3.129019090086	2.303588828646	1.640879956856	-1.672518666252	2.104311370214	3.026813360228	3.112769193184	0.138626570941	3.120654985471	1.450641468904	1.710260697501	2.504353088825	4.570285375970	5.772754596885	7.976660584540	11.498618446217	5.213630291515	5.954108232593	1.919432179897	1.614829048664	3.211093796916	2.852134333318	3.784818813897	2.789813778024	1.724021749362	1.933055897489	5.718469698701	6.233046567452	7.270668842822	7.456412266649	11.256109518401	6.494102596626	4.933422194371	7.316104518775	7.448872019524	7.278538151978	2.243984303935	3.876047486037	3.034143805532	3.547252464169	3.176750996445	3.184422572230	1.141215485780	1.543975888129	1.893436084490	3.174681429656	2.756690876296	3.258920069511	4.445598081020	6.494481073623	5.542969416647	3.320909345245	1.950620784602	1.076316930742	1.352374550068	0.353734279206	1.545304558084	0.792511323534	
1066000	-780.086239	1	797	1.988232684900	590.475620477845	1.479300476265	1.373536894697	1.319747840510	1.569032975908	2.366329130543	2.217498338737	1.080701580525	3.532529019492	5.173648347942	2.842714299344	3.504038007393	3.336999627371	2.875052864490	1.882519089434	2.246784433248	3.101138079238	2.139012297454	5.540743842105	4.121601352244	4.228772399409	2.749027126825	2.231769979442	3.428520082330	-0.393070778559	1.068687337100	2.229745697395	3.198595825669	3.112174047453	8.139722890758	5.783095056482	7.915247299142	7.770082423284	5.998842883478	5.719768172836	6.448954135660	5.956099410398	2.978927789878	3.278968761222	0.329723399623	1.870117952314	3.805616772022	4.626856191151	3.317618315951	0.870975064467	-0.630683142080	1.786733318566	0.730125909158	2.409152663317	3.240448238135	1.503877578541	4.799340110809	3.638079480414	1.917401248351	1.409812024687	1.377270632423	1.657483871564	2.795893451128	3.215255415165	3.326875724530	4.071509334274	2.518376144427	3.503270262106	5.521786561788	9.442974420936	6.571245198175	6.576326201326	5.264371857186	5.413780751635	5.758562397669	6.430840414067	2.405146461429	4.013144971486	4.205527290805	3.664665330000	3.556196888167	3.273157928908	2.131593353200	3.342275718689	3.721883632041	3.038296609179	3.303863908016	1.792521339665	1.857454698507	3.363726964956	1.513401708536	0.602744347329	0.143495143555	1.279316322287	6.176342554760	5.130846304168	6.754277241655	7.456857126687	7.653613306864	8.427725791121	1.539751940355	1.487907787256	2.134739299592	1.826826208947	-0.175483670359	0.895250173505	-1.120912457625	-0.021556181224	-0.222066248370	-0.373505003892	1.126711845092	0.905958605474	0.726704750856	2.383637829799	1.218576931461	1.345423113819	1.080313263428	1.693596642723	4.205184597609	0.898170839092	0.947809645136	2.721797033632	2.338281020038	0.969312178385	1.099112243727	1.165511571653	1.426600568671	-0.361178248246	-0.360659568605	0.588032187688	0.353323520166	2.376949915201	1.804927952808	2.653196373354	0.027778026908	-0.103583809947	1.848728365394	5.220777090576	6.281686350944	2.791176336344	10.886211351102	1.700575229938	2.592705306964	1.967556557864	0.508620141531	-0.121791351356	-0.595408443155	1.640310006180	2.665702508576	1.419848066412	0.684605722764	-0.333077380141	2.463305589664	3.106602068224	2.950619436746	2.932081758204	3.495248444314	3.022217803518	2.404329579603	-0.230979623208	2.918526605491	4.203048386209	3.928181194189	0.449648276930	4.793331157111	2.640062419580	2.533491870851	2.862196981389	4.423523114111	5.614194229920	8.127019169636	11.738412432688	4.875280839574	5.285300709177	1.397533215069	2.129500823760	3.690733063872	3.986750336957	4.737875706708	3.527460954649	1.963771254325	2.480234977092	5.829097769104	6.205623654103	6.797682472998	8.008429199055	11.397975912256	6.843968109778	5.055443630995	7.175801409925	7.078324663841	6.811280034402	3.062276663942	4.517383426681	3.488967804938	3.973559982445	3.542652341135	3.234407016833	0.523973534131	1.090164928894	1.503379536138	2.517532438399	2.126394521407	3.073598353087	4.768762998310	6.639679799158	5.236601867028	3.422583809121	2.720236020200	1.748825186300	1.730571538975	0.657788365881	2.470995032653	1.095677182051	
1067000	-790.520272	1	831	1.996142536485	620.628578927017	1.176076780348	0.166620953320	0.444359599780	0.931793164034	0.817799582171	0.034973409765	-0.851503597311	3.078295999614	3.954490847061	2.135817215916	2.852302842798	2.680157485750	2.567091889987	2.389198008122	2.347022322208	2.596611843509	0.699131783026	5.263492239520	2.887605260719	2.899223448732	2.453769143376	2.302660786360	4.507015233207	0.350553146774	0.685040221066	2.211460042612	3.140136188196	2.849353518090	9.161097523075	5.443971975312	7.142093102141	8.117076929055	6.579245866230	7.912793569105	7.427842584758	7.098698564175	3.689627332363	4.815004235542	2.459051346370	4.199297603932	5.035976411042	5.199542586275	2.677255015834	1.468711183525	-0.392540003111	1.949901112947	1.626279009670	2.479459149745	3.868544679659	0.405005855036	4.480853559403	3.316787966741	2.003360288667	1.427745414986	1.586761534596	1.698252733644	2.767840577476	3.340329265879	4.337349597725	5.064523466536	2.160427427683	2.525390951147	5.769885098442	10.593844409810	5.639770394285	4.732966993421	2.936311251623	4.415035962790	5.339236206506	6.565054240322	1.821809953306	3.975219947745	3.288674408858	1.853909393747	2.773601663086	3.128163407179	2.784118811010	3.798400319930	4.344250814349	4.040686440583	3.672275720270	2.420993740733	2.449639028583	4.167159065124	2.015341059512	0.604863620966	-0.323829612738	2.445689364873	7.048807568026	5.741697770232	5.982979422390	5.479789906863	7.626084573588	8.236481422048	1.741859363631	1.404729299141	2.333038135721	2.710767481858	1.761567543113	2.615764699490	0.497054259121	0.764971126488	0.939358708078	0.343472412386	1.457058089939	1.171120397813	-0.186947065764	2.508200782981	-0.077209090731	0.411423055492	-0.201321388444	0.427844878611	2.829508762748	0.151436763349	0.322869950635	2.779414193183	2.046516607523	0.238545581596	1.189067095641	-0.008344946449	0.229321899453	-1.121606761607	-0.356360106379	0.784675558494	0.085589009622	2.123915320691	1.271592060998	1.614302049194	-1.003684796944	-0.955709251122	2.042821595486	4.830311584102	6.330393085218	1.601684853780	11.276838162123	0.734083219512	2.203820943114	1.911524960106	0.787831484862	0.674549933664	0.095965642104	2.269689750797	0.990459351053	-0.480582011064	-0.984003093439	-1.443921630874	0.979267661493	2.472177289159	2.585024247116	2.678615749701	3.112905442291	3.450287946513	2.230808977066	-0.281561883412	2.649959510055	3.905171493903	3.252119790266	-0.033544403751	4.353637027548	1.938143615007	2.003782261226	1.975174960327	5.067476772479	5.905280611408	8.693718927070	11.680973434243	5.104366015468	4.866778333407	1.213111840652	1.705437969817	3.228434332325	3.189058607376	3.920922153238	3.868293174399	1.344245467409	2.376519299455	4.182934954687	4.224970480927	5.718511836074	7.118994042108	10.570297068615	6.364934064398	5.121085889255	7.097050965737	7.219469079291	6.540074803735	3.303827909908	4.406849501889	2.971732729146	4.218496748673	3.430982784482	3.088420674910	1.338651785258	1.388124031344	2.142260146423	3.103524265921	3.245856465131	4.082929761232	5.094762232866	6.995001298802	6.441320729002	4.207016808030	2.712803853277	1.597637738592	1.150393331192	0.400036778620	2.289990479819	0.704930769366	
1068000	-783.632150	1	400	1.998898574314	600.554826214929	2.212958256504	2.020797692055	0.599905241114	0.884151037032	3.006464790995	2.269884974796	0.854052901254	3.801523197165	3.779263625508	3.035410468622	3.307447084745	2.934818577935	2.699855491288	2.385765810222	2.909794986321	3.040925829450	0.907624084403	4.269787034531	2.963101513098	3.261908154674	2.587021153803	2.633854169728	4.851011541662	0.799833321890	1.018705071501	2.356604073462	3.452148221191	3.267700194176	7.129563864628	4.466146027171	8.199382545605	8.135446253507	5.569879121089	7.973759688716	6.209953651465	6.093197586322	1.817692531576	2.673599562972	1.120315349885	2.519500533386	3.346170721642	3.675377980744	3.649334820263	1.224839041902	-0.498684425788	2.154908897721	2.639574712639	3.797314919757	3.555858769776	0.831127208948	4.780068863037	2.525238552633	2.701393005035	1.775758926773	1.858916695919	2.034784028385	2.877753649387	4.940949318659	6.482327943833	7.781865131093	4.630999820285	3.834801173359	6.130369232012	10.972786631080	6.435052989286	4.957619406953	4.730359436176	4.901400261098	4.876201812945	7.077825562214	2.782563580525	2.989374475904	2.981498824927	2.309578825057	3.439736585113	3.034002501170	4.490736336287	4.199979141760	5.526782858558	4.336644122329	3.235052755606	2.145363311731	1.972437082682	2.970978074762	1.558066745559	0.824616923303	-0.550384278425	0.716558433707	8.898147992625	7.172676286206	5.914569353576	6.162239582830	7.140572234743	7.901747323204	2.060899101509	0.535382777786	2.078048692634	3.035193582980	2.119911749360	2.622577228619	0.664756709881	0.614460340997	0.432539687840	0.364473980596	1.078714135287	1.361230273571	0.307386672784	2.553361159547	0.018175564436	1.511659310772	0.472438857924	2.022119925339	4.243638759942	-0.061373205760	-0.318811780389	0.718881574582	-0.037041742518	0.675960805832	0.866197541110	-0.213459849512	-1.509603354569	-0.400208900331	0.322907411945	0.912152126402	0.526370257495	1.728973700149	1.039974724094	0.559149285772	-0.855067154847	-0.377394825107	1.193963996126	5.509287683777	6.316843820322	1.956508910236	11.230462731370	0.247904547647	1.460093164120	0.881538877938	0.558484123463	0.943499631739	0.017299992279	0.598903455387	1.169961526139	-0.096287351844	-0.600622621757	-0.906488372599	2.458113966700	2.367404461569	2.579033586649	2.674505583663	2.720704274476	2.975928315097	2.044506142125	-0.385931322796	2.168598637117	3.889086624091	4.017256167124	1.700736697692	3.555945328303	1.571320813571	2.331791481812	2.054816323332	4.765948188475	6.684699454967	8.504001081323	11.720889059723	5.392251657362	4.943774912019	2.290514488639	2.250495134099	3.979898450864	4.684977167186	3.759290438874	4.055822279233	3.453447775224	2.947030281085	4.312753883202	4.071658692265	6.189134149004	7.381501234434	10.308732604700	5.900817150865	5.033013527887	7.184312072692	7.439202583784	7.311113478929	4.315531714978	5.617269782530	3.262284739152	4.457185525673	3.744404350232	3.676881691948	2.765428842042	2.494852246295	2.811506580974	2.960054281280	4.205343460875	3.889288802463	4.945187937130	7.236845878146	6.054964494617	3.908156707890	2.245846204526	1.852540721376	1.037284198250	0.523359958880	1.503993108264	0.951441849045	
1069000	-773.285099	1	42	1.995023790459	571.614421654202	2.179548303238	1.095840042076	-0.387369701855	1.164896962994	0.303438147992	1.188808893196	0.698717489849	4.481760220578	3.036841934797	2.335380973646	1.584213266378	1.445174608793	1.828917916896	1.428388544015	1.981473487814	1.543295575249	0.195004948057	4.210055727514	3.624558149615	4.569187386690	1.763063573545	1.079129123256	3.207194591900	-0.090482142847	0.702757060444	2.152600717147	2.989420886349	3.111718761729	6.536946834893	5.668074710449	8.631783705747	8.667331660952	4.532097593696	6.987112895991	5.991682574580	5.625966907863	1.695948977995	2.241340132775	0.173895580765	3.015710425986	3.918012893042	4.474912286618	4.428773736207	2.437198012448	0.610039014497	2.968643496789	3.094254651995	3.739896843675	4.549219781892	1.369495675205	4.187413828478	2.338782794528	2.483029087598	1.657849960670	2.224134152124	2.046987421538	2.382125503923	3.343708285439	4.215913294694	4.410642902498	3.284828215393	3.303963600064	5.363124227337	10.588556404980	5.842860720537	5.933400847332	4.303555042323	4.622073712749	5.077601724899	7.240800982691	2.370294782475	2.660689970423	2.562256112169	0.592908741232	3.831557491691	2.867634252541	3.963432154755	3.842007086947	5.072742428725	3.068952369137	2.531885929369	1.559646789520	0.814528053150	2.731402235955	1.321330325472	0.943212873992	-0.118127147675	0.902545581617	8.583801922536	6.469380651116	6.096937064670	6.703565879760	6.689751892778	7.896876179739	1.513888491864	0.424383276875	1.686808266743	3.004618515810	3.288773875640	2.625737862116	0.619951933434	1.460080384955	0.742682298698	0.150648069825	-0.641431840820	-0.722432964381	0.623092389383	3.528920959072	-0.280032755712	2.498422285223	-0.427119216780	-0.008351194573	1.078432264847	0.134917051215	0.622205643139	0.169213511134	-0.985215594931	2.054745719905	1.354924991272	1.161141155552	-0.543829920012	0.246679914017	0.061740923101	0.644566931355	0.463124939794	2.649941091902	2.189165934030	1.540939740516	0.396420505575	0.298418041888	2.177870293855	5.875552199473	6.106371482676	1.276305412507	10.654453400069	0.292762011189	1.277373604494	1.535581458481	0.934843294842	1.708001450362	1.560909036098	1.395042083807	1.672741047595	0.462251547240	-0.336725645936	-0.000749970002	0.962412679860	2.772746460094	2.887914473820	3.443230852606	4.243396251178	3.984136197275	3.017504873961	-0.150667951446	2.982699045302	4.298336993154	3.844857678875	1.544696191818	2.990344440181	1.171966405363	2.741217770370	2.294362338675	4.918629299585	7.450214074142	9.149372022266	12.323458927761	5.226592229899	4.296154546172	1.745955459209	2.492003270126	4.165208571473	4.274460303091	3.617384747173	3.841294408983	2.911955434770	3.427531537229	5.358900510468	4.769105431087	5.388015683211	7.571467464346	10.813712165418	5.626233751829	4.661491266219	6.311908299310	7.755193720818	6.653410057388	4.146755343465	3.965086568881	3.129885644370	4.196273702014	2.996577569458	3.090683176615	2.492182022091	2.283029538383	2.264937295411	3.174337894987	3.766442815252	4.315679408546	4.362536554719	6.524226809717	5.560313396342	2.952176665697	1.873021725295	2.278948991025	1.236738932243	1.032398320513	1.415297763142	1.140176924839	
1070000	-786.125317	1	898	1.995905007576	607.744460423344	1.126560239194	2.041601992719	-1.257624486919	0.248366537146	2.071720468159	1.892917102866	1.533961830837	4.538300805234	3.743856755488	1.982442174679	1.473112547756	1.878535285143	3.207337360619	1.491256440141	2.136945049123	2.339476802320	0.583492299395	4.259700328581	3.180538964215	2.986477599861	3.158602635325	2.214983781194	3.972511018246	0.408890263241	1.160810575814	2.274284335304	3.060840183379	2.918074044739	5.884509968102	5.058352195309	8.100568673715	8.891593667332	4.609148168243	7.477121493513	6.168320027401	6.579703832390	1.166346547228	1.812953733985	2.505898080512	2.346458896465	3.822357381268	4.573833765760	4.374210071201	1.121347536203	-1.550602173395	2.789272329189	3.047743603371	3.104063242473	3.337591512686	1.688266942695	4.244349258596	2.742720818450	1.801868182198	0.921557949904	1.733571376707	1.741947911766	1.719380503183	3.009025470263	2.904586264789	3.032181072483	2.018516007781	3.466156273921	6.117223929096	9.669046649375	6.389591348573	6.098551498520	5.194924280274	5.902452781209	5.960162606705	9.911685734362	3.313438380681	4.614277142818	3.413940449089	1.881291609227	5.265454697955	2.618615010021	3.909030548699	3.166343957451	4.775974680203	2.928873256825	1.874646937175	-0.224735916368	-0.871549579808	2.180988817279	2.543140249705	1.971527093702	1.249026916497	0.206387444811	8.123887790428	6.523723471706	5.332818939952	6.523866372559	5.613888936445	6.504675536955	1.340112483495	0.555121374885	1.947913230039	4.751544721691	4.676559916902	3.640303490744	2.235834222196	2.504013091225	1.411000133893	1.590923012959	0.620175891196	0.490629966389	1.310702601817	2.973825053285	0.386515069638	2.919214714263	0.023026099732	0.963604700586	1.058172140955	0.644301849607	1.717059350448	0.913354611092	0.973735105500	2.775512114855	2.574395620050	2.171754500319	-0.107981264655	1.502545461229	1.586820828962	0.355011831594	-0.563365156440	3.505185979478	3.173271134226	3.105261733767	1.049003363763	0.371152242959	1.676944434030	5.884508615750	5.849762251549	2.041254278331	10.567472526904	0.016231209911	1.315010108797	0.820500958662	-0.457841104858	-0.647859578797	-0.492157588774	-0.035596797561	1.877640242445	1.202953045024	0.186825870961	0.689271472338	1.982821844010	2.928736522502	2.663191747855	3.027726985565	4.013344601923	4.755377255514	1.671642612778	-0.078308480049	2.379795010180	3.440090801087	3.220747872500	1.455542871868	2.393710515541	1.637897076223	2.309177388805	2.095320140545	5.109424640835	8.109325851413	10.119359156975	12.809493351027	4.423844732754	3.620735325684	0.830458277330	2.973998474723	4.503685757047	4.437522971716	4.233539954443	3.522020252492	2.946666040011	3.189717222260	4.770091245848	3.681417075865	5.067502290729	6.737690868455	10.927293389349	4.815569913446	3.507549033395	5.766412235854	7.449366971089	6.725159263157	4.353295946521	4.874885100536	3.833601227924	4.605107250223	3.612796630486	3.880446099102	2.593918162604	2.806484006310	3.031448728227	3.904170686983	3.651777803767	4.343981708211	4.938111039543	6.127651684557	5.420976495999	3.347191685180	2.197749410919	2.593911640629	2.001788032820	1.365668774374	1.405322962803	1.676744230813	
1071000	-788.032397	1	45	1.998876061710	613.302017835689	0.641282214678	2.080498815074	-0.508616692898	1.031322120781	1.776268511247	1.747175853069	1.134829258566	4.036417396636	3.825949866988	1.786752285269	2.360851250420	2.423540530589	2.735223128987	1.650333170574	2.264212089663	1.770597049981	0.601496523037	3.858978482025	1.933454647034	2.623578106332	1.317834548089	0.504667306772	2.201734700923	0.297325251945	1.885311269419	2.526583595046	3.364341151833	3.213164974906	5.305819847126	4.263825213682	7.344210474576	8.945877783440	3.845508485654	5.239376216433	4.946882820219	5.780359189360	0.511502902375	1.656135940528	1.450562703487	2.450484036502	3.046149779977	3.648591002903	4.034425416841	0.978631325440	-0.662952414911	1.762044485240	2.631442658862	1.750882714864	1.837550703950	1.318252815044	4.482492018455	4.009988705681	2.184624259998	1.071946381352	2.040636488957	1.746983679179	1.908191096705	3.374608158756	2.185028854419	2.372371661129	3.557817941282	3.300612156165	3.470694361339	6.145449589859	3.927487774069	2.628313788629	2.425667946583	2.606684525686	2.890629802598	6.350136710259	2.158189097675	3.623771443272	3.388581874230	3.070506833474	4.808635268475	3.023241085833	4.581897096053	4.945574196185	6.327401372917	4.217103098171	3.249361962467	0.422972793816	-0.227599737512	3.385726328680	3.456102752596	2.217348986592	1.729510007954	2.849878710381	8.142802661918	6.065653241518	6.058512736006	7.251647155966	5.383181983786	6.290526466689	1.990771366263	1.002594190149	2.556488631717	4.400302471382	3.284591178831	1.112826203610	-0.440727392792	-0.429016526428	-1.125703826473	-1.270831919718	-2.139226330894	-1.268573084065	1.475172200134	4.504991689352	0.960112633131	3.522290144609	0.608918625516	2.556053743252	2.193305654635	0.917470477024	1.288476379943	1.441120218756	1.139521605808	2.398491216337	2.003456748055	2.267885785501	0.470772468948	1.177532744865	1.049997014158	0.416709442133	-0.732892325291	3.030600418098	2.640554938963	1.750780099859	0.409304563857	0.228993634965	1.574579849540	5.764227298399	6.013629534755	2.344995721857	11.047809109895	0.365733831788	0.893693483034	0.430501597122	-0.356379624357	-0.042513641141	0.160011792277	0.317184946855	1.530464244964	0.404203442436	-1.366638754420	0.276466751252	0.519366798144	2.732768673410	2.836207685332	3.096073023580	4.374554378920	5.350382205315	1.246659265871	0.555968654051	2.693872218555	3.263901307962	3.009147927739	1.864330716195	1.238175855209	1.242342231426	1.644901440674	1.042591303402	4.891572042179	7.164007676718	8.652256087579	10.834902366681	4.456615188495	4.037958525137	1.896838327592	3.122224543320	4.870584572860	4.620573912632	4.960127600052	4.156530431858	3.050126038555	3.615507756562	3.751833306283	3.467069646290	4.791902274178	6.397837645365	10.972137043435	4.802114777041	3.467395911762	5.528954713984	7.428489993787	6.744275923889	4.541571321992	5.669206134311	3.728568152027	4.669799648328	3.488760869463	2.977093940889	1.561061640174	1.759252479635	2.164119343859	3.216997256463	1.882465878491	3.019492322175	4.644790365265	6.001335405697	5.639269871957	2.169278453476	2.383061800021	2.552769771573	1.195576288509	1.337047962799	1.540140669599	1.706991567026	
1072000	-775.314355	1	720	2.004049668160	577.178087536683	1.125502805402	0.563277667632	-0.430700559145	1.008215361937	0.076717017517	0.286745884742	-0.054406172850	3.756632943570	4.226390130813	1.865472319579	3.152776041314	3.323998180497	4.706564860790	2.492380013007	2.924722474325	1.549272159740	0.758800652121	5.449917537722	3.131539866777	3.877091394191	3.101218813800	2.467853999811	2.910702263719	1.274623023998	2.540020043175	2.181100277741	3.173609190144	3.183857957257	5.990469132175	5.852559658532	8.444837311720	9.370919003880	4.332054320848	5.179299822728	4.731727401242	5.503568523842	1.251271127708	2.442549516889	1.590568846287	3.020086376414	4.506456059143	4.723739113953	3.620421738480	1.521507503513	0.557277684189	1.426076515024	2.230587008349	0.984417032322	0.762150095818	0.913842384307	4.296332560119	4.666776756627	2.587281355911	1.576797347108	2.323587103616	1.743415710342	1.782329396219	3.856179731953	3.479385023211	4.389870926036	5.141069169622	4.051529996592	3.796504634521	8.059475442915	4.396821316495	3.168809565220	4.027263954932	3.584505357188	3.887879652257	5.352750824946	3.012654558270	3.514607618012	2.145832831465	1.836992374022	4.733668832069	3.300294264871	3.503188502998	3.766421171187	5.393269508798	2.437111790722	1.707825643408	-1.363415269080	-1.457437702227	1.990874029129	2.746963790321	1.796218600667	1.540914609766	1.097619479412	5.942827028345	3.345811127880	5.814827733353	7.060679297381	5.447704791853	6.737021807229	2.253522768757	1.928877563125	3.389048457144	4.212517288109	3.179820842504	1.756719654080	0.394104947438	1.264641167518	0.381514825872	-0.082572825992	-0.261582680850	1.279098516463	1.786489331825	3.202470348584	1.547092833710	2.153355447687	0.962407762231	3.487920987937	2.639198386515	0.784501847707	0.081741917483	1.194005320501	1.144757788309	1.558848354860	1.270090817059	0.743194309279	-0.273494932607	0.172914302406	0.563932558261	1.593190641653	0.479504872670	2.817482572324	2.651644310383	1.445218949742	0.093349857086	-0.076794756408	1.708321560230	5.791439271283	5.687643071173	3.093793328022	11.197669644591	0.005721040466	0.464386808017	0.608075403479	1.207341148777	0.776481654323	0.842632674745	0.988832264244	1.532268330760	1.405739941147	-0.609136269588	0.969774112668	0.525917333641	2.583678072175	2.546771395952	3.132830375504	3.903166495517	3.963393453117	1.185231176232	1.372550421615	2.425791595271	3.278905361991	2.666922995914	1.357764084832	2.360899315344	2.467352716392	1.968997626964	1.707012857838	4.656987715181	6.669407473725	9.732813480745	12.855212698100	3.611108958241	4.023223058807	1.874411359280	2.725051810021	4.246777076010	3.443832166141	4.405436957998	3.097391905210	2.256841819548	2.972270371243	3.431491464088	2.425096995910	4.077506098689	6.463223844193	11.447945185210	5.242968094887	3.016950970905	6.100372833980	7.515942016878	6.963010212502	4.518327861081	5.712919526452	3.658452543614	4.340267622341	4.160592700677	4.160312900605	2.423032112126	2.669197749419	2.701490393015	3.776271356780	3.180258328716	4.519868996529	5.721263034516	7.008765605110	6.686939660838	3.648498515302	3.268898038928	2.970618527659	1.518006397372	2.061872433902	2.501831108202	1.611742874121	
1073000	-786.940539	1	431	1.997830742076	610.113966616223	1.630669147188	-0.225878336082	0.063710176746	0.144998405021	-0.952268588632	-0.829039519920	-0.612833050553	3.314880176334	4.299512625401	1.365492991810	2.704834766510	2.449664678535	4.544449689320	1.546111669044	2.537640053007	1.320049575131	1.415964834148	5.834503906532	3.963412206616	4.640045426445	4.120603640838	2.788744909618	3.952460614494	1.593596568183	2.884920668001	2.286997396150	3.166647501295	3.001942471941	6.298532257673	7.078725758548	8.034426728613	8.474238699385	5.000150963864	7.104335151315	4.713199190019	5.190662371083	2.502050745892	2.867516672853	2.343882711044	3.146601795102	4.900152652457	4.913939006421	2.102586152089	2.216255773820	1.448945625446	2.692857011221	3.209472702069	1.500283111579	2.537246386485	2.794087005850	2.384588291739	2.352104633194	2.268493743020	1.763708030248	1.996483044611	1.342433195823	0.763340537544	3.158656652953	2.679710439241	2.559114329995	2.816945880386	3.296865963167	4.397902743019	9.735986983653	5.020713320235	4.133312296526	4.942882600701	3.799440226436	4.718538754645	5.228861301704	2.173242942425	4.033237443846	0.431437292044	0.374844624630	3.794694291308	2.880599315574	3.686312636173	2.668645779844	4.385147028951	1.408591604604	0.980070504925	-0.330426513673	-0.047377538050	0.442862747398	0.599960486993	0.207969464660	0.244252220878	-0.412333975512	5.535351470315	3.464000026642	5.532412863562	6.664845871920	5.923030312676	7.962197586714	2.276184670343	2.403218605447	3.204828679989	2.964999319459	1.750429252303	1.168059084007	-1.432486942485	0.386523799451	0.459746686689	-0.854491361492	-0.640642847531	0.713016336987	1.567581044231	1.692877362729	1.120963761580	1.453301663543	0.873656223506	2.784483629753	1.320947337346	1.048793983915	-0.873573239578	0.374607402127	0.227792579458	0.624912399802	1.173196438612	1.091598314938	1.192034012541	0.224173461484	0.088159280842	0.945987319199	-0.180655376985	2.336800229382	1.958060567670	-0.040256771065	0.535600714110	1.061018778053	2.682173800141	3.892261199247	4.164036345007	1.607260677722	10.249247602897	0.193987696560	0.799272709539	0.893828311561	1.179315906482	0.477135593821	-0.118856192992	0.120908335225	2.699614165541	1.516596500679	0.096424753204	1.781546740693	0.905270453228	2.371615679424	2.176407921144	2.693727778275	2.234806836793	2.468492397103	0.484524481241	-0.820405339175	2.253738134202	3.545300249860	3.206863473986	1.350812641475	2.309500541542	3.100679448939	2.929601879607	3.021071207668	4.154977803240	7.041976555366	8.910719364447	12.000309666582	3.664961166628	3.453235476713	1.176802436563	2.592735601521	4.283395448476	3.175827422755	5.007338139790	3.534070787266	2.126083823082	3.216816178971	3.298868408981	3.256685505258	5.771927378217	5.672015629882	11.136967150550	4.736221096905	2.851024368882	5.459919850004	6.851489894559	6.791307421409	4.725251378921	5.808956838795	4.049926337605	4.437809873310	3.996972270215	4.668550745570	1.566369885225	1.046760643233	1.392709052994	3.001923364152	2.495908363788	4.762964559755	5.404457185087	6.525744611382	6.270586489099	3.810418423104	3.429795275378	3.447473854024	2.379193110829	2.096120387470	2.691708310498	1.196083428227	
1074000	-785.672068	1	74	2.003161584771	606.431038181046	2.137518131100	1.382251102055	0.428851449262	0.664585919317	1.146532281867	-0.073246888695	0.595344217957	1.852513962552	2.465051221260	0.587191088112	1.112011610321	1.239573139232	3.851638301759	0.288119667195	1.520277558184	0.681622118175	0.393431396405	4.700800717426	3.633511094988	3.925275389792	3.434161394030	2.412061832338	3.573872493313	0.524390009621	2.166803884973	2.085831346265	3.423955879693	3.258828847966	6.214956583992	6.273317913672	6.878109361875	7.485431951937	5.863258916613	7.256706695362	4.509616552520	4.710575343840	1.999182162512	2.479567273047	1.583757780386	2.635076625821	4.240567245960	4.337445254742	1.001722876634	3.549957561818	1.749599272711	2.992750707893	3.254180102139	1.972485502027	2.315883561089	2.590005109317	0.796933848731	3.593632996360	2.159742988164	1.636032063831	2.053522766632	1.220408363811	-0.129228181920	2.856835095514	3.983546174992	5.122675549156	3.213285447718	2.450939684068	3.196271512719	8.893777438854	4.637038856980	2.905630377600	3.828891796426	4.365320246348	5.432427592057	5.187164427885	2.481074710199	3.654511048753	0.935040625781	1.527159144927	4.528930750710	2.202934275032	3.590552141452	2.147493285931	4.324430730022	2.257736096663	1.740938977262	0.748950529214	0.730161540463	1.464726736368	2.080796199179	1.661820114127	1.854079212489	0.990861814615	4.639343049427	2.306324516214	5.274108795914	6.652033290403	4.756230100727	6.183406585135	2.947396258424	1.867819390658	3.985734660117	3.915483817285	2.411116916375	2.284828749578	-0.170948140206	0.501342258900	-0.678661247393	-0.803565793259	-0.814921980827	1.215648079124	2.523538745715	3.238390716924	2.109505738465	1.120058638907	1.582673710669	4.660943126537	3.307659112591	1.576400414099	-0.790875227588	1.496756021777	0.241263647843	0.213381915413	0.970490945082	0.593113364301	0.460658173542	0.345253252527	0.247490342025	1.415290301634	0.308989470869	2.462410561437	2.266719011203	1.484432209012	0.757202255880	1.200453585155	2.278001601606	4.688920567910	5.322361555988	2.471831216458	11.682121175161	1.201083410376	1.803550936235	2.094888791334	2.213627979508	1.734774602268	0.684547011972	1.448135896939	3.702140609471	0.796389323892	-0.784574722162	2.796094632200	2.036665544191	3.255310817562	2.426200898801	2.501057474439	1.753469828439	1.617169874506	0.999616789531	-1.259789841164	1.291146135179	2.677908613874	2.691152420842	0.798531325321	1.100520371156	2.295254286788	2.227958055011	2.679355924876	3.061602152258	6.709652885510	8.216628244110	11.546557297442	2.921034088235	2.226902154865	0.430928244870	3.490749457260	4.935210600736	3.015108862423	4.150418485801	3.285790063751	1.935033137252	3.689357938431	2.836856483094	2.774477754791	4.867510105268	6.050239121037	11.482886683952	5.177789695878	2.736421707996	6.162664616474	7.413090139890	7.381148164512	4.954473889834	5.200158792422	3.532504726683	4.803061941685	4.558419956144	5.084244203567	1.762537991664	1.075174488414	1.414893707450	2.789933271576	2.843620442551	4.566595242856	5.003519659851	6.256085561350	5.940941677417	3.063518359887	2.707006447126	2.500879253683	1.767013846272	1.623089951071	1.778128574279	0.980394465367	
1075000	-790.810063	1	926	1.999552335973	621.487658976744	1.630708258099	1.041797315009	0.853457673398	0.790708219948	1.005686861229	0.338895225210	0.211323783941	1.319857419667	2.481872706670	1.351961250858	1.452268057906	1.832623502654	4.209345236058	1.067609586999	1.054842264440	-0.333442353770	-0.916454620255	3.744684798903	3.870951608001	4.466375216314	3.681679793245	1.791681017254	2.507882846913	0.206363654165	2.500173052547	2.471022412200	3.358981679407	2.885638957630	5.652376965460	6.424856738659	7.529269501341	7.967439908663	5.516557597333	7.649172196852	4.974518347227	5.279664007693	2.100795376668	2.412822510282	0.921110101944	2.194322764959	3.382399937689	4.279071705038	0.493604895416	2.718105801412	0.401923523431	2.112260267370	3.247533783650	1.787056763436	1.030886050218	1.910093910055	-0.176987108557	4.044433439043	1.761943847056	1.343217926523	1.769252412581	1.138501999670	-0.991230406630	1.736337554162	4.627273876422	6.266522284292	5.304694915686	1.848632062452	2.951914287907	6.983669195644	4.130624727472	1.898131104307	2.316274621574	4.062446614513	5.237912326323	6.189960238739	1.783436569623	4.094162395564	0.276426132959	0.849311192386	3.163651460540	1.377891072421	2.506173738326	3.776045808737	6.791020506815	3.277649127603	2.369963749067	0.297255576532	0.482490155923	1.524105474778	0.827913596595	0.390109643682	0.462545300770	0.406093458112	3.471244468404	0.113005832470	5.879300384301	8.157406460524	5.235062956180	7.882770748368	1.932811380857	0.363111824881	2.225768388302	3.740670774789	2.265481596605	1.736872608934	-0.624706038074	-0.037212514003	-1.007600064229	-0.538056190478	-0.717941226513	2.333253720034	1.007350181657	-0.073667667276	0.739635693886	0.218210982183	0.740607778226	4.268526965688	3.709172230564	1.207587405389	-0.369938527123	0.437688117270	-1.079259132070	0.422061510713	1.266891652797	1.071087986937	1.599864894579	1.209594967742	0.629260521780	0.757601412183	0.332716215360	2.717758360839	1.797965464747	1.868113244747	0.541863637181	0.945658815366	2.909717607412	4.212137003717	4.847036253123	2.084552225473	10.108979048418	1.690568633855	1.828892061387	1.514283862808	1.894842564648	1.597875480969	0.951775364547	0.494844585185	3.698114545855	0.653629448608	-0.891313665076	2.225304269205	-0.060946359931	3.964447450369	3.188579333616	2.611495411737	2.191696846132	1.308958408099	1.054240601120	1.061970852448	1.057558980272	2.202079564212	1.503457160457	-0.641370708561	0.360089391735	1.132440108879	1.988997843469	2.302641037951	3.633083790818	7.281398866823	8.400678564501	11.794983278131	3.993458908287	3.534757738645	1.239298294968	4.103588521399	5.302320178074	3.069562436724	3.681407915793	3.132520328409	2.364530285548	3.784305718147	3.718626499178	3.682349083379	6.250071520592	6.209056449896	11.569490529381	5.694838314659	3.242573612445	6.199249332433	7.255738225667	7.706830409687	4.432969760652	4.899495171285	3.424163489994	3.929001737321	3.735302135799	4.554921642891	1.838636405420	1.054203968847	2.022721193731	3.121483777690	1.934797238513	4.049568421218	5.170529149198	6.209912435056	5.849486376869	3.027725736153	2.756062561368	2.441366217165	1.814460496406	1.002726253318	1.705469612460	0.356278629290	
1076000	-785.923871	1	663	1.993302926048	607.160360307680	1.703717544646	0.158576547069	-1.090337123955	-0.710269209206	-0.258099791439	0.145512312636	0.355339151972	2.958951202308	2.939898100139	2.678700978928	2.339364670186	2.948327402395	5.630980958442	1.994905001751	3.001233219419	1.545939627264	1.167654213332	4.105276356380	3.521091154592	3.071709099140	3.670185071570	0.811273852856	1.308952166960	0.404281957747	2.014867428070	2.427590884692	3.420811286093	3.220112119502	6.483039073788	8.038659640708	8.637416080607	9.321725234772	6.919097428162	9.596918276989	6.579723676875	6.831919969917	3.435080313065	2.781040857760	0.431384179658	3.312360338024	4.579318067159	5.471707314211	1.042644300314	1.485729132767	0.199430148812	0.809101853725	2.040280463592	1.595463252412	-0.327056657156	2.314380378041	1.034045596402	4.863695318964	2.413864387682	1.811415167235	2.250262525107	1.660746370085	-0.082541316972	2.819895467145	4.379293117167	4.677079109905	2.794813692805	2.238913899071	3.723200620158	5.812103271287	5.084472166360	4.530208157475	5.317364629577	5.112956961145	7.007091177061	7.115125551265	2.370337641464	4.009991137716	1.175714409937	0.211686378841	4.197824395657	1.620887421654	2.971190098581	5.088091018630	7.941216337099	3.306161628869	2.643628782287	0.836661526837	0.254012840045	1.480554273229	-0.125519294175	-0.171727920533	0.531411306191	0.296851952805	2.752716896366	0.300601115756	5.171096189593	7.663161573682	4.157592922610	6.101697531975	2.176249418191	-1.023110351040	2.195678309368	2.442067630715	1.440801441482	0.872942661673	-0.817195697912	-1.465843799906	-1.948854161568	-1.623405098595	-2.437408468584	-0.143616463614	1.209904616817	0.498864081357	0.912579208273	0.974483606877	0.897387652219	4.999331526255	4.002067321292	1.303364678082	-0.173346121550	2.098911243951	0.639319412295	0.061376730378	1.005114479819	1.349422509695	2.216894606594	0.783128308719	0.160416535495	-0.408270006281	-0.503371590687	3.208628153939	2.811623732591	2.327373453339	1.590732862271	1.639045949365	3.241334821216	4.609036710385	5.427025969749	3.146566099821	10.860718194236	1.486823171457	1.235111986324	1.389832351750	1.825156533545	-0.083348594264	-0.167131120760	1.504171358450	3.169793116156	1.118538037948	-0.858953983820	1.645938037637	-1.431948949762	3.933933214007	2.889760498515	1.540730879355	1.780974177332	0.890445693113	1.546057285907	0.387561854085	1.010839100192	2.077907717952	1.311927697472	0.802532196999	0.530002940288	1.335165687419	2.063739932478	1.410027279071	3.291427132639	7.704880934746	8.324905902844	13.014503854485	3.674951665347	3.956872087053	1.165980086928	4.127454295468	5.256825362478	3.342359007122	4.409065679012	3.873652903684	1.510742605577	3.333538592028	4.006767754671	3.948095842793	6.644033183365	5.120326007230	11.241797436093	5.477506026713	3.816442603595	6.502258067282	6.833809856743	7.227251930942	3.673342589480	3.709090440903	3.293963521911	3.519930249211	3.381200802571	4.146839624784	2.641646910210	1.624354904602	2.928867330546	4.507889622970	2.909775240223	4.896264620029	4.176161904830	5.560311237757	5.505793617381	2.005197701610	2.359151851119	2.384701677786	1.646568882689	0.893590278047	1.097019271055	0.763792940200	
1077000	-791.361421	1	295	2.001116798552	623.125431463099	0.833082872583	-1.748248149275	-2.139185565332	-2.171526216901	-1.807556228380	-0.557958010369	-0.581708950598	2.942375666667	3.179231165900	2.206677741284	1.684619797420	1.812567566855	4.014910102188	1.931333106384	1.982433510440	0.529328559841	0.438198306159	4.694785098869	4.331996114950	4.087600172447	4.755507180128	1.737689430903	2.903980317635	1.421276267942	2.311150391701	2.721435935664	3.293440357624	3.094176568767	6.074355449947	6.831116467836	7.247552110308	9.100885849185	6.181453902392	8.741869497058	5.467417234972	5.452346834192	3.232790856225	2.712705081080	1.009306180142	2.580567611817	4.555253098940	5.707358550352	1.770665783533	2.184487779966	1.274038922779	1.146715404476	0.903621651670	0.300527534361	-0.133729835620	1.364886573135	1.743018085707	5.735882039519	2.207793237659	1.886904620097	1.949897977712	1.420231489251	1.008334797258	4.229717234041	5.255810608633	5.382096587899	2.339740751657	3.480546533183	4.869050345610	7.756202766499	4.522292594306	2.887707627518	3.440998961319	4.014771145061	6.468547061743	5.708998123191	3.444829475813	3.614775489713	1.903748500282	1.127212024169	4.692898500282	2.719590526729	4.496832520646	6.448859775632	9.103136842470	4.708913405186	3.198306834479	1.111077187061	0.746731732932	1.909474716868	0.298159392808	0.642748404005	1.250777072598	0.573535077852	3.497247820735	-0.957723843204	5.264513907752	8.345347300823	4.810257110672	6.370696331539	2.488202042073	-0.731935647529	2.713250206625	3.438123699520	2.621817459383	2.155684572660	0.495379141757	-0.158802688803	-0.088138790407	-0.386287255831	-1.067694852879	0.660462933583	1.303548024956	1.724760754913	1.421696317045	1.561776666365	1.519918302415	5.774940188922	3.259040618209	2.260650602374	0.456292134272	1.766182620620	0.394980623070	0.825441226983	0.764063518178	0.741192240615	2.059832521969	1.245004500797	1.492767393399	0.921716764433	0.866598404538	3.382464448888	2.340241233821	1.927909250015	0.546042913769	0.428169875534	1.100636329393	5.603980343611	5.652191250453	3.545013272291	10.377700654404	2.093677369624	1.698883900924	1.966108757936	2.297737381392	0.803906391010	1.805435718153	2.470596069758	4.902321551345	1.958479021094	-0.528698324294	2.870312410979	-0.277947634522	4.789027457199	3.580028671200	1.814822306669	1.927052870695	0.670367297653	1.164787637642	1.271130735946	0.764806949922	2.042093906925	0.383359075359	0.867255596728	1.117685181342	1.647872311746	2.330597502601	1.109296522749	3.878227147821	9.029460301658	9.234365804460	12.401898204062	4.172072294138	4.604955160654	1.148290815543	5.426002276563	5.809615270565	2.474054428034	4.424393866563	4.411255440949	1.097568829450	4.128341938810	4.796716632829	6.722240008269	9.309502574759	5.680455992459	11.119164723419	5.667783869622	4.537822648040	6.345550388455	6.156695746387	6.627611221103	4.249649444769	4.790476272262	3.875767105446	4.156657178552	3.882518209800	4.095667033383	3.053630165392	2.268503678433	3.049753415337	4.025008056901	2.655672157926	4.385296940337	4.459435471983	5.983334331021	6.205202821291	2.025930605107	2.335198815786	2.462205160060	0.818177909976	1.500263563490	1.565504121433	1.472211153177	
1078000	-800.559227	1	882	2.006085807491	651.092318513634	0.815029268168	-0.621783201867	0.596695034734	1.674304325533	-0.991521869368	-0.108280318007	0.188793734794	1.975143981053	2.935991318797	1.277325119582	0.596328727009	0.166502336746	0.891514233700	0.926975758923	1.486517994926	1.022429712335	-0.036910290224	3.907222329921	3.272677584686	1.615092312232	3.844135174820	0.452428871766	1.232196669470	1.208417060864	2.555903779218	2.983767040453	3.146423710032	2.903089415766	6.054828663179	6.035858892093	6.434737367347	7.130289603936	6.934579099412	9.317275013666	5.965304350726	5.881638146547	3.615787674399	2.702146055316	0.668848381502	3.345507230586	5.480779420395	6.077286135227	1.909777429103	2.452007032256	1.842591509423	1.706925091837	0.452992233893	0.059757814123	0.878548256025	2.271458371583	2.575618572933	5.797542206065	2.076353484604	2.105804369114	1.922458712391	1.780568386429	2.029213409055	5.291379192013	5.953279395438	5.164182569250	1.432212804000	5.088949323937	6.046507753145	8.146676196778	5.696491875784	3.851023665591	5.192813851764	4.268302018760	7.286539402657	4.671743272680	4.171145547094	5.507656795270	1.621252006257	0.719376662419	4.162109057464	2.914890807271	4.611032579296	6.263925232154	8.947874796013	4.631114840493	2.260615283339	1.275808377007	0.980190869132	1.208732318267	0.086482427286	0.730177708804	1.428286392643	0.445268429513	3.717482437912	-0.949205402289	6.803605482968	10.056046606431	5.388240326858	5.694358369811	2.853007996242	0.292499130356	2.707325742870	3.693417917385	2.829276609862	1.941328544833	0.697147443222	-0.931020811079	-1.956184017803	-1.065083450855	-1.810397284175	-0.296890106593	0.945961806618	1.390641777386	1.210383157752	1.106696392860	0.869171038227	5.493752577768	3.430176348189	1.311725376660	-0.222542956458	2.570945622260	0.942314836740	0.539753569039	0.396897013141	1.079639596271	0.890883355737	0.395494289591	0.540572114653	0.242629432929	0.240975289161	1.873696636759	1.826451078754	1.396386301578	0.419958819678	0.457331240921	0.964655276445	4.032573185143	3.846656354961	1.283699859975	9.905311288844	1.110442997791	0.903129692377	-0.195164907546	0.369750213662	-1.273666271189	-0.267369240283	1.284491095132	4.717382202874	2.299754110208	0.174841325685	2.613564832602	0.200832611363	4.010053890759	3.380606492801	2.069466703906	2.318063602129	1.343911294149	0.317165828489	0.443815157105	0.208300440893	1.647029544630	-0.971860093679	-1.055172454257	0.558147426950	1.925571061172	1.996901112679	0.747731474823	4.006404812070	7.661998549585	7.282892582897	10.870222907582	4.738658680054	5.749639336578	3.050741826697	4.622621825269	4.860417539869	2.413849666570	3.880761371498	3.793523798272	1.393472632457	3.598701877991	4.934119698793	6.808584111829	8.307572960482	5.626551653503	11.179257961022	5.734319766533	4.576996062162	7.012670899966	7.060790538621	7.503363922832	3.010381772649	5.524983136948	4.733404883651	3.475932012170	3.452627590983	4.055041942678	3.399511722936	1.592431351193	2.377585082773	2.728973835419	2.148284348792	3.977805593166	4.106181759085	5.377627021123	5.025470844261	2.137559866655	2.786447423821	3.717329994890	1.396830660468	2.558666124184	2.186930899835	1.667644758354	
1079000	-795.177434	1	386	2.007050444126	634.579575749076	1.056898536940	-1.729170482068	-0.925866942949	0.702758132104	-1.129675804158	-0.524358545092	0.755150621803	1.440078892424	2.319232913984	2.011392320353	1.812790504676	1.986542482526	2.372976500925	3.290865409643	3.958195306131	3.013165110653	0.951609067311	3.268166843370	3.825499271651	1.988528987363	5.072883152867	2.743546776060	3.692189846850	1.703346308782	3.115972497764	3.037227022457	2.849888954191	2.971565688027	5.518247693469	5.250920775422	7.266621735037	9.085650270368	6.015095498047	9.440915152777	5.657178803431	5.078893830724	3.097124396828	1.412353111479	0.182418994892	3.380442355630	4.178173967673	4.938803994187	2.106119367315	2.123836519920	2.735371282699	0.900749793283	0.144608024812	0.136799256456	-0.109944682829	1.390613407717	2.828199043487	6.209434018187	1.545604488483	1.988635441622	1.610798112745	1.560045247289	2.055356207686	4.269473763260	4.662684367889	6.958234869457	0.898690551666	3.844981247037	4.894836813125	6.361568823739	4.989091395444	3.821713313566	5.785307228205	2.931612732728	5.446437202730	3.921327340578	2.780325552809	4.502391690996	0.861994215848	-1.156113792349	3.474015365034	2.771980748471	4.430458717102	6.189387752924	9.605443052563	4.812102993353	2.079642114528	1.969017223269	1.261149681530	0.411510680888	0.210248230957	0.615018403231	1.064602546686	0.307604799279	4.811027955552	0.028197869800	7.815381044799	8.072433649710	7.138491809112	7.411617062147	2.405654718845	-3.196025642564	2.493064392508	3.498996662473	2.718589765452	2.912466618368	0.200500298925	0.658652698069	-1.263962739564	0.943467453665	0.335743195864	1.172609145161	1.329512820711	2.453735234210	1.851229312421	2.324837785648	0.870899578986	5.261661420909	3.637030846482	1.643662871740	0.176525172706	1.721342012539	-0.221075478559	0.325418642342	0.157330174680	1.376838773289	-0.123314392583	1.083778803328	1.591766749323	0.243574727875	0.059067940436	1.521455293134	2.409896752150	2.617786377151	1.817658064237	1.744043701274	3.212308623160	2.710950800270	3.350329055815	1.587640458288	9.350297501769	1.309093620688	0.579499164107	-1.326985139568	0.153343149156	-1.791553374784	0.622384258657	0.950053901199	3.418800505908	1.177249739542	-0.544324957121	1.488457165412	0.322381526715	4.271427699462	3.768024329316	2.449897428341	2.140617594382	2.480827462438	2.007118542829	1.536269321239	1.758251668914	2.445190670802	0.005204793651	-0.479011985162	1.637794241323	2.227849828187	2.848230147247	1.768184895863	3.551001188139	7.513771456126	7.464161727742	11.859048415562	4.186229074492	4.567070222383	1.276517266519	4.258292379598	4.609462121477	2.586830754574	3.786964309468	3.794014560689	0.801916169883	3.419681606630	3.118692316215	3.788402935186	6.185452798482	4.427178147803	8.981366222032	4.321698290275	3.069996281727	5.270073043610	5.601255525721	6.457480997270	2.820314848572	4.736961909801	3.445218045940	3.574339090711	3.361405825228	4.790506875136	5.088536053935	3.488977421281	4.262967717821	4.747664059713	3.268356647892	4.843997101830	4.133668372835	6.037425228501	5.335583665270	2.764935904980	3.510824552726	3.490166147042	1.315298969344	2.272147225406	2.286923575529	1.589621239716	
1080000	-799.995446	1	259	1.999972229593	649.342534552332	1.874233718073	-1.778704469675	-0.045268446026	1.843035490067	-1.882005464770	-0.532391335072	0.632383141098	3.013305992276	3.023280761277	2.563239316347	0.695893573883	1.274784230547	1.037028029327	2.853575572958	3.369351506084	2.059041356482	1.304284579720	3.674415862025	5.004336893433	3.231168009313	5.110369499762	2.643216531166	2.238954551348	2.083240757278	2.532576311330	2.765419106609	2.995580670806	2.985756026464	6.222537332386	5.692109648953	7.659640270149	9.938739324888	6.337449976848	9.926359285646	5.447513108742	5.428038269236	3.865222944386	2.365016795765	2.384653330153	4.491823260939	4.711588113077	5.582312754378	3.805783894879	2.554664772269	2.630647238188	1.167160111279	0.737662647005	1.067330568594	0.177714211731	2.527076827306	4.087346858380	6.107460498929	1.978735310799	2.540694574408	2.091281856213	1.557602027819	3.510776902653	4.542713531416	3.411924194957	5.922731722653	-2.108370060183	4.759453565213	4.930209122526	5.768194350549	4.779178594021	2.991705356293	5.611940900918	2.704059627481	6.534621243082	3.630107057103	4.565268847346	6.432758681700	2.258340350539	0.488596482999	4.308776154814	4.954099059785	5.419286313429	5.544271899408	8.234971748969	3.649351354728	1.643000079179	1.556883288195	0.875974710176	-0.443454548191	0.158285999852	0.899903242059	1.063099431368	-0.926019426155	6.189676479504	0.822389569701	9.468447168309	8.084531533288	8.759177313774	8.175509867493	4.306511886853	-0.350921561690	4.547447916220	4.248266355998	3.642179076151	4.165069961271	1.823062074126	2.070371550109	0.516042009642	1.397340111329	1.880176323152	2.820708703799	3.368669404451	1.584336780817	3.701611569405	3.978188891353	2.644573454579	5.910064194321	3.299314547043	3.075283788219	1.017957890589	2.576167655891	0.571205918646	1.113832823339	0.798332070827	0.563091716220	0.068890165642	0.709772483490	0.929827149352	0.682163020040	0.364395841435	2.430819666978	3.214968380592	2.183859419684	2.489677264839	2.165318904726	2.876690913989	3.892139129319	5.161204663081	2.551255351056	9.760021302880	2.008938252613	1.633089112776	0.156084803774	0.998361484679	-1.004260158873	1.065892220715	0.914121686082	3.678731526428	0.726406654747	-0.064845803063	2.213728353821	1.257298946360	4.227294768730	3.671617648824	1.696265595212	1.851606110083	1.270509910826	0.705805870553	1.004463894143	0.978005419509	2.475428945315	0.696807360618	-0.268726578565	1.460782731964	1.692579571163	2.969417106566	1.625951214572	4.676722266702	6.496351070156	7.646087739083	12.314347313274	6.090227229751	6.220990832371	2.645271620333	3.748121122715	3.706117195788	1.785147819987	3.886242623850	3.886178942539	0.773329188323	3.018317119365	3.044280563139	4.615908755388	6.387770061838	5.173338103102	10.629324081854	4.985377747652	4.618516201471	5.664597376137	5.443454052603	5.827899435354	2.474396866463	4.427492798035	3.018323227892	3.037351387588	2.558219409666	4.001747037338	4.506444439879	2.796986854255	3.312506529157	2.598170585949	3.219925950751	5.034024065212	3.714998526663	5.995865290066	4.459436539643	3.278994605047	3.870167739695	3.283321729122	0.844966426073	2.108188173474	2.010287762060	1.433259934881	
1081000	-786.213801	1	691	1.989695537135	608.001200032152	3.080029979449	-0.887292453856	-0.569223516779	0.350950291187	-0.246740012017	0.544974731365	1.377852552146	2.188187070672	1.190271810921	1.544702905977	0.181322427800	0.605020659969	1.769608459194	1.068768388088	1.882962327953	0.796134885636	0.164411388173	2.171452114223	4.584317709960	2.188102925336	5.438492670208	2.881752623542	2.826460393651	2.236465766342	2.384380430394	2.652441442249	3.278430996166	3.277515160534	4.367748750303	4.503004798249	5.462913905822	7.876525861245	5.167991548532	9.675741749755	5.309557004747	5.560607712216	2.250133583558	0.549003762573	0.437627950372	2.135068024051	3.809200104788	4.864151386804	3.199227716544	1.807555593411	1.527886985174	0.532404352533	0.781338183248	0.846084839075	-0.058084591098	2.141934410448	3.739493381109	6.443284539469	1.961364081124	2.381459873966	1.946247954424	1.626949606768	3.743402122874	5.124873416358	5.493721684823	7.265911792318	0.867829674779	5.412994653139	5.139355270870	6.799178492092	5.255969939483	3.793321217457	6.623369629185	3.303779929691	6.749208287808	5.006663647813	4.714725467646	4.409225028674	2.861130243689	1.988135015570	4.885333345090	5.423119404802	5.856951283183	4.127520473178	6.168047528350	2.555101165070	1.115695967121	1.777422795285	1.536674618999	-0.689987234877	-0.218559195056	0.353148438158	0.277904044835	-1.030314774266	7.045791440018	1.872593761178	8.738869741342	8.172727388791	8.671765980867	9.643621762070	4.571511619035	4.579962345371	5.711569544932	4.180668564829	3.112127682109	3.462299035350	1.054564120919	2.043391331202	-0.522587978123	0.725646766983	0.812355871731	1.465651173299	3.849899977849	2.770730668363	4.296947947683	3.450018624986	2.485472806618	5.147281356395	3.882997483286	3.023443513666	1.892826590332	2.669257006329	1.134389547464	0.809654406780	0.332901225506	0.059206485872	0.173531770130	-0.143182644473	0.612139797080	0.254143822244	-0.141118969815	2.645760869263	3.373075319773	2.597490698009	2.777532158577	2.819732999792	2.831591340948	4.478385808304	6.200630650846	3.585690603706	9.899140659454	2.113767861931	1.738833871242	0.730053495821	0.352088180606	-2.272783006307	-0.430122187218	1.194634592279	3.341213142490	-0.080417178772	-0.672462250923	1.048238515196	0.901745720347	4.240202748294	3.450747427505	1.473624070603	2.411628958504	1.862042036998	0.902647355350	1.680598326965	0.893288761651	2.059200775901	0.528123366527	-0.083883155455	1.690885337465	2.923905048412	2.845835946244	1.493111135855	3.633556271990	4.996015816747	6.561085554273	10.508478480341	4.264926031137	5.343464776167	2.374207510786	3.696634212809	3.927883466297	2.871794243712	4.654705859077	3.711821725314	1.684377147471	3.631357486132	5.137904715026	7.222992061611	9.801159953893	6.263221994062	11.777454363656	5.728261990484	4.229028688547	6.161577427627	6.128325782028	6.601470313111	3.499387397442	5.553684579612	2.746501509449	4.007004210594	3.260846592036	4.309803016098	5.110783518943	3.960842564859	3.549048350744	2.915708582347	4.320756520172	6.212516099314	4.426852392044	6.608153004480	5.190187316946	3.934025864258	4.364233712405	3.914692101486	1.612588743866	2.720004594888	2.419374395271	2.383951538745	
1082000	-772.366130	1	486	1.997528002524	569.112533720021	2.788594032598	-1.102494606708	0.010140372908	1.068820402790	-1.044927055793	1.056060978972	1.357185480760	1.689304519652	0.786034984454	0.730268140262	0.578973889156	1.014527260896	3.092585471474	0.947372445399	2.068782091866	1.593095744641	1.698061278196	1.907110508046	4.709527705016	1.698216737288	4.630198721855	2.148123354551	3.125359282854	2.479554548832	2.098835030406	2.194929506247	3.322606357867	3.174548675335	4.590080463756	4.982244057788	7.211614075914	9.020496887685	5.938203034101	10.206664898525	6.375585279099	6.734312623933	4.409755069351	2.802851153509	1.484949479627	4.348242827495	4.361502618383	5.125681065860	3.000353614282	4.601063525604	3.178586054410	3.290899636157	2.631939997312	2.867571927634	2.291928345958	2.479826439577	2.804585216753	6.011927334517	0.928441524073	1.671311002726	1.212242243609	1.238339830194	3.053765884205	4.241754438898	5.170164889393	5.160765634640	1.047817849993	5.021092674268	4.737263631668	5.484889002040	4.804264304964	3.217742838736	5.144261606726	2.652779252867	5.773008580176	4.272885821751	4.450087168092	3.690736446757	3.266193276227	2.574035707999	3.436920258719	3.903294711151	5.213520542782	3.576181323795	5.268166037511	3.222891324245	1.771518848817	2.163432677959	2.349339638407	0.371766390306	0.011058709714	0.655580464130	0.133165711247	0.808392818290	6.488522788375	2.328870764011	7.394480635202	7.198460235075	6.831534507920	8.254116408315	3.865574824075	3.112793825197	4.642921594643	3.539303280869	2.320348419356	2.955822400838	-0.119750503811	1.452455984196	-1.146719002103	0.193421885854	-0.308341653540	-0.560420271510	2.529400501743	1.509411547883	3.041345385191	1.866416399426	1.700509481416	4.551409883799	2.651936882041	1.630269220504	-0.472362216911	0.046310709150	-1.350581697453	-0.074574837715	0.006968499303	1.290145749442	0.646611653373	-1.207455470878	0.045605284555	-0.127740866062	-0.087643013041	1.387139585979	2.484298710437	1.767402027061	1.887846135182	2.400342420112	1.718498438684	3.544492016892	5.434491872772	3.093290956073	9.198769702265	1.415121238030	1.408474453299	0.447526805425	-0.258301159302	-2.159794660359	0.165805679571	1.069022342364	2.954744907576	0.744791648953	-0.267315360234	1.371659505319	1.252811650922	3.474538052785	3.725149677089	2.317130460002	2.443970116544	1.979761630454	1.200573835683	1.535484154044	1.002417499485	2.289418410895	0.002779098374	-0.570358624660	1.699901595600	3.061823706533	2.760662872473	1.419395600464	4.705666498625	5.914360922444	7.829643092393	11.407160564471	4.690152546898	4.410178314021	0.640074622009	3.270707038184	3.443554077328	2.504019302079	4.501555812567	2.788170442626	1.205721401988	3.163145925737	4.296604122669	5.923974655432	8.247364130878	4.687565909066	10.805180674745	4.121332312288	2.711744816107	4.736847806041	6.066198809875	6.707249844778	3.283873521459	5.109808551064	3.206171934650	4.144197283858	3.721283240609	4.593012370081	4.741950466817	3.498883287532	2.812449540662	2.949102363638	3.517042056391	4.675434673432	3.278671679570	6.405556282994	5.308159456189	3.449051813272	3.979909826629	3.244233005199	0.718724006271	1.838736503803	1.840011232598	1.350628089343	
1083000	-788.368764	1	951	1.990884234680	614.287508860333	3.492475786373	-2.596687460851	-2.226051895023	-0.391275210005	-2.226389860075	1.198136678169	1.030038056877	1.012602636263	0.641696828071	0.702554100220	-0.045801709833	0.617488796305	1.721620509889	0.436491103489	1.295348220785	0.635030434827	0.227025270995	2.199816637664	4.511603529682	1.025989602188	4.729036729813	2.234378537072	3.343150702949	2.192843435091	1.711757384056	1.859548166336	3.015251831341	2.798606547229	4.769519042151	5.207917444312	6.873899823560	8.213543053365	5.423329714915	10.890560446339	7.060826032007	6.249375112594	4.078240478934	2.541494506122	2.161471958180	3.316657427153	3.330319804331	3.588418709086	2.678619474720	2.834738392247	0.769745549426	2.400921808214	1.924609068363	2.999128357470	1.311091952287	1.911734775744	3.633926802327	5.456828773872	1.508562504113	1.947750121217	1.733781928789	1.574238666562	3.919026264115	4.477724725450	6.042721828909	5.607983325256	5.029221747022	5.617489549049	5.025918467542	5.887734832308	4.396143104147	2.295054998243	4.881129002185	1.795714550539	3.702390329246	3.335791172788	5.484768753669	2.745331350101	2.826769390066	3.423490427904	3.567828705966	4.641979640209	7.252608986247	4.597255477608	5.470499955757	4.232006618406	2.542191237334	1.983628591993	1.865106335372	0.779361992562	-0.394323401062	0.199963434392	0.209964880937	1.426799454473	8.646877016726	5.039124890142	7.999502377976	7.382233781257	6.375185930109	8.145614621607	3.107718223156	0.407944308583	4.094866793604	3.453986851774	2.909910782605	3.732796612340	0.941558850932	2.695335878880	-0.611085765917	0.586382906792	0.157032995532	-0.352053308904	2.113952876924	0.762643380740	2.783104184889	-0.113529127831	1.987011640482	2.651888197603	0.725559953099	1.621569400396	0.650107276093	1.654223126817	-0.111969976388	0.870344149678	0.582265015402	3.158377534243	1.727772953724	-0.578706242985	-0.042091324539	0.041066442105	-0.051055131359	1.992731558986	2.741237564946	2.006054442533	1.302016851028	1.450910213857	1.462460605272	4.814157559509	6.351798337705	3.499726076889	9.249516790895	1.618181675906	1.294012114287	0.494396767562	-1.241429632721	-1.891350633707	0.186159639636	-0.692640846865	2.318637928142	0.849949173223	-1.211490283704	0.533875988103	0.272689922085	3.494337212834	3.939629719463	3.192050376671	3.285882860818	2.449860246264	1.582298646032	3.187914939234	1.350003571129	2.209431151767	-0.190949135159	-0.020701458766	1.731048936947	1.880119257811	3.398400227959	2.116225833872	5.140281967884	6.599120286163	8.290707797260	13.374504315788	4.842322710794	5.415763772860	2.214964191308	3.361806073584	3.430779297392	4.254829650759	6.223018188319	3.584592882120	3.013626622322	2.854921780835	3.736802484139	5.257576847932	7.780083708884	5.411181558378	9.996019901818	4.767192544152	3.055573364338	4.980982518800	6.547289901900	6.912318673638	2.772067344593	4.911465973606	3.103051821152	3.449531051248	3.147210012785	5.114911891279	4.547937444604	3.326308737719	3.142180389569	3.026462428711	2.762166079276	3.758518713382	3.303326198708	7.005085849192	5.795101365031	3.632359437733	4.023789028690	3.301269960131	1.026846803591	2.232320610715	2.008168636486	1.994419291444	
1084000	-802.963335	1	38	2.005067626350	658.606933497897	3.117030067403	-2.972273232093	-3.577941024429	-0.242813990433	-2.817756621245	-0.197145932126	0.941018905902	2.343968427337	2.203225828444	3.289077427798	3.511809736339	3.408910830402	3.392306967039	2.934231417901	3.509591563118	3.853197243244	1.396400213859	2.279270330783	5.326348934690	1.338487391060	5.372498145637	3.053672946075	3.541481957200	2.573966470718	1.807460820200	2.164231789450	3.096880002039	3.070537445242	5.474418356708	4.646183005967	7.948072988683	9.517512760005	5.947378212582	10.874414840366	6.557627445856	5.684355197297	4.325227849882	2.420059334525	1.332357091268	3.277831876528	4.304126667418	4.273915819035	3.720815426284	3.490689836716	1.280003129690	2.077576565355	1.050480276961	2.304094394222	0.836058630244	2.080726994622	4.309483418753	4.736734691626	1.172308854524	2.098953358809	1.657211298594	1.560814171932	4.702787136439	4.263017757335	5.138395161910	2.577705187435	1.865362884472	5.438714324368	4.838070480829	4.859303711978	3.664719071301	1.225030626892	3.925285717487	1.384805147348	2.972721948722	2.489180274510	5.672607095346	5.374348829843	2.054100996911	3.600704668859	3.140164687790	4.339629162484	7.168313365965	3.534637347664	5.159261772614	3.433752207646	1.597905299457	1.567199310109	1.301178793532	-0.233263277536	-0.945982823121	-0.487739373398	-0.157317480511	0.470185802142	7.056353773828	3.963270298560	6.084264478979	6.706686952849	4.431527232989	5.553222107846	2.979025251604	-0.818974102785	3.751016063171	3.014384782227	1.989500877536	2.886154710258	-1.097828633902	2.097491743722	0.018668963258	-0.156663048260	-0.131391124135	0.035929586643	2.694421354822	0.609594000692	3.082647867375	-0.622110868442	2.229385625653	3.840313855919	2.744640584216	2.182107587729	1.298657802153	1.148219381444	-1.313988580623	1.526745185117	0.256851571522	1.480516067449	0.071997868941	-1.107488787961	0.432299524155	0.192240800111	-0.000747328026	3.006570144792	4.610045969703	3.623180316616	3.915860647264	3.403463919774	3.095841911634	5.585693223209	7.106703083879	4.802656472119	10.613770783853	1.763682817093	2.103909300840	1.609480293179	-0.130774550107	-1.362340765566	0.791276514641	0.595680485461	2.878204805669	0.792224375312	-1.812100649386	1.178880334720	0.073508155497	3.688151235128	4.523711137457	3.244952826189	2.815710220199	1.466305954428	1.490073641751	2.295284582481	0.977746972558	1.650258787630	-0.519261776242	-0.755303821478	2.352787096602	2.302379297621	3.002290767297	1.513551026821	4.929633765103	6.196818655086	8.340901465777	14.642418442138	4.166564852472	4.569242228891	1.890869983396	3.532629458394	4.004227341307	3.648891901084	5.917838760113	3.584184247307	1.567986646654	3.002170698146	4.058660593288	5.530153295571	7.976392097497	6.163615519436	9.222854373578	6.016555792751	4.390224672046	6.312622774853	7.106713687683	7.380230109736	3.093080459733	5.838001355117	3.247300556522	3.509409740320	3.030613739065	4.858497486731	4.322576081548	2.876209497139	2.924545038587	2.396254962437	2.761348832134	3.489651870457	2.938239655231	6.730472974743	5.521114011914	3.080359748707	3.531061760738	2.481777495499	1.206177979958	1.324442551679	1.532181833926	1.135363562876	
1085000	-792.819351	1	740	1.995781637364	627.476944619643	2.788934494312	-3.078145451716	-2.285916165606	0.924242697937	-2.566305534861	-0.948982883906	0.343431091796	2.305319376730	2.098763187359	2.847826309452	4.045822161308	3.982814329005	3.781424839667	3.281491554850	3.175059865650	2.915056304289	1.310689798884	1.174177352168	5.088479040176	1.576158804070	4.809039559354	2.938499122206	3.049126901947	2.511328223260	2.661258521988	3.044340444006	4.002639818317	3.400367967730	4.799386445329	4.383139005148	8.007674892023	9.102280588741	5.559027793282	9.586707571676	5.691308865633	4.235051870846	4.292264753852	2.575958133182	0.315145024047	3.819337808827	4.615795691456	4.570530010617	3.932903089916	0.855389959562	-0.156626213341	0.743806760385	-0.136201751830	1.123663443759	-0.062095981066	1.486449751237	4.204876369073	5.732763712143	1.600687098120	2.051640448702	1.619856581212	1.753537279827	4.447020241400	4.555974691382	6.291495502983	5.632122914051	3.325362853321	6.153817825880	5.734238657925	7.681021953611	5.202763217324	2.948150232116	4.033475096189	3.191799651351	4.775885759958	3.372279923781	6.196878561485	4.568407370967	1.469523583351	2.693139413359	3.718649478355	4.145505496158	7.787528394536	3.642254209684	4.385329827852	4.189218377466	2.172037309545	1.360244204158	1.361267787875	0.349073161495	-0.027198293369	0.146831399521	0.009302640053	0.779018191005	7.158397662533	3.812191531077	7.763679500603	9.114896780701	6.883890357742	8.102524605318	2.771547560468	-0.434055368340	3.233640063965	3.200684927827	2.390651773036	2.816036105350	0.127295151115	1.792946837342	-0.791793647734	0.517639171094	0.025208965742	1.025820237104	2.693591115740	1.030890607136	3.004694710703	0.056675466075	1.998939241894	4.321808423754	2.680672064123	2.103837270257	0.394249001413	0.620044612865	-1.851717570420	1.608982255625	-0.048231606011	0.960757643329	-0.841241369149	-0.456616417704	0.535134451868	0.090750044384	-0.411211737849	2.841420785872	3.715439742900	2.677768504224	1.235156641278	0.929256565908	0.208985566206	4.932633460667	6.506553867299	3.798388793022	9.942803472689	1.705225441825	2.437947153382	1.531673172692	-1.035255731505	-2.250677846468	-0.086667560108	-0.281561708412	1.773041556198	1.200583421664	-1.135098103750	1.800157582738	0.412782700381	3.384547608200	4.111572224195	3.756871399058	3.250102275125	2.210342091754	2.641986390763	4.188734757471	2.011566856592	2.319844614933	-0.069069669455	0.843708484045	3.008805291123	2.956333125960	3.170879189316	1.519047647072	4.323621050706	5.270600931225	7.203898847997	13.952112871956	3.802379244033	5.004113119985	2.251977984716	2.456308651487	3.349003716503	3.495173925677	5.598696691615	3.390734571740	1.503899390885	2.627037030789	3.803624440208	5.711554106491	7.289160531897	5.614123584874	9.160858577168	6.134185832034	4.287076341537	6.750092526434	6.603640182688	7.076463128867	3.470110975666	5.094376825422	3.727686266426	3.571916760646	3.013007531204	5.208166373189	4.813696378318	3.855856781310	3.646629594709	2.809722716833	2.145962036630	3.635496331601	3.349731383675	6.484853412990	5.800961750056	3.042284506654	3.591661028422	2.176893882955	1.643089683163	1.506948225619	2.032436660847	1.154046295289	
1086000	-809.713922	1	787	1.993918107694	680.174425030749	3.450353741057	-0.895717883098	-2.740842595338	0.715315307843	0.905454208459	1.001126272721	1.968141095541	3.096131306257	3.034362091677	1.727752230175	2.803904286716	3.210114476425	3.598709116457	2.218511268643	2.033579738648	2.388860103800	0.626453483622	2.000542912034	4.689387612923	1.708498794614	4.111250365420	3.076239122014	2.764969609416	1.841111926374	1.883583194746	2.070226488519	3.144638256924	2.930555380677	5.836120793499	5.145837086678	9.192411187270	8.960505946279	7.393712312262	9.324796750149	6.261649803202	5.188298298412	5.090919821537	4.069087814859	1.901458495676	5.279427519903	5.138258523794	4.983001000474	4.794166708983	1.256973374549	-0.632562120046	0.967742259305	-0.109177842243	1.300259045253	0.830570945773	2.618769384928	5.706908066352	5.907174585076	1.423803140445	2.578206793999	1.246655039620	1.366790376189	5.513968976276	6.007809170012	6.617122901757	5.738871643565	3.827567674957	7.294894131461	7.436940878646	9.964115294215	5.643944141519	3.283828659165	4.684489512908	3.217992304194	5.111510224342	2.905876500869	7.612371410444	6.700293838622	4.216652978187	5.105155369414	5.311356160622	5.311424165743	8.176446195479	5.103142270971	6.968452497231	5.436397494299	3.699317246242	2.424363022309	2.154822539190	2.287600785646	1.198978166406	0.996281870763	1.040079720194	2.569993471942	6.327787327323	1.685588071920	6.182787446095	7.666674425485	5.330450561892	6.092056322846	4.923201875915	0.753275322918	5.055057562091	4.627601285241	3.947402101452	3.121927122815	0.145776743634	2.074706894056	0.783413100015	1.511340995868	0.924203109315	1.228334499354	4.273483001823	4.438077890864	4.411378655938	1.712003750723	2.811100188007	5.160123958124	2.272095472290	2.439897921406	1.311486556718	1.992168467527	-0.602706474827	1.744605564051	-0.081183138583	1.017720067071	-0.348650263099	-0.941830774491	0.121420482343	0.445828320251	0.552192487614	2.515008807819	3.882236521868	2.254277325814	1.644729372966	1.186002621424	1.056442434995	5.698277899182	6.513293718465	4.138862086951	11.163391824933	1.756356964126	2.521674556906	0.817823624421	-0.871809794355	-1.844053757930	-0.181732141346	-0.968794849946	0.732995026355	1.881301758230	-0.382718034213	1.195219266786	-0.466479683416	3.305884928246	3.834102796223	4.359155161141	4.278203058206	2.506708445135	2.870019688982	4.352570254457	2.408352829071	2.459331760932	-0.106764012218	0.648094601291	3.172695804838	2.159863404814	2.477095823398	0.603996297980	3.699248342785	4.446154874838	5.533183706722	12.056161016580	3.756854778289	3.582921704276	1.597652224854	2.274947529322	3.068840138997	4.265306419667	7.695506773527	5.246218558485	1.838308065690	1.979352073045	3.741034056592	6.155854547306	7.797644096172	5.112005874958	8.979087961013	4.899732318600	3.549425520149	5.530464753506	5.577731336598	6.561038683985	2.718470562106	4.344437896608	1.378690914394	2.608015245603	1.706988952525	4.357387659530	5.415503346067	4.975198007668	4.548174565203	3.957785972762	2.880664822473	3.843873744051	3.229646337577	6.819620617474	6.161651018553	2.763253753458	2.425487226447	1.381644946856	0.948888502399	0.481734894392	1.455577236865	-0.041045747949	
1087000	-786.643099	1	248	2.001622498457	609.248365782025	3.281850965416	2.334136811211	-1.435188094735	0.932679656237	1.367907485771	1.027597741133	1.293586745373	2.909178253174	1.618667251657	0.889860153084	3.113971133078	3.433134171929	3.341402229005	1.823241986510	1.026134849666	1.432926168075	0.248743416951	1.720967405892	3.542817150113	0.954108977960	4.498782421547	3.370350349306	4.070315108027	2.679843498247	2.349785966644	2.743894151172	3.605387694846	3.082824703256	4.866833543197	5.193956839074	8.464670923104	8.619250557266	6.828973390742	8.635455529619	5.989861374747	4.939409124444	4.848578403719	4.463278971123	1.798867536744	5.809482762455	6.260887088087	6.191126611266	3.488950731462	1.145448506289	0.299648314744	1.360807108832	0.359114891696	2.092676739983	1.369880459362	1.717619384625	4.553723774321	4.604643834609	1.078486274215	2.150472012442	1.001137980072	1.133118271342	4.194917203993	4.741889533841	6.547276477560	5.708375335861	4.089402079654	6.420167146474	6.302467484783	9.371469802635	4.553212655797	3.354237989022	4.565068290293	2.861822472644	5.612030614305	3.293400791615	6.484571186154	4.570981005017	2.461123803363	1.132300241946	3.794758696718	4.910289277562	7.764420757379	6.540948827299	7.510787885867	5.999128708004	3.619012494119	1.356666476508	1.404123477827	1.616717873675	1.040796603508	0.501944013169	0.142415479669	1.146912214161	6.563336635873	1.884619798903	6.313641725396	8.618697905285	5.676549421075	6.541189965454	4.333543726441	-0.881409638491	4.726096889876	4.432036115373	3.095916206642	1.688363861394	0.674678444297	0.898616894902	0.167669483533	0.612539108674	-0.608160700208	-0.414538292511	3.320870708944	1.979590982516	3.854897527978	-0.004314932673	2.497109626093	4.872809490670	4.393644935057	2.576106834900	1.461285242328	3.054987254276	1.160015174948	2.165987614977	0.010316374439	2.485109991508	0.692977489158	-1.085842263515	-0.041690035029	0.060341060985	-0.195418223404	2.971476880968	3.581256639611	1.376027858384	1.503243487379	1.189093071213	0.696463930987	5.272187404161	5.751526704795	2.928243101016	10.271785565050	2.319439825059	2.587641716411	0.887022442340	0.418747862098	-2.293041034053	-0.841909198921	0.460057754798	0.632813672563	1.764357919469	0.483453894302	2.025331286239	1.435804526052	3.825233784594	3.966083916084	4.125850708890	4.618074261125	2.343757803876	2.466177510492	3.767662596916	2.336541627307	2.257590749830	-0.045635685112	0.188926509678	2.661166332919	2.055180732813	2.728838166941	0.836291744331	3.209612621918	4.543575483921	6.209235947390	12.842197328254	3.705926809728	2.799996209889	0.609226832854	2.495471276000	3.175320541436	3.006224349660	5.240157246072	2.918758243111	0.689442615546	2.766343783051	4.931167489317	7.451132515048	8.098608348323	6.533003530586	10.486746397768	6.339747562982	4.641425508731	6.793742500771	6.589348795008	6.796336879120	3.231128780321	5.165394252357	2.738481212955	3.106169530177	2.082543630315	4.881542337465	5.842520648897	4.817259847792	3.417432722301	2.615270050143	3.792580132677	4.375246370014	3.155849289265	6.131915496626	5.706694129441	3.073156058144	2.829139162402	1.672125080542	0.693091117832	0.740092507362	2.503826681579	0.587805738260	
1088000	-781.336586	1	294	2.003555556339	594.010259505260	3.507703838140	2.755557825762	-1.829648973617	0.898072248758	1.781504512349	-0.007017855975	0.852267328791	3.118177266106	2.018157850214	0.755806313385	3.631154236442	3.776989260442	4.777208038854	2.712987008124	1.471813754725	0.933790968032	-0.333379349874	2.211538287755	4.021490891735	2.181489258516	4.418517194530	3.834955442846	4.028116854179	2.556788757855	2.360410585045	3.013444115632	3.479871273486	3.074631588706	4.439134722961	5.272452447843	8.594765681354	8.181146362259	7.538158544765	8.854150595991	5.978106899121	4.825949595151	4.785049854952	4.311707664965	1.857706615259	5.876159393849	5.645031489055	5.460808167740	3.582660373178	1.222597500421	0.618348879521	1.861494132726	1.335768392691	2.649810142910	1.946432264494	1.918869732274	3.898164181199	3.072621409726	0.967196803368	2.215551703544	0.686853246117	1.250038029850	3.632050021593	4.623714970321	5.509965284253	5.243401798914	3.726526600520	6.461430617909	7.185211524213	8.286861239087	6.685769215668	5.186024418320	4.687473580787	5.383343107947	7.730442134885	6.965206125797	6.335065287997	2.925873901043	3.008548840555	2.333380097167	4.254050861095	4.593777704916	7.602814840580	5.220748467267	6.288432943112	5.170398576820	2.508265456784	0.641470608411	1.496925405259	0.429481245454	1.134368402921	0.380033271740	0.395876917539	0.563320585791	5.706649253406	3.395769257109	5.628881029538	8.795496466745	5.821116027973	6.600899960401	4.658861398104	0.102322491913	4.451608998019	4.063551069498	2.768318216071	1.658971738947	0.492201344555	0.709262391949	0.402584401400	0.870189545475	-0.017951501647	0.487364785907	2.735350904502	1.307497245847	3.196239526997	-0.362877226346	1.791546794343	4.538036183719	3.134700305914	2.283902121470	1.892084303414	2.088433663058	0.936695047757	2.110594092184	-0.212839453642	2.519265514036	1.021935215618	-2.149695271758	-1.138539893705	-0.203579967047	-0.505823165713	3.378336251908	4.062769140680	2.127667895288	1.964362477003	1.362634408045	0.827372219518	5.368258713397	6.299266039073	4.596728228598	10.882664046904	2.062085219235	1.852836090202	0.750100765384	1.770083328774	-1.011847760527	0.368726191432	0.694637706726	-0.501095313710	-0.746983340245	-2.001091473721	0.588414001030	0.915918590710	3.372262753068	4.162510734324	3.941727655262	4.484969137772	1.552802340353	2.293139752689	1.746815471596	1.910097793753	2.110741593621	-0.511518685033	0.333008893870	2.936577836974	1.859117885107	3.021613854363	1.688299792321	3.677999693190	5.483710092412	6.413074088075	12.536097017381	3.929588093943	3.377150125440	2.021644426986	2.219544142194	2.808225061319	3.748060718600	5.145554496093	3.497548849837	1.021355092333	2.711790116786	4.384418669382	6.280740874103	7.549226106609	6.381887989482	9.412448624085	6.492208175484	5.692493248999	6.734110776973	5.946376730877	6.200279317759	3.662430838130	5.217767291986	2.380222017868	3.909747272284	3.167245244195	5.624824998882	6.598839550358	5.072957802340	4.086737824888	3.211288876414	4.972774452178	5.302141015089	4.497019401939	6.809043152935	6.689573788563	4.186042514937	3.665482503729	1.888223263391	1.264174337355	0.903136072177	2.457366976974	0.517091931709	
1089000	-785.440730	1	60	1.998771045160	605.761763063767	3.704879154000	1.981789648884	-2.173248852122	0.060601193364	0.003740004878	-0.507801596171	0.116293689990	2.825178679389	2.432510489441	0.512334767321	3.273123608780	4.197228274508	4.916813461158	3.675756555367	3.353442028954	2.135695752279	0.835529257990	2.523124918389	3.888889544955	2.615863676611	4.867142813544	4.769223105746	5.296356783686	3.401632305535	3.917377402033	3.590916872413	3.752668186347	3.374063641066	5.382816212126	4.572930139211	7.999281027488	7.782410028445	7.300190393630	8.331509227268	6.293594635543	5.028199703029	5.321423670816	3.413452187211	0.686343022587	5.027757061065	5.232962949631	4.955862094352	4.693864071787	1.782999821576	1.042518099463	1.892868491599	0.820391916335	2.310572674171	2.269351582887	1.296369706420	4.292373890344	3.583917037189	0.967096651558	1.758233339063	0.655103520006	1.286576617880	3.414929197741	4.125522273875	4.794124383640	5.475748760265	2.913077602354	6.403121512580	6.875849880486	9.266535390648	7.029587539560	5.763959121474	3.971543447102	5.469466517992	7.760716803778	5.915617387634	5.298270425185	1.394982894144	2.533491051864	1.106706673912	4.521610428811	3.390895755679	7.097774912303	5.176498790354	5.091812795088	5.929948273066	2.918985676632	2.146482974590	2.614666821648	0.992819515638	2.762249474289	0.993450351576	0.978357424325	2.074875308152	4.536408483228	2.489245546004	4.283460604124	6.326774836860	4.273179334958	4.740629917607	2.583719284405	-4.012665137912	3.040463487633	2.181092656376	0.823586672284	0.014000785825	-1.271731445586	0.004304725168	-1.464973606174	0.020421204477	-0.165385135985	0.549813199479	1.722908631761	3.825339157979	2.000986004696	-1.214900182983	0.501881270975	2.968383461031	2.944750570842	1.051653804173	0.883130350108	1.878425812244	1.198490567189	1.074443060437	-0.877628294044	1.912768962885	0.471377044505	-1.764727664338	-0.383679994404	-0.121312603815	-0.222048594058	2.893262913367	4.174965795554	3.774242803792	2.029201057697	1.281957183841	1.696202508774	4.183230577413	4.927018270581	3.938489154233	10.231929104572	1.499467605636	1.494415096623	0.436389205459	0.996761754738	-0.910722473095	0.564542784969	-0.407471591107	-0.128770385416	0.381546993189	-1.005454832526	0.484315547022	0.352668657894	3.001867849068	3.664437976027	3.555082588954	3.767626005991	1.849303559764	1.547082873620	2.877424236972	1.540731499537	1.864205493647	-1.250506730132	-0.128652184150	2.650322558408	1.832111792376	2.849598951503	1.298134525904	3.990632951908	6.013334460534	5.914855169257	12.220383920077	3.594536338442	2.796563166251	1.888193507714	1.663382738619	2.290744141522	3.577076783356	4.231585196445	2.180872294083	1.584513373143	2.536700519352	5.302084865799	6.326705976854	7.305798460023	6.980146520630	10.330835736628	6.580198739016	5.394143063656	7.523400714863	6.536398185781	6.919590640541	3.620262574798	5.379669395319	3.384468721495	4.047254438169	3.111255675609	4.934478547257	5.401218608116	3.935286372278	2.764896060896	2.103177294030	4.150857742910	4.844085633627	3.895250107972	6.925985163796	6.623516625482	3.470063863973	3.275056430200	1.751475237808	1.010888619442	0.912137491496	2.067924812462	1.071615056078	
1090000	-793.593072	1	975	2.000533684632	629.798612250651	3.204464721250	2.849355836418	0.134804118773	1.659958561478	1.216677884296	1.517397918941	1.202496118074	2.872662966839	2.685095014197	0.182321841225	1.886015699384	2.971295451000	3.815320263326	2.076726423855	1.329103005213	0.834877185004	0.054471637458	3.093880669263	4.232190408558	3.003704191598	5.120146886889	4.358295455350	5.303394356026	3.243834214812	3.702954423420	3.215305143787	3.329244611808	2.571802863472	5.688084243461	5.029948366414	8.168381448098	8.998671450885	7.447096960314	7.911438149524	6.277676410507	5.413357551587	5.246950411084	3.485425337124	-0.359056691934	4.179957305270	4.804774518174	4.278367517772	3.787003826877	1.146923235946	0.197881594931	1.718821769131	0.772775378105	1.408110180603	1.764134100873	1.956418137194	4.183009672676	2.705324606091	0.964579784321	1.751824582409	0.919829659963	1.337460667918	3.220523376721	4.305315546423	4.894757823564	6.246181349091	1.405796018765	6.087645925957	6.976986787916	8.328234897392	6.705534097138	5.914642300611	3.810831512399	6.306756294002	8.930634433594	6.025669193104	5.492045684772	2.428061281224	3.135528271465	1.965603040037	4.736599267014	3.254179251969	7.494821566133	6.368061851401	7.057944683529	5.650943610494	2.899615649174	2.828401523823	1.941858842902	0.357969029057	2.528610343191	0.778264646982	0.458305787758	0.860412191334	6.478408484228	3.825514496485	7.894790104425	9.042259160888	6.865103950790	7.069831104498	2.754904906155	-3.067780266096	3.136843703245	3.052120252913	1.495960745755	0.713372336072	-0.366039042133	-0.078919813742	-1.261622675029	-0.503829749710	-0.496186308234	0.404122143847	2.504403248264	4.177876086940	1.760901657480	-0.716282569066	1.059220768162	2.516376818723	1.332609521253	1.726177298437	1.044456624246	2.532787412714	2.323878078484	0.214636194641	-1.728027515378	1.786427446471	0.893961410668	-2.090486681291	-0.240154035990	0.074075961152	-0.596160396107	2.115652967630	2.531095054260	0.928656976754	0.969597158669	0.403934243461	2.023167144071	2.106278968795	2.942597004894	1.933937964929	8.376490576230	1.974852237692	1.293513565413	2.236415119916	2.149374962413	-0.216395736729	1.680545988096	1.289202744279	-1.303628942129	0.652837856714	-1.225361312607	-0.164423621029	-0.430006407013	3.121141493976	3.920269262264	3.359626206504	3.942774283480	2.476392787312	2.351515255147	2.888206343335	2.629155163705	1.879142750859	-0.782054915576	-0.419340374867	1.460000159641	1.151282455027	3.168410245645	2.250602561561	4.006515983567	5.094850255249	4.477432129187	10.720192524597	3.364420940793	2.837321083561	0.785432421167	2.258460459976	2.972362432931	3.983159419541	3.867867067878	2.157311407849	1.693346040306	3.626349141373	5.656583416683	6.970029516494	7.017335912669	6.430080186948	10.144640275088	6.340113032314	4.488861905008	7.764632896850	6.805936210773	6.763133107694	4.255301173936	3.922031979584	1.556359329020	4.363253470929	3.730050441577	6.120620686936	6.331365755442	4.396775772000	3.020676366482	1.925236996901	5.259649655424	5.076581331196	4.640198608176	7.065200996435	6.282772963358	3.873028528224	2.693450220481	1.031902858599	0.385269826929	0.745505605987	1.632649577075	0.363265889695	
1091000	-797.561617	1	726	2.006640700773	641.842561406821	2.252691086328	1.869544651189	-1.109374392736	0.548038599360	1.535509760147	1.011163272853	0.586739469655	3.772835882947	2.726976358632	1.677131961155	3.673207443297	4.448387279216	5.411421670975	4.490922684247	3.503185642094	2.227043375414	0.767834934238	3.568002131140	3.169148621613	1.651240937191	4.451724456306	4.013987469265	4.545563364888	1.954590832300	2.887525506251	3.119530371194	3.488195781989	2.833628020913	5.663400418016	5.352436719341	7.621359838089	9.179001242015	8.443104348692	8.899264119556	8.273606832526	7.050487706119	6.710194386544	4.961426207185	0.669243489880	5.813695985691	5.985663071155	5.814262703788	4.042388639040	0.279564065446	-1.427553947680	2.312258458296	1.366395223000	0.939377343875	3.332825132733	1.915146954055	4.404890037408	2.944761513067	1.395515616081	2.196387229746	1.456703752622	1.594109329398	3.456224829161	3.517482875199	4.287967272167	6.369524860969	0.308179140248	4.831755729155	5.862320489722	5.943783319889	6.026294594321	6.949631556349	3.999974085658	6.400616492996	9.417048994026	7.474556906483	4.333068235418	2.067001172095	3.449787830300	1.735588701884	3.890285461456	4.069883646525	6.481057703117	5.141736561288	6.017319403021	4.678393064427	1.722386700945	1.730647582476	1.319196658582	-0.888269040583	3.000920777939	2.062253106159	1.816073314422	-1.213368752331	5.900985595463	4.520671057105	5.107603895644	6.713754922669	3.559527337882	3.521453831503	3.298512678016	-3.708974122222	2.849245228128	3.863427222497	2.375211923652	2.014005914990	0.932392448727	0.411872877929	-0.596492709520	-0.578145239116	-1.042628720705	-0.666481364663	2.054725824577	5.377127068449	1.279630327420	-1.588834569305	0.609149799194	3.004374787466	2.618166001508	1.423038162863	0.243761551091	2.098018270871	0.111030852126	-1.125596971029	-3.392199458159	1.062359941691	1.189146029697	-2.051320883039	-0.342978525311	0.309585745701	0.209738693562	1.269293715287	1.675750196181	-0.064182617045	-0.395966956436	-0.305284195586	2.718979456321	2.698616140314	3.313397500414	2.823789232193	8.152177657642	2.289474760806	1.321938882189	1.889903206392	0.518216800723	-1.069152260666	1.640234287784	0.760317917762	-1.197964134613	0.523656903309	-1.056076415440	-0.797306365363	-1.048271117403	3.296894756811	4.754415906464	3.858501650092	5.025442688358	3.026365638767	2.559483521816	2.709400346576	2.174402856488	1.524389294022	-0.699809400136	-0.227553238773	1.589865897511	1.595282215812	2.182805471773	1.741175626639	5.057510457118	5.428722482441	4.632151964132	11.298013354186	5.091282276436	5.087395870581	2.433916621664	2.448750148910	3.052067254036	2.997538581340	4.066224346896	3.557095472316	1.811821260172	3.983782395531	5.563145258369	6.050115251914	6.076241687884	7.126847813378	11.129669804647	6.826227896639	4.235622854111	8.430295826547	7.076290865106	7.177784104059	4.493140863655	5.304457980117	3.578206964174	5.025151966147	4.469750176681	6.124732734380	6.210582071387	3.984996939807	2.887260042739	2.207921467854	4.779938115163	4.927471179736	4.962608767098	6.687973048757	5.968161197486	4.436876270020	2.833296239153	1.113471636343	0.895046615656	1.347907922247	2.120065737808	0.789603100101	
1092000	-777.566587	1	285	1.992734974972	583.416517845769	2.848560361094	2.136668364034	-1.176523948388	-0.029884904256	2.246712460994	1.066343164737	0.755082409412	3.783610389803	2.729436146680	1.510093287252	3.629480834673	4.297269782581	3.596516130532	4.455165606144	3.423880422710	2.190905085982	0.342493924230	3.228643065194	3.739286260677	2.232208146703	5.159744777365	3.890422842434	4.158736504555	1.624907058477	1.552967740133	2.608468036118	3.054756725988	2.692812558809	5.160376721478	6.102020298324	7.291316798422	8.020368762067	7.476389000014	6.954672628814	6.388006606554	5.506226672946	6.033715812053	4.078496062549	-0.037457031542	5.298244925120	4.718935336112	4.578131855720	4.448445391387	1.766749618014	0.192494208768	3.205215998932	2.883406832828	2.804503703358	3.779565622445	3.239639163143	5.175456287804	2.232164190962	1.039515648793	1.801613283522	0.994254124792	0.978603586128	4.670052758321	3.739218170272	4.240606596526	6.616052730077	1.414228721907	4.725122668600	6.648597585661	6.617331073429	6.281799133052	7.368539783294	4.217399986576	7.168204580750	8.821074172786	8.039628416367	4.760797316729	1.951132988807	3.748752640752	0.836514420417	3.782766168382	5.751120664691	7.806729663915	6.425672716797	7.762798703679	5.143593928735	2.812672903027	1.715514813414	0.622215087888	0.467343611863	1.729580619323	1.359438742400	0.977017333896	0.784680690375	7.309201603199	6.058503298095	7.138571982963	7.900337765687	5.451571701925	6.041480829336	4.835603316984	-1.453428233908	4.525634875676	3.959865364272	2.469334390219	1.974377163602	-0.306309911388	0.580455730504	-0.407389881825	0.288373049021	-1.004999563953	-0.847878587016	2.812933333354	4.881481587707	1.934270985735	0.460296654460	1.653832176837	5.005988372324	4.134091172294	2.440814291445	1.263458868217	2.719657867994	1.049295382427	-0.036711225233	-2.531993125821	0.420544654435	0.644426089500	-1.560172803891	-0.917048586590	0.264700352047	0.383255400017	1.661396357777	2.197526217255	0.954523036323	0.558465681544	-0.305432725249	1.950085088690	5.639805071709	5.828922076591	5.024177512814	9.797769749934	2.451684956470	1.931338840506	1.471218505561	-0.061339716676	-2.225396703753	0.296458827146	0.839942412645	-0.572757453273	0.483055438304	-0.758129841084	-0.092594269550	0.661848336501	3.031716268660	4.880936581475	4.152440337059	5.954844037450	4.653580537177	2.982051268936	1.901195487976	1.981317580824	1.726937799262	-0.593889711722	-0.633031714044	1.368703247570	0.810487202509	2.466471380449	1.756092126222	5.197423010337	5.411204936359	4.607278822497	10.297089113190	4.971817725940	4.573125549334	0.947990255383	2.626111438530	3.171685681725	2.166707257400	3.830479505171	3.484067048934	1.714926381421	4.253421470902	6.048636448936	6.939902118036	6.587378120433	7.931643640548	13.096969945778	7.947572501135	6.205941439720	9.247418166274	7.517049813782	7.273992697082	5.130938153040	4.926715251124	3.323181019266	5.630775811085	4.997929199148	6.215687530529	6.396538224372	3.870903676770	3.125618487815	2.710755339661	4.595752139023	4.913104053528	3.956509268470	6.538884261388	6.309781612248	3.857547358362	2.194419223281	1.407417999806	1.357591787988	1.515768063781	2.088241537039	1.644237103854	
1093000	-760.793566	1	275	1.996713126785	538.527852687897	2.560655155896	1.175887924947	-0.962845821987	0.351495448901	1.303743224220	0.639327235132	0.463348493840	4.550330806561	4.492608905348	3.429975127855	3.302620667383	3.745758589397	2.724650276173	3.854334124647	3.284507148202	2.287509846975	1.575555580701	2.903180338091	3.979433106741	1.689733924842	4.770122464632	4.449881273908	5.218842045790	2.207273568368	1.800279248575	2.894461866176	3.471421977210	3.198825790587	4.281837108447	6.257390939578	7.604646202325	7.893659411647	7.921126841702	7.281117350783	6.321969363541	5.656171612569	6.790583328134	4.851526643121	1.531388949310	5.911664016073	5.996260885386	5.721634413454	4.220494984923	2.144324343729	0.927082394503	2.436372408212	2.335293400358	2.588453322854	2.552535077194	2.785085739272	5.244843149029	2.297183825796	1.596776856287	2.139103528391	1.698012459216	1.392207173916	4.902610806154	4.201100585414	5.182459620149	7.577415486122	2.272783755263	4.785764302218	6.483751858831	7.389914550138	6.626880990208	7.325474568858	3.407746487496	6.475246781419	7.282431548039	6.127641128724	4.554622276487	5.210986023704	4.525751910819	2.188955434866	5.105162923904	5.211640437032	6.774696621754	4.415023970856	5.398028592747	3.880942308322	1.408651532804	0.376609681153	-0.164904084407	-0.158180125518	2.153761074699	1.498031060159	1.496097500159	0.799833986300	6.044762081123	5.597594423739	5.762918485901	7.678602425026	4.692689955589	4.840932363701	4.965609565377	1.037612204054	5.087300091792	4.289064010191	3.753535031384	3.203747216969	0.881270106387	2.218021433914	0.502646849911	1.362104923886	0.063446961847	-0.299819845923	3.288407886528	3.715362351429	2.467506490368	-0.118214590759	1.840702910599	2.874965139271	2.848597956964	2.224514429196	1.548820834620	2.007738807609	1.094736257234	0.398656529638	-2.317706055732	0.446765269402	0.402535851989	-1.057491661166	-0.362373148649	0.658730020145	0.772121855063	2.308930273027	2.144766514302	1.439961751721	0.474135117033	0.416071836047	2.651377232525	5.195172423600	5.213089336128	4.274764160455	10.367306424722	2.174190578345	1.018223833778	1.114789529699	0.407459682710	0.204155447639	2.275677196565	0.502036591406	-1.730176771440	1.394827291773	0.695153153774	-2.041612289336	-1.481759752574	2.482094813612	4.634754508340	4.074895290893	5.127276195172	4.100580717341	2.847738549958	0.222421624329	2.309643787880	1.845880131918	-0.640536823374	-0.415574629334	2.176516885264	3.361437075062	2.698145355118	1.851612736436	5.577531481383	5.658960633732	4.357607585742	9.594788342880	5.808042281482	5.469282591490	1.547037177629	1.682397859028	2.023372415033	1.999182988893	4.399786624357	4.181525507310	1.972614779025	3.332113161286	4.506497552939	5.055087207837	5.134809168124	6.790608389924	11.630512270244	7.120834453571	5.486325049094	7.350715190666	6.886673661088	6.565309558110	4.133853641775	4.905480797526	3.176778438088	4.662454788072	3.816682875720	4.929422933274	5.113691197523	3.267865136006	3.052987616907	2.619824248920	2.931745809257	4.541567255437	3.003802413748	5.557511158333	5.265466937980	3.273297999498	1.881064060269	1.565795675699	1.844702845695	1.348144065715	2.185859849543	1.474970816510	
1094000	-760.942295	1	441	1.996737178779	538.910301453125	2.603536254431	1.521390278939	-1.374122146372	0.210832539662	1.987417308622	1.120087441923	1.479979088450	3.786592834399	4.169650259594	4.165896401332	2.875993415159	2.360586057689	2.950836099220	2.175519066536	1.942277989737	1.689899527731	0.489006652475	3.223765444862	4.157721055671	2.171353466455	4.767753229976	4.876349620570	5.312581939145	2.942439935058	1.841493290324	3.055786927943	3.664466215220	3.408106221571	4.454049902707	6.699052910622	7.004111106316	8.294891144995	7.449617265082	7.031417693518	6.139087162043	5.283349770664	5.932844819759	4.094935618733	1.635041082438	4.766482589188	5.884467325336	4.739471960065	4.004734089162	2.044113594742	0.976574850999	1.468343230214	0.789546711869	1.634686311726	2.294691691253	2.175433891394	4.178407580488	1.936025167962	1.073609643911	1.445242266397	1.079878460680	1.203025383037	4.292286640585	3.716350275037	3.811078344687	5.909957926545	1.886270469486	4.723669535507	6.192878238198	7.396361875072	5.456191346542	5.674437904980	3.170451903212	5.103488493354	5.708880068362	5.981639841291	4.245191555497	5.822467052646	3.358249322041	1.355529510503	3.606327391889	5.006065620729	6.839555396595	5.768481816519	6.905768012875	4.061738956729	1.423750602665	0.795454446519	0.356907049249	-0.903998672101	1.091665451314	0.296775107454	0.635146558311	0.869842033114	5.414207829106	4.977373620140	5.413088394234	7.326783471897	4.633720066950	5.560731416136	4.741071553977	0.324506181985	4.452758922010	3.821176299015	3.325097854383	3.283944901908	-0.564738517184	2.461410016498	1.572963771284	1.155428328137	-0.195029516150	-1.872469947794	2.774809815777	3.461319938870	2.380065231629	0.283604554775	2.002824670973	3.350056879565	1.954583355592	2.714549931509	1.742605930144	4.058916140051	4.198831992678	0.243203429200	-2.139046507657	0.192035806574	-0.476397831123	-0.157102606145	0.036826673181	0.682358673047	0.037185849579	2.161025743799	2.518597551276	0.723439067241	1.296801573326	1.327350123643	3.322294202693	5.925361949671	5.824108530155	4.306086757562	11.009043031632	2.809358262909	0.975172139362	1.176129817369	0.223443837056	-0.149465964813	0.793981852086	-0.167279594768	-1.807065009984	1.032844523122	-0.133402361018	-1.942538604618	-1.025309328193	3.008539163260	5.028907070065	5.187879442870	6.109206738175	4.928869781800	3.648530079585	1.506817730244	2.747599763498	1.637013255801	-0.013430967394	0.687987366548	1.392680584732	2.614417180215	2.498792237558	2.049060324241	5.500792095839	6.645058416929	6.732759148358	11.269927851846	6.292265523600	6.565869473390	3.596287408685	2.137642287013	2.241496690110	1.945319103217	4.519145681086	4.189816725242	1.655297741306	3.393011905384	5.302464696950	6.501088726497	7.550888272683	6.998289340516	10.681855415263	7.522725266540	5.248772309144	8.028813738485	7.343026364893	6.004680297640	4.293943772212	4.486644919558	2.632279802300	4.604103102358	3.864167530182	5.035602857758	5.071892229009	3.177741589834	3.706796972458	3.163823008876	3.159305891886	4.384907274200	2.888870211692	5.170906601644	5.143115604471	2.410702272010	1.496635155820	1.374181976843	1.595310372583	1.341787951109	2.580146633725	1.988010945615	
1095000	-759.986667	1	641	2.003454454377	536.457678091858	2.307193010560	3.510028129126	-1.427701787305	0.509215653060	2.080787873275	1.608870890942	2.422638647951	3.879001448215	3.424709799882	4.035403824310	3.533392489192	2.879588538364	3.773121799664	2.233766525138	2.026871355101	1.597960641075	0.506308441107	2.916893538742	3.122824019138	1.571506078173	4.050931463864	3.909633608733	4.999705860289	1.853201602794	2.038152166971	3.281390813439	3.723992676396	3.294460139363	4.242343098918	7.029993066596	7.237609565147	8.415184905759	7.012677033758	6.718749965290	6.490970880873	5.392683843624	4.673218957559	3.249258171707	0.655745178437	3.839592107051	5.658176340430	4.812550280934	4.800289527277	2.287891299445	1.325759440872	1.595735170043	0.367504250214	1.253346917096	2.235868872643	1.466781283474	4.967353228353	2.576201148893	1.636435639852	1.813769617117	1.622462345033	1.446225191378	5.276969968993	4.270477966461	3.825049114325	5.480431270312	3.490015120784	5.716303193288	5.911035381785	7.147105077996	4.913190423679	5.229807690186	2.692561753459	4.459467740357	5.270854460184	4.795907232959	4.858165671827	5.874624726401	3.442437950998	1.574880969856	3.463593248573	5.809265967255	6.532257302711	7.338071855787	6.949157455802	5.124171632974	2.563326527373	1.989186753005	1.815929399817	-0.185844515726	0.708995976772	-0.638260927333	-0.099447362371	1.318377851701	5.395247466747	3.828152176080	4.423546302542	5.157528290746	4.788078901464	5.053372801109	5.028743284349	0.912021881805	4.510581027132	4.072877312855	3.564251251673	3.382361363390	0.536238693408	2.933049799627	1.651551029506	1.992271478392	1.919657094874	0.224078854308	3.118809727234	2.220894254935	2.448339310308	0.037572850060	2.203489483157	3.852751612200	3.395520989794	2.209827280734	1.247225969508	1.465541798387	1.307961833806	0.413404520941	-1.797888691359	0.595372441213	0.666868087446	0.881225658681	0.468035041630	0.105443475316	-0.281385383666	2.757171344425	1.961944740110	0.182974941917	-0.242137156923	-0.080054765949	1.166868313762	5.575566599698	5.033922115118	4.377839641112	11.011269017161	2.346203302169	0.754675725348	0.704211274223	0.257271999547	-0.222796746784	0.133882578964	0.152662132680	-1.891839437569	1.027432685571	0.048259675896	-1.764733139232	0.582811955227	2.423452575039	4.203220157671	3.795081447311	4.568243652265	3.289623071856	3.299004969124	0.930551418877	2.074746871416	1.451645470044	0.333202518104	0.561404727297	1.396469469751	2.027827786101	2.294004729421	1.543131148006	4.234640364379	5.858331865950	5.969279570032	10.191323233423	4.466956600583	4.067489876648	0.766435738379	1.435044917936	2.024099449295	1.119951123959	3.920263777239	2.237117717513	0.457481922167	3.122050570803	4.932684425759	5.582865776629	7.585777089288	7.660691739174	10.578197265491	7.780674372089	5.005457032419	7.656746667497	7.310117069632	6.396586811099	4.746637509956	4.717251334963	3.523497688434	5.209210723070	4.652115145876	5.590609752196	5.243838405645	3.366741934297	4.190532332728	3.518433971302	4.125157123249	4.712100492321	3.523469213107	5.111610650009	5.470161018889	2.573944899126	1.247102912797	1.214949362201	1.499507313069	1.264058337888	2.636078490295	2.215755182070	
1096000	-761.560762	1	134	2.000628760610	540.503574723408	2.072999391409	2.544585859084	-0.584923042632	0.787567256408	0.828944108311	0.148334226408	0.092596743767	4.604578271219	4.820951651443	4.935931798799	3.607490428711	3.279760070804	2.851019306514	2.750664143725	2.728750304411	1.667311815230	0.740627951438	2.776304432868	3.716486001735	1.988095660952	4.632928025529	3.831268146964	5.584962724981	2.016271671646	2.714118564492	3.570250684045	3.783796291139	3.414030596574	3.762405536195	6.353262186830	6.908909457404	8.133647918170	7.019869525003	6.873112665140	6.621372369486	5.684642387819	5.159765357462	4.093604501456	2.490061033832	4.740802100770	6.044576479001	5.268525063256	4.631946204146	2.802852449170	1.750205202462	2.606957123490	1.664034444281	2.377402970945	3.181415201655	1.766676060801	5.656049544025	2.803526662714	1.592654682299	2.039491922502	1.878198762905	1.712323687716	5.523201256392	4.360840753795	3.227383829116	5.198927360314	1.845685598546	5.707300554245	6.880079334280	8.556637588914	5.292748003606	5.833265138196	3.082913078902	4.861475734900	4.839930317554	5.442725741713	5.373458644005	4.725891361344	3.657066751518	2.369898138427	3.661515807182	5.678199919851	7.438659542192	6.931095847077	6.748495126005	5.081644198740	2.422466677774	2.304617375228	2.608188368250	-0.316497494968	0.689597339781	-0.550339450179	-0.095017641712	1.024136592779	6.457014394831	4.392527160269	5.121054893609	7.049346915375	5.535076058428	5.249760629099	4.440885704888	0.959164236281	3.806361614793	3.244362519454	2.459065654825	2.462455363140	-0.144710780947	1.079640286635	0.634269243454	0.857475121437	1.351691772383	-1.228037091595	2.755681582837	2.263954097884	1.610140917328	-0.656575556904	1.077139486163	1.872892366190	2.730716697832	0.894304037902	-0.061455347703	-1.229825343099	-0.785841065403	-0.411319300503	-1.544473971203	-0.095061818601	1.019266096232	1.459196912540	0.922226218941	1.467157882417	1.217279667900	1.824703428591	1.485817960541	-0.087273250568	-0.281728833954	0.829306994095	1.048398318920	4.986094301551	4.607414989485	4.076870706936	10.120684678974	1.915808501017	1.321284227299	1.761248096451	1.539042719296	-0.458976516509	-0.374609632522	0.487031065311	-0.302675631907	1.034749316205	0.238395931638	-0.141412774095	2.182629568773	2.205383467745	4.064112104882	4.045511362122	4.496314823804	3.612413649959	3.456366967681	0.132558190064	1.697765143669	1.058700769890	0.862343522032	1.020789877654	0.775992974403	2.096138935314	2.483944116369	2.140222701912	4.578363143143	6.749599083594	7.328090227395	12.640187543960	5.000326217927	5.167170152669	2.875146433669	1.553445151546	2.898388116492	2.448411429362	6.530178714643	3.605058074392	1.598502032451	3.818413095236	5.100764734707	5.376536502370	6.233930125156	7.539537332804	10.597919954668	8.180474308126	5.337282041206	7.841565931966	6.987591055824	6.615418103462	4.970312454544	4.211464699933	2.764089226377	5.189546197900	4.866776608381	5.116191415328	4.855609536741	3.590136334163	3.986318492321	3.064007169063	4.052594351052	5.968882756507	2.926565670353	4.912252345315	5.654283212133	2.639815398397	1.205803503848	0.995057473269	1.258181929735	0.682984342564	1.989090290599	2.003609206930	
1097000	-757.267618	1	138	2.003558251425	529.540113275502	1.662634619321	2.843182131249	-0.292743552378	-0.086138911347	0.787526129872	0.077978703070	0.375530634537	4.314222025160	4.516090195973	3.983849360382	4.115799151055	3.848278553427	2.800003760310	3.275354185911	2.586430031787	1.448698484504	0.484302146514	2.544983340359	2.830830259810	1.257015602360	4.463595363693	3.801157425243	6.058355019004	2.738912864890	3.070881539640	3.298583378098	3.650254234723	3.298050522390	3.536139941567	6.283651789800	7.658223184069	9.410227711049	6.901392710811	7.206917482081	6.495696687207	5.925540865728	4.294371278030	2.717732166569	0.263133612705	3.300486410680	5.728862251765	4.692037270520	4.056453711166	2.675532004760	2.236409329008	3.379647125632	2.886294774507	2.638719743303	3.277324518631	2.438955031201	5.027437665433	2.880188723853	1.826455728969	1.887174763654	1.800434885877	1.737112820846	4.527577256249	4.162686360921	4.336187359098	6.273628012436	2.424670860094	5.077288659244	6.565521459748	8.480718400793	6.152255832813	7.764467338863	5.566867411133	5.224024370415	6.466235597536	5.862317536484	4.914119485719	4.842670366234	1.783037605877	0.929300117744	1.868001898122	4.397118108925	6.659919858883	5.302481052250	4.794596984511	3.896155519668	1.511476004201	1.021048094470	0.796301805832	-0.563639223773	0.905417231268	-0.195416266127	0.373652467663	0.435498842616	6.672005706491	6.096476795676	5.873400561862	7.587626288641	8.356454570084	7.965407909987	3.194822698635	1.839533037071	2.722672926007	2.845700463306	1.702544394581	2.094403224941	-0.865920187673	0.467887040915	-1.461603312333	1.068433003565	2.228344709797	0.294341773513	2.044840307432	1.955803477792	1.088813281039	-0.507113484082	0.956086504594	2.777698574061	3.956654066607	0.915021616622	0.071240641324	-0.707836180892	-1.360863167639	0.461603455497	0.051194447779	0.707576578979	1.161476152157	2.468766618588	0.981208431810	0.618241791558	0.722570634132	2.135889554386	2.658789898585	1.823190079643	-0.344589620103	0.915649570107	1.209578536599	5.290359302981	4.942024789429	3.605190389996	10.436800660440	1.792271753125	0.805375301800	1.605693577516	1.310759291094	-1.012531551416	-0.026520280732	-0.363318866784	-0.225960064170	0.801068112385	0.152712258405	-1.275999321454	1.650191236261	2.177552412749	4.805013111067	4.356703872473	5.255421032390	4.698165901124	2.978328672227	-0.517519025265	1.218505031917	-0.043385182745	-0.374892816761	-0.001729729156	-0.746208955365	1.209145317139	0.826335984035	1.017466961350	4.799394000994	8.647968444961	8.694167247440	12.427620439503	5.413676992913	5.923489525655	4.189124216249	1.624060291897	2.763032958139	2.305761785476	5.204363989585	3.133286985620	1.382390536070	3.661572360908	5.202790406781	5.567471450308	5.976412954812	8.010134575123	10.928419430070	8.345912301256	5.128055314873	8.324217325077	7.845268110198	7.441750095723	4.786404336873	4.783340260711	4.015873593975	5.140155003351	4.385175476628	4.491080691486	4.014316419259	2.681966809133	3.653494755320	3.034435692671	3.952931083370	5.393191435397	3.009348956777	5.530566792643	5.866800492777	2.507461569290	1.589010892957	0.780067760222	1.080404949037	0.679199594198	2.200294568199	1.612841253413	
1098000	-775.588648	1	90	1.997574162654	577.934264450454	2.805250253551	3.824058986231	1.728177126174	1.345018653880	2.545678033864	1.126307676001	1.852607954275	4.198025973495	4.429363724708	3.354644697345	4.258783096951	4.068680602350	4.084954087372	2.773893729890	2.068441472283	0.388305760957	-0.148554769365	1.633128372264	2.044749810313	-1.129965589749	3.576664481826	3.078526317652	5.432120385943	3.268437451845	3.096294357704	3.394567098002	3.686890995871	3.074619954414	3.085853509411	6.099992296527	7.970948186354	9.653987160323	6.957474698929	7.683705378693	6.050417507996	5.566196882543	4.103643812161	2.013099061223	-0.070403031323	2.750778801044	5.857163068020	4.797158760038	3.895140126192	2.414051163041	2.290168495047	2.514772860910	2.639367702089	2.498619325555	1.842108671039	1.553453775438	4.953959927706	3.910509052372	2.023165396983	2.196447598076	1.740782659910	1.929604759199	4.862765796533	4.986577311203	5.845778112088	6.438841944903	3.256783965238	5.598891318152	5.993910204536	6.338635185094	5.139795947278	6.594944996442	4.076257540855	4.202799030054	5.484090000451	4.032966693280	5.624796957057	4.257182618899	3.449149050028	3.588980684620	3.447058117235	4.656627296672	5.682986309441	4.950961860777	4.449361624556	3.007841863748	0.773254862403	0.901914524668	0.420712716479	-0.507852632753	0.868209150649	-0.063570091887	0.304349712696	0.484637252879	5.487733552734	5.999170121045	5.390304657352	6.314612728499	8.898777897081	8.437970596388	3.503826916042	1.564668943277	2.806329261023	2.409125606145	1.013385068322	1.533234532989	-0.647814806881	-0.592095597448	-1.234259623058	0.220386930908	1.393559545156	-0.334083407307	2.651381058897	2.978801758887	1.310716158876	-0.033963628666	1.231822793320	2.393848493163	0.635950873241	1.242142616885	0.053365709673	-1.220773903691	-1.994517457276	0.342907835378	-0.417001027960	1.550078653937	2.512831766186	1.126680656541	0.331890345150	-0.355339917124	-0.143351872867	1.898830207470	2.579514200298	1.238653288202	-1.163324674558	-0.371102926343	-0.507155302601	5.336955530882	5.086697745635	3.642075510294	10.660238661583	1.994400591726	1.142444380028	1.746617294297	1.581409396235	-1.086280002669	-0.363506622321	0.069855875047	1.318853629003	1.309079296561	0.579305898344	-1.379445524680	-0.437335038387	2.456074362032	4.950508165977	3.873107148368	4.925694964419	3.812902327845	2.270615893970	-0.626191691827	1.144360260033	-0.408819677109	-0.641960370508	-0.780891628576	-0.695435116802	1.011357674410	0.993501180871	0.612411704803	5.380153930180	9.029248859486	7.751666701853	11.485254430147	5.363477433946	5.758148583054	3.807432684457	1.505406701333	2.548681519172	1.995852119342	5.310474346112	4.267501399069	0.633707319496	3.410776962402	5.165148595764	6.072542174071	7.614147153132	7.653451321650	10.984942853405	7.962902982082	5.986921829237	8.342588236896	6.788227899344	6.938133360199	3.828499798418	4.091287741786	2.544269987310	4.723655110021	4.051690521745	3.721003255416	2.540759463233	1.393508603205	2.016573757253	1.905204579951	2.031391125582	4.043968128363	2.772788950579	6.022493057234	6.157062395023	2.277764004368	1.110311521004	0.483002655252	0.363588176972	0.618734880690	2.149880573982	1.700962038704	
1099000	-769.471836	1	721	2.005622058358	561.304164759763	1.845649029578	0.410239523439	0.801026259549	0.613284193026	1.906207038526	1.155573476215	1.747491896470	3.296425848048	4.766427683538	3.777336090490	3.995362215663	3.653064231792	2.735784033460	2.097848243689	1.896998498545	-0.435223621286	-0.344048025213	1.582170949518	1.056778310754	-2.239256632962	2.379874519538	2.449076841225	4.236766405495	2.892859001740	3.210014870662	3.588744050798	3.610822938954	3.397061794498	3.452237844433	6.363710587274	8.411531490475	10.516867426530	7.129156287455	8.300347289070	6.280541421884	4.981654911367	3.750913367141	2.332333480355	0.133369020808	3.092215206871	5.008765818767	4.801527775228	2.818415567881	2.902796534734	2.908065410871	3.124555009456	3.098594121646	2.705458011692	2.147163760169	2.093537494121	3.945286403343	4.834677822590	1.827254403731	1.345629045043	2.267667396438	2.290825539973	4.496110332172	4.845224974511	4.457568434621	5.854718847454	1.913401307898	5.846042164470	7.025817111878	7.694671104132	5.937237269721	7.725430709748	5.514105076478	4.817447384551	6.769395081374	5.114951574867	4.532090662043	4.307422307871	2.342819376949	1.977898968291	2.653822653867	5.413610944695	5.711101524808	5.339031148937	5.949419642037	3.721233636809	1.284618079089	1.994745592568	1.388308090492	0.586383926381	2.035848126071	1.027882686758	1.281020204788	0.757474971054	5.840454838041	6.477770638376	5.390127100772	5.848238863083	7.680824218682	6.727368749435	4.342817249008	1.968756485578	3.405031506810	2.542393574643	2.118290479663	2.838850647678	2.119894940136	0.121598751684	-0.769814415196	0.545133119870	1.349111314781	1.161281757742	3.092524238286	4.033410477742	2.084820270441	1.115496800578	2.274980079861	2.007721873149	1.394477482548	2.019994222895	0.436747305450	-0.425442441084	-1.478800838704	0.356978301938	0.083022525601	1.732183938038	1.706035153688	2.292967314192	1.525574982364	0.273813707832	0.304706429868	2.553408801755	3.681993162259	2.643434459930	1.241297155513	1.620723815924	2.050459571261	5.579064285500	6.243184402872	4.389025394800	10.658795908410	2.819077166589	1.941110653098	1.119899099295	1.104687203046	-0.899348643812	-0.934516561328	0.025169740905	2.138404089700	1.205899883606	0.814724257835	-0.906362352419	0.158255686362	3.252160652627	4.835170395929	3.166944080132	4.659352693600	2.378485535370	2.733844777694	0.358685713932	1.084055227655	-0.382482752414	-0.607095171082	0.129264529948	0.264008004954	2.037153108094	2.739843105114	2.386247750176	5.416403680307	8.022928428403	8.138839250959	11.762349991480	5.477781672030	5.831820307175	4.221406138319	2.163589874903	3.246849779057	2.306772328849	5.461371434738	3.051254866744	1.900948410900	3.677851422598	4.457677929034	5.092464067646	6.565630594296	6.127221105435	10.458663683123	6.553298824302	5.037067315340	7.009205277516	6.389819077171	7.108522988816	4.689942828844	3.636883576769	2.548903044904	5.569471675488	5.020104365175	4.141888443993	3.046742966158	0.983349958821	2.179431382834	1.889844100468	3.006285951444	5.893252355913	3.407091661128	6.697559938680	7.134200895258	2.387320007717	1.614930239545	0.457993709521	0.665116571116	-0.242283331746	1.284445639487	1.216994061723	
1100000	-769.901598	1	550	2.005005756487	562.456787676543	1.858760452558	-0.611245085910	1.094328957953	0.970539744313	1.568737615630	0.838641805621	1.391570536105	2.489549130050	5.148020703102	5.525831401529	4.983953458333	4.179301467432	2.937824899175	2.560957698701	1.920541511655	-0.314184416370	2.004817605308	2.146775217308	0.578574955724	-2.516631515951	2.717719867852	2.387191279581	4.052854279848	2.004904732337	2.652473675899	3.190634018085	3.354039210599	3.244873372720	3.551510876862	4.937128197728	7.368947152929	9.945898520454	6.567478409560	7.884221802685	6.461441590727	6.023186443392	3.704617107372	2.607301681626	-0.599020636956	3.922389284313	5.093312701957	5.045670165410	2.548201187111	2.042455408314	0.975670282346	2.795547401749	3.089760535148	1.926121832861	2.387841629846	2.109187979941	4.375231640044	3.908182478090	1.052949261128	0.400403879051	1.551616909682	1.382687011408	4.745705025959	5.339180071295	5.495763121693	6.020961780508	2.708205630323	6.903822222346	8.273610191152	10.124613213020	5.901117682408	7.515546724610	4.695004534792	4.591260231444	6.918701849531	5.870147091431	5.652466005405	5.249874673972	3.182282787502	3.932044106657	3.498683114886	5.724040345864	5.369130788434	5.598981076512	5.942642105089	3.474798042182	1.305632758601	2.049437783480	1.285782666741	0.649719521627	1.962602424670	0.980034869140	1.210511976399	1.243714662763	5.307103811130	5.809957970462	5.725174677010	6.242633219692	8.475172822930	7.440690332115	4.020590438871	2.004454235633	2.971737886207	1.962731936188	1.378126098531	1.929521694261	1.077545005701	-0.114849402034	-0.078596200014	-0.162744538354	-0.048277363574	-1.278484621190	3.032657281980	3.423371834140	1.781110791742	1.636192967893	2.045889504964	2.077017888222	2.011333123590	2.036394886131	0.877986743632	2.025065277288	1.215014964323	0.459096804993	-0.708721125282	0.846806970340	0.648278970729	1.736943666810	1.999643162317	-0.412153288028	-0.182526320093	2.468979545630	3.539317211269	2.758382318098	1.051357299581	2.048532252973	2.463086913133	5.033279255354	5.931163217079	4.115838478446	9.847071778660	3.025839786065	2.584025158691	1.318753873040	1.943652861877	0.041741640166	-0.410678708477	0.798317760270	2.440712530277	0.181312288781	-0.850564960773	-1.092293722328	-0.735546466555	3.333503122673	4.696353796606	3.296858488456	4.939801378957	1.903346826852	2.559339036215	0.962023763105	1.678610642049	0.536589547443	0.398485740367	1.394599400619	0.955466943552	2.833893907153	2.613016581344	1.815216162878	4.698278683041	6.866702801562	7.712397527674	12.694023829417	5.127576291403	5.104049361761	2.615734258362	1.931781411060	2.854737167289	1.794487691303	5.498419939206	3.726472063772	0.861317512643	3.495490243535	5.708381724842	5.926637648719	6.385290825895	7.391993538310	10.981677183904	7.797435336615	6.511929606106	7.894121598967	6.853931940517	7.207103824707	4.280075071766	4.351374440087	3.504248786318	5.179324582561	4.927145417968	3.917102223974	2.612140123088	1.350685009370	2.561685523792	3.199221325605	3.432879456130	4.839017279797	2.514159475767	6.614623770720	6.369644014098	1.680196947093	1.040233843725	0.396699766429	1.122243868968	-0.096247064675	1.718659082314	1.750800499112	
1101000	-773.300491	1	86	2.007849258915	571.656419411208	0.659084787783	-0.705893140205	0.110479745349	0.325268087792	0.994666893715	1.281313211840	1.392414957528	1.946755435801	5.527381054853	6.260806920649	5.270187741600	4.082658361365	2.168029433358	3.174734308886	2.542756566155	0.024125363668	0.745152784740	2.992489247816	2.047239044847	-0.371836268059	3.946281872878	2.410240970424	2.879759081463	2.174520446376	2.225658849958	2.982665418811	3.180131051485	3.120725381538	4.534369018256	5.245785817417	6.298897064302	9.092242848509	6.723582558739	8.167805452615	6.228367837111	5.953601482383	4.295971963443	3.328770692142	1.001874917678	4.925751093580	5.262711083800	5.543882697678	2.364275179621	1.621102554163	0.143776261357	3.051948341889	3.423845040214	2.293536785257	2.439375141750	0.939595230466	4.835128778631	3.163413063713	1.626791385068	1.516088550537	2.053062246699	1.533358348525	5.760793934677	5.973683556265	5.277607712964	7.164107571084	1.958184220203	7.125267801120	7.668045436548	9.822954072207	6.037109824723	8.104839202032	4.342581557320	4.543139821374	6.679881408366	5.569411910073	5.881558352159	5.385599817240	2.724061168914	2.641585348932	3.083084077232	6.500315177107	6.110432404351	4.754398121291	5.488857623395	1.858513490574	-0.231005509308	-0.940812056761	-1.741454660266	-1.247017151327	1.423498762951	0.409162376596	0.814646867712	-1.091471476866	5.206420589225	5.630682783408	5.126332418412	5.094312810643	7.305752929728	6.629730476954	4.716540736698	2.476931659560	3.637413892348	3.308726908224	2.725248103306	2.413204113044	1.419393751976	0.796706219413	0.934663505802	0.985572062864	1.013837071794	0.272396780487	3.676786905865	3.308333628103	2.595744242290	2.838721726743	2.718235197816	3.363358119846	5.460120515833	3.199056268536	1.593177867943	0.606511293740	-0.591615460737	1.243902545368	-0.393096481126	0.228502351568	0.862089884596	1.357354116354	1.866458536743	0.117762973266	0.424132053076	2.851595434666	3.835907563813	3.245812635086	1.414808174839	3.057745063421	3.717918844216	4.751966102873	5.488384392509	3.134114959030	8.989219114831	3.763870713812	3.181814193247	1.674966965897	2.194475459389	0.410840643599	0.277918958443	0.527361801116	3.281840035667	1.496345446060	-0.228909056472	-0.417836128635	0.131131350173	3.721813979151	4.995980465242	2.670905880806	3.845240457491	1.289163299259	1.993856834824	0.428381306930	1.133477627393	0.042906433561	-0.233847594320	1.903594211631	-0.288279249755	2.379138779993	2.184986357868	0.996854111352	4.071680852748	6.551226709082	7.271436268693	10.455072948866	4.052962879080	5.142803157256	2.707809121702	2.514364060972	3.188973731923	1.668340629552	3.642273467828	3.276110053124	1.619724309881	4.019168757744	5.979064468609	6.286097566802	5.658256248039	6.749407189148	10.548196018129	7.622212028029	6.282817689625	7.555522493861	5.740178637619	6.903563651504	5.046534950616	4.894754562791	3.192003196209	5.799967207870	5.456617537416	4.308533513679	3.839912118770	2.788299212449	3.750457838108	3.855254470875	4.276208713161	5.826674612121	2.127907897942	6.044824176019	6.338554463728	0.758019921823	0.934928359757	0.212011373873	1.785353832549	0.029818886725	1.330810586867	1.436872562520	
1102000	-784.348060	1	856	2.002648955801	602.610573045975	0.039242313200	0.794495569055	1.657252998118	-0.131967681458	3.173715052514	1.784612382690	1.670666374607	2.076013081021	5.230160150960	6.196151552230	5.185156184222	4.100188452122	2.345736527919	2.552562922072	1.534315978799	0.426155907138	0.597866456943	3.338031443524	3.576945407058	1.178077454775	4.567392924701	2.833998713662	3.618046387541	2.594460522357	2.335701405483	3.114564750452	3.366658370537	3.426207966614	4.137377881744	4.375547007520	6.144111760874	9.063831000330	6.320250783874	7.069038261627	4.985465719922	4.877842154671	4.260534443246	2.128874752349	0.320439820102	3.631035690179	3.512802410461	4.494840225520	2.907652818163	2.299951484637	0.642253113864	3.210499389535	2.989189356937	1.167358679248	2.828686619404	2.189969737398	4.932231717436	3.647304232669	1.721718067817	1.728662516726	2.040088020720	1.466084533731	5.496886314178	5.975641317120	3.807731315278	5.503512375270	0.738136858051	7.176164623310	7.823097150732	9.131359553304	5.445335716506	8.101926769469	5.410858979761	4.354402877939	6.196096541236	7.085088352535	5.398807036888	4.528113527243	1.695516983061	1.619339667119	2.319555083059	6.070751972819	6.150821511662	4.901627481784	5.022969670350	2.734899009303	0.266012213457	-0.487858986877	-0.435339993619	-0.678901023555	0.664145154899	-0.082719204330	0.470069117070	-0.531785218117	4.892802206249	4.790872679720	5.262150674002	6.124904132753	7.632709755633	7.374753622680	4.022268878837	1.031270792873	1.974306503663	1.084378658768	0.762323316707	0.777558963308	-0.578245710799	-0.937481189237	-2.397035124601	-1.386735616080	-1.469227392604	-1.403528728000	2.259580226104	4.774606015299	1.514092438467	1.711146333017	2.062565775766	0.956220839811	2.166122649815	2.836800686285	1.770511063564	1.888598599029	-0.397701050862	1.411747588199	-0.683879615607	0.299349038285	0.251353554572	0.873789471297	1.614993840042	-0.555179815652	-0.061587064524	2.270959810069	4.157102804440	3.808308946113	0.584832868943	2.231484984343	2.186808932136	4.664134424337	5.837264861701	3.321433342024	8.219121489430	3.922775850637	3.270884327411	0.108592898720	0.727036705748	-0.583461260093	-0.284820505642	-0.490768099976	4.037540495183	1.726353771401	-0.325375079186	0.604181771432	1.153227642860	3.981382748266	5.474080822061	3.119178610736	4.111990860131	1.396029397313	2.341707084577	-0.590290129517	1.574732907825	0.643891267557	-0.788751163667	1.714953507931	0.429262862866	3.323999842551	2.396514407630	1.262173707244	5.757617811975	7.797047343994	8.673884769227	12.509342763835	5.408846867324	5.730874132482	2.897708816051	2.698217648619	2.973797609571	0.721809793712	2.712761567768	2.797666285319	0.820426471299	3.411796347087	5.869716526331	6.186614416330	5.490328402355	7.269386095245	11.241123710784	8.099577363363	6.087092578076	7.890165569506	6.297101690276	6.846053963421	4.150913733860	4.213848507756	3.997505040545	4.802067317396	4.362787820731	3.808485070591	3.166491715494	2.000237717599	3.707215088040	3.706427338853	4.053717811844	5.730624422579	2.075363538137	5.983493300797	5.481132968623	0.577988854043	0.790607827004	0.318379438359	1.909141776155	0.295607857160	1.375958861613	1.536737487367	
1103000	-785.684381	1	263	2.000162689846	606.466680238526	0.859253626778	1.806983915486	1.612524182382	0.224528629266	3.961372612337	0.890970596770	0.409203944374	1.987199319816	4.775574604608	6.571690272845	6.894895085906	5.326450489381	4.788433337131	3.605554607673	2.121935772995	1.353974588240	0.331887386751	3.313848467365	4.795967640619	3.396917510596	5.376194662192	3.477588308557	4.435622729536	2.410295477007	1.840182545902	2.849393452546	3.369457398241	3.299787349222	3.712349128950	3.072999601108	5.857068007661	8.780551099430	6.698940595253	7.739444349193	5.852951555323	6.274856315358	6.299708668885	2.655737464429	0.681993211438	4.552540785078	4.818773080377	5.279038825765	2.594735924090	1.679217950108	0.107158834167	3.457730095225	3.193716491369	1.733771632971	2.733363531218	2.466100014534	4.374058044326	2.517326891424	1.659486606478	2.131969623160	1.819038152820	1.382646511315	4.846174133504	5.584140717359	4.872905035810	3.762911059651	2.037020675079	7.140733296013	7.627722522533	7.814230364005	5.203251002641	6.661918285310	2.725702454814	3.024301608291	4.658630297585	5.510769557242	5.138637841773	4.254930098450	0.583223802410	0.649293823175	1.589260700486	5.909136900165	6.799378271263	5.231984069072	4.395065270012	4.131706976422	0.785637727613	0.793805692399	1.099226928543	-0.119431902613	0.942127521339	-0.185754880099	-0.073977388361	-0.411195843569	5.677064546776	4.886038771076	5.039871261608	6.503981499391	7.736006278002	7.459341188971	3.960966973214	0.817131377723	2.356009689889	2.377152343895	1.546701661472	2.595113896494	1.083636032440	1.424866075779	0.018272776534	0.600067688319	1.172262584930	1.884526846855	2.259271231748	3.029050588606	1.350942169989	1.711025455978	1.486488075088	0.547708763296	1.745631932777	3.035642099292	2.291376438600	0.737159045120	-1.001570565468	1.763737602870	0.808648998809	0.645909440743	1.039548034422	0.951255322492	1.642475297817	-0.134277431396	0.459458006989	3.232288769937	4.819795929337	3.483298649432	1.353501113727	2.720425247258	3.292502137018	4.570871364286	5.707695971302	4.175677224295	9.663166823993	3.278657266255	1.892096480529	0.199339104278	1.188167498378	-0.335389624555	0.129926641060	0.556150469765	2.411003459631	1.338296621429	-0.368805648898	-0.389998625698	0.561869102041	3.636653977092	5.566134481833	3.755966145418	4.893322306365	2.579031103927	3.510008957092	1.080842731646	2.145344629854	0.649504114805	-0.677560077865	0.273212593269	0.162208765099	3.075157221683	2.546248409183	1.720919344964	5.193636961469	6.732286841067	7.801604852287	11.568116672954	5.287436901821	5.417321374932	2.150122294748	2.351269689783	3.244493780579	0.457443587356	2.810085317743	2.113042490001	0.217860305468	3.726767525913	5.667505457942	4.861450500945	3.939600499599	6.941192846312	9.927757317954	7.732671720330	5.730020711506	7.702588987875	6.068024197350	6.821639036388	3.863136576846	5.637182675223	3.819439253032	4.470929756134	4.103538794222	3.842111593297	2.977273128171	2.430096737458	3.835089531994	4.722659080666	3.037338827894	5.329244883939	3.124794958154	6.836968739222	5.668291408578	1.754062949681	1.304225504051	1.096472235712	2.403014829846	1.063185086895	1.878141580925	2.358873954910	
1104000	-778.253336	1	837	1.998783538575	585.332118927680	0.625294307351	2.933488398731	1.440285884874	0.066189060976	4.629694372516	1.934569643418	1.268441151509	1.675060847913	5.485835754885	6.207928018990	7.741668777256	5.485930632832	6.394526532164	3.428093639330	2.247632453411	0.841362576636	-0.337173027993	4.347472399618	3.035756421735	1.363942403055	4.458464480567	2.298566519642	2.489161611478	1.391058384172	2.155642164054	2.589324543938	3.254382049809	3.095970964715	4.583192746515	4.299894642245	7.209905183538	9.236272436243	7.427911479901	8.260645225363	6.917085453591	6.215589461688	6.525201662659	2.946207997109	0.425850423328	4.307041330841	4.601534487103	5.166771408590	2.333677559834	2.903984820185	-0.272873583931	3.442451638599	3.319317032458	2.142801184540	2.692875089627	2.153806257276	4.897880710379	2.777944148217	1.553458332945	1.827176998071	1.789692777574	1.789323023182	4.987008983468	7.149509716411	5.563786998538	5.505585568053	2.645405942349	8.288697030890	6.771653215403	6.455038113140	5.344060932631	6.478784521021	3.822644264387	3.382680852211	5.133188664239	5.705039218444	5.949880645016	5.441749644985	1.092236235229	0.842653028542	2.240754253106	5.143680528068	6.616870101334	5.786070677962	6.044406294222	4.797390998848	0.894544161303	0.392384748967	0.983419452858	-0.074651538289	0.700042067663	-0.122285361256	-0.116575125220	-0.296053219747	4.710566389696	4.226240345600	4.539837630384	5.335844762278	6.030398627571	6.166327295565	3.614652295602	1.088206442655	2.900980821712	1.643546438253	0.768614723079	1.231283033031	0.418718691189	0.247121780908	-0.912003790450	-0.394730149652	-0.022956108203	0.413253629889	2.192353327569	2.353319506107	1.509391394168	0.801639333682	1.324816606131	0.734760475972	2.397912427250	2.361355275705	1.908445796863	0.027750867476	-1.455207566465	0.730013781749	-0.848682752239	-0.813021394436	-0.027132182399	-0.693714028505	0.151606666441	-0.064679274735	0.191017708444	2.027096373186	3.316265569063	1.610545332333	0.348954439780	1.330338084099	1.569924555420	3.511377908635	4.712963427979	3.763664239486	9.836396053687	2.817155242450	1.830853096287	-0.749188585245	0.767516141911	-1.330084959760	-0.841932213108	1.298854790014	1.999507745401	1.752804251218	-0.079532621611	0.549110772411	1.003210091045	3.555497996296	5.192098875097	3.969019665418	5.870318483426	3.775369665050	3.758695239181	1.242274203418	1.513266771086	0.145710995366	-0.531302820244	-0.274002883708	-0.592625882223	2.994610559495	1.007526522626	0.523840052153	5.080271450214	5.565978281648	6.167163580726	10.118455419767	4.995672750436	3.418759397657	0.823479960799	2.255844869224	2.898998945324	0.479152181862	3.448698104263	3.237941445520	1.831619136030	3.307825652951	6.937858172063	6.295668580853	5.257831124759	7.130371346644	9.143977934790	7.559379980835	6.263158463141	8.241090412050	6.964949387577	7.278180050833	3.385583219164	4.989747381586	4.038641961520	4.082841586663	3.241394355651	4.003835260554	3.750000587149	3.149003677656	4.419688963267	4.607074450400	3.566236937325	5.633262349052	2.254191919688	6.383485653574	5.314354107682	1.085180776698	0.838432370685	0.708291954633	1.305120586663	1.013291216671	1.454790441769	2.650284319624	
1105000	-787.011806	1	822	1.998856449407	610.321549229102	1.430685320662	1.657820958897	0.017788423739	-0.637211482745	3.472432058779	1.677027764217	1.586081531201	1.336936257260	5.530577063153	6.186302913931	7.748164175578	5.737396541175	5.538829608224	4.687462959734	4.585813693936	2.277263686649	1.430444839691	3.840577817604	2.592702767390	1.793479920274	3.629515968134	2.396517927247	3.091388339379	1.121908700268	1.741936284417	2.129363157724	3.278433789025	3.234082444665	4.048190115345	3.755085369796	6.322821377368	8.856410902674	6.763904672049	6.799592492952	6.117164868912	5.530985655726	5.331685964775	1.528282037433	-1.368507401090	3.103580279631	4.576754655247	5.721889287151	2.060007118217	4.091871757243	1.062481912042	3.376912000448	2.748567279497	1.441277422461	1.943548787212	1.348474624304	4.968801536811	3.341734495418	1.837198604323	1.650076931811	2.033812003445	2.026744728988	5.494328698848	7.577032695891	4.022619017419	4.182778565365	2.298448953890	8.920803807461	7.060252510704	7.554527532903	6.359128971973	6.895242027304	5.239248420132	4.573213695747	6.055477087047	7.758698688712	6.386783405237	5.059635888132	2.086075051887	0.616682569849	3.157575814414	5.823285482243	5.490375869259	4.752492296905	5.785298907081	4.105554897966	0.633318219399	0.708064114014	0.401858541915	0.194261256376	1.092927377775	0.242679508318	0.561776651134	1.252558283430	3.090568581367	2.821920009219	3.293718900278	5.255278421657	5.182625634040	5.566543718913	3.948827043121	2.215880053496	2.925953122180	1.817085364985	1.049457567341	1.439132547835	1.195049314637	0.001781007735	-0.176267639989	-0.709923709746	-0.918934785794	-0.206280442636	2.205042447651	1.644787501128	1.495413950934	1.000354130507	1.013672011614	0.951307888370	4.428874963195	2.171295033422	2.060535106046	2.681791806808	1.936703553423	0.624797476751	0.084654894575	0.399445091263	0.988566742174	-0.859000714208	0.340860020756	0.051180961523	0.239177082093	2.121356608964	3.122570363763	2.024591907163	-0.286449656885	0.830038546227	0.607029846623	3.203358823619	4.342508375303	2.975266509396	9.545984426109	2.459975289286	0.959323367666	-0.936422627210	1.174253599650	-0.375450342471	-0.375036270719	0.036921494477	1.396595646121	1.365764924391	-0.275308313381	0.607380986737	1.150647868238	3.170032337555	4.676938272310	3.170094047700	5.396539881483	2.723151012121	4.071162066229	1.606926707125	2.192496129104	0.901246524368	-0.078706913275	-0.951788664697	0.489829422898	3.491655233785	1.700391677226	1.427311637183	3.646513182433	5.209778720115	6.514999308007	11.581024647551	3.561950189190	1.697767056420	-0.872939045090	1.688309389617	2.714518371891	0.481880427125	3.645543717895	2.831719654056	0.952242291653	2.934317282862	6.311957617856	6.456191701837	5.264758038104	7.043071001078	10.527035371415	7.340249129428	6.961156541717	8.318924109664	7.439584253573	7.287087491754	3.446141979043	5.108341826888	3.155700237223	4.352653743729	3.106452996494	3.387173607400	3.309637010018	3.219599198445	4.304815415112	4.674891623954	2.669622021710	4.672140258666	3.354130827348	7.076161440036	6.194396516092	2.057241217346	1.032643465411	0.525503285913	0.850838280016	0.576375619641	0.672411544973	1.688952060949	
1106000	-784.087073	1	353	1.998834576421	601.860332056967	0.875665497704	0.885939479518	0.289783444476	-0.705905625657	2.589249254781	0.391799744546	0.239975662478	0.574445157285	5.111180508867	4.599948883475	7.613794529740	4.557470651445	5.188015943720	4.026611919665	4.216360235748	2.610383010323	1.168414998936	2.820289211332	1.422751964523	1.145009541055	2.316883502784	0.808308432192	2.393802178930	0.248004173667	1.285218733190	1.716344772646	3.406049344096	3.467146038636	3.697033117886	2.209359801174	5.204167322741	7.524424833047	6.402907232296	6.274353575329	5.093164653938	4.332611790117	4.852207228393	1.486649019913	-0.150306597592	3.057912286680	3.858940103056	5.530410599567	1.790177012266	2.017283788921	-0.664117741933	3.272348353284	3.410544665751	3.614743082062	1.795959777600	1.408469253248	4.573165553770	4.167614010837	1.504122191159	1.082319067914	1.668393757239	1.687001066017	5.894812552763	7.978409665345	4.027022348642	4.315784666292	4.149059086124	8.488753812477	7.527624104169	6.477641951259	6.024230535292	5.638837202659	3.777467097027	5.154304107696	6.264680817827	5.903633172690	5.075837150680	4.398603480523	1.372677931567	-0.417910039423	2.360145400928	6.236747229744	7.004981617536	5.472394800441	5.503905542431	4.361599196757	0.684581978041	1.007658337781	0.587088450249	0.658212976222	2.312768630794	1.092177727626	0.971703711964	1.446614099768	4.698420404345	3.723705932801	4.073593602504	7.198987761903	5.022086259596	5.761974555835	4.461874018672	4.229624956637	3.365953724701	1.725868990041	1.331771017307	1.551707908891	0.187975026987	0.452281674245	2.046535850082	0.458458598695	-0.001925554100	0.394093596934	2.429774839052	1.637977129144	1.733598872769	0.445485523129	1.879132104743	1.305074454987	3.413684636097	2.678243456959	2.704120242701	0.292364979289	0.409714719634	0.923226065202	0.153156963409	-0.956341703339	0.019223789874	0.393005305052	1.747829978186	-0.180187054229	-0.036174765522	2.784610330876	3.294861228559	2.549851110989	0.815322526610	1.972426421727	1.674996617566	4.002212539593	5.688596627898	3.878975603145	11.753747574174	3.247041104265	2.804202145838	1.062899538744	2.268428241947	0.371394001126	0.429886123614	0.259632539329	3.440288929131	2.191353587005	0.533813538661	2.480854625109	2.336520999773	3.633690990377	5.105418982423	3.588468770826	6.101700867521	4.533069573745	3.225941633242	1.237821538032	1.537703531500	1.361856865282	0.325812639931	-0.542175630713	1.312443490468	3.692598351614	2.763202604056	1.887084959260	4.375564013793	5.094648038349	6.333653220096	11.625191817639	4.880901189538	3.174465192688	1.047568022245	2.514218376555	3.319050283593	1.044570631473	5.176443757485	4.467829486116	0.934873768752	3.509369031292	7.063401314331	7.574926569323	7.216885307811	8.194621618415	11.266648483969	6.761313376485	5.795467418765	7.982059320737	6.699266134313	6.618640624779	3.507887266075	6.249849505624	3.101818678386	4.041765210722	3.106284489120	3.417424096146	3.832756562562	3.545820349336	3.600063930295	3.207333889772	3.764129509826	5.447475400013	3.061696797790	6.681050046902	6.042699649473	1.998143404247	0.974925523228	0.570421476544	1.629419567376	0.677589800393	1.020882368551	1.864174161725	
1107000	-782.705828	1	168	1.996913577147	597.905286012336	1.380908206769	1.613324987740	1.305016599319	-0.053446316252	2.707120509915	0.084235578585	-0.673584451173	1.983332049492	6.544697028331	6.668101418612	9.942980021313	6.525409275403	6.340086285745	5.851134476116	4.965358156817	3.159705911253	2.068267992781	2.773967232710	1.808853764513	1.610803652774	2.137079602877	0.452708399063	2.128186464915	-0.268906377108	1.308449676073	1.879339232461	3.458537676898	3.768719286039	3.882105916930	2.795099672354	6.571387274811	9.685013110892	7.011900113818	7.310652916243	5.954681274814	4.924055869350	4.922943772454	2.174856666342	0.755239875779	3.825091527987	5.515263625919	6.486330133809	2.859115100132	2.264722317040	0.455952031281	2.449635637876	2.663430433722	2.926564997691	1.853544368712	1.389988968596	4.611483619932	5.206065484363	2.321526746892	1.897540298238	2.362624092056	2.211591660820	5.856888095764	8.433866042175	3.924414865636	5.672164271544	2.930762021840	8.726396482051	7.506013540939	7.769822302175	6.083054651638	5.881138696843	2.914921492002	4.536033169880	5.231337209575	5.667176551378	5.572362164041	5.537213549087	2.211833789439	2.155345362809	3.340477708261	5.282339591645	6.492498111583	4.809601154062	5.676156857975	4.365833774189	1.154282540502	1.479229242288	1.615784419712	0.508226227358	1.633456146018	0.685689819841	0.281433478484	0.516257757888	5.791810680521	4.586963663537	5.247292207133	8.307965224586	5.895142039963	6.298991980995	3.530718903943	2.647725426077	2.299933749988	0.149306581461	-0.556578569051	-0.331270101419	-1.124032049374	-1.451433022152	-0.060536952656	-0.891525587878	-1.143573868928	-0.913968155037	1.810786647582	2.188124788199	1.578672993009	0.078925749359	1.939804551699	0.834566537837	2.480801403361	2.695247549620	2.477751699607	0.263332222711	-0.201382734890	1.706019918331	0.544860810384	-0.928296788983	-0.554161926496	0.763262834166	1.711624422498	0.008122008676	0.213893199712	3.444256395693	3.676595040704	2.395722406006	1.488249010376	2.224112666067	2.740648429086	3.478280665392	5.170627970906	3.920638193227	10.150099867901	3.092819264839	2.912512346970	1.365234671910	2.011382446224	-1.281555365855	-0.553605454121	-1.612908136175	2.413526904347	0.368611676466	-0.327227320672	0.579783395069	0.092750954286	3.341028236545	4.766301983872	2.807210022783	4.934279719667	2.783410871183	2.446029739446	0.160715320313	0.863941187817	0.976243141675	0.165958567036	0.481977188716	0.165606304450	2.116784050422	0.987482093795	0.598645568952	4.797519545869	5.410067235169	6.441058879255	10.919101543926	5.205672772808	3.718924830587	1.400188667586	2.284178015606	2.890732322436	0.307046523897	4.019916302204	3.680747805269	-0.392028505598	3.275959410024	7.130766228149	7.911528824437	7.383606102195	8.245206811153	11.307622093392	7.044313943742	6.183701872535	7.559313755791	6.273306738970	6.766235390631	3.271057620416	4.339095769156	0.995611766455	3.665859747646	2.792807685204	2.705736335827	3.749294066721	3.922703049351	3.757808666324	3.541891709549	4.169608984955	5.907187173584	3.143389953549	6.535155158694	5.428326554276	2.407875311883	1.822713151139	0.929900651539	1.341961144757	0.827044493545	0.750552184009	1.748405187274	
1108000	-768.180154	1	984	2.007213508589	557.854064240423	2.874071788464	3.132236720513	2.508533706993	0.566994668077	4.415263250309	1.729197122779	0.663201005638	2.184009759288	5.578423801488	5.869641739438	7.140201510051	4.475958879165	4.052743941769	3.952220601031	3.215213778035	1.752178828903	1.437877444256	2.466680996376	0.233387679345	-0.484246559944	2.426552089778	1.275931408495	3.054794782093	1.046360858676	1.303647105288	2.507703755020	3.217733852352	3.482248873670	3.720977522449	3.312927152275	7.531866314606	10.331886296009	7.164039580237	8.813222750726	7.373908955524	6.453292164501	4.728390309035	2.272345182730	0.624348820334	4.171475486717	5.771039974853	6.558173959776	3.340384848376	1.447589021236	-0.739425552615	1.817607034523	1.747016238948	2.033280808643	0.932730275491	1.696709577615	4.526988885937	5.540788226171	2.357847968993	1.753358036767	2.119661892075	1.436612753631	5.068580478350	8.060831341838	2.731822471899	5.039581721089	0.524020289746	7.640126796080	7.497028639704	7.508595442469	5.471679781269	4.842393637839	3.246713775738	3.527094442414	3.895634564124	5.741063431838	4.901110980758	4.436956390301	1.603319130503	2.570757370993	2.721319069518	5.189254702093	5.591980099856	3.275676630165	3.890999211770	3.123194769138	0.613516027987	1.151474673871	0.996403586491	0.655872645336	0.960773321406	0.122391540094	0.441696998048	0.884113127982	4.855267012519	4.360854582632	3.741216690812	7.391668958291	4.156508115693	3.893047451020	3.630384756379	2.882301117032	2.652409010432	0.273738962545	0.167525918470	0.798537789698	0.179931816058	-0.246805649824	1.430430731590	0.941513806038	0.656590323986	0.532880844482	2.460403177575	4.749989777445	2.161886556493	0.956903977391	2.896176661658	3.543941261380	3.454814145075	3.348542354638	2.743398824213	-0.333806526618	-0.831813214425	2.134418961459	1.171019234128	0.617855762611	1.162749850977	1.954230140591	1.902132071092	0.079445193152	0.193131292818	3.489025209568	3.457072533319	2.452801890948	0.233129443326	1.074907412684	1.800008953018	3.910612709598	5.105575690686	3.518085004399	10.564627417918	4.070200399989	3.154574453175	2.514238163936	3.075020704178	1.390988875469	1.611674995560	0.715761124263	3.368101074088	0.868974429767	0.686458987437	2.153192148111	1.055636261986	4.295433215257	6.200527634752	3.556239094175	6.100162379284	3.711288416845	3.422514581244	2.268138960990	2.355468382985	1.812667138380	1.484864047142	1.947176365257	1.325347062780	1.133515472513	2.564706812267	1.565684600124	5.410558887719	6.503752020286	6.572599191900	10.113507690487	6.008272636192	4.768149100289	2.738646575255	3.427887180934	3.610084818037	1.351801001087	4.337882716088	3.515830657980	0.826428826767	4.049754517132	6.895106722362	7.579656351389	7.161925440519	8.545850047146	11.531969546800	7.188168303598	5.783327117269	7.344293396159	6.139241363047	5.881152263731	3.926180914974	5.257015221546	2.447981528008	3.932080847529	2.799168713792	2.111924394589	3.030965073165	3.377828187162	3.459332248247	3.372890988923	2.812852669906	4.553910592366	2.625562088264	5.143627819544	4.668125524249	1.641568887934	1.814196651905	1.092755964166	1.401226988034	0.863567206846	1.156433906129	1.678607408664	
1109000	-770.324109	1	57	1.986522060131	563.592274331045	2.982949105326	1.327276797092	0.550155176872	-0.672883283394	2.950552008930	0.959478558754	-0.308057214530	2.327376448289	5.087030149034	4.943192055321	5.550213919932	3.178777596332	2.348620148548	2.254243418654	1.436189901393	-0.363514218380	-0.495772545889	2.703943258856	0.940609643208	0.539842524268	2.775784365616	1.796750261943	4.057596127382	0.910821817939	1.244711850580	2.127183974619	3.411880893275	3.566690386352	3.568496463451	2.994305547965	6.592851736718	8.813792729166	6.368358578140	8.236399879169	7.050213223272	5.399381362918	4.183749609854	1.435429739081	-0.573151918456	2.840825757415	4.328838261321	4.821168432484	3.191145740181	1.918816515922	0.026414351172	2.107007935660	2.020256490049	1.407949907814	0.766384670498	1.639262085416	4.555924874573	6.009475346359	2.928905901894	2.309465797599	2.244704778687	1.767761841166	5.386951019090	8.714981601315	2.930563597179	6.984445221374	0.150182272813	7.999085917501	7.747140889043	8.960011531034	5.601000058591	6.086004841638	4.936906074117	2.633805118312	3.680281811663	5.333065301017	4.931511014844	4.327281588144	3.684706356393	3.539550296110	4.829846777489	5.133689268499	5.344815327057	3.758841302147	3.751541402311	2.727396115608	0.109245078131	0.092989279150	0.883366497866	-0.271581143537	0.749832081185	0.040211315031	0.068376459053	-0.500884352348	4.477976403005	4.631023366542	4.494924028020	8.568492359404	4.962126241174	5.370978004652	2.883113880186	4.037353488116	2.167338280729	-0.012054790472	1.344980073418	1.084091323900	1.165759902313	-0.538279282789	0.376173897636	-0.183582180058	-0.802245292577	-0.281589775004	1.956077125612	3.197224233486	2.345415579087	1.061060899757	2.819432598740	2.905803345681	1.473107048369	3.447966835056	3.049990198288	0.371058671418	-0.692110136577	2.490059410370	0.540669137436	-0.430450463912	0.519374806035	1.539823543051	1.156061322462	-0.256977254017	0.042015365690	4.005288098429	4.382556816567	3.567210459744	0.778589545366	1.347013372652	2.083807075259	4.318240030512	4.755740659712	3.346740373810	9.898733869506	3.886342444859	2.746002098430	2.344452454519	1.985734552095	0.386678621588	0.335555011054	0.662559600441	2.352757889114	-0.324097037858	-0.276537942986	1.042747463699	0.139878301092	4.392534995197	6.240900617706	3.383165872406	6.059041534910	4.552902667941	2.397831194231	-0.082802646470	1.266002845001	0.721517382759	0.238702888833	-0.045086151030	1.397518325520	1.548207695685	1.871928635118	1.177117325357	5.698604889006	6.727158718901	7.238281288802	10.465566896040	6.339046995272	5.481459047306	2.655598068588	3.309150748709	3.395053300015	1.136444999797	4.856736437048	4.010096153507	1.742441962955	4.176977495027	6.520169954338	6.339586640511	4.841229941903	8.396267899220	11.140045693152	7.681497157327	6.880457233094	8.706433526965	7.591463153638	7.487344196735	4.136069347311	5.018899415496	1.801814348494	4.079621664944	3.014156182654	2.066373676789	2.259568929158	3.428674408592	3.698392367935	3.829346721669	1.610577567043	3.449040354020	2.481307723957	6.100065303204	5.751681666808	1.379868674045	1.716402525639	1.008572506315	0.670234432355	0.553227104516	1.190126114658	1.146088777608	
1110000	-772.023699	1	534	1.999344801655	568.183068097579	2.773994314072	3.711716905838	-0.186723434907	-1.222806745890	4.594297656480	2.105188538873	1.945884371317	3.276392549699	6.592311639543	7.296495956730	5.954421575017	3.660354970200	3.767364941955	2.618505830706	1.796402813510	0.156875635560	-0.393498142853	3.772337143544	2.303846742604	1.291645836239	3.851654895442	2.750740802203	4.227670715864	2.067442985465	1.730525083411	2.628437361634	3.581241440460	3.805757763812	5.366401969296	5.120317470890	8.225748269540	11.991647821120	7.754941784127	9.181060674904	7.344050554757	6.562754580566	4.565111919785	1.479180533674	0.226577624543	2.691598969143	4.201202254605	5.290953629725	3.630789942397	2.219968052996	0.436179273499	2.946052223861	2.718188678688	2.137641404344	1.436928825708	2.000128382581	4.961615689159	4.389838984177	1.919937085275	1.711850869480	1.614236215551	0.932989171606	5.330904627939	8.299901402641	3.455157680137	7.175735717651	1.352478116724	7.055328427696	6.896384033813	7.739730964178	6.193086730504	5.855794081410	4.288232788438	3.440342928563	4.340520947623	7.161425488954	5.073543523081	3.873312998091	4.379460876195	4.534582355641	5.017695885615	4.398488637394	6.242918078221	4.869649905561	6.442427938529	2.127828799373	0.049726522000	-1.407094784225	-0.452308795438	-0.250828791919	1.836057784251	0.589633016540	0.518570471635	-0.498652442567	5.792972479548	5.337533352684	3.801428814651	6.672577644083	4.194290394159	5.061500476057	2.144607926565	4.880079002054	1.145784346536	-1.074605644028	0.140020655831	-0.565057359321	-1.143044022321	-1.276472877731	-1.208398348208	-1.286314522279	-1.656971216758	-0.658891907044	1.869110589098	0.695971506784	2.421552613457	1.297863059053	3.035356296463	4.087314898257	3.287964144092	3.534051562378	3.298520205322	1.624885085329	0.281476399075	2.351887096198	-0.124388272529	-0.846012259408	-0.352295377122	0.636636853875	0.085562282744	0.092369241131	0.633795350372	3.279522009434	3.529145587149	2.276429407519	-0.119382941527	-0.165180092658	0.411391715143	3.466669634006	4.444367778606	3.068071170217	9.655672104415	4.071764117119	3.026366381933	2.814619339936	2.165001339215	-0.167515657982	-0.280541264064	1.066175487085	2.412005899830	0.151758252169	-0.248261443326	1.112073104542	0.321641301545	4.132332631568	5.405076869687	3.986112168772	6.693028654741	5.862457505510	2.779933032377	0.636227261580	1.860658249154	1.271577431033	-0.025259265366	-0.325258897055	2.217094546059	2.598070279088	2.609360245717	2.247303667545	5.021820674275	8.047473868712	7.204895045022	10.705455207597	5.136526384668	3.232851311594	1.517942934811	3.243529993700	3.432273791358	1.412866002776	4.915281012910	4.149599677145	2.519317094400	4.534588193211	6.986831291644	7.117789054003	5.837547195639	8.298879299032	10.852363848287	7.636328895015	6.857763493970	7.306347008694	7.040580171716	7.347548941104	4.353658388776	4.833935027212	2.319531724965	4.366467270477	3.175286462970	2.327717793847	2.808886487848	3.565648552905	3.358610856632	3.301386587649	2.697641589138	5.709380847964	2.486003954486	5.132963443677	5.300483480941	1.584997247051	2.567017366433	1.798612480054	1.704339364972	1.094374733846	1.390414311524	1.867282890390
[truncated: 2,846,729 more chars]
