# Supplementary material for: Investigating environmental effects on phonology using diachronic models
Source: Evol Hum Sci. 2024 Jan 3;6:e8. doi: 10.1017/ehs.2023.33 (PMC10955398; doi:10.1017/ehs.2023.33)
Supplement: Hartmann et al. supplementary material 4 — Hartmann et al. supplementary material [file S2513843X23000336sup004.zip › TonesClimateGeoPhylo_Public-1.0/results/BayesTraitsOutput/AncestralStateReconstruction/Anc_Tones_SIM10_continuous_est.Schedule.txt]

Rate	44.44
Est Data	55.56
Rate Tried	% Accepted	Est Data Tried	% Accepted	Alpha Trait 1 - Dev	Alpha Trait 1 - Tried	Alpha Trait 1 - Accepted	Data - Dev	Data - Tried	Data - Accepted	Sample Ave Acceptance	Total Ave Acceptance
424	0.780660	576	0.277778	5.785315	0	0.000000	0.965609	576	0.277778	0.491000	0.511552
441	0.786848	559	0.289803	5.785315	0	0.000000	0.965609	559	0.289803	0.509000	0.511549
442	0.753394	558	0.283154	5.785315	0	0.000000	0.965609	558	0.283154	0.491000	0.511529
446	0.809417	554	0.245487	5.785315	0	0.000000	0.965609	554	0.245487	0.497000	0.511514
446	0.775785	554	0.270758	5.785315	0	0.000000	0.965609	554	0.270758	0.496000	0.511499
439	0.763098	561	0.303030	5.785315	0	0.000000	0.965609	561	0.303030	0.505000	0.511493
438	0.792237	562	0.302491	5.785315	0	0.000000	0.965609	562	0.302491	0.517000	0.511498
451	0.820399	549	0.260474	5.785315	0	0.000000	0.965609	549	0.260474	0.513000	0.511499
488	0.782787	512	0.246094	5.785315	0	0.000000	0.965609	512	0.246094	0.508000	0.511496
425	0.795294	575	0.267826	5.785315	0	0.000000	0.965609	575	0.267826	0.492000	0.511477
435	0.740230	565	0.224779	5.785315	0	0.000000	0.965609	565	0.224779	0.449000	0.511415
449	0.748330	551	0.228675	5.785315	0	0.000000	0.965609	551	0.228675	0.462000	0.511366
424	0.785377	576	0.246528	5.785315	0	0.000000	0.965609	576	0.246528	0.475000	0.511330
438	0.748858	562	0.220641	5.785315	0	0.000000	0.965609	562	0.220641	0.452000	0.511272
459	0.721133	541	0.194085	5.785315	0	0.000000	0.965609	541	0.194085	0.436000	0.511198
456	0.725877	544	0.444853	5.785315	0	0.000000	0.595562	544	0.444853	0.573000	0.511258
438	0.794521	562	0.425267	5.785315	0	0.000000	0.617871	562	0.425267	0.587000	0.511333
445	0.764045	555	0.308108	5.785315	0	0.000000	0.855833	555	0.308108	0.511000	0.511333
426	0.748826	574	0.311847	5.785315	0	0.000000	0.855833	574	0.311847	0.498000	0.511319
464	0.782328	536	0.339552	5.785315	0	0.000000	0.855833	536	0.339552	0.545000	0.511352
495	0.771717	505	0.358416	5.785315	0	0.000000	0.855833	505	0.358416	0.563000	0.511403
445	0.777528	555	0.322523	5.785315	0	0.000000	0.855833	555	0.322523	0.525000	0.511416
466	0.772532	534	0.303371	5.785315	0	0.000000	0.855833	534	0.303371	0.522000	0.511427
458	0.777293	542	0.330258	5.785315	0	0.000000	0.855833	542	0.330258	0.535000	0.511450
462	0.803030	538	0.369888	5.785315	0	0.000000	0.855833	538	0.369888	0.570000	0.511507
456	0.793860	544	0.308824	5.785315	0	0.000000	0.855833	544	0.308824	0.530000	0.511525
434	0.783410	566	0.287986	5.785315	0	0.000000	0.855833	566	0.287986	0.503000	0.511517
461	0.787419	539	0.341373	5.785315	0	0.000000	0.855833	539	0.341373	0.547000	0.511551
433	0.815242	567	0.331570	5.785315	0	0.000000	0.855833	567	0.331570	0.541000	0.511580
424	0.785377	576	0.342014	5.785315	0	0.000000	0.855833	576	0.342014	0.530000	0.511598
420	0.738095	580	0.313793	5.785315	0	0.000000	0.855833	580	0.313793	0.492000	0.511579
467	0.811563	533	0.339587	5.785315	0	0.000000	0.855833	533	0.339587	0.560000	0.511625
439	0.767654	561	0.338681	5.785315	0	0.000000	0.855833	561	0.338681	0.527000	0.511640
421	0.771971	579	0.309154	5.785315	0	0.000000	0.855833	579	0.309154	0.504000	0.511633
454	0.797357	546	0.311355	5.785315	0	0.000000	0.855833	546	0.311355	0.532000	0.511653
420	0.797619	580	0.315517	5.785315	0	0.000000	0.855833	580	0.315517	0.518000	0.511659
438	0.789954	562	0.318505	5.785315	0	0.000000	0.855833	562	0.318505	0.525000	0.511672
438	0.799087	562	0.295374	5.785315	0	0.000000	0.855833	562	0.295374	0.516000	0.511676
406	0.802956	594	0.308081	5.785315	0	0.000000	0.855833	594	0.308081	0.509000	0.511673
466	0.787554	534	0.344569	5.785315	0	0.000000	0.855833	534	0.344569	0.551000	0.511711
450	0.773333	550	0.345455	5.785315	0	0.000000	0.855833	550	0.345455	0.538000	0.511736
443	0.803612	557	0.317774	5.785315	0	0.000000	0.855833	557	0.317774	0.533000	0.511757
447	0.736018	553	0.273056	5.785315	0	0.000000	0.855833	553	0.273056	0.480000	0.511726
402	0.768657	598	0.289298	5.785315	0	0.000000	0.855833	598	0.289298	0.482000	0.511698
424	0.797170	576	0.291667	5.785315	0	0.000000	0.855833	576	0.291667	0.506000	0.511692
445	0.788764	555	0.317117	5.785315	0	0.000000	0.855833	555	0.317117	0.527000	0.511707
423	0.810875	577	0.308492	5.785315	0	0.000000	0.855833	577	0.308492	0.521000	0.511716
416	0.795673	584	0.303082	5.785315	0	0.000000	0.855833	584	0.303082	0.508000	0.511712
453	0.814570	547	0.330896	5.785315	0	0.000000	0.855833	547	0.330896	0.550000	0.511749
433	0.817552	567	0.315697	5.785315	0	0.000000	0.855833	567	0.315697	0.533000	0.511769
418	0.775120	582	0.314433	5.785315	0	0.000000	0.855833	582	0.314433	0.507000	0.511764
427	0.796253	573	0.349040	5.785315	0	0.000000	0.855833	573	0.349040	0.540000	0.511791
454	0.755507	546	0.315018	5.785315	0	0.000000	0.855833	546	0.315018	0.515000	0.511794
441	0.791383	559	0.355993	5.785315	0	0.000000	0.855833	559	0.355993	0.548000	0.511829
454	0.814978	546	0.349817	5.785315	0	0.000000	0.855833	546	0.349817	0.561000	0.511875
421	0.738717	579	0.324698	5.785315	0	0.000000	0.855833	579	0.324698	0.499000	0.511863
447	0.778523	553	0.298373	5.785315	0	0.000000	0.855833	553	0.298373	0.513000	0.511864
444	0.786036	556	0.296763	5.785315	0	0.000000	0.855833	556	0.296763	0.514000	0.511866
441	0.748299	559	0.273703	5.785315	0	0.000000	0.855833	559	0.273703	0.483000	0.511839
438	0.757991	562	0.270463	5.785315	0	0.000000	0.855833	562	0.270463	0.484000	0.511813
429	0.785548	571	0.264448	5.785315	0	0.000000	0.855833	571	0.264448	0.488000	0.511790
447	0.756152	553	0.282098	5.785315	0	0.000000	0.855833	553	0.282098	0.494000	0.511774
456	0.774123	544	0.310662	5.785315	0	0.000000	0.855833	544	0.310662	0.522000	0.511783
485	0.767010	515	0.299029	5.785315	0	0.000000	0.855833	515	0.299029	0.526000	0.511797
438	0.801370	562	0.334520	5.785315	0	0.000000	0.855833	562	0.334520	0.539000	0.511822
450	0.762222	550	0.290909	5.785315	0	0.000000	0.855833	550	0.290909	0.503000	0.511814
429	0.825175	571	0.311734	5.785315	0	0.000000	0.855833	571	0.311734	0.532000	0.511833
443	0.774266	557	0.371634	5.785315	0	0.000000	0.855833	557	0.371634	0.550000	0.511868
438	0.783105	562	0.306050	5.785315	0	0.000000	0.855833	562	0.306050	0.515000	0.511871
442	0.825792	558	0.290323	5.785315	0	0.000000	0.855833	558	0.290323	0.527000	0.511886
441	0.702948	559	0.314848	5.785315	0	0.000000	0.855833	559	0.314848	0.486000	0.511861
431	0.784223	569	0.288225	5.785315	0	0.000000	0.855833	569	0.288225	0.502000	0.511852
432	0.729167	568	0.322183	5.785315	0	0.000000	0.855833	568	0.322183	0.498000	0.511839
423	0.773050	577	0.270364	5.785315	0	0.000000	0.855833	577	0.270364	0.483000	0.511812
441	0.789116	559	0.302326	5.785315	0	0.000000	0.855833	559	0.302326	0.517000	0.511817
421	0.798100	579	0.288428	5.785315	0	0.000000	0.855833	579	0.288428	0.503000	0.511809
425	0.807059	575	0.318261	5.785315	0	0.000000	0.855833	575	0.318261	0.526000	0.511822
433	0.748268	567	0.347443	5.785315	0	0.000000	0.855833	567	0.347443	0.521000	0.511831
437	0.743707	563	0.319716	5.785315	0	0.000000	0.855833	563	0.319716	0.505000	0.511824
410	0.809756	590	0.335593	5.785315	0	0.000000	0.855833	590	0.335593	0.530000	0.511841
418	0.779904	582	0.324742	5.785315	0	0.000000	0.855833	582	0.324742	0.515000	0.511844
453	0.770419	547	0.312614	5.785315	0	0.000000	0.855833	547	0.312614	0.520000	0.511852
442	0.739819	558	0.308244	5.785315	0	0.000000	0.855833	558	0.308244	0.499000	0.511840
455	0.764835	545	0.302752	5.785315	0	0.000000	0.855833	545	0.302752	0.513000	0.511841
431	0.784223	569	0.328647	5.785315	0	0.000000	0.855833	569	0.328647	0.525000	0.511853
444	0.810811	556	0.318345	5.785315	0	0.000000	0.855833	556	0.318345	0.537000	0.511876
418	0.787081	582	0.331615	5.785315	0	0.000000	0.855833	582	0.331615	0.522000	0.511885
450	0.753333	550	0.292727	5.785315	0	0.000000	0.855833	550	0.292727	0.500000	0.511875
442	0.782805	558	0.288530	5.785315	0	0.000000	0.855833	558	0.288530	0.507000	0.511870
477	0.790356	523	0.340344	5.785315	0	0.000000	0.855833	523	0.340344	0.555000	0.511910
446	0.766816	554	0.370036	5.785315	0	0.000000	0.855833	554	0.370036	0.547000	0.511942
464	0.803879	536	0.315299	5.785315	0	0.000000	0.855833	536	0.315299	0.542000	0.511969
433	0.762125	567	0.328042	5.785315	0	0.000000	0.855833	567	0.328042	0.516000	0.511973
443	0.726862	557	0.298025	5.785315	0	0.000000	0.855833	557	0.298025	0.488000	0.511951
412	0.759709	588	0.238095	5.785315	0	0.000000	0.855833	588	0.238095	0.453000	0.511897
434	0.790323	566	0.307420	5.785315	0	0.000000	0.855833	566	0.307420	0.517000	0.511902
443	0.722348	557	0.269300	5.785315	0	0.000000	0.855833	557	0.269300	0.470000	0.511864
440	0.750000	560	0.289286	5.785315	0	0.000000	0.855833	560	0.289286	0.492000	0.511846
441	0.748299	559	0.339893	5.785315	0	0.000000	0.855833	559	0.339893	0.520000	0.511853
418	0.741627	582	0.269759	5.785315	0	0.000000	0.855833	582	0.269759	0.467000	0.511812
448	0.765625	552	0.302536	5.785315	0	0.000000	0.855833	552	0.302536	0.510000	0.511811
442	0.764706	558	0.288530	5.785315	0	0.000000	0.855833	558	0.288530	0.499000	0.511799
423	0.813239	577	0.301560	5.785315	0	0.000000	0.855833	577	0.301560	0.518000	0.511805
417	0.779376	583	0.288165	5.785315	0	0.000000	0.855833	583	0.288165	0.493000	0.511788
454	0.764317	546	0.300366	5.785315	0	0.000000	0.855833	546	0.300366	0.511000	0.511787
454	0.718062	546	0.294872	5.785315	0	0.000000	0.855833	546	0.294872	0.487000	0.511764
423	0.754137	577	0.273830	5.785315	0	0.000000	0.855833	577	0.273830	0.477000	0.511733
458	0.729258	542	0.308118	5.785315	0	0.000000	0.855833	542	0.308118	0.501000	0.511723
440	0.756818	560	0.266071	5.785315	0	0.000000	0.855833	560	0.266071	0.482000	0.511697
473	0.822410	527	0.299810	5.785315	0	0.000000	0.855833	527	0.299810	0.547000	0.511728
446	0.746637	554	0.321300	5.785315	0	0.000000	0.855833	554	0.321300	0.511000	0.511728
466	0.787554	534	0.322097	5.785315	0	0.000000	0.855833	534	0.322097	0.539000	0.511752
472	0.771186	528	0.297348	5.785315	0	0.000000	0.855833	528	0.297348	0.521000	0.511761
435	0.747126	565	0.277876	5.785315	0	0.000000	0.855833	565	0.277876	0.482000	0.511734
417	0.805755	583	0.356775	5.785315	0	0.000000	0.855833	583	0.356775	0.544000	0.511763
456	0.767544	544	0.312500	5.785315	0	0.000000	0.855833	544	0.312500	0.520000	0.511770
436	0.761468	564	0.326241	5.785315	0	0.000000	0.855833	564	0.326241	0.516000	0.511774
438	0.753425	562	0.323843	5.785315	0	0.000000	0.855833	562	0.323843	0.512000	0.511774
431	0.747100	569	0.330404	5.785315	0	0.000000	0.855833	569	0.330404	0.510000	0.511773
441	0.791383	559	0.286225	5.785315	0	0.000000	0.855833	559	0.286225	0.509000	0.511770
441	0.798186	559	0.327370	5.785315	0	0.000000	0.855833	559	0.327370	0.535000	0.511791
448	0.779018	552	0.318841	5.785315	0	0.000000	0.855833	552	0.318841	0.525000	0.511803
407	0.805897	593	0.340641	5.785315	0	0.000000	0.855833	593	0.340641	0.530000	0.511819
462	0.794372	538	0.308550	5.785315	0	0.000000	0.855833	538	0.308550	0.533000	0.511838
408	0.767157	592	0.324324	5.785315	0	0.000000	0.855833	592	0.324324	0.505000	0.511832
442	0.760181	558	0.340502	5.785315	0	0.000000	0.855833	558	0.340502	0.526000	0.511844
450	0.768889	550	0.296364	5.785315	0	0.000000	0.855833	550	0.296364	0.509000	0.511842
434	0.748848	566	0.312721	5.785315	0	0.000000	0.855833	566	0.312721	0.502000	0.511833
447	0.789709	553	0.318264	5.785315	0	0.000000	0.855833	553	0.318264	0.529000	0.511848
463	0.790497	537	0.292365	5.785315	0	0.000000	0.855833	537	0.292365	0.523000	0.511858
446	0.775785	554	0.314079	5.785315	0	0.000000	0.855833	554	0.314079	0.520000	0.511865
439	0.769932	561	0.290553	5.785315	0	0.000000	0.855833	561	0.290553	0.501000	0.511856
458	0.777293	542	0.345018	5.785315	0	0.000000	0.855833	542	0.345018	0.543000	0.511883
446	0.791480	554	0.312274	5.785315	0	0.000000	0.855833	554	0.312274	0.526000	0.511895
451	0.782705	549	0.295082	5.785315	0	0.000000	0.855833	549	0.295082	0.515000	0.511898
439	0.767654	561	0.317291	5.785315	0	0.000000	0.855833	561	0.317291	0.515000	0.511901
429	0.783217	571	0.306480	5.785315	0	0.000000	0.855833	571	0.306480	0.511000	0.511900
455	0.826374	545	0.311927	5.785315	0	0.000000	0.855833	545	0.311927	0.546000	0.511930
440	0.734091	560	0.321429	5.785315	0	0.000000	0.855833	560	0.321429	0.503000	0.511922
449	0.759465	551	0.317604	5.785315	0	0.000000	0.855833	551	0.317604	0.516000	0.511926
406	0.770936	594	0.286195	5.785315	0	0.000000	0.855833	594	0.286195	0.483000	0.511901
461	0.754881	539	0.250464	5.785315	0	0.000000	0.855833	539	0.250464	0.483000	0.511875
451	0.740576	549	0.311475	5.785315	0	0.000000	0.855833	549	0.311475	0.505000	0.511869
397	0.801008	603	0.301824	5.785315	0	0.000000	0.855833	603	0.301824	0.500000	0.511859
423	0.787234	577	0.301560	5.785315	0	0.000000	0.855833	577	0.301560	0.507000	0.511855
459	0.786492	541	0.310536	5.785315	0	0.000000	0.855833	541	0.310536	0.529000	0.511870
440	0.754545	560	0.303571	5.785315	0	0.000000	0.855833	560	0.303571	0.502000	0.511861
472	0.766949	528	0.312500	5.785315	0	0.000000	0.855833	528	0.312500	0.527000	0.511874
453	0.770419	547	0.297989	5.785315	0	0.000000	0.855833	547	0.297989	0.512000	0.511874
462	0.772727	538	0.301115	5.785315	0	0.000000	0.855833	538	0.301115	0.519000	0.511880
438	0.785388	562	0.293594	5.785315	0	0.000000	0.855833	562	0.293594	0.509000	0.511878
458	0.753275	542	0.282288	5.785315	0	0.000000	0.855833	542	0.282288	0.498000	0.511866
474	0.717300	526	0.292776	5.785315	0	0.000000	0.855833	526	0.292776	0.494000	0.511850
423	0.754137	577	0.331023	5.785315	0	0.000000	0.855833	577	0.331023	0.510000	0.511849
468	0.782051	532	0.315789	5.785315	0	0.000000	0.855833	532	0.315789	0.534000	0.511868
441	0.755102	559	0.289803	5.785315	0	0.000000	0.855833	559	0.289803	0.495000	0.511853
460	0.758696	540	0.277778	5.785315	0	0.000000	0.855833	540	0.277778	0.499000	0.511842
436	0.777523	564	0.290780	5.785315	0	0.000000	0.855833	564	0.290780	0.503000	0.511835
429	0.738928	571	0.278459	5.785315	0	0.000000	0.855833	571	0.278459	0.476000	0.511804
460	0.776087	540	0.281481	5.785315	0	0.000000	0.855833	540	0.281481	0.509000	0.511801
433	0.759815	567	0.312169	5.785315	0	0.000000	0.855833	567	0.312169	0.506000	0.511796
467	0.755889	533	0.230769	5.785315	0	0.000000	0.855833	533	0.230769	0.476000	0.511765
484	0.793388	516	0.325581	5.785315	0	0.000000	0.855833	516	0.325581	0.552000	0.511800
462	0.766234	538	0.247212	5.785315	0	0.000000	0.855833	538	0.247212	0.487000	0.511779
436	0.756881	564	0.319149	5.785315	0	0.000000	0.855833	564	0.319149	0.510000	0.511777
436	0.766055	564	0.276596	5.785315	0	0.000000	0.855833	564	0.276596	0.490000	0.511759
436	0.772936	564	0.289007	5.785315	0	0.000000	0.855833	564	0.289007	0.500000	0.511748
456	0.782895	544	0.299632	5.785315	0	0.000000	0.855833	544	0.299632	0.520000	0.511756
439	0.706150	561	0.342246	5.785315	0	0.000000	0.855833	561	0.342246	0.502000	0.511747
463	0.760259	537	0.310987	5.785315	0	0.000000	0.855833	537	0.310987	0.519000	0.511753
434	0.758065	566	0.273852	5.785315	0	0.000000	0.855833	566	0.273852	0.484000	0.511730
462	0.757576	538	0.276952	5.785315	0	0.000000	0.855833	538	0.276952	0.499000	0.511719
462	0.757576	538	0.252788	5.785315	0	0.000000	0.855833	538	0.252788	0.486000	0.511697
443	0.751693	557	0.321364	5.785315	0	0.000000	0.855833	557	0.321364	0.512000	0.511697
448	0.781250	552	0.311594	5.785315	0	0.000000	0.855833	552	0.311594	0.522000	0.511706
457	0.735230	543	0.268877	5.785315	0	0.000000	0.855833	543	0.268877	0.482000	0.511681
425	0.720000	575	0.271304	5.785315	0	0.000000	0.855833	575	0.271304	0.462000	0.511638
434	0.751152	566	0.307420	5.785315	0	0.000000	0.855833	566	0.307420	0.500000	0.511629
474	0.765823	526	0.285171	5.785315	0	0.000000	0.855833	526	0.285171	0.513000	0.511630
455	0.756044	545	0.333945	5.785315	0	0.000000	0.855833	545	0.333945	0.526000	0.511642
452	0.756637	548	0.279197	5.785315	0	0.000000	0.855833	548	0.279197	0.495000	0.511628
447	0.733781	553	0.296564	5.785315	0	0.000000	0.855833	553	0.296564	0.492000	0.511611
425	0.741176	575	0.290435	5.785315	0	0.000000	0.855833	575	0.290435	0.482000	0.511586
438	0.783105	562	0.275801	5.785315	0	0.000000	0.855833	562	0.275801	0.498000	0.511575
457	0.765864	543	0.263352	5.785315	0	0.000000	0.855833	543	0.263352	0.493000	0.511559
456	0.796053	544	0.290441	5.785315	0	0.000000	0.855833	544	0.290441	0.521000	0.511567
451	0.778271	549	0.329690	5.785315	0	0.000000	0.855833	549	0.329690	0.532000	0.511584
440	0.809091	560	0.237500	5.785315	0	0.000000	0.855833	560	0.237500	0.489000	0.511565
436	0.768349	564	0.289007	5.785315	0	0.000000	0.855833	564	0.289007	0.498000	0.511554
440	0.768182	560	0.308929	5.785315	0	0.000000	0.855833	560	0.308929	0.511000	0.511553
489	0.793456	511	0.311155	5.785315	0	0.000000	0.855833	511	0.311155	0.547000	0.511583
456	0.743421	544	0.268382	5.785315	0	0.000000	0.855833	544	0.268382	0.485000	0.511561
462	0.820346	538	0.275093	5.785315	0	0.000000	0.855833	538	0.275093	0.527000	0.511574
457	0.759300	543	0.270718	5.785315	0	0.000000	0.855833	543	0.270718	0.494000	0.511559
441	0.723356	559	0.291592	5.785315	0	0.000000	0.855833	559	0.291592	0.482000	0.511534
480	0.697917	520	0.325000	5.785315	0	0.000000	0.855833	520	0.325000	0.504000	0.511528
450	0.757778	550	0.278182	5.785315	0	0.000000	0.855833	550	0.278182	0.494000	0.511513
433	0.787529	567	0.296296	5.785315	0	0.000000	0.855833	567	0.296296	0.509000	0.511511
424	0.742925	576	0.270833	5.785315	0	0.000000	0.855833	576	0.270833	0.471000	0.511477
426	0.718310	574	0.242160	5.785315	0	0.000000	0.855833	574	0.242160	0.445000	0.511422
441	0.750567	559	0.266547	5.785315	0	0.000000	0.855833	559	0.266547	0.480000	0.511396
449	0.761693	551	0.330309	5.785315	0	0.000000	0.855833	551	0.330309	0.524000	0.511406
448	0.794643	552	0.322464	5.785315	0	0.000000	0.855833	552	0.322464	0.534000	0.511425
451	0.782705	549	0.284153	5.785315	0	0.000000	0.855833	549	0.284153	0.509000	0.511423
436	0.761468	564	0.303191	5.785315	0	0.000000	0.855833	564	0.303191	0.503000	0.511416
431	0.774942	569	0.279438	5.785315	0	0.000000	0.855833	569	0.279438	0.493000	0.511401
444	0.790541	556	0.289568	5.785315	0	0.000000	0.855833	556	0.289568	0.512000	0.511401
460	0.786957	540	0.307407	5.785315	0	0.000000	0.855833	540	0.307407	0.528000	0.511415
428	0.759346	572	0.305944	5.785315	0	0.000000	0.855833	572	0.305944	0.500000	0.511406
443	0.785553	557	0.332136	5.785315	0	0.000000	0.855833	557	0.332136	0.533000	0.511424
434	0.801843	566	0.346290	5.785315	0	0.000000	0.855833	566	0.346290	0.544000	0.511450
443	0.821670	557	0.344704	5.785315	0	0.000000	0.855833	557	0.344704	0.556000	0.511487
441	0.768707	559	0.347048	5.785315	0	0.000000	0.855833	559	0.347048	0.533000	0.511505
443	0.769752	557	0.312388	5.785315	0	0.000000	0.855833	557	0.312388	0.515000	0.511508
469	0.776119	531	0.310734	5.785315	0	0.000000	0.855833	531	0.310734	0.529000	0.511522
445	0.786517	555	0.306306	5.785315	0	0.000000	0.855833	555	0.306306	0.520000	0.511529
475	0.810526	525	0.310476	5.785315	0	0.000000	0.855833	525	0.310476	0.548000	0.511559
473	0.794926	527	0.299810	5.785315	0	0.000000	0.855833	527	0.299810	0.534000	0.511578
464	0.780172	536	0.350746	5.785315	0	0.000000	0.855833	536	0.350746	0.550000	0.511609
446	0.809417	554	0.330325	5.785315	0	0.000000	0.855833	554	0.330325	0.544000	0.511636
430	0.762791	570	0.294737	5.785315	0	0.000000	0.855833	570	0.294737	0.496000	0.511623
401	0.768080	599	0.293823	5.785315	0	0.000000	0.855833	599	0.293823	0.484000	0.511600
443	0.765237	557	0.289048	5.785315	0	0.000000	0.855833	557	0.289048	0.500000	0.511591
425	0.778824	575	0.295652	5.785315	0	0.000000	0.855833	575	0.295652	0.501000	0.511582
438	0.760274	562	0.293594	5.785315	0	0.000000	0.855833	562	0.293594	0.498000	0.511571
452	0.783186	548	0.310219	5.785315	0	0.000000	0.855833	548	0.310219	0.524000	0.511581
453	0.774834	547	0.287020	5.785315	0	0.000000	0.855833	547	0.287020	0.508000	0.511578
461	0.718004	539	0.265306	5.785315	0	0.000000	0.855833	539	0.265306	0.474000	0.511548
456	0.741228	544	0.294118	5.785315	0	0.000000	0.855833	544	0.294118	0.498000	0.511537
422	0.751185	578	0.313149	5.785315	0	0.000000	0.855833	578	0.313149	0.498000	0.511526
455	0.764835	545	0.278899	5.785315	0	0.000000	0.855833	545	0.278899	0.500000	0.511516
447	0.765101	553	0.264014	5.785315	0	0.000000	0.855833	553	0.264014	0.488000	0.511497
424	0.775943	576	0.284722	5.785315	0	0.000000	0.855833	576	0.284722	0.493000	0.511482
428	0.742991	572	0.253497	5.785315	0	0.000000	0.855833	572	0.253497	0.463000	0.511443
430	0.746512	570	0.282456	5.785315	0	0.000000	0.855833	570	0.282456	0.482000	0.511419
452	0.778761	548	0.271898	5.785315	0	0.000000	0.855833	548	0.271898	0.501000	0.511411
474	0.772152	526	0.275665	5.785315	0	0.000000	0.855833	526	0.275665	0.511000	0.511410
458	0.770742	542	0.295203	5.785315	0	0.000000	0.855833	542	0.295203	0.513000	0.511412
433	0.759815	567	0.294533	5.785315	0	0.000000	0.855833	567	0.294533	0.496000	0.511399
441	0.748299	559	0.298748	5.785315	0	0.000000	0.855833	559	0.298748	0.497000	0.511387
462	0.777056	538	0.304833	5.785315	0	0.000000	0.855833	538	0.304833	0.523000	0.511397
442	0.778281	558	0.301075	5.785315	0	0.000000	0.855833	558	0.301075	0.512000	0.511397
434	0.758065	566	0.275618	5.785315	0	0.000000	0.855833	566	0.275618	0.485000	0.511376
421	0.736342	579	0.291883	5.785315	0	0.000000	0.855833	579	0.291883	0.479000	0.511350
446	0.813901	554	0.303249	5.785315	0	0.000000	0.855833	554	0.303249	0.531000	0.511366
436	0.759174	564	0.301418	5.785315	0	0.000000	0.855833	564	0.301418	0.501000	0.511358
424	0.759434	576	0.296875	5.785315	0	0.000000	0.855833	576	0.296875	0.493000	0.511343
445	0.786517	555	0.284685	5.785315	0	0.000000	0.855833	555	0.284685	0.508000	0.511340
482	0.755187	518	0.287645	5.785315	0	0.000000	0.855833	518	0.287645	0.513000	0.511341
483	0.753623	517	0.292070	5.785315	0	0.000000	0.855833	517	0.292070	0.515000	0.511344
450	0.780000	550	0.272727	5.785315	0	0.000000	0.855833	550	0.272727	0.501000	0.511336
464	0.737069	536	0.296642	5.785315	0	0.000000	0.855833	536	0.296642	0.501000	0.511328
469	0.771855	531	0.327684	5.785315	0	0.000000	0.855833	531	0.327684	0.536000	0.511348
455	0.817582	545	0.322936	5.785315	0	0.000000	0.855833	545	0.322936	0.548000	0.511377
449	0.726058	551	0.277677	5.785315	0	0.000000	0.855833	551	0.277677	0.479000	0.511351
453	0.713024	547	0.296161	5.785315	0	0.000000	0.855833	547	0.296161	0.485000	0.511330
454	0.795154	546	0.294872	5.785315	0	0.000000	0.855833	546	0.294872	0.522000	0.511338
442	0.742081	558	0.270609	5.785315	0	0.000000	0.855833	558	0.270609	0.479000	0.511313
411	0.717762	589	0.307301	5.785315	0	0.000000	0.855833	589	0.307301	0.476000	0.511285
425	0.722353	575	0.293913	5.785315	0	0.000000	0.855833	575	0.293913	0.476000	0.511257
425	0.769412	575	0.304348	5.785315	0	0.000000	0.855833	575	0.304348	0.502000	0.511249
461	0.757050	539	0.304267	5.785315	0	0.000000	0.855833	539	0.304267	0.513000	0.511251
463	0.788337	537	0.286778	5.785315	0	0.000000	0.855833	537	0.286778	0.519000	0.511257
468	0.782051	532	0.340226	5.785315	0	0.000000	0.855833	532	0.340226	0.547000	0.511285
443	0.785553	557	0.348294	5.785315	0	0.000000	0.855833	557	0.348294	0.542000	0.511309
440	0.788636	560	0.266071	5.785315	0	0.000000	0.855833	560	0.266071	0.496000	0.511297
445	0.766292	555	0.293694	5.785315	0	0.000000	0.855833	555	0.293694	0.504000	0.511292
460	0.793478	540	0.348148	5.785315	0	0.000000	0.855833	540	0.348148	0.553000	0.511325
466	0.791845	534	0.312734	5.785315	0	0.000000	0.855833	534	0.312734	0.536000	0.511344
459	0.766885	541	0.319778	5.785315	0	0.000000	0.855833	541	0.319778	0.525000	0.511355
437	0.803204	563	0.339254	5.785315	0	0.000000	0.855833	563	0.339254	0.542000	0.511379
491	0.788187	509	0.357564	5.785315	0	0.000000	0.855833	509	0.357564	0.569000	0.511424
449	0.734967	551	0.303085	5.785315	0	0.000000	0.855833	551	0.303085	0.497000	0.511413
425	0.760000	575	0.320000	5.785315	0	0.000000	0.855833	575	0.320000	0.507000	0.511409
449	0.806236	551	0.339383	5.785315	0	0.000000	0.855833	551	0.339383	0.549000	0.511439
454	0.795154	546	0.335165	5.785315	0	0.000000	0.855833	546	0.335165	0.544000	0.511464
445	0.770787	555	0.336937	5.785315	0	0.000000	0.855833	555	0.336937	0.530000	0.511479
416	0.762019	584	0.289384	5.785315	0	0.000000	0.855833	584	0.289384	0.486000	0.511459
431	0.761021	569	0.267135	5.785315	0	0.000000	0.855833	569	0.267135	0.480000	0.511434
421	0.779097	579	0.291883	5.785315	0	0.000000	0.855833	579	0.291883	0.497000	0.511423
462	0.751082	538	0.295539	5.785315	0	0.000000	0.855833	538	0.295539	0.506000	0.511419
455	0.771429	545	0.278899	5.785315	0	0.000000	0.855833	545	0.278899	0.503000	0.511412
444	0.765766	556	0.316547	5.785315	0	0.000000	0.855833	556	0.316547	0.516000	0.511416
440	0.750000	560	0.308929	5.785315	0	0.000000	0.855833	560	0.308929	0.503000	0.511409
439	0.785877	561	0.320856	5.785315	0	0.000000	0.855833	561	0.320856	0.525000	0.511420
444	0.781532	556	0.332734	5.785315	0	0.000000	0.855833	556	0.332734	0.532000	0.511436
444	0.813063	556	0.321942	5.785315	0	0.000000	0.855833	556	0.321942	0.540000	0.511458
462	0.768398	538	0.368030	5.785315	0	0.000000	0.855833	538	0.368030	0.553000	0.511490
445	0.782022	555	0.309910	5.785315	0	0.000000	0.855833	555	0.309910	0.520000	0.511497
436	0.784404	564	0.312057	5.785315	0	0.000000	0.855833	564	0.312057	0.518000	0.511502
436	0.791284	564	0.303191	5.785315	0	0.000000	0.855833	564	0.303191	0.516000	0.511505
424	0.811321	576	0.289931	5.785315	0	0.000000	0.855833	576	0.289931	0.511000	0.511505
459	0.771242	541	0.338262	5.785315	0	0.000000	0.855833	541	0.338262	0.537000	0.511525
476	0.794118	524	0.299618	5.785315	0	0.000000	0.855833	524	0.299618	0.535000	0.511543
438	0.755708	562	0.265125	5.785315	0	0.000000	0.855833	562	0.265125	0.480000	0.511519
441	0.784580	559	0.262970	5.785315	0	0.000000	0.855833	559	0.262970	0.493000	0.511504
472	0.762712	528	0.293561	5.785315	0	0.000000	0.855833	528	0.293561	0.515000	0.511507
469	0.810235	531	0.331450	5.785315	0	0.000000	0.855833	531	0.331450	0.556000	0.511541
451	0.804878	549	0.309654	5.785315	0	0.000000	0.855833	549	0.309654	0.533000	0.511558
458	0.788210	542	0.335793	5.785315	0	0.000000	0.855833	542	0.335793	0.543000	0.511582
415	0.773494	585	0.294017	5.785315	0	0.000000	0.855833	585	0.294017	0.493000	0.511568
431	0.716937	569	0.328647	5.785315	0	0.000000	0.855833	569	0.328647	0.496000	0.511556
409	0.748166	591	0.291032	5.785315	0	0.000000	0.855833	591	0.291032	0.478000	0.511530
440	0.745455	560	0.280357	5.785315	0	0.000000	0.855833	560	0.280357	0.485000	0.511510
444	0.752252	556	0.312950	5.785315	0	0.000000	0.855833	556	0.312950	0.508000	0.511507
457	0.778993	543	0.292818	5.785315	0	0.000000	0.855833	543	0.292818	0.515000	0.511510
429	0.771562	571	0.297723	5.785315	0	0.000000	0.855833	571	0.297723	0.501000	0.511502
455	0.797802	545	0.324771	5.785315	0	0.000000	0.855833	545	0.324771	0.540000	0.511523
459	0.793028	541	0.295749	5.785315	0	0.000000	0.855833	541	0.295749	0.524000	0.511533
477	0.748428	523	0.248566	5.785315	0	0.000000	0.855833	523	0.248566	0.487000	0.511514
445	0.764045	555	0.282883	5.785315	0	0.000000	0.855833	555	0.282883	0.497000	0.511503
415	0.783133	585	0.263248	5.785315	0	0.000000	0.855833	585	0.263248	0.479000	0.511478
453	0.754967	547	0.281536	5.785315	0	0.000000	0.855833	547	0.281536	0.496000	0.511466
460	0.793478	540	0.311111	5.785315	0	0.000000	0.855833	540	0.311111	0.533000	0.511483
432	0.740741	568	0.257042	5.785315	0	0.000000	0.855833	568	0.257042	0.466000	0.511448
456	0.706140	544	0.273897	5.785315	0	0.000000	0.855833	544	0.273897	0.471000	0.511418
443	0.765237	557	0.292639	5.785315	0	0.000000	0.855833	557	0.292639	0.502000	0.511410
444	0.777027	556	0.251799	5.785315	0	0.000000	0.855833	556	0.251799	0.485000	0.511390
437	0.752860	563	0.291297	5.785315	0	0.000000	0.855833	563	0.291297	0.493000	0.511376
442	0.771493	558	0.315412	5.785315	0	0.000000	0.855833	558	0.315412	0.517000	0.511381
419	0.749403	581	0.280551	5.785315	0	0.000000	0.855833	581	0.280551	0.477000	0.511355
470	0.785106	530	0.267925	5.785315	0	0.000000	0.855833	530	0.267925	0.511000	0.511354
452	0.754425	548	0.297445	5.785315	0	0.000000	0.855833	548	0.297445	0.504000	0.511349
453	0.748344	547	0.288848	5.785315	0	0.000000	0.855833	547	0.288848	0.497000	0.511338
480	0.756250	520	0.284615	5.785315	0	0.000000	0.855833	520	0.284615	0.511000	0.511338
469	0.727079	531	0.276836	5.785315	0	0.000000	0.855833	531	0.276836	0.488000	0.511320
425	0.760000	575	0.281739	5.785315	0	0.000000	0.855833	575	0.281739	0.485000	0.511300
445	0.773034	555	0.302703	5.785315	0	0.000000	0.855833	555	0.302703	0.512000	0.511301
464	0.762931	536	0.294776	5.785315	0	0.000000	0.855833	536	0.294776	0.512000	0.511301
426	0.788732	574	0.264808	5.785315	0	0.000000	0.855833	574	0.264808	0.488000	0.511284
434	0.741935	566	0.348057	5.785315	0	0.000000	0.855833	566	0.348057	0.519000	0.511290
441	0.804989	559	0.280859	5.785315	0	0.000000	0.855833	559	0.280859	0.512000	0.511290
432	0.777778	568	0.286972	5.785315	0	0.000000	0.855833	568	0.286972	0.499000	0.511281
432	0.756944	568	0.258803	5.785315	0	0.000000	0.855833	568	0.258803	0.474000	0.511253
445	0.741573	555	0.284685	5.785315	0	0.000000	0.855833	555	0.284685	0.488000	0.511236
431	0.763341	569	0.311072	5.785315	0	0.000000	0.855833	569	0.311072	0.506000	0.511232
470	0.808511	530	0.269811	5.785315	0	0.000000	0.855833	530	0.269811	0.523000	0.511240
445	0.746067	555	0.290090	5.785315	0	0.000000	0.855833	555	0.290090	0.493000	0.511227
467	0.762313	533	0.287054	5.785315	0	0.000000	0.855833	533	0.287054	0.509000	0.511225
447	0.765101	553	0.296564	5.785315	0	0.000000	0.855833	553	0.296564	0.506000	0.511221
424	0.752358	576	0.328125	5.785315	0	0.000000	0.855833	576	0.328125	0.508000	0.511219
435	0.816092	565	0.332743	5.785315	0	0.000000	0.855833	565	0.332743	0.543000	0.511243
456	0.769737	544	0.336397	5.785315	0	0.000000	0.855833	544	0.336397	0.534000	0.511259
450	0.775556	550	0.347273	5.785315	0	0.000000	0.855833	550	0.347273	0.540000	0.511281
449	0.755011	551	0.257713	5.785315	0	0.000000	0.855833	551	0.257713	0.481000	0.511258
430	0.739535	570	0.259649	5.785315	0	0.000000	0.855833	570	0.259649	0.466000	0.511225
440	0.765909	560	0.310714	5.785315	0	0.000000	0.855833	560	0.310714	0.511000	0.511225
444	0.770270	556	0.266187	5.785315	0	0.000000	0.855833	556	0.266187	0.490000	0.511209
445	0.788764	555	0.351351	5.785315	0	0.000000	0.855833	555	0.351351	0.546000	0.511235
410	0.760976	590	0.289831	5.785315	0	0.000000	0.855833	590	0.289831	0.483000	0.511214
414	0.768116	586	0.315700	5.785315	0	0.000000	0.855833	586	0.315700	0.503000	0.511208
441	0.752834	559	0.259392	5.785315	0	0.000000	0.855833	559	0.259392	0.477000	0.511182
422	0.808057	578	0.328720	5.785315	0	0.000000	0.855833	578	0.328720	0.531000	0.511197
421	0.743468	579	0.302245	5.785315	0	0.000000	0.855833	579	0.302245	0.488000	0.511180
482	0.780083	518	0.299228	5.785315	0	0.000000	0.855833	518	0.299228	0.531000	0.511194
464	0.765086	536	0.320896	5.785315	0	0.000000	0.855833	536	0.320896	0.527000	0.511206
453	0.743929	547	0.261426	5.785315	0	0.000000	0.855833	547	0.261426	0.480000	0.511183
426	0.776995	574	0.268293	5.785315	0	0.000000	0.855833	574	0.268293	0.485000	0.511164
454	0.753304	546	0.263736	5.785315	0	0.000000	0.855833	546	0.263736	0.486000	0.511145
447	0.718121	553	0.311031	5.785315	0	0.000000	0.855833	553	0.311031	0.493000	0.511132
411	0.763990	589	0.285229	5.785315	0	0.000000	0.855833	589	0.285229	0.482000	0.511111
440	0.793182	560	0.308929	5.785315	0	0.000000	0.855833	560	0.308929	0.522000	0.511119
432	0.763889	568	0.316901	5.785315	0	0.000000	0.855833	568	0.316901	0.510000	0.511118
456	0.774123	544	0.279412	5.785315	0	0.000000	0.855833	544	0.279412	0.505000	0.511113
433	0.755196	567	0.296296	5.785315	0	0.000000	0.855833	567	0.296296	0.495000	0.511101
440	0.765909	560	0.305357	5.785315	0	0.000000	0.855833	560	0.305357	0.508000	0.511099
445	0.752809	555	0.317117	5.785315	0	0.000000	0.855833	555	0.317117	0.511000	0.511099
454	0.775330	546	0.307692	5.785315	0	0.000000	0.855833	546	0.307692	0.520000	0.511106
437	0.771167	563	0.342806	5.785315	0	0.000000	0.855833	563	0.342806	0.530000	0.511119
439	0.735763	561	0.315508	5.785315	0	0.000000	0.855833	561	0.315508	0.500000	0.511111
445	0.761798	555	0.315315	5.785315	0	0.000000	0.855833	555	0.315315	0.514000	0.511113
450	0.735556	550	0.280000	5.785315	0	0.000000	0.855833	550	0.280000	0.485000	0.511094
441	0.752834	559	0.304114	5.785315	0	0.000000	0.855833	559	0.304114	0.502000	0.511088
444	0.806306	556	0.284173	5.785315	0	0.000000	0.855833	556	0.284173	0.516000	0.511091
437	0.759725	563	0.269982	5.785315	0	0.000000	0.855833	563	0.269982	0.484000	0.511072
421	0.776722	579	0.290155	5.785315	0	0.000000	0.855833	579	0.290155	0.495000	0.511060
419	0.763723	581	0.273666	5.785315	0	0.000000	0.855833	581	0.273666	0.479000	0.511037
451	0.722838	549	0.296903	5.785315	0	0.000000	0.855833	549	0.296903	0.489000	0.511021
398	0.783920	602	0.307309	5.785315	0	0.000000	0.855833	602	0.307309	0.497000	0.511011
434	0.794931	566	0.277385	5.785315	0	0.000000	0.855833	566	0.277385	0.502000	0.511004
437	0.745995	563	0.291297	5.785315	0	0.000000	0.855833	563	0.291297	0.490000	0.510989
438	0.744292	562	0.339858	5.785315	0	0.000000	0.855833	562	0.339858	0.517000	0.510993
432	0.780093	568	0.302817	5.785315	0	0.000000	0.855833	568	0.302817	0.509000	0.510992
399	0.791980	601	0.311148	5.785315	0	0.000000	0.855833	601	0.311148	0.503000	0.510986
437	0.826087	563	0.330373	5.785315	0	0.000000	0.855833	563	0.330373	0.547000	0.511012
419	0.775656	581	0.294320	5.785315	0	0.000000	0.855833	581	0.294320	0.496000	0.511001
450	0.786667	550	0.338182	5.785315	0	0.000000	0.855833	550	0.338182	0.540000	0.511022
456	0.831140	544	0.306985	5.785315	0	0.000000	0.855833	544	0.306985	0.546000	0.511047
421	0.771971	579	0.290155	5.785315	0	0.000000	0.855833	579	0.290155	0.493000	0.511034
451	0.767184	549	0.320583	5.785315	0	0.000000	0.855833	549	0.320583	0.522000	0.511042
479	0.766180	521	0.303263	5.785315	0	0.000000	0.855833	521	0.303263	0.525000	0.511052
450	0.755556	550	0.330909	5.785315	0	0.000000	0.855833	550	0.330909	0.522000	0.511060
453	0.779249	547	0.303473	5.785315	0	0.000000	0.855833	547	0.303473	0.519000	0.511066
443	0.753950	557	0.281867	5.785315	0	0.000000	0.855833	557	0.281867	0.491000	0.511051
408	0.762255	592	0.293919	5.785315	0	0.000000	0.855833	592	0.293919	0.485000	0.511033
422	0.751185	578	0.285467	5.785315	0	0.000000	0.855833	578	0.285467	0.482000	0.511012
436	0.759174	564	0.331560	5.785315	0	0.000000	0.855833	564	0.331560	0.518000	0.511017
432	0.759259	568	0.295775	5.785315	0	0.000000	0.855833	568	0.295775	0.496000	0.511006
398	0.753769	602	0.294020	5.785315	0	0.000000	0.855833	602	0.294020	0.477000	0.510982
467	0.734475	533	0.275797	5.785315	0	0.000000	0.855833	533	0.275797	0.490000	0.510967
451	0.767184	549	0.304189	5.785315	0	0.000000	0.855833	549	0.304189	0.513000	0.510968
458	0.781659	542	0.284133	5.785315	0	0.000000	0.855833	542	0.284133	0.512000	0.510969
455	0.778022	545	0.277064	5.785315	0	0.000000	0.855833	545	0.277064	0.505000	0.510965
435	0.731034	565	0.283186	5.785315	0	0.000000	0.855833	565	0.283186	0.478000	0.510941
460	0.739130	540	0.296296	5.785315	0	0.000000	0.855833	540	0.296296	0.500000	0.510933
441	0.746032	559	0.295170	5.785315	0	0.000000	0.855833	559	0.295170	0.494000	0.510921
427	0.744731	573	0.272251	5.785315	0	0.000000	0.855833	573	0.272251	0.474000	0.510895
432	0.745370	568	0.306338	5.785315	0	0.000000	0.855833	568	0.306338	0.496000	0.510885
428	0.782710	572	0.307692	5.785315	0	0.000000	0.855833	572	0.307692	0.511000	0.510885
421	0.774347	579	0.265976	5.785315	0	0.000000	0.855833	579	0.265976	0.480000	0.510863
442	0.771493	558	0.324373	5.785315	0	0.000000	0.855833	558	0.324373	0.522000	0.510871
450	0.755556	550	0.285455	5.785315	0	0.000000	0.855833	550	0.285455	0.497000	0.510861
422	0.779621	578	0.271626	5.785315	0	0.000000	0.855833	578	0.271626	0.486000	0.510843
427	0.754098	573	0.275742	5.785315	0	0.000000	0.855833	573	0.275742	0.480000	0.510821
428	0.775701	572	0.300699	5.785315	0	0.000000	0.855833	572	0.300699	0.504000	0.510817
450	0.773333	550	0.316364	5.785315	0	0.000000	0.855833	550	0.316364	0.522000	0.510824
431	0.788863	569	0.289982	5.785315	0	0.000000	0.855833	569	0.289982	0.505000	0.510820
429	0.766900	571	0.353765	5.785315	0	0.000000	0.855833	571	0.353765	0.531000	0.510835
452	0.787611	548	0.310219	5.785315	0	0.000000	0.855833	548	0.310219	0.526000	0.510845
453	0.761589	547	0.274223	5.785315	0	0.000000	0.855833	547	0.274223	0.495000	0.510834
470	0.814894	530	0.307547	5.785315	0	0.000000	0.855833	530	0.307547	0.546000	0.510859
450	0.755556	550	0.341818	5.785315	0	0.000000	0.855833	550	0.341818	0.528000	0.510871
436	0.766055	564	0.347518	5.785315	0	0.000000	0.855833	564	0.347518	0.530000	0.510884
442	0.780543	558	0.304659	5.785315	0	0.000000	0.855833	558	0.304659	0.515000	0.510887
436	0.727064	564	0.347518	5.785315	0	0.000000	0.855833	564	0.347518	0.513000	0.510889
434	0.778802	566	0.318021	5.785315	0	0.000000	0.855833	566	0.318021	0.518000	0.510894
430	0.806977	570	0.321053	5.785315	0	0.000000	0.855833	570	0.321053	0.530000	0.510907
447	0.818792	553	0.265823	5.785315	0	0.000000	0.855833	553	0.265823	0.513000	0.510909
423	0.782506	577	0.308492	5.785315	0	0.000000	0.855833	577	0.308492	0.509000	0.510907
450	0.771111	550	0.298182	5.785315	0	0.000000	0.855833	550	0.298182	0.511000	0.510907
424	0.761792	576	0.232639	5.785315	0	0.000000	0.855833	576	0.232639	0.457000	0.510870
462	0.770563	538	0.295539	5.785315	0	0.000000	0.855833	538	0.295539	0.515000	0.510873
463	0.784017	537	0.309125	5.785315	0	0.000000	0.855833	537	0.309125	0.529000	0.510885
453	0.807947	547	0.316271	5.785315	0	0.000000	0.855833	547	0.316271	0.539000	0.510905
436	0.768349	564	0.292553	5.785315	0	0.000000	0.855833	564	0.292553	0.500000	0.510897
455	0.769231	545	0.291743	5.785315	0	0.000000	0.855833	545	0.291743	0.509000	0.510896
430	0.804651	570	0.303509	5.785315	0	0.000000	0.855833	570	0.303509	0.519000	0.510902
439	0.808656	561	0.304813	5.785315	0	0.000000	0.855833	561	0.304813	0.526000	0.510912
432	0.768519	568	0.318662	5.785315	0	0.000000	0.855833	568	0.318662	0.513000	0.510913
464	0.775862	536	0.291045	5.785315	0	0.000000	0.855833	536	0.291045	0.516000	0.510917
463	0.805616	537	0.322160	5.785315	0	0.000000	0.855833	537	0.322160	0.546000	0.510941
415	0.804819	585	0.271795	5.785315	0	0.000000	0.855833	585	0.271795	0.493000	0.510929
447	0.780761	553	0.334539	5.785315	0	0.000000	0.855833	553	0.334539	0.534000	0.510945
454	0.751101	546	0.283883	5.785315	0	0.000000	0.855833	546	0.283883	0.496000	0.510935
502	0.764940	498	0.253012	5.785315	0	0.000000	0.855833	498	0.253012	0.510000	0.510934
460	0.804348	540	0.298148	5.785315	0	0.000000	0.855833	540	0.298148	0.531000	0.510948
457	0.807440	543	0.290976	5.785315	0	0.000000	0.855833	543	0.290976	0.527000	0.510959
453	0.746137	547	0.296161	5.785315	0	0.000000	0.855833	547	0.296161	0.500000	0.510951
453	0.801325	547	0.292505	5.785315	0	0.000000	0.855833	547	0.292505	0.523000	0.510960
424	0.792453	576	0.302083	5.785315	0	0.000000	0.855833	576	0.302083	0.510000	0.510959
435	0.811494	565	0.254867	5.785315	0	0.000000	0.855833	565	0.254867	0.497000	0.510949
433	0.815242	567	0.289242	5.785315	0	0.000000	0.855833	567	0.289242	0.517000	0.510954
448	0.785714	552	0.273551	5.785315	0	0.000000	0.855833	552	0.273551	0.503000	0.510948
431	0.793503	569	0.335677	5.785315	0	0.000000	0.855833	569	0.335677	0.533000	0.510963
442	0.776018	558	0.311828	5.785315	0	0.000000	0.855833	558	0.311828	0.517000	0.510967
453	0.794702	547	0.305302	5.785315	0	0.000000	0.855833	547	0.305302	0.527000	0.510978
479	0.789144	521	0.337812	5.785315	0	0.000000	0.855833	521	0.337812	0.554000	0.511008
449	0.750557	551	0.321234	5.785315	0	0.000000	0.855833	551	0.321234	0.514000	0.511010
464	0.756466	536	0.302239	5.785315	0	0.000000	0.855833	536	0.302239	0.513000	0.511011
459	0.742919	541	0.329020	5.785315	0	0.000000	0.855833	541	0.329020	0.519000	0.511017
468	0.743590	532	0.310150	5.785315	0	0.000000	0.855833	532	0.310150	0.513000	0.511018
441	0.777778	559	0.248658	5.785315	0	0.000000	0.855833	559	0.248658	0.482000	0.510998
415	0.775904	585	0.316239	5.785315	0	0.000000	0.855833	585	0.316239	0.507000	0.510996
461	0.759219	539	0.343228	5.785315	0	0.000000	0.855833	539	0.343228	0.535000	0.511012
467	0.773019	533	0.281426	5.785315	0	0.000000	0.855833	533	0.281426	0.511000	0.511012
458	0.755459	542	0.291513	5.785315	0	0.000000	0.855833	542	0.291513	0.504000	0.511007
455	0.736264	545	0.293578	5.785315	0	0.000000	0.855833	545	0.293578	0.495000	0.510996
447	0.796421	553	0.341772	5.785315	0	0.000000	0.855833	553	0.341772	0.545000	0.511019
421	0.805226	579	0.335060	5.785315	0	0.000000	0.855833	579	0.335060	0.533000	0.511034
454	0.748899	546	0.320513	5.785315	0	0.000000	0.855833	546	0.320513	0.515000	0.511037
468	0.764957	532	0.291353	5.785315	0	0.000000	0.855833	532	0.291353	0.513000	0.511038
449	0.759465	551	0.235935	5.785315	0	0.000000	0.855833	551	0.235935	0.471000	0.511011
426	0.774648	574	0.331010	5.785315	0	0.000000	0.855833	574	0.331010	0.520000	0.511017
434	0.790323	566	0.265018	5.785315	0	0.000000	0.855833	566	0.265018	0.493000	0.511005
437	0.736842	563	0.269982	5.785315	0	0.000000	0.855833	563	0.269982	0.474000	0.510980
477	0.710692	523	0.279159	5.785315	0	0.000000	0.855833	523	0.279159	0.485000	0.510962
449	0.763920	551	0.292196	5.785315	0	0.000000	0.855833	551	0.292196	0.504000	0.510958
443	0.706546	557	0.319569	5.785315	0	0.000000	0.855833	557	0.319569	0.491000	0.510944
457	0.730853	543	0.246777	5.785315	0	0.000000	0.855833	543	0.246777	0.468000	0.510915
459	0.727669	541	0.306839	5.785315	0	0.000000	0.855833	541	0.306839	0.500000	0.510908
461	0.754881	539	0.332096	5.785315	0	0.000000	0.855833	539	0.332096	0.527000	0.510919
447	0.751678	553	0.278481	5.785315	0	0.000000	0.855833	553	0.278481	0.490000	0.510905
464	0.752155	536	0.261194	5.785315	0	0.000000	0.855833	536	0.261194	0.489000	0.510890
427	0.721311	573	0.291449	5.785315	0	0.000000	0.855833	573	0.291449	0.475000	0.510866
462	0.753247	538	0.260223	5.785315	0	0.000000	0.855833	538	0.260223	0.488000	0.510850
432	0.796296	568	0.311620	5.785315	0	0.000000	0.855833	568	0.311620	0.521000	0.510857
438	0.726027	562	0.307829	5.785315	0	0.000000	0.855833	562	0.307829	0.491000	0.510844
438	0.767123	562	0.274021	5.785315	0	0.000000	0.855833	562	0.274021	0.490000	0.510830
423	0.796690	577	0.296360	5.785315	0	0.000000	0.855833	577	0.296360	0.508000	0.510828
449	0.710468	551	0.255898	5.785315	0	0.000000	0.855833	551	0.255898	0.460000	0.510794
474	0.740506	526	0.298479	5.785315	0	0.000000	0.855833	526	0.298479	0.508000	0.510792
448	0.723214	552	0.309783	5.785315	0	0.000000	0.855833	552	0.309783	0.495000	0.510781
456	0.778509	544	0.279412	5.785315	0	0.000000	0.855833	544	0.279412	0.507000	0.510779
453	0.783664	547	0.290676	5.785315	0	0.000000	0.855833	547	0.290676	0.514000	0.510781
461	0.744035	539	0.298701	5.785315	0	0.000000	0.855833	539	0.298701	0.504000	0.510776
467	0.794433	533	0.305816	5.785315	0	0.000000	0.855833	533	0.305816	0.534000	0.510792
434	0.801843	566	0.293286	5.785315	0	0.000000	0.855833	566	0.293286	0.514000	0.510794
430	0.811628	570	0.319298	5.785315	0	0.000000	0.855833	570	0.319298	0.531000	0.510807
421	0.762470	579	0.321244	5.785315	0	0.000000	0.855833	579	0.321244	0.507000	0.510805
424	0.799528	576	0.338542	5.785315	0	0.000000	0.855833	576	0.338542	0.534000	0.510820
456	0.817982	544	0.305147	5.785315	0	0.000000	0.855833	544	0.305147	0.539000	0.510839
434	0.788018	566	0.356890	5.785315	0	0.000000	0.855833	566	0.356890	0.544000	0.510861
444	0.770270	556	0.325540	5.785315	0	0.000000	0.855833	556	0.325540	0.523000	0.510869
435	0.829885	565	0.338053	5.785315	0	0.000000	0.855833	565	0.338053	0.552000	0.510897
448	0.776786	552	0.307971	5.785315	0	0.000000	0.855833	552	0.307971	0.518000	0.510901
459	0.742919	541	0.345656	5.785315	0	0.000000	0.855833	541	0.345656	0.528000	0.510913
479	0.757829	521	0.326296	5.785315	0	0.000000	0.855833	521	0.326296	0.533000	0.510927
453	0.790287	547	0.297989	5.785315	0	0.000000	0.855833	547	0.297989	0.521000	0.510934
425	0.783529	575	0.342609	5.785315	0	0.000000	0.855833	575	0.342609	0.530000	0.510947
434	0.794931	566	0.314488	5.785315	0	0.000000	0.855833	566	0.314488	0.523000	0.510955
453	0.832230	547	0.308958	5.785315	0	0.000000	0.855833	547	0.308958	0.546000	0.510978
430	0.806977	570	0.357895	5.785315	0	0.000000	0.855833	570	0.357895	0.551000	0.511004
478	0.797071	522	0.346743	5.785315	0	0.000000	0.855833	522	0.346743	0.562000	0.511038
479	0.814196	521	0.310940	5.785315	0	0.000000	0.855833	521	0.310940	0.552000	0.511065
448	0.754464	552	0.338768	5.785315	0	0.000000	0.855833	552	0.338768	0.525000	0.511074
465	0.752688	535	0.319626	5.785315	0	0.000000	0.855833	535	0.319626	0.521000	0.511081
435	0.811494	565	0.295575	5.785315	0	0.000000	0.855833	565	0.295575	0.520000	0.511087
435	0.806897	565	0.297345	5.785315	0	0.000000	0.855833	565	0.297345	0.519000	0.511092
448	0.790179	552	0.336957	5.785315	0	0.000000	0.855833	552	0.336957	0.540000	0.511111
466	0.826180	534	0.397004	5.785315	0	0.000000	0.855833	534	0.397004	0.597000	0.511167
444	0.781532	556	0.329137	5.785315	0	0.000000	0.855833	556	0.329137	0.530000	0.511180
446	0.798206	554	0.351986	5.785315	0	0.000000	0.855833	554	0.351986	0.551000	0.511206
440	0.790909	560	0.303571	5.785315	0	0.000000	0.855833	560	0.303571	0.518000	0.511210
441	0.775510	559	0.302326	5.785315	0	0.000000	0.855833	559	0.302326	0.511000	0.511210
417	0.779376	583	0.310463	5.785315	0	0.000000	0.855833	583	0.310463	0.506000	0.511207
407	0.724816	593	0.281619	5.785315	0	0.000000	0.855833	593	0.281619	0.462000	0.511175
436	0.729358	564	0.280142	5.785315	0	0.000000	0.855833	564	0.280142	0.476000	0.511152
440	0.772727	560	0.251786	5.785315	0	0.000000	0.855833	560	0.251786	0.481000	0.511132
443	0.765237	557	0.296230	5.785315	0	0.000000	0.855833	557	0.296230	0.504000	0.511127
438	0.764840	562	0.284698	5.785315	0	0.000000	0.855833	562	0.284698	0.495000	0.511117
467	0.728051	533	0.260788	5.785315	0	0.000000	0.855833	533	0.260788	0.479000	0.511096
454	0.751101	546	0.311355	5.785315	0	0.000000	0.855833	546	0.311355	0.511000	0.511096
452	0.761062	548	0.271898	5.785315	0	0.000000	0.855833	548	0.271898	0.493000	0.511084
429	0.762238	571	0.309982	5.785315	0	0.000000	0.855833	571	0.309982	0.504000	0.511079
451	0.778271	549	0.287796	5.785315	0	0.000000	0.855833	549	0.287796	0.509000	0.511078
410	0.768293	590	0.254237	5.785315	0	0.000000	0.855833	590	0.254237	0.465000	0.511048
432	0.740741	568	0.260563	5.785315	0	0.000000	0.855833	568	0.260563	0.468000	0.511020
431	0.793503	569	0.274165	5.785315	0	0.000000	0.855833	569	0.274165	0.498000	0.511011
470	0.785106	530	0.260377	5.785315	0	0.000000	0.855833	530	0.260377	0.507000	0.511009
436	0.788991	564	0.285461	5.785315	0	0.000000	0.855833	564	0.285461	0.505000	0.511005
408	0.754902	592	0.314189	5.785315	0	0.000000	0.855833	592	0.314189	0.494000	0.510994
463	0.747300	537	0.275605	5.785315	0	0.000000	0.855833	537	0.275605	0.494000	0.510983
449	0.781737	551	0.295826	5.785315	0	0.000000	0.855833	551	0.295826	0.514000	0.510985
472	0.811441	528	0.306818	5.785315	0	0.000000	0.855833	528	0.306818	0.545000	0.511007
429	0.773893	571	0.267951	5.785315	0	0.000000	0.855833	571	0.267951	0.485000	0.510990
439	0.744875	561	0.310160	5.785315	0	0.000000	0.855833	561	0.310160	0.501000	0.510983
428	0.714953	572	0.318182	5.785315	0	0.000000	0.855833	572	0.318182	0.488000	0.510969
445	0.770787	555	0.324324	5.785315	0	0.000000	0.855833	555	0.324324	0.523000	0.510976
462	0.813853	538	0.323420	5.785315	0	0.000000	0.855833	538	0.323420	0.550000	0.511002
412	0.793689	588	0.316327	5.785315	0	0.000000	0.855833	588	0.316327	0.513000	0.511003
438	0.760274	562	0.345196	5.785315	0	0.000000	0.855833	562	0.345196	0.527000	0.511013
429	0.762238	571	0.285464	5.785315	0	0.000000	0.855833	571	0.285464	0.490000	0.511000
437	0.787185	563	0.291297	5.785315	0	0.000000	0.855833	563	0.291297	0.508000	0.510998
478	0.755230	522	0.304598	5.785315	0	0.000000	0.855833	522	0.304598	0.520000	0.511004
455	0.778022	545	0.284404	5.785315	0	0.000000	0.855833	545	0.284404	0.509000	0.511002
422	0.786730	578	0.320069	5.785315	0	0.000000	0.855833	578	0.320069	0.517000	0.511006
428	0.789720	572	0.307692	5.785315	0	0.000000	0.855833	572	0.307692	0.514000	0.511008
470	0.787234	530	0.284906	5.785315	0	0.000000	0.855833	530	0.284906	0.521000	0.511014
441	0.764172	559	0.322004	5.785315	0	0.000000	0.855833	559	0.322004	0.517000	0.511018
433	0.764434	567	0.292769	5.785315	0	0.000000	0.855833	567	0.292769	0.497000	0.511009
432	0.777778	568	0.304577	5.785315	0	0.000000	0.855833	568	0.304577	0.509000	0.511008
454	0.790749	546	0.326007	5.785315	0	0.000000	0.855833	546	0.326007	0.537000	0.511025
422	0.746445	578	0.330450	5.785315	0	0.000000	0.855833	578	0.330450	0.506000	0.511021
441	0.773243	559	0.289803	5.785315	0	0.000000	0.855833	559	0.289803	0.503000	0.511016
438	0.753425	562	0.307829	5.785315	0	0.000000	0.855833	562	0.307829	0.503000	0.511011
435	0.765517	565	0.299115	5.785315	0	0.000000	0.855833	565	0.299115	0.502000	0.511005
442	0.748869	558	0.297491	5.785315	0	0.000000	0.855833	558	0.297491	0.497000	0.510996
481	0.738046	519	0.279383	5.785315	0	0.000000	0.855833	519	0.279383	0.500000	0.510989
446	0.764574	554	0.279783	5.785315	0	0.000000	0.855833	554	0.279783	0.496000	0.510980
419	0.787589	581	0.308090	5.785315	0	0.000000	0.855833	581	0.308090	0.509000	0.510979
458	0.772926	542	0.258303	5.785315	0	0.000000	0.855833	542	0.258303	0.494000	0.510968
374	0.767380	626	0.298722	5.785315	0	0.000000	0.855833	626	0.298722	0.474000	0.510944
435	0.765517	565	0.300885	5.785315	0	0.000000	0.855833	565	0.300885	0.503000	0.510939
436	0.756881	564	0.313830	5.785315	0	0.000000	0.855833	564	0.313830	0.507000	0.510937
432	0.782407	568	0.295775	5.785315	0	0.000000	0.855833	568	0.295775	0.506000	0.510934
444	0.783784	556	0.309353	5.785315	0	0.000000	0.855833	556	0.309353	0.520000	0.510939
440	0.765909	560	0.326786	5.785315	0	0.000000	0.855833	560	0.326786	0.520000	0.510945
437	0.752860	563	0.309059	5.785315	0	0.000000	0.855833	563	0.309059	0.503000	0.510940
447	0.760626	553	0.307414	5.785315	0	0.000000	0.855833	553	0.307414	0.510000	0.510940
436	0.775229	564	0.304965	5.785315	0	0.000000	0.855833	564	0.304965	0.510000	0.510939
432	0.706019	568	0.281690	5.785315	0	0.000000	0.855833	568	0.281690	0.465000	0.510910
478	0.763598	522	0.237548	5.785315	0	0.000000	0.855833	522	0.237548	0.489000	0.510896
412	0.759709	588	0.307823	5.785315	0	0.000000	0.855833	588	0.307823	0.494000	0.510885
442	0.794118	558	0.351254	5.785315	0	0.000000	0.855833	558	0.351254	0.547000	0.510908
437	0.732265	563	0.301954	5.785315	0	0.000000	0.855833	563	0.301954	0.490000	0.510895
417	0.769784	583	0.312178	5.785315	0	0.000000	0.855833	583	0.312178	0.503000	0.510890
443	0.794582	557	0.305206	5.785315	0	0.000000	0.855833	557	0.305206	0.522000	0.510897
423	0.758865	577	0.282496	5.785315	0	0.000000	0.855833	577	0.282496	0.484000	0.510880
457	0.781182	543	0.270718	5.785315	0	0.000000	0.855833	543	0.270718	0.504000	0.510876
462	0.766234	538	0.256506	5.785315	0	0.000000	0.855833	538	0.256506	0.492000	0.510864
450	0.806667	550	0.290909	5.785315	0	0.000000	0.855833	550	0.290909	0.523000	0.510871
436	0.761468	564	0.255319	5.785315	0	0.000000	0.855833	564	0.255319	0.476000	0.510850
446	0.751121	554	0.308664	5.785315	0	0.000000	0.855833	554	0.308664	0.506000	0.510847
450	0.786667	550	0.281818	5.785315	0	0.000000	0.855833	550	0.281818	0.509000	0.510845
438	0.769406	562	0.306050	5.785315	0	0.000000	0.855833	562	0.306050	0.509000	0.510844
446	0.780269	554	0.359206	5.785315	0	0.000000	0.855833	554	0.359206	0.547000	0.510867
456	0.776316	544	0.297794	5.785315	0	0.000000	0.855833	544	0.297794	0.516000	0.510870
446	0.791480	554	0.332130	5.785315	0	0.000000	0.855833	554	0.332130	0.537000	0.510886
462	0.779221	538	0.304833	5.785315	0	0.000000	0.855833	538	0.304833	0.524000	0.510895
448	0.756696	552	0.309783	5.785315	0	0.000000	0.855833	552	0.309783	0.510000	0.510894
439	0.785877	561	0.344029	5.785315	0	0.000000	0.855833	561	0.344029	0.538000	0.510911
417	0.741007	583	0.305317	5.785315	0	0.000000	0.855833	583	0.305317	0.487000	0.510896
423	0.723404	577	0.242634	5.785315	0	0.000000	0.855833	577	0.242634	0.446000	0.510856
435	0.786207	565	0.300885	5.785315	0	0.000000	0.855833	565	0.300885	0.512000	0.510856
450	0.753333	550	0.298182	5.785315	0	0.000000	0.855833	550	0.298182	0.503000	0.510851
446	0.791480	554	0.277978	5.785315	0	0.000000	0.855833	554	0.277978	0.507000	0.510849
432	0.780093	568	0.313380	5.785315	0	0.000000	0.855833	568	0.313380	0.515000	0.510852
418	0.818182	582	0.298969	5.785315	0	0.000000	0.855833	582	0.298969	0.516000	0.510855
422	0.791469	578	0.287197	5.785315	0	0.000000	0.855833	578	0.287197	0.500000	0.510848
444	0.781532	556	0.309353	5.785315	0	0.000000	0.855833	556	0.309353	0.519000	0.510853
475	0.770526	525	0.302857	5.785315	0	0.000000	0.855833	525	0.302857	0.525000	0.510862
448	0.792411	552	0.295290	5.785315	0	0.000000	0.855833	552	0.295290	0.518000	0.510866
467	0.760171	533	0.317073	5.785315	0	0.000000	0.855833	533	0.317073	0.524000	0.510874
470	0.778723	530	0.324528	5.785315	0	0.000000	0.855833	530	0.324528	0.538000	0.510891
438	0.732877	562	0.281139	5.785315	0	0.000000	0.855833	562	0.281139	0.479000	0.510872
435	0.786207	565	0.270796	5.785315	0	0.000000	0.855833	565	0.270796	0.495000	0.510862
431	0.819026	569	0.282953	5.785315	0	0.000000	0.855833	569	0.282953	0.514000	0.510864
412	0.762136	588	0.277211	5.785315	0	0.000000	0.855833	588	0.277211	0.477000	0.510843
432	0.817130	568	0.274648	5.785315	0	0.000000	0.855833	568	0.274648	0.509000	0.510842
449	0.721604	551	0.292196	5.785315	0	0.000000	0.855833	551	0.292196	0.485000	0.510826
449	0.728285	551	0.284936	5.785315	0	0.000000	0.855833	551	0.284936	0.484000	0.510809
447	0.809843	553	0.287523	5.785315	0	0.000000	0.855833	553	0.287523	0.521000	0.510815
445	0.759551	555	0.254054	5.785315	0	0.000000	0.855833	555	0.254054	0.479000	0.510796
428	0.796729	572	0.222028	5.785315	0	0.000000	0.855833	572	0.222028	0.468000	0.510769
441	0.791383	559	0.305903	5.785315	0	0.000000	0.855833	559	0.305903	0.520000	0.510775
480	0.793750	520	0.326923	5.785315	0	0.000000	0.855833	520	0.326923	0.551000	0.510800
463	0.745140	537	0.297952	5.785315	0	0.000000	0.855833	537	0.297952	0.505000	0.510796
415	0.751807	585	0.268376	5.785315	0	0.000000	0.855833	585	0.268376	0.469000	0.510771
428	0.689252	572	0.222028	5.785315	0	0.000000	0.855833	572	0.222028	0.422000	0.510716
459	0.718954	541	0.260628	5.785315	0	0.000000	0.855833	541	0.260628	0.471000	0.510692
425	0.757647	575	0.240000	5.785315	0	0.000000	0.855833	575	0.240000	0.460000	0.510661
472	0.809322	528	0.327652	5.785315	0	0.000000	0.855833	528	0.327652	0.555000	0.510688
482	0.780083	518	0.303089	5.785315	0	0.000000	0.855833	518	0.303089	0.533000	0.510701
449	0.743875	551	0.299456	5.785315	0	0.000000	0.855833	551	0.299456	0.499000	0.510694
447	0.751678	553	0.283906	5.785315	0	0.000000	0.855833	553	0.283906	0.493000	0.510683
458	0.748908	542	0.297048	5.785315	0	0.000000	0.855833	542	0.297048	0.504000	0.510679
461	0.737527	539	0.265306	5.785315	0	0.000000	0.855833	539	0.265306	0.483000	0.510662
449	0.781737	551	0.326679	5.785315	0	0.000000	0.855833	551	0.326679	0.531000	0.510675
441	0.764172	559	0.305903	5.785315	0	0.000000	0.855833	559	0.305903	0.508000	0.510673
469	0.763326	531	0.308851	5.785315	0	0.000000	0.855833	531	0.308851	0.522000	0.510680
435	0.770115	565	0.265487	5.785315	0	0.000000	0.855833	565	0.265487	0.485000	0.510665
446	0.742152	554	0.303249	5.785315	0	0.000000	0.855833	554	0.303249	0.499000	0.510657
444	0.761261	556	0.278777	5.785315	0	0.000000	0.855833	556	0.278777	0.493000	0.510647
452	0.785398	548	0.313869	5.785315	0	0.000000	0.855833	548	0.313869	0.527000	0.510657
432	0.750000	568	0.313380	5.785315	0	0.000000	0.855833	568	0.313380	0.502000	0.510651
440	0.781818	560	0.325000	5.785315	0	0.000000	0.855833	560	0.325000	0.526000	0.510661
464	0.765086	536	0.277985	5.785315	0	0.000000	0.855833	536	0.277985	0.504000	0.510657
422	0.781991	578	0.297578	5.785315	0	0.000000	0.855833	578	0.297578	0.502000	0.510651
410	0.785366	590	0.300000	5.785315	0	0.000000	0.855833	590	0.300000	0.499000	0.510644
429	0.773893	571	0.290718	5.785315	0	0.000000	0.855833	571	0.290718	0.498000	0.510637
439	0.758542	561	0.276292	5.785315	0	0.000000	0.855833	561	0.276292	0.488000	0.510623
469	0.761194	531	0.350282	5.785315	0	0.000000	0.855833	531	0.350282	0.543000	0.510643
448	0.765625	552	0.347826	5.785315	0	0.000000	0.855833	552	0.347826	0.535000	0.510657
473	0.797040	527	0.351044	5.785315	0	0.000000	0.855833	527	0.351044	0.562000	0.510688
440	0.836364	560	0.382143	5.785315	0	0.000000	0.855833	560	0.382143	0.582000	0.510731
464	0.806034	536	0.307836	5.785315	0	0.000000	0.855833	536	0.307836	0.539000	0.510748
427	0.782201	573	0.317627	5.785315	0	0.000000	0.855833	573	0.317627	0.516000	0.510752
423	0.803783	577	0.291161	5.785315	0	0.000000	0.855833	577	0.291161	0.508000	0.510750
447	0.787472	553	0.383363	5.785315	0	0.000000	0.855833	553	0.383363	0.564000	0.510782
442	0.757919	558	0.329749	5.785315	0	0.000000	0.855833	558	0.329749	0.519000	0.510787
384	0.799479	616	0.319805	5.785315	0	0.000000	0.855833	616	0.319805	0.504000	0.510783
448	0.761161	552	0.269928	5.785315	0	0.000000	0.855833	552	0.269928	0.490000	0.510770
480	0.783333	520	0.305769	5.785315	0	0.000000	0.855833	520	0.305769	0.535000	0.510785
446	0.775785	554	0.337545	5.785315	0	0.000000	0.855833	554	0.337545	0.533000	0.510798
448	0.779018	552	0.309783	5.785315	0	0.000000	0.855833	552	0.309783	0.520000	0.510804
449	0.763920	551	0.304900	5.785315	0	0.000000	0.855833	551	0.304900	0.511000	0.510804
445	0.784270	555	0.311712	5.785315	0	0.000000	0.855833	555	0.311712	0.522000	0.510811
468	0.792735	532	0.285714	5.785315	0	0.000000	0.855833	532	0.285714	0.523000	0.510818
427	0.763466	573	0.268761	5.785315	0	0.000000	0.855833	573	0.268761	0.480000	0.510800
459	0.742919	541	0.308688	5.785315	0	0.000000	0.855833	541	0.308688	0.508000	0.510798
453	0.757174	547	0.294333	5.785315	0	0.000000	0.855833	547	0.294333	0.504000	0.510794
432	0.736111	568	0.290493	5.785315	0	0.000000	0.855833	568	0.290493	0.483000	0.510777
467	0.785867	533	0.270169	5.785315	0	0.000000	0.855833	533	0.270169	0.511000	0.510777
437	0.780320	563	0.271758	5.785315	0	0.000000	0.855833	563	0.271758	0.494000	0.510767
432	0.752315	568	0.315141	5.785315	0	0.000000	0.855833	568	0.315141	0.504000	0.510763
430	0.797674	570	0.310526	5.785315	0	0.000000	0.855833	570	0.310526	0.520000	0.510769
446	0.726457	554	0.357401	5.785315	0	0.000000	0.855833	554	0.357401	0.522000	0.510775
402	0.786070	598	0.301003	5.785315	0	0.000000	0.855833	598	0.301003	0.496000	0.510767
441	0.789116	559	0.332737	5.785315	0	0.000000	0.855833	559	0.332737	0.534000	0.510781
442	0.773756	558	0.284946	5.785315	0	0.000000	0.855833	558	0.284946	0.501000	0.510775
446	0.762332	554	0.342960	5.785315	0	0.000000	0.855833	554	0.342960	0.530000	0.510786
458	0.772926	542	0.306273	5.785315	0	0.000000	0.855833	542	0.306273	0.520000	0.510792
432	0.740741	568	0.301056	5.785315	0	0.000000	0.855833	568	0.301056	0.491000	0.510780
452	0.789823	548	0.315693	5.785315	0	0.000000	0.855833	548	0.315693	0.530000	0.510791
448	0.758929	552	0.320652	5.785315	0	0.000000	0.855833	552	0.320652	0.517000	0.510795
477	0.790356	523	0.313576	5.785315	0	0.000000	0.855833	523	0.313576	0.541000	0.510813
455	0.749451	545	0.324771	5.785315	0	0.000000	0.855833	545	0.324771	0.518000	0.510817
452	0.785398	548	0.348540	5.785315	0	0.000000	0.855833	548	0.348540	0.546000	0.510838
466	0.778970	534	0.312734	5.785315	0	0.000000	0.855833	534	0.312734	0.530000	0.510849
465	0.815054	535	0.321495	5.785315	0	0.000000	0.855833	535	0.321495	0.551000	0.510873
419	0.768496	581	0.316695	5.785315	0	0.000000	0.855833	581	0.316695	0.506000	0.510870
438	0.783105	562	0.345196	5.785315	0	0.000000	0.855833	562	0.345196	0.537000	0.510886
431	0.812065	569	0.314587	5.785315	0	0.000000	0.855833	569	0.314587	0.529000	0.510896
440	0.795455	560	0.351786	5.785315	0	0.000000	0.855833	560	0.351786	0.547000	0.510918
464	0.801724	536	0.375000	5.785315	0	0.000000	0.855833	536	0.375000	0.573000	0.510954
459	0.832244	541	0.371534	5.785315	0	0.000000	0.855833	541	0.371534	0.583000	0.510997
475	0.827368	525	0.342857	5.785315	0	0.000000	0.855833	525	0.342857	0.573000	0.511033
441	0.807256	559	0.347048	5.785315	0	0.000000	0.855833	559	0.347048	0.550000	0.511056
443	0.796840	557	0.351885	5.785315	0	0.000000	0.855833	557	0.351885	0.549000	0.511079
460	0.793478	540	0.337037	5.785315	0	0.000000	0.855833	540	0.337037	0.547000	0.511100
421	0.776722	579	0.324698	5.785315	0	0.000000	0.855833	579	0.324698	0.515000	0.511102
454	0.768722	546	0.320513	5.785315	0	0.000000	0.855833	546	0.320513	0.524000	0.511110
460	0.758696	540	0.307407	5.785315	0	0.000000	0.855833	540	0.307407	0.515000	0.511112
444	0.768018	556	0.343525	5.785315	0	0.000000	0.855833	556	0.343525	0.532000	0.511124
430	0.786047	570	0.305263	5.785315	0	0.000000	0.855833	570	0.305263	0.512000	0.511125
434	0.760369	566	0.291519	5.785315	0	0.000000	0.855833	566	0.291519	0.495000	0.511115
441	0.800454	559	0.316637	5.785315	0	0.000000	0.855833	559	0.316637	0.530000	0.511126
445	0.782022	555	0.365766	5.785315	0	0.000000	0.855833	555	0.365766	0.551000	0.511150
487	0.761807	513	0.315789	5.785315	0	0.000000	0.855833	513	0.315789	0.533000	0.511162
473	0.790698	527	0.313093	5.785315	0	0.000000	0.855833	527	0.313093	0.539000	0.511179
399	0.781955	601	0.316140	5.785315	0	0.000000	0.855833	601	0.316140	0.502000	0.511173
411	0.793187	589	0.324278	5.785315	0	0.000000	0.855833	589	0.324278	0.517000	0.511177
465	0.797849	535	0.276636	5.785315	0	0.000000	0.855833	535	0.276636	0.519000	0.511181
433	0.755196	567	0.306878	5.785315	0	0.000000	0.855833	567	0.306878	0.501000	0.511175
475	0.810526	525	0.314286	5.785315	0	0.000000	0.855833	525	0.314286	0.550000	0.511198
481	0.756757	519	0.377649	5.785315	0	0.000000	0.855833	519	0.377649	0.560000	0.511226
439	0.779043	561	0.365419	5.785315	0	0.000000	0.855833	561	0.365419	0.547000	0.511247
437	0.766590	563	0.278863	5.785315	0	0.000000	0.855833	563	0.278863	0.492000	0.511236
457	0.794311	543	0.278085	5.785315	0	0.000000	0.855833	543	0.278085	0.514000	0.511238
479	0.753653	521	0.272553	5.785315	0	0.000000	0.855833	521	0.272553	0.503000	0.511233
439	0.735763	561	0.272727	5.785315	0	0.000000	0.855833	561	0.272727	0.476000	0.511212
474	0.755274	526	0.304183	5.785315	0	0.000000	0.855833	526	0.304183	0.518000	0.511216
453	0.772627	547	0.332724	5.785315	0	0.000000	0.855833	547	0.332724	0.532000	0.511228
435	0.795402	565	0.325664	5.785315	0	0.000000	0.855833	565	0.325664	0.530000	0.511239
439	0.756264	561	0.336898	5.785315	0	0.000000	0.855833	561	0.336898	0.521000	0.511245
445	0.773034	555	0.250450	5.785315	0	0.000000	0.855833	555	0.250450	0.483000	0.511229
436	0.756881	564	0.269504	5.785315	0	0.000000	0.855833	564	0.269504	0.482000	0.511212
426	0.765258	574	0.270035	5.785315	0	0.000000	0.855833	574	0.270035	0.481000	0.511194
426	0.739437	574	0.287456	5.785315	0	0.000000	0.855833	574	0.287456	0.480000	0.511176
452	0.743363	548	0.310219	5.785315	0	0.000000	0.855833	548	0.310219	0.506000	0.511173
461	0.731020	539	0.302412	5.785315	0	0.000000	0.855833	539	0.302412	0.500000	0.511167
449	0.761693	551	0.263158	5.785315	0	0.000000	0.855833	551	0.263158	0.487000	0.511153
473	0.794926	527	0.267552	5.785315	0	0.000000	0.855833	527	0.267552	0.517000	0.511156
445	0.750562	555	0.300901	5.785315	0	0.000000	0.855833	555	0.300901	0.501000	0.511150
429	0.785548	571	0.322242	5.785315	0	0.000000	0.855833	571	0.322242	0.521000	0.511156
421	0.769596	579	0.264249	5.785315	0	0.000000	0.855833	579	0.264249	0.477000	0.511136
496	0.727823	504	0.291667	5.785315	0	0.000000	0.855833	504	0.291667	0.508000	0.511134
471	0.749469	529	0.300567	5.785315	0	0.000000	0.855833	529	0.300567	0.512000	0.511135
441	0.748299	559	0.298748	5.785315	0	0.000000	0.855833	559	0.298748	0.497000	0.511127
431	0.758701	569	0.312830	5.785315	0	0.000000	0.855833	569	0.312830	0.505000	0.511123
429	0.715618	571	0.309982	5.785315	0	0.000000	0.855833	571	0.309982	0.484000	0.511108
439	0.794989	561	0.308378	5.785315	0	0.000000	0.855833	561	0.308378	0.522000	0.511114
445	0.750562	555	0.327928	5.785315	0	0.000000	0.855833	555	0.327928	0.516000	0.511117
476	0.789916	524	0.337786	5.785315	0	0.000000	0.855833	524	0.337786	0.553000	0.511141
450	0.753333	550	0.292727	5.785315	0	0.000000	0.855833	550	0.292727	0.500000	0.511134
419	0.749403	581	0.301205	5.785315	0	0.000000	0.855833	581	0.301205	0.489000	0.511122
450	0.762222	550	0.281818	5.785315	0	0.000000	0.855833	550	0.281818	0.498000	0.511114
429	0.776224	571	0.232925	5.785315	0	0.000000	0.855833	571	0.232925	0.466000	0.511088
420	0.747619	580	0.281034	5.785315	0	0.000000	0.855833	580	0.281034	0.477000	0.511069
411	0.754258	589	0.273345	5.785315	0	0.000000	0.855833	589	0.273345	0.471000	0.511046
433	0.715935	567	0.301587	5.785315	0	0.000000	0.855833	567	0.301587	0.481000	0.511029
440	0.752273	560	0.273214	5.785315	0	0.000000	0.855833	560	0.273214	0.484000	0.511013
452	0.769912	548	0.332117	5.785315	0	0.000000	0.855833	548	0.332117	0.530000	0.511024
439	0.788155	561	0.358289	5.785315	0	0.000000	0.855833	561	0.358289	0.547000	0.511045
423	0.784870	577	0.289428	5.785315	0	0.000000	0.855833	577	0.289428	0.499000	0.511038
440	0.815909	560	0.300000	5.785315	0	0.000000	0.855833	560	0.300000	0.527000	0.511047
462	0.757576	538	0.317844	5.785315	0	0.000000	0.855833	538	0.317844	0.521000	0.511053
445	0.777528	555	0.288288	5.785315	0	0.000000	0.855833	555	0.288288	0.506000	0.511050
417	0.724221	583	0.303602	5.785315	0	0.000000	0.855833	583	0.303602	0.479000	0.511032
455	0.780220	545	0.304587	5.785315	0	0.000000	0.855833	545	0.304587	0.521000	0.511037
439	0.776765	561	0.278075	5.785315	0	0.000000	0.855833	561	0.278075	0.497000	0.511029
468	0.773504	532	0.280075	5.785315	0	0.000000	0.855833	532	0.280075	0.511000	0.511029
437	0.736842	563	0.301954	5.785315	0	0.000000	0.855833	563	0.301954	0.492000	0.511018
435	0.770115	565	0.302655	5.785315	0	0.000000	0.855833	565	0.302655	0.506000	0.511016
440	0.765909	560	0.275000	5.785315	0	0.000000	0.855833	560	0.275000	0.491000	0.511004
464	0.739224	536	0.309701	5.785315	0	0.000000	0.855833	536	0.309701	0.509000	0.511003
439	0.697039	561	0.286988	5.785315	0	0.000000	0.855833	561	0.286988	0.467000	0.510978
442	0.748869	558	0.290323	5.785315	0	0.000000	0.855833	558	0.290323	0.493000	0.510968
442	0.773756	558	0.326165	5.785315	0	0.000000	0.855833	558	0.326165	0.524000	0.510975
457	0.785558	543	0.290976	5.785315	0	0.000000	0.855833	543	0.290976	0.517000	0.510979
439	0.738041	561	0.315508	5.785315	0	0.000000	0.855833	561	0.315508	0.501000	0.510973
458	0.746725	542	0.241697	5.785315	0	0.000000	0.855833	542	0.241697	0.473000	0.510952
434	0.721198	566	0.280919	5.785315	0	0.000000	0.855833	566	0.280919	0.472000	0.510930
442	0.723982	558	0.268817	5.785315	0	0.000000	0.855833	558	0.268817	0.470000	0.510907
440	0.772727	560	0.271429	5.785315	0	0.000000	0.855833	560	0.271429	0.492000	0.510896
437	0.752860	563	0.257549	5.785315	0	0.000000	0.855833	563	0.257549	0.474000	0.510875
448	0.763393	552	0.257246	5.785315	0	0.000000	0.855833	552	0.257246	0.484000	0.510860
428	0.766355	572	0.319930	5.785315	0	0.000000	0.855833	572	0.319930	0.511000	0.510860
447	0.760626	553	0.282098	5.785315	0	0.000000	0.855833	553	0.282098	0.496000	0.510852
443	0.742664	557	0.281867	5.785315	0	0.000000	0.855833	557	0.281867	0.486000	0.510838
428	0.742991	572	0.314685	5.785315	0	0.000000	0.855833	572	0.314685	0.498000	0.510831
429	0.773893	571	0.285464	5.785315	0	0.000000	0.855833	571	0.285464	0.495000	0.510822
464	0.730603	536	0.274254	5.785315	0	0.000000	0.855833	536	0.274254	0.486000	0.510808
411	0.781022	589	0.268251	5.785315	0	0.000000	0.855833	589	0.268251	0.479000	0.510790
436	0.784404	564	0.264184	5.785315	0	0.000000	0.855833	564	0.264184	0.491000	0.510779
459	0.766885	541	0.275416	5.785315	0	0.000000	0.855833	541	0.275416	0.501000	0.510774
480	0.814583	520	0.269231	5.785315	0	0.000000	0.855833	520	0.269231	0.531000	0.510785
434	0.781106	566	0.272085	5.785315	0	0.000000	0.855833	566	0.272085	0.493000	0.510775
467	0.779443	533	0.311445	5.785315	0	0.000000	0.855833	533	0.311445	0.530000	0.510786
451	0.784922	549	0.307832	5.785315	0	0.000000	0.855833	549	0.307832	0.523000	0.510792
436	0.772936	564	0.308511	5.785315	0	0.000000	0.855833	564	0.308511	0.511000	0.510793
426	0.774648	574	0.259582	5.785315	0	0.000000	0.855833	574	0.259582	0.479000	0.510775
446	0.764574	554	0.247292	5.785315	0	0.000000	0.855833	554	0.247292	0.478000	0.510757
444	0.734234	556	0.343525	5.785315	0	0.000000	0.855833	556	0.343525	0.517000	0.510760
456	0.752193	544	0.270221	5.785315	0	0.000000	0.855833	544	0.270221	0.490000	0.510748
474	0.746835	526	0.298479	5.785315	0	0.000000	0.855833	526	0.298479	0.511000	0.510749
463	0.751620	537	0.322160	5.785315	0	0.000000	0.855833	537	0.322160	0.521000	0.510754
462	0.735931	538	0.260223	5.785315	0	0.000000	0.855833	538	0.260223	0.480000	0.510737
452	0.712389	548	0.282847	5.785315	0	0.000000	0.855833	548	0.282847	0.477000	0.510718
414	0.751208	586	0.295222	5.785315	0	0.000000	0.855833	586	0.295222	0.484000	0.510704
442	0.780543	558	0.293907	5.785315	0	0.000000	0.855833	558	0.293907	0.509000	0.510703
474	0.765823	526	0.302281	5.785315	0	0.000000	0.855833	526	0.302281	0.522000	0.510709
440	0.770455	560	0.278571	5.785315	0	0.000000	0.855833	560	0.278571	0.495000	0.510700
439	0.747153	561	0.272727	5.785315	0	0.000000	0.855833	561	0.272727	0.481000	0.510684
443	0.731377	557	0.296230	5.785315	0	0.000000	0.855833	557	0.296230	0.489000	0.510672
477	0.790356	523	0.237094	5.785315	0	0.000000	0.855833	523	0.237094	0.501000	0.510666
448	0.752232	552	0.253623	5.785315	0	0.000000	0.855833	552	0.253623	0.477000	0.510648
451	0.740576	549	0.318761	5.785315	0	0.000000	0.855833	549	0.318761	0.509000	0.510647
443	0.738149	557	0.323160	5.785315	0	0.000000	0.855833	557	0.323160	0.507000	0.510645
445	0.757303	555	0.315315	5.785315	0	0.000000	0.855833	555	0.315315	0.512000	0.510646
457	0.772429	543	0.309392	5.785315	0	0.000000	0.855833	543	0.309392	0.521000	0.510651
460	0.791304	540	0.287037	5.785315	0	0.000000	0.855833	540	0.287037	0.519000	0.510656
405	0.706173	595	0.278992	5.785315	0	0.000000	0.855833	595	0.278992	0.452000	0.510624
442	0.701357	558	0.252688	5.785315	0	0.000000	0.855833	558	0.252688	0.451000	0.510591
447	0.771812	553	0.289331	5.785315	0	0.000000	0.855833	553	0.289331	0.505000	0.510588
454	0.720264	546	0.304029	5.785315	0	0.000000	0.855833	546	0.304029	0.493000	0.510578
423	0.730496	577	0.299827	5.785315	0	0.000000	0.855833	577	0.299827	0.482000	0.510562
423	0.730496	577	0.299827	5.785315	0	0.000000	0.855833	577	0.299827	0.482000	0.510546
456	0.785088	544	0.306985	5.785315	0	0.000000	0.855833	544	0.306985	0.525000	0.510554
436	0.791284	564	0.294326	5.785315	0	0.000000	0.855833	564	0.294326	0.511000	0.510555
441	0.748299	559	0.325581	5.785315	0	0.000000	0.855833	559	0.325581	0.512000	0.510555
428	0.766355	572	0.311189	5.785315	0	0.000000	0.855833	572	0.311189	0.506000	0.510553
425	0.764706	575	0.281739	5.785315	0	0.000000	0.855833	575	0.281739	0.487000	0.510540
445	0.788764	555	0.263063	5.785315	0	0.000000	0.855833	555	0.263063	0.497000	0.510533
425	0.797647	575	0.320000	5.785315	0	0.000000	0.855833	575	0.320000	0.523000	0.510539
426	0.744131	574	0.270035	5.785315	0	0.000000	0.855833	574	0.270035	0.472000	0.510518
444	0.763514	556	0.302158	5.785315	0	0.000000	0.855833	556	0.302158	0.507000	0.510516
471	0.811040	529	0.283554	5.785315	0	0.000000	0.855833	529	0.283554	0.532000	0.510528
479	0.797495	521	0.307102	5.785315	0	0.000000	0.855833	521	0.307102	0.542000	0.510545
435	0.841379	565	0.270796	5.785315	0	0.000000	0.855833	565	0.270796	0.519000	0.510550
413	0.745763	587	0.316865	5.785315	0	0.000000	0.855833	587	0.316865	0.494000	0.510541
423	0.732861	577	0.294627	5.785315	0	0.000000	0.855833	577	0.294627	0.480000	0.510524
428	0.738318	572	0.274476	5.785315	0	0.000000	0.855833	572	0.274476	0.473000	0.510504
452	0.787611	548	0.343066	5.785315	0	0.000000	0.855833	548	0.343066	0.544000	0.510522
434	0.767281	566	0.303887	5.785315	0	0.000000	0.855833	566	0.303887	0.505000	0.510519
418	0.822967	582	0.288660	5.785315	0	0.000000	0.855833	582	0.288660	0.512000	0.510520
426	0.753521	574	0.304878	5.785315	0	0.000000	0.855833	574	0.304878	0.496000	0.510512
437	0.743707	563	0.293073	5.785315	0	0.000000	0.855833	563	0.293073	0.490000	0.510501
458	0.711790	542	0.297048	5.785315	0	0.000000	0.855833	542	0.297048	0.487000	0.510488
437	0.796339	563	0.301954	5.785315	0	0.000000	0.855833	563	0.301954	0.518000	0.510492
457	0.774617	543	0.305709	5.785315	0	0.000000	0.855833	543	0.305709	0.520000	0.510497
448	0.756696	552	0.313406	5.785315	0	0.000000	0.855833	552	0.313406	0.512000	0.510498
462	0.753247	538	0.314126	5.785315	0	0.000000	0.855833	538	0.314126	0.517000	0.510502
447	0.751678	553	0.334539	5.785315	0	0.000000	0.855833	553	0.334539	0.521000	0.510507
442	0.744344	558	0.310036	5.785315	0	0.000000	0.855833	558	0.310036	0.502000	0.510503
465	0.737634	535	0.340187	5.785315	0	0.000000	0.855833	535	0.340187	0.525000	0.510511
455	0.762637	545	0.288073	5.785315	0	0.000000	0.855833	545	0.288073	0.504000	0.510507
437	0.771167	563	0.289520	5.785315	0	0.000000	0.855833	563	0.289520	0.500000	0.510501
461	0.798265	539	0.306122	5.785315	0	0.000000	0.855833	539	0.306122	0.533000	0.510514
468	0.762821	532	0.293233	5.785315	0	0.000000	0.855833	532	0.293233	0.513000	0.510515
463	0.781857	537	0.320298	5.785315	0	0.000000	0.855833	537	0.320298	0.534000	0.510528
470	0.787234	530	0.303774	5.785315	0	0.000000	0.855833	530	0.303774	0.531000	0.510539
460	0.797826	540	0.277778	5.785315	0	0.000000	0.855833	540	0.277778	0.517000	0.510542
439	0.794989	561	0.276292	5.785315	0	0.000000	0.855833	561	0.276292	0.504000	0.510539
479	0.797495	521	0.287908	5.785315	0	0.000000	0.855833	521	0.287908	0.532000	0.510550
442	0.737557	558	0.310036	5.785315	0	0.000000	0.855833	558	0.310036	0.499000	0.510544
466	0.798283	534	0.310861	5.785315	0	0.000000	0.855833	534	0.310861	0.538000	0.510559
456	0.800439	544	0.338235	5.785315	0	0.000000	0.855833	544	0.338235	0.549000	0.510579
436	0.802752	564	0.303191	5.785315	0	0.000000	0.855833	564	0.303191	0.521000	0.510585
423	0.794326	577	0.301560	5.785315	0	0.000000	0.855833	577	0.301560	0.510000	0.510585
453	0.807947	547	0.367459	5.785315	0	0.000000	0.855833	547	0.367459	0.567000	0.510615
461	0.776573	539	0.320965	5.785315	0	0.000000	0.855833	539	0.320965	0.531000	0.510626
451	0.809313	549	0.291439	5.785315	0	0.000000	0.855833	549	0.291439	0.525000	0.510634
440	0.781818	560	0.305357	5.785315	0	0.000000	0.855833	560	0.305357	0.515000	0.510636
445	0.784270	555	0.293694	5.785315	0	0.000000	0.855833	555	0.293694	0.512000	0.510637
470	0.746809	530	0.307547	5.785315	0	0.000000	0.855833	530	0.307547	0.514000	0.510639
441	0.752834	559	0.305903	5.785315	0	0.000000	0.855833	559	0.305903	0.503000	0.510634
448	0.785714	552	0.271739	5.785315	0	0.000000	0.855833	552	0.271739	0.502000	0.510630
427	0.749415	573	0.286213	5.785315	0	0.000000	0.855833	573	0.286213	0.484000	0.510616
457	0.792123	543	0.281768	5.785315	0	0.000000	0.855833	543	0.281768	0.515000	0.510618
450	0.793333	550	0.296364	5.785315	0	0.000000	0.855833	550	0.296364	0.520000	0.510623
453	0.794702	547	0.285192	5.785315	0	0.000000	0.855833	547	0.285192	0.516000	0.510626
442	0.789593	558	0.317204	5.785315	0	0.000000	0.855833	558	0.317204	0.526000	0.510634
474	0.791139	526	0.292776	5.785315	0	0.000000	0.855833	526	0.292776	0.529000	0.510644
468	0.764957	532	0.323308	5.785315	0	0.000000	0.855833	532	0.323308	0.530000	0.510654
429	0.738928	571	0.346760	5.785315	0	0.000000	0.855833	571	0.346760	0.515000	0.510656
455	0.751648	545	0.310092	5.785315	0	0.000000	0.855833	545	0.310092	0.511000	0.510657
431	0.756381	569	0.282953	5.785315	0	0.000000	0.855833	569	0.282953	0.487000	0.510644
422	0.815166	578	0.297578	5.785315	0	0.000000	0.855833	578	0.297578	0.516000	0.510647
433	0.752887	567	0.275132	5.785315	0	0.000000	0.855833	567	0.275132	0.482000	0.510632
423	0.782506	577	0.322357	5.785315	0	0.000000	0.855833	577	0.322357	0.517000	0.510635
447	0.791946	553	0.226040	5.785315	0	0.000000	0.855833	553	0.226040	0.479000	0.510618
451	0.747228	549	0.260474	5.785315	0	0.000000	0.855833	549	0.260474	0.480000	0.510602
450	0.751111	550	0.236364	5.785315	0	0.000000	0.855833	550	0.236364	0.468000	0.510579
459	0.727669	541	0.262477	5.785315	0	0.000000	0.855833	541	0.262477	0.476000	0.510561
432	0.770833	568	0.288732	5.785315	0	0.000000	0.855833	568	0.288732	0.497000	0.510554
427	0.737705	573	0.261780	5.785315	0	0.000000	0.855833	573	0.261780	0.465000	0.510530
469	0.761194	531	0.258004	5.785315	0	0.000000	0.855833	531	0.258004	0.494000	0.510521
510	0.762745	490	0.281633	5.785315	0	0.000000	0.855833	490	0.281633	0.527000	0.510530
456	0.785088	544	0.277574	5.785315	0	0.000000	0.855833	544	0.277574	0.509000	0.510529
464	0.750000	536	0.248134	5.785315	0	0.000000	0.855833	536	0.248134	0.481000	0.510513
423	0.789598	577	0.285962	5.785315	0	0.000000	0.855833	577	0.285962	0.499000	0.510507
438	0.746575	562	0.300712	5.785315	0	0.000000	0.855833	562	0.300712	0.496000	0.510499
422	0.781991	578	0.269896	5.785315	0	0.000000	0.855833	578	0.269896	0.486000	0.510487
457	0.739606	543	0.246777	5.785315	0	0.000000	0.855833	543	0.246777	0.472000	0.510466
445	0.725843	555	0.275676	5.785315	0	0.000000	0.855833	555	0.275676	0.476000	0.510448
441	0.775510	559	0.307692	5.785315	0	0.000000	0.855833	559	0.307692	0.514000	0.510450
420	0.776190	580	0.322414	5.785315	0	0.000000	0.855833	580	0.322414	0.513000	0.510451
436	0.775229	564	0.250000	5.785315	0	0.000000	0.855833	564	0.250000	0.479000	0.510435
427	0.772834	573	0.293194	5.785315	0	0.000000	0.855833	573	0.293194	0.498000	0.510428
434	0.723502	566	0.323322	5.785315	0	0.000000	0.855833	566	0.323322	0.497000	0.510421
452	0.752212	548	0.295620	5.785315	0	0.000000	0.855833	548	0.295620	0.502000	0.510417
423	0.796690	577	0.306759	5.785315	0	0.000000	0.855833	577	0.306759	0.514000	0.510419
454	0.810573	546	0.326007	5.785315	0	0.000000	0.855833	546	0.326007	0.546000	0.510437
467	0.770878	533	0.328330	5.785315	0	0.000000	0.855833	533	0.328330	0.535000	0.510450
451	0.807095	549	0.318761	5.785315	0	0.000000	0.855833	549	0.318761	0.539000	0.510465
461	0.761388	539	0.341373	5.785315	0	0.000000	0.855833	539	0.341373	0.535000	0.510478
463	0.805616	537	0.337058	5.785315	0	0.000000	0.855833	537	0.337058	0.554000	0.510501
443	0.762980	557	0.364452	5.785315	0	0.000000	0.855833	557	0.364452	0.541000	0.510517
451	0.762749	549	0.302368	5.785315	0	0.000000	0.855833	549	0.302368	0.510000	0.510516
447	0.787472	553	0.318264	5.785315	0	0.000000	0.855833	553	0.318264	0.528000	0.510526
450	0.731111	550	0.285455	5.785315	0	0.000000	0.855833	550	0.285455	0.486000	0.510513
455	0.771429	545	0.266055	5.785315	0	0.000000	0.855833	545	0.266055	0.496000	0.510505
462	0.764069	538	0.310409	5.785315	0	0.000000	0.855833	538	0.310409	0.520000	0.510510
430	0.758140	570	0.285965	5.785315	0	0.000000	0.855833	570	0.285965	0.489000	0.510499
433	0.769053	567	0.287478	5.785315	0	0.000000	0.855833	567	0.287478	0.496000	0.510491
443	0.767494	557	0.312388	5.785315	0	0.000000	0.855833	557	0.312388	0.514000	0.510493
441	0.804989	559	0.330948	5.785315	0	0.000000	0.855833	559	0.330948	0.540000	0.510509
429	0.785548	571	0.322242	5.785315	0	0.000000	0.855833	571	0.322242	0.521000	0.510514
456	0.796053	544	0.284926	5.785315	0	0.000000	0.855833	544	0.284926	0.518000	0.510518
443	0.772009	557	0.314183	5.785315	0	0.000000	0.855833	557	0.314183	0.517000	0.510521
448	0.763393	552	0.326087	5.785315	0	0.000000	0.855833	552	0.326087	0.522000	0.510527
460	0.802174	540	0.325926	5.785315	0	0.000000	0.855833	540	0.325926	0.545000	0.510545
478	0.778243	522	0.337165	5.785315	0	0.000000	0.855833	522	0.337165	0.548000	0.510565
468	0.767094	532	0.308271	5.785315	0	0.000000	0.855833	532	0.308271	0.523000	0.510571
446	0.764574	554	0.294224	5.785315	0	0.000000	0.855833	554	0.294224	0.504000	0.510568
490	0.763265	510	0.294118	5.785315	0	0.000000	0.855833	510	0.294118	0.524000	0.510575
473	0.792812	527	0.332068	5.785315	0	0.000000	0.855833	527	0.332068	0.550000	0.510595
440	0.754545	560	0.303571	5.785315	0	0.000000	0.855833	560	0.303571	0.502000	0.510591
438	0.792237	562	0.339858	5.785315	0	0.000000	0.855833	562	0.339858	0.538000	0.510605
463	0.753780	537	0.346369	5.785315	0	0.000000	0.855833	537	0.346369	0.535000	0.510618
438	0.787671	562	0.313167	5.785315	0	0.000000	0.855833	562	0.313167	0.521000	0.510623
452	0.796460	548	0.301095	5.785315	0	0.000000	0.855833	548	0.301095	0.525000	0.510630
460	0.806522	540	0.303704	5.785315	0	0.000000	0.855833	540	0.303704	0.535000	0.510643
446	0.737668	554	0.290614	5.785315	0	0.000000	0.855833	554	0.290614	0.490000	0.510632
472	0.766949	528	0.303030	5.785315	0	0.000000	0.855833	528	0.303030	0.522000	0.510638
450	0.817778	550	0.347273	5.785315	0	0.000000	0.855833	550	0.347273	0.559000	0.510663
420	0.773810	580	0.289655	5.785315	0	0.000000	0.855833	580	0.289655	0.493000	0.510654
425	0.752941	575	0.280000	5.785315	0	0.000000	0.855833	575	0.280000	0.481000	0.510639
437	0.757437	563	0.314387	5.785315	0	0.000000	0.855833	563	0.314387	0.508000	0.510637
451	0.769401	549	0.300546	5.785315	0	0.000000	0.855833	549	0.300546	0.512000	0.510638
449	0.755011	551	0.326679	5.785315	0	0.000000	0.855833	551	0.326679	0.519000	0.510642
435	0.786207	565	0.322124	5.785315	0	0.000000	0.855833	565	0.322124	0.524000	0.510649
471	0.762208	529	0.251418	5.785315	0	0.000000	0.855833	529	0.251418	0.492000	0.510640
446	0.786996	554	0.308664	5.785315	0	0.000000	0.855833	554	0.308664	0.522000	0.510645
443	0.790068	557	0.328546	5.785315	0	0.000000	0.855833	557	0.328546	0.533000	0.510657
444	0.752252	556	0.343525	5.785315	0	0.000000	0.855833	556	0.343525	0.525000	0.510664
441	0.816327	559	0.372093	5.785315	0	0.000000	0.855833	559	0.372093	0.568000	0.510694
468	0.788462	532	0.332707	5.785315	0	0.000000	0.855833	532	0.332707	0.546000	0.510712
449	0.799555	551	0.359347	5.785315	0	0.000000	0.855833	551	0.359347	0.557000	0.510736
479	0.770355	521	0.305182	5.785315	0	0.000000	0.855833	521	0.305182	0.528000	0.510744
473	0.775899	527	0.318786	5.785315	0	0.000000	0.855833	527	0.318786	0.535000	0.510757
456	0.811404	544	0.306985	5.785315	0	0.000000	0.855833	544	0.306985	0.537000	0.510770
442	0.773756	558	0.240143	5.785315	0	0.000000	0.855833	558	0.240143	0.476000	0.510753
454	0.786344	546	0.300366	5.785315	0	0.000000	0.855833	546	0.300366	0.521000	0.510758
423	0.721040	577	0.311958	5.785315	0	0.000000	0.855833	577	0.311958	0.485000	0.510745
469	0.767591	531	0.295669	5.785315	0	0.000000	0.855833	531	0.295669	0.517000	0.510748
446	0.753363	554	0.290614	5.785315	0	0.000000	0.855833	554	0.290614	0.497000	0.510741
445	0.737079	555	0.344144	5.785315	0	0.000000	0.855833	555	0.344144	0.519000	0.510745
445	0.773034	555	0.282883	5.785315	0	0.000000	0.855833	555	0.282883	0.501000	0.510740
442	0.748869	558	0.301075	5.785315	0	0.000000	0.855833	558	0.301075	0.499000	0.510734
462	0.781385	538	0.312268	5.785315	0	0.000000	0.855833	538	0.312268	0.529000	0.510743
459	0.738562	541	0.279113	5.785315	0	0.000000	0.855833	541	0.279113	0.490000	0.510733
454	0.770925	546	0.285714	5.785315	0	0.000000	0.855833	546	0.285714	0.506000	0.510730
441	0.802721	559	0.313059	5.785315	0	0.000000	0.855833	559	0.313059	0.529000	0.510740
451	0.747228	549	0.276867	5.785315	0	0.000000	0.855833	549	0.276867	0.489000	0.510729
457	0.816193	543	0.290976	5.785315	0	0.000000	0.855833	543	0.290976	0.531000	0.510739
444	0.738739	556	0.273381	5.785315	0	0.000000	0.855833	556	0.273381	0.480000	0.510723
466	0.766094	534	0.335206	5.785315	0	0.000000	0.855833	534	0.335206	0.536000	0.510736
438	0.755708	562	0.314947	5.785315	0	0.000000	0.855833	562	0.314947	0.508000	0.510735
437	0.778032	563	0.317940	5.785315	0	0.000000	0.855833	563	0.317940	0.519000	0.510739
439	0.804100	561	0.286988	5.785315	0	0.000000	0.855833	561	0.286988	0.514000	0.510741
450	0.780000	550	0.252727	5.785315	0	0.000000	0.855833	550	0.252727	0.490000	0.510730
432	0.752315	568	0.329225	5.785315	0	0.000000	0.855833	568	0.329225	0.512000	0.510731
434	0.751152	566	0.286219	5.785315	0	0.000000	0.855833	566	0.286219	0.488000	0.510719
455	0.771429	545	0.348624	5.785315	0	0.000000	0.855833	545	0.348624	0.541000	0.510735
444	0.752252	556	0.271583	5.785315	0	0.000000	0.855833	556	0.271583	0.485000	0.510722
426	0.737089	574	0.263066	5.785315	0	0.000000	0.855833	574	0.263066	0.465000	0.510698
449	0.739421	551	0.301270	5.785315	0	0.000000	0.855833	551	0.301270	0.498000	0.510692
463	0.792657	537	0.322160	5.785315	0	0.000000	0.855833	537	0.322160	0.540000	0.510707
433	0.741339	567	0.306878	5.785315	0	0.000000	0.855833	567	0.306878	0.495000	0.510699
433	0.787529	567	0.298060	5.785315	0	0.000000	0.855833	567	0.298060	0.510000	0.510699
443	0.781038	557	0.312388	5.785315	0	0.000000	0.855833	557	0.312388	0.520000	0.510703
450	0.786667	550	0.300000	5.785315	0	0.000000	0.855833	550	0.300000	0.519000	0.510707
457	0.807440	543	0.325967	5.785315	0	0.000000	0.855833	543	0.325967	0.546000	0.510725
463	0.775378	537	0.284916	5.785315	0	0.000000	0.855833	537	0.284916	0.512000	0.510726
478	0.843096	522	0.296935	5.785315	0	0.000000	0.855833	522	0.296935	0.558000	0.510750
439	0.769932	561	0.333333	5.785315	0	0.000000	0.855833	561	0.333333	0.525000	0.510757
430	0.800000	570	0.314035	5.785315	0	0.000000	0.855833	570	0.314035	0.523000	0.510763
439	0.781321	561	0.342246	5.785315	0	0.000000	0.855833	561	0.342246	0.535000	0.510775
438	0.785388	562	0.313167	5.785315	0	0.000000	0.855833	562	0.313167	0.520000	0.510780
420	0.807143	580	0.291379	5.785315	0	0.000000	0.855833	580	0.291379	0.508000	0.510778
429	0.829837	571	0.343257	5.785315	0	0.000000	0.855833	571	0.343257	0.552000	0.510799
467	0.779443	533	0.341463	5.785315	0	0.000000	0.855833	533	0.341463	0.546000	0.510817
461	0.778742	539	0.319109	5.785315	0	0.000000	0.855833	539	0.319109	0.531000	0.510827
440	0.790909	560	0.308929	5.785315	0	0.000000	0.855833	560	0.308929	0.521000	0.510832
453	0.794702	547	0.312614	5.785315	0	0.000000	0.855833	547	0.312614	0.531000	0.510842
441	0.775510	559	0.334526	5.785315	0	0.000000	0.855833	559	0.334526	0.529000	0.510851
396	0.813131	604	0.324503	5.785315	0	0.000000	0.855833	604	0.324503	0.518000	0.510855
460	0.747826	540	0.331481	5.785315	0	0.000000	0.855833	540	0.331481	0.523000	0.510861
