# Supplementary material for: Investigating environmental effects on phonology using diachronic models
Source: Evol Hum Sci. 2024 Jan 3;6:e8. doi: 10.1017/ehs.2023.33 (PMC10955398; doi:10.1017/ehs.2023.33)
Supplement: Hartmann et al. supplementary material 4 — Hartmann et al. supplementary material [file S2513843X23000336sup004.zip › TonesClimateGeoPhylo_Public-1.0/results/BayesTraitsOutput/AncestralStateReconstruction/Anc_Tones_SIM10_continuous_make.Log.txt]

Options:
Model:                           Continuous: Random Walk
Tree File Name:                  ../../data/processed/GTree_phylo4g_combined_trimmed.nex
Data File Name:                  ../../data/processed/AncestralStateReconstruction/GTree_Data_Tones_SIM10_continuous.txt
Log File Name:                   ../../results/BayesTraitsOutput/AncestralStateReconstruction/Anc_Tones_SIM10_continuous_make.Log.txt
Save Initial Trees:              False
Save Trees:                      False
Summary:                         False
Seed:                            9898
Precision:                       64 bits
Cores:                           1
Analysis Type:                   MCMC
Sample Period:                   1000
Iterations:                      2000000
Burn in:                         1000000
MCMC ML Start:                   False
Schedule File:                   ../../results/BayesTraitsOutput/AncestralStateReconstruction/Anc_Tones_SIM10_continuous_make.Schedule.txt
Rate Dev:                        AutoTune
No of Rates:                     1
Test for trait correlation:      True
Kappa:                           Not in use
Delta:                           Not in use
Lambda:                          Not in use
OU:                              Not in use
Min Trans Taxa No:               10
RJ Local Kappa:                  False
RJ Local Lambda:                 False
RJ Local Delta:                  False
RJ Local OU:                     False
Tags:	1
	PBX	210	Tiv_Tivoid Aghem_Grassfields Kom_Grassfields Oku_Grassfields Moghamo_Grassfields Fefe_Grassfields Mungaka_Grassfields Bamun_Grassfields A53_Bafia_rikpa A45_Nyokon A44_Tunen A46_Nomaande A462_Yambeta A601_Tuki A622_Nugunu A62B_Mmala A62C_Libie A42_Abo A43a_Basaa A61_Ngoro-lunda A61_Ngoro-Asom A61_Ngoro-Bisoo A71_Eton A72a_Ewondo A74a_Bulu A75a_Fang_Bitam A75a_Fang_Minvoul A75a_Fang_Medouneu A24_Duala A33a_Yasa A32C_Batanga A34_Benga A22_Bakweri A122_Bakundu A11_Londo A121_Mbonge A141_Lefo A15C_Akossi A15C_Mkaa A15C_Elung_Central_Manenguba A15A_Mbuu A15_Manenguba A15B_Mienge_NW_Manenguba A91_Kwakum A93_Kako A83_Mekaa A803_Shiwa A81_Kwasio A86c_Mpiemo A84_Njem A841_Badwe B32_Kande B11a_Mpongwe B11b_Orungu B11c_Galwa B11d_Dyumba B11F_Enenga C85_Wongo C83_Bushong C71_Tetela C76_Ombo C105_Mbenga C36d_Lingala C104_Aka C101_Babole_Ma C101_Babole_Dz C101_Babole_Ep C32_Bobangi C22_Akwa C25_Mboshi C61_Mongo D12_Lengola D23_Kibira-Kumu_1919 D311_Bila C401_Pakabete D201_Liko B42_Sangu_Mb H16c_Yombe H42_Hunganna H11_Beembe H13_Kikunyi_1989 H131_Kisundi_Congo_Kimongo_1988 H16c_Kiyombe_DRC_1982 H16_Cilinji H16d_Ciwoyo_DRC_2012 H16_Cizobe H16_Kikongo H16b_Kindibu_2013 C34_Sakata B85_Yanzi B52_Nzebi B501_Wanzi_E B63_Ndumu B77b_Fumu B78_Wuumu H21a_Kimbundu L13_Kwese K31_Luyana L52_Lunda K11_Ciokwe K14_Lwena K33_Kwangali K332_Rumanyo R11_Umbundu R31_Herero R21_Kwanyama R22_Ndonga L31a_Luba-Kasai L33_Luba-Shaba D28_Holoholo D43_Nyanga M61_Lenje M42_Bemba M54_Lamba JD66_Kiha JD62_Rundi JD65_Hangaza JE25_Mkwaya JE25_Jita JE25_Kilegi JE45_Nata JE42_Gusii JE43_Kuria JE43_Kuria_Mago JE43_Kuria_Tari JE15_Luganda JE17_Gwere JE32_Luyia JE34_Samialugwe JE31_Lumasaaba JE31c_Bukusu JE23_Zinza JE21_Runyambo JE22_Haya JE13_Runyankore JE14_Rukiga F23_Sumbwa F22_Nyamwezi F21_Ntuzu F21_Sukuma F32_Nyaturucha F32_Nyaturuwil M13_Fipa M14_Rungu M15_Mambwe M25_Safwa M21_Ndali M31_Nyakyusa P31_Emakhua N21_Tumbuka_Malawi N31_Chewa S11_Shona S16_Kalanga S21_Venda K21_Lozi S31_Tswana S311_Shekgalagari S51_Tshwa S53_Tsonga S41_Xhosa S42_Zulu S44_Ndebele P13_Matumbi P21_Yao P23_Simakonde P25_Mabia G52_Ndamba N12_Ngoni G63_Bena G64_Pangwa F33_Langi G31_Zigua G23_Sambaa G24_Bondei G12_Kagulu G35_Luguru E71A_Upper_Pokomo E72a_Giryama E73_Digo G44a_Ngazija G44b_Ndzwani G41_Bajuni G42a_Amu G401_Mwani G43_Kae G42_Swahili G42d_Unguja G22_Asu G22A_North_Pare G22B_South_Pare G39_Saghala E65_Gweno E621D_Kibosho E621B_Machame E53_Meru E621C_Siha E64_Kahe E622C_Lema E622A_Kimochi E55_Kamba_Kitu E55_Kamba E55_Kamba_Mach E51_Kikuyu E54_Tharaka E53_Igoji E53_Miutini E53_Tigania E53_Merutig E53_Imenti E53_Meruimenti 
Save Model:                      ../../results/BayesTraitsOutput/AncestralStateReconstruction/Anc_Tones_SIM10_continuous_models.bin
Restrictions:
    alpha-1                      None
Prior Information:
    Priors
        alpha-1 - uniform 0.00 12.00 
        AncState-1 - uniform -100.00 100.00 
Tree Information
     Trees:                      1
     Taxa:                       211
     Sites:                      1
Iteration	Lh	Tree No	Alpha 1	Sigma^2 1 	
1001000	-500.263656	1	1.991019987755	591.438097459533	
1002000	-500.686807	1	2.011431333231	593.815067534632	
1003000	-500.242473	1	1.991159870625	591.319355960494	
1004000	-499.607936	1	1.998069732502	587.773502570176	
1005000	-502.330532	1	1.981935899912	603.139353962453	
1006000	-499.597217	1	1.998427142074	587.713781414517	
1007000	-499.663839	1	1.996796768805	588.085037555970	
1008000	-499.955366	1	1.993335663979	589.712331553538	
1009000	-499.743011	1	1.995581310834	588.526527685118	
1010000	-501.865916	1	1.983548123724	600.489001120990	
1011000	-499.850285	1	2.005670688529	589.125254224018	
1012000	-499.877372	1	2.005944329054	589.276529307336	
1013000	-499.585965	1	2.001083109016	587.651103425411	
1014000	-499.737830	1	2.004355332681	588.497623113155	
1015000	-500.061311	1	1.992460063945	590.304830673398	
1016000	-499.578772	1	1.999432342530	587.611042261663	
1017000	-500.447334	1	1.989886816969	592.468700366249	
1018000	-499.605106	1	1.998157360320	587.757734704485	
1019000	-499.592621	1	1.998608109772	587.688182232962	
1020000	-499.617156	1	1.997808397350	587.824870286445	
1021000	-499.660509	1	1.996858143251	588.066476247126	
1022000	-499.958407	1	1.993308943368	589.729332665140	
1023000	-501.625324	1	2.015560401322	599.121150692331	
1024000	-499.577491	1	2.000422040606	587.603905019796	
1025000	-499.628214	1	1.997531100546	587.886487899048	
1026000	-499.678883	1	2.003472844003	588.168899069856	
1027000	-501.196510	1	1.986182603106	596.690910896989	
1028000	-500.617216	1	1.988940097725	593.423494456965	
1029000	-500.247814	1	2.008881428478	591.349293207301	
1030000	-499.855360	1	2.005722945157	589.153592049104	
1031000	-500.046837	1	1.992573649645	590.223848093704	
1032000	-499.766861	1	2.004729941861	588.659588762951	
1033000	-500.809646	1	1.987955642783	594.506878126096	
1034000	-499.689664	1	2.003650200887	588.229008613184	
1035000	-499.695500	1	1.996263118974	588.261548683615	
1036000	-499.626148	1	1.997580512802	587.874971883131	
1037000	-499.576100	1	2.000116883543	587.596158310654	
1038000	-500.064441	1	1.992435722538	590.322345108975	
1039000	-499.795077	1	2.005067626350	588.817043635853	
1040000	-499.818852	1	1.994670160479	588.949754744584	
1041000	-499.577347	1	2.000401529004	587.603106284657	
1042000	-500.888454	1	1.987574472814	594.951139826144	
1043000	-499.787741	1	1.995023790459	588.776106035823	
1044000	-500.103000	1	1.992141997588	590.538138588823	
1045000	-499.622151	1	1.997679040878	587.852703053681	
1046000	-499.586845	1	1.998876061710	587.656006603441	
1047000	-499.575989	1	2.000003522122	587.595539773539	
1048000	-499.707536	1	2.003926619569	588.328665053586	
1049000	-500.327878	1	2.009397370635	591.798240347144	
1050000	-503.671072	1	2.022102283115	610.852061466147	
1051000	-500.128750	1	2.008054067269	590.682288921277	
1052000	-500.803717	1	2.012021024842	594.473465580956	
1053000	-499.580378	1	2.000719373468	587.619983665655	
1054000	-502.027259	1	2.017034052084	601.408042396547	
1055000	-499.583068	1	2.000912836269	587.634966914365	
1056000	-500.961530	1	2.012774877171	595.363381766271	
1057000	-499.683043	1	2.003542334225	588.192093656605	
1058000	-501.118452	1	1.986522060131	596.249593711032	
1059000	-500.335294	1	1.990562073187	591.839839911308	
1060000	-499.576386	1	2.000218374737	587.597750454210	
1061000	-499.588963	1	1.998771045160	587.667802162181	
1062000	-499.693699	1	1.996291415480	588.251508325913	
1063000	-499.628148	1	1.997532660867	587.886120695310	
1064000	-499.594690	1	1.998523899751	587.699706343472	
1065000	-499.787437	1	1.995027378947	588.774404963987	
1066000	-499.576664	1	1.999721849344	587.599301515492	
1067000	-499.917957	1	2.006332351633	589.503263393508	
1068000	-499.615249	1	1.997859833654	587.814245909429	
1069000	-500.570948	1	1.989189871283	593.163300968264	
1070000	-499.608462	1	1.998053903078	587.776428922654	
1071000	-500.700581	1	2.011502347133	593.892601457198	
1072000	-499.711842	1	2.003990357982	588.352676924247	
1073000	-499.632392	1	1.997434110488	587.909768570112	
1074000	-499.576930	1	2.000334620390	587.600779354037	
1075000	-499.661258	1	2.003161584771	588.070649806239	
1076000	-500.043491	1	1.992600156420	590.205126532537	
1077000	-500.046304	1	2.007427961148	590.220867939397	
1078000	-499.659540	1	2.003129586995	588.061072705802	
1079000	-499.595647	1	1.998486533996	587.705036157923	
1080000	-499.855819	1	2.005727650922	589.156156664994	
1081000	-500.909796	1	2.012532628137	595.071507123916	
1082000	-499.578153	1	2.000506072216	587.607595599698	
1083000	-500.520093	1	1.989471108287	592.877442947481	
1084000	-499.581860	1	2.000831618962	587.628242708241	
1085000	-500.323212	1	2.009368070352	591.772065707985	
1086000	-500.016552	1	2.007188765191	590.054443997268	
1087000	-500.101054	1	2.007849258915	590.527242590765	
1088000	-499.874517	1	1.994089736559	589.260586574824	
1089000	-499.638625	1	2.002709974101	587.944504364851	
1090000	-499.659464	1	2.003128157055	588.060646993622	
1091000	-499.626411	1	1.997574162654	587.876438826588	
1092000	-499.597518	1	2.001589846884	587.715462946056	
1093000	-499.822887	1	1.994625994487	588.972278923493	
1094000	-499.725455	1	1.995820313144	588.428601797007	
1095000	-500.434409	1	1.989962431484	592.396122056508	
1096000	-499.578214	1	2.000513021020	587.607930889145	
1097000	-500.952777	1	1.987271618703	595.313987563918	
1098000	-500.218372	1	1.991321726029	591.184288414458	
1099000	-499.811790	1	2.005257465170	588.910330142807	
1100000	-500.220122	1	2.008695951791	591.194095789977	
1101000	-500.475551	1	1.989723635268	592.627185308990	
1102000	-499.576049	1	2.000086931625	587.595875916544	
1103000	-499.588397	1	1.998798181447	587.664653550448	
1104000	-503.093153	1	1.979550405927	607.515019309534	
1105000	-500.187295	1	2.008470880939	591.010168149838	
1106000	-500.006754	1	2.007108241247	589.999644303616	
1107000	-499.800923	1	1.994870999577	588.849672169369	
1108000	-499.928878	1	1.993573028342	589.564292385566	
1109000	-499.667762	1	2.003279878825	588.106902440218	
1110000	-499.681241	1	2.003512396823	588.182044703453	
1111000	-500.682172	1	2.011407340318	593.788980300619	
1112000	-499.874246	1	1.994092426423	589.259072082061	
1113000	-499.577576	1	1.999572026779	587.604380890633	
1114000	-499.606554	1	1.998112035189	587.765799264272	
1115000	-499.577991	1	1.999518978613	587.606691838965	
1116000	-499.611698	1	2.002046745770	587.794458676358	
1117000	-499.839518	1	1.994447635494	589.065130069355	
1118000	-501.267534	1	1.985880608503	597.092749001039	
1119000	-499.879336	1	1.994042139827	589.287499269413	
1120000	-499.604979	1	2.001844416595	587.757024153796	
1121000	-499.614532	1	1.997879505982	587.810249124054	
1122000	-500.221967	1	2.008708427313	591.204431893924	
1123000	-499.650225	1	1.997055740755	588.009154160142	
1124000	-499.576034	1	1.999930525247	587.595789274139	
1125000	-499.867947	1	1.994155261732	589.223889544578	
1126000	-500.204861	1	1.991413778437	591.108584131563	
1127000	-502.925604	1	1.980051469815	606.550964250761	
1128000	-499.576488	1	1.999761284859	587.598319956570	
1129000	-501.555192	1	1.984716491813	598.723011804873	
1130000	-499.587206	1	1.998857476320	587.658017638176	
1131000	-500.760257	1	1.988200646342	594.228626805292	
1132000	-499.673748	1	1.996620708082	588.140273766392	
1133000	-500.282387	1	2.009107762427	591.543116353389	
1134000	-501.468640	1	1.985057547916	598.232019673826	
1135000	-499.579338	1	2.000628760610	587.614191677817	
1136000	-499.636183	1	2.002656652322	587.930892445361	
1137000	-502.359617	1	1.981839510467	603.305652221133	
1138000	-500.098563	1	1.992175242437	590.513301937778	
1139000	-499.684008	1	2.003558251425	588.197471268040	
1140000	-499.581452	1	2.000802278753	587.625968018187	
1141000	-499.702262	1	1.996158712737	588.299254577986	
1142000	-502.225779	1	2.017718639079	602.540779767619	
1143000	-499.594273	1	2.001465353206	587.697385243688	
1144000	-500.700250	1	2.011500643287	593.890735551870	
1145000	-499.985827	1	1.993072667451	589.882623367407	
1146000	-501.640112	1	2.015616978581	599.205132518049	
1147000	-499.601318	1	1.998281603971	587.736631658374	
1148000	-500.554560	1	2.010726114741	593.071168162431	
1149000	-499.697923	1	2.003780452517	588.275061258615	
1150000	-499.576972	1	2.000342040191	587.601016378958	
1151000	-499.610618	1	2.002015597283	587.788441740165	
1152000	-499.602309	1	1.998248248187	587.742152843652	
1153000	-499.576543	1	1.999748324655	587.598626199530	
1154000	-499.655498	1	1.996952844852	588.038539743456	
1155000	-500.131214	1	2.008072045136	590.696089455647	
1156000	-500.484360	1	2.010332611154	592.676669446867	
1157000	-499.753022	1	1.995450617938	588.582377006533	
1158000	-501.079335	1	1.986695335607	596.028554530931	
1159000	-499.613282	1	2.002091606206	587.803286715202	
1160000	-499.748282	1	1.995512034742	588.555929003158	
1161000	-499.775768	1	1.995166747022	588.709288261417	
1162000	-500.282502	1	1.990897323600	591.543756205694	
1163000	-499.615617	1	2.002156017051	587.816297217102	
1164000	-500.152852	1	1.991777625281	590.817253978704	
1165000	-500.420090	1	2.009958958891	592.315722366497	
1166000	-499.722140	1	2.004138824835	588.410108412962	
1167000	-499.576441	1	2.000232949075	587.598059641348	
1168000	-502.064170	1	1.982842516723	601.618493475036	
1169000	-499.657557	1	1.996913577147	588.050019865736	
1170000	-499.623901	1	2.002370434139	587.862454796494	
1171000	-499.728361	1	1.995779826432	588.444807598498	
1172000	-499.832008	1	2.005478366141	589.023201195641	
1173000	-499.745073	1	2.004451744633	588.538030459691	
1174000	-500.023224	1	2.007243085434	590.091759849824	
1175000	-499.785886	1	2.004960146960	588.765750136857	
1176000	-500.116142	1	2.007961485842	590.611707112109	
1177000	-500.798446	1	2.011995051003	594.443768224229	
1178000	-499.656965	1	1.996924819776	588.046718019629	
1179000	-500.049070	1	1.992556017526	590.236338604215	
1180000	-500.271751	1	2.009038729069	591.483481906556	
1181000	-502.014872	1	1.983015360409	601.337430886364	
1182000	-499.808467	1	1.994785546084	588.891786006055	
1183000	-499.787064	1	1.995031767480	588.772326309177	
1184000	-501.566146	1	1.984673851234	598.785177259062	
1185000	-499.617790	1	1.997791557601	587.828403355417	
1186000	-499.644536	1	2.002834869028	587.977447323441	
1187000	-499.701406	1	2.003834051218	588.294481226525	
1188000	-501.281972	1	2.014185843486	597.174468492068	
1189000	-500.636641	1	2.011168960858	593.532771228970	
1190000	-499.577134	1	2.000368845832	587.601916370697	
1191000	-500.666667	1	2.011326712259	593.701715977126	
1192000	-499.625501	1	2.002409646275	587.871369587805	
1193000	-499.675458	1	2.003414587228	588.149808396077	
1194000	-500.423408	1	2.009978589919	592.334354940542	
1195000	-500.642670	1	2.011200811283	593.566690665980	
1196000	-499.900379	1	2.006167277885	589.405052947142	
1197000	-499.641187	1	1.997241022175	587.958783055162	
1198000	-499.717207	1	1.995937442859	588.382596880803	
1199000	-499.770602	1	1.995229736503	588.680464773556	
1200000	-500.415109	1	2.009929424089	592.287758882868	
1201000	-499.906006	1	2.006220596423	589.436491006679	
1202000	-503.049389	1	1.979680168532	607.263059593197	
1203000	-499.591550	1	1.998653784590	587.682214151968	
1204000	-500.074372	1	2.007646820110	590.377915960421	
1205000	-499.782849	1	2.004924124111	588.748804742987	
1206000	-499.752458	1	1.995457884244	588.579229170218	
1207000	-499.617916	1	1.997788225981	587.829105547113	
1208000	-499.581279	1	1.999216282724	587.625006019993	
1209000	-499.652779	1	2.003000354107	588.023384846332	
1210000	-499.576853	1	1.999684974392	587.600353340095	
1211000	-509.247234	1	2.034421320492	644.006890615713	
1212000	-499.617667	1	2.002211000274	587.827716017201	
1213000	-499.916510	1	1.993686899832	589.495177706748	
1214000	-500.247636	1	1.991125577955	591.348293336370	
1215000	-499.916499	1	2.006318820614	589.495115483513	
1216000	-500.094552	1	1.992205411500	590.490854255957	
1217000	-501.047142	1	2.013166224303	595.846705347225	
1218000	-499.578038	1	1.999513403033	587.606950294146	
1219000	-499.780267	1	1.995112540303	588.734395345607	
1220000	-499.625962	1	1.997585008760	587.873935597095	
1221000	-499.576034	1	2.000075458145	587.595790374972	
1222000	-499.854525	1	1.994291437865	589.148932775641	
1223000	-499.590718	1	2.001315492650	587.677581892198	
1224000	-500.063322	1	2.007561405464	590.316081656310	
1225000	-500.091659	1	2.007778574489	590.474659566239	
1226000	-499.889615	1	1.993941835997	589.344920656991	
1227000	-499.826300	1	1.994588912721	588.991333691966	
1228000	-499.668689	1	1.996709422478	588.112072058706	
1229000	-499.837440	1	1.994469606497	589.053528658149	
1230000	-499.623092	1	2.002350346135	587.857944559232	
1231000	-500.733755	1	1.988334183408	594.079375463601	
1232000	-500.225071	1	2.008729384975	591.221828906975	
1233000	-500.161640	1	1.991715042698	590.866465692461	
1234000	-499.597626	1	1.998412025302	587.716060942650	
1235000	-499.728018	1	1.995784580699	588.442896496610	
1236000	-499.855583	1	1.994280584376	589.154842196685	
1237000	-500.162333	1	1.991710124358	590.870349031200	
1238000	-499.576283	1	2.000188411723	587.597178351162	
1239000	-499.770351	1	2.004772997824	588.679060736341	
1240000	-500.736660	1	2.011686352873	594.095735922494	
1241000	-499.578819	1	2.000578291598	587.611304754193	
1242000	-499.687428	1	1.996391696377	588.216539979836	
1243000	-499.620241	1	1.997727638932	587.842059642956	
1244000	-499.611512	1	1.997964406732	587.793422799285	
1245000	-501.807352	1	2.016243663033	600.155756954143	
1246000	-499.576068	1	1.999906488198	587.595982500062	
1247000	-499.609262	1	2.001975804407	587.780889399866	
1248000	-499.960538	1	2.006715538381	589.741244131969	
1249000	-499.598413	1	2.001622498457	587.720448612073	
1250000	-499.576055	1	1.999915085796	587.595907065680	
1251000	-499.586288	1	1.998905371422	587.652901989733	
1252000	-500.512139	1	2.010490058534	592.832745147148	
1253000	-500.012289	1	2.007153837022	590.030598174260	
1254000	-499.620227	1	2.002277820280	587.841980625602	
1255000	-499.635331	1	2.002637799597	587.926144539835	
1256000	-500.939293	1	1.987334519687	595.237907527831	
1257000	-499.984860	1	2.006924964813	589.877219847293	
1258000	-500.041837	1	1.992613290849	590.195874565757	
1259000	-501.659269	1	1.984315840081	599.313950086752	
1260000	-499.575997	1	1.999972229593	587.595584585134	
1261000	-500.516790	1	2.010516193882	592.858881281942	
1262000	-500.258283	1	2.008950557309	591.407974813370	
1263000	-500.974374	1	1.987171492562	595.435869499322	
1264000	-499.576207	1	2.000162689846	587.596755433239	
1265000	-499.693144	1	1.996300180619	588.248413689536	
1266000	-501.308896	1	2.014298236242	597.326886624954	
1267000	-499.578842	1	1.999425209194	587.611432313613	
1268000	-499.636373	1	1.997344981856	587.931952187281	
1269000	-499.963293	1	1.993266239117	589.756644620231	
1270000	-499.602518	1	2.001764508096	587.743313621710	
1271000	-499.633126	1	1.997417443950	587.913859268235	
1272000	-499.699856	1	2.003810296201	588.285840510939	
1273000	-499.930108	1	1.993561820801	589.571161594247	
1274000	-499.618849	1	2.002242093213	587.834300780552	
1275000	-500.195968	1	2.008530918375	591.058758850629	
1276000	-499.668481	1	1.996713126785	588.110910786706	
1277000	-500.153137	1	2.008230234921	590.818849359280	
1278000	-499.576337	1	2.000204717793	587.597479088984	
1279000	-501.043013	1	1.986858211554	595.823388743771	
1280000	-499.654594	1	1.996970239144	588.033501363564	
1281000	-499.595315	1	2.001506427771	587.703186509398	
1282000	-501.074201	1	2.013287583272	595.999549692459	
1283000	-500.459857	1	1.989814079776	592.539030736361	
1284000	-499.670203	1	2.003323193119	588.120509960423	
1285000	-500.035120	1	2.007338952297	590.158302206151	
1286000	-500.026653	1	1.992734974972	590.110940782571	
1287000	-499.692654	1	2.003697889895	588.245682367278	
1288000	-499.670510	1	2.003328603163	588.122222120172	
1289000	-500.157658	1	1.991743341591	590.844166703582	
1290000	-499.589853	1	1.998729486679	587.672760121392	
1291000	-500.540062	1	2.010646018988	592.989674479798	
1292000	-499.585461	1	2.001055491153	587.648298506595	
1293000	-499.603886	1	2.001809367880	587.750935697944	
1294000	-499.619891	1	1.997736652656	587.840110284883	
1295000	-499.683844	1	2.003555556339	588.196559038974	
1296000	-499.586597	1	2.001116798552	587.654623348259	
1297000	-501.076900	1	1.986706194767	596.014797240709	
1298000	-499.689063	1	2.003640548220	588.225660058888	
1299000	-499.576098	1	1.999890098695	587.596145801189	
1300000	-500.265954	1	2.009000881963	591.450980321468	
1301000	-500.200913	1	1.991440867077	591.086460006686	
1302000	-501.041730	1	1.986864000206	595.816143593438	
1303000	-500.183488	1	1.991561424651	590.988844553578	
1304000	-499.576868	1	2.000323503978	587.600434053507	
1305000	-499.962073	1	2.006728941606	589.749821422155	
1306000	-499.672967	1	2.003371578732	588.135921960256	
1307000	-499.576041	1	1.999925169961	587.595827559366	
1308000	-499.605679	1	2.001866517236	587.760923492026	
1309000	-500.052473	1	1.992529218862	590.255379352050	
1310000	-499.629965	1	2.002515823045	587.896243737377	
1311000	-501.092944	1	2.013371020098	596.105447071163	
1312000	-500.910363	1	1.987470515743	595.074705566988	
1313000	-500.464990	1	1.989784411779	592.567861715066	
1314000	-499.914058	1	2.006296106215	589.481476865524	
1315000	-500.277348	1	1.990930707811	591.514858246305	
1316000	-499.767944	1	1.995262480285	588.665630749202	
1317000	-499.999438	1	1.992958297235	589.958733996382	
1318000	-499.943742	1	2.006567041121	589.647359322703	
1319000	-500.627273	1	1.988886529025	593.480071710052	
1320000	-501.424340	1	1.985235046208	597.980872109789	
1321000	-499.765793	1	1.995289136505	588.653629993462	
1322000	-501.362542	1	1.985486150542	597.630702190375	
1323000	-499.575996	1	1.999973823427	587.595580048671	
1324000	-501.183256	1	1.986239670943	596.615951428816	
1325000	-499.930691	1	2.006449317882	589.574423263946	
1326000	-500.037154	1	2.007355215469	590.169677510755	
1327000	-499.688073	1	1.996381255053	588.220136241574	
1328000	-500.973519	1	1.987175441068	595.431044963736	
1329000	-499.576044	1	1.999922711286	587.595846051434	
1330000	-500.812319	1	2.012063300025	594.521938578318	
1331000	-499.751738	1	2.004538656199	588.575214804556	
1332000	-499.671816	1	1.996654316323	588.129501740852	
1333000	-499.602481	1	1.998242547446	587.743107056004	
1334000	-499.581965	1	1.999166881519	587.628823263856	
1335000	-499.737302	1	1.995657595126	588.494680798027	
1336000	-499.642081	1	1.997222153020	587.963763346119	
1337000	-499.598145	1	1.998393045482	587.718953814425	
1338000	-500.087017	1	1.992262414045	590.448677395806	
1339000	-499.610093	1	1.998005550257	587.785515589540	
1340000	-500.024247	1	2.007251375861	590.097479762351	
1341000	-500.322134	1	1.990644533111	591.766021000881	
1342000	-499.772234	1	2.004796066973	588.689566354255	
1343000	-500.393860	1	2.009802440204	592.168477282804	
1344000	-499.714123	1	2.004023719843	588.365399441096	
1345000	-499.925645	1	2.006403219128	589.546222157871	
1346000	-499.600055	1	2.001680756852	587.729596465974	
1347000	-500.898982	1	2.012481407357	595.010509382530	
1348000	-499.876241	1	1.994072668344	589.270212669082	
1349000	-499.578988	1	1.999410603278	587.612246087618	
1350000	-500.600945	1	1.989027296003	593.331983416284	
1351000	-500.215102	1	2.008661905051	591.165963128481	
1352000	-500.650973	1	1.988761292446	593.613408231505	
1353000	-500.279196	1	2.009087100526	591.525219982363	
1354000	-499.587659	1	1.998834576421	587.660540763916	
1355000	-500.477429	1	2.010292957820	592.637733751377	
1356000	-499.586506	1	2.001112026392	587.654118175899	
1357000	-499.806061	1	2.005193171314	588.878351866479	
1358000	-499.657820	1	1.996908595383	588.051486808359	
1359000	-499.614213	1	2.002117515338	587.808472660698	
1360000	-499.857371	1	2.005743527407	589.164824822257	
1361000	-501.179744	1	2.013750994039	596.596092113274	
1362000	-500.515411	1	2.010508451695	592.851132080521	
1363000	-499.605733	1	2.001868226799	587.761227057977	
1364000	-499.941576	1	1.993458169101	589.635257635124	
1365000	-501.087949	1	1.986656989123	596.077224908106	
1366000	-499.629485	1	1.997501205683	587.893568093305	
1367000	-499.609185	1	1.998032307509	587.780459737061	
1368000	-500.527496	1	1.989429708838	592.919049810979	
1369000	-500.208458	1	1.991389182007	591.128733328973	
1370000	-500.854766	1	2.012269824221	594.761187388249	
1371000	-499.823668	1	2.005388343341	588.976642298674	
1372000	-499.580736	1	1.999257779784	587.621979152767	
1373000	-500.075719	1	2.007657163642	590.385451129275	
1374000	-499.596770	1	2.001562007736	587.711292295200	
1375000	-500.108282	1	2.007903217971	590.567703676246	
1376000	-499.581384	1	1.999208536419	587.625589213572	
1377000	-499.736649	1	1.995666409509	588.491036720720	
1378000	-499.576771	1	1.999700522978	587.599894040395	
1379000	-499.600534	1	1.998308458655	587.732263559352	
1380000	-501.168777	1	1.986302272296	596.534080342934	
1381000	-499.595129	1	2.001499206793	587.702154996300	
1382000	-500.118487	1	2.007978782994	590.624832026480	
1383000	-500.341366	1	2.009481561930	591.873905438377	
1384000	-500.115404	1	2.007956032202	590.607574850592	
1385000	-499.729322	1	1.995766517036	588.450169106367	
1386000	-500.021862	1	1.992773792003	590.084143726152	
1387000	-499.999788	1	2.007050444126	589.960691798732	
1388000	-500.062695	1	2.007556530493	590.312573474627	
1389000	-499.622929	1	2.002346273100	587.857034751703	
1390000	-501.216649	1	1.986096328570	596.804822708161	
1391000	-500.557496	1	1.989263558934	593.087674268360	
1392000	-499.628753	1	1.997518373601	587.889491699225	
1393000	-499.757000	1	1.995399711081	588.604571387547	
1394000	-503.739598	1	1.977715763204	611.248960223220	
1395000	-499.576018	1	1.999944121873	587.595704341816	
1396000	-499.893090	1	1.993908304008	589.364330572425	
1397000	-501.453979	1	1.985116062842	598.148893638596	
1398000	-499.771690	1	1.995216409305	588.686531676601	
1399000	-500.841603	1	2.012206149660	594.686990186995	
1400000	-499.653859	1	1.996984452295	588.029405816053	
1401000	-499.586415	1	1.998898574314	587.653614682633	
1402000	-501.742558	1	2.016003661720	599.787277057849	
1403000	-500.733688	1	1.988334522021	594.078999162185	
1404000	-499.682207	1	1.996477344349	588.187432505813	
1405000	-499.936187	1	1.993506673527	589.605136136934	
1406000	-499.820357	1	1.994653645389	588.958155516264	
1407000	-499.791303	1	1.994982045195	588.795984902671	
1408000	-499.662713	1	2.003188427143	588.078759078282	
1409000	-503.044444	1	2.020310946922	607.234601451376	
1410000	-501.659751	1	1.984314008869	599.316686115407	
1411000	-499.598212	1	1.998390614648	587.719326796470	
1412000	-499.816500	1	2.005309752362	588.936626856503	
1413000	-502.648073	1	1.980908495532	604.957458042612	
1414000	-500.020746	1	1.992782867981	590.077898889468	
1415000	-501.043156	1	2.013148259242	595.824198620343	
1416000	-500.213789	1	2.008652978900	591.158605757607	
1417000	-500.175655	1	1.991616177990	590.944967874004	
1418000	-499.688305	1	2.003628313811	588.221428637888	
1419000	-499.749204	1	2.004505804339	588.561074856448	
1420000	-501.422246	1	1.985243486508	597.969004414619	
1421000	-499.594135	1	1.998546024227	587.696613206380	
1422000	-500.325293	1	1.990624675823	591.783738237649	
1423000	-499.777544	1	2.004860548017	588.719199646342	
1424000	-499.630079	1	1.997487354349	587.896877449156	
1425000	-499.663389	1	1.996805002448	588.082526641901	
1426000	-500.070540	1	2.007617303178	590.356469171819	
1427000	-500.071922	1	2.007627960971	590.364203475529	
1428000	-500.520859	1	1.989466813561	592.881751601631	
1429000	-499.643463	1	2.002812605370	587.971466133171	
1430000	-499.576686	1	1.999717311254	587.599423972360	
1431000	-500.699270	1	2.011495602487	593.885216921494	
1432000	-499.616322	1	1.997830742076	587.820223937929	
1433000	-499.660080	1	2.003139679532	588.064082926974	
1434000	-499.576167	1	2.000147072097	587.596529391608	
1435000	-499.600914	1	2.001710419852	587.734378403939	
1436000	-500.879725	1	2.012389693090	594.901913059112	
1437000	-499.894658	1	2.006112592493	589.373090205773	
1438000	-499.577215	1	1.999624179989	587.602370198151	
1439000	-499.860772	1	2.005778166500	589.183820211365	
1440000	-500.177966	1	2.008405836305	590.957912352339	
1441000	-500.390085	1	2.009779714304	592.147291851729	
1442000	-499.667134	1	1.996737178779	588.103402462053	
1443000	-499.946501	1	1.993414159777	589.662781532799	
1444000	-500.120250	1	1.992014053658	590.634705346957	
1445000	-500.705031	1	1.988480626798	593.917651479208	
1446000	-501.039188	1	2.013130346960	595.801788616719	
1447000	-499.704147	1	1.996130111895	588.309764807685	
1448000	-499.715576	1	2.004044829650	588.373504404816	
1449000	-499.902862	1	1.993814962305	589.418925143349	
1450000	-499.614241	1	2.002118290446	587.808628790383	
1451000	-500.665525	1	1.988685070363	593.695291366927	
1452000	-500.047781	1	2.007439638133	590.229131864393	
1453000	-499.589942	1	1.998725386434	587.673258198805	
1454000	-499.865681	1	2.005827789576	589.211231632139	
1455000	-499.666447	1	2.003256312278	588.099573882991	
1456000	-499.608793	1	1.998043974119	587.778276647398	
1457000	-501.403644	1	1.985318678122	597.863578804467	
1458000	-499.863851	1	1.994196480407	589.201014760055	
1459000	-499.615994	1	1.997839586505	587.818397968655	
1460000	-499.630112	1	2.002519232897	587.897060361540	
1461000	-499.663359	1	2.003200270881	588.082358974560	
1462000	-499.576799	1	2.000310699880	587.600050914608	
1463000	-500.076809	1	1.992340293430	590.391553733576	
1464000	-499.587294	1	1.998852998165	587.658507115817	
1465000	-499.577652	1	1.999561866699	587.604802746298	
1466000	-500.229770	1	1.991244813531	591.248160413084	
1467000	-499.666409	1	1.996750192121	588.099363048420	
1468000	-499.772615	1	1.995205091188	588.691697273937	
1469000	-499.825514	1	1.994597430601	588.986945123803	
1470000	-501.720119	1	1.984086086173	599.659721020122	
1471000	-501.184589	1	1.986233918820	596.623492874003	
1472000	-499.730700	1	2.004258315299	588.457855652196	
1473000	-500.548244	1	2.010691296473	593.035667131427	
1474000	-500.010732	1	1.992864782230	590.021891725191	
1475000	-499.815711	1	2.005301029649	588.932221860901	
1476000	-501.223144	1	1.986068613951	596.841565894827	
1477000	-499.601026	1	1.998291553119	587.735005351702	
1478000	-500.450244	1	2.010135955644	592.485043243134	
1479000	-500.051281	1	2.007467233242	590.248712817681	
1480000	-500.077889	1	1.992332019658	590.397595029354	
1481000	-499.627071	1	2.002447512804	587.880117445481	
1482000	-499.626337	1	2.002429867473	587.876024061689	
1483000	-499.585084	1	2.001034341194	587.646199596005	
1484000	-500.180545	1	1.991581956666	590.972357729741	
1485000	-499.920697	1	2.006357698706	589.518573447922	
1486000	-499.854674	1	1.994289907118	589.149765545102	
1487000	-499.628345	1	1.997528002524	587.887217670575	
1488000	-499.578151	1	2.000505795744	587.607582354658	
1489000	-500.154778	1	2.008241949875	590.828035289886	
1490000	-500.449983	1	1.989871384675	592.483579903725	
1491000	-499.577460	1	2.000417664789	587.603731260345	
1492000	-499.667776	1	1.996725693190	588.106981051860	
1493000	-500.240046	1	2.008829789748	591.305755447351	
1494000	-499.805330	1	2.005184918383	588.874275560370	
1495000	-500.045144	1	1.992587046142	590.214377872851	
1496000	-499.812096	1	1.994744937318	588.912042900694	
1497000	-500.955215	1	1.987260276257	595.327746586766	
1498000	-499.586244	1	1.998907688666	587.652660027046	
1499000	-499.825083	1	2.005403720291	588.984540445195	
1500000	-501.196758	1	1.986181537842	596.692313086182	
1501000	-500.762593	1	1.988188944014	594.241787167297	
1502000	-499.584847	1	1.998985001333	587.644880331524	
1503000	-499.754917	1	1.995426298700	588.592948922085	
1504000	-500.844524	1	1.987785516105	594.703454650049	
1505000	-500.061288	1	1.992460245079	590.304700553250	
1506000	-501.170053	1	2.013709079278	596.541294517828	
1507000	-499.593400	1	1.998575838630	587.692518710609	
1508000	-499.749791	1	1.995492390997	588.564349140451	
1509000	-499.753244	1	1.995447768479	588.583612793221	
1510000	-499.738032	1	1.995647761280	588.498755078352	
1511000	-499.595545	1	1.998490477392	587.704467399644	
1512000	-500.384037	1	2.009743187621	592.113344181879	
1513000	-499.578561	1	1.999454376934	587.609868021702	
1514000	-499.629542	1	2.002505946931	587.893884759595	
1515000	-501.601991	1	1.984535100494	598.988659656418	
1516000	-499.729052	1	2.004235576008	588.448664484888	
1517000	-501.142599	1	1.986416173652	596.386075600399	
1518000	-500.570152	1	1.989194218584	593.158824915719	
1519000	-499.970082	1	2.006798482400	589.794598181745	
1520000	-502.097183	1	2.017278127738	601.806777048517	
1521000	-499.824845	1	1.994604687093	588.983211896293	
1522000	-499.814772	1	1.994715197098	588.926977861645	
1523000	-499.756026	1	2.004593698749	588.599136348877	
1524000	-499.616423	1	1.997828029931	587.820785364212	
1525000	-499.869743	1	2.005868540719	589.233917638539	
1526000	-500.483557	1	2.010328022919	592.672156587349	
1527000	-500.345428	1	1.990499050532	591.896695002900	
1528000	-500.187138	1	2.008469794271	591.009291829084	
1529000	-499.755921	1	1.995413470070	588.598548401830	
1530000	-499.603628	1	1.998204820729	587.749499920718	
1531000	-499.689491	1	1.996358400235	588.228044268994	
1532000	-499.603857	1	2.001808448189	587.750777509954	
1533000	-499.600828	1	1.998298348539	587.733899977672	
1534000	-499.798260	1	1.994901497237	588.834810475596	
1535000	-499.579692	1	1.999344801655	587.616164201777	
1536000	-499.600965	1	1.998293644102	587.734664754388	
1537000	-499.608284	1	2.001946580085	587.775438926421	
1538000	-499.589416	1	2.001256134015	587.670329319292	
1539000	-499.894374	1	1.993895962287	589.371501509495	
1540000	-499.918016	1	2.006332901223	589.503594706481	
1541000	-500.125976	1	1.991972034128	590.666760029223	
1542000	-501.593615	1	2.015438409510	598.941106530041	
1543000	-500.068938	1	1.992400886782	590.347508737645	
1544000	-501.919883	1	1.983353219076	600.796252547903	
1545000	-499.630566	1	2.002529780745	587.899593471780	
1546000	-500.169652	1	2.008347439561	590.911340629564	
1547000	-500.299997	1	1.990784888419	591.641862808421	
1548000	-500.859915	1	1.987711177358	594.790216352454	
1549000	-502.974889	1	2.020102957203	606.834384928534	
1550000	-499.710173	1	1.996040053040	588.343368490492	
1551000	-499.789762	1	2.005005756487	588.787382466732	
1552000	-499.620661	1	1.997716880399	587.844396472584	
1553000	-502.778671	1	1.980500794728	605.706790938656	
1554000	-499.617091	1	1.997810120574	587.824510268074	
1555000	-500.359008	1	1.990415245451	591.972884650133	
1556000	-502.232733	1	1.982263661159	602.580495892767	
1557000	-499.621046	1	2.002298785684	587.846543922080	
1558000	-499.897773	1	2.006142430911	589.390494980960	
1559000	-500.039498	1	1.992631907973	590.182788705539	
1560000	-500.935099	1	1.987354147564	595.214244343549	
1561000	-499.627425	1	1.997549847152	587.882091441524	
1562000	-500.882198	1	2.012401506961	594.915856587230	
1563000	-500.141505	1	1.991859147126	590.753708823858	
1564000	-500.540133	1	1.989359410627	592.990074138467	
1565000	-500.817244	1	1.987918382742	594.549695295162	
1566000	-499.578669	1	2.000562803218	587.610467436160	
1567000	-499.867642	1	2.005847500773	589.222185031517	
1568000	-499.816565	1	2.005310463506	588.936986305619	
1569000	-499.593215	1	1.998583406030	587.691492929026	
1570000	-499.758570	1	2.004626043353	588.613327940968	
1571000	-499.637483	1	2.002685164847	587.938137403727	
1572000	-500.269698	1	1.990980483459	591.471968682826	
1573000	-499.647044	1	1.997119609910	587.991421254622	
1574000	-499.611719	1	1.997958482343	587.794574662703	
1575000	-499.694979	1	1.996271288900	588.258641944891	
1576000	-500.242372	1	1.991160544993	591.318788027858	
1577000	-499.603006	1	2.001780662404	587.746036300322	
1578000	-501.236990	1	2.013996114948	596.919903311434	
1579000	-499.708034	1	1.996071773196	588.331444620385	
1580000	-499.772329	1	2.004797236758	588.690100420841	
1581000	-499.685978	1	2.003590556079	588.208459547202	
1582000	-499.723725	1	2.004161213922	588.418951351303	
1583000	-501.889351	1	1.983463219057	600.622401724642	
1584000	-500.023764	1	1.992758360700	590.094779429975	
1585000	-499.602702	1	2.001770608308	587.744338842714	
1586000	-499.900269	1	1.993839595623	589.404436780038	
1587000	-499.713145	1	1.995996367498	588.359947113963	
1588000	-500.918325	1	2.012572877157	595.119614142059	
1589000	-499.816848	1	1.994692232942	588.938567648829	
1590000	-502.266438	1	1.982150057093	602.773040999248	
1591000	-500.657736	1	1.988725808407	593.651458851298	
1592000	-499.678188	1	2.003461105732	588.165026450244	
1593000	-501.936295	1	2.016711445454	600.889721049668	
1594000	-499.993803	1	2.007000402359	589.927223008625	
1595000	-500.537907	1	2.010634060421	592.977559618886	
1596000	-499.643403	1	2.002811344321	587.971128761556	
1597000	-499.717169	1	1.995937988264	588.382385719106	
1598000	-500.067302	1	1.992413544203	590.338352273947	
1599000	-499.579746	1	2.000665796485	587.616464526666	
1600000	-499.704729	1	2.003884499479	588.313009675938	
1601000	-499.577617	1	2.000439285475	587.604607551556	
1602000	-499.626568	1	1.997570372888	587.877316127659	
1603000	-499.576016	1	2.000059007401	587.595689600139	
1604000	-499.628915	1	2.002491257696	587.890393317737	
1605000	-500.055340	1	2.007499110022	590.271422237830	
1606000	-499.937837	1	1.993491782114	589.614359945214	
1607000	-499.577808	1	1.999541653243	587.605671263369	
1608000	-499.576427	1	1.999776492108	587.597981014887	
1609000	-499.603384	1	2.001793054180	587.748141679130	
1610000	-499.953249	1	2.006651497793	589.700498026716	
1611000	-499.656007	1	2.003062746778	588.041381673254	
1612000	-500.048395	1	1.992561341257	590.232564177732	
1613000	-499.849596	1	1.994342265228	589.121407988134	
1614000	-499.603913	1	1.998195571179	587.751087965790	
1615000	-499.856126	1	1.994275029816	589.157870839182	
1616000	-500.004128	1	2.007086504269	589.984957290110	
1617000	-499.984442	1	2.006921416950	589.874881519140	
1618000	-501.283881	1	1.985811985059	597.185271394856	
1619000	-499.615519	1	1.997852494337	587.815746463490	
1620000	-499.928299	1	1.993578314712	589.561056471118	
1621000	-499.602101	1	1.998255214028	587.740991075414	
1622000	-499.603629	1	2.001801024022	587.749503493334	
1623000	-500.259835	1	1.991045061417	591.416676254990	
1624000	-499.593488	1	2.001433610791	587.693012093804	
1625000	-500.171449	1	1.991645725081	590.921408876066	
1626000	-501.126565	1	2.013519430279	596.295446646565	
1627000	-499.582062	1	2.000845693045	587.629362941124	
1628000	-499.797304	1	2.005093329344	588.829473151522	
1629000	-500.383775	1	2.009741602588	592.111873938550	
1630000	-500.723733	1	1.988385075118	594.022941908508	
1631000	-499.676468	1	1.996573959852	588.155436270099	
1632000	-499.578768	1	2.000573041081	587.611018346011	
1633000	-499.623372	1	1.997648499014	587.859507096591	
1634000	-501.260435	1	1.985910513675	597.052569300484	
1635000	-500.520665	1	1.989467903582	592.880657878913	
1636000	-499.633632	1	2.002599793437	587.916675902140	
1637000	-499.727402	1	2.004212675839	588.439458060759	
1638000	-499.614659	1	2.002129823884	587.810958727027	
1639000	-499.698427	1	2.003788258735	588.277872597901	
1640000	-501.058899	1	1.986786733408	595.913114700846	
1641000	-500.021215	1	1.992779053549	590.080522500528	
1642000	-499.677795	1	2.003454454377	588.162837899823	
1643000	-502.658165	1	1.980876699866	605.015327669005	
1644000	-499.625211	1	2.002402580729	587.869752435775	
1645000	-499.831854	1	2.005476715568	589.022340589812	
1646000	-499.728088	1	2.004222207712	588.443284037510	
1647000	-500.592537	1	1.989072623610	593.284699993112	
1648000	-499.662569	1	2.003185776553	588.077955262742	
1649000	-500.169052	1	1.991662612544	590.907981212914	
1650000	-499.576028	1	1.999934902910	587.595760006942	
1651000	-499.609026	1	2.001968787296	587.779573254997	
1652000	-499.602118	1	1.998254652802	587.741084506055	
1653000	-500.764750	1	2.011827673516	594.253937189011	
1654000	-499.766002	1	1.995286536218	588.654797676363	
1655000	-499.646841	1	1.997123729623	587.990290777675	
1656000	-499.600522	1	1.998308878944	587.732195742204	
1657000	-500.579234	1	1.989144726318	593.209889362704	
1658000	-500.142297	1	1.991853431328	590.758143576197	
1659000	-502.365420	1	1.981820337540	603.338836293440	
1660000	-499.594240	1	1.998541794344	587.697200965593	
1661000	-499.779671	1	2.004886140795	588.731070990353	
1662000	-499.739233	1	1.995631639112	588.505454613447	
1663000	-500.776853	1	1.988117764756	594.322115826132	
1664000	-499.959094	1	1.993302926048	589.733170593217	
1665000	-499.957374	1	1.993318007395	589.723558015277	
1666000	-499.780122	1	2.004891544245	588.733585384407	
1667000	-500.222557	1	1.991293410932	591.207737165886	
1668000	-500.208633	1	2.008617843287	591.129718986321	
1669000	-499.634183	1	2.002612176007	587.919745715926	
1670000	-499.629197	1	2.002497879253	587.891964632520	
1671000	-499.576591	1	2.000268256414	587.598892535451	
1672000	-499.649762	1	2.002940874544	588.006573478901	
1673000	-499.865990	1	1.994174921456	589.212958968112	
1674000	-499.654761	1	1.996967010852	588.034434283334	
1675000	-499.588678	1	1.998784650248	587.666214803212	
1676000	-500.341146	1	1.990525632547	591.872668246922	
1677000	-500.744523	1	1.988279744645	594.140015381273	
1678000	-499.647531	1	1.997109743114	587.994135340859	
1679000	-499.959462	1	2.006706123429	589.735229337240	
1680000	-499.677418	1	1.996557778379	588.160733123266	
1681000	-499.861028	1	2.005780760958	589.185247560600	
1682000	-499.725122	1	2.004180837725	588.426741355355	
1683000	-500.299129	1	1.990790437847	591.636992345673	
1684000	-500.710946	1	2.011555499279	593.950947952027	
1685000	-499.624186	1	1.997628370003	587.864039958967	
1686000	-499.576081	1	2.000106902031	587.596054710256	
1687000	-499.576096	1	2.000115056406	587.596138636883	
1688000	-499.666621	1	2.003259437398	588.100542668774	
1689000	-499.662219	1	1.996826487081	588.076005138596	
1690000	-499.755792	1	1.995415120283	588.597827233558	
1691000	-499.834558	1	1.994500219954	589.037440404728	
1692000	-500.480455	1	1.989695537135	592.654730646726	
1693000	-500.801902	1	1.987993734131	594.463242344603	
1694000	-499.658928	1	2.003118112614	588.057662117548	
1695000	-504.442535	1	1.975867285779	615.335259554685	
1696000	-499.696318	1	2.003755489633	588.266110053966	
1697000	-499.759538	1	2.004638289915	588.618727274986	
1698000	-499.606840	1	1.998103206627	587.767392869741	
1699000	-499.576609	1	2.000272287586	587.598995181634	
1700000	-499.879358	1	1.994041921738	589.287623080843	
1701000	-499.641758	1	1.997228968427	587.961960587821	
1702000	-499.607482	1	2.001922297488	587.770971979360	
1703000	-500.557341	1	2.010741415978	593.086805965093	
1704000	-499.656518	1	2.003072506937	588.044230472788	
1705000	-499.650431	1	1.997051653992	588.010302051629	
1706000	-501.138217	1	1.986435330059	596.361304920962	
1707000	-500.439590	1	2.010073773569	592.425217862605	
1708000	-500.315457	1	2.009319174017	591.728567523398	
1709000	-499.622447	1	1.997671608630	587.854350612933	
1710000	-500.531242	1	2.010596997876	592.940099196947	
1711000	-499.715872	1	1.995956720375	588.375150491066	
1712000	-499.718206	1	2.004082755034	588.388172209212	
1713000	-499.807538	1	2.005209831100	588.886600268789	
1714000	-499.785509	1	2.004955689129	588.763646441881	
1715000	-499.586063	1	1.998917378266	587.651653795197	
1716000	-500.423925	1	2.009981643603	592.337256610176	
1717000	-499.754716	1	2.004576945403	588.591824782372	
1718000	-499.871628	1	1.994118466859	589.244445980659	
1719000	-500.544293	1	2.010669456796	593.013458117866	
1720000	-499.677924	1	1.996549186609	588.163555693767	
1721000	-499.715911	1	2.004049668160	588.375368095604	
1722000	-499.845604	1	2.005622058358	589.099116589152	
1723000	-499.630459	1	2.002527290696	587.898994520392	
1724000	-500.374840	1	1.990318437989	592.061727752634	
1725000	-500.191576	1	2.008500566063	591.034150603401	
1726000	-499.576020	1	2.000063438990	587.595714210995	
1727000	-499.952027	1	2.006640700773	589.693666853448	
1728000	-500.450168	1	2.010135514603	592.484617620846	
1729000	-500.750077	1	2.011754059417	594.171292609318	
1730000	-499.578972	1	1.999412191282	587.612156626966	
1731000	-499.708795	1	1.996060465252	588.335684378734	
1732000	-499.656014	1	2.003062879297	588.041420292303	
1733000	-499.974696	1	2.006838218267	589.820390561267	
1734000	-501.411329	1	1.985287568303	597.907132349741	
1735000	-500.241389	1	2.008838735210	591.313279378520	
1736000	-499.879260	1	2.005962943792	589.287079046200	
1737000	-499.578442	1	2.000538607790	587.609205128647	
1738000	-501.601422	1	2.015468530836	598.985429942365	
1739000	-499.916092	1	2.006315037825	589.492840738326	
1740000	-499.576155	1	1.999863729728	587.596462226173	
1741000	-499.728230	1	1.995781637364	588.444079392903	
1742000	-501.515798	1	2.015135019852	598.499488170048	
1743000	-499.666977	1	2.003265831975	588.102527883045	
1744000	-500.844435	1	2.012219874956	594.702951032421	
1745000	-499.580731	1	1.999258137528	587.621953771343	
1746000	-499.576075	1	2.000103380253	587.596020421485	
1747000	-499.595969	1	2.001531677637	587.706832483160	
1748000	-499.592315	1	1.998620993251	587.686478700931	
1749000	-499.614096	1	2.002114268231	587.807819218962	
1750000	-500.070624	1	2.007617949795	590.356938110100	
1751000	-499.620598	1	1.997718483122	587.844047650894	
1752000	-502.424975	1	1.981624657087	603.679517684110	
1753000	-500.522665	1	2.010549119923	592.891900919330	
1754000	-499.583197	1	1.999084734821	587.635685347615	
1755000	-500.269562	1	1.990981370650	591.471206368390	
1756000	-499.596465	1	1.998455291387	587.709594645488	
1757000	-500.939191	1	1.987334999079	595.237329139791	
1758000	-499.840208	1	2.005565467033	589.068983567174	
1759000	-499.597553	1	1.998414708481	587.715654744936	
1760000	-500.327295	1	1.990612113537	591.794966060218	
1761000	-499.662464	1	2.003183851827	588.077371991158	
1762000	-499.589139	1	1.998762688855	587.668785863911	
1763000	-500.117722	1	1.992032682959	590.620547750613	
1764000	-499.894135	1	2.006107570104	589.370168979136	
1765000	-499.580380	1	1.999286247657	587.619997503258	
1766000	-499.577290	1	2.000392989473	587.602785563341	
1767000	-499.634194	1	1.997393395940	587.919808327357	
1768000	-500.957932	1	1.987247651582	595.343075433011	
1769000	-499.614684	1	1.997875313279	587.811097856066	
1770000	-500.517505	1	2.010520209614	592.862902901299	
1771000	-499.579620	1	2.000654615907	587.615764621786	
1772000	-499.953257	1	2.006651573010	589.700545654957	
1773000	-501.445209	1	1.985151175363	598.099169501915	
1774000	-499.697102	1	2.003767703920	588.270482444855	
1775000	-499.891862	1	2.006085693607	589.357472736817	
1776000	-499.614919	1	1.997868873441	587.812404737896	
1777000	-500.691211	1	2.011454082966	593.839853711124	
1778000	-500.687017	1	2.011432417536	593.816247781980	
1779000	-499.579651	1	2.000657401087	587.615937860733	
1780000	-501.471568	1	1.985045887225	598.248623764334	
1781000	-499.780229	1	2.004892830637	588.734184392629	
1782000	-499.684001	1	1.996447673022	588.197437218789	
1783000	-500.267831	1	2.009013150132	591.461500792147	
1784000	-501.065155	1	1.986758687895	595.948452927462	
1785000	-501.152919	1	2.013634662591	596.444417514376	
1786000	-499.869951	1	1.994135195515	589.235084086421	
1787000	-499.840554	1	2.005569111743	589.070915066155	
1788000	-499.892072	1	1.993918107694	589.358644653254	
1789000	-499.615931	1	2.002164511164	587.818042452407	
1790000	-502.595302	1	2.018930239539	604.654930897983	
1791000	-500.981827	1	2.012868705289	595.477932528789	
1792000	-501.092055	1	1.986638749278	596.100424553490	
1793000	-500.141990	1	2.008150180354	590.756426808592	
1794000	-499.683992	1	1.996447830029	588.197384057913	
1795000	-499.589447	1	1.998748265221	587.670499456230	
1796000	-501.200269	1	2.013839365298	596.712173248309	
1797000	-501.135938	1	2.013560522758	596.348425404669	
1798000	-500.753871	1	1.988232684900	594.192663185346	
1799000	-499.912276	1	2.006279472267	589.471520357141	
1800000	-499.593725	1	1.998562567563	587.694330808762	
1801000	-499.576130	1	1.999874369313	587.596326582888	
1802000	-499.584178	1	1.999024229719	587.641150623135	
1803000	-499.802884	1	1.994848643102	588.860622883145	
1804000	-500.323923	1	2.009372538987	591.776052361621	
1805000	-500.293087	1	2.009176690229	591.603112446432	
1806000	-499.745298	1	1.995551120660	588.539284440675	
1807000	-500.129072	1	2.008056419982	590.684093208490	
1808000	-500.992544	1	2.012917979263	595.538424806274	
1809000	-499.578435	1	2.000537783977	587.609163130770	
1810000	-502.490185	1	2.018593193250	604.052774048852	
1811000	-500.088849	1	1.992248511666	590.458935397868	
1812000	-499.795462	1	2.005072085441	588.819195463302	
1813000	-500.073896	1	2.007643159870	590.375251950046	
1814000	-500.610854	1	1.988974108926	593.387714944994	
1815000	-500.429648	1	2.010015400052	592.369391807305	
1816000	-499.656977	1	1.996924581881	588.046787762512	
1817000	-499.606039	1	1.998128017208	587.762933301529	
1818000	-501.659923	1	2.015692469872	599.317664614188	
1819000	-499.596078	1	1.998469974725	587.707440678224	
1820000	-500.042495	1	2.007397762264	590.199556092630	
1821000	-499.913771	1	2.006293431903	589.479874336824	
1822000	-499.607570	1	2.001924981253	587.771462915588	
1823000	-499.587226	1	1.998856449407	587.658129714452	
1824000	-499.674928	1	2.003405474587	588.146851428870	
1825000	-499.606794	1	2.001901202828	587.767137056971	
1826000	-499.602513	1	1.998241484973	587.743285239100	
1827000	-500.240976	1	2.008835987977	591.310967899334	
1828000	-499.601625	1	2.001734595745	587.738337753402	
1829000	-499.591722	1	2.001359497472	587.683175098268	
1830000	-499.761275	1	1.995345630669	588.628419747596	
1831000	-499.606432	1	2.001890009713	587.765119404577	
1832000	-499.703326	1	1.996142536485	588.305189451941	
1833000	-500.517431	1	2.010519791350	592.862483952291	
1834000	-500.862778	1	2.012308429195	594.806360112610	
1835000	-499.943639	1	1.993439702051	589.646784662283	
1836000	-500.858086	1	2.012285836669	594.779906760499	
1837000	-499.582771	1	1.999112287437	587.633312123761	
1838000	-499.588701	1	1.998783538575	587.666343845051	
1839000	-499.727657	1	2.004216221002	588.440880034866	
1840000	-500.061940	1	1.992455166220	590.308350211109	
1841000	-499.594599	1	1.998527487069	587.699201647848	
1842000	-499.937448	1	2.006510534939	589.612185894207	
1843000	-500.643352	1	1.988801414078	593.570529029785	
1844000	-499.607321	1	1.998088442984	587.770074377008	
1845000	-499.841461	1	2.005578661892	589.075982128738	
1846000	-500.154197	1	1.991768019765	590.824783028197	
1847000	-499.939660	1	2.006530449731	589.624547562959	
1848000	-499.837120	1	1.994472997826	589.051742020531	
1849000	-500.117299	1	2.007970024382	590.618182514363	
1850000	-500.010395	1	1.992867558587	590.020004645610	
1851000	-500.197419	1	1.991464902348	591.066888176166	
1852000	-501.920209	1	1.983352048819	600.798108291105	
1853000	-500.564463	1	1.989225332208	593.126842358457	
1854000	-499.582921	1	2.000903391542	587.634152679210	
1855000	-500.007456	1	2.007114044011	590.003572663821	
1856000	-500.674373	1	2.011366854596	593.745084924285	
1857000	-499.635834	1	2.002648955801	587.928950050268	
1858000	-499.578407	1	1.999471117361	587.609006814343	
1859000	-499.576004	1	1.999960455626	587.595625591831	
1860000	-500.829698	1	1.987857550819	594.619884111391	
1861000	-501.610673	1	2.015504150748	599.037956012176	
1862000	-499.628705	1	2.002486309174	587.889221745357	
1863000	-501.800056	1	2.016216805942	600.114250008631	
1864000	-500.460610	1	1.989809721356	592.543260939661	
1865000	-499.695237	1	2.003738579505	588.260080129564	
1866000	-499.592606	1	2.001397087304	587.688098986113	
1867000	-499.743209	1	2.004427134496	588.527631925057	
1868000	-500.004359	1	2.007088421613	589.986250971698	
1869000	-499.576133	1	2.000132817488	587.596343356500	
1870000	-499.771962	1	1.995213079193	588.688050275430	
1871000	-499.583208	1	1.999084024533	587.635747483729	
1872000	-499.976030	1	1.993156163019	589.827845791952	
1873000	-501.009664	1	1.987009504751	595.635076537942	
1874000	-501.540159	1	1.984775201198	598.637703078117	
1875000	-501.389318	1	1.985376839401	597.782400638341	
1876000	-502.693089	1	1.980767047861	605.215638119467	
1877000	-503.301960	1	1.978941566057	608.718616167629	
1878000	-499.581004	1	1.999237058307	587.623470112850	
1879000	-500.276543	1	1.990935932287	591.510345452764	
1880000	-499.903722	1	2.006199004501	589.423727200803	
1881000	-499.599997	1	2.001678733884	587.729273397983	
1882000	-499.612557	1	1.997934630794	587.799245875845	
1883000	-499.891874	1	2.006085807491	589.357538712418	
1884000	-499.581102	1	2.000776227491	587.624017029659	
1885000	-499.645041	1	2.002845280732	587.980260655845	
1886000	-499.595260	1	1.998501541476	587.702879527505	
1887000	-499.700212	1	1.996190066327	588.287822283898	
1888000	-499.651179	1	2.002968966262	588.014471364306	
1889000	-499.963918	1	2.006745024253	589.760135968548	
1890000	-499.635560	1	2.002642877150	587.927419949627	
1891000	-501.182312	1	1.986243743032	596.610614533384	
1892000	-499.917243	1	1.993680093541	589.499274106816	
1893000	-499.582905	1	1.999103474585	587.634063347785	
1894000	-499.730300	1	2.004252797920	588.455621016083	
1895000	-500.323246	1	2.009368281555	591.772254087842	
1896000	-499.722457	1	1.995862504737	588.411879687398	
1897000	-499.836832	1	2.005529775910	589.050136059201	
1898000	-500.384669	1	1.990258814608	592.116890056029	
1899000	-499.719468	1	1.995905007576	588.395205638266	
1900000	-499.579390	1	2.000633621514	587.614482538195	
1901000	-499.810428	1	2.005242249818	588.902726819243	
1902000	-500.350436	1	1.990468063081	591.924788661818	
1903000	-499.604780	1	2.001838097573	587.755917805610	
1904000	-500.018596	1	2.007205449081	590.065875266774	
1905000	-500.427906	1	1.990000690147	592.359607082794	
1906000	-499.926955	1	2.006415219715	589.553544081305	
1907000	-499.629950	1	2.002515474169	587.896160247628	
1908000	-500.741822	1	2.011712447416	594.124804253802	
1909000	-500.182406	1	1.991568971142	590.982780195946	
1910000	-499.581222	1	1.999220574704	587.624685351530	
1911000	-499.578307	1	1.999482245836	587.608449081171	
1912000	-500.042630	1	2.007398838533	590.200314141173	
1913000	-499.801433	1	2.005140655297	588.852523730940	
1914000	-500.374980	1	2.009688241534	592.062516973709	
1915000	-502.154139	1	2.017474535787	602.131759208107	
1916000	-499.728209	1	1.995781937896	588.443958574393	
1917000	-499.872810	1	2.005899131962	589.251051594559	
1918000	-499.638062	1	1.997308059933	587.941363469810	
1919000	-502.178145	1	2.017556694796	602.268791621984	
1920000	-499.600420	1	1.998312420889	587.731624889209	
1921000	-499.860312	1	2.005773486595	589.181247168088	
1922000	-502.498170	1	2.018618998649	604.098494740329	
1923000	-499.655470	1	1.996953363992	588.038388953940	
1924000	-499.593593	1	1.998567941034	587.693595067169	
1925000	-499.878559	1	2.005956033475	589.283158833279	
1926000	-499.650983	1	2.002965092749	588.013377872932	
1927000	-499.577725	1	1.999552335973	587.605207407244	
1928000	-501.014386	1	2.013017845136	595.661736583573	
1929000	-499.605016	1	1.998160225826	587.757231429705	
1930000	-500.098482	1	1.992175852976	590.512846799106	
1931000	-499.922399	1	2.006373396196	589.528085674279	
1932000	-499.729923	1	2.004247599101	588.453518055213	
1933000	-501.226084	1	2.013949737427	596.858198459905	
1934000	-499.818681	1	1.994672040530	588.948800061326	
1935000	-500.062660	1	2.007556256677	590.312376494928	
1936000	-499.604158	1	2.001818169659	587.752453690024	
1937000	-499.576998	1	1.999659450439	587.601157229752	
1938000	-499.862619	1	1.994208943844	589.194129890890	
1939000	-502.629364	1	2.019038246282	604.850181534330	
1940000	-500.035830	1	1.992661194639	590.162270098835	
1941000	-500.340951	1	2.009478980143	591.871575080403	
1942000	-499.662743	1	1.996816839478	588.078928159760	
1943000	-499.650350	1	2.002952561613	588.009850126414	
1944000	-501.006934	1	1.987021964295	595.619665502738	
1945000	-499.749937	1	1.995490497262	588.565162817345	
1946000	-499.963528	1	2.006741630628	589.757957428748	
1947000	-499.599896	1	2.001675182464	587.728707179056	
1948000	-501.174700	1	1.986276630565	596.567569893544	
1949000	-500.763007	1	2.011818949947	594.244116515741	
1950000	-499.889251	1	2.006060464109	589.342887141113	
1951000	-500.275310	1	2.009061884847	591.503434430530	
1952000	-500.284527	1	1.990884234680	591.555115171144	
1953000	-500.059548	1	2.007532014907	590.294965600525	
1954000	-500.892557	1	1.987554942639	594.974275318951	
1955000	-500.384909	1	2.009748462130	592.118238427790	
1956000	-499.585956	1	1.998923161336	587.651057504121	
1957000	-499.577858	1	1.999535400458	587.605947808912	
1958000	-499.732127	1	1.995727909677	588.465816999824	
1959000	-501.086229	1	2.013341184292	596.067503540364	
1960000	-499.582814	1	2.000896378751	587.633553598622	
1961000	-501.072108	1	1.986727585188	595.987730920639	
1962000	-499.666894	1	2.003264343923	588.102065565467	
1963000	-499.603744	1	2.001804769944	587.750145652393	
1964000	-501.012316	1	2.013008414498	595.650051264130	
1965000	-499.635618	1	1.997361658364	587.927743961661	
1966000	-499.964423	1	1.993256400410	589.762961686554	
1967000	-499.632560	1	2.002575525019	587.910701774796	
1968000	-499.578463	1	2.000540862959	587.609320427671	
1969000	-499.578581	1	2.000553553579	587.609978287152	
1970000	-499.587794	1	1.998827854822	587.661290835275	
1971000	-499.848210	1	1.994356642858	589.113666643602	
1972000	-499.598047	1	2.001609201327	587.718405978446	
1973000	-499.965693	1	2.006760457109	589.770056935083	
1974000	-499.951002	1	1.993374186195	589.687941298515	
1975000	-499.648050	1	2.002906565692	587.997029616903	
1976000	-499.578398	1	2.000533684632	587.608955107538	
1977000	-501.135808	1	2.013559952146	596.347688638229	
1978000	-499.602931	1	1.998227646108	587.745615919626	
1979000	-499.989488	1	2.006964105941	589.903096572094	
1980000	-499.576156	1	2.000142876198	587.596472621663	
1981000	-500.160954	1	2.008285912542	590.862623858602	
1982000	-500.176840	1	2.008397946429	590.951601157156	
1983000	-500.125403	1	2.008029595120	590.663552584352	
1984000	-499.722684	1	1.995859291053	588.413147426047	
1985000	-500.019585	1	2.007213508589	590.071406881369	
1986000	-499.585436	1	2.001054093556	587.648158495179	
1987000	-500.013952	1	2.007167480326	590.039898771252	
1988000	-500.268454	1	2.009017223527	591.464997069360	
1989000	-499.908397	1	2.006243111323	589.449847708136	
1990000	-499.954611	1	2.006663514112	589.708113693504	
1991000	-499.838087	1	2.005543068088	589.057141117761	
1992000	-499.663079	1	1.996810676878	588.080799937969	
1993000	-499.688906	1	2.003638021642	588.224785042784	
1994000	-499.959670	1	2.006707942059	589.736390521501	
1995000	-499.584612	1	2.001007204952	587.643569006040	
1996000	-499.699736	1	2.003808440794	588.285167883186	
1997000	-499.616576	1	2.002181919522	587.821640717705	
1998000	-499.625930	1	1.997585782765	587.873757388767	
1999000	-500.418385	1	2.009948862617	592.306153891787	
2000000	-500.261582	1	2.008972233835	591.426469164525	
