# Supplementary material for: Investigating environmental effects on phonology using diachronic models
Source: Evol Hum Sci. 2024 Jan 3;6:e8. doi: 10.1017/ehs.2023.33 (PMC10955398; doi:10.1017/ehs.2023.33)
Supplement: Hartmann et al. supplementary material 4 — Hartmann et al. supplementary material [file S2513843X23000336sup004.zip › TonesClimateGeoPhylo_Public-1.0/results/BayesTraitsOutput/AncestralStateReconstruction/Anc_Tones_SIM10_continuous_make.Schedule.txt]

Rate	100.00
Rate Tried	% Accepted	Alpha Trait 1 - Dev	Alpha Trait 1 - Tried	Alpha Trait 1 - Accepted	Sample Ave Acceptance	Total Ave Acceptance
1000	0.254000	0.096665	1000	0.254000	0.254000	0.250464
1000	0.222000	0.096665	1000	0.222000	0.222000	0.250436
1000	0.255000	0.096665	1000	0.255000	0.255000	0.250440
1000	0.245000	0.096665	1000	0.245000	0.245000	0.250435
1000	0.253000	0.096665	1000	0.253000	0.253000	0.250438
1000	0.219000	0.096665	1000	0.219000	0.219000	0.250406
1000	0.231000	0.096665	1000	0.231000	0.231000	0.250387
1000	0.260000	0.096665	1000	0.260000	0.260000	0.250397
1000	0.255000	0.096665	1000	0.255000	0.255000	0.250401
1000	0.246000	0.096665	1000	0.246000	0.246000	0.250397
1000	0.269000	0.096665	1000	0.269000	0.269000	0.250415
1000	0.273000	0.096665	1000	0.273000	0.273000	0.250437
1000	0.247000	0.096665	1000	0.247000	0.247000	0.250434
1000	0.258000	0.096665	1000	0.258000	0.258000	0.250442
1000	0.255000	0.096665	1000	0.255000	0.255000	0.250446
1000	0.236000	0.096665	1000	0.236000	0.236000	0.250432
1000	0.254000	0.096665	1000	0.254000	0.254000	0.250435
1000	0.297000	0.096665	1000	0.297000	0.297000	0.250481
1000	0.260000	0.096665	1000	0.260000	0.260000	0.250490
1000	0.260000	0.096665	1000	0.260000	0.260000	0.250500
1000	0.237000	0.096665	1000	0.237000	0.237000	0.250487
1000	0.266000	0.096665	1000	0.266000	0.266000	0.250502
1000	0.261000	0.096665	1000	0.261000	0.261000	0.250512
1000	0.254000	0.096665	1000	0.254000	0.254000	0.250515
1000	0.227000	0.096665	1000	0.227000	0.227000	0.250492
1000	0.267000	0.096665	1000	0.267000	0.267000	0.250509
1000	0.252000	0.096665	1000	0.252000	0.252000	0.250510
1000	0.226000	0.096665	1000	0.226000	0.226000	0.250486
1000	0.272000	0.096665	1000	0.272000	0.272000	0.250507
1000	0.235000	0.096665	1000	0.235000	0.235000	0.250492
1000	0.250000	0.096665	1000	0.250000	0.250000	0.250492
1000	0.239000	0.096665	1000	0.239000	0.239000	0.250480
1000	0.238000	0.096665	1000	0.238000	0.238000	0.250468
1000	0.262000	0.096665	1000	0.262000	0.262000	0.250479
1000	0.238000	0.096665	1000	0.238000	0.238000	0.250467
1000	0.261000	0.096665	1000	0.261000	0.261000	0.250478
1000	0.255000	0.096665	1000	0.255000	0.255000	0.250482
1000	0.287000	0.096665	1000	0.287000	0.287000	0.250517
1000	0.257000	0.096665	1000	0.257000	0.257000	0.250523
1000	0.216000	0.096665	1000	0.216000	0.216000	0.250490
1000	0.269000	0.096665	1000	0.269000	0.269000	0.250508
1000	0.262000	0.096665	1000	0.262000	0.262000	0.250519
1000	0.269000	0.096665	1000	0.269000	0.269000	0.250537
1000	0.251000	0.096665	1000	0.251000	0.251000	0.250537
1000	0.254000	0.096665	1000	0.254000	0.254000	0.250540
1000	0.250000	0.096665	1000	0.250000	0.250000	0.250540
1000	0.254000	0.096665	1000	0.254000	0.254000	0.250543
1000	0.256000	0.096665	1000	0.256000	0.256000	0.250548
1000	0.248000	0.096665	1000	0.248000	0.248000	0.250546
1000	0.268000	0.096665	1000	0.268000	0.268000	0.250563
1000	0.250000	0.096665	1000	0.250000	0.250000	0.250562
1000	0.257000	0.096665	1000	0.257000	0.257000	0.250568
1000	0.278000	0.096665	1000	0.278000	0.278000	0.250594
1000	0.234000	0.096665	1000	0.234000	0.234000	0.250579
1000	0.254000	0.096665	1000	0.254000	0.254000	0.250582
1000	0.250000	0.096665	1000	0.250000	0.250000	0.250581
1000	0.271000	0.096665	1000	0.271000	0.271000	0.250601
1000	0.261000	0.096665	1000	0.261000	0.261000	0.250610
1000	0.279000	0.096665	1000	0.279000	0.279000	0.250637
1000	0.244000	0.096665	1000	0.244000	0.244000	0.250631
1000	0.284000	0.096665	1000	0.284000	0.284000	0.250662
1000	0.247000	0.096665	1000	0.247000	0.247000	0.250659
1000	0.267000	0.096665	1000	0.267000	0.267000	0.250674
1000	0.281000	0.096665	1000	0.281000	0.281000	0.250703
1000	0.238000	0.096665	1000	0.238000	0.238000	0.250691
1000	0.277000	0.096665	1000	0.277000	0.277000	0.250716
1000	0.268000	0.096665	1000	0.268000	0.268000	0.250732
1000	0.254000	0.096665	1000	0.254000	0.254000	0.250735
1000	0.245000	0.096665	1000	0.245000	0.245000	0.250729
1000	0.253000	0.096665	1000	0.253000	0.253000	0.250732
1000	0.231000	0.096665	1000	0.231000	0.231000	0.250713
1000	0.261000	0.096665	1000	0.261000	0.261000	0.250723
1000	0.273000	0.096665	1000	0.273000	0.273000	0.250743
1000	0.237000	0.096665	1000	0.237000	0.237000	0.250731
1000	0.276000	0.096665	1000	0.276000	0.276000	0.250754
1000	0.231000	0.096665	1000	0.231000	0.231000	0.250736
1000	0.243000	0.096665	1000	0.243000	0.243000	0.250729
1000	0.257000	0.096665	1000	0.257000	0.257000	0.250734
1000	0.261000	0.096665	1000	0.261000	0.261000	0.250744
1000	0.249000	0.096665	1000	0.249000	0.249000	0.250742
1000	0.267000	0.096665	1000	0.267000	0.267000	0.250757
1000	0.258000	0.096665	1000	0.258000	0.258000	0.250764
1000	0.239000	0.096665	1000	0.239000	0.239000	0.250753
1000	0.234000	0.096665	1000	0.234000	0.234000	0.250738
1000	0.243000	0.096665	1000	0.243000	0.243000	0.250731
1000	0.231000	0.096665	1000	0.231000	0.231000	0.250712
1000	0.220000	0.096665	1000	0.220000	0.220000	0.250684
1000	0.260000	0.096665	1000	0.260000	0.260000	0.250693
1000	0.255000	0.096665	1000	0.255000	0.255000	0.250697
1000	0.248000	0.096665	1000	0.248000	0.248000	0.250694
1000	0.247000	0.096665	1000	0.247000	0.247000	0.250691
1000	0.243000	0.096665	1000	0.243000	0.243000	0.250684
1000	0.278000	0.096665	1000	0.278000	0.278000	0.250709
1000	0.251000	0.096665	1000	0.251000	0.251000	0.250709
1000	0.252000	0.096665	1000	0.252000	0.252000	0.250710
1000	0.245000	0.096665	1000	0.245000	0.245000	0.250705
1000	0.242000	0.096665	1000	0.242000	0.242000	0.250697
1000	0.264000	0.096665	1000	0.264000	0.264000	0.250709
1000	0.263000	0.096665	1000	0.263000	0.263000	0.250720
1000	0.270000	0.096665	1000	0.270000	0.270000	0.250738
1000	0.231000	0.096665	1000	0.231000	0.231000	0.250720
1000	0.249000	0.096665	1000	0.249000	0.249000	0.250718
1000	0.250000	0.096665	1000	0.250000	0.250000	0.250718
1000	0.238000	0.096665	1000	0.238000	0.238000	0.250706
1000	0.260000	0.096665	1000	0.260000	0.260000	0.250715
1000	0.262000	0.096665	1000	0.262000	0.262000	0.250725
1000	0.251000	0.096665	1000	0.251000	0.251000	0.250725
1000	0.283000	0.096665	1000	0.283000	0.283000	0.250754
1000	0.247000	0.096665	1000	0.247000	0.247000	0.250751
1000	0.237000	0.096665	1000	0.237000	0.237000	0.250739
1000	0.228000	0.096665	1000	0.228000	0.228000	0.250718
1000	0.253000	0.096665	1000	0.253000	0.253000	0.250720
1000	0.255000	0.096665	1000	0.255000	0.255000	0.250724
1000	0.239000	0.096665	1000	0.239000	0.239000	0.250713
1000	0.268000	0.096665	1000	0.268000	0.268000	0.250729
1000	0.219000	0.096665	1000	0.219000	0.219000	0.250700
1000	0.226000	0.096665	1000	0.226000	0.226000	0.250678
1000	0.266000	0.096665	1000	0.266000	0.266000	0.250692
1000	0.266000	0.096665	1000	0.266000	0.266000	0.250706
1000	0.260000	0.096665	1000	0.260000	0.260000	0.250714
1000	0.257000	0.096665	1000	0.257000	0.257000	0.250720
1000	0.235000	0.096665	1000	0.235000	0.235000	0.250706
1000	0.232000	0.096665	1000	0.232000	0.232000	0.250689
1000	0.236000	0.096665	1000	0.236000	0.236000	0.250676
1000	0.243000	0.096665	1000	0.243000	0.243000	0.250669
1000	0.222000	0.096665	1000	0.222000	0.222000	0.250644
1000	0.283000	0.096665	1000	0.283000	0.283000	0.250672
1000	0.262000	0.096665	1000	0.262000	0.262000	0.250682
1000	0.248000	0.096665	1000	0.248000	0.248000	0.250680
1000	0.258000	0.096665	1000	0.258000	0.258000	0.250687
1000	0.258000	0.096665	1000	0.258000	0.258000	0.250693
1000	0.270000	0.096665	1000	0.270000	0.270000	0.250710
1000	0.254000	0.096665	1000	0.254000	0.254000	0.250713
1000	0.258000	0.096665	1000	0.258000	0.258000	0.250719
1000	0.264000	0.096665	1000	0.264000	0.264000	0.250731
1000	0.272000	0.096665	1000	0.272000	0.272000	0.250750
1000	0.261000	0.096665	1000	0.261000	0.261000	0.250759
1000	0.245000	0.096665	1000	0.245000	0.245000	0.250754
1000	0.252000	0.096665	1000	0.252000	0.252000	0.250755
1000	0.261000	0.096665	1000	0.261000	0.261000	0.250764
1000	0.273000	0.096665	1000	0.273000	0.273000	0.250783
1000	0.274000	0.096665	1000	0.274000	0.274000	0.250804
1000	0.261000	0.096665	1000	0.261000	0.261000	0.250813
1000	0.271000	0.096665	1000	0.271000	0.271000	0.250830
1000	0.256000	0.096665	1000	0.256000	0.256000	0.250835
1000	0.257000	0.096665	1000	0.257000	0.257000	0.250840
1000	0.234000	0.096665	1000	0.234000	0.234000	0.250825
1000	0.227000	0.096665	1000	0.227000	0.227000	0.250805
1000	0.261000	0.096665	1000	0.261000	0.261000	0.250814
1000	0.253000	0.096665	1000	0.253000	0.253000	0.250815
1000	0.245000	0.096665	1000	0.245000	0.245000	0.250810
1000	0.253000	0.096665	1000	0.253000	0.253000	0.250812
1000	0.295000	0.096665	1000	0.295000	0.295000	0.250851
1000	0.236000	0.096665	1000	0.236000	0.236000	0.250838
1000	0.267000	0.096665	1000	0.267000	0.267000	0.250852
1000	0.293000	0.096665	1000	0.293000	0.293000	0.250888
1000	0.273000	0.096665	1000	0.273000	0.273000	0.250907
1000	0.261000	0.096665	1000	0.261000	0.261000	0.250916
1000	0.259000	0.096665	1000	0.259000	0.259000	0.250923
1000	0.255000	0.096665	1000	0.255000	0.255000	0.250927
1000	0.249000	0.096665	1000	0.249000	0.249000	0.250925
1000	0.234000	0.096665	1000	0.234000	0.234000	0.250910
1000	0.255000	0.096665	1000	0.255000	0.255000	0.250914
1000	0.282000	0.096665	1000	0.282000	0.282000	0.250941
1000	0.266000	0.096665	1000	0.266000	0.266000	0.250953
1000	0.245000	0.096665	1000	0.245000	0.245000	0.250948
1000	0.262000	0.096665	1000	0.262000	0.262000	0.250958
1000	0.251000	0.096665	1000	0.251000	0.251000	0.250958
1000	0.269000	0.096665	1000	0.269000	0.269000	0.250973
1000	0.222000	0.096665	1000	0.222000	0.222000	0.250949
1000	0.276000	0.096665	1000	0.276000	0.276000	0.250970
1000	0.227000	0.096665	1000	0.227000	0.227000	0.250949
1000	0.243000	0.096665	1000	0.243000	0.243000	0.250943
1000	0.245000	0.096665	1000	0.245000	0.245000	0.250938
1000	0.250000	0.096665	1000	0.250000	0.250000	0.250937
1000	0.248000	0.096665	1000	0.248000	0.248000	0.250934
1000	0.262000	0.096665	1000	0.262000	0.262000	0.250944
1000	0.251000	0.096665	1000	0.251000	0.251000	0.250944
1000	0.291000	0.096665	1000	0.291000	0.291000	0.250978
1000	0.241000	0.096665	1000	0.241000	0.241000	0.250969
1000	0.239000	0.096665	1000	0.239000	0.239000	0.250959
1000	0.261000	0.096665	1000	0.261000	0.261000	0.250968
1000	0.240000	0.096665	1000	0.240000	0.240000	0.250958
1000	0.257000	0.096665	1000	0.257000	0.257000	0.250963
1000	0.243000	0.096665	1000	0.243000	0.243000	0.250957
1000	0.248000	0.096665	1000	0.248000	0.248000	0.250954
1000	0.265000	0.096665	1000	0.265000	0.265000	0.250966
1000	0.265000	0.096665	1000	0.265000	0.265000	0.250978
1000	0.241000	0.096665	1000	0.241000	0.241000	0.250970
1000	0.250000	0.096665	1000	0.250000	0.250000	0.250969
1000	0.235000	0.096665	1000	0.235000	0.235000	0.250955
1000	0.228000	0.096665	1000	0.228000	0.228000	0.250936
1000	0.269000	0.096665	1000	0.269000	0.269000	0.250951
1000	0.254000	0.096665	1000	0.254000	0.254000	0.250954
1000	0.254000	0.096665	1000	0.254000	0.254000	0.250956
1000	0.274000	0.096665	1000	0.274000	0.274000	0.250976
1000	0.259000	0.096665	1000	0.259000	0.259000	0.250982
1000	0.262000	0.096665	1000	0.262000	0.262000	0.250991
1000	0.214000	0.096665	1000	0.214000	0.214000	0.250961
1000	0.261000	0.096665	1000	0.261000	0.261000	0.250969
1000	0.276000	0.096665	1000	0.276000	0.276000	0.250990
1000	0.251000	0.096665	1000	0.251000	0.251000	0.250990
1000	0.274000	0.096665	1000	0.274000	0.274000	0.251009
1000	0.264000	0.096665	1000	0.264000	0.264000	0.251020
1000	0.273000	0.096665	1000	0.273000	0.273000	0.251038
1000	0.264000	0.096665	1000	0.264000	0.264000	0.251049
1000	0.253000	0.096665	1000	0.253000	0.253000	0.251050
1000	0.252000	0.096665	1000	0.252000	0.252000	0.251051
1000	0.245000	0.096665	1000	0.245000	0.245000	0.251046
1000	0.226000	0.096665	1000	0.226000	0.226000	0.251025
1000	0.253000	0.096665	1000	0.253000	0.253000	0.251027
1000	0.269000	0.096665	1000	0.269000	0.269000	0.251042
1000	0.249000	0.096665	1000	0.249000	0.249000	0.251040
1000	0.273000	0.096665	1000	0.273000	0.273000	0.251058
1000	0.269000	0.096665	1000	0.269000	0.269000	0.251073
1000	0.293000	0.096665	1000	0.293000	0.293000	0.251108
1000	0.273000	0.096665	1000	0.273000	0.273000	0.251126
1000	0.253000	0.096665	1000	0.253000	0.253000	0.251127
1000	0.239000	0.096665	1000	0.239000	0.239000	0.251117
1000	0.250000	0.096665	1000	0.250000	0.250000	0.251116
1000	0.262000	0.096665	1000	0.262000	0.262000	0.251125
1000	0.259000	0.096665	1000	0.259000	0.259000	0.251132
1000	0.237000	0.096665	1000	0.237000	0.237000	0.251120
1000	0.231000	0.096665	1000	0.231000	0.231000	0.251104
1000	0.266000	0.096665	1000	0.266000	0.266000	0.251116
1000	0.238000	0.096665	1000	0.238000	0.238000	0.251105
1000	0.264000	0.096665	1000	0.264000	0.264000	0.251116
1000	0.267000	0.096665	1000	0.267000	0.267000	0.251128
1000	0.258000	0.096665	1000	0.258000	0.258000	0.251134
1000	0.243000	0.096665	1000	0.243000	0.243000	0.251127
1000	0.258000	0.096665	1000	0.258000	0.258000	0.251133
1000	0.256000	0.096665	1000	0.256000	0.256000	0.251137
1000	0.280000	0.096665	1000	0.280000	0.280000	0.251160
1000	0.276000	0.096665	1000	0.276000	0.276000	0.251181
1000	0.249000	0.096665	1000	0.249000	0.249000	0.251179
1000	0.274000	0.096665	1000	0.274000	0.274000	0.251197
1000	0.253000	0.096665	1000	0.253000	0.253000	0.251199
1000	0.228000	0.096665	1000	0.228000	0.228000	0.251180
1000	0.278000	0.096665	1000	0.278000	0.278000	0.251202
1000	0.255000	0.096665	1000	0.255000	0.255000	0.251205
1000	0.254000	0.096665	1000	0.254000	0.254000	0.251207
1000	0.245000	0.096665	1000	0.245000	0.245000	0.251202
1000	0.253000	0.096665	1000	0.253000	0.253000	0.251203
1000	0.246000	0.096665	1000	0.246000	0.246000	0.251199
1000	0.259000	0.096665	1000	0.259000	0.259000	0.251205
1000	0.274000	0.096665	1000	0.274000	0.274000	0.251224
1000	0.256000	0.096665	1000	0.256000	0.256000	0.251228
1000	0.234000	0.096665	1000	0.234000	0.234000	0.251214
1000	0.247000	0.096665	1000	0.247000	0.247000	0.251210
1000	0.272000	0.096665	1000	0.272000	0.272000	0.251227
1000	0.247000	0.096665	1000	0.247000	0.247000	0.251224
1000	0.248000	0.096665	1000	0.248000	0.248000	0.251221
1000	0.237000	0.096665	1000	0.237000	0.237000	0.251210
1000	0.246000	0.096665	1000	0.246000	0.246000	0.251206
1000	0.242000	0.096665	1000	0.242000	0.242000	0.251198
1000	0.257000	0.096665	1000	0.257000	0.257000	0.251203
1000	0.272000	0.096665	1000	0.272000	0.272000	0.251219
1000	0.237000	0.096665	1000	0.237000	0.237000	0.251208
1000	0.248000	0.096665	1000	0.248000	0.248000	0.251206
1000	0.226000	0.096665	1000	0.226000	0.226000	0.251186
1000	0.240000	0.096665	1000	0.240000	0.240000	0.251177
1000	0.257000	0.096665	1000	0.257000	0.257000	0.251181
1000	0.228000	0.096665	1000	0.228000	0.228000	0.251163
1000	0.293000	0.096665	1000	0.293000	0.293000	0.251196
1000	0.249000	0.096665	1000	0.249000	0.249000	0.251194
1000	0.237000	0.096665	1000	0.237000	0.237000	0.251183
1000	0.250000	0.096665	1000	0.250000	0.250000	0.251182
1000	0.208000	0.096665	1000	0.208000	0.208000	0.251148
1000	0.239000	0.096665	1000	0.239000	0.239000	0.251138
1000	0.265000	0.096665	1000	0.265000	0.265000	0.251149
1000	0.258000	0.096665	1000	0.258000	0.258000	0.251155
1000	0.273000	0.096665	1000	0.273000	0.273000	0.251172
1000	0.238000	0.096665	1000	0.238000	0.238000	0.251162
1000	0.252000	0.096665	1000	0.252000	0.252000	0.251162
1000	0.274000	0.096665	1000	0.274000	0.274000	0.251180
1000	0.248000	0.096665	1000	0.248000	0.248000	0.251178
1000	0.263000	0.096665	1000	0.263000	0.263000	0.251187
1000	0.251000	0.096665	1000	0.251000	0.251000	0.251187
1000	0.271000	0.096665	1000	0.271000	0.271000	0.251202
1000	0.259000	0.096665	1000	0.259000	0.259000	0.251208
1000	0.239000	0.096665	1000	0.239000	0.239000	0.251199
1000	0.242000	0.096665	1000	0.242000	0.242000	0.251192
1000	0.257000	0.096665	1000	0.257000	0.257000	0.251196
1000	0.266000	0.096665	1000	0.266000	0.266000	0.251208
1000	0.301000	0.096665	1000	0.301000	0.301000	0.251246
1000	0.256000	0.096665	1000	0.256000	0.256000	0.251250
1000	0.242000	0.096665	1000	0.242000	0.242000	0.251243
1000	0.254000	0.096665	1000	0.254000	0.254000	0.251245
1000	0.249000	0.096665	1000	0.249000	0.249000	0.251243
1000	0.270000	0.096665	1000	0.270000	0.270000	0.251258
1000	0.243000	0.096665	1000	0.243000	0.243000	0.251252
1000	0.233000	0.096665	1000	0.233000	0.233000	0.251237
1000	0.287000	0.096665	1000	0.287000	0.287000	0.251265
1000	0.217000	0.096665	1000	0.217000	0.217000	0.251239
1000	0.267000	0.096665	1000	0.267000	0.267000	0.251251
1000	0.285000	0.096665	1000	0.285000	0.285000	0.251277
1000	0.255000	0.096665	1000	0.255000	0.255000	0.251280
1000	0.247000	0.096665	1000	0.247000	0.247000	0.251276
1000	0.273000	0.096665	1000	0.273000	0.273000	0.251293
1000	0.241000	0.096665	1000	0.241000	0.241000	0.251285
1000	0.281000	0.096665	1000	0.281000	0.281000	0.251308
1000	0.243000	0.096665	1000	0.243000	0.243000	0.251302
1000	0.284000	0.096665	1000	0.284000	0.284000	0.251327
1000	0.256000	0.096665	1000	0.256000	0.256000	0.251330
1000	0.270000	0.096665	1000	0.270000	0.270000	0.251345
1000	0.268000	0.096665	1000	0.268000	0.268000	0.251357
1000	0.273000	0.096665	1000	0.273000	0.273000	0.251374
1000	0.252000	0.096665	1000	0.252000	0.252000	0.251374
1000	0.271000	0.096665	1000	0.271000	0.271000	0.251389
1000	0.244000	0.096665	1000	0.244000	0.244000	0.251384
1000	0.262000	0.096665	1000	0.262000	0.262000	0.251392
1000	0.263000	0.096665	1000	0.263000	0.263000	0.251401
1000	0.246000	0.096665	1000	0.246000	0.246000	0.251397
1000	0.256000	0.096665	1000	0.256000	0.256000	0.251400
1000	0.229000	0.096665	1000	0.229000	0.229000	0.251383
1000	0.252000	0.096665	1000	0.252000	0.252000	0.251384
1000	0.244000	0.096665	1000	0.244000	0.244000	0.251378
1000	0.248000	0.096665	1000	0.248000	0.248000	0.251375
1000	0.236000	0.096665	1000	0.236000	0.236000	0.251364
1000	0.230000	0.096665	1000	0.230000	0.230000	0.251348
1000	0.253000	0.096665	1000	0.253000	0.253000	0.251349
1000	0.250000	0.096665	1000	0.250000	0.250000	0.251348
1000	0.243000	0.096665	1000	0.243000	0.243000	0.251341
1000	0.253000	0.096665	1000	0.253000	0.253000	0.251343
1000	0.269000	0.096665	1000	0.269000	0.269000	0.251356
1000	0.239000	0.096665	1000	0.239000	0.239000	0.251347
1000	0.237000	0.096665	1000	0.237000	0.237000	0.251336
1000	0.236000	0.096665	1000	0.236000	0.236000	0.251324
1000	0.248000	0.096665	1000	0.248000	0.248000	0.251322
1000	0.234000	0.096665	1000	0.234000	0.234000	0.251309
1000	0.261000	0.096665	1000	0.261000	0.261000	0.251316
1000	0.265000	0.096665	1000	0.265000	0.265000	0.251326
1000	0.242000	0.096665	1000	0.242000	0.242000	0.251319
1000	0.263000	0.096665	1000	0.263000	0.263000	0.251328
1000	0.242000	0.096665	1000	0.242000	0.242000	0.251321
1000	0.240000	0.096665	1000	0.240000	0.240000	0.251313
1000	0.246000	0.096665	1000	0.246000	0.246000	0.251309
1000	0.237000	0.096665	1000	0.237000	0.237000	0.251298
1000	0.261000	0.096665	1000	0.261000	0.261000	0.251305
1000	0.253000	0.096665	1000	0.253000	0.253000	0.251307
1000	0.248000	0.096665	1000	0.248000	0.248000	0.251304
1000	0.235000	0.096665	1000	0.235000	0.235000	0.251292
1000	0.247000	0.096665	1000	0.247000	0.247000	0.251289
1000	0.234000	0.096665	1000	0.234000	0.234000	0.251276
1000	0.230000	0.096665	1000	0.230000	0.230000	0.251260
1000	0.261000	0.096665	1000	0.261000	0.261000	0.251267
1000	0.280000	0.096665	1000	0.280000	0.280000	0.251289
1000	0.253000	0.096665	1000	0.253000	0.253000	0.251290
1000	0.236000	0.096665	1000	0.236000	0.236000	0.251279
1000	0.270000	0.096665	1000	0.270000	0.270000	0.251292
1000	0.258000	0.096665	1000	0.258000	0.258000	0.251297
1000	0.244000	0.096665	1000	0.244000	0.244000	0.251292
1000	0.247000	0.096665	1000	0.247000	0.247000	0.251289
1000	0.251000	0.096665	1000	0.251000	0.251000	0.251289
1000	0.243000	0.096665	1000	0.243000	0.243000	0.251282
1000	0.274000	0.096665	1000	0.274000	0.274000	0.251299
1000	0.277000	0.096665	1000	0.277000	0.277000	0.251318
1000	0.273000	0.096665	1000	0.273000	0.273000	0.251334
1000	0.248000	0.096665	1000	0.248000	0.248000	0.251332
1000	0.235000	0.096665	1000	0.235000	0.235000	0.251320
1000	0.246000	0.096665	1000	0.246000	0.246000	0.251316
1000	0.242000	0.096665	1000	0.242000	0.242000	0.251309
1000	0.257000	0.096665	1000	0.257000	0.257000	0.251313
1000	0.275000	0.096665	1000	0.275000	0.275000	0.251330
1000	0.243000	0.096665	1000	0.243000	0.243000	0.251324
1000	0.243000	0.096665	1000	0.243000	0.243000	0.251318
1000	0.256000	0.096665	1000	0.256000	0.256000	0.251322
1000	0.244000	0.096665	1000	0.244000	0.244000	0.251316
1000	0.233000	0.096665	1000	0.233000	0.233000	0.251303
1000	0.259000	0.096665	1000	0.259000	0.259000	0.251309
1000	0.285000	0.096665	1000	0.285000	0.285000	0.251333
1000	0.267000	0.096665	1000	0.267000	0.267000	0.251345
1000	0.268000	0.096665	1000	0.268000	0.268000	0.251357
1000	0.255000	0.096665	1000	0.255000	0.255000	0.251359
1000	0.273000	0.096665	1000	0.273000	0.273000	0.251375
1000	0.263000	0.096665	1000	0.263000	0.263000	0.251384
1000	0.278000	0.096665	1000	0.278000	0.278000	0.251403
1000	0.252000	0.096665	1000	0.252000	0.252000	0.251403
1000	0.263000	0.096665	1000	0.263000	0.263000	0.251412
1000	0.240000	0.096665	1000	0.240000	0.240000	0.251403
1000	0.245000	0.096665	1000	0.245000	0.245000	0.251399
1000	0.236000	0.096665	1000	0.236000	0.236000	0.251388
1000	0.236000	0.096665	1000	0.236000	0.236000	0.251377
1000	0.237000	0.096665	1000	0.237000	0.237000	0.251366
1000	0.238000	0.096665	1000	0.238000	0.238000	0.251356
1000	0.250000	0.096665	1000	0.250000	0.250000	0.251356
1000	0.219000	0.096665	1000	0.219000	0.219000	0.251332
1000	0.261000	0.096665	1000	0.261000	0.261000	0.251339
1000	0.257000	0.096665	1000	0.257000	0.257000	0.251343
1000	0.262000	0.096665	1000	0.262000	0.262000	0.251351
1000	0.275000	0.096665	1000	0.275000	0.275000	0.251368
1000	0.234000	0.096665	1000	0.234000	0.234000	0.251355
1000	0.236000	0.096665	1000	0.236000	0.236000	0.251344
1000	0.246000	0.096665	1000	0.246000	0.246000	0.251341
1000	0.236000	0.096665	1000	0.236000	0.236000	0.251330
1000	0.274000	0.096665	1000	0.274000	0.274000	0.251346
1000	0.259000	0.096665	1000	0.259000	0.259000	0.251351
1000	0.269000	0.096665	1000	0.269000	0.269000	0.251364
1000	0.261000	0.096665	1000	0.261000	0.261000	0.251371
1000	0.266000	0.096665	1000	0.266000	0.266000	0.251381
1000	0.258000	0.096665	1000	0.258000	0.258000	0.251386
1000	0.266000	0.096665	1000	0.266000	0.266000	0.251396
1000	0.243000	0.096665	1000	0.243000	0.243000	0.251390
1000	0.267000	0.096665	1000	0.267000	0.267000	0.251402
1000	0.287000	0.096665	1000	0.287000	0.287000	0.251427
1000	0.249000	0.096665	1000	0.249000	0.249000	0.251425
1000	0.266000	0.096665	1000	0.266000	0.266000	0.251436
1000	0.250000	0.096665	1000	0.250000	0.250000	0.251434
1000	0.235000	0.096665	1000	0.235000	0.235000	0.251423
1000	0.253000	0.096665	1000	0.253000	0.253000	0.251424
1000	0.254000	0.096665	1000	0.254000	0.254000	0.251426
1000	0.268000	0.096665	1000	0.268000	0.268000	0.251437
1000	0.264000	0.096665	1000	0.264000	0.264000	0.251446
1000	0.285000	0.096665	1000	0.285000	0.285000	0.251470
1000	0.234000	0.096665	1000	0.234000	0.234000	0.251458
1000	0.255000	0.096665	1000	0.255000	0.255000	0.251460
1000	0.283000	0.096665	1000	0.283000	0.283000	0.251483
1000	0.255000	0.096665	1000	0.255000	0.255000	0.251485
1000	0.266000	0.096665	1000	0.266000	0.266000	0.251495
1000	0.269000	0.096665	1000	0.269000	0.269000	0.251508
1000	0.260000	0.096665	1000	0.260000	0.260000	0.251514
1000	0.259000	0.096665	1000	0.259000	0.259000	0.251519
1000	0.310000	0.096665	1000	0.310000	0.310000	0.251560
1000	0.254000	0.096665	1000	0.254000	0.254000	0.251562
1000	0.252000	0.096665	1000	0.252000	0.252000	0.251562
1000	0.213000	0.096665	1000	0.213000	0.213000	0.251535
1000	0.267000	0.096665	1000	0.267000	0.267000	0.251546
1000	0.231000	0.096665	1000	0.231000	0.231000	0.251531
1000	0.277000	0.096665	1000	0.277000	0.277000	0.251549
1000	0.258000	0.096665	1000	0.258000	0.258000	0.251554
1000	0.284000	0.096665	1000	0.284000	0.284000	0.251576
1000	0.263000	0.096665	1000	0.263000	0.263000	0.251584
1000	0.207000	0.096665	1000	0.207000	0.207000	0.251553
1000	0.255000	0.096665	1000	0.255000	0.255000	0.251556
1000	0.257000	0.096665	1000	0.257000	0.257000	0.251559
1000	0.249000	0.096665	1000	0.249000	0.249000	0.251558
1000	0.261000	0.096665	1000	0.261000	0.261000	0.251564
1000	0.264000	0.096665	1000	0.264000	0.264000	0.251573
1000	0.256000	0.096665	1000	0.256000	0.256000	0.251576
1000	0.248000	0.096665	1000	0.248000	0.248000	0.251573
1000	0.227000	0.096665	1000	0.227000	0.227000	0.251556
1000	0.239000	0.096665	1000	0.239000	0.239000	0.251548
1000	0.221000	0.096665	1000	0.221000	0.221000	0.251527
1000	0.240000	0.096665	1000	0.240000	0.240000	0.251519
1000	0.252000	0.096665	1000	0.252000	0.252000	0.251519
1000	0.253000	0.096665	1000	0.253000	0.253000	0.251520
1000	0.257000	0.096665	1000	0.257000	0.257000	0.251524
1000	0.248000	0.096665	1000	0.248000	0.248000	0.251521
1000	0.229000	0.096665	1000	0.229000	0.229000	0.251506
1000	0.220000	0.096665	1000	0.220000	0.220000	0.251484
1000	0.239000	0.096665	1000	0.239000	0.239000	0.251475
1000	0.273000	0.096665	1000	0.273000	0.273000	0.251490
1000	0.253000	0.096665	1000	0.253000	0.253000	0.251491
1000	0.251000	0.096665	1000	0.251000	0.251000	0.251491
1000	0.262000	0.096665	1000	0.262000	0.262000	0.251498
1000	0.264000	0.096665	1000	0.264000	0.264000	0.251507
1000	0.230000	0.096665	1000	0.230000	0.230000	0.251492
1000	0.239000	0.096665	1000	0.239000	0.239000	0.251483
1000	0.242000	0.096665	1000	0.242000	0.242000	0.251477
1000	0.242000	0.096665	1000	0.242000	0.242000	0.251470
1000	0.251000	0.096665	1000	0.251000	0.251000	0.251470
1000	0.261000	0.096665	1000	0.261000	0.261000	0.251477
1000	0.248000	0.096665	1000	0.248000	0.248000	0.251474
1000	0.251000	0.096665	1000	0.251000	0.251000	0.251474
1000	0.270000	0.096665	1000	0.270000	0.270000	0.251487
1000	0.280000	0.096665	1000	0.280000	0.280000	0.251506
1000	0.237000	0.096665	1000	0.237000	0.237000	0.251496
1000	0.281000	0.096665	1000	0.281000	0.281000	0.251516
1000	0.231000	0.096665	1000	0.231000	0.231000	0.251502
1000	0.236000	0.096665	1000	0.236000	0.236000	0.251492
1000	0.247000	0.096665	1000	0.247000	0.247000	0.251489
1000	0.243000	0.096665	1000	0.243000	0.243000	0.251483
1000	0.229000	0.096665	1000	0.229000	0.229000	0.251468
1000	0.246000	0.096665	1000	0.246000	0.246000	0.251464
1000	0.249000	0.096665	1000	0.249000	0.249000	0.251462
1000	0.244000	0.096665	1000	0.244000	0.244000	0.251457
1000	0.253000	0.096665	1000	0.253000	0.253000	0.251458
1000	0.269000	0.096665	1000	0.269000	0.269000	0.251470
1000	0.257000	0.096665	1000	0.257000	0.257000	0.251474
1000	0.244000	0.096665	1000	0.244000	0.244000	0.251469
1000	0.259000	0.096665	1000	0.259000	0.259000	0.251474
1000	0.260000	0.096665	1000	0.260000	0.260000	0.251480
1000	0.282000	0.096665	1000	0.282000	0.282000	0.251500
1000	0.253000	0.096665	1000	0.253000	0.253000	0.251501
1000	0.258000	0.096665	1000	0.258000	0.258000	0.251506
1000	0.253000	0.096665	1000	0.253000	0.253000	0.251507
1000	0.293000	0.096665	1000	0.293000	0.293000	0.251534
1000	0.257000	0.096665	1000	0.257000	0.257000	0.251538
1000	0.231000	0.096665	1000	0.231000	0.231000	0.251524
1000	0.254000	0.096665	1000	0.254000	0.254000	0.251526
1000	0.233000	0.096665	1000	0.233000	0.233000	0.251514
1000	0.226000	0.096665	1000	0.226000	0.226000	0.251496
1000	0.233000	0.096665	1000	0.233000	0.233000	0.251484
1000	0.250000	0.096665	1000	0.250000	0.250000	0.251483
1000	0.265000	0.096665	1000	0.265000	0.265000	0.251492
1000	0.262000	0.096665	1000	0.262000	0.262000	0.251499
1000	0.247000	0.096665	1000	0.247000	0.247000	0.251496
1000	0.272000	0.096665	1000	0.272000	0.272000	0.251510
1000	0.237000	0.096665	1000	0.237000	0.237000	0.251500
1000	0.227000	0.096665	1000	0.227000	0.227000	0.251484
1000	0.244000	0.096665	1000	0.244000	0.244000	0.251479
1000	0.258000	0.096665	1000	0.258000	0.258000	0.251483
1000	0.270000	0.096665	1000	0.270000	0.270000	0.251496
1000	0.254000	0.096665	1000	0.254000	0.254000	0.251497
1000	0.240000	0.096665	1000	0.240000	0.240000	0.251490
1000	0.265000	0.096665	1000	0.265000	0.265000	0.251499
1000	0.284000	0.096665	1000	0.284000	0.284000	0.251520
1000	0.262000	0.096665	1000	0.262000	0.262000	0.251527
1000	0.242000	0.096665	1000	0.242000	0.242000	0.251521
1000	0.277000	0.096665	1000	0.277000	0.277000	0.251538
1000	0.252000	0.096665	1000	0.252000	0.252000	0.251538
1000	0.240000	0.096665	1000	0.240000	0.240000	0.251530
1000	0.277000	0.096665	1000	0.277000	0.277000	0.251547
1000	0.239000	0.096665	1000	0.239000	0.239000	0.251539
1000	0.275000	0.096665	1000	0.275000	0.275000	0.251554
1000	0.223000	0.096665	1000	0.223000	0.223000	0.251535
1000	0.258000	0.096665	1000	0.258000	0.258000	0.251540
1000	0.239000	0.096665	1000	0.239000	0.239000	0.251531
1000	0.252000	0.096665	1000	0.252000	0.252000	0.251532
1000	0.277000	0.096665	1000	0.277000	0.277000	0.251549
1000	0.276000	0.096665	1000	0.276000	0.276000	0.251565
1000	0.234000	0.096665	1000	0.234000	0.234000	0.251553
1000	0.276000	0.096665	1000	0.276000	0.276000	0.251569
1000	0.249000	0.096665	1000	0.249000	0.249000	0.251567
1000	0.257000	0.096665	1000	0.257000	0.257000	0.251571
1000	0.281000	0.096665	1000	0.281000	0.281000	0.251590
1000	0.245000	0.096665	1000	0.245000	0.245000	0.251586
1000	0.265000	0.096665	1000	0.265000	0.265000	0.251595
1000	0.274000	0.096665	1000	0.274000	0.274000	0.251609
1000	0.274000	0.096665	1000	0.274000	0.274000	0.251624
1000	0.279000	0.096665	1000	0.279000	0.279000	0.251642
1000	0.248000	0.096665	1000	0.248000	0.248000	0.251640
1000	0.267000	0.096665	1000	0.267000	0.267000	0.251650
1000	0.234000	0.096665	1000	0.234000	0.234000	0.251638
1000	0.248000	0.096665	1000	0.248000	0.248000	0.251636
1000	0.253000	0.096665	1000	0.253000	0.253000	0.251637
1000	0.273000	0.096665	1000	0.273000	0.273000	0.251650
1000	0.257000	0.096665	1000	0.257000	0.257000	0.251654
1000	0.231000	0.096665	1000	0.231000	0.231000	0.251641
1000	0.275000	0.096665	1000	0.275000	0.275000	0.251656
1000	0.269000	0.096665	1000	0.269000	0.269000	0.251667
1000	0.212000	0.096665	1000	0.212000	0.212000	0.251641
1000	0.272000	0.096665	1000	0.272000	0.272000	0.251654
1000	0.269000	0.096665	1000	0.269000	0.269000	0.251666
1000	0.270000	0.096665	1000	0.270000	0.270000	0.251678
1000	0.239000	0.096665	1000	0.239000	0.239000	0.251669
1000	0.256000	0.096665	1000	0.256000	0.256000	0.251672
1000	0.263000	0.096665	1000	0.263000	0.263000	0.251679
1000	0.215000	0.096665	1000	0.215000	0.215000	0.251656
1000	0.266000	0.096665	1000	0.266000	0.266000	0.251665
1000	0.272000	0.096665	1000	0.272000	0.272000	0.251678
1000	0.232000	0.096665	1000	0.232000	0.232000	0.251665
1000	0.260000	0.096665	1000	0.260000	0.260000	0.251671
1000	0.270000	0.096665	1000	0.270000	0.270000	0.251683
1000	0.238000	0.096665	1000	0.238000	0.238000	0.251674
1000	0.248000	0.096665	1000	0.248000	0.248000	0.251671
1000	0.241000	0.096665	1000	0.241000	0.241000	0.251665
1000	0.259000	0.096665	1000	0.259000	0.259000	0.251669
1000	0.274000	0.096665	1000	0.274000	0.274000	0.251684
1000	0.230000	0.096665	1000	0.230000	0.230000	0.251670
1000	0.250000	0.096665	1000	0.250000	0.250000	0.251669
1000	0.255000	0.096665	1000	0.255000	0.255000	0.251671
1000	0.270000	0.096665	1000	0.270000	0.270000	0.251683
1000	0.263000	0.096665	1000	0.263000	0.263000	0.251690
1000	0.262000	0.096665	1000	0.262000	0.262000	0.251696
1000	0.264000	0.096665	1000	0.264000	0.264000	0.251704
1000	0.259000	0.096665	1000	0.259000	0.259000	0.251709
1000	0.238000	0.096665	1000	0.238000	0.238000	0.251700
1000	0.224000	0.096665	1000	0.224000	0.224000	0.251682
1000	0.240000	0.096665	1000	0.240000	0.240000	0.251675
1000	0.237000	0.096665	1000	0.237000	0.237000	0.251666
1000	0.266000	0.096665	1000	0.266000	0.266000	0.251675
1000	0.281000	0.096665	1000	0.281000	0.281000	0.251693
1000	0.258000	0.096665	1000	0.258000	0.258000	0.251697
1000	0.267000	0.096665	1000	0.267000	0.267000	0.251707
1000	0.248000	0.096665	1000	0.248000	0.248000	0.251705
1000	0.240000	0.096665	1000	0.240000	0.240000	0.251697
1000	0.247000	0.096665	1000	0.247000	0.247000	0.251694
1000	0.262000	0.096665	1000	0.262000	0.262000	0.251701
1000	0.291000	0.096665	1000	0.291000	0.291000	0.251726
1000	0.249000	0.096665	1000	0.249000	0.249000	0.251724
1000	0.261000	0.096665	1000	0.261000	0.261000	0.251730
1000	0.254000	0.096665	1000	0.254000	0.254000	0.251731
1000	0.246000	0.096665	1000	0.246000	0.246000	0.251728
1000	0.244000	0.096665	1000	0.244000	0.244000	0.251723
1000	0.276000	0.096665	1000	0.276000	0.276000	0.251738
1000	0.269000	0.096665	1000	0.269000	0.269000	0.251749
1000	0.276000	0.096665	1000	0.276000	0.276000	0.251764
1000	0.244000	0.096665	1000	0.244000	0.244000	0.251759
1000	0.255000	0.096665	1000	0.255000	0.255000	0.251761
1000	0.241000	0.096665	1000	0.241000	0.241000	0.251755
1000	0.243000	0.096665	1000	0.243000	0.243000	0.251749
1000	0.278000	0.096665	1000	0.278000	0.278000	0.251766
1000	0.252000	0.096665	1000	0.252000	0.252000	0.251766
1000	0.240000	0.096665	1000	0.240000	0.240000	0.251758
1000	0.271000	0.096665	1000	0.271000	0.271000	0.251771
1000	0.216000	0.096665	1000	0.216000	0.216000	0.251748
1000	0.267000	0.096665	1000	0.267000	0.267000	0.251758
1000	0.232000	0.096665	1000	0.232000	0.232000	0.251745
1000	0.248000	0.096665	1000	0.248000	0.248000	0.251743
1000	0.262000	0.096665	1000	0.262000	0.262000	0.251749
1000	0.245000	0.096665	1000	0.245000	0.245000	0.251745
1000	0.255000	0.096665	1000	0.255000	0.255000	0.251747
1000	0.237000	0.096665	1000	0.237000	0.237000	0.251738
1000	0.264000	0.096665	1000	0.264000	0.264000	0.251746
1000	0.230000	0.096665	1000	0.230000	0.230000	0.251732
1000	0.241000	0.096665	1000	0.241000	0.241000	0.251725
1000	0.270000	0.096665	1000	0.270000	0.270000	0.251737
1000	0.251000	0.096665	1000	0.251000	0.251000	0.251736
1000	0.219000	0.096665	1000	0.219000	0.219000	0.251716
1000	0.253000	0.096665	1000	0.253000	0.253000	0.251717
1000	0.260000	0.096665	1000	0.260000	0.260000	0.251722
1000	0.273000	0.096665	1000	0.273000	0.273000	0.251735
1000	0.252000	0.096665	1000	0.252000	0.252000	0.251735
1000	0.256000	0.096665	1000	0.256000	0.256000	0.251738
1000	0.228000	0.096665	1000	0.228000	0.228000	0.251723
1000	0.262000	0.096665	1000	0.262000	0.262000	0.251730
1000	0.243000	0.096665	1000	0.243000	0.243000	0.251724
1000	0.274000	0.096665	1000	0.274000	0.274000	0.251738
1000	0.261000	0.096665	1000	0.261000	0.261000	0.251744
1000	0.280000	0.096665	1000	0.280000	0.280000	0.251761
1000	0.227000	0.096665	1000	0.227000	0.227000	0.251746
1000	0.250000	0.096665	1000	0.250000	0.250000	0.251745
1000	0.280000	0.096665	1000	0.280000	0.280000	0.251762
1000	0.265000	0.096665	1000	0.265000	0.265000	0.251770
1000	0.231000	0.096665	1000	0.231000	0.231000	0.251758
1000	0.263000	0.096665	1000	0.263000	0.263000	0.251764
1000	0.273000	0.096665	1000	0.273000	0.273000	0.251777
1000	0.268000	0.096665	1000	0.268000	0.268000	0.251787
1000	0.276000	0.096665	1000	0.276000	0.276000	0.251802
1000	0.247000	0.096665	1000	0.247000	0.247000	0.251799
1000	0.251000	0.096665	1000	0.251000	0.251000	0.251799
1000	0.266000	0.096665	1000	0.266000	0.266000	0.251808
1000	0.277000	0.096665	1000	0.277000	0.277000	0.251823
1000	0.250000	0.096665	1000	0.250000	0.250000	0.251822
1000	0.245000	0.096665	1000	0.245000	0.245000	0.251818
1000	0.225000	0.096665	1000	0.225000	0.225000	0.251801
1000	0.269000	0.096665	1000	0.269000	0.269000	0.251812
1000	0.250000	0.096665	1000	0.250000	0.250000	0.251811
1000	0.246000	0.096665	1000	0.246000	0.246000	0.251807
1000	0.249000	0.096665	1000	0.249000	0.249000	0.251805
1000	0.255000	0.096665	1000	0.255000	0.255000	0.251807
1000	0.219000	0.096665	1000	0.219000	0.219000	0.251787
1000	0.248000	0.096665	1000	0.248000	0.248000	0.251785
1000	0.244000	0.096665	1000	0.244000	0.244000	0.251780
1000	0.244000	0.096665	1000	0.244000	0.244000	0.251776
1000	0.264000	0.096665	1000	0.264000	0.264000	0.251783
1000	0.274000	0.096665	1000	0.274000	0.274000	0.251797
1000	0.256000	0.096665	1000	0.256000	0.256000	0.251799
1000	0.228000	0.096665	1000	0.228000	0.228000	0.251785
1000	0.270000	0.096665	1000	0.270000	0.270000	0.251796
1000	0.266000	0.096665	1000	0.266000	0.266000	0.251804
1000	0.265000	0.096665	1000	0.265000	0.265000	0.251812
1000	0.268000	0.096665	1000	0.268000	0.268000	0.251822
1000	0.295000	0.096665	1000	0.295000	0.295000	0.251848
1000	0.259000	0.096665	1000	0.259000	0.259000	0.251853
1000	0.256000	0.096665	1000	0.256000	0.256000	0.251855
1000	0.263000	0.096665	1000	0.263000	0.263000	0.251862
1000	0.252000	0.096665	1000	0.252000	0.252000	0.251862
1000	0.262000	0.096665	1000	0.262000	0.262000	0.251868
1000	0.224000	0.096665	1000	0.224000	0.224000	0.251851
1000	0.264000	0.096665	1000	0.264000	0.264000	0.251858
1000	0.264000	0.096665	1000	0.264000	0.264000	0.251866
1000	0.288000	0.096665	1000	0.288000	0.288000	0.251887
1000	0.237000	0.096665	1000	0.237000	0.237000	0.251879
1000	0.264000	0.096665	1000	0.264000	0.264000	0.251886
1000	0.246000	0.096665	1000	0.246000	0.246000	0.251882
1000	0.235000	0.096665	1000	0.235000	0.235000	0.251872
1000	0.253000	0.096665	1000	0.253000	0.253000	0.251873
1000	0.240000	0.096665	1000	0.240000	0.240000	0.251866
1000	0.243000	0.096665	1000	0.243000	0.243000	0.251860
1000	0.260000	0.096665	1000	0.260000	0.260000	0.251865
1000	0.241000	0.096665	1000	0.241000	0.241000	0.251859
1000	0.270000	0.096665	1000	0.270000	0.270000	0.251870
1000	0.264000	0.096665	1000	0.264000	0.264000	0.251877
1000	0.264000	0.096665	1000	0.264000	0.264000	0.251884
1000	0.226000	0.096665	1000	0.226000	0.226000	0.251869
1000	0.241000	0.096665	1000	0.241000	0.241000	0.251862
1000	0.249000	0.096665	1000	0.249000	0.249000	0.251860
1000	0.253000	0.096665	1000	0.253000	0.253000	0.251861
1000	0.257000	0.096665	1000	0.257000	0.257000	0.251864
1000	0.263000	0.096665	1000	0.263000	0.263000	0.251871
1000	0.239000	0.096665	1000	0.239000	0.239000	0.251863
1000	0.238000	0.096665	1000	0.238000	0.238000	0.251855
1000	0.257000	0.096665	1000	0.257000	0.257000	0.251858
1000	0.268000	0.096665	1000	0.268000	0.268000	0.251868
1000	0.244000	0.096665	1000	0.244000	0.244000	0.251863
1000	0.258000	0.096665	1000	0.258000	0.258000	0.251867
1000	0.231000	0.096665	1000	0.231000	0.231000	0.251854
1000	0.276000	0.096665	1000	0.276000	0.276000	0.251868
1000	0.232000	0.096665	1000	0.232000	0.232000	0.251857
1000	0.250000	0.096665	1000	0.250000	0.250000	0.251856
1000	0.268000	0.096665	1000	0.268000	0.268000	0.251865
1000	0.258000	0.096665	1000	0.258000	0.258000	0.251869
1000	0.251000	0.096665	1000	0.251000	0.251000	0.251868
1000	0.235000	0.096665	1000	0.235000	0.235000	0.251858
1000	0.255000	0.096665	1000	0.255000	0.255000	0.251860
1000	0.279000	0.096665	1000	0.279000	0.279000	0.251876
1000	0.256000	0.096665	1000	0.256000	0.256000	0.251879
1000	0.246000	0.096665	1000	0.246000	0.246000	0.251875
1000	0.274000	0.096665	1000	0.274000	0.274000	0.251888
1000	0.244000	0.096665	1000	0.244000	0.244000	0.251884
1000	0.246000	0.096665	1000	0.246000	0.246000	0.251880
1000	0.222000	0.096665	1000	0.222000	0.222000	0.251863
1000	0.251000	0.096665	1000	0.251000	0.251000	0.251862
1000	0.271000	0.096665	1000	0.271000	0.271000	0.251873
1000	0.239000	0.096665	1000	0.239000	0.239000	0.251866
1000	0.242000	0.096665	1000	0.242000	0.242000	0.251860
1000	0.289000	0.096665	1000	0.289000	0.289000	0.251882
1000	0.262000	0.096665	1000	0.262000	0.262000	0.251888
1000	0.241000	0.096665	1000	0.241000	0.241000	0.251881
1000	0.237000	0.096665	1000	0.237000	0.237000	0.251873
1000	0.267000	0.096665	1000	0.267000	0.267000	0.251881
1000	0.257000	0.096665	1000	0.257000	0.257000	0.251884
1000	0.260000	0.096665	1000	0.260000	0.260000	0.251889
1000	0.265000	0.096665	1000	0.265000	0.265000	0.251897
1000	0.270000	0.096665	1000	0.270000	0.270000	0.251907
1000	0.268000	0.096665	1000	0.268000	0.268000	0.251917
1000	0.281000	0.096665	1000	0.281000	0.281000	0.251934
1000	0.276000	0.096665	1000	0.276000	0.276000	0.251948
1000	0.262000	0.096665	1000	0.262000	0.262000	0.251953
1000	0.266000	0.096665	1000	0.266000	0.266000	0.251962
1000	0.289000	0.096665	1000	0.289000	0.289000	0.251983
1000	0.257000	0.096665	1000	0.257000	0.257000	0.251986
1000	0.284000	0.096665	1000	0.284000	0.284000	0.252004
1000	0.250000	0.096665	1000	0.250000	0.250000	0.252003
1000	0.247000	0.096665	1000	0.247000	0.247000	0.252000
1000	0.256000	0.096665	1000	0.256000	0.256000	0.252003
1000	0.260000	0.096665	1000	0.260000	0.260000	0.252007
1000	0.231000	0.096665	1000	0.231000	0.231000	0.251995
1000	0.237000	0.096665	1000	0.237000	0.237000	0.251987
1000	0.231000	0.096665	1000	0.231000	0.231000	0.251974
1000	0.243000	0.096665	1000	0.243000	0.243000	0.251969
1000	0.275000	0.096665	1000	0.275000	0.275000	0.251983
1000	0.265000	0.096665	1000	0.265000	0.265000	0.251990
1000	0.247000	0.096665	1000	0.247000	0.247000	0.251987
1000	0.217000	0.096665	1000	0.217000	0.217000	0.251967
1000	0.234000	0.096665	1000	0.234000	0.234000	0.251957
1000	0.241000	0.096665	1000	0.241000	0.241000	0.251950
1000	0.249000	0.096665	1000	0.249000	0.249000	0.251949
1000	0.246000	0.096665	1000	0.246000	0.246000	0.251945
1000	0.253000	0.096665	1000	0.253000	0.253000	0.251946
1000	0.236000	0.096665	1000	0.236000	0.236000	0.251937
1000	0.263000	0.096665	1000	0.263000	0.263000	0.251943
1000	0.265000	0.096665	1000	0.265000	0.265000	0.251951
1000	0.243000	0.096665	1000	0.243000	0.243000	0.251945
1000	0.262000	0.096665	1000	0.262000	0.262000	0.251951
1000	0.245000	0.096665	1000	0.245000	0.245000	0.251947
1000	0.263000	0.096665	1000	0.263000	0.263000	0.251954
1000	0.272000	0.096665	1000	0.272000	0.272000	0.251965
1000	0.263000	0.096665	1000	0.263000	0.263000	0.251971
1000	0.258000	0.096665	1000	0.258000	0.258000	0.251975
1000	0.242000	0.096665	1000	0.242000	0.242000	0.251969
1000	0.257000	0.096665	1000	0.257000	0.257000	0.251972
1000	0.263000	0.096665	1000	0.263000	0.263000	0.251978
1000	0.254000	0.096665	1000	0.254000	0.254000	0.251979
1000	0.246000	0.096665	1000	0.246000	0.246000	0.251976
1000	0.256000	0.096665	1000	0.256000	0.256000	0.251978
1000	0.245000	0.096665	1000	0.245000	0.245000	0.251974
1000	0.279000	0.096665	1000	0.279000	0.279000	0.251990
1000	0.282000	0.096665	1000	0.282000	0.282000	0.252007
1000	0.278000	0.096665	1000	0.278000	0.278000	0.252021
1000	0.248000	0.096665	1000	0.248000	0.248000	0.252019
1000	0.251000	0.096665	1000	0.251000	0.251000	0.252019
1000	0.249000	0.096665	1000	0.249000	0.249000	0.252017
1000	0.241000	0.096665	1000	0.241000	0.241000	0.252011
1000	0.268000	0.096665	1000	0.268000	0.268000	0.252020
1000	0.275000	0.096665	1000	0.275000	0.275000	0.252033
1000	0.234000	0.096665	1000	0.234000	0.234000	0.252022
1000	0.244000	0.096665	1000	0.244000	0.244000	0.252018
1000	0.255000	0.096665	1000	0.255000	0.255000	0.252020
1000	0.223000	0.096665	1000	0.223000	0.223000	0.252003
1000	0.232000	0.096665	1000	0.232000	0.232000	0.251992
1000	0.218000	0.096665	1000	0.218000	0.218000	0.251973
1000	0.260000	0.096665	1000	0.260000	0.260000	0.251977
1000	0.236000	0.096665	1000	0.236000	0.236000	0.251968
1000	0.274000	0.096665	1000	0.274000	0.274000	0.251981
1000	0.246000	0.096665	1000	0.246000	0.246000	0.251977
1000	0.253000	0.096665	1000	0.253000	0.253000	0.251978
1000	0.265000	0.096665	1000	0.265000	0.265000	0.251985
1000	0.238000	0.096665	1000	0.238000	0.238000	0.251977
1000	0.246000	0.096665	1000	0.246000	0.246000	0.251974
1000	0.265000	0.096665	1000	0.265000	0.265000	0.251981
1000	0.230000	0.096665	1000	0.230000	0.230000	0.251969
1000	0.243000	0.096665	1000	0.243000	0.243000	0.251964
1000	0.242000	0.096665	1000	0.242000	0.242000	0.251958
1000	0.254000	0.096665	1000	0.254000	0.254000	0.251960
1000	0.255000	0.096665	1000	0.255000	0.255000	0.251961
1000	0.266000	0.096665	1000	0.266000	0.266000	0.251969
1000	0.246000	0.096665	1000	0.246000	0.246000	0.251966
1000	0.274000	0.096665	1000	0.274000	0.274000	0.251978
1000	0.243000	0.096665	1000	0.243000	0.243000	0.251973
1000	0.250000	0.096665	1000	0.250000	0.250000	0.251972
1000	0.254000	0.096665	1000	0.254000	0.254000	0.251973
1000	0.260000	0.096665	1000	0.260000	0.260000	0.251978
1000	0.253000	0.096665	1000	0.253000	0.253000	0.251978
1000	0.226000	0.096665	1000	0.226000	0.226000	0.251964
1000	0.257000	0.096665	1000	0.257000	0.257000	0.251966
1000	0.244000	0.096665	1000	0.244000	0.244000	0.251962
1000	0.253000	0.096665	1000	0.253000	0.253000	0.251963
1000	0.273000	0.096665	1000	0.273000	0.273000	0.251974
1000	0.263000	0.096665	1000	0.263000	0.263000	0.251980
1000	0.249000	0.096665	1000	0.249000	0.249000	0.251979
1000	0.257000	0.096665	1000	0.257000	0.257000	0.251982
1000	0.268000	0.096665	1000	0.268000	0.268000	0.251990
1000	0.222000	0.096665	1000	0.222000	0.222000	0.251974
1000	0.266000	0.096665	1000	0.266000	0.266000	0.251982
1000	0.241000	0.096665	1000	0.241000	0.241000	0.251976
1000	0.278000	0.096665	1000	0.278000	0.278000	0.251990
1000	0.261000	0.096665	1000	0.261000	0.261000	0.251995
1000	0.250000	0.096665	1000	0.250000	0.250000	0.251994
1000	0.231000	0.096665	1000	0.231000	0.231000	0.251982
1000	0.234000	0.096665	1000	0.234000	0.234000	0.251972
1000	0.273000	0.096665	1000	0.273000	0.273000	0.251984
1000	0.267000	0.096665	1000	0.267000	0.267000	0.251992
1000	0.235000	0.096665	1000	0.235000	0.235000	0.251983
1000	0.250000	0.096665	1000	0.250000	0.250000	0.251982
1000	0.245000	0.096665	1000	0.245000	0.245000	0.251978
1000	0.281000	0.096665	1000	0.281000	0.281000	0.251994
1000	0.268000	0.096665	1000	0.268000	0.268000	0.252003
1000	0.236000	0.096665	1000	0.236000	0.236000	0.251994
1000	0.234000	0.096665	1000	0.234000	0.234000	0.251984
1000	0.239000	0.096665	1000	0.239000	0.239000	0.251977
1000	0.252000	0.096665	1000	0.252000	0.252000	0.251977
1000	0.253000	0.096665	1000	0.253000	0.253000	0.251977
1000	0.268000	0.096665	1000	0.268000	0.268000	0.251986
1000	0.249000	0.096665	1000	0.249000	0.249000	0.251985
1000	0.273000	0.096665	1000	0.273000	0.273000	0.251996
1000	0.245000	0.096665	1000	0.245000	0.245000	0.251992
1000	0.221000	0.096665	1000	0.221000	0.221000	0.251975
1000	0.232000	0.096665	1000	0.232000	0.232000	0.251964
1000	0.269000	0.096665	1000	0.269000	0.269000	0.251974
1000	0.241000	0.096665	1000	0.241000	0.241000	0.251968
1000	0.260000	0.096665	1000	0.260000	0.260000	0.251972
1000	0.280000	0.096665	1000	0.280000	0.280000	0.251987
1000	0.257000	0.096665	1000	0.257000	0.257000	0.251990
1000	0.294000	0.096665	1000	0.294000	0.294000	0.252013
1000	0.256000	0.096665	1000	0.256000	0.256000	0.252015
1000	0.248000	0.096665	1000	0.248000	0.248000	0.252013
1000	0.259000	0.096665	1000	0.259000	0.259000	0.252017
1000	0.276000	0.096665	1000	0.276000	0.276000	0.252030
1000	0.246000	0.096665	1000	0.246000	0.246000	0.252026
1000	0.251000	0.096665	1000	0.251000	0.251000	0.252026
1000	0.259000	0.096665	1000	0.259000	0.259000	0.252030
1000	0.244000	0.096665	1000	0.244000	0.244000	0.252025
1000	0.236000	0.096665	1000	0.236000	0.236000	0.252017
1000	0.253000	0.096665	1000	0.253000	0.253000	0.252017
1000	0.238000	0.096665	1000	0.238000	0.238000	0.252010
1000	0.257000	0.096665	1000	0.257000	0.257000	0.252012
1000	0.244000	0.096665	1000	0.244000	0.244000	0.252008
1000	0.231000	0.096665	1000	0.231000	0.231000	0.251997
1000	0.242000	0.096665	1000	0.242000	0.242000	0.251991
1000	0.246000	0.096665	1000	0.246000	0.246000	0.251988
1000	0.270000	0.096665	1000	0.270000	0.270000	0.251998
1000	0.243000	0.096665	1000	0.243000	0.243000	0.251993
1000	0.284000	0.096665	1000	0.284000	0.284000	0.252010
1000	0.238000	0.096665	1000	0.238000	0.238000	0.252003
1000	0.237000	0.096665	1000	0.237000	0.237000	0.251994
1000	0.247000	0.096665	1000	0.247000	0.247000	0.251992
1000	0.268000	0.096665	1000	0.268000	0.268000	0.252000
1000	0.256000	0.096665	1000	0.256000	0.256000	0.252003
1000	0.244000	0.096665	1000	0.244000	0.244000	0.251998
1000	0.242000	0.096665	1000	0.242000	0.242000	0.251993
1000	0.251000	0.096665	1000	0.251000	0.251000	0.251992
1000	0.255000	0.096665	1000	0.255000	0.255000	0.251994
1000	0.273000	0.096665	1000	0.273000	0.273000	0.252005
1000	0.238000	0.096665	1000	0.238000	0.238000	0.251998
1000	0.244000	0.096665	1000	0.244000	0.244000	0.251993
1000	0.243000	0.096665	1000	0.243000	0.243000	0.251989
1000	0.260000	0.096665	1000	0.260000	0.260000	0.251993
1000	0.274000	0.096665	1000	0.274000	0.274000	0.252005
1000	0.274000	0.096665	1000	0.274000	0.274000	0.252016
1000	0.265000	0.096665	1000	0.265000	0.265000	0.252023
1000	0.235000	0.096665	1000	0.235000	0.235000	0.252014
1000	0.253000	0.096665	1000	0.253000	0.253000	0.252015
1000	0.275000	0.096665	1000	0.275000	0.275000	0.252027
1000	0.247000	0.096665	1000	0.247000	0.247000	0.252024
1000	0.259000	0.096665	1000	0.259000	0.259000	0.252028
1000	0.270000	0.096665	1000	0.270000	0.270000	0.252038
1000	0.238000	0.096665	1000	0.238000	0.238000	0.252030
1000	0.252000	0.096665	1000	0.252000	0.252000	0.252030
1000	0.221000	0.096665	1000	0.221000	0.221000	0.252014
1000	0.274000	0.096665	1000	0.274000	0.274000	0.252025
1000	0.269000	0.096665	1000	0.269000	0.269000	0.252034
1000	0.251000	0.096665	1000	0.251000	0.251000	0.252034
1000	0.286000	0.096665	1000	0.286000	0.286000	0.252052
1000	0.229000	0.096665	1000	0.229000	0.229000	0.252040
1000	0.237000	0.096665	1000	0.237000	0.237000	0.252032
1000	0.267000	0.096665	1000	0.267000	0.267000	0.252040
1000	0.252000	0.096665	1000	0.252000	0.252000	0.252040
1000	0.247000	0.096665	1000	0.247000	0.247000	0.252037
1000	0.244000	0.096665	1000	0.244000	0.244000	0.252033
1000	0.279000	0.096665	1000	0.279000	0.279000	0.252047
1000	0.240000	0.096665	1000	0.240000	0.240000	0.252041
1000	0.264000	0.096665	1000	0.264000	0.264000	0.252047
1000	0.246000	0.096665	1000	0.246000	0.246000	0.252044
1000	0.241000	0.096665	1000	0.241000	0.241000	0.252038
1000	0.242000	0.096665	1000	0.242000	0.242000	0.252033
1000	0.279000	0.096665	1000	0.279000	0.279000	0.252047
1000	0.244000	0.096665	1000	0.244000	0.244000	0.252042
1000	0.267000	0.096665	1000	0.267000	0.267000	0.252050
1000	0.258000	0.096665	1000	0.258000	0.258000	0.252053
1000	0.262000	0.096665	1000	0.262000	0.262000	0.252059
1000	0.272000	0.096665	1000	0.272000	0.272000	0.252069
1000	0.284000	0.096665	1000	0.284000	0.284000	0.252086
1000	0.249000	0.096665	1000	0.249000	0.249000	0.252084
1000	0.225000	0.096665	1000	0.225000	0.225000	0.252070
1000	0.256000	0.096665	1000	0.256000	0.256000	0.252072
1000	0.254000	0.096665	1000	0.254000	0.254000	0.252073
1000	0.257000	0.096665	1000	0.257000	0.257000	0.252076
1000	0.247000	0.096665	1000	0.247000	0.247000	0.252073
1000	0.217000	0.096665	1000	0.217000	0.217000	0.252055
1000	0.202000	0.096665	1000	0.202000	0.202000	0.252029
1000	0.268000	0.096665	1000	0.268000	0.268000	0.252037
1000	0.222000	0.096665	1000	0.222000	0.222000	0.252021
1000	0.240000	0.096665	1000	0.240000	0.240000	0.252015
1000	0.274000	0.096665	1000	0.274000	0.274000	0.252026
1000	0.272000	0.096665	1000	0.272000	0.272000	0.252037
1000	0.267000	0.096665	1000	0.267000	0.267000	0.252045
1000	0.247000	0.096665	1000	0.247000	0.247000	0.252042
1000	0.254000	0.096665	1000	0.254000	0.254000	0.252043
1000	0.250000	0.096665	1000	0.250000	0.250000	0.252042
1000	0.253000	0.096665	1000	0.253000	0.253000	0.252043
1000	0.239000	0.096665	1000	0.239000	0.239000	0.252036
1000	0.283000	0.096665	1000	0.283000	0.283000	0.252052
1000	0.231000	0.096665	1000	0.231000	0.231000	0.252041
1000	0.259000	0.096665	1000	0.259000	0.259000	0.252044
1000	0.254000	0.096665	1000	0.254000	0.254000	0.252046
1000	0.275000	0.096665	1000	0.275000	0.275000	0.252057
1000	0.251000	0.096665	1000	0.251000	0.251000	0.252057
1000	0.246000	0.096665	1000	0.246000	0.246000	0.252054
1000	0.233000	0.096665	1000	0.233000	0.233000	0.252044
1000	0.284000	0.096665	1000	0.284000	0.284000	0.252060
1000	0.264000	0.096665	1000	0.264000	0.264000	0.252067
1000	0.227000	0.096665	1000	0.227000	0.227000	0.252054
1000	0.258000	0.096665	1000	0.258000	0.258000	0.252057
1000	0.250000	0.096665	1000	0.250000	0.250000	0.252056
1000	0.263000	0.096665	1000	0.263000	0.263000	0.252061
1000	0.250000	0.096665	1000	0.250000	0.250000	0.252060
1000	0.254000	0.096665	1000	0.254000	0.254000	0.252061
1000	0.266000	0.096665	1000	0.266000	0.266000	0.252068
1000	0.273000	0.096665	1000	0.273000	0.273000	0.252079
1000	0.237000	0.096665	1000	0.237000	0.237000	0.252071
1000	0.268000	0.096665	1000	0.268000	0.268000	0.252080
1000	0.282000	0.096665	1000	0.282000	0.282000	0.252095
1000	0.260000	0.096665	1000	0.260000	0.260000	0.252099
1000	0.284000	0.096665	1000	0.284000	0.284000	0.252115
1000	0.239000	0.096665	1000	0.239000	0.239000	0.252109
1000	0.267000	0.096665	1000	0.267000	0.267000	0.252116
1000	0.286000	0.096665	1000	0.286000	0.286000	0.252134
1000	0.273000	0.096665	1000	0.273000	0.273000	0.252144
1000	0.252000	0.096665	1000	0.252000	0.252000	0.252144
1000	0.246000	0.096665	1000	0.246000	0.246000	0.252141
1000	0.266000	0.096665	1000	0.266000	0.266000	0.252148
1000	0.259000	0.096665	1000	0.259000	0.259000	0.252152
1000	0.274000	0.096665	1000	0.274000	0.274000	0.252163
1000	0.240000	0.096665	1000	0.240000	0.240000	0.252157
1000	0.275000	0.096665	1000	0.275000	0.275000	0.252168
1000	0.253000	0.096665	1000	0.253000	0.253000	0.252169
1000	0.244000	0.096665	1000	0.244000	0.244000	0.252165
1000	0.254000	0.096665	1000	0.254000	0.254000	0.252166
1000	0.278000	0.096665	1000	0.278000	0.278000	0.252179
1000	0.253000	0.096665	1000	0.253000	0.253000	0.252179
1000	0.237000	0.096665	1000	0.237000	0.237000	0.252171
1000	0.233000	0.096665	1000	0.233000	0.233000	0.252162
1000	0.271000	0.096665	1000	0.271000	0.271000	0.252171
1000	0.269000	0.096665	1000	0.269000	0.269000	0.252180
1000	0.259000	0.096665	1000	0.259000	0.259000	0.252183
1000	0.259000	0.096665	1000	0.259000	0.259000	0.252187
1000	0.232000	0.096665	1000	0.232000	0.232000	0.252177
1000	0.264000	0.096665	1000	0.264000	0.264000	0.252183
1000	0.272000	0.096665	1000	0.272000	0.272000	0.252193
1000	0.231000	0.096665	1000	0.231000	0.231000	0.252182
1000	0.234000	0.096665	1000	0.234000	0.234000	0.252173
1000	0.239000	0.096665	1000	0.239000	0.239000	0.252166
1000	0.260000	0.096665	1000	0.260000	0.260000	0.252170
1000	0.248000	0.096665	1000	0.248000	0.248000	0.252168
1000	0.241000	0.096665	1000	0.241000	0.241000	0.252162
1000	0.283000	0.096665	1000	0.283000	0.283000	0.252178
1000	0.273000	0.096665	1000	0.273000	0.273000	0.252188
1000	0.236000	0.096665	1000	0.236000	0.236000	0.252180
1000	0.253000	0.096665	1000	0.253000	0.253000	0.252180
1000	0.262000	0.096665	1000	0.262000	0.262000	0.252185
1000	0.245000	0.096665	1000	0.245000	0.245000	0.252182
1000	0.243000	0.096665	1000	0.243000	0.243000	0.252177
1000	0.250000	0.096665	1000	0.250000	0.250000	0.252176
1000	0.274000	0.096665	1000	0.274000	0.274000	0.252187
1000	0.251000	0.096665	1000	0.251000	0.251000	0.252186
1000	0.297000	0.096665	1000	0.297000	0.297000	0.252209
1000	0.273000	0.096665	1000	0.273000	0.273000	0.252219
1000	0.258000	0.096665	1000	0.258000	0.258000	0.252222
1000	0.258000	0.096665	1000	0.258000	0.258000	0.252225
1000	0.256000	0.096665	1000	0.256000	0.256000	0.252227
1000	0.253000	0.096665	1000	0.253000	0.253000	0.252228
1000	0.266000	0.096665	1000	0.266000	0.266000	0.252234
1000	0.256000	0.096665	1000	0.256000	0.256000	0.252236
1000	0.237000	0.096665	1000	0.237000	0.237000	0.252229
1000	0.252000	0.096665	1000	0.252000	0.252000	0.252229
1000	0.245000	0.096665	1000	0.245000	0.245000	0.252225
1000	0.277000	0.096665	1000	0.277000	0.277000	0.252237
