# Supplementary material for: Investigating environmental effects on phonology using diachronic models
Source: Evol Hum Sci. 2024 Jan 3;6:e8. doi: 10.1017/ehs.2023.33 (PMC10955398; doi:10.1017/ehs.2023.33)
Supplement: Hartmann et al. supplementary material 4 — Hartmann et al. supplementary material [file S2513843X23000336sup004.zip › TonesClimateGeoPhylo_Public-1.0/results/BayesTraitsOutput/AncestralStateReconstruction/Anc_Tones_SIM1_continuous_est.Log.txt]

Options:
Model:                           Continuous: Random Walk
Tree File Name:                  ../../data/processed/GTree_phylo4g_combined_trimmed.nex
Data File Name:                  ../../data/processed/AncestralStateReconstruction/GTree_Data_Tones_SIM1_continuous.txt
Log File Name:                   ../../results/BayesTraitsOutput/AncestralStateReconstruction/Anc_Tones_SIM1_continuous_est.Log.txt
Save Initial Trees:              False
Save Trees:                      False
Summary:                         False
Seed:                            1212
Precision:                       64 bits
Cores:                           1
Analysis Type:                   MCMC
Sample Period:                   1000
Iterations:                      2000000
Burn in:                         1000000
MCMC ML Start:                   False
Schedule File:                   ../../results/BayesTraitsOutput/AncestralStateReconstruction/Anc_Tones_SIM1_continuous_est.Schedule.txt
Rate Dev:                        AutoTune
No of Rates:                     1
Test for trait correlation:      True
Kappa:                           Not in use
Delta:                           Not in use
Lambda:                          Not in use
OU:                              Not in use
Min Trans Taxa No:               10
RJ Local Kappa:                  False
RJ Local Lambda:                 False
RJ Local Delta:                  False
RJ Local OU:                     False
Tags:	209
	N211	210	Tiv_Tivoid Aghem_Grassfields Kom_Grassfields Oku_Grassfields Moghamo_Grassfields Fefe_Grassfields Mungaka_Grassfields Bamun_Grassfields A53_Bafia_rikpa A45_Nyokon A44_Tunen A46_Nomaande A462_Yambeta A601_Tuki A622_Nugunu A62B_Mmala A62C_Libie A42_Abo A43a_Basaa A61_Ngoro-lunda A61_Ngoro-Asom A61_Ngoro-Bisoo A71_Eton A72a_Ewondo A74a_Bulu A75a_Fang_Bitam A75a_Fang_Minvoul A75a_Fang_Medouneu A24_Duala A33a_Yasa A32C_Batanga A34_Benga A22_Bakweri A122_Bakundu A11_Londo A121_Mbonge A141_Lefo A15C_Akossi A15C_Mkaa A15C_Elung_Central_Manenguba A15A_Mbuu A15_Manenguba A15B_Mienge_NW_Manenguba A91_Kwakum A93_Kako A83_Mekaa A803_Shiwa A81_Kwasio A86c_Mpiemo A84_Njem A841_Badwe B32_Kande B11a_Mpongwe B11b_Orungu B11c_Galwa B11d_Dyumba B11F_Enenga C85_Wongo C83_Bushong C71_Tetela C76_Ombo C105_Mbenga C36d_Lingala C104_Aka C101_Babole_Ma C101_Babole_Dz C101_Babole_Ep C32_Bobangi C22_Akwa C25_Mboshi C61_Mongo D12_Lengola D23_Kibira-Kumu_1919 D311_Bila C401_Pakabete D201_Liko B42_Sangu_Mb H16c_Yombe H42_Hunganna H11_Beembe H13_Kikunyi_1989 H131_Kisundi_Congo_Kimongo_1988 H16c_Kiyombe_DRC_1982 H16_Cilinji H16d_Ciwoyo_DRC_2012 H16_Cizobe H16_Kikongo H16b_Kindibu_2013 C34_Sakata B85_Yanzi B52_Nzebi B501_Wanzi_E B63_Ndumu B77b_Fumu B78_Wuumu H21a_Kimbundu L13_Kwese K31_Luyana L52_Lunda K11_Ciokwe K14_Lwena K33_Kwangali K332_Rumanyo R11_Umbundu R31_Herero R21_Kwanyama R22_Ndonga L31a_Luba-Kasai L33_Luba-Shaba D28_Holoholo D43_Nyanga M61_Lenje M42_Bemba M54_Lamba JD66_Kiha JD62_Rundi JD65_Hangaza JE25_Mkwaya JE25_Jita JE25_Kilegi JE45_Nata JE42_Gusii JE43_Kuria JE43_Kuria_Mago JE43_Kuria_Tari JE15_Luganda JE17_Gwere JE32_Luyia JE34_Samialugwe JE31_Lumasaaba JE31c_Bukusu JE23_Zinza JE21_Runyambo JE22_Haya JE13_Runyankore JE14_Rukiga F23_Sumbwa F22_Nyamwezi F21_Ntuzu F21_Sukuma F32_Nyaturucha F32_Nyaturuwil M13_Fipa M14_Rungu M15_Mambwe M25_Safwa M21_Ndali M31_Nyakyusa P31_Emakhua N21_Tumbuka_Malawi N31_Chewa S11_Shona S16_Kalanga S21_Venda K21_Lozi S31_Tswana S311_Shekgalagari S51_Tshwa S53_Tsonga S41_Xhosa S42_Zulu S44_Ndebele P13_Matumbi P21_Yao P23_Simakonde P25_Mabia G52_Ndamba N12_Ngoni G63_Bena G64_Pangwa F33_Langi G31_Zigua G23_Sambaa G24_Bondei G12_Kagulu G35_Luguru E71A_Upper_Pokomo E72a_Giryama E73_Digo G44a_Ngazija G44b_Ndzwani G41_Bajuni G42a_Amu G401_Mwani G43_Kae G42_Swahili G42d_Unguja G22_Asu G22A_North_Pare G22B_South_Pare G39_Saghala E65_Gweno E621D_Kibosho E621B_Machame E53_Meru E621C_Siha E64_Kahe E622C_Lema E622A_Kimochi E55_Kamba_Kitu E55_Kamba E55_Kamba_Mach E51_Kikuyu E54_Tharaka E53_Igoji E53_Miutini E53_Tigania E53_Merutig E53_Imenti E53_Meruimenti 
	N212	8	Tiv_Tivoid Aghem_Grassfields Kom_Grassfields Oku_Grassfields Moghamo_Grassfields Fefe_Grassfields Mungaka_Grassfields Bamun_Grassfields 
	N213	7	Aghem_Grassfields Kom_Grassfields Oku_Grassfields Moghamo_Grassfields Fefe_Grassfields Mungaka_Grassfields Bamun_Grassfields 
	N214	3	Aghem_Grassfields Kom_Grassfields Oku_Grassfields 
	N215	2	Kom_Grassfields Oku_Grassfields 
	N216	4	Moghamo_Grassfields Fefe_Grassfields Mungaka_Grassfields Bamun_Grassfields 
	N217	3	Fefe_Grassfields Mungaka_Grassfields Bamun_Grassfields 
	N218	2	Mungaka_Grassfields Bamun_Grassfields 
	N219	202	A53_Bafia_rikpa A45_Nyokon A44_Tunen A46_Nomaande A462_Yambeta A601_Tuki A622_Nugunu A62B_Mmala A62C_Libie A42_Abo A43a_Basaa A61_Ngoro-lunda A61_Ngoro-Asom A61_Ngoro-Bisoo A71_Eton A72a_Ewondo A74a_Bulu A75a_Fang_Bitam A75a_Fang_Minvoul A75a_Fang_Medouneu A24_Duala A33a_Yasa A32C_Batanga A34_Benga A22_Bakweri A122_Bakundu A11_Londo A121_Mbonge A141_Lefo A15C_Akossi A15C_Mkaa A15C_Elung_Central_Manenguba A15A_Mbuu A15_Manenguba A15B_Mienge_NW_Manenguba A91_Kwakum A93_Kako A83_Mekaa A803_Shiwa A81_Kwasio A86c_Mpiemo A84_Njem A841_Badwe B32_Kande B11a_Mpongwe B11b_Orungu B11c_Galwa B11d_Dyumba B11F_Enenga C85_Wongo C83_Bushong C71_Tetela C76_Ombo C105_Mbenga C36d_Lingala C104_Aka C101_Babole_Ma C101_Babole_Dz C101_Babole_Ep C32_Bobangi C22_Akwa C25_Mboshi C61_Mongo D12_Lengola D23_Kibira-Kumu_1919 D311_Bila C401_Pakabete D201_Liko B42_Sangu_Mb H16c_Yombe H42_Hunganna H11_Beembe H13_Kikunyi_1989 H131_Kisundi_Congo_Kimongo_1988 H16c_Kiyombe_DRC_1982 H16_Cilinji H16d_Ciwoyo_DRC_2012 H16_Cizobe H16_Kikongo H16b_Kindibu_2013 C34_Sakata B85_Yanzi B52_Nzebi B501_Wanzi_E B63_Ndumu B77b_Fumu B78_Wuumu H21a_Kimbundu L13_Kwese K31_Luyana L52_Lunda K11_Ciokwe K14_Lwena K33_Kwangali K332_Rumanyo R11_Umbundu R31_Herero R21_Kwanyama R22_Ndonga L31a_Luba-Kasai L33_Luba-Shaba D28_Holoholo D43_Nyanga M61_Lenje M42_Bemba M54_Lamba JD66_Kiha JD62_Rundi JD65_Hangaza JE25_Mkwaya JE25_Jita JE25_Kilegi JE45_Nata JE42_Gusii JE43_Kuria JE43_Kuria_Mago JE43_Kuria_Tari JE15_Luganda JE17_Gwere JE32_Luyia JE34_Samialugwe JE31_Lumasaaba JE31c_Bukusu JE23_Zinza JE21_Runyambo JE22_Haya JE13_Runyankore JE14_Rukiga F23_Sumbwa F22_Nyamwezi F21_Ntuzu F21_Sukuma F32_Nyaturucha F32_Nyaturuwil M13_Fipa M14_Rungu M15_Mambwe M25_Safwa M21_Ndali M31_Nyakyusa P31_Emakhua N21_Tumbuka_Malawi N31_Chewa S11_Shona S16_Kalanga S21_Venda K21_Lozi S31_Tswana S311_Shekgalagari S51_Tshwa S53_Tsonga S41_Xhosa S42_Zulu S44_Ndebele P13_Matumbi P21_Yao P23_Simakonde P25_Mabia G52_Ndamba N12_Ngoni G63_Bena G64_Pangwa F33_Langi G31_Zigua G23_Sambaa G24_Bondei G12_Kagulu G35_Luguru E71A_Upper_Pokomo E72a_Giryama E73_Digo G44a_Ngazija G44b_Ndzwani G41_Bajuni G42a_Amu G401_Mwani G43_Kae G42_Swahili G42d_Unguja G22_Asu G22A_North_Pare G22B_South_Pare G39_Saghala E65_Gweno E621D_Kibosho E621B_Machame E53_Meru E621C_Siha E64_Kahe E622C_Lema E622A_Kimochi E55_Kamba_Kitu E55_Kamba E55_Kamba_Mach E51_Kikuyu E54_Tharaka E53_Igoji E53_Miutini E53_Tigania E53_Merutig E53_Imenti E53_Meruimenti 
	N220	35	A53_Bafia_rikpa A45_Nyokon A44_Tunen A46_Nomaande A462_Yambeta A601_Tuki A622_Nugunu A62B_Mmala A62C_Libie A42_Abo A43a_Basaa A61_Ngoro-lunda A61_Ngoro-Asom A61_Ngoro-Bisoo A71_Eton A72a_Ewondo A74a_Bulu A75a_Fang_Bitam A75a_Fang_Minvoul A75a_Fang_Medouneu A24_Duala A33a_Yasa A32C_Batanga A34_Benga A22_Bakweri A122_Bakundu A11_Londo A121_Mbonge A141_Lefo A15C_Akossi A15C_Mkaa A15C_Elung_Central_Manenguba A15A_Mbuu A15_Manenguba A15B_Mienge_NW_Manenguba 
	N221	9	A53_Bafia_rikpa A45_Nyokon A44_Tunen A46_Nomaande A462_Yambeta A601_Tuki A622_Nugunu A62B_Mmala A62C_Libie 
	N222	8	A45_Nyokon A44_Tunen A46_Nomaande A462_Yambeta A601_Tuki A622_Nugunu A62B_Mmala A62C_Libie 
	N223	7	A44_Tunen A46_Nomaande A462_Yambeta A601_Tuki A622_Nugunu A62B_Mmala A62C_Libie 
	N224	2	A44_Tunen A46_Nomaande 
	N225	5	A462_Yambeta A601_Tuki A622_Nugunu A62B_Mmala A62C_Libie 
	N226	4	A601_Tuki A622_Nugunu A62B_Mmala A62C_Libie 
	N227	3	A622_Nugunu A62B_Mmala A62C_Libie 
	N228	2	A62B_Mmala A62C_Libie 
	N229	26	A42_Abo A43a_Basaa A61_Ngoro-lunda A61_Ngoro-Asom A61_Ngoro-Bisoo A71_Eton A72a_Ewondo A74a_Bulu A75a_Fang_Bitam A75a_Fang_Minvoul A75a_Fang_Medouneu A24_Duala A33a_Yasa A32C_Batanga A34_Benga A22_Bakweri A122_Bakundu A11_Londo A121_Mbonge A141_Lefo A15C_Akossi A15C_Mkaa A15C_Elung_Central_Manenguba A15A_Mbuu A15_Manenguba A15B_Mienge_NW_Manenguba 
	N230	11	A42_Abo A43a_Basaa A61_Ngoro-lunda A61_Ngoro-Asom A61_Ngoro-Bisoo A71_Eton A72a_Ewondo A74a_Bulu A75a_Fang_Bitam A75a_Fang_Minvoul A75a_Fang_Medouneu 
	N231	2	A42_Abo A43a_Basaa 
	N232	9	A61_Ngoro-lunda A61_Ngoro-Asom A61_Ngoro-Bisoo A71_Eton A72a_Ewondo A74a_Bulu A75a_Fang_Bitam A75a_Fang_Minvoul A75a_Fang_Medouneu 
	N233	8	A61_Ngoro-Asom A61_Ngoro-Bisoo A71_Eton A72a_Ewondo A74a_Bulu A75a_Fang_Bitam A75a_Fang_Minvoul A75a_Fang_Medouneu 
	N234	2	A61_Ngoro-Asom A61_Ngoro-Bisoo 
	N235	6	A71_Eton A72a_Ewondo A74a_Bulu A75a_Fang_Bitam A75a_Fang_Minvoul A75a_Fang_Medouneu 
	N236	5	A72a_Ewondo A74a_Bulu A75a_Fang_Bitam A75a_Fang_Minvoul A75a_Fang_Medouneu 
	N237	4	A74a_Bulu A75a_Fang_Bitam A75a_Fang_Minvoul A75a_Fang_Medouneu 
	N238	3	A75a_Fang_Bitam A75a_Fang_Minvoul A75a_Fang_Medouneu 
	N239	2	A75a_Fang_Minvoul A75a_Fang_Medouneu 
	N240	15	A24_Duala A33a_Yasa A32C_Batanga A34_Benga A22_Bakweri A122_Bakundu A11_Londo A121_Mbonge A141_Lefo A15C_Akossi A15C_Mkaa A15C_Elung_Central_Manenguba A15A_Mbuu A15_Manenguba A15B_Mienge_NW_Manenguba 
	N241	4	A24_Duala A33a_Yasa A32C_Batanga A34_Benga 
	N242	3	A33a_Yasa A32C_Batanga A34_Benga 
	N243	2	A32C_Batanga A34_Benga 
	N244	11	A22_Bakweri A122_Bakundu A11_Londo A121_Mbonge A141_Lefo A15C_Akossi A15C_Mkaa A15C_Elung_Central_Manenguba A15A_Mbuu A15_Manenguba A15B_Mienge_NW_Manenguba 
	N245	4	A22_Bakweri A122_Bakundu A11_Londo A121_Mbonge 
	N246	3	A122_Bakundu A11_Londo A121_Mbonge 
	N247	2	A11_Londo A121_Mbonge 
	N248	7	A141_Lefo A15C_Akossi A15C_Mkaa A15C_Elung_Central_Manenguba A15A_Mbuu A15_Manenguba A15B_Mienge_NW_Manenguba 
	N249	6	A15C_Akossi A15C_Mkaa A15C_Elung_Central_Manenguba A15A_Mbuu A15_Manenguba A15B_Mienge_NW_Manenguba 
	N250	2	A15C_Akossi A15C_Mkaa 
	N251	4	A15C_Elung_Central_Manenguba A15A_Mbuu A15_Manenguba A15B_Mienge_NW_Manenguba 
	N252	3	A15A_Mbuu A15_Manenguba A15B_Mienge_NW_Manenguba 
	N253	2	A15_Manenguba A15B_Mienge_NW_Manenguba 
	N254	167	A91_Kwakum A93_Kako A83_Mekaa A803_Shiwa A81_Kwasio A86c_Mpiemo A84_Njem A841_Badwe B32_Kande B11a_Mpongwe B11b_Orungu B11c_Galwa B11d_Dyumba B11F_Enenga C85_Wongo C83_Bushong C71_Tetela C76_Ombo C105_Mbenga C36d_Lingala C104_Aka C101_Babole_Ma C101_Babole_Dz C101_Babole_Ep C32_Bobangi C22_Akwa C25_Mboshi C61_Mongo D12_Lengola D23_Kibira-Kumu_1919 D311_Bila C401_Pakabete D201_Liko B42_Sangu_Mb H16c_Yombe H42_Hunganna H11_Beembe H13_Kikunyi_1989 H131_Kisundi_Congo_Kimongo_1988 H16c_Kiyombe_DRC_1982 H16_Cilinji H16d_Ciwoyo_DRC_2012 H16_Cizobe H16_Kikongo H16b_Kindibu_2013 C34_Sakata B85_Yanzi B52_Nzebi B501_Wanzi_E B63_Ndumu B77b_Fumu B78_Wuumu H21a_Kimbundu L13_Kwese K31_Luyana L52_Lunda K11_Ciokwe K14_Lwena K33_Kwangali K332_Rumanyo R11_Umbundu R31_Herero R21_Kwanyama R22_Ndonga L31a_Luba-Kasai L33_Luba-Shaba D28_Holoholo D43_Nyanga M61_Lenje M42_Bemba M54_Lamba JD66_Kiha JD62_Rundi JD65_Hangaza JE25_Mkwaya JE25_Jita JE25_Kilegi JE45_Nata JE42_Gusii JE43_Kuria JE43_Kuria_Mago JE43_Kuria_Tari JE15_Luganda JE17_Gwere JE32_Luyia JE34_Samialugwe JE31_Lumasaaba JE31c_Bukusu JE23_Zinza JE21_Runyambo JE22_Haya JE13_Runyankore JE14_Rukiga F23_Sumbwa F22_Nyamwezi F21_Ntuzu F21_Sukuma F32_Nyaturucha F32_Nyaturuwil M13_Fipa M14_Rungu M15_Mambwe M25_Safwa M21_Ndali M31_Nyakyusa P31_Emakhua N21_Tumbuka_Malawi N31_Chewa S11_Shona S16_Kalanga S21_Venda K21_Lozi S31_Tswana S311_Shekgalagari S51_Tshwa S53_Tsonga S41_Xhosa S42_Zulu S44_Ndebele P13_Matumbi P21_Yao P23_Simakonde P25_Mabia G52_Ndamba N12_Ngoni G63_Bena G64_Pangwa F33_Langi G31_Zigua G23_Sambaa G24_Bondei G12_Kagulu G35_Luguru E71A_Upper_Pokomo E72a_Giryama E73_Digo G44a_Ngazija G44b_Ndzwani G41_Bajuni G42a_Amu G401_Mwani G43_Kae G42_Swahili G42d_Unguja G22_Asu G22A_North_Pare G22B_South_Pare G39_Saghala E65_Gweno E621D_Kibosho E621B_Machame E53_Meru E621C_Siha E64_Kahe E622C_Lema E622A_Kimochi E55_Kamba_Kitu E55_Kamba E55_Kamba_Mach E51_Kikuyu E54_Tharaka E53_Igoji E53_Miutini E53_Tigania E53_Merutig E53_Imenti E53_Meruimenti 
	N255	8	A91_Kwakum A93_Kako A83_Mekaa A803_Shiwa A81_Kwasio A86c_Mpiemo A84_Njem A841_Badwe 
	N256	2	A91_Kwakum A93_Kako 
	N257	6	A83_Mekaa A803_Shiwa A81_Kwasio A86c_Mpiemo A84_Njem A841_Badwe 
	N258	3	A83_Mekaa A803_Shiwa A81_Kwasio 
	N259	2	A803_Shiwa A81_Kwasio 
	N260	3	A86c_Mpiemo A84_Njem A841_Badwe 
	N261	2	A84_Njem A841_Badwe 
	N262	159	B32_Kande B11a_Mpongwe B11b_Orungu B11c_Galwa B11d_Dyumba B11F_Enenga C85_Wongo C83_Bushong C71_Tetela C76_Ombo C105_Mbenga C36d_Lingala C104_Aka C101_Babole_Ma C101_Babole_Dz C101_Babole_Ep C32_Bobangi C22_Akwa C25_Mboshi C61_Mongo D12_Lengola D23_Kibira-Kumu_1919 D311_Bila C401_Pakabete D201_Liko B42_Sangu_Mb H16c_Yombe H42_Hunganna H11_Beembe H13_Kikunyi_1989 H131_Kisundi_Congo_Kimongo_1988 H16c_Kiyombe_DRC_1982 H16_Cilinji H16d_Ciwoyo_DRC_2012 H16_Cizobe H16_Kikongo H16b_Kindibu_2013 C34_Sakata B85_Yanzi B52_Nzebi B501_Wanzi_E B63_Ndumu B77b_Fumu B78_Wuumu H21a_Kimbundu L13_Kwese K31_Luyana L52_Lunda K11_Ciokwe K14_Lwena K33_Kwangali K332_Rumanyo R11_Umbundu R31_Herero R21_Kwanyama R22_Ndonga L31a_Luba-Kasai L33_Luba-Shaba D28_Holoholo D43_Nyanga M61_Lenje M42_Bemba M54_Lamba JD66_Kiha JD62_Rundi JD65_Hangaza JE25_Mkwaya JE25_Jita JE25_Kilegi JE45_Nata JE42_Gusii JE43_Kuria JE43_Kuria_Mago JE43_Kuria_Tari JE15_Luganda JE17_Gwere JE32_Luyia JE34_Samialugwe JE31_Lumasaaba JE31c_Bukusu JE23_Zinza JE21_Runyambo JE22_Haya JE13_Runyankore JE14_Rukiga F23_Sumbwa F22_Nyamwezi F21_Ntuzu F21_Sukuma F32_Nyaturucha F32_Nyaturuwil M13_Fipa M14_Rungu M15_Mambwe M25_Safwa M21_Ndali M31_Nyakyusa P31_Emakhua N21_Tumbuka_Malawi N31_Chewa S11_Shona S16_Kalanga S21_Venda K21_Lozi S31_Tswana S311_Shekgalagari S51_Tshwa S53_Tsonga S41_Xhosa S42_Zulu S44_Ndebele P13_Matumbi P21_Yao P23_Simakonde P25_Mabia G52_Ndamba N12_Ngoni G63_Bena G64_Pangwa F33_Langi G31_Zigua G23_Sambaa G24_Bondei G12_Kagulu G35_Luguru E71A_Upper_Pokomo E72a_Giryama E73_Digo G44a_Ngazija G44b_Ndzwani G41_Bajuni G42a_Amu G401_Mwani G43_Kae G42_Swahili G42d_Unguja G22_Asu G22A_North_Pare G22B_South_Pare G39_Saghala E65_Gweno E621D_Kibosho E621B_Machame E53_Meru E621C_Siha E64_Kahe E622C_Lema E622A_Kimochi E55_Kamba_Kitu E55_Kamba E55_Kamba_Mach E51_Kikuyu E54_Tharaka E53_Igoji E53_Miutini E53_Tigania E53_Merutig E53_Imenti E53_Meruimenti 
	N263	6	B32_Kande B11a_Mpongwe B11b_Orungu B11c_Galwa B11d_Dyumba B11F_Enenga 
	N264	5	B11a_Mpongwe B11b_Orungu B11c_Galwa B11d_Dyumba B11F_Enenga 
	N265	2	B11a_Mpongwe B11b_Orungu 
	N266	3	B11c_Galwa B11d_Dyumba B11F_Enenga 
	N267	2	B11d_Dyumba B11F_Enenga 
	N268	153	C85_Wongo C83_Bushong C71_Tetela C76_Ombo C105_Mbenga C36d_Lingala C104_Aka C101_Babole_Ma C101_Babole_Dz C101_Babole_Ep C32_Bobangi C22_Akwa C25_Mboshi C61_Mongo D12_Lengola D23_Kibira-Kumu_1919 D311_Bila C401_Pakabete D201_Liko B42_Sangu_Mb H16c_Yombe H42_Hunganna H11_Beembe H13_Kikunyi_1989 H131_Kisundi_Congo_Kimongo_1988 H16c_Kiyombe_DRC_1982 H16_Cilinji H16d_Ciwoyo_DRC_2012 H16_Cizobe H16_Kikongo H16b_Kindibu_2013 C34_Sakata B85_Yanzi B52_Nzebi B501_Wanzi_E B63_Ndumu B77b_Fumu B78_Wuumu H21a_Kimbundu L13_Kwese K31_Luyana L52_Lunda K11_Ciokwe K14_Lwena K33_Kwangali K332_Rumanyo R11_Umbundu R31_Herero R21_Kwanyama R22_Ndonga L31a_Luba-Kasai L33_Luba-Shaba D28_Holoholo D43_Nyanga M61_Lenje M42_Bemba M54_Lamba JD66_Kiha JD62_Rundi JD65_Hangaza JE25_Mkwaya JE25_Jita JE25_Kilegi JE45_Nata JE42_Gusii JE43_Kuria JE43_Kuria_Mago JE43_Kuria_Tari JE15_Luganda JE17_Gwere JE32_Luyia JE34_Samialugwe JE31_Lumasaaba JE31c_Bukusu JE23_Zinza JE21_Runyambo JE22_Haya JE13_Runyankore JE14_Rukiga F23_Sumbwa F22_Nyamwezi F21_Ntuzu F21_Sukuma F32_Nyaturucha F32_Nyaturuwil M13_Fipa M14_Rungu M15_Mambwe M25_Safwa M21_Ndali M31_Nyakyusa P31_Emakhua N21_Tumbuka_Malawi N31_Chewa S11_Shona S16_Kalanga S21_Venda K21_Lozi S31_Tswana S311_Shekgalagari S51_Tshwa S53_Tsonga S41_Xhosa S42_Zulu S44_Ndebele P13_Matumbi P21_Yao P23_Simakonde P25_Mabia G52_Ndamba N12_Ngoni G63_Bena G64_Pangwa F33_Langi G31_Zigua G23_Sambaa G24_Bondei G12_Kagulu G35_Luguru E71A_Upper_Pokomo E72a_Giryama E73_Digo G44a_Ngazija G44b_Ndzwani G41_Bajuni G42a_Amu G401_Mwani G43_Kae G42_Swahili G42d_Unguja G22_Asu G22A_North_Pare G22B_South_Pare G39_Saghala E65_Gweno E621D_Kibosho E621B_Machame E53_Meru E621C_Siha E64_Kahe E622C_Lema E622A_Kimochi E55_Kamba_Kitu E55_Kamba E55_Kamba_Mach E51_Kikuyu E54_Tharaka E53_Igoji E53_Miutini E53_Tigania E53_Merutig E53_Imenti E53_Meruimenti 
	N269	19	C85_Wongo C83_Bushong C71_Tetela C76_Ombo C105_Mbenga C36d_Lingala C104_Aka C101_Babole_Ma C101_Babole_Dz C101_Babole_Ep C32_Bobangi C22_Akwa C25_Mboshi C61_Mongo D12_Lengola D23_Kibira-Kumu_1919 D311_Bila C401_Pakabete D201_Liko 
	N270	4	C85_Wongo C83_Bushong C71_Tetela C76_Ombo 
	N271	2	C85_Wongo C83_Bushong 
	N272	2	C71_Tetela C76_Ombo 
	N273	15	C105_Mbenga C36d_Lingala C104_Aka C101_Babole_Ma C101_Babole_Dz C101_Babole_Ep C32_Bobangi C22_Akwa C25_Mboshi C61_Mongo D12_Lengola D23_Kibira-Kumu_1919 D311_Bila C401_Pakabete D201_Liko 
	N274	9	C105_Mbenga C36d_Lingala C104_Aka C101_Babole_Ma C101_Babole_Dz C101_Babole_Ep C32_Bobangi C22_Akwa C25_Mboshi 
	N275	2	C105_Mbenga C36d_Lingala 
	N276	7	C104_Aka C101_Babole_Ma C101_Babole_Dz C101_Babole_Ep C32_Bobangi C22_Akwa C25_Mboshi 
	N277	3	C104_Aka C101_Babole_Ma C101_Babole_Dz 
	N278	2	C101_Babole_Ma C101_Babole_Dz 
	N279	4	C101_Babole_Ep C32_Bobangi C22_Akwa C25_Mboshi 
	N280	2	C101_Babole_Ep C32_Bobangi 
	N281	2	C22_Akwa C25_Mboshi 
	N282	6	C61_Mongo D12_Lengola D23_Kibira-Kumu_1919 D311_Bila C401_Pakabete D201_Liko 
	N283	2	C61_Mongo D12_Lengola 
	N284	4	D23_Kibira-Kumu_1919 D311_Bila C401_Pakabete D201_Liko 
	N285	2	D23_Kibira-Kumu_1919 D311_Bila 
	N286	2	C401_Pakabete D201_Liko 
	N287	134	B42_Sangu_Mb H16c_Yombe H42_Hunganna H11_Beembe H13_Kikunyi_1989 H131_Kisundi_Congo_Kimongo_1988 H16c_Kiyombe_DRC_1982 H16_Cilinji H16d_Ciwoyo_DRC_2012 H16_Cizobe H16_Kikongo H16b_Kindibu_2013 C34_Sakata B85_Yanzi B52_Nzebi B501_Wanzi_E B63_Ndumu B77b_Fumu B78_Wuumu H21a_Kimbundu L13_Kwese K31_Luyana L52_Lunda K11_Ciokwe K14_Lwena K33_Kwangali K332_Rumanyo R11_Umbundu R31_Herero R21_Kwanyama R22_Ndonga L31a_Luba-Kasai L33_Luba-Shaba D28_Holoholo D43_Nyanga M61_Lenje M42_Bemba M54_Lamba JD66_Kiha JD62_Rundi JD65_Hangaza JE25_Mkwaya JE25_Jita JE25_Kilegi JE45_Nata JE42_Gusii JE43_Kuria JE43_Kuria_Mago JE43_Kuria_Tari JE15_Luganda JE17_Gwere JE32_Luyia JE34_Samialugwe JE31_Lumasaaba JE31c_Bukusu JE23_Zinza JE21_Runyambo JE22_Haya JE13_Runyankore JE14_Rukiga F23_Sumbwa F22_Nyamwezi F21_Ntuzu F21_Sukuma F32_Nyaturucha F32_Nyaturuwil M13_Fipa M14_Rungu M15_Mambwe M25_Safwa M21_Ndali M31_Nyakyusa P31_Emakhua N21_Tumbuka_Malawi N31_Chewa S11_Shona S16_Kalanga S21_Venda K21_Lozi S31_Tswana S311_Shekgalagari S51_Tshwa S53_Tsonga S41_Xhosa S42_Zulu S44_Ndebele P13_Matumbi P21_Yao P23_Simakonde P25_Mabia G52_Ndamba N12_Ngoni G63_Bena G64_Pangwa F33_Langi G31_Zigua G23_Sambaa G24_Bondei G12_Kagulu G35_Luguru E71A_Upper_Pokomo E72a_Giryama E73_Digo G44a_Ngazija G44b_Ndzwani G41_Bajuni G42a_Amu G401_Mwani G43_Kae G42_Swahili G42d_Unguja G22_Asu G22A_North_Pare G22B_South_Pare G39_Saghala E65_Gweno E621D_Kibosho E621B_Machame E53_Meru E621C_Siha E64_Kahe E622C_Lema E622A_Kimochi E55_Kamba_Kitu E55_Kamba E55_Kamba_Mach E51_Kikuyu E54_Tharaka E53_Igoji E53_Miutini E53_Tigania E53_Merutig E53_Imenti E53_Meruimenti 
	N288	19	B42_Sangu_Mb H16c_Yombe H42_Hunganna H11_Beembe H13_Kikunyi_1989 H131_Kisundi_Congo_Kimongo_1988 H16c_Kiyombe_DRC_1982 H16_Cilinji H16d_Ciwoyo_DRC_2012 H16_Cizobe H16_Kikongo H16b_Kindibu_2013 C34_Sakata B85_Yanzi B52_Nzebi B501_Wanzi_E B63_Ndumu B77b_Fumu B78_Wuumu 
	N289	12	B42_Sangu_Mb H16c_Yombe H42_Hunganna H11_Beembe H13_Kikunyi_1989 H131_Kisundi_Congo_Kimongo_1988 H16c_Kiyombe_DRC_1982 H16_Cilinji H16d_Ciwoyo_DRC_2012 H16_Cizobe H16_Kikongo H16b_Kindibu_2013 
	N290	2	B42_Sangu_Mb H16c_Yombe 
	N291	10	H42_Hunganna H11_Beembe H13_Kikunyi_1989 H131_Kisundi_Congo_Kimongo_1988 H16c_Kiyombe_DRC_1982 H16_Cilinji H16d_Ciwoyo_DRC_2012 H16_Cizobe H16_Kikongo H16b_Kindibu_2013 
	N292	9	H11_Beembe H13_Kikunyi_1989 H131_Kisundi_Congo_Kimongo_1988 H16c_Kiyombe_DRC_1982 H16_Cilinji H16d_Ciwoyo_DRC_2012 H16_Cizobe H16_Kikongo H16b_Kindibu_2013 
	N293	3	H11_Beembe H13_Kikunyi_1989 H131_Kisundi_Congo_Kimongo_1988 
	N294	2	H13_Kikunyi_1989 H131_Kisundi_Congo_Kimongo_1988 
	N295	6	H16c_Kiyombe_DRC_1982 H16_Cilinji H16d_Ciwoyo_DRC_2012 H16_Cizobe H16_Kikongo H16b_Kindibu_2013 
	N296	4	H16c_Kiyombe_DRC_1982 H16_Cilinji H16d_Ciwoyo_DRC_2012 H16_Cizobe 
	N297	3	H16_Cilinji H16d_Ciwoyo_DRC_2012 H16_Cizobe 
	N298	2	H16d_Ciwoyo_DRC_2012 H16_Cizobe 
	N299	2	H16_Kikongo H16b_Kindibu_2013 
	N300	7	C34_Sakata B85_Yanzi B52_Nzebi B501_Wanzi_E B63_Ndumu B77b_Fumu B78_Wuumu 
	N301	2	C34_Sakata B85_Yanzi 
	N302	5	B52_Nzebi B501_Wanzi_E B63_Ndumu B77b_Fumu B78_Wuumu 
	N303	2	B52_Nzebi B501_Wanzi_E 
	N304	3	B63_Ndumu B77b_Fumu B78_Wuumu 
	N305	2	B77b_Fumu B78_Wuumu 
	N306	115	H21a_Kimbundu L13_Kwese K31_Luyana L52_Lunda K11_Ciokwe K14_Lwena K33_Kwangali K332_Rumanyo R11_Umbundu R31_Herero R21_Kwanyama R22_Ndonga L31a_Luba-Kasai L33_Luba-Shaba D28_Holoholo D43_Nyanga M61_Lenje M42_Bemba M54_Lamba JD66_Kiha JD62_Rundi JD65_Hangaza JE25_Mkwaya JE25_Jita JE25_Kilegi JE45_Nata JE42_Gusii JE43_Kuria JE43_Kuria_Mago JE43_Kuria_Tari JE15_Luganda JE17_Gwere JE32_Luyia JE34_Samialugwe JE31_Lumasaaba JE31c_Bukusu JE23_Zinza JE21_Runyambo JE22_Haya JE13_Runyankore JE14_Rukiga F23_Sumbwa F22_Nyamwezi F21_Ntuzu F21_Sukuma F32_Nyaturucha F32_Nyaturuwil M13_Fipa M14_Rungu M15_Mambwe M25_Safwa M21_Ndali M31_Nyakyusa P31_Emakhua N21_Tumbuka_Malawi N31_Chewa S11_Shona S16_Kalanga S21_Venda K21_Lozi S31_Tswana S311_Shekgalagari S51_Tshwa S53_Tsonga S41_Xhosa S42_Zulu S44_Ndebele P13_Matumbi P21_Yao P23_Simakonde P25_Mabia G52_Ndamba N12_Ngoni G63_Bena G64_Pangwa F33_Langi G31_Zigua G23_Sambaa G24_Bondei G12_Kagulu G35_Luguru E71A_Upper_Pokomo E72a_Giryama E73_Digo G44a_Ngazija G44b_Ndzwani G41_Bajuni G42a_Amu G401_Mwani G43_Kae G42_Swahili G42d_Unguja G22_Asu G22A_North_Pare G22B_South_Pare G39_Saghala E65_Gweno E621D_Kibosho E621B_Machame E53_Meru E621C_Siha E64_Kahe E622C_Lema E622A_Kimochi E55_Kamba_Kitu E55_Kamba E55_Kamba_Mach E51_Kikuyu E54_Tharaka E53_Igoji E53_Miutini E53_Tigania E53_Merutig E53_Imenti E53_Meruimenti 
	N307	2	H21a_Kimbundu L13_Kwese 
	N308	113	K31_Luyana L52_Lunda K11_Ciokwe K14_Lwena K33_Kwangali K332_Rumanyo R11_Umbundu R31_Herero R21_Kwanyama R22_Ndonga L31a_Luba-Kasai L33_Luba-Shaba D28_Holoholo D43_Nyanga M61_Lenje M42_Bemba M54_Lamba JD66_Kiha JD62_Rundi JD65_Hangaza JE25_Mkwaya JE25_Jita JE25_Kilegi JE45_Nata JE42_Gusii JE43_Kuria JE43_Kuria_Mago JE43_Kuria_Tari JE15_Luganda JE17_Gwere JE32_Luyia JE34_Samialugwe JE31_Lumasaaba JE31c_Bukusu JE23_Zinza JE21_Runyambo JE22_Haya JE13_Runyankore JE14_Rukiga F23_Sumbwa F22_Nyamwezi F21_Ntuzu F21_Sukuma F32_Nyaturucha F32_Nyaturuwil M13_Fipa M14_Rungu M15_Mambwe M25_Safwa M21_Ndali M31_Nyakyusa P31_Emakhua N21_Tumbuka_Malawi N31_Chewa S11_Shona S16_Kalanga S21_Venda K21_Lozi S31_Tswana S311_Shekgalagari S51_Tshwa S53_Tsonga S41_Xhosa S42_Zulu S44_Ndebele P13_Matumbi P21_Yao P23_Simakonde P25_Mabia G52_Ndamba N12_Ngoni G63_Bena G64_Pangwa F33_Langi G31_Zigua G23_Sambaa G24_Bondei G12_Kagulu G35_Luguru E71A_Upper_Pokomo E72a_Giryama E73_Digo G44a_Ngazija G44b_Ndzwani G41_Bajuni G42a_Amu G401_Mwani G43_Kae G42_Swahili G42d_Unguja G22_Asu G22A_North_Pare G22B_South_Pare G39_Saghala E65_Gweno E621D_Kibosho E621B_Machame E53_Meru E621C_Siha E64_Kahe E622C_Lema E622A_Kimochi E55_Kamba_Kitu E55_Kamba E55_Kamba_Mach E51_Kikuyu E54_Tharaka E53_Igoji E53_Miutini E53_Tigania E53_Merutig E53_Imenti E53_Meruimenti 
	N309	10	K31_Luyana L52_Lunda K11_Ciokwe K14_Lwena K33_Kwangali K332_Rumanyo R11_Umbundu R31_Herero R21_Kwanyama R22_Ndonga 
	N310	9	L52_Lunda K11_Ciokwe K14_Lwena K33_Kwangali K332_Rumanyo R11_Umbundu R31_Herero R21_Kwanyama R22_Ndonga 
	N311	8	K11_Ciokwe K14_Lwena K33_Kwangali K332_Rumanyo R11_Umbundu R31_Herero R21_Kwanyama R22_Ndonga 
	N312	2	K11_Ciokwe K14_Lwena 
	N313	6	K33_Kwangali K332_Rumanyo R11_Umbundu R31_Herero R21_Kwanyama R22_Ndonga 
	N314	2	K33_Kwangali K332_Rumanyo 
	N315	4	R11_Umbundu R31_Herero R21_Kwanyama R22_Ndonga 
	N316	3	R31_Herero R21_Kwanyama R22_Ndonga 
	N317	2	R21_Kwanyama R22_Ndonga 
	N318	103	L31a_Luba-Kasai L33_Luba-Shaba D28_Holoholo D43_Nyanga M61_Lenje M42_Bemba M54_Lamba JD66_Kiha JD62_Rundi JD65_Hangaza JE25_Mkwaya JE25_Jita JE25_Kilegi JE45_Nata JE42_Gusii JE43_Kuria JE43_Kuria_Mago JE43_Kuria_Tari JE15_Luganda JE17_Gwere JE32_Luyia JE34_Samialugwe JE31_Lumasaaba JE31c_Bukusu JE23_Zinza JE21_Runyambo JE22_Haya JE13_Runyankore JE14_Rukiga F23_Sumbwa F22_Nyamwezi F21_Ntuzu F21_Sukuma F32_Nyaturucha F32_Nyaturuwil M13_Fipa M14_Rungu M15_Mambwe M25_Safwa M21_Ndali M31_Nyakyusa P31_Emakhua N21_Tumbuka_Malawi N31_Chewa S11_Shona S16_Kalanga S21_Venda K21_Lozi S31_Tswana S311_Shekgalagari S51_Tshwa S53_Tsonga S41_Xhosa S42_Zulu S44_Ndebele P13_Matumbi P21_Yao P23_Simakonde P25_Mabia G52_Ndamba N12_Ngoni G63_Bena G64_Pangwa F33_Langi G31_Zigua G23_Sambaa G24_Bondei G12_Kagulu G35_Luguru E71A_Upper_Pokomo E72a_Giryama E73_Digo G44a_Ngazija G44b_Ndzwani G41_Bajuni G42a_Amu G401_Mwani G43_Kae G42_Swahili G42d_Unguja G22_Asu G22A_North_Pare G22B_South_Pare G39_Saghala E65_Gweno E621D_Kibosho E621B_Machame E53_Meru E621C_Siha E64_Kahe E622C_Lema E622A_Kimochi E55_Kamba_Kitu E55_Kamba E55_Kamba_Mach E51_Kikuyu E54_Tharaka E53_Igoji E53_Miutini E53_Tigania E53_Merutig E53_Imenti E53_Meruimenti 
	N319	2	L31a_Luba-Kasai L33_Luba-Shaba 
	N320	101	D28_Holoholo D43_Nyanga M61_Lenje M42_Bemba M54_Lamba JD66_Kiha JD62_Rundi JD65_Hangaza JE25_Mkwaya JE25_Jita JE25_Kilegi JE45_Nata JE42_Gusii JE43_Kuria JE43_Kuria_Mago JE43_Kuria_Tari JE15_Luganda JE17_Gwere JE32_Luyia JE34_Samialugwe JE31_Lumasaaba JE31c_Bukusu JE23_Zinza JE21_Runyambo JE22_Haya JE13_Runyankore JE14_Rukiga F23_Sumbwa F22_Nyamwezi F21_Ntuzu F21_Sukuma F32_Nyaturucha F32_Nyaturuwil M13_Fipa M14_Rungu M15_Mambwe M25_Safwa M21_Ndali M31_Nyakyusa P31_Emakhua N21_Tumbuka_Malawi N31_Chewa S11_Shona S16_Kalanga S21_Venda K21_Lozi S31_Tswana S311_Shekgalagari S51_Tshwa S53_Tsonga S41_Xhosa S42_Zulu S44_Ndebele P13_Matumbi P21_Yao P23_Simakonde P25_Mabia G52_Ndamba N12_Ngoni G63_Bena G64_Pangwa F33_Langi G31_Zigua G23_Sambaa G24_Bondei G12_Kagulu G35_Luguru E71A_Upper_Pokomo E72a_Giryama E73_Digo G44a_Ngazija G44b_Ndzwani G41_Bajuni G42a_Amu G401_Mwani G43_Kae G42_Swahili G42d_Unguja G22_Asu G22A_North_Pare G22B_South_Pare G39_Saghala E65_Gweno E621D_Kibosho E621B_Machame E53_Meru E621C_Siha E64_Kahe E622C_Lema E622A_Kimochi E55_Kamba_Kitu E55_Kamba E55_Kamba_Mach E51_Kikuyu E54_Tharaka E53_Igoji E53_Miutini E53_Tigania E53_Merutig E53_Imenti E53_Meruimenti 
	N321	2	D28_Holoholo D43_Nyanga 
	N322	99	M61_Lenje M42_Bemba M54_Lamba JD66_Kiha JD62_Rundi JD65_Hangaza JE25_Mkwaya JE25_Jita JE25_Kilegi JE45_Nata JE42_Gusii JE43_Kuria JE43_Kuria_Mago JE43_Kuria_Tari JE15_Luganda JE17_Gwere JE32_Luyia JE34_Samialugwe JE31_Lumasaaba JE31c_Bukusu JE23_Zinza JE21_Runyambo JE22_Haya JE13_Runyankore JE14_Rukiga F23_Sumbwa F22_Nyamwezi F21_Ntuzu F21_Sukuma F32_Nyaturucha F32_Nyaturuwil M13_Fipa M14_Rungu M15_Mambwe M25_Safwa M21_Ndali M31_Nyakyusa P31_Emakhua N21_Tumbuka_Malawi N31_Chewa S11_Shona S16_Kalanga S21_Venda K21_Lozi S31_Tswana S311_Shekgalagari S51_Tshwa S53_Tsonga S41_Xhosa S42_Zulu S44_Ndebele P13_Matumbi P21_Yao P23_Simakonde P25_Mabia G52_Ndamba N12_Ngoni G63_Bena G64_Pangwa F33_Langi G31_Zigua G23_Sambaa G24_Bondei G12_Kagulu G35_Luguru E71A_Upper_Pokomo E72a_Giryama E73_Digo G44a_Ngazija G44b_Ndzwani G41_Bajuni G42a_Amu G401_Mwani G43_Kae G42_Swahili G42d_Unguja G22_Asu G22A_North_Pare G22B_South_Pare G39_Saghala E65_Gweno E621D_Kibosho E621B_Machame E53_Meru E621C_Siha E64_Kahe E622C_Lema E622A_Kimochi E55_Kamba_Kitu E55_Kamba E55_Kamba_Mach E51_Kikuyu E54_Tharaka E53_Igoji E53_Miutini E53_Tigania E53_Merutig E53_Imenti E53_Meruimenti 
	N323	3	M61_Lenje M42_Bemba M54_Lamba 
	N324	2	M42_Bemba M54_Lamba 
	N325	96	JD66_Kiha JD62_Rundi JD65_Hangaza JE25_Mkwaya JE25_Jita JE25_Kilegi JE45_Nata JE42_Gusii JE43_Kuria JE43_Kuria_Mago JE43_Kuria_Tari JE15_Luganda JE17_Gwere JE32_Luyia JE34_Samialugwe JE31_Lumasaaba JE31c_Bukusu JE23_Zinza JE21_Runyambo JE22_Haya JE13_Runyankore JE14_Rukiga F23_Sumbwa F22_Nyamwezi F21_Ntuzu F21_Sukuma F32_Nyaturucha F32_Nyaturuwil M13_Fipa M14_Rungu M15_Mambwe M25_Safwa M21_Ndali M31_Nyakyusa P31_Emakhua N21_Tumbuka_Malawi N31_Chewa S11_Shona S16_Kalanga S21_Venda K21_Lozi S31_Tswana S311_Shekgalagari S51_Tshwa S53_Tsonga S41_Xhosa S42_Zulu S44_Ndebele P13_Matumbi P21_Yao P23_Simakonde P25_Mabia G52_Ndamba N12_Ngoni G63_Bena G64_Pangwa F33_Langi G31_Zigua G23_Sambaa G24_Bondei G12_Kagulu G35_Luguru E71A_Upper_Pokomo E72a_Giryama E73_Digo G44a_Ngazija G44b_Ndzwani G41_Bajuni G42a_Amu G401_Mwani G43_Kae G42_Swahili G42d_Unguja G22_Asu G22A_North_Pare G22B_South_Pare G39_Saghala E65_Gweno E621D_Kibosho E621B_Machame E53_Meru E621C_Siha E64_Kahe E622C_Lema E622A_Kimochi E55_Kamba_Kitu E55_Kamba E55_Kamba_Mach E51_Kikuyu E54_Tharaka E53_Igoji E53_Miutini E53_Tigania E53_Merutig E53_Imenti E53_Meruimenti 
	N326	22	JD66_Kiha JD62_Rundi JD65_Hangaza JE25_Mkwaya JE25_Jita JE25_Kilegi JE45_Nata JE42_Gusii JE43_Kuria JE43_Kuria_Mago JE43_Kuria_Tari JE15_Luganda JE17_Gwere JE32_Luyia JE34_Samialugwe JE31_Lumasaaba JE31c_Bukusu JE23_Zinza JE21_Runyambo JE22_Haya JE13_Runyankore JE14_Rukiga 
	N327	3	JD66_Kiha JD62_Rundi JD65_Hangaza 
	N328	2	JD62_Rundi JD65_Hangaza 
	N329	19	JE25_Mkwaya JE25_Jita JE25_Kilegi JE45_Nata JE42_Gusii JE43_Kuria JE43_Kuria_Mago JE43_Kuria_Tari JE15_Luganda JE17_Gwere JE32_Luyia JE34_Samialugwe JE31_Lumasaaba JE31c_Bukusu JE23_Zinza JE21_Runyambo JE22_Haya JE13_Runyankore JE14_Rukiga 
	N330	8	JE25_Mkwaya JE25_Jita JE25_Kilegi JE45_Nata JE42_Gusii JE43_Kuria JE43_Kuria_Mago JE43_Kuria_Tari 
	N331	3	JE25_Mkwaya JE25_Jita JE25_Kilegi 
	N332	2	JE25_Jita JE25_Kilegi 
	N333	5	JE45_Nata JE42_Gusii JE43_Kuria JE43_Kuria_Mago JE43_Kuria_Tari 
	N334	4	JE42_Gusii JE43_Kuria JE43_Kuria_Mago JE43_Kuria_Tari 
	N335	3	JE43_Kuria JE43_Kuria_Mago JE43_Kuria_Tari 
	N336	2	JE43_Kuria_Mago JE43_Kuria_Tari 
	N337	11	JE15_Luganda JE17_Gwere JE32_Luyia JE34_Samialugwe JE31_Lumasaaba JE31c_Bukusu JE23_Zinza JE21_Runyambo JE22_Haya JE13_Runyankore JE14_Rukiga 
	N338	6	JE15_Luganda JE17_Gwere JE32_Luyia JE34_Samialugwe JE31_Lumasaaba JE31c_Bukusu 
	N339	2	JE15_Luganda JE17_Gwere 
	N340	4	JE32_Luyia JE34_Samialugwe JE31_Lumasaaba JE31c_Bukusu 
	N341	3	JE34_Samialugwe JE31_Lumasaaba JE31c_Bukusu 
	N342	2	JE31_Lumasaaba JE31c_Bukusu 
	N343	5	JE23_Zinza JE21_Runyambo JE22_Haya JE13_Runyankore JE14_Rukiga 
	N344	4	JE21_Runyambo JE22_Haya JE13_Runyankore JE14_Rukiga 
	N345	2	JE21_Runyambo JE22_Haya 
	N346	2	JE13_Runyankore JE14_Rukiga 
	N347	74	F23_Sumbwa F22_Nyamwezi F21_Ntuzu F21_Sukuma F32_Nyaturucha F32_Nyaturuwil M13_Fipa M14_Rungu M15_Mambwe M25_Safwa M21_Ndali M31_Nyakyusa P31_Emakhua N21_Tumbuka_Malawi N31_Chewa S11_Shona S16_Kalanga S21_Venda K21_Lozi S31_Tswana S311_Shekgalagari S51_Tshwa S53_Tsonga S41_Xhosa S42_Zulu S44_Ndebele P13_Matumbi P21_Yao P23_Simakonde P25_Mabia G52_Ndamba N12_Ngoni G63_Bena G64_Pangwa F33_Langi G31_Zigua G23_Sambaa G24_Bondei G12_Kagulu G35_Luguru E71A_Upper_Pokomo E72a_Giryama E73_Digo G44a_Ngazija G44b_Ndzwani G41_Bajuni G42a_Amu G401_Mwani G43_Kae G42_Swahili G42d_Unguja G22_Asu G22A_North_Pare G22B_South_Pare G39_Saghala E65_Gweno E621D_Kibosho E621B_Machame E53_Meru E621C_Siha E64_Kahe E622C_Lema E622A_Kimochi E55_Kamba_Kitu E55_Kamba E55_Kamba_Mach E51_Kikuyu E54_Tharaka E53_Igoji E53_Miutini E53_Tigania E53_Merutig E53_Imenti E53_Meruimenti 
	N348	12	F23_Sumbwa F22_Nyamwezi F21_Ntuzu F21_Sukuma F32_Nyaturucha F32_Nyaturuwil M13_Fipa M14_Rungu M15_Mambwe M25_Safwa M21_Ndali M31_Nyakyusa 
	N349	6	F23_Sumbwa F22_Nyamwezi F21_Ntuzu F21_Sukuma F32_Nyaturucha F32_Nyaturuwil 
	N350	5	F22_Nyamwezi F21_Ntuzu F21_Sukuma F32_Nyaturucha F32_Nyaturuwil 
	N351	3	F22_Nyamwezi F21_Ntuzu F21_Sukuma 
	N352	2	F21_Ntuzu F21_Sukuma 
	N353	2	F32_Nyaturucha F32_Nyaturuwil 
	N354	6	M13_Fipa M14_Rungu M15_Mambwe M25_Safwa M21_Ndali M31_Nyakyusa 
	N355	3	M13_Fipa M14_Rungu M15_Mambwe 
	N356	2	M14_Rungu M15_Mambwe 
	N357	3	M25_Safwa M21_Ndali M31_Nyakyusa 
	N358	2	M21_Ndali M31_Nyakyusa 
	N359	62	P31_Emakhua N21_Tumbuka_Malawi N31_Chewa S11_Shona S16_Kalanga S21_Venda K21_Lozi S31_Tswana S311_Shekgalagari S51_Tshwa S53_Tsonga S41_Xhosa S42_Zulu S44_Ndebele P13_Matumbi P21_Yao P23_Simakonde P25_Mabia G52_Ndamba N12_Ngoni G63_Bena G64_Pangwa F33_Langi G31_Zigua G23_Sambaa G24_Bondei G12_Kagulu G35_Luguru E71A_Upper_Pokomo E72a_Giryama E73_Digo G44a_Ngazija G44b_Ndzwani G41_Bajuni G42a_Amu G401_Mwani G43_Kae G42_Swahili G42d_Unguja G22_Asu G22A_North_Pare G22B_South_Pare G39_Saghala E65_Gweno E621D_Kibosho E621B_Machame E53_Meru E621C_Siha E64_Kahe E622C_Lema E622A_Kimochi E55_Kamba_Kitu E55_Kamba E55_Kamba_Mach E51_Kikuyu E54_Tharaka E53_Igoji E53_Miutini E53_Tigania E53_Merutig E53_Imenti E53_Meruimenti 
	N360	22	P31_Emakhua N21_Tumbuka_Malawi N31_Chewa S11_Shona S16_Kalanga S21_Venda K21_Lozi S31_Tswana S311_Shekgalagari S51_Tshwa S53_Tsonga S41_Xhosa S42_Zulu S44_Ndebele P13_Matumbi P21_Yao P23_Simakonde P25_Mabia G52_Ndamba N12_Ngoni G63_Bena G64_Pangwa 
	N361	14	P31_Emakhua N21_Tumbuka_Malawi N31_Chewa S11_Shona S16_Kalanga S21_Venda K21_Lozi S31_Tswana S311_Shekgalagari S51_Tshwa S53_Tsonga S41_Xhosa S42_Zulu S44_Ndebele 
	N362	3	P31_Emakhua N21_Tumbuka_Malawi N31_Chewa 
	N363	2	N21_Tumbuka_Malawi N31_Chewa 
	N364	11	S11_Shona S16_Kalanga S21_Venda K21_Lozi S31_Tswana S311_Shekgalagari S51_Tshwa S53_Tsonga S41_Xhosa S42_Zulu S44_Ndebele 
	N365	2	S11_Shona S16_Kalanga 
	N366	9	S21_Venda K21_Lozi S31_Tswana S311_Shekgalagari S51_Tshwa S53_Tsonga S41_Xhosa S42_Zulu S44_Ndebele 
	N367	8	K21_Lozi S31_Tswana S311_Shekgalagari S51_Tshwa S53_Tsonga S41_Xhosa S42_Zulu S44_Ndebele 
	N368	3	K21_Lozi S31_Tswana S311_Shekgalagari 
	N369	2	S31_Tswana S311_Shekgalagari 
	N370	5	S51_Tshwa S53_Tsonga S41_Xhosa S42_Zulu S44_Ndebele 
	N371	2	S51_Tshwa S53_Tsonga 
	N372	3	S41_Xhosa S42_Zulu S44_Ndebele 
	N373	2	S42_Zulu S44_Ndebele 
	N374	8	P13_Matumbi P21_Yao P23_Simakonde P25_Mabia G52_Ndamba N12_Ngoni G63_Bena G64_Pangwa 
	N375	4	P13_Matumbi P21_Yao P23_Simakonde P25_Mabia 
	N376	3	P21_Yao P23_Simakonde P25_Mabia 
	N377	2	P23_Simakonde P25_Mabia 
	N378	4	G52_Ndamba N12_Ngoni G63_Bena G64_Pangwa 
	N379	3	N12_Ngoni G63_Bena G64_Pangwa 
	N380	2	G63_Bena G64_Pangwa 
	N381	40	F33_Langi G31_Zigua G23_Sambaa G24_Bondei G12_Kagulu G35_Luguru E71A_Upper_Pokomo E72a_Giryama E73_Digo G44a_Ngazija G44b_Ndzwani G41_Bajuni G42a_Amu G401_Mwani G43_Kae G42_Swahili G42d_Unguja G22_Asu G22A_North_Pare G22B_South_Pare G39_Saghala E65_Gweno E621D_Kibosho E621B_Machame E53_Meru E621C_Siha E64_Kahe E622C_Lema E622A_Kimochi E55_Kamba_Kitu E55_Kamba E55_Kamba_Mach E51_Kikuyu E54_Tharaka E53_Igoji E53_Miutini E53_Tigania E53_Merutig E53_Imenti E53_Meruimenti 
	N382	39	G31_Zigua G23_Sambaa G24_Bondei G12_Kagulu G35_Luguru E71A_Upper_Pokomo E72a_Giryama E73_Digo G44a_Ngazija G44b_Ndzwani G41_Bajuni G42a_Amu G401_Mwani G43_Kae G42_Swahili G42d_Unguja G22_Asu G22A_North_Pare G22B_South_Pare G39_Saghala E65_Gweno E621D_Kibosho E621B_Machame E53_Meru E621C_Siha E64_Kahe E622C_Lema E622A_Kimochi E55_Kamba_Kitu E55_Kamba E55_Kamba_Mach E51_Kikuyu E54_Tharaka E53_Igoji E53_Miutini E53_Tigania E53_Merutig E53_Imenti E53_Meruimenti 
	N383	5	G31_Zigua G23_Sambaa G24_Bondei G12_Kagulu G35_Luguru 
	N384	3	G31_Zigua G23_Sambaa G24_Bondei 
	N385	2	G23_Sambaa G24_Bondei 
	N386	2	G12_Kagulu G35_Luguru 
	N387	34	E71A_Upper_Pokomo E72a_Giryama E73_Digo G44a_Ngazija G44b_Ndzwani G41_Bajuni G42a_Amu G401_Mwani G43_Kae G42_Swahili G42d_Unguja G22_Asu G22A_North_Pare G22B_South_Pare G39_Saghala E65_Gweno E621D_Kibosho E621B_Machame E53_Meru E621C_Siha E64_Kahe E622C_Lema E622A_Kimochi E55_Kamba_Kitu E55_Kamba E55_Kamba_Mach E51_Kikuyu E54_Tharaka E53_Igoji E53_Miutini E53_Tigania E53_Merutig E53_Imenti E53_Meruimenti 
	N388	11	E71A_Upper_Pokomo E72a_Giryama E73_Digo G44a_Ngazija G44b_Ndzwani G41_Bajuni G42a_Amu G401_Mwani G43_Kae G42_Swahili G42d_Unguja 
	N389	3	E71A_Upper_Pokomo E72a_Giryama E73_Digo 
	N390	2	E72a_Giryama E73_Digo 
	N391	8	G44a_Ngazija G44b_Ndzwani G41_Bajuni G42a_Amu G401_Mwani G43_Kae G42_Swahili G42d_Unguja 
	N392	2	G44a_Ngazija G44b_Ndzwani 
	N393	6	G41_Bajuni G42a_Amu G401_Mwani G43_Kae G42_Swahili G42d_Unguja 
	N394	2	G41_Bajuni G42a_Amu 
	N395	4	G401_Mwani G43_Kae G42_Swahili G42d_Unguja 
	N396	3	G43_Kae G42_Swahili G42d_Unguja 
	N397	2	G42_Swahili G42d_Unguja 
	N398	23	G22_Asu G22A_North_Pare G22B_South_Pare G39_Saghala E65_Gweno E621D_Kibosho E621B_Machame E53_Meru E621C_Siha E64_Kahe E622C_Lema E622A_Kimochi E55_Kamba_Kitu E55_Kamba E55_Kamba_Mach E51_Kikuyu E54_Tharaka E53_Igoji E53_Miutini E53_Tigania E53_Merutig E53_Imenti E53_Meruimenti 
	N399	3	G22_Asu G22A_North_Pare G22B_South_Pare 
	N400	2	G22A_North_Pare G22B_South_Pare 
	N401	20	G39_Saghala E65_Gweno E621D_Kibosho E621B_Machame E53_Meru E621C_Siha E64_Kahe E622C_Lema E622A_Kimochi E55_Kamba_Kitu E55_Kamba E55_Kamba_Mach E51_Kikuyu E54_Tharaka E53_Igoji E53_Miutini E53_Tigania E53_Merutig E53_Imenti E53_Meruimenti 
	N402	19	E65_Gweno E621D_Kibosho E621B_Machame E53_Meru E621C_Siha E64_Kahe E622C_Lema E622A_Kimochi E55_Kamba_Kitu E55_Kamba E55_Kamba_Mach E51_Kikuyu E54_Tharaka E53_Igoji E53_Miutini E53_Tigania E53_Merutig E53_Imenti E53_Meruimenti 
	N403	8	E65_Gweno E621D_Kibosho E621B_Machame E53_Meru E621C_Siha E64_Kahe E622C_Lema E622A_Kimochi 
	N404	7	E621D_Kibosho E621B_Machame E53_Meru E621C_Siha E64_Kahe E622C_Lema E622A_Kimochi 
	N405	4	E621D_Kibosho E621B_Machame E53_Meru E621C_Siha 
	N406	3	E621B_Machame E53_Meru E621C_Siha 
	N407	2	E53_Meru E621C_Siha 
	N408	3	E64_Kahe E622C_Lema E622A_Kimochi 
	N409	2	E622C_Lema E622A_Kimochi 
	N410	11	E55_Kamba_Kitu E55_Kamba E55_Kamba_Mach E51_Kikuyu E54_Tharaka E53_Igoji E53_Miutini E53_Tigania E53_Merutig E53_Imenti E53_Meruimenti 
	N411	3	E55_Kamba_Kitu E55_Kamba E55_Kamba_Mach 
	N412	2	E55_Kamba E55_Kamba_Mach 
	N413	8	E51_Kikuyu E54_Tharaka E53_Igoji E53_Miutini E53_Tigania E53_Merutig E53_Imenti E53_Meruimenti 
	N414	7	E54_Tharaka E53_Igoji E53_Miutini E53_Tigania E53_Merutig E53_Imenti E53_Meruimenti 
	N415	6	E53_Igoji E53_Miutini E53_Tigania E53_Merutig E53_Imenti E53_Meruimenti 
	N416	2	E53_Igoji E53_Miutini 
	N417	4	E53_Tigania E53_Merutig E53_Imenti E53_Meruimenti 
	N418	2	E53_Tigania E53_Merutig 
	N419	2	E53_Imenti E53_Meruimenti 
Load Model:                      ../../results/BayesTraitsOutput/AncestralStateReconstruction/Anc_Tones_SIM1_continuous_models.bin
Estimating values for taxa and Sites
	A212                1 
	A213                1 
	A214                1 
	A215                1 
	A216                1 
	A217                1 
	A218                1 
	A219                1 
	A220                1 
	A221                1 
	A222                1 
	A223                1 
	A224                1 
	A225                1 
	A226                1 
	A227                1 
	A228                1 
	A229                1 
	A230                1 
	A231                1 
	A232                1 
	A233                1 
	A234                1 
	A235                1 
	A236                1 
	A237                1 
	A238                1 
	A239                1 
	A240                1 
	A241                1 
	A242                1 
	A243                1 
	A244                1 
	A245                1 
	A246                1 
	A247                1 
	A248                1 
	A249                1 
	A250                1 
	A251                1 
	A252                1 
	A253                1 
	A254                1 
	A255                1 
	A256                1 
	A257                1 
	A258                1 
	A259                1 
	A260                1 
	A261                1 
	A262                1 
	A263                1 
	A264                1 
	A265                1 
	A266                1 
	A267                1 
	A268                1 
	A269                1 
	A270                1 
	A271                1 
	A272                1 
	A273                1 
	A274                1 
	A275                1 
	A276                1 
	A277                1 
	A278                1 
	A279                1 
	A280                1 
	A281                1 
	A282                1 
	A283                1 
	A284                1 
	A285                1 
	A286                1 
	A287                1 
	A288                1 
	A289                1 
	A290                1 
	A291                1 
	A292                1 
	A293                1 
	A294                1 
	A295                1 
	A296                1 
	A297                1 
	A298                1 
	A299                1 
	A300                1 
	A301                1 
	A302                1 
	A303                1 
	A304                1 
	A305                1 
	A306                1 
	A307                1 
	A308                1 
	A309                1 
	A310                1 
	A311                1 
	A312                1 
	A313                1 
	A314                1 
	A315                1 
	A316                1 
	A317                1 
	A318                1 
	A319                1 
	A320                1 
	A321                1 
	A322                1 
	A323                1 
	A324                1 
	A325                1 
	A326                1 
	A327                1 
	A328                1 
	A329                1 
	A330                1 
	A331                1 
	A332                1 
	A333                1 
	A334                1 
	A335                1 
	A336                1 
	A337                1 
	A338                1 
	A339                1 
	A340                1 
	A341                1 
	A342                1 
	A343                1 
	A344                1 
	A345                1 
	A346                1 
	A347                1 
	A348                1 
	A349                1 
	A350                1 
	A351                1 
	A352                1 
	A353                1 
	A354                1 
	A355                1 
	A356                1 
	A357                1 
	A358                1 
	A359                1 
	A360                1 
	A361                1 
	A362                1 
	A363                1 
	A364                1 
	A365                1 
	A366                1 
	A367                1 
	A368                1 
	A369                1 
	A370                1 
	A371                1 
	A372                1 
	A373                1 
	A374                1 
	A375                1 
	A376                1 
	A377                1 
	A378                1 
	A379                1 
	A380                1 
	A381                1 
	A382                1 
	A383                1 
	A384                1 
	A385                1 
	A386                1 
	A387                1 
	A388                1 
	A389                1 
	A390                1 
	A391                1 
	A392                1 
	A393                1 
	A394                1 
	A395                1 
	A396                1 
	A397                1 
	A398                1 
	A399                1 
	A400                1 
	A401                1 
	A402                1 
	A403                1 
	A404                1 
	A405                1 
	A406                1 
	A407                1 
	A408                1 
	A409                1 
	A410                1 
	A411                1 
	A412                1 
	A413                1 
	A414                1 
	A415                1 
	A416                1 
	A417                1 
	A418                1 
	A419                1 
Restrictions:
    alpha-1                      None
Prior Information:
    Priors
        alpha-1 - uniform 0.00 12.00 
        AncState-1 - uniform -100.00 100.00 
Tree Information
     Trees:                      1
     Taxa:                       419
     Sites:                      1
Iteration	Lh	Tree No	Model No	Alpha 1	Sigma^2 1 	Est A212 - 1	Est A213 - 1	Est A214 - 1	Est A215 - 1	Est A216 - 1	Est A217 - 1	Est A218 - 1	Est A219 - 1	Est A220 - 1	Est A221 - 1	Est A222 - 1	Est A223 - 1	Est A224 - 1	Est A225 - 1	Est A226 - 1	Est A227 - 1	Est A228 - 1	Est A229 - 1	Est A230 - 1	Est A231 - 1	Est A232 - 1	Est A233 - 1	Est A234 - 1	Est A235 - 1	Est A236 - 1	Est A237 - 1	Est A238 - 1	Est A239 - 1	Est A240 - 1	Est A241 - 1	Est A242 - 1	Est A243 - 1	Est A244 - 1	Est A245 - 1	Est A246 - 1	Est A247 - 1	Est A248 - 1	Est A249 - 1	Est A250 - 1	Est A251 - 1	Est A252 - 1	Est A253 - 1	Est A254 - 1	Est A255 - 1	Est A256 - 1	Est A257 - 1	Est A258 - 1	Est A259 - 1	Est A260 - 1	Est A261 - 1	Est A262 - 1	Est A263 - 1	Est A264 - 1	Est A265 - 1	Est A266 - 1	Est A267 - 1	Est A268 - 1	Est A269 - 1	Est A270 - 1	Est A271 - 1	Est A272 - 1	Est A273 - 1	Est A274 - 1	Est A275 - 1	Est A276 - 1	Est A277 - 1	Est A278 - 1	Est A279 - 1	Est A280 - 1	Est A281 - 1	Est A282 - 1	Est A283 - 1	Est A284 - 1	Est A285 - 1	Est A286 - 1	Est A287 - 1	Est A288 - 1	Est A289 - 1	Est A290 - 1	Est A291 - 1	Est A292 - 1	Est A293 - 1	Est A294 - 1	Est A295 - 1	Est A296 - 1	Est A297 - 1	Est A298 - 1	Est A299 - 1	Est A300 - 1	Est A301 - 1	Est A302 - 1	Est A303 - 1	Est A304 - 1	Est A305 - 1	Est A306 - 1	Est A307 - 1	Est A308 - 1	Est A309 - 1	Est A310 - 1	Est A311 - 1	Est A312 - 1	Est A313 - 1	Est A314 - 1	Est A315 - 1	Est A316 - 1	Est A317 - 1	Est A318 - 1	Est A319 - 1	Est A320 - 1	Est A321 - 1	Est A322 - 1	Est A323 - 1	Est A324 - 1	Est A325 - 1	Est A326 - 1	Est A327 - 1	Est A328 - 1	Est A329 - 1	Est A330 - 1	Est A331 - 1	Est A332 - 1	Est A333 - 1	Est A334 - 1	Est A335 - 1	Est A336 - 1	Est A337 - 1	Est A338 - 1	Est A339 - 1	Est A340 - 1	Est A341 - 1	Est A342 - 1	Est A343 - 1	Est A344 - 1	Est A345 - 1	Est A346 - 1	Est A347 - 1	Est A348 - 1	Est A349 - 1	Est A350 - 1	Est A351 - 1	Est A352 - 1	Est A353 - 1	Est A354 - 1	Est A355 - 1	Est A356 - 1	Est A357 - 1	Est A358 - 1	Est A359 - 1	Est A360 - 1	Est A361 - 1	Est A362 - 1	Est A363 - 1	Est A364 - 1	Est A365 - 1	Est A366 - 1	Est A367 - 1	Est A368 - 1	Est A369 - 1	Est A370 - 1	Est A371 - 1	Est A372 - 1	Est A373 - 1	Est A374 - 1	Est A375 - 1	Est A376 - 1	Est A377 - 1	Est A378 - 1	Est A379 - 1	Est A380 - 1	Est A381 - 1	Est A382 - 1	Est A383 - 1	Est A384 - 1	Est A385 - 1	Est A386 - 1	Est A387 - 1	Est A388 - 1	Est A389 - 1	Est A390 - 1	Est A391 - 1	Est A392 - 1	Est A393 - 1	Est A394 - 1	Est A395 - 1	Est A396 - 1	Est A397 - 1	Est A398 - 1	Est A399 - 1	Est A400 - 1	Est A401 - 1	Est A402 - 1	Est A403 - 1	Est A404 - 1	Est A405 - 1	Est A406 - 1	Est A407 - 1	Est A408 - 1	Est A409 - 1	Est A410 - 1	Est A411 - 1	Est A412 - 1	Est A413 - 1	Est A414 - 1	Est A415 - 1	Est A416 - 1	Est A417 - 1	Est A418 - 1	Est A419 - 1	
1001000	-537.418946	1	673	2.000379831346	185.417847676588	2.499163932494	1.539727859666	-0.097996181348	0.838396186268	2.346654491919	0.734176920773	0.672078841909	2.844006395590	3.678104591439	4.114330280559	3.211580953898	2.799886884598	2.009910009067	2.443089312548	1.834319939122	2.383536584122	1.860632763124	3.352567290541	1.186972033178	0.824531726979	2.316894140090	1.432700820062	1.265114396228	1.388146127005	1.375426424669	1.968066232605	1.723214226126	2.022204758987	4.327470289493	4.308310206795	3.723196826389	3.586512317568	3.929394150867	4.198930557642	2.853971486815	2.052698191975	3.164633633786	2.541269690311	2.118590521126	2.533843159359	2.137992176289	1.659169939140	3.399498580082	1.923589778634	2.870735062300	2.091101708002	2.262181495227	1.403186913516	3.382131498648	2.157377060686	3.047568941304	3.428431593965	2.202388658026	1.957293748366	1.923046153726	1.674343493388	2.341070727445	3.898249667403	2.860873370196	3.418793922081	3.240099947499	3.438053767433	2.971218299267	3.319539434389	2.605272450904	1.345293597047	2.718650493650	1.380133579435	1.200329453059	1.185793465760	2.603870359165	1.852886163969	4.412205307298	3.251971804531	4.574648135810	1.918295302910	3.859285679140	3.234813360207	3.934187274595	3.051664098216	1.872786099599	2.014170337796	1.704205457403	1.686088288279	1.543164345423	1.457390391171	1.229983526321	2.313132696472	2.422717504068	1.912160707766	3.403062742974	2.153091227784	4.090294338179	4.526330239914	1.339955328166	2.551479137573	1.081283054459	-0.266139273826	-0.189539693901	-1.364265219456	0.462485687782	0.589478185234	-0.115913943023	0.023131451869	0.043563739089	-0.052341616316	1.072412026462	-0.121562365375	0.401810175411	0.083124781758	0.686433397326	1.663470448780	1.298525242791	0.850108548253	1.881785145089	-0.312767196727	-0.311727996381	1.735473236076	0.968837859704	0.734687400547	0.721934033133	-0.381272371406	-0.197567534515	-0.032900921232	-0.622122902364	0.697839604923	1.317759177869	0.784825451135	0.056747914206	0.663984235571	1.078310724613	0.957411138569	0.715965146947	0.494843335983	3.098409092060	1.555512813563	1.892514330253	1.826118598830	1.208022306381	1.004342019496	0.585412309388	0.451308441889	0.441044588673	0.761045573974	0.588774793849	0.450742279272	-0.436934124198	1.533758035569	2.523095483154	1.751070929725	1.826313641473	1.129695094676	1.004674766053	0.937541877806	1.425250185954	1.185317811251	1.324675192904	0.791471267583	0.007944073102	0.247210593630	0.615166357417	0.439925502721	3.306895660860	4.908453854211	4.476229121695	5.098927797081	2.705863971499	3.286292739540	1.368870633190	1.006666259963	1.139107198288	0.676211344010	-0.628516571044	0.318794409963	0.635571254018	2.191336487259	3.463175194984	1.981181836557	1.925397318293	3.725151406967	10.044707506213	2.635542832889	0.966077704751	2.312267306798	2.417481618465	1.266712352033	2.003591504572	0.993866041649	0.795853610069	1.196762923642	1.261356461539	0.262826902575	0.538145824153	0.821237339492	0.294435695735	0.075103563465	0.944194890067	0.891430126837	1.000860479035	0.944663208940	1.326022266090	1.067886582816	1.169795195507	0.614772239768	1.156322721473	0.784838142990	0.324102361407	0.189893715386	
1002000	-514.214403	1	52	2.001015594707	165.977190770540	2.157718463153	1.534336092396	-0.168413991806	0.224987028521	2.561533127836	1.130782288539	1.397825438996	2.729811446027	2.793287830933	3.044717728439	2.113250675988	1.576484497883	0.840732694440	1.074692162851	0.955973034473	1.667255137602	1.037368079293	2.944301920419	1.148421493087	0.369006352714	2.486566123344	1.535304845328	1.907335202028	1.243627248713	1.574862432278	2.240258552555	1.965879669368	2.238823761625	3.868372226749	3.929516981634	3.985088691219	3.961908542807	3.628517217687	3.403021161544	2.156767494249	1.561102092813	3.051181121800	2.589317878449	1.833452585303	2.572651641441	2.255368069927	1.777015326513	2.803457838301	1.383443718211	2.038738914640	1.745935109208	1.800171082882	1.005307650318	3.051128800064	2.076076415504	2.880277037815	3.543785657962	2.339866210668	1.917203773989	2.019600535574	2.030261805313	2.222162450554	4.273249310462	2.304136910263	3.072049128489	2.787392415150	3.717212928078	3.783512098548	4.117836376669	3.178905088168	2.498867846040	2.602708455527	2.207630816101	1.515102740120	2.617858946684	2.903171737375	2.193189005479	3.991547516155	2.235616118470	4.077810249312	2.075429606196	3.712779734284	3.410067116003	4.375104423423	2.406723373598	1.460315207486	2.221135396551	2.362899673440	1.296404402200	1.593198178104	1.451139116985	1.297820186824	2.089067641385	2.395355044320	2.760710137336	2.396498622270	1.249515031901	2.489790774907	3.122969782805	1.566593296174	2.212945721014	1.467520413976	0.001118178288	0.487854267466	-0.818856483741	0.790660268508	1.335437828981	0.816104356590	0.654286367745	0.313599803479	0.279274255127	1.028110226413	-0.505442570145	0.384941829091	-0.132324271628	0.424218920399	0.971303846244	0.584967880693	0.854284625922	1.779957547139	-0.144273916866	-0.456942351584	1.948650497950	1.058177334218	0.466660776903	-0.039615374576	0.362738122648	0.459028888228	0.267651863147	-0.091713650953	1.003504572501	1.470362899841	1.237207359778	-0.039136763954	0.585181497661	0.950743195082	1.412805014464	1.308528876948	1.601685887450	3.208230675835	1.391361415520	1.900309915837	1.288037899055	0.840366776369	0.615594122341	0.252197242806	-0.163154176311	0.437016661264	0.239364698411	0.143759279528	0.193327441059	-0.256807027662	1.397172730479	2.556325025280	1.798373530313	2.120680852062	1.357363900130	1.293009222554	1.202886619236	1.432432508011	1.089865950781	0.925576432523	0.101645817951	-0.063650843883	0.390840913685	0.412754875005	0.566159081347	3.393948084796	4.974991178188	5.170227548782	5.413201397809	3.253372257263	3.629350149406	2.148444664837	1.011370599606	1.147713392893	0.996603203394	-0.077703288905	1.514266588573	1.064026244028	2.043527923320	3.322333899751	1.975203875622	1.665749302867	3.972295182586	9.810465325533	2.695145381872	1.222996548884	2.310638178956	2.358714045499	1.164671422708	1.919074871210	0.287852156505	0.013246883643	1.475118016207	1.300950585362	0.339139695371	0.835156085095	0.829297547201	0.381211178426	0.466594507802	1.556346902704	1.615299361307	0.847695159208	0.763595655105	1.215376357206	0.608232641421	0.457352060489	-0.281981276593	0.034543225485	0.371886084938	0.026272599187	-0.076851614732	
1003000	-515.951416	1	535	1.998564924606	167.359066498443	1.446384548679	1.517411615078	-0.887180356344	0.011221703563	2.430219078190	1.454742302650	2.020310527758	3.383766762450	2.526656833068	2.711862857562	2.400516321582	2.749319841108	1.905238927788	2.247717533293	2.098906621592	2.581350932519	2.038701314449	2.773110569821	1.806254635919	1.881014062246	2.445264404743	1.329667110401	1.576161245885	1.191078416482	1.441084296023	2.035446337658	1.722626593283	1.967443521584	4.047791322795	3.947306489347	4.177025822336	4.254693212746	3.543295924069	4.142860904055	2.935795892953	2.202188477097	3.258460393286	2.552220640599	1.822548655758	2.511720914004	2.344489185143	1.744509992121	3.241293439920	2.477048142430	2.942509870106	2.227614324636	2.391653681956	1.834842054897	3.567853840469	2.051512348928	2.586413896059	2.654732889063	1.912317118990	1.578019395715	1.868647464635	2.085358572827	2.094246115701	3.995863504722	2.316124794335	3.444208310491	3.171837945481	3.912850530816	3.302281651788	3.125793406157	2.871271106774	2.163704045741	1.937701901354	2.044376623421	1.582614505794	2.535621248257	3.095603297637	2.305005744463	3.607642307360	2.935985677539	3.746070497938	2.090317717868	3.490374118704	2.444847610158	2.976514575033	1.636281771166	1.062065616331	1.367637303665	1.711689161812	0.816677992900	1.874875742791	1.819043196831	1.896672357709	1.760107581739	2.730868165261	2.634724506106	2.638727855572	2.202246548979	2.559240049618	3.333515085808	1.204908096177	2.144238654434	1.121381531567	-0.487652955198	0.136328661649	-1.169081564545	0.079858460088	1.429637492987	0.296544401742	1.045163043257	0.795438121640	0.863351431586	0.916289570600	0.305651900758	0.609258209165	0.130218747444	0.738269138054	1.187316402432	-0.306352066210	0.945785128878	1.761942768226	-1.163662290594	-0.747302952147	1.920673530050	1.532594987948	0.512731523589	-0.108249114636	0.297092437833	0.645497271223	0.489013681865	-0.034887484089	0.994180324078	1.597143204285	0.960075738605	-0.042327849771	0.386681435582	-0.099379606316	1.050813387435	0.973367445532	1.808193165969	2.600433563501	1.199103507361	1.962309059266	1.019888209538	0.755550662596	0.236854336830	-0.221627010602	0.160808159804	1.061656588310	0.597252926597	0.475287591827	0.796275983820	0.367355483785	1.320057954930	2.284322594881	1.603666446533	1.773152839651	1.041631603499	1.130265387473	0.781589867933	1.546384652146	1.350989757098	1.391221984867	0.531126289806	-0.056342794852	0.656123928864	0.515741156023	0.923052209185	3.412925322848	4.972741879893	4.757016318692	4.837004718950	3.424207962175	3.973026572008	2.200970243927	1.030179405735	1.255170305077	1.126819488000	-0.154270444096	1.265089000957	1.242058730401	1.966952912182	3.446527941778	1.835500667866	1.284155407456	4.058094099317	10.033848915761	2.879110763912	1.329961012333	2.315867019254	2.408430219580	1.113905587483	1.735842307224	0.223709013497	0.312799313268	1.252982182056	1.220316722844	-0.131360474963	0.170764401065	0.000646632848	-0.026868223208	0.190418343052	0.792966042786	0.746917671480	0.627594047511	0.021763419623	0.721081255904	0.325365940080	0.601117942590	-0.030210288162	0.173990120183	0.406667824885	0.227996876945	0.072073732017	
1004000	-507.064302	1	819	2.001941348568	160.408071032780	1.494607896517	1.514033039804	-1.797548757919	-0.165523454487	1.961640102891	0.718019508036	1.366509964669	2.591634834789	2.199638491797	2.236631564537	2.135189921849	2.601898995814	1.803778664086	1.570322702112	1.227509741552	1.828912958319	1.726521096153	2.271616410616	1.507730995902	1.709301069111	2.258261779902	1.260457935447	1.660746961787	1.542162290837	2.044094503919	2.441209892894	1.955953654719	2.195505255020	3.392549803334	2.925130492787	3.693293089544	4.049543041424	3.102614178503	3.733049750143	2.768144518730	1.811707610632	3.154534309864	2.204516000921	1.314544793071	1.987672309992	2.294478996531	1.821951952852	2.273409065058	1.524158143583	2.421174253527	1.850746314394	1.981483663698	1.227898800357	2.869962069573	1.733732223462	1.905046226542	2.624700010055	1.806333095744	1.501553805722	1.823983142382	2.058140219752	1.486282176050	2.991637525590	1.062182808026	2.827030078967	2.171933385096	2.932279590896	2.675439267272	2.784911883159	2.375050101941	1.744080013824	1.898042990950	2.468110478812	2.699724995976	2.068770373289	1.814959249972	1.236178860193	1.272525100958	0.300465550962	1.714485274651	1.733906182555	3.466632752859	2.255136777180	2.382473112381	1.555442203707	1.421780925690	1.784171266702	1.881453664574	1.302602705423	1.618872890309	1.689861982258	1.712663629024	2.295793975836	2.968511780937	2.554250205781	2.709353585398	2.559114428441	2.431522542582	3.090839480773	0.926013419717	-0.018555133589	0.819391455371	-0.679985484048	-0.073103519980	-1.206094204592	-0.997816947595	0.940669812048	0.132697310563	0.914717566192	-0.134881708800	-0.550617924348	0.414506925082	0.660848524452	0.100558235898	-0.166113660940	0.436980037948	2.327827241806	1.075237128842	0.518821631871	1.559309129847	-0.577401877250	0.211515523524	1.846373681026	1.346009968884	0.379600851783	-0.530516597252	0.215992598127	0.703486862342	0.639229030493	0.071270160954	1.435508965489	2.439602632640	2.093637021522	1.203164112804	1.268251956813	1.006217108291	0.849119329351	0.419587891663	1.046726898752	2.014205321689	1.050895281841	1.902053331725	1.101137783242	0.749750999471	0.119862330202	-0.202656099845	0.282044632480	0.673027452252	0.049609632275	-0.050617340996	0.118433201445	-0.512509459652	1.190259359059	2.295323100817	1.870063415594	2.072365087503	1.297203547866	1.508862584764	0.660725345028	1.481950262556	1.107525781286	0.781039204527	0.353589279660	0.450792749209	1.008009256039	0.902393117823	1.100305937419	3.550325822974	4.819706769349	4.685803205908	5.154333654311	3.895521877234	4.708146658030	2.933370244266	1.086416194523	1.160259158215	0.916846990977	0.790162858077	1.588391007761	0.454846887604	1.819974954158	2.693595424451	1.187111563392	1.202794151635	3.420263136537	8.729515503589	2.525631080385	0.755449864642	2.116682260611	2.280689876019	1.227202724291	1.522535603446	0.550208920006	0.742006019239	0.874242686011	1.072671632676	0.114176676000	0.527511523895	0.650156872426	0.387748206574	0.828820063735	1.059688646504	1.362880082576	0.775967531657	0.741032773835	1.213472756145	0.295780386367	0.636403600279	0.024182725566	0.069786965047	0.407236915967	0.444950564770	0.247160625355	
1005000	-508.519840	1	255	1.997765319657	161.526415082987	1.786253165500	1.277457953642	-2.085362645538	-0.579334851368	1.824861569969	0.549270911159	0.967439069341	2.841004880755	2.503998172680	2.368357335618	1.485951059150	2.557873885128	1.844299446539	1.604177359900	1.250626822983	1.474698903531	0.918288885330	2.448515048605	1.541343103826	1.311048146894	2.018938703540	1.239189036017	2.133453357714	1.675690369063	2.539664503536	2.482619851984	1.939366341230	2.229221632573	3.281449366470	2.535383500393	3.516746584994	4.053616216353	3.601699904313	3.977832603548	3.052671562618	2.247034150983	3.875979642449	2.611175810204	1.951236022465	2.289248219222	2.173408514399	2.141609211044	2.277576734809	1.141090970602	1.966265675807	1.755959055855	2.015938093160	1.164262917039	2.555788818783	1.974299382458	2.288466929929	2.699623545069	1.883887039608	1.541236374042	1.837165164756	1.782773762041	2.180780158060	2.964498092310	1.503407924848	3.436729473576	2.218869979399	3.205996426217	3.070736001482	3.664623351452	3.257572885993	3.092122169410	2.903551791339	3.193859208350	3.499021231206	1.747434266711	2.929647592403	3.366369152820	2.484551544675	1.588076854413	2.877217312268	2.436695325809	3.358332801321	1.890625386622	2.219696451672	1.698555372495	1.559347003234	1.651340606848	1.395984631634	1.731109379981	2.232413000966	2.108697937460	2.169133766041	2.382206768357	2.491398362974	1.879763302902	1.884541518359	2.759617280693	1.667427773431	2.250430770674	0.881623934783	0.281506175460	0.799583117187	-0.058607616543	0.673083625106	-0.548496568473	-0.999152093958	1.426019940865	1.091693192362	1.593754325543	0.713721969771	0.100739242274	0.201132663636	-0.477775396933	0.118578649301	-0.229342841226	0.531978048730	1.414204915005	0.278371004054	0.514103982259	1.568154274745	-0.590103861261	0.008528569696	1.725772199378	0.900101826105	0.464006304221	-0.025600523138	0.221441942649	0.564282527484	0.592774809639	0.171845720328	1.755395775916	1.982370655953	2.062917853195	0.559579660117	0.523515306706	0.981799588936	0.727678938609	0.404002567724	1.171760902025	2.152367845457	1.182338097481	2.054852047852	0.938097182440	0.653240926096	0.272352084863	-0.546883421515	0.214240891463	0.541984011710	0.141580457197	0.169082104068	-0.234092956420	-1.260489939175	1.208799487733	2.008337656060	1.768196382095	1.642830662233	1.110504948097	0.919867398169	1.094318239219	0.889929014583	0.378194621574	0.201481901357	0.343482414531	-0.154782422611	0.144702214386	0.008530009537	0.416038241363	3.127951900909	4.768590018030	4.868999354754	5.675980689970	3.577576505002	3.898665947148	2.457994515620	1.099700970824	0.990000948665	0.907559573157	0.134404457656	0.950392414086	0.166723353544	1.797495222983	3.211486185201	2.211368876087	2.025654967305	3.956073233137	9.098187197355	2.819667772132	1.156744140138	2.343722791249	2.524023748925	1.662865544787	1.702287343829	0.311744618567	0.951908202850	1.384015095934	1.550681292290	0.405538942880	0.527836047593	0.761584596980	0.424058121674	0.354412036318	1.074129210148	0.965141075670	1.376625127617	1.134134579570	1.707752988232	0.929241505511	1.064147954326	0.330429948622	0.144919729724	0.532692713058	0.295836581954	0.287107166304	
1006000	-513.562836	1	437	2.006024289583	165.461786483988	1.947655953308	2.011695474692	-0.700120263144	-0.007920583226	2.891474950946	2.329738081409	2.822393595169	2.176290016987	2.035108125453	1.899416371459	1.203929248243	2.452088000200	1.382596274159	1.507380025213	2.254614424367	2.346757917566	1.719875785271	2.454392089681	1.824816816272	1.617892374156	2.420529472188	2.105809627737	2.594122799941	2.125830681123	2.377456803906	2.374340803617	1.991344316661	2.094487049293	3.430417640395	2.350293860305	3.145550239737	4.534125065391	3.419456132767	3.907792310090	2.868453022655	2.015722047270	3.700666482810	2.445286664193	1.872112995834	2.129784406537	1.982862294234	1.950326544275	1.747038909407	0.735503625273	1.491619547552	1.477152675391	2.008057210526	1.738908848561	2.344936493049	1.834936955337	2.656289668348	2.456451912522	1.928528047887	1.603762755956	1.975423377548	1.975121768158	2.557678802540	2.690134039892	0.561844022452	1.479025234635	1.691623454847	2.603287427908	2.860903865392	4.293558192788	2.648849570762	2.780718982339	2.544492541540	2.264239293213	2.770783155222	1.206111480927	2.752784129573	2.651722675563	3.040265382593	2.594090049974	3.667625680932	2.744655981868	2.812457104997	1.825264898082	1.902501174411	2.052754931896	1.500729488163	1.871471822220	1.555587058527	1.482188181469	2.036866990906	2.122542479829	1.894354656129	2.343965357472	1.968705728984	1.860781626164	1.539007148760	2.066586213569	1.304510507937	2.049013458142	1.015432755530	0.367089188560	1.254852774231	-0.222173571093	0.336411968113	-0.939705877103	-1.876368509855	0.531044961661	1.487593541791	0.739225539481	-0.327493523678	-1.001169476468	0.589796652344	0.156542527414	0.674241013629	0.178262412152	0.793506767118	2.319047985641	0.790905481277	0.945145389835	1.716875958085	-0.304557636879	0.337733629542	1.787756473875	0.290612770774	-0.343137591223	-0.714174883187	-0.174855671010	-0.360937565261	0.401479223504	0.059061499631	1.817919628935	1.624003645929	1.338731217596	0.262647364494	0.038755007624	0.383931697208	0.969771695182	1.069982656690	1.707997696547	2.785043806084	1.343668684836	2.144555825347	1.028930428296	0.895164829409	0.858067821012	0.412553854349	-0.383316927886	1.160999653668	-0.126508239144	-0.168853156692	0.384673582077	-0.799654987386	1.614813729751	2.242571525592	1.413516073710	1.036480612666	0.716211210230	0.657604011192	1.152605171829	1.099893124722	0.380066939577	0.540336964852	0.764362260648	-0.124993631347	-0.068397816015	0.705908151907	1.163360008574	3.573941197978	4.914217730677	5.251292125696	6.245122625660	3.610744006698	4.173263407865	2.769368782433	1.153282028230	0.981593638106	0.909577478768	-0.609900002808	0.455730391505	0.508937481603	1.899821272179	3.113829105810	2.018628943899	1.991448611011	4.073105290503	9.831241709749	3.077537632499	1.577965153445	2.736389205056	2.586611455766	1.712142713272	1.882908240689	0.323882661988	0.550853195449	1.534037193232	1.645264981604	0.775106163738	0.624020345624	0.546034623291	0.619362423441	0.271840851940	1.375160797217	1.290463383181	1.134299323525	1.237727415024	1.742361436703	0.736268030841	0.889017510065	0.458542865904	0.516774151998	0.529406247141	0.314369643797	0.645128601451	
1007000	-505.847130	1	445	2.000510559417	159.478820119716	2.255204666066	0.712798351413	-0.738590562761	0.112546797859	0.529669661175	0.776769777999	1.041249064349	2.609766972283	2.419565030664	2.169100904513	1.722781349082	2.463266869241	1.533539572526	1.692576281410	2.033817267910	2.627857800802	1.612470028917	2.649904476229	1.658293221062	1.614619955785	2.346790199461	1.852944897249	1.976626606004	1.983180427484	2.671904716944	2.094918534386	1.933966825907	2.125316698508	3.335051609445	1.933133139021	2.542475348039	3.491405315234	2.986882783813	3.165449066659	2.987614751319	2.462001983111	2.842591711555	1.746437391816	1.703755155330	1.098506693169	1.332825007741	1.157111952325	2.480618561472	-0.221410473437	0.413844126197	0.555533904117	1.028823762969	1.056697749716	1.695529646230	1.863392454363	3.167456327387	2.026460045412	1.672512525308	1.458558929187	1.599235743906	1.894268611168	2.815964454957	2.688466485091	1.207921111754	2.731229403643	2.597965457229	2.604275851449	2.176301101025	3.798111628593	2.163839218636	2.161575535939	2.488992341428	2.042313093293	2.686769634394	1.470688164955	2.849196075085	2.805021545953	2.482644149168	1.921348004741	3.227725526295	2.573879895481	3.143505128560	2.354759226321	2.539967293716	2.008473629307	1.905232808255	2.123898447142	1.592420375942	1.387221375298	1.513389062215	1.386433538751	1.095072081051	2.284751552407	2.234722422166	1.631119859447	2.496311583252	2.936701742678	2.159647221156	2.877662672944	0.964353326890	0.847321346926	1.145018556259	-0.986207783163	-0.293115695495	-0.789875744929	-0.800239884003	0.794709341585	1.919296386144	0.994984165640	0.426207855318	0.384043395899	0.407725624706	1.684897051338	0.684637533168	0.455503129215	0.807808028251	1.958070935670	1.116437681479	0.914623616321	1.748301986875	-0.469524204545	0.899277387153	2.170601326028	1.171521595100	0.331090887194	-0.080406419996	0.391668137725	-0.031585464079	0.541548056888	0.113151758874	2.107825404884	1.519263487942	1.356864607265	0.352117417360	0.426655974717	0.577781814897	1.057090838267	0.908118855603	0.959195804611	2.150462974935	1.264134176992	1.745486083395	0.713943693415	0.786831053768	0.066766846043	-0.093417053920	-0.814369822811	0.723969339669	-0.150609190426	-0.170859384358	-0.020575136358	-0.446572065031	1.568653454421	2.343516990977	1.586821644538	0.968875440725	0.390797791410	1.102302146019	1.330481779073	1.376323164825	0.635814783967	0.701815504583	0.575554072044	0.107320245073	0.527238888685	0.588266509402	1.031131100224	3.432178571886	4.614648385635	4.790480691798	5.467752000834	3.186129199884	3.209439332091	1.068382600377	1.287733518676	1.162721556054	1.134932584547	-0.107176550466	1.247781698231	0.824873029122	1.894868814342	2.935209362201	1.567117131096	1.178719008517	4.627407598235	10.597635338597	3.580383724415	1.981244162980	2.568438789987	2.421019684038	1.447454414249	1.583878839035	0.328329626099	0.627613003607	1.153041890423	1.281797690322	0.490956861774	0.329648496953	0.599887658382	0.399163359441	0.096520930250	0.878875849502	0.633239414128	1.068511427849	0.885453703678	1.522076990351	0.528395856547	0.354054637739	-0.117640840330	0.011756331664	0.140033644945	-0.174179815443	0.342691048135	
1008000	-515.761755	1	601	2.001491162297	167.207624933504	2.084965299851	0.557767579277	-0.790093355232	0.209165439836	1.118476811418	1.382686490421	1.351508140957	2.892776136269	2.408020626262	2.806472567817	2.029752459941	2.270146505733	2.515560699358	1.731518248946	2.159433642363	2.435081528025	1.209774036389	2.297828991483	1.056006670784	0.773191545376	1.908027064124	1.450606788349	1.563023201012	1.635120285420	2.091034004703	1.717090431960	1.799286614410	1.963368461775	3.368170542984	2.647410238783	3.361882034088	4.987239473525	3.428678129106	3.685173289754	3.177539122788	2.265604649632	3.919241443218	3.070828297068	2.683259741665	2.334700910932	2.482288309775	2.497823410556	2.806005768891	-0.104647756289	-0.225016139695	0.348622052608	1.148413796501	1.162251979159	1.749552194182	2.098142432878	3.032142236815	2.566789427420	2.004604926309	1.830985462714	1.891389988219	2.158186981288	2.651325820761	2.591246008495	1.349323714828	3.172447458731	2.927683468745	2.525090716530	2.474846235463	3.468132571506	3.139803411149	3.482142274853	2.743979779375	2.942275622646	3.191048158977	2.177781994864	2.791129561649	2.759278676965	1.824963229010	1.424832375893	2.463821398719	2.500488611916	2.857600627730	2.365828230526	2.431209939221	2.617625168765	2.076223960392	2.245046969384	1.778034181640	1.656563390322	2.041049572714	2.043975638826	1.727133070510	2.662051853135	2.350888708197	1.979757221061	3.022481401597	3.039727894141	2.938459995268	3.174461759643	1.260216598931	2.185465106020	1.380336855348	-0.709755327453	-1.176780125561	-2.152106881809	-1.677400063760	-0.952483484751	-0.460805898542	-0.686043246888	-1.043374830699	-0.651259810319	0.602416354809	2.973420868561	0.720306643602	0.524218630625	0.628086706652	1.760686635672	1.483360583535	0.658395220763	1.736211999230	-1.570049511153	-0.549865247183	2.295049256118	0.802159434718	0.083804882273	-0.785166180845	0.779615358212	0.583461262130	0.698561139305	0.394042613800	1.715367577705	1.206926675163	1.701028699120	0.238053044633	0.105523960361	0.323820269246	1.132806778463	1.472780355163	1.180609588138	2.703155996250	1.118580094848	1.765289439565	1.381983817047	1.894752321395	1.092287197908	0.598934649661	0.472873284151	0.527062436028	0.345851223168	0.033614826067	-0.115716430928	-0.292302981403	1.292246794816	1.929037326247	1.490552755179	1.064667621423	0.491212309530	0.805678919652	1.265469411122	1.041486826525	0.767542542284	0.780945112210	0.223455015956	0.546740243546	1.269525245529	0.858693894956	1.387030811986	3.021101764011	4.815302803153	4.830540651034	5.511918086281	2.549031002050	3.335978030959	1.340034357644	0.896120047655	0.773310311147	0.586343610179	-0.546931544337	0.863414332076	0.436085660075	1.435409338549	3.275073285665	1.645646851865	0.914583749682	5.111251083098	10.292004500813	3.761507695969	1.993109370092	2.639742717208	2.001936492127	1.290756351603	1.396798037609	0.239900891192	0.521101554182	1.052371258137	1.322421369268	0.261747483317	0.483136699871	0.480969547135	0.482834926595	0.077519113186	1.074246008158	0.883821786544	1.452134959560	0.557253371632	1.619838807595	0.981225824291	0.628964572185	0.004630248709	0.372630808931	0.369279975423	-0.137404329498	0.742452913240	
1009000	-502.678865	1	16	2.000442335968	157.085169588418	2.022912596701	0.500785994716	-1.189497683172	0.163677765514	1.470443656470	1.315216899391	1.274015209048	2.452338911672	2.763652340839	3.268904416496	1.609537805943	2.128799190619	2.167696719052	1.823731714827	1.967713096738	2.117062660865	1.241334054718	2.893484952224	1.205414896501	0.965241630782	1.836036359522	1.627255995747	1.945587383731	1.734545327838	2.423182301919	1.885242270371	2.147331792009	2.247392774213	3.527109800782	2.599598453379	3.438406379857	5.286040764234	3.515161707293	3.829014446592	3.031034749488	1.760337300692	3.551463149569	2.616550020249	2.195771298140	1.493171603110	1.949839842591	1.769887951508	2.164220003610	-0.232014528530	0.292916954592	0.782969842167	1.140233527513	1.625391531683	1.965060130930	2.000609850558	2.631465596739	2.818320301024	1.914561104787	2.176544178861	1.650340265118	1.801801230807	2.565174731794	2.442964846007	0.355068181266	2.400824411634	2.336759817304	2.445190487488	2.312597836302	2.238581446197	2.975509779981	3.673122025328	2.739592977425	3.102718527653	2.836277283934	1.260839192797	2.607746686574	2.896955644442	1.639114026216	1.165970650500	2.196350137388	2.687910664907	2.754976897348	2.532837692699	2.857652796735	2.554048507891	1.599756528885	1.559308566074	1.153991413098	1.200769565204	1.178772055787	1.329365131679	1.155280657594	1.922565840470	2.128299376846	1.949770208065	2.697606573998	2.753121623074	3.163972549389	3.166073177247	1.182842595657	1.518001494770	1.545197017101	-0.440811413270	-0.668220193685	-1.220230660941	0.082485191658	0.066616620148	-0.011400346626	0.622348942456	-0.036466834198	0.166810249958	0.898963441799	2.494292004701	0.847073055019	1.249557723200	0.780255776833	0.895284485091	-0.122666061679	0.861778226444	2.172588350430	-1.205198047673	-0.791751163544	2.382109249226	1.121281449903	1.003915043361	-0.038645539457	1.051197029946	0.913839310708	0.524588508899	0.373518636754	1.779994564414	1.201875105376	1.904997136231	0.270696991431	0.272692589700	0.580263940275	0.953619245095	1.179976756634	1.200072373535	2.858042477026	1.107273836513	1.633826306775	0.724653287640	0.416497274021	0.713501738632	0.679573024848	-0.355826252177	0.393266052552	0.392324192615	0.051255309869	-0.181404984193	-0.837214350657	1.049112835487	1.878953738526	1.084890620377	0.756298966857	1.186404822031	0.342200811178	0.825083402067	0.185503116264	0.153237927203	0.328161970088	-0.662530570125	0.263720378784	0.319910443541	0.451492510930	0.637193537651	3.037740015479	4.436013264661	4.568005784328	4.975040611697	2.652679794505	3.688517279387	1.744835192505	0.797906040123	0.725357537324	0.898207578747	0.191434368526	0.773837364256	0.369040911373	1.127197956800	3.334680939724	2.087262813815	1.216882906273	4.500277593794	9.439563268455	3.295118214525	1.052340263804	2.260291281537	2.064316513668	0.896406272949	1.233539562025	-0.182589791264	0.824193741596	0.972881556287	1.299816568560	0.639859800760	1.019387663700	0.748174374888	0.719503860179	0.776156186145	1.276674046694	1.003799258211	1.266904638127	0.274995658550	1.155123269222	1.054981234278	0.608535491814	0.056998254494	0.609770052805	0.147503249247	0.057559715987	0.187186058007	
1010000	-502.513354	1	125	1.998636470156	156.961117060726	2.299446391438	0.341228189388	-1.644902218266	-0.045320453720	1.089651446208	1.208127520894	0.960276599979	2.437535224264	2.250851664720	3.242820146187	1.406081989849	1.533539217972	1.012366250188	1.492352723297	1.454400541328	1.984693562684	0.986079974102	2.616966745953	1.345947393566	1.119389303150	1.472497306852	1.381730418721	1.513840093318	1.705033313622	2.060062754332	1.639703037689	1.912057769365	2.014845938937	3.061031656242	2.385384642053	2.651642110445	4.716161335417	3.095628084116	3.582891496976	3.078936575112	2.141850111430	2.947460339964	2.458022561332	2.706487637272	1.836086154110	2.405336562221	2.203746750928	2.658834030116	0.044782316023	0.208358156812	1.448979093447	1.920290938312	2.943099012271	2.135305790149	2.196540660814	2.854373699682	2.742220992300	1.624684496843	2.076104878885	1.341257888835	1.635458462431	2.639804210593	2.475044054180	-0.332656585741	1.791583258250	1.774440656550	2.555624278425	2.582631757076	3.281920060786	3.099556778789	3.997230074522	2.502743941179	2.912751715276	2.923763324413	1.693791617615	2.368329683302	3.179715475079	2.193577018314	1.749798189204	2.284255667104	2.466796106148	2.297793397505	1.982031278622	2.209318905771	2.261886941437	1.752488475769	1.951071049193	1.767759856719	1.470737752222	1.962160339084	2.045161193903	1.839942393981	1.399249763994	1.529342165367	1.612090201872	2.178986556607	2.437617198684	2.215254866670	2.620728865711	1.183578564151	2.356345249184	1.538172813476	-0.074982441522	-0.565670956642	-1.023453576866	-0.779917611745	0.059281334519	0.454246365516	0.814820086712	0.305831410503	0.414521180785	1.022962812877	1.790444207941	1.007468309795	0.952700050731	0.862952847619	0.859047075929	0.422441237245	1.090852373479	2.598389168256	0.441952835867	0.563094254935	1.961108840336	0.604786323230	0.635523442480	-0.449902459894	0.548339206991	0.633869808381	-0.094783257078	-0.223883100120	0.963980342091	0.633289156044	1.202834322589	0.403500626706	0.574158169732	0.579955528176	0.808699391913	1.007934521809	1.423297031217	2.384294462698	1.242106860615	1.632294541947	1.191909265804	0.704130124124	0.501393079938	0.201874214291	-0.297609709711	0.051011163262	-0.027839979796	-0.180785412193	-0.050971402301	-0.986921578385	1.270254960508	2.152027864016	1.490815998683	1.148946377888	1.324826555013	0.776224653424	1.344209774264	0.379078439910	0.387253649766	0.811273350819	0.181067142133	0.819019618377	0.328122639584	0.476367176155	0.739250120670	2.900203758534	4.554949413853	4.335955615090	5.082529298121	2.324672876984	3.532187557927	1.612227078177	1.218215179337	1.054359960903	0.851985034241	0.263755613155	0.616578451362	-0.007694778483	1.332426052456	4.000613244332	2.811347981304	2.474087793158	4.765107940518	9.709993161842	3.702610842610	1.490378567503	2.845449240937	2.690596297555	1.527746651106	1.465455306581	-0.099922327106	0.339809736355	1.137223233896	1.433026791691	0.939348776604	1.349224333394	0.662329657407	0.606713992564	0.418868893077	1.636441336238	1.178859937910	1.586291968004	1.117871264384	1.706285656075	1.166777326603	0.724872594723	0.072286647317	0.631796450764	-0.026275039506	-0.041180166983	-0.047619609200	
1011000	-504.448991	1	98	2.001828442890	158.418050535563	2.145077932900	-0.044946716325	-0.942767893113	0.090889875347	0.512118338247	0.986652222228	0.877096798539	2.971746611390	2.328827384531	3.364649627061	1.444026307354	1.101137639812	0.877295738642	1.254115751648	1.113272095856	1.699843287266	0.723229522256	2.976462390470	1.425315885230	1.465787904709	1.392804648196	1.441046032989	2.351712034953	1.642287239246	2.048980325426	2.169544740631	2.311778780694	2.182275372805	2.616164742894	1.612256574227	2.052300258601	4.052755012474	2.815534270436	3.250479870780	3.176716673694	1.992094094240	2.492324174375	2.146085911697	1.962575799459	1.897950040002	2.364368954994	2.141607754200	2.906991888831	-0.345471089619	0.010809672324	1.429781364467	1.651103060019	3.119327402059	1.883622945388	1.715371757136	2.732494469044	3.393055933575	2.016075316054	2.342118101622	1.775575513358	2.141725951462	2.811196293532	3.307154661989	0.913821622173	3.034238746605	2.549020101736	3.666038106833	3.245909221792	4.275380602348	3.552867397110	4.266076862156	2.774433922549	3.600062530981	3.749363076373	1.940565867744	2.734202136301	3.288974695680	1.972169871964	0.765045140893	1.213635497175	2.459959309616	2.085715304359	1.974518139195	2.750988722066	2.109282549103	1.669107269790	1.777624533367	1.845948415293	0.991742790558	1.786142235825	1.718989374804	1.319993824649	1.041417309476	1.432376219836	1.857593744138	1.377732825435	1.483567939837	1.492769263071	1.840501157153	1.485218866533	1.614822609170	1.677640897155	0.513349503920	0.036570139192	-0.682923613348	-0.814958166960	0.101178858495	-0.004010311141	0.895859873985	0.429893662383	0.406123284246	1.334655222768	2.581904314775	1.038551441336	0.966439911336	0.831556460135	1.099724290436	0.587694632776	1.146905218103	2.420459235051	-0.512468674534	-0.356151525178	1.795661757118	1.342869141098	0.815199714758	-0.148764980061	0.889253717442	1.071345145926	0.281764914751	-0.048621421276	0.691502107762	0.789440457785	1.019941867678	0.149477277784	0.072176297583	0.401622876128	1.193898917218	1.554702777242	2.179228529472	3.043316637504	1.247677625693	1.250356729041	0.690382397818	0.455905028678	0.695915059770	0.249177271297	-0.916220045403	0.157066506499	0.476049984305	0.170850797963	0.289392557436	-0.515578732154	1.367157039768	1.912832443997	1.459080804709	1.017647434948	1.123728680264	0.592911508357	0.397034956229	0.401420355729	0.616421059603	1.210834526161	0.346005052857	0.899714441755	0.449162261403	0.703824577638	0.941130293496	2.707647660845	4.715359647493	5.030732930861	5.739952322323	2.110677384018	3.435479072707	1.863259154305	1.165623625238	1.066259692898	1.234383538805	1.306883273623	0.869397817736	0.296943791064	1.110252756120	3.397039447002	2.611125086477	1.927981388769	4.438648904695	9.675460273025	3.596628923775	1.551110902505	2.604983794506	2.578508853363	1.461049658072	1.360857202549	-0.325263096224	0.398851724866	1.345072280473	1.595732907541	1.023676316553	1.764491300493	1.187726083309	1.193711096717	1.177756182633	2.126614546845	1.593385651878	1.388129125635	0.467075323998	0.908294735759	0.859434299085	0.634440510375	0.144670960360	0.421781230026	0.278433085967	0.300648840399	0.115372847380	
1012000	-498.695163	1	854	2.002040635027	154.126370948042	2.297537777208	0.607606056257	-0.576764522114	-0.026669055375	1.409996670973	2.333845343095	2.308875285113	3.070000778262	2.377249081523	3.593157792103	2.531005945479	2.265407017679	1.868493451933	2.258782519801	1.841341574846	2.038304023303	1.859641984591	3.000543428070	1.117729833115	1.830452755174	1.471589625777	1.526581674588	2.074328945906	1.593845030672	1.861151937056	1.906663073701	2.122414541584	1.963382021761	2.593025346369	1.505489923772	2.399704442414	3.793275667096	2.541216835910	3.215130243857	2.714439250184	1.637245418834	2.150938003850	1.568784073392	1.645191800098	1.222187401748	1.743150825342	2.008349658679	3.617114620020	0.270661919856	0.837079791473	1.622484375924	1.287524315666	2.378267459076	1.879674280765	1.384390931610	3.209295334527	3.062753549330	1.764772146220	1.863604102172	1.759039399896	1.800088844535	3.056326548720	3.079785471011	1.131495290321	2.529652735396	2.281680250556	3.268759451595	3.207350447260	3.733050204765	3.317735905068	3.931633213615	3.026905443165	3.099994751643	3.484795982478	1.804815935546	2.539263140006	2.310146811870	1.401377806351	0.200107340279	0.641443552863	3.059878123659	2.855392063227	3.296312941131	3.586669319795	2.898656171667	2.559946315924	1.911927884764	1.955315499796	1.939778679592	2.409849168700	2.008151025209	1.673229802263	1.821715831711	1.955092645839	2.388775197886	1.893084755515	1.688611283097	2.262636649820	3.387158457111	2.342080360853	2.559240646731	2.262010455789	1.301093533632	1.028810915452	-0.345415428419	0.022341305496	0.194424724898	0.092815938132	1.172647627987	0.566785270129	0.677798612447	1.805932026234	2.820022563896	1.324398587952	1.292399258624	0.946829487467	0.727559995222	0.668736862946	1.096792087280	2.242204376921	0.394631971163	0.102639057950	1.653779247170	0.868082313600	0.764651073314	0.315495809344	0.803990651000	0.933318508512	0.024543962125	-0.231716018042	0.941920634571	0.765960988532	1.141452372130	0.801970902132	0.483610569449	0.968887356383	0.685787403497	1.288239923596	1.477493759248	3.004237383506	0.938055447877	1.099432758224	0.304302251527	-0.128205673930	0.401308439460	-0.146728584575	-1.166370603385	-0.058788384617	0.244140957025	0.368056567656	0.507674477219	-0.161984388421	1.136110981964	1.796575414289	1.534705048637	0.717815485613	0.728696089410	0.113307574292	-0.144492289301	-0.313069598591	-0.418153731627	0.435277688649	-0.798183948347	0.254506228875	0.311268286379	0.236758431855	0.411028895154	2.773170358155	4.675971740925	5.295159056896	6.198242056069	2.375181928267	4.031334321086	2.505833186355	0.943248538272	0.826719023337	1.505993251050	1.496503338525	0.969865593808	0.790927467430	0.766002030577	2.860863949780	1.615069663191	1.493970392358	3.689078148803	8.698801371437	2.596040062982	1.026937283220	1.812463137575	1.655083742699	0.810666134671	1.191084308779	0.269021577348	0.625588310257	0.939375986128	1.121366122850	0.077044897460	0.862067432919	0.419896955073	0.910664195267	0.601538653850	1.236549331292	0.806030688931	0.617255426565	0.232831953141	0.644061610389	0.134886776957	0.521732206129	-0.154548155202	0.275441634069	0.139217073485	0.376012928742	-0.002324684820	
1013000	-503.940838	1	132	1.998985123970	158.034265341334	1.696051701237	-0.426213492391	-1.118821179155	-0.541674154360	0.299210153749	1.392706567861	1.214608663582	2.641198833680	2.215320528841	3.885744708940	2.185693781359	1.545954295131	0.446809171167	1.593810397145	1.475223849878	1.883659924298	1.483261574740	3.288488095376	1.612504682509	2.667626564456	2.403723387757	1.908720178792	2.286101517729	1.497338085063	1.844568560859	2.184331745620	2.142236676833	2.122793787472	2.759179574835	1.845144958198	2.733768124342	3.908414796220	2.087818947155	2.338434940341	2.278219755579	1.104172172350	1.552670003110	1.332554609908	1.425155322224	1.074135973816	2.137356450503	2.684422333588	3.860290337833	1.554172003198	2.509296349342	1.910675478225	1.114994978654	2.009006227746	2.161778299214	1.840168316404	3.110206756875	2.630809587531	1.882437075628	2.249863704380	1.907854078150	1.815849921974	3.358324761329	3.217087020078	1.301803493026	1.829967042492	3.006021561559	3.628585076287	3.602762957093	4.343207844221	3.781023076369	3.926405679891	3.133965449389	3.622050863577	4.074362382640	2.596021393944	3.435421726249	2.937561633272	2.241490121324	1.124009937834	1.548584544884	3.175140892734	3.319509632422	2.811511393552	2.948611618549	2.536084031083	2.459619374622	2.073496558380	2.470986325701	1.950305575914	2.312625731272	1.878656483925	1.644638614167	1.879038847911	2.341464576224	3.046933142043	2.369858426211	2.264115288698	2.981334291017	4.069458857205	2.349828005177	2.213786662661	2.049636227473	1.241875571425	0.748673022024	-0.992778760850	-0.279890423134	-0.453408138094	-0.308913835543	0.574017427898	-0.171271541875	-0.156762984346	1.460516417144	2.038997110683	1.235446641874	0.910404960539	0.763131918017	0.726845722909	0.600298570375	1.200476387822	1.928524569067	0.729463147122	0.068443981546	1.754083657814	1.134805479700	0.840849568360	0.412892422790	1.149522008040	1.198143355643	0.203818510630	-0.050490302070	0.727302067021	0.627760662655	0.934603129122	0.761364392908	0.563065493286	0.787566752479	0.581174140606	1.251631382368	1.287170708691	3.248707351743	1.013830008337	1.215106336846	0.229528209900	-0.506486899724	0.855150471578	-0.099018622086	-0.654768934055	0.318549670556	0.226327559130	0.113689041479	0.387210290277	-0.082642682880	1.320971946322	1.963289422082	1.919480906864	1.024342968188	1.300503323205	0.491029206385	0.296095264913	0.243260819510	-0.055197208324	1.181719949219	0.298976056166	0.780985201339	0.441951300705	0.224031769420	0.421877419392	3.107790647591	4.956846584980	5.404106716834	5.832885731280	2.739172292322	4.378745872373	2.786024607113	1.535880437601	1.410436535624	1.307212739734	1.065437780204	0.873963266210	0.512061028787	0.934619334680	3.138954985574	1.728144216402	1.499155580311	4.046764646281	9.647656961579	3.266746397715	2.029808494059	2.621870894199	2.256347219754	1.485382948847	1.229937814411	0.531525318569	0.645641029823	0.750684190766	0.996362761132	0.412133270869	0.760976749855	0.399700421592	0.919238384277	0.886040342958	1.104570760253	0.769353324100	1.147529666415	0.768222111108	1.026105467649	0.319098376066	0.904155899614	0.218906564002	0.495980220877	0.800184422900	0.946471274228	0.451866534115	
1014000	-494.234205	1	192	1.994191811669	150.879197471429	1.948882529343	0.535641118974	-0.336482739098	0.136996540709	1.169817276198	2.085257613161	1.632301904846	2.804817718872	2.958302412182	3.541631762933	2.363381776300	1.999661334365	1.548103291784	2.170332478292	1.802105897582	1.798829070797	1.602721361414	3.517509316365	1.772774088407	1.578427531447	2.486022869980	1.921852074923	1.802315016305	1.472647531811	2.125508209939	2.550490927071	2.200866944159	2.006572072008	3.248185970982	2.311553385150	2.742920663601	3.931702043868	2.458808470258	3.069525256954	2.675044653797	1.736648941927	1.658835520674	1.545702092261	1.813954532239	1.414121211055	2.116192400930	2.505024399799	3.971740292204	1.555912928446	3.177037873510	2.185112048739	1.240924137319	1.085144797200	2.389968668853	1.949126874651	2.853524061372	2.309189631168	1.820502282599	2.009196843619	1.789751486145	1.629795933742	2.869197399510	2.706831285140	1.479358818926	2.461231867342	2.753287296391	3.115584290635	2.880008291438	2.770244177342	2.775172589218	3.041784955272	2.348085619389	2.860778167981	3.295136899754	3.176268658736	2.927327871277	2.648551045927	1.470797526300	1.259021801581	0.956899140387	2.730045537091	3.000140289854	2.561884160614	2.768796179928	2.538176693034	2.136400080732	1.335555098718	1.982598513504	1.566563444548	2.009390032556	1.582338022842	1.464550835843	1.607285114395	1.995666577729	2.578934625917	1.591856408323	2.073174646447	1.946836207147	2.912362773269	1.846200165979	1.898885376923	1.253534381339	0.453760699663	-0.072992120749	-1.717055241953	-0.924714752506	-0.806600926542	0.556894846428	0.368569632888	-0.074682219739	-0.231028323681	1.078335632556	1.316703774529	0.774799832287	0.785226327282	0.117369673764	0.444547299293	-0.070310953022	0.704224228008	1.475556273580	0.884441103642	-0.000603908475	1.724609451037	1.196159252536	0.514914034777	0.900333996068	1.165622642952	1.219476230605	0.356324832893	0.240916798078	0.944707845447	0.784602496988	1.180135018833	-0.015014456055	0.120475766402	0.653293018894	0.438408816338	1.289816473222	1.990927164467	3.298713034902	0.544306360666	1.264647739471	0.484852952801	0.071236650329	0.887527724508	0.274891641327	-0.464010375558	0.542972183286	0.629055472883	0.492468470904	0.896773112145	0.512736965843	0.945096338238	1.341871648384	1.652256189571	0.547844316048	0.541368833622	0.533620215578	-0.195033274250	0.379388586721	-0.010167366237	0.892249095510	0.163953000477	0.768672980319	0.528645946749	0.323275035102	0.444921354192	2.178153429165	4.474449096209	5.371204346881	5.632648188226	1.715342036449	3.113939882164	1.265313893575	0.920509982937	0.883888746778	1.013482442040	1.266196629736	1.149675352493	0.635814300712	0.434071725133	2.278050634825	1.543434795943	1.572199877509	3.239320721660	8.983356509648	2.401277701503	1.082056861683	1.584152558512	1.820714160792	1.261257157404	0.616352641916	-0.097053394754	-0.021437311734	0.333287480374	0.669334477539	-0.217444491826	0.272011950850	0.081647809952	0.677754132415	0.655656961028	0.971951910157	0.868698208181	1.141247665377	1.057681085854	1.290889251982	0.380056190920	0.663499190734	-0.004092582490	0.113409526026	0.428921436457	0.648463818617	0.111214516212	
1015000	-487.290047	1	830	1.998815774157	145.960080453913	1.899701210635	0.985782860818	0.173647114472	0.395605131487	0.946869916951	1.362589292701	1.171994519605	2.610920695734	2.854932913128	4.144497867907	2.609178420716	2.021934712589	1.955295644572	1.934054254586	2.034334512888	2.114385482640	1.473103815939	3.163586077857	1.700536014241	1.781892540064	2.293748975316	2.389218590989	2.113060970393	1.629564272346	2.668441356866	2.847017882013	2.320781367212	2.133318018557	3.030879255762	2.651558979573	3.340489728889	3.944974107202	2.218534511955	2.921640876056	2.224930700623	1.851806542681	1.570791043589	1.353376034464	1.723262131266	1.381944192117	1.853298593267	1.950999896952	3.658030332611	1.697321927458	3.070359362847	2.283880610220	1.279578134676	1.399648828094	2.120615251148	2.015596067865	2.680493982403	2.021627768880	2.253816435515	2.532927245533	2.244648394263	1.937978217975	3.153692743118	2.973834955352	1.864462533642	1.901686405080	2.048890717561	3.311550954991	3.429305382310	3.302556600453	3.025390381706	2.939559592694	1.787479103119	3.442168087564	4.278442123670	3.459315959080	3.326784284860	2.637507822054	2.702604586479	2.375252568063	2.037566850197	2.916239202431	3.177536326482	2.729544701242	2.804702019007	2.919802324830	2.212436111123	1.105342848226	1.732956138852	1.782823976577	2.142503119103	1.691730063071	1.453424280767	2.143877369237	2.819654220718	3.367934290412	2.473493563972	3.276854155619	2.674769480584	3.147846220480	2.163849118648	2.380900936825	1.780201009566	1.239260009899	1.036881718241	-0.656367519907	-0.103247042574	-0.288214472110	0.759131555767	0.590052134261	-0.123035956619	-0.263870105746	0.933486941856	1.713507252024	0.571901192183	0.724458459098	-0.074708413190	-0.086314297637	-1.351899471449	0.493607893187	0.839614694873	-0.245616011595	-0.962445195353	1.366672817217	0.562001138500	0.085628001509	0.431447668960	0.667529354828	0.673584300983	0.378923161116	0.306456044500	0.699378297434	0.359481050994	0.856755313762	-0.542784746517	0.093889810166	0.033486393152	0.207984391706	0.806554152027	1.346602439361	2.506163726336	0.753673621150	1.381852024825	0.257380066858	0.406412231598	0.868678295419	0.444976613114	-0.432735087765	0.713032553749	0.512662653357	0.016137192188	0.667933556592	0.872321061495	1.049292519857	1.647829478191	1.762695837175	1.065776219799	0.576633655236	0.966818903939	-0.008323805819	0.197390524510	0.322923319575	1.092718011347	0.246960953620	0.935166933791	1.009050537899	0.611068575584	0.692912933268	2.677388226433	5.168299785724	5.015394198927	5.316928193491	2.362891193403	3.941160712130	2.062689633708	1.054611676110	1.180681346344	1.092232528938	0.996851828963	0.623617392587	0.602277214452	0.899548764170	2.952628857145	2.709196448389	2.304613842423	3.994819232365	9.546058885746	3.098634388965	2.055341572925	2.094958894348	1.908265196307	1.499247649498	0.951259022814	0.397626698532	0.644431268730	0.935897320413	1.144967227081	0.188106821631	0.689876533826	0.347959679940	0.758410378775	0.713732466025	1.327349953152	1.262852077603	1.474313121420	1.089870147973	1.334929787385	1.083132726794	1.187658047504	0.481087603258	0.539280051374	0.639581363428	0.390717520728	0.300171604632	
1016000	-490.076843	1	519	2.000017755570	147.914630855672	1.439698925918	0.978728463015	-0.314149263050	0.053557157291	0.660728791435	1.451119471453	1.673699170826	2.392193931502	2.509916543752	4.726645484627	2.456951793635	2.256545019178	2.408801691876	2.088825710672	2.052020362103	2.379536999314	1.093642002562	2.777148532754	1.771551853685	1.527169388793	2.142596868353	2.126690393686	2.151004482287	1.290327028564	2.602668072852	2.903983173195	2.333600308509	2.139962323687	2.789430906935	2.281216455677	2.756373799157	3.423314049856	2.244035392150	3.263426827735	2.736219064660	2.448270356786	1.909094082354	1.574387203097	1.859128523898	1.768713546774	1.940640674496	2.111589463379	3.678953814303	2.390618127366	3.416304609189	2.830353557417	1.987334366204	2.377355367120	2.718229186882	2.092097559785	2.919373599106	1.745302546802	2.003745648019	2.133792154586	1.925264345511	1.790253421156	3.119122121201	2.787809267210	1.753222847608	2.442517692817	1.572133042609	3.148982571695	2.978697476761	3.329463024139	2.585860255121	2.808880652164	2.600133607152	2.515455805338	3.136918445607	3.174078001332	3.153734059744	2.342192412728	3.004359691891	2.489676909189	1.984720426104	2.819225917600	3.187164344703	3.097844185294	3.049055132138	3.196743747939	2.688538697189	1.594032068588	2.331236028725	2.260649166404	2.216876578728	1.603691450202	1.685754403774	2.364149395318	2.968019541146	3.437999805074	2.889664418582	3.590236153639	1.665841732723	2.466206174846	2.401487923916	3.500474170288	2.211682338684	1.523310934267	1.007102541676	-1.104587399127	-0.768836739731	-1.090580502709	0.067114473998	-0.235644003537	-0.614708285765	-0.576789718811	1.579881142517	2.038524366057	1.166626242416	1.366182612398	0.621676493523	1.077523293636	1.175894841764	0.875262310061	1.213633549074	1.273041464913	0.350294131352	1.657607555034	0.482773834308	-0.020309276793	-0.003378720384	0.723549163277	0.171411474438	0.153309993000	0.505019750673	1.215563898064	0.891558806204	1.391359241201	-0.002206879399	0.547932739108	0.295992849005	0.800941714416	1.087993678498	1.694561975941	2.388017795062	1.173575019032	1.726488889107	0.922574039336	0.871233133567	1.033445891860	0.242602086751	0.092987643433	1.102315395754	1.127749720125	0.638231386868	0.530954450183	0.230510636451	1.250481760537	1.901730793405	1.809437174782	1.220546439598	0.931064712302	0.940917326608	0.205593722375	0.249387167734	0.342843904286	1.193052638556	0.700906927001	0.556630275288	0.896077785428	0.431976357290	0.619889755164	2.680136570203	4.941810706197	5.282402119215	5.273012758252	2.139251393673	3.837271227221	1.552709444482	1.168334281628	0.991131093319	0.269746230109	0.471055408974	0.257548717480	-0.076466307254	0.976289834738	2.968088491104	2.224008585534	1.006830430139	4.197059902356	9.328695076420	3.305285156076	1.908485450489	2.493111454796	2.108584919962	1.512623438731	0.788591126558	0.144813264325	0.388089723245	0.539284190605	0.944199049206	0.063333712604	0.379816901976	-0.614692841631	-0.109876893551	0.123679761572	1.222844630223	1.012086716359	1.266392645366	0.837166174935	1.053880478816	0.594876810701	0.770152257048	0.289170381598	0.451428117179	0.573794428525	0.279684764412	0.240161358536	
1017000	-502.022159	1	241	1.997753800928	156.593536217749	2.087683605838	1.324179911731	-0.688366493008	-0.019000375292	0.583130045541	1.537259944145	1.743421933776	2.226309504735	1.372939188681	3.441655309560	1.820004264331	2.012651291141	1.463109057035	2.077183341949	1.955260877209	2.209901192845	1.568358190521	3.001814911795	1.420995133682	1.428791361749	2.363983800557	1.947348754678	2.076897756985	1.154347415147	2.161212761935	2.343947647258	2.237700977569	2.008795662004	3.297651953036	2.742239830529	3.398109378470	4.085578642543	2.321199010317	3.272063428546	2.518620514252	2.360961852523	1.595638325151	1.506281563199	1.049708151032	1.748573059117	2.025480241423	2.236738600015	3.483342617905	2.191880432261	3.294075439394	2.620137136473	1.966435245959	2.411289903776	2.697953574659	1.424862377659	2.169032541998	1.880917593406	1.874078019182	2.075957943989	1.752843639773	1.625231719370	2.447614591417	3.079560064118	2.271281069254	1.771778666326	2.180991009824	3.325741010554	2.467596473076	2.966898045330	2.089629737327	2.042025144008	1.986270578921	2.138079408932	3.127591193787	2.536576924440	3.538463189453	1.994689935684	4.241054253717	3.510254850958	3.172508115525	1.992899799328	3.093381154376	3.108440017304	2.513991350184	3.029688190879	2.329111294755	1.317610111436	1.509290715367	2.003712761902	2.623989291801	1.894501059887	1.974502227854	1.908059543168	3.263597918788	3.465388082726	2.891372776898	3.301270057872	1.889712108421	2.917640794995	1.277000262564	2.942693137872	1.213879613550	1.217108837364	1.031211157961	-1.008756952859	0.350884952085	-0.719295858197	-0.346466619426	-0.115754514290	-0.306002134488	0.064212793874	1.134528551409	1.096693212403	0.701636493129	1.241549129380	0.177523664970	0.508886827856	0.129908156574	0.367222710083	0.570469594168	-0.236673209508	-0.756063870718	1.049726884357	-0.185771972157	-0.406239662252	0.031850049863	0.372440629812	-0.258078183890	0.057784091470	0.458345042651	0.969839494767	0.738344290661	1.599703143017	0.233384448397	0.631970158934	-0.059041217058	0.366893329254	0.750709179713	1.789555779781	2.179503413085	0.879579420922	1.638690566596	0.381003671645	0.852648904831	1.058882742457	0.712462013628	0.295996570738	0.756324748936	0.375300689913	-0.170021162214	0.663884551798	0.658357158029	1.099785985512	1.295808208650	1.269438963048	0.724778440587	0.391779450154	0.778046215309	0.243341899453	0.226402703479	0.009320564595	1.262231305585	0.802447597648	-0.017216466959	0.489098520909	0.190950270997	0.390197205101	2.196079800337	4.566282098932	4.632707810919	5.037970439511	1.716697390683	3.535932670556	1.235687035539	0.972323331947	1.044517858250	0.624636309125	0.517033179127	0.018018095730	0.177326010600	1.009812127697	2.477874498241	2.018064726880	0.617526438289	3.721986511150	9.432130603626	2.714399137446	1.352272657352	1.728823866328	1.880082645904	1.334283863168	0.932870299170	1.205636995814	0.934092284193	0.884696964409	1.258310129050	0.899468594346	1.059642913694	0.231513896732	0.961940251390	1.358608245234	1.718031825465	0.856436276811	1.269466560880	0.606030568180	0.889729693392	0.706933348944	0.597884932904	0.115110729902	0.364768255450	0.240440715733	-0.137368733731	-0.068301951408	
1018000	-500.000310	1	630	2.000864648611	155.089547318354	2.395089614560	1.263921998659	-0.253350828808	-0.411137845221	-0.032677763868	1.893292448238	1.563146124440	2.538769484428	2.121442518010	4.236998579856	2.286709964731	2.910191250464	2.137522723791	2.535269345346	1.952125325233	2.146852412687	1.675667110428	3.184319295838	1.355779475934	1.841283981141	1.657332139347	1.512032681701	1.347720897750	0.551476861259	1.579639115923	2.067411461101	2.275696840851	2.195084460594	3.594946724497	3.105015372843	3.546520971013	4.130434530282	2.559058103573	2.949737561882	2.322377567913	2.271177076172	1.698866361104	1.535711945587	1.119640676912	1.526094931334	2.207561298611	2.576449018833	3.460067468454	1.844191495146	2.279306203369	2.544554079874	1.968004495971	2.289148389459	2.478448494397	1.575269775464	1.969588923215	2.328951872777	1.897664954218	2.092356849879	1.819162374045	1.624614828464	2.360155690564	3.222520375105	2.472071226206	2.064756147822	2.824484985006	3.260642930216	2.557340634583	2.908110243543	2.415842466083	2.193022854667	2.598040659392	1.876454013955	3.256927317805	2.782367303427	3.864829875167	4.621653499431	4.676975331960	4.053917179664	3.363064251914	1.489845755938	2.449197477754	2.519274451317	1.983762870101	2.298073648641	2.200800951696	1.524957125667	1.641703238439	1.855485809940	2.064490102618	1.655519216634	1.614326082506	1.524169436264	2.991559228904	3.195132057422	3.288278635522	3.693745239756	2.204674913824	3.049220759979	0.698089664082	0.310690935088	0.809824595791	0.729592119140	1.044288393646	-0.778010609919	0.639337987692	-0.524937211973	-0.668773794874	0.339055177053	0.284054710032	0.189192989837	0.459721614412	0.736965768392	0.395660377220	0.667783897940	0.153555790798	0.941671315621	1.379375943592	0.256465423465	0.434146841688	0.677254795742	-0.580674743562	0.750103412055	-0.569865667268	-0.735458267713	-0.135284665659	0.239501233134	-0.183494007141	-0.347442300114	-0.168485034852	0.680758775776	0.358619328396	0.437176865608	0.041421313191	0.577234747059	-0.141368968465	0.587263639542	0.925634295124	2.059908208627	2.099056627819	1.214411161408	1.366894360547	0.557224791958	0.706625812486	0.648018187206	-0.183364558130	-0.226393459760	0.358008305933	-0.117369860801	-0.523144659151	0.401334116651	0.297355153551	1.493836703558	1.816246430947	1.541555894494	0.529829129724	0.291109549707	0.565882524618	0.114684615844	0.234299870315	0.133916338187	1.141233607288	1.130293926686	0.240185665230	0.509547433780	0.465656908041	0.607951558905	2.545210847396	4.664167421074	5.077403131138	5.959792767185	2.111510762122	3.243312995205	1.586034351676	1.278132969322	1.270959674558	0.641948527521	0.625864766651	0.354144102913	0.259900895111	1.017735857698	2.693012082863	2.032953948533	1.090053030769	3.778108763842	9.602561720196	2.909697780138	1.522284772935	2.171200461331	2.016100312705	1.609744924469	1.010949759440	1.264980699825	0.326134836633	0.791370448421	0.984384657196	0.558966175207	0.426770375217	-0.097746710924	0.688626915924	0.964958479500	0.989803228839	0.264649828705	1.376720373781	1.221405072857	1.654077069894	0.507425795555	0.490038523480	0.007308451558	0.231295078957	0.268645586846	-0.087394523170	-0.035471503186	
1019000	-510.349861	1	691	1.998838985148	162.943558572390	2.008284002984	1.592830770384	0.527151416485	0.935394777227	0.697265083978	2.630988422736	2.246951079231	2.124932585365	1.940701128650	3.727672111222	1.523844773898	2.379837642350	2.449261503260	2.314463843422	2.216951272332	2.890599748632	2.093115276412	2.823794508311	1.129121329585	1.592858014347	1.445464236445	0.991937695201	0.878050930408	0.676888929480	1.429580849376	1.810583712433	2.271000520726	2.192140442281	2.722527514037	1.734960925187	2.177248021333	2.953257624322	1.637594230577	1.803301407176	1.893855195102	1.885898012040	0.956399594975	1.506218580547	1.416776293851	1.561332641046	2.327090091956	2.418394981280	3.186426463504	1.188029474730	0.965118092916	1.902437967770	1.284088369960	1.719563997705	2.013268820852	2.305310654696	1.916736046839	2.358387784049	1.595973378128	1.660875391900	1.798727109740	1.769241551147	2.144184330722	2.569621350913	2.825674668454	2.779566256022	3.168868297205	2.744982527085	1.750144512910	2.251359791513	1.862348272311	2.192341142087	2.347934627821	1.343718939246	2.563422983691	1.915717171620	3.272453922448	3.984395382355	4.065061859085	2.656480087369	2.489942866365	1.734043307814	2.706863733104	2.630667533139	2.105779944095	2.000810588596	1.972146047976	1.933231852056	1.785928939863	1.730280062975	1.776057580994	1.419943947450	1.476632967335	1.481587453962	2.978457824032	2.730497099304	3.239022089295	2.925347136427	2.058324601151	2.485068828345	0.839193441713	0.954884622898	0.902732180612	0.960391564246	1.363999834972	-0.839328043588	0.302553916352	-0.933453223860	-1.382266154741	-0.458431547644	-0.506571817557	-0.491516708268	0.533645119404	0.225979383170	0.480928952134	0.329732943671	-0.097536433327	0.157841508880	0.893175398945	0.064018325754	0.580790098960	2.333943612549	0.613034256460	0.927925650853	-0.436569649286	-0.566496561435	-0.279855223348	0.287756604367	-0.203721287582	-0.159981349645	0.199889669084	1.361789873361	0.949215069566	1.567255987977	0.744520584082	0.731199182920	0.053244584346	0.664685638928	1.102042208525	2.239816802638	2.311069321721	1.076160969408	1.510558068796	0.919968552358	0.637822824681	0.865582729134	0.584766673477	-0.561606790062	1.053543490572	0.524722361898	0.006901227386	-0.062850001359	0.258967005650	1.829304854461	2.085196583304	1.977343992988	1.316422555272	1.225014667044	0.815783017023	0.006721811241	0.514128524588	0.296822006442	0.935696422102	0.717989588482	0.086591069257	0.565253360156	1.002666175001	1.221986672076	2.762130878316	5.556407011485	5.773136668267	5.770779248074	2.170188992724	3.623013300355	1.811604746073	1.708650887393	1.525763186493	0.829395782312	1.129416860382	0.877487813091	0.975167444005	1.448327923239	3.183884942984	2.481732724126	2.038187525719	4.059595366827	9.267052921660	3.027852753279	1.480166171458	2.516775637380	2.097174983400	1.453272803140	1.413780987760	0.993863358830	0.019893680327	0.838837566070	0.998970023357	1.272218113227	1.021954118742	0.681173643535	0.696645657005	1.085765554870	1.797727051608	1.492476425702	1.635944476195	0.935789299196	1.306803796496	0.535768366581	0.512674636411	-0.043689666232	0.202582739052	0.365766940257	-0.186022074520	0.007371145262	
1020000	-502.098681	1	4	1.996884318928	156.650743934652	1.760133269121	1.878101476812	0.341081346809	0.508544482183	1.118064039452	2.006473892036	1.441922221131	2.061969226527	1.680916685476	2.839027319796	1.327682499365	2.184038645639	1.331109483712	1.936989458679	2.074164519098	2.078275603087	1.349649403042	2.892953990106	0.973481233194	1.630289393482	1.472863379528	1.051126999443	0.702697717425	0.568786843148	1.341411264503	2.009273434247	2.451436517394	2.209446891396	2.887082305217	1.982141328524	2.968956910989	3.745090605346	2.158721435832	2.399171066709	2.524709476476	2.856228657031	1.247704136376	2.078807631699	2.078803148662	2.075543989388	2.620691914884	2.287235130188	3.146599822848	1.170229438096	1.285442510484	1.999187369684	1.483743658575	1.329077923997	2.399285745644	2.083472350948	2.184350223032	1.480866638874	1.523770281436	1.862440685707	1.685597150242	1.780559850182	2.290667426260	2.011914538583	2.439827481130	3.072936429072	2.209453884148	2.425079100011	2.592880446472	3.698629936993	1.926220202081	1.763353075050	2.137921143466	0.789610507408	1.591703791288	1.358386199542	2.412858014374	2.259866286553	3.337046944179	1.746686833169	1.820930728920	1.975450608658	2.754429828542	3.425460881268	3.125865603344	2.644913569281	2.247628228053	2.052972704572	2.181235628089	1.918448866249	2.094172883905	1.681775292782	1.793065659379	0.917691567102	3.176745390102	3.439569903133	2.738503844382	2.942709390856	1.704977503030	2.007496418661	1.137115475833	2.083001160292	0.900003544685	1.276757959248	1.450471761524	-0.630849697131	0.405490388428	-0.492398753904	-1.228697008772	0.329408851802	0.284531001831	0.357299391129	0.474107338232	0.560790959427	0.466256903792	0.707154485715	-0.083174251708	0.420167533691	0.250851334895	0.405359305563	0.765999927998	1.135798250940	-0.565067617359	0.738734089721	-0.450283723932	0.606544158131	0.676089158572	-0.046522592969	-0.035839487246	0.181219114995	0.309030721778	1.089748910287	0.684664679967	1.131913332785	0.651022229209	0.520735433832	0.361682792724	0.520462545766	1.054560237141	1.808638867052	2.428930330352	1.555838819597	1.593500092008	1.343636363587	0.718743515667	0.353498150124	0.174374001980	0.041431608442	0.894524459041	0.770636631144	0.027340777392	-0.071298181772	0.144726497743	2.123978605390	2.236075533638	1.907529518854	1.219062728106	0.846351685845	0.691062756095	0.192898776633	0.445995332515	-0.473699871823	0.292374732850	0.083325037316	-0.395546314095	0.041899915295	0.550316582766	0.438691916394	3.223598066240	5.386061017959	5.534394225037	4.826907360804	3.092921382631	4.320971859456	2.982122983218	1.840841260797	1.553696403156	1.159758020429	1.379381966437	1.332981008611	1.018838095199	1.395894715795	3.191805608883	2.589884827072	1.854086374846	4.068033113772	9.561141184637	2.862377995310	1.336018179973	2.352657961639	2.070335592570	1.552500137476	1.419065043934	1.549994901765	0.975499146284	0.884243229086	0.899604719745	1.020898906594	0.655952627961	0.318020638353	-0.005984662662	0.377256189916	1.427551995341	0.460987264485	1.488344813440	0.724947375731	1.057081314711	0.460804620672	0.233208141528	0.105180156422	0.680773219027	0.517569466545	-0.061507288913	0.297274441724	
1021000	-514.322344	1	606	1.999118890353	166.062729686622	1.641254582988	1.303583429763	-0.234218996475	-0.251920463529	0.753046960873	2.467703550154	2.201207190879	1.421319074831	1.201599922104	3.100119434766	1.607700017788	2.137717872072	1.186768355763	1.552168491310	2.000302136392	2.180933257517	1.837032620116	2.938930872255	1.418796042915	1.679797217418	1.463179856375	1.296037522138	1.234542371339	0.591563342008	1.484470784428	1.970258094289	2.440167647601	2.205528546381	3.038669514589	1.472169554020	1.866912986957	3.481421812476	2.543291881157	2.396656440018	2.282421796402	2.547043657042	1.305196367200	2.238973942125	2.653806978543	1.889291781078	2.430300562954	1.972190888485	2.275693395424	1.043234091310	1.271758054064	2.248702641036	1.945501817609	1.584891773922	2.312169486554	2.250734283268	1.626951077565	1.174813085163	1.243041811428	1.667093926052	1.593961963782	1.960307563151	1.516085104880	1.474709830862	2.102720293937	2.702574495296	0.817773799129	1.966981700285	2.638650502230	4.096188804571	1.982372279483	1.558792244000	2.395407363394	1.246025028712	2.078316978720	1.523207226700	1.626100515702	1.072884534088	2.554975386352	1.355812408987	1.141381593173	1.700144313582	2.742189948305	2.991623148895	2.713511659480	2.760315554207	2.282487118536	1.916909321757	1.867257720744	1.870134943466	0.959047975933	0.941572949127	1.170896373386	0.861773259382	3.341682184369	3.444807003126	2.757159756386	2.811558964587	1.890865646847	1.950545890466	0.683042708527	1.302722301204	0.461347277638	0.661495061169	0.638608767328	-0.779019060289	0.527776383784	-1.029739363866	-1.666840026840	0.327566146613	0.732627193520	0.864193993434	0.080006318596	0.247650186653	0.197855456458	-0.156623139639	0.289394974459	0.534512473912	1.161367032215	0.686683722944	1.057219702098	1.161296939073	-0.474520932880	0.722686446771	-0.112952505100	0.631431860229	0.625495980246	-0.264934383958	-0.947705739983	-0.544560894547	-0.536738086120	1.634329552031	0.937301989097	0.799830117045	1.501294859437	1.184174627586	1.089253516938	0.946326444800	1.589744754954	1.881934891839	2.821624616364	1.708935234976	1.789716313168	0.625909856915	0.105963353749	0.064203915441	0.111221579120	-0.946223064541	0.818294656914	0.559519348686	-0.059980800177	-0.237555314095	0.122492503926	1.958722426967	2.167937771408	1.503820520984	1.089870453217	0.631123983172	0.272494747422	-0.565775724101	0.502480772742	-0.249426982542	0.042918176171	-0.099284940846	-0.018215846558	0.814575450942	0.989436044269	1.117904426114	3.065627161815	5.194810497728	5.202297202020	4.458358958828	2.746635015571	3.113769188047	2.068656278564	1.889977013243	1.691893052089	1.258036303785	1.034361272259	0.700213892277	1.304004717674	1.523500490108	2.615094307616	2.445733492206	1.387983366299	3.734516814319	9.323525867971	2.539958677272	1.452949779043	2.537249676360	2.121882147530	1.823955552416	1.534951889119	1.264458552202	0.846761464547	0.932864025006	1.028191500976	1.678658501634	1.264520230805	1.069239622142	0.258897015144	1.031983709270	1.795148995170	1.181853187961	1.249257812604	0.951305611280	1.087917075253	0.329312306109	0.189643861387	0.166805205356	0.476539590285	0.617598861636	0.080488238494	0.569908072723	
1022000	-514.573335	1	112	1.999907899674	166.261800062183	1.400422649791	1.549847017147	-0.234702550800	0.182598885863	1.138327406187	1.873975912352	1.617694238347	1.597095055952	1.231211497883	3.176276237595	3.048175846771	3.799188227484	1.964536146405	3.007488490338	3.322183750463	3.196443911066	1.955741526517	1.973824221539	1.644370150946	1.423562309966	2.076554592398	2.019375646313	2.497176375719	1.227854948935	1.421144841425	1.970289938075	2.371101408637	2.209008131357	2.080833512300	0.952796845870	1.519443297618	3.540427457510	1.761573257749	1.246435058201	1.560761205200	2.249010828938	0.586858297265	1.605215319650	2.183891811988	1.103974622812	2.009076789261	1.589156970089	2.620115813697	0.315869422531	1.040641088050	1.766052070358	1.379481188823	0.985201381239	2.431175346941	2.170386986606	1.778737136801	1.765812077936	1.269005665831	1.886104161043	1.751618378097	1.923353979135	1.718628444902	1.799547834307	2.137655947163	3.366276843445	0.407843011893	2.079781864534	2.337755569395	3.208598203707	1.889496217963	1.997676422679	2.041197602717	1.677365169390	2.460076787880	2.179421841156	2.609357540455	2.229081226066	3.302153032384	3.097606770895	1.803166328090	1.737375324929	2.893264168474	2.827866405972	2.652932143479	2.360321549417	1.882908836090	1.607949513028	1.557421693960	1.426791413358	0.805206542636	1.005034837445	1.223943052379	0.681483322620	3.763596251569	4.333543114522	3.653759282092	3.066639105400	2.892845891754	2.875641976198	0.521864861191	1.223165540669	0.436609035334	1.095265861215	1.085436230171	0.013656057173	-0.211455951066	-0.194439609973	-1.124953294142	1.103186602492	1.382677392462	1.236250085562	0.150546849609	0.388876415199	0.432905923640	-0.420647529534	0.440780540433	1.408531958408	0.987393708737	0.615916159064	0.918358402497	0.693252867353	-0.730812985087	0.606291769676	-0.702012674879	0.284453228992	0.054442124206	-0.429199652788	-1.037852741688	-0.345522133640	-0.184832972184	1.394809396615	0.340002157872	-0.335880982341	0.906386021075	0.495395469459	0.735634350027	0.792514458932	1.466523967773	1.839349708744	2.670578750223	1.678654485461	1.680027705681	0.829104387918	0.519943603522	0.824282999512	0.461008278755	-0.374672053142	1.012281910442	0.812515807228	0.452561732045	-0.302491848268	0.071815741686	1.428753957489	1.879070271103	1.650075209955	1.199133977720	0.535944430004	0.839205837675	-0.237695549697	0.784106286678	0.228187926408	0.347316961018	-0.265004332111	0.000256036812	0.515127626107	0.723659572114	1.171006666373	3.059797252826	5.756227475933	5.717442695109	5.030825811145	2.503224191655	2.825122425438	1.099154753839	1.368854189906	0.949236278831	0.853983723719	0.768398894749	0.801094302524	0.821707027258	0.939268860115	1.885546938402	1.491585987920	1.172134300503	3.520806654799	8.830868155229	2.197222266679	1.118971920696	2.145766383923	1.796301789025	1.641529904048	0.817538298308	0.802632414705	0.430116696444	0.174797888573	0.634515141550	1.206051387625	0.943176735538	0.666218313884	-0.054571672752	0.739014283949	1.241656156994	0.940330736612	0.680730068038	0.516200790502	0.761885668521	-0.147670015829	-0.604390082635	-0.087207436531	0.060121233472	0.489631721700	0.009400137858	0.565221596839	
1023000	-525.255785	1	560	1.999725191315	174.959385941844	1.319532809134	0.967472134882	-0.128603436525	0.461923611887	0.217675556205	1.310932228105	0.782769812308	2.984726724697	2.142274254939	3.205689992243	3.044311333441	3.470519032181	2.530643482853	2.312731172593	2.248341672231	2.159236843386	1.090425536960	2.701595746054	2.138577091543	2.083266489180	2.192465867689	2.013592112829	1.936473555710	1.165104782131	1.550426113188	1.918785107615	2.273768215833	2.247034683753	2.979530099742	1.570088479783	1.840025101542	4.008865334072	3.070233462714	2.736715313147	2.565753303516	2.823085165639	1.743274044431	2.399609377558	2.622634686609	2.444306897444	2.485444985366	1.955612559147	4.020942533592	0.413592425814	1.143750546101	1.801843733573	1.613800863766	1.502523972726	2.332552309213	1.634195018779	2.447066388569	1.780771011734	1.573816911496	2.086670016138	1.899033611280	1.922563355802	1.765681082791	1.824814759824	1.649721058880	2.466283022522	-0.106778722361	2.761818528051	3.132831225065	4.304678605506	2.694776619973	2.791130834533	2.291559428273	2.279451306003	3.036815329261	2.774018698109	2.616612308732	2.012859732756	3.563647048967	3.526621418994	2.111044569402	1.666320399192	2.543167246509	3.307479351402	3.198273432222	2.277769402736	1.979038215400	1.618511155659	1.643751979153	1.155998388542	0.895180661035	1.279818758296	1.797586486023	0.169546996717	3.619644627881	4.061415951892	3.403116170913	1.919182420238	2.263642502707	2.228909503460	0.807815807630	0.938141366102	0.713709812143	1.871409833603	1.419627392512	0.164814355473	0.091748592729	-0.434719456034	-1.253871831244	0.524130586635	1.062886354365	0.194595089347	0.349761700612	0.894342485037	0.584200965629	-0.565001121396	0.461995522321	1.033416862202	0.060566729115	0.709722792366	1.403794076702	1.550484964820	0.961752514418	1.253540772210	0.213490678217	0.768317404307	0.073569205034	0.434990173947	-0.501818827674	-0.300738877172	-0.132575153940	1.626917868300	0.718483471587	-0.112580056788	1.577530349055	0.829021780900	0.976642692057	0.844577180274	1.894996695653	1.671529867925	3.052627977828	1.479528097983	1.660042652648	1.555706794827	1.339894117056	0.789423308922	0.096692454076	0.035375003811	0.655000928446	0.326987914129	0.107057070060	-1.236257449589	-0.591379233927	1.273706721147	1.867009332240	1.175786129325	0.747487384269	0.063198670605	0.955302589791	-0.308263658195	0.716399098916	0.741534685682	0.997898580459	0.444103836241	-0.015954063417	0.822782884552	0.655372673679	1.179212475052	3.259842598286	5.973374084785	5.564300252488	4.179951730957	2.996467511590	3.245185852213	1.954911634045	1.182822561288	0.779963154923	0.383891903921	0.416905688300	0.640107698363	0.220802083136	0.747120547743	2.195835597447	1.567043967354	1.381962755729	3.937879219681	10.007739809121	2.303552694035	1.446339799969	2.234436538191	1.901496686999	1.508697336282	0.761880399192	0.748292660919	0.663269740500	0.287663305063	0.881610557818	1.293514010362	0.950330101417	0.779984276582	0.215697533433	0.890240194841	1.315269604761	0.563921489055	1.104571079176	1.606802097359	2.244111267298	0.305590858534	-0.181410243948	0.189955584666	0.315464615657	0.810546999895	0.259372010951	0.785695711017	
1024000	-525.928946	1	711	1.998988620728	175.522466020702	1.279291411477	0.904660948433	-0.881164856565	0.380607193498	0.447719239438	1.568956436402	1.340499600766	3.131105059510	1.885952390626	3.652150917159	3.032404272932	3.711546690236	2.842960547309	2.726801549708	2.531213977238	1.965414175469	1.347056785807	2.244658527494	2.407353449735	2.364631202678	2.326060459705	1.646892018235	1.131797753901	1.586321632474	1.793919556926	2.277300693868	2.507945326834	2.451895623884	3.367436486174	1.058882602105	1.194931773748	3.311386031501	3.274625987172	2.891159009169	2.088655397047	1.928566448355	1.651645327957	2.105034771802	1.967653598978	2.168700774003	2.090827605818	1.842340369091	3.619541133745	0.653651934984	0.978035239167	1.592322115112	1.422342836442	0.419296986759	1.519124007757	1.755791738848	1.830163511127	1.747190779882	1.595169828779	2.130720636679	1.769620868473	1.787053968294	1.678706964430	2.145069645381	1.540312483175	2.752739661150	0.150744305758	2.757017744070	3.196246883686	4.185069011568	2.682758751443	2.588708297002	2.092498051027	2.338577201029	2.495930966241	2.781604042512	2.290151111346	1.656600978144	3.118727687608	3.384246479439	1.914439808093	1.736615365672	2.458341122637	3.738554522701	4.183736407426	2.804658252333	2.164348704370	1.926937749324	1.603574766512	1.179751677938	0.980593346948	1.504225364745	1.880220313275	0.384682731720	2.952803912111	2.758345955382	3.503246256309	2.808728226775	2.991047628564	2.861035679259	1.129560517391	0.735984574762	0.968207654340	2.102761126292	1.560567639709	0.324193194379	0.702914093504	0.169654943770	-0.728800848406	1.171015277387	1.493413695898	0.686367903425	0.382509853280	1.095645225136	0.371450090618	-0.733575941227	0.587675745713	1.162247581273	0.897689205425	0.873640912734	1.664770055800	1.427557878745	1.177902653623	1.773964599106	0.747748530912	0.908667221644	-0.511111453252	0.677462289008	-0.364065851380	-0.367690019849	-0.085582125184	2.086220100819	1.152706455962	0.170192662691	1.991958389539	1.268855660790	1.610754209621	0.803910863332	2.142015884792	1.632941520620	3.127069004587	1.521326346198	1.333744881220	1.480753443755	0.814977640571	0.445587411333	-0.334083587747	-0.088579201876	0.694231384192	0.255740953397	0.342506549894	-0.901773733305	-0.207654563985	1.502009646254	1.767869717504	1.552258362956	1.134764542614	0.218457810702	1.117696372444	0.317347984153	0.588179603923	0.795484205360	0.962485508197	0.118271369996	-0.039383523637	0.481869298412	0.329869069445	0.794556340250	3.162695843429	6.184691418654	6.036831735436	5.234061900729	3.189540941851	3.244031987664	2.458914859146	1.265048018132	0.692960899562	-0.070850528305	0.372398656448	0.765016937060	-0.015172286318	0.593421994172	2.289269675212	1.385410839874	1.141588211933	3.260529532746	9.479858057600	2.259643274006	1.478869868462	2.166048316614	2.047770174176	1.433444293676	0.776967643647	0.736760971459	0.332409016066	0.042040020877	0.782362869030	0.755931155282	0.746302749144	0.331291631312	-0.456384537071	0.480699393862	1.378726559846	0.641644031665	0.904479712471	0.849016656454	1.516834380093	0.110359902166	0.035239678003	0.262159441523	0.278567005697	0.884066189518	0.296574422247	0.559260211476	
1025000	-518.705330	1	775	1.999574770283	169.573554069703	1.284432764975	0.763796935807	-0.132385319837	0.435204997015	0.292797672842	1.443405996997	1.391919169892	3.249607581171	1.915048867545	3.864804711253	3.389852354368	4.312198611385	3.326644357635	3.471350580589	3.382884427151	3.081299499926	1.613457148798	1.787275023438	2.177150225946	1.180233128850	1.485326984032	1.084712731155	0.670269151508	1.402851459213	1.716797882344	2.162601375422	2.373785956920	2.314007272510	2.831317525107	1.370362209438	1.923712819071	4.045477798779	3.050575277642	3.234363314510	3.222144569552	2.963366141474	1.784250929083	2.234773058396	1.841261002228	2.115186919556	2.091340640116	2.027028204045	3.734587973224	1.091106550666	1.844876565390	2.380666754707	2.009996160627	1.013302590647	2.005150592834	1.911316134511	1.820707304930	1.759231701904	1.937894898864	2.227907427515	1.889229938654	1.684087340597	1.748170172503	2.363292429330	1.454938596892	2.715700952426	0.515905205671	3.227661540929	3.242575504923	3.610550338263	3.285087227598	3.026333331628	1.902346089676	2.762025349240	3.036192278145	2.244411001248	2.962577067289	2.583422470537	3.354256807608	3.389143661764	2.469391563195	2.088823563692	2.417664993544	3.781312526157	4.042152916341	2.886401517240	2.711885725481	2.238113190293	2.087617823364	1.859592044799	1.036339194846	1.272717131174	1.732917610314	1.605412850707	2.907538924868	2.259324757784	3.534528460898	3.143304227273	3.364782720685	3.317637618823	1.234844981911	0.700483988793	0.819227414480	1.540673191446	0.635458695330	-0.223168088275	-0.193758505741	-0.487649127325	-1.709057070064	0.452964767302	1.040950087762	0.489420584493	0.001359635174	1.986499784672	0.145098733536	-0.442646782688	0.251256847993	0.861789592694	1.159310938141	0.703984947183	1.256687301423	0.552947434657	0.160783785378	1.195048437200	0.211667924193	0.120287737569	-0.421981285455	0.250663803237	-0.650050718006	-0.318915595938	-0.045015530285	1.338450567565	0.722881060009	-0.764435072018	1.311813217476	0.597541445809	1.426463271779	0.667841455381	1.720572122831	1.399424320026	3.012945338075	1.306913743629	1.352435877226	2.089879840594	1.090215004429	0.403351250728	-0.687358308634	-0.364608496443	0.917338104231	-0.044709832682	0.313941552217	-0.375995528818	-0.011651189758	1.311345102818	1.512586736361	1.386240754590	1.304889244585	0.497117888212	0.621579922857	-0.105563160565	0.276329894518	0.855007181122	1.133520031121	0.104487217919	0.612550057979	1.176632711430	0.998065314990	1.283292619404	3.056244420040	5.934874659008	6.051415060452	5.499200259570	3.202589379194	3.785984124735	2.849381149673	1.241155855247	1.014380172065	0.746169970437	0.628796394770	0.686526745232	0.762294278037	0.896970885002	2.777043489768	1.297370013442	1.605720241847	3.486820286605	9.947338195235	2.259977151435	1.485174643013	1.820534294217	1.873709671632	1.401758775630	1.181584884515	1.710062774792	1.349128854965	0.437800106397	1.272392746560	1.422522120795	1.216534146147	0.961298841873	0.423593680629	1.119841157585	1.159338079985	0.673667145421	1.087434424539	1.158559041180	1.573562763798	0.174889030349	0.031659142666	0.357095730283	0.178078093568	0.780315824467	0.171785006511	0.785762219992	
1026000	-512.410836	1	441	1.996238953544	164.554440996914	1.330137150876	1.258438045468	0.112996743958	0.593051190716	0.658806161510	1.194197099169	0.805100887199	3.155313088322	2.017307695604	3.809566996263	2.514125207229	3.258587011972	2.178984549996	2.546865684334	2.266168632999	2.356169535631	1.150175966176	1.865561924036	3.064464565486	2.366155708663	2.536145688712	1.609620524220	1.332646863595	1.927445585278	2.151367261795	2.189358756871	2.255810003660	2.184098424105	2.253427983201	1.520750648681	2.068819301211	4.295889634153	2.312564948350	2.310939074925	2.316343970522	1.938496748526	1.940058907546	2.300601196437	1.782482741222	2.486005685702	1.801675864522	1.583419658083	3.908376594310	2.014937040416	2.290414734245	2.908891302787	2.824392588103	1.755468988780	2.585690941345	1.551739968342	2.314419200155	1.832667331996	1.878760066794	1.962269618296	1.992519372317	1.787565177407	2.244359960283	3.123913715185	2.781441077557	3.235730698373	1.701044648173	3.481282784974	3.127159148561	3.263697104231	2.924282690487	2.757998260672	2.268162348184	2.779823724476	2.795319453426	1.788063112379	3.450734552025	1.324578038749	1.998716631014	1.444078781144	1.045376630546	2.495251074216	2.634261771428	3.804193547422	3.775526814882	2.589890231733	2.322157754737	2.377192702709	2.345946713991	1.750519852833	1.138653953815	1.158297976204	1.577264595002	1.069680735567	3.684547291230	3.544399310763	3.680627251101	3.120766080694	3.800709642529	3.179532405029	1.573381829885	1.026673026460	1.078677369847	2.315120272730	0.930224016397	-0.023975418291	0.276857097655	-0.895941824595	-2.005212764180	-0.591193562408	0.131414169012	0.182220662723	0.143387330152	2.616418882440	0.527833427926	0.005938783828	0.684882185513	0.770000594442	0.610763024665	1.097928378146	2.031288546269	0.672258270152	0.472139452932	1.816052620882	0.874711160406	1.186142217377	0.740523747427	0.716292779916	-0.027220171384	-0.255046853883	0.039909645724	1.808195478059	1.223586819377	-0.167189571312	1.107366715036	0.066450289015	0.675912354010	0.845628343969	1.741102237323	1.477535580106	3.046109422399	1.365090400654	1.508542365733	2.152033415084	1.395012884830	1.378411019517	0.210643664446	-0.018557574535	0.688847843809	-0.928995593770	-0.301235007269	-1.084729680078	-0.104550629238	1.327486688128	1.553952622511	1.878747122658	1.867890791654	0.954956298893	1.254170987574	0.711056903189	0.717775397384	1.135363957843	1.556174008305	0.417244497077	1.006962453539	1.349391199759	1.072591068688	1.683693283223	2.836325857096	5.145815081989	5.443324562183	5.240450682015	3.374824955063	3.453228083427	2.049458017183	1.490511008072	1.096373893427	1.164105143688	1.419968243604	1.323376684762	1.174673938641	0.973889651507	2.875689379149	1.826290320299	1.537269901249	3.659577338879	9.868234241359	2.605262278878	1.878361311766	2.220737242103	2.136767391079	1.627718290169	1.017095827866	1.610164109689	0.322451242297	0.708694509897	1.499614888631	1.746041287970	1.809636380588	1.406349018031	0.640654092109	1.221906844556	1.397272577681	0.669588072071	0.920838137487	0.951030438899	1.376140832926	0.280112397967	0.142775707163	0.207096401473	-0.340284540772	0.500983744811	0.268681198710	0.495038312238	
1027000	-522.169292	1	677	1.999889327519	172.400662640837	1.187298212320	2.063876450094	0.440700908722	0.926470905756	1.014944789521	1.484565634488	1.297284392791	2.347380458858	2.138376891858	3.410371767171	2.274067745656	3.051244558813	1.436442524117	2.615306345706	2.524230578009	3.011373386044	1.263097696651	1.644801635400	3.442119512247	2.922740619619	3.032472404060	2.407016680610	2.493582657442	1.678933706966	2.377654433108	2.355797659388	2.262165272257	2.212342723492	2.641949334484	2.140647151952	2.865453797453	4.904248002962	1.974167697737	1.781974399318	1.953377972423	1.948328583639	2.218109642269	2.265529929344	1.332188733787	2.620999366998	2.525583837061	2.114412352998	3.220613291755	2.179815494955	2.057612836180	3.016268985238	3.081285893511	1.707695320447	2.949678525336	1.988180817510	1.139308024575	1.619731273903	1.468604805970	1.887844769496	1.559972609498	1.487582557407	1.662652376363	2.195129638478	3.191026592589	3.372383205190	2.371570465191	2.885219333404	2.428052915008	2.843970741856	2.804480571971	3.018210319421	2.089440442730	2.810683180124	3.341980973074	2.127308628453	3.313611555737	1.898011772816	1.937624154604	1.512775077849	1.042407122856	1.913926911880	2.000408153342	2.918884987611	3.324553938494	2.375140104933	2.263531507462	1.900995784210	1.755684214547	1.649442725056	1.345290363843	1.422127781977	1.755735150705	1.049344648684	2.715039749658	2.578739787856	2.869217164485	2.447750577885	2.978277672452	2.128686985224	1.138266712513	0.802195313128	0.733902743966	2.771187788516	1.230044703024	0.662782432172	1.828022454118	0.469856185173	0.077695688218	0.616033675670	1.631086693178	1.535250547029	0.276075569657	2.792543444194	0.571404190250	-0.369772328977	0.754220435727	0.866527563305	0.201551692625	1.087467596604	2.376973094870	0.904467730019	0.494385895411	2.323139046130	1.031694163414	1.192542649719	1.026987047083	0.757531054746	-0.166560707603	-0.380049097628	-0.022900592418	1.865943912034	1.061533827943	0.201046038741	0.426816143351	-0.732279040572	-0.403556006852	0.780700355681	1.422073361485	1.486660006167	2.978555768380	1.555046287704	2.022324961714	2.524010139887	1.622932069818	1.598824022393	0.288532664915	1.089154336668	1.188489656312	-0.348937205884	0.361426932052	-0.467558689828	0.435139693284	1.689704715370	1.707732977188	1.727653923188	2.016474039529	1.129569189948	1.099856043388	0.213696043602	0.452412623550	0.542842277899	1.074480216762	0.058520038349	0.633104356334	1.046916939990	0.794758640148	1.640953775554	3.171811699235	5.450197347273	5.352009913616	5.254074974397	3.689323923421	3.885061921774	2.093776698951	1.723115980655	1.435877467822	0.911700991052	0.708402995224	0.643473385269	1.120954538838	1.318308103559	2.944066738644	1.780867902698	1.768939266941	3.457849744477	9.337532016384	2.368472342859	1.782335226197	1.322814152430	1.556708001114	1.461841184539	1.289110222205	1.844096443065	0.525826648494	1.081357076904	1.644269848914	1.157750160766	1.317753560992	1.178364599056	0.553039750782	0.839193915165	0.786199072998	0.223595771810	0.990523927532	0.813571088378	1.074068407458	0.192322202813	0.000430711882	0.377820692025	-0.351110146877	0.755777927117	0.290004374713	0.674167727295	
1028000	-528.721652	1	729	2.003878300326	177.877904824943	1.484645177283	1.307770466241	-1.012014147927	-0.385256763928	0.234878645575	1.323969001466	1.132809718060	2.163314343924	2.184339424579	2.944003267027	2.510286135584	3.366184869216	1.510383711176	3.227038041808	3.379925342612	3.763706297193	1.208609092557	1.506353377542	3.543806745114	2.592374971593	2.856327601803	2.349329788890	2.882621109839	1.798558575932	2.140095302555	2.205686069899	2.285512415515	2.273172321976	2.115071645054	1.955168860745	2.100375387078	4.333437957378	1.273298775816	1.038738870230	1.730607148579	1.899101391164	1.719254390924	1.827458630506	1.132268329105	2.399529654588	2.447467659386	2.064035665477	2.838358017141	1.651739288381	1.588139758442	2.074808062487	2.197630391794	0.484020511075	2.107253408594	2.280078645402	0.736686390382	1.967001693101	1.619155839344	1.841813306335	1.819451540047	1.919332599431	1.182507969019	1.812654381477	2.559046713174	1.987188770200	3.245177064434	2.691228002042	2.121290274989	1.711123554406	3.149610828390	3.209437265155	2.075438449745	3.885184001279	4.120572276016	2.957967383438	2.716985697593	1.128836427958	2.020996841100	2.101464630003	1.086829707289	1.095509630824	1.665473322109	2.768827493679	2.802571026912	2.362874294352	2.400810305337	1.905192905583	1.806350050835	2.089862691500	1.548361207759	1.787491055836	2.304597782634	1.200311147458	2.213918460708	2.998074575049	2.403745334498	1.783092938676	3.232417704357	2.512282875002	0.822055913929	0.139368411994	0.360247782272	2.060702544903	0.488687135692	0.082890973844	-0.158405871019	0.147226188381	0.020914035224	0.116152529699	1.230109754654	0.439993257715	-0.395097377946	2.054149984941	-0.229618562609	-1.193170056828	0.331578635200	0.877516089138	0.060889517655	0.778299223018	2.181368002466	0.224256950489	-0.156164067267	1.956821646971	0.821230461671	-0.008087661000	-0.371199173283	0.456554201135	-0.254645072730	-0.153545286899	0.213401825212	1.892752124926	1.149094480675	0.674750250916	0.569879229036	-0.531386367570	0.016310780470	1.077552448023	1.803437133635	1.497142317978	3.082134690299	1.612095141332	1.605801083574	1.455393697306	0.800467255359	0.580216576505	-0.835694699086	-0.279737995409	1.010479409754	-0.879820180477	-0.195871007812	-0.079033253172	0.495097902192	1.489479933473	1.366832107567	1.678790616364	1.547958881984	1.309641801482	0.708619562798	-0.634806541903	0.041836032574	0.252029461693	0.792995638185	-0.357862812590	0.056972498329	0.986440839339	0.282453454702	1.188439383221	2.613040391667	5.052449582745	4.746324991325	4.597382929540	3.069954758079	3.086585462241	1.784395385873	1.346562613158	1.429267103747	1.020622209143	0.777154730495	0.404783351946	1.078127150748	1.107213988056	2.345180010887	1.062932372270	1.334418905317	3.521933148327	9.648596399044	2.154681627068	0.699296885642	1.336539238640	1.473980793143	1.225336156260	1.204686936211	1.443383667642	0.193236289914	1.349643491950	1.728193437020	0.766074846741	1.230646738697	1.069533448758	0.591500145589	1.127488828502	0.466163885489	-0.055638446479	1.570380744825	1.010455325679	1.340617149805	0.620708356505	0.174703329656	0.377501737828	-0.305260964868	0.827523305052	0.671400104283	0.627478024751	
1029000	-527.762309	1	694	1.999931602099	177.065228101654	1.338086627929	1.320631206765	-0.991619759896	-0.745346150876	0.465184543031	1.727503978517	1.234400071985	2.352016522923	2.683163108819	3.688359373590	2.881828874975	3.572861659982	2.440413968337	3.584203712600	3.465429530089	3.876639204401	1.091231668274	1.937249950555	3.610997444166	2.157172334489	2.598287113387	2.080483518767	1.693514962580	1.808418780376	2.014841151893	1.739350724083	2.001591516795	2.097333590418	2.013796327526	1.958883475288	1.897309761038	3.695602177672	1.676696372960	2.024872480767	2.094259543790	2.019216294826	2.370397818994	1.900337906725	1.452163101425	2.502509994655	2.782978073451	2.642338314151	2.890642887108	2.434151101366	2.751654905963	2.701568146800	3.302875167433	2.158612430022	2.756890729160	2.339857852750	1.495726749976	1.916977636691	1.899023253825	2.173109699367	2.050620156659	1.975701060597	1.186526538839	1.290017283155	1.170930297734	1.656272022500	2.274331612663	2.269261249223	1.739458126962	1.872834598294	1.960359143702	2.219286449993	2.672816939982	2.000921455230	2.834823960104	0.988646337747	2.525872884651	0.748478842583	1.575626177083	1.023980996805	0.881841559258	1.028597985631	2.041072325497	2.918215137298	3.062725980581	2.939030097283	2.703543874690	1.898918353735	1.856519697398	2.359081161267	1.645912359722	1.867051374201	2.353368061134	1.522869802569	2.384591837465	2.596442680137	2.265377486745	1.880431834135	3.590552776184	3.128572035831	0.776683981752	-0.313623550642	0.653285915483	1.980537096335	0.849862010696	0.324938017033	0.550221020142	0.103799722478	0.412799177061	-0.158680972869	0.838213443307	0.220619659351	0.383720294082	2.483456919882	0.425481180588	-0.443775578191	0.842771464273	0.706236940999	0.897984967624	1.034876291574	1.997903647931	1.041142896395	0.411555787725	1.819254568673	0.806600421205	0.474168926332	0.547927277784	0.142682904179	-0.580311996280	-0.881668513334	-0.173418481774	1.849238210956	1.407424438318	0.023786705313	1.743768864655	0.648762922748	0.848453581133	1.089042018596	2.207003219474	2.080388766209	2.919243502239	1.681015012094	1.421339175264	1.305196913734	1.095261692236	1.154300383472	0.251409375891	-0.286687230722	1.506566970252	-0.315902387850	0.372190460332	0.704429864812	0.488231937046	1.244838745173	1.244155053762	1.831042561425	1.473000678697	1.277782276266	1.195344858736	-0.429894265966	0.618770346950	0.585682547841	0.913498517771	-0.083829518416	-0.178073235749	0.689981409406	-0.317261937620	0.291045875632	2.209037408539	4.435549814994	4.917930963570	4.118863971480	2.954788741493	3.086274613836	1.975060641980	1.042653193089	1.031813228195	0.251151514964	-0.130988202311	0.134463042936	-0.185941026491	1.299250263851	2.892565980197	2.127766512719	2.030105295259	3.979684214914	8.943324868983	2.834264272830	1.198193296283	1.633195279126	1.975990792981	1.825068541832	1.460312957788	1.080756561596	0.256840364669	1.320481177283	1.759854948071	0.956414922632	1.947266857175	1.968049492088	0.938577152999	1.220097380458	1.013215438271	0.347019696226	1.440329637197	1.047499475745	1.827549463513	0.198230662561	0.189146172651	0.601085537227	0.159985485865	0.654895222465	0.197296243171	0.665525199426	
1030000	-511.872629	1	838	2.000278521802	164.132241447100	1.232369300970	1.778017155357	0.303483975825	0.617335206522	0.672563121222	1.367418348612	1.255130839844	2.451536321172	1.628335412763	2.188753467293	1.672414238119	2.546148988835	1.601888612857	2.805705461530	3.240997194394	4.044456635120	1.984960271282	1.142193107313	2.910724368381	1.578170650481	1.475574227755	1.349116118903	1.657533504472	1.439102822781	1.838489194544	1.825714742191	2.026336589270	2.246798888838	2.406917500742	3.068403133356	3.205926498986	4.387308168803	2.026593254967	2.125355187568	2.291547423908	2.506891126776	2.317128872888	1.981611741010	1.303674654104	2.679503202017	2.057363005732	2.172635826790	2.677677701196	3.033419320316	3.032300547441	2.708714095898	3.230727474712	2.009872022790	2.815877525697	2.246469625425	1.152895358138	1.231048203401	1.745141919190	2.197664653318	1.774892609244	1.924681803321	0.924366102967	1.458103895738	1.891890517793	1.571114369294	1.925839054591	2.248416449377	2.256249819857	3.085492756709	2.726591994754	2.864089333155	2.623147846355	2.377706458309	3.279774443772	2.288174861486	2.112203978198	0.919066955344	1.718425080197	1.067877182214	0.797050055220	1.089603631151	0.801961218898	2.258389881922	3.180841580216	2.228828486503	1.756548545829	1.300720061262	1.127532209749	1.800268610643	1.602787133860	1.512853011839	1.917581157345	1.158601776378	1.254131387796	1.611175520570	1.485579873334	1.938656599171	3.341761095155	3.265406694067	0.847181535818	0.796983650877	0.756695611536	1.872696864194	0.797314210725	0.266197787118	-0.085835090399	0.145739338250	0.689382538628	-0.175308501471	0.534178601751	-0.365335250999	0.088385208837	2.219999646371	0.086274116876	-0.751931517952	0.532676998397	0.291013375967	1.074614105674	0.738804351468	1.895236730812	0.933599881483	0.411003424276	1.606502877815	0.490788908193	0.116883239637	0.451399047055	-0.051048962208	-0.398275851817	-0.030146378104	0.370615095104	2.028876518741	1.529730202034	0.237564604117	1.390137731118	0.498095549656	1.124298785395	0.610036866280	1.729995570790	1.288029935009	2.661811511267	1.444717069407	1.323629358157	1.361677382851	1.226606533288	0.396389698698	-0.182653216481	0.107295783659	1.544441087983	-0.148765341105	0.475734324063	1.531886923079	1.319197439440	0.992502195215	1.035779753041	1.357126759597	0.814791442992	0.851857582453	0.553028038219	-1.233120461475	-0.022102364139	0.097190159401	0.592669415066	-0.808745726420	-0.033359185643	0.883084372710	0.736915813999	1.246859225559	2.216551421961	4.682100622725	4.933695957816	4.456576888511	2.632249444776	2.725243662117	1.554288445396	0.741176566494	0.935414059912	0.825678236647	0.403414006761	1.085621991101	0.840617298110	1.460560744161	3.120607585491	2.235359145388	1.928088999687	4.116247926415	9.606956806643	2.919218610711	1.591721118252	1.708234974679	1.810918485730	1.595036773847	1.476210230310	1.317045644924	0.587931219332	0.709755420762	1.050101377702	0.386904425719	1.615892659543	1.617553209179	0.571357957126	0.573848723245	1.023532056863	0.751315568786	1.159150228680	0.326308704440	1.246692274902	0.371580963745	0.411309444732	0.618179941602	0.135482757891	0.574052047598	0.341052117684	0.062000408498	
1031000	-520.476061	1	230	1.999372498683	171.012893866047	0.768147306341	1.581660316386	-0.012602144947	-0.008131413536	0.704255656333	1.442388708093	1.054351641326	2.414996155596	1.850416429763	1.842845923572	1.995487781434	2.650930474637	1.891027318074	2.793911594586	3.211540789230	4.279814624200	1.784755193395	0.809457506634	3.154520854249	1.545862462825	1.086537097121	1.555029439445	1.627268572954	1.924659712181	1.996111472007	1.664794578890	1.985739993382	2.030647229065	2.057647338651	2.860450975259	2.313750766662	4.271853485061	1.709490134941	1.493821358304	2.020616569881	2.502581261312	2.450994936801	2.224013826630	1.474191294444	2.739508110029	1.729193833844	1.658114009313	3.132961537484	3.382808300265	3.030857974741	2.744232590478	3.346525283662	1.571769046285	2.684042781240	2.165288968239	1.355126012137	1.580850764887	1.719472766168	1.920825414439	1.567607835384	1.737890930283	1.422612522919	2.148282778848	2.498352766122	2.069152586186	1.881233021317	2.988651586430	2.787362268861	2.833732794510	2.797840330261	3.028416725788	3.340480690207	2.325339850598	2.976278292046	2.860480718641	3.024056835689	0.464114381610	3.300033929396	3.134978086043	2.286369589757	1.438994139035	1.131722974522	2.161940994709	2.647855763551	1.554843749646	1.719084522885	2.062739232988	1.689889443544	1.453038877084	1.581893771205	1.149219635923	1.427591177234	1.014852216441	1.027665068789	2.153840605246	1.041500080943	2.333597501395	2.814523413344	3.045027282267	1.180238389851	1.760856383328	0.841414287070	2.016583296501	0.529658218775	-0.070060213779	-0.477978174979	-0.329314820095	-0.613206838244	-0.681453452342	-0.272285174349	-1.043889947960	0.119291543729	2.408954290183	0.281851655580	-0.525664448218	0.509187452527	0.288961654977	0.529978555566	1.078049558478	1.958666069714	0.812007045887	0.421331057394	1.881744469043	0.936592976167	0.648150972749	0.393377915356	-0.150335938151	-0.443379025012	-0.265647168748	0.043732360920	1.977558957075	1.541291600295	0.085877649369	1.769991900455	0.875955390438	0.646667392830	0.411520030439	1.212102615923	1.090873713152	2.232421026610	1.373338326350	1.168519887963	0.908219628210	0.919021166705	0.285535290675	-0.298155249752	-0.410915256054	1.559949441930	-0.564089046773	0.197720093707	1.466827934152	1.225128903550	0.671987768011	0.843355212485	1.027165812645	0.322909917339	0.627478678470	0.800134728658	-0.383205281768	0.334711722812	-0.004707587343	0.625453651430	-0.925218581608	0.178114386056	0.715404641596	0.422010725943	0.780426024769	1.752518134627	3.955533692608	4.996938635560	5.584035013499	2.037698927025	2.333480632750	0.782470364350	0.653241174599	0.765241079361	0.777171547839	0.230844312684	0.576487080070	0.552880370100	1.325448638611	3.065833878602	2.105942755445	2.032945922445	4.227672174143	9.692275322075	2.740403219776	1.684852620824	1.567570292578	1.387037247096	1.628635796874	1.498110078955	1.978222589585	0.746774054854	0.866523431069	1.187976667846	0.752446769843	2.034973903041	1.803703434954	0.859932266001	1.066999392843	1.528451911474	1.097946466986	1.004829605081	0.632995644141	1.618732399149	0.611809258697	0.465858122424	0.431201649054	0.180634609501	0.530072301145	0.471038497751	0.309511150449	
1032000	-528.204749	1	523	1.998031738147	177.439564379842	0.731941354843	1.159144419418	-0.230599024249	-0.074510503710	0.919085806657	1.829799198262	1.490591313077	2.197136022846	1.940788818446	1.510196559544	1.618714093883	2.512738338430	1.944586555739	2.753920966070	3.025935183521	3.792256116205	1.608417835106	0.903572937564	3.163569870936	1.199110727771	1.200808010410	1.929940179530	2.030118588855	2.260165860228	2.154064994114	1.760696477812	2.121869560936	2.229232325592	2.251264200027	2.788325268574	2.470937305786	4.045017237632	1.526580132291	0.838438949296	1.774869874860	2.289882841378	2.929193814105	2.597730230440	1.626632339147	3.377111072749	2.760971452442	2.785778102779	3.663878984972	2.207000814640	1.863127968692	1.980233894305	2.929405610795	1.307517991219	2.470796293462	2.052160231265	1.881500797841	2.168529138580	1.971068524759	2.089150777485	1.705322259375	1.732529125384	2.245239606640	3.064843545281	2.658855463769	2.532418604156	2.363860742339	3.846474584986	3.160896924531	2.535421177794	3.062276150609	2.624716552375	3.664974712275	1.875611182968	2.708356927996	2.133895141574	4.129604710990	0.887455285440	3.424415386049	2.943407670361	2.064664298916	2.339605584897	2.096854159179	2.718695297379	2.916052630317	1.959238929193	2.155823279658	2.650791281490	1.935817120323	1.869578249129	2.165522446353	2.024448140747	2.331098508271	1.585095893281	1.792813341243	2.828827605599	1.663180219771	2.665992692418	3.416345687735	3.185853681996	2.133840071894	2.414722627609	1.769892765475	2.799620074383	1.144247171170	0.328262141103	0.018337402608	-0.040296571336	-0.307171147145	-0.239951875047	-0.291494346051	-0.554102967011	0.881077106847	1.900487780368	0.739550183739	-0.101814052772	0.772686718255	0.235261248186	1.005471565924	1.050188111822	2.338828610737	1.579206360571	1.048212229278	2.081561688467	0.663147664137	0.963747576260	0.189367636270	-0.210812539390	-0.482087241024	-0.213881019499	0.030618074199	2.191445619378	1.713292663805	0.657472423683	1.826745495450	0.960650841169	0.791371051485	1.272916641600	2.301178872698	1.788345145486	3.512655007305	1.453195840844	1.469735106794	1.021870039706	1.527646994249	0.759188736782	0.395535291462	-0.289650091925	1.845777287017	-0.169304120614	0.103814808717	1.385848196416	1.472932047471	0.915520985810	1.196235120805	1.036845684983	0.270074376139	0.587270315172	1.006772090908	0.197429829928	0.805280204154	0.506710808348	0.420805885653	-0.733201852173	0.017602752269	1.038335414270	0.418357183763	0.473912161437	2.084341267061	4.008013007695	5.322060110632	5.830145619226	2.044659679841	3.003436427925	1.534607774706	0.787744101289	0.865322762410	0.958909498235	0.861475234515	1.053291640013	0.598171794832	1.770597868548	3.334327769851	2.533794075366	2.691971286867	4.212199313681	9.683063927121	2.953980224826	1.883619456294	1.624921927255	1.159986748830	1.232764630713	1.700495335671	2.028467137615	0.200087211959	1.282583996526	1.671531918257	1.007341536457	1.855366591028	1.996675227363	1.202548663679	1.384701694030	1.190801124273	0.840413530730	1.277184624454	0.856412662536	1.716033163122	1.020172064977	1.080492554229	0.935316761877	0.603347417278	0.595074634855	0.478406179225	0.320285830948	
1033000	-516.323639	1	476	1.995922856836	167.656681401542	0.948357013189	0.460837164983	-0.357160434233	-0.289185371355	0.333658448723	0.825641019515	0.782969788274	1.985361374791	2.046627935393	1.359548497827	1.447484551790	1.739439490577	0.631683853278	2.126801389648	2.239525589472	2.700237085771	1.374216522413	1.173635139967	3.139962041755	0.795596994900	1.108174921042	1.722725085866	1.785670701404	1.877135614304	1.988688346486	1.800081361638	2.115142069469	2.112193722589	2.397561746906	2.954907390749	2.277852298282	3.741508646465	1.582881297120	1.708445052612	2.631402654862	2.821939913233	2.267610345376	1.822123486428	0.584783741106	2.374841924971	1.541050254910	1.673972092297	3.090418435698	1.826730327871	2.225859762479	1.794900793375	2.708963509285	1.518190441881	2.389485756799	2.048430815490	1.526847632414	2.701582811375	2.194732621970	2.133028875021	2.051189563942	1.976679238170	1.671572760130	2.776604656967	1.679026197284	2.067541112787	2.075165831234	3.573385393237	2.700523065238	2.830524279418	1.929399903696	1.883405835519	2.940245341447	1.105439591766	1.924648594980	1.695981639220	4.291024788220	1.965656637891	3.212605487338	2.235251024523	2.165901354494	1.753603498117	1.040275614595	1.653803913205	2.053108489163	1.354034480585	1.362063400473	1.532791046669	0.684643628724	1.618823028749	1.712875828254	1.273832611654	1.509519469765	1.548754296991	1.169525469309	1.905768026263	1.220687130224	2.227621375348	3.047672384418	2.426131031296	1.449639067497	1.886517116957	1.288530898866	2.885819104329	1.114700381350	1.014087515102	0.365163366224	0.734979592097	0.945892128760	0.689514709943	1.104307059895	0.956056931679	0.545848570986	0.710988800319	0.394967779664	0.094258737617	0.491592016001	0.214949538835	0.354337497556	0.784905927081	2.012966882309	0.739467573253	0.135075138806	1.479961173351	-0.290402161986	0.259123609212	-0.494065049248	-0.937756704618	-1.093474960181	-0.474344156747	-0.012147442711	1.661411111958	1.050821214094	0.003218798840	0.598356718498	-0.425720147327	-0.216962615325	1.052011941527	1.936928648997	1.733052575671	3.568442218741	1.182762962614	0.919272278956	0.960278653370	1.289758433232	-0.219475431091	-0.289923345009	0.072973655556	1.444940580389	0.089206430859	-0.007077717308	0.866580521923	1.110279639765	0.955975558869	1.489898983541	1.431450817724	0.853789446612	1.102492262444	1.397053343942	0.426352975496	1.571638685097	1.216751287819	1.440317151646	0.282242885286	0.790812855467	1.432013910311	0.790124689534	0.543264692296	2.311197312359	4.594670624808	6.125344778141	6.630564983228	2.252352306967	3.396116578177	1.725770605029	0.747463052010	0.782364565801	0.498119980564	0.022118558359	0.332913151481	0.337734461396	1.263274112859	2.812923404920	1.864959863498	1.846015300190	3.937218177902	9.644893349452	2.804075340208	1.867317926243	1.706236349296	0.984488549476	1.409960712514	1.284765355814	1.823711042496	0.833191172358	0.718101030534	1.200741438356	0.847859421836	1.797399782103	1.579124685712	0.161967450438	0.203970313417	1.131166192626	0.579082463072	0.761581601658	0.508960860689	1.177407455886	0.542907175260	0.334630904204	0.252853005408	0.151318285768	0.202100048645	0.087317880887	0.055309458935	
1034000	-511.432118	1	922	1.997151288752	163.787487176366	1.223671509306	0.373060626326	0.442902756682	0.601393593908	0.620617468714	1.223050587169	1.564374430513	2.035170100114	2.084691182722	2.137802692008	2.394706140532	2.574527468168	1.792685243109	2.872440558682	2.618578639366	3.002526406407	1.775798581373	1.468807325508	3.085534063612	0.948417423926	1.432187495930	2.027997049819	2.631740679413	2.431595411507	1.847550613622	1.992395837316	2.121335309796	2.119881423726	2.497494576218	2.379694010244	1.392197956066	3.221926216398	1.711128013716	1.882251200748	2.978567763135	3.212127979354	2.106128277454	2.065732170123	0.913209343489	2.781078540598	2.146726572871	2.346520571029	3.426253525175	2.319240082511	1.477460958808	2.546749526147	3.233454695372	2.219008320751	3.103278983005	2.288908875829	1.700880657641	2.851311708656	1.912294078839	1.879447157294	1.691083887635	1.552512155165	1.838328704123	3.115609004003	2.157684959438	2.806880330845	2.436500095466	4.230419695651	3.797245637767	3.395287391409	3.184276882902	2.769690983368	3.069129816702	3.165173394610	4.551890244710	3.613045647149	4.821700564069	2.375849701391	3.413444185871	2.709113782358	2.684266316613	2.288307299819	2.411848620184	2.507293963534	2.263149271186	2.299460503731	2.094476024977	2.088742826453	1.135004963599	2.036730809188	1.941097080310	1.751812454252	2.163327289166	1.837533011131	2.690647551942	3.220823691867	3.030871548953	2.899714274900	4.974415275513	4.317621458383	1.858372961629	1.844686018481	1.310669949467	2.087223507979	0.475366962009	-0.251067274099	-0.294366221211	-0.304567243126	-0.288701669574	0.238988847989	0.513036957377	0.486808586805	1.008185194782	1.207727621638	0.763382445605	0.504404486283	0.881696947740	0.889873080706	1.028029702203	1.074845583238	2.160872998246	0.590352574439	0.060277044311	1.607739687481	0.323880356229	0.398602537868	-0.497094952091	-0.265033292944	-1.304184271778	-0.649659200025	-0.349050658095	1.613456933056	0.522581324204	0.012814266446	0.582627771507	-0.114936423361	0.161807892616	1.334322070814	1.997983372390	1.770275530898	3.513894119265	1.226665092501	1.341367354246	0.741843223178	0.797636938184	-0.570821452161	-0.593212681111	0.369041642666	1.261541077491	-0.080117871140	0.127355755265	0.796557968140	0.865746582736	1.039859442780	1.632426392600	1.211221172768	1.036962005185	1.555030096980	1.120719145825	-0.799986980868	1.323369995931	0.844193482634	0.794656862720	0.131858147160	0.779403146027	1.242973197263	0.624032187038	0.655984213715	2.448950427466	4.928486675216	5.902934309226	5.966885746472	2.665467723398	3.815666400738	1.982516235426	1.166521782797	1.219758646872	1.198899760633	0.231464607521	0.939447369577	1.147135363462	1.865297697960	2.677574074458	1.796598733480	1.566131811182	4.036350221252	9.692887321632	2.707661841193	1.881264599262	1.627892924122	1.116072627188	1.706974788671	1.491615869218	1.825165570248	0.627217254249	0.660581116267	1.103711756109	0.774788389786	1.588858028583	1.669025399380	0.530620033828	0.783452067350	1.114289432493	0.850771081555	0.590177838516	0.453069618206	0.953362739697	0.555271638237	0.521324379056	0.367520295597	-0.098021129908	0.215433158865	0.406119119938	0.107605448291	
1035000	-505.183692	1	187	1.997098971392	158.974586345781	0.942491394023	0.048504482480	-0.304431208557	-0.024479626104	0.157491221248	0.680668682326	0.834876955028	1.641015048729	2.157400059667	2.112849483608	2.000146612946	2.061123289574	1.504171775770	2.274333202347	2.346389307418	2.672584117533	1.582265055261	1.918881568989	3.415151034861	1.113620367584	2.283322869051	2.120656990037	2.736726165706	2.475834384414	2.158959420441	2.269261609774	2.408641117382	2.517679031558	2.579451734531	2.759701321958	2.592009131441	3.984399273241	1.623793409865	1.853374262438	2.192649971721	2.298978825698	1.965860840778	2.595250674731	1.890579902906	2.991878987996	2.180637176579	2.233335014820	3.012518796572	2.218610563362	1.850877136848	2.681719978176	3.223960870975	1.960513300307	2.322792589076	1.202311014072	1.403054704858	2.978050044313	1.968819292476	1.985777695317	1.730104559449	1.785771609245	1.543913329374	2.420052231964	1.604551233634	3.453552850694	1.407846489095	3.091118493041	3.327982882018	1.842394244795	2.336180907490	2.287496408012	2.646755689815	2.227198661820	4.059511490299	2.737026842210	3.357252228901	1.569985252312	1.093537499338	0.554748259018	0.276620647085	1.894154940454	2.220381142440	2.256183734711	2.353108740537	2.373578964630	2.062828936612	1.695208254002	0.617729863825	1.848038491727	1.541496490068	1.446083788189	1.633129485298	1.992827725484	2.604932083356	2.970053405480	2.700723679367	2.516140323303	4.017619344529	3.135217020400	1.533900770243	0.933688401544	1.104812817059	2.053615873463	0.982415236489	0.149601737314	-0.334501589239	-0.715861447071	-0.384059396366	-0.217969296716	-0.362920321934	-0.333905332235	1.303389743188	1.265959502160	0.638178802072	0.239154919672	0.866153070288	0.968888922259	0.687202087642	1.007157867887	1.940044208909	1.214577540159	0.663090319432	1.408893407411	-0.043284603273	0.834280071908	0.298575049565	-0.297831622486	-0.994298949963	-0.077819566978	0.114164850357	1.584882013444	0.819323373793	0.354150349922	1.108848282207	0.439411928516	1.083990185333	1.229147993394	2.083165731081	1.300344456295	3.283382053164	1.031869973231	1.132897586457	0.451453033161	0.630253160737	0.202463087506	0.515282540061	0.570071434857	0.946961281823	0.488217006725	0.608984262254	0.181540762638	0.306175894704	0.619538887197	1.082288966979	0.793495568514	0.568124164094	1.277708371178	0.908559478766	-1.156198186584	0.874552584189	0.480675497493	0.422337749129	-0.221678487036	0.499154596798	1.346902157857	0.796312027286	0.889429324508	1.901222174119	4.233452569348	5.457487992112	5.931135368184	2.065573557947	2.959779125674	1.592467099975	0.849309512017	1.017084704416	0.431000608272	-0.328897609592	0.057156685204	0.507487192903	1.439461933830	2.531518934727	1.419268452896	1.484979809276	3.546107650112	9.130978667097	1.879906861158	1.017997132759	0.927126039422	0.345842197677	1.033326912340	1.267040902498	1.298756338229	1.119209366173	0.718890733046	1.185221954927	0.170928498766	1.181790550872	1.037474570437	0.314652051119	-0.041087968956	1.067631201120	0.744185509547	0.758448338986	0.675608082935	1.226921955761	0.773371322947	0.503020795406	0.621470674142	0.045885048231	0.252521366005	0.347221683012	0.264529296776	
1036000	-496.872407	1	310	1.996987381444	152.791209829182	0.576872948367	0.287006693571	0.723506536511	0.387515031353	1.350961841211	1.200241805575	1.346189905177	1.534153092169	2.664415400392	2.265434660215	2.270991410302	2.365568803225	1.751034204262	2.468072577694	2.826953515462	2.909938377421	1.563261901313	2.070094232413	3.156281581537	1.536245492907	2.485748865745	1.988180106064	2.479544114847	2.322413842218	2.326135551196	2.373891803527	2.346485000891	2.401231277980	2.641741788489	3.121464210264	3.600234260435	4.450725826660	1.628855241954	2.349205612806	2.859068738310	2.746605862085	1.912993284969	2.387584960580	1.562566117412	2.874729895955	2.131228742915	2.154604017475	2.635747209598	2.517421409935	1.974984490621	2.822666897445	3.100805928355	2.092593460348	2.741153892516	1.909982840171	1.279365703557	3.218593013675	2.150098601893	2.021185801032	1.866169210049	1.935436522258	1.366478614719	2.172785815614	1.139711787594	3.335970064077	1.709738564998	2.917361195338	3.504240672698	2.736447768977	2.902206850428	2.792003572057	2.183093199877	2.559017418575	3.698555174264	3.292509743705	3.317169614019	1.694777190729	2.053828950714	1.381033149640	1.396182054641	1.488322807518	2.630353969237	2.274188864950	2.760257857347	2.556438272526	2.197326529982	2.294011240220	1.581938214638	2.168392513526	1.457117008052	1.305661518351	1.301561776825	2.189507902066	2.842317874888	3.487870110585	2.499748527032	2.477897630716	3.638937165343	2.936034070834	1.527089342457	1.435629655493	1.236952421765	2.298690416316	1.566132986052	0.607490277451	-0.226562059073	-0.079615385462	0.853372392989	0.332870941731	0.440421135288	0.581778666601	1.562722663959	1.171989003701	1.213146440488	0.112370684826	1.227703275515	0.984345311073	1.080075896988	1.354944177660	1.777369574525	1.309159228360	0.832983233771	1.121661042503	0.449336263357	0.865686001534	0.465007084806	-0.190377638667	-0.615434986141	-0.035842942916	0.148839868495	1.557852148608	0.908977252774	0.241556159308	1.008873011598	0.146792066531	0.988326481805	0.927761151729	2.012592927644	1.253830432473	2.569734923897	1.383575072373	1.269153745209	0.835743410535	0.763844667753	0.535957320565	0.271300615614	0.443300560120	0.522240729434	-0.692685008856	-0.500998170285	0.305188395051	-0.097300824142	0.744669888676	1.315535618279	0.762490515925	0.843011430816	1.509173896080	1.170824951304	-0.918687192969	0.744893653236	0.284438393813	0.169550946531	-0.216723487245	0.837253824238	1.790460373943	0.707924688141	0.907236168641	2.175280923117	4.590005978306	5.345973286910	5.968117874152	3.135475716390	4.551077478177	3.205443801158	1.010870971757	1.189637380786	0.690644182485	0.163584703016	0.095526439166	0.813013195244	1.728582547526	2.700849485683	2.050998576237	1.464924041589	3.002717483546	8.567504560629	1.783017809372	1.155306902415	1.119910598638	0.536306978009	1.092163589900	1.740513453162	1.249481431063	1.129793263600	1.279731073516	1.681506128584	0.632283759695	1.800324560435	1.820367427859	1.190064815295	0.738154556727	1.535498196664	1.222999807471	1.570732184851	1.154670112927	1.516618566918	1.759251275445	1.436855238721	1.135043515919	0.219984375390	0.616340337610	0.871517421609	0.480950207710	
1037000	-510.251529	1	419	1.998533982706	162.867095822518	1.400524325491	0.751156306723	0.764894251702	0.327177141972	1.748788132914	1.806852843489	1.369755431963	2.104229333516	3.125664677512	2.757796444827	2.464368294978	2.228972697100	2.105708425069	2.190385653585	3.075998997580	3.167861018974	1.165970465190	1.813133853164	3.341347944659	1.025789303000	2.476697779745	2.424421963903	3.160064667845	2.708574401297	2.122643303565	2.195193933424	2.033891421548	1.983866453760	2.071482427027	1.720001951305	3.007169657088	4.506296641224	1.113817273899	2.382628379158	2.730769484649	2.959078762774	1.823164909509	2.336138530874	2.172210897172	2.785318126903	2.255269055368	2.331999958490	3.103937107666	2.627057476311	2.050500904353	2.882555168568	3.470603487798	2.543273912436	2.444196194667	2.204416688905	1.213742253367	2.441706191150	1.810519417651	1.786289970605	1.594995927939	1.938539140008	1.097577232350	2.228140650442	1.670010636310	2.873243993484	1.916074973670	2.387277347738	3.560589582178	3.647078245498	2.933773863717	2.689817299628	2.401392242567	2.646813142068	3.444618679519	2.693547971447	2.969442406250	1.274364023220	1.908104493675	1.076811679107	1.631852011206	0.743074172407	2.166058566474	2.606274264331	3.443724414604	2.416197702104	2.023017956090	2.182260897372	1.504058108158	1.975867175118	1.709013329723	1.476699880148	1.561080487897	1.688195746821	3.050637866680	2.650068021182	2.572238236443	3.391391905906	3.488583696700	3.024134439614	0.913349018883	0.987821703393	0.753995613412	2.359585234737	1.590965203453	1.028586361192	0.906549287771	-0.099662226583	0.667972452726	-0.034399510577	-0.269164469770	-0.623462918345	1.140046637168	1.286993039257	0.916715606414	-0.033066834402	0.828888975012	0.509820024420	1.328648279643	1.269019390703	1.834734878593	1.714469591989	1.215880494334	0.894342982917	0.331861767059	0.431204066904	0.847313377585	-0.392484436476	-0.752368791805	-0.209494200925	-0.175792478527	1.178203207964	0.541518286449	-0.418208468238	0.810616031769	-0.236034395060	0.233728434053	0.153001269746	1.529275399548	1.241250787611	2.894842872422	1.204696770072	0.988426135444	0.861745652493	0.640230802764	-0.245289519022	0.312386755801	0.242594096624	0.272683536429	-0.256660866206	0.039158080838	0.360678768681	-0.068177982928	0.686816864869	1.099995985242	0.707216698576	1.242287377132	2.015997008668	0.971358596498	-0.576031906445	0.424722761164	-0.021816855721	-0.207657915025	-0.682261647921	0.507153060899	1.265003407446	0.275240816128	0.474978242860	1.594781055086	4.547413868193	4.714889256755	5.090211010321	2.347354894378	3.403410763510	1.777260355335	0.982497788454	1.629338504756	0.927885524962	0.479536919535	0.646731293035	1.254259414962	2.075520141213	3.476948864899	2.698547947924	2.200250606399	3.854610710746	9.991147694818	2.246299323274	1.489732786733	1.774966049393	1.536962855934	2.194377032185	2.099601054717	1.568148958944	0.533182245027	1.479169898632	1.980776077740	0.738313887791	1.748099969070	1.659871020849	0.698964062412	-0.276427393630	1.319884690023	1.016490851449	1.362446103010	0.300891320312	0.645551809040	1.438650226564	1.127628204196	0.659438070784	0.273132004821	0.275312687387	0.466395417205	0.038384327219	
1038000	-511.089370	1	19	2.001631540442	163.519745152094	0.670110025986	1.236750379394	0.918656772934	0.369527411572	1.330942993886	1.023642058544	0.578224020640	2.102456690823	2.504888271930	2.197491030687	2.162089023320	1.573494187271	1.628152810483	1.109643738142	2.300742633518	2.217513021932	0.534377003002	1.664879303364	3.231329914277	1.117237857103	2.231602367318	1.860241436993	2.349959319031	1.731652318038	1.684042474561	1.988615542416	1.983946899687	2.044639055742	1.416943254417	1.284598818172	3.004370103369	4.051253015559	0.247066300286	1.984506387383	2.089348737481	2.183936761851	0.771734797211	1.037603585871	1.376504382526	1.451134664850	1.331582168915	1.343236261663	2.783805093211	2.230390159017	1.751533001591	2.156004979602	2.613908941417	1.542003938481	1.982593241301	1.599882694155	0.925824110826	2.994779994195	1.693922049144	1.747750417887	1.566299876786	2.051273931414	1.125322806758	2.435531165508	1.888726563371	2.703678322490	1.809225750702	2.798561669908	3.646050964930	3.850193518396	3.195603974882	2.990930988624	2.361973546659	2.976618322782	4.219141153424	3.885458431115	2.592329776169	1.486179342192	2.094993856314	1.108672361949	2.008148630216	0.786261762500	2.276316549702	2.668587092346	3.760953309912	2.535896770421	1.933004471811	2.124751453867	1.737545572845	1.908105061020	2.024007904967	2.033276371665	1.994487401453	1.221844218112	2.698432373721	1.808322339905	2.378150850906	3.136896712224	3.266148375323	2.327636893813	0.686188562848	0.625474332535	0.804531465544	2.043536392382	1.607736890483	0.955335397248	1.278404078622	0.252567363639	0.978810418026	0.238472602281	-0.248179062479	0.051456736928	1.523638613184	1.716832007371	1.361438214455	0.464511515419	0.834344916097	0.255804638780	1.142801514603	1.014655112654	1.650539078759	0.320145761188	-0.076795319586	1.023089804759	0.317431599276	-0.105775943218	0.323775761598	0.111032680511	-0.411454846698	0.102389672883	0.110352207530	1.317263273357	0.222210274344	-0.249716741687	0.796022838969	0.148324421162	0.275315407789	0.220390832913	1.336622104754	1.261144500372	2.237921514564	0.905884730351	0.529696125262	-0.270129435269	-0.073632993926	-1.112834517132	-0.451154518323	-0.240939587074	-0.233756749951	0.039126467845	0.231183574811	0.768821802720	0.689767176602	0.686937841065	1.246951161429	1.213271624055	1.225256722675	1.241759902490	1.442416583253	-0.392949879432	1.276541372944	0.823657683748	0.740707741004	0.800537254450	0.834462932471	1.156315869172	0.609715516526	0.842969631379	1.734216795098	5.132327285300	4.906892025152	5.705603221789	2.112979874864	2.738959964178	0.500660914876	1.045245729634	1.454168971775	0.724424783269	-0.186272963595	0.747009444722	1.591964041669	1.703905920543	3.375474890963	2.780245609211	2.213632824997	3.612535532671	9.723053788047	2.187830071917	1.536158504630	1.635918124821	1.142037438325	1.940555451900	1.538138147097	0.815378572064	0.071654897905	1.029534053332	1.442716499884	0.362700783657	1.378662154156	1.424951207353	0.798479462364	0.264975228291	0.902283985051	0.338852006633	1.104707602910	0.749669641657	1.089756194686	1.579288528807	1.365039974604	0.851502409665	0.580811835123	0.065372150037	0.316755204060	-0.053671776010	
1039000	-524.423554	1	864	2.001930510367	174.265745288202	0.851702211526	1.146614515307	1.139959553373	0.610456795218	1.329941160190	1.467805280031	0.888340434215	1.704903113085	2.321583127044	2.119264667736	2.319080186183	2.206209871048	2.489192483106	1.476783411385	2.720722541919	2.300944797970	1.933594761871	1.701670597236	3.392169179021	1.200787200599	2.651448681171	1.871269925084	2.477032238523	2.117586128315	2.038954494181	2.156586179531	2.253530845872	2.276542217026	1.382533975689	0.943902315984	2.683635451457	3.209877700470	0.485400260535	1.900968649604	2.542282189374	2.604498619055	1.149809910301	1.447160416778	1.894782175679	1.841162566917	1.666716425168	1.667942395612	2.619378278022	2.699531891787	2.391616777676	3.232649530671	3.348113207703	3.006440384121	2.838891431836	2.064726667379	0.275865773612	2.943079839099	1.655192185940	1.660406674631	1.369617311325	1.968585527684	0.725880521381	2.104388054569	2.138575898941	3.315790532685	2.055624827811	2.493732299866	2.843112704683	2.957933286719	2.540631095052	2.356935900161	1.231628203783	2.730548720954	3.981481837142	3.795414598490	2.107146692201	2.334259588603	1.560673950244	0.499158572934	1.953507613966	0.906634749208	2.241547440858	2.099205838281	2.889691163887	1.292242710275	0.965947774929	0.768292528750	0.573559560999	0.850637622354	2.005206825129	1.567038627978	1.604571734888	0.136117920151	2.888291409157	2.513558222476	2.927082191174	3.548798200556	3.487124438427	2.211666284055	0.717214428894	1.339460902411	0.697043879357	2.145467106869	1.457891016141	0.689848171296	1.294092081808	0.259129042222	0.814501731706	0.437728593644	-0.102890018913	-0.531967405884	1.634107826308	2.098527400308	1.385027151867	-0.022824435465	0.933926071559	0.583388857538	1.252555147173	1.209435606279	1.948457115333	0.813893863773	0.805516442193	1.260647259586	0.331776495525	-0.931546630073	-0.579184662540	0.176410369826	-0.616475446285	0.153382097859	0.228686255778	1.592963712658	1.061508892543	0.305574212682	1.133457393685	0.878595641717	1.008893908180	0.498579272041	1.775965773964	1.467913449651	2.992664708346	1.251960337139	0.889466733718	0.023111453213	0.563804202814	-0.520489061810	0.063908925229	-0.555646010134	-0.077522936816	-0.225118621965	0.083097020758	1.233412920741	0.366450782959	1.191909105245	1.683053675243	1.433786843765	1.498302954013	1.369785957724	1.390529181938	0.370071680099	1.183349365780	0.720194486254	0.102612318562	-0.331461141655	0.597601951933	1.173687550450	0.073839395317	0.340456691720	2.231127814923	5.525035778237	5.279306653272	6.399066820041	2.569001483167	2.870315883077	0.651721058116	1.190640693475	1.597681929854	0.283502131781	-0.850393779263	-0.365566321718	1.187702918939	1.887286674668	3.006018180080	2.664373137724	2.291696232859	3.205542483581	9.340079676467	1.699093887265	0.829097836509	1.135144298191	0.689724340561	1.405913905565	1.337687049559	0.570218709869	0.706493453216	0.992318064675	1.560369418588	0.377407157669	0.874281886069	1.158092404020	0.867107018376	0.728126405815	0.134884211720	-0.287014553458	1.410312916391	1.467034528057	1.790592906671	2.022105610884	1.669955677129	1.001022025169	0.421558737938	0.663701791561	0.813991075639	0.627805533909	
1040000	-515.401890	1	414	2.000975092038	166.920652961462	0.979235810684	0.456618240198	-0.117006534262	-0.179646323975	1.253385146173	1.941271411409	1.317406426728	1.806568636690	2.271428910932	2.683592216812	2.472554991618	2.066502442615	2.508681154138	1.426783962734	2.588495466002	2.263964345175	2.289087468737	2.213651128403	3.755921060773	0.805468491925	3.039217829197	2.375417116649	2.831461000975	2.532830649474	1.871614420243	2.079827477161	2.267309015177	2.254750523061	1.695072444959	1.300556804282	3.675639825939	4.756410435009	1.064682996444	2.024686490857	3.151631057886	2.977423563640	1.496533352587	1.891293661020	2.417194755025	1.727369424329	1.971149202270	1.721101746289	2.786722565092	2.177876740424	1.659798966531	2.398325366682	2.363083008220	1.760345815738	2.168398990828	2.228904383435	0.982469804300	3.093064286328	1.870616229836	1.973184011418	1.547816402526	2.111235345644	1.456317766523	2.521040505192	2.075083133365	1.848226865573	1.675102058286	2.730376159361	3.177132745195	2.823225023203	2.764868493117	2.407067211232	2.148112375713	2.204007644534	3.479917090723	3.694877804583	1.940358732480	2.198241152219	0.932988747159	0.872571624879	1.242861834545	1.496856879428	2.509110025193	2.410873602544	2.348147554731	1.591140213535	1.218273644529	1.077423994171	1.158574434746	0.906757301806	2.153860864178	1.955716728515	1.831629544840	0.325481611941	2.724209050018	2.248185626446	3.340463142513	3.325659924938	3.864536474645	2.554961348071	1.303804292951	1.413674734910	0.976395569385	1.776465218310	1.002401764493	1.079429860769	1.620865156071	1.301632273474	1.426574719033	1.649082379333	1.083551559039	1.069242028803	2.029453752367	2.409625078929	1.522751553105	0.337393779310	1.443624477382	0.539080964197	0.354390253321	1.737963523014	2.196190208105	0.513819825748	0.246445873283	1.367385410138	0.417098620243	-0.209329497172	0.412225408943	-0.102214857944	-0.457103177200	-0.243718752229	-0.269619154361	1.160985212851	0.179811651064	-0.540738328948	-0.066459249889	-0.454375058659	0.041015270877	0.679709505215	2.026644660920	1.590502629038	3.318605109318	1.407440840295	1.114687087729	0.223586055742	0.732132352899	-0.115270448828	-0.002189628907	-0.873011875889	-0.052882836603	-0.597964094661	0.139623754500	1.239325906810	0.120989537933	1.188358423664	1.807862000127	1.574439325137	1.717303345337	1.315251454937	1.199066081958	1.423928876275	1.071603826238	0.499928144573	0.119341060653	0.142434253994	0.312200005845	0.615989517223	0.269971241837	0.474764888613	2.238338334882	5.477436697733	4.932992754705	5.577154082035	3.027720562259	3.034442237046	1.038112462581	1.269217111193	1.554927734350	0.324392974034	-0.296807801686	0.994202242488	1.262175356733	1.764297188066	2.935301942682	2.465361782183	2.159689839656	3.596793895621	9.747296018780	2.041618088740	1.152194635008	1.983848679449	1.660292676954	2.101337656296	1.224723652718	0.808726274137	0.603984629165	0.777423633780	1.390942813300	0.749333018370	0.663343297947	1.185464073375	0.843810202272	0.743490607605	-0.085752112984	-0.014494080004	0.893000535510	0.922042090398	1.429124519913	1.340441296708	1.087469554439	0.445155298931	0.285859982777	0.080797864118	0.322344882085	0.001754368835	
1041000	-515.813668	1	873	2.000478167380	167.249062849726	1.425579602395	0.397868828107	-0.125047703170	0.237714839930	0.887555929462	1.383924505410	0.646709998873	2.121631336843	2.402770747921	2.310698264329	2.466691292668	1.455346325580	2.060119985402	0.834725174377	1.736306532660	1.329405280699	1.445254098423	1.720231020880	2.753764081244	-0.180627054260	1.943803013631	1.535888215422	2.379015718188	2.107083820715	1.409046754339	1.783243897460	2.087587492533	2.205380842823	1.498355264890	1.194052566419	2.977665071989	3.576637766469	1.038683512916	1.948074386346	2.868821776651	2.694153625401	1.120097209150	1.906223945044	2.200749675018	1.643543154191	2.289301401929	2.341112501642	2.535705184541	2.511672599280	2.702564286662	2.476663020604	2.244823272695	1.880957969342	2.866437782446	1.890389918131	1.388837793760	2.637977776985	1.850354272476	1.884533510756	1.571962183225	2.158503406103	1.683383263888	2.953032539613	2.255689553876	2.172431446455	1.384545957772	3.076383891980	3.247507341742	2.531674833342	3.219675926293	3.082206640942	2.933093059234	2.881031514039	4.178734138675	4.034174611151	1.942511750531	2.806010407566	1.751025244480	2.091513461698	1.684209111840	2.017120240827	3.520035158391	4.031151279611	4.626115846851	3.639418172846	2.809791119490	2.443825082776	2.557009143609	1.976827195414	2.315925652640	1.796049825099	1.584043457019	1.403778131637	3.489199626989	2.659273566439	3.891477729166	3.347282952669	4.037483739422	2.603252371999	1.724250494879	2.201350182321	1.322180631695	1.124918330399	0.330346149671	0.344604594290	-0.109767671713	0.301774145621	0.725053943055	0.764619325274	-0.167466141148	-0.218242336788	2.261366588230	2.512981082550	1.618152126248	0.751766172855	1.713312243022	0.819550388918	0.014411539334	1.680865852154	2.167149640159	0.849065555966	0.480131869591	1.346880827842	0.838076559172	-0.016032674433	0.371255487532	0.389098476033	-0.380238258016	0.253385745839	0.324753466046	1.403120747442	0.469691035627	0.173366336755	0.130387313553	-0.217948057735	0.172598017274	0.651050534803	2.305048426156	1.726333742981	3.262763256818	1.699203034606	1.448782523904	0.549425357189	0.031242603857	-0.507559311434	-0.558190120999	-0.173187285177	0.200651329771	-0.176096190144	0.355606220504	1.342335785913	0.000312868821	1.579424298623	1.827099092152	1.298788467212	1.338963140157	0.778076711882	1.405032418009	0.950461535406	1.472830323897	0.604139242809	0.357893930206	0.320798455426	0.503113732209	0.785051059957	0.820783008536	1.048057701257	2.111243516917	5.282997132555	5.505491226749	6.356597899401	2.309677939230	2.438910062232	0.419194034375	1.136183436747	1.480925685622	0.982699631582	0.716067896699	1.356417670677	2.449991910147	1.918608206788	2.663248928397	3.090253488447	3.117756116063	3.218516422265	9.173663428677	1.338616905434	0.318981457651	1.497407244407	0.826694571347	0.970425241030	1.668823325266	0.890775062731	0.925952570518	1.509943162620	1.958512890197	1.222068664480	1.382344958182	1.687789988925	1.271464817170	1.001376355728	0.997014925053	1.116094846563	1.050853693336	1.164886881474	1.777798609407	1.291291994489	1.009275741234	0.731285478627	0.758579093664	0.557063330637	0.484397828453	0.630285941744	
1042000	-512.738585	1	258	2.004478714473	164.812076570200	1.917035547640	1.315245179236	-0.308533340467	-0.414534078471	1.768007140559	2.255131531740	1.223809491428	2.020781962868	3.337657857502	2.998721831871	3.242429724923	1.939217467783	2.595501327375	1.322940013329	1.944804206356	1.861219229052	2.328453318403	2.542217734904	3.829203921161	0.500377538327	2.687151134783	2.068411624364	2.691849088510	2.319580030911	1.556565018884	1.756066557048	2.041090314370	2.153236810786	2.199077465464	1.964076086011	3.472429530351	4.283227880514	1.893937240710	2.378815203711	3.476844146175	3.095403494747	1.183592721789	1.791611379728	1.846141394299	1.409713459744	1.971643157071	2.036989161806	2.596013909731	2.884837066022	2.850898247894	2.543012535431	2.005469323483	1.548832254183	2.617731700468	2.169876757127	1.391401310229	2.850329165972	1.893685488823	2.161664898279	1.577791161578	2.054358214245	1.536701154700	2.912654307208	2.735238846430	3.196027099818	2.594898158618	3.116417670875	3.207511936695	3.257088406410	2.894945571898	2.967962743049	3.064904103859	2.156838470180	3.134384098554	3.126995809921	2.188100923616	3.056209949862	1.720347296252	2.200132105855	1.505177566196	1.672603066627	3.054995405866	3.806111342055	3.960777942294	3.453308665258	2.744272005941	2.225639339782	2.485626280146	1.949487318072	2.187385804245	1.715861615504	1.577635426646	1.479505136224	2.982822171466	1.580369947879	3.579589912299	3.172175123350	4.142765235523	2.759302411924	1.355247833698	2.551978639313	1.107864485975	1.070172920392	0.231012451603	-0.168191535201	-0.595175410449	-0.093380670212	0.681790403494	0.479780614763	-0.129329392344	-0.613036310988	1.958435200818	2.485833890787	1.397038194121	0.008485140061	1.432937609068	1.336748814911	1.393099230019	1.272745738055	2.051089505849	0.426319671815	0.136707851024	1.306861352678	0.615254916690	-0.307754409356	-0.229360847167	0.174708980151	0.133767526688	0.409781842150	0.286897316358	1.536097746375	0.789414219336	0.725310711641	0.138520472947	-0.183116261189	0.278269139645	0.591894129581	1.877628500643	1.133986729783	2.532395972272	1.151656145853	1.099351827800	0.582808946874	0.846336902362	-0.192839337363	-0.506631022606	0.576657032487	-0.063408014990	-0.199224209660	0.142606445686	1.086857967764	0.738770959695	1.165393418975	1.194831793802	0.361032300174	0.736986249457	-0.045564310343	0.753956314074	0.296978954690	0.420251881609	-0.129731380452	0.063022428684	0.033112467922	0.119184113926	0.772664980331	0.189062906017	0.388875522429	1.748283938847	4.203312532961	4.474692826033	5.720180150664	1.831255876765	1.829688140465	0.041523969125	0.643820054707	1.262976298539	0.820814458051	-0.358652309201	0.035531647700	2.255712158892	1.838835082004	2.422544138775	2.812038362709	2.660300213399	3.380770772714	9.414004263302	1.703923783644	0.542713570785	1.946401962921	1.292830798399	1.787448696566	1.723831195611	1.271725212683	1.127703613140	1.524949841431	1.869897211092	1.046847133821	1.356064651621	1.436284446593	0.871337583269	0.273114413805	1.483406471354	1.728889252085	0.669579468610	0.445052230076	0.892658882830	0.496204687993	0.575093049778	0.304453212143	0.064388849352	0.122219815577	0.221822841908	-0.141492184148	
1043000	-498.292533	1	322	1.997391697310	153.830445921393	1.753500096127	1.587457331175	0.491902139409	0.064461426889	1.474880601673	2.055580716595	1.435888103178	2.245371275571	2.980563852182	2.598130136838	2.215922377134	1.133771938752	1.637586750525	0.424812280648	1.231972610592	0.852629546016	1.923426063060	1.783381263001	2.577097092759	0.205984417558	1.890950675289	1.289740758312	1.679830831458	1.835365036708	1.409184042465	1.816830596437	2.002688853404	2.066249687280	1.957009710060	2.355167950085	3.741495662847	3.804929197899	1.158294657953	1.189704198783	1.975760486079	1.888051425297	0.466098333221	1.273318476239	1.471051762715	1.245266495335	1.771857854067	1.967612857495	2.662065055819	2.466543932249	1.879526906098	2.593115472210	2.216103496095	2.388750157465	2.548274116371	2.264804062861	0.672908642615	2.328307607769	2.113809151116	2.286806701104	1.587397265451	2.029550410159	0.829264798159	2.271830939228	1.750072888837	2.868738796893	2.188396374843	2.908835619030	2.366057947212	1.633764318628	1.942269004691	1.913239323033	2.728214095241	1.497924067040	2.180366063542	1.598225279958	1.995233409589	3.142602017435	1.442861386859	1.596607958807	0.965904226937	1.014474119389	3.029017136304	2.792066733777	2.848683819709	2.648255963843	2.732870043040	2.232483681637	2.079522801964	1.923838692954	2.028163886422	1.707915777511	1.749505348728	1.330447114190	3.442622444197	2.244475287199	3.801476685603	2.775085181743	4.450732185090	3.073805101011	0.909435877168	0.953392509679	0.846670548935	0.855991321473	0.335330491358	-0.627616777286	-0.560507398316	0.202231450552	1.123569540974	0.535386209496	0.280998904263	-0.282864691064	1.691146306254	2.620026956608	1.519531882505	0.919663649964	1.357985546883	0.950180843643	1.042515464270	1.116538062611	1.625098859009	0.222915075866	-0.150971823893	1.361633586782	0.709310331444	-0.708445519022	-0.179882419278	-0.045215244943	-0.068885855089	0.035600781596	-0.176082435719	1.121200615118	0.611082865467	0.833238133057	0.214018990524	0.006823900573	-0.007099856471	0.844849310325	1.757170382385	1.261765747669	2.772019554884	1.268365728831	1.284749841667	1.040595745347	0.872981546044	0.338067273159	0.060748903451	0.991740633412	0.230494743575	-0.226205211825	0.144938234993	0.954878439795	0.404846214720	1.421243970679	1.668698027341	1.118059252018	1.386998034835	1.003271362087	1.288364715195	0.937674200515	1.018245309185	0.327125630556	0.437122687236	0.560110225034	0.386670200039	0.318474791975	0.848197247415	1.393733964386	2.467807832840	4.407624293657	4.540410545044	5.790542837536	2.986328929592	3.501428859954	2.489450943092	0.609602371821	1.411644161730	0.683657660050	-0.212766805074	0.364089139725	1.718322444301	1.880227005656	2.977810356310	2.808576207894	1.831774822615	3.868543827194	9.989266529710	1.723998204956	0.525471384164	1.786197512540	0.806246592946	0.956268760608	1.789683811997	0.849365430131	1.304880916986	1.662645895608	1.888359380623	0.763332397828	1.025062778977	1.265155242388	0.672098075584	0.336088388389	1.543897194595	1.778848311783	0.392597698370	0.501573989603	1.385883067895	0.645508554170	0.746382945429	0.485222077489	0.019559067537	0.558591855550	0.459970350704	0.301831078818	
1044000	-498.710112	1	801	1.998932561890	154.137369217197	1.805744548280	1.888048399484	-0.175199827826	-0.267499588812	1.578405442820	2.264943174684	1.494571204876	2.227893892561	3.916877211914	3.262907370047	3.114832410380	1.923855097953	1.016625147493	1.434284148567	2.089385451185	1.642860194498	2.334076988732	3.214925965600	3.388304051443	1.050003767654	3.514649190338	2.988959016924	3.662629059036	2.660304257421	1.569157389221	1.874994445186	2.117770315411	2.197872627750	2.617967044637	2.966630633304	3.792604569091	3.828799419634	1.539453984122	1.849055982725	2.219330929484	2.240917168092	0.946133530385	1.907453252881	2.229238270316	1.696638963532	1.807648316439	1.950859908298	2.833881134163	2.193814619245	1.338597410484	1.700319967231	1.146364093671	1.352399259953	2.078036559946	2.097002878490	1.449953410360	2.195735472125	2.006068357419	1.905638577072	1.746187785294	2.114222363241	1.229828694144	2.844592759907	1.720827687314	2.773157396618	1.811198597240	3.703415164252	3.065308497082	3.609718668029	2.925526229371	2.174973087628	2.958944555343	2.670687334670	3.316104853415	2.452852482504	2.463836297929	2.883136629817	2.408752969933	2.103542699209	1.584117004456	1.215239536045	3.003254174732	2.718101941174	2.974460873773	2.577839516675	2.358344159751	2.054912856198	2.185509306106	1.533719395710	1.487861753083	1.246221419848	1.160241878956	1.209469647644	2.947295180434	1.855306319444	4.329540145437	2.691101404369	4.722112829113	3.455828649543	0.941094783579	1.169752505168	0.553105153103	0.109796344527	-0.007837341132	-0.756749901891	0.143716606947	0.321570104462	1.067747172459	0.759219043866	0.960831178720	1.204919036281	1.250191570857	1.628112064283	1.188214550476	0.337945964462	1.034178525348	-0.077585864837	0.076652340958	0.578823301402	0.783975277066	0.180392980531	0.064324258364	0.891751454709	0.715504546405	-1.689542157373	-0.659925883043	0.136442176655	0.211017044462	0.597427031484	0.412295234756	0.928409128738	0.625878288388	0.977240951231	0.219599735724	0.019968695090	-0.213766680069	0.929669451678	1.664691164279	1.657831316529	3.110636883288	0.842153796153	0.504326963861	0.364853532427	-0.000633391583	-0.123270253676	-0.341755738162	-0.560350989090	-0.459587279109	-0.728120943552	-0.270563948740	-0.152902905321	-0.569893270769	0.950795961382	1.683581580082	0.806084004374	1.372901832004	0.937288175357	1.007349732556	0.356524403016	0.703980368251	0.094320400517	0.371314198278	0.183628902930	0.638059055207	0.699995577761	0.584225695150	0.868422740129	2.222482203675	4.097103919529	4.807881722022	6.097030238208	2.800963555047	3.015099622022	1.900152085671	0.514212552255	1.446544198994	0.985258578934	0.384933392513	0.921059523409	2.361143579876	1.753024571768	2.772284295214	2.082991957843	1.358253335623	3.968544775247	9.954773170630	2.388977948130	1.302218876216	2.438720955781	1.477717328072	1.265866419765	1.478791548395	-0.158886492024	0.801143788751	1.569512047179	1.900514402678	1.020662987852	1.352452034888	1.210112217049	0.566064076466	0.387407781100	1.543489833559	1.814676045965	0.228331139436	0.439898169578	1.172957384438	0.285322420106	0.892970125721	0.194317628587	-0.136488422149	0.371279509961	0.202848757705	0.227466621256	
1045000	-510.184667	1	44	2.000811943444	162.815125289094	1.381317702417	1.889083118928	0.315376577294	-0.227832061294	1.548641016804	1.814619430898	1.171287525067	1.925457491542	3.833951345546	4.198766904126	3.184092738461	2.547247540047	1.412205209940	1.709376381125	1.987911963428	1.675312810856	1.553449570054	3.428153894498	3.487331398481	1.360161888287	3.302148615316	3.147016465176	3.931672951476	3.415448290362	1.976142713474	2.036634175263	2.103036840027	2.051652297855	2.756777654002	3.339187041779	3.549377744988	3.515947131299	1.819548118991	1.853277842660	2.721710672159	2.401124436966	1.170185592395	2.064437057956	2.017736307568	2.194769380221	2.220660738592	2.183494254541	2.647356264372	1.791199104831	0.498225443473	1.785167884634	1.719889446924	2.071328068691	1.710760659229	2.165198130122	1.729960909455	1.940883532890	1.724915943114	1.820249303145	1.445630282524	1.780526957108	1.623270932192	2.499902938198	1.460492166387	3.157599276142	1.713901367482	3.420990822688	2.416142771965	1.986284765913	2.679848549321	1.720401284803	2.645037495593	2.760494724277	3.086544705207	2.123826367504	1.897437680258	2.603400108216	2.378570167434	1.653835598354	1.432682397617	1.633518913276	2.754018295470	1.686714183070	2.371900821927	2.467483467596	2.156237310202	2.239439753840	2.776729281336	1.407869794691	1.583725516898	1.170844164555	1.335476525724	0.726828635645	2.611272572726	1.431912065333	3.279060768342	2.891237683639	3.243538195702	2.370316715287	1.550748449774	2.483382076373	1.138361174738	-0.123238756520	-0.529928911891	-1.638924651339	-0.151261642892	-1.153762042332	-1.535529984387	-0.148400715408	0.049060781420	0.053753391786	1.426333796673	1.435258784103	1.298902410487	0.183829542190	1.373169268467	0.366042189560	0.770792722612	0.842991634507	1.278956223975	-0.396379217416	-0.639290981702	0.919227290312	0.941370503600	-0.866022917139	0.367779597711	-0.041684435774	0.073375180664	0.147021797479	-0.048095682612	0.580889804159	0.695844277619	1.583036746825	0.299621403067	0.018989803082	-0.060639669903	0.086535626971	0.954707102207	1.228794561186	2.514021739529	1.398213846895	1.071647838910	1.172092681705	0.651421326330	0.315433181132	0.587054300796	0.457544416594	-0.005414357544	-0.016601361399	0.265924865258	-0.209233602495	-0.185169394937	1.306726953467	1.905475785654	1.431002544642	2.045340429713	1.215132551934	1.666235765594	0.291030616699	1.422825631295	0.772870656250	1.240304273716	1.159366070131	1.382548839058	0.801757700214	0.822718141908	1.017445741993	2.484093732819	4.972483903817	5.466004619302	5.697081330022	3.309610058702	3.310839660443	1.699802373056	1.082939536731	1.979317274016	2.472086322228	0.726282548359	1.079177108416	3.727066657858	1.900873074109	3.029239382021	2.484313022838	1.826544318714	4.050478830545	9.511886661289	2.645598972673	1.484205843279	2.682640724802	1.915886394030	1.859495258404	1.353819452140	-0.550758677107	0.636859490595	1.446909108006	1.787691670120	0.860939790661	1.253887179432	0.921387611832	0.435183864104	-0.071246099274	1.720462549789	1.962225005306	0.537450968119	0.654823363336	1.292741263310	0.478382966230	1.281608365991	0.598517607263	0.200247632691	0.566528685403	0.571650929472	0.388715031772	
1046000	-512.571161	1	65	1.998951154448	164.680418314726	1.214073257973	1.526114989656	0.134376490465	-0.108774610926	1.520328927895	2.714561430727	2.050054181653	1.925323162990	3.834133893703	3.541076640499	2.645587472220	2.545861804494	1.445472642065	1.567984794915	2.097230684630	1.765344839794	1.445243444557	3.304615468366	3.166990526220	1.522809440920	2.999528963301	2.421021361046	3.256006377104	2.942945093936	1.851072771523	2.102182806224	2.156443201775	2.176473967602	2.882509922687	3.571398443594	3.944803877353	3.850078440984	1.859093725656	2.009884866136	2.659406860894	2.037933188619	1.692148212148	2.753594026027	2.047790952404	2.592325552713	2.547249011379	2.560191960122	2.735532141337	1.561444099054	0.512839746568	1.662589301865	1.961011545475	2.024060743715	1.773557223726	2.062877233311	1.533633139879	2.921121373196	2.246810600250	2.088689206031	1.855065859945	1.946824069304	1.305651199334	2.281154857326	0.702306866218	2.452379884489	1.758407689546	3.676206876380	2.500611624300	1.903540139190	2.688602590924	1.708791460039	2.631529887665	3.061414169660	3.498558024495	2.274849440828	2.176258661737	3.192930168095	2.926254839951	2.717862501874	2.091967597263	1.193768720010	2.206610865422	1.929129582216	2.443729253575	2.520968925024	1.957218740639	2.027692437525	2.472713832915	1.034946786604	1.449547737580	1.064333134200	1.311249701510	-0.033331209307	2.621716077091	1.582091048764	3.331890095390	3.170256288698	3.567831173069	3.069652764984	1.325650229471	2.264344614333	1.088831692028	-0.024198124775	-0.550311439372	-1.757297382412	0.149601603118	-1.238291213810	-0.636215828940	-0.523197223408	-0.724430560731	-0.524264433082	0.831825859655	0.676827830938	1.042858558164	-0.032789602747	0.909931171386	-0.291863513409	1.250295225719	0.602452746833	1.058471670824	-0.551887191064	-0.714719282775	0.989417116782	0.704659094630	-1.283103574792	0.145261628350	-0.524802331299	-0.192748803260	0.025969856175	-0.062581916935	0.131774312752	0.573869746150	1.260044958607	0.760924905263	0.471872127528	0.730620817796	-0.008713113979	0.674757215763	0.970039481583	2.206814146519	1.369859242724	0.911514240070	0.795260688478	0.315983730193	-0.230664329468	-0.090114136873	0.676548949557	0.348763699549	0.271811384950	0.419392083095	0.322037657498	0.848935004982	1.463903930654	1.936753304320	1.765613550519	2.532528026754	1.839358806797	2.113877360205	1.187123707214	1.380125117600	0.689007903765	1.189463156427	1.331571336503	0.906800016316	0.415359924606	0.403067139718	0.727426209210	2.686824806859	4.553756974003	4.684423431126	4.789194256946	3.458834799677	3.762696085151	1.871450715444	1.111211584067	1.758077031154	1.693245980519	0.249202241852	0.790892749459	3.141391783451	1.634085145349	2.792708003163	2.172239329678	1.459500769558	3.574903740803	8.910262161074	2.007092088601	1.333527677096	2.161522255010	1.411636363552	1.354958338939	1.544996016010	-0.315907641637	1.226740167538	1.549119638492	1.777186860860	0.805552507002	1.137668175596	0.681553544114	0.359034029976	-0.110474894126	1.221547639260	1.332545045007	0.797875149203	1.019046995396	1.406951084986	0.935141927605	1.320943251778	0.438662828065	-0.003536081994	0.447828145538	0.664178066021	0.567625852677	
1047000	-523.215266	1	159	2.004178988030	173.263563066764	1.089880791436	1.729475609068	-0.024442862747	-0.858884363744	2.239074343817	2.538692934338	1.841224973671	2.215020674080	3.562576895781	2.831147124431	1.765527762679	1.755346125051	0.144133052542	1.046785969739	1.859600860249	2.122080101140	1.283596996979	3.241333077412	3.040729919525	2.032850385478	2.668954901094	2.473494867820	3.706470686148	2.712398432164	1.832072068975	2.152375623411	2.296215691509	2.186734364509	2.586982351132	3.443145269236	4.329643769696	4.918896883753	1.971014709638	1.807625789099	2.892024020023	2.053095335594	1.306200486331	2.208896495139	1.540453482231	1.941165663438	1.957015390635	2.195060341101	3.286240564664	1.615724839753	0.352028039676	1.882989963295	1.626808495712	1.516873908388	1.731258093175	2.149346014214	1.868734886211	3.762535530502	2.263196810433	1.941079084263	1.837372186250	1.888103851246	1.369226195539	2.339681413253	1.246784248549	2.729447428233	2.341222696076	3.249742500354	2.168110977537	0.888959428920	2.156246463977	1.625207564988	1.999982996951	2.593076402620	2.512464177683	2.126018627372	1.873548288579	1.445316994314	2.468250128679	2.574230149044	1.313652911335	0.930792165236	2.194488099899	1.331090702857	2.417424467901	2.014287417994	1.588229695573	2.024676479228	2.535357059830	1.221672166400	1.481565266513	0.963021363293	1.269613554177	-0.023207132946	3.094008503385	1.534007876054	3.341060698180	2.911560053065	3.317150917785	3.262341056218	1.057771198774	2.215912358222	0.749934693938	-0.008274824857	-0.314902281839	-1.194994696093	0.950627598201	-0.502886143993	0.174331217775	0.070127314180	0.102989728613	0.251263306915	1.174475782146	1.470254345271	1.188520603910	-0.283053644974	0.836215296123	-0.198706759451	1.582099063092	0.675045615265	1.304626749119	-0.231739570839	0.000080473981	1.460765955650	0.842629040474	-1.295568674100	0.116102104308	-0.067491234986	0.230220768675	0.224973995895	-0.180148864518	0.258557540465	0.391715099500	1.312294439246	0.832184599031	0.263128827833	0.605369766094	0.592226522997	1.508714425465	1.794408756539	2.881067892042	1.351551766100	0.641570509031	1.064808022187	0.163657822228	-0.045878707802	0.018972142265	0.331394533314	0.182478896564	0.016307188374	0.266834449531	-0.696619283473	0.285935546112	1.572087142301	2.061999277414	1.779648756791	2.429252329124	1.702635283801	1.635657824713	1.575698522294	0.888016605893	0.174020289673	0.245021213593	-0.073891508275	0.598895084003	0.000762415307	0.598205898781	0.974654381074	2.895650892202	4.472286260897	4.662925528048	4.917432813326	3.288680146991	4.418131469138	2.478746062000	1.440267274059	2.046099622467	1.629157948102	-0.256485624701	0.311417535884	2.753848400360	2.150858866089	3.100670904975	2.099507148367	1.531120596494	3.553459462675	8.835220142858	2.043973566327	0.869253261227	2.005178183769	1.191449375979	1.133044993359	1.646444854548	-1.267243713443	0.492231375406	1.677013199682	1.790185463826	0.674745572190	0.896380793573	0.658774851378	0.707465505949	0.641119262874	0.239050936742	0.142741247367	0.665426657083	1.347446630167	1.215174212095	0.673858135608	1.234183596789	0.349940013515	0.318005248196	0.208704451646	0.334921901462	0.348044957885	
1048000	-497.142134	1	322	1.997391697310	152.988052119702	0.642012912907	1.205910550277	0.484382646095	-0.248242927939	1.546108002915	1.951578648677	1.211067385638	2.360999513488	3.052120443327	3.169725590992	2.392640346698	2.137527446625	1.034158675981	1.744342758246	2.207134353411	2.792247781801	1.820861283970	2.701309470303	2.860645546449	1.815314348256	2.425799429762	2.316227503171	3.088119826109	2.315462974864	1.538677455576	1.955039278392	2.013766944389	2.102992194190	2.213931679831	2.660746518348	3.445595821978	4.330522353406	2.201744345644	2.126440672023	3.004531701924	2.360127165463	1.579436000888	2.519053528628	1.334307898696	2.533543334694	1.888357366790	1.852652784774	3.170412196467	2.191627047602	1.206247345337	2.466628243580	2.457421448876	2.352852780633	2.051239157204	2.185746875900	2.028773604673	3.567048309701	2.468010690697	1.977268922678	2.027342085735	1.978614923817	1.717805866055	2.938199466496	1.355328721263	2.649565164515	2.074480995378	3.748310914427	2.775635216740	1.391596211990	2.636831934704	2.180301420211	1.847591931137	2.788104750973	2.413210218519	1.972127191509	2.672496633748	2.423482163753	3.185380364599	2.340425073815	2.328712902292	1.218644056639	2.325360540304	1.029992320428	1.518422786746	1.952732059883	1.176532246031	1.454780016267	2.177301075563	1.162516290099	1.742740184368	1.341105102861	1.615626629473	0.259082396792	3.397575427862	2.253490737716	3.134082326875	3.398072638734	2.556960997552	2.687999987183	1.468736593628	2.773122051884	1.107878802181	-0.064700911986	-0.503433534369	-0.777652910869	0.631386778863	-0.642610451274	0.521845192789	-0.027086060280	-0.338219871579	-0.022162608312	1.129589892161	2.194432586534	1.107011982483	0.314111119861	0.997393049639	0.206338466324	1.428008752838	0.791523643621	1.576754635900	0.321069229514	0.556378335426	1.325644488192	0.758020981974	-1.137206207519	0.333012796281	-0.505264915709	-0.358985676853	0.050485574686	-0.189488410217	0.144287992451	0.094013896647	1.152379843128	0.711863945581	-0.198913150090	0.052895805246	0.275841937397	0.950273454443	0.675697346721	2.575695936263	1.469118500951	0.675854199627	0.981863475533	0.023951652860	0.055962840247	0.070427000235	-0.207856575203	0.162415447193	-0.481330982781	0.096942103302	-0.784549023903	0.134900241601	1.476304698829	2.123895817465	1.348164430135	1.925431176826	1.501082500178	0.959809553534	0.347044269836	0.137450646029	-0.078530418387	0.132543840528	-0.215721887948	0.164381879946	0.022312296653	0.691286961758	0.786164823745	3.026797183013	4.540150761795	4.137335463115	4.433729681635	3.141037646941	4.164071385321	2.448874430913	1.458156773653	2.089542727947	0.962403972186	0.112595157576	0.818824605851	2.233974733615	2.052268382242	2.890706139022	2.103683063356	1.633867937703	3.571153973041	9.144282171021	2.302156823172	1.033631676286	2.311923543115	1.724357986121	1.679175208558	1.733889500627	-0.685819706750	0.726650753111	1.657987953459	1.755321775805	1.096840954677	1.542303908587	1.364009964638	1.414962683717	0.666566139722	1.036068062029	1.301417950337	0.579769656878	1.185060565124	1.228376523455	0.340988511181	0.840419810659	-0.036973042693	0.286533619471	-0.012020150696	0.328427160012	0.077618916644	
1049000	-496.534177	1	676	2.001667735616	152.544733669979	0.658418638713	0.992204186377	0.432248372657	0.055308517257	1.348195203858	2.184517875161	1.459070856772	1.880590705021	2.790451851169	2.905487340781	2.697006626318	2.130134627931	1.375007673524	1.443491194953	1.783913772439	1.816176353861	1.354836327905	2.679392811233	2.466474930425	1.535994640482	2.128256890142	2.137653926799	2.895955118879	2.306173530878	1.541144649852	1.966537263413	2.144074463434	2.107729187641	1.978402910937	2.043827250383	2.849844759879	3.460060435647	2.232293419273	2.354080570792	3.107796418545	2.639435475865	1.789079871883	3.100446870758	1.523541256757	2.994097180344	2.303019413454	1.941580064448	2.848056420958	2.260675046013	0.877766317084	1.979614407937	2.003378470940	1.647264136136	1.735725977904	2.016213466173	2.164345798730	3.572634711279	2.510778247193	1.895909844456	2.187653509657	2.023153699437	1.624104246874	3.125493416339	2.179370131643	3.393109260535	2.485724711178	4.124336706472	3.408239763277	2.240190143249	3.201397596989	2.650693726312	2.712540980137	3.138916672599	3.114023431175	2.549016101180	3.527707105821	2.580141633917	3.301975054004	2.686268971254	2.155810465768	1.438068257840	2.459262557909	1.181694097793	2.183939522189	2.071264288886	0.968036412324	1.452429828252	2.104074056879	0.743196358209	1.570764889138	1.181601041009	1.378904341541	0.259045985502	3.612487810056	2.806275508379	3.110966107828	2.477907094709	2.778312975095	2.714437797895	1.958154193986	1.156031249370	1.491578952884	0.022538004834	-0.604160811109	-0.590128835906	0.182803215735	-0.260861345266	1.386526842758	0.389091667049	0.041567761354	0.079140068737	1.292208956817	1.717499705402	1.345940291147	0.411317353828	1.010268744203	-0.504626544069	0.933405526958	0.787417473480	1.435086491951	0.104030928750	0.613216752250	1.133436001815	1.075596783548	-1.102155046653	0.086898031302	0.026005424562	-0.019536338307	0.269230146427	0.076946838412	0.259848971106	-0.154891908199	0.671109865930	0.219822151650	-0.632894589335	-0.410606462257	0.826852381217	1.541315613532	1.284333411762	3.221561728059	1.550761234357	0.838221355355	0.851562206481	0.405218072205	0.358154910327	0.050687362581	-0.111549365203	-0.104497791721	-0.304390497325	0.321831389196	-0.422748809688	0.340207470524	1.489257184145	2.249379613229	1.226779786794	1.993835629279	1.739343184753	0.969681937047	0.145599370640	0.158351501798	-0.012392344840	0.581241225383	-0.315416410132	0.467625809443	1.011366208257	0.748732071312	0.919670159011	3.254639101896	4.766792643133	4.636835285726	5.177236826108	3.518798779089	4.315239496680	2.410996857471	1.498952304289	1.990123826107	1.246324261002	0.547994515134	1.207662621908	2.056159337076	2.078558590198	2.371716942601	1.935443681160	1.673489375051	3.631428957477	9.216149334464	2.453312047721	1.271863395355	2.357524131768	1.381336585112	1.034140832207	1.835448759068	-0.829924972699	0.526811941553	1.708226373664	1.997273894217	1.401218263445	1.951409914535	1.781883638620	1.856659633999	1.010604922324	1.540118672565	1.855779676128	0.712806974545	1.448537492929	1.338102770804	0.303032972935	0.810010016013	-0.130283296607	0.042838533464	0.003752512429	0.531333524829	0.278333861377	
1050000	-507.438750	1	630	2.000864648611	160.695031799417	1.092288320383	1.545433493820	0.129537895319	0.138506965308	0.517053075022	1.773943731360	1.156375684100	1.851729052357	2.790039173331	3.658572493374	2.913034430149	2.440240192402	1.603080830661	1.684908573672	1.843433548854	1.875933468854	1.538453550338	2.972002664566	2.463848196556	1.432490569440	1.846949393403	2.005259334678	2.796288280803	2.261445014818	1.605141028055	2.067150089555	2.188614670348	2.169886698700	1.994332518233	2.053234550560	3.374070138889	4.359993978141	2.170264616725	1.834371259242	2.344356951489	1.559768850708	1.582763138759	2.700285958002	1.032836782464	2.907928983515	2.093415873271	1.780202185981	2.338847689329	2.111439089243	0.548235153514	2.244870283000	2.364493084598	2.048768075006	1.715347538712	2.030269476683	2.214713170171	3.525761466611	2.195382903626	1.589172496963	2.117612759648	1.872557032657	1.841339152668	2.819249698362	2.532946298865	2.055753836736	2.022499054965	3.342863420758	2.763778212822	2.071684964342	2.176390512593	1.720612680956	2.197674511592	2.047399475009	2.114830850699	1.799089558862	2.550206445126	2.598919392754	2.420112522676	2.497248230782	1.712747029048	2.168202155802	3.277936043302	1.718895940586	3.529932776867	2.395813334234	1.246616631073	1.998016945415	2.745185047502	1.053907585358	1.862983822759	1.545350757303	1.817960231943	1.184142790246	4.708276582176	4.506263253459	3.768802380698	3.367717107356	4.175442639058	3.872615131814	2.139381146659	0.800888604440	1.572022601367	0.408033710430	0.200400011914	-0.337225663646	1.222870523423	-0.196963998572	1.431873476739	0.809727634989	0.381726376047	0.310007535313	1.247162172400	1.872180344110	1.361360940603	0.423731976033	1.044518466225	-0.800908114189	0.716728149974	0.757243135050	1.121387116159	0.267205754331	0.781879539563	1.228835048530	1.436643794445	-1.009143613157	-0.156834655279	0.373655693877	0.253968370056	0.540165160719	0.337527486499	0.117125890822	0.159774671152	1.222418222879	0.356573972416	-0.606484418369	-0.175701436669	0.871332550026	1.175105908080	1.207717792157	2.420438100087	1.686767681560	1.049011154150	1.489335486998	0.801091968113	0.722120692722	0.460493451273	0.151956223728	0.059643156872	0.158990631485	0.879454243481	-0.299514266339	0.109277149915	1.844810278209	2.560601056680	1.602116334329	2.095178277986	1.453258830025	1.279152312457	0.847979108242	0.276278257997	0.300696560432	0.701171416891	-0.539444823189	1.076941461800	1.584752807896	0.878396851000	1.236161978371	3.344889498344	5.305075010131	4.807563267164	5.686728132091	3.267386361894	4.375030740355	2.236427367114	1.876703606994	2.240801145659	1.213052151628	-0.088951931061	0.449454062760	1.798681095222	2.421888564615	2.579485002425	2.218445559515	1.664320135679	3.746659634171	9.049494972047	2.539346006444	1.411801389987	2.230317267713	1.928422449653	1.525450142033	2.060980845697	-0.201262250716	0.924034503009	1.997599393568	1.914622636374	1.410011765466	1.838714781490	1.236067990818	1.527441053070	0.697243370585	1.786477265096	1.846380270144	0.669646566435	1.779243178048	1.453723809583	0.427135130523	0.802882486098	-0.169213377223	-0.077463514114	-0.200507211950	0.150451705365	0.185120661600	
1051000	-515.413365	1	399	1.998700404199	166.929796503207	0.374977078740	0.991115281562	0.868209626901	0.113233626181	0.396267067588	1.279945906605	0.609338370633	1.878127210806	2.931884312642	3.329218753247	3.171561741875	3.268472923844	1.887656834023	2.509315635404	2.444847960546	2.100873994854	1.665135900686	2.791493404519	2.222392649087	1.104065189213	2.082895632104	2.096943888349	2.932377423737	2.553558976589	1.760574566953	2.147356627248	2.184310813126	2.120657055482	1.723668925428	1.817707799306	3.279605860678	4.131875378421	2.325713235469	2.328806033455	2.543480144280	2.248880707402	1.228681324885	2.538932028254	1.089600634492	2.520451398120	2.098738520926	1.837440209116	2.217250160501	1.823627763068	1.032098171183	2.109339699971	2.019611123796	1.763147351796	1.831176917706	1.913425250019	2.468238734473	3.720818036224	2.196916492308	1.717101178995	2.148101898982	2.045916854381	1.651360866167	2.732104162514	3.378468950292	3.085050166152	2.463013172569	3.004712428897	2.307074250354	3.092303281224	1.749692061480	1.317836672841	2.123871207894	1.897919394658	2.402674871554	0.806185999374	1.638124549507	1.476995483770	1.629465791469	1.593411019619	1.187764992418	2.259241707012	3.711514282053	1.645386362865	2.835664059049	2.216981826627	1.050127133496	1.602793940197	2.262863967957	0.928448670423	1.045771316500	0.636405563795	0.887592961686	0.952709329692	5.146814479008	4.551824795074	3.582097150751	3.528353362600	3.227113876124	2.566308040706	1.959320178821	0.624426397736	1.206136124800	-0.537466124583	-0.868469991274	-0.930576491778	0.386263434206	-0.948332945216	0.882102574067	-0.259718721643	-0.660500187096	-1.047798585195	0.964726915789	1.464020479141	0.981257738727	-0.525471572029	1.143073393552	0.213265297210	2.035435978787	0.929090688970	0.964266801744	-0.025314865429	0.312632216404	1.043759098614	1.825101092672	-0.001544211272	0.599422385606	0.900892123134	0.032387458295	-0.030633478833	0.015867484484	0.555783770618	0.284202325198	1.544045714388	0.294492253371	-0.697360537083	0.131199621269	1.363604956661	1.405278152914	1.564184569705	2.980201616475	1.526298070815	0.603617278513	0.745095190782	0.332217958438	0.681458463115	0.648661833607	-0.358516165064	-0.628702352467	-0.667339181247	-0.235434498547	-0.429873486678	-0.121752065481	1.613498865277	2.165167158820	1.382109223541	1.788465362448	1.606466980732	0.832097702537	1.287004967771	-0.331956537051	-0.630628579275	-0.452582166774	-1.334362093781	0.498516346021	0.673222838882	0.156113309959	0.637569148802	2.892458896872	4.529151326034	4.776317902054	5.649534281799	2.866521858830	4.424437477926	2.163236400794	1.592018812244	1.835828810858	1.255974244086	-0.188942082111	0.172597154172	1.672523905613	1.481080117870	1.847177723791	1.790356775501	1.481396704059	2.802182623617	8.993843053606	1.924609557582	0.915662767485	1.676768853098	1.637964886426	1.160528529125	1.181265927101	-0.640180371490	0.545010145519	1.590505276554	1.641475171929	0.723360969167	1.215896351577	0.694297868232	1.130424653410	0.515226178240	0.908607963892	1.346532151740	0.866028647952	2.156172497989	1.811542729802	0.562801930022	0.610233548265	-0.345010429862	0.382473077943	-0.458596729456	0.134372575683	0.156039751098	
1052000	-504.341796	1	130	1.996283660080	158.337013403954	0.733787044181	0.727353557759	0.991794694073	0.283881781762	0.998718587082	2.332948623301	1.096709650976	1.760245395330	3.000433797179	3.256786144861	3.289812654406	3.124647519888	1.260982668695	2.748760992216	2.147121970737	2.085109804072	1.218696564658	2.865902063434	2.309178389600	0.868517547595	2.580359273128	2.310604337718	2.766881176407	2.434046342878	1.570323157608	1.984361851429	2.097395020737	2.204569801298	1.517316753490	2.098749020140	3.836381850484	4.035142141165	2.427532836668	2.436484667015	2.583943961488	2.667080853294	1.504373486021	2.784389565415	1.618812952961	3.166952943112	2.642115297186	2.169388356042	2.266672952884	1.913888342117	1.087457559749	2.452706345760	2.086093509059	1.599853547115	2.050565731961	2.042277820750	2.786153461139	3.231138837955	2.303491209237	1.893377769023	2.123011368384	1.872207202162	2.212525955578	3.281299005577	3.922327173758	3.616134686463	2.277512607068	3.430082795480	2.959111462667	3.127581869355	2.751115568072	1.895586636284	2.675267510536	2.693535898266	3.039121907888	2.385204800544	1.717697763257	1.366995738277	1.249915714757	1.605891498650	1.247789645216	2.973802952484	3.683891957246	1.346830987753	2.797160843561	2.172537720543	1.101293236166	1.190031495222	1.521239763967	0.983019396157	1.680313774036	1.500456817545	1.827144175993	0.811653217779	4.392443924235	3.466887673185	2.529700658951	3.203091038268	2.618464959548	1.987895747251	2.670608304775	0.895421224721	2.267023213565	0.412285154344	0.159803276761	-0.089308782735	0.077472010446	0.046809224152	1.510058933003	0.901195611005	0.639603558336	0.405544867331	1.677826104963	2.445467040369	1.306380031474	-0.037218685955	0.760885923888	0.008596614985	1.268616276899	0.797781285285	0.405673040549	-0.377415952934	0.250607292599	0.674345575941	1.616227833844	-0.488832522026	-0.309097012367	0.963684940923	0.230926552914	0.470237602806	0.232487679900	0.214324272088	-0.137423235641	0.855552582657	0.345614225002	-0.563350376406	0.018324880078	0.026213775811	0.337133310450	0.843109433409	2.021229742616	1.443864486653	0.374872649203	0.650969582476	0.001460045507	0.235365202072	-0.188695425038	-0.014666328911	-0.535186975197	-0.578811934212	-0.112769956805	-0.565846587953	0.077402054815	1.693569597207	2.128971325191	1.684715830043	2.258603159824	2.081164974035	1.002699919660	1.677949635061	0.217284164773	0.258384973150	0.161009901822	-0.821775320360	1.018464901528	0.765547119542	0.735177513907	1.263127242311	2.773566948121	4.552320794844	4.661158495926	5.498973580686	2.854800609702	4.229630649756	1.627759656780	1.785456712986	1.823301118702	1.461139432788	0.300498053651	0.602071484939	1.736413696119	1.352648760237	2.019267208383	1.759803781420	1.871842953865	2.825385727464	8.151278790667	2.420667951133	1.654995072836	2.006242431942	1.576446657923	1.311752636185	1.097597512483	-0.243680733704	0.871924988197	1.551827512519	1.307661447770	0.980297689488	1.262629037335	0.623763963047	1.221687814837	0.532086552316	0.891048582308	1.088534097919	0.260958724320	1.327030720203	0.992133678349	0.047479456481	0.125445695379	-0.381545719589	-0.036478549637	-0.209604056772	0.627247604690	0.206170824231	
1053000	-504.662267	1	60	2.000794639398	158.579405835005	1.222386480884	1.040198058179	0.847306045753	0.331211185416	1.462136354627	2.504085083317	1.155365194095	1.822604153730	3.381058530268	3.230319106347	3.323418623624	3.294095576271	1.687937688832	2.783216772711	2.488124748897	2.589541648122	1.744991636317	2.862044714246	1.967342406081	0.907045111461	2.735401405754	2.202661616132	2.603880339917	2.184571917383	1.747668327480	2.082097734279	2.252990295496	2.397094470669	1.583843552997	2.416767440830	4.131153881782	4.498933797012	2.360917751976	2.126654234831	2.283347905975	2.326442689169	1.312586976022	2.598840081377	1.308760101136	2.877322467647	2.276865203575	1.891062831314	1.754412442347	1.676257858372	0.963278244010	1.909050270623	1.834178173818	1.406800942086	1.746775388371	1.743845309346	2.576081306945	3.167312208138	2.208598142064	1.789927484501	1.994897478044	1.762464715498	2.183850311225	3.400146653706	3.549303707776	3.154661789580	1.583864737971	3.431860066877	3.315116951226	3.496199924777	2.777620803413	1.588329201171	2.633243073164	2.466894354108	2.975673911764	2.471955443306	1.855164963058	0.113641394374	1.273223147054	2.286718011444	0.987811439687	2.722751994461	3.893194282453	1.144805424182	2.566485274477	1.751421044276	0.734056924897	0.869623107063	1.354442479608	0.638283620248	1.705076435038	1.463210455569	1.473132258859	0.976581205239	4.159230513078	3.123209820380	2.396768760853	3.141386950007	2.734407129804	2.293487541770	2.058898456235	-0.000366772085	2.003697325721	0.678659771217	0.524645418370	0.181018497815	0.523919451875	-0.033187325000	1.009277882007	0.335430112753	0.038778580760	-0.318892395670	1.668729434023	2.179917594819	1.284762167803	-0.282845397461	0.644852540039	-0.391104077074	1.078723602165	0.667984020969	0.434905270868	-0.528204894304	0.157992949159	0.711507069753	1.806876179782	-0.178311648480	0.105774083666	1.048575445283	0.309201530363	-0.117438503928	-0.400004582188	0.357601385401	0.131369914350	0.824035598748	0.627886651081	-0.337332864695	0.740824840320	0.932754193366	1.175454900886	1.688958005320	2.786540254917	1.069554964009	0.234001003853	0.451310835942	-0.059971336128	-0.277263532104	-0.391467878831	0.293355866230	-0.862417089734	-1.511401560470	-0.796478767387	-0.242712366378	0.626142055905	1.559497974095	2.114000364075	1.568838718180	1.950899620862	1.526860137606	0.728930421844	0.906273399630	0.258681309763	0.259962801895	0.213295396186	-0.567807553678	0.822075260148	0.558292228653	0.364879836129	1.118344648660	2.780213302300	4.486046683285	4.788390148688	5.912546026116	2.750255040023	4.120684989381	1.572209375440	1.625447412055	1.386119634888	1.665950682442	0.583166535645	1.353290897302	1.832760390198	1.152981737810	1.994362908789	1.950533299138	1.528359857384	3.037844168056	8.626644381339	2.589703156684	1.440418541578	2.154074998565	1.895804242443	1.134347179818	1.082744704321	-0.029995670394	1.158632167445	1.434393177456	1.142445060401	1.065965264594	1.473336531236	0.693715390826	1.287898079687	0.775823265917	1.036371472890	1.015945551972	0.032098801343	0.983715348685	0.515425537329	-0.345086652919	-0.200547460370	-0.521425311288	0.110564767836	-0.358125488642	0.359058985074	0.089059824296	
1054000	-505.034669	1	734	2.000605363012	158.861543371807	1.085112079448	0.813709262639	0.844368136080	0.202688656675	0.895713849914	1.932214617799	0.559770108218	1.948667285463	3.168058011833	2.857578681653	3.328632434342	3.083103424401	1.711805381206	2.247024376455	1.865882057139	1.737415979267	0.875762888236	2.857435161463	1.649020964094	0.649222982769	2.372666741769	2.080109358296	2.591801098839	1.951755901733	1.540920313780	1.743024324258	2.032267134040	2.090643463039	1.928861916243	2.833981188742	4.255832997046	3.873405107296	2.260625504680	2.288381834795	2.572832575155	2.611084297350	1.759022432543	3.216061917642	1.889476066829	3.338766314172	2.563717800691	2.381988338815	1.979631538245	2.755679921764	1.958056694830	2.594385614338	2.621812578338	2.088010411331	2.083941205426	2.638046277472	2.586504646918	2.773709874813	2.357250597342	2.078187679993	2.193146271332	1.896455470197	2.264237188267	3.502076324328	3.250993800399	3.545016601629	1.616613961344	3.432986834985	2.561850297083	2.626311607460	2.835176263452	1.680546892190	2.749616233878	2.554307526870	3.329833015220	3.215833922979	2.298893851866	0.742458671511	2.202435803919	2.815489768497	1.950830763004	2.602481978689	3.328622373161	1.117760000164	2.874515173983	1.660387560815	0.872881007807	0.972280615520	1.487582142468	0.837367734908	1.377751011992	1.445109954760	1.450191430159	2.203577919351	3.559508990868	2.756363931752	2.925046119051	3.760881206471	3.000244673608	2.419911223275	1.714851055528	-0.392416687777	1.944595940277	0.533599079000	0.478588417653	0.317684260429	0.810382347029	-0.198131084041	0.562464138748	0.505977846368	0.249611625737	0.219095818011	1.704265657148	2.217567384828	1.719417337614	0.273547175980	0.944062204667	-1.416211522965	0.894437544190	0.899694492817	0.098830241218	-0.051625308773	0.584055668941	0.694395045619	1.916526122085	0.002580766042	0.604615171732	1.304149723218	0.251998592751	-0.163979525905	-0.348762030570	0.343723775573	0.150018281727	1.349557863111	0.549783141998	-0.499903308733	0.806418832658	1.563100170285	1.648945454799	2.205784457230	2.693608745843	1.087953088791	0.395441994678	0.441934389288	0.005625755299	-0.196537612164	-0.320351010231	-0.091688155102	-0.233775223058	-0.354794724088	0.290298332303	0.595527510791	0.696274634626	1.828670368131	2.395305658630	1.568063723719	1.573361802452	1.421583562079	0.853785804369	0.638487316929	0.425980820299	0.522614578715	0.234710868608	-0.520818486167	1.189615657688	0.891965901776	0.338643614554	0.947399318959	3.027226319142	4.387834459630	4.308030343095	5.547143438605	2.830684404115	4.081107668926	2.270082182987	1.840579102460	1.399259331064	1.429700485207	0.557100976274	0.761856182251	1.632475996575	1.217834048444	1.930488266038	2.278519443814	1.525101972949	3.343013551046	9.122963303312	3.046037439844	2.535968252428	2.739921230355	1.972464267005	1.413401633474	1.123963890741	-0.543983734320	0.561977156232	1.371461311215	1.122478132766	0.648795016552	1.054526750784	0.799508447584	1.337169606991	0.987404352254	0.723362050428	0.824612137127	0.270512692771	1.750769147252	1.623327813411	-0.158653707353	-0.124043785565	-0.523181058852	0.133312330772	-0.414407019141	0.152672940224	0.050904760823	
1055000	-494.600726	1	869	1.996099075266	151.143392074943	1.056930524156	1.434671865853	1.355976987057	0.243599125900	1.305848618116	2.319748957764	0.927397929028	1.781660162490	3.085479816759	2.975979071234	3.468802396559	3.172887070216	2.242996665652	2.342796792753	2.397447680533	2.296180575838	1.991494973698	2.871696048901	1.863134204606	0.879914145127	2.576072470788	2.130925046175	2.788720070373	2.081680283921	1.831384797709	1.667803154064	2.051593347235	2.194118797590	1.961381088022	2.812982757871	3.912718320328	3.630979257079	2.070166018263	1.961285136055	2.252739284496	2.137846424595	1.824334825158	2.823791780869	1.527660553937	3.122555622104	2.383907025148	2.000697287160	2.015140099713	2.946802421452	1.798167380563	2.756480404573	2.742556243074	2.095979540045	2.177856352096	2.386763373025	2.520836723684	2.307091240055	2.196684064158	1.934331199639	2.145490217634	1.897158173221	2.002917215261	3.550496510351	3.625184711868	2.374917224803	2.497988330263	3.489684531384	2.995031694504	3.106444517983	3.192708643086	2.269985643755	2.949787730749	2.931288765426	3.650424671097	2.927862885236	2.497718370463	0.645626919400	1.912490876679	3.079113757858	1.956874050579	2.334404294099	3.269238938069	1.101332333727	2.312477223322	1.274130660438	0.927447122067	0.522946466489	0.931954657288	1.018852330489	1.437949952812	1.699617298393	1.610831736632	2.064456739227	3.433522080809	2.438442296095	3.125466153965	3.709972495178	3.405123720250	2.859356816104	2.129230792149	0.739078822526	2.297558182433	0.888791962550	0.911245172717	0.662222181342	0.344540695752	-0.080938581313	0.342916210719	0.117214737154	-0.079910329756	-0.379737610254	1.825317542996	2.085817945941	1.666180693579	0.859476515926	0.903269641924	-0.916511370519	1.650737068946	0.922462312430	0.234593309627	0.371552566892	0.880999522827	0.763727706081	1.977072424038	-0.389698291568	0.246717257561	1.275080771063	0.938559191533	0.100643461888	-0.086310360405	0.712791457150	0.409345070595	1.732136515895	0.676389628950	-0.051457360161	0.901296831738	1.765836322356	1.678892034186	2.322303334811	3.116602861024	0.944302598549	0.550315172265	0.921464984674	0.733290597307	0.721554117204	0.359581138304	0.197376436211	-0.215300520191	-0.555341524207	-0.261748904231	0.224420330226	0.125504276808	1.468402478198	2.173050928733	1.026282302456	0.876054576013	0.904810333545	0.085792448608	-0.332544957580	-0.030005495750	0.162330086104	0.159154029029	-0.176539304937	0.387069118287	0.142632952552	0.079675290551	0.804672917726	2.733150832295	4.594093352161	4.884259034008	5.939723576649	2.697237632720	4.369362264760	2.312614761560	1.569226269417	1.219467199423	0.850090022767	0.166094224236	0.829639715532	0.995580199497	1.127852065385	1.934630045227	2.079346182897	1.108857228059	2.947763258837	8.864863116978	2.440709507179	1.546942169663	2.127505912147	1.345236602770	0.857435781222	0.765001346680	0.017662901592	1.211036136506	0.960785022244	0.730919447540	0.178825576640	0.989477120913	0.688454516676	0.808565410704	0.460177867513	0.690486232900	0.803664294498	-0.096978651976	1.680289489852	1.264975634011	-0.204465869599	-0.461459099755	-0.673530449233	0.126052166869	-0.408275964063	0.215179670545	-0.122418663647	
1056000	-488.145525	1	955	2.000993128723	146.557316087854	0.747161621935	0.685749887395	1.057696708050	-0.115979706794	0.777141120504	2.350863008794	1.061962406831	2.278881337822	2.975193101512	1.881628968423	2.577765689574	2.461471384278	1.598676244469	1.712442976507	1.750239405774	1.932126508707	1.843054971390	2.302590799066	1.528043219019	-0.131343577687	1.946208399102	1.738835626934	2.126830136389	2.091678042838	2.136752109420	2.024269501761	2.330184976934	2.318992175115	1.806233477391	2.684812344146	3.072450105820	3.044375516217	2.491713185380	2.440091566828	2.316333466763	2.115721033862	2.157192624288	2.840453559232	2.037845336030	2.959161753759	2.148921947159	1.624402312857	2.353006029215	2.363398642597	1.475384905988	2.454134334211	2.693297266175	2.304591408467	2.302162925465	2.429138827042	2.474004189009	2.140333573249	2.057469759360	2.027555971410	1.812408660047	1.700154421691	2.291538377640	3.780294097458	3.476064297623	1.409258324341	2.099993434526	3.754346548504	3.042857428926	3.859000420456	2.762013260613	2.399435004145	2.530589713794	2.481916733861	2.676326534721	2.636758462844	3.054223837136	1.167742741778	2.709072414464	3.317729390250	2.877435999835	2.569676496294	3.363564447915	0.886460756254	1.255298412259	1.224963025519	0.943256189554	0.708499152631	0.672662743840	1.033335624439	1.693817743938	1.952060401715	1.931612374092	1.844213088464	4.033961441844	2.862942747175	3.526886257323	3.398061799529	3.232842704399	3.508659246697	2.651446019028	1.649856863450	2.736003728011	1.140237393075	0.884185119982	0.379354979318	0.078199541597	-0.170447071296	0.742098246763	-0.295798951143	-0.728697776305	-1.171752854129	2.220959675823	2.023162454562	2.035265456445	1.937001638405	1.260637139666	-0.509376083130	0.459993287733	1.340001368397	0.209113821673	0.664710939377	1.126567680872	0.536761095951	1.140919841609	-0.705682387859	-0.127895828340	0.708931874167	0.484704050751	-0.007762214491	-0.256143868270	0.404273133160	0.056746030002	1.515609545007	0.017910050524	-0.635834324853	-0.276806825053	1.108735254709	1.307388138993	1.683779288820	2.842445240135	0.951172414702	1.072074964520	0.718344177250	0.579689992026	0.051419778965	-0.528568089915	-0.167781015234	0.274040313502	-0.051130664336	0.167801335889	0.488540978127	0.302133810199	1.215987971220	1.767156669875	1.118780834987	1.006382180910	1.177108130601	0.239999237819	-0.429479205290	0.059196316433	0.234416929138	-0.026512307604	0.054319985848	0.562487840547	0.296594814681	0.522573167409	1.068910293733	2.613951971564	4.532726136687	4.453372028195	4.802028305562	2.143991655547	3.855509262261	1.958237274110	1.242976960726	1.060856211523	0.694610908642	1.127188659674	1.204979808006	0.777630773980	1.185450869855	2.101405917352	1.556858133373	1.017801969291	3.150264700511	9.442616184147	2.806123271532	1.780207279401	2.353567329344	1.571049216475	1.103881772963	0.718826613795	-0.206195193675	0.198891563081	1.212590568691	0.968952306079	0.324189789316	1.360242778902	0.815422666502	1.189407079245	0.404016763966	0.920332127341	0.668489874027	-0.205926012576	1.234527143572	0.863351904948	-0.567004896564	-0.304427752873	-0.335272404885	0.062055926789	-0.133044115320	0.453159087161	-0.058476572873	
1057000	-492.590216	1	920	2.005152014002	149.699851481053	0.733579848534	0.106602909221	1.364889323351	0.305385432591	0.852643113212	2.202544683490	0.967398034968	1.603938935282	2.653754987396	1.441273421490	1.853662150627	1.774495044375	0.924711929756	0.994493584707	1.106089848304	1.417330667227	1.288289439907	2.629558075057	0.918860304513	0.349591558377	1.742789192567	1.784737417485	2.199538215771	2.266354885810	2.210912101860	2.129829039023	2.317419198744	2.160057780802	2.672827543621	3.619416025165	3.652436442728	3.870278891909	2.841252756774	2.606320201220	2.182254619212	1.916517510116	2.470229704363	3.003364970779	1.454989882076	3.139465351059	1.967574401706	1.639055548524	1.469489270878	1.831192708801	0.866375805490	2.442598436231	2.521692734790	2.137589691640	2.581858257016	2.242645110231	2.482478087030	2.056276711836	2.121975299597	2.348613023593	1.845105783856	1.816920173963	2.634751901953	3.973058661709	4.124943344572	2.904913264112	2.238362338479	4.185648581191	3.204908725109	2.850840072021	3.221473861167	2.895571527469	2.336969053848	3.511450973312	3.514798876833	3.882377804227	3.327974468973	2.410502198031	2.271246522764	2.628514363820	2.383550114491	2.873850026942	2.966129002552	1.202351002819	2.281419772989	1.928773379804	1.548661993541	1.609878326168	1.837137497085	1.442251202871	1.750363639187	1.921882441397	1.986754098089	1.647520972701	3.567305184113	2.507630917599	3.068240064515	2.887512203504	3.150222941335	3.538149641913	2.548323149924	1.603587361709	2.655066566849	1.353368705207	1.050844701426	0.932287260975	0.375256809648	0.560534087603	0.473900465198	0.204762708525	-0.352150616922	-0.902273697942	1.918599322929	1.955761425535	1.750275478868	1.709887935638	1.034819249409	-0.453638067727	0.331552511545	1.099437602136	0.489625903089	0.844068888511	0.760853750461	0.602891962129	1.580386130857	-0.059162615950	0.389526276336	0.899809265288	0.147906586827	-0.325999120323	-0.650536101752	0.361221259315	-0.115000003810	1.072958063234	-0.361681789276	-1.067902372886	-0.538970637141	1.266018935488	1.459104656757	1.517228761659	2.686970491914	1.043936631243	1.058457240470	0.858965438883	1.194866070039	1.067061189476	0.728808920233	0.442335579881	0.168991958438	0.486700946012	0.723904087483	0.616826028388	0.022756628329	1.361481234410	1.731208070592	1.309841482693	1.020580427234	1.351241454600	0.263893582106	-0.866775112406	0.010502414543	-0.011122509751	-0.274766149577	0.560966686858	0.739587943142	0.755942797129	1.312232277094	1.606664461438	2.839823137892	4.516143118518	4.418129993998	4.228675202234	2.030469621654	3.789178672696	1.573711236720	1.208202534164	1.047720475452	0.121630652272	0.183878872713	0.224792348374	-0.243560937609	1.681434708175	2.479234207711	1.882770566753	1.728762447796	3.076717954144	9.585047800771	2.841682785284	1.737397407928	2.252181016885	1.483116371597	1.253925048038	0.830247187129	0.239625954653	0.515008014232	1.211865003648	0.903743840205	-0.018114732470	0.901141679708	0.193362008883	0.723595881707	-0.070061940835	0.578908879834	0.747583209429	0.067846303556	1.582913644963	1.093552626744	-0.011198083525	-0.265067648504	-0.011406229278	0.156371350286	0.261330178668	0.393943963419	0.231654794972	
1058000	-491.901624	1	288	2.003055674438	149.208619949909	0.408683482412	-0.098657215867	1.167010109772	0.007041918561	0.260564513703	2.212813285630	0.724418681570	2.156839382714	3.190733508852	1.970900513166	2.619766878927	2.803228619532	2.237074664547	2.094748317607	1.803704283650	1.566009259339	1.713083602528	2.967782140924	0.533860653042	0.288227703385	1.493235382632	1.656208228530	1.976585265658	1.894790012374	2.110389136781	2.076317223494	2.290338589615	2.162363829291	2.982081933933	3.327718003926	3.118264065845	3.643540752790	2.994827722286	2.857066305995	2.634183947431	2.287978039054	2.716537288038	3.105843949430	1.418631397399	3.082818735150	2.034703988517	1.607523645968	2.274999370503	0.967839989106	-0.066766188228	1.657419294225	2.032515818381	1.720379890265	1.509260438606	1.656629763615	2.641916379700	2.041028225500	2.110635761838	2.198255925845	1.895838390113	2.016636758221	2.561534401323	3.490898846833	4.204106096792	3.601219795819	3.068820718070	3.321212452135	2.552294882101	0.893027657602	2.486619027173	1.885358929463	1.415712494707	2.547784071603	2.557861491423	2.650065230144	3.020839929719	2.285917598137	2.638391182514	2.866546266467	2.641096034084	2.722099775876	2.888051448169	1.047227480554	1.922810294621	1.601905272743	1.160852716781	1.315062655322	1.309653416181	1.112851334970	1.393387546362	1.480084693947	1.412968528570	1.171982644722	3.778402136489	2.223321368733	3.017459125818	2.775613132754	3.184211661796	3.361897822380	2.122889993495	1.330935145293	2.339575374579	1.535891881965	1.098221198125	1.025891908398	0.447111524117	0.813433119693	0.743932701628	0.564247379546	-0.321682871894	-0.655309523531	1.624629887374	1.934788115685	1.659725705268	1.626737766396	0.910270573032	-0.552648533373	-0.266016578832	0.807738057572	0.237087051843	0.333924033460	0.084585791076	0.470373284897	1.433167568627	0.304440343120	0.259624834769	1.108642455311	0.540494066001	0.223724916192	0.253556600877	0.384062436174	-0.129296172248	1.275038835361	0.236804356543	-0.616202226320	0.163101184566	1.388895948212	1.632562628739	1.539315975703	2.878370126532	0.735286805322	0.975726307422	0.651223555857	1.478836931967	1.309300081775	0.649334405200	-0.412190671287	0.235216026316	0.753210278634	1.026011981577	0.540580180265	0.763713645713	1.354431818383	1.742027672249	1.309083970498	1.137953624824	1.641645758137	0.529534168957	-0.095153763606	-0.178932937833	-0.222984591116	-0.172962032481	0.041040829421	0.393801806301	0.775690824807	1.252884330209	1.520668435162	3.030728454177	5.132440924793	5.310947078090	6.189220571388	2.440939453637	4.175080226841	2.334944339431	1.238258236966	1.091745140252	0.150195894701	0.492106552807	0.322009729785	0.231381116472	1.487849400530	2.112710586536	1.636292466982	1.728513489254	2.662626498314	8.971176772962	2.454800728793	1.094564070128	2.337954198407	1.730291001739	1.093874158636	0.638792280115	0.512493395807	0.856478073208	1.060843229259	0.790004706634	0.293502861952	1.279452427897	0.634510955617	1.307245023231	0.785630957825	0.706804357196	0.814254665658	-0.377262539961	1.217725255038	0.844775023497	-0.153944918292	-0.244143188213	0.159597550712	0.269490325623	0.400631495873	0.681715040806	0.177744141945	
1059000	-483.891933	1	360	1.998621365579	143.611687823588	0.793139166578	0.319365980623	1.248809642629	0.502286144830	1.352389616367	2.718022921069	1.235323778204	2.564054177641	3.710605877199	2.610175689286	2.572466272152	2.430403295738	1.806969699390	1.919384560001	2.134583905153	1.504669906204	1.543347170113	3.183728711324	1.434081021978	1.385605142701	1.946402863047	1.516905839333	1.811626216127	2.140966618708	2.662737270564	2.549633189790	2.526911519040	2.359239284193	2.835841448739	3.021505484793	3.025333152127	3.418092523675	2.811363918690	2.887241245311	3.046457255348	2.656761514425	2.472758331563	3.280042429319	1.736437628419	3.481206803476	2.353075907120	2.070360469333	2.400884999200	1.159339086958	0.190027547983	1.991198923409	2.012155250945	1.601293444906	2.203652921093	2.181382667629	2.786797502073	2.281405134360	1.855441903634	1.938216018295	1.753114356758	1.907586649876	2.417623167406	3.283814494350	4.033410823639	3.206285758119	3.098163298466	3.039825312408	3.168439162604	2.346999068200	3.183112278036	2.718252568792	2.230830070520	3.498603106210	3.308293813297	3.622868812577	2.587477117225	2.279214160321	2.297403349513	2.789015241080	2.448761896971	2.628655904486	2.229880003778	0.472950599013	1.122270156925	1.331576490112	1.056263708230	2.030698141220	2.284965244167	0.963791432446	1.185514501761	1.386673516575	1.394828631019	1.163078015814	3.214266235039	1.534229006029	2.921412926778	2.534098677675	3.135377877349	2.677745796607	1.844381852142	1.732727704299	2.111303603611	1.392273491734	0.980657675471	0.860038692130	-0.140461399967	0.587612420033	0.826499464020	-0.003915403356	-0.456721569921	-0.449404605289	1.463266151093	1.822907002478	1.506448820133	2.018264690263	0.838250009277	-0.200997797669	0.892564260011	0.886929817341	0.234118331132	0.647805092456	0.628465287302	0.591500823524	0.828489988301	-0.079480958703	-0.326903063117	0.862883707144	0.444972617604	0.064634746457	0.051076165560	0.632650242872	-0.370921544551	0.437422073807	0.002389542259	-0.810318063873	0.539365176936	1.347109352878	1.815109897541	1.227714916195	3.068970892348	0.817054355727	1.093782471136	0.658723775513	1.384719719771	0.941269619501	0.125319179309	-0.501522149023	0.622463808162	0.190143865624	0.266909915678	0.293832887105	-0.400866062353	1.374548881691	1.619682997773	1.074195407346	1.030257763953	1.176203464963	0.386075554402	-0.292715449765	-0.246304828578	-0.335861284002	-0.164528719827	-0.240037317955	0.171449139485	0.289207940456	0.606249230150	1.171533968739	3.069868829430	4.965580564942	5.153856595310	6.347779576634	2.732942742684	3.794603192303	2.077157807687	1.121811483960	0.819411442166	0.100896560843	0.944977917810	1.487871882630	0.238792949356	1.140639495269	2.960578351063	2.181146007141	2.247024171221	3.611167811714	9.781063292433	3.484047427085	2.361163703736	3.207146353130	2.499218670765	1.800623579302	0.315700159058	0.347607028167	0.897405000358	0.893670183501	0.735609673797	0.475649347991	1.215602938440	0.484884550026	1.131498853031	0.586416636444	1.339479238508	1.282341443440	-0.354334794346	1.189908578891	0.876305422347	-0.156395263631	-0.227770937665	0.283751175466	0.257337174019	0.246801205988	0.413178123936	0.163554135295	
1060000	-495.334004	1	248	1.998720235287	151.673341359018	1.008559778451	-0.741956829311	0.276054149643	-0.610973139331	1.091939750172	2.723614066891	1.565831222407	2.584122327979	4.389787974172	3.812334949951	3.598298490302	3.220736023100	3.005768063651	2.438370330125	2.549447684565	2.112072898073	1.348255139803	3.554828942221	1.102053969584	0.747508992660	1.914823335243	1.756867009618	1.774106799645	1.916518118346	2.454523314947	2.551373431434	2.496304424727	2.254963662620	3.115652563485	3.671278680023	3.726195596146	4.150821939037	3.114058430429	3.229085204731	2.974550492108	2.337423920668	2.509395867480	3.422863056481	1.585712331628	3.175435954262	1.935638332766	1.354111827038	1.943238285987	1.377861633618	0.420859254142	2.092648318748	1.758048126900	1.653186048170	2.199128937399	2.316540090523	2.246349194451	2.021074453892	1.897670997521	1.865908638302	1.743199257869	1.776651606722	1.720451235321	2.154818506848	2.829568538780	2.608853605204	1.355241912919	2.128507040803	2.383428311180	1.482409984498	2.341159767084	1.872301954007	2.057238265359	2.538059289531	2.466629503052	2.748444945386	1.643476289229	0.709690085759	1.905741281687	2.207847124958	2.327568266954	2.142773501990	1.916945337938	0.010433708478	0.357661591725	0.716439508778	0.600386075261	1.593697781929	1.808247398501	0.480685491611	1.661154553300	1.804185886928	1.924011798400	0.693708578889	2.405459473244	1.098389919950	2.581900742080	2.432757741413	2.668056067922	2.449406852572	1.577611318362	0.842839916463	1.681575579377	2.120208409565	1.337168016098	0.736926924826	-0.743353236521	0.758730997723	0.889219707925	0.462828092458	0.064071283865	0.095248032662	0.932693854185	1.287953182650	0.980764537395	1.292301369467	0.165794882171	-0.607795245923	0.540838266457	0.390685953418	-0.161498809151	-0.168236067540	-0.066489784132	0.167908857405	0.866664178357	1.092526008609	0.605940784688	0.672160438795	0.291496729190	0.346550234098	0.311462751986	0.509167344166	-0.422254862910	0.580245922143	-0.434869408917	-0.985028691312	0.043786842468	1.390472832445	1.786372380590	1.091810310486	2.658435126653	0.773536398254	1.221733565909	0.757523787662	1.514269860214	1.144189730219	0.103942020479	-0.064391569645	0.894571374938	0.022661767134	0.037508783740	0.577905622251	-0.076091677672	1.091672306874	1.131832524138	0.534557838031	0.839187872295	0.667316136917	-0.102835337713	0.087380898440	-0.529979366321	-0.578826397406	0.154136253107	-0.217790259650	-0.207523085989	-0.389317403459	0.325437262475	0.853882219981	3.136755215945	5.587355222440	5.490538607831	5.994025866302	2.617676841986	3.927598493617	2.124980259938	0.915559958277	0.554659122174	0.262465222865	0.824882029828	1.445440143207	0.080618372294	0.832571873698	2.472585473897	1.359660679706	1.358260644871	3.381160780906	9.575667716225	2.979817184918	2.064403277785	2.614748879918	1.852318463344	0.833891159195	0.253132674489	0.051105154338	0.911470237414	0.632788988574	0.755168133110	0.511953557559	1.291159504590	0.343383646732	1.051082896649	0.577557548678	1.173552188970	0.881724044803	0.038250656654	1.333387025943	1.008766990747	0.190349787985	-0.117425460742	0.209143276728	0.462736461653	-0.046690528821	0.053373996687	0.207254465897	
1061000	-496.138862	1	564	1.997802805520	152.257161525479	1.054613708573	-0.216918408803	0.021800945122	-0.412997374976	1.269664678102	2.543814121980	1.401988061645	2.542501045883	3.635817556241	2.917069898786	2.587949906554	1.933200623336	0.689567732448	1.285556983609	1.562147576255	1.609588902941	1.658076329443	2.689465673499	1.022387835167	1.228485411141	1.642428650788	1.183510981134	1.006269675414	1.322807840020	1.949369044409	2.580856368462	2.579014031927	2.312621086315	2.456322424624	3.133807920257	2.861700258339	3.546556964169	3.048045200315	2.993628477368	2.621939856365	1.894716048089	2.131758660983	3.069307428977	1.878562361976	2.563273907522	2.295864527758	1.392933752588	1.838284763545	1.222187035493	0.571359423900	1.717513892378	2.100589174231	2.445699556144	2.034604178951	1.771177996650	2.745294460223	2.387510906006	2.147031001886	2.131925475395	1.846427244493	1.755973854923	1.931888872163	2.778041086584	2.661481292854	1.931680191139	0.735041214658	2.634598038519	3.032227130561	2.893233887077	2.792687071754	2.504976436099	3.362198055172	3.141513139735	3.288562623338	2.035346062557	2.407484799326	0.658672850356	2.708418169180	2.498195325746	2.891605956861	2.288354041790	1.575884538318	-0.455084965251	-0.513121850987	0.542131835700	0.591638252498	1.326841573213	1.889217438354	0.435137874011	1.122022180800	1.360911876192	1.374417129868	0.650847482030	2.264375194001	0.651983416460	3.037873534377	3.326759233767	2.726236419829	2.887478007141	1.947275992419	0.739755728627	2.077117945430	2.655614882439	2.146122578488	1.284111167811	-0.762820688310	0.314603689913	0.717062726456	0.428275151154	-0.022433272617	-0.317107253162	1.326006108355	2.597795420823	1.423802937053	2.041706508148	0.702171388864	0.297168072290	1.215761200461	0.716269806035	0.084877697292	0.033066460195	0.376975295872	0.300961514691	0.642967969454	0.772018141250	0.158377113338	0.515976390983	0.353263767316	0.089980849579	0.271755693463	0.904380621127	-0.169261572773	1.176331419429	-1.075761768653	-1.178379637551	-0.452307462731	1.565466009051	2.150393898350	1.868082189474	2.670707956303	0.944122938230	1.294587489313	1.366457965733	1.517196757626	0.496108947990	0.118444370845	-0.177585803537	0.738128589997	0.001389853522	-0.070543522263	0.384895279058	-0.016655397039	1.061554620648	1.282397540212	0.904408688650	1.058349238578	0.883506730482	0.644430975571	0.095941403707	0.681324008711	0.444410562482	0.524202044055	-0.076255000607	0.729007012510	0.577752845444	0.881893000353	1.051821872745	2.776375868402	5.202659310594	5.489343641262	6.620460024206	2.559621844670	4.173164189653	2.108253051518	0.828188063829	0.336779568751	-0.296579074667	0.531543824684	1.015882463283	-0.480154555319	0.441408421531	1.951813099116	1.475264328203	1.392718476646	3.024865540943	8.560453977418	2.978747127750	1.712826723676	2.547582073887	2.156916118657	1.414196240792	0.317033849367	0.597933668074	0.930724899818	0.820812575966	1.128441100164	0.861890226718	0.785571712772	0.250766768792	0.769846209384	0.488601637838	0.498664615538	0.073942254778	0.466714856093	1.323758920570	1.252852922784	0.300520048874	0.160139299490	0.586808041695	0.450790577769	0.161120662961	0.146611761845	0.343617807688	
1062000	-491.798796	1	120	2.003074049248	149.135402669619	0.750221553430	0.395461575250	0.668741832513	0.085865368172	0.787910374499	2.762051164613	1.530716295299	3.287573306827	4.060234195457	3.337470280279	2.867004200397	2.905017032264	1.503036568159	2.455846206224	2.248718505176	2.409185106509	1.928254605871	3.260199105033	1.513184112806	1.927985040757	2.199128296239	1.603403086187	1.151861633478	1.677377608835	1.718776688888	2.411744549260	2.482020740336	2.298332569906	2.852856803531	3.251804945376	2.928867597380	3.657935602431	3.257400159446	3.734141300000	2.674643474945	1.772893496988	2.201215478014	2.902503681096	1.911438700625	2.773468090542	2.352649830523	1.583961684850	2.446536410015	1.143476092207	0.174514795790	1.473145117242	1.857227327679	2.117125690039	2.157488086329	2.236057628967	2.577985344372	1.981742894458	2.072847149261	2.084768184129	1.797879750604	1.802016123404	1.788963767752	2.898478459390	2.713824542266	2.588109066838	2.032268838855	2.686314257959	2.840788461374	3.411923992670	2.311021886774	1.279362293762	1.872775771439	2.618488145743	3.053614320143	1.827222894574	2.635273658044	2.208257222965	2.527133545905	2.492865585287	3.098890293728	2.048784296691	1.961004886554	0.065158383304	0.480232648040	0.900236442101	1.335307209680	1.631938468810	1.940169999024	1.195849238343	1.307366730697	1.554156105890	1.605740507014	1.513344348919	3.104012011659	1.878998618519	3.622563112797	3.452967796878	2.733839374721	3.238867650756	1.736756694336	0.342267067145	2.077792936727	2.744269730229	2.187145540081	1.974472873415	0.185539331958	0.171102674829	0.234402490558	0.486089731841	0.009500123333	-0.209811616159	1.365786201175	2.411419564621	1.472345577772	1.896231657046	0.968063204441	0.363393895321	2.035044387094	0.904755165508	0.107178763607	-0.095260650290	0.086008019614	0.512181331770	0.833176765499	1.293201831414	0.932741669095	0.079345555285	0.179706735597	-0.212387072995	0.271225438377	1.109731880700	0.417515219301	2.147628674977	-0.672321531105	-0.601966976186	0.167823828464	1.706638425912	2.085413707361	0.993756710998	3.076951772861	0.999929571465	1.064473302889	1.123923651021	0.720338750711	0.460585806543	0.079873822184	-0.066667403620	0.267827030439	-0.474304619535	-0.799943467751	-0.167786728933	-0.435849214025	0.868446924590	1.022971525607	0.381480233199	0.510544498423	0.572145085901	-0.000428977391	-0.081252492839	0.038580205889	0.224457978324	-0.048105389973	-0.519017290844	0.955656638088	0.788710885982	0.770127988217	0.934534996766	2.438059221565	4.920393455781	5.268587636153	6.850323495505	2.314546062118	3.981519960117	2.156962464755	0.796594738409	0.388739326167	0.011655229543	0.854088963509	1.048429815782	0.123740286586	0.537682873389	2.031023187440	2.021286477157	1.617499643586	2.887673451309	8.680330880857	2.715063888661	1.537079505434	2.231777465711	1.428770206617	1.195184832104	0.250689187093	-0.167914344810	0.224239258673	0.563450736575	0.525824415156	0.592489863848	0.552905744558	-0.107150857792	0.486321820202	-0.062658343270	0.564863835156	0.819345374020	0.457294104793	1.406841907380	1.000414268239	0.418024826268	0.518333210346	0.640830545417	0.249557453198	0.365488791736	0.464185002497	0.651490952559	
1063000	-490.233812	1	312	2.002143621690	148.025498185255	0.711837826409	-0.076466221113	0.216258502914	-0.282705364354	0.738308018853	2.249120648319	0.713827740837	3.034834705546	3.202527794010	2.825122848076	2.869455637615	3.286897509649	1.214522716296	2.893344953578	2.452769683511	2.289802088072	1.923784470119	3.083035345449	1.184164375986	0.875577148714	1.634915039314	0.864605702400	0.164198020068	0.808083100170	1.170790411989	1.694425569729	2.019278328068	1.950101805937	2.636280605954	3.366145389281	2.987153343918	3.610168797785	3.219347405697	3.291474809544	2.460729301515	1.461722205887	2.503989706711	3.261742969452	2.348212887275	3.113236357387	2.814540052581	2.057352306585	1.914722771726	1.675828160062	0.956828261039	1.597954047749	1.694702056294	1.609140383265	2.445828833748	1.765887496583	2.504283596938	1.718587602734	1.873558945581	1.920673173808	1.633982730889	1.629691980952	1.816645838057	2.634037144004	2.811481770731	3.572170740583	1.508297219245	2.312959632465	2.672804000993	2.322173501298	2.202661988846	0.978877409091	2.004500667521	2.630789934686	3.139002043046	2.044011935768	1.948068790431	2.217549253394	1.660922949692	2.234408610361	1.992469887029	1.786381820594	1.834982391142	0.788884086888	0.975435854670	1.457524173803	1.929505520914	2.505481362381	2.072987891064	1.828221010751	1.459555685024	1.671259285882	1.797572460470	1.347374563511	2.882500804144	2.315180732177	3.223306964329	3.020008720677	2.231608543202	2.784784076747	1.978042156661	1.688661107761	1.950485080851	1.894783917065	1.335072359631	1.552116253781	0.600036309821	-0.177520021912	0.314289168230	-0.001162321294	0.142212116013	0.597799021214	1.466473379413	2.088743948646	1.633189694432	2.287965444487	1.320201754561	0.041530783138	1.388852198683	1.064863824001	0.459732689221	1.301293870445	1.460926763659	0.493925537758	0.641630881621	-0.174313513557	-0.545350862453	0.196929722491	0.286471088441	-0.196167677182	0.280441609635	0.827971001625	0.143432985914	1.860731166776	-0.692750386008	-0.565365434293	0.525776291924	1.725199442932	1.932265864500	1.157103943159	2.689501512275	1.115155632693	0.943784605181	1.051781423801	0.666551636110	1.176623905952	0.600545860151	-0.286583165634	0.257164853305	0.273273194217	-0.337009385600	0.414885594619	0.401458761189	1.165225106990	1.118313327497	0.631339351230	0.410012603313	0.525006239253	0.159368476179	-0.493193289860	0.263715481513	0.360804015413	0.443824618662	0.025267150378	1.176327090850	1.181596695830	0.675906471776	0.867015831793	2.070725993394	3.799396306005	3.502170107314	5.538803673408	2.130692624079	3.500478697101	1.754213014090	1.056081112235	0.739205618810	0.093532112878	0.794698727879	1.051163676973	0.466564566979	0.958523610354	1.964931103377	2.756859979598	2.048527316529	3.006559968757	9.202325608259	2.692259855703	1.706695423698	2.032691349811	1.591865541906	1.369970730532	0.868694663499	0.473818799423	0.824247922022	1.081924145709	1.013261729921	1.125816037602	0.928466757573	0.507427879934	1.106630717025	0.947880308562	0.709130202618	1.049763897169	0.754732969685	1.799776094692	1.695951066219	0.313487056018	0.250126797514	0.342886149690	-0.242153883855	0.140967015871	0.351760371008	0.204961988731	
1064000	-495.556854	1	271	2.008446345891	151.834765547972	0.883301811240	0.585606483519	1.301999607388	0.567441769880	0.781491793146	2.496527443490	1.013039296756	2.862971618224	2.579843212608	1.939066959819	1.929445280036	2.584783207624	0.709565080074	2.055968890605	1.576792661461	1.862089882734	1.869157231729	3.550208538744	1.656991027489	1.175141928999	2.540577576149	1.841382640238	1.668467959178	1.765826539447	1.611165701579	2.148958106766	2.402240763189	2.234754296968	2.458704161997	3.080829321493	3.210079029793	3.928271602714	3.090109206279	3.841354320088	3.111576607066	2.193276117906	2.250889484571	2.958354597394	1.834808770082	2.984106649761	3.135141976907	2.304640602897	1.779377447405	1.645509260994	0.807670852724	1.732429701583	1.523949164337	1.696158048151	2.709305538131	1.665212179174	2.911980689749	2.080628108942	1.879699838522	2.001715246988	1.771056040186	1.722101119847	1.936137706296	2.935867446782	2.556972739630	3.558005581369	1.143958853148	2.665151497492	2.724499961991	2.058106136784	2.660722534328	1.517683325458	2.673089906009	3.355181287018	3.617251728006	2.625898652372	2.249509201316	2.322780420348	2.647287655090	3.201379260888	2.932690093080	1.931704851492	1.911939972475	0.801667651068	0.817391765323	1.175409986961	1.365936231477	2.180668576550	1.948372115308	1.517185080885	1.583660897234	2.191134479956	2.317997200742	1.603981583354	3.342378552422	2.545917440544	3.658081480300	3.766892736346	2.342554327127	3.253137670814	1.870688698388	2.169233720408	1.967678890554	1.552422186952	0.881308450864	1.225102037207	0.295690311287	-0.304092559423	0.130488119872	-0.188455263601	-0.153581215319	-0.246480968141	1.158668337192	1.693679264581	1.340016732001	2.077688782312	0.971096177067	-0.353305571888	1.182692843647	0.632083078286	0.652610807754	0.722176972493	0.486200701400	0.402930667597	0.433655846581	0.260925257659	0.715843142321	0.197228868984	-0.181110078854	-0.397532631514	0.023552188375	0.814318096622	0.300205423136	1.638320915668	-0.360658051230	-0.253589490042	0.458100343633	1.849420649017	2.034311802152	1.980546591459	2.844814125185	0.813218896306	0.311822216387	0.943707737831	0.127590719008	1.155966866252	1.134900441128	0.140376375590	-0.074961819660	-0.217687066612	-0.619053080301	-0.443949655212	-0.331659946530	1.095202891563	0.918040084512	1.039156252527	0.656014501852	0.911959041467	0.422109623079	0.340924224036	0.392584217921	0.547929643232	0.490008019218	0.245448079660	1.347804600916	0.857161589031	0.788767902201	1.023562548722	1.744246136476	2.914372515624	2.996191483886	4.897055313151	1.677940177058	3.295453498693	1.566463453202	1.018715483129	0.949601330119	0.026896907511	0.980333715248	1.022986128465	0.339660515167	1.132275970179	1.537172166899	2.248219732495	1.121377989762	2.687727057009	9.445957566992	2.180136938883	1.605461072726	1.303234589396	1.176747248501	1.341272598281	1.320155938683	1.136030004341	1.402809789130	1.503055371108	1.224425887967	0.748045886183	0.708796735732	0.537102581494	0.929632490437	0.806723940096	0.354326008617	0.763515857153	0.934220934103	1.514503190930	1.579202250325	0.450038967485	0.521237299639	0.587405143622	0.330441782037	0.412823682085	0.638206855758	0.396762999287	
1065000	-490.697394	1	710	2.003813465577	148.353412301937	1.036020164128	0.911534231794	1.566119775692	0.607763241508	0.477051933229	2.293503368713	1.046858797448	2.504904826675	2.717108405405	2.150639530405	2.050429485797	2.585902213092	1.449447476655	1.808254564837	1.749151622671	1.434550572215	1.883151073038	2.644434112457	0.645392397275	0.248739384643	1.846041465660	1.356099619596	1.358003984089	1.255515495422	1.307218874078	2.052277418208	2.461307308558	2.404204899171	2.316397783974	3.079037142405	2.878324148663	3.368411386480	2.674835430342	3.349885550538	3.152710140398	2.460676354018	1.466014398062	2.557105522463	1.873918049852	2.629515263045	2.554210425722	2.011295556301	1.684800879612	2.595918927945	1.874313258181	2.259717729120	2.370428199968	2.653865933827	3.210314774104	1.687694455109	2.750156274490	1.861760521649	1.731328860534	1.819534980067	1.476031431489	1.692628466690	1.835881120058	2.917523583261	2.400389134076	3.560593817958	1.219260519199	2.395034746150	2.471653373675	2.341773573004	2.147429419970	0.929354884058	2.311010869003	3.038074536052	3.240731835653	2.790571730579	1.437049742047	1.778023996259	1.141386882278	1.624390151506	1.032357686649	1.489764264107	2.350687183805	0.610240093112	0.317967046169	1.590038094199	1.595554545801	2.190747881891	2.277413255704	1.552030374814	1.434450753298	1.941078782636	1.729296038103	1.347752780790	3.215966003812	1.773557365335	2.776897057704	3.969114880667	1.653775107221	2.539879935012	1.284776871316	1.985847054887	1.497779081698	1.258746486129	0.907565492300	1.219042486362	0.044302337037	-0.017287267056	0.079258474975	-0.159677948947	0.338961490005	0.423448821906	0.440854046604	0.514148605560	0.653472840316	1.522469769626	0.127796157041	-0.978721105146	0.728582029199	0.080937954795	0.234248075216	0.104792926981	-0.181840699912	-0.048293491536	0.020552591643	-0.259137100638	-0.293309463498	-0.364874632391	-0.194060608554	-0.131979904367	-0.088847524711	0.583036045911	-0.118517195681	1.511454522682	-0.486798996537	-0.422138702279	0.055623212418	1.252343990044	1.450340615476	1.359973979886	2.419419262711	0.201405375027	0.083743217815	0.610022667105	-0.471197149936	-0.138798029548	0.027816905586	-0.244933097078	-0.106284529704	-0.329085179149	-0.534383098710	-0.466927533194	-0.189466489097	0.879991118469	0.846940789961	0.618872028817	0.308094658274	0.543815564674	-0.081494012531	-0.936860572414	-0.211624419955	-0.131778423083	-0.270844933746	-0.019551404858	0.856254920641	0.859792211531	0.505103016143	0.761174596497	2.092145255326	3.302238364103	3.475203514478	5.002695141404	2.272500630574	3.276031871014	1.459569711028	0.705858279415	0.512673996845	-0.462330851353	0.430985204214	0.070457581075	0.091810722691	0.559790377207	1.961968902957	2.660781374219	1.347540116174	3.199737399953	9.833159810815	2.620711060561	1.978088539205	2.046593080955	1.571008045065	1.743279044321	0.868285368901	0.670791441239	0.884095204753	1.177287964201	0.865300849869	0.466617476268	0.357685868465	0.398698692910	0.928768304161	0.956414892650	0.490360150132	1.022986001798	0.807604128980	0.744709630571	0.786253319635	0.084243425521	0.438145947917	0.149122381019	0.123866820484	-0.021355670066	0.357449917837	0.356280388878	
1066000	-495.743883	1	976	1.999701587656	151.970374690874	0.717013206056	0.551130983684	0.696518683163	-0.154912914009	0.177257430925	1.920345560192	0.944441187881	2.824304396400	2.894002913184	2.138467985555	1.502432997723	1.672510530842	0.580626819131	1.266620800351	1.200030740381	0.765582655351	1.493854300903	3.547202856417	2.401827693824	2.476223141782	2.671880466393	2.102046481207	2.026471938810	1.323667126661	1.620573952268	2.229872736910	2.313116675445	2.293861807669	2.837038776556	3.152723410636	2.409007146047	3.402922248829	3.099621126471	4.206452920549	3.038031343783	2.860487640601	2.462189081085	2.697351958596	1.912163027477	2.777312824744	2.998234127987	2.461246504094	1.726391348309	2.880726916324	2.167962271132	2.258720871145	2.199185807327	2.758348977516	3.307236804332	1.698664792592	2.411195019200	0.900238726719	1.566018957399	1.682243759549	1.414987745931	1.737346698217	1.811594885774	2.559138418158	1.271360134159	1.788128563255	0.483172997766	2.779386585691	2.549285499889	2.848777909348	2.646175668712	1.744396426695	2.320428773756	3.075815654532	2.899814096102	3.148140141920	1.879932429230	2.070204559134	1.809086418369	1.456521582270	1.841432098108	1.718523150652	1.851483991065	0.423520783437	0.666659929124	1.409893293609	1.363510823855	2.745893234156	2.464069857948	1.481062392323	1.306384590275	1.996716888972	1.698865340640	1.315181851391	3.371046039313	2.738634337416	2.749792221206	3.671978268233	1.928750761975	2.557926623731	1.758990740029	0.912179296730	1.912616605066	1.182021495447	0.829653476796	1.287021907042	-0.109936525085	0.462902186690	-0.067921818516	0.043597863542	0.242948258890	0.564503086764	0.398642999065	0.057164288702	0.926999199129	2.114449770983	0.551652944705	-0.536596442509	0.833284205132	0.502096792763	1.112936215732	0.674978931739	0.495453420125	0.596169491351	0.306647945808	0.673637958512	0.544248043676	-0.178124629496	-0.476086048860	-0.293790075269	-0.069932833025	1.132703599880	0.536840328977	1.856128662486	0.571831538677	0.648742871888	1.073790921706	1.481184290735	1.621934980365	1.417032286955	2.630475773738	0.348660702686	0.501196033208	0.821928967733	0.052418383476	0.380135589373	-0.111400698700	0.286914474470	0.125592716707	-0.081182448905	-0.165750928948	-0.262411858464	-0.279159775358	1.175153270207	1.270751748652	0.620750764519	0.326916922083	0.687486612917	0.268047148586	-0.547334520673	-0.022389119439	0.258430916179	-0.088172475087	-0.240578164179	0.966483114752	0.689587454625	0.399406330412	0.394309980282	2.667811402506	3.581812468711	4.154146894296	5.200679362448	3.343730002413	4.157785381053	1.944140972530	0.918244452206	0.399567310388	-0.136671801468	0.717492848830	0.986186117612	0.165454938143	0.539801752836	1.935501507089	3.168141015267	2.132028733773	3.612816683414	10.064659001706	2.801610813731	2.244717446348	2.471689320369	1.596029074571	1.495544988409	0.680956219006	0.517295879103	0.790038343192	0.762953209836	0.498537837557	-0.166332271627	-0.743880403700	-0.684629533003	-0.104449278572	0.146499489954	-0.693186930425	0.090744277560	0.840086697769	1.453937415796	1.407558172492	0.567839837504	0.575571484968	0.449910243898	0.501737155145	0.026708499717	0.382399677490	0.439643065906	
1067000	-492.601285	1	255	1.997765319657	149.707760532341	1.226703469237	0.966378319006	0.923242797732	0.671474727508	0.134163509692	1.711341721625	0.731875205038	2.399853589432	2.630626251722	1.501615579911	1.045745779794	1.418235951207	1.122349004934	1.172531199367	0.832647163049	0.672279203596	1.695236734403	3.457799616294	2.487950571876	2.664976170418	2.811191052381	2.284065546151	2.097743102441	1.795215177347	1.442699758733	2.153737850112	2.164373490377	2.222177104803	2.952231885224	3.008493288875	2.658159701732	3.257546526471	2.253166789775	3.298385674312	2.654564247586	2.328190276018	1.701941325836	2.113030999003	1.922006037309	1.971511290781	2.245917522946	1.745714925416	2.175734799005	1.773002847646	1.195201387844	1.597799970088	1.270031865849	1.710557290169	2.844429490515	1.282816199640	2.492379840245	1.273789619933	1.905104648115	1.999716443472	1.567114092220	1.852536613982	1.768036185845	2.086532320236	1.155299514554	1.942962636048	1.299195829292	2.405630751152	2.335575554248	4.008618581188	2.596750436037	2.290815706048	3.007126936694	3.368784083067	3.115436148798	3.166892597061	1.487008064684	2.117517917767	2.130759722253	2.158551702643	2.311225760522	1.967322497572	1.340233636627	0.511638923363	0.478592916207	1.255973003073	1.681848694978	2.826437150371	2.619404108881	1.767333545364	1.204956311877	1.966965980111	1.699866629657	1.227529970748	3.220701906127	2.763200972672	2.997337704668	3.471856691307	1.936979257864	2.912879999154	1.879535590335	1.888146325793	2.277533669113	1.295063464194	0.715586891757	1.173429021755	-0.212594483562	0.033417414581	-0.782761409496	-0.285001045266	-0.439081929213	-0.016718134600	0.531419460809	0.529804886037	0.638132429537	1.687842419750	0.375041929399	-0.719225620647	0.791033826181	0.397763582946	0.946171337304	-0.296608365539	-0.281563631983	0.602849673252	0.292847328745	0.422663890759	0.782310384547	-0.205369822433	-0.233823294675	-0.163124242029	0.168133699341	1.396491375143	0.524535523318	1.347888982701	0.599861608558	0.511670762080	0.698469660439	1.735430273936	2.022151767028	1.125841068918	2.274211788475	0.360496096383	0.548476334248	0.512565775066	-0.385642385057	0.398190547055	-0.347117324109	0.444349294825	0.461916245196	0.589159175033	0.696028737676	0.126134421826	-0.243935438264	1.318554415147	1.606231890678	1.565853748300	1.207239305332	1.457879874596	1.095482977839	-0.138461006900	0.742137399428	0.934195741698	0.809823411755	0.231164261578	2.021922797635	1.061903890343	1.183777184889	0.890157284841	2.694203638463	4.061641091713	4.616018043322	5.782850234341	3.551623935487	3.767286570731	1.522940237456	0.842005428875	0.457824891079	0.142180637519	0.334612714283	0.523401035979	0.285609891091	0.838465090476	1.749994095334	1.934858016807	0.773896484703	3.322969274930	8.725808723029	2.294180134454	1.625783330754	1.617549552270	1.355297077304	1.229832004198	0.876877988265	0.966409503955	0.858289009453	0.934745418420	0.820750530818	0.200361485888	-0.311707061601	-0.239715315301	0.476032302351	0.682282565793	-0.817761305583	-0.010213012550	0.715839281330	1.053233669105	0.971341969868	0.407998129048	0.206817202298	0.194856039124	0.198826650645	-0.325782299504	0.232152980619	0.065442828905	
1068000	-498.976404	1	672	2.000466225018	154.333415385467	1.113581008383	0.202007890525	0.664678179179	0.425764974693	-0.541776439237	1.624849214762	0.703277151170	2.402201602170	2.480585587882	1.388013858552	1.085633755318	1.614931114266	2.381214749576	1.762828994093	1.215232060551	0.916122567052	1.745975960711	3.385862637474	2.683399724233	2.870086187990	2.349134569788	2.148397708749	2.314234196509	2.095128386223	1.769704399053	2.598138975094	2.476771089235	2.339891011485	3.518804997487	3.468787864463	2.852260890842	3.074627981484	2.849756028648	3.660232273627	2.363973183856	2.124995356550	2.035977446900	2.362204457684	1.891059929816	2.190864446637	2.454003888430	1.996851011224	2.368556456597	2.035675838684	1.388565282260	1.984533267269	1.646077714955	1.732589638915	3.392777262840	1.654917923518	2.586962245395	1.050129973601	1.998779498987	2.071385995112	1.746462265457	1.834233718894	1.673933891051	2.001624400475	1.834156249067	3.198166264242	1.956909353053	2.020762826162	2.073181006191	3.163669872614	1.934702911229	0.867365348677	1.230079706021	1.934397175521	2.448624401213	3.239365437624	1.324797849766	2.212029399256	1.498848939013	1.117814959965	1.767332218381	2.125660130555	2.343342158421	0.927472154584	1.174421120215	1.872017120665	1.774386128361	2.507568579375	2.491011133146	2.106174193550	1.535623002025	2.024842832928	1.662635555571	1.852892729649	4.029071531768	3.893982891252	3.245996724372	3.672769411002	2.549991975452	3.390924682352	1.957338903876	2.431935792853	2.272053887006	1.814048728684	1.770658447191	1.910027696236	-0.157805010625	0.589283256985	0.543922087582	0.202808647079	0.086944582594	0.719115509798	0.900314505510	1.141810909198	0.833839971004	1.564251726452	0.438928460233	-0.435122714911	1.288059101767	0.266300876992	1.090158398983	0.631337009439	0.188534393666	0.553900201311	0.230616431262	-0.199047394625	-0.254396193244	-0.704996861019	-0.415402846432	-0.565382076977	-0.269963746513	1.250556900842	0.337821833091	1.593378872725	-0.016791576264	-0.291390563935	-0.190744537804	2.327728096938	2.992312977357	2.009578417969	3.419386208824	0.375399998713	0.705411836178	0.309316344984	-0.350108876296	0.692527638197	-0.542624478278	0.770189016805	0.498730081103	0.082415361379	0.158653596720	0.247272270718	0.487330658759	1.210317990864	1.671876220757	1.359543808431	0.862452931909	0.986700120999	0.872764983800	-0.475494270462	0.382321971713	0.680481531070	0.705220079533	0.524316424227	2.022656734254	1.108146737292	1.540620183651	1.350586149374	2.970588744823	4.080128779127	4.492459798948	5.302652553619	3.722621112139	3.706906102908	1.976751494881	0.703957679506	0.423501763781	0.119858207831	0.195994410190	0.754917182997	-0.265867438428	1.003825425537	2.223981863845	2.110667406374	1.241106960093	3.629254772512	8.930006898057	2.551300069892	1.999571039181	1.648248377879	1.364914545953	1.219767323896	1.455331900556	0.608217081079	0.560502135798	1.600813938708	1.253224989695	0.476364963511	0.138664588570	-0.268253138835	0.359750169180	0.642194376531	-0.176865377761	0.723050668835	0.845733141601	0.659671724205	0.646481182101	0.956220374895	0.429431860640	0.551652189000	0.383418266947	0.029897259534	0.339768502401	0.531923929994	
1069000	-489.173885	1	51	2.001436376791	147.278481984200	1.513076073323	1.572267538226	0.157636836034	-0.243122262113	1.502284649537	2.835710712129	1.913847900701	2.762200083177	2.781179954662	2.217611509253	2.332425595412	2.548696257766	1.992916492590	2.895562038650	2.467913185474	1.714507700690	1.653369290932	3.859356010065	2.521804017214	2.503498241389	1.926888809424	1.723579397221	1.786680307939	1.836210055306	1.407014791715	2.110497769101	2.346572146064	2.325144523706	3.165853281495	3.439962964144	3.339344225844	3.733389825478	2.630718383865	4.072120311958	2.803776938380	2.052279602172	2.095700426221	2.210101840983	2.100110761761	2.382770843643	2.704006283561	2.116285297754	2.455099758668	2.286862856000	2.179634822167	2.523283569920	2.212683976254	2.641571564531	3.595866256977	2.136735407427	2.474587369574	1.028551614129	2.010913961863	1.865148949874	1.675537889457	1.720673964705	1.430484544160	1.965030556529	1.397826404097	3.452015366104	1.898283540909	1.712416819610	1.259368749565	3.144438757895	1.719082133192	1.077544979594	1.879881024795	2.034847679674	2.679140615917	3.038291976595	1.131613003767	1.767322165736	1.115669188932	1.061088304846	1.593856072509	1.730180670439	2.580105226365	1.711290924191	1.492463524876	2.076402034655	1.748188298741	2.461604186255	2.539398856759	1.883520490154	1.351393067056	2.205938578885	1.813188792611	1.572282149261	3.667524010127	3.480821274033	2.654707505832	2.654531182558	1.931610468309	3.030839135619	1.700228849663	1.917282181689	1.647957160718	1.051982034909	1.374040544907	1.605429550879	-0.230205468241	0.840820119627	1.131505688864	0.607435956020	-0.048770091075	0.301256957331	0.963951958927	1.118856741253	0.846961643553	2.290095249507	0.549379082422	0.103012448689	1.594245665123	0.296457405480	1.005869121784	0.768796110400	0.256641492359	0.730220895938	0.598809426935	0.958786681160	0.508616517761	-0.135436064103	-0.021033029399	-0.568945242607	0.031933911844	1.255289990522	0.358261259320	1.084281250278	-0.301467827027	-0.660770669675	-0.641286811360	2.022775843271	2.300905264985	1.432373997792	2.549504259768	0.154383220750	0.623610050196	0.329152835459	0.135733591299	1.682987499770	0.550347975768	0.362861992258	0.495777925449	0.165160209503	0.404490224945	0.148674907910	0.065387853611	1.112822211796	1.648413476844	0.884257377786	0.533040530377	0.439396290552	0.652540923837	-0.259899060923	0.009627683832	0.182840304829	0.180377134424	0.227059030804	1.372000166663	0.659982824727	0.687668228173	0.633797965189	2.449460649204	3.696871392019	3.885269311766	4.545011438948	3.181012382515	2.936065508800	0.945746655750	0.851555159746	0.625322433792	0.498758064802	0.139719009572	0.571251874597	0.520161651817	0.751918589143	1.830190154347	1.607222143855	0.707363750729	3.571138719191	9.447500239815	2.442300008145	1.766318559008	1.938060279812	1.752162772561	1.319034152322	1.304541727424	0.236244536999	0.018732412849	1.198869962016	0.819574849665	0.388413451058	0.471987623767	0.043129941696	0.741745627589	1.147827527172	0.565070695015	1.226408822994	0.854761319470	1.263175667130	1.056137931558	0.861024984296	0.169745258779	0.662817890066	0.357772962743	0.127875205806	0.373103221226	0.475440531798	
1070000	-497.549462	1	787	1.994947493903	153.285794670504	1.435731420556	2.149403612727	0.149863474978	0.248603469559	0.669861103806	1.379076352008	1.293396801062	2.490686795836	1.959247153866	1.158866400093	1.581148186648	1.333756428958	0.656248170814	1.152981121443	1.175591471707	0.756588508706	1.017973370818	2.873042985651	2.535195137117	2.615082798882	1.764850401647	1.196483005033	1.090015066277	1.614444443769	1.334895493254	2.191261993628	2.285404803367	2.381287275093	2.483166537047	3.107414578628	3.204527308803	3.457128680961	2.327462924935	3.444018274948	2.709537458942	1.986560608285	1.852005814515	1.879507614277	2.181541410645	1.903109404623	2.235589394212	1.928866226866	2.819907355623	2.533021864549	2.307746239468	2.639372767789	2.189133283049	2.203572755530	3.569860007294	2.439706341745	2.950353207012	1.392210901912	2.100141812428	1.926506064027	1.648689082319	1.609023461145	1.759354430236	2.677948821218	1.687530722712	2.019758938201	2.156866382337	2.331979022278	1.583334821524	3.836345577561	1.806596329914	1.155713896414	2.726907146328	1.489421859892	1.855981080159	3.273618045702	1.561398155296	2.081673043142	1.741375527269	1.306735926439	2.357815863416	1.650570964945	2.161221540296	1.438720661787	1.431524910205	2.018614275484	1.598060488877	1.888494665099	1.479803242595	1.760095656574	1.016610866838	1.927370868178	1.577074013489	1.259380823030	3.554102739344	3.221906003613	2.547713880963	3.259756087832	1.597145353598	2.262245977255	1.281088949000	1.919150910567	1.367706136627	0.695120275600	1.149148912092	1.188480888965	0.032394928396	0.089651227202	0.176229986537	0.260592364940	-0.302497988748	-0.261174550676	0.976601560736	0.677742084762	1.009524313240	2.523294446238	0.559386412349	-0.759731272644	0.344807802930	0.456984180292	1.450403093548	0.862485723412	0.006273254278	1.110800319423	1.052595017690	0.890826087829	0.267652563144	-0.172872142226	-0.115115063219	-0.407087048177	0.158732986797	1.495071520735	0.614909592041	1.301324784666	0.190797644629	0.024690517588	0.422525680723	2.143499571356	2.194445296169	0.922008642377	3.199322434545	0.258395806907	0.546824304266	0.484856017407	0.721139635141	1.979532791990	0.735719084070	-0.304636396298	0.738073092264	0.099002573691	0.192112355170	0.739831236822	0.713062046266	1.181307477659	1.558574191813	1.201470448624	0.780663774887	0.889522705180	0.747483000317	-0.245507669112	0.173928350695	0.121396173744	0.037657841314	-0.297304452247	1.504505618017	0.511389239664	0.815961160829	0.411338846521	2.388619214861	4.358493430767	4.815479018849	5.491824072724	3.189832588854	3.164873604604	1.561879518001	1.042276635276	0.766102681262	0.772996996696	0.458243065775	0.307976446635	0.757375272469	0.800734195703	2.159754751906	2.234874938677	0.948364977653	3.892006333240	9.643144137656	2.554891961037	0.916719654538	1.948851355113	2.083211829963	1.269678441853	0.961916531598	0.345731523713	0.357110604480	0.815419601276	0.244822583351	0.306810039817	0.338431885955	0.248514310069	0.125247504561	0.689630897382	0.529314440465	1.495080270510	0.585857928468	1.013668214853	1.035164099986	0.299429171410	-0.171011687857	0.583553880900	0.469000272544	-0.080160463890	-0.205361361867	0.170270928269	
1071000	-487.152662	1	865	2.002157774915	145.864394247152	0.840301463806	0.815112515052	-0.251862653606	-0.269403403111	0.189140921818	1.105319614481	0.909736346351	2.427091238674	1.760311359069	0.874101362224	1.439889337074	1.415090971945	1.190615130127	1.289685245278	1.615308515937	1.241195892481	1.806173992033	2.974392352219	1.834572436670	1.718436093217	1.720420335855	0.983058926737	0.962343154533	1.276151527544	1.368496952629	2.158915054642	2.131357458529	1.992298814497	2.331774568371	2.351697943008	2.641620966844	3.985420548898	1.872573692515	2.940625997395	2.934545224086	2.589876932106	1.034732047628	1.366828249776	2.112084334690	1.735084545239	1.680746993576	1.481552707506	2.599716756162	1.896552430540	1.538720661376	1.639987596476	1.413509386060	1.286936227728	2.605607368755	2.116447068589	2.889021564686	1.868019234267	2.248734838591	1.890368319343	1.863690545908	1.915372147263	1.831216857167	2.809032410424	2.060189685324	1.512759979431	3.100927581204	2.761282880895	2.440839455271	3.933131109750	2.324170214677	1.953580466117	2.644381623311	2.058163162953	2.448504310776	4.262410685904	1.900531495774	2.637367540830	2.268535959044	1.767245682445	2.589664912711	1.905805867414	2.355857783399	1.637917780032	1.594465550171	2.255018644969	1.980005117631	2.211858137787	2.025876211436	1.702823994594	1.098057903830	1.817523964845	1.703542901600	1.287865828098	2.986956573546	2.547814470028	2.204493834195	2.271303095454	1.524199471328	1.653940558122	1.399353784818	1.550607051361	1.318503277169	1.374075555575	1.278097700133	1.240714203977	0.284491135585	0.065448949364	-0.130294839064	0.392082834173	0.019607386070	0.440125749206	0.794319984253	0.224017307170	0.831563564733	1.645160180737	0.450767763039	-0.456943595068	0.388865622433	0.560231331009	1.381973069726	0.425480709320	-0.388652700951	0.785467208018	0.666973473312	0.623277056266	-0.078158094632	-0.245391718503	-0.057855977358	-0.736962583735	-0.275786664776	1.408392899346	0.399964648770	1.483637120871	0.445550146572	0.622532521342	0.570740944536	1.498179928075	1.760065008370	0.671270189768	2.975470742202	0.346093802274	0.522967278188	-0.470083966878	-0.190691482503	0.739168074966	-0.470849359506	-0.809915246943	0.809065107028	0.123407670120	0.276070400052	0.290437346932	0.984072515932	1.454507849665	1.971808891092	1.557199787062	1.218420646578	1.725770376388	1.091714474570	0.231807987279	0.610209370730	0.614153037534	0.315202064336	0.102658272489	1.739076553756	0.910789322538	1.249595217653	0.901696090987	3.444252987911	5.542246667496	6.249380725941	6.244117893631	3.745340177882	3.514518781773	1.703863818379	1.479768714676	1.196870332846	1.033799429499	0.574656660670	0.639985362990	1.064067468790	1.266376726864	2.171129493665	1.658065681721	1.049615844394	3.247217085971	9.489332142088	2.295701566680	0.882563900072	1.530735631985	1.868484090884	1.326274101645	1.261892408604	1.096879607710	0.561012554681	0.971654087872	0.483633066702	0.537676937921	0.534559176342	0.262800612392	0.048972458815	0.511200603950	0.639008333315	1.651927038241	0.981523062924	0.873730840934	0.839836796833	0.551886627997	0.015092929856	0.678269992748	0.220123563719	0.228124784806	0.293319638281	0.470362160411	
1072000	-491.407745	1	45	1.994574505948	148.857287377371	0.905607312881	0.559129047464	0.208732550098	0.197851898029	0.473877819704	1.550437923995	1.027915530074	2.197561765532	2.069881408963	1.733433449935	1.977089765316	2.077220743057	1.124301045021	1.684645163084	2.576467283818	1.871059733892	1.836172872119	3.236179515678	2.189484352691	2.379211722092	1.900337951441	1.188021122727	1.116118889338	1.480152843635	1.725583147434	2.228468950787	2.352642981980	2.267887532976	2.269807520541	2.265204929541	3.162731768627	4.304558822929	2.381119376102	2.587613570522	2.060154691332	1.873508581720	1.793913444623	2.039186420943	2.265369578149	2.532384596326	2.240281868445	2.219063993582	2.539501887793	1.946005174916	1.935813798051	2.022102166077	1.786725144918	1.756255123090	2.878551972890	1.861612705090	2.474216898984	2.141121397928	2.161141713092	1.801327605621	1.631167657427	1.758481515250	1.503580112571	2.277660274408	1.335174525603	1.307900893756	2.885973055482	2.012712010809	1.607294222881	2.654774900276	1.711865062310	0.601498483949	1.434379736827	1.072524352143	1.808359628536	3.506244242370	1.199889290891	1.287526904905	0.985835971779	1.129382343084	1.642175731970	1.919803074938	2.505917964335	1.805349644594	1.840089514031	1.959356738278	1.621280047189	2.060464011448	1.815424912855	1.978369943983	1.475084857080	2.035971332876	1.786768536256	2.048812413762	3.144294944269	2.384051684341	2.912284283352	3.056028618593	1.914842961627	2.295758796731	0.891024041456	0.539930849658	1.240745324514	1.353289184162	1.278578641339	0.623942342238	0.523704911074	-0.094475289871	-0.354248114054	0.426013070371	0.076130517754	0.652126113921	0.655964404161	0.251466420203	0.789848085678	1.548660482579	0.336905284920	-0.053265393252	0.552799222276	0.650844185049	1.174975210553	0.989689254217	0.117158790160	0.592995412581	0.253084519076	0.611753731564	-0.043277358504	-0.108474118414	0.119756681717	-0.846806559196	-0.547090255423	1.429940175255	0.307054020238	1.350094139259	0.122462654202	0.100860702437	0.275426472107	1.367166825998	1.492705633529	1.486995394619	2.869288106454	0.594556594431	0.554228784953	-0.156667141238	0.349436465308	1.014986875963	0.025552892979	0.037650182265	0.212353860154	-0.409755666559	-0.573199657505	-0.292278077570	0.362128663058	1.396257131371	1.879600084501	1.472298429019	1.406249882864	1.753996855273	1.213075782158	0.406721007504	0.941905285605	1.267599250327	1.311128559383	0.847157427242	1.463967802265	1.161646413462	1.554948962818	1.231820333991	2.794439331166	4.686272712435	5.189778412472	4.803381547142	2.963314061053	3.607618585572	2.237230666054	1.654821983902	1.370214130028	0.902920465774	0.599829298295	0.211325006485	0.989980691586	1.103214373401	1.937998645657	1.509638794737	1.109173982267	2.720070096395	9.662330331191	1.853863458138	0.283518239368	1.160854483381	1.349916979957	1.061411814805	1.357254767373	2.365263215407	1.426594423926	0.931049980802	0.823563022924	0.606911392648	0.536236282961	0.559979357121	0.432451900179	1.218779691466	0.509458606081	1.724994220215	1.429877293764	1.023128311650	1.080409297301	1.032019092831	0.555313736878	0.923244277775	0.330001595255	0.346158904278	0.464378994286	0.211578578603	
1073000	-474.531425	1	763	2.001010345085	137.336321064127	1.415714647139	1.581617889674	0.527188207158	0.615974582549	1.316527959125	2.076409596737	1.810243725009	2.064298008123	2.240000122880	1.783835301399	2.234309030686	2.182389680968	0.775501474931	1.746831234639	2.529811502432	2.122566546071	1.992269227187	2.848696703223	2.019001701290	2.619392912027	2.016010366340	1.489702029128	1.071602465758	1.528292932024	1.615981059392	1.891930319901	2.176581536423	2.173005238525	1.895944305884	1.342709214759	2.759117361106	4.116841793116	2.356656639754	2.418621032257	1.778184995706	1.560668675186	1.783430073903	2.047538240258	1.860140579869	2.721511756706	2.336677049688	2.279333303693	2.289118781575	1.800303044619	2.104521908446	2.141029419070	2.014437684470	1.895752818823	2.593912055119	1.787227024585	2.092661675094	1.914773179926	2.294142637846	2.026413224864	1.585490845128	1.748351924757	1.373905632251	1.909930548979	1.306046651949	2.054005170625	2.528456123977	1.818756859784	1.426432218705	2.524086334553	1.563849203370	0.837157717440	2.452742784706	1.844519169999	2.709367376654	3.734708214781	1.130493067790	1.322571740374	0.628691012910	0.932077657018	1.556821489760	1.861827403017	2.038773215364	1.637886493137	1.573684706011	1.430654812141	1.052624642241	1.754507927239	1.738611051024	1.415143356832	1.277496592598	1.751463071846	1.537551080958	1.894920757737	2.523582649910	1.699066189114	2.384379550175	2.301335685187	1.369522171907	1.736113806540	0.770734670740	0.641663431829	1.196023545215	0.954564033876	0.802955900929	0.715620877144	0.621140324452	0.030669162734	-0.329965193447	0.193814050902	0.021957257751	0.466639206267	0.595705423699	0.251073325101	0.655255086507	1.005683493905	0.469648365996	0.123669133347	1.321906030088	0.881856360460	1.196509544322	0.753246629846	-0.057612920992	0.836884911516	0.205959191219	0.607448100057	0.006761066744	-0.380525701412	-0.041955904611	-0.065224440365	0.035374769096	1.451179348905	0.528594809008	1.080542661325	0.014936378680	0.342924490255	0.089791354383	1.154722392009	1.189262781515	1.377399762393	3.022006460786	0.852518438858	0.848512176858	-0.118900272673	0.722289159289	1.296832901844	0.252455238940	0.310628490645	0.863157060104	-0.567306471691	-0.870053856064	0.688155103843	0.306089399026	1.708990946961	1.783939252917	1.286912375081	1.125508811465	1.039049653225	0.990419128415	0.223495586599	0.778067203189	1.132980284874	1.227419699805	0.696375551108	1.328810706284	1.154284171898	1.374972073544	1.262342100511	2.725555886935	4.428888505214	5.186283717818	5.463773246070	2.624786618915	3.352609557451	1.791168437790	1.769503178092	1.350367219211	1.109577713451	1.184505722897	0.799008733751	1.384561120846	1.060801324391	2.426974674068	1.922803134494	1.599072793596	3.417557109721	9.563058427817	2.319532376459	0.823535263857	1.894491349195	1.991011236051	1.459510695898	1.228984286144	1.507407114318	0.743609665009	0.805749286726	0.867532735836	0.594078120393	0.637614846825	0.132248931085	-0.117806787380	0.430171080586	0.742441760345	1.741730316546	1.338935427599	0.866575658339	0.972029059720	0.866456998097	0.482950269874	0.940383963304	0.091054780021	0.351862525569	0.465587039561	0.046849615797	
1074000	-475.834947	1	892	1.999647072487	138.193500479448	1.430143132449	0.708294863933	0.338874092563	0.193490037000	0.646834011013	1.394889627231	0.896324685473	1.465020747899	2.153145101973	2.323611091334	2.534766206170	2.450594691572	1.558245310739	1.686048744687	2.201525306716	2.013170751248	0.867084366029	2.854904546528	1.668703454431	2.143243974417	1.778217912417	1.510896882995	1.969477020685	1.508228667674	1.507087668191	1.851490653191	2.038268405745	1.836161391031	2.211729465973	1.551951441829	2.962653102551	4.190357655907	2.543843181741	2.870048133136	2.168056863454	2.511399426686	1.706342676474	2.121155687638	1.803196640894	2.754969614054	2.288372810663	2.142215223258	1.933763647434	1.661854639352	2.524283877106	1.655092050207	1.542763318598	1.641996537059	2.539670457353	1.818090140603	1.789769319236	1.616667682424	2.374687663964	2.071799252082	1.838128491654	2.018679906631	1.284031558438	1.779012042572	1.403526695770	2.462404017488	1.810804435094	1.709275343727	1.234724407002	2.461598191374	1.773453592972	0.971705447596	2.493817282802	2.118596459140	3.525035340629	3.191933798943	1.150628380171	1.937443012461	1.324543931050	1.543229769806	2.638525297340	1.918585913201	1.999735292860	1.758465597505	1.688686485829	1.224763369662	0.904997365215	2.168100433654	2.373749769907	1.122598567133	1.002477749332	1.407689233004	1.443331524692	1.919193459565	2.118663151425	1.787191664770	2.723949489165	2.179695346546	1.594347001725	2.234881700518	1.192620811183	2.427369563226	1.799883533929	1.031669014279	0.739739320422	1.144431146565	0.521721209479	0.178866800893	0.172911593821	0.444337031598	0.308835921023	0.762760900371	1.103704561258	0.495669185549	1.131353434072	1.032488784094	0.462846524297	-0.014985848514	0.235633561309	0.823026511267	0.535951201176	0.647263512145	-0.092547747811	0.321439766498	-0.483136176051	0.382051145208	0.151443283535	-1.070044777190	-0.525613967736	-0.189416999537	-0.163084329329	0.878009420528	0.328340873389	1.071572726026	0.452632291326	0.903484749003	1.246881245603	0.569665033704	0.773585450015	1.004176488350	2.685094062124	0.924894613720	0.747376218627	-0.003760474985	0.229009187134	0.746978303318	-0.249005878657	0.400068922488	1.162465835344	0.333420101657	0.060578135521	0.470944737741	0.117786791850	1.718276448411	1.724225499241	1.231269598702	1.277531929325	0.855127727783	0.601150711383	-0.344984502193	0.558096924559	0.757886557826	0.828561220628	0.100466062411	0.620064790301	0.312481240333	1.000892590311	1.150150675023	2.314868021947	3.822866264235	4.092406850937	4.498427040837	2.326355652405	3.092562860003	1.086844664090	1.942029250215	1.635490218666	1.228597276200	1.123942998164	1.012558240006	1.522951950404	1.319242565965	2.205869504847	1.491505131072	1.129927468647	3.121971240575	9.602287275413	2.054350295232	0.751803398692	1.797417061347	2.174922275899	1.429305058715	1.364779423258	1.455537037827	0.803387669537	0.887008241570	0.831208371957	0.704883008053	0.479786660935	0.315419986825	0.012224117806	0.266820964154	0.651885467426	1.422665772587	1.186690391045	0.909479431184	1.001129255865	0.800634933711	0.587318048606	1.036786950057	0.381470245906	0.461432917380	0.566587027742	0.200276472048	
1075000	-496.146907	1	195	2.004280411334	152.263008526603	1.703789549416	0.249347402605	0.006971564423	-1.134197442647	0.338525124014	1.762214879629	1.284875211908	0.778101634192	1.893403673875	2.104035488626	1.865507413097	2.243164774491	2.431741724924	1.617095401038	2.158358722263	2.490077479432	1.589752466580	3.023318032796	1.675750258015	2.342718304951	1.366220545260	1.461473144048	1.789971249222	0.958375092125	1.284100621943	1.799702505280	2.148453794144	1.951625973092	1.912154823081	1.121109977521	1.972816715018	3.511671863140	2.434749288289	2.337395760418	1.450607471856	1.109435414596	1.366755562116	2.024873009957	1.827052527759	2.704532897532	2.141371976795	2.018785267788	1.626602298575	2.010922980078	2.246503708555	1.913108858408	2.067615186935	2.530845990923	2.375514801394	2.075971546596	1.381177995040	1.757252496858	2.263079879685	1.837707137464	1.934310571422	1.892073505580	1.043291812467	2.228090544186	2.296586922903	3.329009580338	2.098739144152	2.036325044013	1.772811079922	3.443754028097	2.410002197800	1.169149163863	3.169864003804	2.372356468879	3.327210035954	3.243159285017	1.576613333429	2.688197217910	2.298902543480	2.394315742776	3.632214525829	1.461488083055	1.535092267778	1.464758006694	1.669612312788	1.221793730832	0.783199654275	1.773264129049	1.780271371637	0.949140069239	1.004128850034	1.468307103783	1.837436824237	1.755109282453	1.413447448214	1.225950051271	2.429170467611	2.374593811953	1.742145741391	2.447372500136	0.933168250102	1.417383476069	1.426967200218	0.545733734948	0.503020286829	1.026872628443	0.207151070609	-0.173556036233	-0.330522654557	-0.424829273561	-0.463625036939	0.061676635838	0.494006162906	0.083982354908	0.943701179400	1.066640173488	0.727992843281	0.538179227239	0.442894722742	0.960971805632	0.323562973576	0.285184002810	-0.587444916600	-0.002693126737	-0.930584500113	-0.529357144642	-0.558003939934	-1.253419896705	-0.609895453352	-0.470772292024	-0.191577795821	0.574242339938	-0.301007990542	0.315193935325	0.292544257409	0.692065441395	1.071694635142	0.600298857116	1.242238495158	1.515071776503	3.362603981507	1.384848080826	0.964016359670	0.491878226675	0.730290260374	0.495971982285	-0.137549258189	0.952371856539	1.438082385807	0.170740284831	-0.097552712457	0.727178011586	-0.004409001573	2.240545359398	2.123640906074	1.340105305491	1.267330055941	0.668546799122	0.526650283216	-1.056330837251	0.574271527090	0.731434297364	0.915577988887	0.360916215332	0.304607692682	0.507996155210	0.767380303186	0.879698232990	2.259321210828	3.919277741577	4.292163435250	5.897458128896	2.629027640026	3.652085985556	1.524176124413	2.426443116155	2.027616793347	1.115663941935	1.428904853590	1.293585589890	1.461768526834	1.902786935105	2.392066062061	1.523327383341	0.981290543119	3.528859681771	9.472500896211	2.488690312104	0.898491768644	1.751822673894	1.929700412611	1.136928237246	1.809058599988	1.941097672042	0.653187296444	1.289315584134	1.191694511925	0.659843163519	0.016008478752	0.043878008602	-0.276419679472	0.071921060854	-0.295106611416	0.571371496445	1.300784064254	1.259869811175	1.534080704830	0.612684470855	0.006502623370	0.674077465740	-0.172783092797	0.155287827026	0.306688948955	0.111418599179	
1076000	-499.099402	1	341	2.005898427585	154.424051444330	1.950529339977	0.852089240498	1.261111605412	-0.071570545904	0.667661677071	1.821369674873	1.641113404982	1.214064570115	2.326437052104	2.666639933278	2.836082760754	3.226660952192	2.806168139365	2.369352387374	2.575350564745	2.648115514159	1.685779659617	3.347778870593	2.002167325625	1.908029389063	1.507137821335	1.199914738780	1.188133867766	1.144110948328	1.401119062030	2.259398035963	2.361800895985	2.026621378648	2.283228886379	1.152002759036	1.678264083265	2.952340720596	2.654324920741	2.775377401681	2.404645241252	1.719565827049	1.564435194200	1.754035441872	1.758705907130	2.806003490674	2.121240589033	2.282438574973	1.788404265471	1.470613865493	1.495890914458	1.640510730727	1.990183384377	2.055050283565	1.738918934233	1.676217454295	1.248797566395	2.326268341065	2.241802140115	1.852209473637	2.015055575856	2.154005083033	0.833795693990	2.192502174961	2.622870960499	2.639793509442	2.957736118313	1.482379607222	1.599736347331	2.969311890854	2.200682581603	0.657571329078	2.694114031367	2.002569141934	3.303493501291	2.576115560400	1.088501319753	2.440056324385	1.824698560212	2.473176799889	2.859929209471	1.148876631450	1.157070189632	2.836376986638	3.357751620349	2.003547381721	1.250191888481	1.631418768654	1.512213100440	1.308077327916	1.263252436451	1.328659323126	1.840340523654	1.775266304268	1.187329736474	0.591016101320	2.871359880607	2.844230019802	1.689562424449	2.202863022778	0.484030110827	0.752434462162	0.890904799233	0.743585387859	0.529083002963	0.531955558754	0.776126355687	-0.707327927905	-0.682664713834	-0.869465792489	-0.946437211254	0.012632527367	0.102884417666	0.400006943566	0.713164351142	1.135456894586	0.535776691204	0.397732550278	0.789367382862	1.028069584314	0.743443116170	0.852144284881	-0.092112962415	-0.307411353712	-0.784434425988	0.073787314317	0.403954545593	-0.623296819126	-0.109306383986	-0.210861666264	0.179389601276	0.482088165023	-0.601500936962	0.176381842485	-0.402318757035	-0.229447767990	0.413559100264	0.771745329711	1.372478922831	1.435453544682	2.434219917858	1.673165393751	1.454869502222	1.015489362067	0.924791609073	0.498969333018	-0.005687023202	0.187846153378	1.862467192972	-0.372438040645	-0.559630695717	0.948461911587	-0.197229904578	2.981927448173	2.576976788118	1.762243983846	1.838522796416	1.602695595840	0.963900838817	0.290478314935	0.953149473009	1.173036125610	1.007699100410	0.121303332723	0.764656875165	0.888694680378	0.953490374772	0.713729912665	2.844353384403	4.332437497343	4.178523716027	6.190041226180	2.892011925635	4.101703721296	1.715848139887	2.888843877339	2.414291844404	1.510060741388	1.034689741943	1.030550105879	1.648497765147	2.126320279013	3.128701192041	2.630418237986	2.686886345762	4.135771362454	9.703203051979	2.655425003748	1.600524682521	1.651499173487	1.948370120478	1.154713851320	1.916367005869	2.854895990207	0.729952175140	1.466635777776	1.424411610975	1.046364012224	0.733192155791	1.155613957994	1.024753340579	1.289201294332	0.635223468439	1.372014579360	1.269948577201	1.098000244282	1.119021367973	0.528626744776	0.242415464208	0.873171047310	0.257189889760	-0.067522637011	0.179799136858	-0.122921728284	
1077000	-496.078142	1	455	2.001846610839	152.213038254930	1.646080929671	0.583133456386	0.877313221890	0.099727309854	-0.083666763711	1.252366221153	1.344955526276	1.534405467907	2.195029625974	2.039746217592	1.762345424334	2.403045371511	2.214306316166	1.959890028458	1.680390062902	2.189010228749	1.523417758762	3.684384691332	2.415300341427	1.795585324294	2.197026465473	1.706281386483	1.408914442925	1.449818252387	1.737519860960	2.685334052617	2.565803512857	2.142032267266	2.750110523082	1.543630327101	1.815736053169	3.732326461678	2.907291750168	3.125658471283	2.956160368585	1.613744262348	1.623251768467	1.563421864716	1.424761173363	2.657910144715	1.512464582852	1.836306508082	1.933413754067	1.958560223932	1.643974888488	2.094338202106	2.139670255250	2.301248282906	2.564373409231	2.181222224608	1.637025924834	3.104279647702	2.226703566896	1.978514603929	1.972083823128	1.935563026104	1.036589365610	2.476110985365	2.441223820962	2.084769313954	2.820013389727	1.828229445179	1.759353768792	2.784169108393	1.999795699706	1.310244538277	2.235475716455	1.520793267953	3.350492436190	2.736578627285	1.549178067195	1.875828981344	2.176558950453	1.718632207535	3.103139901733	1.619684331638	1.981335502292	3.467060817398	4.037707214912	2.426421816626	1.544676560452	1.193210156072	0.782482484774	1.126952635883	1.108258889236	1.415461281737	1.886583660419	1.532558258010	1.903461291447	1.341642049655	3.477572181847	3.596015889682	2.333097167588	2.233987265454	1.353152782583	1.176900516905	1.367354988485	1.054071147326	0.877457456029	0.717955211950	0.356506252388	-0.083767869759	0.199903562458	-0.544734034768	-0.304078575113	0.468827306699	0.012617131042	0.875882291093	0.622094209103	1.647226049383	0.642198779779	0.839910649677	1.395728296392	1.027268127494	0.860307358175	1.701386273801	0.654067099301	0.184853440788	-0.350993598319	0.321875885052	0.553197067717	-0.184089526549	-0.027788306868	-0.427289509505	-0.044976190740	1.347496659698	0.339289277608	1.059635870670	0.500704969168	0.206017138636	0.797264991787	1.251978630660	1.932653775492	2.199920356378	2.749165346015	1.658278387774	0.966819762637	1.030368591952	0.899218990039	0.351191289786	0.004871990479	0.849489500797	1.527987497850	0.201557654636	0.137429657047	1.192205802067	-0.057857059660	2.893184929769	2.466582970720	1.692714708183	1.553077939442	1.195336734273	1.252203472555	0.392519822650	1.432745207980	1.637177983477	1.472453426926	0.812171318272	1.189751559427	0.584640732743	1.019263289978	0.895864084335	3.013021749005	4.534338361222	4.557590357249	6.112484888793	2.607307416336	3.411183214511	0.684202783807	2.777986955174	2.375363895318	0.824002027647	0.848436487236	0.886396233501	0.505794414304	1.957804916897	2.251932774064	1.581197956653	1.736229048061	3.281155167805	9.489224811285	2.100078378925	1.412323069161	1.769082737079	1.939012358991	1.313592237438	1.611159649902	2.349310774781	0.839887315812	1.184837308155	0.993360016096	0.383582809045	0.327981121430	0.461077241168	0.348198136821	0.506514749373	0.413124646989	1.176805193107	1.422788960787	1.190505425714	1.291208717127	0.524140486260	0.316418080295	0.955656032096	0.393462772564	0.022822730284	0.458696311876	0.402100441922	
1078000	-504.783579	1	719	2.001438788043	158.671259136850	1.151289483727	0.083295779554	0.387458472417	-0.507552201522	0.397270617808	1.196866802407	1.261689870833	1.715113508514	2.448020664641	2.085879070793	2.008953010962	2.929818168265	2.642107999479	2.736460277032	2.187025205187	2.730245108395	1.571471769048	3.820766282446	2.365140007775	1.686511838944	2.498089884599	2.154380414917	2.197543524289	1.453149596468	1.611776344279	2.550369920505	2.496239608076	2.111012005215	2.191403865992	0.932961928254	1.416691628530	3.490683729551	2.047735253913	2.855450118760	2.748669387531	1.936571015447	1.339909639244	1.524512988311	1.750111734809	2.385596571114	1.711860304690	2.355433747400	2.433348674412	1.858828502503	1.653928173729	2.105281018770	1.828357996425	1.849097242459	2.761359236579	1.982991272390	2.036837366926	2.864121925930	2.083892914801	1.864241513911	1.744643131096	1.584768399581	1.295622752423	3.314886910742	2.600266836307	1.548858246156	2.305128789527	2.840842733057	2.537878142736	3.115838569948	2.081987330947	0.880060655815	1.920460004246	1.614064760218	3.136794911050	3.385320712363	2.604711975298	2.772630883651	1.996366714172	1.822517817414	2.763667676309	1.916639509811	2.344457265036	3.187531385621	4.171618821396	2.139544898330	1.375498413085	1.233970173287	0.977902828779	0.985477865340	0.718381184549	1.190303571661	1.553131485543	1.410171374084	2.209121308392	1.511463448964	3.553560308465	3.455882804451	2.513529424255	2.081086416341	1.478067162738	1.224013677211	1.209384045453	1.290869516772	1.362257326034	1.493338792299	1.142022405546	0.729280037758	0.541893805892	0.069672751139	-0.152092245781	0.692806100570	0.081883056980	1.803112801911	0.272500275835	1.326236681751	0.078089774937	0.220716676818	0.253538499978	0.715767863716	0.175567341520	0.716802254898	-0.185765183109	0.000101161524	-0.770343188564	0.005353278806	0.421774604827	0.273180986610	0.491910237353	-0.257557985856	0.161487181900	0.820186918694	-0.575083215393	0.073189521985	-0.488757243574	-0.750513821733	0.431943894597	0.596045402716	1.196111929140	1.878357372617	2.481109935060	1.447156147060	0.679125452277	0.396297521636	0.332096288923	0.102870000071	-0.011239123019	0.228194500409	1.287599629431	0.868967126803	0.842468104945	1.068003977562	0.155815696922	2.676116693342	2.183568326133	1.176736889215	1.042250163197	0.831292474323	0.501612325347	-0.291241621713	0.661068299930	1.190091392245	0.861320198855	-0.021225413210	0.669340894698	0.249931143615	0.789817442043	0.543892890079	2.915754309667	4.069171300623	4.514319823437	5.843452191670	2.607362808815	3.462053462946	1.345185352385	2.740449591601	2.480488900735	0.482593090190	1.346629104836	1.260647660779	0.146930506458	2.358167145563	2.359890358060	2.065423564344	2.137716083669	3.611157329321	9.884666345051	2.291857535382	1.585793307456	1.643468711212	1.617244893147	1.138160408462	1.832297210399	1.896246301432	0.810164312046	1.553706416707	1.383003565849	0.767708549206	1.014580796986	0.994657202702	0.640830880847	0.570967426943	0.819320179727	1.208880321131	1.260486194918	1.124315029850	0.876952250126	0.598015078836	0.517454868003	1.193549945072	0.053133820522	0.260648106458	0.379177246134	0.388823528092	
1079000	-509.857013	1	203	2.000881589158	162.560684585611	1.437862800123	0.261998421747	0.748357342814	0.530293608038	0.763677261361	1.860958637660	2.035721245034	1.230295385738	2.173101766895	1.635221039349	1.538242706231	2.141003180430	1.358699877072	1.854446288210	1.896929369409	3.010473643858	1.658997648805	3.685450320937	2.667405490520	1.977849642076	2.932479881338	2.549234124175	2.286833055553	2.127346294503	2.081524326402	2.688890341505	2.562163679394	2.182821862171	2.353912178267	1.323671562567	1.789008406647	3.869922049476	2.083332960700	3.275242448934	2.611008091851	1.927803230185	0.965791567791	1.479900299915	1.770284829648	2.361502696780	1.636930245884	2.060095226244	2.055907769794	1.561821071623	0.798270302748	1.961005478647	1.654654333376	1.579727517994	2.618338988828	2.111713554223	1.985602124386	3.418318768077	2.402048944867	2.090208893023	2.024194358891	1.741893242976	1.390379847888	3.389576256673	2.144993841492	0.976976429619	1.426797425023	3.118921642624	2.461165247539	2.950051284556	1.963702767751	1.103830989981	2.522979474544	1.762162099685	3.209538960549	2.462760467627	2.331714849283	2.727011716309	1.559413987566	1.058892880233	2.282937653445	1.292711051628	2.121330748258	2.433953474267	3.201943204546	1.858820055241	0.729625460381	0.944679573052	0.848771059008	0.303670583227	1.029075295446	1.573917000145	2.035239456949	0.626373020751	1.881016682897	1.289531934281	3.773372922025	3.245654813373	2.783707852525	2.442203655332	1.343470469938	0.097715284336	0.983037774911	0.980568138501	0.915674311522	0.413745241883	-0.402567739480	-0.351913136578	-0.475790978008	-1.019354147412	-0.929576712515	-0.025833601742	-0.026881349077	1.518503661041	0.230879249836	1.508477489380	0.035876736542	0.367739341696	0.346037779930	0.660366696791	-0.050183068208	1.384076577735	0.361471669707	0.172109340355	-0.589716142625	0.700107318348	0.992430939546	0.245842868154	0.362960001320	-0.604313895920	-0.443598668296	0.271902660971	-0.003471782514	0.776044923468	0.106677862689	-0.421902593435	0.330124760799	0.036384461325	0.653453849717	1.282115666222	2.670748874924	0.997369211781	0.078109214675	-0.444568661127	-0.044074396290	-0.016605740706	0.040892244121	0.799685656438	0.681312341110	0.303889060568	0.146645557974	0.841205788279	0.326942916943	2.315724868793	1.879923756809	1.362576647275	0.969641352191	0.864229780018	0.738091276079	0.652519930879	1.024620551853	1.608100378899	0.666550533442	-0.111646827840	0.993909377955	0.122999029748	1.184009835829	0.794867863849	2.737812684637	3.623176871171	3.539648422923	4.914002457355	2.385792576699	3.151166152774	1.318434411124	2.362385754978	1.808553407272	0.027664064124	0.695473061757	1.036878191557	-0.492633395097	1.823005948843	2.201513131918	1.563835539768	1.438047503716	3.606473441350	9.488293616984	2.029461923167	1.453952614132	1.601314385529	1.371969359057	1.263511852643	1.146256101353	1.545841052392	0.443857607718	1.186434053636	1.112433127687	0.673286472854	1.041449438762	1.104498456035	0.856010119623	0.710245931115	0.784132909876	1.304537829639	1.568433944047	1.350595989658	1.214779843382	1.278842058585	0.825976618453	1.476394304655	0.341432624297	0.697579183198	0.387454927912	0.489046908439	
1080000	-521.597498	1	472	2.002006190112	171.930766666280	1.680625279770	0.031793413626	0.472898677449	0.527912631902	1.288433878744	0.977079451153	1.850237329263	1.742869763255	2.368563246967	2.096301260747	1.497766297782	2.487391540591	1.740274502748	2.372743206261	2.707598952759	3.399009667381	2.241863499334	3.787526322103	2.581358614328	2.034858561358	2.719978337701	2.390161486164	1.628698587223	1.846767584100	2.081694201098	2.555541797731	2.482476983369	2.166203456412	2.443954460076	1.556723369205	2.868926086021	4.388337270526	1.836200101608	3.234114134092	2.766012373379	2.047573597411	1.579269293723	1.893487235579	1.168710625832	2.731225881087	1.800872528265	2.545045077649	2.581063683119	1.388172340566	1.273476304141	1.919700080576	1.617707492455	1.052455795026	2.922641244490	2.293532785211	2.707328533114	3.392866823339	2.391323064838	2.183258687948	1.950185282308	1.780601097428	2.069598085633	3.851987337076	3.163054010190	3.256114599306	1.803505209319	3.395939182147	2.842373919569	2.907240603013	2.642299037645	1.688257236249	3.041164148668	2.201673616272	3.447567824134	2.714005139308	2.852577724632	2.174138486251	2.242597956982	1.602154510390	2.894137859139	1.706983764505	1.776375064049	2.409365444861	3.504234451414	1.882808508785	0.866343178918	1.102173961486	1.065747757794	0.435901461016	1.279514465416	1.902840924712	2.040237895420	1.483998015657	2.203960333777	2.082976140942	4.358028250768	3.268445084533	3.785728277759	2.943777391855	1.618317032432	0.799393037122	1.305512963905	0.779348620523	0.879383231177	0.682683392819	0.200091301855	0.278062603656	-0.658256621121	0.017941504605	0.310367618668	1.060234999850	0.255271720824	1.329138072932	0.428372571266	1.339215534454	0.280178858804	0.948226015724	-0.156516898543	0.693964256402	-0.243917452186	0.756280139777	-0.345581815764	0.190047453882	-0.837959333131	0.061249128729	-0.115800075582	0.257966272620	0.191122956028	-0.077146224810	0.230655443863	0.073234724775	-0.282141493261	0.780315887733	0.092516095722	-0.345468541639	0.958204662730	-0.702540574387	0.326169843217	0.568726100795	1.702288021101	1.323551043694	0.571119792789	-0.370793986904	0.048717547063	-0.134498976664	0.005341813654	0.835917663718	1.020538924581	0.675061498193	0.540799754985	1.995816013921	1.268387238304	2.427428023655	2.106726176536	0.922779720690	0.425397524425	-0.095598348586	0.766054652699	2.289765608088	0.658195716863	1.221329997328	0.313455452466	-0.473255524704	0.710905502059	0.046023941683	1.086805733708	0.680921731037	2.941080923114	3.775176518359	4.038481117536	5.919726372127	2.487551518537	3.370912228920	1.084206691146	2.498081707115	2.019683655300	0.371952376214	0.643771035708	0.683515725461	-0.015141661296	2.014597325374	2.359437120913	1.237604179348	1.669710507828	3.680746807543	9.393578161117	1.981364686456	1.427991908304	1.267624065281	0.870688378888	0.977419279969	1.322322267424	1.254570300340	0.669552592817	1.406767365425	1.286625379886	0.615459136893	0.889531798003	0.598300903035	0.507315814815	0.031670655622	0.495089002240	0.539656799408	1.184357945326	1.334353072473	1.317886556073	0.891363950117	0.541937035246	1.126002102377	0.297959766676	0.470838458068	0.656408614691	0.454247425235	
1081000	-512.158931	1	585	1.994304835704	164.356697697314	1.700868109083	-0.024512260360	0.852721813687	0.627494277415	1.288417671048	0.564020040562	1.524184390177	1.833189257074	2.397377880191	2.400974684433	1.729995194715	2.409436898856	0.958958178378	2.703950386012	2.744582171419	3.031119104412	2.134161543450	3.187509946466	2.944258848596	1.716095676018	3.280603675937	2.394590052684	1.543908681869	1.890847371402	1.797633900565	2.692307036810	2.476400685637	2.147799993532	1.967429073561	1.787952622754	2.402166578248	4.351931917726	1.625397340622	3.170742416048	2.825571389792	2.582109500033	1.515642679713	2.291464126868	1.716891021129	2.926916862724	2.019011266202	2.754015544016	2.515634425600	1.030890401297	1.268144256273	1.774508364791	1.955419952587	1.761107397911	2.682985899046	2.063030833284	2.698693880169	3.153156289010	2.243279670351	2.317885060067	1.856201481059	1.635420642842	1.998675915798	3.306041519924	2.491060272660	2.840635622367	0.439271814690	3.282339981222	2.644930554200	2.877921301183	2.254657809229	1.172563353193	2.653217105320	2.159897667411	3.235359744537	2.980769215910	3.251812605955	2.390376145553	2.218542339394	1.979586341680	3.275764579058	1.963884942533	1.695424826500	1.870607096215	2.996094556729	1.068432119819	0.847680210855	1.482890633709	1.486574395085	0.331501340388	1.196770046356	1.804709569355	1.992313638162	1.007395398820	2.288738822712	1.732517057572	4.457990407064	3.236689827211	4.203068768279	3.464421898746	1.616281677780	1.873233134207	1.289970569191	0.695198038253	1.127426068123	0.811111492682	0.651270421617	0.262531780924	-0.020532043169	-0.418520896833	-0.353043034545	0.318933115978	0.876507249675	1.372885006811	1.097472737484	1.604452555200	0.846308147293	0.760856904223	-0.326194078094	1.107450974548	0.367521734402	1.344427836414	0.041767751304	0.583247275993	0.035227589766	-0.230675282618	-0.271570005184	0.389158662184	0.058002527853	-0.119008170656	-0.036060385240	0.532433914099	0.188762283184	1.093149744478	-0.387464891904	-0.740955058119	0.553815712136	-0.025044079151	1.298933487373	1.626543782590	2.349979338590	1.546241678908	0.842293738180	-0.202280683695	-0.191167199416	-1.198351488623	-0.788469750708	0.171279218927	0.909510409358	0.125274814811	0.081438068086	1.748950737018	0.790147523611	2.484590100057	2.340182837194	1.134423495720	0.724977164433	-0.029272802857	0.311671421933	0.992798441759	0.322190660533	1.084050983166	0.253340690373	-0.824647404901	0.811956916769	1.342019276771	1.056322578826	0.601992830624	3.257235911653	3.294951050006	3.785293175804	5.334087473476	2.611848457116	3.718624611313	1.832562062820	2.553245671241	2.181173100450	0.700508162080	0.914602215713	1.111557464851	0.527068052662	2.057986258132	2.272687055244	1.622736043436	1.729514105690	4.051056952833	10.177131681022	2.067484813677	1.936807909699	1.882019152323	1.123417569962	1.202352720197	1.542000873334	1.310262873073	0.813583685633	1.747262340241	1.579832392475	1.241404919845	1.388284266743	1.342798876068	1.300350187041	0.733716088253	0.806127529698	0.707593600983	1.440600825131	1.248633236588	0.736319708017	1.594330421881	1.228194871022	1.210978834994	0.365779067817	0.598385056602	0.656351898211	0.404788962582	
1082000	-506.214271	1	751	1.996452940230	159.758545792254	2.334684700956	-0.324183175611	0.592613973468	-0.083407773943	0.881152948919	-0.045465215139	0.425582876826	1.858738974644	1.883298795022	2.256776915945	1.505729175478	2.009541878909	1.232777382832	1.669302108526	1.508099750581	1.572347139433	1.453295880812	2.812690831344	2.764796984904	1.589203521125	2.934091798727	1.864442163027	1.568642136629	1.286091582388	1.212399729241	2.143698810422	2.219514219380	2.266506683396	1.619100186434	1.781168604663	1.838299696564	3.793369612809	1.080098879783	3.042061783975	2.085257311884	2.025246949680	1.456586959918	1.932771898157	0.990240382332	2.781006775938	1.948414093834	2.219591533204	2.115441940255	1.145647892926	1.264382170295	1.772109626548	1.950809150731	1.593556249419	2.517128689589	1.830069436235	2.417213533668	3.358634149998	2.093366802676	2.255306607388	1.819007868297	1.635349946241	2.275249136405	3.132105959839	3.205526228753	3.318221108535	2.122368125183	3.219753940757	2.953224427759	3.625056941082	2.474813758847	1.108868765425	2.613736808778	2.214944239921	3.741448122480	3.461840222482	3.433977977396	1.301583941007	2.185669899837	2.221368589265	3.143096912426	2.374910922289	2.046379966603	2.086960920303	3.359664721463	1.302540416236	1.543576784324	1.715283689562	1.307215130985	0.979602177130	1.613392749133	2.082008895317	2.332570730020	1.395058501681	1.806959480901	1.400848561412	3.269448927507	2.199714663855	3.151582388321	3.359691649407	2.071956683901	2.896963026207	1.777367247516	1.017821665220	1.130766549717	1.189647310914	-0.213840673086	0.727974788286	-0.316626534005	-0.405817264864	-0.290402568170	0.379851118284	1.043254605614	1.207214780520	1.196727826448	1.785769050992	0.980785142640	1.114966269325	0.490011433097	1.304899808784	0.765569556257	1.112292288110	0.336992577567	0.739687083043	-0.009792919014	0.013138515253	0.119012317250	0.868270274838	0.564900743413	0.132735382253	0.191524612118	0.922606453157	0.542832188296	1.351583316216	-0.137910409915	-0.273957787418	0.506730822507	0.352171122788	1.606571084263	1.721754564649	2.512326539462	1.757238089968	0.839766012806	-0.052411371160	-0.050579603870	-1.376422778710	-0.244979544973	0.593065203799	0.221498184915	0.280825810553	0.628800834866	0.765982870915	-0.013330263297	2.343099431618	2.857953903597	1.473309942376	1.184624823924	0.236323645253	0.868050484140	0.745139610511	0.276142203876	1.335452021272	0.159639573905	-0.418751477913	1.424252794540	1.980261002084	1.292046443595	0.864774713293	3.812319652751	3.927978947955	4.416051973134	5.093361544978	3.334485550562	4.243020696570	2.581400873319	2.058793270854	1.937259947372	0.894434875144	0.049693443737	0.004281772217	0.597887819137	1.879992747230	2.141047691285	1.908117251430	2.721006036082	3.581015351726	9.389782071780	1.701798761140	0.986235164889	1.207890113926	0.963486208193	1.421189474862	1.621845552765	1.223861155739	0.860610161386	1.777390194327	1.728782823432	1.598650041678	1.808916895005	1.688523275854	0.969162930930	0.036887505559	1.754084335327	1.394022933390	1.485133123723	1.232206302227	0.974695939645	1.286603663867	1.041744674114	0.974620408889	0.297120222701	0.688799006432	0.646981337248	0.381470292936	
1083000	-487.890798	1	139	1.998375801380	146.379228360384	2.510023083247	0.662965856349	0.630627333130	0.661694568367	1.848716880129	1.445664167881	1.387024483425	1.753075717305	1.564694113022	2.033867391845	1.545701934639	2.312064416153	1.607630117493	2.030394633704	2.080255156586	2.307887350506	1.829329641368	2.669034759250	2.207857303947	1.062071852777	2.098973360836	1.649671833371	1.386126426033	1.296723358959	1.322807876137	2.191492476066	2.076852423947	2.229304004621	2.091212320039	2.254896730068	2.613898474494	3.980548618823	2.075720624328	3.792743699774	2.764394238524	1.891454172818	2.280415417903	2.299842756946	1.205103223166	2.852020315561	1.809289461099	2.174061139298	2.153385863338	1.384206309087	1.674524830176	2.137831787808	2.141396155428	2.133702208691	2.923998603875	1.979424671823	2.558673613847	3.214962799251	2.022412142352	2.246998215056	1.767004624242	1.826169791764	2.521538638677	3.006113558094	3.102629643914	3.291176645502	2.124619773072	3.381013484655	2.861458106915	3.690202804900	2.409228741111	0.735296675874	2.683269453835	1.998836990081	3.228400899924	3.709251790419	3.240650906133	0.902335906756	2.077039765319	2.480339896695	2.311252488888	2.729873444540	2.625025514057	2.565302794343	3.415540214320	2.004677241219	2.226878865624	2.244942585933	2.189627901549	1.383152394673	1.270163331614	1.471039832524	1.623577178989	1.785775078616	2.578923579477	1.806600485249	3.612929327150	2.425756183973	2.870956030284	3.543925700064	2.578806981528	2.410319120620	2.294716147191	1.155003644959	1.044311093125	1.144807854410	-0.289682738684	1.050122893674	-0.088339479073	0.046846812666	0.164150250850	0.045273617775	1.236958393770	2.242354393580	1.383905470212	0.936331456978	1.424273799952	1.379871216589	0.813109795328	1.476507464891	0.637398192058	0.345831319806	-0.401096306854	0.505677622439	0.198420045933	0.127074811546	0.181298312077	0.718394765320	0.032742842780	-0.207058558743	0.022857835519	0.412866972434	0.002747029469	0.845754578483	-0.497996012617	-0.549516724655	0.481251481258	0.599759509341	1.788163903475	1.723183647813	2.723418712949	1.960374398293	0.961247331629	0.100949642692	0.135371455349	-0.286431331051	0.675552393787	0.695323815864	0.445462089432	-0.743726390836	-0.368881581698	1.116290543225	0.232840905631	2.563165501814	2.940814496157	1.911233769763	1.704360760068	1.277242618684	0.955161816296	0.740696891093	0.248978639339	1.292143285355	0.019279010992	0.146534197032	1.497330337833	1.801143717429	0.682707268038	0.579162142637	4.422551860369	4.568843655481	4.395114947527	5.374931266928	3.554461022320	3.940753879932	1.914023166608	2.307779844805	2.203594830131	1.746082784106	0.424515597921	0.024583708454	1.607550418333	2.273351556597	2.035574204483	1.959722169082	2.250724865685	3.722484440723	9.736005335835	2.183868997234	0.996356965479	1.670586289131	1.493349032241	1.480815740501	1.958496841144	0.807295517807	0.941727725993	2.158811061073	1.993040796946	2.272755919374	1.974139519969	1.809664613034	1.163316216706	0.456263728957	1.220058283527	0.898264194647	1.227073418142	1.423144669994	1.407898303372	1.087654274851	1.311699902352	0.913597197235	-0.002227268254	0.723384575597	0.761865127557	0.291590830219	
1084000	-495.234332	1	538	1.993908507221	151.601197912593	3.203253399025	0.630288184105	-0.087109081854	0.593667297663	1.514066378350	1.298791054207	0.774587733112	0.919507836893	1.414380573204	1.498433418007	1.541417122841	2.466963324574	2.112838186753	2.040697112415	1.902107490739	2.422410429664	2.226134337122	3.160678083870	2.530513640382	1.055955590472	2.666434912166	2.262987005865	2.238628808463	1.937269732944	1.347592568808	2.153584839137	1.864204141450	2.114035458531	2.292885750282	2.284499261965	3.057586244714	4.279900455395	2.119479953854	3.931630535031	2.689740034217	1.675899882031	2.435151944075	2.386332780348	1.266100932118	3.083787589410	1.765065365560	1.901715986562	1.143743827451	0.906459440825	1.337973736828	1.433066421517	1.492428197684	1.558315570600	2.367446787178	2.160839723663	1.901148295085	2.230948753364	1.650531357300	1.889269572548	1.460135766862	1.552716119215	1.895932034486	2.274515390436	2.406547756287	2.829434864967	2.168844464388	2.328053092599	2.070962923854	2.137647274628	1.542279243367	-0.348072532207	2.112882974469	0.830085898519	1.999948845518	2.687644253646	2.381589528798	0.418129470482	1.573728748156	1.631271202030	2.112524807839	2.591791529355	2.878005469921	2.531999569339	3.195461370419	1.669310634129	2.181723608297	1.965558078655	1.952545085482	1.417894087975	1.009620062363	1.234331348922	1.620416851796	1.572385836750	2.671560502926	2.016680603487	3.521340719640	2.642847196105	2.776166711256	3.925729695246	1.895198837685	1.069116209812	1.478481753412	0.831448424159	0.666011153642	0.682307224303	-0.094431775784	0.718502942831	-0.345666528154	0.134332040296	-0.022570429492	0.081120586473	0.970315311309	1.527363303179	1.262478387538	0.236363571740	1.261880594209	1.096418045174	-0.046753591311	1.267836040171	0.741358394985	0.755247773377	0.113323218425	0.397713583416	-0.101284787667	0.255173630497	0.194763011094	0.368819961221	-0.394574914839	-0.148192346430	0.256673471369	0.421993733603	0.005047758758	0.526815740204	-0.309800461982	-0.138660024062	0.839319323900	0.814111511598	1.956957850764	1.736702870482	3.407594511894	1.641380093552	0.575683152363	-0.289720466405	-1.081359824224	-0.970882193516	-0.281894045121	-0.770962060336	0.551309335917	-0.447331176050	-0.317286357729	1.321472323921	0.274212567899	2.165246144566	2.279285984669	1.663070030019	1.540765124654	0.827875477169	0.890254374854	1.015526859338	0.276139679663	1.223316046287	0.153685680725	-0.048233775861	1.205587156919	1.123120251761	0.630569857268	0.274588429832	3.839341898934	3.839617087224	3.874400227620	5.743226746019	3.322420508063	3.602493854620	1.231577847644	2.295397701062	2.109050750796	2.280112498641	1.013464204257	0.996736879876	1.725023662243	2.147862260521	1.350860730603	1.238180330611	1.239794512919	3.348394425558	8.537031185326	2.392931133746	0.951504028669	2.045110254082	1.957826142404	1.459656387035	1.627997931456	0.626511200679	0.425766747004	1.789134484554	1.746814593286	2.290839171289	1.796637405302	1.957569429799	1.636027605310	1.058575026168	1.186091945801	1.007627064456	0.973771540750	1.267074746069	1.236196098218	0.983382190650	0.981394724829	0.518304052946	-0.104793857680	0.400299028140	0.246673624048	0.049252891397	
1085000	-482.330153	1	660	1.998067171121	142.545072884384	2.472978665893	0.366397917632	-0.441547023030	-0.143191621829	1.132335601045	1.069794567432	0.926130231194	1.876720325042	2.639081820782	3.321769025732	2.884985284162	3.308862008198	2.487135662313	2.709582588747	2.257279044046	2.816305338666	1.676742242677	3.672874046201	2.697085472417	1.358281766075	3.120066176632	2.716035343918	2.414664776379	2.116791523122	1.786702881709	2.545204081103	1.968251964688	2.293260423837	2.722307760126	2.405173579848	2.498266643859	3.760850040036	2.896541518049	4.115513615909	2.730474442224	1.786979775947	2.923359406977	3.181968780444	1.842978442653	3.725391359812	1.876810539937	1.875687161640	2.193093290139	1.458969386174	2.395370942935	1.788032053989	1.749981160505	2.096521755334	1.913953477723	1.956797571420	2.221803381088	3.126649747498	1.847830988186	2.032559078221	1.826021118190	1.873877220456	2.461655096694	2.941665412719	2.625271681463	2.775357666249	1.866107368601	3.084772185881	3.289210508021	3.378338819822	2.987748038997	1.070632022920	2.322625475460	2.284381280087	3.511995638853	2.987273982259	3.240844388372	1.379719890642	2.194703640441	2.498297960950	2.453153106500	2.804620009463	2.386908030939	1.889261762225	2.804297422172	1.431096429584	1.849589953156	2.022612185176	1.637179219117	1.258503959436	1.246028270068	1.417995766386	1.796470020792	1.278776236154	1.788656825533	1.395066526572	3.085274974166	3.305884620569	2.301374964668	2.714579474549	2.138840219539	1.118407178196	1.787426844517	1.105981350682	1.021362073219	1.456300738115	1.180868715298	1.285398126407	0.865405916802	0.644258161731	0.489621435197	0.826857626693	1.387920788559	1.770797487630	1.707028884781	0.680410272814	1.523005943741	1.735200404988	0.475335435808	1.663960763166	0.683602615183	0.098569725404	-0.071062716975	0.905272198128	0.248429616439	0.235526854581	-0.129357745562	0.654826089649	0.202253990067	0.031290211616	0.201272012893	0.600617203085	0.228390461980	1.424229405578	0.099818141607	-0.094689279595	0.563333889454	0.454447896764	1.632732585697	1.452976845870	2.953561901589	1.823406293218	1.000051221229	0.653085591855	-0.625548326965	-0.426012768268	0.533179641246	-0.307588664373	0.777190038192	0.350256080198	0.375277269351	1.557600218553	0.589125869850	2.363353643610	2.742603466780	1.907161401630	1.516600739347	1.251418110396	1.037469659586	-0.062866086402	0.198909702393	0.775366555710	0.080188078555	-0.254103152695	0.886321891743	0.580995050667	0.515487574580	0.119500862177	4.191943850505	4.090173489510	4.563666531201	6.516346317696	3.215877099398	3.242547758517	0.902926375306	2.444226340407	2.552981788749	1.992613074582	1.160467514634	0.652653707526	1.552935580300	2.454433975471	1.877301205716	1.845498626570	2.083327796742	3.658987151173	9.205874336800	2.773929838292	1.816734984164	1.985916967072	1.640357068798	1.084488276949	2.007660346614	0.825417022466	0.720496338338	2.153374834309	1.973765967926	2.253908424206	1.387258910947	1.256433525884	0.890736823860	0.465863423058	0.905818693769	0.441814266197	1.470163879597	1.929132230897	1.420701972463	1.287016387524	1.211753826000	0.535679344755	-0.203907054013	0.505993576493	0.406117586673	0.247103345945	
1086000	-504.306005	1	717	1.999150493530	158.309965657037	2.288825225213	0.126998182486	-0.397121611462	-0.167651448224	1.442997633034	0.883935083822	0.699313456143	1.464749751341	1.827547885063	2.263629311524	2.207495882159	3.169058888939	2.476244106045	2.423571898911	1.931513205341	2.534427652480	2.369515252517	3.106514088831	2.939194899708	1.520600511906	3.033384538136	2.726067050887	2.297941266279	1.962259136043	1.819350131959	2.540889616780	2.197170474811	2.389631410693	2.254373290474	2.223478119367	2.591653787559	3.363145226872	2.409204664080	3.631694800725	2.584506028529	1.491257621868	2.667553711304	2.511886474369	1.491536674390	3.219334962000	1.644969625937	1.463235971111	1.836122574946	1.260990500752	2.500014583011	1.697537076264	1.751180760248	1.495980302677	1.858404247066	2.235384938078	1.982795451802	3.496790747968	1.888520302433	2.213615728884	1.697803647210	1.658877088964	1.987087230798	2.360908861885	2.719767489053	1.819648659180	1.136620555149	2.492627364810	2.379014584896	2.805346260959	2.233199254735	1.350684325257	2.630921261092	1.638054648335	2.457937841111	2.063996871264	3.119172440872	1.646887374857	0.771590412012	1.497179998135	0.820735023425	2.081095499160	2.622382417534	2.285043662253	2.997454316726	1.540997783852	1.841377576708	1.719717759542	1.205464923657	1.168419527950	0.676345908769	0.737701025887	1.041610085554	1.418467654999	1.981548368562	1.334846028560	2.968307496135	2.768129489319	1.381306087751	1.977027363902	1.245777587922	0.015628707330	1.413825585078	0.824923053329	0.938969865360	0.681282547507	0.643045272071	0.266025571758	-0.177993977555	-0.108972885700	-0.657581301481	-0.391868908100	0.971880945417	1.694501933487	1.365856845524	0.160328112159	0.915745932050	1.189865664725	-0.549484403174	1.305312715751	0.538589638170	0.336297596116	-0.029277344595	0.728369910111	-0.017139167143	-0.471973127549	-1.077270498532	0.436154896263	-0.180352401780	-0.265263109959	-0.053284505641	0.134855146940	-0.110108076976	0.935262211245	-0.068570946144	-0.575661627866	-0.330864487759	0.985371837258	2.375407846364	2.820078857565	3.460125043215	1.403611984805	0.615050749697	0.387181150374	-1.036150854092	-0.934951656382	-0.187363264871	-0.524235088762	-0.021274526054	0.032096529967	-0.078613410849	1.036208689364	0.126636201905	2.265946316778	2.662508549239	1.783663849187	1.607731061909	1.760349704265	1.455390985248	0.834825361824	0.945289439442	0.815403200069	-0.048727073139	-0.303498045872	0.768731280800	0.836934915771	0.434877606595	0.509371316485	4.455097903259	4.645758149721	4.708354612538	6.485540071813	3.766972814154	3.744140668982	1.215657323130	2.229025859628	2.362461865278	1.779728845610	1.511967677986	0.664517188503	1.599242364827	2.434016229269	1.399140790600	1.988645021735	1.948481305495	3.060404093135	8.695275987432	2.269145121976	1.644004656971	1.840766007214	1.480266681691	1.126500678564	2.330295945278	1.244420343603	0.589348959042	2.326052260076	1.974524747374	1.860280388177	1.314526760549	1.503580124860	1.030907892214	0.527049124675	0.513298814602	0.486753948578	1.194680770451	1.709149562394	1.311147360008	1.179899696173	1.049598683090	0.522187864020	0.106689576187	0.402888464541	0.404305252433	0.151305228113	
1087000	-516.224904	1	12	1.996000174641	167.577685558949	2.464460457879	0.790339711157	-0.238729871280	-0.398174838108	2.141962336745	1.510946484730	1.712637983858	1.982058918553	1.785775765093	2.244211283751	2.128216573310	3.002569029948	2.058269916720	2.433870566067	1.954084577901	2.405184932191	2.379654988582	2.751980193737	2.189459457822	1.013343060020	2.535572337895	2.195579137674	1.502645275565	1.095349449647	1.447538760098	2.255606311696	1.993805485110	2.242420506611	2.680321064475	2.159332235630	2.450281546386	3.251533164952	2.828045095246	4.110983996636	3.422075645456	2.548487583438	3.047537536830	2.961045729726	1.704364607045	3.632151930908	1.838702376438	1.767321611326	1.954996882582	1.659680512928	2.455727293359	1.944993962977	1.818688253728	1.716727043080	2.521033791885	1.787103438623	2.740939632080	3.287843604179	2.132040555186	2.672255674943	1.850423792462	1.805608994782	2.557983645716	2.906273449759	3.383891695826	2.954720627232	1.964559231431	3.053446980516	3.119629879805	3.493589318902	2.497340760963	1.620095786330	3.329255700517	1.663635744624	1.671318342857	1.932593498551	3.517198004913	2.436119659069	1.841922045480	2.345860337384	2.001893883141	3.022422494237	3.399154748836	3.077525181927	4.246149552132	1.999391448040	2.409278064682	1.872525406816	0.933061970713	2.071782880545	1.335514788321	1.209080653070	1.605244784063	2.506914126955	2.468975117348	1.745890162845	3.435353697783	3.116652335211	2.131358998100	3.328988044145	2.383411440386	0.642404734277	2.460480060791	1.851591056866	1.819064580443	0.995607389622	1.263273470580	0.657651571029	0.607146289334	0.012439719418	-0.418969270007	0.101042728782	1.552553589693	2.189853489828	2.108467690874	0.833546358298	1.511738215307	2.308276465322	0.979120889599	1.892603372764	1.233726911805	1.120510619581	0.386097724265	1.161279819109	-0.063650368634	0.245939993918	-0.274800608345	0.305295581419	-0.172432937810	-0.249655117429	0.053402054635	0.448454702779	0.677256361437	1.334196431944	0.670875701688	0.086786300403	0.419487342532	0.946538343465	1.841692628830	2.258208047473	2.895822222545	1.365873305122	0.499328082550	0.412882349155	-0.536036705083	-0.777084848523	-0.274727549332	-0.270717848076	-0.736487874332	0.053784420597	-0.010208169566	0.462068997768	-0.655324615595	1.827524876486	2.371776127014	2.223133740143	2.132988488985	2.183565239267	2.174555166801	1.870089505930	1.717247278486	1.091042960362	0.173753131432	0.602021772381	0.924720505684	0.854663862076	0.293769431706	0.051470436567	4.383468849621	4.117385308601	4.348515985672	5.854511685216	3.916775914043	3.528420946974	0.956985177907	1.950926861099	1.884019796800	1.101650794076	1.135995228715	0.239181001102	0.721929962223	2.011785664599	1.559340253360	2.408067547764	2.433283429901	3.267483800866	8.821778482498	2.084143575735	1.267749140876	1.622280463620	1.286116378323	1.216865136439	1.840352426235	1.074376824490	-0.411151790750	1.876179591287	1.269365340973	1.224288428060	1.005685162014	0.981208043663	0.667319751159	0.003955940341	0.532069088838	0.738466489218	1.075302173570	1.451484715127	0.742323805337	1.188455907577	0.774435040890	0.530918337297	0.513841589397	0.182688803338	0.759784227697	0.027008448697	
1088000	-511.985951	1	730	2.006039802409	164.221047910751	2.458105874385	1.473983491366	-0.109975740282	0.253976400931	2.629600781231	1.761367713046	1.822548821259	1.561457235543	1.202714744944	1.626088095989	2.044182514928	2.642064717457	2.269342324525	2.011113749258	1.371501712144	1.620129832992	1.491533300584	2.302475658040	1.744479847135	0.867377478306	2.323416003751	2.489184606486	2.362460555774	1.161626205612	1.271467955115	2.182877946646	2.072949449438	2.173092467509	2.337268710115	2.284462998656	2.656502780506	3.352600830460	2.356130318436	3.028547522701	2.024835142314	1.451776172026	2.626060875679	2.887603798234	1.285760922228	3.603659513429	2.228239693136	2.331179927032	1.087685322037	1.698822651438	2.107455863695	2.421202420008	2.043740892592	2.054031201241	2.630262087109	2.177841829112	2.193228124371	2.505387772883	2.055405828749	2.490477436858	1.899905617684	1.896286156583	1.834945150927	2.599987888644	3.487176079096	2.041296731016	1.905495147174	2.639427833467	2.929934790782	3.477042191758	2.505063701617	1.851689509828	2.909493161780	1.836644103536	2.570315187235	2.436963692766	3.476394741686	2.409295243101	1.153439736008	1.074656435389	1.807279857846	2.280591427495	2.607956453945	3.321406502092	4.167068932395	2.203715765032	2.398084064115	1.451384364631	0.342196344056	1.735554669996	1.042754327276	1.078668919351	1.538010514893	2.174782491452	2.044133443572	0.900173891929	2.881177575182	3.276466687046	1.088520637509	2.388870790731	1.967633096942	0.603946819544	1.983575681818	0.804434966454	0.977412272549	-0.230534886118	-0.095727864309	-0.115482882122	0.943867402051	-0.199417950457	-0.771738625970	-0.390373826624	1.185526546720	2.428502267616	1.727305667125	0.283308606510	1.131547673256	2.359711276867	0.401042840568	1.695442696126	1.182801120136	1.607972183704	0.953189796484	1.158257844712	0.560259652545	0.807563395311	-0.050235080076	1.025662053487	0.392366825265	0.134484241448	0.251071538140	0.445081409296	0.575082786748	0.487109146938	0.342477241630	-0.201996692967	-0.072485067705	0.734411414513	1.707252193503	2.017492200063	2.606413916612	1.321088327540	0.629262723237	0.373695293029	-0.391108828896	-0.906211107444	-0.543898916900	-0.334227748032	-0.453046336381	0.078149966105	0.105362616631	0.369198960690	-0.456440315668	1.783878534679	2.524723280202	1.807548105806	1.809576412726	1.803956403162	1.556557905720	2.142468486155	1.271540118939	0.796175269437	0.482564449379	0.664067753902	0.635989854565	0.833468881546	-0.026880888033	0.078760322369	4.286587549696	3.817883521844	3.758458747230	5.536318228003	4.057527926589	3.948295692702	1.839462994975	1.996485704156	2.002926925295	1.558302454388	1.062270603729	0.434233034843	0.800141374582	2.410936997134	2.162049733982	3.409918470492	2.525859732246	3.841910998320	9.385946075842	2.706372607311	1.681881864175	1.889962655268	1.386361989076	1.476103676885	2.027879657872	1.910226540070	0.372715371139	1.841749837784	1.079161822462	1.560297812698	1.585420641424	1.862671257661	1.264603687364	0.465903354344	1.260585868029	1.615221074742	1.253927799663	1.211262459608	1.004579773656	1.283309980792	0.707721382606	0.343693807712	0.139144713230	0.143306222310	0.609112187097	0.000792811520	
1089000	-500.958285	1	854	2.002040635027	155.800344745669	2.389454625112	1.406775254191	-0.613082350354	0.118696568468	1.481021739784	0.903437672975	0.822000301714	2.293846591570	1.266789502076	1.932686628751	2.227931476577	2.818361682441	2.478794712412	2.578139320624	1.832745238139	2.260641516938	1.987758603757	2.580479656212	1.585532673296	1.029593984509	2.257495042377	2.673364957769	2.558258863055	1.277809370226	1.251545101775	2.000442408786	1.998628574656	2.234559236239	2.611460263949	2.585120199576	3.203334766418	3.250082672478	3.130931557702	3.619040863740	2.365551760851	2.018223580753	3.132467808414	3.226524001429	1.919908195948	3.880442829940	2.071018607444	1.995406411900	1.662092935382	2.199604209177	3.000069795560	2.609088217819	2.071222675233	1.918780437093	2.650455989664	2.207437433058	2.115351003182	2.496331065193	2.121018769496	2.568460300479	1.786510159440	1.794321791808	1.831887704559	2.225279126442	2.954163748400	2.017786654056	2.556800076113	2.274518868248	2.563696601505	1.486931116619	2.392022271556	1.700105992929	2.269235464866	2.259016203240	2.739496035896	2.758621774316	2.654294730315	1.372160948738	0.862073333974	1.568680226196	1.562984715764	1.950313279822	2.521319508504	2.750387834925	3.399713320777	2.188016744879	2.330138488134	1.599439182109	0.763896222545	1.696972066460	1.092819634963	1.103394064341	1.600686111518	1.919846041399	1.905163761236	0.644004434516	2.295420703522	3.386259493283	1.019498929934	2.584208627332	1.804713300093	0.127376670182	1.878359414068	0.072251977129	0.651134893082	-0.092519003280	0.185028414003	0.220050739985	0.362559831608	-0.020801586345	-0.378011692670	0.219856978332	0.885201612991	2.889393469305	1.271480878983	0.080099182863	0.472754492667	2.527863090518	0.038790047658	1.059957983430	0.936378812493	0.224973924013	-0.130423909048	0.923991920391	0.322606392676	0.880846589218	0.170561125183	0.544944758463	-0.249110078757	-0.065235554867	-0.243142947402	0.273730965896	0.592140798881	0.967427171134	0.256248327681	-0.263252309993	-0.193592665239	0.404079791602	1.425515038451	1.905167640429	2.769628290726	1.134530721300	0.636226408505	0.671894618562	0.103582281996	-0.123179673953	0.276201962548	0.371960046686	-0.389902594248	-0.928535993261	-1.079965819666	1.185179253369	0.220467360326	1.518008094543	1.994224117653	0.544654469915	0.647223272454	0.291816984276	0.766787543677	0.687528277238	0.727471138498	0.465328533043	0.068381701905	0.378075410884	0.987234022375	0.633298073282	0.425484381009	0.746568436453	3.673161860651	3.644891784833	3.526879351171	5.342259896320	3.612280804685	3.579088348620	1.973487818378	1.476539478028	1.416760838009	1.642173719624	0.746419199056	0.795376733835	0.936963564354	1.710047263970	1.305779998331	2.147007500368	2.075756756314	3.438394066082	9.140234081784	2.643464158554	1.426420621289	1.723244288991	1.244192070988	1.585923067057	1.493692616812	2.016639530097	0.646659410927	1.564215543227	1.155324330489	1.616509562450	1.295107241167	1.410278911845	1.036515343804	0.577182972456	0.980963270393	0.762765428617	1.226888005615	1.249064356388	1.128734022603	1.374396033751	1.010843699667	0.359435010534	0.122544892051	0.116656011105	0.442615667696	0.195391186949	
1090000	-496.212024	1	541	1.996124710894	152.310341749338	2.009987833840	1.101202141885	-0.814464766562	0.508684507240	0.937770652712	1.338768876177	1.246575373248	1.971693858135	1.381310152799	1.254608753271	1.261552466110	1.943357933070	1.874327755654	2.293760943080	1.576413455119	1.738602245968	1.861791433549	2.326915336550	1.394067058952	0.637662803893	2.744143678613	3.182943832125	2.969528893346	2.071878530669	2.012089635809	2.666505932979	2.264475959406	2.284853450933	2.603950719475	2.051340191334	2.901964751981	3.336846233233	3.091725457788	3.323141362031	2.077469399929	2.008846765960	2.715375854965	2.822028616093	1.770708576902	3.418336840161	1.969427823616	1.757804330731	1.662400617179	2.336059513685	3.298165844288	2.805878489323	2.467746485797	2.488741495232	2.772100116143	1.876412667864	1.781293209836	2.027871096847	1.766235487848	2.212344923977	1.548613146535	1.610136608746	1.535621527869	1.930497899001	2.933516111781	2.993553686281	1.035669358680	2.298617193380	2.872990694201	2.342910412185	2.386222772291	1.813946448351	1.485583619431	2.686609567157	3.011810485611	2.100611416001	2.798490428789	1.120324713464	1.396591330757	1.912850587385	2.005778842590	1.418898344960	2.689250876824	3.437645450227	3.716414218410	3.256837537491	2.931860124613	2.103581166744	1.461984614170	2.016204527868	1.435572959845	1.385487920701	1.972113954677	2.633726367379	2.495161575614	2.100219199014	2.949959624640	3.502987837821	1.799581566711	2.670930060158	0.867150645193	0.217971913527	1.133524173087	0.207157078491	0.327761029228	-0.208719220665	-0.060490785285	0.224449881886	0.081885106077	0.140271089217	-0.068131024053	0.553756061331	0.271900203823	2.292080110355	0.640560630415	-0.353421088346	0.034656002166	2.430113070886	0.865233113447	0.792043480015	0.473177411246	-0.086033562501	-0.245317755109	0.131877411245	-0.182758633343	0.780594471471	0.127183643054	-0.052633061127	-0.298196264824	0.080555252930	0.172375919956	-0.036045675873	0.098162803336	0.715887733325	0.191449885992	-0.543305283262	-0.262454506294	0.209417112257	1.214184166551	1.996615107576	2.382907715257	0.907917162072	0.760061582871	1.036215595161	0.270831219514	-0.545097922999	0.291584753785	-0.026256922248	-0.201112254221	-0.583779549203	-0.792863754477	1.183805624578	-0.161705887073	1.243725508133	1.481253982750	0.478130301659	0.496713447494	0.811841728804	1.075062549523	1.103818757143	0.643515299685	0.781038628027	0.416151996714	1.000262614348	1.428832318447	0.788817468339	0.740454426382	0.821040695868	3.242357342642	3.388128697922	3.672191643215	5.585266726567	2.854141201250	3.518329099371	2.072674590574	1.035561043715	0.952719043225	1.622186409330	0.354561861552	0.524113337933	0.878970648604	1.226378295194	0.982739126213	1.665837259035	1.746216382129	3.474126933139	9.135524637009	2.658928144175	1.402426987839	1.982803996277	1.343296606011	1.410824424208	1.173953376429	1.645753826578	0.582081757985	1.190905470345	0.635755235144	0.870731458582	0.594269040619	0.525888408814	0.280718040063	-0.156593403113	0.494745167052	0.324120877477	0.539032092990	1.084187894390	1.057745610957	1.090427639927	0.576508111285	0.132814789866	0.033994722263	0.008923219031	0.192143892341	0.269703199507	
1091000	-496.784799	1	520	2.001229827774	152.727329887851	1.929114274711	0.396015900201	-0.748023696669	0.716804140001	0.630641003276	1.336306974504	1.004911761601	1.591680524400	1.162889255451	1.643462216574	1.525252644014	2.048306992525	2.491446430376	1.998876067597	1.160927033122	1.203821219374	1.683989375861	2.173481975738	1.312586039994	1.303291894161	2.411074674755	2.731872301521	2.672686927993	1.512535259447	1.854167477621	2.524116482580	2.113734522334	2.084339604861	2.693862754869	3.023107454390	2.944251317569	3.602645570552	2.890082648735	2.822542510254	2.008144209475	2.068724340120	2.426097119874	2.674836422028	1.495276183144	3.064811766741	2.008638282909	1.857071013538	0.931859081228	1.991706398842	2.643566175390	2.308649937425	2.172004945916	1.862587875279	2.626811478980	1.619439375012	1.500425428102	1.163088192563	1.650933072777	2.156060528741	1.686162252873	1.826003235588	1.850081483903	2.459025966515	3.562677326759	3.231326430892	1.417299695251	2.613086732719	3.466855386746	2.817578477708	3.148911689176	2.583318779382	2.316244354906	3.689059061695	4.036615300112	2.663281956293	2.786692452311	0.962354003330	2.068840006243	2.509478980106	2.598788055339	1.583402987293	2.282534617348	3.124678138698	3.586820908103	2.977736131309	2.735344588910	2.944594026298	2.025992559948	1.788706499346	1.635690755937	1.517973897358	1.910258308512	1.942189540153	2.252452383893	1.529229318736	2.668130730508	3.019516560441	1.519495899762	2.312984408304	0.994763414084	-0.131658821105	1.193465853103	0.178113453743	0.114604115882	-0.619048514317	-0.170361103747	-0.314396273398	-0.040722607947	-0.467722916415	-0.549049964880	-0.097087957298	0.595446121740	2.558344395367	0.934987840638	0.649140740470	0.513271258770	2.100252867938	1.198561024164	1.139884201354	0.777761859581	0.701371665273	0.555590437592	0.365053967063	-0.103321730011	0.093462145493	-0.013114705087	0.208935150789	-0.241429608644	0.094182566816	-0.090420004885	0.105005657515	0.522977592939	0.640174678346	0.703391187903	0.088617071171	0.778805146530	0.634104363642	1.589714848785	1.997759992255	2.776354638396	0.968895343700	0.661459683177	1.177013723742	0.430639625873	-0.059668863528	1.167485064488	1.001529338035	-0.323367146483	0.650073947685	0.381029934700	1.346058940919	0.419840541216	1.185675040454	1.374535004014	0.528809272023	0.993358695428	1.301241185143	1.651351401731	1.222540487760	0.974275882632	0.484514206398	-0.070302826884	0.625939600921	0.639876828338	0.564243798055	0.964659936451	1.336229613840	3.022229401550	3.340822663560	3.870484977499	6.397465277712	2.882096385101	3.306335274602	1.415452472653	0.783951519663	0.926198674688	1.600749472148	-0.054542463527	0.475453295230	0.435959102317	1.231557238161	0.931672361107	1.508791087178	1.415369607382	3.818777939950	9.607898193539	2.974842334047	1.650676181098	1.990493923885	1.615378638181	1.434327484411	1.171113290455	0.843760298717	-0.181889596809	1.276561037978	0.962622807474	1.704255144066	1.350871370963	1.028953590304	1.165851841304	0.262609869956	1.180910479625	1.114182679185	0.893650317755	1.480073105699	1.416882082141	1.204829557275	0.395571208069	0.341846344744	0.623596935384	0.307368221966	0.249642121756	0.632330717708	
1092000	-498.008395	1	969	2.001970619850	153.621952052945	1.996421082795	-0.207879617844	-1.356279545712	-0.365498481227	0.230582393560	1.116220728157	0.986468380416	2.386410929609	1.215451618357	1.630942275143	1.567066761007	2.462428738360	2.521748153198	2.116059042953	1.513070659412	1.459589357295	1.612227830836	1.970044863987	1.486794090389	1.890113991620	2.640149922916	2.977576006215	2.766687796734	1.962626145434	1.656735502232	2.398685963718	2.200752055908	2.192149609278	2.541410690502	2.638279166795	2.485334970686	3.034197872214	2.869975201872	2.418582617932	1.992198432609	2.059298355640	2.781727324485	2.930622546208	1.728895637180	3.412194741134	2.416495829089	2.241796826643	1.194107923238	0.834775051799	0.622015935296	1.520555992558	1.559075448328	1.332045905782	2.185518878057	1.711390387409	1.624771301071	1.275260355858	1.362479293407	1.754329046471	1.332912404925	1.447505025700	1.863275271450	1.772506483360	3.066685230681	2.724288792999	1.073939751618	2.050262126344	3.262645080913	2.449404135260	2.556304776831	2.858464391642	2.064539805770	3.142074719153	4.012991233186	2.833922085921	2.112813597432	0.298243874169	0.943215851576	1.395751355503	1.430085513604	1.330390694440	1.726793636583	2.108073819836	2.826140879347	1.601521732731	1.741434096433	1.499850838526	0.846644129585	0.597335181655	1.463579229423	1.646977757760	1.989435923337	0.688897057071	1.820523461316	1.189114091131	2.138145758924	3.145863506159	1.143153508300	2.181576005444	0.472487130108	-1.478093398413	0.546748240353	0.162092730756	-0.044349696050	-0.270516909292	0.691715429601	0.229547205233	0.245503755697	-0.187823863084	-0.287783645449	0.061575336351	-0.176917335977	1.116193636091	0.113749093898	0.174227515321	0.044320350562	2.276649444275	0.735023735673	0.760787137081	0.211939619722	0.245355584592	0.014983719668	-0.155220106402	-0.187866781634	-0.094400993033	-0.328466981989	0.388241195742	-0.149147578925	-0.182635673104	0.005139673697	-0.132375942081	-0.062453596192	0.136524903523	0.532083445051	-0.062652133590	0.507978825792	0.309579529928	1.290612691613	1.691606055265	2.263748942009	0.612259495607	0.471338654382	0.948355384818	-0.160079332692	-0.735764855498	0.858763194835	0.236930682278	-0.632284464148	0.222666295871	0.539309340458	0.335044767295	-0.253347481647	1.039148114314	1.462811486550	0.374496580743	0.909442605190	1.373626588909	1.115535033694	0.016774240418	0.818862778661	0.326182353960	-0.152307286721	0.506496331571	0.007221963940	-0.065384620520	0.359917655597	0.710596091337	3.284596649756	3.369666186216	3.508801767173	5.463589206844	3.452059296803	4.009415986268	1.860997472584	0.779520465976	0.782481282965	0.718724355350	-0.218508727082	0.891858878148	-0.111998165639	1.060903687647	1.159242384092	1.673885782741	1.742933599775	3.907778889200	9.761432577320	2.850500348540	1.617300170474	2.047829736692	1.675480985002	1.545764486624	1.175665841984	1.666369094985	0.959731291368	1.198526920565	0.916845278734	1.567677731233	1.142744571232	0.701997474314	0.625524451264	0.125437778798	0.801774599829	0.691370740989	0.729576996780	1.001719846910	0.907866934286	0.960851501437	0.226235760473	0.141469755095	0.311803151792	0.117115530887	0.240787479772	0.363063228797	
1093000	-474.464914	1	793	2.002134466486	137.292727521481	2.086970288575	0.013942328424	-1.228128952910	-0.137297812776	0.882475827881	1.553011164497	1.452364512908	2.404072121214	1.342061697426	1.592440481612	1.393753949897	2.404706918045	2.480942742200	2.441946806905	1.577933162020	1.664969297124	1.940195869229	1.551101986480	1.430975872075	0.916992923125	2.657745564625	2.731710914420	2.094472425634	1.950817832600	1.705047756027	2.308531240778	2.160055557794	2.216722634658	2.382285002908	2.596587000008	2.593083907261	3.564419106347	2.688009102384	2.106191163629	1.421780241619	1.413271839146	2.619280332526	2.731138163165	1.459443290820	3.216085880408	2.286778915607	1.933383989912	1.825996445958	1.353663389928	1.102110263804	1.685104476425	2.092072505954	1.559462569770	2.263853752795	1.983447339483	2.358099308799	1.662107639359	1.775534647719	1.953153255542	1.841791716429	1.945461778187	2.420180862389	2.183469459703	3.508717885396	3.145886802277	2.279708794323	2.254820845319	3.374778809550	3.224671216416	2.624444194126	2.760514276809	2.049559495897	3.000901433059	3.455000594524	2.869325601834	2.185869457773	0.814386361387	1.367748894971	0.934185774474	1.800701519783	1.965713218162	1.752309672813	1.931868845062	2.377275229793	1.903623446306	2.311238167395	1.717854766334	0.931748096923	1.383346805349	1.440062631951	1.777780088066	2.064477145898	1.750835064664	2.005982926939	1.450755883110	2.191813135370	3.666259909496	0.954641104924	1.940139631998	1.308125751885	0.079522747211	1.353128340580	0.523771960586	0.011048689904	0.173320395800	1.007025054150	0.613121562989	1.056690875303	0.144803653163	-0.240136427645	0.078351231744	0.652435586173	1.609164027296	0.807811671747	0.883505844199	0.592137705086	2.242143439658	1.258818041389	1.044732970109	0.435721566114	0.095714052709	-0.266337576209	0.144731920173	0.319036526858	-0.145660235722	-0.355840818821	0.538097380666	-0.057834899164	-0.091954860559	0.104887472007	0.008389742211	0.166889211020	0.351405018601	0.655581654995	0.178012063142	0.253877188940	1.191351588346	1.578715379261	1.731648137137	2.391969340357	0.630488057471	0.475542798306	0.807526768580	-0.364974121685	-1.174565397887	0.284955994732	-0.250177829059	-0.548962609828	-0.443078333979	-0.345269826029	1.007417621915	0.918883943362	1.048281397817	1.536864664256	0.741746565187	1.155788450291	2.014693259806	1.231840248444	0.275690381572	0.839257371442	0.503969954730	-0.307170679566	-0.022179792582	0.188330991722	0.076633788517	0.947624491318	1.196209463129	3.074934200217	3.614537352521	3.774698605273	5.627546386081	3.267331439726	4.071495651659	2.307544540670	0.749914279071	0.889643307073	0.445609803870	0.317714002438	1.115429306341	-0.149668847837	1.244150415669	1.635752404141	1.812691934516	1.357392348545	3.842352478746	9.562993563479	2.882965097685	1.649704341425	2.230330700642	1.581427773490	1.424620163070	1.180794319164	1.103005045094	0.647649544609	1.299842896692	1.054438525968	1.599594826836	1.358298406177	0.768905084385	0.667531928146	0.269605333070	1.057622408758	1.416950252876	0.596595789071	1.553652281245	1.450398368987	0.842571852822	0.177725444805	0.388810817389	0.340551513531	0.257120141554	0.334212551860	0.620289003320	
1094000	-480.651249	1	446	2.000255784788	141.407301199647	2.037588560016	0.014627998454	-1.092238657074	0.039891917633	1.070802851199	1.745512838127	1.861094009833	2.290188835949	1.605608894326	1.491554231337	0.864123516701	1.713769115222	2.200895264902	1.195418830775	1.418764922698	1.726031029800	1.883127384427	1.698639085895	1.363678915350	0.353355925594	2.652891419177	2.687914361427	2.280978592316	1.643668732489	1.487586395666	2.078213401808	2.067616107291	2.188586664525	2.066050000026	2.284387028910	1.984093782826	2.579769728870	3.128290512427	3.017603011316	2.168605650399	2.243822086851	3.018378961485	2.760584744823	1.639227155307	3.131428292799	2.049840142099	1.648644362894	1.103226195163	1.281646542384	1.024361457281	1.374406813662	1.871864192749	1.477424227938	2.161421645463	1.747205658982	1.667814897650	1.838542726002	1.481352412345	1.720045572722	1.550614347225	1.582028668123	1.944122319834	2.290116783996	3.410998966550	2.360968619269	2.105125144381	2.458864281560	3.219948630035	3.363303994691	2.650924958173	2.940993409112	2.278694997760	2.686254678829	3.161099028894	3.155736952351	2.697434020939	1.672814657291	2.221927687684	2.620732901196	2.875727553845	1.518321962371	2.105816474682	2.129831160841	2.596122333689	2.146302890620	2.509251865186	2.220285223736	1.732945548134	1.835983087732	1.635979282116	1.884280896792	2.114366441370	2.004929109352	3.082851751384	2.079449144448	2.653100517866	4.343829856167	1.051913736196	1.939702751559	1.229652177610	0.128486843334	1.435504401196	1.014647296573	0.688761757045	0.523367769416	0.827106514933	0.904768334152	0.809307880579	0.404724400202	0.236377385225	0.423738314796	0.784684897975	1.516973313681	0.836318874935	0.572118178613	0.487387829341	2.153974940498	1.181366519770	0.595637739363	0.616109771705	0.323802802937	0.546253883717	-0.038280811890	-0.430692437279	-0.188763003491	-0.128691275555	-0.098240068914	-0.405532960490	0.217221416997	0.106953102935	-0.065367601493	-0.097476586422	0.363523100597	0.021227465353	-0.072703734361	0.394765723967	1.099139406104	1.392035091332	1.313607841195	2.444511210541	0.470730331656	0.113367819278	0.468036431424	-0.637749944497	-1.083587417908	0.392198243620	-0.725165905419	-0.803626751379	-0.220108332510	0.195861164766	0.315023549689	0.258987139652	0.725440467217	1.550742630682	0.828217956164	0.978910012207	1.728500006126	1.255686867633	0.687986534791	1.048037128552	0.530897182591	-0.271295619646	0.074964192277	0.089864031650	0.689988597835	0.126382655926	0.621876898736	3.349636293446	3.730750761928	3.913411066035	5.432210347566	3.749821748772	4.140068315571	1.810251901243	0.431541735475	0.776544346010	0.511164672522	0.786936498494	0.849640155360	-0.459272881607	1.171132395016	1.472047405804	1.183170247253	0.531115634772	3.432604444357	9.627243359572	2.395082987054	1.194824584705	1.759677147991	1.247217766601	1.076375496039	1.090834799268	1.376326580860	0.659012838899	1.075942575068	1.133329331712	1.585847730889	1.275967877617	1.019749586204	1.448300293778	0.467320152598	0.681831997858	1.291341741327	0.363275826948	0.950226316044	0.822485335130	0.603224878780	-0.318274607045	0.197087449350	0.566521195534	0.072448726671	0.311309702807	0.326652589327	
1095000	-475.150842	1	976	1.999701587656	137.742977147470	1.744316399443	0.714061647694	-0.957116479768	-0.450461837769	1.656421287475	2.211159125323	2.184360481659	2.453221527132	1.655048507241	2.205950078825	1.219853377805	2.120853653093	2.626799832575	1.547839158059	1.699809194832	2.241977487184	1.919913338288	2.164065196336	1.745943406631	0.419542014018	2.714298690504	2.828298994781	2.473781935810	1.849664381054	1.555171884203	1.989748281870	2.111194206994	2.174372059609	2.577115116432	3.327291858860	3.119740538893	3.258077499663	3.144586554919	3.124375652002	2.400631053900	2.407308555693	3.158384159954	2.999303908843	1.796335247560	2.911677734725	2.520699145418	1.966110382269	1.676607203207	1.620489324661	1.360226217579	1.670793407551	1.927128051299	1.639309814391	2.617428228038	1.673864391654	1.878840415613	2.687205421133	1.793298910148	1.907509911324	1.913679473482	1.967409405032	2.006512219137	2.024906667251	2.917527067541	1.980519417447	2.505826769059	2.189248902113	2.991983883445	3.511958472839	2.393634645639	2.529406206118	2.064132982682	2.059054687198	2.340242531524	1.983253211600	2.559393563149	2.099581178074	1.535988099944	1.941279153110	2.022032356256	1.712160533283	1.705105995700	2.000185523121	2.059901766445	1.923570705407	2.258968857052	1.755393331035	1.329068656689	1.223430385965	1.293195093286	1.392885469305	1.784276954375	1.595372057521	2.938677988784	2.236741193968	2.764148026573	3.512748316979	1.529185993076	2.062641014058	0.938618803933	-0.430071631538	1.505167196914	1.099019000204	0.759449472923	0.346430719160	-0.239951704670	0.833696601998	0.811102734425	0.002807724024	0.280050129294	0.218107263302	1.228467242753	1.387480321952	1.161105176287	0.971052096450	0.931581802502	2.671290528960	1.308175157587	1.118441439321	1.084188294625	1.221928619081	1.328612331722	0.516571006374	-0.063748730534	-0.281578205787	-0.184738830103	0.534281445286	0.152973378185	0.347652806329	0.067165308297	0.667573151614	0.530630208309	0.830613535657	0.253349047864	0.177906866499	0.746451045525	1.972120281429	2.011342629672	2.095010205753	2.794592956659	0.949567212678	0.545187606927	0.464127546691	-0.459907573142	-0.742620542666	0.348716684203	-0.266478387177	-0.663316288871	-0.214642984129	0.307384462914	0.281262921963	0.390763492000	0.980804103203	1.711077743534	1.103142724132	1.450840664447	1.896129913000	1.600011405675	1.609014839981	1.288796631555	0.660938729475	0.028817360561	0.942967263914	0.735500649764	0.881814420973	0.816982777297	1.073381975802	3.391596732925	4.374393347399	4.470170121943	5.762080437544	3.576114189675	3.555007569381	1.365190825006	0.401366995468	0.631920038611	-0.259715642726	0.347913819227	0.460175066904	-1.442351535520	0.925812281032	1.619410060775	1.682593144994	1.326950083232	3.917348695528	9.714194643684	2.553782459748	1.296481119089	1.836922400352	1.954833061831	1.498546454636	0.878443054551	1.366963788952	0.669679550060	0.982334663050	1.053085535743	1.530101969165	1.404838686299	1.157585475159	1.525767349265	0.652265762928	0.676199738767	1.006050798536	0.163273052707	0.944186175703	0.948953844610	-0.028484256120	-0.390353100949	0.087966023344	0.025130839315	-0.030501394640	0.347676798742	0.276389215683	
1096000	-481.060297	1	925	2.000133314350	141.683667935465	2.141349432797	1.455966834649	-0.627702185616	-0.146190483070	1.294040313956	1.402221685840	1.572655310755	2.467502614014	1.701419893919	2.300208414159	1.421976619545	1.819873663971	2.155272354909	1.252378653590	1.513191050937	2.136657165211	1.993137055845	2.442606258932	1.293074714589	0.319978575967	2.338818779270	2.803991116961	2.879495648477	1.951733112541	1.694830638326	2.017397224555	2.215299603283	2.202242435585	2.445656006708	3.294440629384	2.469393449348	3.072588019427	3.015373900673	2.403306245503	1.979134312709	2.058425516082	2.855668565121	2.675125814628	1.447497694671	2.718504162121	2.120397508867	1.594215775593	1.891612173088	2.604937191396	2.543269730494	2.249014021132	2.534486970637	2.195947679769	3.002445110247	2.468379860464	2.216879850477	2.787729046192	2.100302635233	2.150203051835	2.104616191132	1.998594443715	2.309847647178	2.289872251872	2.527360443409	2.303617726701	1.571958894773	2.590585793208	3.332433955089	4.302628647971	2.408354496776	2.898211857846	2.269412573220	2.090046360870	2.672625035648	2.363463081656	2.876555691737	2.108089227541	2.345124680698	2.153433616171	2.336556953975	1.962583399029	2.620013865441	1.843334139943	2.307733061385	1.837918805522	1.941577939636	1.907767098188	1.572234557142	1.114655738160	1.030433082667	1.271363029095	1.696229698812	1.622220241513	3.221237800349	2.238207582043	3.331131419517	3.806080853438	2.687706054207	2.984601281357	0.846387701082	0.054909860648	1.170844665298	0.565152386679	0.249496892643	-0.322684150616	-0.181739502707	0.340801517253	0.668751307611	-0.593831437951	0.152983230915	-0.024614837455	1.271512375500	1.432565105996	1.130931561707	0.109800618074	0.845885892975	3.146255251885	1.478077933113	0.854054476757	0.754573167383	0.469636482764	0.611395217466	0.165056757409	0.125634940435	-0.116259968119	0.137253690343	1.055848327039	0.729317913203	0.430792097270	0.134241395760	0.457589688779	0.012954259409	0.285670838075	-0.129745984688	-0.022559307118	0.253138142151	1.507416887899	1.875778715743	2.118244520528	1.929212082146	0.733073357404	0.397009176368	-0.139320231573	-0.790825135234	-0.382062382727	0.197653816655	-0.216220644036	-0.898343727446	-0.192350112067	0.042020138056	0.670098936931	0.693045952457	1.090714353896	1.535989307189	0.726613278541	1.042013570791	1.830114093735	1.413013062308	0.517313152473	0.986185519361	0.262387852316	-0.362126340369	0.782804718679	0.331250083862	0.587611825104	0.599754147606	0.972840074394	3.090053641427	4.565969467654	4.908999386380	6.102329320413	3.225251640206	3.102132938949	1.072527482044	0.834421842247	0.977277143267	0.368349110729	1.131632543447	1.050071024817	-0.681947895562	1.173405247042	1.590845921160	1.903858529095	1.352529214826	4.294277086571	10.059275068863	2.934311462530	1.534803361252	2.110782246068	1.919597715262	1.361688840017	1.109365424657	0.694676470871	0.218946356644	1.388204519157	1.482261389120	1.549466747777	1.304552388707	0.992740985452	1.296935764147	0.213486808802	0.522115010543	0.706603833231	0.626719911367	1.520450864418	1.437617567979	0.406772082691	-0.367323295915	0.033210401883	0.173258326121	0.070859645054	0.520662006320	0.407980866126	
1097000	-477.014738	1	875	1.999873918555	138.973926900047	2.221131009767	1.610458157048	-0.448884382864	-0.165423500906	1.012948813029	0.889345770736	0.963619702923	2.817763754820	1.359651480901	1.872746872510	1.046100266062	1.856272148603	2.254716535335	1.059208703852	1.360770732718	1.805166095392	1.751252837404	1.938139459859	1.075053469161	0.522166522022	2.017855370576	2.439107721922	2.392705146390	1.653705528954	1.462984964902	2.057840724352	2.195167394502	2.274343808775	1.878248021681	2.746294806115	2.370956496577	3.390430276391	3.054620850596	2.195314728918	1.745260135632	1.569684298381	2.469123822836	2.273837823815	1.393732323055	2.452797581697	1.907161240628	1.514152451755	2.485922122987	2.169351526275	1.898238421189	1.662546556533	2.046719725648	1.853981250908	2.466102197269	1.492486569301	2.579601406125	1.958957329381	1.828567384464	1.965454859637	1.855395006963	1.635358302286	2.372971616594	2.302566127961	2.787753829569	2.720891842176	2.400390798903	2.753328796550	3.044069968347	3.867386978336	2.908717120187	2.849606752089	1.804210367408	2.341007674334	2.753038212440	2.365576905096	3.141604062039	1.491273339105	2.002605203340	1.715536717824	2.201138423974	2.109842551447	2.745915843649	1.826712723735	2.214273270790	1.668716436106	1.774592068712	1.215835476910	0.972765922876	1.156823130016	1.418193724426	1.361017413264	1.917693520024	1.836166240761	3.440264080197	3.084982432059	3.193313003521	2.585821597884	2.670272843403	2.743691618769	0.745619646056	-0.308637783043	0.990377593687	0.166674757516	0.089309171502	-0.301412085097	-0.004367660793	-0.307719633732	0.345771806241	-1.114151352939	-0.388477677600	-0.625615558894	1.255162837405	1.912418383482	1.204899412527	0.315321853414	0.809197474933	2.286384169009	0.693503132612	0.878121224477	0.347047845744	-0.559277667677	0.001614711262	-0.266393975616	-0.549868542129	-0.473101593929	0.128262503402	0.799105921086	0.401331408210	-0.034472740321	-0.174286542360	0.305994687892	0.319693766929	0.969194712333	0.088153415537	0.441286250678	0.594180318012	1.424208329047	1.740201858996	1.532721405033	2.079652098793	1.015875738868	0.458157482436	0.044719036208	-0.626970911656	-0.781121649716	-0.291405183781	-0.180237790620	-0.907941702520	-0.370007551776	0.095404382378	0.097559449791	0.194908113110	1.192804911802	1.635342224939	0.610843258351	1.206495722230	1.868044225772	0.888953086225	0.059255740877	0.569472198972	-0.040543706434	-0.260866002550	0.925380851201	0.033636560716	-0.109262593880	0.716446849217	1.193126073748	2.617717733821	4.085641838702	4.044522812224	5.135460855947	3.041606592241	3.085051744538	0.933629086962	0.886348067958	1.308395633310	1.142521947981	1.366370672414	0.754747090701	0.560163436677	1.388659595083	1.335109304293	1.233395306691	0.621282339812	3.830309702105	9.607092043159	2.713454932558	1.564273449282	1.919788529838	1.956241772757	1.445636070930	1.403549213951	0.534994526909	0.318599149624	1.701535368303	1.848075366743	2.026010109233	1.466033219428	1.289495592594	1.496826005803	0.543899773759	0.721369922358	0.767085285943	1.038126322539	1.586435787790	1.376212231440	0.767368835736	-0.051061486908	0.032746391987	0.321605877510	-0.032391648843	0.297005275806	0.188652125063	
1098000	-488.552206	1	219	2.005092602487	146.842089395584	2.673865147624	3.023919430585	0.239562543396	0.331829960703	2.047686258508	2.530151870517	2.575409535922	2.917784478531	1.340895803023	1.938909965274	1.361985370380	1.855291322527	2.729392456132	1.415183702244	1.527648531086	2.208371936517	1.729812550851	1.697544469553	1.091104445068	0.996336622640	1.914819762079	2.523104979482	2.181951971787	1.693002326775	1.630026075948	2.157692428538	2.071588399324	2.132867328018	1.928492513670	2.341934544396	2.685071702801	3.676901048233	3.321393144665	2.684010954712	2.007541322017	1.903921117053	2.623406317078	2.492183780361	1.665624438764	2.624035084474	2.543658616364	2.310962853475	2.588857719379	1.952151792715	1.427611326416	1.966668620896	2.548221620228	2.179042562882	2.710181055445	1.830571266451	2.640000861318	1.700672399520	1.953902181861	1.984257186064	1.802516769134	1.562836745731	2.298798728705	2.688453012024	3.210958492463	3.175704811593	2.344856104783	2.961553752855	3.597753343677	4.580536014562	3.739085270832	3.395417659559	1.975661270133	3.460080345035	4.225511103046	3.893875269743	3.023698984409	1.789862595378	2.414686729222	1.795599224440	2.775447745054	2.038342635669	3.072322141422	2.008027508472	2.448096150674	1.684198039636	1.996497323780	1.312958482664	1.012499787808	1.454987398355	1.153358237538	0.968966001509	1.747155400660	2.309489557242	3.871513529783	4.187293964121	4.118775418101	3.961562343670	3.513476622535	3.858439153723	1.175313478862	0.237419094265	1.419208056926	0.394029343409	0.338758089205	-0.203735976715	0.225371886420	-0.207103283434	0.408201099569	-0.400728260611	0.537276860907	0.397368071667	1.866923505540	2.526359570756	1.511053749422	0.853179793452	1.256733666770	2.572585672785	0.706462665504	1.310328689369	0.427851803057	-0.031984543664	0.138878521081	-0.327354053681	-0.360375732024	-0.246119542553	-0.042132729349	0.580094657035	0.222420862038	-0.228797456113	-0.253893809685	0.009486355878	0.048086400894	0.568402841355	-1.028417989596	-0.581586866752	-0.069284341085	1.983561782293	2.113095062387	1.750583737127	2.798702715075	1.208116152634	0.428580656050	-0.124500352450	-0.308272378776	-0.502567870294	0.047008452061	-0.054177945164	-0.629907586758	-0.444513154925	-0.086625032522	0.568992626647	1.432152341292	1.365554327916	1.962547570124	1.019986218681	1.838172670574	2.149547934770	0.953974363842	0.376936133375	0.659063077145	0.128816735282	-0.221453170138	0.736520407686	0.135360232925	0.197747862580	0.239218815505	0.746545847707	3.102692480757	4.882280839343	4.483782816306	5.187337456305	3.620397881799	4.287325674016	2.296785409809	1.098141140387	1.453799326325	1.567718441389	1.662513715448	1.061665667393	0.531495709627	1.251009853644	1.726767567921	1.826691868045	1.293522848663	3.913154620212	8.840680230029	2.754405630747	1.367311592152	2.187558242432	2.082321468239	1.241398343272	1.149841099458	0.892213381505	0.479864981120	1.606469528994	1.808612255037	1.396044337162	0.816565858196	0.288338713870	0.398956522913	-0.327327423887	0.240792056077	0.356884889602	1.048106787485	1.828424948913	1.439724126167	1.134106640954	0.065383283997	0.042777580927	0.370030146750	0.098745583870	0.373236034481	0.187793676744	
1099000	-469.272194	1	192	1.994191811669	133.931582029641	2.911394855705	2.945504841086	0.535947704388	0.090781280522	1.621344084876	1.800797160184	1.963029182206	2.719887571837	1.476199491780	1.772875951658	1.491185842907	2.132476642269	3.390115518782	1.557454935788	1.677765537181	1.701727900645	1.612006944301	1.873724792934	1.216357172697	1.174734481023	2.335524537821	2.534659432377	2.554557229648	1.860291357858	2.100289586584	2.168472766492	2.327443143420	2.179888054066	2.111377213993	2.943964903973	3.429080575299	4.521299794211	3.146899448983	3.145499013992	2.165427760706	1.932634867914	2.419384287569	1.971961820145	0.806852097186	2.383794095326	2.311119396299	1.872744298071	2.610901825405	1.934350616513	1.911619453715	2.071275869312	2.839784887918	2.599252559387	2.219152256975	1.577546764354	2.497135230446	2.505604262958	1.950071828022	2.076783204835	1.869749371671	2.043990963014	2.112895819351	2.563097811300	2.599349759676	2.870238530813	1.205374309042	2.439941406518	2.761997347871	3.594388481305	2.927464945643	2.989058170372	1.942192108466	2.413412349738	2.633038529875	3.148256773064	2.496927664106	1.544284557674	1.855548579412	1.924500578338	1.778096696499	1.999853485883	2.664605049277	2.028947128821	2.578098628016	1.929918702353	2.274776934209	1.611793036603	1.035936017256	1.891871692971	1.744197363494	1.495308099543	2.005522697171	2.462398597141	2.742132817592	2.780753190595	3.531099475074	3.193097879139	2.937757289332	2.662350817981	1.298229563522	0.730261616538	1.496521480809	0.455568979140	0.062784797611	-0.280492021275	-0.106005424613	-0.401152017502	-0.135483905693	-0.351708896560	0.078600084497	0.502521361084	2.317623816083	1.981130614746	2.119962110122	0.876694922648	1.900546601244	2.607128837976	0.189283847370	1.848297879429	0.555776556596	0.081989760097	0.025336836828	0.264966794474	-0.002767289715	0.332234716335	0.468844877708	1.053118162542	0.631653801198	0.318178450518	0.393163758865	0.571591030019	0.634250244604	0.960680739107	-0.549587019630	-0.497231431615	0.092197509596	2.067510204898	2.297507570727	1.753946393669	2.731051429494	1.527150328084	0.393645771582	0.293717393765	0.472229972051	-0.309441073475	-0.186163936098	0.832682142397	0.319192918138	0.361316516183	0.477806552962	1.233500263271	1.150500406505	1.607625088451	2.005713349629	0.784933191066	1.728446203286	2.132354053413	0.754306955261	0.138187753076	0.454325336193	-0.217780046717	-0.561885479903	0.563494270439	0.054088867555	0.945111477620	0.779295322827	0.980819500464	3.148229898259	4.707204517323	4.415529403914	5.709562356403	3.732682231510	3.996734257228	2.271633510861	1.246689756560	1.634338570125	1.567919533223	1.386251494580	0.806396287742	0.591482095670	1.601408408811	2.334022035123	2.129182380610	1.780102804173	4.464875610944	9.179523102663	3.410223482337	2.190363689784	3.121462308512	2.498646239156	1.563724619603	1.424565166562	1.312548039365	0.624670849868	1.797265405581	1.823503337947	1.416228511121	0.814002558735	0.352827521408	0.879480612456	0.339194287030	0.595435984655	0.740193918656	0.892310862667	1.455193221086	1.257623192462	0.807203665941	-0.223816860110	-0.003795268332	0.120347454534	0.256143052216	0.451602390568	0.299283232923	
1100000	-479.215554	1	724	2.000857616632	140.441555595170	2.832509903747	1.967892537279	0.125785718377	-0.044052301369	1.051507125410	1.981919739948	1.789718425790	2.789753754355	2.114952318736	2.410652091514	1.718808172565	2.079062685358	2.894863415570	1.616303326570	1.863194405107	1.665070745131	2.394167783882	2.450775595903	1.383815984500	1.231049071336	2.573339708877	2.644877455300	2.442583074526	1.527859088490	1.996932960735	2.178518851105	2.213348935365	2.194516567529	2.521202279891	3.465428967556	3.590316576377	4.659667416665	3.641185999740	3.968699898046	2.031269134040	1.485098201640	3.107837602745	2.492191793079	1.945471212050	2.688042065240	2.550044259489	2.466720545490	2.655194421960	2.012772527145	2.558585412616	1.894478483985	2.733182054044	2.143034083833	2.287638017862	2.260700068531	2.584127901591	2.540003986154	1.607526428039	1.417480591063	1.847286262457	1.822085140267	1.945815441966	2.713676275860	3.159300382540	3.961103368533	1.203732131490	2.625675905003	3.470220482470	4.242319904648	3.385354089768	3.452111351508	2.395558203994	2.423333043718	2.804636098283	3.044751059475	2.743174367116	2.417420913408	1.358698116362	1.537872719684	1.498401936645	1.862259641899	2.860647222753	1.785497203139	3.149373131064	1.817737136226	2.439113902137	1.947414399168	1.500437826430	2.142229792672	1.427978894159	1.122776328152	1.401459932122	2.437968865701	3.416353525968	3.495051038666	4.019829591062	3.615856887291	2.677375561346	2.221833603344	1.124555336380	0.323484552333	1.405393693870	0.509025465799	0.444882216087	0.461515565622	0.505381130763	-0.026037014430	0.530184809998	0.107009640827	-0.262771351355	0.160361273826	2.081795640198	1.276066806844	1.930409109295	1.482883631206	1.862415022545	2.598175834923	1.292036267583	1.720738840817	0.233936005061	1.124294889232	0.896160469730	-0.168762909272	-0.981399998536	0.277659471146	0.206034930160	0.109514388101	0.147141676785	-0.295073686723	-0.104917983947	0.251668038504	0.565437230478	0.800862583710	-0.528628165090	-0.580526202867	-0.238755172450	1.708716343244	1.985994391543	1.481464428186	2.285445589650	1.395555395861	0.532143336007	-0.129479558570	-0.164476224838	0.037848202699	-0.195464909307	0.444398746510	0.010019908975	0.475047744509	0.505249944810	0.827707421487	0.788049076004	1.340233366182	1.653710848109	0.484179031710	1.419909673987	1.541278099251	0.739429180880	-0.318816196252	0.534796679135	-0.131184115359	-0.243586241814	0.335404854845	0.298006384344	0.837051462628	0.485935214786	0.604676210820	2.434550930687	3.835201270160	3.582243612752	5.328267051681	3.374568425021	3.450623374926	1.552415927523	1.078069387667	1.581680614871	1.773963672229	1.721825336984	0.707360297427	1.121424708937	1.796588441361	2.110582360643	2.285721250885	2.142943975311	3.724563350276	8.740564307234	3.082121477495	1.718734796680	2.594011302599	2.000188038912	1.748600198003	1.588235359373	1.221298144571	0.628394366608	1.717829169479	1.744620926670	1.390024840365	0.473685102705	0.151065608836	0.744155174460	0.082025233150	0.627352594718	0.463908102863	1.205333852432	1.681678118502	1.376398574411	0.994141151707	-0.005435125304	-0.028625477160	0.148061828981	0.135410287630	0.299495737691	0.067613176416	
1101000	-487.893783	1	117	1.999216363080	146.381314180423	3.454897039696	2.312789081852	0.035922817759	-0.220811264303	0.778580850003	1.335639763886	1.080641055128	2.723832913354	2.169322977151	2.578242046541	1.962182638328	2.084988545717	3.204438659433	1.554087101279	1.573983494911	0.613193302514	1.521166071122	2.013367388987	0.922675672380	0.499583242864	2.083114518850	2.003973956326	2.529951286028	0.716928828881	1.765649966537	1.938429824533	2.228764698496	2.179614798637	2.246674356131	2.942484664515	2.527372440754	3.959300997934	3.469794245723	3.790862488448	2.503306648236	2.271286603096	2.826492234976	2.355032038294	1.038333992583	2.384666930532	1.681813322425	1.545923695560	2.591457178005	2.097539918100	2.151314895935	2.082318810028	2.887906390851	1.877795060015	1.877787234801	1.819219556004	2.668943700485	2.535436239229	1.598947490057	1.250459520962	1.760938064630	1.819598823640	1.768595489193	2.660761529046	2.320653324174	2.687610681160	0.636167721099	2.745272652111	3.639818254389	3.952110831408	3.156092980034	3.316236954171	1.798119778927	2.518310719513	2.972080685118	3.708237979286	3.084679233141	2.361701512695	1.967280139947	2.035088245736	2.138359446606	1.687756040171	2.603266093932	2.235771008140	3.260986753581	1.753752321945	2.084668749925	1.958467176280	1.286268525110	2.091906072823	1.991959621464	1.357051644597	1.712107987167	2.116790653595	2.961376251658	3.276823919055	3.125524905506	2.941124612147	1.793832466873	1.553503113502	0.941092466444	0.771198016904	1.050133241653	0.266435400914	0.167935256236	0.176442231568	0.501802553745	-0.432031082105	0.185307299797	-0.608067552345	-1.177361086388	-0.587766300890	1.696587913550	0.303843743367	1.247366181115	0.684398092409	1.398433117746	1.977193708537	0.691446708185	1.473338231278	0.261914642769	1.162348024923	1.141725061271	0.321697482085	-1.191304409602	-0.520010486667	-0.504167652539	-0.397098423399	0.080494113454	-0.419356592005	0.002828060928	0.748504164303	0.540346409848	1.118012018717	-0.269172577416	-0.312852481752	-0.089601019589	1.959091773250	1.997329428046	1.612441753027	2.069072852426	1.189629774100	0.096262763672	-0.516515957387	-0.633319894974	0.461700914760	0.039373730443	0.309671067976	-0.374613370244	-0.522830704743	-0.580888597397	0.406962874280	-0.171204528202	1.087111118933	1.613966514740	0.585857037993	1.341235563985	0.998164001582	0.704563785136	-0.289514802356	0.553983134967	0.080005817832	0.151128000263	0.538468369520	0.391234282946	0.707408558451	0.484335743140	0.512742927059	2.300567312161	4.042298575236	3.809774222811	5.358863457344	3.068479644894	3.347013813537	1.617945455975	0.844751179009	1.432358962642	1.274961427945	1.389971219385	0.645530927258	0.564504338514	1.800483426256	1.793907375502	2.260379106087	1.594950452766	3.622545058696	8.634311828395	2.860553880021	1.464864324914	2.171793283326	1.297259172057	1.310562671307	1.612516050936	1.387801494106	0.439981185118	1.815824080245	1.917155607761	1.397160478452	0.795924047283	0.557064991068	1.142111634996	0.443895439229	1.049889800016	0.603485753050	0.666007236538	1.206732326011	0.827788040891	0.779618417215	0.019860300230	-0.026254624583	0.544371004208	0.253444274009	0.509322537312	0.175514652753	
1102000	-480.156016	1	702	2.002047487683	141.073425823001	2.303180684603	1.787123126670	-0.248273154591	0.000474707112	1.058566637121	1.522204802843	1.239538784396	2.470305918991	2.923569654181	3.619280261773	2.498783108416	2.905969780708	3.082679273073	2.214121088615	2.421257955142	1.342796507092	1.848609489338	2.833386503432	1.647743365447	1.418440863754	2.031380446406	1.851878571651	2.160415803252	0.722022497749	1.767186314958	1.981505643220	2.174693259037	2.126899590909	2.993545467926	3.248052539619	3.233600361021	4.389938529163	3.871997852727	3.964105388245	2.342749016986	2.365457417842	3.416820830681	2.830416513526	1.970173045146	2.866522073375	1.787173931576	1.881893907306	2.304692250565	1.409580343261	1.662872681713	1.956747336451	2.940253549607	1.699403387599	1.982214275600	1.433987607352	3.199188845739	2.449975818436	1.691973874490	1.572534915026	1.856666229353	1.987325742402	2.710597270932	3.143402187786	2.473389485105	3.104160721821	0.342054370936	2.879485779979	3.360362630297	3.954016771091	3.001595716279	3.754502789867	1.991073787126	2.813152478858	3.323485616206	3.328780128982	2.875106671454	2.221892297771	1.730033801066	1.122111857444	1.995156813541	2.316239481521	2.947243208154	2.212364704042	2.821577805249	1.566356388414	1.710171290875	1.985274743677	1.677204227754	1.516167239235	1.631748477171	1.104528353463	1.375663249876	1.642886003892	3.328351324385	3.080886284312	3.700203139676	3.625426455950	2.925484831550	2.831223184905	1.485700250603	1.526353787745	1.491990771320	0.902618788530	0.530256282684	0.247434247332	0.877306684774	0.208924114071	0.371648052510	-0.274197494672	-0.465362578837	0.123905587421	1.859177311150	0.789181742231	1.600860190245	1.294080672564	1.680082075725	2.213127119545	1.837919866242	1.915070402346	0.486629914960	0.244929498357	0.034734100989	0.765885871089	-0.489238861048	0.693358146054	0.947049176867	-0.706437530156	-0.293824180842	-0.209402225342	-0.091033503397	1.071876216491	1.197717047030	1.469186275980	0.188747753970	0.497037048821	0.693587969917	2.653157354582	2.929741129762	1.868371907534	2.912607460666	1.366493948706	0.319027675164	-0.385459616230	-0.582106735989	-0.309175683848	0.048003076409	-0.600990693734	0.062285672001	0.507319996466	0.148603789128	0.783285953599	-0.019913466884	1.390401939526	1.572699050464	0.553818597506	1.145605725868	0.578775449327	0.668333391061	-0.347903619782	0.401399671487	0.055094556927	-0.035730275263	0.345006802037	0.305510251152	0.707089267606	0.969223301812	1.024993494892	2.362138231292	4.272798163611	3.659346078722	5.541173546744	2.883033550854	3.422235965914	1.777934033672	1.216510555954	1.674206880529	1.383065610033	0.893520270104	0.394844432419	0.963584538035	1.997748859455	2.137121035596	2.652762369657	1.567529259643	3.773457511995	9.248668128488	2.851034827801	1.716031487282	2.118475343826	0.667835601052	1.461905371725	1.975360557645	1.916007293179	1.546006142706	1.971288942218	1.930339467058	1.475897302739	1.191202202140	1.094615661496	1.849061949009	0.821850060540	1.250904747977	0.929920582308	0.307485164505	1.152399633732	0.809933451654	-0.009434451774	-0.043003477008	-0.245508206325	0.154196583657	-0.043177927141	0.280094185914	-0.107132438970	
1103000	-478.856814	1	142	1.999927730450	140.201274884320	2.329982032644	2.107501272976	0.147953132015	-0.222557117183	1.450125372073	1.532967286106	1.005556721205	2.894594948542	2.822004681780	3.689536414915	2.383837908521	2.380404195917	2.697591436616	1.592816260144	1.837893661299	0.718920019039	1.534347094470	2.710224583772	1.832672095005	1.338701773743	1.925638934001	1.451320480175	1.586726456781	0.723150088041	1.771375697004	1.981332836958	2.113271658862	2.231070757784	2.611424653449	2.672947311507	3.295214348217	4.691172470975	3.335487440378	3.024832853977	1.656328426203	1.871338140938	3.145110641443	2.367446726025	1.375289036184	2.472510098300	1.538339259332	1.738941253541	3.194053986693	1.816954766533	1.592597286558	2.512926052507	2.938432853450	1.910755605350	2.655684101716	2.612827186420	3.580665708401	2.047248363088	1.672536794749	1.673912447296	1.777333562409	1.818762875384	3.169297919769	3.140396237655	2.145322533273	2.874973256366	0.598163940220	2.877266076384	3.034035680088	2.608670177074	2.809336880030	3.820263031748	2.348393571997	2.554367814899	2.772521798894	3.707628083375	3.247835315296	2.284816586288	2.744938664356	3.068203904503	2.762713989977	2.685921695132	3.177563602413	2.017640434739	2.576185033663	1.456234154869	1.409738380762	1.378587791035	1.104112359497	1.273618371962	1.554249008055	1.079880553163	1.426766838355	1.450925213559	3.263317342341	2.636228803777	3.739819871454	3.377097758993	2.569242500486	2.463907160964	1.613353170106	0.111572862732	1.320684885515	0.744893082058	0.314026632111	-0.166549673594	-0.428555606473	-0.463661647927	-0.844289383049	-0.272407624273	-0.188459059275	0.620197961226	1.699538498683	1.595941536374	1.169668883861	0.847509803839	1.288488257033	1.465680208365	0.600051105070	1.672500056870	0.471688603674	0.290735128646	0.098348797823	0.770636941035	-0.350296187276	0.252309888987	0.283118140039	-0.510125636125	-0.053132573797	0.094740902809	0.538633299744	0.555771081650	0.689991837493	1.088553607962	-0.437321230748	-0.260807995520	-0.030306620153	2.293015285324	2.721120003212	1.343116747416	2.784549512267	1.796163692949	0.656092179862	-0.213871375329	-0.216409938024	-0.226369485325	0.142312681257	-0.409558744480	0.443729504662	0.399577187281	-0.152463388996	0.992747577787	0.757334142769	1.776146248921	2.210990404502	0.954035484867	1.287932182950	0.488295097575	0.999187085162	-0.565895015362	0.812425012776	0.403985702357	0.024383057420	-0.109745233879	0.504845342421	0.831867750408	0.800108253205	1.026061599490	2.774865064454	4.164334211301	3.818777713121	5.402826675169	2.850129203788	3.152666931540	1.013697581693	1.582571754910	1.809259489605	0.899010901768	1.083355057512	0.660731107490	0.097314242650	2.059522441220	2.666897132659	3.529798448797	2.289111284137	4.375456218698	9.899277551513	3.545109035289	2.192043528000	2.869849557601	1.376376034857	1.640493706413	1.891181810823	1.294169223169	0.842215646717	1.986945765645	1.742753509423	1.360554108780	0.988470046136	0.627740176910	1.404191046295	0.403494542072	1.615241805741	1.300009842968	0.616464035076	1.508801290180	0.980628517005	0.242902247671	0.072852444635	-0.007471483329	0.422157526393	0.084495936884	0.382938730342	0.075624782167	
1104000	-476.302926	1	631	1.997217923411	138.502540563716	2.484004071519	2.355214631844	-0.116678571164	-0.094857205061	2.043644637876	1.910686540360	1.614948501565	3.022900120529	2.478334945945	3.459390345370	2.746468938874	2.863112381833	3.757556357219	2.145745533970	2.428087134721	1.398620306767	1.415516762744	2.698416603641	1.453799795023	0.354427034048	1.718081529141	1.478353121496	2.073952167657	0.790353714606	1.890171283444	2.029598004259	2.141259220289	2.243777422956	2.756238600239	2.430530893273	3.594316624216	4.713677192106	3.627794556405	3.141600616906	1.841949228640	2.205128710283	3.639332997589	2.584479428020	1.617739314543	2.899893808190	1.866798610655	2.019997268395	3.322014874373	1.366306949569	1.184678070942	2.401596391742	2.487475786925	1.499915341076	2.552629229647	2.098462525090	3.347583559437	2.211695405486	1.793199836758	1.974852512840	1.844684299320	1.947586369125	2.878431349080	3.449516518598	2.863917418436	3.386983749098	1.836304360992	3.383209709632	3.225176323215	2.816055199614	3.163270179317	3.697335246688	1.844795425033	2.607306677117	3.134634819186	3.249344916596	3.210032118352	2.362974827462	2.555347439305	2.797076630304	2.708368687578	2.631412399269	3.416201175803	1.672044365599	2.029944362371	1.656266716640	1.353493495428	1.816286051476	2.044466218268	1.393921505636	1.419856716125	0.990318388728	1.137264271904	1.790954761161	3.166463431347	2.215764117969	3.041170257190	2.986663694841	1.757460862011	1.658741993384	1.856174402501	0.635379600510	1.385991911863	1.161148829433	0.949249906117	0.599264688609	0.305752516036	0.018949483592	-0.192030332399	-0.545918727701	-0.283848673473	0.562442577847	1.469622925980	0.867256504024	0.775420153572	0.172784692420	0.991215736832	1.133908517353	1.162795090454	1.335268525749	0.152801078400	-0.481140717488	-0.661280214752	0.254930835069	-0.353855515077	-0.178041447555	-0.017545385849	-0.789491298139	-0.605235555007	-0.482616543994	0.037139067969	0.413176112439	0.306563173563	0.507434926759	0.111618743765	0.176068869604	0.830820720655	1.978479171487	2.273436954567	1.546463587761	2.357374263681	1.371843745962	-0.220283015973	-0.404452223928	-0.217553768693	-0.197327273154	0.490813021044	-0.180759241481	-0.875145155669	0.076157961437	-0.237241760541	-0.058416414302	-0.305576905071	1.554255873779	2.165779404143	1.402692813508	1.914026728328	1.414643863173	1.668212403244	0.368371723590	1.580189305105	1.283158201161	0.752643249881	0.146041733358	1.058336089097	1.156741185680	0.379542033520	0.580230085245	2.523277809757	3.842334260943	3.394263289783	4.700675014467	2.503925012361	2.977828611637	1.305417855233	1.194786062837	1.404577321638	0.956983811464	1.332543561658	0.728497608829	0.196808897122	1.672248910678	2.513144336947	2.970108318489	2.270227304312	4.212597405601	8.773128589171	3.338530993956	1.925254831280	2.905976804811	1.493787922202	1.481051437092	1.308624670440	0.844814389365	1.003681704676	1.499685383107	1.305159736786	1.296936984223	0.657908095404	0.397943868796	1.146393714930	0.264751514212	1.300194745707	1.295055108677	0.861919387354	1.685962586086	1.012434940388	0.273527460375	0.034747960915	0.256235419557	0.430155663858	0.119795026116	0.427153676316	0.131077430140	
1105000	-488.782685	1	854	2.002040635027	147.003724635718	2.297471850193	1.816540715272	-0.235901498868	0.151947887919	1.189994342171	1.504143403086	1.324826493752	2.342085698153	2.087696428059	2.796981870211	2.441181086664	2.064663162780	3.361491703595	1.259268971080	1.434865076558	0.653834873196	0.861528681620	2.311136162293	1.015428004383	0.148226527743	1.157704588140	0.579277950097	0.617724450550	0.537960078781	1.748878381712	1.682170469122	1.737350138965	1.917677864953	2.467614290457	1.981820090567	3.499304041694	4.809716334168	3.313375238065	3.127729470418	1.755409796999	2.035086658129	3.080807462810	2.097769901824	1.177152172405	2.448801219335	1.391800007769	1.864078244227	2.966850896491	1.592131393787	1.050612360740	2.391363722469	2.281364819832	1.178421692591	2.194633479600	2.030125971159	3.060307431733	2.028630720164	1.579733252804	1.630165230034	1.727166236320	1.883492943365	2.694838243548	3.554708752011	2.928160378485	3.071801318086	1.818813664118	3.232451400370	2.447354739342	1.608136256049	2.924715287122	3.400110343621	1.920717424063	2.578395622426	2.728798235970	3.020680906543	3.075780575321	2.436974744191	2.415833644071	2.804994230879	2.163269716736	2.199939912043	3.670200495101	2.070725986803	2.890875673156	1.810908528521	1.440328183134	2.036493503545	2.365787535982	1.296873822460	1.575000254224	1.247306012418	1.381188456659	1.752007073476	3.063546412948	2.940429326128	2.359885977720	2.248369607247	1.501230640838	1.795006244673	1.523276589901	0.686035750095	1.442103460277	1.187720033085	0.817022586847	0.770123958219	0.107145746071	0.328567323326	-0.052134939868	-0.199787659164	-0.158599053134	0.819610732149	1.622419666153	1.215686628596	1.065201474062	0.774167205189	0.883985168230	0.292008067799	0.221584863946	1.014150303966	-0.056987972802	0.101053161464	-0.134175898798	-0.089874975410	-0.440134545984	0.153136335439	0.423148717282	-0.617210266092	-0.497489334580	-0.280946954739	0.328522995837	0.163110693782	-0.075193275670	0.251766889526	-0.446236120440	-0.315516849307	-0.048012917881	1.680458794159	1.828454343565	1.332332273857	2.808978089048	1.346909700320	0.077401468873	-0.277929168864	0.297249439194	-0.304905685554	0.094768921377	0.692937928837	-0.530247102667	0.090184852886	-0.157659324551	0.734116827803	0.162329192199	1.725216201488	2.279611674484	1.456422723053	1.766323651933	0.997034589788	1.768325199666	1.078738898787	1.406917531009	0.882442740819	0.795642319460	0.008608260386	0.673726253436	1.507163558138	0.433479445346	0.396501809897	2.855361257886	4.497053197300	4.280520664712	5.344238057071	3.012049057723	2.884381009734	0.895595259430	1.178248873920	1.035481628849	0.982486430209	1.511600273334	0.957600199785	0.158729477995	1.364089595003	2.473751369367	2.993396487824	1.893369428627	4.443851570726	8.783795044261	3.509430757515	2.184554687332	3.218988772399	2.084006665035	1.809429858288	0.844907387154	1.253700842579	0.848911032409	1.128687186016	0.854591646621	0.995284312149	0.830746638557	0.519210587572	0.880497229262	0.161968163885	1.553854438925	1.246652348496	0.878696004128	1.756129607501	0.911835471090	0.320157510447	-0.117076210487	0.092759294631	0.245324927307	-0.059845491109	0.306780481409	0.099211509573	
1106000	-489.124360	1	420	1.999389677586	147.243669981267	2.710942567571	1.560636053632	0.833772518198	0.819421809484	0.898205094870	1.614519353510	1.772234088411	2.241522029135	2.974991213481	3.143590312656	2.608044250181	2.561999893756	3.056275924643	1.989447080369	2.501381756917	1.595600309851	1.929427147761	2.474617262192	1.990469573793	1.533641084540	1.884415851846	1.218340933332	1.218080523280	0.746842871031	1.939183491261	1.919602520916	1.951505457594	2.213522905144	3.250611193193	2.431578527494	3.415468966487	3.997040215763	3.612252631977	3.611622802668	2.612705976721	2.468429847590	3.424664574599	1.701864120623	0.840546971482	2.262560293420	1.804384561039	2.477595423044	3.284122413521	2.271425503552	1.743681675999	2.938415944517	2.831883953083	1.961383163827	2.274559240954	2.038787770207	3.071621054965	2.605925652655	1.667698396873	1.456566099251	1.882155145211	2.089961588702	2.973694510666	3.907428558745	2.662892086390	3.075994268985	2.664740402415	3.436474704117	2.437613397421	2.098393612588	2.915477005259	3.370339036863	2.908250047716	2.172647233066	2.635510993536	2.739080864493	3.308652703000	1.968826681754	1.983911726663	2.193131979372	1.933417987550	2.761786553765	3.900962088982	1.603339930640	2.399222960864	1.236868051064	1.210743148817	1.543036455716	1.271809611360	0.787918202927	1.581829289526	1.225914751293	1.246297469801	1.434476669110	3.367758062293	3.387569096182	2.951508214254	3.428172694523	2.538372431835	2.543873582300	1.919682430431	1.667949997626	1.796414724361	0.909057870383	0.676321999651	0.514734883434	0.071311373204	-0.571743502798	-1.000649857615	-1.375075458112	-1.794795812314	-0.702438831229	1.815770290508	1.346561631420	1.138410381729	0.914479843373	0.766948931260	0.738362275704	1.329992011156	0.929668434542	-0.306076843189	0.661443062104	0.715214052975	-0.347608619507	-0.483733742482	-0.233424180480	0.062627569916	-0.589099824243	-0.946982613518	-0.443444081013	-0.005480527365	0.201866067469	-0.036372313340	0.095778376903	-0.254995817181	0.213894584162	0.414128620500	1.201546832865	1.694994958552	1.028106616209	2.210017407549	1.225093919689	-0.232570754134	-1.116724525220	-0.008849214848	-0.528627499350	0.064480459063	0.030724277778	-0.491073843782	0.081748071788	-0.338252396397	0.269204053508	-0.170225543512	1.542120893432	2.069089388655	1.385179990341	1.774652166678	0.957338609068	1.925984702022	1.429336104657	1.319379306063	0.874821256055	0.742422035921	-0.688020458835	0.740194816404	0.934956742970	0.961638672753	0.910718565468	2.974652251586	4.722541946041	4.442747557109	5.565815920687	2.946132982665	3.064313127561	1.144781519387	0.918996866038	0.777302685936	0.441650805037	1.646913315195	0.571549354143	-0.303778802801	1.125319267187	2.236554530559	3.008427505497	1.475968761579	4.216785424291	9.092363692475	3.332532314896	2.308834272533	3.176799698535	1.975784202087	1.643748800660	0.476171702562	1.000155098682	0.545257561702	0.881882462321	0.580029372909	0.304828274491	0.451293283967	0.501302122736	1.005907271485	0.358835846834	0.967658147255	1.021421865358	1.102957097443	1.564886193035	1.166624912588	0.730171606208	0.182774833135	0.305220415761	0.367055994212	0.232478310815	0.274434532722	0.269900635897	
1107000	-498.874569	1	797	1.999813814661	154.258413709223	2.965257802073	1.456789251260	0.160512474352	0.163706787794	0.705899218315	1.196076859002	1.382467358981	2.024356707530	2.560446447819	2.650131203949	2.861653915746	2.490563514494	3.434839867858	2.347777401259	2.654764036388	2.094914887054	2.224169931447	2.010194435349	1.072514300645	0.566035058861	1.114060363576	0.278267554820	0.586263839794	0.148686719835	1.818385331223	1.758436632359	1.936516946819	2.214892046704	2.498164532558	1.345140955941	2.381814010358	2.860543566556	3.263859819858	3.615475473700	2.104249140336	1.704212779346	2.852139728516	1.385899617011	0.940716346107	2.363332811336	2.126662907620	2.740737367733	2.721828495664	1.433257688065	1.227213009208	2.906242874904	2.950964174555	2.640302495812	2.444340888318	1.889580972953	2.464552847325	2.747795879495	1.574205431003	1.593661547524	1.712492602883	1.892275614071	3.053977368834	3.788054558110	1.863023273040	2.726673289569	2.660461825124	2.838454714556	2.332267567241	2.042076777388	2.776473662862	3.113246734061	2.329311571147	2.169360208135	3.329203353508	2.542683964186	2.768725845947	1.141687027446	1.019547954137	1.362478898563	1.200867124678	2.760726792588	4.144807552023	1.916526924567	2.263364285791	1.860432533899	1.514471289615	1.714491622605	1.520092417386	1.153766664019	2.457043097389	1.921619476144	1.945604212087	1.415597802796	3.984852949943	3.305353391988	3.011501614174	4.019337646208	2.163523225189	1.916568007360	2.209820576467	2.215351312473	2.182443733893	1.709344258873	1.738804747621	1.249515176150	1.062922939544	0.470650057228	0.399464324074	-0.272840630088	-0.869543831377	0.230505073366	2.022698978830	1.976362068707	1.480373042527	0.893946177799	1.156055073521	0.983674383829	0.972379462565	1.167809183120	-0.137161715838	-0.258038464934	0.170073865201	-0.414199615838	-1.075073937084	-0.930809949083	-0.517131935770	-0.486997000218	-0.783458212449	-0.621114705290	-0.054146039705	0.307164703054	-0.084514823631	0.253524266484	-0.230432640624	0.194409861305	0.410696874544	0.906246856930	1.540625689543	0.733659121646	2.582625641483	1.556060260439	0.391608660967	-0.116969783169	0.528711240199	-0.179686102461	0.251125904787	0.022775908313	0.600780775739	0.668097998844	0.296538896224	1.220297318780	0.593107830931	1.796855040408	2.201624561788	1.395477293210	1.830383005431	1.308587404853	1.499572341616	0.582944979277	1.012202902689	0.843823652381	0.325646660799	-0.888771166098	0.898784239337	1.109546922918	0.978047148422	0.999788066409	3.198325705795	4.641121505183	3.900984411061	5.321930249736	3.317571460211	3.439150140071	1.916519154279	0.969678362337	0.910739591762	0.629467398336	1.568660180025	0.749015856528	-0.196155734797	1.213081701815	2.034249188424	2.550235538262	2.157736118073	4.179200062823	9.036987568670	3.041247853099	1.683091676093	2.567405319474	1.442073068781	1.076904591634	0.521857895694	1.536787655739	0.809487899981	0.821542391618	0.429365606936	0.031395899617	0.380963079937	0.550441081566	0.919016205454	0.051688283601	0.835410773397	1.167759181111	0.781855861216	1.766140909926	1.166223262799	0.340471949970	-0.160474818851	-0.047062577632	0.389820327533	0.068102963248	0.378106194591	0.266236545725	
1108000	-506.972387	1	876	1.999585765968	160.337709707322	3.116348273849	1.730683864636	-0.050812630166	-0.323686424524	0.889164242202	2.027063132941	1.796135562470	2.416644531827	2.797204907289	2.345323501959	2.989140353224	2.198691767131	2.079037332764	1.641711630664	1.365108706444	0.979391321329	1.766633882200	2.328066628716	2.044791255949	1.800732765200	1.932109255566	1.061848832300	1.991457164884	0.739996270755	2.048354201248	1.676641748491	1.833427536943	2.046271951867	2.680114431476	1.942831533454	3.006488618288	3.894017680660	3.442586389344	2.956585564568	1.776322355644	0.950086741988	2.942590473077	1.369535377406	0.803328483374	2.161111011986	1.866296177538	2.128236946382	2.911092751250	1.806793308312	1.910297249772	2.935584301653	2.781791081935	2.571722128846	2.297571173123	1.701147348916	2.452779239258	3.223755856273	1.918575584005	1.820452900072	1.848116328982	1.733892059803	2.796629486203	3.376378878503	1.608235815277	2.370745261530	2.470982320484	2.757555743545	2.615895547751	3.532838831073	2.773906293062	3.314100772122	1.938483659810	2.106864443575	3.450823076213	2.008399817102	2.549487340718	0.600954435854	0.336256880421	1.122053282069	0.792301074247	2.738660455263	3.913392277149	1.441191842920	2.208209104627	1.995030066090	1.708841136898	2.254725719197	2.708915112490	0.950680835879	1.873980386294	1.330696531333	1.105825468034	1.346710616874	3.732861191399	2.983106058867	3.094935583204	3.653546673666	2.042074582994	1.491328167453	2.226778516965	1.494921810120	1.901658299215	1.444871122834	1.335888168507	0.709158458053	-0.263902739755	0.106588253444	0.401480407851	-0.660847081223	-0.828620594013	-0.024426613503	1.906662334915	1.663570606149	1.226430609290	0.395533449884	1.203158696902	0.679126011866	-0.326652563331	1.135447801990	-0.104025128536	0.265609806242	0.367764355286	0.172262388173	-0.552467528587	-0.562299183520	-0.220058158634	0.193373665936	-0.120696773086	-0.236093717488	0.145977574249	1.202295999785	0.685903757547	1.444057093460	0.565691457630	1.077868225521	1.467264141966	1.436284747273	1.739428345050	1.119378393069	2.878115662962	1.628679030535	0.476615744684	0.408885363192	0.710362072374	-0.531210006492	-0.167918320215	-0.232512219319	-0.097156287808	-0.131985451320	-0.202805213741	-0.037697446269	-0.563719413699	2.016043363712	2.445864063915	1.417488866716	1.892368931980	0.538942929706	1.045610803882	-0.109822986712	0.467257605451	0.431536659502	0.279191125711	-0.427847607781	0.691872713814	0.669325204437	0.357585941385	0.461096023563	3.761951570466	5.281459617091	4.600406193149	5.301381167308	4.061945833316	4.455314052136	3.297991994077	1.313193975090	1.195863890001	1.297723010564	1.915709105144	1.251580857499	0.351775063365	1.145753812926	2.450132237537	2.985024503214	2.750175662436	4.544386513089	9.395602837592	3.664002585574	2.219703472115	3.004281179694	2.074770194092	1.562086416860	0.271551790178	0.955536218861	-0.239045672170	0.450903913636	0.133136514669	-0.516801270151	0.310444239831	0.982413012942	0.680391318341	-0.052290416531	0.620144830034	0.853840729767	0.516116105274	1.448000055598	0.669834826371	0.241016857832	-0.188223413855	0.090452544322	0.271898681648	0.370334259689	0.431789598901	0.441799306743	
1109000	-491.474025	1	880	2.001665337328	148.904388846347	2.795789322132	1.555559983803	0.143174325256	-0.094072609278	0.821556336462	1.552055134464	1.433758741656	2.252279098115	2.715922904406	2.433271461505	2.726760020022	2.019289287121	1.884467784120	1.242354114778	1.158833149755	0.580018293732	2.042180051411	2.250894551771	1.516431802184	1.236313158568	2.068160702260	1.499972340072	2.104064149148	1.394032312566	2.418529013659	2.136162955184	2.275396937125	2.390932790229	2.858137038465	1.996517613091	2.898537381559	3.882556729984	3.261084459116	3.251292912800	1.902105909432	1.581511993635	2.972385562313	1.904685684798	1.149418395783	2.756166009032	2.243823587093	2.686118474320	2.871594126788	1.959672552802	1.862123703584	2.613598987545	2.365465285736	2.401414414455	2.057841666703	1.779357479259	2.353089847895	2.682545195964	2.004005552551	1.952779101444	2.009051107453	1.942278089485	2.798144063084	3.451186303538	1.234122036531	1.986583254504	1.315699781818	2.658574273397	3.047210749539	3.817865333165	2.665778899380	2.542037970932	2.402253387270	1.926837082848	3.025652374229	2.252959041025	2.563716855456	0.887976256739	0.123830888887	1.616235314453	0.949684133066	3.115291978536	3.215951937156	1.111267770563	1.506426446228	1.810720506631	1.461443104554	1.797985043607	2.676974139208	0.914422495703	1.776339627221	1.405980216754	1.417835058723	1.259833719639	3.249989112410	2.616474686771	2.633307245991	2.782930848860	1.967417842352	1.429678230728	2.443266047019	2.326377285333	2.226497397481	2.250152699255	2.041721849624	1.395925745725	0.381036843808	0.430672205219	0.065762688769	-0.130045814246	-0.248499544437	0.045431791531	2.122702346702	3.363325127133	1.639118810355	0.958662129323	1.779623802203	1.939501881799	0.443980489567	1.400527586674	-0.099860558505	-0.340622020528	0.126127459371	0.061078787499	-0.486135033356	0.223372485899	0.809947960806	0.550619688716	0.167195432539	-0.300591571630	-0.023345865156	1.043663023971	0.676071398960	1.700521370870	0.315044383019	0.828917851142	0.734472440157	1.338634624868	1.868960138961	1.235018818060	2.823296345418	1.764175846922	0.239962793787	0.753367536538	1.088415217112	0.210719970987	0.278353141229	0.048017065985	0.008103300966	-0.220743210500	0.098216050342	-0.047321652652	-0.794638628472	2.252278001500	2.660860061035	1.581772489118	1.898273119154	0.685644135515	1.082827351002	-0.209246681205	0.498964824489	0.911077591355	0.614930364967	0.093606083840	1.058663261708	0.643017588646	0.767065860473	0.486861701668	3.177420457152	4.673808700436	3.811520147766	4.776374968322	3.591568829787	4.095282807210	2.553291671670	1.746130511022	1.468730974458	1.331777116695	1.963126308753	0.783438874591	0.644219540680	1.391962051037	2.142673424456	2.391085936663	1.634973409785	4.625286748529	9.779417615321	3.314874954428	1.633776096213	2.234152489066	1.460174650688	1.094412151752	0.598848975183	1.518240536774	0.406771871973	0.939228256775	0.346875726369	-0.430160597743	0.451556609928	1.526491661116	1.203132833215	0.611446660120	0.697371473535	0.697173895771	0.597901946816	1.243623092073	0.822585656374	0.000201241324	-0.294771922082	-0.257854025420	-0.055604455792	0.124595592619	0.324786356365	0.335883812391	
1110000	-498.416356	1	917	1.999575379214	153.921392945593	2.830310066702	0.658443709944	0.080331497843	-0.260687359306	0.432728614524	0.998596618208	1.032507463362	2.048824613019	2.657743948560	2.006664044212	2.304700215304	1.971184415582	2.171859128154	1.285813680513	0.785707768802	0.245745078294	1.446312719015	2.516150300996	1.082384711299	0.653927947069	2.153912933616	1.702755610746	2.259689224947	0.953236200823	2.263815635930	2.014486850939	2.204611687958	2.372216755660	3.021919535851	2.250174077214	3.028866766544	4.218423702551	3.319132892870	3.495326383273	2.480925290783	2.070910980051	2.910818609103	2.065729250288	1.425239844285	2.340753576576	1.808390153089	2.383800989581	2.855278377358	2.294975937095	2.125112641820	2.795916738279	2.387461686199	1.997096596982	2.206668488776	1.847073759683	2.595198981040	2.722829079328	2.212878017120	2.083266457487	2.089404635652	1.901811909749	2.890598586977	4.085276476808	1.945377531548	3.023060623552	2.202768257472	3.395649335544	3.700766515105	3.873749612503	3.038693467740	3.233536253116	3.095507732416	1.780081620088	2.857645829492	2.379641693303	3.388701353377	1.499237335032	0.594985265559	1.374414948240	1.451249724929	3.021330996397	3.282470385355	1.136645233829	1.675149960162	1.750903982886	1.506813116904	1.258186129381	1.930161365534	0.865641529444	1.560463792895	1.465245593083	1.585687278545	1.235345862681	3.443007898582	2.503496541309	3.571540219917	3.623193459565	2.934551422773	2.267592611615	2.590789942532	2.015406477535	2.481541147817	2.342440775876	2.781071912695	1.740414073688	0.370753293861	0.404292480176	0.045002578456	-0.292613929681	-0.373679820802	-0.086879532311	2.062152410195	2.406824832651	1.658034983423	0.955100134744	1.562372381276	2.379584203808	0.105374315925	1.031703905051	-0.388800408512	-0.062418747089	0.083050059788	-0.056095848931	-0.785531879246	-0.200051355275	0.130176503134	0.849510768103	0.336429816862	-0.048677663102	0.168738524776	0.595479214790	0.344695831294	2.124762715997	0.020394460963	0.239843720102	0.065261801961	1.053370598158	1.466582563762	1.012951341282	3.211452585729	1.713923425864	0.327632071996	1.460766293162	1.640018104739	0.935005147642	1.321893568718	1.031495795111	-0.088281192655	-0.091284416558	0.321041243919	0.403372084104	-0.242631333682	2.353705364333	2.606506520426	1.879120589802	2.410815698499	1.416025218664	1.120173285994	-0.116925553999	0.055295633079	0.631663266575	0.545385547191	-0.113061680591	0.871949727632	0.779668707139	0.665760014963	0.778549601582	3.243782060513	4.824882670869	4.528113571651	5.769734517295	3.602900999509	4.274032600601	2.359972318624	1.543448684978	1.208371333877	0.998067153728	1.848321228449	0.743835482517	0.678351657152	1.594138344652	1.872731904839	1.813867821303	0.903331921351	4.566902756822	9.507324692948	3.075579924663	1.656028529462	2.540574245773	1.794235745264	1.673505468044	1.052190321439	1.371969786614	0.034021832126	1.355321880507	0.769799121888	-0.447772211895	0.333197192915	1.492698567460	1.026050941000	0.907287044279	0.293296871851	0.297850680913	0.582609837638	1.768277659382	1.259980254230	-0.013996742798	0.157617941135	0.202300641798	0.102379025855	0.410145370849	0.594928758419	0.500331176018
[truncated: 2,844,041 more chars]
