# Supplementary material for: Investigating environmental effects on phonology using diachronic models
Source: Evol Hum Sci. 2024 Jan 3;6:e8. doi: 10.1017/ehs.2023.33 (PMC10955398; doi:10.1017/ehs.2023.33)
Supplement: Hartmann et al. supplementary material 4 — Hartmann et al. supplementary material [file S2513843X23000336sup004.zip › TonesClimateGeoPhylo_Public-1.0/results/BayesTraitsOutput/AncestralStateReconstruction/Anc_Tones_SIM1_continuous_est.Schedule.txt]

Rate	44.44
Est Data	55.56
Rate Tried	% Accepted	Est Data Tried	% Accepted	Alpha Trait 1 - Dev	Alpha Trait 1 - Tried	Alpha Trait 1 - Accepted	Data - Dev	Data - Tried	Data - Accepted	Sample Ave Acceptance	Total Ave Acceptance
416	0.860577	584	0.339041	5.785315	0	0.000000	0.464450	584	0.339041	0.556000	0.516359
452	0.814159	548	0.271898	5.785315	0	0.000000	0.464450	548	0.271898	0.517000	0.516360
443	0.792325	557	0.262118	5.785315	0	0.000000	0.464450	557	0.262118	0.497000	0.516340
438	0.789954	562	0.284698	5.785315	0	0.000000	0.464450	562	0.284698	0.506000	0.516330
447	0.778523	553	0.282098	5.785315	0	0.000000	0.464450	553	0.282098	0.504000	0.516318
434	0.774194	566	0.339223	5.785315	0	0.000000	0.464450	566	0.339223	0.528000	0.516330
465	0.778495	535	0.285981	5.785315	0	0.000000	0.464450	535	0.285981	0.515000	0.516328
447	0.780761	553	0.291139	5.785315	0	0.000000	0.464450	553	0.291139	0.510000	0.516322
495	0.789899	505	0.308911	5.785315	0	0.000000	0.464450	505	0.308911	0.547000	0.516352
461	0.761388	539	0.259740	5.785315	0	0.000000	0.464450	539	0.259740	0.491000	0.516327
403	0.774194	597	0.268007	5.785315	0	0.000000	0.464450	597	0.268007	0.472000	0.516283
450	0.804444	550	0.281818	5.785315	0	0.000000	0.464450	550	0.281818	0.517000	0.516284
451	0.760532	549	0.253188	5.785315	0	0.000000	0.464450	549	0.253188	0.482000	0.516250
423	0.751773	577	0.296360	5.785315	0	0.000000	0.464450	577	0.296360	0.489000	0.516223
465	0.735484	535	0.284112	5.785315	0	0.000000	0.464450	535	0.284112	0.494000	0.516201
447	0.749441	553	0.287523	5.785315	0	0.000000	0.464450	553	0.287523	0.494000	0.516180
441	0.818594	559	0.296959	5.785315	0	0.000000	0.464450	559	0.296959	0.527000	0.516190
436	0.791284	564	0.267730	5.785315	0	0.000000	0.464450	564	0.267730	0.496000	0.516170
439	0.801822	561	0.336898	5.785315	0	0.000000	0.464450	561	0.336898	0.541000	0.516195
455	0.789011	545	0.319266	5.785315	0	0.000000	0.464450	545	0.319266	0.533000	0.516211
486	0.806584	514	0.348249	5.785315	0	0.000000	0.464450	514	0.348249	0.571000	0.516265
448	0.779018	552	0.293478	5.785315	0	0.000000	0.464450	552	0.293478	0.511000	0.516260
436	0.802752	564	0.278369	5.785315	0	0.000000	0.464450	564	0.278369	0.507000	0.516251
432	0.837963	568	0.283451	5.785315	0	0.000000	0.464450	568	0.283451	0.523000	0.516257
477	0.771488	523	0.330784	5.785315	0	0.000000	0.464450	523	0.330784	0.541000	0.516281
481	0.817048	519	0.310212	5.785315	0	0.000000	0.464450	519	0.310212	0.554000	0.516318
437	0.778032	563	0.300178	5.785315	0	0.000000	0.464450	563	0.300178	0.509000	0.516311
451	0.818182	549	0.335155	5.785315	0	0.000000	0.464450	549	0.335155	0.553000	0.516347
445	0.795506	555	0.336937	5.785315	0	0.000000	0.464450	555	0.336937	0.541000	0.516371
419	0.840095	581	0.313253	5.785315	0	0.000000	0.464450	581	0.313253	0.534000	0.516388
450	0.826667	550	0.325455	5.785315	0	0.000000	0.464450	550	0.325455	0.551000	0.516421
457	0.814004	543	0.303867	5.785315	0	0.000000	0.464450	543	0.303867	0.537000	0.516441
481	0.769231	519	0.250482	5.785315	0	0.000000	0.464450	519	0.250482	0.500000	0.516425
432	0.793981	568	0.286972	5.785315	0	0.000000	0.464450	568	0.286972	0.506000	0.516415
483	0.788820	517	0.284333	5.785315	0	0.000000	0.464450	517	0.284333	0.528000	0.516427
444	0.759009	556	0.287770	5.785315	0	0.000000	0.464450	556	0.287770	0.497000	0.516408
431	0.784223	569	0.312830	5.785315	0	0.000000	0.464450	569	0.312830	0.516000	0.516407
450	0.753333	550	0.292727	5.785315	0	0.000000	0.464450	550	0.292727	0.500000	0.516392
417	0.786571	583	0.286449	5.785315	0	0.000000	0.464450	583	0.286449	0.495000	0.516371
468	0.777778	532	0.302632	5.785315	0	0.000000	0.464450	532	0.302632	0.525000	0.516379
444	0.826577	556	0.311151	5.785315	0	0.000000	0.464450	556	0.311151	0.540000	0.516402
437	0.741419	563	0.262877	5.785315	0	0.000000	0.464450	563	0.262877	0.472000	0.516359
428	0.752336	572	0.295455	5.785315	0	0.000000	0.464450	572	0.295455	0.491000	0.516335
414	0.775362	586	0.298635	5.785315	0	0.000000	0.464450	586	0.298635	0.496000	0.516316
450	0.808889	550	0.316364	5.785315	0	0.000000	0.464450	550	0.316364	0.538000	0.516336
456	0.765351	544	0.262868	5.785315	0	0.000000	0.464450	544	0.262868	0.492000	0.516313
435	0.770115	565	0.293805	5.785315	0	0.000000	0.464450	565	0.293805	0.501000	0.516298
431	0.763341	569	0.247803	5.785315	0	0.000000	0.464450	569	0.247803	0.470000	0.516254
442	0.764706	558	0.249104	5.785315	0	0.000000	0.464450	558	0.249104	0.477000	0.516217
426	0.828638	574	0.278746	5.785315	0	0.000000	0.464450	574	0.278746	0.513000	0.516214
449	0.775056	551	0.328494	5.785315	0	0.000000	0.464450	551	0.328494	0.529000	0.516226
414	0.775362	586	0.249147	5.785315	0	0.000000	0.464450	586	0.249147	0.467000	0.516179
463	0.784017	537	0.217877	5.785315	0	0.000000	0.464450	537	0.217877	0.480000	0.516145
431	0.800464	569	0.289982	5.785315	0	0.000000	0.464450	569	0.289982	0.510000	0.516139
427	0.789227	573	0.272251	5.785315	0	0.000000	0.464450	573	0.272251	0.493000	0.516117
422	0.779621	578	0.302768	5.785315	0	0.000000	0.464450	578	0.302768	0.504000	0.516106
411	0.734793	589	0.269949	5.785315	0	0.000000	0.464450	589	0.269949	0.461000	0.516053
475	0.751579	525	0.283810	5.785315	0	0.000000	0.464450	525	0.283810	0.506000	0.516044
441	0.743764	559	0.261181	5.785315	0	0.000000	0.464450	559	0.261181	0.474000	0.516004
451	0.793792	549	0.295082	5.785315	0	0.000000	0.464450	549	0.295082	0.520000	0.516008
413	0.799031	587	0.270869	5.785315	0	0.000000	0.464450	587	0.270869	0.489000	0.515983
451	0.782705	549	0.260474	5.785315	0	0.000000	0.464450	549	0.260474	0.496000	0.515964
463	0.773218	537	0.310987	5.785315	0	0.000000	0.464450	537	0.310987	0.525000	0.515972
469	0.782516	531	0.269303	5.785315	0	0.000000	0.464450	531	0.269303	0.510000	0.515967
471	0.794055	529	0.255198	5.785315	0	0.000000	0.464450	529	0.255198	0.509000	0.515960
452	0.765487	548	0.277372	5.785315	0	0.000000	0.464450	548	0.277372	0.498000	0.515943
446	0.775785	554	0.283394	5.785315	0	0.000000	0.464450	554	0.283394	0.503000	0.515931
449	0.772829	551	0.286751	5.785315	0	0.000000	0.464450	551	0.286751	0.505000	0.515921
448	0.720982	552	0.317029	5.785315	0	0.000000	0.464450	552	0.317029	0.498000	0.515904
455	0.775824	545	0.313761	5.785315	0	0.000000	0.464450	545	0.313761	0.524000	0.515912
444	0.727477	556	0.275180	5.785315	0	0.000000	0.464450	556	0.275180	0.476000	0.515874
401	0.763092	599	0.293823	5.785315	0	0.000000	0.464450	599	0.293823	0.482000	0.515843
416	0.769231	584	0.210616	5.785315	0	0.000000	0.464450	584	0.210616	0.443000	0.515775
446	0.789238	554	0.238267	5.785315	0	0.000000	0.464450	554	0.238267	0.484000	0.515745
443	0.747178	557	0.244165	5.785315	0	0.000000	0.464450	557	0.244165	0.467000	0.515700
421	0.710214	579	0.288428	5.785315	0	0.000000	0.464450	579	0.288428	0.466000	0.515654
421	0.781473	579	0.286701	5.785315	0	0.000000	0.464450	579	0.286701	0.495000	0.515635
464	0.801724	536	0.283582	5.785315	0	0.000000	0.464450	536	0.283582	0.524000	0.515642
417	0.803357	583	0.295026	5.785315	0	0.000000	0.464450	583	0.295026	0.507000	0.515634
444	0.763514	556	0.303957	5.785315	0	0.000000	0.464450	556	0.303957	0.508000	0.515627
424	0.797170	576	0.309028	5.785315	0	0.000000	0.464450	576	0.309028	0.516000	0.515628
433	0.782910	567	0.310406	5.785315	0	0.000000	0.464450	567	0.310406	0.515000	0.515627
431	0.793503	569	0.291740	5.785315	0	0.000000	0.464450	569	0.291740	0.508000	0.515620
445	0.795506	555	0.291892	5.785315	0	0.000000	0.464450	555	0.291892	0.516000	0.515620
443	0.765237	557	0.267504	5.785315	0	0.000000	0.464450	557	0.267504	0.488000	0.515595
439	0.765376	561	0.301248	5.785315	0	0.000000	0.464450	561	0.301248	0.505000	0.515585
456	0.778509	544	0.251838	5.785315	0	0.000000	0.464450	544	0.251838	0.492000	0.515563
439	0.794989	561	0.311943	5.785315	0	0.000000	0.464450	561	0.311943	0.524000	0.515571
419	0.794749	581	0.280551	5.785315	0	0.000000	0.464450	581	0.280551	0.496000	0.515553
462	0.785714	538	0.269517	5.785315	0	0.000000	0.464450	538	0.269517	0.508000	0.515546
467	0.798715	533	0.303940	5.785315	0	0.000000	0.464450	533	0.303940	0.535000	0.515564
463	0.771058	537	0.290503	5.785315	0	0.000000	0.464450	537	0.290503	0.513000	0.515562
427	0.765808	573	0.207679	5.785315	0	0.000000	0.464450	573	0.207679	0.446000	0.515498
446	0.766816	554	0.294224	5.785315	0	0.000000	0.464450	554	0.294224	0.505000	0.515489
429	0.769231	571	0.269702	5.785315	0	0.000000	0.464450	571	0.269702	0.484000	0.515460
435	0.735632	565	0.263717	5.785315	0	0.000000	0.464450	565	0.263717	0.469000	0.515417
427	0.740047	573	0.246073	5.785315	0	0.000000	0.464450	573	0.246073	0.457000	0.515364
471	0.760085	529	0.253308	5.785315	0	0.000000	0.464450	529	0.253308	0.492000	0.515343
461	0.726681	539	0.278293	5.785315	0	0.000000	0.464450	539	0.278293	0.485000	0.515315
419	0.727924	581	0.237522	5.785315	0	0.000000	0.464450	581	0.237522	0.443000	0.515250
445	0.777528	555	0.246847	5.785315	0	0.000000	0.464450	555	0.246847	0.483000	0.515220
452	0.761062	548	0.259124	5.785315	0	0.000000	0.464450	548	0.259124	0.486000	0.515194
434	0.751152	566	0.233216	5.785315	0	0.000000	0.464450	566	0.233216	0.458000	0.515142
457	0.763676	543	0.241252	5.785315	0	0.000000	0.464450	543	0.241252	0.480000	0.515110
446	0.764574	554	0.265343	5.785315	0	0.000000	0.464450	554	0.265343	0.488000	0.515086
434	0.774194	566	0.296820	5.785315	0	0.000000	0.464450	566	0.296820	0.504000	0.515075
441	0.764172	559	0.243292	5.785315	0	0.000000	0.464450	559	0.243292	0.473000	0.515037
434	0.758065	566	0.296820	5.785315	0	0.000000	0.464450	566	0.296820	0.497000	0.515021
430	0.779070	570	0.271930	5.785315	0	0.000000	0.464450	570	0.271930	0.490000	0.514999
471	0.791932	529	0.221172	5.785315	0	0.000000	0.464450	529	0.221172	0.490000	0.514976
442	0.798643	558	0.272401	5.785315	0	0.000000	0.464450	558	0.272401	0.505000	0.514967
456	0.817982	544	0.268382	5.785315	0	0.000000	0.464450	544	0.268382	0.519000	0.514971
475	0.791579	525	0.306667	5.785315	0	0.000000	0.464450	525	0.306667	0.537000	0.514991
461	0.765727	539	0.294991	5.785315	0	0.000000	0.464450	539	0.294991	0.512000	0.514988
438	0.801370	562	0.295374	5.785315	0	0.000000	0.464450	562	0.295374	0.517000	0.514990
451	0.789357	549	0.313297	5.785315	0	0.000000	0.464450	549	0.313297	0.528000	0.515001
425	0.818824	575	0.290435	5.785315	0	0.000000	0.464450	575	0.290435	0.515000	0.515001
432	0.800926	568	0.302817	5.785315	0	0.000000	0.464450	568	0.302817	0.518000	0.515004
437	0.775744	563	0.285968	5.785315	0	0.000000	0.464450	563	0.285968	0.500000	0.514991
421	0.793349	579	0.271157	5.785315	0	0.000000	0.464450	579	0.271157	0.491000	0.514969
414	0.770531	586	0.293515	5.785315	0	0.000000	0.464450	586	0.293515	0.491000	0.514948
451	0.780488	549	0.306011	5.785315	0	0.000000	0.464450	549	0.306011	0.520000	0.514952
431	0.793503	569	0.272408	5.785315	0	0.000000	0.464450	569	0.272408	0.497000	0.514936
455	0.789011	545	0.306422	5.785315	0	0.000000	0.464450	545	0.306422	0.526000	0.514946
400	0.777500	600	0.293333	5.785315	0	0.000000	0.464450	600	0.293333	0.487000	0.514921
422	0.815166	578	0.306228	5.785315	0	0.000000	0.464450	578	0.306228	0.521000	0.514927
456	0.754386	544	0.325368	5.785315	0	0.000000	0.464450	544	0.325368	0.521000	0.514932
436	0.786697	564	0.301418	5.785315	0	0.000000	0.464450	564	0.301418	0.513000	0.514930
466	0.759657	534	0.299625	5.785315	0	0.000000	0.464450	534	0.299625	0.514000	0.514930
453	0.759382	547	0.288848	5.785315	0	0.000000	0.464450	547	0.288848	0.502000	0.514918
474	0.761603	526	0.226236	5.785315	0	0.000000	0.464450	526	0.226236	0.480000	0.514887
470	0.759574	530	0.288679	5.785315	0	0.000000	0.464450	530	0.288679	0.510000	0.514883
453	0.805740	547	0.287020	5.785315	0	0.000000	0.464450	547	0.287020	0.522000	0.514889
448	0.772321	552	0.298913	5.785315	0	0.000000	0.464450	552	0.298913	0.511000	0.514886
458	0.792576	542	0.306273	5.785315	0	0.000000	0.464450	542	0.306273	0.529000	0.514898
433	0.799076	567	0.280423	5.785315	0	0.000000	0.464450	567	0.280423	0.505000	0.514890
453	0.790287	547	0.226691	5.785315	0	0.000000	0.464450	547	0.226691	0.482000	0.514861
454	0.803965	546	0.300366	5.785315	0	0.000000	0.464450	546	0.300366	0.529000	0.514873
438	0.792237	562	0.290036	5.785315	0	0.000000	0.464450	562	0.290036	0.510000	0.514869
453	0.761589	547	0.310786	5.785315	0	0.000000	0.464450	547	0.310786	0.515000	0.514869
424	0.783019	576	0.258681	5.785315	0	0.000000	0.464450	576	0.258681	0.481000	0.514839
437	0.773455	563	0.238011	5.785315	0	0.000000	0.464450	563	0.238011	0.472000	0.514802
456	0.756579	544	0.259191	5.785315	0	0.000000	0.464450	544	0.259191	0.486000	0.514776
440	0.781818	560	0.235714	5.785315	0	0.000000	0.464450	560	0.235714	0.476000	0.514743
440	0.729545	560	0.237500	5.785315	0	0.000000	0.464450	560	0.237500	0.454000	0.514690
420	0.788095	580	0.281034	5.785315	0	0.000000	0.464450	580	0.281034	0.494000	0.514671
430	0.765116	570	0.303509	5.785315	0	0.000000	0.464450	570	0.303509	0.502000	0.514660
439	0.753986	561	0.258467	5.785315	0	0.000000	0.464450	561	0.258467	0.476000	0.514627
424	0.761792	576	0.296875	5.785315	0	0.000000	0.464450	576	0.296875	0.494000	0.514609
452	0.820796	548	0.284672	5.785315	0	0.000000	0.464450	548	0.284672	0.527000	0.514620
443	0.690745	557	0.256732	5.785315	0	0.000000	0.464450	557	0.256732	0.449000	0.514563
470	0.757447	530	0.256604	5.785315	0	0.000000	0.464450	530	0.256604	0.492000	0.514543
470	0.782979	530	0.252830	5.785315	0	0.000000	0.464450	530	0.252830	0.502000	0.514532
435	0.756322	565	0.270796	5.785315	0	0.000000	0.464450	565	0.270796	0.482000	0.514504
442	0.803167	558	0.259857	5.785315	0	0.000000	0.464450	558	0.259857	0.500000	0.514491
454	0.762115	546	0.272894	5.785315	0	0.000000	0.464450	546	0.272894	0.495000	0.514474
449	0.783964	551	0.326679	5.785315	0	0.000000	0.464450	551	0.326679	0.532000	0.514490
438	0.815068	562	0.282918	5.785315	0	0.000000	0.464450	562	0.282918	0.516000	0.514491
428	0.752336	572	0.274476	5.785315	0	0.000000	0.464450	572	0.274476	0.479000	0.514460
461	0.824295	539	0.252319	5.785315	0	0.000000	0.464450	539	0.252319	0.516000	0.514462
434	0.778802	566	0.252650	5.785315	0	0.000000	0.464450	566	0.252650	0.481000	0.514433
439	0.820046	561	0.281640	5.785315	0	0.000000	0.464450	561	0.281640	0.518000	0.514436
446	0.780269	554	0.283394	5.785315	0	0.000000	0.464450	554	0.283394	0.505000	0.514428
461	0.783080	539	0.291280	5.785315	0	0.000000	0.464450	539	0.291280	0.518000	0.514431
441	0.800454	559	0.289803	5.785315	0	0.000000	0.464450	559	0.289803	0.515000	0.514431
464	0.771552	536	0.233209	5.785315	0	0.000000	0.464450	536	0.233209	0.483000	0.514404
430	0.769767	570	0.282456	5.785315	0	0.000000	0.464450	570	0.282456	0.492000	0.514385
432	0.787037	568	0.271127	5.785315	0	0.000000	0.464450	568	0.271127	0.494000	0.514368
467	0.738758	533	0.285178	5.785315	0	0.000000	0.464450	533	0.285178	0.497000	0.514353
441	0.798186	559	0.246869	5.785315	0	0.000000	0.464450	559	0.246869	0.490000	0.514332
443	0.776524	557	0.249551	5.785315	0	0.000000	0.464450	557	0.249551	0.483000	0.514305
452	0.807522	548	0.260949	5.785315	0	0.000000	0.464450	548	0.260949	0.508000	0.514300
461	0.770065	539	0.276438	5.785315	0	0.000000	0.464450	539	0.276438	0.504000	0.514291
448	0.756696	552	0.255435	5.785315	0	0.000000	0.464450	552	0.255435	0.480000	0.514262
464	0.741379	536	0.276119	5.785315	0	0.000000	0.464450	536	0.276119	0.492000	0.514243
447	0.785235	553	0.276673	5.785315	0	0.000000	0.464450	553	0.276673	0.504000	0.514234
439	0.815490	561	0.262032	5.785315	0	0.000000	0.464450	561	0.262032	0.505000	0.514226
442	0.762443	558	0.259857	5.785315	0	0.000000	0.464450	558	0.259857	0.482000	0.514199
451	0.771619	549	0.262295	5.785315	0	0.000000	0.464450	549	0.262295	0.492000	0.514180
465	0.789247	535	0.257944	5.785315	0	0.000000	0.464450	535	0.257944	0.505000	0.514172
457	0.816193	543	0.268877	5.785315	0	0.000000	0.464450	543	0.268877	0.519000	0.514177
473	0.763214	527	0.222011	5.785315	0	0.000000	0.464450	527	0.222011	0.478000	0.514146
442	0.766968	558	0.250896	5.785315	0	0.000000	0.464450	558	0.250896	0.479000	0.514116
427	0.786885	573	0.265271	5.785315	0	0.000000	0.464450	573	0.265271	0.488000	0.514094
436	0.777523	564	0.271277	5.785315	0	0.000000	0.464450	564	0.271277	0.492000	0.514076
448	0.734375	552	0.262681	5.785315	0	0.000000	0.464450	552	0.262681	0.474000	0.514042
457	0.783370	543	0.292818	5.785315	0	0.000000	0.464450	543	0.292818	0.517000	0.514044
438	0.780822	562	0.231317	5.785315	0	0.000000	0.464450	562	0.231317	0.472000	0.514009
446	0.755605	554	0.292419	5.785315	0	0.000000	0.464450	554	0.292419	0.499000	0.513996
456	0.725877	544	0.257353	5.785315	0	0.000000	0.464450	544	0.257353	0.471000	0.513960
447	0.800895	553	0.254973	5.785315	0	0.000000	0.464450	553	0.254973	0.499000	0.513948
459	0.790850	541	0.256932	5.785315	0	0.000000	0.464450	541	0.256932	0.502000	0.513937
432	0.814815	568	0.276408	5.785315	0	0.000000	0.464450	568	0.276408	0.509000	0.513933
434	0.767281	566	0.265018	5.785315	0	0.000000	0.464450	566	0.265018	0.483000	0.513907
462	0.748918	538	0.241636	5.785315	0	0.000000	0.464450	538	0.241636	0.476000	0.513876
462	0.751082	538	0.284387	5.785315	0	0.000000	0.464450	538	0.284387	0.500000	0.513864
438	0.737443	562	0.279359	5.785315	0	0.000000	0.464450	562	0.279359	0.480000	0.513836
440	0.763636	560	0.294643	5.785315	0	0.000000	0.464450	560	0.294643	0.501000	0.513825
418	0.799043	582	0.304124	5.785315	0	0.000000	0.464450	582	0.304124	0.511000	0.513823
432	0.791667	568	0.279930	5.785315	0	0.000000	0.464450	568	0.279930	0.501000	0.513812
458	0.764192	542	0.265683	5.785315	0	0.000000	0.464450	542	0.265683	0.494000	0.513796
452	0.807522	548	0.268248	5.785315	0	0.000000	0.464450	548	0.268248	0.512000	0.513794
467	0.813704	533	0.272045	5.785315	0	0.000000	0.464450	533	0.272045	0.525000	0.513803
435	0.770115	565	0.263717	5.785315	0	0.000000	0.464450	565	0.263717	0.484000	0.513779
426	0.781690	574	0.299652	5.785315	0	0.000000	0.464450	574	0.299652	0.505000	0.513771
450	0.771111	550	0.241818	5.785315	0	0.000000	0.464450	550	0.241818	0.480000	0.513743
448	0.803571	552	0.307971	5.785315	0	0.000000	0.464450	552	0.307971	0.530000	0.513757
437	0.796339	563	0.316163	5.785315	0	0.000000	0.464450	563	0.316163	0.526000	0.513767
446	0.822870	554	0.308664	5.785315	0	0.000000	0.464450	554	0.308664	0.538000	0.513787
442	0.771493	558	0.340502	5.785315	0	0.000000	0.464450	558	0.340502	0.531000	0.513801
456	0.789474	544	0.279412	5.785315	0	0.000000	0.464450	544	0.279412	0.512000	0.513800
437	0.764302	563	0.319716	5.785315	0	0.000000	0.464450	563	0.319716	0.514000	0.513800
442	0.787330	558	0.277778	5.785315	0	0.000000	0.464450	558	0.277778	0.503000	0.513791
452	0.789823	548	0.346715	5.785315	0	0.000000	0.464450	548	0.346715	0.547000	0.513818
466	0.824034	534	0.264045	5.785315	0	0.000000	0.464450	534	0.264045	0.525000	0.513828
448	0.794643	552	0.324275	5.785315	0	0.000000	0.464450	552	0.324275	0.535000	0.513845
462	0.800866	538	0.312268	5.785315	0	0.000000	0.464450	538	0.312268	0.538000	0.513865
460	0.797826	540	0.292593	5.785315	0	0.000000	0.464450	540	0.292593	0.525000	0.513874
471	0.785563	529	0.327032	5.785315	0	0.000000	0.464450	529	0.327032	0.543000	0.513898
446	0.809417	554	0.287004	5.785315	0	0.000000	0.464450	554	0.287004	0.520000	0.513903
435	0.786207	565	0.292035	5.785315	0	0.000000	0.464450	565	0.292035	0.507000	0.513897
408	0.784314	592	0.244932	5.785315	0	0.000000	0.464450	592	0.244932	0.465000	0.513857
440	0.731818	560	0.244643	5.785315	0	0.000000	0.464450	560	0.244643	0.459000	0.513812
444	0.786036	556	0.235612	5.785315	0	0.000000	0.464450	556	0.235612	0.480000	0.513785
458	0.781659	542	0.291513	5.785315	0	0.000000	0.464450	542	0.291513	0.516000	0.513787
430	0.811628	570	0.312281	5.785315	0	0.000000	0.464450	570	0.312281	0.527000	0.513797
471	0.791932	529	0.300567	5.785315	0	0.000000	0.464450	529	0.300567	0.532000	0.513812
438	0.783105	562	0.245552	5.785315	0	0.000000	0.464450	562	0.245552	0.481000	0.513785
430	0.804651	570	0.264912	5.785315	0	0.000000	0.464450	570	0.264912	0.497000	0.513772
424	0.804245	576	0.305556	5.785315	0	0.000000	0.464450	576	0.305556	0.517000	0.513774
460	0.813043	540	0.264815	5.785315	0	0.000000	0.464450	540	0.264815	0.517000	0.513777
448	0.770089	552	0.248188	5.785315	0	0.000000	0.464450	552	0.248188	0.482000	0.513751
466	0.766094	534	0.264045	5.785315	0	0.000000	0.464450	534	0.264045	0.498000	0.513738
447	0.789709	553	0.278481	5.785315	0	0.000000	0.464450	553	0.278481	0.507000	0.513733
441	0.764172	559	0.259392	5.785315	0	0.000000	0.464450	559	0.259392	0.482000	0.513707
449	0.775056	551	0.279492	5.785315	0	0.000000	0.464450	551	0.279492	0.502000	0.513698
457	0.735230	543	0.248619	5.785315	0	0.000000	0.464450	543	0.248619	0.471000	0.513663
459	0.751634	541	0.249538	5.785315	0	0.000000	0.464450	541	0.249538	0.480000	0.513636
430	0.730233	570	0.249123	5.785315	0	0.000000	0.464450	570	0.249123	0.456000	0.513590
428	0.740654	572	0.272727	5.785315	0	0.000000	0.464450	572	0.272727	0.473000	0.513557
467	0.775161	533	0.273921	5.785315	0	0.000000	0.464450	533	0.273921	0.508000	0.513552
437	0.775744	563	0.273535	5.785315	0	0.000000	0.464450	563	0.273535	0.493000	0.513536
438	0.762557	562	0.265125	5.785315	0	0.000000	0.464450	562	0.265125	0.483000	0.513511
475	0.783158	525	0.280000	5.785315	0	0.000000	0.464450	525	0.280000	0.519000	0.513516
432	0.828704	568	0.267606	5.785315	0	0.000000	0.464450	568	0.267606	0.510000	0.513513
424	0.761792	576	0.276042	5.785315	0	0.000000	0.464450	576	0.276042	0.482000	0.513488
422	0.784360	578	0.292388	5.785315	0	0.000000	0.464450	578	0.292388	0.500000	0.513477
446	0.813901	554	0.256318	5.785315	0	0.000000	0.464450	554	0.256318	0.505000	0.513470
457	0.702407	543	0.217311	5.785315	0	0.000000	0.464450	543	0.217311	0.439000	0.513410
452	0.783186	548	0.240876	5.785315	0	0.000000	0.464450	548	0.240876	0.486000	0.513388
447	0.762864	553	0.262206	5.785315	0	0.000000	0.464450	553	0.262206	0.486000	0.513366
445	0.788764	555	0.293694	5.785315	0	0.000000	0.464450	555	0.293694	0.514000	0.513367
456	0.758772	544	0.288603	5.785315	0	0.000000	0.464450	544	0.288603	0.503000	0.513359
444	0.765766	556	0.248201	5.785315	0	0.000000	0.464450	556	0.248201	0.478000	0.513331
424	0.738208	576	0.286458	5.785315	0	0.000000	0.464450	576	0.286458	0.478000	0.513302
453	0.748344	547	0.268739	5.785315	0	0.000000	0.464450	547	0.268739	0.486000	0.513281
443	0.814898	557	0.287253	5.785315	0	0.000000	0.464450	557	0.287253	0.521000	0.513287
426	0.751174	574	0.271777	5.785315	0	0.000000	0.464450	574	0.271777	0.476000	0.513257
427	0.758782	573	0.253054	5.785315	0	0.000000	0.464450	573	0.253054	0.469000	0.513222
421	0.769596	579	0.274611	5.785315	0	0.000000	0.464450	579	0.274611	0.483000	0.513198
411	0.827251	589	0.281834	5.785315	0	0.000000	0.464450	589	0.281834	0.506000	0.513192
455	0.747253	545	0.266055	5.785315	0	0.000000	0.464450	545	0.266055	0.485000	0.513170
470	0.787234	530	0.288679	5.785315	0	0.000000	0.464450	530	0.288679	0.523000	0.513178
451	0.776053	549	0.304189	5.785315	0	0.000000	0.464450	549	0.304189	0.517000	0.513181
453	0.792494	547	0.297989	5.785315	0	0.000000	0.464450	547	0.297989	0.522000	0.513188
431	0.786543	569	0.263620	5.785315	0	0.000000	0.464450	569	0.263620	0.489000	0.513169
452	0.803097	548	0.260949	5.785315	0	0.000000	0.464450	548	0.260949	0.506000	0.513163
464	0.803879	536	0.268657	5.785315	0	0.000000	0.464450	536	0.268657	0.517000	0.513166
465	0.810753	535	0.310280	5.785315	0	0.000000	0.464450	535	0.310280	0.543000	0.513190
441	0.780045	559	0.236136	5.785315	0	0.000000	0.464450	559	0.236136	0.476000	0.513160
465	0.784946	535	0.259813	5.785315	0	0.000000	0.464450	535	0.259813	0.504000	0.513153
456	0.787281	544	0.283088	5.785315	0	0.000000	0.464450	544	0.283088	0.513000	0.513153
444	0.768018	556	0.258993	5.785315	0	0.000000	0.464450	556	0.258993	0.485000	0.513131
438	0.746575	562	0.316726	5.785315	0	0.000000	0.464450	562	0.316726	0.505000	0.513124
451	0.778271	549	0.273224	5.785315	0	0.000000	0.464450	549	0.273224	0.501000	0.513115
449	0.779510	551	0.257713	5.785315	0	0.000000	0.464450	551	0.257713	0.492000	0.513098
438	0.803653	562	0.320285	5.785315	0	0.000000	0.464450	562	0.320285	0.532000	0.513113
420	0.783333	580	0.318966	5.785315	0	0.000000	0.464450	580	0.318966	0.514000	0.513114
424	0.787736	576	0.256944	5.785315	0	0.000000	0.464450	576	0.256944	0.482000	0.513090
446	0.778027	554	0.281588	5.785315	0	0.000000	0.464450	554	0.281588	0.503000	0.513082
432	0.782407	568	0.286972	5.785315	0	0.000000	0.464450	568	0.286972	0.501000	0.513072
467	0.745182	533	0.268293	5.785315	0	0.000000	0.464450	533	0.268293	0.491000	0.513055
444	0.786036	556	0.264388	5.785315	0	0.000000	0.464450	556	0.264388	0.496000	0.513042
461	0.783080	539	0.269017	5.785315	0	0.000000	0.464450	539	0.269017	0.506000	0.513036
440	0.793182	560	0.296429	5.785315	0	0.000000	0.464450	560	0.296429	0.515000	0.513038
445	0.755056	555	0.252252	5.785315	0	0.000000	0.464450	555	0.252252	0.476000	0.513009
463	0.771058	537	0.277467	5.785315	0	0.000000	0.464450	537	0.277467	0.506000	0.513003
451	0.802661	549	0.284153	5.785315	0	0.000000	0.464450	549	0.284153	0.518000	0.513007
434	0.767281	566	0.309187	5.785315	0	0.000000	0.464450	566	0.309187	0.508000	0.513003
436	0.802752	564	0.278369	5.785315	0	0.000000	0.464450	564	0.278369	0.507000	0.512999
440	0.745455	560	0.319643	5.785315	0	0.000000	0.464450	560	0.319643	0.507000	0.512994
427	0.814988	573	0.321117	5.785315	0	0.000000	0.464450	573	0.321117	0.532000	0.513009
436	0.811927	564	0.271277	5.785315	0	0.000000	0.464450	564	0.271277	0.507000	0.513004
460	0.763043	540	0.333333	5.785315	0	0.000000	0.464450	540	0.333333	0.531000	0.513018
440	0.765909	560	0.237500	5.785315	0	0.000000	0.464450	560	0.237500	0.470000	0.512985
445	0.811236	555	0.255856	5.785315	0	0.000000	0.464450	555	0.255856	0.503000	0.512977
448	0.787946	552	0.306159	5.785315	0	0.000000	0.464450	552	0.306159	0.522000	0.512984
470	0.776596	530	0.277358	5.785315	0	0.000000	0.464450	530	0.277358	0.512000	0.512983
431	0.793503	569	0.332162	5.785315	0	0.000000	0.464450	569	0.332162	0.531000	0.512997
440	0.768182	560	0.298214	5.785315	0	0.000000	0.464450	560	0.298214	0.505000	0.512991
404	0.757426	596	0.271812	5.785315	0	0.000000	0.464450	596	0.271812	0.468000	0.512957
440	0.768182	560	0.267857	5.785315	0	0.000000	0.464450	560	0.267857	0.488000	0.512937
423	0.775414	577	0.265165	5.785315	0	0.000000	0.464450	577	0.265165	0.481000	0.512913
436	0.779817	564	0.274823	5.785315	0	0.000000	0.464450	564	0.274823	0.495000	0.512899
439	0.779043	561	0.260250	5.785315	0	0.000000	0.464450	561	0.260250	0.488000	0.512880
448	0.799107	552	0.257246	5.785315	0	0.000000	0.464450	552	0.257246	0.500000	0.512870
444	0.795045	556	0.300360	5.785315	0	0.000000	0.464450	556	0.300360	0.520000	0.512876
438	0.794521	562	0.309609	5.785315	0	0.000000	0.464450	562	0.309609	0.522000	0.512883
452	0.831858	548	0.315693	5.785315	0	0.000000	0.464450	548	0.315693	0.549000	0.512910
446	0.800448	554	0.317690	5.785315	0	0.000000	0.464450	554	0.317690	0.533000	0.512926
420	0.800000	580	0.289655	5.785315	0	0.000000	0.464450	580	0.289655	0.504000	0.512919
441	0.784580	559	0.289803	5.785315	0	0.000000	0.464450	559	0.289803	0.508000	0.512915
407	0.786241	593	0.315346	5.785315	0	0.000000	0.464450	593	0.315346	0.507000	0.512911
438	0.771689	562	0.284698	5.785315	0	0.000000	0.464450	562	0.284698	0.498000	0.512899
414	0.768116	586	0.266212	5.785315	0	0.000000	0.464450	586	0.266212	0.474000	0.512870
443	0.783296	557	0.254937	5.785315	0	0.000000	0.464450	557	0.254937	0.489000	0.512851
441	0.811791	559	0.250447	5.785315	0	0.000000	0.464450	559	0.250447	0.498000	0.512840
444	0.788288	556	0.257194	5.785315	0	0.000000	0.464450	556	0.257194	0.493000	0.512825
428	0.752336	572	0.229021	5.785315	0	0.000000	0.464450	572	0.229021	0.453000	0.512780
442	0.809955	558	0.265233	5.785315	0	0.000000	0.464450	558	0.265233	0.506000	0.512775
446	0.780269	554	0.312274	5.785315	0	0.000000	0.464450	554	0.312274	0.521000	0.512781
436	0.807339	564	0.328014	5.785315	0	0.000000	0.464450	564	0.328014	0.537000	0.512799
456	0.785088	544	0.283088	5.785315	0	0.000000	0.464450	544	0.283088	0.512000	0.512799
457	0.772429	543	0.259669	5.785315	0	0.000000	0.464450	543	0.259669	0.494000	0.512784
480	0.781250	520	0.242308	5.785315	0	0.000000	0.464450	520	0.242308	0.501000	0.512775
473	0.797040	527	0.303605	5.785315	0	0.000000	0.464450	527	0.303605	0.537000	0.512794
438	0.769406	562	0.286477	5.785315	0	0.000000	0.464450	562	0.286477	0.498000	0.512783
448	0.761161	552	0.266304	5.785315	0	0.000000	0.464450	552	0.266304	0.488000	0.512764
439	0.781321	561	0.260250	5.785315	0	0.000000	0.464450	561	0.260250	0.489000	0.512746
462	0.800866	538	0.297398	5.785315	0	0.000000	0.464450	538	0.297398	0.530000	0.512759
464	0.780172	536	0.343284	5.785315	0	0.000000	0.464450	536	0.343284	0.546000	0.512784
433	0.769053	567	0.326279	5.785315	0	0.000000	0.464450	567	0.326279	0.518000	0.512788
417	0.796163	583	0.300172	5.785315	0	0.000000	0.464450	583	0.300172	0.507000	0.512784
451	0.771619	549	0.295082	5.785315	0	0.000000	0.464450	549	0.295082	0.510000	0.512781
442	0.794118	558	0.308244	5.785315	0	0.000000	0.464450	558	0.308244	0.523000	0.512789
454	0.801762	546	0.287546	5.785315	0	0.000000	0.464450	546	0.287546	0.521000	0.512795
453	0.757174	547	0.288848	5.785315	0	0.000000	0.464450	547	0.288848	0.501000	0.512786
443	0.774266	557	0.269300	5.785315	0	0.000000	0.464450	557	0.269300	0.493000	0.512772
454	0.781938	546	0.267399	5.785315	0	0.000000	0.464450	546	0.267399	0.501000	0.512763
446	0.793722	554	0.267148	5.785315	0	0.000000	0.464450	554	0.267148	0.502000	0.512755
441	0.804989	559	0.313059	5.785315	0	0.000000	0.464450	559	0.313059	0.530000	0.512768
426	0.776995	574	0.297909	5.785315	0	0.000000	0.464450	574	0.297909	0.502000	0.512760
450	0.795556	550	0.289091	5.785315	0	0.000000	0.464450	550	0.289091	0.517000	0.512763
448	0.816964	552	0.284420	5.785315	0	0.000000	0.464450	552	0.284420	0.523000	0.512770
448	0.772321	552	0.284420	5.785315	0	0.000000	0.464450	552	0.284420	0.503000	0.512763
436	0.729358	564	0.273050	5.785315	0	0.000000	0.464450	564	0.273050	0.472000	0.512733
459	0.773420	541	0.299445	5.785315	0	0.000000	0.464450	541	0.299445	0.517000	0.512736
451	0.762749	549	0.262295	5.785315	0	0.000000	0.464450	549	0.262295	0.488000	0.512718
449	0.826281	551	0.297641	5.785315	0	0.000000	0.464450	551	0.297641	0.535000	0.512734
459	0.808279	541	0.314233	5.785315	0	0.000000	0.464450	541	0.314233	0.541000	0.512755
439	0.801822	561	0.285205	5.785315	0	0.000000	0.464450	561	0.285205	0.512000	0.512755
443	0.796840	557	0.299820	5.785315	0	0.000000	0.464450	557	0.299820	0.520000	0.512760
437	0.771167	563	0.321492	5.785315	0	0.000000	0.464450	563	0.321492	0.518000	0.512764
441	0.834467	559	0.296959	5.785315	0	0.000000	0.464450	559	0.296959	0.534000	0.512780
461	0.835141	539	0.287570	5.785315	0	0.000000	0.464450	539	0.287570	0.540000	0.512800
487	0.794661	513	0.333333	5.785315	0	0.000000	0.464450	513	0.333333	0.558000	0.512833
456	0.730263	544	0.255515	5.785315	0	0.000000	0.464450	544	0.255515	0.472000	0.512803
448	0.783482	552	0.269928	5.785315	0	0.000000	0.464450	552	0.269928	0.500000	0.512793
431	0.763341	569	0.282953	5.785315	0	0.000000	0.464450	569	0.282953	0.490000	0.512777
448	0.761161	552	0.273551	5.785315	0	0.000000	0.464450	552	0.273551	0.492000	0.512761
400	0.812500	600	0.311667	5.785315	0	0.000000	0.464450	600	0.311667	0.512000	0.512761
469	0.810235	531	0.314501	5.785315	0	0.000000	0.464450	531	0.314501	0.547000	0.512786
455	0.804396	545	0.302752	5.785315	0	0.000000	0.464450	545	0.302752	0.531000	0.512799
461	0.793926	539	0.289425	5.785315	0	0.000000	0.464450	539	0.289425	0.522000	0.512806
437	0.803204	563	0.293073	5.785315	0	0.000000	0.464450	563	0.293073	0.516000	0.512808
413	0.774818	587	0.264055	5.785315	0	0.000000	0.464450	587	0.264055	0.475000	0.512781
463	0.796976	537	0.292365	5.785315	0	0.000000	0.464450	537	0.292365	0.526000	0.512790
458	0.781659	542	0.278598	5.785315	0	0.000000	0.464450	542	0.278598	0.509000	0.512788
414	0.828502	586	0.313993	5.785315	0	0.000000	0.464450	586	0.313993	0.527000	0.512798
432	0.759259	568	0.278169	5.785315	0	0.000000	0.464450	568	0.278169	0.486000	0.512778
478	0.759414	522	0.266284	5.785315	0	0.000000	0.464450	522	0.266284	0.502000	0.512771
452	0.796460	548	0.268248	5.785315	0	0.000000	0.464450	548	0.268248	0.507000	0.512766
424	0.773585	576	0.279514	5.785315	0	0.000000	0.464450	576	0.279514	0.489000	0.512749
433	0.755196	567	0.276896	5.785315	0	0.000000	0.464450	567	0.276896	0.484000	0.512728
448	0.785714	552	0.302536	5.785315	0	0.000000	0.464450	552	0.302536	0.519000	0.512733
436	0.775229	564	0.255319	5.785315	0	0.000000	0.464450	564	0.255319	0.482000	0.512710
434	0.760369	566	0.275618	5.785315	0	0.000000	0.464450	566	0.275618	0.486000	0.512691
434	0.808756	566	0.295053	5.785315	0	0.000000	0.464450	566	0.295053	0.518000	0.512695
444	0.774775	556	0.271583	5.785315	0	0.000000	0.464450	556	0.271583	0.495000	0.512682
442	0.803167	558	0.336918	5.785315	0	0.000000	0.464450	558	0.336918	0.543000	0.512704
459	0.773420	541	0.306839	5.785315	0	0.000000	0.464450	541	0.306839	0.521000	0.512710
454	0.790749	546	0.283883	5.785315	0	0.000000	0.464450	546	0.283883	0.514000	0.512711
454	0.810573	546	0.272894	5.785315	0	0.000000	0.464450	546	0.272894	0.517000	0.512714
432	0.793981	568	0.294014	5.785315	0	0.000000	0.464450	568	0.294014	0.510000	0.512712
478	0.801255	522	0.287356	5.785315	0	0.000000	0.464450	522	0.287356	0.533000	0.512727
444	0.759009	556	0.361511	5.785315	0	0.000000	0.464450	556	0.361511	0.538000	0.512745
441	0.780045	559	0.293381	5.785315	0	0.000000	0.464450	559	0.293381	0.508000	0.512742
450	0.766667	550	0.310909	5.785315	0	0.000000	0.464450	550	0.310909	0.516000	0.512744
426	0.781690	574	0.280488	5.785315	0	0.000000	0.464450	574	0.280488	0.494000	0.512730
433	0.789838	567	0.296296	5.785315	0	0.000000	0.464450	567	0.296296	0.510000	0.512728
446	0.771300	554	0.296029	5.785315	0	0.000000	0.464450	554	0.296029	0.508000	0.512725
441	0.802721	559	0.237925	5.785315	0	0.000000	0.464450	559	0.237925	0.487000	0.512707
446	0.775785	554	0.303249	5.785315	0	0.000000	0.464450	554	0.303249	0.514000	0.512707
443	0.760722	557	0.287253	5.785315	0	0.000000	0.464450	557	0.287253	0.497000	0.512696
422	0.760664	578	0.294118	5.785315	0	0.000000	0.464450	578	0.294118	0.491000	0.512681
430	0.788372	570	0.282456	5.785315	0	0.000000	0.464450	570	0.282456	0.500000	0.512672
441	0.757370	559	0.271914	5.785315	0	0.000000	0.464450	559	0.271914	0.486000	0.512652
437	0.782609	563	0.344583	5.785315	0	0.000000	0.464450	563	0.344583	0.536000	0.512669
418	0.825359	582	0.285223	5.785315	0	0.000000	0.464450	582	0.285223	0.511000	0.512668
469	0.799574	531	0.310734	5.785315	0	0.000000	0.464450	531	0.310734	0.540000	0.512687
467	0.802998	533	0.281426	5.785315	0	0.000000	0.464450	533	0.281426	0.525000	0.512696
444	0.797297	556	0.275180	5.785315	0	0.000000	0.464450	556	0.275180	0.507000	0.512692
469	0.816631	531	0.274953	5.785315	0	0.000000	0.464450	531	0.274953	0.529000	0.512704
437	0.791762	563	0.301954	5.785315	0	0.000000	0.464450	563	0.301954	0.516000	0.512706
448	0.814732	552	0.248188	5.785315	0	0.000000	0.464450	552	0.248188	0.502000	0.512699
455	0.808791	545	0.304587	5.785315	0	0.000000	0.464450	545	0.304587	0.534000	0.512714
426	0.776995	574	0.280488	5.785315	0	0.000000	0.464450	574	0.280488	0.492000	0.512699
415	0.754217	585	0.288889	5.785315	0	0.000000	0.464450	585	0.288889	0.482000	0.512677
443	0.774266	557	0.283662	5.785315	0	0.000000	0.464450	557	0.283662	0.501000	0.512669
438	0.753425	562	0.286477	5.785315	0	0.000000	0.464450	562	0.286477	0.491000	0.512654
433	0.785219	567	0.291005	5.785315	0	0.000000	0.464450	567	0.291005	0.505000	0.512648
468	0.805556	532	0.312030	5.785315	0	0.000000	0.464450	532	0.312030	0.543000	0.512670
438	0.778539	562	0.250890	5.785315	0	0.000000	0.464450	562	0.250890	0.482000	0.512648
445	0.759551	555	0.295495	5.785315	0	0.000000	0.464450	555	0.295495	0.502000	0.512640
438	0.785388	562	0.245552	5.785315	0	0.000000	0.464450	562	0.245552	0.482000	0.512619
462	0.796537	538	0.288104	5.785315	0	0.000000	0.464450	538	0.288104	0.523000	0.512626
434	0.748848	566	0.261484	5.785315	0	0.000000	0.464450	566	0.261484	0.473000	0.512598
456	0.752193	544	0.253676	5.785315	0	0.000000	0.464450	544	0.253676	0.481000	0.512576
435	0.809195	565	0.300885	5.785315	0	0.000000	0.464450	565	0.300885	0.522000	0.512582
456	0.787281	544	0.272059	5.785315	0	0.000000	0.464450	544	0.272059	0.507000	0.512579
468	0.818376	532	0.300752	5.785315	0	0.000000	0.464450	532	0.300752	0.543000	0.512600
422	0.803318	578	0.326990	5.785315	0	0.000000	0.464450	578	0.326990	0.528000	0.512611
449	0.792873	551	0.350272	5.785315	0	0.000000	0.464450	551	0.350272	0.549000	0.512636
469	0.797441	531	0.323917	5.785315	0	0.000000	0.464450	531	0.323917	0.546000	0.512660
428	0.801402	572	0.328671	5.785315	0	0.000000	0.464450	572	0.328671	0.531000	0.512673
422	0.815166	578	0.320069	5.785315	0	0.000000	0.464450	578	0.320069	0.529000	0.512684
449	0.761693	551	0.352087	5.785315	0	0.000000	0.464450	551	0.352087	0.536000	0.512700
458	0.764192	542	0.271218	5.785315	0	0.000000	0.464450	542	0.271218	0.497000	0.512689
420	0.764286	580	0.303448	5.785315	0	0.000000	0.464450	580	0.303448	0.497000	0.512678
440	0.765909	560	0.278571	5.785315	0	0.000000	0.464450	560	0.278571	0.493000	0.512665
436	0.795872	564	0.232270	5.785315	0	0.000000	0.464450	564	0.232270	0.478000	0.512640
449	0.792873	551	0.252269	5.785315	0	0.000000	0.464450	551	0.252269	0.495000	0.512628
468	0.754274	532	0.240602	5.785315	0	0.000000	0.464450	532	0.240602	0.481000	0.512606
446	0.786996	554	0.287004	5.785315	0	0.000000	0.464450	554	0.287004	0.510000	0.512604
434	0.771889	566	0.272085	5.785315	0	0.000000	0.464450	566	0.272085	0.489000	0.512588
427	0.730679	573	0.251309	5.785315	0	0.000000	0.464450	573	0.251309	0.456000	0.512548
452	0.712389	548	0.233577	5.785315	0	0.000000	0.464450	548	0.233577	0.450000	0.512505
437	0.787185	563	0.285968	5.785315	0	0.000000	0.464450	563	0.285968	0.505000	0.512500
438	0.737443	562	0.243772	5.785315	0	0.000000	0.464450	562	0.243772	0.460000	0.512463
473	0.786469	527	0.267552	5.785315	0	0.000000	0.464450	527	0.267552	0.513000	0.512464
458	0.744541	542	0.271218	5.785315	0	0.000000	0.464450	542	0.271218	0.488000	0.512447
419	0.756563	581	0.237522	5.785315	0	0.000000	0.464450	581	0.237522	0.455000	0.512407
444	0.761261	556	0.318345	5.785315	0	0.000000	0.464450	556	0.318345	0.515000	0.512409
430	0.790698	570	0.303509	5.785315	0	0.000000	0.464450	570	0.303509	0.513000	0.512409
501	0.812375	499	0.328657	5.785315	0	0.000000	0.464450	499	0.328657	0.571000	0.512449
457	0.787746	543	0.285451	5.785315	0	0.000000	0.464450	543	0.285451	0.515000	0.512451
449	0.792873	551	0.263158	5.785315	0	0.000000	0.464450	551	0.263158	0.501000	0.512443
461	0.780911	539	0.244898	5.785315	0	0.000000	0.464450	539	0.244898	0.492000	0.512429
425	0.778824	575	0.260870	5.785315	0	0.000000	0.464450	575	0.260870	0.481000	0.512408
414	0.746377	586	0.259386	5.785315	0	0.000000	0.464450	586	0.259386	0.461000	0.512372
436	0.747706	564	0.264184	5.785315	0	0.000000	0.464450	564	0.264184	0.475000	0.512346
440	0.747727	560	0.271429	5.785315	0	0.000000	0.464450	560	0.271429	0.481000	0.512325
461	0.789588	539	0.256030	5.785315	0	0.000000	0.464450	539	0.256030	0.502000	0.512318
449	0.770601	551	0.279492	5.785315	0	0.000000	0.464450	551	0.279492	0.500000	0.512309
450	0.768889	550	0.278182	5.785315	0	0.000000	0.464450	550	0.278182	0.499000	0.512300
450	0.806667	550	0.252727	5.785315	0	0.000000	0.464450	550	0.252727	0.502000	0.512293
454	0.792952	546	0.254579	5.785315	0	0.000000	0.464450	546	0.254579	0.499000	0.512284
444	0.752252	556	0.248201	5.785315	0	0.000000	0.464450	556	0.248201	0.472000	0.512256
467	0.777302	533	0.247655	5.785315	0	0.000000	0.464450	533	0.247655	0.495000	0.512244
463	0.762419	537	0.247672	5.785315	0	0.000000	0.464450	537	0.247672	0.486000	0.512226
489	0.728016	511	0.246575	5.785315	0	0.000000	0.464450	511	0.246575	0.482000	0.512206
423	0.761229	577	0.268631	5.785315	0	0.000000	0.464450	577	0.268631	0.477000	0.512182
446	0.769058	554	0.240072	5.785315	0	0.000000	0.464450	554	0.240072	0.476000	0.512157
465	0.772043	535	0.271028	5.785315	0	0.000000	0.464450	535	0.271028	0.504000	0.512151
461	0.804772	539	0.278293	5.785315	0	0.000000	0.464450	539	0.278293	0.521000	0.512157
439	0.797267	561	0.295900	5.785315	0	0.000000	0.464450	561	0.295900	0.516000	0.512160
438	0.799087	562	0.307829	5.785315	0	0.000000	0.464450	562	0.307829	0.523000	0.512167
443	0.801354	557	0.274686	5.785315	0	0.000000	0.464450	557	0.274686	0.508000	0.512165
440	0.777273	560	0.273214	5.785315	0	0.000000	0.464450	560	0.273214	0.495000	0.512153
433	0.789838	567	0.333333	5.785315	0	0.000000	0.464450	567	0.333333	0.531000	0.512166
451	0.789357	549	0.315118	5.785315	0	0.000000	0.464450	549	0.315118	0.529000	0.512177
430	0.776744	570	0.310526	5.785315	0	0.000000	0.464450	570	0.310526	0.511000	0.512176
435	0.763218	565	0.284956	5.785315	0	0.000000	0.464450	565	0.284956	0.493000	0.512163
463	0.747300	537	0.273743	5.785315	0	0.000000	0.464450	537	0.273743	0.493000	0.512150
476	0.752101	524	0.286260	5.785315	0	0.000000	0.464450	524	0.286260	0.508000	0.512147
468	0.803419	532	0.289474	5.785315	0	0.000000	0.464450	532	0.289474	0.530000	0.512160
443	0.787810	557	0.265709	5.785315	0	0.000000	0.464450	557	0.265709	0.497000	0.512149
452	0.785398	548	0.335766	5.785315	0	0.000000	0.464450	548	0.335766	0.539000	0.512167
450	0.782222	550	0.303636	5.785315	0	0.000000	0.464450	550	0.303636	0.519000	0.512172
468	0.794872	532	0.295113	5.785315	0	0.000000	0.464450	532	0.295113	0.529000	0.512183
473	0.820296	527	0.256167	5.785315	0	0.000000	0.464450	527	0.256167	0.523000	0.512191
463	0.792657	537	0.310987	5.785315	0	0.000000	0.464450	537	0.310987	0.534000	0.512205
470	0.789362	530	0.318868	5.785315	0	0.000000	0.464450	530	0.318868	0.540000	0.512224
454	0.795154	546	0.324176	5.785315	0	0.000000	0.464450	546	0.324176	0.538000	0.512242
480	0.772917	520	0.294231	5.785315	0	0.000000	0.464450	520	0.294231	0.524000	0.512249
432	0.800926	568	0.322183	5.785315	0	0.000000	0.464450	568	0.322183	0.529000	0.512261
420	0.766667	580	0.282759	5.785315	0	0.000000	0.464450	580	0.282759	0.486000	0.512243
429	0.797203	571	0.299475	5.785315	0	0.000000	0.464450	571	0.299475	0.513000	0.512244
439	0.804100	561	0.295900	5.785315	0	0.000000	0.464450	561	0.295900	0.519000	0.512248
446	0.802691	554	0.261733	5.785315	0	0.000000	0.464450	554	0.261733	0.503000	0.512242
446	0.795964	554	0.279783	5.785315	0	0.000000	0.464450	554	0.279783	0.510000	0.512240
467	0.766595	533	0.257036	5.785315	0	0.000000	0.464450	533	0.257036	0.495000	0.512229
441	0.770975	559	0.300537	5.785315	0	0.000000	0.464450	559	0.300537	0.508000	0.512226
432	0.763889	568	0.276408	5.785315	0	0.000000	0.464450	568	0.276408	0.487000	0.512209
442	0.830317	558	0.318996	5.785315	0	0.000000	0.464450	558	0.318996	0.545000	0.512231
469	0.803838	531	0.337100	5.785315	0	0.000000	0.464450	531	0.337100	0.556000	0.512260
452	0.794248	548	0.321168	5.785315	0	0.000000	0.464450	548	0.321168	0.535000	0.512276
448	0.787946	552	0.260870	5.785315	0	0.000000	0.464450	552	0.260870	0.497000	0.512265
464	0.773707	536	0.285448	5.785315	0	0.000000	0.464450	536	0.285448	0.512000	0.512265
427	0.805621	573	0.315881	5.785315	0	0.000000	0.464450	573	0.315881	0.525000	0.512274
442	0.789593	558	0.311828	5.785315	0	0.000000	0.464450	558	0.311828	0.523000	0.512281
441	0.800454	559	0.282648	5.785315	0	0.000000	0.464450	559	0.282648	0.511000	0.512280
454	0.797357	546	0.294872	5.785315	0	0.000000	0.464450	546	0.294872	0.523000	0.512287
433	0.787529	567	0.262787	5.785315	0	0.000000	0.464450	567	0.262787	0.490000	0.512272
430	0.793023	570	0.292982	5.785315	0	0.000000	0.464450	570	0.292982	0.508000	0.512269
462	0.779221	538	0.295539	5.785315	0	0.000000	0.464450	538	0.295539	0.519000	0.512274
483	0.774327	517	0.274662	5.785315	0	0.000000	0.464450	517	0.274662	0.516000	0.512276
457	0.746171	543	0.283610	5.785315	0	0.000000	0.464450	543	0.283610	0.495000	0.512265
425	0.792941	575	0.253913	5.785315	0	0.000000	0.464450	575	0.253913	0.483000	0.512246
416	0.740385	584	0.313356	5.785315	0	0.000000	0.464450	584	0.313356	0.491000	0.512231
456	0.776316	544	0.299632	5.785315	0	0.000000	0.464450	544	0.299632	0.517000	0.512235
453	0.781457	547	0.276051	5.785315	0	0.000000	0.464450	547	0.276051	0.505000	0.512230
480	0.802083	520	0.303846	5.785315	0	0.000000	0.464450	520	0.303846	0.543000	0.512250
477	0.769392	523	0.279159	5.785315	0	0.000000	0.464450	523	0.279159	0.513000	0.512251
426	0.800469	574	0.285714	5.785315	0	0.000000	0.464450	574	0.285714	0.505000	0.512246
445	0.811236	555	0.308108	5.785315	0	0.000000	0.464450	555	0.308108	0.532000	0.512259
472	0.796610	528	0.284091	5.785315	0	0.000000	0.464450	528	0.284091	0.526000	0.512268
432	0.708333	568	0.322183	5.785315	0	0.000000	0.464450	568	0.322183	0.489000	0.512253
438	0.817352	562	0.277580	5.785315	0	0.000000	0.464450	562	0.277580	0.514000	0.512254
454	0.784141	546	0.311355	5.785315	0	0.000000	0.464450	546	0.311355	0.526000	0.512263
452	0.780973	548	0.322993	5.785315	0	0.000000	0.464450	548	0.322993	0.530000	0.512274
442	0.819005	558	0.281362	5.785315	0	0.000000	0.464450	558	0.281362	0.519000	0.512279
467	0.779443	533	0.264540	5.785315	0	0.000000	0.464450	533	0.264540	0.505000	0.512274
473	0.756871	527	0.290323	5.785315	0	0.000000	0.464450	527	0.290323	0.511000	0.512273
445	0.775281	555	0.282883	5.785315	0	0.000000	0.464450	555	0.282883	0.502000	0.512267
440	0.795455	560	0.296429	5.785315	0	0.000000	0.464450	560	0.296429	0.516000	0.512269
419	0.789976	581	0.271945	5.785315	0	0.000000	0.464450	581	0.271945	0.489000	0.512254
445	0.804494	555	0.291892	5.785315	0	0.000000	0.464450	555	0.291892	0.520000	0.512259
459	0.777778	541	0.329020	5.785315	0	0.000000	0.464450	541	0.329020	0.535000	0.512274
421	0.755344	579	0.241796	5.785315	0	0.000000	0.464450	579	0.241796	0.458000	0.512238
437	0.823799	563	0.268206	5.785315	0	0.000000	0.464450	563	0.268206	0.511000	0.512237
445	0.804494	555	0.282883	5.785315	0	0.000000	0.464450	555	0.282883	0.515000	0.512239
446	0.791480	554	0.305054	5.785315	0	0.000000	0.464450	554	0.305054	0.522000	0.512246
434	0.790323	566	0.266784	5.785315	0	0.000000	0.464450	566	0.266784	0.494000	0.512234
463	0.771058	537	0.288641	5.785315	0	0.000000	0.464450	537	0.288641	0.512000	0.512234
424	0.752358	576	0.302083	5.785315	0	0.000000	0.464450	576	0.302083	0.493000	0.512221
419	0.775656	581	0.280551	5.785315	0	0.000000	0.464450	581	0.280551	0.488000	0.512205
451	0.796009	549	0.262295	5.785315	0	0.000000	0.464450	549	0.262295	0.503000	0.512199
465	0.830108	535	0.299065	5.785315	0	0.000000	0.464450	535	0.299065	0.546000	0.512221
464	0.857759	536	0.317164	5.785315	0	0.000000	0.464450	536	0.317164	0.568000	0.512257
424	0.808962	576	0.307292	5.785315	0	0.000000	0.464450	576	0.307292	0.520000	0.512262
440	0.793182	560	0.285714	5.785315	0	0.000000	0.464450	560	0.285714	0.509000	0.512260
443	0.796840	557	0.269300	5.785315	0	0.000000	0.464450	557	0.269300	0.503000	0.512254
464	0.803879	536	0.270522	5.785315	0	0.000000	0.464450	536	0.270522	0.518000	0.512258
449	0.755011	551	0.308530	5.785315	0	0.000000	0.464450	551	0.308530	0.509000	0.512256
469	0.812367	531	0.306968	5.785315	0	0.000000	0.464450	531	0.306968	0.544000	0.512277
457	0.774617	543	0.267035	5.785315	0	0.000000	0.464450	543	0.267035	0.499000	0.512268
430	0.779070	570	0.259649	5.785315	0	0.000000	0.464450	570	0.259649	0.483000	0.512249
464	0.756466	536	0.238806	5.785315	0	0.000000	0.464450	536	0.238806	0.479000	0.512228
439	0.779043	561	0.285205	5.785315	0	0.000000	0.464450	561	0.285205	0.502000	0.512221
459	0.762527	541	0.229205	5.785315	0	0.000000	0.464450	541	0.229205	0.474000	0.512196
432	0.761574	568	0.283451	5.785315	0	0.000000	0.464450	568	0.283451	0.490000	0.512182
438	0.817352	562	0.254448	5.785315	0	0.000000	0.464450	562	0.254448	0.501000	0.512175
482	0.780083	518	0.243243	5.785315	0	0.000000	0.464450	518	0.243243	0.502000	0.512168
464	0.769397	536	0.261194	5.785315	0	0.000000	0.464450	536	0.261194	0.497000	0.512159
424	0.775943	576	0.309028	5.785315	0	0.000000	0.464450	576	0.309028	0.507000	0.512155
443	0.817156	557	0.269300	5.785315	0	0.000000	0.464450	557	0.269300	0.512000	0.512155
454	0.801762	546	0.305861	5.785315	0	0.000000	0.464450	546	0.305861	0.531000	0.512167
452	0.794248	548	0.297445	5.785315	0	0.000000	0.464450	548	0.297445	0.522000	0.512174
435	0.783908	565	0.286726	5.785315	0	0.000000	0.464450	565	0.286726	0.503000	0.512168
429	0.787879	571	0.322242	5.785315	0	0.000000	0.464450	571	0.322242	0.522000	0.512174
441	0.809524	559	0.288014	5.785315	0	0.000000	0.464450	559	0.288014	0.518000	0.512178
413	0.750605	587	0.304940	5.785315	0	0.000000	0.464450	587	0.304940	0.489000	0.512163
428	0.778037	572	0.325175	5.785315	0	0.000000	0.464450	572	0.325175	0.519000	0.512167
414	0.818841	586	0.264505	5.785315	0	0.000000	0.464450	586	0.264505	0.494000	0.512156
418	0.808612	582	0.310997	5.785315	0	0.000000	0.464450	582	0.310997	0.519000	0.512160
419	0.813842	581	0.287435	5.785315	0	0.000000	0.464450	581	0.287435	0.508000	0.512157
466	0.778970	534	0.290262	5.785315	0	0.000000	0.464450	534	0.290262	0.518000	0.512161
449	0.755011	551	0.281307	5.785315	0	0.000000	0.464450	551	0.281307	0.494000	0.512149
435	0.809195	565	0.228319	5.785315	0	0.000000	0.464450	565	0.228319	0.481000	0.512130
460	0.760870	540	0.274074	5.785315	0	0.000000	0.464450	540	0.274074	0.498000	0.512121
427	0.754098	573	0.287958	5.785315	0	0.000000	0.464450	573	0.287958	0.487000	0.512105
442	0.721719	558	0.247312	5.785315	0	0.000000	0.464450	558	0.247312	0.457000	0.512070
442	0.728507	558	0.275986	5.785315	0	0.000000	0.464450	558	0.275986	0.476000	0.512047
428	0.768692	572	0.222028	5.785315	0	0.000000	0.464450	572	0.222028	0.456000	0.512011
451	0.733925	549	0.262295	5.785315	0	0.000000	0.464450	549	0.262295	0.475000	0.511988
423	0.773050	577	0.242634	5.785315	0	0.000000	0.464450	577	0.242634	0.467000	0.511959
437	0.789474	563	0.238011	5.785315	0	0.000000	0.464450	563	0.238011	0.479000	0.511938
435	0.774713	565	0.212389	5.785315	0	0.000000	0.464450	565	0.212389	0.457000	0.511903
431	0.733179	569	0.219684	5.785315	0	0.000000	0.464450	569	0.219684	0.441000	0.511859
426	0.769953	574	0.256098	5.785315	0	0.000000	0.464450	574	0.256098	0.475000	0.511835
449	0.748330	551	0.232305	5.785315	0	0.000000	0.464450	551	0.232305	0.464000	0.511805
434	0.774194	566	0.229682	5.785315	0	0.000000	0.464450	566	0.229682	0.466000	0.511776
424	0.761792	576	0.282986	5.785315	0	0.000000	0.464450	576	0.282986	0.486000	0.511760
443	0.760722	557	0.256732	5.785315	0	0.000000	0.464450	557	0.256732	0.480000	0.511740
431	0.767981	569	0.209139	5.785315	0	0.000000	0.464450	569	0.209139	0.450000	0.511701
433	0.766744	567	0.252205	5.785315	0	0.000000	0.464450	567	0.252205	0.475000	0.511678
442	0.791855	558	0.279570	5.785315	0	0.000000	0.464450	558	0.279570	0.506000	0.511674
437	0.778032	563	0.301954	5.785315	0	0.000000	0.464450	563	0.301954	0.510000	0.511673
455	0.762637	545	0.275229	5.785315	0	0.000000	0.464450	545	0.275229	0.497000	0.511664
425	0.790588	575	0.283478	5.785315	0	0.000000	0.464450	575	0.283478	0.499000	0.511656
443	0.769752	557	0.254937	5.785315	0	0.000000	0.464450	557	0.254937	0.483000	0.511638
451	0.807095	549	0.240437	5.785315	0	0.000000	0.464450	549	0.240437	0.496000	0.511628
446	0.784753	554	0.306859	5.785315	0	0.000000	0.464450	554	0.306859	0.520000	0.511633
441	0.755102	559	0.255814	5.785315	0	0.000000	0.464450	559	0.255814	0.476000	0.511611
445	0.822472	555	0.293694	5.785315	0	0.000000	0.464450	555	0.293694	0.529000	0.511622
462	0.772727	538	0.271375	5.785315	0	0.000000	0.464450	538	0.271375	0.503000	0.511616
453	0.759382	547	0.277879	5.785315	0	0.000000	0.464450	547	0.277879	0.496000	0.511607
449	0.746102	551	0.281307	5.785315	0	0.000000	0.464450	551	0.281307	0.490000	0.511593
442	0.771493	558	0.286738	5.785315	0	0.000000	0.464450	558	0.286738	0.501000	0.511587
432	0.800926	568	0.285211	5.785315	0	0.000000	0.464450	568	0.285211	0.508000	0.511584
420	0.757143	580	0.289655	5.785315	0	0.000000	0.464450	580	0.289655	0.486000	0.511568
419	0.773270	581	0.311532	5.785315	0	0.000000	0.464450	581	0.311532	0.505000	0.511564
416	0.759615	584	0.260274	5.785315	0	0.000000	0.464450	584	0.260274	0.468000	0.511537
425	0.783529	575	0.307826	5.785315	0	0.000000	0.464450	575	0.307826	0.510000	0.511536
444	0.777027	556	0.305755	5.785315	0	0.000000	0.464450	556	0.305755	0.515000	0.511538
441	0.798186	559	0.261181	5.785315	0	0.000000	0.464450	559	0.261181	0.498000	0.511530
443	0.772009	557	0.278276	5.785315	0	0.000000	0.464450	557	0.278276	0.497000	0.511521
416	0.754808	584	0.277397	5.785315	0	0.000000	0.464450	584	0.277397	0.476000	0.511499
448	0.747768	552	0.235507	5.785315	0	0.000000	0.464450	552	0.235507	0.465000	0.511470
454	0.762115	546	0.267399	5.785315	0	0.000000	0.464450	546	0.267399	0.492000	0.511458
433	0.785219	567	0.252205	5.785315	0	0.000000	0.464450	567	0.252205	0.483000	0.511440
463	0.799136	537	0.283054	5.785315	0	0.000000	0.464450	537	0.283054	0.522000	0.511447
464	0.823276	536	0.279851	5.785315	0	0.000000	0.464450	536	0.279851	0.532000	0.511459
447	0.791946	553	0.280289	5.785315	0	0.000000	0.464450	553	0.280289	0.509000	0.511458
422	0.819905	578	0.224913	5.785315	0	0.000000	0.464450	578	0.224913	0.476000	0.511436
429	0.790210	571	0.236427	5.785315	0	0.000000	0.464450	571	0.236427	0.474000	0.511413
428	0.740654	572	0.220280	5.785315	0	0.000000	0.464450	572	0.220280	0.443000	0.511371
453	0.759382	547	0.296161	5.785315	0	0.000000	0.464450	547	0.296161	0.506000	0.511367
455	0.782418	545	0.260550	5.785315	0	0.000000	0.464450	545	0.260550	0.498000	0.511359
449	0.777283	551	0.248639	5.785315	0	0.000000	0.464450	551	0.248639	0.486000	0.511343
450	0.817778	550	0.276364	5.785315	0	0.000000	0.464450	550	0.276364	0.520000	0.511349
436	0.784404	564	0.278369	5.785315	0	0.000000	0.464450	564	0.278369	0.499000	0.511341
441	0.780045	559	0.257603	5.785315	0	0.000000	0.464450	559	0.257603	0.488000	0.511327
425	0.797647	575	0.255652	5.785315	0	0.000000	0.464450	575	0.255652	0.486000	0.511311
463	0.825054	537	0.284916	5.785315	0	0.000000	0.464450	537	0.284916	0.535000	0.511326
461	0.783080	539	0.283859	5.785315	0	0.000000	0.464450	539	0.283859	0.514000	0.511327
446	0.798206	554	0.297834	5.785315	0	0.000000	0.464450	554	0.297834	0.521000	0.511333
437	0.773455	563	0.278863	5.785315	0	0.000000	0.464450	563	0.278863	0.495000	0.511323
485	0.764948	515	0.277670	5.785315	0	0.000000	0.464450	515	0.277670	0.514000	0.511325
470	0.768085	530	0.281132	5.785315	0	0.000000	0.464450	530	0.281132	0.510000	0.511324
421	0.786223	579	0.271157	5.785315	0	0.000000	0.464450	579	0.271157	0.488000	0.511310
465	0.812903	535	0.315888	5.785315	0	0.000000	0.464450	535	0.315888	0.547000	0.511332
440	0.775000	560	0.296429	5.785315	0	0.000000	0.464450	560	0.296429	0.507000	0.511329
462	0.792208	538	0.330855	5.785315	0	0.000000	0.464450	538	0.330855	0.544000	0.511349
468	0.782051	532	0.289474	5.785315	0	0.000000	0.464450	532	0.289474	0.520000	0.511354
458	0.788210	542	0.223247	5.785315	0	0.000000	0.464450	542	0.223247	0.482000	0.511336
466	0.783262	534	0.241573	5.785315	0	0.000000	0.464450	534	0.241573	0.494000	0.511326
459	0.736383	541	0.262477	5.785315	0	0.000000	0.464450	541	0.262477	0.480000	0.511307
468	0.790598	532	0.295113	5.785315	0	0.000000	0.464450	532	0.295113	0.527000	0.511316
444	0.731982	556	0.253597	5.785315	0	0.000000	0.464450	556	0.253597	0.466000	0.511289
429	0.764569	571	0.232925	5.785315	0	0.000000	0.464450	571	0.232925	0.461000	0.511258
455	0.806593	545	0.286239	5.785315	0	0.000000	0.464450	545	0.286239	0.523000	0.511265
457	0.796499	543	0.300184	5.785315	0	0.000000	0.464450	543	0.300184	0.527000	0.511275
443	0.799097	557	0.303411	5.785315	0	0.000000	0.464450	557	0.303411	0.523000	0.511282
444	0.740991	556	0.262590	5.785315	0	0.000000	0.464450	556	0.262590	0.475000	0.511260
436	0.759174	564	0.306738	5.785315	0	0.000000	0.464450	564	0.306738	0.504000	0.511255
410	0.775610	590	0.262712	5.785315	0	0.000000	0.464450	590	0.262712	0.473000	0.511232
413	0.784504	587	0.262351	5.785315	0	0.000000	0.464450	587	0.262351	0.478000	0.511212
436	0.756881	564	0.223404	5.785315	0	0.000000	0.464450	564	0.223404	0.456000	0.511178
458	0.788210	542	0.239852	5.785315	0	0.000000	0.464450	542	0.239852	0.491000	0.511166
447	0.785235	553	0.264014	5.785315	0	0.000000	0.464450	553	0.264014	0.497000	0.511158
449	0.783964	551	0.263158	5.785315	0	0.000000	0.464450	551	0.263158	0.497000	0.511149
456	0.796053	544	0.314338	5.785315	0	0.000000	0.464450	544	0.314338	0.534000	0.511163
445	0.779775	555	0.327928	5.785315	0	0.000000	0.464450	555	0.327928	0.529000	0.511174
450	0.804444	550	0.285455	5.785315	0	0.000000	0.464450	550	0.285455	0.519000	0.511178
469	0.765458	531	0.305085	5.785315	0	0.000000	0.464450	531	0.305085	0.521000	0.511184
431	0.791183	569	0.284710	5.785315	0	0.000000	0.464450	569	0.284710	0.503000	0.511179
436	0.816514	564	0.287234	5.785315	0	0.000000	0.464450	564	0.287234	0.518000	0.511184
423	0.810875	577	0.268631	5.785315	0	0.000000	0.464450	577	0.268631	0.498000	0.511176
423	0.803783	577	0.289428	5.785315	0	0.000000	0.464450	577	0.289428	0.507000	0.511173
442	0.776018	558	0.261649	5.785315	0	0.000000	0.464450	558	0.261649	0.489000	0.511160
472	0.779661	528	0.268939	5.785315	0	0.000000	0.464450	528	0.268939	0.510000	0.511159
453	0.774834	547	0.263254	5.785315	0	0.000000	0.464450	547	0.263254	0.495000	0.511149
442	0.760181	558	0.238351	5.785315	0	0.000000	0.464450	558	0.238351	0.469000	0.511124
415	0.759036	585	0.251282	5.785315	0	0.000000	0.464450	585	0.251282	0.462000	0.511095
429	0.794872	571	0.232925	5.785315	0	0.000000	0.464450	571	0.232925	0.474000	0.511072
456	0.765351	544	0.272059	5.785315	0	0.000000	0.464450	544	0.272059	0.497000	0.511064
444	0.759009	556	0.275180	5.785315	0	0.000000	0.464450	556	0.275180	0.490000	0.511051
478	0.755230	522	0.258621	5.785315	0	0.000000	0.464450	522	0.258621	0.496000	0.511042
460	0.813043	540	0.266667	5.785315	0	0.000000	0.464450	540	0.266667	0.518000	0.511046
454	0.797357	546	0.247253	5.785315	0	0.000000	0.464450	546	0.247253	0.497000	0.511038
457	0.763676	543	0.298343	5.785315	0	0.000000	0.464450	543	0.298343	0.511000	0.511038
454	0.775330	546	0.269231	5.785315	0	0.000000	0.464450	546	0.269231	0.499000	0.511031
433	0.792148	567	0.292769	5.785315	0	0.000000	0.464450	567	0.292769	0.509000	0.511030
464	0.788793	536	0.289179	5.785315	0	0.000000	0.464450	536	0.289179	0.521000	0.511035
443	0.801354	557	0.298025	5.785315	0	0.000000	0.464450	557	0.298025	0.521000	0.511041
414	0.756039	586	0.271331	5.785315	0	0.000000	0.464450	586	0.271331	0.472000	0.511018
450	0.780000	550	0.305455	5.785315	0	0.000000	0.464450	550	0.305455	0.519000	0.511023
459	0.766885	541	0.258780	5.785315	0	0.000000	0.464450	541	0.258780	0.492000	0.511012
453	0.774834	547	0.279707	5.785315	0	0.000000	0.464450	547	0.279707	0.504000	0.511007
441	0.784580	559	0.259392	5.785315	0	0.000000	0.464450	559	0.259392	0.491000	0.510996
434	0.735023	566	0.259717	5.785315	0	0.000000	0.464450	566	0.259717	0.466000	0.510969
433	0.819861	567	0.301587	5.785315	0	0.000000	0.464450	567	0.301587	0.526000	0.510978
453	0.788079	547	0.265082	5.785315	0	0.000000	0.464450	547	0.265082	0.502000	0.510972
492	0.808943	508	0.301181	5.785315	0	0.000000	0.464450	508	0.301181	0.551000	0.510996
442	0.796380	558	0.275986	5.785315	0	0.000000	0.464450	558	0.275986	0.506000	0.510993
486	0.786008	514	0.289883	5.785315	0	0.000000	0.464450	514	0.289883	0.531000	0.511005
459	0.847495	541	0.290203	5.785315	0	0.000000	0.464450	541	0.290203	0.546000	0.511026
445	0.795506	555	0.311712	5.785315	0	0.000000	0.464450	555	0.311712	0.527000	0.511035
432	0.747685	568	0.241197	5.785315	0	0.000000	0.464450	568	0.241197	0.460000	0.511005
443	0.794582	557	0.272890	5.785315	0	0.000000	0.464450	557	0.272890	0.504000	0.511001
410	0.814634	590	0.261017	5.785315	0	0.000000	0.464450	590	0.261017	0.488000	0.510987
444	0.772523	556	0.327338	5.785315	0	0.000000	0.464450	556	0.327338	0.525000	0.510996
460	0.789130	540	0.257407	5.785315	0	0.000000	0.464450	540	0.257407	0.502000	0.510990
451	0.789357	549	0.256831	5.785315	0	0.000000	0.464450	549	0.256831	0.497000	0.510982
440	0.820455	560	0.264286	5.785315	0	0.000000	0.464450	560	0.264286	0.509000	0.510981
455	0.778022	545	0.291743	5.785315	0	0.000000	0.464450	545	0.291743	0.513000	0.510982
462	0.790043	538	0.263941	5.785315	0	0.000000	0.464450	538	0.263941	0.507000	0.510980
429	0.780886	571	0.267951	5.785315	0	0.000000	0.464450	571	0.267951	0.488000	0.510966
427	0.817330	573	0.310646	5.785315	0	0.000000	0.464450	573	0.310646	0.527000	0.510976
463	0.766739	537	0.290503	5.785315	0	0.000000	0.464450	537	0.290503	0.511000	0.510976
451	0.771619	549	0.262295	5.785315	0	0.000000	0.464450	549	0.262295	0.492000	0.510964
451	0.749446	549	0.311475	5.785315	0	0.000000	0.464450	549	0.311475	0.509000	0.510963
437	0.775744	563	0.277087	5.785315	0	0.000000	0.464450	563	0.277087	0.495000	0.510954
475	0.791579	525	0.278095	5.785315	0	0.000000	0.464450	525	0.278095	0.522000	0.510960
409	0.767726	591	0.274112	5.785315	0	0.000000	0.464450	591	0.274112	0.476000	0.510940
442	0.742081	558	0.268817	5.785315	0	0.000000	0.464450	558	0.268817	0.478000	0.510921
461	0.759219	539	0.265306	5.785315	0	0.000000	0.464450	539	0.265306	0.493000	0.510910
452	0.778761	548	0.277372	5.785315	0	0.000000	0.464450	548	0.277372	0.504000	0.510906
434	0.746544	566	0.298587	5.785315	0	0.000000	0.464450	566	0.298587	0.493000	0.510896
418	0.784689	582	0.319588	5.785315	0	0.000000	0.464450	582	0.319588	0.514000	0.510897
438	0.776256	562	0.245552	5.785315	0	0.000000	0.464450	562	0.245552	0.478000	0.510878
430	0.790698	570	0.322807	5.785315	0	0.000000	0.464450	570	0.322807	0.524000	0.510886
471	0.743100	529	0.277883	5.785315	0	0.000000	0.464450	529	0.277883	0.497000	0.510878
452	0.809735	548	0.275547	5.785315	0	0.000000	0.464450	548	0.275547	0.517000	0.510881
435	0.811494	565	0.323894	5.785315	0	0.000000	0.464450	565	0.323894	0.536000	0.510896
434	0.797235	566	0.298587	5.785315	0	0.000000	0.464450	566	0.298587	0.515000	0.510898
442	0.780543	558	0.295699	5.785315	0	0.000000	0.464450	558	0.295699	0.510000	0.510898
446	0.789238	554	0.281588	5.785315	0	0.000000	0.464450	554	0.281588	0.508000	0.510896
443	0.774266	557	0.323160	5.785315	0	0.000000	0.464450	557	0.323160	0.523000	0.510903
448	0.787946	552	0.260870	5.785315	0	0.000000	0.464450	552	0.260870	0.497000	0.510895
459	0.773420	541	0.301294	5.785315	0	0.000000	0.464450	541	0.301294	0.518000	0.510899
462	0.794372	538	0.312268	5.785315	0	0.000000	0.464450	538	0.312268	0.535000	0.510913
422	0.774882	578	0.276817	5.785315	0	0.000000	0.464450	578	0.276817	0.487000	0.510899
433	0.782910	567	0.252205	5.785315	0	0.000000	0.464450	567	0.252205	0.482000	0.510883
439	0.772210	561	0.260250	5.785315	0	0.000000	0.464450	561	0.260250	0.485000	0.510868
449	0.783964	551	0.275862	5.785315	0	0.000000	0.464450	551	0.275862	0.504000	0.510864
470	0.774468	530	0.267925	5.785315	0	0.000000	0.464450	530	0.267925	0.506000	0.510861
480	0.766667	520	0.267308	5.785315	0	0.000000	0.464450	520	0.267308	0.507000	0.510859
424	0.783019	576	0.262153	5.785315	0	0.000000	0.464450	576	0.262153	0.483000	0.510843
441	0.782313	559	0.203936	5.785315	0	0.000000	0.464450	559	0.203936	0.459000	0.510813
448	0.812500	552	0.233696	5.785315	0	0.000000	0.464450	552	0.233696	0.493000	0.510802
442	0.751131	558	0.252688	5.785315	0	0.000000	0.464450	558	0.252688	0.473000	0.510781
432	0.750000	568	0.234155	5.785315	0	0.000000	0.464450	568	0.234155	0.457000	0.510750
423	0.754137	577	0.273830	5.785315	0	0.000000	0.464450	577	0.273830	0.477000	0.510730
477	0.750524	523	0.269598	5.785315	0	0.000000	0.464450	523	0.269598	0.499000	0.510723
464	0.788793	536	0.289179	5.785315	0	0.000000	0.464450	536	0.289179	0.521000	0.510729
448	0.787946	552	0.280797	5.785315	0	0.000000	0.464450	552	0.280797	0.508000	0.510728
434	0.776498	566	0.259717	5.785315	0	0.000000	0.464450	566	0.259717	0.484000	0.510712
415	0.737349	585	0.251282	5.785315	0	0.000000	0.464450	585	0.251282	0.453000	0.510679
431	0.754060	569	0.258348	5.785315	0	0.000000	0.464450	569	0.258348	0.472000	0.510657
435	0.790805	565	0.253097	5.785315	0	0.000000	0.464450	565	0.253097	0.487000	0.510643
450	0.811111	550	0.261818	5.785315	0	0.000000	0.464450	550	0.261818	0.509000	0.510642
450	0.817778	550	0.274545	5.785315	0	0.000000	0.464450	550	0.274545	0.519000	0.510647
444	0.756757	556	0.294964	5.785315	0	0.000000	0.464450	556	0.294964	0.500000	0.510641
453	0.783664	547	0.274223	5.785315	0	0.000000	0.464450	547	0.274223	0.505000	0.510638
445	0.775281	555	0.259459	5.785315	0	0.000000	0.464450	555	0.259459	0.489000	0.510626
427	0.812646	573	0.286213	5.785315	0	0.000000	0.464450	573	0.286213	0.511000	0.510626
399	0.799499	601	0.307820	5.785315	0	0.000000	0.464450	601	0.307820	0.504000	0.510622
432	0.784722	568	0.285211	5.785315	0	0.000000	0.464450	568	0.285211	0.501000	0.510616
464	0.829741	536	0.345149	5.785315	0	0.000000	0.464450	536	0.345149	0.570000	0.510650
462	0.822511	538	0.355019	5.785315	0	0.000000	0.464450	538	0.355019	0.571000	0.510685
440	0.829545	560	0.303571	5.785315	0	0.000000	0.464450	560	0.303571	0.535000	0.510699
447	0.774049	553	0.318264	5.785315	0	0.000000	0.464450	553	0.318264	0.522000	0.510705
436	0.821101	564	0.290780	5.785315	0	0.000000	0.464450	564	0.290780	0.522000	0.510712
459	0.777778	541	0.280961	5.785315	0	0.000000	0.464450	541	0.280961	0.509000	0.510711
440	0.793182	560	0.301786	5.785315	0	0.000000	0.464450	560	0.301786	0.518000	0.510715
415	0.761446	585	0.309402	5.785315	0	0.000000	0.464450	585	0.309402	0.497000	0.510707
466	0.789700	534	0.342697	5.785315	0	0.000000	0.464450	534	0.342697	0.551000	0.510730
439	0.799544	561	0.313725	5.785315	0	0.000000	0.464450	561	0.313725	0.527000	0.510739
460	0.769565	540	0.281481	5.785315	0	0.000000	0.464450	540	0.281481	0.506000	0.510736
436	0.768349	564	0.301418	5.785315	0	0.000000	0.464450	564	0.301418	0.505000	0.510733
461	0.791757	539	0.259740	5.785315	0	0.000000	0.464450	539	0.259740	0.505000	0.510730
442	0.796380	558	0.358423	5.785315	0	0.000000	0.464450	558	0.358423	0.552000	0.510753
443	0.776524	557	0.299820	5.785315	0	0.000000	0.464450	557	0.299820	0.511000	0.510753
423	0.765957	577	0.324090	5.785315	0	0.000000	0.464450	577	0.324090	0.511000	0.510754
451	0.776053	549	0.269581	5.785315	0	0.000000	0.464450	549	0.269581	0.498000	0.510746
452	0.792035	548	0.324818	5.785315	0	0.000000	0.464450	548	0.324818	0.536000	0.510761
457	0.803063	543	0.272560	5.785315	0	0.000000	0.464450	543	0.272560	0.515000	0.510763
415	0.795181	585	0.304274	5.785315	0	0.000000	0.464450	585	0.304274	0.508000	0.510761
445	0.746067	555	0.259459	5.785315	0	0.000000	0.464450	555	0.259459	0.476000	0.510742
423	0.817967	577	0.266898	5.785315	0	0.000000	0.464450	577	0.266898	0.500000	0.510736
409	0.826406	591	0.296108	5.785315	0	0.000000	0.464450	591	0.296108	0.513000	0.510737
447	0.778523	553	0.254973	5.785315	0	0.000000	0.464450	553	0.254973	0.489000	0.510725
462	0.796537	538	0.306691	5.785315	0	0.000000	0.464450	538	0.306691	0.533000	0.510737
430	0.816279	570	0.263158	5.785315	0	0.000000	0.464450	570	0.263158	0.501000	0.510732
447	0.798658	553	0.276673	5.785315	0	0.000000	0.464450	553	0.276673	0.510000	0.510731
453	0.810155	547	0.314442	5.785315	0	0.000000	0.464450	547	0.314442	0.539000	0.510747
430	0.809302	570	0.305263	5.785315	0	0.000000	0.464450	570	0.305263	0.522000	0.510754
447	0.798658	553	0.341772	5.785315	0	0.000000	0.464450	553	0.341772	0.546000	0.510773
439	0.765376	561	0.315508	5.785315	0	0.000000	0.464450	561	0.315508	0.513000	0.510775
411	0.824818	589	0.297114	5.785315	0	0.000000	0.464450	589	0.297114	0.514000	0.510776
437	0.766590	563	0.268206	5.785315	0	0.000000	0.464450	563	0.268206	0.486000	0.510763
416	0.764423	584	0.285959	5.785315	0	0.000000	0.464450	584	0.285959	0.485000	0.510748
451	0.813747	549	0.289617	5.785315	0	0.000000	0.464450	549	0.289617	0.526000	0.510757
473	0.778013	527	0.282732	5.785315	0	0.000000	0.464450	527	0.282732	0.517000	0.510760
442	0.785068	558	0.231183	5.785315	0	0.000000	0.464450	558	0.231183	0.476000	0.510741
460	0.760870	540	0.287037	5.785315	0	0.000000	0.464450	540	0.287037	0.505000	0.510738
466	0.770386	534	0.280899	5.785315	0	0.000000	0.464450	534	0.280899	0.509000	0.510737
446	0.735426	554	0.288809	5.785315	0	0.000000	0.464450	554	0.288809	0.488000	0.510724
407	0.793612	593	0.283305	5.785315	0	0.000000	0.464450	593	0.283305	0.491000	0.510713
422	0.784360	578	0.290657	5.785315	0	0.000000	0.464450	578	0.290657	0.499000	0.510706
459	0.806100	541	0.240296	5.785315	0	0.000000	0.464450	541	0.240296	0.500000	0.510700
447	0.767338	553	0.273056	5.785315	0	0.000000	0.464450	553	0.273056	0.494000	0.510691
461	0.759219	539	0.246753	5.785315	0	0.000000	0.464450	539	0.246753	0.483000	0.510676
445	0.779775	555	0.268468	5.785315	0	0.000000	0.464450	555	0.268468	0.496000	0.510667
448	0.763393	552	0.304348	5.785315	0	0.000000	0.464450	552	0.304348	0.510000	0.510667
435	0.781609	565	0.249558	5.785315	0	0.000000	0.464450	565	0.249558	0.481000	0.510651
444	0.779279	556	0.293165	5.785315	0	0.000000	0.464450	556	0.293165	0.509000	0.510650
438	0.801370	562	0.277580	5.785315	0	0.000000	0.464450	562	0.277580	0.507000	0.510648
451	0.764967	549	0.318761	5.785315	0	0.000000	0.464450	549	0.318761	0.520000	0.510653
430	0.797674	570	0.301754	5.785315	0	0.000000	0.464450	570	0.301754	0.515000	0.510655
456	0.785088	544	0.275735	5.785315	0	0.000000	0.464450	544	0.275735	0.508000	0.510654
437	0.780320	563	0.285968	5.785315	0	0.000000	0.464450	563	0.285968	0.502000	0.510649
438	0.808219	562	0.304270	5.785315	0	0.000000	0.464450	562	0.304270	0.525000	0.510657
429	0.815851	571	0.304729	5.785315	0	0.000000	0.464450	571	0.304729	0.524000	0.510664
435	0.797701	565	0.265487	5.785315	0	0.000000	0.464450	565	0.265487	0.497000	0.510657
464	0.780172	536	0.292910	5.785315	0	0.000000	0.464450	536	0.292910	0.519000	0.510661
426	0.793427	574	0.294425	5.785315	0	0.000000	0.464450	574	0.294425	0.507000	0.510659
439	0.769932	561	0.315508	5.785315	0	0.000000	0.464450	561	0.315508	0.515000	0.510662
468	0.775641	532	0.300752	5.785315	0	0.000000	0.464450	532	0.300752	0.523000	0.510669
444	0.777027	556	0.258993	5.785315	0	0.000000	0.464450	556	0.258993	0.489000	0.510657
459	0.775599	541	0.271719	5.785315	0	0.000000	0.464450	541	0.271719	0.503000	0.510652
443	0.790068	557	0.294434	5.785315	0	0.000000	0.464450	557	0.294434	0.514000	0.510654
440	0.786364	560	0.285714	5.785315	0	0.000000	0.464450	560	0.285714	0.506000	0.510652
434	0.794931	566	0.266784	5.785315	0	0.000000	0.464450	566	0.266784	0.496000	0.510644
430	0.765116	570	0.287719	5.785315	0	0.000000	0.464450	570	0.287719	0.493000	0.510634
446	0.780269	554	0.292419	5.785315	0	0.000000	0.464450	554	0.292419	0.510000	0.510634
453	0.748344	547	0.257770	5.785315	0	0.000000	0.464450	547	0.257770	0.480000	0.510617
435	0.786207	565	0.242478	5.785315	0	0.000000	0.464450	565	0.242478	0.479000	0.510599
446	0.751121	554	0.265343	5.785315	0	0.000000	0.464450	554	0.265343	0.482000	0.510584
426	0.772300	574	0.285714	5.785315	0	0.000000	0.464450	574	0.285714	0.493000	0.510574
469	0.746269	531	0.225989	5.785315	0	0.000000	0.464450	531	0.225989	0.470000	0.510552
422	0.770142	578	0.302768	5.785315	0	0.000000	0.464450	578	0.302768	0.500000	0.510546
408	0.774510	592	0.282095	5.785315	0	0.000000	0.464450	592	0.282095	0.483000	0.510531
431	0.788863	569	0.251318	5.785315	0	0.000000	0.464450	569	0.251318	0.483000	0.510516
461	0.789588	539	0.263451	5.785315	0	0.000000	0.464450	539	0.263451	0.506000	0.510513
498	0.779116	502	0.276892	5.785315	0	0.000000	0.464450	502	0.276892	0.527000	0.510522
458	0.794760	542	0.321033	5.785315	0	0.000000	0.464450	542	0.321033	0.538000	0.510537
397	0.783375	603	0.301824	5.785315	0	0.000000	0.464450	603	0.301824	0.493000	0.510528
413	0.786925	587	0.333901	5.785315	0	0.000000	0.464450	587	0.333901	0.521000	0.510534
438	0.792237	562	0.268683	5.785315	0	0.000000	0.464450	562	0.268683	0.498000	0.510527
445	0.775281	555	0.279279	5.785315	0	0.000000	0.464450	555	0.279279	0.500000	0.510521
440	0.781818	560	0.269643	5.785315	0	0.000000	0.464450	560	0.269643	0.495000	0.510513
434	0.774194	566	0.261484	5.785315	0	0.000000	0.464450	566	0.261484	0.484000	0.510498
445	0.732584	555	0.254054	5.785315	0	0.000000	0.464450	555	0.254054	0.467000	0.510474
432	0.789352	568	0.255282	5.785315	0	0.000000	0.464450	568	0.255282	0.486000	0.510461
437	0.780320	563	0.337478	5.785315	0	0.000000	0.464450	563	0.337478	0.531000	0.510472
434	0.760369	566	0.273852	5.785315	0	0.000000	0.464450	566	0.273852	0.485000	0.510458
444	0.772523	556	0.273381	5.785315	0	0.000000	0.464450	556	0.273381	0.495000	0.510450
451	0.762749	549	0.287796	5.785315	0	0.000000	0.464450	549	0.287796	0.502000	0.510445
461	0.787419	539	0.300557	5.785315	0	0.000000	0.464450	539	0.300557	0.525000	0.510453
434	0.808756	566	0.265018	5.785315	0	0.000000	0.464450	566	0.265018	0.501000	0.510448
449	0.739421	551	0.257713	5.785315	0	0.000000	0.464450	551	0.257713	0.474000	0.510428
412	0.779126	588	0.275510	5.785315	0	0.000000	0.464450	588	0.275510	0.483000	0.510414
480	0.781250	520	0.290385	5.785315	0	0.000000	0.464450	520	0.290385	0.526000	0.510422
444	0.743243	556	0.235612	5.785315	0	0.000000	0.464450	556	0.235612	0.461000	0.510395
435	0.800000	565	0.267257	5.785315	0	0.000000	0.464450	565	0.267257	0.499000	0.510389
425	0.771765	575	0.281739	5.785315	0	0.000000	0.464450	575	0.281739	0.490000	0.510378
445	0.752809	555	0.286486	5.785315	0	0.000000	0.464450	555	0.286486	0.494000	0.510369
476	0.779412	524	0.242366	5.785315	0	0.000000	0.464450	524	0.242366	0.498000	0.510363
464	0.786638	536	0.302239	5.785315	0	0.000000	0.464450	536	0.302239	0.527000	0.510372
427	0.814988	573	0.284468	5.785315	0	0.000000	0.464450	573	0.284468	0.511000	0.510372
452	0.783186	548	0.346715	5.785315	0	0.000000	0.464450	548	0.346715	0.544000	0.510390
445	0.831461	555	0.327928	5.785315	0	0.000000	0.464450	555	0.327928	0.552000	0.510412
442	0.819005	558	0.290323	5.785315	0	0.000000	0.464450	558	0.290323	0.524000	0.510420
466	0.800429	534	0.308989	5.785315	0	0.000000	0.464450	534	0.308989	0.538000	0.510435
423	0.815603	577	0.294627	5.785315	0	0.000000	0.464450	577	0.294627	0.515000	0.510437
441	0.791383	559	0.298748	5.785315	0	0.000000	0.464450	559	0.298748	0.516000	0.510440
455	0.843956	545	0.310092	5.785315	0	0.000000	0.464450	545	0.310092	0.553000	0.510463
439	0.751708	561	0.290553	5.785315	0	0.000000	0.464450	561	0.290553	0.493000	0.510454
452	0.800885	548	0.321168	5.785315	0	0.000000	0.464450	548	0.321168	0.538000	0.510468
443	0.767494	557	0.312388	5.785315	0	0.000000	0.464450	557	0.312388	0.514000	0.510470
430	0.769767	570	0.277193	5.785315	0	0.000000	0.464450	570	0.277193	0.489000	0.510459
444	0.740991	556	0.284173	5.785315	0	0.000000	0.464450	556	0.284173	0.487000	0.510446
431	0.765661	569	0.258348	5.785315	0	0.000000	0.464450	569	0.258348	0.477000	0.510428
441	0.750567	559	0.271914	5.785315	0	0.000000	0.464450	559	0.271914	0.483000	0.510414
455	0.789011	545	0.277064	5.785315	0	0.000000	0.464450	545	0.277064	0.510000	0.510413
450	0.797778	550	0.309091	5.785315	0	0.000000	0.464450	550	0.309091	0.529000	0.510423
440	0.770455	560	0.275000	5.785315	0	0.000000	0.464450	560	0.275000	0.493000	0.510414
444	0.781532	556	0.262590	5.785315	0	0.000000	0.464450	556	0.262590	0.493000	0.510405
442	0.762443	558	0.275986	5.785315	0	0.000000	0.464450	558	0.275986	0.491000	0.510394
446	0.798206	554	0.290614	5.785315	0	0.000000	0.464450	554	0.290614	0.517000	0.510398
433	0.819861	567	0.331570	5.785315	0	0.000000	0.464450	567	0.331570	0.543000	0.510415
432	0.807870	568	0.316901	5.785315	0	0.000000	0.464450	568	0.316901	0.529000	0.510425
465	0.817204	535	0.304673	5.785315	0	0.000000	0.464450	535	0.304673	0.543000	0.510442
437	0.798627	563	0.298401	5.785315	0	0.000000	0.464450	563	0.298401	0.517000	0.510446
455	0.795604	545	0.244037	5.785315	0	0.000000	0.464450	545	0.244037	0.495000	0.510438
457	0.765864	543	0.298343	5.785315	0	0.000000	0.464450	543	0.298343	0.512000	0.510439
462	0.751082	538	0.288104	5.785315	0	0.000000	0.464450	538	0.288104	0.502000	0.510434
441	0.777778	559	0.241503	5.785315	0	0.000000	0.464450	559	0.241503	0.478000	0.510417
420	0.764286	580	0.248276	5.785315	0	0.000000	0.464450	580	0.248276	0.465000	0.510393
422	0.812796	578	0.266436	5.785315	0	0.000000	0.464450	578	0.266436	0.497000	0.510386
415	0.807229	585	0.297436	5.785315	0	0.000000	0.464450	585	0.297436	0.509000	0.510385
445	0.784270	555	0.318919	5.785315	0	0.000000	0.464450	555	0.318919	0.526000	0.510393
437	0.787185	563	0.273535	5.785315	0	0.000000	0.464450	563	0.273535	0.498000	0.510387
467	0.805139	533	0.332083	5.785315	0	0.000000	0.464450	533	0.332083	0.553000	0.510409
462	0.816017	538	0.245353	5.785315	0	0.000000	0.464450	538	0.245353	0.509000	0.510408
439	0.804100	561	0.311943	5.785315	0	0.000000	0.464450	561	0.311943	0.528000	0.510418
438	0.810502	562	0.304270	5.785315	0	0.000000	0.464450	562	0.304270	0.526000	0.510426
415	0.804819	585	0.341880	5.785315	0	0.000000	0.464450	585	0.341880	0.534000	0.510438
437	0.764302	563	0.284192	5.785315	0	0.000000	0.464450	563	0.284192	0.494000	0.510430
443	0.812641	557	0.283662	5.785315	0	0.000000	0.464450	557	0.283662	0.518000	0.510434
440	0.784091	560	0.242857	5.785315	0	0.000000	0.464450	560	0.242857	0.481000	0.510418
453	0.816777	547	0.292505	5.785315	0	0.000000	0.464450	547	0.292505	0.530000	0.510429
442	0.800905	558	0.335125	5.785315	0	0.000000	0.464450	558	0.335125	0.541000	0.510445
436	0.779817	564	0.317376	5.785315	0	0.000000	0.464450	564	0.317376	0.519000	0.510449
445	0.750562	555	0.300901	5.785315	0	0.000000	0.464450	555	0.300901	0.501000	0.510444
429	0.755245	571	0.278459	5.785315	0	0.000000	0.464450	571	0.278459	0.483000	0.510430
437	0.759725	563	0.294849	5.785315	0	0.000000	0.464450	563	0.294849	0.498000	0.510423
456	0.754386	544	0.248162	5.785315	0	0.000000	0.464450	544	0.248162	0.479000	0.510407
458	0.783843	542	0.267528	5.785315	0	0.000000	0.464450	542	0.267528	0.504000	0.510403
441	0.766440	559	0.255814	5.785315	0	0.000000	0.464450	559	0.255814	0.481000	0.510388
448	0.790179	552	0.242754	5.785315	0	0.000000	0.464450	552	0.242754	0.488000	0.510376
454	0.788546	546	0.269231	5.785315	0	0.000000	0.464450	546	0.269231	0.505000	0.510373
452	0.789823	548	0.277372	5.785315	0	0.000000	0.464450	548	0.277372	0.509000	0.510373
461	0.778742	539	0.256030	5.785315	0	0.000000	0.464450	539	0.256030	0.497000	0.510366
434	0.767281	566	0.293286	5.785315	0	0.000000	0.464450	566	0.293286	0.499000	0.510360
461	0.765727	539	0.270872	5.785315	0	0.000000	0.464450	539	0.270872	0.499000	0.510354
472	0.775424	528	0.265152	5.785315	0	0.000000	0.464450	528	0.265152	0.506000	0.510351
461	0.767896	539	0.285714	5.785315	0	0.000000	0.464450	539	0.285714	0.508000	0.510350
442	0.800905	558	0.204301	5.785315	0	0.000000	0.464450	558	0.204301	0.468000	0.510328
440	0.765909	560	0.273214	5.785315	0	0.000000	0.464450	560	0.273214	0.490000	0.510317
440	0.775000	560	0.246429	5.785315	0	0.000000	0.464450	560	0.246429	0.479000	0.510301
413	0.784504	587	0.303237	5.785315	0	0.000000	0.464450	587	0.303237	0.502000	0.510297
458	0.770742	542	0.245387	5.785315	0	0.000000	0.464450	542	0.245387	0.486000	0.510284
436	0.802752	564	0.276596	5.785315	0	0.000000	0.464450	564	0.276596	0.506000	0.510282
456	0.767544	544	0.286765	5.785315	0	0.000000	0.464450	544	0.286765	0.506000	0.510280
458	0.788210	542	0.311808	5.785315	0	0.000000	0.464450	542	0.311808	0.530000	0.510290
451	0.818182	549	0.287796	5.785315	0	0.000000	0.464450	549	0.287796	0.527000	0.510299
446	0.766816	554	0.272563	5.785315	0	0.000000	0.464450	554	0.272563	0.493000	0.510290
448	0.779018	552	0.282609	5.785315	0	0.000000	0.464450	552	0.282609	0.505000	0.510287
442	0.796380	558	0.284946	5.785315	0	0.000000	0.464450	558	0.284946	0.511000	0.510287
444	0.808559	556	0.284173	5.785315	0	0.000000	0.464450	556	0.284173	0.517000	0.510291
456	0.824561	544	0.251838	5.785315	0	0.000000	0.464450	544	0.251838	0.513000	0.510292
490	0.769388	510	0.243137	5.785315	0	0.000000	0.464450	510	0.243137	0.501000	0.510287
467	0.794433	533	0.290807	5.785315	0	0.000000	0.464450	533	0.290807	0.526000	0.510295
476	0.754202	524	0.293893	5.785315	0	0.000000	0.464450	524	0.293893	0.513000	0.510297
468	0.811966	532	0.250000	5.785315	0	0.000000	0.464450	532	0.250000	0.513000	0.510298
472	0.758475	528	0.306818	5.785315	0	0.000000	0.464450	528	0.306818	0.520000	0.510303
448	0.774554	552	0.289855	5.785315	0	0.000000	0.464450	552	0.289855	0.507000	0.510301
450	0.786667	550	0.270909	5.785315	0	0.000000	0.464450	550	0.270909	0.503000	0.510298
431	0.805104	569	0.298770	5.785315	0	0.000000	0.464450	569	0.298770	0.517000	0.510301
430	0.804651	570	0.287719	5.785315	0	0.000000	0.464450	570	0.287719	0.510000	0.510301
499	0.755511	501	0.287425	5.785315	0	0.000000	0.464450	501	0.287425	0.521000	0.510307
463	0.792657	537	0.314711	5.785315	0	0.000000	0.464450	537	0.314711	0.536000	0.510320
416	0.771635	584	0.318493	5.785315	0	0.000000	0.464450	584	0.318493	0.507000	0.510318
444	0.770270	556	0.276978	5.785315	0	0.000000	0.464450	556	0.276978	0.496000	0.510311
418	0.801435	582	0.321306	5.785315	0	0.000000	0.464450	582	0.321306	0.522000	0.510317
449	0.806236	551	0.315789	5.785315	0	0.000000	0.464450	551	0.315789	0.536000	0.510330
448	0.796875	552	0.291667	5.785315	0	0.000000	0.464450	552	0.291667	0.518000	0.510334
417	0.798561	583	0.283019	5.785315	0	0.000000	0.464450	583	0.283019	0.498000	0.510328
456	0.771930	544	0.321691	5.785315	0	0.000000	0.464450	544	0.321691	0.527000	0.510336
456	0.798246	544	0.290441	5.785315	0	0.000000	0.464450	544	0.290441	0.522000	0.510342
489	0.775051	511	0.295499	5.785315	0	0.000000	0.464450	511	0.295499	0.530000	0.510352
439	0.756264	561	0.292335	5.785315	0	0.000000	0.464450	561	0.292335	0.496000	0.510345
429	0.804196	571	0.290718	5.785315	0	0.000000	0.464450	571	0.290718	0.511000	0.510345
454	0.825991	546	0.336996	5.785315	0	0.000000	0.464450	546	0.336996	0.559000	0.510370
456	0.791667	544	0.294118	5.785315	0	0.000000	0.464450	544	0.294118	0.521000	0.510376
453	0.799117	547	0.307130	5.785315	0	0.000000	0.464450	547	0.307130	0.530000	0.510386
437	0.780320	563	0.307282	5.785315	0	0.000000	0.464450	563	0.307282	0.514000	0.510388
476	0.760504	524	0.291985	5.785315	0	0.000000	0.464450	524	0.291985	0.515000	0.510390
443	0.792325	557	0.249551	5.785315	0	0.000000	0.464450	557	0.249551	0.490000	0.510379
416	0.730769	584	0.289384	5.785315	0	0.000000	0.464450	584	0.289384	0.473000	0.510360
441	0.789116	559	0.270125	5.785315	0	0.000000	0.464450	559	0.270125	0.499000	0.510355
464	0.810345	536	0.270522	5.785315	0	0.000000	0.464450	536	0.270522	0.521000	0.510360
432	0.812500	568	0.286972	5.785315	0	0.000000	0.464450	568	0.286972	0.514000	0.510362
443	0.778781	557	0.298025	5.785315	0	0.000000	0.464450	557	0.298025	0.511000	0.510362
446	0.816143	554	0.315884	5.785315	0	0.000000	0.464450	554	0.315884	0.539000	0.510377
453	0.783664	547	0.297989	5.785315	0	0.000000	0.464450	547	0.297989	0.518000	0.510381
439	0.815490	561	0.288770	5.785315	0	0.000000	0.464450	561	0.288770	0.520000	0.510386
440	0.765909	560	0.296429	5.785315	0	0.000000	0.464450	560	0.296429	0.503000	0.510382
443	0.799097	557	0.296230	5.785315	0	0.000000	0.464450	557	0.296230	0.519000	0.510386
447	0.805369	553	0.283906	5.785315	0	0.000000	0.464450	553	0.283906	0.517000	0.510390
469	0.816631	531	0.291902	5.785315	0	0.000000	0.464450	531	0.291902	0.538000	0.510404
455	0.791209	545	0.322936	5.785315	0	0.000000	0.464450	545	0.322936	0.536000	0.510417
459	0.784314	541	0.286506	5.785315	0	0.000000	0.464450	541	0.286506	0.515000	0.510419
454	0.775330	546	0.256410	5.785315	0	0.000000	0.464450	546	0.256410	0.492000	0.510410
451	0.767184	549	0.256831	5.785315	0	0.000000	0.464450	549	0.256831	0.487000	0.510398
426	0.727700	574	0.250871	5.785315	0	0.000000	0.464450	574	0.250871	0.454000	0.510369
452	0.814159	548	0.281022	5.785315	0	0.000000	0.464450	548	0.281022	0.522000	0.510375
438	0.789954	562	0.259786	5.785315	0	0.000000	0.464450	562	0.259786	0.492000	0.510366
413	0.786925	587	0.238501	5.785315	0	0.000000	0.464450	587	0.238501	0.465000	0.510343
455	0.778022	545	0.260550	5.785315	0	0.000000	0.464450	545	0.260550	0.496000	0.510335
446	0.816143	554	0.315884	5.785315	0	0.000000	0.464450	554	0.315884	0.539000	0.510350
438	0.799087	562	0.316726	5.785315	0	0.000000	0.464450	562	0.316726	0.528000	0.510359
435	0.822989	565	0.246018	5.785315	0	0.000000	0.464450	565	0.246018	0.497000	0.510352
460	0.780435	540	0.250000	5.785315	0	0.000000	0.464450	540	0.250000	0.494000	0.510344
427	0.784543	573	0.249564	5.785315	0	0.000000	0.464450	573	0.249564	0.478000	0.510328
443	0.808126	557	0.272890	5.785315	0	0.000000	0.464450	557	0.272890	0.510000	0.510327
416	0.788462	584	0.267123	5.785315	0	0.000000	0.464450	584	0.267123	0.484000	0.510314
442	0.773756	558	0.297491	5.785315	0	0.000000	0.464450	558	0.297491	0.508000	0.510313
455	0.817582	545	0.267890	5.785315	0	0.000000	0.464450	545	0.267890	0.518000	0.510317
478	0.803347	522	0.250958	5.785315	0	0.000000	0.464450	522	0.250958	0.515000	0.510319
455	0.817582	545	0.267890	5.785315	0	0.000000	0.464450	545	0.267890	0.518000	0.510323
466	0.826180	534	0.273408	5.785315	0	0.000000	0.464450	534	0.273408	0.531000	0.510333
433	0.785219	567	0.291005	5.785315	0	0.000000	0.464450	567	0.291005	0.505000	0.510331
430	0.825581	570	0.282456	5.785315	0	0.000000	0.464450	570	0.282456	0.516000	0.510334
434	0.834101	566	0.310954	5.785315	0	0.000000	0.464450	566	0.310954	0.538000	0.510347
425	0.774118	575	0.326957	5.785315	0	0.000000	0.464450	575	0.326957	0.517000	0.510351
404	0.816832	596	0.303691	5.785315	0	0.000000	0.464450	596	0.303691	0.511000	0.510351
450	0.800000	550	0.325455	5.785315	0	0.000000	0.464450	550	0.325455	0.539000	0.510366
438	0.792237	562	0.291815	5.785315	0	0.000000	0.464450	562	0.291815	0.511000	0.510366
477	0.786164	523	0.325048	5.785315	0	0.000000	0.464450	523	0.325048	0.545000	0.510383
437	0.807780	563	0.293073	5.785315	0	0.000000	0.464450	563	0.293073	0.518000	0.510387
449	0.786192	551	0.292196	5.785315	0	0.000000	0.464450	551	0.292196	0.514000	0.510389
437	0.832952	563	0.309059	5.785315	0	0.000000	0.464450	563	0.309059	0.538000	0.510403
427	0.800937	573	0.314136	5.785315	0	0.000000	0.464450	573	0.314136	0.522000	0.510408
450	0.784444	550	0.300000	5.785315	0	0.000000	0.464450	550	0.300000	0.518000	0.510412
