# Supplementary material for: Investigating environmental effects on phonology using diachronic models
Source: Evol Hum Sci. 2024 Jan 3;6:e8. doi: 10.1017/ehs.2023.33 (PMC10955398; doi:10.1017/ehs.2023.33)
Supplement: Hartmann et al. supplementary material 4 — Hartmann et al. supplementary material [file S2513843X23000336sup004.zip › TonesClimateGeoPhylo_Public-1.0/results/BayesTraitsOutput/AncestralStateReconstruction/Anc_Tones_SIM1_continuous_make.Log.txt]

Options:
Model:                           Continuous: Random Walk
Tree File Name:                  ../../data/processed/GTree_phylo4g_combined_trimmed.nex
Data File Name:                  ../../data/processed/AncestralStateReconstruction/GTree_Data_Tones_SIM1_continuous.txt
Log File Name:                   ../../results/BayesTraitsOutput/AncestralStateReconstruction/Anc_Tones_SIM1_continuous_make.Log.txt
Save Initial Trees:              False
Save Trees:                      False
Summary:                         False
Seed:                            9898
Precision:                       64 bits
Cores:                           1
Analysis Type:                   MCMC
Sample Period:                   1000
Iterations:                      2000000
Burn in:                         1000000
MCMC ML Start:                   False
Schedule File:                   ../../results/BayesTraitsOutput/AncestralStateReconstruction/Anc_Tones_SIM1_continuous_make.Schedule.txt
Rate Dev:                        AutoTune
No of Rates:                     1
Test for trait correlation:      True
Kappa:                           Not in use
Delta:                           Not in use
Lambda:                          Not in use
OU:                              Not in use
Min Trans Taxa No:               10
RJ Local Kappa:                  False
RJ Local Lambda:                 False
RJ Local Delta:                  False
RJ Local OU:                     False
Tags:	1
	PBX	210	Tiv_Tivoid Aghem_Grassfields Kom_Grassfields Oku_Grassfields Moghamo_Grassfields Fefe_Grassfields Mungaka_Grassfields Bamun_Grassfields A53_Bafia_rikpa A45_Nyokon A44_Tunen A46_Nomaande A462_Yambeta A601_Tuki A622_Nugunu A62B_Mmala A62C_Libie A42_Abo A43a_Basaa A61_Ngoro-lunda A61_Ngoro-Asom A61_Ngoro-Bisoo A71_Eton A72a_Ewondo A74a_Bulu A75a_Fang_Bitam A75a_Fang_Minvoul A75a_Fang_Medouneu A24_Duala A33a_Yasa A32C_Batanga A34_Benga A22_Bakweri A122_Bakundu A11_Londo A121_Mbonge A141_Lefo A15C_Akossi A15C_Mkaa A15C_Elung_Central_Manenguba A15A_Mbuu A15_Manenguba A15B_Mienge_NW_Manenguba A91_Kwakum A93_Kako A83_Mekaa A803_Shiwa A81_Kwasio A86c_Mpiemo A84_Njem A841_Badwe B32_Kande B11a_Mpongwe B11b_Orungu B11c_Galwa B11d_Dyumba B11F_Enenga C85_Wongo C83_Bushong C71_Tetela C76_Ombo C105_Mbenga C36d_Lingala C104_Aka C101_Babole_Ma C101_Babole_Dz C101_Babole_Ep C32_Bobangi C22_Akwa C25_Mboshi C61_Mongo D12_Lengola D23_Kibira-Kumu_1919 D311_Bila C401_Pakabete D201_Liko B42_Sangu_Mb H16c_Yombe H42_Hunganna H11_Beembe H13_Kikunyi_1989 H131_Kisundi_Congo_Kimongo_1988 H16c_Kiyombe_DRC_1982 H16_Cilinji H16d_Ciwoyo_DRC_2012 H16_Cizobe H16_Kikongo H16b_Kindibu_2013 C34_Sakata B85_Yanzi B52_Nzebi B501_Wanzi_E B63_Ndumu B77b_Fumu B78_Wuumu H21a_Kimbundu L13_Kwese K31_Luyana L52_Lunda K11_Ciokwe K14_Lwena K33_Kwangali K332_Rumanyo R11_Umbundu R31_Herero R21_Kwanyama R22_Ndonga L31a_Luba-Kasai L33_Luba-Shaba D28_Holoholo D43_Nyanga M61_Lenje M42_Bemba M54_Lamba JD66_Kiha JD62_Rundi JD65_Hangaza JE25_Mkwaya JE25_Jita JE25_Kilegi JE45_Nata JE42_Gusii JE43_Kuria JE43_Kuria_Mago JE43_Kuria_Tari JE15_Luganda JE17_Gwere JE32_Luyia JE34_Samialugwe JE31_Lumasaaba JE31c_Bukusu JE23_Zinza JE21_Runyambo JE22_Haya JE13_Runyankore JE14_Rukiga F23_Sumbwa F22_Nyamwezi F21_Ntuzu F21_Sukuma F32_Nyaturucha F32_Nyaturuwil M13_Fipa M14_Rungu M15_Mambwe M25_Safwa M21_Ndali M31_Nyakyusa P31_Emakhua N21_Tumbuka_Malawi N31_Chewa S11_Shona S16_Kalanga S21_Venda K21_Lozi S31_Tswana S311_Shekgalagari S51_Tshwa S53_Tsonga S41_Xhosa S42_Zulu S44_Ndebele P13_Matumbi P21_Yao P23_Simakonde P25_Mabia G52_Ndamba N12_Ngoni G63_Bena G64_Pangwa F33_Langi G31_Zigua G23_Sambaa G24_Bondei G12_Kagulu G35_Luguru E71A_Upper_Pokomo E72a_Giryama E73_Digo G44a_Ngazija G44b_Ndzwani G41_Bajuni G42a_Amu G401_Mwani G43_Kae G42_Swahili G42d_Unguja G22_Asu G22A_North_Pare G22B_South_Pare G39_Saghala E65_Gweno E621D_Kibosho E621B_Machame E53_Meru E621C_Siha E64_Kahe E622C_Lema E622A_Kimochi E55_Kamba_Kitu E55_Kamba E55_Kamba_Mach E51_Kikuyu E54_Tharaka E53_Igoji E53_Miutini E53_Tigania E53_Merutig E53_Imenti E53_Meruimenti 
Save Model:                      ../../results/BayesTraitsOutput/AncestralStateReconstruction/Anc_Tones_SIM1_continuous_models.bin
Restrictions:
    alpha-1                      None
Prior Information:
    Priors
        alpha-1 - uniform 0.00 12.00 
        AncState-1 - uniform -100.00 100.00 
Tree Information
     Trees:                      1
     Taxa:                       211
     Sites:                      1
Iteration	Lh	Tree No	Alpha 1	Sigma^2 1 	
1001000	-361.690290	1	2.002529215189	159.025632740401	
1002000	-361.495818	1	1.999467708633	158.732765067939	
1003000	-361.991764	1	1.995996066267	159.480709805488	
1004000	-362.124817	1	2.004489592006	159.681968704613	
1005000	-361.792695	1	1.996884318928	159.180068419275	
1006000	-361.526108	1	1.998883088738	158.778345230282	
1007000	-362.626463	1	2.006010068053	160.443054289209	
1008000	-362.117085	1	1.995525878303	159.670267068155	
1009000	-361.509328	1	2.000833016840	158.753093355462	
1010000	-361.699342	1	2.002585112725	159.039277918736	
1011000	-364.270325	1	1.990554609828	162.962596937225	
1012000	-363.361619	1	1.992264031427	161.564975306619	
1013000	-361.990729	1	1.996000174641	159.479146296707	
1014000	-362.283762	1	1.994967506150	159.922724776928	
1015000	-363.648744	1	2.008300606365	162.005284039618	
1016000	-363.964112	1	2.008892576772	162.490285231296	
1017000	-361.493411	1	2.000442335968	158.729144448727	
1018000	-361.487603	1	1.999861858645	158.720405736896	
1019000	-361.817862	1	1.996758632426	159.218044695108	
1020000	-361.571890	1	2.001631540442	158.847263059023	
1021000	-361.490675	1	2.000332444646	158.725027542820	
1022000	-361.648529	1	2.002253571059	158.962696929191	
1023000	-362.135739	1	1.995460016914	159.698500429802	
1024000	-361.560656	1	2.001519238239	158.830349527872	
1025000	-364.515016	1	2.009845377269	163.341003598429	
1026000	-361.498337	1	2.000591188594	158.736555030658	
1027000	-362.715572	1	1.993745847034	160.578628477476	
1028000	-361.496239	1	2.000532849611	158.733399188863	
1029000	-362.415573	1	2.005422144449	160.122656430622	
1030000	-362.446626	1	2.005512571228	160.169793610428	
1031000	-361.519481	1	1.998981722961	158.768372534544	
1032000	-362.105624	1	2.004421228107	159.652921044748	
1033000	-364.037739	1	1.990962617902	162.603724534780	
1034000	-361.493558	1	2.000447490633	158.729365799643	
1035000	-362.646315	1	2.006062537928	160.473248622238	
1036000	-361.663011	1	1.997635255899	158.984519619575	
1037000	-361.511321	1	1.999118307145	158.756092676658	
1038000	-363.782912	1	2.008557235044	162.211441791602	
1039000	-362.924018	1	2.006754867893	160.896211933209	
1040000	-362.673078	1	2.006132578029	160.513962526990	
1041000	-361.487149	1	2.000049952058	158.719722812112	
1042000	-361.756165	1	1.997076313970	159.124961435908	
1043000	-361.558193	1	1.998494562429	158.826641463962	
1044000	-361.651237	1	1.997715601911	158.966777523033	
1045000	-361.508223	1	2.000811943444	158.751430644304	
1046000	-362.412648	1	1.994574505948	160.118217033075	
1047000	-361.767664	1	2.002973505467	159.142305865223	
1048000	-362.113625	1	2.004449854348	159.665030098024	
1049000	-361.514048	1	2.000917646782	158.760196727447	
1050000	-361.505913	1	1.999222015875	158.747955249061	
1051000	-361.580541	1	2.001713033922	158.860288630642	
1052000	-361.552878	1	2.001436376791	158.818640070268	
1053000	-361.520077	1	2.001015594707	158.769269523330	
1054000	-361.526943	1	1.998871264226	158.779602978306	
1055000	-361.736881	1	2.002805129479	159.095877108385	
1056000	-361.662713	1	1.997637254245	158.984070886823	
1057000	-361.965127	1	2.003884815920	159.440448976997	
1058000	-361.491289	1	2.000359995533	158.725951666229	
1059000	-362.099661	1	2.004399776668	159.643898125459	
1060000	-361.555807	1	2.001468122146	158.823048851625	
1061000	-361.507337	1	2.000794639398	158.750096961861	
1062000	-362.151180	1	2.004581853076	159.721875910682	
1063000	-361.703060	1	2.002607730512	159.044883723920	
1064000	-361.505077	1	2.000748728080	158.746696624502	
1065000	-361.487610	1	1.999860964860	158.720417025623	
1066000	-361.521469	1	1.998951154448	158.771364171258	
1067000	-361.497726	1	2.000574800757	158.735635794274	
1068000	-362.265719	1	1.995024962418	159.895376455299	
1069000	-363.657968	1	1.991669564300	162.019448727024	
1070000	-362.259902	1	2.004944432107	159.886561408200	
1071000	-361.521362	1	2.001035271717	158.771202396274	
1072000	-361.547790	1	2.001379490132	158.810979771762	
1073000	-361.809388	1	2.003187652909	159.205256669588	
1074000	-361.520154	1	1.998971280591	158.769384485944	
1075000	-361.491314	1	1.999626986398	158.725989165125	
1076000	-362.442133	1	1.994488478088	160.162972734046	
1077000	-362.718483	1	1.993738406211	160.583058929263	
1078000	-362.496127	1	1.994334269275	160.244963485328	
1079000	-361.606355	1	2.001936024196	158.899163666479	
1080000	-361.557534	1	2.001486525648	158.825648670938	
1081000	-362.127901	1	2.004500483313	159.686637500388	
1082000	-361.713072	1	1.997320376702	159.059977758519	
1083000	-362.964227	1	2.006849459998	160.957545472780	
1084000	-362.913658	1	1.993257770196	160.880412552068	
1085000	-361.516695	1	2.000961864170	158.764179394207	
1086000	-361.898284	1	2.003602009788	159.339462376242	
1087000	-361.529700	1	2.001154946339	158.783752179476	
1088000	-361.487452	1	2.000106729341	158.720178725076	
1089000	-361.967962	1	1.996091692304	159.444734495672	
1090000	-362.662734	1	2.006105599122	160.498224523385	
1091000	-362.200429	1	2.004749473513	159.796453924488	
1092000	-362.080224	1	2.004329120158	159.614488444878	
1093000	-361.736163	1	2.002801085936	159.094795323291	
1094000	-361.774247	1	2.003008298290	159.152236409386	
1095000	-361.965673	1	2.003887043719	159.441274735061	
1096000	-361.644925	1	1.997759859267	158.957267167557	
1097000	-361.530241	1	2.001162278098	158.784565373069	
1098000	-361.487052	1	2.000001443283	158.719576501030	
1099000	-361.593509	1	2.001828442890	158.879817230226	
1100000	-366.709392	1	2.012999492217	166.774037765717	
1101000	-362.280882	1	1.994976632868	159.918359591463	
1102000	-361.618456	1	2.002032194440	158.917391138686	
1103000	-362.848799	1	2.006574363718	160.781537586720	
1104000	-361.744873	1	2.002849797475	159.107930928293	
1105000	-361.509190	1	1.999157635207	158.752886258750	
1106000	-361.614447	1	1.997987215296	158.911351827997	
1107000	-362.876211	1	1.993347359469	160.823318346136	
1108000	-361.491938	1	1.999601056536	158.726927604723	
1109000	-362.682950	1	1.993829839128	160.528983187125	
1110000	-361.490257	1	1.999675716963	158.724398786216	
1111000	-363.737936	1	1.991516018355	162.142304764244	
1112000	-361.639267	1	1.997800288914	158.948742381867	
1113000	-361.487285	1	1.999907899674	158.719927129361	
1114000	-361.651249	1	1.997715516989	158.966795951030	
1115000	-363.195371	1	1.992617674729	161.310579522078	
1116000	-361.665131	1	2.002366979621	158.987714531173	
1117000	-361.823623	1	2.003257518479	159.226739261001	
1118000	-361.506190	1	1.999216363080	158.748372396314	
1119000	-361.667108	1	2.002380126179	158.990693851662	
1120000	-361.915822	1	1.996309759132	159.365953403627	
1121000	-361.786895	1	2.003074049248	159.171317808928	
1122000	-361.502390	1	2.000690205371	158.742653286832	
1123000	-361.649703	1	2.002261775878	158.964465784361	
1124000	-361.516919	1	1.999022543255	158.764516359362	
1125000	-361.800195	1	2.003141716072	159.191385113237	
1126000	-361.545368	1	1.998636470156	158.807334908102	
1127000	-361.795046	1	2.003115692951	159.183616079249	
1128000	-362.263932	1	2.004957369626	159.892669051739	
1129000	-361.546325	1	2.001362682087	158.808775402511	
1130000	-361.524166	1	1.998911055078	158.775423501815	
1131000	-361.921906	1	1.996283660080	159.375143636640	
1132000	-364.073868	1	2.009089958303	162.659419152170	
1133000	-361.519264	1	1.998985123970	158.768045190794	
1134000	-361.531297	1	1.998811571655	158.786155638620	
1135000	-361.577744	1	1.998300937712	158.856077834415	
1136000	-361.763441	1	2.002950970601	159.135935497220	
1137000	-362.166304	1	2.004633963203	159.744774216421	
1138000	-361.627745	1	2.002103049622	158.931384119833	
1139000	-361.506368	1	1.999212756721	158.748640117207	
1140000	-361.569904	1	1.998375801380	158.844273084106	
1141000	-361.533112	1	2.001200490957	158.788886584981	
1142000	-361.581583	1	2.001722590991	158.861857629247	
1143000	-361.487189	1	1.999927730450	158.719783188540	
1144000	-362.316199	1	2.005122248231	159.971902327348	
1145000	-361.866761	1	1.996527345471	159.291859855242	
1146000	-362.200660	1	2.004750246734	159.796804147696	
1147000	-361.519503	1	1.998981384942	158.768405128681	
1148000	-361.496294	1	1.999453601379	158.733481687253	
1149000	-361.845391	1	2.003361573994	159.259596527678	
1150000	-361.884936	1	1.996445193692	159.319304751176	
1151000	-361.524052	1	2.001075330183	158.775251289131	
1152000	-361.563804	1	2.001551521592	158.835088622055	
1153000	-361.493752	1	2.000454194463	158.729657460221	
1154000	-361.953834	1	2.003838485400	159.423383195396	
1155000	-361.487398	1	1.999889123683	158.720097932524	
1156000	-361.795370	1	1.996870721958	159.184104178578	
1157000	-362.173751	1	1.995328644240	159.756050947926	
1158000	-361.617587	1	1.997962614402	158.916082540006	
1159000	-361.507319	1	1.999193768615	158.750070144276	
1160000	-362.039956	1	2.004178988030	159.553576731984	
1161000	-361.518400	1	1.998998745317	158.766745191283	
1162000	-361.864109	1	2.003448560938	159.287855458777	
1163000	-361.764814	1	2.002958313908	159.138006060225	
1164000	-362.036470	1	1.995822315680	159.548305020008	
1165000	-361.514862	1	2.000931459468	158.761420839399	
1166000	-361.701758	1	2.002599831995	159.042920544836	
1167000	-361.556433	1	1.998513233886	158.823991638420	
1168000	-361.514465	1	1.999063314786	158.760823202826	
1169000	-361.595266	1	1.998144533432	158.882462637158	
1170000	-361.531570	1	1.998807934838	158.786565832233	
1171000	-362.537002	1	2.005767841574	160.307061792091	
1172000	-361.653793	1	1.997697922828	158.970628680598	
1173000	-361.493907	1	2.000459476320	158.729890270302	
1174000	-362.466252	1	1.994419076665	160.199592260137	
1175000	-361.499254	1	2.000614975159	158.737934786654	
1176000	-363.634754	1	1.991714648940	161.983801795758	
1177000	-361.488344	1	1.999791818320	158.721520987365	
1178000	-362.442697	1	2.005501210843	160.163828957870	
1179000	-361.902993	1	2.003622647718	159.346574277357	
1180000	-362.137507	1	1.995453822089	159.701177274313	
1181000	-362.620496	1	2.005994210560	160.433980527109	
1182000	-361.732867	1	2.002782429230	159.089824187621	
1183000	-361.539331	1	1.998708679345	158.798247098231	
1184000	-361.529990	1	1.998829170307	158.784188497276	
1185000	-361.901475	1	1.996372047950	159.344281877647	
1186000	-361.564549	1	1.998428997218	158.836209383977	
1187000	-361.805765	1	1.996818427471	159.199789954922	
1188000	-361.752007	1	1.997098971392	159.118689831973	
1189000	-361.606654	1	1.998049597676	158.899614192192	
1190000	-361.872900	1	1.996499385643	159.301128395793	
1191000	-363.366968	1	1.992252912776	161.573166714755	
1192000	-361.487307	1	2.000084202422	158.719961096250	
1193000	-362.547306	1	1.994191811669	160.322718791965	
1194000	-361.577602	1	1.998302271209	158.855862894999	
1195000	-361.507853	1	2.000804769366	158.750874252696	
1196000	-362.067005	1	2.004280411334	159.594491015975	
1197000	-362.613646	1	1.994012101850	160.423563875250	
1198000	-361.490544	1	1.999661781399	158.724830499511	
1199000	-361.490221	1	2.000310526667	158.724343992612	
1200000	-362.481836	1	2.005613375418	160.223258226811	
1201000	-362.118061	1	1.995522411428	159.671742942343	
1202000	-361.759840	1	1.997056434442	159.130504383042	
1203000	-361.880755	1	1.996463926866	159.312989883328	
1204000	-361.511982	1	2.000881589158	158.757086847885	
1205000	-362.512155	1	2.005698776032	160.269310326583	
1206000	-361.509704	1	1.999147994945	158.753658600979	
1207000	-363.477276	1	2.007961108028	161.742191962892	
1208000	-363.225188	1	1.992553052075	161.356176877792	
1209000	-361.703917	1	2.002612912970	159.046175053816	
1210000	-361.588300	1	2.001782978899	158.871972741493	
1211000	-361.487083	1	1.999961919516	158.719622976593	
1212000	-361.995791	1	1.995980106954	159.486798633503	
1213000	-361.504625	1	2.000739207073	158.746016600879	
1214000	-361.871411	1	1.996506144044	159.298881197053	
1215000	-366.992709	1	1.986631399645	167.222506081834	
1216000	-362.571704	1	1.994125090897	160.359800503883	
1217000	-363.735010	1	2.008466465356	162.137806784735	
1218000	-361.619758	1	2.002042274454	158.919352638556	
1219000	-362.554934	1	1.994170872036	160.334310858704	
1220000	-362.306677	1	2.005092602487	159.957464999823	
1221000	-361.507116	1	2.000790277576	158.749765281390	
1222000	-361.871701	1	1.996504825668	159.299319221220	
1223000	-362.948210	1	1.993176123097	160.933111068587	
1224000	-361.490839	1	1.999648027286	158.725274727326	
1225000	-361.641434	1	2.002203338579	158.952007225636	
1226000	-361.688874	1	1.997467694465	159.023498824443	
1227000	-362.992885	1	2.006916111507	161.001274096812	
1228000	-362.388163	1	1.994646978201	160.081060589110	
1229000	-362.004393	1	1.995946231921	159.499803090590	
1230000	-361.487057	1	2.000008476306	158.719583823270	
1231000	-361.499277	1	1.999372498683	158.737969244133	
1232000	-361.811625	1	1.996789322635	159.208632791522	
1233000	-361.506670	1	1.999206680606	158.749093984007	
1234000	-361.696209	1	1.997422153449	159.034555007498	
1235000	-363.836266	1	2.008657264003	162.293497024589	
1236000	-362.668399	1	1.993867667442	160.506843411303	
1237000	-361.633150	1	2.002143202274	158.939526001374	
1238000	-361.490036	1	2.000301166269	158.724066014305	
1239000	-361.567854	1	1.998395958850	158.841185797393	
1240000	-361.552658	1	2.001433957017	158.818307949858	
1241000	-361.772986	1	2.003001662630	159.150333566524	
1242000	-361.645782	1	1.997753800928	158.958558008997	
1243000	-361.829105	1	1.996704021206	159.235014393442	
1244000	-362.786898	1	1.993565938289	160.687228199641	
1245000	-361.522481	1	2.001052124561	158.772887167400	
1246000	-362.112424	1	2.004445569472	159.663212605950	
1247000	-361.558174	1	2.001493288296	158.826612118564	
1248000	-362.072933	1	1.995685735284	159.603458055471	
1249000	-361.538395	1	1.998720235287	158.796838832486	
1250000	-361.775468	1	2.003014705123	159.154077612781	
1251000	-361.609312	1	2.001959960787	158.903618114353	
1252000	-361.778740	1	2.003031816081	159.159014143634	
1253000	-361.510772	1	2.000859783505	158.755266248690	
1254000	-361.505027	1	1.999240381412	158.746620972010	
1255000	-361.684063	1	2.002490041282	159.016247326913	
1256000	-361.644155	1	1.997765319657	158.956106725299	
1257000	-361.822945	1	2.003254228643	159.225717256915	
1258000	-361.493418	1	2.000442573201	158.729154580404	
1259000	-362.121743	1	2.004478714473	159.677317089533	
1260000	-362.591008	1	2.005915229616	160.389143797434	
1261000	-361.488476	1	1.999781786561	158.721718973862	
1262000	-361.487376	1	2.000095507679	158.720064273268	
1263000	-362.240490	1	1.995106416088	159.857144532515	
1264000	-362.005735	1	1.995940973942	159.501831400820	
1265000	-361.609598	1	1.998025798312	158.904048464997	
1266000	-361.809167	1	1.996801496227	159.204924309981	
1267000	-361.570215	1	2.001615287978	158.844740983211	
1268000	-361.686767	1	1.997480926560	159.020323446605	
1269000	-361.864384	1	1.996538231829	159.288271221097	
1270000	-361.519703	1	2.001009790509	158.768706419769	
1271000	-361.490991	1	1.999641153631	158.725503483235	
1272000	-363.724458	1	2.008446345891	162.121591530605	
1273000	-361.804127	1	1.996826610959	159.197318120980	
1274000	-361.834571	1	1.996677794629	159.243264905574	
1275000	-361.803049	1	2.003156047536	159.195691219021	
1276000	-361.806378	1	2.003172687161	159.200715387734	
1277000	-361.686964	1	1.997479690393	159.020619390209	
1278000	-362.690540	1	1.993810197575	160.540532551140	
1279000	-361.492872	1	1.999565149369	158.728332871573	
1280000	-361.520596	1	1.998964476210	158.770049474684	
1281000	-361.507588	1	1.999188465291	158.750475681415	
1282000	-361.513223	1	1.999084637627	158.758954792201	
1283000	-362.004237	1	1.995946844982	159.499566768519	
1284000	-361.754141	1	1.997087322620	159.121908120618	
1285000	-364.567236	1	1.990056860180	163.421872307354	
1286000	-362.148417	1	1.995415785692	159.717693288352	
1287000	-361.512818	1	1.999091703520	158.758345196512	
1288000	-361.511158	1	1.999121249181	158.755847714742	
1289000	-361.783333	1	2.003055674438	159.165943852950	
1290000	-361.554357	1	2.001452496781	158.820866813176	
1291000	-361.625976	1	1.997898318198	158.928718776362	
1292000	-362.259191	1	2.004942146369	159.885483996287	
1293000	-361.739583	1	1.997167744476	159.099952782037	
1294000	-361.655110	1	2.002299192282	158.972613574230	
1295000	-361.520405	1	2.001020653018	158.769762880040	
1296000	-362.477438	1	2.005600881712	160.216579263957	
1297000	-361.745159	1	2.002851378475	159.108361048759	
1298000	-361.709344	1	2.002645514993	159.054357265860	
1299000	-361.488712	1	1.999764860764	158.722074748630	
1300000	-361.505599	1	1.999228467789	158.747482849854	
1301000	-361.488371	1	2.000198302162	158.721560944232	
1302000	-361.637258	1	1.997814822710	158.945715900673	
1303000	-361.640616	1	1.997790581555	158.950775023497	
1304000	-361.674543	1	2.002428931103	159.001898179227	
1305000	-362.290781	1	1.994945327509	159.933365582474	
1306000	-361.702009	1	2.002601354821	159.043298581541	
1307000	-361.860019	1	2.003429739660	159.281680007809	
1308000	-361.512814	1	1.999091769465	158.758339529709	
1309000	-362.760380	1	2.006355809469	160.646843198359	
1310000	-362.931740	1	1.993214923342	160.907988570966	
1311000	-361.772798	1	1.996987381444	159.150050650026	
1312000	-364.188635	1	1.990695973171	162.836462764716	
1313000	-361.633207	1	2.002143621690	158.939611858114	
1314000	-361.553322	1	2.001441232818	158.819308255337	
1315000	-361.943789	1	2.003796803644	159.408204472064	
1316000	-361.493953	1	1.999527020387	158.729959517831	
1317000	-361.775550	1	2.003015136908	159.154201840372	
1318000	-361.496645	1	2.000544604245	158.734008979100	
1319000	-361.557530	1	1.998501571847	158.825642805073	
1320000	-361.509134	1	1.999158698661	158.752801600863	
1321000	-361.498309	1	1.999397612702	158.736512682809	
1322000	-361.539096	1	2.001276482909	158.797893230180	
1323000	-361.701187	1	1.997391697310	159.042059191076	
1324000	-361.999791	1	2.004023735318	159.492845219743	
1325000	-362.796968	1	2.006447122672	160.702565995472	
1326000	-361.666726	1	2.002377592606	158.990118403775	
1327000	-361.520381	1	1.998967773944	158.769726638102	
1328000	-361.488162	1	1.999806579919	158.721247081130	
1329000	-362.547862	1	2.005797773890	160.323564007543	
1330000	-361.570424	1	2.001617319712	158.845054894099	
1331000	-361.698109	1	2.002577569896	159.037419266341	
1332000	-361.512900	1	1.999090266045	158.758468826493	
1333000	-363.070446	1	2.007093447317	161.119680701885	
1334000	-361.799936	1	2.003140411032	159.190993965923	
1335000	-361.490794	1	2.000337933229	158.725205876900	
1336000	-361.695833	1	1.997424465633	159.033988909141	
1337000	-362.231135	1	1.995136962167	159.842970027802	
1338000	-362.964944	1	2.006851134677	160.958639011789	
1339000	-364.341720	1	1.990432684475	163.072915848053	
1340000	-362.084188	1	2.004343621651	159.620485689316	
1341000	-363.079864	1	1.992873365557	161.134065710069	
1342000	-362.584784	1	2.005898427585	160.379682080975	
1343000	-361.489223	1	1.999732017769	158.722842934512	
1344000	-361.770227	1	1.997000956507	159.146172204918	
1345000	-361.493106	1	1.999556608641	158.728685199649	
1346000	-362.148570	1	1.995415255172	159.717924623360	
1347000	-363.114071	1	2.007191329981	161.186319500063	
1348000	-361.734332	1	2.002790736826	159.092033677340	
1349000	-362.224761	1	2.004830171583	159.833312507118	
1350000	-362.448172	1	1.994471020120	160.172141214113	
1351000	-363.245362	1	1.992509634861	161.387035175828	
1352000	-361.912785	1	2.003665196783	159.361364857755	
1353000	-361.781121	1	2.003044206580	159.162606223564	
1354000	-361.773461	1	1.996983890007	159.151051003902	
1355000	-363.414591	1	1.992154587568	161.646117966822	
1356000	-361.982083	1	2.003953372731	159.466076847356	
1357000	-361.488578	1	1.999774284812	158.721873291650	
1358000	-361.532127	1	1.998800530956	158.787404802663	
1359000	-361.527494	1	1.998863541732	158.780431591639	
1360000	-361.509106	1	2.000828827381	158.752759434761	
1361000	-361.546673	1	1.998621365579	158.809298680784	
1362000	-362.202516	1	2.004756449788	159.799615824880	
1363000	-362.837772	1	2.006547495858	160.764733747503	
1364000	-362.818327	1	1.993488205422	160.735104384740	
1365000	-361.810699	1	2.003194153811	159.207235981366	
1366000	-361.631485	1	1.997857143221	158.937017761484	
1367000	-361.533528	1	1.998782123568	158.789513259434	
1368000	-361.902656	1	2.003621176593	159.346065979785	
1369000	-361.928666	1	2.003733185303	159.385356380855	
1370000	-361.715228	1	2.002680410789	159.063227314322	
1371000	-361.721998	1	2.002720018336	159.073435547440	
1372000	-362.899275	1	2.006696013970	160.858481085091	
1373000	-362.467204	1	2.005571704069	160.201039198073	
1374000	-361.505023	1	2.000747608025	158.746616178203	
1375000	-361.493122	1	1.999556016891	158.728709868269	
1376000	-361.938280	1	2.003773751114	159.399880782700	
1377000	-362.237303	1	2.004871254228	159.852315116482	
1378000	-362.037894	1	1.995816899182	159.550458445149	
1379000	-361.986414	1	1.996017361501	159.472622985135	
1380000	-363.703566	1	1.991581683815	162.089489351840	
1381000	-361.692699	1	2.002544209608	159.029263830464	
1382000	-361.727211	1	2.002750125357	159.081295115405	
1383000	-363.280908	1	2.007554332305	161.441419375517	
1384000	-361.551782	1	2.001424309208	158.816989306682	
1385000	-361.548912	1	2.001392236046	158.812669331973	
1386000	-361.831317	1	1.996693382390	159.238353318351	
1387000	-361.558017	1	1.998496424924	158.826375650620	
1388000	-361.505616	1	2.000759934357	158.747508076921	
1389000	-361.811853	1	1.996788193014	159.208977627536	
1390000	-361.502616	1	2.000695313099	158.742993188083	
1391000	-362.309698	1	2.005102025861	159.962045060966	
1392000	-361.781754	1	1.996940562283	159.163561704382	
1393000	-361.500647	1	1.999338592830	158.740031005970	
1394000	-362.732043	1	1.993703855072	160.603700630112	
1395000	-362.449913	1	2.005522060126	160.174785079540	
1396000	-361.644260	1	2.002223483475	158.956265289762	
1397000	-361.607893	1	2.001948509770	158.901480344360	
1398000	-361.540446	1	1.998695039021	158.799925743406	
1399000	-361.652227	1	2.002279315419	158.968268590231	
1400000	-361.540006	1	1.998700404199	158.799263364041	
1401000	-361.530337	1	1.998824475748	158.784710360766	
1402000	-362.244958	1	1.995091892854	159.863915016806	
1403000	-361.620372	1	2.002047011138	158.920277705888	
1404000	-361.811151	1	1.996791665854	159.207917872209	
1405000	-365.208873	1	2.010933992742	164.418811504238	
1406000	-362.303770	1	2.005083517210	159.953057272025	
1407000	-364.706577	1	1.989831205499	163.637858072038	
1408000	-362.689421	1	1.993813089150	160.538829979407	
1409000	-363.138247	1	2.007245022142	161.223260822760	
1410000	-361.493913	1	2.000459670638	158.729898885991	
1411000	-363.777581	1	1.991440877175	162.203245428653	
1412000	-361.622586	1	1.997924058877	158.923612659553	
1413000	-361.503098	1	1.999281953693	158.743719354683	
1414000	-361.572369	1	2.001636161462	158.847984747400	
1415000	-361.517511	1	2.000975092038	158.765407015288	
1416000	-362.617471	1	1.994001900217	160.429380831688	
1417000	-362.858028	1	2.006596767604	160.795602109717	
1418000	-362.597303	1	1.994055878335	160.398715108127	
1419000	-361.492666	1	1.999572786482	158.728023703556	
1420000	-361.554503	1	1.998533982706	158.821085945815	
1421000	-361.498610	1	1.999389677586	158.736966411839	
1422000	-361.738364	1	1.997174583309	159.098114183665	
1423000	-361.639754	1	2.002191272841	158.949475375273	
1424000	-361.503530	1	1.999272431954	158.744369410380	
1425000	-361.594365	1	1.998152249883	158.881106265589	
1426000	-361.969461	1	1.996085604074	159.446998980008	
1427000	-362.308019	1	2.005096791341	159.959499872655	
1428000	-361.488815	1	2.000230194605	158.722229842389	
1429000	-361.689044	1	1.997466630299	159.023754922541	
1430000	-361.488280	1	2.000191166019	158.721424536579	
1431000	-362.636667	1	1.993950963135	160.458573382696	
1432000	-361.962739	1	1.996112989432	159.436840918025	
1433000	-365.075659	1	1.989255043051	164.211332062864	
1434000	-362.116313	1	2.004459428354	159.669097369814	
1435000	-362.910996	1	2.006723954606	160.876352505401	
1436000	-362.991230	1	2.006912278683	160.998747997764	
1437000	-361.496926	1	2.000552627554	158.734432757390	
1438000	-362.631827	1	2.006024289583	160.451212313572	
1439000	-361.487814	1	1.999838668467	158.720723256720	
1440000	-362.304067	1	1.994903609389	159.953507921182	
1441000	-361.627628	1	1.997885883016	158.931208119607	
1442000	-361.932426	1	1.996238953544	159.391036842896	
1443000	-361.489208	1	1.999732917792	158.722820514268	
1444000	-365.345708	1	2.011136918561	164.632203171923	
1445000	-361.975305	1	2.003926108308	159.455831264577	
1446000	-361.495495	1	2.000510559417	158.732278986584	
1447000	-361.489219	1	2.000255784788	158.722836607593	
1448000	-361.845203	1	1.996627366034	159.259313110817	
1449000	-361.638166	1	1.997808244355	158.947083268748	
1450000	-365.248061	1	2.010992463614	164.479895782474	
1451000	-361.566264	1	1.998411768898	158.838791433909	
1452000	-361.495936	1	2.000523874823	158.732942466773	
1453000	-369.124270	1	1.984175308057	170.635494733969	
1454000	-361.759844	1	1.997056413150	159.130510339865	
1455000	-361.790149	1	1.996897315850	159.176227221152	
1456000	-361.595627	1	2.001846610839	158.883007031753	
1457000	-362.326031	1	1.994835371228	159.986811962503	
1458000	-362.385633	1	2.005333534244	160.077221644188	
1459000	-361.493875	1	2.000458379061	158.729841687391	
1460000	-361.493173	1	1.999554211876	158.728785320978	
1461000	-361.492972	1	2.000426559835	158.728482716457	
1462000	-362.791219	1	2.006432859642	160.693809818438	
1463000	-363.066253	1	1.992904085092	161.113277736592	
1464000	-362.055009	1	2.004235728061	159.576344997954	
1465000	-362.826356	1	2.006519564408	160.747337599909	
1466000	-362.844194	1	2.006563156699	160.774520075691	
1467000	-362.049906	1	1.995771480760	159.568625290246	
1468000	-361.519434	1	1.998982459153	158.768301583334	
1469000	-361.487120	1	2.000041048174	158.719679163996	
1470000	-361.531023	1	2.001172816392	158.785743183537	
1471000	-361.527250	1	2.001121093242	158.780063794886	
1472000	-361.605910	1	2.001932395423	158.898493138167	
1473000	-361.615126	1	2.002006190112	158.912375562811	
1474000	-361.528654	1	2.001140620733	158.782178045520	
1475000	-361.907289	1	2.003641379135	159.353064304270	
1476000	-362.575558	1	1.994114620012	160.365658445544	
1477000	-362.010371	1	1.995922856836	159.508840395553	
1478000	-362.371195	1	1.994697775146	160.055315230686	
1479000	-361.893145	1	1.996408706060	159.331700513376	
1480000	-361.951876	1	2.003830395103	159.420424111886	
1481000	-362.225469	1	2.004832501915	159.834386092464	
1482000	-363.381092	1	1.992223625386	161.594799872054	
1483000	-361.891608	1	1.996415508860	159.329379815642	
1484000	-361.586947	1	1.998217073943	158.869935636680	
1485000	-361.727827	1	1.997234392372	159.082224525107	
1486000	-361.487050	1	1.999996591405	158.719574195566	
1487000	-362.393966	1	2.005358339366	160.089865076255	
1488000	-361.539293	1	1.998709145649	158.798190025731	
1489000	-361.962487	1	2.003874034526	159.436459414673	
1490000	-361.605642	1	1.998057843202	158.898090476505	
1491000	-361.675569	1	2.002435593385	159.003445261184	
1492000	-362.107462	1	1.995560235729	159.655702744532	
1493000	-361.520113	1	1.998971913538	158.769322852550	
1494000	-362.006235	1	2.004049039584	159.502587118091	
1495000	-362.463842	1	1.994425970703	160.195934113757	
1496000	-361.487057	1	1.999979489564	158.719583947992	
1497000	-361.536454	1	2.001243500450	158.793916563755	
1498000	-361.545310	1	1.998637152997	158.807246644007	
1499000	-361.510758	1	2.000859525663	158.755244991900	
1500000	-361.501398	1	1.999320727161	158.741161434222	
1501000	-363.035875	1	2.007014940653	161.066892562605	
1502000	-362.516972	1	2.005712231029	160.276629243956	
1503000	-361.815048	1	1.996772444107	159.213797904023	
1504000	-362.573476	1	2.005867779490	160.362492490729	
1505000	-362.586560	1	2.005903226854	160.382381947199	
1506000	-362.438906	1	1.994497827152	160.158074778196	
1507000	-361.784738	1	2.003062933848	159.168063120902	
1508000	-361.839160	1	1.996655937421	159.250190922964	
1509000	-361.913303	1	2.003667434491	159.362147485044	
1510000	-361.979930	1	1.996043321704	159.462823070068	
1511000	-361.970820	1	1.996080087941	159.449053723660	
1512000	-362.156430	1	2.004600008373	159.729824381336	
1513000	-361.574140	1	1.998334932724	158.850651229508	
1514000	-363.248856	1	1.992502140423	161.392379932461	
1515000	-362.727946	1	1.993714274335	160.597463932883	
1516000	-362.293611	1	1.994936414584	159.937654996369	
1517000	-361.738598	1	1.997173268799	159.098467239535	
1518000	-361.798687	1	1.996853940077	159.189109538662	
1519000	-362.489752	1	1.994352260506	160.235281087241	
1520000	-361.487068	1	2.000017755570	158.719600692096	
1521000	-361.535379	1	2.001229827774	158.792298437576	
1522000	-361.492799	1	1.999567857452	158.728222606450	
1523000	-362.245550	1	2.004898082931	159.864811385075	
1524000	-361.608860	1	1.998031738147	158.902936709563	
1525000	-361.605228	1	1.998061228182	158.897466830658	
1526000	-363.649409	1	1.991686159059	162.006305287483	
1527000	-361.917871	1	1.996300949776	159.369048180537	
1528000	-361.508558	1	1.999169671913	158.751934347245	
1529000	-361.511802	1	2.000878382916	158.756816312320	
1530000	-361.514148	1	2.000919354564	158.760347090634	
1531000	-361.582588	1	2.001731764285	158.863371804963	
1532000	-361.669852	1	2.002398255078	158.994829288096	
1533000	-362.853745	1	1.993401675303	160.789075704161	
1534000	-361.921220	1	1.996286595576	159.374106725574	
1535000	-362.743618	1	2.006313545882	160.621321179169	
1536000	-361.551675	1	1.998564924606	158.816828963590	
1537000	-361.501011	1	2.000658179332	158.740578698400	
1538000	-361.488791	1	1.999759481079	158.722193542043	
1539000	-362.652788	1	1.993908507221	160.483094106608	
1540000	-362.177695	1	2.004672834313	159.762023423088	
1541000	-361.511717	1	1.999111199196	158.756687905430	
1542000	-361.959877	1	1.996124710894	159.432514899757	
1543000	-364.713420	1	1.989820246041	163.648471421099	
1544000	-361.492276	1	1.999587675566	158.727436930245	
1545000	-362.507043	1	2.005684466680	160.261545597014	
1546000	-361.560495	1	1.998470494213	158.830106174243	
1547000	-361.515257	1	1.999049961297	158.762015350420	
1548000	-362.114591	1	2.004453296183	159.666491268722	
1549000	-362.641200	1	1.993938995137	160.465468212313	
1550000	-361.520356	1	2.001019900620	158.769689341489	
1551000	-361.489826	1	2.000290157053	158.723749749426	
1552000	-362.433885	1	2.005475648374	160.150452592854	
1553000	-362.483509	1	2.005618120878	160.225798979687	
1554000	-362.779061	1	2.006402592090	160.675292533200	
1555000	-361.596916	1	2.001857580381	158.884948207774	
1556000	-361.527747	1	1.998860007390	158.780812716478	
1557000	-361.795376	1	1.996870692213	159.184113026769	
1558000	-361.633873	1	1.997839533518	158.940616363956	
1559000	-361.575305	1	2.001664179796	158.852404062226	
1560000	-361.619195	1	1.997950132840	158.918504764586	
1561000	-361.489338	1	1.999725191315	158.723015498262	
1562000	-361.813148	1	1.996781801733	159.210930962471	
1563000	-362.331429	1	1.994818738163	159.994997052339	
1564000	-361.597873	1	2.001865683408	158.886389483110	
1565000	-361.638918	1	1.997802805520	158.948216889982	
1566000	-362.919385	1	1.993244169897	160.889146694517	
1567000	-364.761404	1	2.010244357370	163.722920154726	
1568000	-361.643706	1	2.002219548391	158.955430486291	
1569000	-361.871841	1	1.996504189891	159.299530514631	
1570000	-362.640021	1	2.006045949682	160.463674400176	
1571000	-362.782695	1	2.006411651644	160.680825898292	
1572000	-361.605942	1	2.001932662421	158.898542431606	
1573000	-362.289542	1	2.005038819830	159.931486786041	
1574000	-361.498157	1	2.000586407512	158.736284204791	
1575000	-362.756613	1	2.006346335048	160.641107017472	
1576000	-361.503229	1	1.999279051487	158.743916575474	
1577000	-361.490525	1	1.999662669785	158.724802426020	
1578000	-361.740154	1	2.002823505198	159.100812855623	
1579000	-361.799159	1	1.996851558366	159.189822080729	
1580000	-361.487675	1	2.000134585368	158.720514670011	
1581000	-363.117349	1	2.007198631780	161.191327158745	
1582000	-362.850201	1	1.993410285577	160.783673280225	
1583000	-361.691546	1	2.002537045028	159.027526164671	
1584000	-361.487279	1	1.999908965051	158.719918444355	
1585000	-362.400571	1	2.005377923322	160.099888621531	
1586000	-362.506599	1	1.994304835704	160.260870314209	
1587000	-361.490592	1	2.000328538644	158.724902377108	
1588000	-363.476176	1	1.992029172038	161.740504801322	
1589000	-361.700247	1	1.997397420022	159.040642413999	
1590000	-361.506960	1	2.000787179461	158.749530795910	
1591000	-363.320858	1	1.992349276158	161.502564399400	
1592000	-361.531550	1	1.998808197258	158.786536191969	
1593000	-362.653732	1	1.993906028259	160.484531154199	
1594000	-361.876323	1	2.003504169629	159.306298324745	
1595000	-362.307687	1	2.005095754285	159.958995933208	
1596000	-361.487279	1	1.999909011070	158.719918071638	
1597000	-361.802659	1	2.003154093070	159.195102818309	
1598000	-361.740901	1	2.002827685549	159.101940194709	
1599000	-361.881085	1	1.996462445940	159.313487880381	
1600000	-362.212434	1	2.004789457873	159.814639131545	
1601000	-361.887156	1	2.003552764830	159.322656272381	
1602000	-361.557972	1	2.001491162297	158.826308766610	
1603000	-362.105544	1	1.995567112654	159.652801077212	
1604000	-361.843609	1	1.996634880914	159.256906247132	
1605000	-361.533833	1	2.001209906297	158.789972650978	
1606000	-361.631134	1	1.997859742767	158.936489037038	
1607000	-361.511289	1	1.999118890353	158.756044051676	
1608000	-362.053529	1	1.995757875151	159.574105618436	
1609000	-361.487572	1	1.999865626599	158.720358983136	
1610000	-363.221246	1	2.007426491543	161.350147686106	
1611000	-361.821225	1	2.003245855816	159.223120846651	
1612000	-362.573743	1	2.005868507082	160.362899538347	
1613000	-361.532248	1	1.998798926282	158.787587324496	
1614000	-362.115016	1	1.995533242941	159.667135686503	
1615000	-361.707235	1	1.997355162555	159.051177652204	
1616000	-361.801952	1	1.996837509051	159.194036239535	
1617000	-364.833583	1	1.989629555014	163.834971376559	
1618000	-361.958020	1	2.003855725044	159.429709512042	
1619000	-362.019686	1	1.995886693350	159.522924498403	
1620000	-364.310489	1	2.009502219867	163.024649580714	
1621000	-361.503018	1	2.000704318912	158.743598545729	
1622000	-361.612625	1	1.998001627113	158.908607232862	
1623000	-361.498736	1	2.000601671722	158.737156470544	
1624000	-361.822826	1	2.003253650394	159.225537727611	
1625000	-361.514994	1	1.999054375855	158.761619356729	
1626000	-361.641730	1	2.002205455332	158.952452830499	
1627000	-361.672468	1	2.002415410923	158.998771584195	
1628000	-361.999569	1	1.995965197047	159.492509007679	
1629000	-361.776037	1	2.003017688609	159.154936345001	
1630000	-361.631433	1	2.002130528034	158.936939420908	
1631000	-361.511039	1	2.000864648611	158.755668521786	
1632000	-361.730706	1	1.997217923411	159.086565895785	
1633000	-362.014076	1	2.004079622077	159.514442471659	
1634000	-362.220464	1	2.004816017080	159.826802631259	
1635000	-363.339897	1	1.992309346339	161.531712373660	
1636000	-361.761929	1	1.997045195080	159.133654874585	
1637000	-361.797750	1	2.003129385386	159.187695826986	
1638000	-361.649257	1	2.002258663334	158.963794004424	
1639000	-361.619411	1	2.002039587087	158.918828749613	
1640000	-362.113875	1	2.004450744677	159.665407963375	
1641000	-362.054603	1	2.004234207821	159.575730968728	
1642000	-361.711312	1	1.997330817657	159.057324307406	
1643000	-363.079775	1	2.007114488536	161.133928631128	
1644000	-362.754025	1	1.993648237186	160.637166936935	
1645000	-361.563430	1	1.998440332630	158.834525936619	
1646000	-361.555470	1	2.001464500792	158.822541069676	
1647000	-361.564637	1	1.998428102193	158.836342827333	
1648000	-361.518661	1	2.000993446358	158.767138003712	
1649000	-361.673407	1	2.002421539053	159.000186581175	
1650000	-361.493441	1	1.999544670876	158.729189306048	
1651000	-362.553437	1	2.005813082684	160.332036997313	
1652000	-361.835608	1	1.996672843195	159.244829908330	
1653000	-362.022190	1	1.995877024016	159.526711386882	
1654000	-361.560530	1	2.001517933804	158.830160127349	
1655000	-362.217987	1	2.004807840084	159.823050599385	
1656000	-361.553329	1	2.001441311073	158.819319041456	
1657000	-361.547911	1	1.998607181740	158.811162528850	
1658000	-362.019636	1	2.004101168640	159.522848518718	
1659000	-361.976414	1	1.996057470994	159.457508771818	
1660000	-361.799649	1	2.003138964312	159.190560543802	
1661000	-361.604503	1	1.998067171121	158.896374548343	
1662000	-361.873187	1	2.003489973880	159.301562247597	
1663000	-361.815336	1	2.003217028433	159.214232553389	
1664000	-361.505097	1	2.000749151206	158.746727046021	
1665000	-361.627497	1	1.997886866585	158.931010687099	
1666000	-361.691089	1	1.997453855879	159.026837584416	
1667000	-361.811279	1	1.996791032322	159.208111112259	
1668000	-361.566354	1	1.998410863545	158.838927903144	
1669000	-362.088109	1	1.995630135907	159.626418663836	
1670000	-361.801084	1	1.996841868062	159.192726722132	
1671000	-362.174165	1	1.995327233143	159.756678030781	
1672000	-361.938620	1	1.996212878917	159.400394277829	
1673000	-361.494107	1	2.000466225018	158.730191600998	
1674000	-361.491761	1	2.000379831346	158.726661767521	
1675000	-361.522383	1	2.001050660064	158.772739689146	
1676000	-361.532335	1	1.998797786674	158.787717096955	
1677000	-361.575681	1	2.001667735616	158.852970265820	
1678000	-361.487397	1	1.999889327519	158.720095897975	
1679000	-361.538381	1	1.998720405590	158.796818173618	
1680000	-362.672834	1	1.993856113911	160.513590890336	
1681000	-361.579661	1	1.998283130392	158.858964334237	
1682000	-361.496233	1	2.000532668804	158.733389911980	
1683000	-361.819308	1	2.003236498786	159.220227135487	
1684000	-363.059161	1	1.992920141764	161.102447918947	
1685000	-361.487631	1	1.999858594971	158.720447326234	
1686000	-366.089809	1	2.012185601346	165.797474045187	
1687000	-361.510352	1	2.000852086422	158.754634417011	
1688000	-361.487554	1	1.999867811307	158.720332493982	
1689000	-361.494081	1	1.999522723855	158.730151495286	
1690000	-361.757265	1	2.002917705309	159.126620143409	
1691000	-361.905662	1	2.003634297691	159.350606809917	
1692000	-361.529270	1	1.998838985148	158.783104226827	
1693000	-362.036209	1	2.004164749055	159.547911137008	
1694000	-361.497234	1	2.000561269165	158.734896051237	
1695000	-361.487173	1	1.999931602099	158.719759456268	
1696000	-363.158053	1	1.992699333543	161.253530377951	
1697000	-361.979431	1	2.003942728965	159.462068647338	
1698000	-361.506500	1	1.999210100525	158.748838094210	
1699000	-361.591250	1	1.998179189760	158.876415324766	
1700000	-361.504553	1	2.000737679053	158.745908268307	
1701000	-363.135128	1	2.007238115931	161.218493819173	
1702000	-361.490427	1	2.000320687425	158.724655184743	
1703000	-361.620434	1	2.002047487683	158.920370892788	
1704000	-361.488772	1	1.999760796243	158.722164246247	
1705000	-362.112993	1	2.004447600308	159.664073796292	
1706000	-361.586577	1	1.998220372947	158.869377846852	
1707000	-363.307198	1	1.992378048374	161.481655383393	
1708000	-363.633888	1	1.991716335724	161.982471868478	
1709000	-361.580319	1	2.001710994008	158.859954861291	
1710000	-361.896252	1	2.003593068846	159.336393890640	
1711000	-361.947791	1	2.003813465577	159.414252187965	
1712000	-361.519041	1	1.998988620728	158.767709779930	
1713000	-361.774567	1	1.996978079386	159.152718415714	
1714000	-361.509728	1	2.000840523880	158.753695885140	
1715000	-361.620047	1	2.002044498534	158.919786731963	
1716000	-361.934365	1	2.003757282748	159.393965462398	
1717000	-361.755771	1	1.997078457668	159.124365963630	
1718000	-361.509570	1	1.999150493530	158.753457573847	
1719000	-361.487050	1	1.999992984450	158.719573934553	
1720000	-361.553098	1	2.001438788043	158.818971575680	
1721000	-363.720607	1	2.008438991971	162.115674271041	
1722000	-362.167534	1	2.004638179225	159.746638135312	
1723000	-361.488225	1	2.000186680812	158.721341283786	
1724000	-361.654512	1	1.997692970252	158.971712872090	
1725000	-361.510653	1	2.000857616632	158.755087805605	
1726000	-361.708782	1	2.002642153609	159.053508970267	
1727000	-362.214630	1	2.004796734211	159.817964844077	
1728000	-362.483267	1	2.005617436962	160.225432674222	
1729000	-361.707129	1	2.002632255847	159.051017371449	
1730000	-361.963531	1	2.003878300326	159.438036613902	
1731000	-362.637692	1	2.006039802409	160.460133040034	
1732000	-362.468554	1	1.994412496621	160.203088015651	
1733000	-361.501417	1	1.999320281464	158.741190023756	
1734000	-361.490166	1	1.999680250923	158.724262315205	
1735000	-361.498879	1	2.000605363012	158.737370739479	
1736000	-361.544897	1	1.998641969155	158.806625368692	
1737000	-361.521727	1	1.998947259985	158.771751700381	
1738000	-362.135214	1	2.004526198532	159.697705714620	
1739000	-363.182573	1	2.007342475775	161.291012368366	
1740000	-361.887428	1	1.996434080488	159.323066756524	
1741000	-363.519980	1	1.991941110335	161.807674617987	
1742000	-361.835088	1	1.996675329021	159.244043919985	
1743000	-361.582833	1	2.001733988081	158.863740079447	
1744000	-361.521991	1	2.001044778012	158.772149410599	
1745000	-363.122124	1	1.992778799155	161.198623179382	
1746000	-361.883248	1	1.996452744848	159.316755269940	
1747000	-361.612308	1	2.001983911700	158.908129844477	
1748000	-361.644555	1	1.997762482458	158.956709332562	
1749000	-361.635863	1	1.997824974809	158.943613787340	
1750000	-361.734822	1	2.002793509037	159.092772437988	
1751000	-361.502425	1	2.000691002002	158.742706136249	
1752000	-361.883205	1	1.996452940230	159.316689375557	
1753000	-361.493843	1	2.000457308510	158.729794397601	
1754000	-361.748466	1	2.002869649962	159.113349189059	
1755000	-361.494022	1	2.000463370822	158.730063631279	
1756000	-363.544157	1	2.008095156111	161.844760220614	
1757000	-361.498240	1	1.999399419338	158.736410217704	
1758000	-361.598994	1	2.001875128396	158.888077343860	
1759000	-361.731701	1	1.997212254147	159.088066342675	
1760000	-362.223377	1	2.004825618361	159.831216328233	
1761000	-361.503843	1	1.999265613574	158.744840211365	
1762000	-361.494797	1	2.000488770261	158.731229700447	
1763000	-361.666676	1	1.997610800755	158.990041877213	
1764000	-361.519739	1	2.001010345085	158.768760084132	
1765000	-361.546289	1	2.001362265921	158.808721163884	
1766000	-362.174085	1	2.004660550788	159.756557009163	
1767000	-361.490895	1	2.000342572661	158.725358858049	
1768000	-361.564596	1	2.001559536690	158.836280594048	
1769000	-361.926881	1	2.003725604196	159.382659381965	
1770000	-362.605436	1	1.994034052717	160.411081129882	
1771000	-361.661685	1	1.997644171859	158.982520459822	
1772000	-361.487085	1	1.999960831277	158.719626360814	
1773000	-361.587134	1	1.998215416280	158.870216302747	
1774000	-361.509255	1	1.999156407280	158.752984143886	
1775000	-361.499533	1	2.000622039920	158.738354961948	
1776000	-361.492614	1	1.999574770283	158.727944303562	
1777000	-362.796557	1	2.006446103910	160.701939928008	
1778000	-363.034245	1	2.007011218591	161.064404410847	
1779000	-362.264599	1	2.004959506226	159.893679248083	
1780000	-361.879460	1	1.996469745063	159.311035397883	
1781000	-363.526629	1	1.991927825124	161.817872142454	
1782000	-361.487161	1	1.999934789451	158.719740989984	
1783000	-361.487050	1	1.999992945987	158.719573938447	
1784000	-361.572930	1	1.998346505350	158.848829009132	
1785000	-362.183383	1	2.004692126660	159.770637911790	
1786000	-362.303172	1	2.005081646954	159.952150891937	
1787000	-361.617374	1	1.997964279455	158.915760534452	
1788000	-362.290094	1	1.994947493903	159.932324131350	
1789000	-362.271139	1	1.995007632854	159.903591954362	
1790000	-361.523491	1	1.998920955984	158.774406977664	
1791000	-361.812705	1	2.003204069350	159.210262689901	
1792000	-362.742241	1	1.993677994542	160.619224742532	
1793000	-361.490687	1	1.999655033892	158.725046177916	
1794000	-361.631965	1	2.002134466486	158.937741548478	
1795000	-361.636682	1	1.997819010588	158.944847561111	
1796000	-361.691218	1	2.002535004128	159.027032068272	
1797000	-361.702408	1	2.002603776333	159.043900168774	
1798000	-361.488078	1	1.999813814661	158.721120416236	
1799000	-361.529564	1	2.001153093362	158.783547469139	
1800000	-361.574051	1	1.998335780987	158.850517229161	
1801000	-361.581645	1	1.998264893366	158.861951790075	
1802000	-361.522707	1	1.998932561890	158.773227287577	
1803000	-361.791837	1	1.996888692240	159.178774105141	
1804000	-367.815454	1	1.985639497795	168.531695056883	
1805000	-361.573092	1	2.001643106713	158.849073248116	
1806000	-362.754692	1	2.006341498741	160.638182225793	
1807000	-363.314813	1	1.992361995138	161.493311684269	
1808000	-361.870446	1	2.003477521478	159.297423598668	
1809000	-363.196153	1	1.992615971857	161.311775956154	
1810000	-362.881189	1	2.006652673663	160.830906823196	
1811000	-361.510622	1	2.000857036821	158.755040133742	
1812000	-361.640237	1	1.997793305648	158.950203714694	
1813000	-361.845791	1	2.003363458552	159.260201115498	
1814000	-361.572228	1	1.998353252934	158.847772424195	
1815000	-362.211741	1	1.995200899539	159.813588404957	
1816000	-364.512936	1	2.009841942921	163.337781942417	
1817000	-361.545535	1	1.998634526224	158.807586423833	
1818000	-362.085988	1	2.004350190479	159.623208887625	
1819000	-361.659360	1	2.002328177101	158.979016953167	
1820000	-361.607010	1	2.001941348568	158.900149779346	
1821000	-362.793644	1	1.993549177719	160.697502481614	
1822000	-361.495595	1	2.000513627504	158.732430366093	
1823000	-361.805057	1	2.003166093342	159.198721295682	
1824000	-361.673255	1	1.997567508790	158.999957372783	
1825000	-363.783389	1	1.991429921554	162.212175524596	
1826000	-362.766010	1	2.006369944682	160.655417094525	
1827000	-361.753009	1	2.002894559715	159.120200806117	
1828000	-362.076955	1	1.995670929813	159.609543438870	
1829000	-365.244883	1	2.010987733442	164.474942086287	
1830000	-361.680484	1	2.002467246603	159.010853367673	
1831000	-361.530983	1	1.998815774157	158.785683210713	
1832000	-361.577626	1	2.001686016250	158.855900153891	
1833000	-361.488357	1	2.000197217261	158.721539893688	
1834000	-362.389646	1	2.005345493027	160.083309846158	
1835000	-362.787414	1	1.993564653896	160.688014589869	
1836000	-361.923430	1	2.003710905135	159.377445746807	
1837000	-361.604726	1	1.998065339290	158.896710871184	
1838000	-361.522177	1	1.998940484471	158.772429358991	
1839000	-361.489612	1	2.000278521802	158.723428046771	
1840000	-361.616164	1	2.002014327043	158.913938047427	
1841000	-362.554106	1	2.005814915570	160.333052944652	
1842000	-363.042575	1	1.992957834411	161.077121659575	
1843000	-361.617067	1	1.997966668039	158.915299065962	
1844000	-361.566215	1	2.001575798663	158.838717806602	
1845000	-361.597123	1	1.998128718943	158.885260175110	
1846000	-362.027389	1	1.995857023738	159.534572533038	
1847000	-361.690436	1	2.002530126214	159.025852745761	
1848000	-362.096269	1	2.004387527057	159.638765344449	
1849000	-362.946280	1	1.993180660513	160.930165765975	
1850000	-361.861131	1	1.996553187005	159.283359724768	
1851000	-361.693917	1	2.002551760920	159.031100584314	
1852000	-362.537906	1	2.005770339593	160.308435730689	
1853000	-362.166312	1	2.004633990644	159.744786343062	
1854000	-362.388951	1	2.005343426383	160.082256746862	
1855000	-361.619546	1	2.002040635027	158.919032958626	
1856000	-362.786883	1	1.993565974741	160.687205883421	
1857000	-361.663683	1	1.997630750659	158.985532675343	
1858000	-362.119044	1	2.004469139540	159.673231837042	
1859000	-362.106524	1	1.995563597612	159.654283660562	
1860000	-363.243972	1	1.992512618738	161.384908673289	
1861000	-361.522002	1	2.001044948940	158.772166517125	
1862000	-362.656446	1	2.006089144599	160.488659895914	
1863000	-361.609203	1	1.998028973872	158.903453679329	
1864000	-362.002345	1	1.995954271220	159.496706953026	
1865000	-361.605679	1	2.001930510367	158.898145310654	
1866000	-361.635136	1	2.002157774915	158.942518918417	
1867000	-361.651578	1	1.997713235381	158.967291315254	
1868000	-361.772822	1	2.003000799841	159.150086460933	
1869000	-361.669544	1	1.997591831851	158.994364502114	
1870000	-361.966149	1	1.996099075266	159.441993179236	
1871000	-361.536418	1	2.001243054842	158.793863546443	
1872000	-361.883957	1	1.996449570831	159.317826245192	
1873000	-361.748444	1	1.997118529966	159.113315311806	
1874000	-361.494469	1	2.000478167380	158.730735459293	
1875000	-362.396048	1	1.994623536000	160.093024647141	
1876000	-361.487507	1	1.999873918555	158.720260856327	
1877000	-361.492326	1	1.999585765968	158.727511006514	
1878000	-361.733449	1	2.002785736463	159.090702992478	
1879000	-361.573428	1	2.001646320345	158.849578462183	
1880000	-361.488281	1	1.999796798309	158.721426262415	
1881000	-361.575427	1	2.001665337328	158.852588247262	
1882000	-361.561451	1	2.001527453210	158.831546044260	
1883000	-361.489254	1	1.999730131747	158.722890166955	
1884000	-361.869293	1	2.003472272090	159.295683350252	
1885000	-361.686389	1	2.002504747197	159.019753483824	
1886000	-361.549263	1	1.998591860255	158.813197398127	
1887000	-361.500958	1	1.999331129505	158.740499541676	
1888000	-361.522801	1	1.998931165924	158.773368502748	
1889000	-361.706829	1	2.002630456123	159.050565323140	
1890000	-363.375367	1	2.007752573121	161.586031313970	
1891000	-361.559015	1	1.998485922214	158.827878907731	
1892000	-365.368565	1	2.011170482051	164.667875665930	
1893000	-361.490860	1	1.999647072487	158.725306234019	
1894000	-361.646879	1	2.002241991082	158.960211342397	
1895000	-361.487149	1	1.999938013988	158.719723292818	
1896000	-361.603091	1	1.998078792246	158.894248363769	
1897000	-361.905723	1	2.003634560774	159.350698023118	
1898000	-362.004648	1	1.995945234559	159.500187629316	
1899000	-361.687038	1	1.997479225211	159.020730794422	
1900000	-361.657643	1	1.997671544771	158.976430136901	
1901000	-361.901467	1	1.996372084119	159.344269400988	
1902000	-361.506876	1	2.000785496279	158.749403785041	
1903000	-361.641934	1	2.002206916364	158.952760646040	
1904000	-361.494749	1	1.999500843666	158.731156419107	
1905000	-361.537177	1	2.001252619027	158.795005620388	
1906000	-362.188151	1	1.995279820514	159.777858141209	
1907000	-361.488846	1	1.999755797257	158.722276477602	
1908000	-361.487153	1	1.999936871509	158.719729449790	
1909000	-362.249112	1	1.995078430301	159.870208971000	
1910000	-362.294560	1	2.005054629116	159.939094433543	
1911000	-361.515908	1	1.999039121818	158.762995544724	
1912000	-361.487707	1	2.000138150979	158.720563006605	
1913000	-361.529774	1	2.001155945771	158.783862728971	
1914000	-362.494878	1	2.005650266856	160.243066637945	
1915000	-361.519216	1	2.001002186510	158.767973560636	
1916000	-362.462874	1	1.994428743647	160.194463997897	
1917000	-361.611002	1	2.001973508282	158.906163399066	
1918000	-361.492598	1	1.999575379214	158.727920006767	
1919000	-361.646871	1	2.002241929902	158.960198244280	
1920000	-361.581801	1	2.001724582084	158.862185605042	
1921000	-362.325814	1	2.005152014002	159.986482319265	
1922000	-362.269909	1	1.995011561592	159.901726933899	
1923000	-361.742529	1	1.997151288752	159.104395105169	
1924000	-361.909818	1	2.003652358645	159.356883998588	
1925000	-361.576063	1	2.001671343097	158.853545926248	
1926000	-361.487664	1	2.000133314350	158.720497732407	
1927000	-361.901302	1	2.003615250054	159.344020352968	
1928000	-363.625625	1	1.991732443481	161.969785522892	
1929000	-361.970914	1	1.996079708530	159.449195159579	
1930000	-361.496285	1	1.999453862774	158.733468236601	
1931000	-363.019385	1	2.006977192282	161.041719409341	
1932000	-361.534725	1	2.001221445019	158.791315164141	
1933000	-361.579247	1	1.998286966067	158.858340033820	
1934000	-361.527877	1	1.998858204679	158.781007569451	
1935000	-362.000112	1	1.995963058807	159.493329672246	
1936000	-361.577588	1	1.998302400638	158.855842042160	
1937000	-361.770612	1	2.002989134092	159.146752314429	
1938000	-361.572155	1	2.001634099163	158.847662416260	
1939000	-361.661406	1	1.997646045571	158.982101294037	
1940000	-362.146367	1	2.004565148824	159.714590442866	
1941000	-361.673133	1	1.997568305411	158.999773304458	
1942000	-361.842100	1	2.003346048087	159.254628510173	
1943000	-361.487471	1	2.000109325422	158.720206911190	
1944000	-361.508467	1	2.000816646848	158.751798080938	
1945000	-361.697491	1	1.997414271918	159.036488489995	
1946000	-361.572774	1	1.998348009228	158.848593145673	
1947000	-361.661161	1	2.002340356286	158.981731474751	
1948000	-361.962702	1	2.003874914566	159.436784650792	
1949000	-361.677293	1	2.002446737623	159.006042570428	
1950000	-361.793500	1	1.996880217798	159.181283834128	
1951000	-361.594726	1	1.998149156561	158.881649318274	
1952000	-362.325050	1	2.005149655447	159.985323963983	
1953000	-361.943316	1	2.003794829850	159.407489803203	
1954000	-361.942064	1	1.996198456068	159.405598037990	
1955000	-361.501421	1	2.000667854377	158.741195132639	
1956000	-361.518641	1	2.000993128723	158.767107774864	
1957000	-361.488631	1	2.000217546908	158.721952984464	
1958000	-361.490584	1	1.999659888348	158.724890571691	
1959000	-361.707273	1	1.997354938433	159.051233981663	
1960000	-361.864422	1	2.003449998267	159.288328447335	
1961000	-361.973578	1	2.003919134893	159.453222123684	
1962000	-362.541739	1	2.005780916858	160.314259931724	
1963000	-361.811977	1	1.996787580236	159.209164739100	
1964000	-362.011790	1	2.004070729292	159.510985983952	
1965000	-362.426357	1	1.994534342059	160.139024440442	
1966000	-361.626394	1	2.002092889099	158.929348181550	
1967000	-361.541958	1	1.998676766616	158.802202203151	
1968000	-361.708171	1	1.997349554121	159.052588678547	
1969000	-361.712582	1	2.002664773485	159.059238178369	
1970000	-361.610641	1	2.001970619850	158.905619258388	
1971000	-361.815120	1	2.003215969002	159.213907408773	
1972000	-362.355730	1	1.994744489538	160.031855943394	
1973000	-361.784540	1	2.003061911768	159.167764437380	
1974000	-361.624545	1	1.997909149760	158.926562455273	
1975000	-361.487303	1	1.999904574508	158.719954931512	
1976000	-361.535320	1	1.998758974977	158.792210601028	
1977000	-361.489757	1	1.999701587656	158.723646370927	
1978000	-361.500513	1	1.999341839664	158.739828830813	
1979000	-361.941058	1	1.996202660513	159.404079029612	
1980000	-361.808483	1	2.003183163582	159.203892165962	
1981000	-361.736330	1	1.997186027590	159.095047388656	
1982000	-362.146034	1	2.004563988812	159.714085496956	
1983000	-362.923458	1	2.006753540751	160.895357476167	
1984000	-361.858332	1	1.996566107927	159.279133458238	
1985000	-361.525214	1	2.001092187683	158.777000843048	
1986000	-361.549090	1	2.001394250696	158.812937803975	
1987000	-361.827246	1	1.996712990117	159.232207931955	
1988000	-361.535875	1	2.001236155561	158.793045101764	
1989000	-361.813872	1	1.996778232685	159.212023445219	
1990000	-361.531628	1	1.998807155389	158.786653909568	
1991000	-361.580687	1	2.001714374692	158.860508222316	
1992000	-361.526856	1	2.001115555642	158.779470845977	
1993000	-362.013287	1	1.995911502670	159.513248934920	
1994000	-362.133669	1	2.004520780101	159.695368303708	
1995000	-361.787991	1	2.003079679180	159.172970792190	
1996000	-361.490874	1	1.999646446422	158.725326940172	
1997000	-361.503209	1	1.999279497779	158.743886195296	
1998000	-361.701598	1	2.002598856627	159.042678528943	
1999000	-361.491518	1	2.000369726028	158.726295325337	
2000000	-361.501067	1	2.000659502988	158.740662507235	
