# Supplementary material for: Investigating environmental effects on phonology using diachronic models
Source: Evol Hum Sci. 2024 Jan 3;6:e8. doi: 10.1017/ehs.2023.33 (PMC10955398; doi:10.1017/ehs.2023.33)
Supplement: Hartmann et al. supplementary material 4 — Hartmann et al. supplementary material [file S2513843X23000336sup004.zip › TonesClimateGeoPhylo_Public-1.0/results/BayesTraitsOutput/AncestralStateReconstruction/Anc_Tones_SIM1_continuous_make.Schedule.txt]

Rate	100.00
Rate Tried	% Accepted	Alpha Trait 1 - Dev	Alpha Trait 1 - Tried	Alpha Trait 1 - Accepted	Sample Ave Acceptance	Total Ave Acceptance
1000	0.293000	0.041929	1000	0.293000	0.293000	0.299719
1000	0.307000	0.041929	1000	0.307000	0.307000	0.299726
1000	0.297000	0.041929	1000	0.297000	0.297000	0.299724
1000	0.283000	0.041929	1000	0.283000	0.283000	0.299707
1000	0.327000	0.041929	1000	0.327000	0.327000	0.299734
1000	0.311000	0.041929	1000	0.311000	0.311000	0.299745
1000	0.307000	0.041929	1000	0.307000	0.307000	0.299752
1000	0.310000	0.041929	1000	0.310000	0.310000	0.299763
1000	0.307000	0.041929	1000	0.307000	0.307000	0.299770
1000	0.308000	0.041929	1000	0.308000	0.308000	0.299778
1000	0.337000	0.041929	1000	0.337000	0.337000	0.299815
1000	0.316000	0.041929	1000	0.316000	0.316000	0.299831
1000	0.361000	0.041929	1000	0.361000	0.361000	0.299891
1000	0.301000	0.041929	1000	0.301000	0.301000	0.299892
1000	0.322000	0.041929	1000	0.322000	0.322000	0.299914
1000	0.296000	0.041929	1000	0.296000	0.296000	0.299910
1000	0.324000	0.041929	1000	0.324000	0.324000	0.299934
1000	0.299000	0.041929	1000	0.299000	0.299000	0.299933
1000	0.302000	0.041929	1000	0.302000	0.302000	0.299935
1000	0.281000	0.041929	1000	0.281000	0.281000	0.299916
1000	0.301000	0.041929	1000	0.301000	0.301000	0.299917
1000	0.291000	0.041929	1000	0.291000	0.291000	0.299909
1000	0.328000	0.041929	1000	0.328000	0.328000	0.299936
1000	0.306000	0.041929	1000	0.306000	0.306000	0.299942
1000	0.340000	0.041929	1000	0.340000	0.340000	0.299981
1000	0.282000	0.041929	1000	0.282000	0.282000	0.299964
1000	0.296000	0.041929	1000	0.296000	0.296000	0.299960
1000	0.322000	0.041929	1000	0.322000	0.322000	0.299981
1000	0.291000	0.041929	1000	0.291000	0.291000	0.299972
1000	0.315000	0.041929	1000	0.315000	0.315000	0.299987
1000	0.306000	0.041929	1000	0.306000	0.306000	0.299993
1000	0.292000	0.041929	1000	0.292000	0.292000	0.299985
1000	0.325000	0.041929	1000	0.325000	0.325000	0.300009
1000	0.298000	0.041929	1000	0.298000	0.298000	0.300007
1000	0.311000	0.041929	1000	0.311000	0.311000	0.300018
1000	0.300000	0.041929	1000	0.300000	0.300000	0.300018
1000	0.321000	0.041929	1000	0.321000	0.321000	0.300038
1000	0.319000	0.041929	1000	0.319000	0.319000	0.300057
1000	0.319000	0.041929	1000	0.319000	0.319000	0.300075
1000	0.325000	0.041929	1000	0.325000	0.325000	0.300099
1000	0.319000	0.041929	1000	0.319000	0.319000	0.300117
1000	0.306000	0.041929	1000	0.306000	0.306000	0.300123
1000	0.309000	0.041929	1000	0.309000	0.309000	0.300131
1000	0.295000	0.041929	1000	0.295000	0.295000	0.300126
1000	0.301000	0.041929	1000	0.301000	0.301000	0.300127
1000	0.334000	0.041929	1000	0.334000	0.334000	0.300159
1000	0.323000	0.041929	1000	0.323000	0.323000	0.300181
1000	0.275000	0.041929	1000	0.275000	0.275000	0.300157
1000	0.287000	0.041929	1000	0.287000	0.287000	0.300145
1000	0.296000	0.041929	1000	0.296000	0.296000	0.300141
1000	0.311000	0.041929	1000	0.311000	0.311000	0.300151
1000	0.307000	0.041929	1000	0.307000	0.307000	0.300158
1000	0.311000	0.041929	1000	0.311000	0.311000	0.300168
1000	0.321000	0.041929	1000	0.321000	0.321000	0.300188
1000	0.299000	0.041929	1000	0.299000	0.299000	0.300186
1000	0.308000	0.041929	1000	0.308000	0.308000	0.300194
1000	0.281000	0.041929	1000	0.281000	0.281000	0.300176
1000	0.285000	0.041929	1000	0.285000	0.285000	0.300161
1000	0.298000	0.041929	1000	0.298000	0.298000	0.300159
1000	0.323000	0.041929	1000	0.323000	0.323000	0.300181
1000	0.291000	0.041929	1000	0.291000	0.291000	0.300172
1000	0.290000	0.041929	1000	0.290000	0.290000	0.300163
1000	0.290000	0.041929	1000	0.290000	0.290000	0.300153
1000	0.287000	0.041929	1000	0.287000	0.287000	0.300141
1000	0.332000	0.041929	1000	0.332000	0.332000	0.300171
1000	0.315000	0.041929	1000	0.315000	0.315000	0.300185
1000	0.316000	0.041929	1000	0.316000	0.316000	0.300199
1000	0.291000	0.041929	1000	0.291000	0.291000	0.300191
1000	0.300000	0.041929	1000	0.300000	0.300000	0.300191
1000	0.303000	0.041929	1000	0.303000	0.303000	0.300193
1000	0.328000	0.041929	1000	0.328000	0.328000	0.300219
1000	0.276000	0.041929	1000	0.276000	0.276000	0.300197
1000	0.281000	0.041929	1000	0.281000	0.281000	0.300179
1000	0.293000	0.041929	1000	0.293000	0.293000	0.300172
1000	0.308000	0.041929	1000	0.308000	0.308000	0.300179
1000	0.298000	0.041929	1000	0.298000	0.298000	0.300177
1000	0.304000	0.041929	1000	0.304000	0.304000	0.300181
1000	0.334000	0.041929	1000	0.334000	0.334000	0.300212
1000	0.275000	0.041929	1000	0.275000	0.275000	0.300189
1000	0.302000	0.041929	1000	0.302000	0.302000	0.300190
1000	0.317000	0.041929	1000	0.317000	0.317000	0.300206
1000	0.288000	0.041929	1000	0.288000	0.288000	0.300195
1000	0.331000	0.041929	1000	0.331000	0.331000	0.300223
1000	0.309000	0.041929	1000	0.309000	0.309000	0.300231
1000	0.302000	0.041929	1000	0.302000	0.302000	0.300233
1000	0.299000	0.041929	1000	0.299000	0.299000	0.300232
1000	0.295000	0.041929	1000	0.295000	0.295000	0.300227
1000	0.302000	0.041929	1000	0.302000	0.302000	0.300229
1000	0.330000	0.041929	1000	0.330000	0.330000	0.300256
1000	0.296000	0.041929	1000	0.296000	0.296000	0.300252
1000	0.325000	0.041929	1000	0.325000	0.325000	0.300275
1000	0.326000	0.041929	1000	0.326000	0.326000	0.300298
1000	0.324000	0.041929	1000	0.324000	0.324000	0.300320
1000	0.296000	0.041929	1000	0.296000	0.296000	0.300316
1000	0.269000	0.041929	1000	0.269000	0.269000	0.300287
1000	0.356000	0.041929	1000	0.356000	0.356000	0.300338
1000	0.291000	0.041929	1000	0.291000	0.291000	0.300330
1000	0.303000	0.041929	1000	0.303000	0.303000	0.300332
1000	0.315000	0.041929	1000	0.315000	0.315000	0.300345
1000	0.291000	0.041929	1000	0.291000	0.291000	0.300337
1000	0.331000	0.041929	1000	0.331000	0.331000	0.300365
1000	0.296000	0.041929	1000	0.296000	0.296000	0.300361
1000	0.283000	0.041929	1000	0.283000	0.283000	0.300345
1000	0.310000	0.041929	1000	0.310000	0.310000	0.300354
1000	0.295000	0.041929	1000	0.295000	0.295000	0.300349
1000	0.309000	0.041929	1000	0.309000	0.309000	0.300357
1000	0.287000	0.041929	1000	0.287000	0.287000	0.300345
1000	0.313000	0.041929	1000	0.313000	0.313000	0.300356
1000	0.302000	0.041929	1000	0.302000	0.302000	0.300358
1000	0.314000	0.041929	1000	0.314000	0.314000	0.300370
1000	0.281000	0.041929	1000	0.281000	0.281000	0.300353
1000	0.315000	0.041929	1000	0.315000	0.315000	0.300366
1000	0.295000	0.041929	1000	0.295000	0.295000	0.300361
1000	0.324000	0.041929	1000	0.324000	0.324000	0.300382
1000	0.292000	0.041929	1000	0.292000	0.292000	0.300375
1000	0.325000	0.041929	1000	0.325000	0.325000	0.300397
1000	0.298000	0.041929	1000	0.298000	0.298000	0.300395
1000	0.287000	0.041929	1000	0.287000	0.287000	0.300383
1000	0.293000	0.041929	1000	0.293000	0.293000	0.300376
1000	0.296000	0.041929	1000	0.296000	0.296000	0.300372
1000	0.307000	0.041929	1000	0.307000	0.307000	0.300378
1000	0.271000	0.041929	1000	0.271000	0.271000	0.300352
1000	0.300000	0.041929	1000	0.300000	0.300000	0.300351
1000	0.293000	0.041929	1000	0.293000	0.293000	0.300345
1000	0.285000	0.041929	1000	0.285000	0.285000	0.300331
1000	0.281000	0.041929	1000	0.281000	0.281000	0.300314
1000	0.275000	0.041929	1000	0.275000	0.275000	0.300292
1000	0.319000	0.041929	1000	0.319000	0.319000	0.300308
1000	0.283000	0.041929	1000	0.283000	0.283000	0.300293
1000	0.305000	0.041929	1000	0.305000	0.305000	0.300297
1000	0.278000	0.041929	1000	0.278000	0.278000	0.300277
1000	0.317000	0.041929	1000	0.317000	0.317000	0.300292
1000	0.316000	0.041929	1000	0.316000	0.316000	0.300306
1000	0.305000	0.041929	1000	0.305000	0.305000	0.300310
1000	0.318000	0.041929	1000	0.318000	0.318000	0.300326
1000	0.296000	0.041929	1000	0.296000	0.296000	0.300322
1000	0.333000	0.041929	1000	0.333000	0.333000	0.300351
1000	0.316000	0.041929	1000	0.316000	0.316000	0.300364
1000	0.288000	0.041929	1000	0.288000	0.288000	0.300354
1000	0.315000	0.041929	1000	0.315000	0.315000	0.300366
1000	0.285000	0.041929	1000	0.285000	0.285000	0.300353
1000	0.333000	0.041929	1000	0.333000	0.333000	0.300382
1000	0.296000	0.041929	1000	0.296000	0.296000	0.300378
1000	0.348000	0.041929	1000	0.348000	0.348000	0.300419
1000	0.303000	0.041929	1000	0.303000	0.303000	0.300422
1000	0.304000	0.041929	1000	0.304000	0.304000	0.300425
1000	0.314000	0.041929	1000	0.314000	0.314000	0.300437
1000	0.303000	0.041929	1000	0.303000	0.303000	0.300439
1000	0.277000	0.041929	1000	0.277000	0.277000	0.300418
1000	0.306000	0.041929	1000	0.306000	0.306000	0.300423
1000	0.327000	0.041929	1000	0.327000	0.327000	0.300446
1000	0.305000	0.041929	1000	0.305000	0.305000	0.300450
1000	0.307000	0.041929	1000	0.307000	0.307000	0.300456
1000	0.320000	0.041929	1000	0.320000	0.320000	0.300473
1000	0.317000	0.041929	1000	0.317000	0.317000	0.300487
1000	0.290000	0.041929	1000	0.290000	0.290000	0.300478
1000	0.301000	0.041929	1000	0.301000	0.301000	0.300479
1000	0.301000	0.041929	1000	0.301000	0.301000	0.300479
1000	0.317000	0.041929	1000	0.317000	0.317000	0.300493
1000	0.313000	0.041929	1000	0.313000	0.313000	0.300504
1000	0.316000	0.041929	1000	0.316000	0.316000	0.300517
1000	0.293000	0.041929	1000	0.293000	0.293000	0.300511
1000	0.294000	0.041929	1000	0.294000	0.294000	0.300505
1000	0.307000	0.041929	1000	0.307000	0.307000	0.300511
1000	0.302000	0.041929	1000	0.302000	0.302000	0.300512
1000	0.307000	0.041929	1000	0.307000	0.307000	0.300518
1000	0.284000	0.041929	1000	0.284000	0.284000	0.300504
1000	0.312000	0.041929	1000	0.312000	0.312000	0.300513
1000	0.310000	0.041929	1000	0.310000	0.310000	0.300522
1000	0.290000	0.041929	1000	0.290000	0.290000	0.300513
1000	0.327000	0.041929	1000	0.327000	0.327000	0.300535
1000	0.300000	0.041929	1000	0.300000	0.300000	0.300535
1000	0.286000	0.041929	1000	0.286000	0.286000	0.300522
1000	0.274000	0.041929	1000	0.274000	0.274000	0.300500
1000	0.303000	0.041929	1000	0.303000	0.303000	0.300502
1000	0.308000	0.041929	1000	0.308000	0.308000	0.300508
1000	0.328000	0.041929	1000	0.328000	0.328000	0.300532
1000	0.312000	0.041929	1000	0.312000	0.312000	0.300541
1000	0.282000	0.041929	1000	0.282000	0.282000	0.300526
1000	0.323000	0.041929	1000	0.323000	0.323000	0.300545
1000	0.287000	0.041929	1000	0.287000	0.287000	0.300533
1000	0.277000	0.041929	1000	0.277000	0.277000	0.300513
1000	0.316000	0.041929	1000	0.316000	0.316000	0.300526
1000	0.278000	0.041929	1000	0.278000	0.278000	0.300507
1000	0.297000	0.041929	1000	0.297000	0.297000	0.300504
1000	0.284000	0.041929	1000	0.284000	0.284000	0.300490
1000	0.287000	0.041929	1000	0.287000	0.287000	0.300479
1000	0.315000	0.041929	1000	0.315000	0.315000	0.300491
1000	0.308000	0.041929	1000	0.308000	0.308000	0.300498
1000	0.291000	0.041929	1000	0.291000	0.291000	0.300490
1000	0.331000	0.041929	1000	0.331000	0.331000	0.300515
1000	0.326000	0.041929	1000	0.326000	0.326000	0.300537
1000	0.310000	0.041929	1000	0.310000	0.310000	0.300545
1000	0.323000	0.041929	1000	0.323000	0.323000	0.300563
1000	0.317000	0.041929	1000	0.317000	0.317000	0.300577
1000	0.326000	0.041929	1000	0.326000	0.326000	0.300598
1000	0.324000	0.041929	1000	0.324000	0.324000	0.300618
1000	0.317000	0.041929	1000	0.317000	0.317000	0.300632
1000	0.319000	0.041929	1000	0.319000	0.319000	0.300647
1000	0.304000	0.041929	1000	0.304000	0.304000	0.300650
1000	0.312000	0.041929	1000	0.312000	0.312000	0.300659
1000	0.326000	0.041929	1000	0.326000	0.326000	0.300680
1000	0.290000	0.041929	1000	0.290000	0.290000	0.300671
1000	0.312000	0.041929	1000	0.312000	0.312000	0.300681
1000	0.293000	0.041929	1000	0.293000	0.293000	0.300674
1000	0.293000	0.041929	1000	0.293000	0.293000	0.300668
1000	0.317000	0.041929	1000	0.317000	0.317000	0.300682
1000	0.264000	0.041929	1000	0.264000	0.264000	0.300651
1000	0.282000	0.041929	1000	0.282000	0.282000	0.300636
1000	0.271000	0.041929	1000	0.271000	0.271000	0.300611
1000	0.296000	0.041929	1000	0.296000	0.296000	0.300608
1000	0.302000	0.041929	1000	0.302000	0.302000	0.300609
1000	0.298000	0.041929	1000	0.298000	0.298000	0.300607
1000	0.286000	0.041929	1000	0.286000	0.286000	0.300594
1000	0.318000	0.041929	1000	0.318000	0.318000	0.300609
1000	0.328000	0.041929	1000	0.328000	0.328000	0.300631
1000	0.320000	0.041929	1000	0.320000	0.320000	0.300647
1000	0.301000	0.041929	1000	0.301000	0.301000	0.300648
1000	0.309000	0.041929	1000	0.309000	0.309000	0.300654
1000	0.297000	0.041929	1000	0.297000	0.297000	0.300651
1000	0.302000	0.041929	1000	0.302000	0.302000	0.300652
1000	0.299000	0.041929	1000	0.299000	0.299000	0.300651
1000	0.318000	0.041929	1000	0.318000	0.318000	0.300665
1000	0.301000	0.041929	1000	0.301000	0.301000	0.300666
1000	0.296000	0.041929	1000	0.296000	0.296000	0.300662
1000	0.303000	0.041929	1000	0.303000	0.303000	0.300664
1000	0.319000	0.041929	1000	0.319000	0.319000	0.300679
1000	0.292000	0.041929	1000	0.292000	0.292000	0.300672
1000	0.283000	0.041929	1000	0.283000	0.283000	0.300657
1000	0.313000	0.041929	1000	0.313000	0.313000	0.300667
1000	0.307000	0.041929	1000	0.307000	0.307000	0.300672
1000	0.299000	0.041929	1000	0.299000	0.299000	0.300671
1000	0.295000	0.041929	1000	0.295000	0.295000	0.300666
1000	0.342000	0.041929	1000	0.342000	0.342000	0.300700
1000	0.318000	0.041929	1000	0.318000	0.318000	0.300714
1000	0.285000	0.041929	1000	0.285000	0.285000	0.300701
1000	0.311000	0.041929	1000	0.311000	0.311000	0.300710
1000	0.295000	0.041929	1000	0.295000	0.295000	0.300705
1000	0.311000	0.041929	1000	0.311000	0.311000	0.300713
1000	0.297000	0.041929	1000	0.297000	0.297000	0.300710
1000	0.303000	0.041929	1000	0.303000	0.303000	0.300712
1000	0.295000	0.041929	1000	0.295000	0.295000	0.300707
1000	0.297000	0.041929	1000	0.297000	0.297000	0.300705
1000	0.321000	0.041929	1000	0.321000	0.321000	0.300721
1000	0.296000	0.041929	1000	0.296000	0.296000	0.300717
1000	0.266000	0.041929	1000	0.266000	0.266000	0.300689
1000	0.294000	0.041929	1000	0.294000	0.294000	0.300684
1000	0.325000	0.041929	1000	0.325000	0.325000	0.300703
1000	0.291000	0.041929	1000	0.291000	0.291000	0.300696
1000	0.285000	0.041929	1000	0.285000	0.285000	0.300683
1000	0.289000	0.041929	1000	0.289000	0.289000	0.300674
1000	0.308000	0.041929	1000	0.308000	0.308000	0.300679
1000	0.293000	0.041929	1000	0.293000	0.293000	0.300673
1000	0.317000	0.041929	1000	0.317000	0.317000	0.300686
1000	0.293000	0.041929	1000	0.293000	0.293000	0.300680
1000	0.340000	0.041929	1000	0.340000	0.340000	0.300712
1000	0.300000	0.041929	1000	0.300000	0.300000	0.300711
1000	0.283000	0.041929	1000	0.283000	0.283000	0.300697
1000	0.304000	0.041929	1000	0.304000	0.304000	0.300700
1000	0.285000	0.041929	1000	0.285000	0.285000	0.300687
1000	0.298000	0.041929	1000	0.298000	0.298000	0.300685
1000	0.298000	0.041929	1000	0.298000	0.298000	0.300683
1000	0.291000	0.041929	1000	0.291000	0.291000	0.300675
1000	0.280000	0.041929	1000	0.280000	0.280000	0.300659
1000	0.297000	0.041929	1000	0.297000	0.297000	0.300656
1000	0.302000	0.041929	1000	0.302000	0.302000	0.300657
1000	0.275000	0.041929	1000	0.275000	0.275000	0.300637
1000	0.319000	0.041929	1000	0.319000	0.319000	0.300651
1000	0.298000	0.041929	1000	0.298000	0.298000	0.300649
1000	0.285000	0.041929	1000	0.285000	0.285000	0.300637
1000	0.321000	0.041929	1000	0.321000	0.321000	0.300653
1000	0.300000	0.041929	1000	0.300000	0.300000	0.300652
1000	0.313000	0.041929	1000	0.313000	0.313000	0.300662
1000	0.303000	0.041929	1000	0.303000	0.303000	0.300664
1000	0.288000	0.041929	1000	0.288000	0.288000	0.300654
1000	0.309000	0.041929	1000	0.309000	0.309000	0.300660
1000	0.281000	0.041929	1000	0.281000	0.281000	0.300645
1000	0.304000	0.041929	1000	0.304000	0.304000	0.300648
1000	0.283000	0.041929	1000	0.283000	0.283000	0.300634
1000	0.274000	0.041929	1000	0.274000	0.274000	0.300613
1000	0.321000	0.041929	1000	0.321000	0.321000	0.300629
1000	0.308000	0.041929	1000	0.308000	0.308000	0.300635
1000	0.307000	0.041929	1000	0.307000	0.307000	0.300640
1000	0.299000	0.041929	1000	0.299000	0.299000	0.300638
1000	0.302000	0.041929	1000	0.302000	0.302000	0.300639
1000	0.317000	0.041929	1000	0.317000	0.317000	0.300652
1000	0.303000	0.041929	1000	0.303000	0.303000	0.300654
1000	0.328000	0.041929	1000	0.328000	0.328000	0.300675
1000	0.296000	0.041929	1000	0.296000	0.296000	0.300672
1000	0.328000	0.041929	1000	0.328000	0.328000	0.300693
1000	0.298000	0.041929	1000	0.298000	0.298000	0.300691
1000	0.309000	0.041929	1000	0.309000	0.309000	0.300697
1000	0.309000	0.041929	1000	0.309000	0.309000	0.300704
1000	0.297000	0.041929	1000	0.297000	0.297000	0.300701
1000	0.298000	0.041929	1000	0.298000	0.298000	0.300699
1000	0.300000	0.041929	1000	0.300000	0.300000	0.300698
1000	0.308000	0.041929	1000	0.308000	0.308000	0.300704
1000	0.318000	0.041929	1000	0.318000	0.318000	0.300717
1000	0.316000	0.041929	1000	0.316000	0.316000	0.300729
1000	0.303000	0.041929	1000	0.303000	0.303000	0.300731
1000	0.320000	0.041929	1000	0.320000	0.320000	0.300745
1000	0.325000	0.041929	1000	0.325000	0.325000	0.300764
1000	0.288000	0.041929	1000	0.288000	0.288000	0.300754
1000	0.315000	0.041929	1000	0.315000	0.315000	0.300765
1000	0.289000	0.041929	1000	0.289000	0.289000	0.300756
1000	0.284000	0.041929	1000	0.284000	0.284000	0.300743
1000	0.303000	0.041929	1000	0.303000	0.303000	0.300745
1000	0.319000	0.041929	1000	0.319000	0.319000	0.300759
1000	0.310000	0.041929	1000	0.310000	0.310000	0.300766
1000	0.338000	0.041929	1000	0.338000	0.338000	0.300794
1000	0.278000	0.041929	1000	0.278000	0.278000	0.300777
1000	0.280000	0.041929	1000	0.280000	0.280000	0.300761
1000	0.323000	0.041929	1000	0.323000	0.323000	0.300778
1000	0.324000	0.041929	1000	0.324000	0.324000	0.300796
1000	0.323000	0.041929	1000	0.323000	0.323000	0.300813
1000	0.293000	0.041929	1000	0.293000	0.293000	0.300807
1000	0.319000	0.041929	1000	0.319000	0.319000	0.300821
1000	0.287000	0.041929	1000	0.287000	0.287000	0.300810
1000	0.300000	0.041929	1000	0.300000	0.300000	0.300809
1000	0.307000	0.041929	1000	0.307000	0.307000	0.300814
1000	0.292000	0.041929	1000	0.292000	0.292000	0.300807
1000	0.303000	0.041929	1000	0.303000	0.303000	0.300809
1000	0.334000	0.041929	1000	0.334000	0.334000	0.300834
1000	0.322000	0.041929	1000	0.322000	0.322000	0.300850
1000	0.297000	0.041929	1000	0.297000	0.297000	0.300847
1000	0.315000	0.041929	1000	0.315000	0.315000	0.300858
1000	0.322000	0.041929	1000	0.322000	0.322000	0.300874
1000	0.299000	0.041929	1000	0.299000	0.299000	0.300873
1000	0.286000	0.041929	1000	0.286000	0.286000	0.300861
1000	0.295000	0.041929	1000	0.295000	0.295000	0.300857
1000	0.288000	0.041929	1000	0.288000	0.288000	0.300847
1000	0.293000	0.041929	1000	0.293000	0.293000	0.300841
1000	0.286000	0.041929	1000	0.286000	0.286000	0.300830
1000	0.303000	0.041929	1000	0.303000	0.303000	0.300832
1000	0.281000	0.041929	1000	0.281000	0.281000	0.300817
1000	0.328000	0.041929	1000	0.328000	0.328000	0.300837
1000	0.305000	0.041929	1000	0.305000	0.305000	0.300840
1000	0.332000	0.041929	1000	0.332000	0.332000	0.300864
1000	0.308000	0.041929	1000	0.308000	0.308000	0.300869
1000	0.318000	0.041929	1000	0.318000	0.318000	0.300882
1000	0.297000	0.041929	1000	0.297000	0.297000	0.300879
1000	0.290000	0.041929	1000	0.290000	0.290000	0.300871
1000	0.316000	0.041929	1000	0.316000	0.316000	0.300882
1000	0.275000	0.041929	1000	0.275000	0.275000	0.300863
1000	0.329000	0.041929	1000	0.329000	0.329000	0.300884
1000	0.335000	0.041929	1000	0.335000	0.335000	0.300909
1000	0.273000	0.041929	1000	0.273000	0.273000	0.300888
1000	0.325000	0.041929	1000	0.325000	0.325000	0.300906
1000	0.297000	0.041929	1000	0.297000	0.297000	0.300903
1000	0.283000	0.041929	1000	0.283000	0.283000	0.300890
1000	0.307000	0.041929	1000	0.307000	0.307000	0.300895
1000	0.313000	0.041929	1000	0.313000	0.313000	0.300904
1000	0.316000	0.041929	1000	0.316000	0.316000	0.300915
1000	0.288000	0.041929	1000	0.288000	0.288000	0.300905
1000	0.295000	0.041929	1000	0.295000	0.295000	0.300901
1000	0.294000	0.041929	1000	0.294000	0.294000	0.300896
1000	0.315000	0.041929	1000	0.315000	0.315000	0.300906
1000	0.314000	0.041929	1000	0.314000	0.314000	0.300916
1000	0.281000	0.041929	1000	0.281000	0.281000	0.300901
1000	0.293000	0.041929	1000	0.293000	0.293000	0.300895
1000	0.302000	0.041929	1000	0.302000	0.302000	0.300896
1000	0.286000	0.041929	1000	0.286000	0.286000	0.300885
1000	0.315000	0.041929	1000	0.315000	0.315000	0.300896
1000	0.299000	0.041929	1000	0.299000	0.299000	0.300894
1000	0.296000	0.041929	1000	0.296000	0.296000	0.300891
1000	0.292000	0.041929	1000	0.292000	0.292000	0.300884
1000	0.321000	0.041929	1000	0.321000	0.321000	0.300899
1000	0.321000	0.041929	1000	0.321000	0.321000	0.300914
1000	0.310000	0.041929	1000	0.310000	0.310000	0.300920
1000	0.328000	0.041929	1000	0.328000	0.328000	0.300940
1000	0.277000	0.041929	1000	0.277000	0.277000	0.300922
1000	0.310000	0.041929	1000	0.310000	0.310000	0.300929
1000	0.288000	0.041929	1000	0.288000	0.288000	0.300920
1000	0.264000	0.041929	1000	0.264000	0.264000	0.300893
1000	0.268000	0.041929	1000	0.268000	0.268000	0.300869
1000	0.312000	0.041929	1000	0.312000	0.312000	0.300877
1000	0.259000	0.041929	1000	0.259000	0.259000	0.300847
1000	0.289000	0.041929	1000	0.289000	0.289000	0.300838
1000	0.293000	0.041929	1000	0.293000	0.293000	0.300832
1000	0.295000	0.041929	1000	0.295000	0.295000	0.300828
1000	0.289000	0.041929	1000	0.289000	0.289000	0.300819
1000	0.309000	0.041929	1000	0.309000	0.309000	0.300825
1000	0.290000	0.041929	1000	0.290000	0.290000	0.300818
1000	0.300000	0.041929	1000	0.300000	0.300000	0.300817
1000	0.293000	0.041929	1000	0.293000	0.293000	0.300811
1000	0.324000	0.041929	1000	0.324000	0.324000	0.300828
1000	0.284000	0.041929	1000	0.284000	0.284000	0.300816
1000	0.282000	0.041929	1000	0.282000	0.282000	0.300802
1000	0.306000	0.041929	1000	0.306000	0.306000	0.300806
1000	0.343000	0.041929	1000	0.343000	0.343000	0.300836
1000	0.313000	0.041929	1000	0.313000	0.313000	0.300845
1000	0.300000	0.041929	1000	0.300000	0.300000	0.300845
1000	0.307000	0.041929	1000	0.307000	0.307000	0.300849
1000	0.294000	0.041929	1000	0.294000	0.294000	0.300844
1000	0.305000	0.041929	1000	0.305000	0.305000	0.300847
1000	0.322000	0.041929	1000	0.322000	0.322000	0.300862
1000	0.282000	0.041929	1000	0.282000	0.282000	0.300849
1000	0.311000	0.041929	1000	0.311000	0.311000	0.300856
1000	0.323000	0.041929	1000	0.323000	0.323000	0.300872
1000	0.283000	0.041929	1000	0.283000	0.283000	0.300859
1000	0.298000	0.041929	1000	0.298000	0.298000	0.300857
1000	0.303000	0.041929	1000	0.303000	0.303000	0.300859
1000	0.288000	0.041929	1000	0.288000	0.288000	0.300849
1000	0.309000	0.041929	1000	0.309000	0.309000	0.300855
1000	0.303000	0.041929	1000	0.303000	0.303000	0.300857
1000	0.322000	0.041929	1000	0.322000	0.322000	0.300872
1000	0.303000	0.041929	1000	0.303000	0.303000	0.300873
1000	0.309000	0.041929	1000	0.309000	0.309000	0.300879
1000	0.326000	0.041929	1000	0.326000	0.326000	0.300897
1000	0.327000	0.041929	1000	0.327000	0.327000	0.300915
1000	0.320000	0.041929	1000	0.320000	0.320000	0.300929
1000	0.290000	0.041929	1000	0.290000	0.290000	0.300921
1000	0.312000	0.041929	1000	0.312000	0.312000	0.300929
1000	0.270000	0.041929	1000	0.270000	0.270000	0.300907
1000	0.303000	0.041929	1000	0.303000	0.303000	0.300909
1000	0.316000	0.041929	1000	0.316000	0.316000	0.300919
1000	0.337000	0.041929	1000	0.337000	0.337000	0.300945
1000	0.309000	0.041929	1000	0.309000	0.309000	0.300950
1000	0.306000	0.041929	1000	0.306000	0.306000	0.300954
1000	0.323000	0.041929	1000	0.323000	0.323000	0.300970
1000	0.280000	0.041929	1000	0.280000	0.280000	0.300955
1000	0.317000	0.041929	1000	0.317000	0.317000	0.300966
1000	0.301000	0.041929	1000	0.301000	0.301000	0.300966
1000	0.289000	0.041929	1000	0.289000	0.289000	0.300958
1000	0.293000	0.041929	1000	0.293000	0.293000	0.300952
1000	0.290000	0.041929	1000	0.290000	0.290000	0.300944
1000	0.316000	0.041929	1000	0.316000	0.316000	0.300955
1000	0.296000	0.041929	1000	0.296000	0.296000	0.300951
1000	0.319000	0.041929	1000	0.319000	0.319000	0.300964
1000	0.300000	0.041929	1000	0.300000	0.300000	0.300963
1000	0.289000	0.041929	1000	0.289000	0.289000	0.300955
1000	0.298000	0.041929	1000	0.298000	0.298000	0.300953
1000	0.270000	0.041929	1000	0.270000	0.270000	0.300931
1000	0.280000	0.041929	1000	0.280000	0.280000	0.300917
1000	0.288000	0.041929	1000	0.288000	0.288000	0.300908
1000	0.338000	0.041929	1000	0.338000	0.338000	0.300934
1000	0.308000	0.041929	1000	0.308000	0.308000	0.300939
1000	0.288000	0.041929	1000	0.288000	0.288000	0.300930
1000	0.288000	0.041929	1000	0.288000	0.288000	0.300921
1000	0.300000	0.041929	1000	0.300000	0.300000	0.300920
1000	0.313000	0.041929	1000	0.313000	0.313000	0.300928
1000	0.311000	0.041929	1000	0.311000	0.311000	0.300935
1000	0.308000	0.041929	1000	0.308000	0.308000	0.300940
1000	0.292000	0.041929	1000	0.292000	0.292000	0.300934
1000	0.316000	0.041929	1000	0.316000	0.316000	0.300944
1000	0.259000	0.041929	1000	0.259000	0.259000	0.300915
1000	0.294000	0.041929	1000	0.294000	0.294000	0.300911
1000	0.278000	0.041929	1000	0.278000	0.278000	0.300895
1000	0.316000	0.041929	1000	0.316000	0.316000	0.300905
1000	0.287000	0.041929	1000	0.287000	0.287000	0.300896
1000	0.307000	0.041929	1000	0.307000	0.307000	0.300900
1000	0.299000	0.041929	1000	0.299000	0.299000	0.300899
1000	0.327000	0.041929	1000	0.327000	0.327000	0.300917
1000	0.290000	0.041929	1000	0.290000	0.290000	0.300909
1000	0.311000	0.041929	1000	0.311000	0.311000	0.300916
1000	0.311000	0.041929	1000	0.311000	0.311000	0.300923
1000	0.271000	0.041929	1000	0.271000	0.271000	0.300902
1000	0.323000	0.041929	1000	0.323000	0.323000	0.300917
1000	0.322000	0.041929	1000	0.322000	0.322000	0.300932
1000	0.269000	0.041929	1000	0.269000	0.269000	0.300910
1000	0.301000	0.041929	1000	0.301000	0.301000	0.300910
1000	0.302000	0.041929	1000	0.302000	0.302000	0.300911
1000	0.319000	0.041929	1000	0.319000	0.319000	0.300923
1000	0.304000	0.041929	1000	0.304000	0.304000	0.300925
1000	0.297000	0.041929	1000	0.297000	0.297000	0.300923
1000	0.295000	0.041929	1000	0.295000	0.295000	0.300919
1000	0.307000	0.041929	1000	0.307000	0.307000	0.300923
1000	0.294000	0.041929	1000	0.294000	0.294000	0.300918
1000	0.332000	0.041929	1000	0.332000	0.332000	0.300939
1000	0.300000	0.041929	1000	0.300000	0.300000	0.300939
1000	0.279000	0.041929	1000	0.279000	0.279000	0.300924
1000	0.296000	0.041929	1000	0.296000	0.296000	0.300920
1000	0.328000	0.041929	1000	0.328000	0.328000	0.300939
1000	0.301000	0.041929	1000	0.301000	0.301000	0.300939
1000	0.310000	0.041929	1000	0.310000	0.310000	0.300945
1000	0.291000	0.041929	1000	0.291000	0.291000	0.300938
1000	0.311000	0.041929	1000	0.311000	0.311000	0.300945
1000	0.301000	0.041929	1000	0.301000	0.301000	0.300945
1000	0.298000	0.041929	1000	0.298000	0.298000	0.300943
1000	0.277000	0.041929	1000	0.277000	0.277000	0.300927
1000	0.300000	0.041929	1000	0.300000	0.300000	0.300926
1000	0.284000	0.041929	1000	0.284000	0.284000	0.300915
1000	0.309000	0.041929	1000	0.309000	0.309000	0.300920
1000	0.290000	0.041929	1000	0.290000	0.290000	0.300913
1000	0.311000	0.041929	1000	0.311000	0.311000	0.300920
1000	0.300000	0.041929	1000	0.300000	0.300000	0.300919
1000	0.284000	0.041929	1000	0.284000	0.284000	0.300908
1000	0.321000	0.041929	1000	0.321000	0.321000	0.300921
1000	0.304000	0.041929	1000	0.304000	0.304000	0.300923
1000	0.291000	0.041929	1000	0.291000	0.291000	0.300917
1000	0.331000	0.041929	1000	0.331000	0.331000	0.300937
1000	0.338000	0.041929	1000	0.338000	0.338000	0.300962
1000	0.310000	0.041929	1000	0.310000	0.310000	0.300968
1000	0.309000	0.041929	1000	0.309000	0.309000	0.300973
1000	0.297000	0.041929	1000	0.297000	0.297000	0.300970
1000	0.312000	0.041929	1000	0.312000	0.312000	0.300978
1000	0.325000	0.041929	1000	0.325000	0.325000	0.300994
1000	0.290000	0.041929	1000	0.290000	0.290000	0.300986
1000	0.315000	0.041929	1000	0.315000	0.315000	0.300996
1000	0.332000	0.041929	1000	0.332000	0.332000	0.301016
1000	0.298000	0.041929	1000	0.298000	0.298000	0.301014
1000	0.289000	0.041929	1000	0.289000	0.289000	0.301006
1000	0.297000	0.041929	1000	0.297000	0.297000	0.301004
1000	0.327000	0.041929	1000	0.327000	0.327000	0.301021
1000	0.322000	0.041929	1000	0.322000	0.322000	0.301035
1000	0.297000	0.041929	1000	0.297000	0.297000	0.301032
1000	0.293000	0.041929	1000	0.293000	0.293000	0.301027
1000	0.299000	0.041929	1000	0.299000	0.299000	0.301026
1000	0.296000	0.041929	1000	0.296000	0.296000	0.301022
1000	0.317000	0.041929	1000	0.317000	0.317000	0.301033
1000	0.327000	0.041929	1000	0.327000	0.327000	0.301050
1000	0.301000	0.041929	1000	0.301000	0.301000	0.301050
1000	0.282000	0.041929	1000	0.282000	0.282000	0.301037
1000	0.297000	0.041929	1000	0.297000	0.297000	0.301035
1000	0.333000	0.041929	1000	0.333000	0.333000	0.301056
1000	0.316000	0.041929	1000	0.316000	0.316000	0.301066
1000	0.298000	0.041929	1000	0.298000	0.298000	0.301064
1000	0.308000	0.041929	1000	0.308000	0.308000	0.301068
1000	0.306000	0.041929	1000	0.306000	0.306000	0.301072
1000	0.276000	0.041929	1000	0.276000	0.276000	0.301055
1000	0.316000	0.041929	1000	0.316000	0.316000	0.301065
1000	0.295000	0.041929	1000	0.295000	0.295000	0.301061
1000	0.333000	0.041929	1000	0.333000	0.333000	0.301082
1000	0.317000	0.041929	1000	0.317000	0.317000	0.301092
1000	0.274000	0.041929	1000	0.274000	0.274000	0.301075
1000	0.283000	0.041929	1000	0.283000	0.283000	0.301063
1000	0.351000	0.041929	1000	0.351000	0.351000	0.301095
1000	0.306000	0.041929	1000	0.306000	0.306000	0.301099
1000	0.293000	0.041929	1000	0.293000	0.293000	0.301093
1000	0.298000	0.041929	1000	0.298000	0.298000	0.301091
1000	0.297000	0.041929	1000	0.297000	0.297000	0.301089
1000	0.303000	0.041929	1000	0.303000	0.303000	0.301090
1000	0.300000	0.041929	1000	0.300000	0.300000	0.301089
1000	0.324000	0.041929	1000	0.324000	0.324000	0.301104
1000	0.300000	0.041929	1000	0.300000	0.300000	0.301103
1000	0.282000	0.041929	1000	0.282000	0.282000	0.301091
1000	0.314000	0.041929	1000	0.314000	0.314000	0.301099
1000	0.308000	0.041929	1000	0.308000	0.308000	0.301104
1000	0.308000	0.041929	1000	0.308000	0.308000	0.301108
1000	0.303000	0.041929	1000	0.303000	0.303000	0.301110
1000	0.306000	0.041929	1000	0.306000	0.306000	0.301113
1000	0.310000	0.041929	1000	0.310000	0.310000	0.301118
1000	0.301000	0.041929	1000	0.301000	0.301000	0.301118
1000	0.285000	0.041929	1000	0.285000	0.285000	0.301108
1000	0.294000	0.041929	1000	0.294000	0.294000	0.301103
1000	0.304000	0.041929	1000	0.304000	0.304000	0.301105
1000	0.310000	0.041929	1000	0.310000	0.310000	0.301111
1000	0.316000	0.041929	1000	0.316000	0.316000	0.301121
1000	0.252000	0.041929	1000	0.252000	0.252000	0.301089
1000	0.305000	0.041929	1000	0.305000	0.305000	0.301091
1000	0.314000	0.041929	1000	0.314000	0.314000	0.301100
1000	0.294000	0.041929	1000	0.294000	0.294000	0.301095
1000	0.292000	0.041929	1000	0.292000	0.292000	0.301089
1000	0.331000	0.041929	1000	0.331000	0.331000	0.301109
1000	0.295000	0.041929	1000	0.295000	0.295000	0.301105
1000	0.325000	0.041929	1000	0.325000	0.325000	0.301120
1000	0.310000	0.041929	1000	0.310000	0.310000	0.301126
1000	0.294000	0.041929	1000	0.294000	0.294000	0.301121
1000	0.320000	0.041929	1000	0.320000	0.320000	0.301133
1000	0.330000	0.041929	1000	0.330000	0.330000	0.301152
1000	0.319000	0.041929	1000	0.319000	0.319000	0.301163
1000	0.325000	0.041929	1000	0.325000	0.325000	0.301178
1000	0.290000	0.041929	1000	0.290000	0.290000	0.301171
1000	0.305000	0.041929	1000	0.305000	0.305000	0.301174
1000	0.296000	0.041929	1000	0.296000	0.296000	0.301170
1000	0.320000	0.041929	1000	0.320000	0.320000	0.301182
1000	0.313000	0.041929	1000	0.313000	0.313000	0.301190
1000	0.322000	0.041929	1000	0.322000	0.322000	0.301203
1000	0.311000	0.041929	1000	0.311000	0.311000	0.301209
1000	0.327000	0.041929	1000	0.327000	0.327000	0.301226
1000	0.310000	0.041929	1000	0.310000	0.310000	0.301232
1000	0.302000	0.041929	1000	0.302000	0.302000	0.301232
1000	0.327000	0.041929	1000	0.327000	0.327000	0.301248
1000	0.290000	0.041929	1000	0.290000	0.290000	0.301241
1000	0.287000	0.041929	1000	0.287000	0.287000	0.301232
1000	0.306000	0.041929	1000	0.306000	0.306000	0.301235
1000	0.315000	0.041929	1000	0.315000	0.315000	0.301244
1000	0.314000	0.041929	1000	0.314000	0.314000	0.301252
1000	0.320000	0.041929	1000	0.320000	0.320000	0.301264
1000	0.294000	0.041929	1000	0.294000	0.294000	0.301259
1000	0.302000	0.041929	1000	0.302000	0.302000	0.301260
1000	0.309000	0.041929	1000	0.309000	0.309000	0.301265
1000	0.328000	0.041929	1000	0.328000	0.328000	0.301282
1000	0.318000	0.041929	1000	0.318000	0.318000	0.301292
1000	0.294000	0.041929	1000	0.294000	0.294000	0.301288
1000	0.328000	0.041929	1000	0.328000	0.328000	0.301304
1000	0.308000	0.041929	1000	0.308000	0.308000	0.301309
1000	0.318000	0.041929	1000	0.318000	0.318000	0.301319
1000	0.296000	0.041929	1000	0.296000	0.296000	0.301316
1000	0.305000	0.041929	1000	0.305000	0.305000	0.301318
1000	0.307000	0.041929	1000	0.307000	0.307000	0.301322
1000	0.290000	0.041929	1000	0.290000	0.290000	0.301315
1000	0.301000	0.041929	1000	0.301000	0.301000	0.301314
1000	0.305000	0.041929	1000	0.305000	0.305000	0.301317
1000	0.282000	0.041929	1000	0.282000	0.282000	0.301305
1000	0.306000	0.041929	1000	0.306000	0.306000	0.301307
1000	0.294000	0.041929	1000	0.294000	0.294000	0.301303
1000	0.325000	0.041929	1000	0.325000	0.325000	0.301318
1000	0.308000	0.041929	1000	0.308000	0.308000	0.301322
1000	0.308000	0.041929	1000	0.308000	0.308000	0.301326
1000	0.318000	0.041929	1000	0.318000	0.318000	0.301336
1000	0.286000	0.041929	1000	0.286000	0.286000	0.301327
1000	0.340000	0.041929	1000	0.340000	0.340000	0.301351
1000	0.317000	0.041929	1000	0.317000	0.317000	0.301361
1000	0.295000	0.041929	1000	0.295000	0.295000	0.301357
1000	0.318000	0.041929	1000	0.318000	0.318000	0.301367
1000	0.313000	0.041929	1000	0.313000	0.313000	0.301374
1000	0.306000	0.041929	1000	0.306000	0.306000	0.301377
1000	0.312000	0.041929	1000	0.312000	0.312000	0.301384
1000	0.293000	0.041929	1000	0.293000	0.293000	0.301379
1000	0.293000	0.041929	1000	0.293000	0.293000	0.301373
1000	0.311000	0.041929	1000	0.311000	0.311000	0.301379
1000	0.313000	0.041929	1000	0.313000	0.313000	0.301387
1000	0.303000	0.041929	1000	0.303000	0.303000	0.301388
1000	0.270000	0.041929	1000	0.270000	0.270000	0.301368
1000	0.317000	0.041929	1000	0.317000	0.317000	0.301378
1000	0.312000	0.041929	1000	0.312000	0.312000	0.301384
1000	0.303000	0.041929	1000	0.303000	0.303000	0.301385
1000	0.309000	0.041929	1000	0.309000	0.309000	0.301390
1000	0.331000	0.041929	1000	0.331000	0.331000	0.301408
1000	0.303000	0.041929	1000	0.303000	0.303000	0.301409
1000	0.290000	0.041929	1000	0.290000	0.290000	0.301402
1000	0.317000	0.041929	1000	0.317000	0.317000	0.301412
1000	0.294000	0.041929	1000	0.294000	0.294000	0.301407
1000	0.315000	0.041929	1000	0.315000	0.315000	0.301416
1000	0.297000	0.041929	1000	0.297000	0.297000	0.301413
1000	0.285000	0.041929	1000	0.285000	0.285000	0.301403
1000	0.323000	0.041929	1000	0.323000	0.323000	0.301416
1000	0.307000	0.041929	1000	0.307000	0.307000	0.301420
1000	0.308000	0.041929	1000	0.308000	0.308000	0.301424
1000	0.297000	0.041929	1000	0.297000	0.297000	0.301421
1000	0.265000	0.041929	1000	0.265000	0.265000	0.301399
1000	0.316000	0.041929	1000	0.316000	0.316000	0.301408
1000	0.279000	0.041929	1000	0.279000	0.279000	0.301394
1000	0.307000	0.041929	1000	0.307000	0.307000	0.301397
1000	0.297000	0.041929	1000	0.297000	0.297000	0.301395
1000	0.283000	0.041929	1000	0.283000	0.283000	0.301383
1000	0.267000	0.041929	1000	0.267000	0.267000	0.301362
1000	0.272000	0.041929	1000	0.272000	0.272000	0.301345
1000	0.308000	0.041929	1000	0.308000	0.308000	0.301349
1000	0.299000	0.041929	1000	0.299000	0.299000	0.301347
1000	0.315000	0.041929	1000	0.315000	0.315000	0.301355
1000	0.282000	0.041929	1000	0.282000	0.282000	0.301344
1000	0.304000	0.041929	1000	0.304000	0.304000	0.301345
1000	0.310000	0.041929	1000	0.310000	0.310000	0.301351
1000	0.293000	0.041929	1000	0.293000	0.293000	0.301346
1000	0.308000	0.041929	1000	0.308000	0.308000	0.301350
1000	0.291000	0.041929	1000	0.291000	0.291000	0.301343
1000	0.292000	0.041929	1000	0.292000	0.292000	0.301338
1000	0.317000	0.041929	1000	0.317000	0.317000	0.301347
1000	0.302000	0.041929	1000	0.302000	0.302000	0.301347
1000	0.328000	0.041929	1000	0.328000	0.328000	0.301364
1000	0.309000	0.041929	1000	0.309000	0.309000	0.301368
1000	0.297000	0.041929	1000	0.297000	0.297000	0.301366
1000	0.295000	0.041929	1000	0.295000	0.295000	0.301362
1000	0.323000	0.041929	1000	0.323000	0.323000	0.301375
1000	0.295000	0.041929	1000	0.295000	0.295000	0.301371
1000	0.298000	0.041929	1000	0.298000	0.298000	0.301369
1000	0.302000	0.041929	1000	0.302000	0.302000	0.301369
1000	0.313000	0.041929	1000	0.313000	0.313000	0.301376
1000	0.291000	0.041929	1000	0.291000	0.291000	0.301370
1000	0.299000	0.041929	1000	0.299000	0.299000	0.301369
1000	0.298000	0.041929	1000	0.298000	0.298000	0.301367
1000	0.327000	0.041929	1000	0.327000	0.327000	0.301382
1000	0.302000	0.041929	1000	0.302000	0.302000	0.301382
1000	0.330000	0.041929	1000	0.330000	0.330000	0.301400
1000	0.314000	0.041929	1000	0.314000	0.314000	0.301407
1000	0.308000	0.041929	1000	0.308000	0.308000	0.301411
1000	0.308000	0.041929	1000	0.308000	0.308000	0.301415
1000	0.300000	0.041929	1000	0.300000	0.300000	0.301414
1000	0.308000	0.041929	1000	0.308000	0.308000	0.301418
1000	0.305000	0.041929	1000	0.305000	0.305000	0.301420
1000	0.297000	0.041929	1000	0.297000	0.297000	0.301418
1000	0.304000	0.041929	1000	0.304000	0.304000	0.301419
1000	0.334000	0.041929	1000	0.334000	0.334000	0.301439
1000	0.317000	0.041929	1000	0.317000	0.317000	0.301448
1000	0.300000	0.041929	1000	0.300000	0.300000	0.301447
1000	0.311000	0.041929	1000	0.311000	0.311000	0.301453
1000	0.305000	0.041929	1000	0.305000	0.305000	0.301455
1000	0.284000	0.041929	1000	0.284000	0.284000	0.301444
1000	0.328000	0.041929	1000	0.328000	0.328000	0.301460
1000	0.294000	0.041929	1000	0.294000	0.294000	0.301456
1000	0.321000	0.041929	1000	0.321000	0.321000	0.301467
1000	0.318000	0.041929	1000	0.318000	0.318000	0.301477
1000	0.314000	0.041929	1000	0.314000	0.314000	0.301485
1000	0.306000	0.041929	1000	0.306000	0.306000	0.301487
1000	0.323000	0.041929	1000	0.323000	0.323000	0.301500
1000	0.270000	0.041929	1000	0.270000	0.270000	0.301481
1000	0.309000	0.041929	1000	0.309000	0.309000	0.301486
1000	0.286000	0.041929	1000	0.286000	0.286000	0.301477
1000	0.307000	0.041929	1000	0.307000	0.307000	0.301480
1000	0.295000	0.041929	1000	0.295000	0.295000	0.301476
1000	0.305000	0.041929	1000	0.305000	0.305000	0.301478
1000	0.301000	0.041929	1000	0.301000	0.301000	0.301478
1000	0.343000	0.041929	1000	0.343000	0.343000	0.301502
1000	0.324000	0.041929	1000	0.324000	0.324000	0.301516
1000	0.323000	0.041929	1000	0.323000	0.323000	0.301528
1000	0.294000	0.041929	1000	0.294000	0.294000	0.301524
1000	0.304000	0.041929	1000	0.304000	0.304000	0.301525
1000	0.287000	0.041929	1000	0.287000	0.287000	0.301517
1000	0.279000	0.041929	1000	0.279000	0.279000	0.301504
1000	0.301000	0.041929	1000	0.301000	0.301000	0.301503
1000	0.299000	0.041929	1000	0.299000	0.299000	0.301502
1000	0.323000	0.041929	1000	0.323000	0.323000	0.301514
1000	0.292000	0.041929	1000	0.292000	0.292000	0.301509
1000	0.310000	0.041929	1000	0.310000	0.310000	0.301514
1000	0.331000	0.041929	1000	0.331000	0.331000	0.301531
1000	0.305000	0.041929	1000	0.305000	0.305000	0.301533
1000	0.312000	0.041929	1000	0.312000	0.312000	0.301539
1000	0.321000	0.041929	1000	0.321000	0.321000	0.301551
1000	0.300000	0.041929	1000	0.300000	0.300000	0.301550
1000	0.311000	0.041929	1000	0.311000	0.311000	0.301555
1000	0.291000	0.041929	1000	0.291000	0.291000	0.301549
1000	0.299000	0.041929	1000	0.299000	0.299000	0.301548
1000	0.305000	0.041929	1000	0.305000	0.305000	0.301550
1000	0.297000	0.041929	1000	0.297000	0.297000	0.301547
1000	0.320000	0.041929	1000	0.320000	0.320000	0.301558
1000	0.308000	0.041929	1000	0.308000	0.308000	0.301562
1000	0.290000	0.041929	1000	0.290000	0.290000	0.301555
1000	0.289000	0.041929	1000	0.289000	0.289000	0.301547
1000	0.298000	0.041929	1000	0.298000	0.298000	0.301545
1000	0.337000	0.041929	1000	0.337000	0.337000	0.301566
1000	0.319000	0.041929	1000	0.319000	0.319000	0.301576
1000	0.277000	0.041929	1000	0.277000	0.277000	0.301562
1000	0.298000	0.041929	1000	0.298000	0.298000	0.301560
1000	0.320000	0.041929	1000	0.320000	0.320000	0.301571
1000	0.292000	0.041929	1000	0.292000	0.292000	0.301565
1000	0.292000	0.041929	1000	0.292000	0.292000	0.301559
1000	0.296000	0.041929	1000	0.296000	0.296000	0.301556
1000	0.296000	0.041929	1000	0.296000	0.296000	0.301553
1000	0.306000	0.041929	1000	0.306000	0.306000	0.301556
1000	0.314000	0.041929	1000	0.314000	0.314000	0.301563
1000	0.293000	0.041929	1000	0.293000	0.293000	0.301558
1000	0.303000	0.041929	1000	0.303000	0.303000	0.301559
1000	0.291000	0.041929	1000	0.291000	0.291000	0.301553
1000	0.320000	0.041929	1000	0.320000	0.320000	0.301563
1000	0.327000	0.041929	1000	0.327000	0.327000	0.301578
1000	0.299000	0.041929	1000	0.299000	0.299000	0.301576
1000	0.289000	0.041929	1000	0.289000	0.289000	0.301569
1000	0.314000	0.041929	1000	0.314000	0.314000	0.301576
1000	0.314000	0.041929	1000	0.314000	0.314000	0.301583
1000	0.306000	0.041929	1000	0.306000	0.306000	0.301586
1000	0.274000	0.041929	1000	0.274000	0.274000	0.301570
1000	0.324000	0.041929	1000	0.324000	0.324000	0.301583
1000	0.301000	0.041929	1000	0.301000	0.301000	0.301583
1000	0.315000	0.041929	1000	0.315000	0.315000	0.301590
1000	0.311000	0.041929	1000	0.311000	0.311000	0.301596
1000	0.289000	0.041929	1000	0.289000	0.289000	0.301589
1000	0.296000	0.041929	1000	0.296000	0.296000	0.301585
1000	0.313000	0.041929	1000	0.313000	0.313000	0.301592
1000	0.318000	0.041929	1000	0.318000	0.318000	0.301601
1000	0.331000	0.041929	1000	0.331000	0.331000	0.301618
1000	0.287000	0.041929	1000	0.287000	0.287000	0.301610
1000	0.302000	0.041929	1000	0.302000	0.302000	0.301610
1000	0.330000	0.041929	1000	0.330000	0.330000	0.301626
1000	0.310000	0.041929	1000	0.310000	0.310000	0.301631
1000	0.307000	0.041929	1000	0.307000	0.307000	0.301634
1000	0.300000	0.041929	1000	0.300000	0.300000	0.301633
1000	0.314000	0.041929	1000	0.314000	0.314000	0.301640
1000	0.323000	0.041929	1000	0.323000	0.323000	0.301652
1000	0.299000	0.041929	1000	0.299000	0.299000	0.301651
1000	0.300000	0.041929	1000	0.300000	0.300000	0.301650
1000	0.282000	0.041929	1000	0.282000	0.282000	0.301639
1000	0.298000	0.041929	1000	0.298000	0.298000	0.301636
1000	0.325000	0.041929	1000	0.325000	0.325000	0.301650
1000	0.300000	0.041929	1000	0.300000	0.300000	0.301649
1000	0.309000	0.041929	1000	0.309000	0.309000	0.301653
1000	0.290000	0.041929	1000	0.290000	0.290000	0.301646
1000	0.286000	0.041929	1000	0.286000	0.286000	0.301637
1000	0.312000	0.041929	1000	0.312000	0.312000	0.301643
1000	0.306000	0.041929	1000	0.306000	0.306000	0.301646
1000	0.308000	0.041929	1000	0.308000	0.308000	0.301649
1000	0.304000	0.041929	1000	0.304000	0.304000	0.301651
1000	0.315000	0.041929	1000	0.315000	0.315000	0.301658
1000	0.306000	0.041929	1000	0.306000	0.306000	0.301661
1000	0.294000	0.041929	1000	0.294000	0.294000	0.301656
1000	0.324000	0.041929	1000	0.324000	0.324000	0.301669
1000	0.289000	0.041929	1000	0.289000	0.289000	0.301662
1000	0.304000	0.041929	1000	0.304000	0.304000	0.301663
1000	0.300000	0.041929	1000	0.300000	0.300000	0.301662
1000	0.317000	0.041929	1000	0.317000	0.317000	0.301671
1000	0.289000	0.041929	1000	0.289000	0.289000	0.301664
1000	0.310000	0.041929	1000	0.310000	0.310000	0.301668
1000	0.295000	0.041929	1000	0.295000	0.295000	0.301665
1000	0.291000	0.041929	1000	0.291000	0.291000	0.301659
1000	0.293000	0.041929	1000	0.293000	0.293000	0.301654
1000	0.292000	0.041929	1000	0.292000	0.292000	0.301648
1000	0.305000	0.041929	1000	0.305000	0.305000	0.301650
1000	0.321000	0.041929	1000	0.321000	0.321000	0.301661
1000	0.303000	0.041929	1000	0.303000	0.303000	0.301662
1000	0.306000	0.041929	1000	0.306000	0.306000	0.301664
1000	0.275000	0.041929	1000	0.275000	0.275000	0.301649
1000	0.291000	0.041929	1000	0.291000	0.291000	0.301643
1000	0.303000	0.041929	1000	0.303000	0.303000	0.301644
1000	0.272000	0.041929	1000	0.272000	0.272000	0.301628
1000	0.298000	0.041929	1000	0.298000	0.298000	0.301626
1000	0.280000	0.041929	1000	0.280000	0.280000	0.301614
1000	0.292000	0.041929	1000	0.292000	0.292000	0.301608
1000	0.301000	0.041929	1000	0.301000	0.301000	0.301608
1000	0.313000	0.041929	1000	0.313000	0.313000	0.301614
1000	0.281000	0.041929	1000	0.281000	0.281000	0.301603
1000	0.318000	0.041929	1000	0.318000	0.318000	0.301612
1000	0.285000	0.041929	1000	0.285000	0.285000	0.301603
1000	0.295000	0.041929	1000	0.295000	0.295000	0.301599
1000	0.302000	0.041929	1000	0.302000	0.302000	0.301599
1000	0.329000	0.041929	1000	0.329000	0.329000	0.301614
1000	0.316000	0.041929	1000	0.316000	0.316000	0.301622
1000	0.337000	0.041929	1000	0.337000	0.337000	0.301642
1000	0.286000	0.041929	1000	0.286000	0.286000	0.301633
1000	0.300000	0.041929	1000	0.300000	0.300000	0.301632
1000	0.295000	0.041929	1000	0.295000	0.295000	0.301629
1000	0.301000	0.041929	1000	0.301000	0.301000	0.301628
1000	0.342000	0.041929	1000	0.342000	0.342000	0.301651
1000	0.281000	0.041929	1000	0.281000	0.281000	0.301639
1000	0.304000	0.041929	1000	0.304000	0.304000	0.301641
1000	0.329000	0.041929	1000	0.329000	0.329000	0.301656
1000	0.300000	0.041929	1000	0.300000	0.300000	0.301655
1000	0.327000	0.041929	1000	0.327000	0.327000	0.301669
1000	0.298000	0.041929	1000	0.298000	0.298000	0.301667
1000	0.310000	0.041929	1000	0.310000	0.310000	0.301671
1000	0.293000	0.041929	1000	0.293000	0.293000	0.301667
1000	0.301000	0.041929	1000	0.301000	0.301000	0.301666
1000	0.285000	0.041929	1000	0.285000	0.285000	0.301657
1000	0.305000	0.041929	1000	0.305000	0.305000	0.301659
1000	0.287000	0.041929	1000	0.287000	0.287000	0.301651
1000	0.328000	0.041929	1000	0.328000	0.328000	0.301665
1000	0.294000	0.041929	1000	0.294000	0.294000	0.301661
1000	0.305000	0.041929	1000	0.305000	0.305000	0.301663
1000	0.309000	0.041929	1000	0.309000	0.309000	0.301667
1000	0.287000	0.041929	1000	0.287000	0.287000	0.301659
1000	0.307000	0.041929	1000	0.307000	0.307000	0.301662
1000	0.306000	0.041929	1000	0.306000	0.306000	0.301664
1000	0.318000	0.041929	1000	0.318000	0.318000	0.301673
1000	0.322000	0.041929	1000	0.322000	0.322000	0.301684
1000	0.320000	0.041929	1000	0.320000	0.320000	0.301694
1000	0.301000	0.041929	1000	0.301000	0.301000	0.301694
1000	0.322000	0.041929	1000	0.322000	0.322000	0.301705
1000	0.312000	0.041929	1000	0.312000	0.312000	0.301710
1000	0.285000	0.041929	1000	0.285000	0.285000	0.301701
1000	0.279000	0.041929	1000	0.279000	0.279000	0.301689
1000	0.307000	0.041929	1000	0.307000	0.307000	0.301692
1000	0.294000	0.041929	1000	0.294000	0.294000	0.301688
1000	0.296000	0.041929	1000	0.296000	0.296000	0.301685
1000	0.271000	0.041929	1000	0.271000	0.271000	0.301668
1000	0.309000	0.041929	1000	0.309000	0.309000	0.301672
1000	0.319000	0.041929	1000	0.319000	0.319000	0.301681
1000	0.298000	0.041929	1000	0.298000	0.298000	0.301679
1000	0.262000	0.041929	1000	0.262000	0.262000	0.301658
1000	0.294000	0.041929	1000	0.294000	0.294000	0.301654
1000	0.321000	0.041929	1000	0.321000	0.321000	0.301664
1000	0.281000	0.041929	1000	0.281000	0.281000	0.301653
1000	0.305000	0.041929	1000	0.305000	0.305000	0.301655
1000	0.316000	0.041929	1000	0.316000	0.316000	0.301663
1000	0.327000	0.041929	1000	0.327000	0.327000	0.301676
1000	0.304000	0.041929	1000	0.304000	0.304000	0.301677
1000	0.287000	0.041929	1000	0.287000	0.287000	0.301670
1000	0.291000	0.041929	1000	0.291000	0.291000	0.301664
1000	0.301000	0.041929	1000	0.301000	0.301000	0.301663
1000	0.283000	0.041929	1000	0.283000	0.283000	0.301653
1000	0.320000	0.041929	1000	0.320000	0.320000	0.301663
1000	0.301000	0.041929	1000	0.301000	0.301000	0.301663
1000	0.322000	0.041929	1000	0.322000	0.322000	0.301674
1000	0.286000	0.041929	1000	0.286000	0.286000	0.301665
1000	0.305000	0.041929	1000	0.305000	0.305000	0.301667
1000	0.334000	0.041929	1000	0.334000	0.334000	0.301685
1000	0.311000	0.041929	1000	0.311000	0.311000	0.301690
1000	0.318000	0.041929	1000	0.318000	0.318000	0.301698
1000	0.285000	0.041929	1000	0.285000	0.285000	0.301689
1000	0.285000	0.041929	1000	0.285000	0.285000	0.301680
1000	0.334000	0.041929	1000	0.334000	0.334000	0.301698
1000	0.316000	0.041929	1000	0.316000	0.316000	0.301705
1000	0.315000	0.041929	1000	0.315000	0.315000	0.301712
1000	0.289000	0.041929	1000	0.289000	0.289000	0.301706
1000	0.316000	0.041929	1000	0.316000	0.316000	0.301713
1000	0.312000	0.041929	1000	0.312000	0.312000	0.301719
1000	0.295000	0.041929	1000	0.295000	0.295000	0.301715
1000	0.316000	0.041929	1000	0.316000	0.316000	0.301723
1000	0.318000	0.041929	1000	0.318000	0.318000	0.301731
1000	0.294000	0.041929	1000	0.294000	0.294000	0.301727
1000	0.287000	0.041929	1000	0.287000	0.287000	0.301720
1000	0.268000	0.041929	1000	0.268000	0.268000	0.301702
1000	0.312000	0.041929	1000	0.312000	0.312000	0.301707
1000	0.292000	0.041929	1000	0.292000	0.292000	0.301702
1000	0.290000	0.041929	1000	0.290000	0.290000	0.301696
1000	0.317000	0.041929	1000	0.317000	0.317000	0.301704
1000	0.288000	0.041929	1000	0.288000	0.288000	0.301697
1000	0.324000	0.041929	1000	0.324000	0.324000	0.301708
1000	0.327000	0.041929	1000	0.327000	0.327000	0.301722
1000	0.305000	0.041929	1000	0.305000	0.305000	0.301724
1000	0.309000	0.041929	1000	0.309000	0.309000	0.301727
1000	0.304000	0.041929	1000	0.304000	0.304000	0.301729
1000	0.293000	0.041929	1000	0.293000	0.293000	0.301724
1000	0.271000	0.041929	1000	0.271000	0.271000	0.301708
1000	0.293000	0.041929	1000	0.293000	0.293000	0.301703
1000	0.285000	0.041929	1000	0.285000	0.285000	0.301694
1000	0.298000	0.041929	1000	0.298000	0.298000	0.301692
1000	0.312000	0.041929	1000	0.312000	0.312000	0.301698
1000	0.279000	0.041929	1000	0.279000	0.279000	0.301686
1000	0.293000	0.041929	1000	0.293000	0.293000	0.301681
1000	0.316000	0.041929	1000	0.316000	0.316000	0.301689
1000	0.313000	0.041929	1000	0.313000	0.313000	0.301695
1000	0.264000	0.041929	1000	0.264000	0.264000	0.301675
1000	0.302000	0.041929	1000	0.302000	0.302000	0.301675
1000	0.298000	0.041929	1000	0.298000	0.298000	0.301673
1000	0.295000	0.041929	1000	0.295000	0.295000	0.301670
1000	0.317000	0.041929	1000	0.317000	0.317000	0.301678
1000	0.325000	0.041929	1000	0.325000	0.325000	0.301690
1000	0.298000	0.041929	1000	0.298000	0.298000	0.301688
1000	0.300000	0.041929	1000	0.300000	0.300000	0.301687
1000	0.294000	0.041929	1000	0.294000	0.294000	0.301683
1000	0.276000	0.041929	1000	0.276000	0.276000	0.301670
1000	0.303000	0.041929	1000	0.303000	0.303000	0.301670
1000	0.281000	0.041929	1000	0.281000	0.281000	0.301660
1000	0.281000	0.041929	1000	0.281000	0.281000	0.301649
1000	0.268000	0.041929	1000	0.268000	0.268000	0.301631
1000	0.320000	0.041929	1000	0.320000	0.320000	0.301641
1000	0.273000	0.041929	1000	0.273000	0.273000	0.301626
1000	0.309000	0.041929	1000	0.309000	0.309000	0.301630
1000	0.295000	0.041929	1000	0.295000	0.295000	0.301626
1000	0.301000	0.041929	1000	0.301000	0.301000	0.301626
1000	0.298000	0.041929	1000	0.298000	0.298000	0.301624
1000	0.275000	0.041929	1000	0.275000	0.275000	0.301610
1000	0.333000	0.041929	1000	0.333000	0.333000	0.301626
1000	0.283000	0.041929	1000	0.283000	0.283000	0.301617
1000	0.311000	0.041929	1000	0.311000	0.311000	0.301622
1000	0.318000	0.041929	1000	0.318000	0.318000	0.301630
1000	0.300000	0.041929	1000	0.300000	0.300000	0.301629
1000	0.315000	0.041929	1000	0.315000	0.315000	0.301636
1000	0.282000	0.041929	1000	0.282000	0.282000	0.301626
1000	0.317000	0.041929	1000	0.317000	0.317000	0.301634
1000	0.307000	0.041929	1000	0.307000	0.307000	0.301637
1000	0.312000	0.041929	1000	0.312000	0.312000	0.301642
1000	0.302000	0.041929	1000	0.302000	0.302000	0.301642
1000	0.304000	0.041929	1000	0.304000	0.304000	0.301644
1000	0.291000	0.041929	1000	0.291000	0.291000	0.301638
1000	0.314000	0.041929	1000	0.314000	0.314000	0.301644
1000	0.312000	0.041929	1000	0.312000	0.312000	0.301650
1000	0.296000	0.041929	1000	0.296000	0.296000	0.301647
1000	0.298000	0.041929	1000	0.298000	0.298000	0.301645
1000	0.293000	0.041929	1000	0.293000	0.293000	0.301641
1000	0.312000	0.041929	1000	0.312000	0.312000	0.301646
1000	0.284000	0.041929	1000	0.284000	0.284000	0.301637
1000	0.312000	0.041929	1000	0.312000	0.312000	0.301642
1000	0.276000	0.041929	1000	0.276000	0.276000	0.301629
1000	0.299000	0.041929	1000	0.299000	0.299000	0.301628
1000	0.329000	0.041929	1000	0.329000	0.329000	0.301642
1000	0.312000	0.041929	1000	0.312000	0.312000	0.301647
1000	0.297000	0.041929	1000	0.297000	0.297000	0.301645
1000	0.315000	0.041929	1000	0.315000	0.315000	0.301651
1000	0.309000	0.041929	1000	0.309000	0.309000	0.301655
1000	0.291000	0.041929	1000	0.291000	0.291000	0.301650
1000	0.321000	0.041929	1000	0.321000	0.321000	0.301660
1000	0.315000	0.041929	1000	0.315000	0.315000	0.301667
1000	0.290000	0.041929	1000	0.290000	0.290000	0.301661
1000	0.307000	0.041929	1000	0.307000	0.307000	0.301663
1000	0.289000	0.041929	1000	0.289000	0.289000	0.301657
1000	0.272000	0.041929	1000	0.272000	0.272000	0.301642
1000	0.322000	0.041929	1000	0.322000	0.322000	0.301652
1000	0.305000	0.041929	1000	0.305000	0.305000	0.301654
1000	0.308000	0.041929	1000	0.308000	0.308000	0.301657
1000	0.305000	0.041929	1000	0.305000	0.305000	0.301659
1000	0.301000	0.041929	1000	0.301000	0.301000	0.301658
1000	0.279000	0.041929	1000	0.279000	0.279000	0.301647
1000	0.286000	0.041929	1000	0.286000	0.286000	0.301639
1000	0.334000	0.041929	1000	0.334000	0.334000	0.301655
1000	0.350000	0.041929	1000	0.350000	0.350000	0.301680
1000	0.269000	0.041929	1000	0.269000	0.269000	0.301663
1000	0.308000	0.041929	1000	0.308000	0.308000	0.301667
1000	0.299000	0.041929	1000	0.299000	0.299000	0.301665
1000	0.294000	0.041929	1000	0.294000	0.294000	0.301661
1000	0.290000	0.041929	1000	0.290000	0.290000	0.301655
1000	0.268000	0.041929	1000	0.268000	0.268000	0.301638
1000	0.332000	0.041929	1000	0.332000	0.332000	0.301654
1000	0.304000	0.041929	1000	0.304000	0.304000	0.301655
1000	0.294000	0.041929	1000	0.294000	0.294000	0.301651
1000	0.283000	0.041929	1000	0.283000	0.283000	0.301642
1000	0.312000	0.041929	1000	0.312000	0.312000	0.301647
1000	0.313000	0.041929	1000	0.313000	0.313000	0.301653
1000	0.316000	0.041929	1000	0.316000	0.316000	0.301660
1000	0.312000	0.041929	1000	0.312000	0.312000	0.301665
1000	0.313000	0.041929	1000	0.313000	0.313000	0.301671
1000	0.316000	0.041929	1000	0.316000	0.316000	0.301678
1000	0.281000	0.041929	1000	0.281000	0.281000	0.301668
1000	0.324000	0.041929	1000	0.324000	0.324000	0.301679
1000	0.313000	0.041929	1000	0.313000	0.313000	0.301684
1000	0.294000	0.041929	1000	0.294000	0.294000	0.301681
1000	0.326000	0.041929	1000	0.326000	0.326000	0.301693
1000	0.313000	0.041929	1000	0.313000	0.313000	0.301699
1000	0.341000	0.041929	1000	0.341000	0.341000	0.301718
1000	0.300000	0.041929	1000	0.300000	0.300000	0.301717
1000	0.289000	0.041929	1000	0.289000	0.289000	0.301711
1000	0.288000	0.041929	1000	0.288000	0.288000	0.301704
1000	0.288000	0.041929	1000	0.288000	0.288000	0.301697
1000	0.316000	0.041929	1000	0.316000	0.316000	0.301704
1000	0.293000	0.041929	1000	0.293000	0.293000	0.301700
1000	0.306000	0.041929	1000	0.306000	0.306000	0.301702
1000	0.296000	0.041929	1000	0.296000	0.296000	0.301699
1000	0.307000	0.041929	1000	0.307000	0.307000	0.301702
1000	0.293000	0.041929	1000	0.293000	0.293000	0.301698
1000	0.309000	0.041929	1000	0.309000	0.309000	0.301701
