# Supplementary material for: Investigating environmental effects on phonology using diachronic models
Source: Evol Hum Sci. 2024 Jan 3;6:e8. doi: 10.1017/ehs.2023.33 (PMC10955398; doi:10.1017/ehs.2023.33)
Supplement: Hartmann et al. supplementary material 4 — Hartmann et al. supplementary material [file S2513843X23000336sup004.zip › TonesClimateGeoPhylo_Public-1.0/results/BayesTraitsOutput/AncestralStateReconstruction/Anc_Tones_SIM2_continuous_est.Log.txt]

Options:
Model:                           Continuous: Random Walk
Tree File Name:                  ../../data/processed/GTree_phylo4g_combined_trimmed.nex
Data File Name:                  ../../data/processed/AncestralStateReconstruction/GTree_Data_Tones_SIM2_continuous.txt
Log File Name:                   ../../results/BayesTraitsOutput/AncestralStateReconstruction/Anc_Tones_SIM2_continuous_est.Log.txt
Save Initial Trees:              False
Save Trees:                      False
Summary:                         False
Seed:                            1212
Precision:                       64 bits
Cores:                           1
Analysis Type:                   MCMC
Sample Period:                   1000
Iterations:                      2000000
Burn in:                         1000000
MCMC ML Start:                   False
Schedule File:                   ../../results/BayesTraitsOutput/AncestralStateReconstruction/Anc_Tones_SIM2_continuous_est.Schedule.txt
Rate Dev:                        AutoTune
No of Rates:                     1
Test for trait correlation:      True
Kappa:                           Not in use
Delta:                           Not in use
Lambda:                          Not in use
OU:                              Not in use
Min Trans Taxa No:               10
RJ Local Kappa:                  False
RJ Local Lambda:                 False
RJ Local Delta:                  False
RJ Local OU:                     False
Tags:	209
	N211	210	Tiv_Tivoid Aghem_Grassfields Kom_Grassfields Oku_Grassfields Moghamo_Grassfields Fefe_Grassfields Mungaka_Grassfields Bamun_Grassfields A53_Bafia_rikpa A45_Nyokon A44_Tunen A46_Nomaande A462_Yambeta A601_Tuki A622_Nugunu A62B_Mmala A62C_Libie A42_Abo A43a_Basaa A61_Ngoro-lunda A61_Ngoro-Asom A61_Ngoro-Bisoo A71_Eton A72a_Ewondo A74a_Bulu A75a_Fang_Bitam A75a_Fang_Minvoul A75a_Fang_Medouneu A24_Duala A33a_Yasa A32C_Batanga A34_Benga A22_Bakweri A122_Bakundu A11_Londo A121_Mbonge A141_Lefo A15C_Akossi A15C_Mkaa A15C_Elung_Central_Manenguba A15A_Mbuu A15_Manenguba A15B_Mienge_NW_Manenguba A91_Kwakum A93_Kako A83_Mekaa A803_Shiwa A81_Kwasio A86c_Mpiemo A84_Njem A841_Badwe B32_Kande B11a_Mpongwe B11b_Orungu B11c_Galwa B11d_Dyumba B11F_Enenga C85_Wongo C83_Bushong C71_Tetela C76_Ombo C105_Mbenga C36d_Lingala C104_Aka C101_Babole_Ma C101_Babole_Dz C101_Babole_Ep C32_Bobangi C22_Akwa C25_Mboshi C61_Mongo D12_Lengola D23_Kibira-Kumu_1919 D311_Bila C401_Pakabete D201_Liko B42_Sangu_Mb H16c_Yombe H42_Hunganna H11_Beembe H13_Kikunyi_1989 H131_Kisundi_Congo_Kimongo_1988 H16c_Kiyombe_DRC_1982 H16_Cilinji H16d_Ciwoyo_DRC_2012 H16_Cizobe H16_Kikongo H16b_Kindibu_2013 C34_Sakata B85_Yanzi B52_Nzebi B501_Wanzi_E B63_Ndumu B77b_Fumu B78_Wuumu H21a_Kimbundu L13_Kwese K31_Luyana L52_Lunda K11_Ciokwe K14_Lwena K33_Kwangali K332_Rumanyo R11_Umbundu R31_Herero R21_Kwanyama R22_Ndonga L31a_Luba-Kasai L33_Luba-Shaba D28_Holoholo D43_Nyanga M61_Lenje M42_Bemba M54_Lamba JD66_Kiha JD62_Rundi JD65_Hangaza JE25_Mkwaya JE25_Jita JE25_Kilegi JE45_Nata JE42_Gusii JE43_Kuria JE43_Kuria_Mago JE43_Kuria_Tari JE15_Luganda JE17_Gwere JE32_Luyia JE34_Samialugwe JE31_Lumasaaba JE31c_Bukusu JE23_Zinza JE21_Runyambo JE22_Haya JE13_Runyankore JE14_Rukiga F23_Sumbwa F22_Nyamwezi F21_Ntuzu F21_Sukuma F32_Nyaturucha F32_Nyaturuwil M13_Fipa M14_Rungu M15_Mambwe M25_Safwa M21_Ndali M31_Nyakyusa P31_Emakhua N21_Tumbuka_Malawi N31_Chewa S11_Shona S16_Kalanga S21_Venda K21_Lozi S31_Tswana S311_Shekgalagari S51_Tshwa S53_Tsonga S41_Xhosa S42_Zulu S44_Ndebele P13_Matumbi P21_Yao P23_Simakonde P25_Mabia G52_Ndamba N12_Ngoni G63_Bena G64_Pangwa F33_Langi G31_Zigua G23_Sambaa G24_Bondei G12_Kagulu G35_Luguru E71A_Upper_Pokomo E72a_Giryama E73_Digo G44a_Ngazija G44b_Ndzwani G41_Bajuni G42a_Amu G401_Mwani G43_Kae G42_Swahili G42d_Unguja G22_Asu G22A_North_Pare G22B_South_Pare G39_Saghala E65_Gweno E621D_Kibosho E621B_Machame E53_Meru E621C_Siha E64_Kahe E622C_Lema E622A_Kimochi E55_Kamba_Kitu E55_Kamba E55_Kamba_Mach E51_Kikuyu E54_Tharaka E53_Igoji E53_Miutini E53_Tigania E53_Merutig E53_Imenti E53_Meruimenti 
	N212	8	Tiv_Tivoid Aghem_Grassfields Kom_Grassfields Oku_Grassfields Moghamo_Grassfields Fefe_Grassfields Mungaka_Grassfields Bamun_Grassfields 
	N213	7	Aghem_Grassfields Kom_Grassfields Oku_Grassfields Moghamo_Grassfields Fefe_Grassfields Mungaka_Grassfields Bamun_Grassfields 
	N214	3	Aghem_Grassfields Kom_Grassfields Oku_Grassfields 
	N215	2	Kom_Grassfields Oku_Grassfields 
	N216	4	Moghamo_Grassfields Fefe_Grassfields Mungaka_Grassfields Bamun_Grassfields 
	N217	3	Fefe_Grassfields Mungaka_Grassfields Bamun_Grassfields 
	N218	2	Mungaka_Grassfields Bamun_Grassfields 
	N219	202	A53_Bafia_rikpa A45_Nyokon A44_Tunen A46_Nomaande A462_Yambeta A601_Tuki A622_Nugunu A62B_Mmala A62C_Libie A42_Abo A43a_Basaa A61_Ngoro-lunda A61_Ngoro-Asom A61_Ngoro-Bisoo A71_Eton A72a_Ewondo A74a_Bulu A75a_Fang_Bitam A75a_Fang_Minvoul A75a_Fang_Medouneu A24_Duala A33a_Yasa A32C_Batanga A34_Benga A22_Bakweri A122_Bakundu A11_Londo A121_Mbonge A141_Lefo A15C_Akossi A15C_Mkaa A15C_Elung_Central_Manenguba A15A_Mbuu A15_Manenguba A15B_Mienge_NW_Manenguba A91_Kwakum A93_Kako A83_Mekaa A803_Shiwa A81_Kwasio A86c_Mpiemo A84_Njem A841_Badwe B32_Kande B11a_Mpongwe B11b_Orungu B11c_Galwa B11d_Dyumba B11F_Enenga C85_Wongo C83_Bushong C71_Tetela C76_Ombo C105_Mbenga C36d_Lingala C104_Aka C101_Babole_Ma C101_Babole_Dz C101_Babole_Ep C32_Bobangi C22_Akwa C25_Mboshi C61_Mongo D12_Lengola D23_Kibira-Kumu_1919 D311_Bila C401_Pakabete D201_Liko B42_Sangu_Mb H16c_Yombe H42_Hunganna H11_Beembe H13_Kikunyi_1989 H131_Kisundi_Congo_Kimongo_1988 H16c_Kiyombe_DRC_1982 H16_Cilinji H16d_Ciwoyo_DRC_2012 H16_Cizobe H16_Kikongo H16b_Kindibu_2013 C34_Sakata B85_Yanzi B52_Nzebi B501_Wanzi_E B63_Ndumu B77b_Fumu B78_Wuumu H21a_Kimbundu L13_Kwese K31_Luyana L52_Lunda K11_Ciokwe K14_Lwena K33_Kwangali K332_Rumanyo R11_Umbundu R31_Herero R21_Kwanyama R22_Ndonga L31a_Luba-Kasai L33_Luba-Shaba D28_Holoholo D43_Nyanga M61_Lenje M42_Bemba M54_Lamba JD66_Kiha JD62_Rundi JD65_Hangaza JE25_Mkwaya JE25_Jita JE25_Kilegi JE45_Nata JE42_Gusii JE43_Kuria JE43_Kuria_Mago JE43_Kuria_Tari JE15_Luganda JE17_Gwere JE32_Luyia JE34_Samialugwe JE31_Lumasaaba JE31c_Bukusu JE23_Zinza JE21_Runyambo JE22_Haya JE13_Runyankore JE14_Rukiga F23_Sumbwa F22_Nyamwezi F21_Ntuzu F21_Sukuma F32_Nyaturucha F32_Nyaturuwil M13_Fipa M14_Rungu M15_Mambwe M25_Safwa M21_Ndali M31_Nyakyusa P31_Emakhua N21_Tumbuka_Malawi N31_Chewa S11_Shona S16_Kalanga S21_Venda K21_Lozi S31_Tswana S311_Shekgalagari S51_Tshwa S53_Tsonga S41_Xhosa S42_Zulu S44_Ndebele P13_Matumbi P21_Yao P23_Simakonde P25_Mabia G52_Ndamba N12_Ngoni G63_Bena G64_Pangwa F33_Langi G31_Zigua G23_Sambaa G24_Bondei G12_Kagulu G35_Luguru E71A_Upper_Pokomo E72a_Giryama E73_Digo G44a_Ngazija G44b_Ndzwani G41_Bajuni G42a_Amu G401_Mwani G43_Kae G42_Swahili G42d_Unguja G22_Asu G22A_North_Pare G22B_South_Pare G39_Saghala E65_Gweno E621D_Kibosho E621B_Machame E53_Meru E621C_Siha E64_Kahe E622C_Lema E622A_Kimochi E55_Kamba_Kitu E55_Kamba E55_Kamba_Mach E51_Kikuyu E54_Tharaka E53_Igoji E53_Miutini E53_Tigania E53_Merutig E53_Imenti E53_Meruimenti 
	N220	35	A53_Bafia_rikpa A45_Nyokon A44_Tunen A46_Nomaande A462_Yambeta A601_Tuki A622_Nugunu A62B_Mmala A62C_Libie A42_Abo A43a_Basaa A61_Ngoro-lunda A61_Ngoro-Asom A61_Ngoro-Bisoo A71_Eton A72a_Ewondo A74a_Bulu A75a_Fang_Bitam A75a_Fang_Minvoul A75a_Fang_Medouneu A24_Duala A33a_Yasa A32C_Batanga A34_Benga A22_Bakweri A122_Bakundu A11_Londo A121_Mbonge A141_Lefo A15C_Akossi A15C_Mkaa A15C_Elung_Central_Manenguba A15A_Mbuu A15_Manenguba A15B_Mienge_NW_Manenguba 
	N221	9	A53_Bafia_rikpa A45_Nyokon A44_Tunen A46_Nomaande A462_Yambeta A601_Tuki A622_Nugunu A62B_Mmala A62C_Libie 
	N222	8	A45_Nyokon A44_Tunen A46_Nomaande A462_Yambeta A601_Tuki A622_Nugunu A62B_Mmala A62C_Libie 
	N223	7	A44_Tunen A46_Nomaande A462_Yambeta A601_Tuki A622_Nugunu A62B_Mmala A62C_Libie 
	N224	2	A44_Tunen A46_Nomaande 
	N225	5	A462_Yambeta A601_Tuki A622_Nugunu A62B_Mmala A62C_Libie 
	N226	4	A601_Tuki A622_Nugunu A62B_Mmala A62C_Libie 
	N227	3	A622_Nugunu A62B_Mmala A62C_Libie 
	N228	2	A62B_Mmala A62C_Libie 
	N229	26	A42_Abo A43a_Basaa A61_Ngoro-lunda A61_Ngoro-Asom A61_Ngoro-Bisoo A71_Eton A72a_Ewondo A74a_Bulu A75a_Fang_Bitam A75a_Fang_Minvoul A75a_Fang_Medouneu A24_Duala A33a_Yasa A32C_Batanga A34_Benga A22_Bakweri A122_Bakundu A11_Londo A121_Mbonge A141_Lefo A15C_Akossi A15C_Mkaa A15C_Elung_Central_Manenguba A15A_Mbuu A15_Manenguba A15B_Mienge_NW_Manenguba 
	N230	11	A42_Abo A43a_Basaa A61_Ngoro-lunda A61_Ngoro-Asom A61_Ngoro-Bisoo A71_Eton A72a_Ewondo A74a_Bulu A75a_Fang_Bitam A75a_Fang_Minvoul A75a_Fang_Medouneu 
	N231	2	A42_Abo A43a_Basaa 
	N232	9	A61_Ngoro-lunda A61_Ngoro-Asom A61_Ngoro-Bisoo A71_Eton A72a_Ewondo A74a_Bulu A75a_Fang_Bitam A75a_Fang_Minvoul A75a_Fang_Medouneu 
	N233	8	A61_Ngoro-Asom A61_Ngoro-Bisoo A71_Eton A72a_Ewondo A74a_Bulu A75a_Fang_Bitam A75a_Fang_Minvoul A75a_Fang_Medouneu 
	N234	2	A61_Ngoro-Asom A61_Ngoro-Bisoo 
	N235	6	A71_Eton A72a_Ewondo A74a_Bulu A75a_Fang_Bitam A75a_Fang_Minvoul A75a_Fang_Medouneu 
	N236	5	A72a_Ewondo A74a_Bulu A75a_Fang_Bitam A75a_Fang_Minvoul A75a_Fang_Medouneu 
	N237	4	A74a_Bulu A75a_Fang_Bitam A75a_Fang_Minvoul A75a_Fang_Medouneu 
	N238	3	A75a_Fang_Bitam A75a_Fang_Minvoul A75a_Fang_Medouneu 
	N239	2	A75a_Fang_Minvoul A75a_Fang_Medouneu 
	N240	15	A24_Duala A33a_Yasa A32C_Batanga A34_Benga A22_Bakweri A122_Bakundu A11_Londo A121_Mbonge A141_Lefo A15C_Akossi A15C_Mkaa A15C_Elung_Central_Manenguba A15A_Mbuu A15_Manenguba A15B_Mienge_NW_Manenguba 
	N241	4	A24_Duala A33a_Yasa A32C_Batanga A34_Benga 
	N242	3	A33a_Yasa A32C_Batanga A34_Benga 
	N243	2	A32C_Batanga A34_Benga 
	N244	11	A22_Bakweri A122_Bakundu A11_Londo A121_Mbonge A141_Lefo A15C_Akossi A15C_Mkaa A15C_Elung_Central_Manenguba A15A_Mbuu A15_Manenguba A15B_Mienge_NW_Manenguba 
	N245	4	A22_Bakweri A122_Bakundu A11_Londo A121_Mbonge 
	N246	3	A122_Bakundu A11_Londo A121_Mbonge 
	N247	2	A11_Londo A121_Mbonge 
	N248	7	A141_Lefo A15C_Akossi A15C_Mkaa A15C_Elung_Central_Manenguba A15A_Mbuu A15_Manenguba A15B_Mienge_NW_Manenguba 
	N249	6	A15C_Akossi A15C_Mkaa A15C_Elung_Central_Manenguba A15A_Mbuu A15_Manenguba A15B_Mienge_NW_Manenguba 
	N250	2	A15C_Akossi A15C_Mkaa 
	N251	4	A15C_Elung_Central_Manenguba A15A_Mbuu A15_Manenguba A15B_Mienge_NW_Manenguba 
	N252	3	A15A_Mbuu A15_Manenguba A15B_Mienge_NW_Manenguba 
	N253	2	A15_Manenguba A15B_Mienge_NW_Manenguba 
	N254	167	A91_Kwakum A93_Kako A83_Mekaa A803_Shiwa A81_Kwasio A86c_Mpiemo A84_Njem A841_Badwe B32_Kande B11a_Mpongwe B11b_Orungu B11c_Galwa B11d_Dyumba B11F_Enenga C85_Wongo C83_Bushong C71_Tetela C76_Ombo C105_Mbenga C36d_Lingala C104_Aka C101_Babole_Ma C101_Babole_Dz C101_Babole_Ep C32_Bobangi C22_Akwa C25_Mboshi C61_Mongo D12_Lengola D23_Kibira-Kumu_1919 D311_Bila C401_Pakabete D201_Liko B42_Sangu_Mb H16c_Yombe H42_Hunganna H11_Beembe H13_Kikunyi_1989 H131_Kisundi_Congo_Kimongo_1988 H16c_Kiyombe_DRC_1982 H16_Cilinji H16d_Ciwoyo_DRC_2012 H16_Cizobe H16_Kikongo H16b_Kindibu_2013 C34_Sakata B85_Yanzi B52_Nzebi B501_Wanzi_E B63_Ndumu B77b_Fumu B78_Wuumu H21a_Kimbundu L13_Kwese K31_Luyana L52_Lunda K11_Ciokwe K14_Lwena K33_Kwangali K332_Rumanyo R11_Umbundu R31_Herero R21_Kwanyama R22_Ndonga L31a_Luba-Kasai L33_Luba-Shaba D28_Holoholo D43_Nyanga M61_Lenje M42_Bemba M54_Lamba JD66_Kiha JD62_Rundi JD65_Hangaza JE25_Mkwaya JE25_Jita JE25_Kilegi JE45_Nata JE42_Gusii JE43_Kuria JE43_Kuria_Mago JE43_Kuria_Tari JE15_Luganda JE17_Gwere JE32_Luyia JE34_Samialugwe JE31_Lumasaaba JE31c_Bukusu JE23_Zinza JE21_Runyambo JE22_Haya JE13_Runyankore JE14_Rukiga F23_Sumbwa F22_Nyamwezi F21_Ntuzu F21_Sukuma F32_Nyaturucha F32_Nyaturuwil M13_Fipa M14_Rungu M15_Mambwe M25_Safwa M21_Ndali M31_Nyakyusa P31_Emakhua N21_Tumbuka_Malawi N31_Chewa S11_Shona S16_Kalanga S21_Venda K21_Lozi S31_Tswana S311_Shekgalagari S51_Tshwa S53_Tsonga S41_Xhosa S42_Zulu S44_Ndebele P13_Matumbi P21_Yao P23_Simakonde P25_Mabia G52_Ndamba N12_Ngoni G63_Bena G64_Pangwa F33_Langi G31_Zigua G23_Sambaa G24_Bondei G12_Kagulu G35_Luguru E71A_Upper_Pokomo E72a_Giryama E73_Digo G44a_Ngazija G44b_Ndzwani G41_Bajuni G42a_Amu G401_Mwani G43_Kae G42_Swahili G42d_Unguja G22_Asu G22A_North_Pare G22B_South_Pare G39_Saghala E65_Gweno E621D_Kibosho E621B_Machame E53_Meru E621C_Siha E64_Kahe E622C_Lema E622A_Kimochi E55_Kamba_Kitu E55_Kamba E55_Kamba_Mach E51_Kikuyu E54_Tharaka E53_Igoji E53_Miutini E53_Tigania E53_Merutig E53_Imenti E53_Meruimenti 
	N255	8	A91_Kwakum A93_Kako A83_Mekaa A803_Shiwa A81_Kwasio A86c_Mpiemo A84_Njem A841_Badwe 
	N256	2	A91_Kwakum A93_Kako 
	N257	6	A83_Mekaa A803_Shiwa A81_Kwasio A86c_Mpiemo A84_Njem A841_Badwe 
	N258	3	A83_Mekaa A803_Shiwa A81_Kwasio 
	N259	2	A803_Shiwa A81_Kwasio 
	N260	3	A86c_Mpiemo A84_Njem A841_Badwe 
	N261	2	A84_Njem A841_Badwe 
	N262	159	B32_Kande B11a_Mpongwe B11b_Orungu B11c_Galwa B11d_Dyumba B11F_Enenga C85_Wongo C83_Bushong C71_Tetela C76_Ombo C105_Mbenga C36d_Lingala C104_Aka C101_Babole_Ma C101_Babole_Dz C101_Babole_Ep C32_Bobangi C22_Akwa C25_Mboshi C61_Mongo D12_Lengola D23_Kibira-Kumu_1919 D311_Bila C401_Pakabete D201_Liko B42_Sangu_Mb H16c_Yombe H42_Hunganna H11_Beembe H13_Kikunyi_1989 H131_Kisundi_Congo_Kimongo_1988 H16c_Kiyombe_DRC_1982 H16_Cilinji H16d_Ciwoyo_DRC_2012 H16_Cizobe H16_Kikongo H16b_Kindibu_2013 C34_Sakata B85_Yanzi B52_Nzebi B501_Wanzi_E B63_Ndumu B77b_Fumu B78_Wuumu H21a_Kimbundu L13_Kwese K31_Luyana L52_Lunda K11_Ciokwe K14_Lwena K33_Kwangali K332_Rumanyo R11_Umbundu R31_Herero R21_Kwanyama R22_Ndonga L31a_Luba-Kasai L33_Luba-Shaba D28_Holoholo D43_Nyanga M61_Lenje M42_Bemba M54_Lamba JD66_Kiha JD62_Rundi JD65_Hangaza JE25_Mkwaya JE25_Jita JE25_Kilegi JE45_Nata JE42_Gusii JE43_Kuria JE43_Kuria_Mago JE43_Kuria_Tari JE15_Luganda JE17_Gwere JE32_Luyia JE34_Samialugwe JE31_Lumasaaba JE31c_Bukusu JE23_Zinza JE21_Runyambo JE22_Haya JE13_Runyankore JE14_Rukiga F23_Sumbwa F22_Nyamwezi F21_Ntuzu F21_Sukuma F32_Nyaturucha F32_Nyaturuwil M13_Fipa M14_Rungu M15_Mambwe M25_Safwa M21_Ndali M31_Nyakyusa P31_Emakhua N21_Tumbuka_Malawi N31_Chewa S11_Shona S16_Kalanga S21_Venda K21_Lozi S31_Tswana S311_Shekgalagari S51_Tshwa S53_Tsonga S41_Xhosa S42_Zulu S44_Ndebele P13_Matumbi P21_Yao P23_Simakonde P25_Mabia G52_Ndamba N12_Ngoni G63_Bena G64_Pangwa F33_Langi G31_Zigua G23_Sambaa G24_Bondei G12_Kagulu G35_Luguru E71A_Upper_Pokomo E72a_Giryama E73_Digo G44a_Ngazija G44b_Ndzwani G41_Bajuni G42a_Amu G401_Mwani G43_Kae G42_Swahili G42d_Unguja G22_Asu G22A_North_Pare G22B_South_Pare G39_Saghala E65_Gweno E621D_Kibosho E621B_Machame E53_Meru E621C_Siha E64_Kahe E622C_Lema E622A_Kimochi E55_Kamba_Kitu E55_Kamba E55_Kamba_Mach E51_Kikuyu E54_Tharaka E53_Igoji E53_Miutini E53_Tigania E53_Merutig E53_Imenti E53_Meruimenti 
	N263	6	B32_Kande B11a_Mpongwe B11b_Orungu B11c_Galwa B11d_Dyumba B11F_Enenga 
	N264	5	B11a_Mpongwe B11b_Orungu B11c_Galwa B11d_Dyumba B11F_Enenga 
	N265	2	B11a_Mpongwe B11b_Orungu 
	N266	3	B11c_Galwa B11d_Dyumba B11F_Enenga 
	N267	2	B11d_Dyumba B11F_Enenga 
	N268	153	C85_Wongo C83_Bushong C71_Tetela C76_Ombo C105_Mbenga C36d_Lingala C104_Aka C101_Babole_Ma C101_Babole_Dz C101_Babole_Ep C32_Bobangi C22_Akwa C25_Mboshi C61_Mongo D12_Lengola D23_Kibira-Kumu_1919 D311_Bila C401_Pakabete D201_Liko B42_Sangu_Mb H16c_Yombe H42_Hunganna H11_Beembe H13_Kikunyi_1989 H131_Kisundi_Congo_Kimongo_1988 H16c_Kiyombe_DRC_1982 H16_Cilinji H16d_Ciwoyo_DRC_2012 H16_Cizobe H16_Kikongo H16b_Kindibu_2013 C34_Sakata B85_Yanzi B52_Nzebi B501_Wanzi_E B63_Ndumu B77b_Fumu B78_Wuumu H21a_Kimbundu L13_Kwese K31_Luyana L52_Lunda K11_Ciokwe K14_Lwena K33_Kwangali K332_Rumanyo R11_Umbundu R31_Herero R21_Kwanyama R22_Ndonga L31a_Luba-Kasai L33_Luba-Shaba D28_Holoholo D43_Nyanga M61_Lenje M42_Bemba M54_Lamba JD66_Kiha JD62_Rundi JD65_Hangaza JE25_Mkwaya JE25_Jita JE25_Kilegi JE45_Nata JE42_Gusii JE43_Kuria JE43_Kuria_Mago JE43_Kuria_Tari JE15_Luganda JE17_Gwere JE32_Luyia JE34_Samialugwe JE31_Lumasaaba JE31c_Bukusu JE23_Zinza JE21_Runyambo JE22_Haya JE13_Runyankore JE14_Rukiga F23_Sumbwa F22_Nyamwezi F21_Ntuzu F21_Sukuma F32_Nyaturucha F32_Nyaturuwil M13_Fipa M14_Rungu M15_Mambwe M25_Safwa M21_Ndali M31_Nyakyusa P31_Emakhua N21_Tumbuka_Malawi N31_Chewa S11_Shona S16_Kalanga S21_Venda K21_Lozi S31_Tswana S311_Shekgalagari S51_Tshwa S53_Tsonga S41_Xhosa S42_Zulu S44_Ndebele P13_Matumbi P21_Yao P23_Simakonde P25_Mabia G52_Ndamba N12_Ngoni G63_Bena G64_Pangwa F33_Langi G31_Zigua G23_Sambaa G24_Bondei G12_Kagulu G35_Luguru E71A_Upper_Pokomo E72a_Giryama E73_Digo G44a_Ngazija G44b_Ndzwani G41_Bajuni G42a_Amu G401_Mwani G43_Kae G42_Swahili G42d_Unguja G22_Asu G22A_North_Pare G22B_South_Pare G39_Saghala E65_Gweno E621D_Kibosho E621B_Machame E53_Meru E621C_Siha E64_Kahe E622C_Lema E622A_Kimochi E55_Kamba_Kitu E55_Kamba E55_Kamba_Mach E51_Kikuyu E54_Tharaka E53_Igoji E53_Miutini E53_Tigania E53_Merutig E53_Imenti E53_Meruimenti 
	N269	19	C85_Wongo C83_Bushong C71_Tetela C76_Ombo C105_Mbenga C36d_Lingala C104_Aka C101_Babole_Ma C101_Babole_Dz C101_Babole_Ep C32_Bobangi C22_Akwa C25_Mboshi C61_Mongo D12_Lengola D23_Kibira-Kumu_1919 D311_Bila C401_Pakabete D201_Liko 
	N270	4	C85_Wongo C83_Bushong C71_Tetela C76_Ombo 
	N271	2	C85_Wongo C83_Bushong 
	N272	2	C71_Tetela C76_Ombo 
	N273	15	C105_Mbenga C36d_Lingala C104_Aka C101_Babole_Ma C101_Babole_Dz C101_Babole_Ep C32_Bobangi C22_Akwa C25_Mboshi C61_Mongo D12_Lengola D23_Kibira-Kumu_1919 D311_Bila C401_Pakabete D201_Liko 
	N274	9	C105_Mbenga C36d_Lingala C104_Aka C101_Babole_Ma C101_Babole_Dz C101_Babole_Ep C32_Bobangi C22_Akwa C25_Mboshi 
	N275	2	C105_Mbenga C36d_Lingala 
	N276	7	C104_Aka C101_Babole_Ma C101_Babole_Dz C101_Babole_Ep C32_Bobangi C22_Akwa C25_Mboshi 
	N277	3	C104_Aka C101_Babole_Ma C101_Babole_Dz 
	N278	2	C101_Babole_Ma C101_Babole_Dz 
	N279	4	C101_Babole_Ep C32_Bobangi C22_Akwa C25_Mboshi 
	N280	2	C101_Babole_Ep C32_Bobangi 
	N281	2	C22_Akwa C25_Mboshi 
	N282	6	C61_Mongo D12_Lengola D23_Kibira-Kumu_1919 D311_Bila C401_Pakabete D201_Liko 
	N283	2	C61_Mongo D12_Lengola 
	N284	4	D23_Kibira-Kumu_1919 D311_Bila C401_Pakabete D201_Liko 
	N285	2	D23_Kibira-Kumu_1919 D311_Bila 
	N286	2	C401_Pakabete D201_Liko 
	N287	134	B42_Sangu_Mb H16c_Yombe H42_Hunganna H11_Beembe H13_Kikunyi_1989 H131_Kisundi_Congo_Kimongo_1988 H16c_Kiyombe_DRC_1982 H16_Cilinji H16d_Ciwoyo_DRC_2012 H16_Cizobe H16_Kikongo H16b_Kindibu_2013 C34_Sakata B85_Yanzi B52_Nzebi B501_Wanzi_E B63_Ndumu B77b_Fumu B78_Wuumu H21a_Kimbundu L13_Kwese K31_Luyana L52_Lunda K11_Ciokwe K14_Lwena K33_Kwangali K332_Rumanyo R11_Umbundu R31_Herero R21_Kwanyama R22_Ndonga L31a_Luba-Kasai L33_Luba-Shaba D28_Holoholo D43_Nyanga M61_Lenje M42_Bemba M54_Lamba JD66_Kiha JD62_Rundi JD65_Hangaza JE25_Mkwaya JE25_Jita JE25_Kilegi JE45_Nata JE42_Gusii JE43_Kuria JE43_Kuria_Mago JE43_Kuria_Tari JE15_Luganda JE17_Gwere JE32_Luyia JE34_Samialugwe JE31_Lumasaaba JE31c_Bukusu JE23_Zinza JE21_Runyambo JE22_Haya JE13_Runyankore JE14_Rukiga F23_Sumbwa F22_Nyamwezi F21_Ntuzu F21_Sukuma F32_Nyaturucha F32_Nyaturuwil M13_Fipa M14_Rungu M15_Mambwe M25_Safwa M21_Ndali M31_Nyakyusa P31_Emakhua N21_Tumbuka_Malawi N31_Chewa S11_Shona S16_Kalanga S21_Venda K21_Lozi S31_Tswana S311_Shekgalagari S51_Tshwa S53_Tsonga S41_Xhosa S42_Zulu S44_Ndebele P13_Matumbi P21_Yao P23_Simakonde P25_Mabia G52_Ndamba N12_Ngoni G63_Bena G64_Pangwa F33_Langi G31_Zigua G23_Sambaa G24_Bondei G12_Kagulu G35_Luguru E71A_Upper_Pokomo E72a_Giryama E73_Digo G44a_Ngazija G44b_Ndzwani G41_Bajuni G42a_Amu G401_Mwani G43_Kae G42_Swahili G42d_Unguja G22_Asu G22A_North_Pare G22B_South_Pare G39_Saghala E65_Gweno E621D_Kibosho E621B_Machame E53_Meru E621C_Siha E64_Kahe E622C_Lema E622A_Kimochi E55_Kamba_Kitu E55_Kamba E55_Kamba_Mach E51_Kikuyu E54_Tharaka E53_Igoji E53_Miutini E53_Tigania E53_Merutig E53_Imenti E53_Meruimenti 
	N288	19	B42_Sangu_Mb H16c_Yombe H42_Hunganna H11_Beembe H13_Kikunyi_1989 H131_Kisundi_Congo_Kimongo_1988 H16c_Kiyombe_DRC_1982 H16_Cilinji H16d_Ciwoyo_DRC_2012 H16_Cizobe H16_Kikongo H16b_Kindibu_2013 C34_Sakata B85_Yanzi B52_Nzebi B501_Wanzi_E B63_Ndumu B77b_Fumu B78_Wuumu 
	N289	12	B42_Sangu_Mb H16c_Yombe H42_Hunganna H11_Beembe H13_Kikunyi_1989 H131_Kisundi_Congo_Kimongo_1988 H16c_Kiyombe_DRC_1982 H16_Cilinji H16d_Ciwoyo_DRC_2012 H16_Cizobe H16_Kikongo H16b_Kindibu_2013 
	N290	2	B42_Sangu_Mb H16c_Yombe 
	N291	10	H42_Hunganna H11_Beembe H13_Kikunyi_1989 H131_Kisundi_Congo_Kimongo_1988 H16c_Kiyombe_DRC_1982 H16_Cilinji H16d_Ciwoyo_DRC_2012 H16_Cizobe H16_Kikongo H16b_Kindibu_2013 
	N292	9	H11_Beembe H13_Kikunyi_1989 H131_Kisundi_Congo_Kimongo_1988 H16c_Kiyombe_DRC_1982 H16_Cilinji H16d_Ciwoyo_DRC_2012 H16_Cizobe H16_Kikongo H16b_Kindibu_2013 
	N293	3	H11_Beembe H13_Kikunyi_1989 H131_Kisundi_Congo_Kimongo_1988 
	N294	2	H13_Kikunyi_1989 H131_Kisundi_Congo_Kimongo_1988 
	N295	6	H16c_Kiyombe_DRC_1982 H16_Cilinji H16d_Ciwoyo_DRC_2012 H16_Cizobe H16_Kikongo H16b_Kindibu_2013 
	N296	4	H16c_Kiyombe_DRC_1982 H16_Cilinji H16d_Ciwoyo_DRC_2012 H16_Cizobe 
	N297	3	H16_Cilinji H16d_Ciwoyo_DRC_2012 H16_Cizobe 
	N298	2	H16d_Ciwoyo_DRC_2012 H16_Cizobe 
	N299	2	H16_Kikongo H16b_Kindibu_2013 
	N300	7	C34_Sakata B85_Yanzi B52_Nzebi B501_Wanzi_E B63_Ndumu B77b_Fumu B78_Wuumu 
	N301	2	C34_Sakata B85_Yanzi 
	N302	5	B52_Nzebi B501_Wanzi_E B63_Ndumu B77b_Fumu B78_Wuumu 
	N303	2	B52_Nzebi B501_Wanzi_E 
	N304	3	B63_Ndumu B77b_Fumu B78_Wuumu 
	N305	2	B77b_Fumu B78_Wuumu 
	N306	115	H21a_Kimbundu L13_Kwese K31_Luyana L52_Lunda K11_Ciokwe K14_Lwena K33_Kwangali K332_Rumanyo R11_Umbundu R31_Herero R21_Kwanyama R22_Ndonga L31a_Luba-Kasai L33_Luba-Shaba D28_Holoholo D43_Nyanga M61_Lenje M42_Bemba M54_Lamba JD66_Kiha JD62_Rundi JD65_Hangaza JE25_Mkwaya JE25_Jita JE25_Kilegi JE45_Nata JE42_Gusii JE43_Kuria JE43_Kuria_Mago JE43_Kuria_Tari JE15_Luganda JE17_Gwere JE32_Luyia JE34_Samialugwe JE31_Lumasaaba JE31c_Bukusu JE23_Zinza JE21_Runyambo JE22_Haya JE13_Runyankore JE14_Rukiga F23_Sumbwa F22_Nyamwezi F21_Ntuzu F21_Sukuma F32_Nyaturucha F32_Nyaturuwil M13_Fipa M14_Rungu M15_Mambwe M25_Safwa M21_Ndali M31_Nyakyusa P31_Emakhua N21_Tumbuka_Malawi N31_Chewa S11_Shona S16_Kalanga S21_Venda K21_Lozi S31_Tswana S311_Shekgalagari S51_Tshwa S53_Tsonga S41_Xhosa S42_Zulu S44_Ndebele P13_Matumbi P21_Yao P23_Simakonde P25_Mabia G52_Ndamba N12_Ngoni G63_Bena G64_Pangwa F33_Langi G31_Zigua G23_Sambaa G24_Bondei G12_Kagulu G35_Luguru E71A_Upper_Pokomo E72a_Giryama E73_Digo G44a_Ngazija G44b_Ndzwani G41_Bajuni G42a_Amu G401_Mwani G43_Kae G42_Swahili G42d_Unguja G22_Asu G22A_North_Pare G22B_South_Pare G39_Saghala E65_Gweno E621D_Kibosho E621B_Machame E53_Meru E621C_Siha E64_Kahe E622C_Lema E622A_Kimochi E55_Kamba_Kitu E55_Kamba E55_Kamba_Mach E51_Kikuyu E54_Tharaka E53_Igoji E53_Miutini E53_Tigania E53_Merutig E53_Imenti E53_Meruimenti 
	N307	2	H21a_Kimbundu L13_Kwese 
	N308	113	K31_Luyana L52_Lunda K11_Ciokwe K14_Lwena K33_Kwangali K332_Rumanyo R11_Umbundu R31_Herero R21_Kwanyama R22_Ndonga L31a_Luba-Kasai L33_Luba-Shaba D28_Holoholo D43_Nyanga M61_Lenje M42_Bemba M54_Lamba JD66_Kiha JD62_Rundi JD65_Hangaza JE25_Mkwaya JE25_Jita JE25_Kilegi JE45_Nata JE42_Gusii JE43_Kuria JE43_Kuria_Mago JE43_Kuria_Tari JE15_Luganda JE17_Gwere JE32_Luyia JE34_Samialugwe JE31_Lumasaaba JE31c_Bukusu JE23_Zinza JE21_Runyambo JE22_Haya JE13_Runyankore JE14_Rukiga F23_Sumbwa F22_Nyamwezi F21_Ntuzu F21_Sukuma F32_Nyaturucha F32_Nyaturuwil M13_Fipa M14_Rungu M15_Mambwe M25_Safwa M21_Ndali M31_Nyakyusa P31_Emakhua N21_Tumbuka_Malawi N31_Chewa S11_Shona S16_Kalanga S21_Venda K21_Lozi S31_Tswana S311_Shekgalagari S51_Tshwa S53_Tsonga S41_Xhosa S42_Zulu S44_Ndebele P13_Matumbi P21_Yao P23_Simakonde P25_Mabia G52_Ndamba N12_Ngoni G63_Bena G64_Pangwa F33_Langi G31_Zigua G23_Sambaa G24_Bondei G12_Kagulu G35_Luguru E71A_Upper_Pokomo E72a_Giryama E73_Digo G44a_Ngazija G44b_Ndzwani G41_Bajuni G42a_Amu G401_Mwani G43_Kae G42_Swahili G42d_Unguja G22_Asu G22A_North_Pare G22B_South_Pare G39_Saghala E65_Gweno E621D_Kibosho E621B_Machame E53_Meru E621C_Siha E64_Kahe E622C_Lema E622A_Kimochi E55_Kamba_Kitu E55_Kamba E55_Kamba_Mach E51_Kikuyu E54_Tharaka E53_Igoji E53_Miutini E53_Tigania E53_Merutig E53_Imenti E53_Meruimenti 
	N309	10	K31_Luyana L52_Lunda K11_Ciokwe K14_Lwena K33_Kwangali K332_Rumanyo R11_Umbundu R31_Herero R21_Kwanyama R22_Ndonga 
	N310	9	L52_Lunda K11_Ciokwe K14_Lwena K33_Kwangali K332_Rumanyo R11_Umbundu R31_Herero R21_Kwanyama R22_Ndonga 
	N311	8	K11_Ciokwe K14_Lwena K33_Kwangali K332_Rumanyo R11_Umbundu R31_Herero R21_Kwanyama R22_Ndonga 
	N312	2	K11_Ciokwe K14_Lwena 
	N313	6	K33_Kwangali K332_Rumanyo R11_Umbundu R31_Herero R21_Kwanyama R22_Ndonga 
	N314	2	K33_Kwangali K332_Rumanyo 
	N315	4	R11_Umbundu R31_Herero R21_Kwanyama R22_Ndonga 
	N316	3	R31_Herero R21_Kwanyama R22_Ndonga 
	N317	2	R21_Kwanyama R22_Ndonga 
	N318	103	L31a_Luba-Kasai L33_Luba-Shaba D28_Holoholo D43_Nyanga M61_Lenje M42_Bemba M54_Lamba JD66_Kiha JD62_Rundi JD65_Hangaza JE25_Mkwaya JE25_Jita JE25_Kilegi JE45_Nata JE42_Gusii JE43_Kuria JE43_Kuria_Mago JE43_Kuria_Tari JE15_Luganda JE17_Gwere JE32_Luyia JE34_Samialugwe JE31_Lumasaaba JE31c_Bukusu JE23_Zinza JE21_Runyambo JE22_Haya JE13_Runyankore JE14_Rukiga F23_Sumbwa F22_Nyamwezi F21_Ntuzu F21_Sukuma F32_Nyaturucha F32_Nyaturuwil M13_Fipa M14_Rungu M15_Mambwe M25_Safwa M21_Ndali M31_Nyakyusa P31_Emakhua N21_Tumbuka_Malawi N31_Chewa S11_Shona S16_Kalanga S21_Venda K21_Lozi S31_Tswana S311_Shekgalagari S51_Tshwa S53_Tsonga S41_Xhosa S42_Zulu S44_Ndebele P13_Matumbi P21_Yao P23_Simakonde P25_Mabia G52_Ndamba N12_Ngoni G63_Bena G64_Pangwa F33_Langi G31_Zigua G23_Sambaa G24_Bondei G12_Kagulu G35_Luguru E71A_Upper_Pokomo E72a_Giryama E73_Digo G44a_Ngazija G44b_Ndzwani G41_Bajuni G42a_Amu G401_Mwani G43_Kae G42_Swahili G42d_Unguja G22_Asu G22A_North_Pare G22B_South_Pare G39_Saghala E65_Gweno E621D_Kibosho E621B_Machame E53_Meru E621C_Siha E64_Kahe E622C_Lema E622A_Kimochi E55_Kamba_Kitu E55_Kamba E55_Kamba_Mach E51_Kikuyu E54_Tharaka E53_Igoji E53_Miutini E53_Tigania E53_Merutig E53_Imenti E53_Meruimenti 
	N319	2	L31a_Luba-Kasai L33_Luba-Shaba 
	N320	101	D28_Holoholo D43_Nyanga M61_Lenje M42_Bemba M54_Lamba JD66_Kiha JD62_Rundi JD65_Hangaza JE25_Mkwaya JE25_Jita JE25_Kilegi JE45_Nata JE42_Gusii JE43_Kuria JE43_Kuria_Mago JE43_Kuria_Tari JE15_Luganda JE17_Gwere JE32_Luyia JE34_Samialugwe JE31_Lumasaaba JE31c_Bukusu JE23_Zinza JE21_Runyambo JE22_Haya JE13_Runyankore JE14_Rukiga F23_Sumbwa F22_Nyamwezi F21_Ntuzu F21_Sukuma F32_Nyaturucha F32_Nyaturuwil M13_Fipa M14_Rungu M15_Mambwe M25_Safwa M21_Ndali M31_Nyakyusa P31_Emakhua N21_Tumbuka_Malawi N31_Chewa S11_Shona S16_Kalanga S21_Venda K21_Lozi S31_Tswana S311_Shekgalagari S51_Tshwa S53_Tsonga S41_Xhosa S42_Zulu S44_Ndebele P13_Matumbi P21_Yao P23_Simakonde P25_Mabia G52_Ndamba N12_Ngoni G63_Bena G64_Pangwa F33_Langi G31_Zigua G23_Sambaa G24_Bondei G12_Kagulu G35_Luguru E71A_Upper_Pokomo E72a_Giryama E73_Digo G44a_Ngazija G44b_Ndzwani G41_Bajuni G42a_Amu G401_Mwani G43_Kae G42_Swahili G42d_Unguja G22_Asu G22A_North_Pare G22B_South_Pare G39_Saghala E65_Gweno E621D_Kibosho E621B_Machame E53_Meru E621C_Siha E64_Kahe E622C_Lema E622A_Kimochi E55_Kamba_Kitu E55_Kamba E55_Kamba_Mach E51_Kikuyu E54_Tharaka E53_Igoji E53_Miutini E53_Tigania E53_Merutig E53_Imenti E53_Meruimenti 
	N321	2	D28_Holoholo D43_Nyanga 
	N322	99	M61_Lenje M42_Bemba M54_Lamba JD66_Kiha JD62_Rundi JD65_Hangaza JE25_Mkwaya JE25_Jita JE25_Kilegi JE45_Nata JE42_Gusii JE43_Kuria JE43_Kuria_Mago JE43_Kuria_Tari JE15_Luganda JE17_Gwere JE32_Luyia JE34_Samialugwe JE31_Lumasaaba JE31c_Bukusu JE23_Zinza JE21_Runyambo JE22_Haya JE13_Runyankore JE14_Rukiga F23_Sumbwa F22_Nyamwezi F21_Ntuzu F21_Sukuma F32_Nyaturucha F32_Nyaturuwil M13_Fipa M14_Rungu M15_Mambwe M25_Safwa M21_Ndali M31_Nyakyusa P31_Emakhua N21_Tumbuka_Malawi N31_Chewa S11_Shona S16_Kalanga S21_Venda K21_Lozi S31_Tswana S311_Shekgalagari S51_Tshwa S53_Tsonga S41_Xhosa S42_Zulu S44_Ndebele P13_Matumbi P21_Yao P23_Simakonde P25_Mabia G52_Ndamba N12_Ngoni G63_Bena G64_Pangwa F33_Langi G31_Zigua G23_Sambaa G24_Bondei G12_Kagulu G35_Luguru E71A_Upper_Pokomo E72a_Giryama E73_Digo G44a_Ngazija G44b_Ndzwani G41_Bajuni G42a_Amu G401_Mwani G43_Kae G42_Swahili G42d_Unguja G22_Asu G22A_North_Pare G22B_South_Pare G39_Saghala E65_Gweno E621D_Kibosho E621B_Machame E53_Meru E621C_Siha E64_Kahe E622C_Lema E622A_Kimochi E55_Kamba_Kitu E55_Kamba E55_Kamba_Mach E51_Kikuyu E54_Tharaka E53_Igoji E53_Miutini E53_Tigania E53_Merutig E53_Imenti E53_Meruimenti 
	N323	3	M61_Lenje M42_Bemba M54_Lamba 
	N324	2	M42_Bemba M54_Lamba 
	N325	96	JD66_Kiha JD62_Rundi JD65_Hangaza JE25_Mkwaya JE25_Jita JE25_Kilegi JE45_Nata JE42_Gusii JE43_Kuria JE43_Kuria_Mago JE43_Kuria_Tari JE15_Luganda JE17_Gwere JE32_Luyia JE34_Samialugwe JE31_Lumasaaba JE31c_Bukusu JE23_Zinza JE21_Runyambo JE22_Haya JE13_Runyankore JE14_Rukiga F23_Sumbwa F22_Nyamwezi F21_Ntuzu F21_Sukuma F32_Nyaturucha F32_Nyaturuwil M13_Fipa M14_Rungu M15_Mambwe M25_Safwa M21_Ndali M31_Nyakyusa P31_Emakhua N21_Tumbuka_Malawi N31_Chewa S11_Shona S16_Kalanga S21_Venda K21_Lozi S31_Tswana S311_Shekgalagari S51_Tshwa S53_Tsonga S41_Xhosa S42_Zulu S44_Ndebele P13_Matumbi P21_Yao P23_Simakonde P25_Mabia G52_Ndamba N12_Ngoni G63_Bena G64_Pangwa F33_Langi G31_Zigua G23_Sambaa G24_Bondei G12_Kagulu G35_Luguru E71A_Upper_Pokomo E72a_Giryama E73_Digo G44a_Ngazija G44b_Ndzwani G41_Bajuni G42a_Amu G401_Mwani G43_Kae G42_Swahili G42d_Unguja G22_Asu G22A_North_Pare G22B_South_Pare G39_Saghala E65_Gweno E621D_Kibosho E621B_Machame E53_Meru E621C_Siha E64_Kahe E622C_Lema E622A_Kimochi E55_Kamba_Kitu E55_Kamba E55_Kamba_Mach E51_Kikuyu E54_Tharaka E53_Igoji E53_Miutini E53_Tigania E53_Merutig E53_Imenti E53_Meruimenti 
	N326	22	JD66_Kiha JD62_Rundi JD65_Hangaza JE25_Mkwaya JE25_Jita JE25_Kilegi JE45_Nata JE42_Gusii JE43_Kuria JE43_Kuria_Mago JE43_Kuria_Tari JE15_Luganda JE17_Gwere JE32_Luyia JE34_Samialugwe JE31_Lumasaaba JE31c_Bukusu JE23_Zinza JE21_Runyambo JE22_Haya JE13_Runyankore JE14_Rukiga 
	N327	3	JD66_Kiha JD62_Rundi JD65_Hangaza 
	N328	2	JD62_Rundi JD65_Hangaza 
	N329	19	JE25_Mkwaya JE25_Jita JE25_Kilegi JE45_Nata JE42_Gusii JE43_Kuria JE43_Kuria_Mago JE43_Kuria_Tari JE15_Luganda JE17_Gwere JE32_Luyia JE34_Samialugwe JE31_Lumasaaba JE31c_Bukusu JE23_Zinza JE21_Runyambo JE22_Haya JE13_Runyankore JE14_Rukiga 
	N330	8	JE25_Mkwaya JE25_Jita JE25_Kilegi JE45_Nata JE42_Gusii JE43_Kuria JE43_Kuria_Mago JE43_Kuria_Tari 
	N331	3	JE25_Mkwaya JE25_Jita JE25_Kilegi 
	N332	2	JE25_Jita JE25_Kilegi 
	N333	5	JE45_Nata JE42_Gusii JE43_Kuria JE43_Kuria_Mago JE43_Kuria_Tari 
	N334	4	JE42_Gusii JE43_Kuria JE43_Kuria_Mago JE43_Kuria_Tari 
	N335	3	JE43_Kuria JE43_Kuria_Mago JE43_Kuria_Tari 
	N336	2	JE43_Kuria_Mago JE43_Kuria_Tari 
	N337	11	JE15_Luganda JE17_Gwere JE32_Luyia JE34_Samialugwe JE31_Lumasaaba JE31c_Bukusu JE23_Zinza JE21_Runyambo JE22_Haya JE13_Runyankore JE14_Rukiga 
	N338	6	JE15_Luganda JE17_Gwere JE32_Luyia JE34_Samialugwe JE31_Lumasaaba JE31c_Bukusu 
	N339	2	JE15_Luganda JE17_Gwere 
	N340	4	JE32_Luyia JE34_Samialugwe JE31_Lumasaaba JE31c_Bukusu 
	N341	3	JE34_Samialugwe JE31_Lumasaaba JE31c_Bukusu 
	N342	2	JE31_Lumasaaba JE31c_Bukusu 
	N343	5	JE23_Zinza JE21_Runyambo JE22_Haya JE13_Runyankore JE14_Rukiga 
	N344	4	JE21_Runyambo JE22_Haya JE13_Runyankore JE14_Rukiga 
	N345	2	JE21_Runyambo JE22_Haya 
	N346	2	JE13_Runyankore JE14_Rukiga 
	N347	74	F23_Sumbwa F22_Nyamwezi F21_Ntuzu F21_Sukuma F32_Nyaturucha F32_Nyaturuwil M13_Fipa M14_Rungu M15_Mambwe M25_Safwa M21_Ndali M31_Nyakyusa P31_Emakhua N21_Tumbuka_Malawi N31_Chewa S11_Shona S16_Kalanga S21_Venda K21_Lozi S31_Tswana S311_Shekgalagari S51_Tshwa S53_Tsonga S41_Xhosa S42_Zulu S44_Ndebele P13_Matumbi P21_Yao P23_Simakonde P25_Mabia G52_Ndamba N12_Ngoni G63_Bena G64_Pangwa F33_Langi G31_Zigua G23_Sambaa G24_Bondei G12_Kagulu G35_Luguru E71A_Upper_Pokomo E72a_Giryama E73_Digo G44a_Ngazija G44b_Ndzwani G41_Bajuni G42a_Amu G401_Mwani G43_Kae G42_Swahili G42d_Unguja G22_Asu G22A_North_Pare G22B_South_Pare G39_Saghala E65_Gweno E621D_Kibosho E621B_Machame E53_Meru E621C_Siha E64_Kahe E622C_Lema E622A_Kimochi E55_Kamba_Kitu E55_Kamba E55_Kamba_Mach E51_Kikuyu E54_Tharaka E53_Igoji E53_Miutini E53_Tigania E53_Merutig E53_Imenti E53_Meruimenti 
	N348	12	F23_Sumbwa F22_Nyamwezi F21_Ntuzu F21_Sukuma F32_Nyaturucha F32_Nyaturuwil M13_Fipa M14_Rungu M15_Mambwe M25_Safwa M21_Ndali M31_Nyakyusa 
	N349	6	F23_Sumbwa F22_Nyamwezi F21_Ntuzu F21_Sukuma F32_Nyaturucha F32_Nyaturuwil 
	N350	5	F22_Nyamwezi F21_Ntuzu F21_Sukuma F32_Nyaturucha F32_Nyaturuwil 
	N351	3	F22_Nyamwezi F21_Ntuzu F21_Sukuma 
	N352	2	F21_Ntuzu F21_Sukuma 
	N353	2	F32_Nyaturucha F32_Nyaturuwil 
	N354	6	M13_Fipa M14_Rungu M15_Mambwe M25_Safwa M21_Ndali M31_Nyakyusa 
	N355	3	M13_Fipa M14_Rungu M15_Mambwe 
	N356	2	M14_Rungu M15_Mambwe 
	N357	3	M25_Safwa M21_Ndali M31_Nyakyusa 
	N358	2	M21_Ndali M31_Nyakyusa 
	N359	62	P31_Emakhua N21_Tumbuka_Malawi N31_Chewa S11_Shona S16_Kalanga S21_Venda K21_Lozi S31_Tswana S311_Shekgalagari S51_Tshwa S53_Tsonga S41_Xhosa S42_Zulu S44_Ndebele P13_Matumbi P21_Yao P23_Simakonde P25_Mabia G52_Ndamba N12_Ngoni G63_Bena G64_Pangwa F33_Langi G31_Zigua G23_Sambaa G24_Bondei G12_Kagulu G35_Luguru E71A_Upper_Pokomo E72a_Giryama E73_Digo G44a_Ngazija G44b_Ndzwani G41_Bajuni G42a_Amu G401_Mwani G43_Kae G42_Swahili G42d_Unguja G22_Asu G22A_North_Pare G22B_South_Pare G39_Saghala E65_Gweno E621D_Kibosho E621B_Machame E53_Meru E621C_Siha E64_Kahe E622C_Lema E622A_Kimochi E55_Kamba_Kitu E55_Kamba E55_Kamba_Mach E51_Kikuyu E54_Tharaka E53_Igoji E53_Miutini E53_Tigania E53_Merutig E53_Imenti E53_Meruimenti 
	N360	22	P31_Emakhua N21_Tumbuka_Malawi N31_Chewa S11_Shona S16_Kalanga S21_Venda K21_Lozi S31_Tswana S311_Shekgalagari S51_Tshwa S53_Tsonga S41_Xhosa S42_Zulu S44_Ndebele P13_Matumbi P21_Yao P23_Simakonde P25_Mabia G52_Ndamba N12_Ngoni G63_Bena G64_Pangwa 
	N361	14	P31_Emakhua N21_Tumbuka_Malawi N31_Chewa S11_Shona S16_Kalanga S21_Venda K21_Lozi S31_Tswana S311_Shekgalagari S51_Tshwa S53_Tsonga S41_Xhosa S42_Zulu S44_Ndebele 
	N362	3	P31_Emakhua N21_Tumbuka_Malawi N31_Chewa 
	N363	2	N21_Tumbuka_Malawi N31_Chewa 
	N364	11	S11_Shona S16_Kalanga S21_Venda K21_Lozi S31_Tswana S311_Shekgalagari S51_Tshwa S53_Tsonga S41_Xhosa S42_Zulu S44_Ndebele 
	N365	2	S11_Shona S16_Kalanga 
	N366	9	S21_Venda K21_Lozi S31_Tswana S311_Shekgalagari S51_Tshwa S53_Tsonga S41_Xhosa S42_Zulu S44_Ndebele 
	N367	8	K21_Lozi S31_Tswana S311_Shekgalagari S51_Tshwa S53_Tsonga S41_Xhosa S42_Zulu S44_Ndebele 
	N368	3	K21_Lozi S31_Tswana S311_Shekgalagari 
	N369	2	S31_Tswana S311_Shekgalagari 
	N370	5	S51_Tshwa S53_Tsonga S41_Xhosa S42_Zulu S44_Ndebele 
	N371	2	S51_Tshwa S53_Tsonga 
	N372	3	S41_Xhosa S42_Zulu S44_Ndebele 
	N373	2	S42_Zulu S44_Ndebele 
	N374	8	P13_Matumbi P21_Yao P23_Simakonde P25_Mabia G52_Ndamba N12_Ngoni G63_Bena G64_Pangwa 
	N375	4	P13_Matumbi P21_Yao P23_Simakonde P25_Mabia 
	N376	3	P21_Yao P23_Simakonde P25_Mabia 
	N377	2	P23_Simakonde P25_Mabia 
	N378	4	G52_Ndamba N12_Ngoni G63_Bena G64_Pangwa 
	N379	3	N12_Ngoni G63_Bena G64_Pangwa 
	N380	2	G63_Bena G64_Pangwa 
	N381	40	F33_Langi G31_Zigua G23_Sambaa G24_Bondei G12_Kagulu G35_Luguru E71A_Upper_Pokomo E72a_Giryama E73_Digo G44a_Ngazija G44b_Ndzwani G41_Bajuni G42a_Amu G401_Mwani G43_Kae G42_Swahili G42d_Unguja G22_Asu G22A_North_Pare G22B_South_Pare G39_Saghala E65_Gweno E621D_Kibosho E621B_Machame E53_Meru E621C_Siha E64_Kahe E622C_Lema E622A_Kimochi E55_Kamba_Kitu E55_Kamba E55_Kamba_Mach E51_Kikuyu E54_Tharaka E53_Igoji E53_Miutini E53_Tigania E53_Merutig E53_Imenti E53_Meruimenti 
	N382	39	G31_Zigua G23_Sambaa G24_Bondei G12_Kagulu G35_Luguru E71A_Upper_Pokomo E72a_Giryama E73_Digo G44a_Ngazija G44b_Ndzwani G41_Bajuni G42a_Amu G401_Mwani G43_Kae G42_Swahili G42d_Unguja G22_Asu G22A_North_Pare G22B_South_Pare G39_Saghala E65_Gweno E621D_Kibosho E621B_Machame E53_Meru E621C_Siha E64_Kahe E622C_Lema E622A_Kimochi E55_Kamba_Kitu E55_Kamba E55_Kamba_Mach E51_Kikuyu E54_Tharaka E53_Igoji E53_Miutini E53_Tigania E53_Merutig E53_Imenti E53_Meruimenti 
	N383	5	G31_Zigua G23_Sambaa G24_Bondei G12_Kagulu G35_Luguru 
	N384	3	G31_Zigua G23_Sambaa G24_Bondei 
	N385	2	G23_Sambaa G24_Bondei 
	N386	2	G12_Kagulu G35_Luguru 
	N387	34	E71A_Upper_Pokomo E72a_Giryama E73_Digo G44a_Ngazija G44b_Ndzwani G41_Bajuni G42a_Amu G401_Mwani G43_Kae G42_Swahili G42d_Unguja G22_Asu G22A_North_Pare G22B_South_Pare G39_Saghala E65_Gweno E621D_Kibosho E621B_Machame E53_Meru E621C_Siha E64_Kahe E622C_Lema E622A_Kimochi E55_Kamba_Kitu E55_Kamba E55_Kamba_Mach E51_Kikuyu E54_Tharaka E53_Igoji E53_Miutini E53_Tigania E53_Merutig E53_Imenti E53_Meruimenti 
	N388	11	E71A_Upper_Pokomo E72a_Giryama E73_Digo G44a_Ngazija G44b_Ndzwani G41_Bajuni G42a_Amu G401_Mwani G43_Kae G42_Swahili G42d_Unguja 
	N389	3	E71A_Upper_Pokomo E72a_Giryama E73_Digo 
	N390	2	E72a_Giryama E73_Digo 
	N391	8	G44a_Ngazija G44b_Ndzwani G41_Bajuni G42a_Amu G401_Mwani G43_Kae G42_Swahili G42d_Unguja 
	N392	2	G44a_Ngazija G44b_Ndzwani 
	N393	6	G41_Bajuni G42a_Amu G401_Mwani G43_Kae G42_Swahili G42d_Unguja 
	N394	2	G41_Bajuni G42a_Amu 
	N395	4	G401_Mwani G43_Kae G42_Swahili G42d_Unguja 
	N396	3	G43_Kae G42_Swahili G42d_Unguja 
	N397	2	G42_Swahili G42d_Unguja 
	N398	23	G22_Asu G22A_North_Pare G22B_South_Pare G39_Saghala E65_Gweno E621D_Kibosho E621B_Machame E53_Meru E621C_Siha E64_Kahe E622C_Lema E622A_Kimochi E55_Kamba_Kitu E55_Kamba E55_Kamba_Mach E51_Kikuyu E54_Tharaka E53_Igoji E53_Miutini E53_Tigania E53_Merutig E53_Imenti E53_Meruimenti 
	N399	3	G22_Asu G22A_North_Pare G22B_South_Pare 
	N400	2	G22A_North_Pare G22B_South_Pare 
	N401	20	G39_Saghala E65_Gweno E621D_Kibosho E621B_Machame E53_Meru E621C_Siha E64_Kahe E622C_Lema E622A_Kimochi E55_Kamba_Kitu E55_Kamba E55_Kamba_Mach E51_Kikuyu E54_Tharaka E53_Igoji E53_Miutini E53_Tigania E53_Merutig E53_Imenti E53_Meruimenti 
	N402	19	E65_Gweno E621D_Kibosho E621B_Machame E53_Meru E621C_Siha E64_Kahe E622C_Lema E622A_Kimochi E55_Kamba_Kitu E55_Kamba E55_Kamba_Mach E51_Kikuyu E54_Tharaka E53_Igoji E53_Miutini E53_Tigania E53_Merutig E53_Imenti E53_Meruimenti 
	N403	8	E65_Gweno E621D_Kibosho E621B_Machame E53_Meru E621C_Siha E64_Kahe E622C_Lema E622A_Kimochi 
	N404	7	E621D_Kibosho E621B_Machame E53_Meru E621C_Siha E64_Kahe E622C_Lema E622A_Kimochi 
	N405	4	E621D_Kibosho E621B_Machame E53_Meru E621C_Siha 
	N406	3	E621B_Machame E53_Meru E621C_Siha 
	N407	2	E53_Meru E621C_Siha 
	N408	3	E64_Kahe E622C_Lema E622A_Kimochi 
	N409	2	E622C_Lema E622A_Kimochi 
	N410	11	E55_Kamba_Kitu E55_Kamba E55_Kamba_Mach E51_Kikuyu E54_Tharaka E53_Igoji E53_Miutini E53_Tigania E53_Merutig E53_Imenti E53_Meruimenti 
	N411	3	E55_Kamba_Kitu E55_Kamba E55_Kamba_Mach 
	N412	2	E55_Kamba E55_Kamba_Mach 
	N413	8	E51_Kikuyu E54_Tharaka E53_Igoji E53_Miutini E53_Tigania E53_Merutig E53_Imenti E53_Meruimenti 
	N414	7	E54_Tharaka E53_Igoji E53_Miutini E53_Tigania E53_Merutig E53_Imenti E53_Meruimenti 
	N415	6	E53_Igoji E53_Miutini E53_Tigania E53_Merutig E53_Imenti E53_Meruimenti 
	N416	2	E53_Igoji E53_Miutini 
	N417	4	E53_Tigania E53_Merutig E53_Imenti E53_Meruimenti 
	N418	2	E53_Tigania E53_Merutig 
	N419	2	E53_Imenti E53_Meruimenti 
Load Model:                      ../../results/BayesTraitsOutput/AncestralStateReconstruction/Anc_Tones_SIM2_continuous_models.bin
Estimating values for taxa and Sites
	A212                1 
	A213                1 
	A214                1 
	A215                1 
	A216                1 
	A217                1 
	A218                1 
	A219                1 
	A220                1 
	A221                1 
	A222                1 
	A223                1 
	A224                1 
	A225                1 
	A226                1 
	A227                1 
	A228                1 
	A229                1 
	A230                1 
	A231                1 
	A232                1 
	A233                1 
	A234                1 
	A235                1 
	A236                1 
	A237                1 
	A238                1 
	A239                1 
	A240                1 
	A241                1 
	A242                1 
	A243                1 
	A244                1 
	A245                1 
	A246                1 
	A247                1 
	A248                1 
	A249                1 
	A250                1 
	A251                1 
	A252                1 
	A253                1 
	A254                1 
	A255                1 
	A256                1 
	A257                1 
	A258                1 
	A259                1 
	A260                1 
	A261                1 
	A262                1 
	A263                1 
	A264                1 
	A265                1 
	A266                1 
	A267                1 
	A268                1 
	A269                1 
	A270                1 
	A271                1 
	A272                1 
	A273                1 
	A274                1 
	A275                1 
	A276                1 
	A277                1 
	A278                1 
	A279                1 
	A280                1 
	A281                1 
	A282                1 
	A283                1 
	A284                1 
	A285                1 
	A286                1 
	A287                1 
	A288                1 
	A289                1 
	A290                1 
	A291                1 
	A292                1 
	A293                1 
	A294                1 
	A295                1 
	A296                1 
	A297                1 
	A298                1 
	A299                1 
	A300                1 
	A301                1 
	A302                1 
	A303                1 
	A304                1 
	A305                1 
	A306                1 
	A307                1 
	A308                1 
	A309                1 
	A310                1 
	A311                1 
	A312                1 
	A313                1 
	A314                1 
	A315                1 
	A316                1 
	A317                1 
	A318                1 
	A319                1 
	A320                1 
	A321                1 
	A322                1 
	A323                1 
	A324                1 
	A325                1 
	A326                1 
	A327                1 
	A328                1 
	A329                1 
	A330                1 
	A331                1 
	A332                1 
	A333                1 
	A334                1 
	A335                1 
	A336                1 
	A337                1 
	A338                1 
	A339                1 
	A340                1 
	A341                1 
	A342                1 
	A343                1 
	A344                1 
	A345                1 
	A346                1 
	A347                1 
	A348                1 
	A349                1 
	A350                1 
	A351                1 
	A352                1 
	A353                1 
	A354                1 
	A355                1 
	A356                1 
	A357                1 
	A358                1 
	A359                1 
	A360                1 
	A361                1 
	A362                1 
	A363                1 
	A364                1 
	A365                1 
	A366                1 
	A367                1 
	A368                1 
	A369                1 
	A370                1 
	A371                1 
	A372                1 
	A373                1 
	A374                1 
	A375                1 
	A376                1 
	A377                1 
	A378                1 
	A379                1 
	A380                1 
	A381                1 
	A382                1 
	A383                1 
	A384                1 
	A385                1 
	A386                1 
	A387                1 
	A388                1 
	A389                1 
	A390                1 
	A391                1 
	A392                1 
	A393                1 
	A394                1 
	A395                1 
	A396                1 
	A397                1 
	A398                1 
	A399                1 
	A400                1 
	A401                1 
	A402                1 
	A403                1 
	A404                1 
	A405                1 
	A406                1 
	A407                1 
	A408                1 
	A409                1 
	A410                1 
	A411                1 
	A412                1 
	A413                1 
	A414                1 
	A415                1 
	A416                1 
	A417                1 
	A418                1 
	A419                1 
Restrictions:
    alpha-1                      None
Prior Information:
    Priors
        alpha-1 - uniform 0.00 12.00 
        AncState-1 - uniform -100.00 100.00 
Tree Information
     Trees:                      1
     Taxa:                       419
     Sites:                      1
Iteration	Lh	Tree No	Model No	Alpha 1	Sigma^2 1 	Est A212 - 1	Est A213 - 1	Est A214 - 1	Est A215 - 1	Est A216 - 1	Est A217 - 1	Est A218 - 1	Est A219 - 1	Est A220 - 1	Est A221 - 1	Est A222 - 1	Est A223 - 1	Est A224 - 1	Est A225 - 1	Est A226 - 1	Est A227 - 1	Est A228 - 1	Est A229 - 1	Est A230 - 1	Est A231 - 1	Est A232 - 1	Est A233 - 1	Est A234 - 1	Est A235 - 1	Est A236 - 1	Est A237 - 1	Est A238 - 1	Est A239 - 1	Est A240 - 1	Est A241 - 1	Est A242 - 1	Est A243 - 1	Est A244 - 1	Est A245 - 1	Est A246 - 1	Est A247 - 1	Est A248 - 1	Est A249 - 1	Est A250 - 1	Est A251 - 1	Est A252 - 1	Est A253 - 1	Est A254 - 1	Est A255 - 1	Est A256 - 1	Est A257 - 1	Est A258 - 1	Est A259 - 1	Est A260 - 1	Est A261 - 1	Est A262 - 1	Est A263 - 1	Est A264 - 1	Est A265 - 1	Est A266 - 1	Est A267 - 1	Est A268 - 1	Est A269 - 1	Est A270 - 1	Est A271 - 1	Est A272 - 1	Est A273 - 1	Est A274 - 1	Est A275 - 1	Est A276 - 1	Est A277 - 1	Est A278 - 1	Est A279 - 1	Est A280 - 1	Est A281 - 1	Est A282 - 1	Est A283 - 1	Est A284 - 1	Est A285 - 1	Est A286 - 1	Est A287 - 1	Est A288 - 1	Est A289 - 1	Est A290 - 1	Est A291 - 1	Est A292 - 1	Est A293 - 1	Est A294 - 1	Est A295 - 1	Est A296 - 1	Est A297 - 1	Est A298 - 1	Est A299 - 1	Est A300 - 1	Est A301 - 1	Est A302 - 1	Est A303 - 1	Est A304 - 1	Est A305 - 1	Est A306 - 1	Est A307 - 1	Est A308 - 1	Est A309 - 1	Est A310 - 1	Est A311 - 1	Est A312 - 1	Est A313 - 1	Est A314 - 1	Est A315 - 1	Est A316 - 1	Est A317 - 1	Est A318 - 1	Est A319 - 1	Est A320 - 1	Est A321 - 1	Est A322 - 1	Est A323 - 1	Est A324 - 1	Est A325 - 1	Est A326 - 1	Est A327 - 1	Est A328 - 1	Est A329 - 1	Est A330 - 1	Est A331 - 1	Est A332 - 1	Est A333 - 1	Est A334 - 1	Est A335 - 1	Est A336 - 1	Est A337 - 1	Est A338 - 1	Est A339 - 1	Est A340 - 1	Est A341 - 1	Est A342 - 1	Est A343 - 1	Est A344 - 1	Est A345 - 1	Est A346 - 1	Est A347 - 1	Est A348 - 1	Est A349 - 1	Est A350 - 1	Est A351 - 1	Est A352 - 1	Est A353 - 1	Est A354 - 1	Est A355 - 1	Est A356 - 1	Est A357 - 1	Est A358 - 1	Est A359 - 1	Est A360 - 1	Est A361 - 1	Est A362 - 1	Est A363 - 1	Est A364 - 1	Est A365 - 1	Est A366 - 1	Est A367 - 1	Est A368 - 1	Est A369 - 1	Est A370 - 1	Est A371 - 1	Est A372 - 1	Est A373 - 1	Est A374 - 1	Est A375 - 1	Est A376 - 1	Est A377 - 1	Est A378 - 1	Est A379 - 1	Est A380 - 1	Est A381 - 1	Est A382 - 1	Est A383 - 1	Est A384 - 1	Est A385 - 1	Est A386 - 1	Est A387 - 1	Est A388 - 1	Est A389 - 1	Est A390 - 1	Est A391 - 1	Est A392 - 1	Est A393 - 1	Est A394 - 1	Est A395 - 1	Est A396 - 1	Est A397 - 1	Est A398 - 1	Est A399 - 1	Est A400 - 1	Est A401 - 1	Est A402 - 1	Est A403 - 1	Est A404 - 1	Est A405 - 1	Est A406 - 1	Est A407 - 1	Est A408 - 1	Est A409 - 1	Est A410 - 1	Est A411 - 1	Est A412 - 1	Est A413 - 1	Est A414 - 1	Est A415 - 1	Est A416 - 1	Est A417 - 1	Est A418 - 1	Est A419 - 1	
1001000	-609.319747	1	981	1.997478316630	261.337801039463	1.531508614604	0.662179503220	-1.217495375244	0.565973748245	0.843205738153	-0.747308356217	-0.232948553226	3.796185974119	1.861861952014	2.915720854431	2.475156249412	1.408967277246	2.207201118576	1.217529658696	1.328907843163	1.711630409378	1.470286386768	2.624569527418	2.885232892863	1.991161339626	2.513455635184	2.735486840631	1.710190665927	1.047755903758	1.612936295267	1.828788743584	2.427615381559	2.677191466745	3.572105154835	4.210743373685	5.529823665129	6.036051941013	3.124503597372	4.699628699663	3.604350480275	2.869151418025	3.057632191588	1.869168312911	0.844542472809	2.893091469960	1.638766598687	1.238442546892	4.190348482448	1.163537771613	1.721906341009	2.162852884206	2.658604294556	1.998202436927	3.708114535169	1.616452939727	3.708314751874	4.116294964835	1.817017779405	1.446442272252	1.653243669825	1.691349424736	2.895265078979	4.406383031587	2.867837733158	3.084543238964	3.257685472933	3.433103596641	4.733662658766	5.314996637149	3.436063981997	2.233695397658	2.742646602221	2.515140458225	3.031883238013	2.455802006377	3.283476627456	1.922418046501	2.461418378579	0.986771542273	2.946208105403	2.431597978993	4.362825452608	2.823797564469	4.681645400250	2.327401138797	1.848467947923	1.732688553151	1.481494361551	1.889787931915	1.810356618357	1.381053693313	1.008240227485	1.670287683678	5.455301194176	4.019983185879	4.560991873932	3.825215703841	5.906162167513	5.024967423432	3.068444292998	3.233967593919	2.667217816504	-0.244864679052	-0.567329968636	-1.191442379485	0.734855506368	1.560490572731	1.315623392240	-0.267601283771	-0.654760278809	-0.484612812715	1.865161574433	0.926219554161	1.266441912656	-0.939239051420	1.211429661133	1.716200070119	1.698841050540	1.234424361613	1.691942617730	0.624717629663	-0.408871613882	1.206821840658	0.686018446595	1.047486810131	0.351975120098	1.790260704776	1.075866280497	0.775153391541	0.541056583928	0.698127684492	2.526711257006	1.893420226842	0.852410863605	0.162641387422	0.440212734952	3.014301157968	3.452839772506	2.862546053069	5.736038186526	1.265023420039	2.526810269674	0.914167857710	1.611094727821	0.976726593287	0.302941315623	0.429110249631	0.690070504906	0.507519812613	-0.004826573644	-0.498661414486	0.147728854460	1.826106477106	2.507318390852	2.168502674021	2.571337159795	2.414879894834	1.110020097399	1.047475114737	1.442511997782	1.505970299014	0.683682106661	0.861352719651	1.765475660339	1.079759356707	1.954078253450	1.938947382638	4.250650248827	5.862796461156	6.265520041439	8.461448974775	2.743059920269	4.112442004487	3.765440781879	1.684406531187	2.001843074717	1.502267645761	0.627069433681	1.868551923070	2.017829456415	2.945518256984	4.308692460796	3.816111489838	3.455325870745	5.161561574068	10.727544376993	2.924760373626	1.722714759751	3.185916371806	2.768438282701	2.650708227091	2.659387701379	1.695300072178	1.260005037756	2.528812890796	1.431833713357	0.275482649490	1.557506434727	1.375174852629	0.563850092153	0.483863619991	1.414428683345	2.199820006954	0.137197464330	2.415301729322	3.022407686951	0.319005159137	0.599363172243	0.055895874443	0.091987463440	0.370776680532	0.738886006878	0.371809071850	
1002000	-615.616587	1	972	1.998657834605	269.311942038892	1.408463553589	0.908197569452	-1.584979319761	0.849540474401	1.331750127295	0.133278820982	0.965883869279	3.876165216554	1.699296969584	2.473205050705	2.351810082708	1.416495138011	0.968651065655	1.252109422089	1.429781123631	1.520632024109	1.132689077721	2.085028476948	2.632311389794	1.981688467953	2.641003058340	3.030679069989	2.587397103257	1.171382042306	1.974963793888	2.106891191005	2.687213869810	2.696013664847	3.703560820559	3.339124761494	4.643967151163	4.712375711655	2.801851774256	4.980098319987	4.060306155323	3.501246582442	3.242328727510	2.516821628546	1.344026361559	3.597345083230	2.257942979714	1.904351218830	3.747806238800	2.007185683112	2.553412682136	1.985131652657	3.044426635964	2.202947435430	3.721226757238	1.513703228515	3.800027844083	4.340451566929	1.834681937972	1.528273129037	1.981436722086	1.906278745716	3.271406394040	4.687884968406	3.209272329861	4.750838549365	1.023353877497	3.871001513370	4.432330498100	4.034544438849	4.028907198809	3.105462307705	2.240586167818	3.502076131701	4.101195149354	2.424597650132	4.080500902559	3.914252127306	2.446915418237	1.811452631359	3.240332414393	2.951495661208	3.733417383905	1.852608426245	3.406871733849	1.676712235843	1.982723143575	1.990679698929	1.530694325512	1.773748481832	1.576396614891	0.820978757694	0.643661171082	1.711503784056	4.744193773116	3.438454504596	3.630379052809	3.143838994897	5.192831502955	3.965809265280	3.261791060569	4.477091016824	2.768430164893	-0.709393661074	-1.151257276652	-1.734478501162	-0.072047481182	1.554701382062	0.471579270677	0.207245347831	0.101354241670	0.335911981923	1.686798732809	1.424664740935	1.415011779916	-0.704240157156	1.331358430970	1.708258792367	1.112858767948	1.364857115015	1.795272091808	1.235913423165	-0.142164895039	1.520414401175	1.149130137582	0.748156177281	-0.058882011011	1.596667674511	1.272409303209	0.427026196696	0.161233042057	1.249681934288	2.984820195389	1.776880427719	1.023549899562	0.387889846669	0.645130323284	3.510902218481	3.908355813360	3.222296260071	5.616188850436	1.414059357606	2.407225921215	1.140173735756	1.731322753590	1.166698208768	0.258097236406	0.475126340477	0.656009473442	0.396288810517	0.050292770942	-0.279997398861	0.021841440975	2.009155186630	2.503110985736	2.259790601442	2.777002762867	2.335261338027	1.028388607642	1.323818121944	1.642190320123	1.412900213199	0.361867866608	0.784726143053	1.473107343791	1.244261779832	1.941893242973	1.911692921707	4.790521629461	7.001099167670	6.797737544175	9.154606704677	3.175886526580	4.548810275397	4.200086810244	1.817476827132	1.967209248718	1.916753463644	1.018823010775	1.683414024026	2.088855295675	3.057837520369	4.867687031694	4.248463860025	3.481749107923	5.859975469493	10.219051372246	3.431597616319	1.698880699782	3.247398336000	2.653942880468	2.989010220849	2.791472396144	1.366807510691	1.059612852724	2.798169214136	1.571543112630	0.348984601978	2.037955921682	1.714928800826	0.649543489615	0.854976347619	2.011856098035	2.017827821635	0.487331638479	1.820484323453	2.373094756055	0.561269918172	0.693061431535	0.361273457950	0.648171273628	0.901162807394	0.688432386411	0.847168309596	
1003000	-626.049803	1	318	1.999890548516	283.063398992003	0.597338068754	-0.089082666261	-3.577306081987	-0.683883079854	1.456997044547	0.429990808567	1.226799237014	3.583171853148	0.641821120458	1.399867504940	1.334964882362	0.759066382278	-0.118674832757	1.172988888695	1.212784529602	1.969139159888	2.190691349787	1.594466558755	2.036577566111	1.365276008584	2.629207976409	2.997818606657	2.696484815816	1.261543137577	1.678030054259	1.935471918035	2.104687453015	2.369818409891	3.555686202957	3.856597675149	5.727624373512	6.226428129081	2.236543498057	4.056269692187	2.733133969525	2.219886466464	3.026542478359	2.370880701939	0.820659656264	3.152531278198	1.642916504884	1.372902199478	3.701308792343	1.670158493526	1.826794970663	1.591661009842	2.802984480024	1.680962381829	3.502096008386	1.494606389930	3.333998922309	3.656044912836	1.861996686587	1.711346253509	2.043986586818	2.190733113791	2.515681177925	3.432521909177	2.280127854103	2.503360326007	0.945038051398	2.982776936814	3.751884007604	3.695115140376	3.071316707271	2.839438548375	1.846188996090	2.950950314352	4.326863638876	2.366788383697	3.391593737923	3.070856348076	2.205872149297	1.646960353421	3.078045786939	2.274399033226	3.703604826462	1.874920175818	2.939584445006	1.833272216451	1.940579316958	1.410707720781	0.784550434154	1.648996841212	1.277833837119	0.797713924494	0.725222744236	1.730592384994	5.206575293250	3.609606027865	4.399072266286	3.511538891436	5.487074409325	4.559468795245	2.602150815740	1.194116221805	2.072303420037	-0.473093021468	-0.758662152418	-1.427128646316	-0.048485242652	1.717293958658	1.023293558053	0.850734424940	-0.164962009741	0.427763281432	1.203372766910	1.563097542942	1.261046955325	-0.636326660957	1.143612733764	2.576194361319	1.102730793759	1.075939639114	1.370329381074	0.336578009253	-0.441632557864	1.130044440073	0.496538224456	-0.574261623788	-1.711789991407	0.822389469321	0.447642506353	0.202753362950	-0.341697776233	1.683370594380	3.526677054358	1.999891386948	1.552168601886	0.805081899059	0.237666291284	3.601429174555	3.582096711595	3.574623026418	4.589329435939	1.375140502111	2.705239160672	1.680464912709	2.159297120831	1.345502760435	0.814628925053	0.988736222930	0.838823652247	-0.050055955485	0.123133013425	-0.227208895330	-0.528545287706	2.157508515784	2.613169975382	1.943294996739	2.311331788747	2.155700351328	0.963609401269	0.893507050641	1.377356113498	1.424600990337	0.042834955299	0.085242757480	2.243494592143	2.028915323942	2.605234767833	2.361614362486	4.490922764754	5.918553684747	5.981284178784	8.171624972002	2.801775535089	3.792664374169	3.410626444829	2.394168183708	2.334422449691	1.762675097419	0.992924824817	1.711949415601	1.449353551237	3.080936899451	4.760010279156	3.964570025344	3.096030041900	5.971606727493	9.559331410032	3.688695065351	1.683650219459	3.373685510675	2.476584087987	2.887369571006	2.948467969190	1.519553213351	1.157377362884	2.724456268743	1.751285980130	0.723240007165	2.365794906729	2.447722831752	1.377440093713	1.460624588151	2.306300873916	2.185850454734	0.236900601613	1.871336041721	1.848965638068	0.680329800014	0.724442855025	-0.006077536158	-0.131997682241	0.553288216649	0.414172862105	0.702363205303	
1004000	-620.902549	1	595	1.994199672729	276.193488559885	1.131664812896	0.408278595877	-2.697977661955	-0.150581694642	2.335108698741	0.829321485729	1.204644767345	4.642897257575	1.426319755518	1.679199181195	1.728229186605	0.711779969690	-0.000284098645	0.700025655020	1.255061335465	1.570797571992	1.846812715202	2.460582903109	2.535528096163	2.550998846724	2.916248031442	2.863414268626	3.068525771619	1.967714637397	1.755751271832	2.207734777278	2.138710439397	2.543510054202	4.764561814826	4.261859188304	6.382412172031	6.516682190021	3.272078522852	5.148421243634	4.061235712709	3.840786633139	3.992725690624	2.974736614879	1.087296688097	3.817708044516	2.415664584764	2.458363732275	4.066995831606	2.247400556668	1.408338614929	2.119367716419	3.099536312188	1.636768834688	3.197102510404	2.173707877817	3.829215598101	3.392210433545	1.841277102782	1.670064479893	1.751192065467	1.741515873197	3.255381963511	3.367987552835	2.791262789921	2.681267098160	3.126820814127	2.962044965595	3.768394930613	5.003068045748	3.603563532207	3.498756529803	2.943495575474	3.253522800270	4.541890398335	1.569149680097	3.234651078924	2.649639638578	1.796434472432	0.596906513189	2.562347368075	2.907572104869	3.430318692801	1.854972559798	3.172297007103	1.788828329422	2.191214825765	1.935351228923	1.227155606326	2.240229147645	1.927971668703	1.267853273632	1.076488078301	2.169394963858	4.282699455848	2.747361917194	4.532911040450	4.455395487351	4.225396691489	3.206879926307	2.906083560561	0.605360057304	2.314214772124	-0.698109944636	-1.140302018297	-1.536606145324	-0.986194662911	1.069611907258	0.071456567445	0.657344891759	0.133487928101	0.443731382386	1.580405219601	1.946142556566	1.627933459716	-0.113600845568	1.672473932753	2.894080882217	1.856495712513	1.101828423319	1.605517681257	-0.044590603780	-1.019644194366	1.455756050660	1.087836256817	0.536111827187	-0.365245622688	1.707457796679	1.051380683041	0.716635644218	0.160796073394	2.673756707752	4.326210021050	4.147736201439	1.809950819878	1.228960808854	1.324619868777	3.478266277617	3.341867207014	3.023568774372	4.406571278727	1.356212433965	2.440653459294	0.896528621203	1.350393655608	0.987800265726	0.013826987629	0.230855668356	0.678777612008	0.226765335407	0.474591352533	-0.728169075553	-1.512553254004	2.400227890930	2.901377785341	2.842885952460	2.635922442099	2.694858876223	1.351250119674	0.898534248697	1.314714425387	1.044782388750	-0.523529593378	-0.372924589117	2.313650427257	1.387902762699	2.550189011741	2.357058662298	4.280907746083	6.350964075612	6.731680480692	8.800176736549	2.776732547210	4.116377808383	4.308849915574	2.536626899787	2.563124023113	1.830513750725	1.469401235438	1.613769857682	1.217351091753	3.026568622875	4.604079594993	4.364475945614	3.061624727373	5.310685083463	9.251930204469	3.504163233029	1.933345046279	2.795988291770	2.410828152106	2.578585593669	2.923955863637	2.112360018135	1.837624848768	3.046292227303	2.070148375849	1.279720139243	1.933036932306	2.678901311818	1.455396164650	1.131662437634	2.456790268391	2.109949458184	0.582642761083	2.067398262116	2.300943959020	1.027046179967	0.941913273289	0.725929157999	0.642772423253	1.120650286152	0.826542756450	1.151779520314	
1005000	-615.247432	1	726	2.003092895238	268.837812591751	0.973171136030	-0.390874683237	-2.123217801731	-0.081267628120	1.708934591976	0.112139750266	0.294000698363	4.804012763627	0.724962619349	1.150353837257	1.663743251679	0.910590874566	0.077445934357	0.951364502465	1.308533042498	1.524604429344	1.755987648711	2.202127214812	1.874230153460	2.582766991434	2.847935491211	2.907804823277	3.493277381295	1.973330132382	1.757180251250	2.447975050622	2.234241083740	2.578190198437	4.585748843295	3.825932081634	5.348321120019	6.076280984432	3.026798991949	4.801957551388	2.977100445463	2.241626589385	3.777484481902	2.437747098207	1.102177194864	2.665773576058	1.682711473845	2.172786582947	4.154532004790	1.957932891187	1.246295332067	2.054403515883	2.576345798484	1.607272970295	2.940119347665	1.999772591923	4.378301755550	3.061871822400	2.114795348393	2.006394959733	2.016070853190	2.086631650906	3.813679924396	3.346359591168	3.224956242840	1.997516978428	3.616153506452	3.040725306581	4.285010732189	4.628746959954	4.495510123957	4.766074537921	4.465977580855	3.934161867052	4.480834391302	2.143360471006	3.827444894282	3.165555018685	1.615112251072	0.816762053024	2.380214854546	3.663835380581	3.397962450705	1.600203267205	1.835848324697	1.631295053117	1.898608164402	1.758375618709	0.471604754475	2.019735397552	1.543019559095	1.197358897180	1.181791838081	1.669295590447	4.078938623073	2.019094765897	4.156342631193	4.237969602243	4.100526384561	3.522956381651	3.247705241937	-0.623456929315	2.606243666345	0.069318740708	0.147001670812	-0.569544306721	-0.003512710800	1.295538199278	1.057658677748	0.766370537714	-0.153195761651	0.058232480997	2.442824382676	3.095051146007	2.369439609392	0.042401577194	1.985046029191	3.391819451961	2.383299308555	1.387867414934	1.744122304209	0.588282773482	-0.623166839193	1.673447055425	0.714128883497	0.235466044365	-0.511522198124	1.204647564144	0.528587197261	0.489390282967	-0.153238964471	2.595460592171	4.095460175472	3.429788708402	1.513283884349	0.514623399572	0.204194788757	3.489026121427	3.408649357113	3.040496156259	4.120820440444	1.663078797718	2.350238034599	0.926988266471	1.596553639796	1.230178543944	-0.094415787415	-0.358485121744	0.987068041187	0.100032581659	0.454006640457	-0.045555193650	-0.753709195554	2.469733489975	2.815708267355	2.720179111483	2.553879960097	2.581575881376	0.749857341486	0.824059946572	1.031522419997	0.589735409855	-0.715118317859	-0.603057363920	1.866041433302	0.871678288905	1.678870570485	1.701242262053	3.963782058755	6.001975539272	6.231135763546	8.916160054460	2.497630958362	3.664442344837	3.906628515521	2.065418716732	2.029651668047	1.583677381809	0.606316814381	1.247168726551	1.405173472168	2.565339463030	4.090856699329	4.585060832537	3.436438625624	5.581600765248	10.116364343051	4.153274141097	2.708445755125	3.400126869903	3.383183906028	3.048076688347	2.517282921670	1.494273193264	0.866656537578	2.988743912619	2.302136186188	1.837203552289	2.115906288555	2.423620358982	1.211955917908	0.641365486243	2.456034909044	1.975808896270	0.743697936327	2.425916099790	2.770044931465	1.006510502475	0.887411564363	0.674359508120	0.836160248049	0.746421345658	0.476952455224	0.692596956901	
1006000	-610.263038	1	500	2.003213927535	262.517150204411	1.651743687846	-1.031184788452	-2.530239456680	-0.432719012462	0.378739289536	0.282665693982	1.081349594653	3.630630804121	0.816949770663	1.564302272815	2.177101230222	0.935111111892	0.422408999179	1.087571288633	1.122749549114	1.378029955284	1.568894354581	2.543310428955	1.211321695980	2.561504414479	2.241654116944	1.740174984367	2.365983417349	1.978896718100	1.737466826267	1.906511948535	2.267525814943	2.627206909812	4.541945343302	3.590471649744	5.384842372050	5.471340370092	2.824074103201	3.674506322869	2.305772532997	2.414918731010	3.920229424308	3.080951937063	1.783576135497	2.559563581708	1.797721878170	1.762571189021	2.700696757308	1.652318704050	1.820058433166	1.397056097875	1.707230083316	1.280934963983	2.482912715837	2.022763326436	3.589323524666	3.091284519667	1.744125491875	1.934636565538	1.489549226718	1.702803023192	3.497170290358	2.601760416816	3.371075768143	2.736941491408	4.336194461372	2.264563972120	3.276956314254	6.246325036179	3.365740746638	2.893808511619	3.373124441909	3.165409569754	3.741778137303	1.037085810230	3.267436723688	2.214551651194	1.705225353659	1.288286846027	2.800902593798	2.997179236997	4.161383276726	2.010819400050	2.944003419415	1.368408927018	1.812049498625	2.555482332322	1.484985956938	1.714370250822	2.121414473716	1.682539023551	1.604361799490	1.236385336432	4.155461303247	2.571856791306	4.121476715451	3.398500549863	4.326575489894	3.186522645883	2.740497275925	0.174292426925	2.033241862478	-0.507706630922	-0.458498826167	-1.083355527959	0.122895216757	0.101568757660	0.339788500617	-0.624145445757	-0.880419718631	-0.049807443812	2.104147701897	2.084287199878	2.065257877089	-0.228019157029	1.769267587913	3.608649803701	2.961986445924	1.351945363379	1.663785393520	0.489022163180	-0.099483099367	2.297635647909	0.988129542887	0.836638630904	0.165987683326	0.683283570372	0.107354312816	0.553340551900	-0.018301097448	2.913870425858	3.559411487468	3.023844642994	1.417742140235	0.248016273726	-0.113499570169	3.298287525534	3.715539315689	2.703720554819	3.999602936245	1.232619647308	1.873989216512	1.010269976433	1.309767223313	0.652883162115	-0.043825716589	-0.061286290108	0.849144229034	0.307959918093	0.506671502040	0.379168212104	-0.058074514043	1.779372462696	2.203748613341	2.458464955547	2.097228860667	1.691260650863	0.884253326854	1.258179157722	1.193707501908	0.624257599160	-0.070554341641	-0.322881954876	1.495197272735	0.555124180552	1.346202570745	1.400324646517	3.294765370695	5.092087587844	5.461869518981	7.967596836225	1.665197181070	1.974793139309	0.824468640706	1.689698639697	1.545697542264	1.069392601311	0.825965940545	2.290960218799	0.795039609164	1.754938131684	3.082091717403	3.720453826204	3.121273674253	4.942571067609	10.441618009839	3.715121552636	2.308616655815	2.786259397500	3.516678514557	3.078821320710	1.715925290721	2.238001362952	0.932163457537	2.232357222103	1.552681166125	1.760063051539	1.263134584929	1.732844046266	1.046652244985	0.064912155480	1.502626514847	1.340789975644	0.311851520465	2.138394597756	2.490559787295	0.733923340080	0.208776397292	0.209744389347	-0.058793246731	0.515316658136	0.073769218067	0.376782739952	
1007000	-622.259958	1	458	1.996531363774	277.988833538505	1.922321066409	-0.186642510116	-2.051597947237	0.730121174115	1.340972230764	1.039878098481	1.255279021100	2.670857783432	1.104027018236	2.522027979901	3.314288206482	1.909627610257	2.344987329810	2.196695406488	2.054179047621	2.518133697116	2.053084001933	2.468217823965	1.074870802616	1.281708974156	1.838976173957	1.346197314823	2.240447018314	0.890443190358	1.458093596235	1.857787841060	2.260679217559	2.602731932768	4.502660926673	4.159539273994	5.284038306690	6.431394956928	2.480548924087	3.952936143731	3.174033960190	2.863377987271	3.750158357066	3.390797352406	2.587527959184	2.808884971950	2.687465131570	2.521243277735	2.085632873892	1.767759160879	0.811615998887	1.642944667239	2.042150833089	1.615977100245	2.430247941636	2.412344669895	2.938773341535	2.395224692844	1.547366881993	1.704873189635	1.604587627805	1.745296391304	3.044696294697	2.893645943596	4.292343882372	4.700581599810	3.372708276991	2.693471323930	3.499948938267	6.498898101730	4.233970731125	3.639699477910	3.594756567008	4.082099813060	4.744549706187	1.269271825853	4.105046189465	2.260065371909	2.608119079693	1.975567775769	3.911020426255	2.392065843372	4.305687981866	2.156430861050	2.870802349777	1.829238936449	1.704377344618	1.913513297402	0.404421826406	1.187966125043	0.868551619258	0.672898563113	0.649153297353	0.415050321294	4.732756652744	3.045665561021	4.627187771586	3.805510593181	5.107367862841	4.345463783679	2.521400784717	-0.148939996069	2.049043648816	-0.083837869471	-0.718314896423	-1.362165112497	0.480845093835	-0.583295997929	-0.081159425485	-1.551017770935	-1.525522856310	-0.645712536744	2.088096550071	2.858201668289	2.113769926603	0.488229033089	1.889240778135	3.298117028284	1.896937492931	1.354623386657	1.316921586248	0.663728309866	-0.234213448906	2.191174146553	0.706273540766	0.600938006682	-0.129341187698	0.911370901082	0.503018714702	1.246694787071	0.766667338912	2.119788437788	2.746408127060	2.192268801408	0.282387310150	-0.936006466913	-1.894433642713	3.902315856980	4.728593030168	3.513927018231	5.187725455115	1.516286493600	1.999132319422	1.352444003709	1.718081825010	0.132037344065	-0.929142055676	0.635760725159	1.602471857542	0.402620864136	0.169280586002	1.070910839124	0.746997960899	2.043469729739	2.664105970041	2.752162311089	2.609017903379	1.568918650396	0.469505839588	0.669067191957	0.998069397735	0.717251534956	-0.193988085200	0.091845806849	2.693563412874	2.415758711745	2.313169195890	2.428168159643	4.108214223989	6.114729646410	6.359985004724	8.286411520682	2.388835459409	3.147881488992	1.670317576697	1.593091912697	1.995121432294	0.028113029462	-0.542063266192	0.764947100421	-0.055624997054	2.044980650658	3.599711910745	3.903791432618	3.176560398046	5.472257473035	11.234070234820	3.665385776497	2.313989211986	3.001284581079	2.946148839706	2.961409990905	1.933219831434	2.444680434607	1.172567196146	2.205179323911	1.614895472592	2.164956290626	1.759728092269	2.296926702273	1.692360854767	0.575368688428	2.368822782226	2.292600417879	0.842012212264	2.190151629081	2.912601686444	1.253739047612	0.486613957573	0.664354090301	1.129032681703	0.937007266660	0.309525041559	1.010665605115	
1008000	-604.473567	1	198	1.996688125549	255.361887583718	2.455529131627	0.540558308208	-2.073709092995	0.853571306902	1.218270272953	0.900244129738	0.380159441021	2.482397245515	0.965779531011	2.100013189191	1.710550512094	0.605262105602	2.249040337456	1.009086037296	1.207830146832	1.628923768117	1.451240800155	1.703306969216	0.189440216749	0.220129630339	0.388541842042	0.295158834557	1.382601877529	0.241980788073	0.912680139405	1.673876378003	2.039405876398	2.428100037961	3.909567996520	3.435351809163	5.362956060482	6.961865704343	1.883998135560	3.613060466303	2.671821645527	1.735357222266	2.897120128220	3.100698320276	1.269805628079	2.349671026055	1.623664826575	1.450495885929	1.639002872626	0.758138911845	-1.006389791742	1.063626307570	1.115369802770	1.296566173371	2.025883943737	2.420831177428	1.979926067985	3.042451009031	1.918053022658	1.956770839679	1.974035849977	1.825798868895	2.231955290324	2.275083695759	3.028448838283	2.861774236529	1.904951840135	2.284299964431	3.011060278677	4.252567559008	4.034499229417	3.668664700964	2.615857917525	4.364845013971	4.298622354315	1.773133512702	4.010670291390	1.699869350553	1.433626582394	1.261515688618	2.820155605565	2.316184539674	4.001568655397	2.500726752703	2.660646867434	2.347842144798	1.996974523784	2.260066123877	0.545814860572	1.416385285186	0.630010112547	1.048754573569	0.949602011386	1.037258937080	3.869264343412	3.112020186861	4.109075915216	2.910638066604	4.973965127370	3.608143890468	1.945448717174	0.166564795392	1.559795515348	0.513641939371	-0.038363000877	0.003546125053	1.900426252375	0.667723996602	0.467318438294	-0.587985221911	-0.604594621485	0.323375734664	2.114030697783	2.943106290595	2.016011629152	0.485840413179	1.461634090949	2.071083282406	0.516091043154	1.543513935579	1.458754048011	-0.064944887478	-1.209562647471	1.880506435263	0.106527287236	0.573230123224	0.172367803511	0.271698777864	-0.541961745809	0.235597958000	-0.105184196614	2.206425268518	2.920489836256	2.963493629338	0.545504010095	-0.125984434238	-0.254389993945	3.016769535925	3.431251265353	2.491023368164	5.727161187980	1.378254684903	2.178754071402	1.468153224153	1.847475459619	0.949852339877	0.507106714064	-0.010147620082	1.646705252205	0.644872653921	0.608876097385	0.603916975934	0.336576475505	1.818529384286	2.444214830988	1.888306089269	1.828953455322	1.543172136227	0.022759689459	0.535721257261	-0.113598404440	-0.124872812914	-0.427530596083	-0.159644769659	1.932052239012	1.713565385023	2.251532025249	2.341389389983	4.449762562483	6.623495234351	6.684539486042	8.569165269449	2.876266909849	4.315411748127	3.376295946691	1.731789803832	2.386898091228	0.824938555728	0.688612383066	1.719384702158	0.518720261342	2.562179599700	4.713451430926	5.423436357351	4.089210514696	5.601131480696	11.182823190248	3.913222171372	1.772985915715	3.147195103709	2.987729063441	2.588130284447	2.282938907080	2.047981587163	1.190897373508	2.348082861434	1.882380156471	2.275602505215	1.715387715175	1.948337470431	2.180928572316	1.464635747041	1.943596210948	1.758453727738	0.562843113737	1.702768061385	2.026925031702	0.915096208109	-0.036429977422	0.386990415926	0.612976330443	0.689859533151	0.532353984439	0.153963507988	
1009000	-605.252829	1	704	2.003714972364	256.313507688714	2.490654006688	0.128527153140	-2.214877463041	0.747122726275	1.674521164106	1.886019095379	1.267099388318	2.572579045862	0.790348373810	2.080696082949	2.238037422909	1.554510752584	2.605991153448	1.745537172851	1.116744635368	1.430340766961	1.272386891612	1.096330368340	0.318469254657	0.080398301219	1.032690012737	0.648603740173	1.538534421943	0.881921688764	1.373774759550	1.711828112491	2.131578482565	2.488563767926	3.253739567164	2.987308721693	3.203725748019	4.956821975690	1.530550178516	3.776227240731	2.191650588970	1.712200543924	2.711683550207	2.985125365468	1.569472534267	2.467768126273	1.853065971652	2.034941895891	2.134777956209	0.699340199052	-0.621764721499	1.083897301221	1.595825577528	2.388162371697	2.255581598691	2.568790409196	2.317171949304	2.479719459427	1.467817665295	1.855217187027	1.419751494284	1.271651314168	2.171274233660	2.658509834778	3.348013689013	2.599725996965	1.930089802764	2.759050660569	3.774490340352	6.277688428124	4.104863450589	4.846186403819	2.343766369610	4.656587154350	4.813432210259	2.113444301201	4.287113707073	3.097453345940	2.096100589616	2.177050230218	3.115708765998	2.308360049430	3.612120557698	2.185120279478	3.134246335579	2.056592084078	1.954432518532	1.916122030275	0.506936164849	1.092977092664	0.751898661014	1.151215868642	1.230481887888	0.365440250893	3.375820351688	2.976872566250	3.605356379702	3.031923078986	3.723722968774	2.917518602942	2.040480436320	0.744066576081	1.478774544055	0.382909483634	-0.802523690656	-0.569269465242	0.479579385724	0.345477342246	0.597587353560	-0.457975660370	-0.734871093966	-0.028688032753	2.308501080302	2.205010611762	2.304150516091	0.901001807257	1.726448421442	2.105926361125	0.760403506861	2.168129476330	2.212289361036	1.844747935869	0.287528037208	2.588964092903	0.535787392761	1.546230953184	0.744393136046	0.231220155962	-0.563949699462	0.421371220442	0.115958690737	2.262855484904	2.930221604996	2.862316923289	1.127206178592	0.464561868937	1.010191995201	2.521030272256	3.278047165986	2.370758236202	5.496749780932	1.507627897255	1.738149236446	0.947374252206	0.876326550208	0.654304231889	0.478107826129	-1.337692195366	1.555490298197	-0.983818645661	-0.657749638963	1.168072365750	0.857080629969	2.167395146951	2.685068999034	2.257368534989	2.254482049263	1.986209892718	0.161752035758	0.906605801017	0.340553395609	0.333985492313	0.061600323129	0.240422075372	2.241194601968	1.589045559158	1.539472223553	1.321413334856	3.852655569290	6.275942306134	6.010348097131	8.438277869698	2.535741892772	3.801880566240	2.395282666908	1.930088741861	2.692911180776	0.211494450867	-0.394628125708	1.093338811247	0.141277661832	2.679945988438	4.691862216555	4.824640532326	3.745972473267	5.576107795666	11.755652448279	4.207145482462	2.248222988502	3.683807057471	3.119205837495	2.613071750211	2.252757633624	1.487209504553	0.160600858695	2.597704253078	2.299920937951	2.408843954567	2.139404278994	1.890485692614	1.650951532645	1.044814088949	2.734634520090	2.315834937470	1.129044747747	2.251961346486	2.963923912638	1.456870220238	0.554261321272	0.452394288254	0.728440084926	0.705930506715	0.579055288287	0.081281633062	
1010000	-590.658674	1	145	2.001879709845	239.065959671554	2.220665426800	-0.470631885751	-2.429273050299	0.195620607472	0.952803463952	1.489919121921	0.771065086171	3.182801694733	1.197964492320	2.286322345428	1.294611029005	1.215835922983	1.648475057101	1.386760781398	0.927428269094	0.899506794723	1.245076215112	2.764583240011	1.329432238729	1.244326563672	1.333052007302	1.116926024581	2.209991614938	1.254930014794	1.491651156339	1.597808456826	2.239857931059	2.516770672216	4.446504094441	4.089800584170	4.131228582273	6.570348249275	2.817977662433	4.422657389049	2.975096049821	2.484215706490	3.607960336280	3.510934201483	1.792501223234	2.743214726396	2.049237918382	2.244545154040	3.061320565551	0.231764586783	-0.621706022243	1.196497577107	1.551291950616	2.349688464422	1.950736984609	1.828054177026	2.642485369251	3.322525651426	2.222316965254	2.424800321400	1.916244784870	2.011573932649	2.778573239943	3.164559333543	3.554957419035	3.723753149278	3.227512618503	3.594522516919	4.649694770928	7.245870044748	4.844285437108	4.422740047966	2.292629888142	4.955582704313	5.116636796546	2.999063971201	4.684967928824	2.939801168898	1.124734192680	1.025704938992	1.929113902620	2.663869707808	3.364098377513	3.127459343655	4.550168350065	2.843987615064	2.738095726181	2.125500390601	0.936689927607	1.653928712887	0.729198436700	1.064990640854	1.173171608630	0.853732334792	2.962604781540	2.839502061193	3.632334370966	3.513069570700	3.522511677824	2.974926984655	2.585076340968	0.880348363970	2.273340022497	1.465049681712	0.255514393222	0.467118359101	0.982421002522	0.536252103174	0.467538264279	-0.475977697644	-0.726100488753	-0.758305898570	2.879640092491	3.730816372929	2.664573280330	0.928859072778	1.821001435167	2.989466445146	0.909491288687	1.890091658770	1.321135224563	0.526684233183	-0.676914593387	1.429583245834	0.311050262856	1.299215745920	0.695839125669	-0.285493603156	-0.515850564112	0.577691841355	0.234963516617	1.157288077630	2.257907324259	1.936633128790	-0.110176449026	-0.493249252355	-0.071854045124	2.549298147747	3.443385614554	2.343049279797	5.758653051400	1.538262630764	1.840851695770	0.496515040691	1.085269948474	0.665489881552	0.253478570942	-1.329356647950	1.437616066324	0.040254335862	0.343661385621	0.886813881923	0.345883665216	2.280867507661	2.548823556817	2.134457901002	2.692287728040	2.741611739095	0.082898876775	0.986531269074	0.092585054786	0.312099422524	0.374149749049	0.358735217457	1.975916451857	1.483133468015	1.736131876791	1.728832594497	3.669383931126	6.572084515631	6.560732767830	9.063814729683	2.867932240678	4.133356433360	3.076980149013	1.750597463608	2.584814939470	0.527860163929	0.654667348791	1.692825705807	0.315532133540	2.429673978514	4.262399843199	4.542709341596	3.264154760685	5.165627516689	10.557514653146	3.671957105077	1.569300882562	3.137154672767	3.268485478997	2.422320683440	1.881742568807	1.857914201412	0.804545279242	2.079691535297	1.896719829602	1.654545487391	1.748765979488	1.314955718344	1.108601248667	0.989260322471	2.338975771821	1.909462495125	1.043817660893	2.088260070971	2.746277753088	1.150524360150	0.499970073563	0.557881451163	0.867398915898	0.915099162522	0.974268274407	0.320244548071	
1011000	-604.652149	1	323	2.005627273364	255.579656304345	2.057558632825	1.318418664586	-1.038107617035	1.591076856393	1.210770269803	1.985744385998	0.967264571715	3.659193472744	1.891919800427	2.841069479417	1.724585634896	2.162643096856	2.946723973192	2.746132433599	2.483230434356	2.820739439385	2.462093603530	3.093879374164	1.424700152197	1.393705190143	1.503792904047	1.157603174663	2.296747823336	0.966158603366	1.387534074252	1.738536122374	2.221203655845	2.369906056381	4.058921564569	3.674872890734	4.446917248417	6.526050910423	2.664871903202	4.639515151735	2.780542431503	2.238218072853	3.334029653516	3.367993556541	1.902530541160	2.515614507314	1.629843736252	1.894559513536	3.600710194690	1.129166723950	1.303131695132	2.068586114253	1.687005914554	2.567158610273	2.828307323112	2.418440996707	2.735283890366	2.507984484918	1.540518136242	1.814960563244	1.467843440752	1.474807513730	2.700904402388	2.577894869308	2.940737659865	3.163851435825	2.696693753220	3.132929828730	3.677676100082	4.759613148861	4.288650888599	3.664145208480	2.317236007389	4.095676325692	3.892210459716	2.825176827869	4.243651828054	2.256226934129	-0.266766127538	-0.951442504217	-0.124021193274	2.798906609522	3.341502758596	3.744268101294	4.777488207307	2.925336757212	2.523627067266	1.445853507667	-0.039885297810	1.385043369468	0.272733220425	0.405608407691	0.316852286398	0.124529140571	2.450139746979	3.322191905905	3.205679294598	2.978125761094	3.779821707256	3.363762118969	2.699314499625	0.954898457727	2.544655937639	1.866810015731	0.227561458952	-0.041493966509	0.607886704930	0.634949695343	0.330826744024	-0.100674079547	-0.250090584851	-0.377555236555	3.039297506570	3.473655043383	2.825321525395	0.894886450450	2.221637023541	3.571334344795	2.838324740499	2.036095280867	1.130925259280	1.153729328755	-0.113316003433	1.182850277206	-0.517170603848	0.310918741106	0.603569479844	-0.710995615044	-1.071736474506	0.094447356685	-0.257693592739	1.186637395129	2.224762415300	1.714691532008	0.896698360132	0.305179773852	1.099092854537	2.229745281226	3.644398237142	2.219515995244	5.903762072885	1.654337630827	2.382759059705	0.219427222420	0.192973218972	0.861863874239	0.053504372109	-1.072802390568	1.443058495105	0.087009552281	0.615433873023	1.133735572826	0.801572456445	2.276759214736	2.553961176378	2.096689265984	2.274450856739	2.074416080458	-0.142822619008	0.904401544000	-0.249983760960	-0.351805814531	-0.310921717441	-1.037613747735	1.330642648807	0.793994821684	1.002873932021	0.895840755756	3.653862964708	6.140909013413	6.265720123464	8.664237318106	3.228134256624	4.629966221768	4.130811765359	1.982349501675	2.772738804329	0.794089786586	0.700009239214	1.113613402194	0.899482607404	2.691996766713	4.268239907173	3.688063225162	2.638909614100	4.892324747674	10.661679945302	3.578323184380	1.633987054847	3.240092770377	3.413250855163	2.615494676521	2.254835567851	2.837413054689	1.601525923968	2.439907523264	2.329060686577	1.778049415009	2.006853941941	1.456362389323	1.503291541321	1.385672648752	2.607492067439	2.422916921671	0.745579302977	1.571547350996	1.988617871708	0.688034709917	0.485101158241	0.497985624885	0.713821995363	0.657297461948	0.991229013442	0.106454772822	
1012000	-591.057629	1	260	1.999304945967	239.521651632303	1.566901890043	0.424785574349	-2.232194575533	-0.221493646536	0.269270869559	2.165936756700	0.874444126404	3.461423493110	2.286790853564	2.482960830167	0.643287519666	0.730074078713	1.588461973004	1.583863419466	1.303169122709	1.087862240292	0.485792999818	3.333165423065	2.188239815948	2.281285812038	2.247761953587	1.533131384344	3.001730834327	1.465135879857	1.383058340343	1.940225127239	2.101379923425	2.195434798581	4.275397840336	4.447333820608	4.227948808124	6.201640545452	3.224593251331	4.331084158095	2.345476521010	1.478721360459	3.444752568514	3.409769005206	1.669324376005	2.778187703077	2.233965806801	2.662405304305	3.712138696670	1.445744548141	1.628492296894	1.605137441371	1.356310953112	2.123604737312	2.265952576105	2.191833956770	3.025782681303	2.494879225340	1.866886610450	2.219646844707	1.505105755336	1.593061820782	3.052950304616	3.400710975364	2.967931943942	2.459987478736	3.016223214368	3.902745660711	4.223918560303	5.197902645761	4.939289178146	4.353399160936	3.749480628679	5.128783717100	4.927713414402	3.278672790468	4.601111726060	2.351794051283	0.500257082502	-0.627215478163	1.172247684583	3.299648635636	3.306316446320	3.322117048720	4.213684307126	2.561928245674	2.543545823842	1.754870066195	0.234535281794	1.931887280668	1.088379276520	1.065627088838	0.769522678980	1.236993321405	2.500922150112	3.476121431978	3.752964107649	4.480558297540	3.811600468207	3.676614869049	3.140721741274	2.538126429645	2.348044559406	1.942081205505	0.392067169704	0.093438690741	0.410587052696	1.398825985336	1.237762660709	1.182774754053	1.236963210858	1.215559190683	2.923728742342	3.675572876633	2.625649218853	1.124221581633	2.162207467277	2.524122770633	1.139498619203	1.959591829516	0.972543392498	1.755440558952	0.271664040384	1.477772362620	-0.035879631871	0.545013206757	0.423079313092	-0.144929077876	-0.726570689462	0.613621065991	0.173603253754	1.439299588548	2.717321933631	2.239142507905	1.371635902669	1.001382083505	1.289228019771	1.976151491116	3.524511124396	2.405013076063	5.507215779824	1.529284636011	1.917086098500	-0.037780928995	-0.409910055632	0.935908693889	0.297008160102	-0.570804262054	0.555938416246	-0.608340500959	0.010230173426	0.462443958616	0.315480200341	2.339457924784	2.643848459935	2.686860668608	2.541439882093	2.624234467506	0.095144628820	0.886447259556	-0.224215921494	-0.164976737156	0.510017092970	-0.105401178038	1.316288669438	0.715927597132	1.640043791668	1.258155122260	3.499241817320	5.752316340837	5.503428593948	7.465540863628	2.702099881845	3.668291044293	2.952573610741	2.065853941913	2.736360923621	1.192412476639	1.188629398629	1.554947066728	1.314156633589	2.308036145284	4.495361103384	4.194470756732	3.444943080858	4.973990447016	10.159078417042	3.810584557343	2.130537189512	3.488453426897	3.215246544271	2.274119109491	2.077764129732	2.002693731481	1.017553164911	1.998063978875	1.702318805112	1.609514127507	1.966203533773	1.300171068127	1.333229645983	1.452311176815	2.347487075540	2.224388995352	0.785308733505	2.395578008446	2.649355065822	0.713388361647	0.577581221453	0.619031281625	0.623251702522	0.980008289182	1.359476903613	0.539304281086	
1013000	-579.638379	1	532	2.002390653644	226.815442051562	1.459488595461	1.252467565094	-1.902717732949	-0.813925393041	1.477874736423	2.037567777332	0.721444397276	3.502161700651	3.165974896189	3.094949084406	0.734505237566	1.148893395860	2.525811129289	1.891250422789	1.317620648079	0.446350351162	0.748604227234	3.489081627118	2.244333364012	1.644021396642	2.775861493921	1.950417601198	2.674020546410	1.476436751691	1.978078821735	2.366915901061	2.236833043644	2.167887315221	4.816964640315	4.412483125978	4.278181012084	6.188327270249	3.465006799165	4.732171333967	2.759068013991	1.733228067082	3.237555503478	3.167420505742	1.526070191002	2.892790693272	2.241705572069	2.135010778975	3.304021115559	1.902301788254	2.392482231653	1.965769639660	2.038072466656	2.166515015794	1.994686106011	1.671307680181	2.331642570932	2.409155017927	1.857561144216	2.076342418125	1.479460591154	1.645163249315	2.562790919469	3.272747047990	3.256486563009	2.932177764083	2.216596869673	4.098603533581	4.121248849846	4.598894672894	4.446779013708	3.928059758056	3.313541908943	3.953475452676	3.568997044275	3.246947453786	5.064498083806	3.475531712152	0.653530117180	-0.513496949895	0.789311540461	2.781551857232	2.787851370007	3.015474440684	3.899903653924	2.009174458608	2.411592252021	1.686752646860	1.120046872684	1.712438852357	1.081261304327	1.407924822562	1.118920621788	1.244682429156	2.274992262677	3.258121229560	2.752136201682	4.447306295480	2.996453625451	3.335410496961	2.686257542405	1.817960534942	1.733361904793	1.186034449796	-0.454312337555	-1.316645155427	-0.395924023124	-0.358514119641	0.389987734031	-0.128305934117	-0.090483692135	-0.359198511369	2.179204929417	2.987995274330	1.685128460836	0.571508823683	1.443288349757	2.409540971000	1.113533305119	1.629073436616	0.531349571724	0.920790083953	-0.558956322320	1.202618529662	-0.447180012595	0.275500605370	0.266818061447	-1.161233993544	-1.697059365826	0.012359290721	-0.351829727211	1.290364963376	2.404166699304	2.085378680445	0.776831808624	0.532693771430	0.231833789815	2.336362901658	4.054585632840	3.195433381514	5.948835349742	1.554281125898	1.974020393081	0.014071645082	-0.123714769738	0.645966377736	0.110550560152	0.105662367328	1.037876883396	-0.093343020888	0.211621906306	0.404813812302	-0.364762326068	2.549004461433	2.782488738950	2.863081288139	2.375027309651	2.291125362248	0.797339657281	0.706619818956	0.907002485425	0.874092934824	1.758970188787	1.218768314856	1.932781616928	1.887924075705	1.989105557031	1.383698621205	3.385902709379	6.394484995375	6.619980935077	8.416820331839	2.667725399429	2.911558896473	1.659311941104	1.940583079690	2.841573804564	1.540797817518	1.623977315630	1.341232557449	1.829228185384	2.163504654923	3.964147114591	4.584032150632	3.745871668767	4.230492886290	10.744508223626	3.477872655382	2.282969425763	3.625997482972	3.752006109781	2.759292784955	1.614811091557	1.735360967077	0.562023069767	1.524488377012	1.640927975722	1.459707236234	1.685516504186	1.449633893336	1.508078305392	2.064246891595	2.327087306122	2.404747453767	1.337290109042	2.459714022984	2.497507470502	1.054137821783	0.683102603074	0.421204508763	0.812679788747	0.400460849141	0.958811827419	0.064967207760	
1014000	-580.604477	1	617	2.002332882160	227.863804743547	1.424555340206	2.798221312029	-0.651515151823	0.214059866865	2.638420848967	2.058954307977	0.763400147572	2.459078455907	2.737840306807	3.268452597274	1.443363440391	1.674446991609	2.270688340887	1.994382706619	1.351823450980	1.129271811534	0.827420568074	3.185140137892	2.150787752132	1.181991085577	2.867920088067	2.843084598921	3.300908982465	1.891487700666	2.301905739033	2.473917868082	2.177967662094	2.363558120371	4.269243757423	3.913810376186	4.602901310898	5.719351803559	3.351438688706	4.629413166495	3.059612282615	2.218384014693	3.130376281016	2.861521926045	1.401312388415	2.100389348730	2.021821795995	1.459858786827	2.197557078156	1.290799101207	1.981640636679	1.309623692218	1.690685905205	1.859128048067	1.680756460030	1.595773301124	1.858539099026	1.306479189186	1.779955871426	1.862840987097	1.805767186685	1.975374408431	2.651367224436	3.799353440617	3.526405249166	2.769738889041	1.922351176960	4.458024421061	4.123797201128	3.121929761065	3.665288113737	2.994598042487	2.455070781115	3.967404440168	4.351852598502	4.105626575356	5.739015702689	3.556806220493	2.520986045368	1.407535808145	2.699883987637	2.682029377009	3.243280161434	2.505810232589	3.459507493450	1.916456353009	2.291414178276	0.989809306501	0.822189853263	1.548863612638	0.770882518990	0.792686500698	0.494433830050	1.282206886791	2.836703190988	3.612437341511	3.423691156085	4.856218215430	3.774393287212	4.025737998588	2.520821064089	0.411369471828	2.141788406324	2.223800745331	0.851754732645	-0.236202477145	1.059686083030	0.696040812256	0.609769989786	0.531884129550	0.486791465526	-0.063286623194	2.022056619230	3.210563721834	1.460604922222	0.403096833029	1.040250590175	0.407024705677	-1.626084419152	1.147606274249	-0.153360644974	0.801492138677	-0.555693297727	1.106970132108	-0.529864157066	-0.458668061549	-0.036579827895	-0.243041155187	-0.955063644487	0.231190856956	-0.264569938119	1.416695446827	2.418566881833	2.607694660577	0.484951815070	0.526610104893	0.577824515898	3.483803184661	4.542729126688	3.645498579670	5.573667706909	1.506154892878	2.292706314768	0.833578916126	0.539948453161	1.016388797502	0.433206844848	-0.207373085987	1.402988550866	0.284191776880	0.421081258949	0.904719360361	-0.205640394291	2.643426213680	3.046902596606	2.759413541721	2.606107024357	2.661565562360	0.803798185274	1.276218845188	0.445334225787	0.398369491144	1.145936880679	0.389483595952	1.301584450890	1.052792394062	1.395029764313	1.087596415771	4.035568816238	7.245717392479	6.357667590294	8.515297809288	3.527960701069	3.652995633950	2.401176050448	1.960857211664	2.929721138171	1.568734722493	1.084573479334	0.809328749361	1.520575546072	1.888927255572	3.567979893636	3.930569469315	3.021960987988	3.945595343488	10.133340666444	3.322877727539	2.678732676109	3.118798964401	3.038549859985	2.747519624404	1.211143309111	1.677592173679	0.686365436055	1.349358920355	1.396658056901	0.985589034529	1.084012894088	0.430082567532	0.783216011657	1.832119109516	2.046702832650	2.425569385083	1.347537851430	1.807359518622	1.847692283746	1.087770018480	0.750163913067	0.810893645500	0.886235105050	0.576118696602	0.848647016867	0.211636517397	
1015000	-587.235610	1	508	2.002534787058	235.191549635243	1.027391910732	3.050856837952	0.189161887076	0.956208275815	2.764167216572	1.673114191623	0.135668155970	2.505175510303	3.634515144702	4.546508105385	2.498630427096	3.068454518039	4.052305395554	3.274557874253	2.894682578829	2.309719310530	0.830297215318	3.504796503205	2.695379085283	1.742638555998	2.491102375008	2.387472649798	2.587880616091	1.333681286547	2.308661029584	2.356406688391	2.123148052940	2.277241587130	4.418993921764	3.529905659540	4.050645505337	5.471402318492	3.678309113017	4.375836825817	3.175406770694	2.866180426217	3.579613791570	3.150161001923	1.905099268752	2.611847752293	2.369167682911	1.876841835246	1.884821589081	1.199336530654	1.485262934219	1.372479548255	1.448807015840	1.684414829446	1.880355192959	1.503429273678	1.765920056509	1.417618900023	1.722907592062	1.883929025618	1.485706128935	1.755676045239	2.929448669062	3.972210631252	4.165242773150	3.528664047369	2.715341292741	4.947870975434	4.543623061033	3.582311552484	3.987587489334	3.542118060004	3.375874458202	3.856344654920	4.116787718033	4.927555439864	5.675056861889	2.420029280323	2.705771279428	1.909520057316	2.806414410893	2.940344721116	3.069797083495	2.777255340897	3.147751588023	2.418527356864	2.497561845112	1.644623617864	1.735283083848	1.623643725734	1.156975906950	0.871107191681	0.597348961655	0.975193889506	2.780304612430	3.490612359785	2.986455484788	2.979731928453	3.062027828073	2.820030245619	3.032987801945	1.629508780688	2.881579979515	2.200401144022	1.344859092980	-0.336622343266	1.359805369276	0.138503033609	0.771556536597	-0.428856856673	-0.094075512192	-0.491813720111	2.935362960240	3.938015937477	2.466058832334	1.870286423455	2.158917525393	2.093938694249	0.409170282377	1.988891205231	0.264710286101	0.657900643861	-0.428083476107	1.702890475784	-0.245422077190	-0.638889276458	-0.206483196272	0.108584164289	-0.795252834905	0.412183793636	0.299628079306	1.875081933285	2.651598846229	2.774762482755	1.209789487198	1.058512191941	0.861644583701	3.594571166689	4.181701781094	3.197716228497	4.675309198980	2.079361005934	2.687521547143	1.921627160516	1.758456264897	1.864029742103	0.852530403787	0.857073566687	1.945333569515	0.207599345202	0.370103507486	0.876294220921	-0.152877600555	2.852768845088	3.229307039417	2.744936201314	2.780840942011	3.143532559866	0.688374910985	0.577305314966	0.648899868245	0.583437466731	1.313897320890	1.105557614931	1.522693684413	1.892919187355	0.899472273291	1.028228359515	3.481484167776	6.599231685788	5.591003955147	8.017118725791	2.729766710017	2.578099985267	0.964710808004	1.878988754417	2.989356401948	1.363342256054	1.862493188642	1.169013611454	1.073548472214	1.992716866006	3.703634368097	3.246030231926	2.274809752511	4.287134366308	9.975538210167	4.161347256198	2.944569916769	3.995785391229	3.704745905564	3.076269876802	1.172685837038	1.991136192054	0.962895909948	1.086824325475	1.310410653344	1.003565518988	1.234129427541	0.218547879937	0.685201570793	1.470540475500	2.306742732924	2.262455604347	1.261222910182	1.998838239778	1.944807231319	0.342918532053	0.200783421631	0.367984687207	0.395267049470	0.364596595429	0.245101315853	0.277798244572	
1016000	-583.850170	1	801	2.002307094151	231.421487991363	1.041797588536	2.180642399621	-0.567713391339	-0.032126523403	1.826770020561	1.443979211310	0.317617067001	2.523520590631	3.188204982204	4.262448964054	1.882821279447	2.597691309104	2.806170083708	2.719480236129	2.548673377092	1.357023053261	0.746462053655	3.593475261245	3.510409580331	1.935262352404	3.537445570728	3.718151389996	3.030373034169	2.300544040861	2.532560898048	2.677691165564	2.316185776076	2.438074196481	4.017800884910	3.095765107343	3.222969512164	4.677791170270	3.394190830390	4.537455289814	2.708560076824	2.583829936798	3.427771760438	2.706872608300	1.306341862331	2.082837385720	2.240111696288	1.967859618353	1.900208500486	1.346665439117	2.100582684200	1.417651679298	1.269151445160	1.692623306077	1.857068976316	1.361576721588	1.019151277308	2.935738647419	2.226173659899	2.294752878478	1.635307636166	1.657345702652	2.632373992036	3.407580838313	4.334456963652	2.768436807777	3.342213881899	3.837303471487	3.095229157998	2.723655579075	2.761903965411	2.527321429577	1.970144618426	3.184845495510	3.829894241026	4.354587024583	5.109489421829	2.273582081617	3.165095074357	1.271353656297	3.779936670489	2.398834898347	3.405314844071	2.974575465787	2.699457265644	2.582031808638	2.912650363183	1.504349087507	1.522427749176	1.945851010274	2.033604208011	1.845710003404	1.648403223729	1.450610096856	3.468070960591	3.825347547405	3.197468929092	3.281816086069	3.225999242209	3.201797649467	2.086362871171	1.308145781756	1.909962815650	1.919224601873	0.434594319093	-0.947129947774	0.913819330298	-0.281051346230	0.577100629442	-0.584536013657	-0.187470181808	-0.041398427238	2.401026679704	2.949194757613	1.993876640575	1.184863905422	1.699268065851	2.398647749033	1.355142564775	1.699029367906	-0.275836006792	0.184950154366	-0.600779626499	0.625225450704	-0.875158548010	-0.670689453070	0.380544876883	-0.214501736569	-1.050051898610	0.087459453731	0.003765618755	0.561191554360	1.469537608432	2.194534376103	0.196161669674	0.131697731777	-0.263146365234	3.014760127929	3.714755995241	2.797827331271	5.207059227511	2.308261875784	2.382536918780	1.802671487998	1.229011343871	1.338854921603	0.452096079712	-0.143318274294	1.629575256631	-0.183317195308	-0.616641308653	0.907469365548	0.468703459968	3.048052917574	3.223261172715	2.822316133060	2.923806742732	2.799687876532	0.882197758217	0.919116153977	0.898932698544	0.273166660006	1.011671947612	0.656432617714	0.933035786230	1.346805188960	1.350245757797	1.080154432731	3.532451500047	7.070566491576	6.367775313569	9.224727251189	3.032151280655	2.958985268705	0.913626711724	2.275321177363	3.334311424450	1.622333827173	1.696076644966	1.511530060954	1.602143656669	2.267490306089	3.504151813054	2.988938219735	2.173683635396	4.573753736744	10.767586295586	3.905603885849	2.661977762230	3.515103842092	3.520283282802	2.473656419619	1.481540817698	2.413639782868	1.989521099762	1.625351189600	1.642146993273	1.612702718944	1.493101316625	0.367532771778	1.082154047596	2.119340040171	2.556918910420	2.573785201194	1.505791884600	2.097724004649	2.202698072779	0.620271150232	0.496569515878	0.692465525143	0.543824578433	0.649802519124	0.685982975961	0.381203621629	
1017000	-593.880684	1	32	2.005327451145	242.771098183907	1.449455569819	0.872503040096	-0.699085006151	-0.163117956421	0.619203635049	1.534278885135	0.586810256045	3.046539787136	3.024951435940	4.359692818046	1.272502806718	1.949938570005	1.806047243907	1.873505541388	1.716374998915	1.215123426899	0.369244630184	3.292956949123	2.697142744731	1.184112709741	2.579514192207	3.052391924981	2.034387809610	1.781351905245	2.151742643435	2.340895429847	2.224087882414	2.441984856067	3.841017598238	3.430155461869	4.304863686623	6.701860159662	3.152918699065	3.681094791476	2.909001792781	2.424225239071	3.329479941396	2.448388622952	0.649992083508	1.340901576120	1.636401623997	1.286997942483	2.292395112009	0.688831637883	1.359062321885	1.462878171547	1.807443860993	2.619778501490	1.495724880652	1.882222300680	1.173594919297	2.575138662439	2.043510398839	2.036060081799	1.581261022668	1.616273775915	2.205683712695	2.884618520306	3.064646540319	1.482760517576	2.362045834949	3.952174403540	2.756111371350	1.608221958568	2.645449335745	2.356798125868	3.092395196822	2.796547917459	3.728107178652	3.678464315453	5.577287153823	2.942934748230	3.484139554832	1.920781577701	3.762095169323	1.786761866855	3.372749831734	3.162795096063	2.479601760471	2.074247595875	2.191772777966	1.425423276271	1.561258193626	1.267727904840	1.508226665332	1.536968004822	1.343130702934	0.790121707843	3.637788313034	4.088177811399	4.387694054524	4.572720601483	3.523902719356	3.039730067820	1.090225554755	0.443515465676	1.301709389343	0.940927936293	-0.037510600412	-1.711015196938	0.192140706114	-0.961338702140	-0.081335165465	-0.853774239869	0.313958860918	-0.049204178060	1.852402309582	2.929218982449	1.918579329873	1.113429978507	2.028691428801	2.811441970570	1.688763987761	2.015158695577	0.154605014945	1.235715600339	0.469620627100	0.871360967243	-1.148652522507	-0.628554061260	0.302780605497	-0.048448387173	-1.104503550687	0.235403418664	0.194859145281	0.780061346202	1.621576008289	2.289208465302	0.858131873994	0.946943274271	0.314393765884	2.998737203562	3.651221525166	2.744972907701	4.561651094905	2.516058707039	1.761683719902	1.566957321279	1.524682376751	1.541190166060	1.010067595670	-0.063608967063	0.980211775801	-0.127492735998	-0.835821636463	0.851620210791	0.713663012526	3.008922291644	3.394155123936	3.184341693894	2.758165425839	2.445058409042	1.079195401485	1.229895255948	1.135494465640	0.322818128622	0.359662907903	0.030090452491	1.048835387239	1.738957908288	1.887901383344	1.457879530215	3.654762277302	6.408006238543	6.176953534062	9.511402515289	3.582061393330	3.425422167568	2.549818095568	2.187847225434	3.204185665543	1.876828313571	1.930986461596	2.009883757628	1.454030965298	1.803391693660	3.504635669855	2.848870400631	1.954764129859	4.829295363329	11.701556242258	4.319020651165	3.470685420637	3.628284490028	3.790386795816	2.637959690795	1.029835164388	1.802682314249	1.014989103579	1.165933115896	0.791479939928	1.185881683919	0.907428970819	-0.027928423434	0.243618504882	1.060186606681	1.299434391109	1.332611803912	1.534885342484	2.109533967032	2.610651893129	0.626431374961	0.359445268479	0.725936271430	0.274495904068	0.857604441463	1.108466832832	0.512844955034	
1018000	-591.163211	1	557	2.000413259810	239.642393547843	1.546387462929	0.914908444549	0.607861717595	1.243809849652	1.740050954670	2.630213473120	1.690184273662	2.496528076188	2.387163323420	3.465895635804	1.160290886348	1.862672852014	2.128528106968	2.051294764545	2.261414763665	2.062354135648	0.904948391081	2.309786247114	2.196032144403	0.733637637672	2.003073869705	2.570925817087	1.558415123004	1.660005909454	1.812514922693	2.123156444771	2.257644087589	2.344474533151	3.023637561591	2.107936786494	2.768793283044	4.854083034997	2.493035796613	3.004323977887	2.230157444950	1.876084059913	2.788140729148	2.780587458458	1.120794243206	1.888342064081	2.287474772691	1.746930570522	1.910684086265	0.363991630126	0.018161680616	1.389757973319	1.783179292782	2.615476707627	1.680769069347	2.332704039661	1.343720572267	2.896617675260	1.772671834872	1.564770225337	1.508613857677	1.606567521854	3.046915885975	3.854338068018	5.450268182732	3.235730048483	4.026559354345	4.370817054084	3.888329006900	4.043667895711	3.850568117128	3.619273080810	3.992903832938	4.467939592684	4.950340140564	4.368071131412	5.786563840482	3.028069042603	3.713474962206	2.363359643326	3.447045682497	2.470421733252	4.111625817896	3.771034690178	3.597627462120	2.058665810772	2.047512010775	1.912718267253	1.407032675606	1.125232090257	1.853274039266	1.697319087204	1.245720849094	0.224002986686	3.601759452568	3.729713368144	4.238414381183	4.049745746894	4.021021920287	3.298100950904	1.651748530491	1.917803166467	1.047917186998	0.990115061429	-0.024238220686	-1.910617052038	0.159655545653	-0.833101679657	0.143262621479	-0.846068705778	0.148282232837	0.152228256602	1.599659706113	2.063471476215	1.452524027353	0.915238309510	1.674550893406	2.414668464802	1.395050610783	1.752227488927	0.595910362366	2.231508311182	0.955808980681	1.328409285605	-0.490231052594	-0.541523807100	0.448344087665	0.200022654821	-0.256825017162	0.166180661205	0.323141784419	1.261508526407	2.499418056647	3.680792376693	2.067811325095	2.444999164661	0.885712795614	2.738453979041	3.751198693203	3.496771893646	4.714178981601	2.285430461193	1.605256233874	1.733419037889	0.970826982535	0.798637243432	0.100545084432	-0.233543812722	1.307447055057	0.227887737956	-0.005008230549	0.241733900270	-0.142528118665	2.975424066941	3.120582514716	3.319983046493	3.197567299486	3.109873092195	1.195001848334	0.544341234299	1.438863943189	0.678106144356	0.284438872413	-0.400656053227	0.551416907637	0.964628725668	2.070355580698	1.577768181485	3.530609073597	6.308004726670	6.041227501451	8.319961610852	3.016883937695	3.356020833371	2.158481589141	2.189909191546	3.055747316807	1.601887342295	1.568072853565	1.818287100245	1.469224527216	2.142772819043	3.044484902797	2.510763961831	1.717303290311	4.356298480712	10.154505772144	3.756072315959	2.257520809294	3.264697764717	3.644041810972	2.692140039392	1.641227530473	2.217169760272	1.845341481290	1.294750818019	1.212943281511	2.129859377699	1.496723236560	0.811624265035	1.277745203522	2.499369571462	2.257002283863	2.438536462159	1.553576585361	1.717120588354	1.777268201094	0.717581096338	0.444552915232	0.702435638268	0.433952825295	0.908596646841	1.075684014463	0.405052950378	
1019000	-587.145427	1	559	1.999472480753	235.090329743277	1.543024045873	0.121407394167	-0.358354395429	-0.275683814956	1.144035071008	1.291209060859	0.371867281119	2.826385566935	2.838973045700	3.533629393836	2.007124739133	2.425268596854	3.117894487484	2.479055110610	2.792887739188	2.281187499170	0.875788356927	2.701479530586	2.373510870826	1.318788597578	2.473119844159	3.197460605922	2.112590939068	1.684544254560	1.738527180321	2.284802739660	2.426220664892	2.358577389370	3.839873583697	3.009376902090	3.929673469259	6.480933654691	3.033225379245	3.906799060624	3.704835831653	2.942832889972	3.215052024989	3.333236324542	2.141628613033	2.179717760628	2.803538580069	2.212783867064	2.803166178913	0.703494416760	0.831121379025	1.659778285585	1.403667096316	1.801875579504	1.847952784144	1.858629429188	1.943574487776	2.833757041269	1.858894797351	1.589297828036	1.391272697574	1.703922003615	2.873332203057	2.757926626891	4.516769159514	2.970657071601	2.501406862771	3.566106527704	3.279574085904	3.905568656664	2.821202117263	2.421915804461	1.844599199403	2.868230997881	3.399186290862	3.079053537304	4.536496579579	1.741741395787	3.131694644323	0.945077046442	2.967198014659	2.222098102241	4.356802344903	4.847876949049	4.795546458523	3.126867216774	2.529945257064	2.226262163884	2.102692728651	1.602480484857	1.651714628720	1.321906923587	1.130161169955	0.619377734616	4.438090123384	5.080407602707	4.867897827785	4.867844939063	4.185565236505	3.786483151870	1.650481929205	1.814372937409	1.106740897640	1.487814395579	0.280431954040	-1.417958204518	0.866218848899	-0.562293922163	0.014247021380	-0.366508572116	0.746605655714	0.531862148459	1.360897029455	2.596628161758	1.328674616654	0.782458964141	1.283526944096	1.793576784164	1.119350288381	1.839765038873	0.990678323975	2.327449745862	0.650454173683	1.250971928790	-0.601589852206	-0.038519847824	1.100301715415	-0.206984021351	-0.449781044472	-0.131067080956	-0.095935631409	1.201563183678	2.413931667503	3.590531070280	2.062749488970	1.863891199881	0.591767399562	2.532979794247	3.554743337163	3.516808093862	4.584711450664	2.478962478389	1.627099034289	2.480795697557	1.202797123355	0.692036186218	-0.168122971174	0.723954776957	1.549878096581	0.687675907588	0.220592004552	0.437074305624	-0.206969454360	2.842101962568	2.750709811081	3.125592982977	3.234632804903	3.243611003840	1.079830844319	0.663230315898	1.605386549814	0.521086946775	0.396391232820	0.113137754571	0.632634622370	1.544163691318	1.522307915823	0.685834983323	3.898151288116	6.684873897403	6.037511686136	7.201542797109	3.611503290646	4.038155595844	3.356204444605	2.071787372184	2.768004041919	1.659069983907	1.166822237703	1.840877192003	1.132274928414	1.797713094821	3.204817885686	2.951742427777	2.171896409665	4.092544378044	10.370132422655	3.613936202029	2.378237886597	2.770159318793	3.583849924452	2.488458193525	1.451883607832	1.432736650915	0.768964404426	1.167404492370	1.147243911857	1.532044227765	0.620652266908	-0.081097500450	0.040649189011	0.996903434347	1.565804313152	1.518251915257	1.207919049341	1.969399288982	1.964926070733	0.504714130271	-0.036168426243	0.489554926964	0.391074913122	0.549907266525	0.500718838671	0.031192140864	
1020000	-603.326024	1	206	1.997700310725	253.966958100232	1.315572280691	-0.202292658094	-0.973422915327	-0.400442666319	0.839213465689	1.445218024929	1.111864806562	1.810544924321	2.219341495829	2.785282286874	1.931727225682	2.592083154223	2.692236366719	2.488806911220	2.739842865005	2.703963892095	1.653726675817	2.309120366150	2.729200361883	1.821531721886	2.427054827008	3.716956952358	2.779690301615	1.706452297837	1.405630294865	1.994853437804	2.067688600135	2.033662318199	3.032907783737	2.278414979150	3.057304838997	5.392251160899	1.841430705304	2.733739869064	2.145220638424	1.594896732137	2.574829224528	2.910639755484	2.107712950071	1.945057741661	2.642516849988	2.002161043891	2.132158081649	0.156671863919	0.347935998519	1.855484551760	1.054508033747	1.309753680573	1.932576154832	2.319118469013	1.435223100860	1.670061032337	1.556680590598	1.559486192683	1.608103562117	2.110594311638	2.362103514618	1.936619619658	4.098761223889	3.349398331798	1.914524993724	2.909767973410	3.171805216554	3.928596703980	2.470054034445	1.849752168858	2.529650666326	2.934639130423	3.526149999357	2.480244857557	3.555885963388	2.093848871201	2.579625438039	1.192596479601	2.609585691089	2.025762594065	3.939278942268	4.399401826231	4.853587506868	3.349148186396	2.629091061358	2.003410517922	1.880957451510	1.923064048507	1.190328695322	1.469342390685	1.157735232863	1.238331615985	4.081972774973	4.483152062753	4.197689527542	3.667390136565	3.982592476350	3.242695808036	1.512939339064	1.652933330477	1.174328853853	1.151563290412	0.059182643501	-2.071175947740	1.128884575727	-1.334658181400	-1.672216589225	-1.113194465734	0.467385455402	0.011605758947	1.194990964427	1.977081537520	1.352751027853	0.879287854298	1.257642278007	2.586148539545	2.133303001804	1.748841502068	0.916161540429	0.601796003200	-0.604436141220	1.289495350786	-0.584972186416	-0.483315516881	0.033002131018	0.003583316800	-0.359053695814	-0.013661667955	-0.264760868629	1.920420179488	2.984888843451	3.547673432396	2.924900462890	2.462130821708	1.534646685444	3.112434736514	4.358141499058	3.925719183704	5.298034661329	1.851024110252	1.773664987746	1.963265631956	0.803055278865	0.468251339278	-0.168489259523	-0.798069758614	2.049203419036	1.154555606452	0.799773894351	1.280625197159	0.996338077050	1.871327862735	2.276601005388	2.627350798482	2.447537012456	2.115830657118	0.455375653015	-0.620809424550	1.259937850091	0.596716125096	0.735415359003	0.529245614749	0.694858115305	2.462504491896	1.784392049175	1.401158099295	3.388612294233	5.936932708723	5.718087240906	6.696286161176	3.085365420629	3.213640726922	2.728228169874	1.187603958571	2.274190124045	0.388791727017	-0.148091695079	0.858983223097	0.440938372383	1.505289471927	2.145999171666	2.256442493413	1.730156599155	3.594926512987	9.377480428144	2.784436637402	1.775514761059	2.370388778204	3.717478404242	3.006535103878	0.930259448120	1.264577258111	1.067542981676	0.613279253003	0.679065631837	0.983708895739	0.497612070042	-0.083940309689	0.196344435866	1.908396682693	1.131891281409	1.273627931724	0.934515401837	2.656471822102	2.265846622928	0.216345744964	0.199243230752	0.871792690945	0.422119838554	0.993066357240	0.957652112885	0.691307012622	
1021000	-612.822938	1	239	2.003808941349	265.744548532647	1.014070921134	-0.070481216309	-1.734077791838	-0.426794741744	1.137476235567	0.994986485518	0.812976855210	2.476215601863	1.776475268206	2.262184847804	2.338609179643	3.101846844747	1.537281462203	2.912097055767	2.666374841873	2.797142425460	1.171296254993	1.708727921491	2.864846029120	1.036330813901	3.504462949099	4.687377892177	4.957192354032	2.860871663689	1.762709372350	2.393302712942	2.455635013431	2.585470215283	2.872772757021	2.187432890261	2.908675018237	4.759936466187	2.260014332821	2.519353688354	2.381120115929	2.390383211773	2.264282080616	2.416090092481	2.194949121129	1.222639606174	2.567455326066	1.828235659899	2.276377124873	0.807104927579	1.802212204676	2.434946757292	1.529820615835	1.773490468926	2.479991856061	2.202495287335	1.351856933592	1.126484732948	1.554629342393	1.857229498025	1.532352353491	1.890295085378	2.251492849360	1.562623366429	3.468731831828	3.301533230597	2.463037536730	2.295283431515	2.335625345262	2.104541603804	1.786480499281	1.889631976697	3.415093531263	3.235204504928	3.716636719236	3.582874495612	3.277587046394	1.556320750805	1.950108176841	1.927202676731	2.112771790997	1.716343612245	3.975705942097	4.025210209910	4.460400852182	2.817107750069	2.278288567972	1.349125361485	1.129886405199	1.743973527236	1.278231895713	1.240564434790	0.896186175346	1.141602541374	4.062840703869	4.169646065677	4.934785496233	4.115581940000	4.720823713882	3.848580046376	0.980986770865	1.140826892529	0.960199893616	0.833299116710	-0.020929805851	-1.726705012839	0.484109992302	-1.118201049481	-1.909114809590	-0.778401066044	0.744406067818	0.132631944539	0.917840756375	1.496747309950	1.210993143802	0.543365716924	0.991676295192	3.218050973583	2.656183090094	1.476778476862	0.625181360530	0.199069730540	-0.815683799135	0.657917285364	-1.536562494574	-1.146958413773	-1.134469820134	-0.187227420592	-0.001198126671	0.384769165135	0.196751231872	1.353679429847	1.448698999924	1.712636184602	1.718829284956	1.276022656184	-0.034629905737	2.446903743936	3.470984662454	2.729819397412	4.605610803750	1.697959924372	1.679955878192	2.137517843546	0.929893248705	0.882901436777	0.192613682158	-0.433353812755	1.999473097443	0.831648071436	0.831982388809	0.878207170602	0.260741633876	1.472281048369	2.129732786872	2.572901742454	2.594991570377	1.900040252146	1.108918756035	0.232610577119	1.807530664410	1.087750358889	0.919082909815	0.372522159758	1.448769747342	2.759925690787	2.086043198456	1.936173610909	3.503270560322	6.425931531715	6.855881398639	7.647749759191	3.586499866154	3.544207557941	2.247911255003	0.905097293565	2.150958339281	1.117794659518	0.027819398496	1.637268805242	1.004743603065	1.467526945579	2.495833089399	2.117221258500	2.067587263087	3.964000405608	9.254357846198	2.664127637901	1.809843287662	2.524148812488	3.993506796024	3.347936872502	0.720575190003	1.081776458290	1.344987957984	0.198839972940	0.689198011196	0.788880726878	0.568772667623	-0.090891728462	-0.315185390564	1.758370061908	1.309021132583	1.662794694153	0.894640373373	3.082101657179	2.692494178003	0.044271514320	-0.700706800874	0.419971578057	-0.011686042803	0.811951393767	0.473071884234	0.880277406302	
1022000	-610.115433	1	499	2.001709454063	262.332256271503	1.352277560206	0.780057866188	-1.308565387731	-0.294723881654	2.352341242992	0.465489964230	0.940241909959	3.254782846168	2.576996288352	3.416258903307	3.094213774595	3.243114443087	2.299132330193	2.680358697148	3.124351668414	2.672429097005	0.807629561702	2.309363999164	2.939052199163	1.617508443181	3.191047377326	3.875708379867	3.431449785406	1.984564741953	1.287047220339	2.057913050637	1.952062927810	2.245028531643	3.951132495495	3.542227399870	4.161702982858	5.916141284356	3.189585246866	2.607679293694	2.883172946364	2.554883099223	2.870890903163	2.417960470455	2.315658632886	1.554868360639	2.431594072051	1.670323017161	3.313336135035	0.541340656116	1.575608587940	2.221791546867	1.276025078658	2.120940421930	2.113103054843	1.921598479918	1.787057854766	0.577977345123	1.204196670243	1.685210647514	1.308716438151	1.584684137834	2.098559745242	1.743359067738	2.935627619339	3.500116439614	1.722230735919	2.154708700370	2.655173162926	2.221882523862	2.233807612668	2.136846113626	3.617665750570	2.883990553018	3.120631729501	3.279136849967	2.773606813728	0.794840014323	2.363725492737	3.097308681686	2.466084175382	2.066992815806	3.915852323313	3.869667144561	4.564284428603	2.543065443941	2.361384038569	2.186557691103	1.979650262466	1.499431149958	1.097093834056	1.172961531435	1.032401892376	0.691455440782	4.592345808712	4.505558880426	5.099901174004	4.561125083164	4.050043773373	3.489399369870	1.150472766619	1.443028087653	1.141353435170	1.660621010847	0.402790028325	-1.280008423178	1.868060649470	-0.978175623338	-1.623601424185	-1.124537481544	0.737483252561	-0.541602496933	0.657271142258	0.597261054171	1.098933587243	-0.286387561107	1.178193797443	2.382952107493	1.413197640699	1.613984810510	0.864110981873	1.318779941975	0.495978974811	0.658750799218	-1.238937781434	-0.274601566087	-0.379193870716	0.090392702622	0.577509407369	0.349528491132	0.069827992284	1.344703015005	0.914703946938	0.766561837450	1.973105404235	1.652797726124	0.986757321543	2.720671624959	3.773439260854	2.656326622080	5.027256784284	1.632336294588	1.587266847142	2.581637726785	1.653448472835	1.041570703075	0.531308913472	0.241842032364	1.497924338277	0.196846894542	0.402702268188	0.194984783133	-0.017069078530	1.294362980192	1.745519948711	2.753577973782	2.863755412887	2.220207349696	1.663059620645	0.537915973556	1.823298017306	1.400997870868	1.064848389268	0.889163397614	1.243465300671	2.370790964940	2.153940600329	1.677661858588	3.074654211483	6.544558194861	7.819375497676	8.793396854271	3.486152064333	2.873051022268	1.126070218842	0.708271804317	1.732062758394	1.045215014307	-0.040072749320	1.899893242482	1.771049559639	1.176019140598	2.809216280659	2.336326273793	2.789532506045	4.015461278153	10.010424911963	2.348687020440	2.111335143355	2.099127247327	3.618941891721	2.783637443523	0.744335668078	1.119808292741	0.880684611569	0.470101863777	1.080093401361	1.189262757752	0.829632732378	0.513799625429	0.257291876668	2.044318300929	1.706212255151	2.050355549419	1.389334705612	3.160003763761	3.382803052330	0.706130635732	-0.505273030092	0.864212645741	0.861860713607	1.230713049929	0.864755368403	1.184431074505	
1023000	-601.765699	1	9	2.002991526405	252.082476371269	1.672619338435	0.263146630150	-2.578627540481	-0.287250540221	0.890728971105	-0.572802136958	-0.004678247804	4.149255349922	2.792880636202	4.144549823116	2.918277253549	3.241457492622	2.498047573863	2.795632122281	3.127408426635	2.059359214762	0.569936799391	2.158695135469	3.364646214998	1.917757819389	3.441614558518	3.218807308083	2.834997420864	1.838840498544	1.111745966368	2.483230281481	2.510841508501	2.707303649560	3.828138886586	1.935770103007	3.045755226812	5.139173549415	3.441929264478	2.850444071434	2.587337724375	1.985754296964	2.752581495823	2.630133977500	2.303701572021	1.877649665103	2.884296567734	2.394576228346	3.373679072530	0.481275031243	1.664434890512	2.372922012947	1.605578113447	1.336046962720	2.078764954552	2.386006787548	1.922269239643	1.992531034823	1.783173407619	2.311110648374	1.656943870396	1.825753291581	2.050324387899	1.523212592394	2.381110298589	3.833192532508	1.429789581289	2.165574220213	2.463506967905	2.956373782573	2.040350140315	1.669910832123	3.231100533521	2.359938104304	2.778418606679	2.290225520573	2.258280423009	-0.005513642437	2.150609586288	2.787889055880	2.490123352044	2.176577311859	3.174516727129	4.093557135829	4.361478110482	2.819008819806	2.160180150512	2.181009376481	2.041902775003	1.241043857260	0.508469146529	0.594894129299	0.723662324283	0.264555868837	3.622600224494	2.446489513738	4.400114100227	3.754347130198	3.821285000883	3.641891265653	1.868667664870	1.089696742120	1.964875021773	2.154698138094	1.295608081733	-0.227633072899	1.325434772303	0.541388092771	0.371581037053	0.388845000502	1.666397118014	0.707945678603	1.286849249420	0.443750974448	1.213594908585	0.013772943371	1.234023295914	1.895359325241	1.485236809744	1.516977454693	1.159364162226	1.275350010786	1.150933829466	0.863006247425	-0.246988679861	0.807953356409	-0.076986871630	1.037920565899	0.844546759694	0.100681858977	0.064191145385	1.028242906805	0.781253144661	0.735301352642	2.039334840951	1.396561999045	0.810194548373	2.572697912433	3.964339812099	3.040185068739	5.329466068571	1.697790446724	1.261579414454	1.807120513504	0.934583616176	-0.070940113396	-0.511204364199	0.425539461353	1.163029751713	0.267098284157	0.685160056358	0.360886011764	0.645538209676	1.309310772966	1.456174817874	2.692552974353	2.881752710535	1.295908121305	1.334893433321	-0.089033730654	1.342593456517	1.304204239283	0.720691073043	0.494631551179	0.929945583651	1.602432818481	1.941709113596	1.432952246835	3.061711381877	6.387290641877	7.152854858949	8.414469278152	3.546182460505	2.932987359979	1.506858363488	0.408724620535	1.670031625820	1.067908577422	-0.297485305212	1.531544552884	1.462153419428	1.168796348709	3.016704562416	2.551677561934	3.116609713705	3.437147323686	9.629322216230	2.419657314058	1.839146064657	2.297687694250	3.583292813707	2.836260148884	0.991818464759	2.025081518210	1.233782566892	0.874609313022	0.994231622556	1.044951454538	0.692820423385	0.291232399814	0.008620821340	2.026490226375	1.114451617709	1.325310519243	1.105597962812	2.117665236826	2.448618899783	0.425158402464	-0.544544633681	0.506411676651	0.471968582061	0.885290418189	0.784633551420	0.574024705036	
1024000	-614.326480	1	755	2.000944698593	267.658607160660	1.764982503432	0.571073901500	-1.629300367627	0.698315854301	0.593313526092	-0.126758993261	0.163236686213	3.907137527500	2.562131672705	3.956705181834	3.170091422830	3.626224399268	2.700056350136	2.751848481307	3.487130336469	2.576729498392	0.575275006803	2.261999945167	2.886246517688	0.616974121901	2.219040640421	2.484106852937	2.029254845735	1.507543582275	1.261571242030	2.471319770935	2.253426403853	2.496479353851	4.285771166845	3.282698682454	4.346224438521	6.751351202902	3.816457418557	3.124339037626	3.171483442212	2.405533932206	3.195455492633	2.537795128412	2.459922688966	1.714027167913	2.536775752564	2.239188585062	3.432210619596	0.426045851802	1.098487423521	2.206158162937	1.705186462689	1.154651106937	1.716144592418	1.872425485755	2.257396602745	1.278338191918	1.875235216671	2.126411753225	1.485064722816	1.703528573537	1.666689856233	1.327982306594	1.713230106609	4.246572613570	1.111483379698	2.192534947329	2.756614063876	2.257190389978	3.486765434877	3.207906530376	2.725618807866	3.456762893925	3.946948344456	2.456373926592	2.570016281639	1.339311022018	2.429297327998	2.246468781001	2.935769434158	2.043375576089	2.943638600430	4.293259277553	4.449206840143	3.148000422592	2.228933517651	2.536133414113	2.374323045301	1.014064249049	0.347070203581	0.414545656949	0.700284823727	0.605912496970	3.220352454550	1.867979471599	3.731080462107	3.887864083109	3.514748612989	3.684864591900	1.906030274775	1.717646151845	1.751545679633	1.079922470048	0.010459107695	-1.204982293721	0.058968143486	-0.426243130361	-0.970713773921	-0.542858299488	1.055396781983	0.440583019769	0.629491275505	0.116044089926	1.349132515401	0.422169192547	1.441760620553	2.130088499402	2.376822308378	1.736448085960	1.406307224447	0.722972172151	0.340362933205	0.932982518103	-0.463023744859	0.792893797207	0.278982774682	0.907333446773	1.358066442030	0.102017713831	-0.010848640410	1.217733711828	1.095518647556	0.193437096636	2.052977102232	1.021470685311	1.698363616783	2.495726395235	4.084958354391	3.445328895691	5.528836252908	1.638555013381	1.268135148342	1.776515236033	1.004912211698	-0.047789757560	0.127958317506	-1.083807168487	0.684297383958	-0.483038763184	0.395991415191	0.161180798107	0.156491505364	1.279423714386	1.393123502665	2.314412247524	2.639426908071	1.659836310234	0.731642937890	-0.012225019965	0.761717101609	1.287984760320	0.566859022685	-0.372324200718	0.722812335859	1.160194545714	1.930989083493	1.399055986216	2.995269170849	6.849549860278	7.685332943334	9.543623011315	3.817377156533	3.862401896375	2.097772431377	0.539714020070	2.129636631611	2.347022935777	-0.280243984721	1.083782268299	3.220891038202	1.724086714050	3.722812074612	2.907343070514	4.201769894370	3.645290826977	10.020277594784	2.596608173799	2.142765745864	2.245332772999	3.266417368259	2.958405380130	1.451622345557	2.820842409768	2.091032356610	1.409850060128	1.644736399399	1.480213572803	0.916445990020	0.399871284699	0.290880708029	2.040928995787	1.237144542530	1.516526168998	1.572368013807	2.623343983343	2.675812930397	1.023609874520	-0.381449515441	0.499813588208	0.661342715499	0.803165260959	0.435206815162	0.599262920526	
1025000	-609.759549	1	409	2.002801956970	261.887002354220	1.666155109107	1.337857928321	-0.991051535634	0.680648810206	1.151087340379	0.079040974837	-0.162537825240	3.997896240574	3.661147574203	4.304962827851	2.590265495853	3.169317025385	1.582022619217	2.677333022957	2.611736446631	2.598129575412	1.726533533714	3.467616620400	4.713917503584	3.514653676884	3.832494426310	3.568054879803	2.841767634674	2.992786452853	2.171712276289	2.463287714273	2.169361916859	2.369130563334	4.566959492322	3.097134049854	3.988340359251	6.038782611791	3.214434911689	2.572308766486	2.793857086190	2.283369413128	2.715783559293	1.801264670948	1.536279316851	0.956192361079	1.116999007305	0.698820520868	3.667112430599	1.313232315399	1.398242097879	2.802976265484	2.425043030403	1.742474764258	1.795185570825	1.428347459848	2.116567069126	1.630576819848	1.816081474600	1.892686181488	1.518951054888	1.744424360473	2.188006472836	2.449443709504	2.502473399348	3.949518798331	0.406467926217	3.461584091348	3.920635564204	3.909390049657	3.873344995822	3.579041518544	3.567651185181	3.959881291793	4.683024301183	3.150021387248	4.058880031269	1.878276947028	2.359098264009	2.016057739796	3.225474835693	2.337012490361	3.347406339089	4.185771242152	4.004882558363	2.331284141738	1.578636151082	2.096879732041	2.079368568051	0.357542186425	0.900593385937	0.754976060959	1.038438203249	-0.461632688541	3.720534701523	2.991157091376	3.983449210353	4.378973464859	3.810837519812	3.447028822208	1.952267370589	1.016348101305	1.780471267045	1.833577828664	0.724403303946	-0.771431579752	0.488633329114	-0.353409357217	-0.980721157140	-0.594958043051	0.569480919279	0.751440417011	0.351789547865	1.485093646048	0.926867557558	0.077430260486	1.104223781672	1.468697046888	1.698721296478	1.219294652767	1.253407216838	-0.162384940636	-0.734392312949	0.585611720642	-0.913275226532	1.041106360355	0.806033190633	0.349099651410	1.129509349238	-0.473156023323	-0.408630794225	0.931065748622	0.641655257898	0.494599205179	1.163415507197	-0.198730354330	0.119659090763	2.023638734550	3.144941042716	2.851039665135	5.936512325333	1.165925728512	1.476457841837	1.784204417672	1.487953205075	0.201206745134	-0.363365875590	-0.749083802655	0.863400785303	-1.160219338501	0.149908215803	-0.586196851468	0.331807348054	1.114254252276	1.402669257062	2.861190228592	3.314632451088	2.668095767351	1.563402932726	0.986728809667	1.603556107760	2.005197117301	1.124840820857	-0.085839840205	1.844625518910	2.083226287360	2.783133726973	2.498470302961	2.314523954541	6.136878594507	6.225533116470	8.102716475592	3.529446361335	3.483444814353	1.512779228245	0.266588655071	1.608875842392	2.322370927349	0.290699689590	1.740606315400	2.833133927158	1.414929958840	3.233593271793	2.603221956898	3.185906490605	3.881893607121	10.355134219416	3.010193856644	2.500973135473	2.315488323654	2.927706982739	2.408254240628	1.450706149156	3.185905210346	1.577239667635	1.560753905020	1.799526352980	1.320564582582	1.151422429598	0.685277325285	0.469743665623	2.017405491291	1.592086036659	1.570072338744	1.249832591812	2.111258727528	2.406168333363	0.886471775085	-0.381630471249	0.359011619800	0.124817276528	0.663686456381	0.556459372988	0.587317736575	
1026000	-610.482398	1	302	1.999716704094	262.792165958590	1.728018878023	2.030764189324	-1.337424337370	-0.370877275293	1.370887952144	1.103408284810	1.265954129581	4.019783428733	3.688506504078	4.165540639491	2.125970616079	2.866361886694	1.214918375242	2.570790885323	2.146950609606	1.897527889638	0.994510915204	3.154947920239	4.034742471673	2.625446884608	3.769614301404	3.524134047783	3.412084586681	2.191122606016	2.291794848208	2.550143611147	2.409341119091	2.596158350953	4.496509183737	2.653740913013	4.519956968194	6.809940931354	3.056430807295	3.203227435410	3.192142459407	2.483004953993	2.231798542192	1.374512228955	0.278710004786	0.873518346344	2.262076643924	1.477001539574	3.786517717083	1.181349051227	0.202535478072	2.731184858316	2.089139568587	1.822325379842	2.154795782461	2.030819069057	1.492658562943	1.784927119868	1.809460645749	2.107877900345	1.786076049594	2.000862672090	1.782808519937	2.144902954956	2.981802516635	4.309387169751	1.449496072861	3.589087055003	3.507253953576	4.474525965037	3.826493073022	3.171537601834	2.710528376546	3.530251157111	4.663502013053	3.025805182540	4.102898427083	2.257269132369	1.721028496878	1.385809971385	2.678499873338	2.121511066770	3.213175116061	4.158991688944	3.794485998807	2.712521004964	2.484448943959	2.678515126813	2.754374148353	0.733204401725	1.086740438902	0.891082660658	1.373326794051	0.320687409729	3.610042317566	2.613516344968	3.918479359232	3.122090856751	4.532446558621	4.244184091169	1.421865908410	1.377095572949	1.443739781869	1.219239382286	0.061177469734	-1.284253741378	0.455735872761	-0.754997255346	-1.175402781944	-0.969507525276	0.554341688537	1.133839995689	0.208405324691	0.736020498492	0.737905622794	-0.208724789686	0.998488193216	1.567583557412	1.145911064811	1.108943322685	1.631677499847	0.326311493527	-0.218065358790	1.780759865468	-0.478196162111	0.772762833568	0.133473269379	0.547580531913	0.935597096426	0.068102124139	0.021196045392	1.758589680335	1.733048642493	2.112856256618	1.847549727142	0.186921618878	0.608212107155	1.810015076225	2.895073006150	2.790523444407	5.326845235824	1.198984094854	1.710297730863	1.346727512065	1.257061847156	0.047525172561	-0.245291116792	0.280071175440	0.885902759833	-1.910165536350	-0.825430254826	-1.090673059521	-0.698717414860	1.193924238336	1.411770573332	3.068478205350	3.874858620570	3.497006901312	2.091898745755	1.446546136340	1.785190409313	2.007308019477	0.985292149896	-0.058538275489	1.622719905208	1.789187470702	1.779111630981	2.014540994949	2.268819242974	6.149119737725	6.537710417863	8.337559879749	3.436028721633	3.798951249341	1.864740121919	0.393711050426	1.428035122315	1.759557432006	-0.317850164727	1.034023812063	1.866014491133	1.373032086932	3.805668342274	3.233926338231	4.072999656209	4.520779344369	10.634850134428	3.874381590258	3.357774784686	2.785224182100	3.229636413270	2.690313565201	1.589965910571	3.128112654056	1.288724777386	2.164843077452	2.276088202857	1.535259712254	1.507191236697	0.603367959224	0.648727395238	2.151386883967	1.492456056723	1.691462482055	1.362069069800	2.381083749413	2.466739756702	1.028152564986	-0.212641841233	0.500583471629	-0.124076421642	0.999032203091	0.736470319238	0.574862323901	
1027000	-603.694996	1	708	1.999407110495	254.414640048762	1.976606989133	2.385041216705	-0.310221896456	0.984370684667	1.359869820943	1.114215525210	0.765570300001	3.133598652607	3.241122667558	3.507897769635	2.078501570293	3.308676867996	2.453018135580	2.849679671156	2.872368324930	2.813107283831	1.009171863759	2.494026098891	3.679906324266	2.106309248869	2.861106488685	2.709577207827	2.896219293346	1.271312829529	1.387835432548	1.750016873804	1.717385977346	2.103047412197	4.302707327029	4.123555151608	5.584907640251	6.996227626238	2.859029283203	2.867030639488	2.858123799463	2.611195767346	2.372692069428	2.241627910166	1.788167892889	2.419482590564	3.093991992039	2.290798259142	2.314256911433	0.582957658473	0.119548771591	1.630632109299	1.165857148472	0.889681792378	1.378347405816	2.104371051525	0.917878159901	1.272101591686	1.413360412160	1.939968991940	1.573489377283	1.818867573466	1.136993722101	1.301844820152	2.646964640575	2.413486002115	2.024010746316	3.166355885114	3.471619334212	4.414485762656	4.162621500977	3.848228814268	2.192243273124	4.546087666519	5.452735398637	4.090273597296	4.007443738510	1.926802234581	1.390366054907	2.544287354506	2.142411864947	1.854002249151	2.810295603962	3.865200235309	3.691580382615	2.654992092708	2.400208514186	2.139771259869	2.121054092717	1.180496035092	0.840084644425	0.726743003162	1.210730752641	0.427251817889	3.103670688102	2.498402638023	2.947210824560	2.449135730383	4.070231417801	3.496482183674	1.432601648237	1.427802068880	1.787040469001	1.807645562215	0.928642845765	-0.716999323058	-0.055513797291	-0.422771100773	-0.065759952959	-0.369576456766	0.766191631297	0.830952922679	0.191593611598	1.492406154373	0.647085661140	-1.106081173445	1.116769267933	2.609776067931	1.472044430839	1.286606930273	2.396690751154	0.905847677329	0.554196068561	2.387734316553	0.020508490154	0.512707625155	-0.435543952780	0.251536836352	0.383749579887	0.219277721665	0.349438750484	2.387681823297	1.960248139335	3.238541977575	1.927349579914	0.620615617320	0.969002734315	1.856849974170	3.372401668802	3.180656242187	5.740310988632	1.612994775040	1.832729870830	1.549751846908	1.179484965499	0.413682893150	-0.583196505895	0.838243930882	0.837265952486	-1.618455117882	-0.226552652026	-0.520908939311	0.017030052092	1.576110776669	1.506508870541	2.605654973530	3.126346992947	3.081441965697	1.535889807323	-0.143312377020	1.694636751235	1.834499901150	0.593526244994	-0.714109198320	1.194736035417	1.546546312956	1.343990762584	1.706490959640	2.232417060963	6.489443920175	6.860559999438	9.043795602784	3.450687119728	3.862905528423	2.188665383935	0.983347541769	2.096995312398	2.469760352596	0.757725961515	1.739276575644	1.900633172001	1.707970055995	3.826991273836	2.806361047908	3.878423531167	4.533518444464	10.910566427131	3.494777571031	2.687465489460	2.529657959136	2.871992976424	2.506064165011	1.656632913026	2.689703105329	1.234523361242	2.391073029627	2.367054604251	1.399688745774	1.624033802970	0.780347446237	0.746448598414	1.349889482832	1.416505072752	1.456834517241	1.813760524499	2.053590765370	2.405723270495	1.251608767278	0.209989944761	0.692074455047	0.027611407073	1.169915938871	0.604673783065	0.603088554973	
1028000	-603.017930	1	632	1.996463842450	253.593745570347	1.735247828372	2.072616089239	-0.834136709808	0.729790879819	1.224870654581	1.424112585461	0.972874994739	2.845134890511	3.272571581311	3.421239935268	2.304147171447	2.880670929423	2.453293107144	2.489467492359	2.901620457074	2.938020719144	1.282569703648	2.154623553657	3.522514857387	1.620927806070	3.147105705871	3.010969867327	2.725462650858	1.917920455789	2.040253868864	1.881569158727	1.879744510987	2.374377111306	3.769005253813	3.677704696099	5.254503088586	6.117783134256	2.564625063939	2.094716684174	1.974783821017	1.955047052315	2.338267030361	1.597378217852	1.176696673266	1.519097566930	2.773220909661	2.229324059757	2.299679284918	1.839764060564	1.873100865840	2.442467679104	2.056927589473	1.953012095833	1.813931737268	2.053309976898	1.281142811479	1.299390464882	1.636410402362	2.243438823934	1.494636681119	1.415617550431	0.628779256338	0.652306881933	2.374245339114	2.676465028993	2.146970139283	2.626237944816	2.921117287323	3.986226268518	3.600044817414	3.429732824305	2.291742172795	3.672874302276	4.813938006926	2.722822323117	3.138926360164	2.596749635625	1.294667293250	2.143943013409	1.727972789201	1.268369428753	3.036108785792	3.906748623560	3.660425565062	2.525656874886	2.182963554001	1.764192425079	2.421660356534	1.104322407258	1.401312419910	1.488351025516	1.974382492713	-0.039068102203	4.385736408183	3.873371407056	3.338512693399	3.054785756488	4.591253248434	3.636012684650	1.337176036897	-0.131576147296	1.783165323851	2.000064787325	1.050968261837	-0.848017053806	-0.502580514515	-1.271931994692	-0.567363316479	-1.134147037321	0.496874265239	0.480524515992	0.707631425883	1.147890065474	0.956510357219	-0.425304795058	1.461060884843	2.515566873859	1.428848641372	1.604693981830	1.804157817286	0.260157310288	-0.420693257669	1.925694785727	-0.093880624031	1.182792331150	0.483071939727	0.057040120244	0.901713093202	0.092553264108	0.450239162582	2.265184691211	1.844804727879	1.969430031425	2.126129180752	0.837367166706	1.282626332476	1.733676734367	3.320168616336	3.730489775615	5.459561648512	1.975917680947	1.915108710789	0.710953299354	0.402651593540	-0.074161616690	-0.768447908220	-0.136850053128	1.728785141601	-1.786542338681	-0.748362003368	0.489996992948	0.261301190133	2.068297564782	1.784715924389	3.006321650182	3.171543394586	2.851979326873	2.149243416901	-0.214155547323	2.706733696434	2.936544344834	1.453461597132	0.137595086942	1.978568116867	2.300308994586	1.961867066306	2.266773222209	2.169426055429	6.227356021539	7.388083361209	8.904409130617	3.190965143851	3.409473756151	1.631884701557	1.070174596753	2.015016725000	1.510356738717	0.217085633840	1.046956690124	0.407568503373	1.984154077448	4.290655978777	2.959496474722	3.506942492899	4.393212009431	9.347537012049	3.836300427835	2.772984537272	3.147513417946	3.290471647192	3.126249903039	1.752203384474	3.176834384108	1.540570409943	2.210507427860	2.059005137743	1.477703204220	1.919490962751	1.191806038020	0.749022158212	0.971732417555	1.385228057596	1.481902826561	1.800004319806	1.867340996428	2.182909582463	1.083486913322	0.388357321375	0.740148860729	0.173191965455	1.125285175142	0.616023225770	0.649364117758	
1029000	-595.178202	1	310	1.999360083579	244.279343459323	1.452219011808	2.039246431074	-1.472006245516	0.273702343156	0.835102195083	1.156886857036	0.402500150642	3.012787672363	2.807630871082	2.584883642972	1.580502100456	2.228594487366	2.025377637891	2.321399407111	2.862446932520	3.348621339696	2.040504134771	2.139848749099	3.222795382056	1.590559836857	2.281999165214	2.170008628924	1.358180555059	1.699119599852	1.777500287377	2.077633860207	2.150751736435	2.567868107095	3.715616498511	4.141313140445	4.897789978059	6.004633568545	2.222535171350	2.351670192348	2.486269393546	2.412016586471	1.975250032194	1.552529404190	0.626774948591	1.590528427909	2.602083671490	2.124238696333	2.441687731216	2.383099364583	2.226176784433	2.606154649058	1.823230859761	1.885763506605	2.318102432169	2.498995744847	1.543813770128	1.446106778122	1.644401891912	2.079581617825	1.454081949185	1.796258998055	0.949578472520	0.818719833278	2.537381661993	2.667630844365	2.603510279531	2.819381809510	3.185958922712	4.734279835246	4.233491466940	3.987103386565	3.504286856049	3.433395287635	4.155555139283	3.782507797682	3.058722364667	3.350012545163	0.964437002864	2.094383799676	1.567281801877	1.830309699688	2.514000729883	3.344812858341	3.219527057295	1.920119921522	1.359631427785	0.426816093171	1.207641740317	0.834226442486	0.663728893499	0.787545165133	1.173211370306	-0.135995879045	3.497891498438	2.927183826498	2.803632944041	2.297285923600	4.202723282776	3.179372116873	2.278387821599	2.541145634854	2.586137332116	2.353376236550	1.304503759025	-0.465879792991	-0.236631938417	-0.966897440000	0.146081894270	-0.816983085342	0.678797384266	0.722058812517	1.380727208945	3.101465358443	1.551640758147	0.548558448762	1.932923662389	2.903203814913	1.560028438822	1.933600482079	2.159092535651	0.756371419433	0.069175337570	1.943637431454	-0.453347715918	0.283598993338	-0.080330189273	-0.304400574075	0.664929834702	-0.255358468733	-0.336497445477	2.380199476189	1.960593543135	2.386978008616	1.821207251084	1.132805542491	0.775722833559	1.737951649832	3.235528293853	3.587321759929	5.070058812542	2.425221443231	2.032643798534	1.111477280136	0.865758783653	-0.272584650468	-0.664489858822	-0.096597388920	2.121629359749	-0.382523357107	0.550640103384	0.961780108034	0.282004283239	2.146491371158	1.972719255354	2.248504502656	2.387355610793	1.375684223065	1.610587604408	-1.033059774696	2.242082833369	2.332466603559	1.451434698071	-0.379983932976	1.856666588618	2.126763885698	2.315164800214	2.582129444141	2.370459675051	5.781118762016	7.427213114198	8.339741525712	3.461090870243	4.016369150083	2.186286964298	1.253249616055	2.095223527216	1.289572508180	0.915307647852	2.053078848541	0.091530243742	2.110729739422	4.047237082361	2.465331084801	2.304086417345	4.168410702740	9.949875304806	3.247598545101	2.456847917617	2.632164090847	2.958616793094	3.131046897696	1.867172725907	3.088821773013	1.298631099528	2.218049246239	2.337280799586	1.631856925699	2.361811074515	1.621340269226	1.341231457968	1.196562813760	1.996579105947	2.352059045931	1.527277266922	2.085797443634	2.547539201393	1.282071485837	0.904049030363	1.136763142538	0.409672046462	1.512201023357	1.135533059020	0.825461062190	
1030000	-602.711850	1	45	1.994628120800	253.223514781297	1.140969081271	1.547368338108	-1.230133165786	0.351156340860	0.588818927251	1.095311614858	-0.017258403324	2.456855980034	2.313838619717	1.746252552147	1.391413505424	1.896339609030	1.547345575157	1.969007625682	2.704350684848	3.700187430686	1.553821745457	2.337195894103	4.221467403839	2.721818542360	2.898905299017	3.057492715019	2.435223038428	2.266040071451	1.847704793988	1.913670183048	2.027068920308	2.468248637742	3.595774447001	3.915654028372	3.908072394752	6.159151088389	2.343099955944	2.416742310322	2.713508371655	2.672789139000	2.720359433502	2.375737783503	0.316811376805	2.285940749765	3.439776447851	2.923559471951	2.595420837187	2.749017667289	2.057046993785	3.120509674863	2.378186506083	1.860167973721	2.476255718853	1.882383320617	1.441989660971	1.566867441814	2.123019626801	2.186140059149	1.629707192676	1.871548717432	1.148920604422	1.111103752885	3.040807499131	2.249803735298	2.776451313477	2.981669243156	2.784559539629	2.818808510461	3.580497950805	3.484586218708	3.051666225814	2.818578293990	3.187377852472	3.405545406352	2.381601613109	1.879926662299	1.529259988144	3.165493727547	2.234379457638	2.130354650622	3.082364159092	4.321141444558	4.171441642918	2.186075007200	1.439239982759	1.052608492029	1.760723066125	0.852960554139	1.108750557305	1.058317909832	1.128057243188	0.484438410825	3.931009325414	4.120515051819	3.233505529611	3.381872361914	4.721525245905	4.578306200687	2.278216151208	3.901336249592	2.367279301949	2.907850265737	1.319998436797	-0.331974007961	-0.477623094081	-0.759931816562	0.127866472790	-0.650410428267	0.441310082885	-0.186354427639	1.142379970297	2.149826542513	1.224582017416	0.244971122103	1.506599079527	2.757717402671	1.333645747670	1.761597691069	2.748109271883	0.928544664910	0.412194945367	2.152301163054	-0.150219931873	1.212977870724	0.739432751385	-0.345657825689	0.587696833719	-0.250297604852	-0.188485617602	2.478142659435	1.842722114756	1.185297784876	1.665829407804	1.111331926860	0.979146635230	1.792936253633	2.815371917295	3.063096918373	5.053646449064	2.149565396349	2.282466096536	1.682555339740	1.605616765423	0.631269754382	0.576637143703	1.080682616127	2.536783388380	-0.186240367401	0.994854370044	1.299991230758	1.053510938723	2.045196248141	1.822496960179	1.628918503596	1.294927633931	0.527425183070	2.052962295432	-0.265826458555	2.512291138053	2.356916250274	1.666245759218	-0.282811410314	1.716936908860	1.054406419181	1.781684141763	2.253604801658	2.088460867128	4.937988745215	7.021301714655	8.446099550167	2.948082926837	3.533373851720	1.761476856512	1.280716277671	2.076408908078	1.210278123710	-0.017839761582	0.688013463335	0.283181276101	1.841016733908	4.131000300920	3.304324795610	2.982877912439	4.437844997505	9.905464506797	3.532593817025	2.520892156583	3.012944131065	2.933414719075	3.101694470879	1.687006855420	3.003210567964	1.038351165005	2.077092145046	2.215559161083	1.816013650122	2.545915400493	2.123822256826	2.186360234799	1.859150040573	2.488131391895	2.597528222781	1.360932230391	1.906877758649	2.693393780905	1.250627412810	0.488874014720	0.793019684366	0.082042046496	1.342163434589	1.000899656868	0.615819211185	
1031000	-617.492867	1	357	2.000035641929	271.734730838412	1.112264499528	1.308919752091	-0.691666332736	0.535149220366	1.119858043951	2.025215353328	1.140161682876	3.425047744323	2.168508954175	1.292957368174	1.700383973221	1.933287831842	1.794160352872	2.335182452702	2.709162563867	4.055936963740	1.705863632381	2.026510409021	4.379682080343	2.660923143687	3.071406420409	3.368127513599	2.914045526824	2.701524415128	2.307108593956	2.021072299939	2.318716734328	2.674555823049	3.528346700089	4.115519741414	4.452999576453	5.579519640942	1.976911823237	2.082369537540	2.315721022792	1.564245327051	2.892426617225	2.470992403806	0.533592583313	2.691747511055	3.332853472130	3.073932584957	3.917248456025	1.322940779907	0.845698673230	1.685190896762	1.664179309102	0.937231580001	1.908073629808	1.167823642151	2.198663771786	2.403844396980	2.538026620396	2.357979858872	2.194158870923	2.276819961320	1.758745176244	1.585020014765	3.917280488737	3.382304089107	3.707464752316	3.959497079041	3.635614671219	2.936228573504	4.317434635028	3.584372623309	3.115238072315	3.439444402229	3.249248150189	3.767279142311	3.754783278377	2.866934072276	2.430216269910	3.900611216966	2.309518690572	2.399105123398	2.883385754104	5.044059814202	5.019635833257	2.479524795097	1.736787614942	1.361015500858	1.500505934828	0.942748278563	0.814136854590	1.188228017972	1.147725859167	0.725639592199	3.809913706742	4.213420952804	2.481098227010	2.703569610567	3.396467557769	2.969746108125	2.795214330989	2.274233383936	2.561597721319	2.470866678502	0.972739400778	-0.987960769877	-0.740635802756	-1.300977265630	0.526585625634	-1.462171826505	-0.599554365270	-0.269943245651	1.276903481095	2.116765137322	1.056703969186	-0.620809249553	1.238080349859	2.397127422844	0.821846862896	1.264134780070	2.557178419393	0.885056023681	0.216552417209	2.432837519143	-0.490875696454	1.341954987418	0.608982553943	-0.097456886983	0.667714664225	-0.429983526525	-0.165315278415	2.377640288179	2.105385967144	2.565641034561	2.140103371401	1.286133704989	1.659797282681	2.004576324010	3.094104259401	2.997886463741	5.455329460180	1.823640068368	1.975235425794	1.080874957286	1.033677111761	0.165268163830	0.570075038460	-0.517750585729	2.099734289984	-0.338086194857	-0.049403457138	1.044866795936	1.226271213769	1.761730872534	1.396016831952	1.191456277282	0.233055864525	0.303528571312	1.801969527556	0.113373565431	2.147486861134	2.266424141294	1.320429738714	-0.349843841038	1.160427843028	1.020306004000	0.695549396217	1.188185921501	1.698969141723	4.685285347000	6.865717442928	8.814680275218	2.291932738510	2.379182972860	0.769054439354	1.423198201593	2.069899955257	1.849478953542	0.694749923597	1.631641134266	1.282716800353	2.389436158024	4.429280778532	3.506414436111	3.934380957659	4.573837116669	10.172828802122	3.757734866045	2.237296360635	3.119884333362	2.646984970224	2.993843993078	1.554644673799	2.690330394064	0.742951895886	2.087267345239	2.174486124437	1.290230705811	2.220366401851	1.775113879897	1.808028618668	1.629945466786	1.864644647767	2.084041957845	1.105877513046	1.455822443059	2.594086000660	1.029308475666	0.306819607393	0.494653810727	0.038342832829	0.839931311630	0.871742834522	0.330275829558	
1032000	-596.955919	1	241	1.998713585824	246.361001366080	0.772669349636	0.291673204770	-1.387276249696	0.550627987813	0.458819359509	0.606622503421	-0.257198714526	3.131977501436	3.298986063776	1.773724311256	2.005137630515	1.691301359318	1.474375370880	2.109555347985	2.539185023352	3.227864395929	1.009064559278	2.477018049861	3.646119659932	1.611022142601	2.366090699799	3.242235091327	3.149917251400	1.970723094489	1.923082817539	1.977618424543	2.193413631468	2.416794939443	3.249323463066	4.276895780777	4.110339405470	5.217912646571	2.467945383379	3.253222434498	2.236116031498	1.499001057622	3.392012271906	2.541214864596	0.313390133443	2.224319664802	3.029482660495	2.878112972701	3.634592409982	2.340879998670	2.063569548749	2.868705143231	3.134298369252	2.607184788212	3.029545943526	2.153945282823	2.095762207210	1.924567953349	2.009635297904	1.763758389645	1.749562589233	1.849122550061	2.038995810553	1.963919636135	2.535035160737	2.396085422678	2.367964494179	4.178158479095	4.292195812724	3.473360734885	4.309963372564	4.299707686488	3.425208040483	3.116858759394	3.436156199596	3.831447686175	3.738048690199	3.085563754159	2.060464035755	2.106708383850	2.447851889296	2.098999758261	2.114029777191	3.895811715538	4.388467682969	1.892071621994	1.299808253751	0.536857909386	0.601170851684	0.688009494508	1.027121968691	1.217398866144	1.113978918867	1.168581669173	2.888284339428	2.952377601753	2.438612898779	2.187761755657	3.356186719858	3.307133517740	2.562677800820	2.554991502880	2.453850864714	3.011162734120	1.118872045308	-0.109775734784	-0.165875117959	-0.292269415998	1.234818794404	-0.263902801441	0.645395361398	0.828441994749	1.500076105735	1.506730743749	1.499989714329	0.661559242990	1.482464857939	2.070032895122	0.260204751546	1.452654108086	2.479158797843	0.468407092686	-0.060317068058	1.774315571354	-0.899812537856	1.154694148238	-0.365335149996	-0.859597063823	0.083562482812	-0.476636422377	-0.059350314642	2.094292922505	1.412856157500	1.906153247359	0.626058913476	-0.315010804901	0.493689702822	1.806644732752	2.952698515819	2.802807279238	6.399599407028	2.086970023951	2.429787475500	1.585695738965	1.505417813705	0.590888486247	1.075300978274	0.818651514297	2.634866814464	-0.333326121746	-0.148341966252	1.598532028231	1.764582961030	2.334471582337	2.042026642828	1.955505687060	1.504275987316	1.527179615595	2.200375658525	1.241382082742	2.786345074796	2.665157054541	1.891690066681	-0.038219848618	1.591854946774	1.796082547976	1.156350688318	1.111464145714	2.175424323657	5.541916120425	7.751757069783	9.758423004808	2.936772985448	3.473105145986	1.540665184833	2.022984017523	2.275945539353	1.822413785030	0.839239335124	1.005040235500	1.387139750550	2.366078322121	4.372953245827	3.047408032799	3.160229323975	5.114199219173	11.326380840410	4.243659352138	2.489842032103	3.794547164403	2.809487256369	2.823374352606	1.267581867516	2.709149683175	1.148540191654	1.517737640634	1.732704371824	1.244900019389	2.338106619576	1.833174081225	1.554789341990	1.095562051332	1.911755113329	2.137331812243	0.865989484904	1.628067975333	2.505172761284	1.209712320525	0.227427264174	0.292687678173	0.300841329667	0.758896952643	1.027148002874	0.501332247719	
1033000	-605.533762	1	912	1.995218121092	256.657446071308	1.266102826073	0.783454281231	-0.147070902605	1.673181368606	0.719007204453	0.608524728130	-0.106605080844	2.789378473114	3.604673916548	2.481278965256	2.783006888734	2.298237907543	1.700466444253	2.924187369071	2.370432353432	3.523165603556	1.387480975109	3.421649135744	3.179451605257	1.587606876258	1.864603153160	2.440146014571	2.313624194373	1.432490535292	1.803602365701	2.148714406200	2.376845991603	2.521977427428	4.935044553640	5.729641216709	5.176252458310	6.559949096303	3.567748702760	4.274085770025	3.796321525051	3.136602539615	3.124889451886	2.412822177808	0.074066782900	2.369499400225	3.103700477927	2.893044223848	3.745231178023	1.723387089934	0.442790465192	2.259828692632	2.388003953247	2.047892595131	2.349069638274	1.504342192430	2.361058196843	2.245173413537	2.156249880257	1.942327216577	1.690624190594	1.720008638346	1.734480468614	1.394649692024	2.894261972927	2.883571576653	2.518103000422	3.680857592426	4.483449587344	2.740287060381	4.995404482179	4.838557382127	3.573100802486	4.177186582188	4.444700337000	3.477915192909	3.310545192132	2.726201560736	1.881471535524	1.673546428482	1.600237548535	2.193970780744	2.862715942378	4.600609985365	3.674630217356	2.513850762795	1.903083236725	0.829693684472	0.547773421641	0.818794324914	1.111766181914	0.824818662652	0.730400022738	0.835962675928	4.477200022055	4.048796241338	3.994843744072	3.775157650869	5.021262405084	5.078788896667	2.660566727168	2.166289192919	2.350036765636	2.904883003590	1.284961603964	-0.569622610364	-0.410700264161	-0.192976929226	0.823553175675	0.299171508501	0.611366457811	1.187680127915	1.812512041799	1.973921018718	1.734511862662	1.183209814529	1.386919376588	1.850327259387	0.455491780448	1.207894585377	2.634891848688	1.114560055777	0.828552947830	1.901092726760	-0.383715308127	1.508318214401	-0.159439266690	-0.803523824128	-0.318064378470	-0.795702250735	-0.673408432322	2.706468403325	1.679865640500	2.312821710583	1.129213503245	0.267464388600	0.794460072788	2.883986542273	3.896622900043	3.587328285864	7.365530457105	1.672895327678	1.948197754068	0.759899122313	0.264539990834	-0.278399521131	0.351116837698	-0.600031391173	1.825021952926	-0.696314089414	-0.313929319885	-0.055042066675	0.113490490833	1.997315757630	1.771029336685	1.491988607623	1.337480004144	1.628942340828	1.868143518405	0.372481490561	2.490137545677	2.215518925876	1.566133913296	-0.567186048305	1.408916077076	1.682967781211	1.318832581399	1.420607533889	1.929409138239	5.269147346485	6.208925642258	8.100368858027	3.142757646638	3.946211551463	1.920745039317	1.826305286400	2.211587790106	2.279205267499	1.448380801798	1.838473322351	1.913818559422	2.444359783763	3.857063780888	2.921049538300	2.442139604494	5.112419820257	10.548980655629	4.267240906983	2.680673100990	3.346030582174	2.908097930137	3.127798677848	1.013047893849	3.238011084087	1.061958383149	1.225925279601	1.690719904647	1.162635094262	1.855372800432	1.838624048954	1.580754614079	1.367680402453	1.246456659099	1.499601480714	1.093609864334	1.681111716134	2.109302752650	1.647315019646	0.537254846951	0.238770404550	0.279087355638	0.506265897088	1.054314902465	0.274844131307	
1034000	-600.364684	1	968	2.003644832921	250.402319031849	0.573469371394	1.147354274068	-0.802109387102	0.896232407725	1.847760675604	0.960406959870	0.836718236923	2.924129504412	4.815230772841	2.911213210385	2.355267873749	1.670680126598	1.775830813049	1.941176532564	2.004839239312	2.874982104107	0.726882238093	4.602400026351	3.645999635476	1.713653944448	2.809722666244	2.798252081198	2.647223197312	1.730339981727	2.293561962787	2.445283918436	2.556288337364	2.659124340836	4.938456824765	5.070480919456	4.864125058645	5.840175142123	3.439755309044	3.733984123287	3.065040724999	2.461521537592	3.086511187950	3.272892180375	0.818998692446	2.932237885212	2.846967322773	2.313750519467	4.115847293288	2.198582224154	1.599168022212	2.354412942095	2.641589807681	2.060731626916	1.695440107883	0.839665253959	2.619078351182	2.105387862745	1.975663440753	1.827287950171	1.501419500021	1.698898121345	1.399008696316	1.568246549995	2.330861342315	3.236697902489	1.154059512865	3.430408876877	4.194064202471	1.977998802786	4.443710543683	5.022571017492	3.948678759304	4.018139933645	4.458447685563	3.695011770365	2.786022723060	3.391380589018	0.779660292218	0.843726484934	0.503726897854	1.137116850611	1.833387620348	4.218785253687	3.655194745051	3.029694779547	2.179861769798	0.727935327323	0.482772688316	1.226962338755	1.410063385656	1.202227188384	1.314914747191	1.623884813084	3.546729297873	2.619138494966	3.420306643216	2.574959367813	4.564475502129	4.219893950237	1.913779252914	0.492438893135	1.948290955845	2.448912120736	1.070784185949	-1.197589457168	-0.671914775785	-1.353021874526	0.010575930035	-1.319448140755	-1.233852058655	-0.703185445879	1.688181523298	2.309949776402	1.381420893116	0.620339253601	1.044609591467	1.898653132192	2.078888005283	1.014932466110	2.621448507805	0.993441000616	0.756581649404	1.717745642018	-0.060419172873	1.835446309936	0.610507039546	-0.419079543067	0.421529758491	0.455208722954	0.330565005389	1.792205392940	1.053506092613	1.126145468850	1.209056327556	0.425529528436	0.804263064511	1.956022771275	3.392463397704	2.755546930569	6.431739979872	1.182306388104	1.970732971736	0.038912818757	-0.423637280414	-0.986760078594	0.029875473390	-0.315928252245	1.700649823860	0.110421926976	0.580025278798	0.393831221199	0.932696593479	1.568329160441	1.375798261710	1.493181269852	1.603593602556	2.284209376745	2.215853468217	0.550049696675	2.357262003107	2.069708619393	1.779593897117	-0.522344322313	1.273588069931	1.318014353900	1.504600276307	1.590158482764	1.947010214215	5.146158878027	6.577001447654	8.809148700054	3.291261705548	4.094468173120	2.541233967586	1.444999534572	1.698353904441	1.613974895077	0.098352556543	0.880718729674	1.356494227862	2.079569517403	3.306559327827	2.348219773423	1.892091514274	4.985426175806	10.713525168961	3.936987449218	2.420105336711	2.796440642136	2.221647723355	2.632052873116	1.055530916523	2.622282222010	1.587723186254	1.248028609273	1.738535088844	0.371896827429	1.368546616513	1.451703803727	1.369345982900	0.934168744382	1.269149688761	1.726851434111	1.465362530410	1.778013606742	1.970142754423	1.773601789708	0.769057567445	0.540055318471	0.726048446803	0.401581271176	0.618562368598	0.488519469341	
1035000	-598.516156	1	136	2.002985950287	248.202607142446	0.415306826007	1.336265469181	-0.576430332951	0.779184638336	2.876544580065	1.702100811779	1.558025569782	2.383034624278	4.499308278897	2.122120770879	2.460929627350	1.957543357366	1.581677910557	2.153352398819	2.754158283132	3.902749729351	1.702731805638	4.578638303323	3.024854495541	1.286652958086	2.365265894827	2.552171822685	2.250780834532	1.644401428851	2.121856581644	2.316186932075	2.427352215116	2.549435810756	4.908214414870	5.310620544855	5.616353079948	6.862851336114	3.465889715025	4.098575660855	3.974167265301	3.507338574178	3.083867740112	3.031696859310	1.072192405551	3.042295416724	2.533906224291	1.789039118865	2.931624611309	2.277926793596	1.391682281896	2.092476783976	2.295244110296	1.505574575206	2.134050004779	2.060362780146	1.761905803045	1.876248469780	2.304387505575	1.816366437660	1.580585017369	1.779504728394	1.273931102701	1.744291575969	2.139555243676	3.818032646436	2.037704515281	3.148009170666	4.346406469759	2.437106767668	4.698875264491	4.864413388805	2.737004082846	4.155195619227	3.760796249389	3.538598805767	2.837645377033	2.780277122433	1.616404896977	1.808611884742	1.259908038208	0.500350730464	2.376154644061	4.109735749688	3.128795879490	3.276757479855	2.264057536932	1.232647639602	1.414719856128	1.594521917190	1.100660340224	1.072683568709	1.009497623707	1.669033336584	3.926235860434	3.714885387706	4.249422001682	3.033965571873	5.249624968788	5.360092539703	1.824285139205	1.379843395589	1.709304676431	2.308572106980	0.972057300320	-0.360972451366	-0.118104669705	-0.366224707748	1.480947400764	-0.001027775206	0.222344723721	1.214407793645	1.347924828274	0.766574113105	1.053343582694	-0.324602512552	0.949365614580	1.569618661849	0.915091782391	0.981351294235	1.906771702083	1.137860988865	1.298745706284	0.645985701025	-0.368270563288	1.158167339347	0.716097694826	-0.318449237833	0.883919196904	0.522735329247	0.568586153668	0.439905759487	-0.075749107803	-0.428522368277	0.192391075054	-0.749259912133	0.086367982624	1.069061122517	2.827147933172	2.829840205676	5.055644903738	1.188299094856	1.879054571313	0.421865121101	0.296877777920	-0.203311771329	0.523524967827	0.591413263109	1.658282726355	0.388030542145	0.249151527363	1.232324726666	0.931291916506	1.330255716699	1.347480619846	1.868909872068	1.843420056538	2.963739390167	2.539639628088	0.912452735272	2.112539909585	2.158008994711	1.484484470088	0.221989818030	1.870712720680	2.470435069143	1.741158398398	2.114578985575	2.213489335338	5.022656202096	6.662714211577	8.338820564015	3.853481194519	4.745515709568	3.402628788885	1.264603248150	1.819859259210	1.491473750230	0.408702489130	0.993132810392	0.999272569434	1.999930553156	3.501850602076	2.443804163217	2.052665880987	4.347812723531	10.469715083959	3.442612400769	2.049064534683	2.566316079755	2.105227908106	2.848199236292	1.215866345313	2.014592390765	1.122879463152	1.364022837935	1.822991499245	0.649511181561	1.400598382042	1.672014571005	1.615193360865	1.130806622572	1.284393187007	1.382767492728	1.873783815072	1.737909648942	2.251970099269	2.367536030991	1.247829276292	0.663669904782	0.412740135791	0.563664822897	1.102633278641	0.601861209529	
1036000	-608.292579	1	336	1.998931633833	260.059611252152	0.994415688244	0.942500905337	-0.881463552540	0.109521056151	1.807761835683	0.661250160589	0.344522388303	2.784141404924	4.521349792501	1.947591902732	2.223048248673	1.538512100649	1.079606823017	1.712406448922	2.508439600035	3.177683497613	0.788295726700	3.977238213143	3.962226291177	1.937700439589	3.074178938719	3.421873200667	3.183906176034	2.461114312790	2.612978016634	2.266624908799	2.285242201078	2.403298083681	4.248818844964	3.845681761426	4.052790762364	5.690285437737	2.867846731183	3.776387751014	2.609672743784	2.763598891871	2.697685377269	2.628356613916	1.936972184906	2.795775183015	2.308836379627	1.952856514589	3.219330887911	2.202581772086	1.596340854113	2.190656771982	3.387642883551	2.469147675249	2.238227488182	1.653844889128	1.311395175793	1.725427238752	2.109597292791	1.799827336151	1.588973215263	1.989413037976	0.863875812663	1.881234114468	2.898284834351	3.395023696137	3.080626413157	2.780234805540	4.395669160926	3.350200028003	4.280115897393	4.988439666617	2.078302283532	3.738307968766	4.200598225312	1.677107665483	2.838004368124	2.360256830164	0.998110029850	0.701034108443	0.402792019184	-0.136730305063	1.744964294891	3.819090426615	3.035963425714	2.765901807908	1.907294391203	0.116785148338	0.485449996106	1.539815359871	0.869987843606	1.052593582323	1.157992391266	1.859169920754	3.104775373750	2.693758707427	3.262559451233	3.705510330336	3.909295557060	4.114800677659	0.688678906138	1.148132651576	0.924798612703	0.482230150484	-0.721634931753	-0.929016662928	-0.083598349662	-0.816715089750	1.643491587982	-0.740444530903	-0.938949603222	-0.892784021833	1.083679806365	0.158165369991	0.639085361956	-0.196578582674	0.319676752014	1.254656273486	2.012088264718	0.532983737295	1.299359243401	0.911344229895	1.031960571906	0.490106015338	-0.947236939566	0.475853622323	0.216920137639	-1.201727278904	-0.075315339442	0.500995283820	0.364961515274	0.436823647195	0.141272498977	-0.275194742307	0.935361825302	0.006065037012	0.582818261956	1.238315587362	3.048981157000	3.044778918996	6.068299921795	0.870089479843	0.915938944891	-0.357574108029	-0.131181620628	-1.038145353193	0.465664642520	0.883085745921	0.818415546564	-0.106316346631	-0.244761429512	0.419480180493	0.411375763654	0.927327293223	0.742624670833	1.796345520029	2.041325584248	3.374819154879	2.318412725557	0.120465030118	1.726111786028	1.837299073727	1.247265543900	-0.284076690721	1.552561922529	2.605767085482	2.068306510171	2.269605837411	1.290630270070	4.883105338929	6.095209398954	8.242460961349	2.539328725760	3.455448448263	1.911434997335	0.896946692440	1.779307874360	1.520266874633	0.660140684789	1.217652354596	1.737666375027	1.895075266387	4.038516041187	2.781360991154	1.790105384336	5.038313034604	11.125887465161	3.714030033049	2.114175176884	3.046512182888	2.738466577685	3.463026356899	1.322928356202	3.398907753705	1.481880107058	1.513387458128	1.988798129485	0.659851280232	1.463038945599	1.233604436766	0.854196140417	0.351970367418	1.462040830507	1.885418921996	2.252611361156	1.153702306914	2.282869292750	2.672763000943	1.655880217793	1.090154843490	0.620926619091	0.534566074828	0.926813152022	0.505920708920	
1037000	-600.889449	1	889	1.997900843691	251.030324152390	0.593098187716	1.250544924370	-0.917692214470	-0.072997356709	1.814479274311	0.489653751081	0.326731442485	3.389290579013	3.825831558678	1.220433113696	1.669487644034	1.490320483666	0.806867709952	1.278653706672	2.262802328368	2.939204708631	0.632216037905	3.339622797296	3.902058072697	2.119658812616	2.879710619179	3.016237262062	1.855180220898	2.250229519851	2.519347892815	2.475524774311	2.459663955290	2.470699852566	3.268460097286	3.297418626576	4.831187052560	6.492290016264	2.171547054693	3.708269143290	2.954372557816	3.458150659735	1.492902395373	1.698166446129	1.589465325575	1.780188256599	1.889872174678	1.921581158445	3.638872282845	2.364732239448	1.203695249203	1.445653618024	2.219802859718	2.011249780544	1.840448794878	0.578627438146	2.284129336745	2.690460223692	2.044252686675	1.565126474903	1.474841442636	1.953668931270	1.741353464069	2.339239802526	1.681456228946	2.661269947461	0.664077418846	3.862839010630	5.184871751811	4.628834405499	4.930877788916	5.718066625071	2.281560990466	4.311978520124	4.647607429387	3.839647304143	3.792646756056	2.799802819877	2.169137043446	1.817721068514	1.999698889713	0.622812002134	2.189037745104	2.953826803133	2.896470368035	2.955268631917	1.771178577393	0.438409334985	1.410898018237	1.404537840702	1.303632297395	1.439630035061	1.676453441402	1.291430297146	3.265159941495	2.996907820183	3.297326554505	4.130228180346	4.078716241873	3.579612300035	0.847352944717	-0.065681006879	1.061354193220	0.925212706174	-0.911945866973	-0.719737983745	0.758883026239	-0.864263655688	1.132692443970	-0.435088001325	-1.066434363364	-0.179933655673	1.712259380643	0.622803519546	1.082773062485	0.913936439237	0.839843714146	1.231596012523	0.472454942761	0.669539248658	1.200703363188	0.040821562623	0.291860034492	0.640665211241	-0.664950644854	0.485640869789	0.463725494571	-1.391117851310	-0.571192962585	0.099128891256	0.168564639449	0.616126510593	-0.541910256308	-0.625426979168	-0.216280111371	-0.704361158819	-0.088395968418	1.580009835664	2.962679377823	2.998988873163	5.968902276460	1.264340158114	1.086080036104	-0.646944894457	-0.482911312204	-1.121857843083	0.182546279438	0.184556208545	1.116040859818	0.839425037658	0.541987351209	0.893943034887	1.119371149216	1.414099595234	1.368918010482	3.097835092244	2.886386683655	3.038357964228	2.944913321588	0.810230990183	1.894534772547	1.970778239004	1.284886124154	0.763113212842	1.226409602099	1.563150368676	1.536178859714	1.926094682253	2.092247380217	5.406878577645	5.838078591580	8.326562071642	2.813085821497	4.111833721190	1.964605977828	1.205621926803	1.559537758505	1.559297950380	0.678600493332	1.293758600627	1.915125073408	1.611207423679	3.496250823247	2.789467118121	2.727138013844	4.519040575422	10.192111533310	3.211386936166	1.771710871374	2.354268309593	2.078191219504	3.144499112678	1.088393316125	2.209345077170	0.693732316941	1.014929609777	1.670934696267	0.346199786904	1.119600761668	0.979141865028	0.831831742166	0.628557133485	1.283521770739	1.539885679427	1.760653763000	1.575788074588	2.766961814074	2.621784977665	1.629273864207	0.907742831161	0.452952927708	0.350892572771	0.759398138395	0.429616839213	
1038000	-598.177444	1	777	2.003651812129	247.801646602952	0.701658235123	0.094084162145	-0.792062446369	-0.143088891789	0.509557220998	0.347326967096	-0.468362173535	3.151616727737	3.241916046315	0.703891740431	1.573576941251	1.440153723004	1.512640051583	1.070485013442	2.354927309266	2.682380925444	0.837303858083	2.939730406419	3.391865500793	1.643889631737	2.989748772091	2.674418862337	2.089991130650	2.324654581283	2.876633375509	2.434881572385	2.369829558200	2.377998688825	2.732289735733	2.726774885257	4.357345755466	5.783474066133	1.909116031184	3.448385381323	2.575613891932	2.802449995059	1.056897776627	1.232506692362	1.662467356988	1.233776507187	0.887990987959	1.181485366683	3.377754953728	3.128012858012	2.070172582465	2.553598478877	2.928327114992	2.505509941548	3.023244256609	1.780702256976	1.610700437931	2.675505952215	1.947464282703	1.659406428817	1.189268301023	1.702454132054	1.676688902338	2.812740949194	2.787097429037	3.869181195379	2.030263875772	4.100829926966	4.880503214200	4.089837792748	4.536571907001	4.979923699423	2.311393561689	4.114956639572	5.012396438249	3.666990224256	3.730919005879	3.539404242425	2.047161096056	1.123127463413	2.527717401307	0.242099541382	2.016594956820	3.118262341450	3.396698515609	2.791330763792	1.161435443631	-0.157273521307	0.829410422006	1.227378481633	1.447271057113	1.425925497880	1.702592718891	0.938033766691	2.698104914142	2.052106156167	1.988061415685	3.892751019076	2.442908001673	2.086949136163	0.542913011581	0.087739271880	0.713494702108	0.938520122380	-0.702858326767	-0.332432128056	1.218885022193	-0.490087971886	1.374240922110	-0.086680338645	-0.681879002445	-0.386306305165	1.354909089382	0.146331170596	0.987200484896	0.581702276500	1.022839138493	2.053823489056	1.588869404723	0.970131027216	1.675335540956	-0.356152349284	0.152260097286	1.008121724586	-0.528109308045	-0.372052353274	-0.475407329842	-0.994675251194	-0.280505462462	0.283230095432	0.418624500000	0.980670877882	0.034874762262	0.258890104360	0.076164677324	0.016724780251	0.856265874142	1.687075829441	3.093325202492	2.741918325919	6.143802366784	1.823311948674	1.421920964220	-0.108163692445	0.009477718929	-0.888030568893	0.184898918247	0.067292222345	1.321521705113	0.793736372361	0.065483298240	0.785635996985	-0.068840001925	2.093524667366	1.921721336503	3.271798040986	3.205731844052	2.925456423330	3.233076699252	1.330770835370	2.047075194604	1.935833519747	0.762710415700	-0.049852634416	1.084489529047	2.025311374781	1.149846465939	1.658016462890	2.610496260269	6.101176924287	6.126079948838	8.708052722936	3.205015311127	3.828590841460	1.662860192265	1.919734527325	1.912661168616	1.017648665548	0.258221715178	0.528630832163	1.810398525989	1.796756851322	3.122427346948	2.578892165319	3.447729195068	4.330716747240	9.857773492639	3.436799700058	1.783294395915	2.628372927743	2.236767577115	3.064693101197	0.826511755967	2.388089950181	1.165981448212	0.969811675265	1.879792959226	0.469169771622	1.302960253509	1.551415101492	1.519753671639	1.515640748482	0.809550092444	0.866525824013	2.084134749691	2.191600838000	3.134839939597	2.776867207058	1.838223180431	1.324036166222	0.789335002193	0.966705864717	1.438288312004	1.080031075510	
1039000	-612.781204	1	863	2.007056505857	265.691615611835	0.899997863669	0.397651687514	-1.795151171968	-0.457825096744	1.666553817435	1.438085767884	0.116517522431	3.244646805160	3.188748740933	0.631071932635	2.132089255656	1.468531386828	1.412624718919	1.189546060695	1.791968768057	1.987508478385	1.069114346952	3.375083741688	4.163359723939	1.915908491716	3.591012995316	3.591500279260	2.694190219592	2.548023723112	2.525951785110	2.152546184580	2.205669808267	2.179618510257	3.436962668056	3.559593604214	5.434600881892	6.637815088247	3.015312129968	3.808787314077	3.189672069884	3.063282971573	1.941673536091	1.880262227143	1.543550816592	2.049608993685	2.373900649476	2.579712853038	3.701739624521	2.201977870357	0.583800420753	1.562508226143	1.970896571369	1.128757654011	2.396757736859	2.089053451718	2.339483889874	2.490228275324	2.484724534041	2.229929782912	1.907012854627	2.144834624742	2.450636475226	2.897128292263	2.969270813952	3.582040998325	2.553838109908	3.840232752762	4.860577392044	4.108883118191	4.840980309643	5.277884057024	1.983338639822	4.408317823579	5.514096147602	3.965094625430	3.041842325102	3.032543396863	1.829935383979	1.173800488456	2.097235566709	0.544530547302	2.361946616815	3.079176455741	2.969537349037	2.637352438725	1.124660424671	0.498583519930	1.547464476804	1.280712334258	0.984476632158	1.076851502804	1.327896958282	1.277531990654	2.813410545363	1.614389066146	2.614997494721	4.514457016573	3.485971915235	2.762085268255	1.300083233763	0.281139500933	1.791386617776	1.244593320507	-0.181117590655	0.705301329527	2.110186476775	1.075360956712	2.192304313227	1.542032420867	1.133722538243	1.470158116162	2.322349693839	-0.483395323061	1.527270319317	1.028451873747	1.682619747026	2.313504924330	1.879994082789	1.409054441221	1.867354895766	0.784892578532	0.910457679116	0.924979287917	-1.221385482897	-0.624148942096	-0.037274144391	-1.540018692198	-0.649129867415	-0.413646116080	-0.303232433478	0.922456763755	-0.439917298082	0.217581558351	-0.210068932139	-0.387619932646	0.603303998048	1.571267566807	2.991893997875	2.592692932217	5.938835913811	2.022009156691	1.678915829504	0.145649002152	0.469045290557	-0.016408044997	0.805243962091	0.237060011011	1.564433018676	-0.046774823938	-0.410032449540	1.301779885286	-0.668218285380	1.810558357875	1.654983812409	2.431548563882	2.373092492540	2.356313210226	2.340902605759	0.468458831825	1.247060678705	1.197405829930	0.200460733883	-0.660542190583	0.344723303027	1.222163220861	0.481785664712	0.956608965952	2.735803310553	6.309016962242	6.556151706984	8.101808482933	3.553927748989	4.358960004230	1.544301383463	1.676169043760	1.310714486487	0.773276978400	-0.119160266172	0.760902032262	1.422150804821	1.134295774823	2.728384803233	2.443419406313	3.085066537450	4.650811263102	10.187733774786	3.691825548229	1.832896739740	3.497295952521	2.938514770512	3.737182218708	0.331895364417	2.165363848925	1.149374350138	0.083133091773	1.181985588601	0.008166601664	0.227737202746	0.917459055331	1.214750139490	1.283664738801	-0.413851807667	-0.155559101637	1.288652924979	1.349353471084	2.395131434560	1.443717437510	0.935908357425	0.362393872704	0.119349371596	0.041489561042	0.707431995864	0.064585221329	
1040000	-596.660157	1	209	1.996050681327	246.013445292789	1.136814755553	0.759819054787	-0.707176389565	0.123420638544	1.970255955525	1.826966710311	0.270273961849	3.398076374781	3.407986757384	0.972319835936	2.628533308163	1.605636413910	1.880746745255	1.415705290654	2.030332315338	2.156938904573	1.150038250352	3.017485979084	2.885254661419	0.458678632283	2.105950003427	2.015367229256	1.505425743191	2.162066754792	2.132468321617	1.950984822049	2.188143435374	2.203511524184	3.289121721783	3.306530649911	5.374175891064	6.507937666555	2.796261417487	3.813180329266	2.710918269657	2.634959233718	1.592349705514	2.142084848737	1.568446221978	2.211953701137	2.573958511987	2.769908093172	3.336983130924	2.581934044538	0.815413998154	1.611571399988	1.826141662754	2.137674562792	2.616499896752	1.822154599521	2.047288597064	1.593377433351	1.869927248056	1.709719431801	1.257190964348	1.793826435317	2.106919153740	3.169238565759	2.449630418081	3.367222679910	1.154961420112	3.763175923726	4.356105281266	2.643070848859	4.529305405085	5.116470425686	3.004806879039	4.188740111408	5.373781613799	4.652061112590	3.027995931495	3.134331978779	2.390184762577	1.217974832098	2.954930483773	1.100898753350	2.239769492590	3.546326527406	4.408720632320	3.118901077183	1.352703417398	0.602659898204	1.624469259439	1.408440862389	0.436684680369	0.280277837555	0.403386648171	1.741755797193	2.474125252745	1.297593289468	3.035040118213	3.474774435454	4.493507211260	4.157530248858	1.981659972993	1.501499161023	1.913449817968	0.699809313169	-1.128060155475	-0.642147605806	0.322924096525	-0.888015829578	0.746021579491	-0.248492663852	-0.492758911888	0.041767460030	2.580083749605	-0.657707799013	2.044080741574	1.537516561006	2.395318574197	2.419802673401	1.010728784803	2.145229562584	2.438654704615	0.867452834563	0.709754193768	1.294787151438	-0.606092402224	-0.295158914781	0.384344319094	-1.070446219872	-0.333505899820	-0.390956043049	-0.076233457674	1.361193073053	-0.315826302602	1.271353610811	-0.653506596813	-0.694274857788	0.513804997608	2.411800129891	3.795735761116	3.115141898265	6.259261486575	2.869610948906	2.452716118533	1.138885428753	0.559447399210	-0.805990184481	0.219267711381	0.746200036999	2.262966668007	0.661598754903	-0.026357697484	2.062834135985	-0.904367560809	2.883737017056	2.833484647478	3.361442151718	3.353779984783	3.088454545922	3.489164083095	1.330349581202	2.365720591827	1.917826199203	0.679446249424	-0.614644545605	0.945133859387	2.017141091470	1.371438717279	2.185928556950	3.889989911464	6.963558188892	7.813739583313	9.155458605604	4.315909243743	4.946665314783	2.254249032255	2.424258341446	1.931611430344	1.780160334953	1.484571820173	1.771718079472	2.869504727079	1.707040703490	2.166708795420	2.672153226670	3.166193751118	4.319432946798	9.922272838434	3.301600566444	1.753357100412	3.027451227548	2.317811938307	2.867118620055	1.236362478841	1.914381650023	0.634869900288	1.179252009762	2.111534307640	1.140454344387	1.198688835705	1.627952748044	1.541467323489	1.091299375855	0.661602373585	1.615218980297	1.154739335747	1.458618724368	2.923154181671	1.317023624924	0.974502210625	0.626900879494	0.686598490827	0.705717948062	1.031460252878	0.759545064067	
1041000	-602.538121	1	469	2.001614251224	253.013613949067	1.682427345000	2.345562905621	0.722968852991	0.649396318498	2.466113425619	2.721536182820	0.715235876784	3.294480418709	4.022328571493	1.115098886511	3.558624107495	1.910820653214	2.525294244007	1.764283365983	2.466845300936	2.358889572690	1.732890912261	3.633584549134	3.614317271816	0.832760875638	2.740370167789	2.537891547591	2.025389875654	2.838187289457	2.200898444113	2.290101369891	2.443873954801	2.454831777615	3.428463354027	3.284021911955	4.791696888440	6.186747765786	3.262875828585	3.582079943628	2.972984356259	2.991683505362	1.913132955703	2.296535978955	1.940407694009	2.141424846975	2.349760959724	2.367011896763	3.173174663995	2.801824209757	0.770250709142	2.113713621870	1.687971965020	1.756844459097	2.622542150642	1.800627624588	1.972698508155	2.132310848402	2.288305779300	1.955672707829	1.648889293985	2.234134703548	1.916954063972	2.393203149160	2.099747562666	2.607959162673	1.226914492434	3.157931450051	4.531572896618	2.902015720657	4.333836249631	4.590570609866	3.180351843911	3.313196479276	4.171178423566	3.896202806098	2.767015180823	5.039941801095	2.425907855217	0.926691292656	3.012770657375	0.740532324222	2.566142491996	3.569721073337	3.651820169128	3.292623667434	1.596997967645	1.317777115216	2.046903355358	1.625290189801	1.057509800577	0.926175315770	1.158813621761	1.750860998170	2.045142925299	0.558590558046	3.072265921502	3.288126158304	3.891984707555	3.346448007533	1.415550326626	1.641516957952	1.856821452443	1.263711248026	0.342540916886	0.009812730520	0.587533920234	-0.029232068585	2.023147641212	1.011397030269	0.888220624231	0.354094324069	1.897745875038	-1.191307629420	1.307135578308	0.070469480164	1.881515895187	1.868616049330	0.610323827922	2.017776387778	2.465123237863	1.199282151284	0.527696343577	1.279416358769	-0.270537507293	-0.290238670904	0.163114344899	-0.501959396836	0.567410460712	0.640180896538	0.605265656665	1.714461538572	0.684731659457	2.061503751882	-0.121324025669	-0.084453709524	1.487789960242	1.883069244054	2.960187253941	2.372917141977	4.920849434580	2.395559410492	1.901056157153	1.007901576229	0.606938475356	-1.222713696160	-0.884067930474	0.941076461037	1.813747416005	-0.521997662116	-0.867410321884	2.304436956489	1.066936682337	2.665190892040	2.380322489810	2.893554007787	2.790242564121	1.599188747263	2.970058442793	1.125901896877	1.344676277635	1.208646132464	0.496139483282	0.086221490377	0.746213667511	1.883541520010	0.511573898020	1.052284143819	3.249534727789	6.227336683215	6.915233243749	7.993479240143	3.335914346348	4.253130766851	1.395387467063	1.855586052045	1.488452765075	1.609336325394	0.714475134130	0.100047677707	2.287395054414	1.894335801738	2.754871676239	3.142546036036	2.890365879621	4.567219332730	9.779014151792	3.382556245875	2.168311192100	3.394095505971	2.201005907150	2.644962866728	1.231716411242	2.073912277542	1.182743654246	0.794462174317	1.822763761005	0.967719303516	1.298031453019	1.883257140115	1.640626353733	1.245515992502	1.509302718231	2.500053969643	1.039593615876	0.642927161116	1.871642578655	1.245649929241	0.962632144234	0.690436430603	0.786656193237	0.613266550970	0.956710068820	0.292317926694	
1042000	-588.790396	1	275	1.994438848455	236.943496781492	2.035314601463	1.650807255352	-0.155084349548	-0.757032272780	1.399096436084	1.296558884267	0.023716738228	3.846230561010	4.724692393629	1.390449312720	3.151091614934	1.633148307287	2.756446429254	1.370351218567	1.898683676199	1.837082527876	1.481315041351	3.527524132075	3.339577482137	1.441947147466	3.070681716674	2.793716412294	1.695170830445	2.988214588449	2.362753676826	2.420062037606	2.543421257383	2.474563933727	4.110843003756	3.335786636362	4.406806607184	5.220814265163	3.855355585653	2.848738725781	2.368583961285	2.303510458437	2.394581905090	2.501054109744	1.437373568004	2.388308647594	2.166957131024	2.332534318542	3.611803205144	2.638534833202	0.422076942989	2.391166821412	2.185348494658	2.299072866508	3.055470694425	1.941112338320	1.984350817100	1.168385382094	2.226260166417	1.864455704500	1.438924791568	1.938257035332	2.065541877816	2.361072658045	2.368095689871	3.307267602331	2.035884256997	2.800945228144	3.359421387951	2.053044309021	3.590791778513	4.034924127126	3.757271761842	3.118905159796	3.384317358673	3.036417850710	2.325542254413	3.616803397141	2.913239964620	1.691964655301	3.684056045357	1.079104949436	2.742205157547	3.406227439092	2.850506635636	3.165654642399	1.453815655607	1.135012580014	2.122925544894	1.300818843089	1.472788752409	0.832526127016	0.988981579295	1.101550795091	2.777659925612	1.457275172099	3.606256522257	2.804825596440	4.539249755429	3.564733564793	1.908152579038	1.457327979904	2.517806678684	0.994137736528	0.084560185468	-0.029242951761	-0.021113242130	-0.731270515636	0.695267119522	-0.182312660062	-0.436269279712	-1.291508911927	2.546708054457	-0.358405099653	1.774285415126	0.861048209814	2.294702884420	2.508247562595	2.119059254663	1.961894981419	1.924655159008	0.652214857054	-0.332994089757	0.589317868397	-0.582895288165	-1.294921877892	-0.665332705376	-1.089076289454	-0.412071851477	-0.302063790792	-0.142444590967	0.932608959951	0.163409679129	1.641533456161	-0.760701545163	-0.675852096754	0.288828076049	2.558053281862	3.839240893886	2.995834643096	5.284178311552	2.635595633826	2.216770907513	0.565643890333	0.051147345943	-1.393417614238	-0.892859349180	-0.195117212810	1.841121732904	0.051980764154	-0.096671882462	2.056113158436	1.028484105864	2.676773390277	2.501590859507	3.089803477911	3.169109370144	1.657457621316	3.454871942229	1.643703729478	1.728733940955	1.683116467456	1.181712064225	0.289051030342	1.293047727099	1.675008089081	1.379381024065	1.875409407813	3.196469802784	5.598196809712	6.297531694461	7.887817810146	3.367012904705	4.413652480082	2.187311287684	1.788829208309	1.792883383487	1.063778969986	1.395772203692	0.882856126835	1.554896034927	2.328026515884	3.620578602589	3.945537871303	3.276262622279	4.899292856170	10.359543967539	3.518182186662	2.919241796795	3.227802376714	1.955476363397	2.289814356009	1.742180161304	2.020346120565	1.669394272163	1.169006149580	1.786691383024	0.799689495554	0.850639375954	1.434506246640	1.003132954438	1.173683518976	1.461018233062	2.414919843386	0.993474815795	1.048070092835	2.027276273342	1.495914582075	1.084662867984	0.586701817738	0.715970959131	0.553104406293	0.496261593789	0.334977772200	
1043000	-600.292471	1	121	2.004786131270	250.316022127137	1.879445979211	2.877420609654	0.526950752452	-0.368465698483	2.681226248891	2.219326876350	1.229008937152	3.668752170052	4.916486438822	1.353797727356	2.930372187101	1.372517395824	1.237748788189	1.153081016620	2.021083519560	1.826802503751	1.944572440601	4.028709308244	3.811401211137	2.207680550401	3.579551276046	3.433794055240	2.648967259561	2.618686080922	1.661846030576	2.086865752991	2.359383170194	2.394114731012	4.854362105716	4.140596129842	4.593596117183	5.877866316266	4.309061676567	3.188608565209	2.909797508164	2.935058190558	2.992518903058	3.213652104196	2.089135411796	3.077605401066	2.716742065529	3.088611530584	4.414191408474	3.198397494718	0.583155133152	2.208248820218	2.172152989192	2.280960787074	3.107119934732	1.930410170950	2.057352739974	1.459216856456	2.134836630517	1.481333115792	1.634796841034	2.070494423922	2.230306197924	2.370299928232	2.162116292715	2.817797348344	0.969176016348	3.298232041098	4.271801063126	3.517701858939	3.953708738721	3.909102010413	2.436854120149	3.236735773077	2.749656837817	2.628653600616	2.931536997563	4.670184458869	3.539197689308	2.700900459708	4.035614617557	1.394870658511	3.174365400564	3.304997941306	2.738897135279	2.894371304344	1.291359522430	1.290136964780	2.397809939996	1.018424522259	1.416064193272	0.526074638646	0.692394011430	1.125554853882	2.845455973370	1.072437046229	4.211116258554	2.932997157765	5.195777389992	4.824213179487	1.964666042701	1.771576472735	2.305333797536	-0.150671169052	-0.778464058599	-0.883323726348	0.395589157727	-0.946078679099	1.362711009303	-0.569138486544	-0.270459835881	-0.320280740020	2.286712730028	0.273644691733	1.491571084076	1.206447597667	2.242953006843	1.844876887494	0.475001104848	1.689070221707	1.178228172865	0.379569667486	-0.196470675194	0.217123937792	-0.347971080596	-0.642492458623	0.196443029794	-1.176590865473	-0.334867172386	0.112718573531	0.128013414211	0.737568238470	-0.041876312818	1.906393490037	-0.662387285113	-0.268419739338	0.482813712010	2.772267156139	4.340959338534	3.253475462799	5.852258466492	2.036823449929	1.667653735361	0.596187297072	-0.162338352777	-0.509897829193	0.296199275240	-0.100164498636	1.958924211022	0.448417590645	0.273946455353	1.709902420230	0.238557084784	1.890522130683	2.207794486141	2.282299171992	2.439896826948	0.995303210456	2.709641728138	0.405353020184	1.245606855556	1.578570356088	1.094478264607	0.257045745417	1.141301982165	1.629440442845	0.729794538862	0.974455944581	2.894785833826	5.600255965138	6.739630391825	8.416403503230	2.876382361350	2.922634719603	0.945178476333	1.095793130665	1.653685646573	1.206101349634	1.613288905765	1.091553131623	1.710027437173	2.242928325449	4.024292492946	3.703819334390	2.814090390926	5.674100039504	10.544854043314	5.052983432906	4.579571857069	4.997650338069	3.370474738559	2.983181342841	1.878016056986	1.344880287310	1.323685106044	1.346162484734	1.780448695068	1.303765116335	1.607979694317	1.638471579357	1.030354462879	1.165902251132	1.981423882095	2.568568370791	1.326728698233	1.288825831738	1.881882838002	1.830922336987	1.817935769496	0.844680559759	0.765204154111	1.122586951852	1.042437875806	0.720090333934	
1044000	-597.924204	1	702	2.000878119807	247.502288445864	1.375598819064	2.902689976839	1.635755046209	0.710333555929	2.445882558113	1.753416049573	0.390020242727	3.326727262842	3.936523097739	1.845171333292	1.876590043288	0.850855396823	0.618513796007	0.504579604708	1.177767815018	0.922286967530	0.730146395439	3.558200461766	3.382104923512	1.954045854797	3.457305090967	3.937339258453	3.296094223960	3.619040597575	2.397277588805	2.537335348819	2.437692033405	2.469865537432	4.015831523865	3.343026443262	4.477834493772	5.096618538229	3.255563073392	2.188201086809	2.087078777015	2.352031761997	1.924440407125	2.443752283419	1.619382919527	2.633188112565	2.018962540715	1.701326063962	4.274617612138	3.156511218828	0.845220736316	2.068714828078	2.224178023656	2.223408395632	2.747732402642	1.989106821435	2.523122993777	1.729496486309	2.211156000176	1.869515363857	1.595733110523	1.872987064453	2.806680724190	2.798084954175	3.401382466902	4.082999798145	1.594314965140	3.682597403018	4.611081115985	3.184170564442	4.795250865802	4.195234129587	3.984832282043	4.917160647677	4.608575215534	3.539951892134	3.009012783981	4.439305261510	4.117336457801	2.297267044520	4.721976940225	1.892929313368	3.167996322834	2.198051474639	1.061582786896	2.563690110581	1.399785810824	1.547875189667	2.773843959203	1.110859305721	1.416777151342	0.690656776005	1.113588193104	0.822804566489	1.979918389908	0.606820744823	3.277215449941	2.711742055917	3.923848152275	4.057431395803	2.334833857724	2.003777462208	2.116670776147	-0.686178434082	-1.936711323520	-1.529724931761	-0.170073051607	-1.689123200119	-0.380822581856	-0.622053475414	0.545562899937	0.854002828129	2.176430919782	1.136115347327	1.555387310877	0.877689418727	2.271829734663	1.986828848323	0.980072181726	1.874770562346	1.569045950449	0.598101140073	0.299778960453	0.224005852321	0.068956518779	-0.258247625154	0.719470299446	-0.898962139624	-0.041368929277	0.339255683777	0.325707149760	0.768554376341	-0.073098167201	1.934296347018	-0.711040063205	-0.511955717973	0.585374909339	2.650215006596	4.202614755180	3.384986386181	5.201116979165	2.289434546238	1.660851947077	1.269600013106	0.312923944803	-0.199616584634	0.650488464004	-0.105891397150	1.770988964505	0.748390882115	0.414038852145	1.513009446442	0.599085324734	2.082364743337	2.388446338136	2.570709704397	3.235259030019	1.622699172892	3.182214490394	1.146288518096	1.568246318932	1.718787536878	1.614485012794	1.017510194266	1.236030850502	0.661701944448	1.134052143666	1.538708955600	3.206358520360	5.979172180069	7.176097902462	8.306263280219	3.375761973538	3.452244879629	1.179721454936	1.625544299565	2.094509488797	2.304490244248	1.422311724063	1.072128108681	2.834052881954	2.203753377047	3.769347627298	3.476650870472	2.453904668232	5.178497627205	9.618090240338	4.474037828926	3.601157451083	4.570263856215	2.971475306563	3.037655002148	1.596139115652	1.818791205927	1.961607092588	1.602843182740	1.755277126429	1.398291047683	2.193256523958	2.196954728089	1.444613135230	1.295074793152	2.389662776851	2.991162083572	1.902849318852	1.935099369092	2.503550990534	2.126696841057	1.780233941457	0.759484564008	0.448182786094	0.728581454279	1.106754778891	0.227656504322	
1045000	-608.375606	1	914	2.001553515078	260.162695830136	1.263334999316	2.173602805756	0.676342369559	-0.308198994057	2.956475904558	2.984583451928	0.932331893099	3.139407049664	4.998756787009	2.172557590657	1.687269201130	1.105224230781	0.553258514250	0.988925204167	2.065452616626	1.488698875094	1.087401739987	3.986011912056	3.514092144838	2.263981030526	3.567458394743	3.411956815111	3.215940733519	3.791146778491	2.547597343967	2.472050294740	2.337601710416	2.500879343126	4.784195567261	3.401202691449	4.519143583503	5.273362139071	3.350944239228	2.593509685897	2.266661689501	2.154207196087	2.034422968388	2.652409787635	1.665023321452	2.459406492928	1.830688553289	1.592379377252	4.055135946085	2.628042226634	0.237157349448	1.811458354354	2.369876387090	2.515415278449	2.569796853288	2.179038251334	2.270467607439	2.421451602949	2.398308362864	1.907591659198	1.700675435998	1.734004425066	2.357887467009	2.094744962009	1.523906789081	3.036569975419	1.442451327580	3.163283095119	3.466006565814	3.259732761050	3.821054234129	3.002155432493	1.035980537059	3.494013070647	3.500878758729	2.086464476358	2.384455486399	3.624543807417	3.876080325386	2.265918550463	4.332021959819	1.272775757341	2.626610065125	1.961433974579	0.180232624864	2.142008800505	1.345641124569	1.068303027272	1.864266882077	0.952600933946	1.477319514999	0.771908210704	0.871938401516	0.594842078827	2.059544244693	0.821938367673	3.601473971242	2.947394719772	4.362981040875	4.737597704202	1.889238846556	2.300069132615	1.581662438446	-0.988965366619	-2.031632728875	-1.920032153886	-0.667261752501	-1.420401418164	-0.233359799602	-0.940896775675	-0.032906735415	0.176777487375	1.648730600050	0.870553225385	1.134191213525	-0.127119217870	1.502117489215	1.800036412475	2.339407859969	1.187298888492	1.338775689674	0.301894425006	-0.085712536947	0.109471204347	-0.728749541513	-1.451737489493	-0.290715394322	-0.909810523322	-0.820808109161	0.044675885500	0.188420742206	0.494857960159	0.605139346908	2.453912237467	0.174640957107	0.356016257533	1.693631581316	2.535255046491	3.988633144334	3.007630899931	5.309792508935	2.030384545432	1.230425248546	0.877072380371	0.223332366228	-0.090880208974	0.265405260031	0.216393624404	1.465054063505	-0.181341325137	-0.642197166328	0.194782810690	-0.005732058078	2.011910847734	2.421566520871	2.985695514699	3.399038482028	2.296819127565	3.462144280128	1.665837948983	1.695940555545	2.027671427815	2.231596623424	1.708851385951	1.749045245283	0.838470900490	1.719523596406	1.998896136616	3.423626606641	5.795588270416	6.279230104620	7.898740044051	3.927718994588	4.211560213560	1.692582026671	1.546827373940	1.865458889764	2.123945993349	1.190729650580	0.274402466256	2.676949148881	2.084563321659	3.546230987864	3.401724206778	3.185546121493	5.104939191789	10.127217452107	4.331650096829	3.111879918674	4.411000317028	3.230896343767	3.340702745336	1.504627041506	0.374247552498	1.593896264491	1.675238811638	1.946423619711	1.022294416968	1.953759550207	1.773754184502	0.815613546160	0.746506409210	1.759116540500	2.358127356776	1.631414785269	1.103644202695	1.271103415361	1.917932715520	1.337064013887	0.501088116988	0.561048109257	0.730087878254	1.409480692441	0.509384622214	
1046000	-604.410053	1	497	1.995773511464	255.284481588975	0.713507375829	1.243414627985	0.354979200458	-0.964333840686	3.052902165865	2.722507862964	0.692742968171	4.004344485955	6.566714079022	3.524551864314	2.762061924430	2.363899395155	1.444152188546	1.810862968114	2.167235017651	1.893870401066	1.454832801908	4.586455145859	3.175723114488	1.894170967643	3.353319813143	3.143576746621	3.339819833819	2.890524020785	2.207568343966	2.198295089771	2.283101634230	2.314603228119	4.406600550212	3.538077673550	4.250489567635	6.337423534852	3.644650912100	2.473659797213	2.172016945280	1.622403023265	2.408848673892	2.381462565447	1.611052701068	2.425224881564	1.700244870072	1.957589545716	4.724444703603	2.608941083055	0.772889509727	2.010991258974	1.939971802274	2.016213424627	2.200595374628	2.117628853933	2.786627361863	3.794423491106	2.415836792496	1.788890551184	1.746841388426	1.760174068285	2.931664931786	2.444236099596	1.763886588849	3.033071936440	2.367179983202	3.285839108358	3.623150842816	2.500598430518	4.516718085020	4.363012217089	2.609714070624	4.753496228656	4.957708144251	2.593022983661	2.717540535219	2.339975769722	3.591893545658	2.675878219980	3.812298209318	1.395307594405	3.472547093129	2.142102579543	1.002598099544	2.337667180832	1.236965003443	1.102917111987	1.321124743507	0.946330050023	1.590059225801	1.113293370941	1.164121079701	0.860119992100	3.402375779620	1.675979378259	4.202820029805	3.578132005166	5.068608969817	5.365151752826	1.844330340422	1.439050293396	1.225579750084	-1.171923329573	-2.306916875544	-1.935036713801	-0.736260759717	-0.936095932132	0.017314367975	-0.428172795771	0.090364630522	0.173850810240	1.696714730516	2.162084589908	1.280115947411	-0.314648997416	1.560106090263	1.649538475567	2.488515707314	1.287028642227	1.470207281434	0.033176418076	-0.098483638942	0.441310766507	0.386277763040	-0.909051622304	0.572021869637	-0.702112084072	-1.115232954071	-0.397209047350	-0.062973268911	0.609733613866	0.452886576714	2.156742231102	0.218419672726	0.156192887327	0.778287033159	3.244920668013	4.826064374927	3.534295446679	5.851788348705	2.037608652169	1.245248879234	1.665954766566	0.537891408004	-0.019717080432	0.512265428000	0.429866703237	2.134324498177	0.865853004220	1.009709296548	0.393728709981	0.420812553661	2.359442451041	2.703285457443	3.208617603798	3.588130048477	2.510805655224	3.323260987234	1.788518795861	1.419174765720	1.270097893603	1.573248774439	0.192667374665	1.027713366087	-0.118922632189	0.876287831872	1.071091603601	3.293607307392	5.562172139552	6.063377032296	8.011289234865	3.992901351919	4.201781764127	1.740689287692	2.136291136722	2.225606843788	2.865112555244	1.906170140038	0.229802237793	3.147661734402	2.267585206205	3.431478951433	3.006717917404	3.307008242896	5.252156435253	9.982400411722	4.183166646953	2.391353939150	4.267273608528	3.251289085104	3.024650418152	1.660414228533	0.079349353824	1.528795385959	1.650985123901	1.586803854065	0.460040294744	1.426503421918	0.721907477116	0.147083540114	0.175254108856	0.950815813831	1.478055461378	1.825462590121	2.291187572449	2.100214374826	1.966768262636	1.496136775830	0.190549407071	0.380899938957	0.403267526408	1.017344027787	0.294426381096	
1047000	-604.895482	1	798	2.001518226369	255.876682530703	0.698306448037	1.033949068877	0.247584041841	-0.401330676851	2.243663152108	2.447536431077	0.808233675670	4.227252140243	6.850895899344	4.616891482562	3.039833676742	1.848554135245	0.952280391531	1.077884487472	1.436797560360	1.792474454402	1.379088870845	4.772329246687	3.836970060518	2.338582762302	3.465863277522	3.126496176169	3.601411407574	2.901662921348	2.136534446605	2.477670238723	2.608574808923	2.567007742512	4.864554640036	4.070920198673	3.984680228594	5.977433274618	4.245312287102	2.979707507775	2.701573840724	2.489509303070	2.517589809885	2.489433375493	1.216818486850	2.734809677082	1.566880900859	2.033385993135	4.402588350719	2.624616858425	0.890543407193	1.654586130193	1.700555762419	1.915922213840	1.902307135607	2.028859686458	3.527985070241	3.865811667418	2.711025497544	1.867171467662	1.931227406644	1.996050383292	3.589743424434	2.996773202077	2.136592848199	3.876870841306	1.879027269260	4.129086845281	4.367888926953	1.998325169893	4.469778723988	3.759201702082	1.472075704887	4.314324576736	4.494374310837	2.208365645547	3.482996177209	3.090584864538	4.806406962739	3.251235713568	5.072217868214	1.960925793947	3.097464013963	2.255671764331	1.273577233600	2.438178721954	0.730827839275	0.921156565664	1.270999836920	0.788161862362	1.474454045816	1.190831579954	1.241623360541	0.689811628328	3.185356572803	1.719541549983	3.675008000436	3.812810762131	3.842231885222	3.938275171428	2.123208687483	1.715940774344	1.809516804345	-0.801438040206	-2.097322486465	-1.128528566034	-0.885127755151	-0.404348944623	0.788610080448	0.198636927705	0.606604129762	0.419943208985	1.747727261980	2.468185384330	1.281812482600	0.585897208275	1.915475904315	1.541757296238	2.515925113422	1.103077623222	1.239872039766	-0.160783317580	0.074999963152	0.297979464219	0.411582337436	-0.014954164603	1.132686348969	-0.676143748037	-1.294383148015	0.268296725565	0.482728270535	0.810317554334	0.294963766433	2.271016101281	0.745414411293	-0.037303985172	0.986762257141	3.536879350082	4.972056502520	2.505565519490	6.102819919422	2.036514373979	1.437913462770	1.172446599673	0.356043270114	0.004879773785	0.132474033934	-0.384345253016	1.772705360661	-0.694309495568	-0.491751656044	0.870515780423	0.780293637555	2.355659266745	2.963799005250	2.729440384833	3.507298632346	3.124284819337	2.541817380761	1.099653144964	0.826087642179	1.413691612796	1.439734457955	-0.452764354606	1.117962660427	0.598256334650	1.556993286740	1.476024667765	3.609891602641	5.884607050984	5.956596232758	8.054726791560	3.809541852409	4.105578772637	2.195421415730	2.425330569349	2.419737573901	2.484228209672	3.006032639983	1.843640654341	2.945444494897	2.327658780658	3.131458831495	3.156787649527	3.128142118599	4.911799625620	10.128514927017	4.006157780148	1.851208314315	4.185556261362	3.209814843124	2.832851204286	1.794257108634	0.156331865728	0.707447435212	1.761780523504	1.580612382315	0.722189613304	2.104426424512	1.712366934860	1.131969316196	0.656834151367	1.789752896705	2.660059969858	1.523775567082	1.758575534581	1.884393627678	1.586376298807	1.059828522400	-0.159688779542	0.210030246656	-0.057117166581	0.263976947227	-0.286690390962	
1048000	-597.253904	1	334	2.000048815956	246.711665335481	0.178256686578	-0.491216637824	-0.087404887645	-0.389386928208	0.215329804820	0.722114813688	-0.123397727618	3.138419203511	6.964687194211	4.493293380348	2.854050140128	1.239181778231	0.578606081502	0.776481802032	0.752193871511	1.229443083612	0.712829336642	5.383437768784	3.708475725506	2.591068525465	2.928795641943	2.341062529450	2.595229919217	2.263002059070	2.007340157404	2.384875737563	2.417699925833	2.302810472374	5.395942581633	4.006668569181	3.634998088846	5.406317055474	4.186336167713	3.417311770492	3.224010602407	2.497635764226	3.425352417689	4.123311365323	1.969182445030	4.126597056986	1.912820793347	1.979485253428	4.014167634372	2.818056449353	1.484982765314	1.781291585637	2.278146150746	2.393754969120	1.933852057792	2.054276878214	3.511329283855	3.130560451931	2.509619841786	1.577532342419	1.799374048858	1.773616798035	2.838151671492	2.647117670914	2.141927348873	3.896799669642	0.739722861867	3.561117184879	3.929983355387	2.877768344439	4.474217344190	3.515744412142	2.507701617561	4.619946330803	5.469986635350	3.643788229743	3.022070738416	1.942857332759	2.319091324125	1.017010828319	2.490580990288	1.745159711385	3.391070173225	2.684041965732	3.042697574435	2.667841870561	1.193924816495	1.691820774395	1.856572500111	0.765288832453	1.403815933262	1.003284198876	0.771019734929	0.980487616076	3.596363369129	2.263597613209	3.508845845522	3.275996977307	4.131839109751	4.077335074012	2.558856743732	-0.350752413323	2.376084431028	-0.859984886022	-2.352456240536	-1.188413232366	-1.117347978111	0.202857680654	0.795328202255	0.320722700089	0.565766699233	-0.525942292232	2.042220755768	2.157526844336	1.319740606982	1.082428644183	1.536220490476	-0.344759679273	0.367887864796	0.851146002057	0.886793238939	0.207368470941	0.863181975838	0.605466817904	0.578470390697	-0.260517049675	0.433116140132	-0.171178352356	-0.662942279620	-0.391289778088	-0.090996916011	0.778376792582	0.334871198415	1.793962593480	0.604288197094	-0.185079846903	0.313304004362	4.025941323737	5.211522420195	2.941621180818	6.273618815411	1.661860814636	1.203305640374	1.169772932054	0.370499505645	0.550096821907	0.374950590465	0.255709998806	1.899946795812	-0.450526941148	-0.312170782340	1.286082174199	1.972867107717	1.968620054418	2.566914122269	2.024441677611	2.999514117354	2.993730614566	2.134718076838	0.266799189166	0.606665180598	1.741070346513	2.021213795808	-0.005581516954	1.617008728109	1.380372917639	1.584814892746	1.402274066673	3.496766688023	6.042221265243	6.667908447488	8.508595744642	3.820352865796	4.143630448759	1.824863732152	2.068658361225	1.978134517947	2.512275223968	3.050428533725	1.924832000595	3.115579088269	2.215588317605	3.218922871809	3.065602465312	2.359957191154	5.308225156052	9.719352584087	4.237981626605	2.248133662333	4.501584071802	3.077739923950	2.805237033394	1.950950454288	0.858276457481	1.333187765466	2.134775918679	2.228865421521	1.339656915924	2.676597134036	2.488460733071	1.937589283612	0.907079722064	2.321524882702	3.182882713968	1.537724371038	2.027129208790	2.177649148303	1.481164738027	1.207929052996	0.286858784311	0.612541022290	0.666525347225	1.021520497739	0.574003573805	
1049000	-600.528803	1	842	1.994140052167	250.598556374505	1.060497106105	0.458754382333	-0.630772537352	-1.018059028051	0.718254002990	1.225477126172	0.763294542928	2.697368323808	7.170928706680	5.500460915045	3.746433091424	2.379407886586	1.877410716430	1.899622945665	2.206751454701	2.195509137388	1.708500218681	4.801184819304	2.716871304403	2.081301846711	2.398973590860	2.140725015472	3.032384737738	1.984744441151	1.552271061883	2.313642718412	2.496324140809	2.500355330353	5.240634402355	4.441842107139	4.081636823821	6.635675592021	4.206601556747	3.044197785118	2.447635062287	1.989794993841	3.290953303041	3.699661611094	2.022935869270	3.626201678949	1.823569058066	1.658141746386	3.151410100025	2.582710420114	1.204032762525	1.760160607541	2.130646674493	2.468485346602	1.903606297277	1.366521464269	3.126018806361	4.703983598063	2.904588035036	1.877033714696	2.313563631521	1.946798442397	2.629373249143	2.114193422973	2.191571869060	3.022073465381	1.293421336306	2.778122444800	2.956996412369	3.398960239232	2.648926968231	1.158886157170	1.627051736387	2.992286667921	3.183553038028	3.188968547351	1.900734154983	1.192715528473	0.396801073580	-0.400220696591	1.201493526212	1.997632471862	3.739446961250	3.402964705562	4.175952065248	2.795961039239	1.602302694190	1.335923391208	1.794313926909	0.986603186177	1.170828894619	0.724514836875	0.458529040266	0.882767465926	4.446189100088	2.862180939256	4.035933787607	3.317919161877	4.507048681472	4.607036729234	2.490450737013	-0.810050965425	2.193866720141	-0.317059171863	-1.942759595776	-0.773897701855	0.221968056509	0.436515524649	1.042887242777	0.328225662756	0.921863263080	-0.040438422401	1.942444851430	1.603138768533	1.318121124825	1.964800385035	1.643293875642	-0.001504567796	0.585504113577	0.717376555832	0.182262971279	-0.286852264155	0.787415205953	0.447866654460	0.810836784955	-0.664168275102	-0.175375276292	0.181339786714	0.041355435242	-0.359708717845	0.086178562533	0.499271522020	-0.514300722407	1.600078460406	0.068428984807	-0.416065466982	0.274127920965	3.197448860156	3.862464814100	2.129475698636	4.564041856679	1.457487111866	0.954496184566	1.380721825288	0.477373241019	0.905051561135	0.700550926219	0.771916183422	1.186452838817	-0.555932164140	-0.086086602046	0.474694651123	0.602657932045	1.708191623160	2.392220564229	2.108113063934	2.905060392944	2.459851237566	1.949401248184	1.318809904370	0.414794307721	1.240309150821	1.092830965009	-0.808258977922	1.684895928500	1.317897298480	1.738483246241	1.622792785820	3.740743255073	6.376129115920	6.618476872778	9.085655524165	3.543254490356	4.296513495949	0.969336008408	1.583109593717	1.347427900895	1.846108508567	2.043427982348	1.036890861840	2.768582464682	1.949916968212	2.855969542149	3.489144901720	2.159364755391	5.136820162470	9.449618737351	4.431822585497	2.199745270289	3.747076329834	2.771255195206	2.755713272561	1.794078198903	0.831512887880	1.031066605829	2.247814068573	1.578719138114	1.029923290844	2.005799650450	1.745985800882	1.389891945641	0.487616584290	1.722607582321	2.813599630597	1.261474202965	2.068203231890	2.382661854620	1.162829384687	0.920935683470	0.072977415414	0.115831445943	0.547822623854	0.734716633251	0.676214869210	
1050000	-609.151286	1	62	2.004585644244	261.127741309810	1.071944229724	1.052669220299	2.007510591791	1.040643400698	0.757323789494	0.628582663346	0.170705430457	3.194844961436	6.572991855583	5.450577445894	4.202295570402	3.526333851166	2.665155748498	2.870787299229	2.669432325365	1.461968122783	0.699358641198	4.073401500337	2.333409579308	1.533781437119	2.092827770474	1.825375502330	2.883259585821	2.049889616206	1.612280621253	1.916933996117	2.331608737892	2.369422563850	4.306297778530	3.626091648682	3.849127342116	6.372742812828	3.405777299983	2.788579740518	2.472374208622	2.022940165040	2.344117762656	2.918810833706	1.539992656392	3.100725918852	1.561009094548	1.344613893153	3.645939462651	2.345404552937	1.170180141797	1.722604261225	1.783405017860	1.709920302443	1.870978926208	2.042499371143	3.447615798971	3.463644905683	2.240638901733	1.403444497488	1.928988499341	1.738226756215	3.193326105444	2.778714448197	3.716368871133	5.038209300083	2.012627926059	2.459291068181	2.560981743438	4.705457923048	2.939702505210	1.944204052344	2.467544541135	3.372820101155	4.029325306680	3.146119737098	1.794460831583	1.738443227819	0.705924601363	1.166755784782	1.256974523746	2.479953946847	4.608067467120	4.550347339725	5.223087252114	3.174155570795	2.091038145226	1.486069726418	1.385815063518	1.452135119642	1.213778291978	1.009162723353	0.918729622810	1.165311210598	5.682643739941	3.757823407240	4.229123767260	4.426062127230	4.161042959555	3.390556971706	2.673241058142	0.105723078085	1.982327206881	-0.822386446114	-2.461080389016	-1.295920217534	0.151057078371	-0.482367911057	0.682021370837	-0.473172574486	0.371523137065	-0.719906273396	1.926779181616	2.081416117434	1.252535501289	1.573118811193	2.025430397450	1.492782860514	3.555207704494	1.268925777943	0.341036861636	-1.552092732628	-0.359758663819	0.915917381682	1.379691762955	-0.911018308308	0.079737760503	0.411769343486	-0.330372742059	-0.460246308080	0.047580055155	1.576354759151	-0.179505089620	1.990297323960	0.306551412757	0.191441713004	1.267929307562	4.367753193366	4.991703218627	3.373745591694	5.365073215913	1.445522843543	0.520870734903	0.688422957396	0.218859521139	1.307160536344	1.260092420307	0.115441154882	0.019010264211	-1.034989353678	-0.788565396917	-0.453125009515	-0.093700679903	1.783627408034	2.153586132554	2.609990965969	3.328336160307	2.917661217658	2.635683561668	1.754336851114	0.957706268143	1.240086423890	0.647579552847	-0.827889226113	1.897001749640	0.615161111415	1.806709149643	1.702075344870	3.500112951600	6.332445650687	7.319498530462	9.716952193719	3.892257724811	4.636545116735	1.207686797460	1.488864479217	1.042327009476	1.579371600953	1.045406142242	0.498624000407	2.510078307050	1.761904579561	2.762684779372	2.531077902800	1.682104153802	5.120720217187	10.663198806621	4.454519832251	2.155235508573	3.964994050288	3.233710441602	2.820823506258	1.507272551655	0.560491380430	1.564170909131	2.178377456854	1.623581018479	-0.124956930084	1.263316176716	1.457859451378	1.768547107941	1.605092257524	1.099279336669	2.598817146391	1.703949500985	3.106758424566	3.266615396122	1.453255188955	0.814179690360	0.224161633907	0.639273912206	0.413039729429	0.611661107564	0.504678549578	
1051000	-597.961737	1	423	2.003893457238	247.546633757145	1.767543113840	1.074688112505	1.768148059423	0.519541276509	1.785515615838	1.530337525141	0.151708397359	3.217038719476	6.910551951519	5.390244669276	4.637268369765	3.490331438918	2.023059497599	2.766559602894	2.329750361210	1.843514486707	1.208769926616	4.373216747511	2.383004214997	1.348554693360	3.072009831867	2.377395791566	2.906793000776	2.435091111121	1.802682166415	1.991782726125	2.312724561809	2.533688283539	4.175891165416	4.230959511370	4.431288837702	5.560904655382	3.372572049577	3.214574173001	2.888533669963	2.824440443246	2.086417436469	2.778652532969	1.455759989528	3.620472588656	2.696001603635	2.306538024403	3.665924069639	1.246008643983	0.193559863977	1.302164051380	1.273300668182	1.103894974328	1.615629620266	2.414983324790	3.378788201337	3.081273297674	2.675542786571	1.874227181085	2.477999940254	2.213235754540	3.564712716749	2.942966529818	3.466167885666	4.224368714651	2.349548798353	2.607263488867	2.862779593780	4.691590133137	3.563916573858	2.290499770082	2.848127832254	3.532011235829	3.128834661999	2.917443526719	1.754235038139	1.052846332805	0.835741027178	2.162756503481	1.903114117888	3.036883014425	4.491263444009	4.163118108214	4.921881671441	3.130906775456	2.131695720648	0.798499599212	0.433528038805	1.372208887646	1.198249301845	1.330415292378	1.453781686243	0.784565897658	5.243440646822	3.372641218384	3.826357328111	4.762777821626	4.086487667010	3.343922856877	3.441986752052	1.192957519511	2.837012503891	0.444740217527	-0.514534765129	0.032246076511	0.607708676943	0.562130728142	1.682351761989	0.866278650630	1.867808568152	0.788770508018	2.474208799947	2.065338893610	1.444811928598	1.204862119576	1.820367373827	1.225990966429	2.796025991896	1.046975144532	-0.049371167025	-0.475876299116	0.954223594732	0.533840896003	0.604323151108	-0.884591055595	0.099685952603	-0.008385080621	-0.915580612980	-0.274946628995	0.065268681876	1.350261331089	-0.577371202548	1.219116494305	-0.437315948607	-0.619094526312	0.803471545270	3.978944942332	4.550926233975	3.181925558973	5.606248270376	1.036457602446	0.019005799082	0.873237755402	0.021414707373	0.837619073668	0.849383128175	0.492792724689	0.406065304193	-1.115776402474	-0.563115693537	0.444060968975	0.969801506004	1.630522370092	2.183702138449	2.652070809054	3.632284200140	3.101630923786	2.340689616009	1.338362687774	0.903172730537	1.690513485590	1.028538076373	-0.421080167165	1.890696312075	0.896688382513	1.778438802535	1.666564317149	3.649995166169	6.688892236664	7.167027733318	9.493921678180	4.071023546198	5.052843797626	1.476834418021	1.113225718078	0.452411619163	1.347488946150	1.233512094288	1.261903463658	2.473033771036	1.234751170681	2.850419546248	3.076162498014	3.293651922151	5.201325329010	10.503464175512	4.770671335671	2.559523372988	4.230685857903	3.269716998688	2.749683484984	1.023848146545	0.267573637878	0.853827899533	1.705620801942	1.199554530569	0.084639692714	1.143473781603	1.077143273958	1.217788011300	1.125574888712	0.868542420489	2.228762686695	0.903919561220	2.076504878359	2.309917585311	1.127055529156	0.510877437687	0.188865705921	0.288400601661	0.546141033854	0.591388137942	0.409800041167	
1052000	-598.352388	1	552	2.006958348691	248.008660802775	1.646098204343	1.514385419824	1.407923952673	0.244488141995	1.697536148013	1.987929299212	0.791084027300	3.027990071679	6.123994344730	4.648887172290	3.920486702167	3.035293172159	1.988970304860	2.382641842754	2.020548622060	2.101008077202	1.249661484656	4.100671811734	2.106209972838	1.237925819581	3.430565283964	3.309990846251	3.460198610144	2.592025689159	1.935587934531	2.022620550325	2.201749492515	2.428052587411	3.484869034147	3.274181604267	4.139135988061	5.682204113825	3.271003900568	2.249233518335	2.471919587073	2.498379163647	1.835344628904	2.296996636256	1.229165208258	3.221850678418	3.098934490571	2.591184335827	3.123706788351	1.275050332179	0.209313459389	1.148015538232	1.319074919620	1.166344882972	1.439389242004	1.525233650185	3.462517729956	2.997202619130	2.375654875982	1.572628903732	2.100331613213	1.885464497673	3.390041277454	3.509883423104	2.522466573315	3.731023037721	1.486130166049	2.846414296396	3.604421426832	5.851783343434	3.524720682961	1.755450054443	2.724362188649	3.289337996187	3.067851615344	2.680184052298	2.178291683853	0.096537301526	0.889483454587	2.010007822641	1.926252863808	3.267044612461	4.875119491776	4.719412660647	5.304582356596	3.427534786612	2.048735435247	0.709092508908	0.711948752193	1.142422627171	1.502314887501	1.082456907242	1.129811617403	0.637265796722	5.509196869479	3.765571275851	3.976940957885	4.575157448272	4.632509682414	3.818563916071	3.346833319824	0.194838005498	2.745628842406	0.522960122516	-0.813807749709	-0.483514732136	0.158402602689	-0.059776902834	0.498296041581	0.543585534151	0.798148235891	-0.625932161246	2.388455329696	2.039175026612	1.307108702860	-0.005848036951	1.397390059424	0.871997723888	2.921522372710	0.871009919456	0.092438081899	-1.028135467571	0.040687161109	0.936515579117	1.135749882058	-0.535545208012	0.316489535529	0.153867097061	-0.323526500212	-0.010032780432	0.308792502291	1.535361784582	-0.014223366992	1.083442567090	-0.045839135178	-0.112495611886	1.320094992928	3.560649254764	3.865776505554	2.405209370301	4.746130504607	0.617761791888	-0.665260815766	0.664827816401	-0.524039610274	-0.848752980902	-1.024276758057	-0.152985422793	-0.098937658007	-1.110400847523	-0.483718976722	-0.203208942728	-0.097524791152	1.303135288479	1.848168355900	2.507996955542	3.332551489477	2.894891721882	1.928169475145	0.769827339264	1.022114263443	2.033346707329	1.552486729625	-1.045740283988	1.779205608030	0.868393579523	1.509566238748	1.450075805156	3.181031164542	6.045705623013	6.459648925269	8.401864181355	3.489425272783	4.394406465613	1.467303906941	0.911813209277	0.354462614858	1.924212581133	1.648968245916	1.776524249611	2.783532304196	1.115255624084	2.553207448976	2.643651007699	2.890411468968	5.182670591328	10.165606048271	4.794562038971	2.557834127658	3.930673233783	3.579316847075	2.790981905430	1.225859235450	0.775717521289	1.710235228138	1.785514935454	1.012684279526	0.388118487930	1.560972900576	1.390918913677	1.800756785133	1.932250310272	1.425590104441	2.297718040981	0.521539808549	1.973248446353	2.002645651249	0.696354608937	0.064360097171	-0.087227912022	0.171733527802	0.391265414968	0.699316091276	0.345297944318	
1053000	-608.446211	1	239	2.003808941349	260.250389632261	1.539549986583	-0.051932585486	0.946524546335	-0.127001914042	0.414197127351	1.842510748303	0.146069742859	2.823246218233	5.857917532071	4.477705078556	4.163336513154	3.312923821175	2.686668801626	2.131650807017	1.804944837880	1.549730112738	0.845614132282	4.409991827901	1.946151523474	1.200288563561	3.250529536566	3.151333356486	3.063373232144	2.449021048474	1.910054930243	1.919968040587	2.005357478873	2.264070839689	3.842503260837	3.814870708945	5.487993139947	6.544953145599	3.340620702831	3.028089095848	3.343507326318	3.358302595240	1.774196581424	2.051111468298	1.172657797327	2.769424629279	2.212962550376	1.987972424842	3.666155418835	1.518120802205	0.423848472964	1.122943075009	1.535938537365	1.130203889505	0.978474227169	2.134473970885	3.805524055890	2.885262618027	2.222551138278	1.343135096355	1.935142157460	1.755516927211	3.562709321356	4.135991505579	3.564999560565	3.314084112750	2.606822815832	3.397259988135	3.573546689475	5.131474468963	3.845899059741	2.910074780612	3.350310686873	4.211471244953	4.281465117867	4.017286446596	2.805565811938	1.376865093975	1.219732146724	1.906811819855	2.511925525246	3.294757852362	4.351699376739	4.170483310558	4.942227403864	2.578389024381	1.759682413920	0.195792809658	0.772887531082	0.544309214907	0.487438289828	0.434740529475	0.353690211826	0.532094429308	5.018251780830	2.756346602783	3.340995036855	4.252450273982	4.586139068693	3.182119412145	3.576234486199	0.356654585292	3.147263521820	0.105389914581	-0.965360245724	0.086593859912	2.094071122464	0.547573164856	0.131459172064	1.603848695313	1.912296660560	1.120802957152	2.450485997036	2.676907052023	1.639669774053	0.333110281137	1.458989532916	-0.277332592255	2.556128052050	0.733661429726	-0.170621289908	-0.997721644434	-0.042974422480	1.129821368526	1.047499781731	-0.820537476822	-0.314674930366	0.339857844752	-0.280928210409	-0.367364793984	0.288465876469	1.872415537636	0.138955801557	1.186194576315	-0.172896317515	-0.532579140719	0.673543885712	3.986781582746	4.291704073643	3.130111329258	4.842870906314	0.454757991829	-0.304565717518	1.483242655450	0.270638051713	-0.528616173223	-0.621944539533	-0.362661707122	0.592688495769	-0.482330311596	0.099517036806	1.036877330690	1.273278241169	1.649559308870	2.393127801444	2.208956115272	3.019094527806	3.000355696125	1.504858512687	1.049671572151	0.969779757511	2.035888010685	1.790841454093	-0.716039333905	1.765532953870	0.573933610567	1.544147765833	1.397763304550	3.199192947559	5.584451606029	6.462957077485	8.538940462902	3.261848004275	4.036913264683	1.700084772279	1.219289594550	0.581319824422	1.443522016772	1.363310263849	1.447975254980	2.078114618080	0.901487395446	2.619755421857	2.622682764001	2.072162536197	4.958923467966	10.108177790794	4.750436273123	2.519320130823	3.551528026571	2.970556441576	2.564123996770	0.800984002107	0.003999772503	1.025121689770	1.211419565692	0.635086279292	-0.290856068645	0.632035964869	0.371996924053	1.052998351060	1.485425833885	0.429406558782	1.575926757277	0.676059516896	2.379251855348	2.476006248638	0.727141083505	0.040640531133	0.092838532618	0.384418811718	0.374181169918	0.435237273517	0.689976041149	
1054000	-601.792779	1	730	1.996850200581	252.115062295271	1.279841973458	0.410547366746	1.156110898296	0.185434765391	0.461990306338	1.075583281022	-0.516166535388	3.192891039050	5.145597907743	3.883375153816	3.626711900692	2.885064060084	2.545802009935	2.065233224294	2.124699236942	1.849807784711	1.704051708305	3.877228157121	1.533240130825	1.418499649716	2.379357938226	2.138139881749	2.972331743482	1.891006899392	2.361656605521	2.137259344088	1.971788219865	2.368964614078	3.132355102154	3.549133696572	4.546389450596	4.914430610356	2.554178718542	2.063965613670	2.225563821164	1.795176746969	1.020167349150	1.555468974347	1.337297908916	2.335402651509	1.824407267311	1.737060257003	4.037548482121	1.918576650595	1.479891012306	1.454827076517	1.761964806509	0.869726816004	1.262248630417	2.016448084581	4.398736025577	2.478269833318	2.624896731009	1.998332401395	2.168301371444	1.940020024542	4.214240668807	3.945454250292	3.008829392429	2.431459817658	2.756454450177	2.794771481189	2.664205232950	4.388259575811	2.929229019419	2.675594331142	3.549174815331	2.448491099491	2.941116760098	2.801045356185	2.352321901090	1.084449247299	0.516667137317	1.713678007737	1.888090314457	3.695245909333	4.449646772662	4.274607261543	4.978783341894	1.845851596002	1.482064907860	0.291072527210	0.924337380496	0.625963601789	1.191957146173	1.288498749519	1.315846226253	0.513866439017	4.825956530175	2.799997644550	3.213991651977	3.653280560168	3.916462125400	2.494518615900	3.953157113819	1.430734511167	3.726129338773	-0.301508478526	-1.386175830735	-0.404401469755	1.140851960934	-0.509719306734	-0.789542314166	0.227233987269	-0.062579247540	-1.292305808505	3.158486428325	3.485229728422	2.277582742205	1.342073288807	1.903775257632	-0.156571152149	1.385464813887	1.346253074300	1.067969120923	0.289857921773	0.805519690360	1.892544411111	1.888919574022	-0.304616299837	0.303615047401	0.856922503629	0.388309806245	-0.093768307553	0.365532779305	2.526852294801	0.481514259442	1.643735771973	0.684295066968	0.334066454582	1.180628323062	4.733729076396	4.783691483651	3.489603626443	5.539304144701	1.138958742678	0.523469505914	2.004244748763	1.479795752564	0.718268722629	0.718642224439	0.863506798523	0.047762682936	-0.684332808760	-0.059636717537	-0.300514059151	-0.209318686048	1.985322148214	3.233756635409	2.562420076214	2.890502237322	2.927116049516	1.777110501465	0.445353559485	1.713489658483	2.294288794244	1.562690940743	-0.780487418083	1.583193978307	0.476160931784	2.044308593017	1.566910892595	4.273594929190	6.568411914908	7.130239876242	8.970560190696	4.532855962978	5.084297566693	3.013122079711	1.545723584821	0.912024235201	1.422374206760	1.134126633340	1.929746981318	1.490888883479	1.192408548407	3.572075924562	2.972930321654	2.678698673700	4.970991539163	9.579175967173	4.685461255656	2.744051910138	3.654578762764	2.911591958098	2.752083677218	0.865555840810	0.217204980105	1.280270909478	1.639641526657	0.935042940883	-0.043067728217	1.391819914717	1.538702741778	2.172566599384	2.157977041991	0.522911704616	1.326557552369	1.361981936043	2.744482210394	2.538805056741	1.794812808179	0.181555200684	-0.006532574287	0.606615056171	0.176828034775	0.741507299674	0.267727948122	
1055000	-597.219652	1	938	1.998954048078	246.671332607418	1.138450669707	0.628582473163	1.550875702067	1.101869884294	1.255133498246	1.904506204895	0.284773533928	3.480905436489	4.449960430563	3.446322438902	2.113822226511	1.850096021919	1.217335406141	1.226092608060	1.869367957185	1.740255884400	1.406876091073	2.958631425238	0.734106666540	0.075497350790	1.120894217270	1.337293553216	2.600847664986	1.377744549692	1.838849777881	1.705030331146	1.861186195952	2.323011652343	2.731427542078	3.716206368390	5.356241816814	5.908281171922	2.718026041957	2.677597381799	2.579605949545	2.199142675616	1.310348003263	2.102633420108	1.913568757904	3.235015586389	2.039002364507	1.753458915220	3.914615957980	1.874960130143	1.707086231887	1.601599797857	1.935071516014	1.451358495111	1.454237739538	2.083588899501	4.339381295416	1.987318600426	2.318608052608	1.916196211867	1.859616876240	1.591289491582	4.041112781547	4.470162066002	3.155312087895	3.023779429836	3.214001010940	3.420487302041	3.333724178211	5.473170483313	3.264399048013	3.317642247416	3.681135270048	3.186542013515	4.178460841073	2.779984200344	3.254854332713	1.341052545814	2.246240524631	3.261799356048	3.197603744711	3.692777224974	3.927711213202	2.832552358882	2.556930701401	0.543213812196	0.676802948568	-0.064946316012	0.576993467193	0.074890521859	0.724302719278	0.916629712811	1.071483620617	-0.178321278806	5.523783281044	3.437375889850	4.559104585737	4.067376003458	4.951135390813	4.893311664811	4.009782424547	1.961723855340	3.604470318645	0.185776660552	-1.098150659441	-0.218565122942	0.509849754431	0.002715864103	0.474234820680	0.775409824737	-0.194116631548	-1.347596933125	2.920928900311	2.923831547508	2.045272919069	1.063479424934	2.005820439143	-0.022320681616	0.550823465360	1.463847441640	0.785040581267	0.469078257122	1.066879821610	1.114961739860	0.654817491183	-0.850475057350	-0.434443464697	-0.334457752063	-0.623335943276	-0.089225691617	0.295105164701	2.008480461830	0.174742369637	2.207185266087	0.303562424414	-0.078817397132	0.879962303506	3.645438875059	4.021256340354	3.384868106434	5.956101170694	1.295702042749	0.908472747249	1.570715445438	1.184397971671	0.150822362345	-0.090052228196	0.060252704524	0.582396349831	-0.094685688275	0.615573744291	-0.200848693351	0.730193117602	1.990012889078	2.944204101439	2.581965919848	2.832465839854	3.196698279454	2.077449381252	1.531839873765	2.086945798454	2.534164277179	1.646998879221	-0.482537698046	2.206415459513	0.636924856052	2.395322772361	1.914911120757	3.640745806118	5.967296002193	5.643482168489	7.944173618967	3.761360753059	3.541356905864	1.962829317359	1.159877216994	0.907017813898	0.841816990322	1.286165224227	1.739637061144	0.390177549599	1.230963293014	3.478830180588	2.776060960081	3.092793982462	5.016657748161	10.138667934370	4.874493213573	3.022887698182	3.855976610494	3.416183548587	3.154612529306	1.000249099454	-0.166017057868	0.690033460062	2.196709918368	1.593267040507	0.174846992232	1.935740091849	1.922270570819	2.370640307545	1.660401706452	1.629184942529	2.122689875493	1.461391671480	2.645764861661	2.152930450704	1.311994977014	0.152356217032	0.191983703874	0.731113584252	0.302769171582	0.637458834181	0.359224620709	
1056000	-604.019412	1	635	2.001455324005	254.808912676996	0.952409775110	-0.519784197938	-0.079806729824	0.314230877149	0.939539859761	1.345506423297	-0.118403502706	3.055855370243	4.917304134910	3.752679799403	2.016574941405	1.533385803500	1.721823156123	0.999428667285	1.183312868696	1.167114332073	0.768578414346	3.138448866348	0.822360490557	1.148699058590	1.533414687508	1.585584259233	2.813919026795	2.225793436961	2.192934875238	2.212602963740	2.529868605959	2.688793878101	3.122797500945	4.222227913439	5.744766030697	6.614478490052	3.055674749484	2.709060004721	2.241952294031	2.394717761251	1.331758961398	2.211667907141	1.808626966667	3.003528486125	1.748455681408	1.794255451301	3.104617589809	1.625637867162	2.051957054747	1.782345066440	1.379471621602	0.874075875023	1.922326052892	1.588724771179	4.032549169982	2.177020246157	2.485228059317	2.106503485045	2.145423018524	1.876934499563	3.772493771146	4.596898564384	3.519610172807	3.609310829953	1.811889382131	3.496976308924	3.197166564134	5.566149365074	3.461676687307	3.643342981246	2.521261221109	3.819179020056	4.661189284714	3.465262305480	3.227851098355	2.023279868535	1.672622437231	2.844146442122	2.260858383946	3.436270939800	3.671814488224	2.363527384403	2.658589140020	0.518140057830	0.792442618209	0.708722495323	1.236825850737	0.070404135356	0.747581067331	0.896463646922	1.035199095084	0.038020050534	5.359536027559	3.400884443233	4.213838470277	2.869280769038	4.607639787541	5.133884378222	3.913863194849	2.396855357341	3.410069795740	-0.129408592605	-0.961365237421	-0.025336328243	0.142640071222	0.567086291116	0.997750698293	0.881587780004	-0.267976780074	-1.074116243102	2.801715690638	3.056468096995	1.819646753813	1.142487777492	1.572008802125	0.247561800359	0.843118287635	0.937268954961	0.283880145573	-0.518962627383	0.218681056026	0.892404679637	1.248407570060	0.471692243185	0.936309066244	0.376239513505	-0.181552875981	0.304040944652	0.743293724871	1.747296503874	-0.050746119987	1.335706561389	-0.144179034202	-0.852659253241	-0.342431188226	4.379384626205	4.746270284373	3.753324646223	6.227633698933	1.049038239044	0.721558647008	1.975021277551	2.019667681403	1.467017020910	1.450681710506	0.605908410053	0.484917076626	-0.551634016594	0.478266813133	0.532882596992	1.006383973932	1.952645016435	2.444928833311	2.646050768991	3.161502108377	3.647000842616	1.618717634362	1.040119748806	1.522057254864	1.936247143511	1.549585101851	0.425221601801	1.946071236384	0.444461529833	2.299649094668	1.314242217924	3.730647809628	6.043284201576	6.203766191795	8.683254082232	3.666307060527	3.566881332717	1.109540396991	1.162390513812	0.801784541763	0.176786050124	1.379084594968	2.109869956160	-0.311265459539	1.342954473513	3.373093087900	2.356957840666	2.288867986036	4.775606409842	10.486912529096	4.891217001484	2.958931572931	3.954263273993	3.202298878025	2.385247539875	1.088855350657	0.624773719564	1.565526521177	2.111684790887	1.326756747587	0.131260117439	1.797932168541	1.769653193610	2.157191136079	0.965780401743	1.238467384815	1.661196114440	1.433452615401	2.502523543685	2.506219297361	1.793742518542	0.651089374058	0.641924657380	1.136048933412	0.704344668794	0.976894414737	0.614146856359	
1057000	-595.530117	1	688	1.999519712429	244.690025231861	1.199294686790	-0.803751173756	-0.491395778006	-0.124016401145	0.669786011707	1.183190694924	-0.231161777561	2.773259716074	4.494387576735	3.648409844871	2.914030662484	2.357350500936	3.155527265208	1.363814764279	0.964021981014	1.351875278464	0.816804645936	3.119620493659	0.398881209033	0.154808929519	1.281123302958	1.297508509881	2.250866084427	2.088662024179	2.078876352963	1.935798768250	2.367424846991	2.557790797923	3.438728621057	4.372274030924	5.015555324631	5.848961133966	3.546726931716	3.207194307128	2.858182331216	2.491748553701	2.309380318326	2.583207748961	1.789439293258	3.205610120544	2.053611972506	1.767757036351	3.263832305930	1.452524100239	1.688644976965	1.674906791473	1.654327327862	2.077295600370	1.645915042243	1.493024004404	4.106524703757	0.981378142351	2.267701238912	1.747813837830	2.190459675823	2.018624021786	3.908310253435	4.621899121636	4.176713980256	3.330373953485	2.748803288643	3.708384602035	3.184858763807	3.988156176186	3.750358807391	3.832660502429	2.832782956800	3.426329509350	4.090448501311	2.065577832057	4.035211732015	3.356352855405	2.690915543722	3.489770941721	3.186100746241	3.587436050770	3.559700707313	1.931398603550	2.563640298524	0.652494428200	1.522492382659	1.525876187712	1.871417250577	0.785073891346	1.198908078923	1.450630050982	1.867629503547	0.566583064046	5.069559805766	3.000151274695	3.598256025928	3.180327271320	4.555598195451	4.169983823714	3.672998966478	2.433585880840	3.352049787404	-0.330980313499	-1.073638516484	-0.271968163310	0.576008219347	0.511528974471	0.885629700515	0.817819058687	0.198506054688	-0.375180919064	2.492353613565	3.284307021481	1.474918132910	1.706955316796	1.450149221556	0.336752777374	0.970864773469	0.612136412447	-0.592859625393	-0.910651074311	-0.347057451108	0.351551067056	0.392426965800	0.487177246398	0.144937083062	0.293969546985	-0.726676010156	-0.410489922860	0.328141292279	1.238712217132	0.055730896131	1.643070759911	-0.126181703739	-0.864226861873	-0.092526029576	4.063780099203	3.954032439726	3.054172077393	5.300826117149	0.634908825128	0.308597442104	1.501061486673	1.732285692778	0.676822060631	0.278426912352	-0.348428750743	0.483447171977	-0.370931623091	0.927676682054	-0.176939098180	-0.051480082355	1.764278825262	2.360649297760	2.205333093595	2.913233061075	4.023743762080	1.647610603285	0.679916886518	1.572079261565	1.721274150994	1.586331468148	0.446972474928	1.624798915858	1.172930470242	2.983048259654	2.516449664504	4.063822550188	6.457997112612	6.337706913653	8.499434544062	4.072998064853	4.766127388814	3.027712755945	1.323492473989	1.021730133625	0.345509774449	1.190424126458	1.563175347774	0.186911095231	1.543532940930	4.026325330549	3.088124856688	2.871104474298	5.008132640089	10.685565466948	4.719886000143	2.665183944412	4.152823748380	3.257948794310	2.886310009297	1.137319023474	0.100746719610	1.030894779405	2.159872045547	1.511159612470	0.456264600649	1.851304703210	2.533979380269	2.727183494073	1.356591083020	1.242255491070	1.967666948093	0.959657094797	2.277112870071	1.994382489448	1.731126678826	0.458292277500	0.410592986118	0.977683319415	0.509332322313	0.741162882145	0.452786286337	
1058000	-594.968581	1	512	1.999456974773	244.035045934279	1.484573864135	-0.027614426481	-0.177390865609	-0.260544846206	1.495789417296	1.559078649590	0.068521550488	2.704635493049	4.210292147420	3.179252518733	2.182325194082	1.741166074608	1.948072961490	1.082388310824	1.594274866940	1.864772932382	1.053005660483	2.283688870386	0.624693152113	1.504679594056	1.153665488895	1.110305873253	2.667941057733	1.661313955630	2.065783423227	1.857251331969	2.074814002809	2.317742911959	3.109777471523	3.077951295431	3.558531604088	4.822307117430	3.206876872356	2.818071752943	2.871500090727	2.090421072040	1.780867498598	1.966156045418	1.261069547512	2.851927882985	1.431693727741	1.465868923829	3.246955934494	2.169524420008	2.580387706129	2.304007928958	1.840551997555	2.184111530498	2.652513943905	2.264773455431	3.748802429045	1.532816031194	2.163271378243	1.655955753770	2.013590851338	2.140267841135	3.365963588207	4.397506219670	4.320479818138	3.633453247365	3.201143727482	3.286557889777	3.325709304950	4.639094600653	3.758434867442	4.027845669168	2.723874374508	3.836224198742	4.525868097687	3.129069835680	3.410247853054	2.467421636451	0.816709669840	1.632755680812	1.496819000544	3.002443386507	2.437572877202	0.260025419480	1.048120677446	-0.237278534123	0.486050134368	1.254418659301	1.746740354730	-0.622344013824	0.038875476105	0.676862925540	1.165768729942	-0.471113395226	4.445937590711	2.403268071668	3.818601235551	4.027326673444	4.704599339832	4.191172664024	3.076698053612	3.180131353893	2.982320996754	-0.475662799295	-1.012986342129	-0.572463876262	-0.497847025230	-0.145822406777	0.937547375424	-0.048564904642	-0.489659889347	-0.532322794349	2.342514240364	2.709551846615	1.179122118048	1.522966143804	1.190695269496	0.387073575208	1.105871555566	0.560872611692	-0.368265643171	-1.390351334315	-1.227515206255	0.343087371634	0.844203851604	0.955748464891	0.056814084570	0.796345151979	-0.334977542305	-0.447747251048	0.130187024900	1.346313483218	0.129312092944	0.861890881728	-0.313359245954	-0.867773519949	0.158645183398	4.285159942377	3.978533947055	2.700149539339	6.251617731971	0.354585719806	0.265542985427	1.130998750095	1.081989954414	0.065372876290	-0.408595608216	0.318602653435	0.493237064159	-1.635349182023	-0.375317106334	-0.235169090049	-0.553098263987	1.598193169127	2.294823279719	1.971434558908	2.639046624880	3.637163124230	1.208327857657	0.774609420631	1.519150625394	1.310908907194	1.078173185676	0.524640574337	1.425025682165	1.413772673428	2.207523850055	2.048451361410	4.254738257268	6.866407122839	6.476303754939	8.563325696495	4.444758884995	4.407945887951	2.776684591230	1.172633283920	0.778156697556	0.263759972527	1.491751779814	2.208658771336	-0.499928446230	1.174921681669	4.159173387086	3.347472618202	3.145686915226	5.394880060642	10.366548679122	4.906850708004	3.188894388105	4.324248698560	3.668264107896	2.841893175848	0.771284645995	0.742106438374	1.498728134586	1.717162456931	1.347623226945	0.688122247997	1.678040421615	2.049847939610	2.148031395429	1.276834313947	1.355249883161	2.483904134841	1.113676230090	2.150798426585	2.014023447968	1.168404104518	0.295710115996	0.291600480265	0.742591563297	0.269188100535	0.598600808906	0.466957615213	
1059000	-599.785042	1	444	2.002362457009	249.710466631258	1.717079697161	0.783631966620	-0.067539594996	-0.015116051107	2.074464839085	2.532280260163	1.461109367492	3.095564465326	5.414769632265	4.076407970974	2.796456600747	2.646395350855	2.254120012396	1.863706848301	2.119127181044	2.205443145652	0.706594471644	3.423442869014	1.149809347764	1.711431823547	1.784551395190	1.841045963580	3.610944584995	2.412387810944	2.320269161653	2.293870085117	2.434727877144	2.369337632846	3.552465552946	3.883388907697	5.482728150809	6.619152024120	3.293253934964	2.862948221025	3.207075632088	2.373150685193	1.923074219934	2.492515442525	1.258492308477	2.574336642493	1.512151211507	1.532594987800	3.261251207882	1.896160243900	2.147418378238	1.870172584447	1.045212570125	1.303506124464	2.207884790800	2.238535555972	3.662907347935	1.045890255112	1.999887348763	1.510552403218	1.713675988774	1.662853518431	3.269060127720	4.093361856070	3.741708914164	2.638904484346	1.422583232077	2.955706229560	3.690585062886	4.594857383620	3.779786027436	3.815759761569	2.981399215236	3.874228653663	4.457987316263	3.774991433602	3.094682391796	2.432307085261	0.622754277587	0.571140790971	1.132247283409	3.067892336135	1.991707883262	-0.369301185443	0.882894031090	-0.757974493013	-0.074356707738	1.060981916893	1.388908873172	-0.892695278306	0.917288253789	1.478560037790	2.034237780568	-0.169228675965	3.763845344297	2.026844153649	3.123534585091	3.121662226722	4.157793164286	4.110558311492	2.959803114939	3.028940246263	2.805031685255	0.412478435175	-0.855070171656	-1.155088072418	-0.593367991067	-0.415755422831	0.522332711741	0.409867968136	-0.037137282162	0.090593065629	1.697282495815	1.763557658724	0.755539434528	0.952324969768	1.110452074187	1.197139624397	1.967911760752	0.367969550587	0.327837046737	-0.091747381214	0.273365947491	0.438546057183	0.444075567624	1.542838028995	0.386873713548	1.000126657003	-0.313192972021	-0.469219757721	0.160763138640	1.834448676235	1.089278525580	2.043084247029	0.245984438808	-0.432858393631	0.889107872350	3.974298937254	3.873152621095	2.466522003483	5.877762787140	0.521535935988	0.798118812924	2.231869620591	2.344812997340	1.014695195842	0.007787304003	1.014590820248	0.844144575547	-0.515856140463	0.585234057047	-0.404672421536	-0.971791876463	1.731013216395	2.228982687272	1.524658651490	2.891762498543	4.301153887115	1.260183802764	0.805447892352	1.547627111319	1.324662262675	1.309158993234	0.488480673226	1.346616616588	1.104860436166	2.336638702149	1.964909302353	4.293766229076	6.951648425726	6.584224952253	8.815883290145	4.339054350276	3.871346852059	1.871601921708	1.159609414374	0.897665712135	0.112306397611	0.702721656597	1.553880416012	-0.501312770306	1.143011463481	3.383796476489	2.469258401567	1.944598198322	4.923881517641	9.510359677802	4.252910518860	2.969312530420	3.764030894182	3.027038595790	2.399098733937	0.869411278670	1.049554790730	1.257073283795	1.744843812728	1.435256507648	1.271142002808	2.029354686857	2.115683392118	2.297732301150	1.446485805968	1.842639043990	2.641925159317	1.721005309496	2.952174703900	2.694652239905	1.867532605849	0.628520898163	0.665810163679	0.845834448564	0.538827333783	0.452092805955	1.024806817515	
1060000	-601.488224	1	979	1.995818906938	251.748823595140	1.493887346902	-0.120835033044	0.429753355899	0.489223306520	0.360169684659	0.387554152196	-0.907429675177	3.236195542938	5.009443658357	2.785400800449	1.630054380249	1.432795203265	-0.369929337444	1.569380467312	1.882262886033	1.772865128524	0.747239481574	3.012411942084	1.633402979642	2.407288105414	1.888953999190	1.549055592087	3.212850739453	2.472298051570	2.035591136757	2.246943514734	2.456318328659	2.559049462388	3.535317407861	3.707888086277	4.914332130374	6.304548775832	3.793779979484	3.353906069170	3.775492827104	2.320847560054	2.313031446020	2.975346960706	1.084908080131	2.995574528163	2.473693268270	2.476948809835	2.879896813479	1.723638531184	1.124499598369	1.865588943007	1.188155344148	2.373013321359	2.036593656820	1.298807729699	3.782166762863	1.662128473225	2.257394537185	1.696292967956	2.022371608221	1.905753458628	2.932568448286	3.986526315867	3.007775365942	2.906802364349	0.210922539597	3.088134870003	3.575989461812	5.169048372548	3.159217977255	3.136174962158	3.087940084315	3.690274018004	4.143856303851	3.162230631755	3.327226769775	2.563872490901	2.011505847627	1.863600823380	2.220826473721	2.765162963588	1.996993754779	0.133027585941	0.602259086208	-0.542640894187	0.504114445107	1.351696281381	1.986506867313	-0.140298505395	0.765620350370	1.456972737496	1.857138762110	0.518459895630	3.471761918683	1.609399744548	3.023606659328	3.542942184678	3.960492258788	4.291458396699	3.158671180319	0.571381445068	2.983191323115	0.346487618921	-0.751384767554	-0.710760714747	0.129206858828	-0.435540416115	0.177035440884	0.559497435438	0.171299132061	-0.485383392240	1.849654386366	2.831090055607	1.179710595892	1.874035967771	1.276653549894	1.168198335372	1.434349090757	0.678752815811	0.735816787914	0.122437988009	0.472171296401	0.635536219801	0.027003069858	1.384182970130	0.688727413987	0.648578915157	-0.369603604036	-0.812364154056	-0.139311865494	2.256164443314	1.002309236344	2.038563328987	-0.309853579599	-0.710018993950	0.606221048912	4.112547630539	4.125325983257	2.870872137158	5.857431715477	0.718485873340	0.719707850407	2.242095533528	2.373582180014	1.379939592242	1.676001212156	0.555846752211	0.517347156067	-0.281307685759	0.049179530252	-0.154283524961	-0.168671248708	1.526747403651	1.706716852489	0.522425314512	1.880035412343	2.994931325767	0.360319113044	-0.709760992555	0.954277873255	0.835452662121	0.869953039102	-0.124860543839	0.909593785538	0.958741459578	2.115275428336	1.811379664031	3.500765817895	6.332512933472	6.673681386065	8.703134017969	3.461540453715	3.592779423697	1.125528115826	1.170300679516	0.532143887575	0.565269035337	1.328810867782	2.288594294160	-0.303488014820	0.971833464575	3.062548857465	3.123183485058	3.280968731268	4.846882977408	9.364434798171	3.736872858719	2.084730351328	3.303605134918	2.901221921930	2.430609151266	0.846606491728	1.111224064930	1.673715891137	1.765669550286	1.363154151961	0.853027560269	1.250877472455	1.750934346580	2.259041293905	1.589012934925	1.055063035819	1.093161865723	1.758889747197	2.560901835952	2.244842440819	1.766762994438	0.699418739341	0.794073261381	1.036469635477	0.681331047134	0.732262305054	0.822879533551	
1061000	-601.397403	1	181	2.001447256583	251.639710674975	1.200366183169	0.627078359363	0.595937690290	-0.065485967488	0.709308818161	1.351539644637	0.223509877354	4.390551391870	5.172301793072	2.571126641218	1.956345660482	2.102774624459	0.310068920166	2.215315925537	2.254379187659	2.347954708048	0.591619240351	3.545262859324	1.808387615022	2.877175931044	2.039711083415	1.168134329926	2.808494320939	1.533421918570	1.703211146652	2.478509437096	2.550009986329	2.495426477881	3.171773370993	3.466556050600	4.173872423899	5.566915695154	3.679032445090	2.876659270394	3.157120552570	1.635790514755	2.130096962548	2.527949464768	1.283449996366	2.386459678231	2.343489907315	2.047588402979	3.560322364776	2.074626650406	1.743154647246	2.296612079968	1.584561950933	2.762398355921	2.143094496482	1.739275936267	3.514631121802	2.179217389639	2.596669117188	2.034386469339	2.049234389201	2.012659579980	2.360882752096	4.220164440565	3.585879338021	4.234619205674	2.535909144761	3.309141060025	3.047722196173	5.129142213822	2.989854434597	3.085609226453	2.067146118185	3.821122346419	4.065459416297	4.260213542484	3.945608060799	2.841655095523	1.998642604386	2.549525095636	2.520456633069	2.917520005940	1.642517355304	0.932476796106	1.335881656639	-0.196378161685	0.667839012040	0.866062192058	1.286266124423	-0.180655432475	0.873523717165	1.318068550435	1.780427025176	0.874035657993	3.137937566764	1.545457877451	3.688641588888	4.564608004827	3.087733925503	4.181701089620	3.474055113901	0.032356438478	3.215504673037	1.130790816161	-0.244452352694	-0.108248223636	0.470888772788	-0.366352558005	0.594736279211	0.389506368058	-0.276044344956	-0.783274601575	1.908742427227	2.141892059935	1.432741477811	1.339267105569	1.917922722863	1.307872240217	1.922277820891	1.396678628853	0.743856693569	-0.049178236109	0.146594935196	0.347640925775	-0.188111790803	1.230559446377	0.544290697997	0.906795521615	0.353046200200	-0.456348426852	0.489478506934	2.470964247745	1.663174776114	3.449718800405	0.380720431043	0.269127751189	1.402434463477	3.337888530714	3.613681596398	2.014990185617	5.565084546144	0.899105313816	0.506278356224	2.004113310536	2.012551956150	1.040299674274	1.064577978668	0.548700441547	-0.300244357957	-1.094051380470	-1.010873687052	-0.092450401486	-0.015306843776	1.836851885571	1.856675600559	0.313888046487	1.278605933319	1.893177884901	0.273956566210	-0.999255205608	0.965042870740	0.565345032695	0.540120637551	-0.059894734553	1.062353654251	1.466780615682	2.185733543778	1.818604696020	3.577933234335	6.709001543397	7.350968294533	9.720926601060	3.648254090277	3.538645578479	1.576113227673	1.371020041654	0.764770940644	0.667636776814	1.959398560741	1.952930480852	-0.156059340780	1.477912737275	3.180783145698	4.076602395020	3.960080989270	4.799289407675	9.351661100996	3.499099844087	2.135370570610	2.987208294084	2.891638755562	2.807737451747	1.105935089374	0.721768163497	1.380786678269	2.129090126691	1.702757896538	1.354033498784	1.434352849139	1.483184912652	1.991424396105	1.329921573873	1.481356712569	1.987945520695	1.909766288887	2.249951260856	2.083638314608	1.712172300474	1.168056939922	0.790691748231	0.638927234061	0.694992775598	0.801225215637	0.813516006218	
1062000	-595.825468	1	464	2.002035862471	245.035230107717	1.791527085707	-0.290620505362	-0.025801858060	-0.190698691754	-0.228035330304	0.968156956016	-0.089518642904	4.408694959184	4.915056179552	1.974361029138	2.126714678284	2.961206078977	1.006407610948	2.946491977434	2.914336700438	2.754614763222	1.787653790531	3.322703470723	1.548895691138	2.736513929770	2.174266333871	1.411383599153	3.273565010604	1.444735504415	1.901689217566	2.330843525303	2.527761336886	2.559436075116	2.557870100715	3.009553780388	3.558828423774	4.750551166727	3.660001718977	3.620989623908	3.607826329682	1.999987960505	2.251472675331	2.770915171378	1.528297919598	2.495661443421	3.209484359746	2.844744681507	3.138145672889	2.452748201055	1.780388870998	2.426624033209	1.573998440142	2.166806633859	2.506752440110	1.970154157464	3.027650296703	1.987201464477	2.479655115285	1.942545486369	1.823919815344	2.084221218755	1.808283973305	3.822367109938	3.902014594509	3.945012538970	3.296336935206	2.999284884242	3.013966532540	4.104577256747	2.848020387130	2.722511513444	2.117674982180	3.301367117920	3.509079642351	3.491060923102	3.147334150576	2.822832495353	1.733647452758	1.555861824572	2.035912955883	2.311807847069	2.306484719079	1.528503906140	2.271852597782	0.587715958998	1.534202502604	2.069230556001	1.918099490519	0.713621475733	0.422228524705	0.807719342928	1.263047940684	0.963419695677	3.960884138723	2.484900681560	4.171370568877	4.943720031746	3.905062258544	4.578203459709	3.030953770840	0.915302089979	2.847820608217	0.749552903989	-0.544349664480	-0.105524129696	0.235388907497	-0.909469211481	0.415100985887	-0.255467466386	-0.511236838801	-0.277889643104	1.827516971604	1.661561662704	1.604360059090	2.098123372073	2.526141906948	1.359631848642	2.469371261557	1.785037379571	0.961966113149	0.862722682366	0.750875882144	0.203991353522	-0.442935964611	0.660560771604	-0.226305274561	0.585652907165	-0.231968962761	-0.597096695814	0.468046225104	1.634900993088	1.106009118688	2.705352541595	0.012054447326	0.556440177599	1.403195061935	3.595942557935	3.830194459410	2.143310964919	5.625835269870	1.027622288349	0.571061391856	1.333615456120	0.890609943628	0.152378455938	0.585833694115	0.638115504943	-0.300463388125	-0.270496378673	-0.409202503771	0.322767197152	0.226232330939	1.986080759688	1.907209533963	0.959935354410	1.661398697218	2.413086851737	0.289527660048	-1.468226670278	1.270416835109	0.736213734071	1.151699847520	0.135221305602	1.644730455038	1.632040281242	1.899565298210	1.831395082004	3.488804618342	6.080736944692	5.945592215741	9.254364145472	3.374221716039	3.215248333401	1.230571495884	1.372653100299	1.161425690200	0.493177773223	1.630955101034	2.007998383126	-0.152614892822	1.589865874167	3.047214395571	3.747979244012	2.553413380507	4.623014016895	9.891885707263	3.302485362846	1.157538392217	2.729076645478	3.109473336036	3.245801485355	1.031876828139	0.296200670662	1.143648089403	1.780404932879	1.420222924100	1.310721255496	1.064251184885	0.756498199922	1.286243704272	0.871294501334	1.005620070820	1.965748835586	1.374914557257	2.728821647206	2.547879572647	1.347436034814	1.075210879792	0.310000982625	-0.080440153051	0.456752474334	0.580025627915	0.530571026840	
1063000	-611.286583	1	615	1.998326418011	263.802855785186	1.399268760194	-0.983869343714	-0.110515526805	-0.138230448637	-0.481506455463	1.070050958884	0.230209168340	3.792651959472	4.146017594708	0.693977831105	1.258667916508	2.092069566472	0.679065981139	1.899207719683	1.618626926541	1.855939639770	0.988201015164	3.358279958384	1.703359201931	2.507032332662	2.302513123219	1.516330686759	3.441403826229	1.599139714422	1.931778590834	2.454127225417	2.602723369405	2.525559442036	3.213812586214	4.099792940869	5.202225718434	5.621937494646	2.908596086504	3.346403186788	2.831378011040	1.358334216834	1.886098432781	2.125347974696	0.928112000325	1.869622929714	3.033044671354	2.533803993991	2.795116361211	1.354049846086	0.904760781512	1.428668300203	0.753884884323	1.604537485605	2.058536645668	1.525971613462	3.329258323107	2.220912031875	2.715073307632	2.262997441893	2.152043418620	2.486175468935	1.963928177803	3.960184892822	3.855089647946	5.435415694173	2.378490213138	3.500049882121	3.244490001082	4.957689915502	3.030038665276	2.520293121926	2.029945700719	3.666126350455	3.946711015568	2.892693427383	3.146466081138	2.676106499794	2.597836575710	2.839071900385	2.371589046047	2.693237297066	2.080351666468	1.874464982590	1.903031704051	0.458938455982	1.178442199677	2.113810502462	2.019547151157	0.476349272243	0.364700505547	0.930816904839	1.198990006994	0.970293709737	3.256403715538	2.231132600077	3.202841577669	3.843358819366	2.800733345652	3.923561760610	3.236480025147	1.048699722190	2.867931381344	1.426446631797	-0.243812523937	0.650650589010	1.116950180270	-0.208882625872	0.382229287327	0.197018844439	0.517697478789	0.036027159920	1.574825444101	0.826346094332	1.636723291014	2.326570495142	2.372966325737	1.257611298429	2.603428138698	1.736529790891	1.387093339564	0.813543149046	0.707699639802	-0.002840831790	-0.233506291529	1.538279189153	1.119723919516	0.799493948294	-0.235260149556	-0.534120204301	0.599812962614	1.524757906671	0.775637743458	1.990052350805	-0.061860753523	0.001587616357	0.476939822484	3.353781747512	4.220752360736	3.679886679858	5.949282894012	0.904660286270	-0.349710554972	0.558498081495	0.131072938858	-0.285644988158	0.945206628080	0.609883563806	-0.005422830007	0.155022375671	-0.153605994725	0.215857614577	-0.067403039773	1.479921346729	1.348621779706	0.683817490387	1.398510880374	1.460348806525	0.573544829423	-0.970117973810	1.267468915846	0.360997833019	0.583701084057	-0.294271648187	0.986788813941	0.542360251889	1.418944765277	1.716614818993	2.802203715176	5.053022081031	5.202854175301	8.915814857659	3.050267306049	2.883068654614	1.005771502434	1.063335296625	1.252721653739	0.623997834555	2.138542239321	2.463956042469	0.075157588873	1.684291305591	2.646014342885	3.134850875448	2.092314483625	3.841062929753	9.113791412335	2.573752698892	0.891114791627	1.992026327233	2.172677667107	2.495836417906	1.121745795401	0.661150124357	1.775678109507	1.963985676008	1.557702564992	1.377983922702	0.446230693741	0.077475209483	0.895015598473	0.849051475853	0.416073621234	1.300398590948	2.027561617766	2.761545465946	2.694013476715	1.568741453668	1.191885957436	0.584039477060	0.676968704573	0.624201662825	1.006863146478	0.579338724834	
1064000	-620.093217	1	627	2.001272545625	275.128568177763	0.671355023863	-1.414374417715	-0.238491476505	-0.071856787264	-1.836682042825	-0.284168974352	-1.412692894437	4.183056830354	3.896771017438	0.964592362577	1.102572744038	2.125209236975	1.349443171736	1.948746480263	1.514534025843	1.878637414329	1.420915228842	2.979779089504	1.706980615348	3.286620503443	1.886189470390	1.408426754524	2.776274737332	1.499496418744	1.568822456749	2.250713148061	2.616158324420	2.534815147855	4.139612672435	5.668189338862	5.471149570575	6.540865904015	3.752283555528	4.576637626235	4.358506007980	3.073917427785	1.307456810334	1.440319100063	1.225749049132	1.397703910367	1.989171781395	1.783437648286	2.924627089658	3.273882442755	2.561657776169	2.545205596815	2.080859261106	2.453879519944	3.490048945529	1.829305639564	2.980339719796	1.495066659393	1.979316893590	1.612023456739	1.316794384665	1.659496740037	1.755972796405	3.168913665629	2.568813113451	4.658590712811	0.363328934200	3.131289609758	3.288287800855	4.748462082672	2.888112995679	1.854196388880	2.980147863414	3.019475684450	3.026815759911	3.440646310462	2.003821049213	1.488686352475	1.166283685530	0.885338491389	1.324215095775	2.662133176512	2.651579776541	2.381600274797	2.223415964774	0.909291578748	1.299201917335	1.756221294115	1.255705523275	0.933272816388	1.199327385943	1.888188373238	1.965046420464	1.269694761091	3.263352570780	1.584737388850	2.832508287920	4.014088186243	1.819073980878	3.383251897752	2.279252836924	-0.377504820127	2.578249919995	1.258754298009	-0.223460041951	0.142900876430	-0.674697145462	-0.139903343319	0.373030204795	0.106555269405	0.648292939562	0.318670078586	1.385274076182	0.453953745197	1.758800492045	2.192759150828	2.544785197266	0.669800620984	1.278139357083	2.083177492724	1.595947249893	0.919928084803	0.777592471391	0.406631117195	0.581353720383	2.046375030296	1.064532964483	1.171549641410	0.255059355406	-0.562683115757	0.174941564932	1.878709126837	0.968327962981	2.423248106124	0.160158822250	0.399074044557	1.594829265619	2.528207109595	2.975512427602	3.096927835160	4.869740543447	1.024478812610	-0.203936060075	-0.390059344275	-1.234231472790	-0.762676702261	0.364893953181	0.566622026852	0.396787689926	0.962189640404	-0.216787024374	-0.278330642202	-0.819200612474	2.088629129033	2.064721049326	1.701507904712	2.461519936845	2.828643674502	0.795991673204	-1.198804280086	1.411191055411	0.253313583316	0.314337434591	-0.556971661639	0.730047785530	-0.174034687093	1.810346494012	2.159130984560	3.524384815890	6.107623665183	5.624357148715	8.490267656497	4.669083749680	4.784206111250	3.159607477610	1.496025590725	1.964825725722	1.287587336042	2.122005399411	1.874759959692	1.098366126819	2.195431414213	3.864429611869	3.843313409300	2.842595363235	4.996097757225	10.991207797302	3.706038477467	2.256444676441	2.815175608483	2.406464594997	2.419518375716	1.852752917954	1.575192550853	2.480237806878	2.203175002956	1.615979111023	1.764670084716	0.598728429795	-0.157411239422	1.233853908894	1.272089250783	1.095163001809	2.119510837272	2.014256991882	2.343178394325	2.285002812167	1.718856897993	1.373520709329	0.873359792131	0.814221511393	0.603086573865	1.054490944303	0.554924310769	
1065000	-609.746345	1	295	1.999751497027	261.870498010182	1.129976849743	0.339754863420	-0.469597578848	-0.133865309582	0.127026812687	1.144191113614	0.383469156791	3.647549797129	4.353602810412	1.452470915704	0.971509346068	1.265858538819	0.802537553413	1.370842267008	1.612660326699	1.196776902174	1.377895239167	3.815142107687	2.057044311383	3.544662640160	1.236907731957	0.599651974653	1.598976990672	0.899989884776	1.441658900985	2.183789562128	2.083309245032	2.158176527430	4.489219086736	4.692349808990	4.195819227746	5.052871365499	3.535294740510	4.074864808711	3.258789564475	2.500601881938	1.094744849252	1.415073360519	0.897997001128	1.593077903508	1.900392705197	1.756307855607	2.246115900966	2.717033293160	1.618031010956	2.438940762632	1.404806797991	2.249089428282	2.833002901048	1.885774497427	2.478349155000	0.969340347255	1.823968380399	1.524031946420	1.151474620346	1.709302612046	1.541466756381	3.034573445697	2.815421225649	2.852914237135	0.932265779004	3.114507878168	3.139126156436	4.544538066145	3.608690493654	2.616562974956	2.543526673655	3.554265630185	3.425845997889	3.893109162412	2.111227967497	2.855151717254	1.374530274568	0.219090091823	1.250855198373	2.746689160532	2.590088546722	1.953379777367	1.945287287811	0.576868958863	1.404232489545	2.762231475289	2.285940476678	0.961514865097	0.541227927472	1.157189405358	1.036648719812	1.494914473906	3.763475991909	3.073811532091	3.433467830894	4.136603529435	2.324004853700	3.936729589490	2.566550198334	0.749360630408	2.902049129336	0.906474666295	-0.203664455313	0.116188199371	-0.141838386521	0.582080732370	0.131305584706	0.926075996356	1.222474566485	1.118996835513	1.188016814148	-0.077485999684	1.658962445960	2.245345561827	2.342528110032	0.746198912636	0.688006381554	1.890460136888	1.341262847084	0.333498117746	0.069217936125	0.560861726156	0.354695856096	1.489118158702	0.628073777285	1.128112505002	0.430171612771	-0.734490989962	0.043920706544	1.942347295499	1.122775447962	2.596543444227	-0.218255407630	0.082615621012	0.765712314338	3.205818405575	3.963334813601	3.570507265670	6.484966675789	1.074572306206	0.183242509865	-0.391757716141	-1.091677415509	-0.849819973820	-0.788917392806	0.575514175198	0.402828733122	0.909296154358	-0.258270344198	-0.418658514969	-0.652147676945	2.166262314441	2.035901933292	1.489127524378	2.188693687651	2.369984972476	0.556487330115	-1.437714453929	1.251404984279	1.050115692460	1.211809165053	0.164093471163	1.156703639823	1.366469561678	2.101835210437	2.350340501966	3.511318812875	5.504237358645	4.868272328596	8.089076116662	4.869376643044	4.064038262364	2.814407266316	1.351185996890	1.505273017081	2.241315248894	1.838551077273	1.247542195163	1.193968234268	1.706650835160	4.279380904910	4.165147516291	2.604174824389	5.786313821033	11.796316026134	3.938240738172	2.695633324147	3.571359423561	3.200701221385	3.083558723116	1.229009280314	1.449006824788	2.179359741354	1.851581323683	1.436747110328	1.322212014816	0.136916805580	-0.533769886065	0.793335233418	0.872411192247	0.413676273965	1.700441037010	1.566351099294	2.588668329515	2.580231763458	1.527197120314	0.933146524261	0.184146044851	0.471525714121	0.073167730458	0.599054684025	-0.069770713564	
1066000	-615.689913	1	430	2.004994783638	269.406219429706	1.473526730011	1.345188720893	0.504246539334	0.639804967360	0.766354757968	1.347212499983	0.625864915798	3.920824997269	4.666149806724	1.202262865452	1.171500756948	1.348126871150	1.434955703481	1.648467647109	2.001578242877	1.110558996628	1.445117931645	4.303202795117	3.021542051010	4.216088495565	2.248513870938	1.957259268490	3.315756128884	1.922025128702	2.162314712590	2.799692479836	2.628620115137	2.694617889799	5.184444745136	5.429218552467	5.207807951463	5.688207237649	3.955194565434	4.687139808545	4.197411286062	3.608802746281	1.072152108269	1.556676425747	2.022410774753	1.441204800299	1.969956300913	1.692675667810	3.153431049701	2.594347570081	1.191708421131	2.746922593919	1.419928164867	2.232817348315	3.061292391695	1.988395232995	3.201377275816	2.166441345707	2.219450626717	1.992565356690	1.458715789138	1.965735990656	1.931023473338	3.312083313274	3.776859990188	3.910597375971	2.235186077789	3.709679421382	3.252299542941	4.381894132602	3.852633554844	3.751475977195	3.449814531155	3.442792818728	3.443945113163	3.465185243920	2.293946571520	3.482403298187	2.849266232394	2.012094356671	2.939426062598	3.116091626955	2.452450092533	1.886422375559	1.785316305548	0.549012144353	1.437721368332	2.696954066230	2.185665539604	1.090997784473	0.274222269517	1.173444610954	1.033761164833	1.079522197314	4.340741552855	3.550710850008	4.422398660334	4.737224782945	3.992210942541	5.362810417814	2.602821205607	2.031739555885	3.293009344014	1.028661860915	-0.256075267200	-0.497957776768	-1.169179826015	-0.155986185365	-1.097120773695	0.156043563389	0.622247001633	0.917829557297	1.652817068452	1.094545875071	1.818910542344	2.142133963979	2.185163493538	0.160259524974	1.305091054331	1.773026072551	1.391141173676	0.340593308375	0.317476861182	0.292209675081	0.210087011539	1.987267179158	1.515237353263	0.992399284847	0.640431188544	-0.312602845897	0.520482956116	1.349516097533	1.569139968760	2.826047085392	-0.353408304657	-0.109423891300	-0.475631025181	2.490749478304	3.329562893379	2.028410118507	5.781945979402	1.136992991339	0.327084501242	-0.416020401071	-1.175476723117	-0.579421713438	-0.767257895110	0.756394631575	0.738701412247	0.480917748665	-0.283001922060	-0.526554211888	-1.495159331358	2.402240645943	2.191937749020	2.182467732339	2.818660369535	2.409099862615	1.030776563945	-0.137124934012	1.267338281793	1.182485689623	0.948841467040	-0.246101967822	1.526175868268	1.115954565738	1.315975057799	1.274977786773	3.432448981914	5.894267783561	6.213928182510	9.397171918409	4.924433701240	3.589835153324	1.824013252947	1.351610357656	1.315266011128	2.226652757522	1.412228035657	1.393969403446	1.208108518739	1.601707663229	4.202763080053	3.961243467527	2.802641418641	6.205856433540	11.322888209439	4.563905262338	3.307343685599	3.763859489550	3.332395316851	3.035964319527	1.082980128737	0.444187213403	1.788576848187	1.661278357129	1.912142718608	1.646614726270	0.945352935180	0.547113252656	1.703096394206	1.338054878497	1.064004084649	2.149843269386	1.736614037080	2.636272906249	2.555853407988	1.613573117029	0.827716709843	0.316257989435	0.077051480046	0.408792288654	1.374711380887	0.469977700230	
1067000	-600.682839	1	607	2.003442435204	250.782878691491	1.812064410119	0.143659749910	-0.105677858290	0.471293515904	-0.250855915600	1.295041654654	0.590574417196	3.299782744188	3.522117962170	1.173029335759	1.156813734966	1.344458717369	2.074950053831	1.673435209149	1.898926262084	0.819571359465	1.532692047693	3.640652597113	2.311645658492	3.161981984932	1.542395548982	1.485506093210	3.219365666405	1.898022687719	2.025335741946	2.576366663315	2.490312099675	2.511290538569	4.964905357983	5.073096601132	4.584010558419	5.404875834441	3.564132302868	3.992486127105	2.883452523581	2.475046006022	0.986065675171	1.776767371764	1.676974108217	1.878841395555	2.561249898807	2.178906419060	3.162362004450	2.849813814162	1.080844978785	2.943735296831	1.950558574005	1.548246645271	3.035543692433	1.526174942038	3.187411443080	1.645754745326	2.308968501512	2.238875736209	1.905538126426	1.975614298882	1.820993058092	2.677745659714	3.566188853503	3.030346678532	1.220501004534	3.141739950825	3.109126227732	3.369941712242	3.129024028417	2.275424652045	2.375111637336	3.012819948758	3.897050011700	3.950313794168	2.144256282696	3.320507396677	2.376639741332	1.679596225187	2.373982128857	2.955488427286	2.573130382506	2.076037588383	2.052966422370	0.555766116897	1.832080358275	3.024200902108	2.523023097531	2.079202471965	0.815875189112	1.427876213179	1.316152435070	2.149394113407	4.310925632932	3.856821529642	3.787863018004	4.196734989221	3.295047102264	4.629249049652	2.670373276182	1.404326426713	3.333620708607	1.237031893626	0.439477871900	0.111499613496	-0.214286340523	0.577867472284	0.310262618086	0.755242528218	1.108542140211	1.554298184292	1.211828538001	0.808652924162	1.310321746514	1.977386338234	1.684764532101	-0.309550973518	0.772488864899	1.486931614504	1.590722616155	1.391055913919	1.234222626461	0.462975756584	0.075726761425	0.383687890360	-0.175387836382	0.452452721758	0.184483835645	-0.631622389527	0.015356370414	1.790484610844	2.220436112497	2.393166371177	0.313191188353	0.581233707900	0.273684594754	3.237965512122	4.003023836445	2.482763385023	6.057275405802	0.639799755167	0.341124044972	-0.616395004558	-0.853348355308	0.440248150050	0.031619492421	2.294237856756	0.628278435791	0.360070351066	-0.048354605148	-0.349662859898	-0.223494302598	1.706926974122	2.023548945540	2.153891875178	1.996216654227	1.917179730163	0.905860453707	-0.060771894517	1.584226408151	1.683872486834	0.888064038414	0.522194354573	2.153023824047	1.570244119323	1.982858619835	1.744965557213	3.516945975056	5.561248339311	5.970200907975	8.787114000416	5.564894126286	4.171749678529	2.815601323047	1.041400167653	1.026438919104	2.211917667335	1.098419154121	1.438700392273	1.681379302774	1.293204319281	3.713808125744	3.525202532849	2.759862892759	6.069599042182	10.608699963070	4.564792719497	3.293113758907	3.585848843738	3.120625742113	2.645860982599	0.823871278048	0.275107093886	1.491563267729	1.012142550963	1.108763237717	0.969858554070	0.547632480806	-0.141697137841	0.621990209369	0.427421128558	1.174109587177	2.280421969845	1.502569226301	2.103014379330	2.577935530879	1.798054478570	0.851514384775	0.181150593081	0.154276260476	0.263509090397	0.878556278616	0.267935450503	
1068000	-603.240143	1	405	2.001043065380	253.862869617852	2.552825454118	0.656531629281	-0.381827919126	-0.066833495578	0.501000652859	1.675694798296	1.287783246061	2.938850209831	3.330330685640	2.060803809800	1.880170326216	2.653305130241	2.546854472206	2.760901696294	2.928587497701	1.738820326216	2.191211719640	3.165159870619	2.186570748656	2.691978563414	0.976381303432	0.761450308789	2.867784747810	1.726766985979	1.884600984918	2.298655956954	2.418998694382	2.443182068990	3.515618792983	4.040776639032	4.220007676496	5.086452342559	2.715228034456	3.865623262215	2.648695273366	2.260621141303	0.637656192563	1.027766993743	0.867350437535	1.470271414924	1.907242182016	1.670083514663	3.004627159686	2.594217120096	1.445851818878	2.973445396808	2.512533873731	2.696514413025	3.350573410853	2.112744373893	3.385354167278	0.948524781520	2.213085243787	1.963277263362	1.834832632538	2.172494578493	1.888724474703	3.244787272808	4.591296699244	4.296803903005	2.437638233352	3.426892041107	2.297655332298	3.508194440073	3.100936349182	2.368038016880	2.378814081839	2.553736095650	2.817749355906	3.149805374176	2.616668524231	2.224738012055	2.677731943985	1.792128308581	2.947164335986	2.605565062358	3.572573745081	2.085260157850	2.101505799072	0.640601040863	1.142623023715	2.244189856400	1.479602639324	1.368565665397	-0.066936463317	1.168784772100	0.932565142516	1.118732177838	5.029784016776	4.365849264809	3.283392073669	3.547286153452	2.350593625149	3.846134403241	2.334624733179	1.719375329357	3.104365661839	0.949558668393	0.212320476998	-0.596150643436	-0.800508758259	-0.362328147958	-0.369144768574	0.077477245266	-0.447256414369	0.687159305780	1.271229647693	0.663597305928	1.202326141435	2.196471776414	1.815539113785	0.636704713471	0.574339130918	1.738862605271	1.723665024285	1.404097041860	0.902812854104	0.637821279537	0.178741149457	1.149141565317	0.475467191805	0.444323150616	0.718767255097	-0.720760863925	0.070949055039	1.815326316258	2.601807095114	2.668113513426	0.615126653171	0.886791715807	0.494726884703	2.960199924336	3.546849981044	2.196186384532	5.776905283616	0.688873199793	0.377928555815	-0.069672183852	-0.109841571563	0.929198990247	0.548759735260	2.012683892233	1.535396260182	0.838390345859	0.611538648204	0.521367538929	-0.088433731236	1.597036165308	1.591032522185	1.454013852030	1.271561379582	1.348166811987	-0.117221671509	-0.341010219930	0.231555144856	0.585596921214	-0.098105605720	0.225760347815	1.100544498918	1.266079033189	0.928086630448	0.717446897608	3.244975698042	5.441264725523	5.502169757248	8.393897028017	5.402278832062	4.113850931276	2.423723648690	1.172421099746	1.471344952304	2.050890377775	1.213257854365	1.888494352502	2.207372429282	1.087781662465	3.330650755054	2.722334934644	2.029460364672	5.588680279157	10.615333503439	3.730270937845	3.078962997564	3.333436154054	3.331880910143	2.696717704714	1.074282960694	0.562689046202	0.949089611850	1.256340062673	1.229912040390	1.615284990335	1.609854992944	0.971715994062	1.726215775048	1.435223997985	2.457054668533	3.548994523600	1.634016591666	2.711419596630	2.833157273535	2.024827845348	0.717045083785	0.478110145291	0.273057889280	0.654799079800	1.094457399599	0.872080513594	
1069000	-610.252940	1	212	2.006861064424	262.504496311862	2.467494775896	1.986112913563	-0.120826241713	0.935204185220	1.307734185353	2.678600467289	2.656158701942	3.354433271195	3.041265676051	1.809745442048	2.179536198111	2.094462101519	1.568733261336	1.933921337344	2.276611750613	0.803294180689	1.304319783717	3.340420111853	2.782023907031	3.589108945300	0.889984077423	0.785062417873	2.477551356521	1.826903176882	1.835168834413	2.353985959665	2.372933813578	2.391079223797	3.983693151914	4.975048451930	4.372165697896	5.510250381106	3.233321962964	4.040809092095	2.759014523711	2.088332663635	1.338111274507	1.608362273609	1.530900437359	2.324165481220	1.967305577779	1.819442486693	3.372314338261	2.909039861024	2.261252052792	3.041481067998	2.558478146530	2.635699718463	3.350348306117	1.597330570409	3.100849860523	1.085686576259	1.570456730989	1.401941726689	1.377487494737	1.642603703563	1.241230225467	3.291637664425	3.520653698559	2.646346838285	2.323460196971	2.712789790161	2.207374880534	3.458340445994	3.263089499194	2.406154877594	2.854566917928	2.325854902157	2.841130934724	3.498530033173	2.021641572369	1.374011228305	2.431570804999	1.933450901810	3.776849257104	2.234890772395	3.230310187327	2.357108668066	3.381274688518	1.336916673386	1.643172495848	2.663360866814	1.708125363061	1.778023927401	0.717168723369	1.678994691408	1.423080533030	1.427680012293	4.499760764210	3.382180369939	3.012934201276	3.551386235071	2.327484459110	3.628838626793	1.851958146808	2.173527912388	2.722973943497	1.197803305368	0.411278103292	-0.888386119075	-0.729284843704	-0.558848141206	-0.849810705007	-0.218261345653	-0.973406082438	-0.235315663598	1.165252468064	1.739386413737	1.044740404338	1.558772398660	1.279787147513	-0.235104251439	0.238676420898	1.336015538970	1.699316283682	1.496898756945	0.606235952254	0.734021621635	0.303540390447	1.414636794095	0.818576537514	0.821965906261	0.741505130449	-0.386107983079	0.178643215752	2.124096005275	2.515260810826	2.836315099960	0.245359154823	0.892163656901	0.707418181538	3.067445025346	3.240039259899	1.060285662528	6.041901195321	0.340868011371	-0.239896187023	-0.814001054733	-0.669165079527	0.748162782549	0.361137317819	0.097147204458	0.805929983180	0.690908214241	0.370998291495	-0.252924412499	-1.803205246601	1.480983638554	1.586144289310	2.465173875422	2.749363920713	2.803523046541	1.103248279388	0.037977895543	0.932016261736	1.392031472999	1.032032099283	0.849401711194	1.408661503487	1.670138504164	1.147794480047	1.022380627551	3.130360856430	5.758979727763	6.377152244563	8.703474889703	5.051794096369	3.938505441690	2.094938456619	0.885955304610	1.256233377425	1.689635696503	0.927360668605	1.251782558159	1.756718749374	0.972428691231	3.596957033860	2.978536349126	2.016005296211	5.757600534679	10.062567710042	3.927517971197	2.782803610978	3.656169883480	3.781587721317	3.029638134017	0.751068721076	0.362319845868	1.009763168366	0.875193776832	0.867839229844	1.289259722271	1.732417028288	1.742718606981	2.257926168085	2.156701819417	2.412351999543	3.497644758352	0.944198552120	2.062098592714	2.271753259672	1.231869264278	0.343662538426	0.564539810085	0.223228924332	0.512013602131	0.561040856886	0.680288612743	
1070000	-606.811119	1	733	2.005762112096	258.227110408866	1.650974761673	1.062652434374	-1.540528714209	-0.663817955259	0.384644490650	0.927183827771	1.251241133551	3.458761969679	3.314085339102	1.354030269629	1.128694160798	1.395825665281	1.084043887023	1.341693626926	1.944444437162	0.890993295474	1.291606612804	3.632794619859	2.459907882747	2.720409620210	1.196337546752	0.528029894941	2.406831676793	1.210119253398	1.957898528252	2.479571241416	2.309759888255	2.225940189845	4.232410384420	4.326146162382	4.275921391523	5.639774180593	3.931189813057	4.476048240771	2.702739684414	2.610829569547	1.760958966597	1.475838706520	2.305100946349	2.494259832668	1.976689785704	1.847645150677	3.058939712442	2.786477317123	1.150125060074	3.233960600782	2.687444012954	2.845970438978	2.765149632679	1.815234508015	3.008985234837	1.742969926590	2.045389650466	1.927005846345	1.659190379248	2.066099498405	1.145132932888	3.865512124377	3.267017543929	2.734649596655	2.440050644578	3.482062164749	3.205682761068	4.403131024041	3.404720321452	2.949335278262	3.330182735088	3.198430557485	3.568433358387	5.281692647784	2.524309255195	2.755506854468	2.406939877750	1.880981917160	3.249911441723	2.474890346335	3.539752687934	2.392564941670	3.086941211506	1.694221927465	1.926595603777	2.136184850858	1.320412675793	1.529918161982	0.652092376746	1.782806407767	1.755304080068	1.196925049395	4.291831182375	2.347882387907	3.217808298152	4.414702501294	2.131305828807	3.362509070042	2.532483496686	3.694467221388	3.093221921368	2.614585153692	1.660212591193	-0.031297069714	1.080471471361	-0.202608362756	-0.432969758515	0.218710975033	-0.460378185483	0.330104846368	1.396697886075	1.938039060336	0.766306973896	1.180227611523	1.044842573971	0.124096968376	-0.428384055843	1.399540280544	1.679388321069	0.635743462248	0.246628239980	0.831099501767	0.027189845607	0.767263220788	0.114243693699	1.026663378226	1.356176875043	0.373021054813	0.656937790494	2.039153189249	2.524717595549	3.023555587257	-0.034960219258	0.460906303923	0.036382787073	3.263060510739	3.310642190931	1.645282147139	6.120892842637	0.322853086876	-0.118697873733	-1.201740396843	-0.672921738930	0.600279966733	0.250837954918	0.504252168820	0.908728411883	0.296067194840	-0.103342822111	-0.453718278539	-0.750206531109	1.873541078915	1.678723923338	2.452671551734	2.857347012813	3.444069822386	0.970206808367	-0.167296318031	1.356026231797	1.786564269773	1.519580436817	1.196958790441	1.877892536548	2.122868215200	1.648271254022	1.531617533132	3.430211190161	6.514525341575	7.485824647612	8.810581415543	5.122892292295	4.437243637430	2.505075906105	1.398947352623	1.734801566938	2.104681757028	1.577266487330	1.349515269291	2.316694525230	1.309623249068	3.370892102664	2.430453608137	1.773762395869	5.491255749926	10.312265149837	3.828626952151	2.371523923310	3.339988477062	3.671456194680	3.244917565269	1.145525074445	1.854647488136	1.614478311449	1.117380120734	1.154898747155	1.642404877901	1.649952865866	1.460648475866	1.709259130762	1.744729406438	2.093327818077	2.466750879143	1.482857152613	2.152181080354	2.416822545746	1.794085900083	1.225449732075	0.949069273418	0.401173411644	0.711670529477	0.833564702593	0.837002211514	
1071000	-598.167395	1	199	2.001718564716	247.789760209237	1.786434864782	0.728032940462	-1.144465218992	-0.233638124267	-0.033324996836	1.009549631146	1.119582613888	3.094918522318	3.236946426880	1.631399772161	1.440112217249	2.026584840886	1.199534912949	1.723952377979	2.813097172869	1.258769690061	1.343648117358	3.483973267832	1.780110102539	1.975388739223	0.503566453254	0.229825494419	2.013973319529	0.916903865622	1.776785790379	1.935524273676	2.298171727785	2.378563432116	4.689207020626	4.609764389467	4.902520365036	6.083061880875	4.116832429172	4.359946261968	2.506029983647	2.684087685163	2.326759864130	1.927094822536	2.409469129380	2.831035501499	1.658956331633	1.950164494688	2.762407678530	2.281230891224	0.874102654032	2.276877097942	1.897281584235	1.005812454031	2.081685926962	1.745439354071	3.051882635984	1.854268471772	1.933663619478	1.764737836437	1.709299435708	2.097795353403	1.313850350463	4.015159289343	3.137513557035	3.507940311189	2.829626377289	3.499535515602	2.496569195475	2.639306531458	3.058241797792	2.215664055226	2.095312088051	2.007023643358	2.972908315903	2.943396702302	2.486324315657	1.906081161279	2.567850906832	2.404608806538	3.248817500359	2.735732645563	3.933517982166	3.004942918138	3.960494961593	1.999779095152	1.793904331500	2.073372209215	1.568989150278	1.249041640163	0.019147990910	0.732072139721	0.585476184609	1.279934585924	4.216853553439	2.143998606516	3.766728292977	4.923703334660	2.851539991179	4.067398274973	2.443748287141	2.576429030864	3.007517153221	1.885820055781	0.450706093334	-1.022316722808	0.009194889309	-0.605968217005	-1.018344254171	-0.074501700966	-0.917705600139	-0.098328688967	1.476525129690	2.602228429806	1.150014404860	1.760052698498	1.406500955228	0.910320552908	1.188673663717	1.991114690248	1.671627113196	0.358909033775	-0.197836409046	1.258586604906	-0.239585357306	0.150613846893	-0.074498765060	0.386753865366	0.320605636486	-0.389394615657	-0.054348316972	2.609925809361	2.998473850122	3.242601546674	0.959062005994	1.447037064380	1.336399242365	3.638748313739	3.705979801895	2.466726343894	6.588056856381	0.980836723204	0.261670658440	-0.393391090804	-0.347604444559	0.374696025522	-0.387216028652	0.837472587654	1.166902763893	0.205048409247	-1.164058795951	0.285706472447	0.105079127903	1.873184645535	1.909813568168	2.192653405707	2.820805350959	3.554120927603	0.998736210102	0.355136075027	1.545053573605	2.042007388608	1.757572605681	1.249826985244	1.095516152293	1.791118919019	1.174223827412	1.022153200099	3.631068047696	6.054588022583	7.417157526439	7.749932649532	4.921539482411	4.506168194355	3.063823410977	1.569917676480	2.015100697594	1.746224288992	1.741785093975	1.432784392768	1.910909244153	1.222328760172	2.384418778722	1.821502068323	1.916201856414	4.649959026324	10.341593314572	3.361507718325	2.102182216095	2.699695389565	3.042855341742	2.714950329428	0.959289755251	1.725357155787	0.912861987771	0.645018215351	1.005230558758	0.745918439508	0.149949882754	0.249901000112	0.493723972063	0.552648050420	0.228913823019	0.389827214510	1.014846075586	1.761848474983	1.918164507664	1.244197481876	1.237973336344	0.701379822871	0.353170422099	0.417193063363	0.793044704533	0.539569959073	
1072000	-596.539750	1	971	2.001260286362	245.872093580547	1.775652956447	0.298315636578	-0.919717458174	0.398503187560	-0.815296899298	-0.213746068483	-0.133232852960	2.149794204340	3.375454872770	1.604032024753	1.208219960412	1.725417997667	1.233874209807	1.711619397494	2.894695618037	1.254299201029	1.140962561550	3.574144432598	1.744500959732	2.612066979104	1.056755736190	0.408042558203	2.380930753412	1.103775568732	1.972343478568	1.951878235392	2.336299186977	2.466711903548	4.417810175457	3.886360726385	4.975133047098	6.524526237751	3.794026351330	4.699369102583	2.691810645541	2.875144270128	2.401328576483	2.204264031501	1.637090466021	2.806647880876	1.795459542359	2.337462016373	1.855637617041	2.301252107285	1.058268760879	2.378429139378	2.075088159589	1.566475520086	1.960257765937	1.913472066930	2.080845462769	1.740526603987	1.805505183659	1.780377504494	1.454628023866	1.722479573849	0.652065857185	2.800068749599	1.815956624825	3.700801807845	2.436814645265	2.434945786124	1.841861459037	2.279086647486	2.577633864423	1.632768968733	1.965194864276	2.671987585682	3.081660580025	3.490145611731	0.646531978752	-0.380554053774	0.279693779365	0.370225220877	1.922154145050	2.087955418946	2.649643924156	2.020204567478	3.329875394691	0.957308212672	1.105536321000	0.915733182812	0.017034412888	0.977917510744	0.176399989859	1.241141433324	1.192565104361	0.897517620397	3.027356022061	0.644294128623	3.185536288917	5.139311368805	2.571853593218	4.360204063421	2.037651453669	1.548362762306	2.472392631275	1.909614245297	0.989870142583	0.012897704510	1.955704250948	0.204575414778	-0.595130817581	0.693507053793	0.298830500530	0.888036494470	1.217235194411	2.923712850886	0.972046711571	1.151415352361	1.005493420893	0.220086105082	0.875350806714	1.420029455423	1.092656246263	0.950438273433	0.371072576354	1.046758863308	0.138623089480	-0.003584890521	-0.107246952370	0.377009309614	0.270709894258	0.044807553494	0.091791386981	2.661713949770	2.673137608745	2.593774155612	0.752927045615	0.950200375849	0.380032778065	3.212604493850	3.459216797303	2.664840548466	5.742432097076	0.940719122174	0.599274409504	0.057088161608	-0.053486501401	0.585437324745	-0.506571855092	1.445443174211	1.549294722005	1.427203019736	0.153465595630	0.052122739690	0.032029412500	2.048863522220	1.757382540951	2.156573984697	2.707450527146	3.060260840528	1.576521899263	1.113757832903	1.460084716704	1.736533990566	1.024839623944	0.403855092082	1.078349148739	1.718752504717	1.044555574063	1.094407429386	3.241712552325	5.235535874326	7.108468638790	7.885347195707	4.211796671270	3.319137306901	1.701895808387	1.647882739910	1.590448583237	1.676291093305	1.925988700761	1.023189984388	1.870371073051	1.327602496635	2.101192385823	1.909224209986	2.298776145184	4.555218449929	10.471223794231	3.155294127446	1.463867692925	2.700123539947	3.216966980857	2.947194190481	1.792308741662	2.169369591334	1.585306851129	1.405036579198	1.751255463492	1.621040182110	0.613003165120	0.973419506760	1.053706667663	1.096737207194	0.270396121367	0.996468707720	1.453150327590	2.260115080374	2.310519391443	1.652911186703	1.624008704492	0.918478577672	0.951514270673	0.376957088404	0.896448691160	-0.018146744490	
1073000	-609.102600	1	533	1.993445912838	261.067065065385	1.749956516383	0.407876746565	-0.632617358596	-0.061953742317	-0.089397340511	0.403333289361	0.018032814450	2.461519945774	3.549703803731	1.873098749610	1.655481953952	2.270790116106	2.012362469404	2.159341467047	3.199397314869	2.034238273954	1.663820045730	4.069086915703	2.012451337049	3.077065789898	1.662811094969	0.991781038286	3.056276917735	1.569807686324	2.563514550054	2.298618214355	2.603893668726	2.561157447114	4.777833206369	4.205943336863	4.661326175034	6.068543850255	3.473118436866	3.933666200841	1.820324444737	1.834633560674	2.774200448410	2.531951965495	2.257592811074	3.288419914127	2.201268094977	2.765948063255	1.909953512364	2.275893453185	1.937049509678	1.967326406466	1.665106664588	1.264395228569	2.462282143276	2.189716707555	1.564559565280	0.741060218770	1.762879780427	1.557285753753	1.481520054312	1.721605755011	0.606919318465	2.995237441431	1.524457194172	2.798690252209	1.243547272152	2.667292520681	2.276133347794	2.923344100169	3.005066501116	1.734883710557	2.937618641110	2.799503811716	3.876796281283	3.150081041870	1.702286269506	2.790169025141	1.958356574898	1.662874162892	3.807973972444	2.168270912774	2.732211133470	1.951209480418	2.587153495714	0.810913226633	1.604273135001	1.533652622846	0.917409644593	0.994085497741	0.486781393197	1.623739409328	1.780957308086	0.793663186427	2.461039957539	-0.165071113523	3.014890682563	3.987824292294	1.948057745999	4.069283947175	2.373427829666	1.769197131293	3.133088861652	1.611477505249	0.252442190526	-0.384534729234	1.010347359478	-0.161377502928	0.534885907198	0.720743486608	0.404219687489	1.190002337962	1.767861676825	2.427973885734	1.613311008406	1.003189692399	1.610696979578	0.379289935773	0.653202397315	2.078259806793	0.866144162468	0.730696878778	0.320997583203	0.899589434374	0.315337132669	0.407355801254	0.173315652680	-0.097594714272	-0.268890852732	0.218240038841	0.103200939574	2.499005666774	2.439544357023	2.309101130939	1.013003422804	1.156367420092	1.259410341269	2.952556568202	3.413310673309	2.689627625505	6.077482384526	1.429903279162	0.653308841104	-0.123664860520	0.334283318364	0.146340450950	-1.405851499744	1.613502661432	2.213775681563	0.730440860590	-0.097459106593	0.347843295328	0.461643767958	2.232346357907	1.682135678586	1.994419869117	2.026428803340	1.924505093589	1.183005272431	0.352040202487	1.898133392141	2.575567110060	1.967137144244	0.806818678996	1.144775424775	1.450229392647	1.970599783445	2.156679378204	2.856297676578	5.221074277801	6.940217569745	8.159812982610	4.135686038703	3.453681323749	1.131451839932	2.181027706606	2.524498200985	2.323238666704	2.594581205205	1.133165042550	2.958271407762	2.091913795109	2.505440648083	2.358228512866	2.430518662350	4.839630863089	10.927385636030	3.813900915629	2.440451897874	3.211809510710	3.908338891537	2.962957613934	1.853301814224	2.509061498625	1.836864192710	1.482154801478	1.578358907787	1.596328823015	0.099206709333	0.488498731781	0.767871319442	0.798140950326	-0.032992715876	1.516397982765	1.112820449874	2.000895611830	2.287037332020	1.119610196034	1.678843205312	1.053237950204	0.880640882152	0.618039329385	1.094599090787	0.131205929039	
1074000	-632.902757	1	50	1.996438195058	292.475790152076	1.763246670241	1.592928274416	-0.066306758916	0.241357263089	1.548283584925	1.231655747662	0.997170598886	1.682820521199	2.729336099303	0.624971655866	0.902209894450	1.276130903913	1.591499881152	0.943603319496	1.829918588122	1.110805981261	0.371704251120	3.637488681682	2.000912983558	2.781640650319	1.003648813869	0.680517758898	2.752968428816	0.872330121744	2.363922803577	2.190783780161	2.664200014612	2.507147273155	4.561961518860	3.403746296742	3.219802741399	5.554954059512	3.149854807216	3.400382973913	1.673177654650	1.521808948377	1.935223564670	1.575088923136	1.089092005798	2.427108900279	1.987472144701	2.192814404216	0.958061388871	2.489860137391	1.920234797201	2.079881178813	2.309305000099	1.908391609185	1.897383491455	1.955521431423	0.957626925978	1.470765616127	2.327022942434	1.923684362889	2.273758437026	2.384449318993	0.094484965777	2.519775359390	2.361274195574	3.690890388197	2.545399671618	1.973902874683	2.025670450331	2.591549255170	3.307856052314	2.010163310324	3.122176327036	3.257394326478	4.171390797802	2.198349501330	1.625125618588	2.004492930819	1.717158031373	2.081710385223	4.307477846989	1.717228118064	2.830699408821	1.734011496598	2.853147846560	0.302453616250	1.091692437417	1.113358366604	0.720048892354	0.939209162504	1.292264717890	2.204352342134	2.687406049409	0.567891723625	2.031584132076	-0.380819439556	1.969892635316	3.248744173364	0.194325982199	1.868216255463	2.626920653374	1.481306073458	3.102612015497	1.257781901140	-0.268585954751	-0.701931707140	0.009387785471	-0.918891942015	-1.495311795136	0.283909482517	0.196982222619	0.831274221357	1.252122994088	2.360547010285	1.304872254107	0.301519504112	1.333898095023	0.969960207689	2.069590034042	1.784580552463	0.418277708372	0.472130429572	-0.089787232660	0.208144339303	-0.686319263031	0.015743732691	-0.016042735233	0.003948436264	-0.237177771060	0.259094583616	0.347428468510	2.517008212584	2.325210915007	2.019588016615	0.850164108560	0.900231891086	0.726949991075	3.363046875327	3.953140676607	2.754206756446	6.268497982829	1.698325943919	1.111820135428	-0.009060026917	0.165620933308	0.112223734947	-0.633488788871	1.142540735939	2.422652768470	0.490771694859	-0.592523178174	0.522964460289	1.155285216471	2.524611349118	2.225104298632	2.179199608522	2.299997467745	1.780015827635	1.087964216565	-0.261840664859	1.107120595950	2.356673580996	1.434073734027	0.355521441060	1.036450800390	1.653332329057	1.888692875965	2.520139391591	2.872562975368	5.454404870363	7.003470826928	9.028223328515	4.089611917210	2.926892262966	1.085181105870	2.655199632069	3.186292475772	2.883823061109	2.584607943594	1.405266024320	3.350271794458	2.728065348410	2.582767449606	1.653349094006	2.369437617126	4.183017462541	10.263907556333	3.440321598047	1.875436600035	2.877830517494	3.378648300175	2.453067529748	2.480347337738	1.334329299469	1.767042937296	2.208955519355	2.077136418125	2.376860170210	0.290423374672	0.488141708101	0.319582075294	-0.053340051461	0.114343692567	1.351789775097	1.314967123543	2.370442244476	2.298474560163	1.043229488712	1.599825362779	1.031919731436	1.103633543437	0.516735352733	0.391318677643	0.098351581407	
1075000	-629.340398	1	383	1.997495121450	287.544547472765	1.645412778194	1.699904390303	-0.788616956982	-0.184755845405	1.534182558716	1.270189902157	1.147247215787	2.637819007829	3.057513465895	2.168746230906	2.750374495650	2.849217770243	3.330540582632	2.629214400269	2.715250084270	1.574710200099	0.980993683383	3.720654325023	2.132537662223	2.667814154061	1.337839325066	0.239630255492	1.711609567633	0.950970258256	2.474360091368	2.426449904794	2.731180910206	2.432190535071	4.531715697713	2.975654118190	2.204908244666	4.267482203101	3.202989262061	3.342914943078	2.038427905051	1.702795611751	2.040687280371	1.725975401639	1.166720325863	2.881941034752	2.099776925983	2.487291880460	1.758589975521	2.547808276340	2.381827434373	2.733045975838	3.120373652119	2.066167282628	2.107005995766	1.893203263163	1.552110760489	2.015476923387	2.129338163000	1.896953349153	2.172472122260	2.289502686206	0.801402725018	2.446573610427	3.362896518220	3.047230904759	3.041007578925	1.522160565882	1.898196788733	2.333045870602	3.428403457206	2.505333713350	2.741814573734	3.181793893986	4.743665773613	2.554834291832	1.510822926354	2.096783364025	1.950737784167	2.584078540366	3.936842732742	2.111200547514	3.376136562513	3.979508375389	5.711628544248	1.462195950619	1.957204725580	1.540114166964	1.287376589145	1.276435140753	0.740607746877	1.476012288998	1.942771740644	0.297475618804	3.015562119446	0.588994051315	3.934647211687	4.296306284637	1.646852144213	2.911016811113	2.060289232992	1.152389469645	2.615299324947	1.011341163365	0.257001934664	-0.771482013634	-0.342239837331	-0.897524370147	-1.553454821987	0.275571953446	-0.252515980152	1.054022109522	0.772817093405	1.129769365638	0.483288339317	0.240334455360	0.624315660202	1.042842395245	1.784947389797	1.185349453577	0.365127875616	0.606417406839	0.001195034130	-0.347516657539	-0.614184514600	0.444852994367	0.545809609956	0.272533925313	-0.480179087877	-0.068935114966	-0.010293120095	2.493893603162	1.916132949221	1.971840748879	0.542300388524	0.512295176413	0.255698381097	3.198238377976	3.788554317646	2.964269952318	5.343096605953	1.584058913244	1.301604379504	-0.589015742779	-0.124446072018	-0.615102757360	-0.808871874673	0.069941010848	2.819679772529	0.088895488322	-0.794776998056	0.110725618124	-0.103227844721	2.793959375202	2.369070876361	2.229068549637	2.343963387468	2.259670036674	0.838502886159	0.542388802760	0.826034608636	1.924293128339	0.842223893235	-0.954913397993	0.592431306960	0.500277284971	1.663487742690	2.118803821492	3.407870002051	6.036256490908	6.524959073491	8.644396937532	4.418647444421	3.618213140679	1.510033234747	2.782317859949	3.175529032462	3.102418727191	1.959060482464	1.051535269768	3.569964424925	2.708962191262	2.743764991862	2.380581479889	3.705371045093	3.806567281658	8.990586829463	3.048144252417	1.895997299474	2.125328054756	2.273234648400	2.045357136529	2.130386006533	1.707296752774	1.497491854607	1.971699476690	2.180924130963	2.507959622248	1.142712442553	1.553615815623	1.653339005283	1.373337778911	0.699244977016	2.147892802318	1.683624477013	2.556329228314	3.108964556085	1.460633458599	2.224952514258	1.558169235312	1.533436792743	1.016656162349	1.116584722368	0.476154577270	
1076000	-620.050120	1	874	2.004056100526	275.071975287921	1.862236604304	1.622760027621	-0.569055975805	0.299884724051	1.245824395432	1.410353670234	1.771800362351	3.282689061462	2.769884274145	1.828597646307	2.222448031548	2.776255665504	4.234384868241	2.744683871792	3.069034873138	1.837727202839	1.941898809663	3.558485605345	2.086930994515	1.777869637490	1.452687656836	0.703976160467	2.043256758937	1.459728552061	2.448956032292	2.317456880938	2.602093509686	2.436021585738	4.864903041279	3.419468810355	3.061642179631	5.591632804748	3.690061865332	4.213138490665	2.933300941127	2.424380873822	2.454772538344	2.202406808133	0.622846095189	3.143213656689	2.047805978973	2.412098293310	2.532399837645	3.693716472222	3.218458336095	3.652925191106	3.379880669601	2.730236622541	2.957482154431	2.367311151495	1.936662147734	1.917630096824	1.991363361630	2.064404230512	1.860222999519	1.921331614961	1.569317234532	3.553150831865	4.183385174975	2.495474619772	2.703758511812	2.406827391041	3.043224070217	2.997160399768	4.591123966579	3.345126452105	3.380820495667	4.238711733738	5.940085006696	3.876795012191	1.799702522050	1.348038235531	2.227729287607	2.871851645021	4.604382541708	2.165365147487	3.932746022463	5.062735354385	6.506267407161	2.247586315727	2.734296469604	2.373738718542	1.836740629603	1.608352584547	0.100462079184	1.059714620438	1.643315908633	1.097151763983	3.567068676669	1.548868078282	4.058629283539	4.055111259110	2.252526669995	3.438370105089	2.526339083041	2.544272607114	2.870247129859	1.014460984010	0.253878285427	-0.605412762237	0.189345588371	-0.853331877243	-1.611522396528	-0.075802071651	-0.518122354151	0.522665719350	1.197334545410	2.096476000444	0.964671259882	1.567698773416	1.250180866460	2.084235962586	2.507897405368	1.621280400586	0.773608282048	0.832731241163	0.572466946753	-0.346713992472	-0.270809707664	0.369490968492	0.543387632525	-0.337016661593	-0.500192699125	-0.001698449954	0.272975675714	2.609502937730	2.395750315612	2.098548064785	1.291684162575	0.821106060329	-0.063342911628	2.623782606357	3.385633157884	2.528777846029	4.956636287103	1.877202097968	1.436931522117	0.758325999803	1.207508523693	0.639563543493	0.056004531888	1.086607317391	2.698217682835	0.120371928473	-0.776717459842	0.280960996721	-0.371666773824	3.089012595159	2.424089815504	1.773982849381	2.299622532179	2.549860619599	1.083548598688	0.728753017029	0.985053943411	2.036486370158	1.286864157844	-0.163576780331	0.744826579046	0.745699542712	1.456603750651	1.783159261069	3.391307000085	6.361242396294	7.173807741597	9.284320231418	4.128252537497	3.444170933043	0.816941455095	2.882388212877	3.070955195335	2.783649830797	2.453604761799	1.473731960722	2.781693522539	2.443378721915	2.223551909590	1.491624613896	2.641931563576	3.463221119567	8.880538123553	3.122733398471	2.573971746042	2.487281429686	3.009214410698	2.708317038430	1.891306380767	0.883597936834	1.614458411349	1.768951768608	2.020413493051	2.097668451319	1.575692500486	2.002603893469	1.777329285925	1.277717876669	1.000105490733	2.495163340620	1.066481725527	1.286309355932	1.996737107783	1.040690349674	1.516541471351	0.724941333100	0.331544967023	0.313366907635	0.789757061541	0.228730502303	
1077000	-618.227539	1	880	2.004856479988	272.689319359990	1.120962723259	0.543650411526	-1.677244898302	-0.334883093265	1.261635861806	1.456498922509	1.495885710871	2.564683008475	2.166778317251	2.092987954193	2.495951855669	3.167820364775	3.252787344700	3.068557865479	2.617359753607	1.808623944915	1.695664839772	3.226867136427	2.250384505734	0.744091403270	1.927648917901	1.270070464543	2.566193686503	2.019686006706	2.409672884215	2.452232571109	2.613927160502	2.439236820747	4.081361219727	2.773760683309	2.452615134068	5.505834457526	2.695029968922	3.527809479824	2.224753859538	2.603444257449	2.010154215898	2.095050579429	0.929243143696	2.488557066087	1.780206143428	2.083253326065	2.421453400856	3.447138283719	3.014577940664	3.570449410950	3.143782458518	2.472165437671	3.331960470187	1.981249659731	1.921333873366	0.957801361645	1.500940578512	1.570546097416	1.400223356798	1.651551756678	1.995783534460	4.013764189956	4.553443853034	2.164650735211	2.454676704752	3.054083769584	3.361256603445	2.343557973244	3.399514637496	1.347239347939	2.354708510330	3.353761995338	4.743985906421	3.529660431896	2.282770391360	2.654073097484	2.210117049351	3.046836651057	3.979472054395	2.487796050874	3.998515966276	4.663798598989	6.308714222568	2.327897811777	2.015176203450	0.712215098039	0.415714341917	0.871936696196	0.101263015583	1.075053066522	1.815913030197	0.465758920039	3.222871848004	1.877071009014	3.955557992176	3.866346668924	2.034095951140	3.080585200498	3.044749908573	3.180442756509	3.103015775314	2.213107420383	1.555759018595	0.224096455788	1.142549437067	0.449106721310	-0.336206232239	0.710632755279	-0.209528087158	0.836667387591	1.683915205510	3.185079252852	1.451236286511	1.958210570136	1.615516393394	2.217712689776	1.338349054492	1.746942715993	1.031270071130	0.961876966613	0.234802953228	0.533173978337	-0.326390594822	0.112211980014	0.431973156634	0.335102557368	0.333885026152	0.451214602724	0.778628819902	3.286361766598	2.572961368275	2.551137911497	1.811219020490	1.098386884168	0.118220136010	3.859271167371	3.939016250571	3.026583547526	5.350603375316	2.115148629499	1.527314755880	0.450248334477	0.766113955397	0.151906655957	-0.325349943997	1.078568309428	2.861467806377	0.376321305724	-0.780006824606	0.584589508866	0.577191070374	3.410648836374	2.520742533799	1.754502596365	2.178518004255	2.980172688309	0.902188120352	0.687590444992	1.072482533805	2.492170221306	1.526943200851	0.021252910258	1.467324076073	1.474454762987	1.713175200737	1.788792703313	3.603895707729	6.348419514725	7.813789154809	9.017763995198	3.666322110893	2.919588059676	0.709914401197	3.286023707843	3.197974229562	2.407745354229	2.670675647698	1.955685658674	2.124195035980	2.529501928050	2.514528584878	2.459525314970	3.754033623642	3.609057004047	9.212198396836	2.198396196868	1.671508872648	1.711985629594	2.335667212653	2.430914330757	1.736037490873	0.257995329173	0.772047573710	1.935061901948	2.095944447743	2.148187722606	1.716602604157	2.427754204792	2.138364103594	1.411956505694	1.209556109304	2.673102055526	1.711146406782	1.622886316835	2.196437399042	1.637137355765	1.974107676201	1.446844606430	0.254696712413	0.856647172565	0.882070717393	0.838235043686	
1078000	-610.026497	1	107	2.002993859722	262.220915125429	1.294897817877	-0.019567156673	-1.855894991721	-0.170582603641	0.586597556495	0.090661902233	0.510478822746	1.895221399927	2.222218839005	0.865117178814	1.481746780020	2.253927752284	2.670575745516	1.981609863160	2.400436912858	2.021236461432	1.294208057897	3.192349176304	1.957359691744	-0.122601049681	2.054345450328	1.383392728505	2.712486940963	1.872871919936	2.366232510261	2.558863836992	2.494967422420	2.395315471574	4.722091868488	2.816868016302	2.952237663552	6.227710618483	3.156794286232	4.162838647479	2.494301858705	3.018466232205	2.230991671394	1.983057663324	0.836840555024	2.383342525234	1.608148676285	1.748167272944	2.351937550350	2.475027488110	1.458620133577	2.549551408999	1.817973408148	1.552997560055	2.428235726208	1.389530094003	1.993376182231	2.306280231355	1.707752920683	2.102992388989	1.548097092217	1.738820072818	1.996249985494	3.803056465996	3.798083003726	1.632411580056	1.716505874804	3.247763992939	3.073376089365	1.833061546639	3.030005903803	1.464461187728	3.173779563063	2.839419059392	4.137319577324	2.965626472930	1.985217155873	2.347295106118	0.889457666454	1.652686960054	2.217217761972	1.830971776297	4.179275362479	4.199339110195	5.408009976102	2.329916248076	1.711978028307	1.303738840057	1.182232208718	0.697904822844	-0.216409622826	0.651531551124	1.418844109473	0.299695031823	3.396333699082	1.619016866180	4.645544294862	4.443971970708	2.502711656769	3.437403429185	2.637584907167	1.634251416753	2.611140397126	2.791366986015	1.846634408896	-0.346488925833	0.109230679511	-0.483039930749	-1.938509045014	-0.007089352403	-0.696582255035	0.334158584855	1.033025221160	0.932244621508	0.863782867977	1.060689612127	1.051011460080	2.024559827127	1.779278044795	1.367879518659	0.562265688988	1.161705988506	0.629767447563	0.398656253212	-0.496985379639	0.294219579032	0.171378391074	0.131860396812	-0.136051533503	-0.257724685763	-0.196911600625	2.449253195432	2.504307088219	1.901741394302	1.553475539321	1.110981469949	0.427190401433	2.975494553814	3.103526302025	2.045995892617	5.434777195454	1.548921898538	1.165910675780	-0.375989314684	0.248150365677	0.049979661733	-0.418096784774	1.241179230030	2.527402126276	0.518173560446	-0.136308040056	0.359237121296	0.230089964270	3.127003335022	2.273802616556	1.679846804569	2.017803485610	3.282096269961	0.439678842247	0.731061275354	0.605870523546	1.867805811695	0.350748248781	-1.060322560731	1.040046563694	1.162701851850	1.455802080589	1.354545782710	3.301843112138	5.257363374868	6.350988137535	7.939106668955	3.236991007251	2.783674746529	0.537489419799	2.725560392388	2.661529285554	1.432588667038	1.847650337533	1.244231079078	1.227855341099	2.322443443141	2.605271791782	2.474871173662	2.186970201161	3.712032422721	9.898982931327	2.529761139410	1.677577460833	2.020524927442	2.544964027024	2.896874826684	1.233940311992	1.204602289462	0.915945930210	1.618713976332	1.898521064781	1.969229416211	1.604140249409	1.599960431682	1.299642218949	0.603226924223	1.273276601300	2.962121603914	1.648563341291	1.908431463823	2.278314298820	2.087224136604	2.273321955969	1.894440202583	0.521822865352	1.048074341333	0.735997706873	0.521824618764	
1079000	-609.580225	1	754	1.993878939043	261.662933542915	1.321415422822	0.101994363657	-1.087928174942	0.918804813776	1.065611735910	0.152611258344	1.389909760484	1.945835382631	1.619922810715	0.163646792123	0.778103752617	2.051898907812	2.280560813446	1.792404593554	2.792029276937	2.712166426162	2.180092451651	3.018211442791	1.926136617153	-0.085286914160	1.620011408881	1.251010994675	1.747960504435	1.886405589986	2.162290410058	2.163362930363	2.278431591315	2.311353919451	3.816158667037	2.294671063810	2.986198211034	6.074936189479	2.528504921826	3.503373541003	2.088315595339	2.055604302301	2.612985889970	1.699722947021	-0.006255636327	2.209092245426	1.348728282804	1.786472442002	2.611558663937	2.159521803853	2.379934796446	1.890352376758	1.650749752612	1.070259702391	2.418933177437	1.317519194737	1.933466843808	2.781908542277	1.832323638342	2.033241559351	1.547592888090	1.626394155245	1.902499514079	4.373180775961	4.730588189811	3.258467112652	2.641488302898	3.190731818201	3.527635508368	1.973557728062	4.093614837862	2.393371342401	3.664103057821	3.441651539002	4.695623650214	1.987135277520	1.778169139265	2.549650750431	0.268658665427	0.851659944514	1.299036750851	2.184287861036	3.955335627352	4.127203638982	5.472297491787	2.526441809154	1.991691064457	1.842065159630	1.652941667983	1.289628849499	0.325845688077	0.952261206573	1.330254590383	1.257040431256	3.922865502039	2.248819764271	5.164264808227	3.773204472314	3.242129713618	3.914296619442	2.859011578314	0.586685751258	2.607391731151	2.637452473438	2.092622560896	0.766204275930	1.126892113788	0.818860575530	-0.801364816328	1.370499916107	0.845332284523	1.450506882052	1.217647565508	0.503335877716	0.988681642219	1.165777443485	1.115774598704	2.203251004551	2.392929415463	1.330374634978	0.329485116789	1.138167033126	0.274100737666	0.492606505469	-0.085275983046	1.280556848182	0.846768699734	0.031567622480	-0.803219553193	-0.124346178638	0.003136462703	2.525839313155	2.559596574363	3.267221053012	1.949973764938	1.117370470629	1.170565742647	2.229035128361	2.885285888741	2.003338788563	5.204936762429	1.695657116731	1.140254514777	-0.624500410285	0.056075259098	0.237206218771	0.261377606680	1.130304441223	1.939373413473	0.099008526553	-0.375289955407	0.220943350481	0.555018551878	3.128561017500	2.755021571512	2.204433062530	2.074566982189	3.111303492093	1.282243347425	1.667137852200	1.432444375888	2.489508248991	0.987724335835	-0.407564042320	1.557143077632	1.601148472831	1.940530823257	1.855587438242	3.941272828826	5.424304550735	6.506671115479	8.663136876049	4.054885180420	3.798146171210	1.586464976696	2.661444759056	2.849366385075	1.667906340117	1.431156141611	0.878104369771	0.949227047804	2.112671071527	2.556970864337	2.249749451351	2.881382124335	3.966148370481	9.772405928274	2.654952131025	1.503365152603	1.696189988813	2.586304702089	2.801846202683	1.268033411071	1.276749633291	0.702964042675	1.649769260713	1.746896019748	1.991160256015	1.918072799619	1.686682131100	1.805175339442	1.298942015303	1.000643795300	2.152803932097	1.682164366887	2.112810169587	2.898692461348	2.021078451324	1.860064558591	1.396729351095	0.386741434206	0.957575997849	0.984329459449	0.617742476730	
1080000	-611.530614	1	957	1.993822743626	264.110319829860	1.962812567932	-0.129494051144	-0.516119875506	1.197855517140	0.048047788952	-0.626726279565	0.619823373327	2.262189810141	2.889615423836	1.350228767515	0.762945287212	1.499184114573	0.946162937892	1.324568704777	2.330069154214	1.912833869681	2.419617118496	3.696324454166	3.252877411267	1.475513324385	2.689433356484	1.787445835185	2.263449519058	2.544171203796	2.150294292109	2.267573375643	2.552799075838	2.439329340367	4.725370948520	3.958052467719	4.123668299289	7.039879245964	2.992572589576	3.999631492517	2.413207963228	2.274549806634	2.840401051085	2.448085237150	1.188116358062	3.057601699418	1.876454800502	2.495811487700	3.198669089341	2.925870801182	2.573587460717	2.542608116549	2.076478670262	1.930343862982	3.494040551342	2.885874775590	2.233590862301	2.506446253792	1.854872985831	2.091673703576	1.663520678032	1.699177508019	2.432854620092	4.674999697084	4.352428878572	3.962511146465	2.206956740184	3.888907406692	3.173560891684	1.805750419179	3.700401941181	1.667257945161	2.798836561405	3.405996716503	4.605744400169	2.272804407378	2.948078401630	3.684864944122	1.273006408532	2.014281752712	2.328991064797	2.737284057616	4.203842679998	3.870052798389	5.371661717407	2.569496733276	2.237989067329	1.940867706289	2.600332204008	1.043508237150	0.566483862235	1.343327539198	1.669055261964	1.097761423084	4.330372929375	2.874145262072	5.275877631358	4.073663365980	3.832739168339	3.949249474608	2.975706120643	1.594247529294	2.696588551296	2.662743118769	2.208411853042	1.366333421040	0.650508375537	1.489821596355	-0.450071026048	1.494272216779	0.833887382639	0.960596598467	1.358984337279	-0.426923988627	1.089122005480	1.487957161266	1.333112050566	1.393320840473	-0.034115201816	1.661051080033	0.923008278895	1.526589684896	0.262735271710	0.985221224245	0.357734896332	0.526240308334	0.265007388454	0.064708442111	-0.846694426466	0.011569901107	-0.049421667253	2.681076509441	2.712949886567	3.267674836152	1.893750648598	0.719405836447	1.121846163301	2.369220103474	3.420879142786	1.888014913461	4.754372540879	1.851788220614	1.360864846376	0.081324932179	0.366043832525	0.086362989012	-0.077271092672	0.296324548876	2.103371194876	0.352346625737	0.171815179025	0.758252578404	0.880923649543	2.817017647942	2.431678137027	1.841333091680	1.545299801230	1.977241865614	0.864314466527	0.906601991199	0.918649720664	2.335908585555	1.113889367608	-0.261429935249	1.163336880150	1.793646075982	1.673236536697	1.436915987692	4.021269589961	5.207435482404	6.075618990865	8.066623768681	3.948002330526	3.663631999284	1.479680704231	2.969895876842	3.301823265111	1.828675557141	1.672695998613	1.900121890734	1.111535652608	2.389428224793	2.394760406688	2.360176562776	3.214849704724	4.565735197324	10.789721280192	2.842390066368	2.147282761339	1.814284699485	2.565655514647	2.442832645477	1.308344386599	0.987120448570	0.634367986521	2.026475567200	1.870620737736	2.594459874855	1.940572759091	1.950916476083	2.362404474799	1.659547975314	1.360340024050	2.334880169329	1.814160063756	1.834027808662	2.042352120934	2.370324540811	2.100630273174	0.831913826370	-0.045456658290	0.402562637037	0.334055833773	0.116059352934	
1081000	-594.271505	1	963	2.000150922013	243.224408918494	2.427357964242	-0.045165400319	-0.120898373859	0.266145274701	0.474722610713	-0.271035215643	0.474269841057	1.917057678646	1.963200267699	1.195775743950	0.628467916841	1.327364408699	1.694231414205	0.972108636639	1.722598824000	1.313047676721	1.674304883175	3.027420938651	3.681183541527	1.957915249061	3.090322839813	1.848990293697	2.361228559534	2.269820194170	1.590142975914	1.774235385076	2.367902593466	2.417454431117	4.042649355255	3.498758569248	3.541331402100	5.934947835767	2.558212896895	3.941935458835	2.654572356189	2.325987949702	2.374431663698	2.117699710696	1.099366034234	2.420494980746	1.339344893437	1.628230598338	2.150950288409	1.324675937150	0.635017954718	1.671199449207	1.161233377485	1.040598066748	2.623288416051	1.816134730387	2.054919140263	3.171513457389	1.904891833095	2.215609463789	1.588686072497	1.793174451093	2.460965093983	4.363701874896	4.210972910378	3.004599409550	2.490699449977	3.747125488177	2.983845050960	1.658817145127	3.463259992833	1.418831256674	3.535369755969	3.119203286425	4.486494499834	2.404001125800	2.911814793144	2.274140870889	1.039434377992	1.483806318227	1.732421563618	2.903074092086	3.864986716496	3.330506097752	4.470705918789	2.156731506100	2.356254085757	1.909726240073	1.947486118407	1.246310861994	1.113518607080	1.705167059692	1.646100694901	0.706268547957	4.064201104672	3.628421431269	5.003753171966	4.322187448282	3.787947857219	4.835127872587	3.221047850024	3.390664629128	3.006231118328	2.478502412241	1.703351040417	1.095389302093	-0.510706419748	1.613476245443	-0.701876436423	1.072717642364	0.512004310226	0.178579052344	1.537264009439	-0.823973215029	1.108325018105	2.050930027524	1.467621236969	1.786146921631	1.001029846648	1.890733978717	1.446004247633	1.430191331101	0.340787097367	0.660698305385	-0.247487582248	0.332505886700	-0.351114010027	-0.411815223351	-1.029048730810	-0.271147666696	-0.573844664476	2.531182471542	2.528789209373	3.785697167025	1.111944380009	0.433991390778	0.906547431323	3.140439554712	4.210134794274	2.920348813445	5.841286082876	2.180822014580	1.139983574079	-0.529603853540	-0.336989290160	-0.516758494769	0.361678620559	-0.384252908032	1.683864004124	0.755876425519	0.377936889763	-0.520562088866	0.326842897509	2.926789082399	2.956614450966	2.475256254337	2.575968318479	2.525655415471	1.184723702354	0.322738453131	1.165918266517	2.404025940102	0.746198438625	0.201350280721	1.406405302556	2.361078503367	1.686715229991	1.214456254499	4.359944551182	5.376153482737	6.706954209494	8.591998515224	4.015989165522	4.304734623733	2.517509559884	3.057872169426	3.509160221977	2.443912558482	1.777253887400	1.704039896455	1.869176486520	2.591340802999	2.945977120057	2.820339568404	4.346131268519	4.708949991934	11.063262991783	3.394364277928	2.474953249616	2.135679194041	3.103219178878	2.819761669715	1.850632941961	1.550689514082	1.293803497883	2.154916256936	1.910474411954	2.195313172304	1.632208203567	1.585762283115	1.525326748468	0.709715603820	0.990680418020	2.194391279960	1.589034649029	1.416991897937	1.802480468462	2.272575136081	2.237937764729	1.221470868257	0.378050792705	0.917268933126	0.750279640770	0.364660363454	
1082000	-595.217850	1	741	2.005317307793	244.325578475969	2.510931945400	-0.077906476340	0.336591933010	0.277845222872	0.739755915708	0.842068509413	1.102635747803	2.100405584561	1.337516492101	0.306872388925	0.436620007314	1.507568612085	2.547022415930	1.318826476854	2.066426810334	2.152631902566	1.812504635834	3.031385938083	3.486625692112	1.607278560654	2.819609414928	1.499026183765	1.814670452601	2.733719847047	1.762469934077	1.677912271155	2.374143203318	2.393948557153	4.203754905674	3.396458437202	3.567825389287	6.032907432368	3.085042210431	4.724732453206	2.942451235034	2.048755948574	3.212320399580	3.127446559311	1.682570649050	3.863545088196	2.351238276407	2.536473799056	2.666555340556	1.754592425688	1.202387662661	2.239220212614	1.280064415490	1.260871339500	2.565057930395	1.477051042660	2.211226786176	3.073647693609	1.511732817754	1.896625719900	1.269556775904	1.723166371461	2.190371872678	4.025815421999	3.686975291940	2.865933517086	2.133196617628	4.083898811114	3.188766516019	1.675817458018	3.174752250004	0.670724894874	3.077716298482	2.972944483593	3.956100040483	3.703275813768	3.489765524865	2.424169012922	1.499452358431	2.402255322767	1.049670289037	2.557040389328	3.623231033301	2.564428536270	3.222025701554	1.689995487203	2.112676975255	1.924014390617	1.920370563174	1.200757826369	0.333209168664	1.108884352127	0.871856963462	0.557048171126	3.599385044024	2.913156018349	3.343832591950	2.633958062746	2.423772696233	4.194110962996	2.894095053307	2.453671217580	2.532871535786	2.562349309246	1.946601344919	1.087371345813	-1.291154602774	1.242537593148	-0.458782901195	0.994426899493	0.336505225639	0.083952445440	1.117613460388	-0.473113487531	0.845821118494	1.461080402302	1.187551454049	1.135398236999	0.526420190963	1.354674237464	0.863558522689	0.345686367235	-0.678071103136	0.300898532685	0.022344247795	0.700324522722	-0.007497089125	-0.463828652305	-1.289074322097	0.519582655046	0.441157480872	1.933529609196	1.710684424755	2.549908256874	0.784695208209	0.424528252049	0.455366313727	2.559226223673	3.698074239994	2.783537310533	5.347198812216	1.822180852260	0.987300241770	-0.724524074971	-0.600941076038	-0.793075146595	0.176182596346	0.862752289558	1.287752789582	0.350090230140	0.089925909660	-0.254645932336	-0.214146145319	2.615807701766	3.062895477307	2.504916210578	2.483649608804	2.213673761128	0.971018014387	-0.072434225403	1.244178471040	2.575085838978	0.370310868172	0.313604596864	1.481216468906	2.025640539443	1.447348641556	1.143855981567	4.588239085538	6.030007313544	6.247740989614	8.133167327351	4.144072173004	4.072949223354	2.346132301686	2.705813920897	3.176937375304	2.375185031937	1.655441589815	1.338344425608	1.651598748634	2.996350060691	2.742339853764	2.728223959231	4.024297781858	4.255254698268	10.934871029266	3.021694200782	2.007968262793	1.810149629819	3.007172887475	2.690702396074	2.667022777413	1.724964130187	1.299056635517	2.866164912538	2.851920714950	2.982256641000	1.829463777234	1.608198619632	1.911694081521	1.206773786475	1.333335581758	2.042861148905	2.215417586931	2.331855016482	2.870551015466	2.778568010571	2.355558452609	1.433328661141	0.283127331398	1.150327979367	0.885686410964	0.590167834522	
1083000	-603.697883	1	147	2.001115824364	254.418145923991	2.828694944775	-0.239770715220	0.365695513010	0.258060420810	0.014257637648	0.347526973751	0.327257983316	1.943925613314	1.087225318752	0.658753190597	1.035731364928	1.309402591388	2.294120287447	0.844870536146	1.722138911795	1.763202906771	0.776436860245	3.558586297182	4.072648505977	1.468264868256	3.540564459130	2.237061998843	2.654001060657	3.074826235346	1.821936892456	1.769220862718	2.054119855630	2.275571627363	4.506703335132	4.116140683727	4.189921106110	5.989118615851	3.375083691011	5.509877488134	3.672153438706	2.273827888129	3.185134412269	2.513576660526	1.172350678569	2.918531629999	1.402249277947	1.789035242947	2.524626849379	1.444038940333	0.314813997380	2.283575670123	0.892955057970	1.048860104477	2.721460271505	1.522303067623	2.271127215219	3.301404571310	1.670409715137	1.953907967144	1.350167167068	1.723889099100	1.982260919376	3.269610729960	3.305129835253	3.385331026574	2.309105806198	3.294239736762	2.580116227308	1.710655337885	2.363302488461	-0.485030020804	2.366914899973	2.193190604212	2.334156905208	2.803741313375	3.117533013017	2.122596082334	1.413567061840	2.868214370665	1.449492427774	2.515766810682	4.001249569106	3.018914153023	3.820534617589	1.951306542044	2.387385957808	1.549454954506	1.556215158785	1.540333868997	-0.019981424985	0.917563026605	0.832139036005	0.921117207106	4.467060752514	3.411236567786	3.839053681785	3.522454781058	2.409051897231	4.191432750322	2.393159292140	1.404928650201	2.236422209553	2.184084704052	1.964504862230	1.463873274578	-0.961980643745	1.316374901087	-0.641650494711	1.012500639421	0.233968117756	0.439302483107	0.834046074675	-0.189295891515	0.781001552787	0.703827149017	1.131048663192	0.704945679113	-0.267069756333	1.323671617834	0.948149904975	0.479710297459	-0.297023430981	0.374234303503	-0.206891923980	0.789647609750	-0.146480110179	-0.751822035996	-1.718822886963	-0.086912483559	-0.101648644090	1.844536776367	1.819019379269	1.973014407319	1.099279282110	0.724395204795	0.769152855030	3.133582777352	4.126898508366	2.991332571667	5.700902020248	1.389873933659	0.420068554613	-1.345979329109	-1.859683501863	-1.680365804258	-0.636403268009	0.082848945335	0.526591276030	0.175831263534	-0.366931737069	-0.418062587363	-0.661013420717	2.275127893369	2.578955798974	2.572223181604	2.496561343360	2.368178990935	1.112763640504	0.667544524079	1.155871947415	2.021893099199	0.361937019656	-0.086093892664	1.024064044139	0.952611343918	1.308795302983	1.040355711511	4.527962931929	5.983655957787	6.152791794419	8.838873772236	4.149887691132	4.811166981200	3.435891045985	2.632576490054	2.843500908098	3.042389682110	1.956116350852	1.223632500883	1.769765879468	2.110988221534	1.999678821123	1.841417560840	3.173497058561	3.764682839146	10.140917727258	2.753228662926	1.788809600562	1.464389975765	3.160222289655	2.675909556209	1.504945523970	1.592651943320	1.101560600146	1.771288827970	2.054815410724	2.033720018196	0.946907860073	0.641126716198	1.106139185156	0.489214704065	0.390240257890	1.739127672771	1.869100015231	1.470802339632	2.291225470821	2.229203285360	2.128038837069	1.315336816999	0.115336510232	1.008169931355	0.945237413047	0.338880470740	
1084000	-598.248648	1	942	1.999476017124	247.885882126118	2.369171247704	0.040596564587	-0.614979099522	0.072295591124	-0.437992351126	-0.192131564032	0.435600227938	2.145868914369	2.590532255362	2.223340720020	2.297034167974	2.675814977941	2.884876278216	1.795647409443	2.187118611388	2.813073768293	0.894240834790	3.196358545692	3.303461380180	0.599476337465	3.077917615555	1.525017965312	1.643295973956	2.118749570775	1.215288522076	1.584219255957	1.785156655667	2.129228139506	4.178236403017	3.843486103264	4.623962266939	6.572848295244	3.551654666545	4.614749232694	2.798203539983	1.837265820597	3.031232403748	2.237943083475	0.370835799462	2.442528855410	1.726928120580	1.791530336868	3.435254510097	1.709385204420	1.248941327493	2.012100481903	0.603055637810	0.817857074376	3.029392718274	2.309494668982	3.129905397966	3.928660646749	1.728785498254	1.927629032772	1.396663007972	1.389921649660	3.309612235310	3.533442668016	3.375748551338	2.966981670198	1.997841818242	4.016633527541	3.229997191239	3.247775943127	2.713629156664	0.299644366288	2.162175003515	2.504323336476	3.155154760189	3.463264879966	4.501823647946	4.421860204222	2.890488252083	4.629051012863	3.396413991202	2.860673083441	4.414144915543	2.963698093010	3.991235366946	2.139533171144	2.182034000907	1.803711488119	1.706484248053	1.509075794334	0.164389378589	1.049236175656	1.203127714244	0.818456120005	3.936865347175	3.225800255465	2.859380722248	3.393084485831	1.973731893872	2.667827465436	3.096885689933	2.794163481281	2.702436736174	2.647106743917	1.957602592932	1.697130099235	-0.004655438354	1.436991275443	0.326863136627	0.740553235820	-0.117135134493	0.002992617785	1.382178878836	0.063582801304	1.120506274422	0.865166685345	1.106556857396	0.818792772617	-0.010827677813	1.577658641962	1.145294954341	-0.296804091732	-0.863572156236	0.870002215817	-0.019633468628	0.261611976007	-0.368774335613	0.027545954532	-0.737931242528	0.043093963962	0.040838597993	2.114430709840	2.343956328559	2.173531528839	1.412564401612	0.693206917301	0.789380202207	2.558060776896	3.529760331593	2.995982507259	5.827851433352	1.692335597001	0.957836290571	-0.265200527840	-1.283168315868	-1.255072258724	-0.125642391445	0.266867559314	1.004494157751	0.592213849098	-0.056523123521	-0.457572888550	-0.878263806691	2.469806473148	2.919116890922	2.876581989491	2.729054096469	2.432817604623	1.292781459484	-0.424370109919	1.089671821144	1.363076583582	0.245174660393	-0.297999491954	0.859396318169	0.864646560544	1.623243915760	1.012806534469	4.100773012549	5.482483907779	5.789842459301	9.357414995311	3.435925185811	3.681879327349	2.162970506537	2.745441520784	3.071976167130	3.284242799007	2.789092606184	1.898953119495	2.035962416605	1.957481781057	2.077072917759	2.181431959292	2.933944376239	3.832348743550	9.736607066639	3.271610937028	2.720019178221	1.894366118439	3.212603824158	3.249194578423	1.934502422589	2.158852310712	1.603731037852	2.259766068366	2.506673684166	2.299356799357	1.829026867829	1.573794939099	2.250443102310	1.763216866100	1.415624280041	1.852776581425	1.705914826908	1.908690978853	2.511261341085	2.183348431980	2.571983413708	1.342434050176	0.265263726645	0.969652262049	0.903902912463	0.568218570119	
1085000	-604.214133	1	307	2.000660861719	255.045856063851	2.306350983783	0.043098836337	0.213289365372	0.408527760227	-0.456640354841	-0.781273711635	0.030472811454	1.800820012466	3.380974290167	2.619626234129	2.540527765688	2.909523717509	3.268369799353	1.985537489238	2.106372691076	2.840477490422	1.640438855164	3.653302239307	3.908805778048	0.883963055387	3.742944572446	2.264085322722	2.502797112911	1.365491652441	1.192300715915	1.876785122675	2.254520205906	2.325682920407	4.503972566414	3.657881768912	4.245345754790	6.214864610227	4.109824315495	4.957253222198	3.324925844719	2.101590178858	3.821784236674	2.607620604159	1.109969868639	3.081248783873	2.763416377195	3.255371309422	3.157928286698	0.983791159192	1.373865194547	1.938195922707	0.886818058666	0.746729182665	3.288466248443	2.844637645841	2.740645088748	3.822347397062	1.961364999976	1.954300071354	1.461256006496	1.394860389804	2.823876382996	2.902313848364	3.053284613719	3.409990216815	1.227178962523	3.640973928900	2.745124200717	3.842389431210	2.383770166820	0.157967069838	1.795406445120	1.945473786346	2.935893669202	2.512648741712	4.295814243970	3.864048228467	1.876216399189	2.856427623809	2.202988168112	2.873650883904	4.061537525676	1.910521944404	2.209447492757	1.481350660707	1.463454053560	0.251384669061	0.284681953387	0.678526605702	-0.168440373317	0.706229875686	0.533208593228	0.076478073406	3.926658932046	3.351375418095	3.115408328720	4.424288504510	1.929755324830	2.433803012685	3.025038223280	1.837205290451	2.773632646310	2.904304532115	2.470977799661	2.189717213520	0.792213542701	1.386643983390	-0.391451708715	1.475503288299	0.574521174564	1.038938544396	1.928359468981	1.032205705034	1.237061787752	0.990246674017	1.163608501722	1.803614874201	0.789025129945	1.888252599261	1.532497377199	0.997639153176	0.559745229009	1.713581802129	0.869033240752	0.960017468165	-0.164317096813	0.180761786814	-0.444347865936	0.045852671720	0.060597662582	2.162805351254	2.675619423191	2.337891562105	1.398938981723	0.560375048943	0.129305576411	2.666540977244	3.628281217673	3.120167487461	5.859490475500	1.613458456847	1.424477267589	0.182390196298	-0.905701305549	-1.030002295822	-0.289660100369	0.046262228770	0.683140201220	0.612566633397	-0.205825085587	-0.287769987869	-0.317270603607	2.376324005454	2.813386018952	3.111197664403	2.584483058569	2.176707885176	2.240562915028	0.460229916717	2.070180340732	2.187690662390	0.728850742843	0.097229035058	1.885488265950	2.357657257283	2.082217413879	1.859806622058	4.061713808859	5.079515203380	5.035101617361	9.574546847135	3.324636541431	3.464960958070	1.553792042316	2.224093162563	2.596118218222	2.804421208290	2.127466166838	1.582934917996	1.678396922126	2.002070458502	1.938669143463	2.241489705555	3.016933189166	3.369364344923	10.279617497885	3.260445404916	2.691937198694	1.623337164360	1.911570558359	2.379447721949	1.902905335431	1.404079867151	1.927975425533	2.101186205022	2.361445583655	2.546013651101	1.779013840185	1.689796453581	2.035441353010	1.241955432969	0.710051131511	1.776907072949	1.663420832627	1.482381691554	1.979172030634	1.830957802522	2.247435172096	0.942399059030	0.022502783582	0.737887269754	0.815553968963	0.230464871877	
1086000	-614.349717	1	26	1.998880789670	267.688296739356	2.328808813793	0.182103862627	0.103680480825	0.094007126374	0.850170352968	0.185150851600	1.013773744809	1.857757948870	2.813545770437	1.456472789068	1.742618386500	1.985074579076	1.949715247634	1.103917010334	1.441575447860	2.503251177291	1.522727555467	2.992068973624	4.101105929527	1.527573651684	3.766033362050	2.800247353186	3.072884425945	1.446678933058	1.508969931317	1.841796851764	2.326319601263	2.471161003825	4.120926565055	3.467231107253	3.745294928255	5.595003478332	4.388514730247	5.058357989295	3.674513667342	2.170891304249	4.009458070376	2.515308088106	1.130195039961	3.155986548170	2.006363801717	2.278552579845	2.852495813939	0.370460030953	0.005773375505	1.381907437917	0.183863640178	0.209250669013	2.718022311196	2.369666097329	3.504236243818	4.053260520113	2.215304691594	2.565261355420	1.721615030962	1.378252355168	3.353810214659	3.276849733278	3.787768997489	4.747211306379	1.906117213402	3.634997026265	2.962728524383	4.275337618508	1.923082191833	0.537928266949	2.878181555991	1.331696264689	2.346495748947	1.027987798589	4.045990784072	3.954326639927	1.735839896267	2.508611814669	1.994425231906	3.463806398490	4.387921876144	2.897020496103	4.089937582312	2.073048068431	2.144776401020	1.290751481033	1.563668022623	1.838684294292	-0.176367189840	0.608742744064	0.563336433745	1.762833535427	4.531989621847	3.064606430907	4.200865042248	4.795492061166	3.309268682207	3.323921835856	3.526054438265	1.969069199618	3.691732391295	3.175517702037	2.549391329414	1.851559128834	0.656032437926	1.133270257255	0.026900628244	0.996604772443	-0.149747198520	0.296045280325	2.822451448111	2.175818726309	2.318094690742	1.488505219491	1.954149599323	2.501227486343	0.971290907420	2.777065619514	2.054491338940	1.811690946937	1.427359977617	1.915358436856	0.556207958849	0.808967538475	0.449802663508	-0.067266078852	-0.418300168545	-0.166217625444	0.127219813448	2.006159022677	3.364601727301	3.029522350980	2.703769156744	1.661631951781	1.347535393260	2.193008842543	3.130056496248	2.895314967640	5.270354218975	2.061448483920	1.796372567340	0.031606440513	-0.094068100456	0.377789405445	0.950695096134	0.551399418988	0.231850632722	0.652075304034	-0.403548368588	-0.429126537800	-1.535545175037	2.621481132308	3.069562992365	3.116536780252	2.747761229241	2.101852256124	2.411845440323	0.517504207396	2.250851547768	2.183155824090	0.624188455587	0.515809868550	1.588114707945	1.853911627025	1.946304388193	1.528972486308	4.931932562537	5.114530978875	4.106085294877	8.608603337943	4.691505427237	3.881404990469	2.007383224533	2.534016707760	2.865170567583	2.653338500649	1.746216130697	1.045552516224	1.236145532668	2.108214571772	2.229326861318	2.851099762406	3.720347908870	3.189850893320	9.768170172031	2.752581726031	1.863741643486	1.630286165329	2.083080739629	2.450155477833	1.632330586393	1.290469466232	0.194131945866	1.930138358014	1.875062636670	1.938067916927	1.753264970379	2.076451435356	2.362602372965	1.346465605305	1.464443013651	2.223617145164	1.310882287877	1.215525702177	1.869453400133	1.550747280907	1.631882325501	0.632420187023	-0.192428367940	0.143936012944	0.748819468039	-0.203938673546	
1087000	-597.469569	1	244	2.007402435287	246.965767704090	2.438762522027	2.165714854748	0.654118662206	0.587052141602	1.481478587829	-0.000259244817	0.362677011698	1.872314495610	2.054661392092	1.359221444541	2.589442436416	2.913143796658	3.032155771449	1.733730493903	1.234048524086	1.944402003936	1.890188126824	2.555077099628	2.615869545665	0.944250067019	2.528900769214	1.972651386020	2.839289032406	1.395100204302	1.576393380174	2.227696668378	2.663317184508	2.619208591836	4.147603818609	4.097908395871	4.763552379859	6.158557056550	4.193610816728	5.075187746155	3.010278236561	2.057869954387	2.946001579313	2.010050605848	0.898753609088	3.197118254936	2.665947699267	2.723840555292	1.921023205688	0.442368933922	-0.023516246525	1.538924056129	0.817082196769	0.871063480574	2.877538908543	2.167328481555	2.573472691354	4.317990440212	2.251462811026	2.241774613640	1.831786715297	1.621421971461	2.460405887131	2.496330882921	3.050695521851	3.480495178349	2.020949609329	2.779166399671	2.545996862779	4.039924066159	2.333951163999	1.230995918362	2.797838858157	2.169719546247	3.269936977007	2.135186753852	3.588947102730	3.807278010335	2.622723368054	2.460292200302	3.341703137335	3.026772949766	4.849510710179	4.033317410000	4.447128801014	3.075985691855	2.342012009287	0.919188875065	1.126324478802	1.886377703863	0.277149089156	0.870454959063	0.919384548966	1.416264738699	4.797768859314	2.871852238154	3.511926844093	4.773293011574	1.870170021465	2.442283273277	2.949179400401	0.960615563066	3.089255086104	2.699278738679	2.368344584403	1.063433880878	0.072056081927	0.149708245864	-0.070693667151	0.147178757998	-0.878427356956	-0.048516541421	2.096513508524	1.397539664253	1.622863923165	0.091230162847	1.267726157999	2.257811659333	0.171114470321	2.549317145478	1.703281971368	0.161609243834	0.588473337660	1.816274134438	0.568748791248	0.910001458795	-0.313218323836	0.626838051377	-0.044218622340	-0.057047769301	-0.109865075819	1.866009924016	2.789903974472	1.903951139285	1.741813697660	0.584851005398	0.911385464644	2.141634350165	3.019460317747	2.549317591356	4.944733762526	2.169341624428	1.621837576719	0.042272106563	-0.072285239453	-0.628545212473	-0.238150175534	-0.459772013899	0.809537410481	0.732812325795	0.122841395935	0.158988538851	-0.859668439597	2.862987611802	3.136690516079	2.917562225181	2.831017514213	1.420430815170	2.157308501341	0.772129458726	2.068669204846	1.853312859669	0.389557030314	1.102000087068	1.410283090209	1.632003941251	1.419657958885	1.137576789729	5.017881140702	5.375618458165	4.920454795328	8.847802175687	5.079701630613	4.152796165807	1.754436625708	2.955320031355	3.442535146063	2.575666241303	2.136783903912	2.036638731197	1.085938476545	2.907314288242	3.116192409782	3.986715148098	4.369185792158	4.088963186765	10.048494246629	3.745366140905	2.485412742750	2.496138336367	2.601213834552	2.941450428656	2.352991107143	1.797259932936	0.983896442327	2.698587382984	2.322479326388	2.614853019516	2.742609695343	2.725664315146	2.098917925866	1.158405695471	2.232833978228	3.038272960319	1.581017444802	1.159484753804	1.774403041653	2.358734099087	2.032356797431	1.218239188828	0.129989111895	0.455777256728	1.213033206860	0.110976099781	
1088000	-598.865430	1	350	2.000821703948	248.616750416439	2.303639323356	0.761492609150	-0.033310194728	-0.207835410535	0.441886066530	-0.791996642202	0.014728105544	2.938145637236	2.155683786457	1.948773111646	3.529341281152	3.737409250324	4.300965069943	2.546066417124	1.586037759582	1.643269873824	1.417572528583	2.407789668440	1.874845649047	0.253615911063	1.910049654998	1.430374570259	2.171209572735	0.947459503998	1.381104144512	2.070861908315	2.557589050805	2.771789761925	3.454525847880	4.264424745860	4.830852211833	5.891379473669	4.494051038638	5.884840139882	2.961809030719	1.938981222421	2.554452157558	1.816867162998	0.811445020793	2.979333889378	2.111689262262	2.173504113564	3.182766375109	1.717233634854	1.053704691939	2.262412939100	1.968626760949	1.864165872033	3.097516782171	2.148032952281	2.444789665650	4.358451866768	2.425722728029	2.277167391907	1.898560156660	1.952140132969	2.859364698459	3.052769274678	3.484100661833	2.711852684124	2.365846671029	3.169777447953	3.602529545510	4.219727866097	3.365349675698	2.420770481086	2.051848290654	3.183798113141	4.140188058880	4.136268532959	3.570930747284	2.426738134273	2.535423037001	3.541028902573	3.435595674939	3.613201542193	4.934161080503	4.399959827274	4.979497697401	3.629226102705	2.560484226230	1.613607562509	2.113586945447	1.498232750296	1.231294080846	1.642329059762	1.789085628604	1.099488252105	4.726035175831	2.618502726372	3.775430108335	5.027602982207	2.747553665217	3.551568086021	3.495080155803	1.575352366255	3.758622587317	2.465214280318	2.342401719918	0.665350380955	0.089517360734	-0.224029949145	0.256302689836	0.323947195421	-0.452560071184	0.801627117150	2.451311470888	2.484142882288	1.779950295677	0.561445063353	1.232128563595	2.983884997817	0.572458148328	2.608692447159	2.085152327432	0.396982872693	1.059278709588	2.246088202021	0.803651790697	1.404507965978	0.518560945179	0.198930639480	-0.163325078787	0.378985737448	-0.046579701723	2.323064867925	3.211056002321	2.811331011636	1.472378488032	0.452494938208	0.701738289212	2.261462666087	3.338343455518	3.149312657702	6.072298982592	2.204116340232	1.698324386837	0.124769008080	0.335761934769	0.027263986683	-0.329418983780	0.217109184575	0.982054814744	0.230862508599	-0.170111934553	0.565066598929	-0.148324044945	2.766119937151	3.387064518741	2.955448652473	3.106541699241	1.586235970560	1.738802149849	0.354654169615	1.581276953479	1.540551782840	-0.036966569447	0.728874343030	1.600846271304	1.360487219050	1.936625333040	2.130677157696	5.265872789224	5.935351596073	5.107349568710	9.580617242505	5.057712928164	3.602244088002	1.677494469988	2.848322623461	3.044045313852	2.431153757837	1.404293917261	1.438456359312	0.815849208383	2.706530746075	3.071949374020	3.297041061739	3.589691078143	4.012099305836	9.837085136271	3.802383840162	2.278955473698	2.349171991660	2.249250189881	2.819495053116	2.113158197110	1.873166382164	0.708369225583	2.598653218023	2.447401333097	2.924512850107	2.645573052288	2.365477137898	2.053312189038	1.326763383818	2.525944804679	3.027541789743	1.994081601612	1.909424877371	2.673930354253	2.569657128695	2.175174074859	1.561310368445	0.384654610018	0.699564846288	1.030642121755	0.731713780299	
1089000	-596.966017	1	106	1.997219493735	246.372875669856	2.067261462064	1.054248069390	1.112269618685	0.570783554800	0.444153306389	-0.006723616294	0.591578836742	2.753138381746	1.313535464575	1.505260275352	2.731717291755	3.126120412556	3.417566562256	2.572773010299	1.919709990805	1.018954061515	1.346266869824	2.747773705700	2.604436249308	1.496658589259	2.582682108598	2.364081047807	2.607474118956	1.347438947729	1.931483516559	2.102878060578	2.677905566916	2.510511140391	3.928973761086	3.427555527223	4.150599767771	5.233207921257	4.810087169121	6.016186977088	3.813629754913	2.849400010647	2.936198874247	2.441686085200	1.468125773899	3.472541500873	2.518183915828	2.518727662129	3.440723526861	1.714736439536	1.101393981321	2.019515199444	1.429286255502	1.954274305902	2.899919461035	1.358723206131	2.582847228555	3.460146858379	2.078781363449	1.761171695769	1.514872489904	1.628974552959	2.817990035228	2.345664475510	3.164045736490	2.982457307609	2.089869503726	2.722792660763	3.885375413427	4.978177976153	3.689558568476	3.017209581261	2.846981457687	3.302656390810	3.945303630459	3.191091513687	2.214795103655	-0.257328104002	0.841950864644	1.946394539577	1.611609152171	3.094991611099	4.923330717135	3.913169789097	4.253041256654	4.017540978438	2.774808111915	1.956449680792	2.182841598539	1.494758797185	1.328150885349	1.206664866362	1.294384605591	1.579420178879	4.090591612602	2.595923493389	2.814402153157	3.896572256819	1.670539800926	2.029781348714	2.084190179297	-0.731026339403	2.338083906323	0.956244294968	1.066259533723	0.380297374436	-0.356051246341	-0.462686901723	-1.389949506887	0.446376179495	-0.419902590489	0.561854287637	1.524637635565	2.106934758061	0.870663105893	-0.975627937242	0.551090632448	2.250575769374	1.024739436574	1.905571656880	1.304902608477	-1.171443310612	-0.507287768982	1.561170211820	0.257576733898	0.647332215224	-0.414820971449	-0.108189575229	-0.104715861050	0.248456065998	-0.313702893423	2.142864951393	3.619179301432	4.109762305303	1.567021684231	0.158854636217	0.932661604391	2.817295338313	3.239414289396	3.443717796446	6.012325706243	2.109456927687	1.805972303675	1.036573417393	0.598045398919	0.213044757106	0.233668520177	-0.729822969175	1.448820407202	0.003468852486	-0.211615427922	0.717868288350	-0.374206050072	2.537175378296	2.935398902602	3.121400375900	3.124343803431	1.732772450521	2.034995470658	1.230933397529	1.647639695344	1.492758524086	-0.343530994698	0.749177296955	1.583179669600	1.911084632743	1.482675117416	1.023592667484	5.162392664076	6.084082776646	4.224482329769	9.051540138949	4.804603417451	3.813827513754	2.408926394705	2.675769527915	2.790646610090	2.688401474539	1.438974997360	0.793048529180	1.395003937835	2.605543756588	2.990136371495	2.534041696191	2.146179282248	4.049009986138	10.058035831680	4.085913938617	2.803310851101	3.006140284345	2.578264115445	2.818816766034	2.208615515021	1.993068040704	1.349387683665	2.487303596941	2.261350717458	2.676639137303	1.980714127474	1.430604120782	0.903379595670	0.499411945168	1.651920079027	1.942751886457	1.884117869247	2.186637539296	2.752006073624	2.310500672813	1.689801526661	1.067401849595	0.125007103345	0.319339066941	0.448805372645	0.373655510238	
1090000	-593.992014	1	4	1.997559733892	242.900143198510	1.820336582595	0.414172680469	1.299051693151	0.604635383839	-0.055455856347	0.391984322150	0.525803215147	3.034593692969	1.954578692558	2.124484929643	3.386735188155	3.994566676760	3.836019626795	3.206528011271	2.271797732344	1.112604214530	2.068801107818	3.671086095518	2.362083590783	1.282313483247	2.120587218860	2.352128579827	3.009199743944	1.430253039552	2.354920540912	2.385668929863	2.610668342294	2.177270725335	3.901512478943	3.820722917821	3.843050843215	5.583963179770	4.482577404667	6.060463908708	3.556145099659	2.741849604594	1.927594068901	1.705771857351	0.523531763181	2.733173743657	2.102168549610	1.771624871541	3.089537740215	1.617707613463	0.809835600306	2.010436590416	2.164491488582	2.604789452683	2.891563634572	1.700590088045	2.449724184582	3.559666191209	2.243413210603	2.180777200738	1.756033092444	1.809685260342	3.033721917446	2.313756355575	4.136564459211	4.122075915475	2.790412748591	2.709129146157	4.226255050871	4.998805524327	3.697136721505	2.638745301586	2.368604617697	4.127840827354	4.890811276780	3.372003483436	2.571063081358	1.615982430346	0.822218056668	2.034403275755	1.615956979904	2.811783660838	4.875959164422	3.868530471678	3.915931086769	3.726167054299	2.616112636464	2.370186386386	1.931774375808	1.555102631673	1.341444459483	0.941762466815	1.081136292111	0.894469189514	4.522183695964	3.347824405414	3.844203560580	4.244531454539	2.518843227836	3.252070875995	1.730733554643	-1.111856143166	1.918578938911	1.409018152173	1.127448832392	0.446936709497	-0.632550790653	-0.111666463184	-0.779952605106	0.778828282417	-0.002020037962	0.844651978465	1.400851052037	2.062510756391	0.581643967807	-0.652953831083	0.495084007034	1.619979326961	1.190373492364	1.731911202144	1.388260368505	-0.216028208242	0.585055273603	1.180058608891	0.353918151973	0.965213619286	0.022395978601	0.166200180147	0.152383280625	0.613139835255	0.121663875025	1.965093224460	3.082276152328	2.256215221246	1.927808487315	0.691726016512	1.168123184856	1.512326354993	2.189489983549	2.178999573888	4.942213685737	1.655107564434	1.014822125137	1.424742545279	0.986238318668	0.646916866135	1.108436341874	-0.413038963796	0.174703399713	0.149016773064	-0.531898916478	-0.239063298156	-1.228657638030	2.185560958088	2.706287782195	2.900343056639	3.109148448587	1.651681967450	2.254690013636	1.588396704888	1.853679768894	1.381038208025	-0.530288096625	0.285779585139	1.105915647445	1.365284575196	1.375960510970	1.524899712023	4.525815334313	5.127833987955	3.594838144909	8.111922684870	3.919631667145	3.301355399275	1.364821029131	2.323921018561	3.030247628810	2.370798160985	0.860648346736	0.477805656814	0.857660378397	3.073871096722	3.293517949159	3.027368618074	2.690381077971	4.255386257480	9.544166259963	4.204573444365	2.706573779866	3.174255077991	3.070521656285	2.883715949519	2.862933210899	1.837425469023	0.851915441658	2.856436844974	2.944760835429	3.729465210523	3.028254191622	2.118376365020	1.383292878982	0.824229025340	2.594000836027	2.754780024065	1.947015486520	2.131080661562	2.418631243841	2.185149263462	1.210969803319	1.103045447488	0.203102222280	0.603753439343	0.691507723643	0.343286762029	
1091000	-593.622394	1	89	2.002653104064	242.471973566753	1.707160581512	0.299922710803	0.985755290249	-0.098260909709	-0.477046051033	0.000585097144	0.386510495775	3.408662033693	2.124253818706	2.044151773060	2.249516704816	3.018995855927	3.376930562573	2.753791456775	1.658660057471	0.809057921794	1.235762804290	3.372059982524	1.571138076647	0.451861117508	1.647985402581	1.820748127309	2.832919493748	1.050499220218	1.723279063171	2.214823899097	2.474142987182	2.296886524261	3.489431303998	3.879412559082	3.624740386489	5.277563200360	4.402175036058	6.061218556955	3.932359666216	3.210860355521	2.777081791418	1.928652312947	0.505087800215	3.145998353661	2.345440230808	2.015786045052	3.480324461272	0.639745408856	-0.320822170684	1.532119386398	1.764774309954	1.774391951730	2.921165970001	1.507130630631	2.589288796826	2.638856820512	1.817741077734	1.985708245596	1.714738077146	1.662043406849	2.793907154670	1.730799743302	3.059518256738	3.117154907730	1.606718683516	2.502591006613	4.380182658711	4.253545145126	3.449790445731	2.578835141545	2.377044115707	4.840075075352	5.593481132377	4.062369577386	2.421010570769	1.370000102038	0.920120527939	1.521269737595	1.136880383690	2.531306004891	4.025214332089	2.704833526150	2.873739894542	2.569141720844	1.804805974646	0.954639388844	0.818022286645	0.508028349249	1.254633646009	1.335140616830	1.362791721656	-0.361307663063	3.728305906820	3.046470224849	2.618196582331	3.321924852523	1.329652507597	2.464636923027	1.454454710852	-2.827349725691	1.553765616565	1.346512007259	1.205236193573	0.589390592009	-0.371608180381	-0.614065946052	-0.814286768381	0.072942857612	-0.144058192261	0.075928787710	1.369493078235	2.317439577357	0.736178922951	-0.328752926332	0.640085726244	1.881941516235	2.541982794378	1.548586838577	0.789823552232	0.133910751879	0.272803860871	0.327552914720	-0.872407378550	0.590403303193	-0.181678270887	-0.530389444828	-0.156957881243	0.430848611270	0.175300303120	1.425806245895	1.827393601960	1.604997942561	0.904639659746	-0.239374999623	0.834454875702	1.437912612330	2.400298870544	2.422664319536	5.531811575344	1.813068778406	1.006846825051	1.728323142680	0.868017920542	0.079475621420	0.396850690202	0.074371725855	0.502030302094	0.468636698021	-0.008354433454	-0.023531632806	-0.603454471973	2.316874024856	3.190960171100	3.252041128349	3.636272496602	1.867916497163	2.462562836918	1.367495821385	1.791354306150	0.880280136277	-0.608719343197	0.057048045808	0.935352443050	0.530985037057	0.912599992238	1.151771874207	5.575557975705	5.911029581692	4.515063066534	8.424995625264	4.918823661434	4.263644815777	2.577378336055	2.268813247705	2.870768553822	1.573686236192	0.966154129198	1.095579513002	-0.067598713412	3.139655789213	3.584564375104	3.437117384364	2.860549057715	4.476034505743	9.594882483280	4.068636762147	2.060492693063	2.908134089317	2.871074545092	2.881158663957	2.939982508640	2.104931783133	1.323239242825	2.876068380873	2.868521561493	3.248204572458	2.955223300534	1.893236406020	1.387945173375	0.730785879812	2.507181076408	2.685455150644	1.281040320117	1.573922606874	1.704134269317	1.902491487941	1.067411174292	0.784742409010	0.021443858032	0.443191905080	0.507214299130	0.380463984782	
1092000	-586.178443	1	26	1.998880789670	234.007728635165	1.782672942770	0.391665309626	0.981942377510	0.360809003897	0.715174625147	0.940025483757	1.269719919690	4.136420947512	2.126508003518	2.514105374682	2.933805515540	3.641121604867	3.252397714644	3.503586734542	2.631370574120	1.940996890856	1.334548177216	3.881485209963	2.886347695825	1.490324691711	2.541503057171	1.867014333303	2.357336729651	1.348254644451	1.657522687541	2.108042360534	2.482656219379	2.434427124305	3.162630009825	4.073458436555	3.701156578554	5.853192740509	4.856064866792	5.853375258889	3.653324370044	3.057000646432	3.132304994182	2.174405816607	1.023751413155	3.296224101149	2.429210223155	2.170565935408	4.862697507605	1.475456198235	0.959334286841	2.116902477834	2.941292970600	2.980019689178	3.657549899788	2.221272895202	3.738429856943	1.809858590731	1.483521682731	1.749675847194	1.535450634234	1.516986274501	3.739407820325	2.349077959406	2.884791905092	3.774156195609	2.582848931396	2.706507903977	4.508058381967	3.873384064272	3.341746701768	2.975482880956	2.284614655642	4.361808472479	4.694922280040	4.706301928159	2.538015303817	1.576996354656	1.594302968114	1.216479466463	1.963460330944	3.198504350748	4.721624035916	3.233509262627	3.543645069176	3.319853918428	2.604444356716	1.461189573380	1.176634428133	1.458615206038	1.456862639110	1.593984820139	1.727462095086	1.032038995220	3.947630947660	2.796378665911	3.718216534823	4.005468103152	1.979398067037	3.633970249435	2.547838100707	-0.084255539052	2.627419826681	1.642594816405	1.488621445567	1.331290355610	0.374511507564	0.310639970773	0.274232507925	1.011493292280	0.543928947586	0.354839101772	2.106421672737	2.628701662116	1.462257606134	-0.088387770905	1.318892355697	2.236976216395	1.875322498526	2.264134421352	1.588132616836	-0.594099085258	-0.211456234989	0.826646948431	-0.504843763719	0.509408334427	0.250536263203	-0.534399873905	-0.692910661775	0.383675063629	0.090031487717	1.186584717975	2.025181258526	1.884283863207	1.010624599559	-0.432867635394	0.082410619988	2.408341299467	3.284065304439	3.167875631889	5.348000411891	2.133231181833	1.862544906450	2.048560894180	0.644613086290	-0.387842866995	0.342126828223	0.523070640100	0.849619379492	0.886206105756	0.462802926759	0.805032443664	0.240113351139	2.282516310404	3.321330222803	3.490391407007	4.161411402320	2.688420449809	2.794839322800	1.328519630175	1.848654041890	1.215657823862	-0.405511152150	-0.198973361664	1.053888390387	0.164894499251	1.585740821342	1.658991934223	5.045629311658	5.405992268464	4.080562639961	7.591761914884	4.354118047087	3.579610003401	1.409263021391	2.551218268594	3.002019361720	1.668953180786	0.950227446838	1.094540562050	0.608976524336	3.256759041625	3.512153231229	3.133288202894	2.429247783747	4.517018966880	9.966932999786	3.925398967075	2.295287471730	2.943865582423	3.176402946343	2.865338640417	3.340197308525	2.428205624228	1.106263284523	3.222068867135	3.424981022190	3.632096049633	3.249227820269	2.069230715695	1.444154897332	1.121763070622	3.000106358719	2.852469279451	1.682163655441	2.612269129051	2.434331456146	2.130255276035	1.036466425617	0.880260719935	0.547310161385	0.401423821902	0.627098243309	0.369556844589	
1093000	-577.494786	1	771	2.004290058976	224.506510654817	1.177112674302	-0.362883629383	0.771253830042	0.567495565978	-0.043031274948	0.080926344517	0.121644732556	4.815596777342	2.827342400900	2.591463297065	2.332465146605	3.440355800688	2.846097090512	3.298682580371	2.614630183441	2.150062802663	1.736048699165	3.838976284994	2.383985046715	1.008980037950	2.446659580448	2.498638399889	3.090408172025	1.751539792827	1.387268013038	1.861362618461	2.445939243568	2.491551688408	3.445291012584	3.928695157732	4.235769452389	6.537293851777	5.173379030468	5.588006378521	3.457113561800	2.711083613621	3.942617675601	2.079703083280	1.314783964938	2.858296858495	2.218006749964	1.939950559311	4.348355830797	0.959103712187	0.960190850497	1.791364381360	2.041347300594	2.005023480929	3.229161547510	1.845711459458	3.383463838772	1.760308502111	1.716918060158	1.790991790154	1.736933429887	1.734701194457	3.157711360903	1.792071978977	2.553014188015	3.082450962208	2.726986853882	2.104381288567	4.098240575961	4.052648540331	3.484528377077	2.929795770591	2.049687369442	3.574602989220	3.994924043413	3.174819102885	2.239785148179	2.085011753425	2.102592340060	1.835356591205	2.689633214010	2.914141266252	4.831614884020	2.643520186279	3.160242082743	2.944475766950	2.327541646946	1.009316676443	0.669274815939	1.438794818060	1.318065679835	1.284977878542	1.671174499362	0.575078915943	3.620016830999	2.536235328044	3.668065001888	4.439051740440	2.211782389825	3.433603132855	2.568357308398	0.120213697602	2.371340042024	1.740727975484	1.867699986217	1.907715984382	0.870641537759	1.196848764009	0.742131931290	1.703465285643	1.208699809237	0.542118975616	2.367383700105	2.326200541019	1.882212246051	-0.484012110372	1.790352203195	1.799806045198	0.917655224180	2.444529281767	1.839117604356	-0.282128837202	0.836784271043	0.821599026035	-0.175303232216	0.883783167505	0.376045326770	-0.335733624747	-0.719190990623	0.225571338090	-0.108005758020	1.343093997151	1.822903632646	2.043589927632	0.936852626398	-0.119456531304	0.740889413648	2.325466765777	2.573289787475	2.923055958135	5.276389760732	2.076942614434	1.851813492825	1.998066742003	0.777184420611	0.022143638248	0.347097591387	0.068875581511	0.788105308908	0.678248894254	0.357722493826	0.218677549373	-0.143456976289	2.211695949343	3.235160266281	3.846125943119	4.027167512915	2.401313985444	2.922903544257	1.229461801184	1.915706462432	1.199895424347	-0.572901166284	-0.082908943430	1.325899640624	1.329023710990	1.434967642867	1.342205392786	5.037887235773	5.014088059851	3.825083144138	7.272816402079	4.378477732057	3.798799063056	1.381305132351	2.453894737993	2.964866399649	1.966357756064	2.076022045755	1.587622597474	1.360902549517	3.142443178910	3.509269562787	2.827280400597	2.581083077461	4.710807748175	10.461493259348	3.779033083258	2.472208180485	3.030749088574	3.713015570139	2.898474413351	3.073877149438	2.130183026955	1.379787495281	2.859924491316	2.649816256923	3.369499959147	2.816167986504	2.228207883954	1.541046335077	1.206840712717	2.417575994547	2.823008859488	0.607140473542	2.335423249332	2.083378235463	1.149652277077	0.378785164357	0.643504232139	0.558895231816	0.087263334589	0.665075733088	0.179976448900	
1094000	-581.158045	1	132	1.997019036794	228.466692135123	1.817384443208	0.333032069058	-0.183179878971	-0.762012941307	0.764904307071	0.701664558886	0.832289437299	4.300539680690	1.860593096980	1.649661020211	1.728966996302	2.578997156409	2.659151493207	2.225223672779	1.633581319484	1.280293416990	1.096818316924	3.211771689511	2.340167483691	1.529805446817	2.605198457455	2.893251476339	3.118363354384	1.847368745617	1.433835550315	1.727469120736	2.479598045734	2.386403818099	2.782211726800	2.847805697025	3.080143732471	4.904634055251	4.569762275767	4.077045460078	1.902044174504	1.290961993490	3.297567478571	1.624884109280	0.918602793732	2.754012708259	2.108682591373	1.805376143684	4.313095128577	1.554171346704	1.216876407851	1.483073734712	1.785273646834	2.212368059980	2.805251423078	1.334061803903	3.356951190382	1.976236346554	1.657000857058	1.792819566251	1.738943899700	1.841716853851	3.261472784170	1.953710371305	2.139830221850	3.127409777458	1.304265543177	2.140327603293	3.977029729321	4.649262630678	2.355564663449	2.766086079072	2.183194183465	2.514392636297	3.506109613249	2.860582586601	2.549364520944	2.165918210129	2.276084802392	1.662332170702	3.062528273850	3.143977861088	4.104238199628	2.769057550450	2.748483950118	2.030820464113	1.159861513929	0.959136377451	1.056214444783	0.266697572722	0.949662271690	0.578111522099	1.034853769473	-0.542229428246	3.390897836499	2.284912878348	3.410919581339	3.790772425624	1.988441392617	3.879961524696	2.535555000729	0.675727997065	2.217044367614	1.878175053837	1.666977444333	1.836956368527	-0.279144021007	1.524669861089	1.318636949176	2.062954651080	1.337244752894	0.820250645002	2.575752725986	1.613184116037	1.937118755321	0.371206577764	1.467921804175	1.861462731096	0.569861927732	2.281997020466	1.811161780222	0.706939533307	1.755333938719	1.174478900650	0.391965250337	1.661935945819	0.681744440740	0.174663626503	-0.688343158445	0.366929011426	-0.074112693277	1.842202466170	1.773032292695	2.046444543632	0.955421228414	0.028025539271	1.043538282378	3.173893376260	3.282315667533	3.242718294407	5.858010923793	2.106253767618	1.223331121788	1.801816895263	0.922834422193	0.123635080770	-0.299793531234	-0.104426234661	-0.122399584172	0.391937608334	0.136729808864	-0.138186574246	-0.227237775693	2.590906362932	3.472464967434	4.070996397640	4.373209263427	2.917076119795	3.160911219287	1.341551358607	2.090897824734	1.122226273243	-0.242977773624	0.456819862225	1.346674792045	1.629785495161	1.269060091540	1.411746897998	4.808908008652	5.003051087384	5.015451479646	7.928861951918	4.597767187964	3.841194765287	2.082642273733	2.670807677295	3.004767788278	1.248310576422	1.592604730131	1.196642389140	0.385902935150	3.035142155009	3.334792168709	2.965552456649	2.603318947467	4.504702865375	10.073357265042	3.336704338869	1.836693863051	2.832185223213	3.261712984349	2.357807649742	2.813992221020	1.360015972151	0.544341886148	2.529839412136	2.308046091368	3.183255991911	2.529321340550	1.990522530550	1.544861450116	1.135941750394	2.189236236727	2.403355325378	0.410490149988	1.817017886100	1.508934804736	0.927028941067	0.659914327012	0.910347303168	0.819306742097	0.394964919699	1.048409438701	0.674442782327	
1095000	-580.827158	1	178	1.997263661983	228.106133718385	1.811983037547	1.074455769131	1.054807798105	0.629306883085	0.332094368156	0.936401471595	1.161654233641	4.380415914341	2.065535024696	1.719388880591	1.911701931884	2.632983855537	3.034146936551	1.997152073229	1.589886695829	1.543989560733	1.184923010857	3.621894833647	1.533217308538	1.273965480965	1.924309458510	2.316695897977	3.515525171214	1.448066590369	1.818253134866	2.066993683327	2.752815876391	2.644676822583	3.059835848093	3.434258726726	3.817768159553	5.681587353886	5.017125492090	4.842884682298	3.417510904403	2.332135405943	3.510422481533	1.674100229077	1.100369040382	3.000477788360	2.439716008158	2.081112509861	5.068764017331	2.236567133946	1.894657663643	1.913527015852	1.610698609932	2.137522493904	3.243975089402	1.640495188232	4.202637391315	2.078424233244	1.434075774137	1.542436821151	1.573148122645	1.677804629093	3.733251310434	2.322850472038	2.820439598736	3.876411477656	2.918564136524	2.751192874368	4.158027506798	4.957732587071	2.872935191425	3.398987910024	2.338322344647	2.986280875822	4.121035839843	3.491505601064	2.958562675269	2.243192657326	2.856839910864	1.809977750988	3.443231885792	3.694828575658	4.088364438789	3.050122755847	2.077751901119	1.996311670298	0.974033151271	1.497246279442	1.230882688778	0.049501269696	0.879317042216	0.627809124655	1.155350591164	-0.134169963466	3.126196426890	1.683668626173	3.569978330926	3.950100496695	2.844547460753	3.585318255522	2.581384608021	1.054955287893	2.079619060382	1.576630634749	1.108482107584	0.999914883300	-0.676153709523	1.020975515439	0.804488924793	1.000785620926	0.699557168574	-0.235952051206	2.501260832749	1.358665145933	1.460219093537	-0.360979460071	1.127062846667	1.578362595019	1.267484609946	1.980002001884	1.457044159235	0.529957800887	1.238918451975	0.806636182418	0.669208882067	1.649974713327	0.539498491775	0.672021165316	-0.441360329797	0.253306311632	-0.451551141394	1.656358531189	1.513994685497	0.864654201174	-0.141014097333	-0.671156933846	0.238640270013	2.922431764479	3.092692188802	3.589047328762	5.529284718438	1.997890214037	1.231702423923	2.157365956094	1.662197415866	0.384751387771	0.061307934767	0.979399764522	-0.292877296385	0.042076043109	-0.196865756559	-0.268363160240	0.280162816084	2.390040202401	3.284228166409	3.732977686844	4.031986094267	2.443441513005	2.802970232152	1.554881780503	1.400640815125	0.475369667754	-0.257384834354	0.000660517612	0.752237465919	1.026840154346	0.951768196953	0.976310113730	4.755632727868	5.357738116879	5.442394066757	8.383000599585	4.484392360369	3.534167595228	1.826395660846	2.413233941297	2.939248800426	1.302307669047	1.496175093552	1.030956714093	0.954976046510	3.062057299005	3.228240407694	2.674061850015	2.647986432264	4.744008212199	10.551104406302	3.336348286168	1.758313852606	2.813510167200	3.482446927098	2.577549206660	3.031286701532	1.659245728959	0.927141984316	2.841583241065	2.550917492732	3.032192298832	2.354357222209	1.640159741751	1.644815684974	1.155859246051	2.460100145723	2.684909760066	0.685436986017	2.775432384942	2.678566270597	0.993173843143	0.232539563239	0.481916921096	0.376732956677	0.153292963055	0.876430617541	0.303682537605	
1096000	-593.373520	1	249	1.997134555971	242.184101796347	1.583523343016	1.431097518794	1.421432485273	0.806467955074	0.628554344259	0.341665827199	0.413291781724	4.158020415437	1.653092203516	0.897668487139	1.784591404622	2.616583316038	2.744672539480	1.946261702918	1.500639246459	1.347424764280	1.429132801995	3.100879759008	1.376929697272	1.021451948657	1.798863797680	2.397919140129	3.804665801431	1.218554634517	1.822909723966	2.081126362676	2.570487973374	2.321102886062	2.526988269803	3.454330030132	3.830732886565	5.205437369731	5.171332185514	4.589994486881	2.891671839391	2.179487320309	3.762780898635	1.879958430669	1.058987767850	3.698933198471	2.229552331551	1.878892570583	4.560559979523	2.270200514161	1.714490863186	1.745063272191	1.598214923691	2.554738301898	2.918465265600	2.090130463175	4.323775120966	2.232323481328	1.760381435010	1.936244473782	1.855959005647	1.895698146961	3.915591416781	2.571547151511	2.225524905995	2.955437127356	1.716183721032	3.149136818719	4.592943254605	6.095755629859	2.898596822960	3.195407350880	2.699536879657	2.525497218211	2.713625587690	2.906966662094	3.674707900193	3.419458440763	3.191487125894	2.111192004971	3.703133226313	4.138697041754	4.934706215546	3.499613939477	2.566346835447	2.453360754310	1.383281571873	2.274574777729	1.903936755644	0.218760849494	0.546935463166	0.175930604234	0.733850925590	0.182950921333	3.760969706869	2.186776509360	3.262700154300	3.333277791670	1.770566094086	2.391345277059	2.998015317953	0.682112921456	2.620398826854	1.875591748693	1.566505653752	1.572490169098	0.703209949883	1.084577580102	0.627365737018	1.073333191896	0.581520040674	-0.223658041995	3.222887124130	2.241704469087	1.851179855890	0.399674014597	0.972260907975	1.057092999749	0.856748884643	1.526530944984	1.217269607340	0.186584119895	0.551842361377	0.637325481674	0.330782536481	1.082834233335	0.443677375275	0.949740492122	0.111517278060	0.465621347002	-0.018137155934	1.184028717900	1.457436478205	0.812638490497	0.236877959790	-0.112333372331	0.660146286831	2.958536717075	3.123654441838	3.565356656519	5.685254855977	1.878945307018	0.890051915161	2.184731342364	1.261538568746	-0.844193520555	-1.261529340439	0.501378985176	-0.342569761848	-0.365644821790	-0.847689754958	0.122058466879	0.454279344839	2.397618317477	3.356729567611	3.442280915143	3.199979721596	1.514043767801	2.217349830244	0.531058028868	0.806004926882	0.402658790518	-0.004632077412	0.715944919260	1.011332707284	0.900443550016	1.393909007016	1.467392962770	4.465705820198	5.242593271460	5.572717307617	9.455007723225	4.378010241298	3.631988401991	1.569119449975	2.589131081825	3.359694123913	1.702560041984	2.146215703544	1.396506860340	0.951910091291	3.461093949434	3.620265555131	3.120841490243	3.489777365229	4.875505099240	10.609788644093	3.482715387712	2.660290414595	3.020357820085	2.974102287043	2.322496816007	3.755787700419	2.169969516009	1.285521613677	3.455472419443	3.204126801833	3.454768719361	2.363220987264	1.840049626200	1.585416636808	0.934429382506	2.398158578586	2.474688578299	1.162929481963	2.211657050387	1.977143150974	1.815716348562	1.149268074483	0.700407227031	0.623874529637	0.105002780340	0.803439341005	0.317006338737	
1097000	-595.043280	1	217	1.999766169894	244.122073762732	0.850482148792	1.063461626604	0.510353032420	-0.183171601487	-0.016355847141	-0.331441783803	0.030142149640	3.784222909760	1.559918852623	1.155820609847	2.262895388154	2.929505208371	2.867908286834	2.057443679824	1.721408053041	1.671080123981	1.386379564166	3.267255770618	1.257693447907	0.375307915419	1.885019314531	2.146209491224	3.163214383299	1.859419497020	2.144771054572	2.149847494418	2.589900946481	2.435391247200	2.455775031140	3.523983859819	3.613949674211	5.468639220972	4.451552664636	4.023860552159	2.328886183691	1.937595205479	2.643305626143	1.142314194761	0.314271421051	2.872768168933	2.537853892912	2.030473354206	3.970863465926	0.903786334385	0.615290261933	1.692288990172	0.842609578768	1.465144157828	3.147141807718	1.919762237010	3.638983884432	2.020582050364	1.614571478513	1.712212075826	1.612892440400	1.625000234505	3.026423110143	2.099091396205	2.395534347122	3.158688871626	2.068393025789	2.166973267722	3.205315218795	5.564990264409	2.431067016229	3.281883356181	3.015935184417	2.869563094083	3.143453701260	3.625302114937	2.784274197968	1.512538518147	1.685998635913	0.614211593063	2.208530678259	3.191675842636	4.508121924157	2.930933492952	2.213536218853	2.364836711914	1.149672793861	2.104383813372	1.526697325112	0.442578168926	0.871411695297	0.120063291683	0.672056447781	0.236651934984	4.025923987754	2.821066138825	3.888646388971	4.745121087790	3.847586316691	4.565163428861	2.343620770588	0.743489101845	2.009885013257	0.932297336449	0.364835068313	0.345641097370	-1.295797069619	-0.224163873617	-1.119521538932	0.044712892744	0.015482810410	-0.594189653282	2.707407978596	2.427617632086	1.402905252538	0.232832518752	1.004103126238	1.263099617809	2.073115565702	1.705638341467	1.008541373165	0.538580597132	0.283122890759	0.317080448676	-0.022946268820	0.704323299505	-0.675985155094	0.046840317417	-0.453470387558	0.236118890324	-0.194495478497	1.070518705690	1.904018793287	1.192594341473	-0.155213184768	-0.259247502343	0.687590600971	3.048535233962	3.009340859897	3.226404891360	6.015235559389	1.919842425162	1.321429251879	2.667814701880	1.885798218716	0.539311041605	0.465817334195	0.386243743568	0.203151252893	0.370784928181	0.313338521377	0.656157001177	2.255814964224	2.276640846588	3.413704462402	3.231616834747	3.041662446229	1.698514616238	1.538646657448	-0.040973254391	0.374951464755	-0.048468713697	-0.218818748401	0.953376263661	1.008234529149	0.736993581402	0.769875798580	1.170804876951	4.896430368009	6.085504826701	5.396134781771	8.941540604853	5.095155724042	4.785518271641	3.128443140390	2.359716256200	3.210260443506	1.354939223809	2.029478776626	1.689154916071	1.059860076290	3.169212731280	4.069347254062	3.167095583612	2.832484681028	5.403863053394	10.700686643323	3.869779986912	2.564573138792	3.482141637509	3.507947299299	2.729076557379	3.326957826721	2.322187471486	1.697135661734	3.068137912787	2.862980376285	2.533053572675	1.408246564098	1.133495796815	0.848908441179	-0.124779912902	1.429480714778	1.202375172412	0.731786633371	2.324807054682	1.893376196047	1.341462647655	0.836685642998	0.587659803210	0.571088786370	0.175760294925	1.074006243248	0.366126123085	
1098000	-598.296122	1	590	2.003221673567	247.942061165901	1.034758391682	2.161968402618	1.531459416432	1.153650625593	1.540400406885	1.229631411511	1.731357932253	4.101627827495	2.620804675781	0.987561762255	2.050193837010	2.785078948827	3.264614022868	1.885720801005	1.987739421718	1.448521669601	1.014272329347	3.171021374884	1.614205125323	0.754280940764	2.110282742431	1.760823062512	2.616614807004	1.822570155434	1.949727581964	2.057217233580	2.759077610602	2.563908614618	2.392907525354	3.573998498516	3.575904115797	5.339233878897	4.886528663967	4.569713047581	2.653974145147	1.471231412095	2.669577806138	1.706686629183	0.690418923054	2.947456781934	3.020517271972	2.658069293403	4.268438247957	1.470865949436	1.513623366237	2.132918428600	1.762259175885	2.241395936007	2.766779471853	1.890135823530	4.119633636733	2.955743567706	1.856755979667	1.915475158931	2.005931576954	2.190529361773	3.373689558591	2.809972008405	3.066007762462	3.420436936266	2.124883420390	2.670189912587	3.308482539269	3.711488545834	2.228983429193	3.348028899679	2.818030295378	1.758166530354	1.846209150410	2.574296531211	3.496046282854	2.279489710197	1.939816910571	1.112979647459	2.262034970938	3.997210363763	3.934671540576	2.683438119571	2.383750860866	2.005776484365	1.409464716910	2.686560835002	1.589426261088	1.081576697499	1.755629229739	0.827204121125	1.103940448409	0.431476931613	3.522915483434	2.473204939665	3.123065362903	3.597830739918	3.968078989637	4.303584031281	2.757516450919	1.056204324948	2.150689336575	1.528720792201	0.877626283751	0.604543219584	-0.928618653690	0.378021677150	-0.712395194663	0.973849729037	0.654923443933	0.314731447834	3.006699850044	2.554458810154	1.509761421326	-0.038062963270	1.135926139512	1.690716882641	0.139975160186	1.909004297083	1.150633754139	0.109136975718	-0.347259944407	0.498004871588	0.593121568718	1.733518988100	1.445824254052	0.010826467686	-0.186306430427	-0.260446719464	-0.431380199099	1.821114775144	2.670324741134	2.637274587621	0.320937148911	0.122144897002	0.550586862735	3.249964504049	3.393343505224	3.107290380478	5.634593407529	1.970030870503	0.857143010079	1.556808377151	1.051932907605	0.423019286411	0.170816915056	0.346838773678	0.490156344595	0.601848084097	-0.041163387367	-0.154704237848	0.542674700774	2.411699397607	3.226543925522	2.791837514523	2.642249229506	1.186652444471	1.135296454499	0.103562989683	0.478858518779	-0.103124496858	-0.432956544231	0.963847010621	1.498163597547	0.930681816257	1.928384658359	1.814228800855	4.860572629089	6.060136503874	5.208630816117	9.485714151945	5.095297703455	4.803335632680	3.241175367511	2.660689562562	3.571757982584	1.584043136963	2.534779697601	2.572672095165	0.873750502409	3.408659895436	4.370325604912	3.626610197817	3.346272282373	5.691871312228	11.417756435112	4.285959088228	3.484098102313	4.290044080157	3.704310848243	3.236808832542	3.035189704369	2.000715004260	0.751069275947	2.979049107811	2.526747133946	2.609755232802	1.445467357602	1.564964859076	1.329113922066	0.399923360312	1.437687931137	1.607252425281	0.672154837015	2.658452540442	2.256494991608	1.429654430473	1.057067840448	0.645412392268	0.023187168566	0.095172525793	0.712756250721	0.486387976484	
1099000	-600.610424	1	205	1.996821095027	250.696208069000	0.689750479231	0.590262550606	0.389121815723	0.262090812427	1.097565658395	1.325358168654	1.507220370156	3.718660864820	3.077555920319	1.688531738437	2.852225547184	3.586734477549	3.860832984485	2.805953423314	2.364802601153	1.962542368102	1.541774584388	3.121530202451	1.652206436503	0.499461395666	2.416126086754	2.249418710511	2.693107116279	2.242357361843	2.286911784958	2.052014025290	2.394509556098	2.292911415890	2.949791521485	4.431692997182	4.017969001021	6.107733361344	5.609316808837	5.190025310897	3.233646459133	2.004414412462	3.286822558204	2.699844410074	2.032161378510	2.878374448540	2.848402350658	2.643375231575	3.762116846509	0.810346126500	0.856573483070	1.598473597928	1.404722578727	2.056350937699	1.928014460371	1.555620289023	3.842369419390	3.285234127036	1.772946770705	1.746028954032	1.891106714023	2.039650837437	3.211034473340	2.799779676775	3.041649587563	3.891113546780	0.402805405863	3.202086844686	3.495759426822	5.063524888276	2.567403453837	3.637717282541	3.418809107283	2.234496931806	3.291265857079	3.194560608718	3.540780611052	2.445519408398	1.967556719097	1.408886384406	2.311342266342	3.711545442335	4.129127177552	2.667066878294	2.848071671895	2.144102527586	1.028722328583	2.850889405454	1.597078846708	1.137122737557	1.573695669250	0.276972718930	0.484080315319	0.954278871573	4.275931192394	3.159601443739	3.599061723272	3.186263449860	3.580653580781	2.875092631888	2.625085622484	0.387085824264	1.971103818183	1.748518238001	1.240514582187	1.333240116081	0.133918014161	0.619008594684	0.070802958170	1.447251282557	1.001017234328	1.425123368459	3.169864556256	2.651838462385	1.898097178844	1.110306544988	1.709389266106	2.388864417765	0.681060974976	2.168944479596	0.951065122202	-0.515561875728	-0.492867000864	0.611841152836	0.638579781281	0.942216478137	0.396013646305	0.538605298258	0.477230646147	-0.004370080778	-0.245991045831	1.821539091844	2.559738505278	2.251635650887	1.028906157092	0.857276237959	1.340961368009	3.428098094852	3.327871028735	2.369587584833	5.337878668523	2.552434399507	1.608457948446	0.951203588506	0.509265801542	-0.012827664118	-0.630187795725	0.497632329160	0.746183005180	1.267201590460	0.902975787781	-0.125629872918	0.192167741413	2.843560068921	2.926803131541	2.284551653864	1.910931149241	0.288254529545	0.868893484286	-0.283950429200	0.226227103181	-0.693034349959	-1.403990428226	0.033856565194	1.352578889405	1.554592411703	1.488749617789	1.687030564746	4.407778382293	5.009485182380	4.038418363841	8.437870939463	4.423652909743	4.050041006646	2.672123296445	2.523084015241	3.460910120591	1.207952725593	1.475719938540	0.407045238429	0.743360914174	3.120569270451	3.766755574154	3.759655306056	3.717353223004	4.609255407905	10.268218436907	3.378243820415	2.755680810070	4.261659475259	3.755296857569	3.011814653456	3.025568624642	1.788084739156	0.756122895085	3.233891234468	2.912066059330	2.837997997778	1.827684303808	1.334284896942	1.071194202279	0.043937203539	2.164516984223	2.693234019800	1.205090753790	3.254691465005	3.028207559887	1.925158905827	1.425771479356	0.781553155989	0.675810991109	-0.200683326381	0.348449541020	0.353020335481	
1100000	-594.977300	1	247	1.997834426507	244.045202393426	1.187244189962	0.462815552818	0.053708951507	0.008829588279	-0.072292328290	-0.385029551574	-0.675858572050	2.716839397298	2.217225433856	1.984582137180	1.546471355688	2.306327386683	3.102553472468	1.444727969869	0.885589749517	0.650506586148	1.995951980254	2.336586750043	0.551967466480	-0.934506215724	1.760379541704	2.061791725933	2.174322948399	1.938617236247	2.141941168621	2.144219730255	2.369701479037	2.318898001806	2.487340112985	3.403577552170	3.241495868397	6.291513070691	5.265047192096	4.457497187973	2.701016581135	2.415940011126	3.240804896520	2.844714330287	1.269920106389	2.910258087118	1.876417113009	1.680966872046	2.762532653614	1.167484054475	0.966708269309	2.024779344312	1.604097455213	1.627802172026	1.917832518166	1.616247827900	3.679840342502	3.270308676564	1.288540689502	1.317236530633	1.469218617029	1.737895410596	2.915067099229	3.179672616542	3.699547504270	4.133632272610	0.386117380849	3.446037081459	4.346473546110	5.697298906921	2.820174569870	2.905459887477	2.592455755111	1.936211318878	2.973850265377	2.862793162752	3.734015475065	3.177891174151	2.236968124548	1.650485685183	2.399473956214	3.418871672247	4.321378617078	3.651061660679	3.393523881292	2.030278046184	1.057104142518	2.931891027251	1.606357005172	1.790179234775	2.527043465752	1.233244948766	1.503017264293	1.087915988040	4.783031729054	3.253250311975	4.468310289840	3.678504226353	4.360389110606	4.149505477621	2.383601645718	0.729081977997	1.870702089956	1.561836708432	0.998270750831	1.266169800791	0.983629608707	0.407815399535	-0.077458337863	0.956687170788	0.234875455425	0.188039139572	2.814403041143	2.250990957799	1.453140909717	0.889779334023	1.614908159714	1.611544018932	0.975069001656	2.058720633310	1.303293300562	2.007681255112	2.133114541016	1.352163017879	0.356944986138	0.149184071430	-0.285611001799	0.283572946789	0.500785850175	0.169370075333	0.217503793381	2.596461012670	2.677183478335	2.184382750497	0.889053731527	0.822634711150	1.135531133151	4.096613334688	4.110019186070	2.743054916435	5.525016269893	2.262078240994	1.781643664329	1.123244859736	1.190810934245	0.186029258669	-0.612782664414	0.508371017927	1.014798060400	0.978916718273	-0.115931812593	0.565544245383	0.860436681345	2.668027423513	3.051761402985	2.694575143736	2.429018214953	0.463235834694	1.205234205968	-0.188467602996	0.483844327599	0.128825308647	-0.176959697169	0.247068612984	1.808057084268	1.542023736491	1.988484695777	2.033455689605	3.851510382915	4.538171079969	3.855025878226	8.913848819759	4.215837638149	4.045747348990	2.220158939274	2.392081863462	3.263379484285	0.911118127343	1.771806346329	0.978737146636	0.507158651139	3.065200757041	3.568137184313	3.878045592160	3.275153104564	4.605325694672	9.643003809386	3.322330335324	2.737061625869	3.990760100691	3.038444080891	2.379841118023	2.949335055964	2.556542323564	1.227188532575	3.031873921685	2.870164247976	2.739848925788	1.876162029412	1.775136483679	1.657046912232	0.947953120741	2.424061270293	2.127582115038	0.637361242164	2.889588407790	2.369585509537	1.510236433501	1.153069102094	0.626012819207	0.490290440141	-0.153316507550	0.646517514646	0.480651464399	
1101000	-603.239853	1	467	1.999002307637	253.862518401096	0.116498622756	0.582601258609	0.375335835498	0.336471096820	0.447062960464	0.513119379288	0.192410800003	2.260486787425	2.328744276461	2.841338805063	2.174964499303	2.448617909172	3.124758846801	1.378485726388	1.060076004047	0.615320201626	1.137774067012	2.912178090756	1.264997564793	-0.280793399002	2.349505944936	2.114063768897	2.056043578998	2.155646307891	2.013460756770	2.479788869851	2.588956073039	2.590490851904	3.053174765123	3.924870724910	3.654112397605	6.671166022414	5.459580600430	4.289160898429	2.492386067039	2.040823064630	3.773003720160	3.010249992510	0.796390328576	2.839701869067	1.572306270285	1.722260931352	2.250964362608	1.401665661123	1.043146640399	2.977093173476	2.961332287212	2.513652074372	2.613779753668	1.858873683239	3.772498281230	2.775997066544	1.586394146177	1.689523909812	1.813771019043	1.968035386686	3.586978875691	4.230698320697	4.020990042717	4.542765943636	0.616981672236	4.282581190430	4.023814758685	6.681176871652	3.086315108573	3.445801635769	2.764777922024	1.792294024483	2.161688619407	2.556781802008	4.232009812299	2.458293196012	3.404701574267	2.056556959216	3.991743364601	3.684449149674	4.457147586962	3.740037807274	3.661357727820	1.227913501622	0.040556986351	0.842003633769	-0.074398450549	0.302668031065	1.661622899905	0.362145420060	0.649621624548	0.329072025962	5.060930258442	3.223555735378	4.225018783824	3.101620264028	3.901018340344	3.579676401047	2.600189063828	1.293802000572	2.032903396584	1.492524845608	0.924307979137	1.303071762493	1.222642013025	0.860987825848	0.024461865123	1.600164659527	1.114572010950	1.080889626118	2.609060981561	2.192052744248	1.379786975108	1.377603984018	1.282560269689	2.062837420535	3.080079929797	1.986238549565	0.696234469082	0.092107102010	0.040122130598	1.234154288466	0.189091222628	0.316682833696	0.395855600305	-0.069369027830	0.139752426848	0.576179214500	0.379660172116	2.459200440361	1.891104124526	2.517386090083	-0.084135314887	0.020698482713	0.631604801885	4.149930393137	4.123974125340	2.304013596079	5.482775084470	2.068214775060	1.239081730924	0.392401012334	0.384145973537	0.075047026241	-0.759431715574	-1.273910566860	0.645464354507	1.135853980974	-0.008829791229	-0.327999627649	-0.258125363438	2.550811043768	2.898513833194	2.406871966947	2.081706763054	0.476007470980	1.544554920022	0.961406022962	0.581927521881	0.287252490958	-0.034580290907	0.683777569282	1.581712479700	1.657163683390	2.194182719937	2.113846789548	3.239642529142	4.317497297672	3.858361896538	8.921325691908	3.703865934965	4.122301123567	2.245182730798	2.132745521384	2.990613325956	0.890347067639	1.249143288948	1.210037116304	0.764538734594	2.850962279116	3.357802866513	3.914860453220	2.576841130976	4.548999037425	10.237806017393	3.990960814775	3.293098905528	4.200179637912	3.185507892896	2.935498504158	2.861358838367	3.012149269818	1.977257935410	2.857620384167	2.551973351881	2.076732073586	1.844874211625	1.767186472438	1.576656064957	0.589305924846	2.156565817722	2.343163998352	0.072353470310	2.024376904435	1.879182357532	0.423974561597	0.779330755027	0.182562253223	0.731059788296	-0.298192057731	0.203659250316	0.408818385584	
1102000	-594.926703	1	934	1.999019061330	243.986268645298	0.122339924077	0.340209405799	0.446130678251	0.079076330975	0.388139779936	0.812961406346	0.534059285962	2.556965828791	3.034820301534	3.170815277455	1.871642312118	2.159353574687	2.627781104498	0.976322102631	0.534353235542	0.725737298662	1.236567596115	2.924126252783	1.699202745655	0.663023219231	2.332232012327	1.884199664888	1.829107111541	1.922538490425	1.511560182562	2.304839858222	2.332019789559	2.400768683119	3.403639830964	3.577486991821	4.292639377099	7.149510801048	5.497441933139	3.854923880885	1.915858924220	1.505087694492	4.310725154146	3.188001057132	1.386393327891	3.095076578807	1.912858165402	2.193160635289	2.625733910807	2.207045649566	1.826890856234	3.233780408606	3.408732636839	2.586396033114	2.658521664018	2.047793263902	4.596801934539	3.616231088523	1.690364543300	1.791996443132	1.724615570357	1.611326437746	4.558175037120	3.941093262025	3.167456767140	4.157102038902	0.916272057748	3.655996718981	3.891689037638	5.270042639967	3.589411265554	3.624302911981	3.365937638912	2.758707641313	2.557059279953	4.128205289645	3.097438393050	2.474968946219	3.063022341467	1.816188994102	3.744054348236	4.221582126889	4.710654766741	3.760415807615	3.126586784272	1.338095897858	0.217999711505	1.107743062556	0.292566830353	0.372262166093	1.715976405514	0.692142381830	0.817172521520	0.168833545844	4.900562867838	2.508820739912	4.066825194860	3.645119571538	3.655511461913	3.781814510511	2.580195885013	0.573999275619	1.601375742479	0.411034188144	-0.239129128450	0.573981386457	-0.422819335930	-0.163150335505	-1.444501861875	-0.227944636100	-0.658376308746	-0.283687062902	2.233112807628	2.586685923472	0.919015670407	0.353257962689	1.294526267109	1.377097743837	1.709118094362	2.183417578142	0.921441183004	0.516075685249	0.074786795096	1.367788805364	0.233232299435	0.883076453233	0.959099870152	-0.050010794834	-0.091728463444	-0.023979208066	0.065955574810	1.906878413154	2.036937613370	3.034630678219	-0.273235333662	0.060291224419	0.384310714203	3.871215120701	4.275547101368	2.246572398326	5.827462006251	2.364069796757	1.972981547681	0.996609569056	1.094975016128	0.442950692776	0.336113520844	-0.413186690788	1.459724216279	0.948472329179	-0.047893464624	0.533790730185	0.919508932167	2.673965803751	2.962341834706	2.008375984117	1.570994514398	0.435283745659	1.205917986735	0.580096494379	0.816738080281	0.604595057466	0.059734551265	0.703719771260	1.331645533463	2.187414304991	2.024931663817	2.050340336600	3.412015806761	3.911623941033	4.305996639168	9.353861676025	3.767394125811	4.170414980008	2.419266837772	2.187601896328	2.949691436325	0.284453419846	1.216746859305	1.302632773664	-0.143179125083	2.871366451859	3.185162496166	4.008713510935	2.321110627897	4.545361425644	10.239251725064	4.092323053718	2.681621977504	4.220827064556	3.297812001569	2.897453266287	2.926065339564	2.659646505439	1.593992656114	2.881903159879	2.137114177953	1.719864834416	1.588261844941	1.434764163030	1.398248650381	0.460151555756	2.239084375928	2.345486352087	0.113347491397	2.070542924214	1.921512746467	0.607496772647	0.778077212969	0.108247802308	0.632448270994	-0.216631497631	0.573314055436	0.452184679895	
1103000	-607.829270	1	488	1.999598856508	259.485125795068	0.350950172799	0.691229497597	-0.633053631267	0.125599664584	0.671127535507	1.889160122174	1.761817702965	3.226625562505	3.693651429903	4.014395554136	3.586669413024	3.427842981372	4.259774914955	1.800640199758	1.140301327892	1.028459416208	0.595920670577	3.133050180768	1.745632878936	0.272876772561	2.573228320508	1.823010141382	2.308878160609	2.061554901037	1.935666409298	2.339652268418	2.453920047817	2.504491133579	3.170333017518	2.924617104389	3.251333530426	5.473267686880	5.524990339409	4.638050948688	3.299046542461	2.988027056570	5.128587007603	3.146227706250	1.365626435831	3.044906734193	1.906555848617	2.109798416767	2.729718906060	1.276052616485	0.597296015936	3.254081172508	3.256997774872	2.127996652167	2.729577956126	2.003739037237	3.668372479693	2.628739922960	1.349471906643	1.485892952035	1.243056463722	1.343104127854	3.906847677204	3.387233732967	3.727495040118	3.369349421400	1.480549048540	3.883459202807	4.054744180829	3.754007151097	3.625361643875	2.349370700316	1.610399842087	2.821464675372	2.101444998550	4.574801126840	2.682200625940	0.933358197432	2.505698997332	1.039531510128	2.797317209717	3.828201482611	4.260527755331	2.825804229060	2.264543899878	1.761429416346	0.694535282776	2.516499660738	1.702057720421	0.866663588610	2.417834089452	0.899224325596	0.955413133878	0.222255957289	4.727273119127	2.523711334251	3.524459429586	2.878057914290	3.092760167413	3.071128021355	2.204723597437	0.361986304423	1.471819862782	0.713450782650	0.305315569359	0.841041004776	0.745069205455	0.206075335525	-0.962632974043	0.165357494812	0.252715900327	1.290502264068	2.176154271571	1.801340115824	0.738574922705	0.571465970764	1.066203614813	0.448770631536	0.799022649743	2.117384652573	0.894206893796	0.065609606531	-0.755914960330	0.990756158457	0.419536480541	0.000987931643	0.176608933520	-0.544899194433	-0.382246960781	0.518413950335	0.893925595095	2.248915402450	2.297060761762	2.699285312112	0.330993241980	0.715861462861	1.369387084486	3.825648232131	4.188945647427	2.862568008709	5.679312827490	2.216651586640	1.792546145633	0.935312409790	0.835593423290	0.271145366642	0.126257923749	-0.487644290953	1.245158837887	1.159474561530	0.077214731503	1.040800016533	0.473665032544	2.699452300493	3.392731548330	2.549485440027	2.493408774378	1.112731733763	2.062019810637	1.094131304447	0.752859773541	0.799115504016	0.078832869145	0.131952843603	1.066814362621	1.873566546987	1.841355814918	1.970318958147	3.691809517739	4.212201202605	4.398196060842	9.266515235042	3.630837826051	3.747838624197	1.871161501581	2.067325242172	2.779414799016	0.420982149878	0.657995297936	0.703267318925	-0.699683627559	2.730659508383	3.352962074272	3.912155668113	2.171912226134	4.884969464074	9.898162505730	4.139518647617	2.464926475219	3.829371760770	2.976009373592	2.795281181405	2.664654136283	2.345008166935	1.006694636537	2.640170717854	2.057225529307	1.576715336293	1.634914265736	1.991178560530	1.832601579876	1.153160471630	2.115869134811	2.131824618275	0.780514942835	2.359794625349	1.508363022279	1.308041514634	0.800779837203	0.270913369480	0.182101643858	0.086371561438	0.753670041525	0.740376891765	
1104000	-609.061182	1	836	2.004306392099	261.015457238677	0.852571695444	0.538353656830	-0.667490925263	0.102877360673	0.146512535863	1.238838818477	1.421528790255	2.839119912198	4.379556552155	4.748278820319	4.133599550828	3.616184730869	4.110370072683	2.358072548298	1.570381255820	1.224555285389	0.229537802007	4.231540092066	1.288894857554	-0.256693187518	1.848005049293	1.079335325890	1.029931986122	1.855796059331	2.061166598949	2.284943912403	2.391624734901	2.439560256237	3.639028111357	3.568281845591	4.298503098592	6.270852299618	5.842457852953	5.459007216445	3.770880826045	3.394073077944	5.048606318484	3.046044076054	1.147834669152	2.751081690443	1.534471518519	1.714517059598	2.382913061668	1.509411842786	0.255734682168	3.119670877066	2.878985186545	1.476483485710	2.995526152998	2.437880891677	3.876556343023	2.021446399812	1.465959086642	1.675774216360	1.658210952709	1.775156163839	4.251597163278	4.186846099533	5.287997142833	3.815480994816	2.613372112859	4.488956888349	3.697963370214	2.984831913097	3.445800196071	2.658075677362	2.997588368295	2.773252895668	2.114343007407	3.426689089450	3.209416571446	1.876188005402	2.788165747894	2.041857178797	2.889953970905	4.009973897497	4.955403383243	3.326732562775	2.580536041151	1.769570978258	0.524722610777	2.323207847434	2.300354173656	0.569591363525	1.726282198873	0.643972852696	0.355287873770	0.134110477613	4.909875150708	2.878248441681	3.124112480065	1.914838039078	2.317508202330	3.232769520024	2.390386322526	0.622587008439	1.828928168607	0.175164947006	-0.725662293944	0.213196176032	-0.170359219735	0.422372164340	-0.179486566797	0.322197396418	0.103691552321	0.918874132135	2.515464950169	2.107845729329	1.659218344289	1.153120947608	1.961462726030	1.209134698884	1.131220744156	2.270320932548	0.590368030561	0.792060601701	0.621225648628	0.576295421155	0.309803297825	0.402915651697	0.430310043082	-0.096613267915	0.324601458257	0.481169730310	0.830295870772	1.667888006684	1.475474468039	1.442868166071	-0.049044616071	0.619897053790	0.947809595673	3.227719043089	3.166223734962	2.532300126258	5.010812537340	2.375301904350	2.098808515327	0.777183483781	1.007745020884	0.397674514752	-0.227378407787	0.546099398554	1.078627225080	0.112613836476	-0.972991643800	0.945995799760	-0.131650265898	3.045454482685	3.662691311999	3.039640873957	3.034243648407	2.186017228931	2.338098535877	1.705989886357	0.795625461707	0.655485438900	0.514676459535	0.604714692212	0.299413359948	1.559873353257	1.132592624285	1.121397360992	4.322875708774	4.734443242025	4.761388027248	9.346768954524	4.339155022082	3.527003574515	0.931703308088	2.542071875568	2.783740560010	0.224276795000	1.064438746647	1.415112817995	-0.526741068394	3.039888753629	3.444279503258	3.961470373045	1.572093486136	4.890334711524	9.698820890734	4.194275581535	2.598520790453	4.332786128016	3.676147533593	3.104637808913	2.600738810980	2.768054068438	1.849364001281	2.595291804258	2.045574204151	1.563897367797	1.982464022098	2.251292796751	1.922876293800	1.347854881641	2.543247926590	2.079778432873	1.107978784095	3.282904586085	2.450255128313	1.336217657581	0.597678117427	0.460424835943	0.241410537291	0.258473231589	0.448229977506	1.124229326555	
1105000	-615.017225	1	338	2.000328524887	268.542564367575	0.953149124084	0.577658059100	-0.171110530591	0.016023609101	-0.311409831830	0.945611627885	0.899447956209	2.982416214856	4.609237079744	4.562376439030	4.832009251287	4.206602661741	3.710498357549	3.303722361477	2.387111496291	1.640954195512	1.100848101405	4.076437364827	1.704534540329	0.201841404571	2.225838146270	1.795186267700	1.918649065223	2.074002323236	1.902243939374	2.328842551471	2.209820149894	2.358549355466	3.704421826244	3.452280090720	4.345674010858	6.300223147208	6.248025025509	5.775373863336	3.950173196535	3.689682215166	5.005399630393	2.252540605399	0.868179414016	1.882188028769	0.945778524802	1.627297363144	2.576426734678	2.443678996161	0.959147621754	3.790801191833	2.515283789542	1.127633096167	3.023396562267	2.432760806326	3.642609722412	2.890221497158	1.950596899862	1.927708092974	2.128744841214	2.065641583045	3.958396379603	4.005063559802	2.786781875939	2.300404043572	0.820372456752	4.323011743117	3.476362120517	5.139876788316	3.657644386017	3.534779306527	4.150140054460	3.240607858258	2.682721756366	4.235079561891	2.837796414738	1.104739063522	1.228922686084	0.539063166623	1.399780521984	3.415623047430	4.682597357635	3.008082127007	2.696567506552	1.378636397186	0.255444541084	1.266672430575	0.790382241486	0.330711887464	2.221254717702	1.244957176008	1.277245268036	0.195902421730	5.497999323351	3.063864848473	5.058867237316	4.072941018937	4.824822669774	5.250378611787	1.949026280154	0.532363379033	2.155952079835	0.722592043493	-0.028540501689	0.547814790453	-0.491912906436	0.366853130396	-0.340109528761	-0.198315005515	-0.675413843042	0.320821366217	2.911591336253	1.813460259213	2.021598729279	1.392239021528	2.131498474009	1.403261541110	2.535342116789	2.740945201694	0.955118168306	1.306303218185	1.219179081129	0.420485111490	0.161730678500	0.199163842000	0.210700120675	-0.566384871808	-0.266293872718	-0.254064104110	-0.025567877881	1.578079658043	1.356801710717	1.551776186724	0.137532216396	1.085644833202	0.367219294655	3.163000125446	3.656541420092	2.638073879485	5.105315158378	2.368968940942	1.656035012638	-0.267153598221	0.602110264962	0.287813228824	0.002361983088	-0.022047347130	0.772514367743	0.787833323769	-0.167927264463	1.916720855009	1.075773166388	3.210342761479	3.788405878630	3.279383779921	3.033852314629	1.790985216259	2.711649119034	1.406011214470	0.866193334289	0.722430595094	0.336401690043	0.034101059871	0.365667761403	1.569072095300	1.491372904153	1.535235788034	4.073054641348	5.065737824579	4.307611476391	9.736499740349	4.157809703541	3.194595329494	0.839671260048	2.408047055954	2.801082438595	-0.061561995568	1.053189306191	0.849565547538	-0.521389150239	2.783454090226	3.404531782591	4.701017388307	2.852028112946	5.007866055007	10.598818476125	4.118501158521	2.309000775679	4.400853811456	3.424012700442	2.748494815174	2.527965658537	2.024390476676	1.500421134656	2.662573410294	2.226946998052	1.187417852881	1.903868374042	2.446863467380	2.384898177727	1.724261505608	2.579692300554	1.595507969184	1.321660036413	3.176872286072	2.424431104145	1.732221154596	0.738288997218	0.987671389710	0.772236788018	0.441888125575	0.699745514399	0.948880930954	
1106000	-611.896427	1	470	2.005193087169	264.571891895447	1.145623008846	-0.299590787764	0.314954227420	-0.088677904949	-0.656396225674	0.937163538138	0.575192570119	2.516968167345	3.920857198067	3.397662773209	3.959510386378	3.175824787292	3.290999641270	2.870206525244	2.190218733457	1.907061605010	1.110488856073	3.763989358470	1.558007766287	-0.089791281389	1.984840537792	1.057630015917	0.943990247297	1.874990979712	1.871571403250	2.213761470214	2.462437399412	2.707674078766	3.194530920691	3.086284563159	3.388558364416	4.997160704341	5.766484209079	5.215455421816	3.085063575868	2.590805643746	4.742442936877	2.021743062384	1.677205254538	1.793771050495	1.497324641366	2.176576911357	2.728205136602	0.880777311354	-0.592155339488	2.627047013001	1.858284392830	1.626669481143	1.558392034933	1.627006375483	3.588397297931	2.804972312142	1.317185898222	1.291901117729	1.542121205303	1.620461975922	3.947820817573	4.580512903177	3.592278892360	3.504087851573	3.270797969758	4.013132343909	3.769968590315	4.807180097940	3.272873321187	2.990503900236	2.726545082111	2.632709440135	2.570208933270	3.166849883250	3.103136801635	2.345212849332	1.450520871560	0.699672168258	1.188281976119	3.182498084961	5.350064810707	3.472974560847	2.696559754360	2.103662848345	0.969326097432	1.571527897226	1.019604554312	0.954919379730	3.035079094821	1.535539949570	1.502860225311	1.392464413582	5.932183827611	3.195763037786	5.271569923737	4.461903703866	4.492452127143	3.836792085067	1.608627125993	-0.143615308736	2.025700512798	0.491245033346	-0.399161307097	0.791894411398	0.548839984915	0.223292840945	-0.538236453325	-0.085641414902	-0.710326396582	0.219067985785	2.783599452413	1.781756132854	1.837036162592	1.598731955739	2.144007011678	1.352868408129	1.577802113530	2.541734188981	0.806554763752	-0.401991746495	0.017514517859	0.377473023734	-0.570566504184	-0.238867943275	0.035047172941	-0.767658803555	-0.042961878466	0.099374623130	0.525333038419	1.709368824776	1.579681951955	2.134976553960	-0.188079711832	0.764415953151	0.597474788369	2.989971926023	3.501719558208	3.026687302358	4.848636953734	2.141932709571	1.685247247198	0.269915860322	0.836406269201	0.836688908026	0.662606858658	-0.044056191677	0.898322260045	0.767303534977	-0.269429261847	2.461339762895	1.920169512900	2.861987717231	3.464221789440	3.000102249819	3.396895850226	2.467532980252	1.793688629985	0.508484924590	0.442408610699	0.873744966273	0.255961279445	0.519642836409	0.464593174173	1.868352435292	1.554827635288	1.149347841233	4.514993305870	5.054831568123	4.115300192995	9.318223491837	4.487941395349	4.297106944493	2.221750470852	1.990689921816	2.488114996457	0.012719831686	1.170610935859	1.165412182721	-1.027557869435	2.079246597069	3.258669161425	3.936831959789	2.472047192970	4.927713972681	10.249844477850	3.601257445760	1.986102888901	3.612906962787	2.604111971325	2.209842797478	1.885835040571	1.656664919262	0.971551828200	1.985944059182	1.572221426201	0.305039516186	1.472398033645	2.032236432793	2.121512752767	1.339914042994	2.063968168972	1.942228247982	0.695929660177	2.975509337843	2.445272403433	1.588962959096	0.422501465738	0.746303679844	0.552153290347	0.250868142272	0.140532695532	0.871800192592	
1107000	-619.412766	1	678	2.001006117257	274.236405915518	1.263592010671	0.432039866889	1.469694974015	0.231351590447	-0.659002297422	0.536362862331	-0.056885037029	3.095492606919	3.835582724630	3.000722703512	4.315914363279	3.505504821061	2.597508894394	3.124654516654	1.997397231966	1.218765582009	1.958100518664	3.500451127290	2.471113959344	1.068720244673	3.067707702076	2.004830103623	1.703975135809	2.145998673822	1.980555103665	2.301576203792	2.538154497859	2.868879823617	3.267910734661	3.165044977740	4.264058908759	5.770621666165	5.239648160315	4.479579301669	2.198083951510	1.862990895203	3.866173594730	1.801965723512	1.925316024088	1.963232898916	2.185230203447	2.741593658669	3.631722327736	2.250186123000	0.908969460976	3.217658629320	2.920671943353	3.109447787883	2.097050600377	1.578130649546	3.935916389577	2.617808700111	1.503920414117	1.444191377676	1.824445126866	1.683785152297	4.371117868097	5.072509574108	3.006498598674	3.283697799241	2.615051690581	4.385974513046	3.949668555682	4.523206222198	3.479372785324	2.951332634646	1.903759379034	2.421945247598	2.236076423829	4.099513879091	3.547094673111	2.901993734930	2.844879258698	2.307944653503	2.517400700102	3.262394229630	4.822532611093	2.148388695551	2.161299661460	1.370455293966	0.713239894794	1.483435900468	1.578466175913	1.035642753049	2.661191676269	0.993076911614	0.654465986661	1.202374334690	6.115175468229	3.710470498287	5.325860475249	4.585457924537	4.708340010669	3.966481199565	2.151903939561	-0.362076709513	2.573131860078	1.004900729221	-0.034343592924	1.019561719646	-0.195868549022	0.117066687052	-1.061269200396	0.308746614289	0.473122938278	1.398726473334	3.415786954913	2.202994899228	2.398389173692	2.012796127160	2.468319357655	1.562638025714	1.586519296035	2.711712850452	1.051621905090	0.684973000696	1.020719994138	0.752345189134	-0.299694071565	-0.117180588274	0.130855249842	-0.777907044715	-0.277170898408	-0.435521408024	0.094892819866	2.267559988423	1.984116991727	1.880389581657	0.533989796183	1.467189164074	1.655743002203	3.288306392887	4.169845708200	3.911289774994	5.581650226639	2.042181958715	1.698924815070	0.863975086919	0.667644496178	-0.535209680458	0.000145832924	-0.951791483140	0.647836189391	0.485061351233	-0.078716122847	2.237401795122	2.079239868470	2.485919544695	3.006498832171	2.709869952799	3.549887304427	1.819787743480	1.850559683493	0.107150557587	0.678360985126	1.093509159604	0.409426119380	0.983929855804	0.131859560282	1.024292485497	1.182220571583	0.733736390524	4.436838990861	4.996954271851	4.383823506649	8.845755282108	4.582253336039	4.267479672214	2.096692419591	1.762821635857	2.084975825629	-0.083388914563	1.438081194878	1.485849098282	-1.373031178665	1.599298205876	3.848937590713	4.157032073675	2.796811775072	5.576872265047	10.527796704658	4.483583472838	2.461705624618	3.804761127950	3.127830348982	2.888704883447	1.505423236120	1.062797657123	0.960514371037	1.452942390054	0.908605164153	-0.201840108085	1.668276492173	2.138863396007	2.066182690853	1.412134616062	2.499567435565	2.196957353460	0.734887300798	2.931506182371	1.988663084060	1.616429214098	0.484179096890	0.904757046969	0.930775684167	0.580626261606	0.127955282195	1.219481269700	
1108000	-623.230440	1	424	1.998863973163	279.279568252798	2.013220590950	0.614835530126	1.586040707130	0.153656941330	0.025665213860	1.715199403962	0.894660044168	2.617701127011	3.982658167629	3.002360489270	3.682292965688	2.749227286014	1.933984278614	2.571609179062	1.740523139716	1.174465560564	1.981124139716	3.185046113893	1.632366245718	0.323209105096	3.343567562288	2.808597061671	2.961458975068	2.573353614595	2.032149376862	2.197436205139	2.113105805881	2.431689108529	2.775554755590	2.092446451942	3.856651527015	5.416022526719	5.639789916300	5.652465893176	3.379798795969	2.766002539679	3.818309911019	2.155490909803	1.902733405745	2.362927317178	2.609702868112	3.287422275821	3.449399070657	2.313604958560	1.351556023493	2.739337690408	2.452041906911	3.064287379678	1.800627831538	1.392145304426	4.061379797493	2.772014799492	1.764517151005	1.681331100198	1.963935194767	1.694229714526	4.311152082413	5.299496001092	2.233191298570	2.120262156252	1.576969246006	4.464449007314	4.459555957468	5.365258427512	3.414473435751	2.997036352818	3.166065266757	1.497272627230	1.001870817345	3.447541196042	3.572751879589	2.462503823323	2.316949355312	2.573354359858	2.422564586194	3.244876432394	3.987174285198	2.015011861566	1.771292504901	0.916105564452	0.118260222559	0.739557916214	0.813437787558	0.562233518198	2.130376442832	0.397932073760	0.408874950764	0.659186995504	5.539445010053	3.226687215429	4.730064913124	3.738106852361	3.693075467902	2.840655553005	2.064287204082	-0.339611255515	2.592547892864	1.036002376636	0.257506322395	1.471230377585	0.697980073594	0.771729346118	-1.016781803538	0.677515989155	0.862954619818	1.033813031170	3.525423923600	2.862463016301	2.440761178170	1.704127490656	2.580903034088	1.701871743311	1.895514825677	2.683891990002	0.425206035040	-0.558263852374	-0.202785788452	0.173832682677	-0.466952053370	-0.654869310621	-0.465330036088	-0.702798001544	-0.634791560930	-0.312825716175	0.216036409934	1.652726154835	0.798712524863	1.179819494508	-0.845133703663	0.232356014777	0.478088541862	3.295332471311	4.135177360054	3.528768652049	5.347413791402	2.151867520603	1.253314108016	0.514887127771	0.552059520925	0.194392339435	0.760046731363	-0.379116926855	0.497299570205	0.339644616563	-0.121871669627	1.786779773100	1.689500791841	2.849425364255	3.261486373845	2.919774533175	3.577912758500	1.366394443820	2.614948839322	1.409970113407	1.382347725709	1.321027104183	0.667889562551	1.305672912711	0.239084215250	0.614936593148	1.486758710642	0.829928130726	4.016368035904	5.144498762947	4.068026885106	8.098855423809	4.362499680121	4.333893342092	2.459658154760	2.115392699100	2.375616176905	0.737683925604	1.957222421511	1.663512887661	-0.413966887879	2.028185731541	3.895747002623	4.046229411588	2.489227912996	6.144836722078	10.921330858413	4.773254237514	3.305213511637	3.936402001637	3.374737323020	2.518526438077	1.680725023462	1.154311330459	0.985045068802	1.638093365131	0.794592331539	-0.719814263514	1.111858028914	2.030903358455	2.351861008668	1.737196646790	1.799417938793	1.441659647725	0.262320495792	2.161972122998	1.770631465292	0.742816848120	0.172192523832	0.535068763607	0.684193174776	0.285339814180	-0.051475843127	0.867625654067	
1109000	-595.393587	1	761	2.002820560273	244.530614274144	1.812976834658	-0.018251743678	0.845448629805	-0.417438247127	-0.194910622272	1.685537866096	0.961797540000	2.037593376820	2.898833539581	1.913642702823	2.378146151988	1.611181450120	0.767020231978	1.564435473057	0.919886564322	0.206960336717	1.245166379372	2.627445785010	0.911539848204	-0.402102845497	2.483166486809	2.573890629983	2.924283437819	2.334951685986	1.710796874608	2.315007665725	2.211410395882	2.362837758188	2.828706168456	2.759344853712	3.578669171271	5.376410719835	4.839042608698	4.625295617279	2.482043409514	2.070387819394	3.594330401666	2.328132478222	1.780927144583	1.904103801457	1.532051614796	2.055027608519	2.900086169627	2.049715385732	1.518955838391	2.192158952408	1.907217251963	1.826775923820	1.522139114730	2.156395609437	3.937617594671	2.835542241907	2.048477195938	1.504398147264	1.996193508978	1.599684787766	4.730487512612	5.604766394915	2.192152781872	2.324631178092	2.370194196259	4.829459241965	5.168047706204	5.574037858330	4.344104656210	3.883666232612	4.032705226789	2.362191078918	1.871366246735	3.131046418742	3.880411251557	3.529745333996	1.738147781882	2.350364181653	1.676047030574	3.265228079797	3.788838326091	2.763298152302	2.305738982408	1.932458662011	0.562039231136	1.057394674289	1.328794359693	1.156961204644	2.514630703235	0.389996846804	0.740789935344	1.135202519341	4.972420326076	3.005131135092	5.199780647320	4.258991147245	3.895546525458	2.773631845741	1.790037007229	0.918429410861	2.041473728755	0.507332386684	-0.024140778934	1.204188807909	0.520357238449	1.116423601573	0.188683801786	1.032652639221	0.776843716300	0.794357186781	2.763441229969	1.672915984077	1.903429652073	1.114028435285	2.140117854628	1.123699021694	0.997550851973	2.373547541491	0.774851338623	1.053659362504	0.714688131892	0.767669627817	-0.261643534434	0.141322499383	0.390908063579	-0.590816665346	-0.215150273009	-0.301464601791	-0.145022923017	2.011077618167	1.843766609016	2.647535302469	0.622866647435	1.146504658038	0.999370180239	3.581907311615	4.093960376799	3.214184675859	5.472646199887	2.231292361177	1.259868851309	1.527394883425	0.945001681889	0.315107297450	0.770755171835	0.094194181390	-0.223757884989	0.544148945875	0.577250832588	1.077576558159	0.939618501003	3.180004978287	3.368334450872	3.406971788878	3.878097538254	2.047658004684	2.193201411827	0.536935689572	1.228938325182	0.986089467824	0.174426500626	0.536146014562	0.742981181629	1.238463633476	1.797989994534	1.490907913186	3.754414145665	4.747891424307	4.323709801576	8.913485840183	4.262511456281	4.508813231496	2.630729152859	2.298425999917	2.522824030538	0.889526317495	2.411670004986	1.729360482805	0.101272641558	2.368014858668	3.796433393920	3.880538315126	1.845752612457	5.332110237781	9.993105877650	4.404939502839	3.357236905917	3.862362218261	3.627217593114	3.026691715090	1.868630806743	0.302318386498	0.991450254446	1.843557206066	1.058239258771	-0.263371659274	0.959584478492	1.603646780541	1.943756706074	1.781929367824	1.468888907998	1.162646121932	0.489180696441	2.584301277400	2.327473604213	0.925522730755	0.132616082505	0.585579511318	0.240310851644	0.292335105324	0.355254052674	0.760153730453	
1110000	-592.732098	1	425	1.998536375490	241.443745361357	1.595097834183	0.951205008082	0.769711741992	-0.064478281477	0.634683717612	1.968006603169	1.419837288919	2.374223345403	3.073254309726	2.719213791356	3.334093887370	2.320845295159	1.991811843608	2.643564318730	1.745372178103	0.797105301222	1.796731541563	2.671500328463	1.442455355513	-0.215271580553	3.390376627077	3.153803775814	2.849970599896	3.129691104287	2.285203682748	2.300951645181	2.402630920471	2.635993588180	3.091231279048	2.428917727995	4.259904237893	6.869194063038	5.020277412598	5.000086191546	2.534307277047	1.961535608285	3.388561341157	2.675507314959	2.153495996201	1.848340255803	1.715759611249	2.036762011698	2.918174556571	2.105219028368	1.667133371248	2.705254361119	3.102542515885	2.909311220950	1.671703189729	1.779035590406	3.433277850694	2.646697716222	2.341254248504	1.888144851525	2.159642951057	1.744891780765	4.523312862878	5.471966879771	2.531253304201	3.397501248134	2.531017555832	4.947757475843	4.925424698290	4.625372685875	5.188121924133	4.030793906846	2.530668865331	2.999458124265	2.611400483184	2.937844873159	4.531553423299	3.271706107638	2.429752816024	2.113215884699	2.483336538884	2.175072785532	3.505151708595	2.884861055257	3.703631037071	1.099635193480	0.818895651749	1.205125486586	1.266012046876	1.124901875668	2.805477023004	0.982451980780	1.045561910444	0.831845827105	4.851788577995	2.972290379704	4.322706665660	2.712811219029	3.824584111624	2.944921749454	0.874972916093	2.170683733605	0.927733661212	-0.466193046455	-0.571571980638	0.488259821399	-1.051015325682	0.511818836201	0.080635600147	0.451212542710	0.267525218335	0.350566563342	1.657088243492	-0.978156356874	1.231217544247	0.392570088025	1.587911162522	0.713149893406	0.686251089361	1.731602226303	0.385183366856	0.467014354695	-0.021622847371	0.526814802407	-0.074501064978	0.032879298173	-0.063001957415	0.197501770295	0.128678664629	0.050149718942	0.380505843578	1.128565877104	1.223615737948	1.486290361644	0.198121098240	0.088908155483	0.646946184996	2.553195365786	3.088102111024	2.622859799652	5.408229586497	2.002173747905	1.038880225672	1.327410191320	0.468910637622	-0.944738314327	-0.758571761609	0.263606414949	-0.239581623345	-0.328650257396	-0.421349954666	0.897467881701	0.390044251663	3.063893211173	3.495569437508	3.343424858565	4.238874274576	3.392472531779	1.777072675721	-0.288860971549	1.017331826544	0.634381089405	-0.563082026114	0.442132190569	0.271335247076	1.166811455925	1.563696268083	1.461638840754	4.016429488827	5.455736204945	4.958309369221	9.415979433041	4.208975689242	4.556071300522	2.109905342522	2.233855232973	2.595835850811	1.136453203805	2.474683277998	1.451960140034	0.503901690228	2.803313652957	4.051200995616	4.573993208662	2.945605787865	5.434151131080	10.183368369087	4.317284392185	3.164349681625	3.090902652966	3.128261000812	2.596767545353	2.305091836828	0.197433772760	0.940252712909	2.238877514476	1.950537550268	0.739993572119	1.878411526402	2.001714942442	1.988904814261	1.575331850838	2.543584777421	2.457030161761	1.405411669343	3.311701471689	2.965687244927	1.268808424675	0.798964451135	0.958485915978	0.746596117075	0.653937569286	0.743842819657	1.171451114025
[truncated: 2,843,399 more chars]
