# Supplementary material for: Investigating environmental effects on phonology using diachronic models
Source: Evol Hum Sci. 2024 Jan 3;6:e8. doi: 10.1017/ehs.2023.33 (PMC10955398; doi:10.1017/ehs.2023.33)
Supplement: Hartmann et al. supplementary material 4 — Hartmann et al. supplementary material [file S2513843X23000336sup004.zip › TonesClimateGeoPhylo_Public-1.0/results/BayesTraitsOutput/AncestralStateReconstruction/Anc_Tones_SIM2_continuous_est.Schedule.txt]

Rate	44.44
Est Data	55.56
Rate Tried	% Accepted	Est Data Tried	% Accepted	Alpha Trait 1 - Dev	Alpha Trait 1 - Tried	Alpha Trait 1 - Accepted	Data - Dev	Data - Tried	Data - Accepted	Sample Ave Acceptance	Total Ave Acceptance
399	0.817043	601	0.316140	5.785315	0	0.000000	0.568804	601	0.316140	0.516000	0.531193
409	0.823961	591	0.302876	5.785315	0	0.000000	0.568804	591	0.302876	0.516000	0.531178
453	0.830022	547	0.308958	5.785315	0	0.000000	0.568804	547	0.308958	0.545000	0.531192
421	0.771971	579	0.322971	5.785315	0	0.000000	0.568804	579	0.322971	0.512000	0.531173
449	0.790646	551	0.288566	5.785315	0	0.000000	0.568804	551	0.288566	0.514000	0.531156
431	0.807425	569	0.335677	5.785315	0	0.000000	0.568804	569	0.335677	0.539000	0.531163
447	0.825503	553	0.323689	5.785315	0	0.000000	0.568804	553	0.323689	0.548000	0.531180
434	0.799539	566	0.335689	5.785315	0	0.000000	0.568804	566	0.335689	0.537000	0.531186
473	0.807611	527	0.280835	5.785315	0	0.000000	0.568804	527	0.280835	0.530000	0.531185
441	0.814059	559	0.320215	5.785315	0	0.000000	0.568804	559	0.320215	0.538000	0.531192
424	0.787736	576	0.263889	5.785315	0	0.000000	0.568804	576	0.263889	0.486000	0.531147
455	0.784615	545	0.275229	5.785315	0	0.000000	0.568804	545	0.275229	0.507000	0.531123
446	0.809417	554	0.308664	5.785315	0	0.000000	0.568804	554	0.308664	0.532000	0.531124
416	0.807692	584	0.255137	5.785315	0	0.000000	0.568804	584	0.255137	0.485000	0.531078
447	0.782998	553	0.260398	5.785315	0	0.000000	0.568804	553	0.260398	0.494000	0.531042
456	0.820175	544	0.283088	5.785315	0	0.000000	0.568804	544	0.283088	0.528000	0.531039
425	0.783529	575	0.290435	5.785315	0	0.000000	0.568804	575	0.290435	0.500000	0.531008
449	0.819599	551	0.295826	5.785315	0	0.000000	0.568804	551	0.295826	0.531000	0.531008
445	0.788764	555	0.252252	5.785315	0	0.000000	0.568804	555	0.252252	0.491000	0.530969
452	0.811947	548	0.321168	5.785315	0	0.000000	0.568804	548	0.321168	0.543000	0.530981
468	0.814103	532	0.323308	5.785315	0	0.000000	0.568804	532	0.323308	0.553000	0.531002
459	0.812636	541	0.310536	5.785315	0	0.000000	0.568804	541	0.310536	0.541000	0.531012
448	0.808036	552	0.289855	5.785315	0	0.000000	0.568804	552	0.289855	0.522000	0.531003
445	0.811236	555	0.306306	5.785315	0	0.000000	0.568804	555	0.306306	0.531000	0.531003
470	0.782979	530	0.347170	5.785315	0	0.000000	0.568804	530	0.347170	0.552000	0.531024
449	0.790646	551	0.288566	5.785315	0	0.000000	0.568804	551	0.288566	0.514000	0.531007
457	0.805252	543	0.303867	5.785315	0	0.000000	0.568804	543	0.303867	0.533000	0.531009
456	0.787281	544	0.299632	5.785315	0	0.000000	0.568804	544	0.299632	0.522000	0.531000
438	0.794521	562	0.263345	5.785315	0	0.000000	0.568804	562	0.263345	0.496000	0.530966
438	0.769406	562	0.311388	5.785315	0	0.000000	0.568804	562	0.311388	0.512000	0.530948
440	0.800000	560	0.316071	5.785315	0	0.000000	0.568804	560	0.316071	0.529000	0.530946
457	0.822757	543	0.281768	5.785315	0	0.000000	0.568804	543	0.281768	0.529000	0.530944
455	0.808791	545	0.291743	5.785315	0	0.000000	0.568804	545	0.291743	0.527000	0.530940
452	0.807522	548	0.310219	5.785315	0	0.000000	0.568804	548	0.310219	0.535000	0.530944
437	0.803204	563	0.298401	5.785315	0	0.000000	0.568804	563	0.298401	0.519000	0.530933
454	0.759912	546	0.318681	5.785315	0	0.000000	0.568804	546	0.318681	0.519000	0.530921
431	0.754060	569	0.300527	5.785315	0	0.000000	0.568804	569	0.300527	0.496000	0.530888
438	0.785388	562	0.302491	5.785315	0	0.000000	0.568804	562	0.302491	0.514000	0.530871
437	0.766590	563	0.257549	5.785315	0	0.000000	0.568804	563	0.257549	0.480000	0.530822
484	0.816116	516	0.304264	5.785315	0	0.000000	0.568804	516	0.304264	0.552000	0.530843
449	0.835189	551	0.343013	5.785315	0	0.000000	0.568804	551	0.343013	0.564000	0.530875
466	0.796137	534	0.252809	5.785315	0	0.000000	0.568804	534	0.252809	0.506000	0.530851
420	0.809524	580	0.258621	5.785315	0	0.000000	0.568804	580	0.258621	0.490000	0.530812
419	0.775656	581	0.268503	5.785315	0	0.000000	0.568804	581	0.268503	0.481000	0.530764
422	0.781991	578	0.299308	5.785315	0	0.000000	0.568804	578	0.299308	0.503000	0.530737
440	0.813636	560	0.308929	5.785315	0	0.000000	0.568804	560	0.308929	0.531000	0.530738
444	0.826577	556	0.289568	5.785315	0	0.000000	0.568804	556	0.289568	0.528000	0.530735
411	0.790754	589	0.283531	5.785315	0	0.000000	0.568804	589	0.283531	0.492000	0.530698
447	0.791946	553	0.311031	5.785315	0	0.000000	0.568804	553	0.311031	0.526000	0.530693
425	0.828235	575	0.293913	5.785315	0	0.000000	0.568804	575	0.293913	0.521000	0.530684
432	0.819444	568	0.267606	5.785315	0	0.000000	0.568804	568	0.267606	0.506000	0.530661
439	0.774487	561	0.260250	5.785315	0	0.000000	0.568804	561	0.260250	0.486000	0.530618
450	0.791111	550	0.287273	5.785315	0	0.000000	0.568804	550	0.287273	0.514000	0.530603
430	0.793023	570	0.322807	5.785315	0	0.000000	0.568804	570	0.322807	0.525000	0.530597
469	0.767591	531	0.318267	5.785315	0	0.000000	0.568804	531	0.318267	0.529000	0.530596
439	0.785877	561	0.276292	5.785315	0	0.000000	0.568804	561	0.276292	0.500000	0.530567
447	0.805369	553	0.314647	5.785315	0	0.000000	0.568804	553	0.314647	0.534000	0.530570
454	0.773128	546	0.267399	5.785315	0	0.000000	0.568804	546	0.267399	0.497000	0.530538
425	0.767059	575	0.264348	5.785315	0	0.000000	0.568804	575	0.264348	0.478000	0.530489
459	0.790850	541	0.288355	5.785315	0	0.000000	0.568804	541	0.288355	0.519000	0.530478
444	0.792793	556	0.273381	5.785315	0	0.000000	0.568804	556	0.273381	0.504000	0.530453
434	0.792627	566	0.266784	5.785315	0	0.000000	0.568804	566	0.266784	0.495000	0.530419
484	0.789256	516	0.333333	5.785315	0	0.000000	0.568804	516	0.333333	0.554000	0.530442
482	0.798755	518	0.333977	5.785315	0	0.000000	0.568804	518	0.333977	0.558000	0.530468
435	0.795402	565	0.325664	5.785315	0	0.000000	0.568804	565	0.325664	0.530000	0.530467
452	0.796460	548	0.293796	5.785315	0	0.000000	0.568804	548	0.293796	0.521000	0.530458
458	0.799127	542	0.293358	5.785315	0	0.000000	0.568804	542	0.293358	0.525000	0.530453
441	0.766440	559	0.309481	5.785315	0	0.000000	0.568804	559	0.309481	0.511000	0.530435
457	0.800875	543	0.268877	5.785315	0	0.000000	0.568804	543	0.268877	0.512000	0.530418
436	0.784404	564	0.287234	5.785315	0	0.000000	0.568804	564	0.287234	0.504000	0.530393
427	0.817330	573	0.293194	5.785315	0	0.000000	0.568804	573	0.293194	0.517000	0.530380
441	0.773243	559	0.302326	5.785315	0	0.000000	0.568804	559	0.302326	0.510000	0.530361
421	0.786223	579	0.302245	5.785315	0	0.000000	0.568804	579	0.302245	0.506000	0.530339
417	0.800959	583	0.303602	5.785315	0	0.000000	0.568804	583	0.303602	0.511000	0.530321
431	0.821346	569	0.333919	5.785315	0	0.000000	0.568804	569	0.333919	0.544000	0.530333
418	0.765550	582	0.323024	5.785315	0	0.000000	0.568804	582	0.323024	0.508000	0.530313
429	0.801865	571	0.299475	5.785315	0	0.000000	0.568804	571	0.299475	0.515000	0.530298
454	0.823789	546	0.304029	5.785315	0	0.000000	0.568804	546	0.304029	0.540000	0.530307
409	0.816626	591	0.296108	5.785315	0	0.000000	0.568804	591	0.296108	0.509000	0.530288
434	0.758065	566	0.287986	5.785315	0	0.000000	0.568804	566	0.287986	0.492000	0.530252
424	0.808962	576	0.276042	5.785315	0	0.000000	0.568804	576	0.276042	0.502000	0.530226
462	0.781385	538	0.282528	5.785315	0	0.000000	0.568804	538	0.282528	0.513000	0.530210
457	0.805252	543	0.281768	5.785315	0	0.000000	0.568804	543	0.281768	0.521000	0.530202
458	0.831878	542	0.304428	5.785315	0	0.000000	0.568804	542	0.304428	0.546000	0.530216
440	0.795455	560	0.337500	5.785315	0	0.000000	0.568804	560	0.337500	0.539000	0.530224
452	0.796460	548	0.293796	5.785315	0	0.000000	0.568804	548	0.293796	0.521000	0.530216
425	0.807059	575	0.313043	5.785315	0	0.000000	0.568804	575	0.313043	0.523000	0.530209
460	0.765217	540	0.301852	5.785315	0	0.000000	0.568804	540	0.301852	0.515000	0.530195
434	0.785714	566	0.284452	5.785315	0	0.000000	0.568804	566	0.284452	0.502000	0.530169
464	0.814655	536	0.298507	5.785315	0	0.000000	0.568804	536	0.298507	0.538000	0.530177
460	0.804348	540	0.275926	5.785315	0	0.000000	0.568804	540	0.275926	0.519000	0.530166
451	0.796009	549	0.273224	5.785315	0	0.000000	0.568804	549	0.273224	0.509000	0.530147
426	0.760563	574	0.290941	5.785315	0	0.000000	0.568804	574	0.290941	0.491000	0.530111
433	0.780600	567	0.261023	5.785315	0	0.000000	0.568804	567	0.261023	0.486000	0.530071
440	0.747727	560	0.239286	5.785315	0	0.000000	0.568804	560	0.239286	0.463000	0.530010
441	0.775510	559	0.268336	5.785315	0	0.000000	0.568804	559	0.268336	0.492000	0.529975
434	0.764977	566	0.250883	5.785315	0	0.000000	0.568804	566	0.250883	0.474000	0.529924
447	0.780761	553	0.273056	5.785315	0	0.000000	0.568804	553	0.273056	0.500000	0.529897
445	0.784270	555	0.313514	5.785315	0	0.000000	0.568804	555	0.313514	0.523000	0.529890
406	0.807882	594	0.304714	5.785315	0	0.000000	0.568804	594	0.304714	0.509000	0.529871
444	0.790541	556	0.314748	5.785315	0	0.000000	0.568804	556	0.314748	0.526000	0.529868
448	0.774554	552	0.295290	5.785315	0	0.000000	0.568804	552	0.295290	0.510000	0.529850
428	0.771028	572	0.328671	5.785315	0	0.000000	0.568804	572	0.328671	0.518000	0.529839
425	0.795294	575	0.307826	5.785315	0	0.000000	0.568804	575	0.307826	0.515000	0.529826
429	0.804196	571	0.325744	5.785315	0	0.000000	0.568804	571	0.325744	0.531000	0.529827
448	0.799107	552	0.309783	5.785315	0	0.000000	0.568804	552	0.309783	0.529000	0.529826
448	0.816964	552	0.297101	5.785315	0	0.000000	0.568804	552	0.297101	0.530000	0.529826
453	0.818985	547	0.316271	5.785315	0	0.000000	0.568804	547	0.316271	0.544000	0.529839
460	0.760870	540	0.298148	5.785315	0	0.000000	0.568804	540	0.298148	0.511000	0.529822
451	0.793792	549	0.278689	5.785315	0	0.000000	0.568804	549	0.278689	0.511000	0.529805
451	0.831486	549	0.285974	5.785315	0	0.000000	0.568804	549	0.285974	0.532000	0.529807
456	0.787281	544	0.306985	5.785315	0	0.000000	0.568804	544	0.306985	0.526000	0.529803
426	0.807512	574	0.315331	5.785315	0	0.000000	0.568804	574	0.315331	0.525000	0.529799
439	0.790433	561	0.347594	5.785315	0	0.000000	0.568804	561	0.347594	0.542000	0.529810
451	0.838137	549	0.351548	5.785315	0	0.000000	0.568804	549	0.351548	0.571000	0.529847
421	0.776722	579	0.321244	5.785315	0	0.000000	0.568804	579	0.321244	0.513000	0.529832
431	0.814385	569	0.349736	5.785315	0	0.000000	0.568804	569	0.349736	0.550000	0.529850
438	0.835616	562	0.302491	5.785315	0	0.000000	0.568804	562	0.302491	0.536000	0.529856
438	0.824201	562	0.298932	5.785315	0	0.000000	0.568804	562	0.298932	0.529000	0.529855
477	0.815514	523	0.305927	5.785315	0	0.000000	0.568804	523	0.305927	0.549000	0.529872
445	0.775281	555	0.288288	5.785315	0	0.000000	0.568804	555	0.288288	0.505000	0.529850
440	0.770455	560	0.285714	5.785315	0	0.000000	0.568804	560	0.285714	0.499000	0.529822
438	0.771689	562	0.327402	5.785315	0	0.000000	0.568804	562	0.327402	0.522000	0.529815
436	0.766055	564	0.310284	5.785315	0	0.000000	0.568804	564	0.310284	0.509000	0.529797
451	0.798226	549	0.302368	5.785315	0	0.000000	0.568804	549	0.302368	0.526000	0.529793
441	0.795918	559	0.318426	5.785315	0	0.000000	0.568804	559	0.318426	0.529000	0.529793
427	0.791569	573	0.270506	5.785315	0	0.000000	0.568804	573	0.270506	0.493000	0.529760
450	0.782222	550	0.314545	5.785315	0	0.000000	0.568804	550	0.314545	0.525000	0.529756
442	0.757919	558	0.302867	5.785315	0	0.000000	0.568804	558	0.302867	0.504000	0.529733
458	0.770742	542	0.333948	5.785315	0	0.000000	0.568804	542	0.333948	0.534000	0.529737
444	0.804054	556	0.302158	5.785315	0	0.000000	0.568804	556	0.302158	0.525000	0.529733
462	0.809524	538	0.275093	5.785315	0	0.000000	0.568804	538	0.275093	0.522000	0.529726
464	0.788793	536	0.350746	5.785315	0	0.000000	0.568804	536	0.350746	0.554000	0.529747
458	0.810044	542	0.322878	5.785315	0	0.000000	0.568804	542	0.322878	0.546000	0.529761
446	0.809417	554	0.323105	5.785315	0	0.000000	0.568804	554	0.323105	0.540000	0.529770
448	0.787946	552	0.271739	5.785315	0	0.000000	0.568804	552	0.271739	0.503000	0.529747
428	0.808411	572	0.293706	5.785315	0	0.000000	0.568804	572	0.293706	0.514000	0.529733
419	0.811456	581	0.280551	5.785315	0	0.000000	0.568804	581	0.280551	0.503000	0.529710
459	0.823529	541	0.286506	5.785315	0	0.000000	0.568804	541	0.286506	0.533000	0.529712
437	0.750572	563	0.268206	5.785315	0	0.000000	0.568804	563	0.268206	0.479000	0.529668
423	0.780142	577	0.273830	5.785315	0	0.000000	0.568804	577	0.273830	0.488000	0.529631
439	0.756264	561	0.263815	5.785315	0	0.000000	0.568804	561	0.263815	0.480000	0.529588
450	0.797778	550	0.303636	5.785315	0	0.000000	0.568804	550	0.303636	0.526000	0.529585
440	0.815909	560	0.271429	5.785315	0	0.000000	0.568804	560	0.271429	0.511000	0.529569
421	0.774347	579	0.300518	5.785315	0	0.000000	0.568804	579	0.300518	0.500000	0.529543
447	0.798658	553	0.273056	5.785315	0	0.000000	0.568804	553	0.273056	0.508000	0.529524
437	0.780320	563	0.293073	5.785315	0	0.000000	0.568804	563	0.293073	0.506000	0.529503
453	0.812362	547	0.318099	5.785315	0	0.000000	0.568804	547	0.318099	0.542000	0.529514
424	0.806604	576	0.357639	5.785315	0	0.000000	0.568804	576	0.357639	0.548000	0.529530
447	0.807606	553	0.287523	5.785315	0	0.000000	0.568804	553	0.287523	0.520000	0.529522
456	0.782895	544	0.306985	5.785315	0	0.000000	0.568804	544	0.306985	0.524000	0.529517
458	0.823144	542	0.302583	5.785315	0	0.000000	0.568804	542	0.302583	0.541000	0.529527
439	0.785877	561	0.285205	5.785315	0	0.000000	0.568804	561	0.285205	0.505000	0.529506
459	0.751634	541	0.284658	5.785315	0	0.000000	0.568804	541	0.284658	0.499000	0.529480
441	0.780045	559	0.275492	5.785315	0	0.000000	0.568804	559	0.275492	0.498000	0.529452
438	0.787671	562	0.275801	5.785315	0	0.000000	0.568804	562	0.275801	0.500000	0.529427
444	0.801802	556	0.302158	5.785315	0	0.000000	0.568804	556	0.302158	0.524000	0.529422
437	0.810069	563	0.325044	5.785315	0	0.000000	0.568804	563	0.325044	0.537000	0.529429
452	0.783186	548	0.295620	5.785315	0	0.000000	0.568804	548	0.295620	0.516000	0.529417
444	0.765766	556	0.307554	5.785315	0	0.000000	0.568804	556	0.307554	0.511000	0.529401
452	0.776549	548	0.306569	5.785315	0	0.000000	0.568804	548	0.306569	0.519000	0.529392
443	0.781038	557	0.249551	5.785315	0	0.000000	0.568804	557	0.249551	0.485000	0.529354
478	0.794979	522	0.296935	5.785315	0	0.000000	0.568804	522	0.296935	0.535000	0.529359
434	0.792627	566	0.300353	5.785315	0	0.000000	0.568804	566	0.300353	0.514000	0.529346
463	0.766739	537	0.284916	5.785315	0	0.000000	0.568804	537	0.284916	0.508000	0.529327
460	0.806522	540	0.270370	5.785315	0	0.000000	0.568804	540	0.270370	0.517000	0.529317
442	0.773756	558	0.286738	5.785315	0	0.000000	0.568804	558	0.286738	0.502000	0.529293
442	0.771493	558	0.295699	5.785315	0	0.000000	0.568804	558	0.295699	0.506000	0.529274
462	0.811688	538	0.317844	5.785315	0	0.000000	0.568804	538	0.317844	0.546000	0.529288
476	0.794118	524	0.288168	5.785315	0	0.000000	0.568804	524	0.288168	0.529000	0.529288
472	0.832627	528	0.272727	5.785315	0	0.000000	0.568804	528	0.272727	0.537000	0.529294
459	0.810458	541	0.304991	5.785315	0	0.000000	0.568804	541	0.304991	0.537000	0.529301
477	0.790356	523	0.290631	5.785315	0	0.000000	0.568804	523	0.290631	0.529000	0.529300
432	0.798611	568	0.306338	5.785315	0	0.000000	0.568804	568	0.306338	0.519000	0.529292
452	0.818584	548	0.251825	5.785315	0	0.000000	0.568804	548	0.251825	0.508000	0.529274
441	0.780045	559	0.284436	5.785315	0	0.000000	0.568804	559	0.284436	0.503000	0.529251
439	0.829157	561	0.301248	5.785315	0	0.000000	0.568804	561	0.301248	0.533000	0.529254
417	0.817746	583	0.248714	5.785315	0	0.000000	0.568804	583	0.248714	0.486000	0.529218
454	0.817181	546	0.287546	5.785315	0	0.000000	0.568804	546	0.287546	0.528000	0.529217
449	0.797327	551	0.323049	5.785315	0	0.000000	0.568804	551	0.323049	0.536000	0.529222
453	0.799117	547	0.283364	5.785315	0	0.000000	0.568804	547	0.283364	0.517000	0.529212
463	0.766739	537	0.256983	5.785315	0	0.000000	0.568804	537	0.256983	0.493000	0.529181
415	0.812048	585	0.302564	5.785315	0	0.000000	0.568804	585	0.302564	0.514000	0.529169
430	0.776744	570	0.278947	5.785315	0	0.000000	0.568804	570	0.278947	0.493000	0.529138
414	0.814010	586	0.308874	5.785315	0	0.000000	0.568804	586	0.308874	0.518000	0.529129
449	0.806236	551	0.283122	5.785315	0	0.000000	0.568804	551	0.283122	0.518000	0.529119
431	0.809745	569	0.284710	5.785315	0	0.000000	0.568804	569	0.284710	0.511000	0.529104
446	0.800448	554	0.305054	5.785315	0	0.000000	0.568804	554	0.305054	0.526000	0.529101
428	0.796729	572	0.248252	5.785315	0	0.000000	0.568804	572	0.248252	0.483000	0.529063
464	0.829741	536	0.289179	5.785315	0	0.000000	0.568804	536	0.289179	0.540000	0.529072
467	0.817987	533	0.324578	5.785315	0	0.000000	0.568804	533	0.324578	0.555000	0.529094
442	0.821267	558	0.310036	5.785315	0	0.000000	0.568804	558	0.310036	0.536000	0.529099
470	0.797872	530	0.311321	5.785315	0	0.000000	0.568804	530	0.311321	0.540000	0.529109
459	0.834423	541	0.253235	5.785315	0	0.000000	0.568804	541	0.253235	0.520000	0.529101
467	0.802998	533	0.275797	5.785315	0	0.000000	0.568804	533	0.275797	0.522000	0.529095
444	0.797297	556	0.300360	5.785315	0	0.000000	0.568804	556	0.300360	0.521000	0.529088
437	0.791762	563	0.277087	5.785315	0	0.000000	0.568804	563	0.277087	0.502000	0.529066
481	0.765073	519	0.265896	5.785315	0	0.000000	0.568804	519	0.265896	0.506000	0.529046
427	0.742389	573	0.294939	5.785315	0	0.000000	0.568804	573	0.294939	0.486000	0.529010
435	0.774713	565	0.253097	5.785315	0	0.000000	0.568804	565	0.253097	0.480000	0.528970
425	0.790588	575	0.292174	5.785315	0	0.000000	0.568804	575	0.292174	0.504000	0.528949
446	0.784753	554	0.285199	5.785315	0	0.000000	0.568804	554	0.285199	0.508000	0.528931
443	0.776524	557	0.244165	5.785315	0	0.000000	0.568804	557	0.244165	0.480000	0.528891
449	0.763920	551	0.286751	5.785315	0	0.000000	0.568804	551	0.286751	0.501000	0.528868
426	0.755869	574	0.308362	5.785315	0	0.000000	0.568804	574	0.308362	0.499000	0.528843
451	0.798226	549	0.275046	5.785315	0	0.000000	0.568804	549	0.275046	0.511000	0.528828
440	0.790909	560	0.303571	5.785315	0	0.000000	0.568804	560	0.303571	0.518000	0.528819
443	0.792325	557	0.281867	5.785315	0	0.000000	0.568804	557	0.281867	0.508000	0.528802
451	0.820399	549	0.249545	5.785315	0	0.000000	0.568804	549	0.249545	0.507000	0.528784
431	0.777262	569	0.288225	5.785315	0	0.000000	0.568804	569	0.288225	0.499000	0.528759
455	0.767033	545	0.361468	5.785315	0	0.000000	0.568804	545	0.361468	0.546000	0.528773
416	0.800481	584	0.265411	5.785315	0	0.000000	0.568804	584	0.265411	0.488000	0.528740
446	0.807175	554	0.341155	5.785315	0	0.000000	0.568804	554	0.341155	0.549000	0.528756
461	0.796095	539	0.265306	5.785315	0	0.000000	0.568804	539	0.265306	0.510000	0.528741
458	0.831878	542	0.332103	5.785315	0	0.000000	0.568804	542	0.332103	0.561000	0.528767
471	0.789809	529	0.291115	5.785315	0	0.000000	0.568804	529	0.291115	0.526000	0.528765
451	0.769401	549	0.322404	5.785315	0	0.000000	0.568804	549	0.322404	0.524000	0.528761
437	0.798627	563	0.319716	5.785315	0	0.000000	0.568804	563	0.319716	0.529000	0.528761
460	0.810870	540	0.290741	5.785315	0	0.000000	0.568804	540	0.290741	0.530000	0.528762
463	0.796976	537	0.277467	5.785315	0	0.000000	0.568804	537	0.277467	0.518000	0.528754
445	0.791011	555	0.320721	5.785315	0	0.000000	0.568804	555	0.320721	0.530000	0.528755
430	0.802326	570	0.343860	5.785315	0	0.000000	0.568804	570	0.343860	0.541000	0.528765
447	0.814318	553	0.303797	5.785315	0	0.000000	0.568804	553	0.303797	0.532000	0.528767
432	0.800926	568	0.323944	5.785315	0	0.000000	0.568804	568	0.323944	0.530000	0.528768
457	0.814004	543	0.349908	5.785315	0	0.000000	0.568804	543	0.349908	0.562000	0.528795
461	0.787419	539	0.341373	5.785315	0	0.000000	0.568804	539	0.341373	0.547000	0.528810
443	0.799097	557	0.274686	5.785315	0	0.000000	0.568804	557	0.274686	0.507000	0.528793
416	0.776442	584	0.284247	5.785315	0	0.000000	0.568804	584	0.284247	0.489000	0.528760
426	0.823944	574	0.351916	5.785315	0	0.000000	0.568804	574	0.351916	0.553000	0.528780
440	0.759091	560	0.278571	5.785315	0	0.000000	0.568804	560	0.278571	0.490000	0.528748
452	0.780973	548	0.297445	5.785315	0	0.000000	0.568804	548	0.297445	0.516000	0.528738
434	0.774194	566	0.295053	5.785315	0	0.000000	0.568804	566	0.295053	0.503000	0.528717
444	0.774775	556	0.262590	5.785315	0	0.000000	0.568804	556	0.262590	0.490000	0.528686
461	0.806941	539	0.261596	5.785315	0	0.000000	0.568804	539	0.261596	0.513000	0.528673
429	0.811189	571	0.271454	5.785315	0	0.000000	0.568804	571	0.271454	0.503000	0.528652
445	0.761798	555	0.228829	5.785315	0	0.000000	0.568804	555	0.228829	0.466000	0.528602
439	0.801822	561	0.311943	5.785315	0	0.000000	0.568804	561	0.311943	0.527000	0.528600
440	0.820455	560	0.298214	5.785315	0	0.000000	0.568804	560	0.298214	0.528000	0.528600
431	0.802784	569	0.330404	5.785315	0	0.000000	0.568804	569	0.330404	0.534000	0.528604
455	0.813187	545	0.321101	5.785315	0	0.000000	0.568804	545	0.321101	0.545000	0.528617
448	0.787946	552	0.307971	5.785315	0	0.000000	0.568804	552	0.307971	0.523000	0.528613
434	0.801843	566	0.289753	5.785315	0	0.000000	0.568804	566	0.289753	0.512000	0.528599
430	0.806977	570	0.305263	5.785315	0	0.000000	0.568804	570	0.305263	0.521000	0.528593
455	0.775824	545	0.341284	5.785315	0	0.000000	0.568804	545	0.341284	0.539000	0.528602
437	0.778032	563	0.289520	5.785315	0	0.000000	0.568804	563	0.289520	0.503000	0.528581
432	0.775463	568	0.274648	5.785315	0	0.000000	0.568804	568	0.274648	0.491000	0.528551
441	0.739229	559	0.288014	5.785315	0	0.000000	0.568804	559	0.288014	0.487000	0.528518
437	0.780320	563	0.298401	5.785315	0	0.000000	0.568804	563	0.298401	0.509000	0.528502
446	0.771300	554	0.277978	5.785315	0	0.000000	0.568804	554	0.277978	0.498000	0.528478
456	0.793860	544	0.299632	5.785315	0	0.000000	0.568804	544	0.299632	0.525000	0.528475
471	0.796178	529	0.262760	5.785315	0	0.000000	0.568804	529	0.262760	0.514000	0.528463
449	0.779510	551	0.259528	5.785315	0	0.000000	0.568804	551	0.259528	0.493000	0.528435
451	0.776053	549	0.313297	5.785315	0	0.000000	0.568804	549	0.313297	0.522000	0.528430
455	0.797802	545	0.304587	5.785315	0	0.000000	0.568804	545	0.304587	0.529000	0.528430
445	0.838202	555	0.304505	5.785315	0	0.000000	0.568804	555	0.304505	0.542000	0.528441
439	0.804100	561	0.306595	5.785315	0	0.000000	0.568804	561	0.306595	0.525000	0.528438
456	0.828947	544	0.292279	5.785315	0	0.000000	0.568804	544	0.292279	0.537000	0.528445
447	0.812081	553	0.289331	5.785315	0	0.000000	0.568804	553	0.289331	0.523000	0.528441
410	0.795122	590	0.338983	5.785315	0	0.000000	0.568804	590	0.338983	0.526000	0.528439
433	0.803695	567	0.331570	5.785315	0	0.000000	0.568804	567	0.331570	0.536000	0.528445
470	0.800000	530	0.269811	5.785315	0	0.000000	0.568804	530	0.269811	0.519000	0.528437
455	0.835165	545	0.308257	5.785315	0	0.000000	0.568804	545	0.308257	0.548000	0.528453
454	0.814978	546	0.340659	5.785315	0	0.000000	0.568804	546	0.340659	0.556000	0.528475
459	0.808279	541	0.282810	5.785315	0	0.000000	0.568804	541	0.282810	0.524000	0.528471
449	0.795100	551	0.295826	5.785315	0	0.000000	0.568804	551	0.295826	0.520000	0.528464
450	0.766667	550	0.263636	5.785315	0	0.000000	0.568804	550	0.263636	0.490000	0.528434
459	0.819172	541	0.293900	5.785315	0	0.000000	0.568804	541	0.293900	0.535000	0.528439
471	0.817410	529	0.298677	5.785315	0	0.000000	0.568804	529	0.298677	0.543000	0.528451
478	0.805439	522	0.277778	5.785315	0	0.000000	0.568804	522	0.277778	0.530000	0.528452
433	0.787529	567	0.266314	5.785315	0	0.000000	0.568804	567	0.266314	0.492000	0.528423
442	0.846154	558	0.313620	5.785315	0	0.000000	0.568804	558	0.313620	0.549000	0.528439
489	0.775051	511	0.309198	5.785315	0	0.000000	0.568804	511	0.309198	0.537000	0.528446
453	0.788079	547	0.285192	5.785315	0	0.000000	0.568804	547	0.285192	0.513000	0.528434
446	0.784753	554	0.312274	5.785315	0	0.000000	0.568804	554	0.312274	0.523000	0.528430
449	0.806236	551	0.294011	5.785315	0	0.000000	0.568804	551	0.294011	0.524000	0.528426
445	0.797753	555	0.277477	5.785315	0	0.000000	0.568804	555	0.277477	0.509000	0.528411
454	0.792952	546	0.298535	5.785315	0	0.000000	0.568804	546	0.298535	0.523000	0.528407
440	0.750000	560	0.282143	5.785315	0	0.000000	0.568804	560	0.282143	0.488000	0.528375
422	0.796209	578	0.283737	5.785315	0	0.000000	0.568804	578	0.283737	0.500000	0.528353
423	0.794326	577	0.299827	5.785315	0	0.000000	0.568804	577	0.299827	0.509000	0.528338
420	0.838095	580	0.312069	5.785315	0	0.000000	0.568804	580	0.312069	0.533000	0.528342
425	0.828235	575	0.309565	5.785315	0	0.000000	0.568804	575	0.309565	0.530000	0.528343
455	0.808791	545	0.321101	5.785315	0	0.000000	0.568804	545	0.321101	0.543000	0.528354
462	0.816017	538	0.293680	5.785315	0	0.000000	0.568804	538	0.293680	0.535000	0.528359
453	0.770419	547	0.316271	5.785315	0	0.000000	0.568804	547	0.316271	0.522000	0.528354
465	0.791398	535	0.282243	5.785315	0	0.000000	0.568804	535	0.282243	0.519000	0.528347
462	0.781385	538	0.297398	5.785315	0	0.000000	0.568804	538	0.297398	0.521000	0.528341
460	0.841304	540	0.346296	5.785315	0	0.000000	0.568804	540	0.346296	0.574000	0.528377
451	0.807095	549	0.284153	5.785315	0	0.000000	0.568804	549	0.284153	0.520000	0.528370
457	0.776805	543	0.259669	5.785315	0	0.000000	0.568804	543	0.259669	0.496000	0.528345
436	0.809633	564	0.306738	5.785315	0	0.000000	0.568804	564	0.306738	0.526000	0.528344
434	0.804147	566	0.325088	5.785315	0	0.000000	0.568804	566	0.325088	0.533000	0.528347
464	0.797414	536	0.313433	5.785315	0	0.000000	0.568804	536	0.313433	0.538000	0.528355
481	0.765073	519	0.256262	5.785315	0	0.000000	0.568804	519	0.256262	0.501000	0.528333
448	0.785714	552	0.295290	5.785315	0	0.000000	0.568804	552	0.295290	0.515000	0.528323
431	0.807425	569	0.330404	5.785315	0	0.000000	0.568804	569	0.330404	0.536000	0.528329
446	0.766816	554	0.296029	5.785315	0	0.000000	0.568804	554	0.296029	0.506000	0.528312
453	0.796909	547	0.351005	5.785315	0	0.000000	0.568804	547	0.351005	0.553000	0.528331
451	0.811530	549	0.326047	5.785315	0	0.000000	0.568804	549	0.326047	0.545000	0.528344
412	0.827670	588	0.282313	5.785315	0	0.000000	0.568804	588	0.282313	0.507000	0.528327
437	0.775744	563	0.280639	5.785315	0	0.000000	0.568804	563	0.280639	0.497000	0.528303
442	0.805430	558	0.258065	5.785315	0	0.000000	0.568804	558	0.258065	0.500000	0.528281
451	0.796009	549	0.287796	5.785315	0	0.000000	0.568804	549	0.287796	0.517000	0.528273
448	0.787946	552	0.219203	5.785315	0	0.000000	0.568804	552	0.219203	0.474000	0.528231
444	0.815315	556	0.273381	5.785315	0	0.000000	0.568804	556	0.273381	0.514000	0.528220
456	0.791667	544	0.284926	5.785315	0	0.000000	0.568804	544	0.284926	0.516000	0.528211
447	0.774049	553	0.283906	5.785315	0	0.000000	0.568804	553	0.283906	0.503000	0.528192
460	0.806522	540	0.335185	5.785315	0	0.000000	0.568804	540	0.335185	0.552000	0.528210
428	0.813084	572	0.298951	5.785315	0	0.000000	0.568804	572	0.298951	0.519000	0.528203
467	0.775161	533	0.296435	5.785315	0	0.000000	0.568804	533	0.296435	0.520000	0.528197
429	0.780886	571	0.306480	5.785315	0	0.000000	0.568804	571	0.306480	0.510000	0.528183
450	0.806667	550	0.265455	5.785315	0	0.000000	0.568804	550	0.265455	0.509000	0.528168
431	0.788863	569	0.297012	5.785315	0	0.000000	0.568804	569	0.297012	0.509000	0.528153
448	0.812500	552	0.295290	5.785315	0	0.000000	0.568804	552	0.295290	0.527000	0.528153
422	0.796209	578	0.301038	5.785315	0	0.000000	0.568804	578	0.301038	0.510000	0.528139
437	0.800915	563	0.341030	5.785315	0	0.000000	0.568804	563	0.341030	0.542000	0.528149
424	0.839623	576	0.322917	5.785315	0	0.000000	0.568804	576	0.322917	0.542000	0.528160
436	0.779817	564	0.283688	5.785315	0	0.000000	0.568804	564	0.283688	0.500000	0.528138
437	0.807780	563	0.285968	5.785315	0	0.000000	0.568804	563	0.285968	0.514000	0.528128
439	0.779043	561	0.297683	5.785315	0	0.000000	0.568804	561	0.297683	0.509000	0.528113
430	0.793023	570	0.289474	5.785315	0	0.000000	0.568804	570	0.289474	0.506000	0.528096
445	0.813483	555	0.270270	5.785315	0	0.000000	0.568804	555	0.270270	0.512000	0.528084
444	0.797297	556	0.278777	5.785315	0	0.000000	0.568804	556	0.278777	0.509000	0.528070
444	0.790541	556	0.294964	5.785315	0	0.000000	0.568804	556	0.294964	0.515000	0.528060
476	0.821429	524	0.269084	5.785315	0	0.000000	0.568804	524	0.269084	0.532000	0.528063
461	0.806941	539	0.278293	5.785315	0	0.000000	0.568804	539	0.278293	0.522000	0.528058
446	0.800448	554	0.317690	5.785315	0	0.000000	0.568804	554	0.317690	0.533000	0.528062
437	0.830664	563	0.312611	5.785315	0	0.000000	0.568804	563	0.312611	0.539000	0.528070
432	0.824074	568	0.308099	5.785315	0	0.000000	0.568804	568	0.308099	0.531000	0.528073
441	0.827664	559	0.309481	5.785315	0	0.000000	0.568804	559	0.309481	0.538000	0.528080
438	0.801370	562	0.323843	5.785315	0	0.000000	0.568804	562	0.323843	0.533000	0.528084
437	0.787185	563	0.277087	5.785315	0	0.000000	0.568804	563	0.277087	0.500000	0.528063
426	0.788732	574	0.294425	5.785315	0	0.000000	0.568804	574	0.294425	0.505000	0.528045
436	0.807339	564	0.283688	5.785315	0	0.000000	0.568804	564	0.283688	0.512000	0.528033
433	0.817552	567	0.303351	5.785315	0	0.000000	0.568804	567	0.303351	0.526000	0.528032
462	0.796537	538	0.284387	5.785315	0	0.000000	0.568804	538	0.284387	0.521000	0.528027
426	0.788732	574	0.278746	5.785315	0	0.000000	0.568804	574	0.278746	0.496000	0.528003
452	0.758850	548	0.268248	5.785315	0	0.000000	0.568804	548	0.268248	0.490000	0.527974
461	0.770065	539	0.246753	5.785315	0	0.000000	0.568804	539	0.246753	0.488000	0.527944
454	0.764317	546	0.293040	5.785315	0	0.000000	0.568804	546	0.293040	0.507000	0.527929
435	0.763218	565	0.269027	5.785315	0	0.000000	0.568804	565	0.269027	0.484000	0.527896
406	0.793103	594	0.277778	5.785315	0	0.000000	0.568804	594	0.277778	0.487000	0.527865
430	0.779070	570	0.243860	5.785315	0	0.000000	0.568804	570	0.243860	0.474000	0.527825
439	0.747153	561	0.267380	5.785315	0	0.000000	0.568804	561	0.267380	0.478000	0.527788
432	0.717593	568	0.269366	5.785315	0	0.000000	0.568804	568	0.269366	0.463000	0.527740
436	0.793578	564	0.244681	5.785315	0	0.000000	0.568804	564	0.244681	0.484000	0.527708
440	0.777273	560	0.264286	5.785315	0	0.000000	0.568804	560	0.264286	0.490000	0.527680
434	0.753456	566	0.261484	5.785315	0	0.000000	0.568804	566	0.261484	0.475000	0.527641
457	0.798687	543	0.228361	5.785315	0	0.000000	0.568804	543	0.228361	0.489000	0.527612
446	0.800448	554	0.287004	5.785315	0	0.000000	0.568804	554	0.287004	0.516000	0.527603
448	0.787946	552	0.329710	5.785315	0	0.000000	0.568804	552	0.329710	0.535000	0.527609
434	0.762673	566	0.284452	5.785315	0	0.000000	0.568804	566	0.284452	0.492000	0.527582
424	0.792453	576	0.288194	5.785315	0	0.000000	0.568804	576	0.288194	0.502000	0.527564
423	0.810875	577	0.301560	5.785315	0	0.000000	0.568804	577	0.301560	0.517000	0.527556
476	0.802521	524	0.282443	5.785315	0	0.000000	0.568804	524	0.282443	0.530000	0.527558
454	0.781938	546	0.261905	5.785315	0	0.000000	0.568804	546	0.261905	0.498000	0.527536
444	0.779279	556	0.278777	5.785315	0	0.000000	0.568804	556	0.278777	0.501000	0.527516
440	0.763636	560	0.262500	5.785315	0	0.000000	0.568804	560	0.262500	0.483000	0.527483
455	0.782418	545	0.288073	5.785315	0	0.000000	0.568804	545	0.288073	0.513000	0.527473
440	0.793182	560	0.291071	5.785315	0	0.000000	0.568804	560	0.291071	0.512000	0.527461
414	0.734300	586	0.295222	5.785315	0	0.000000	0.568804	586	0.295222	0.477000	0.527424
469	0.748401	531	0.327684	5.785315	0	0.000000	0.568804	531	0.327684	0.525000	0.527423
464	0.812500	536	0.324627	5.785315	0	0.000000	0.568804	536	0.324627	0.551000	0.527440
452	0.809735	548	0.315693	5.785315	0	0.000000	0.568804	548	0.315693	0.539000	0.527448
418	0.820574	582	0.304124	5.785315	0	0.000000	0.568804	582	0.304124	0.520000	0.527443
424	0.778302	576	0.300347	5.785315	0	0.000000	0.568804	576	0.300347	0.503000	0.527425
443	0.823928	557	0.330341	5.785315	0	0.000000	0.568804	557	0.330341	0.549000	0.527441
448	0.779018	552	0.344203	5.785315	0	0.000000	0.568804	552	0.344203	0.539000	0.527449
437	0.798627	563	0.321492	5.785315	0	0.000000	0.568804	563	0.321492	0.530000	0.527451
437	0.800915	563	0.310835	5.785315	0	0.000000	0.568804	563	0.310835	0.525000	0.527449
432	0.796296	568	0.306338	5.785315	0	0.000000	0.568804	568	0.306338	0.518000	0.527442
414	0.782609	586	0.303754	5.785315	0	0.000000	0.568804	586	0.303754	0.502000	0.527424
431	0.828306	569	0.321617	5.785315	0	0.000000	0.568804	569	0.321617	0.540000	0.527433
437	0.780320	563	0.291297	5.785315	0	0.000000	0.568804	563	0.291297	0.505000	0.527417
456	0.782895	544	0.283088	5.785315	0	0.000000	0.568804	544	0.283088	0.511000	0.527405
434	0.815668	566	0.310954	5.785315	0	0.000000	0.568804	566	0.310954	0.530000	0.527407
441	0.795918	559	0.304114	5.785315	0	0.000000	0.568804	559	0.304114	0.521000	0.527402
430	0.783721	570	0.291228	5.785315	0	0.000000	0.568804	570	0.291228	0.503000	0.527384
443	0.803612	557	0.254937	5.785315	0	0.000000	0.568804	557	0.254937	0.498000	0.527363
443	0.812641	557	0.271095	5.785315	0	0.000000	0.568804	557	0.271095	0.511000	0.527351
439	0.765376	561	0.283422	5.785315	0	0.000000	0.568804	561	0.283422	0.495000	0.527328
439	0.804100	561	0.295900	5.785315	0	0.000000	0.568804	561	0.295900	0.519000	0.527322
447	0.778523	553	0.305606	5.785315	0	0.000000	0.568804	553	0.305606	0.517000	0.527314
440	0.786364	560	0.289286	5.785315	0	0.000000	0.568804	560	0.289286	0.508000	0.527300
437	0.803204	563	0.301954	5.785315	0	0.000000	0.568804	563	0.301954	0.521000	0.527296
437	0.807780	563	0.291297	5.785315	0	0.000000	0.568804	563	0.291297	0.517000	0.527288
435	0.786207	565	0.309735	5.785315	0	0.000000	0.568804	565	0.309735	0.517000	0.527281
428	0.780374	572	0.297203	5.785315	0	0.000000	0.568804	572	0.297203	0.504000	0.527264
407	0.786241	593	0.296796	5.785315	0	0.000000	0.568804	593	0.296796	0.496000	0.527242
440	0.800000	560	0.317857	5.785315	0	0.000000	0.568804	560	0.317857	0.530000	0.527244
446	0.816143	554	0.267148	5.785315	0	0.000000	0.568804	554	0.267148	0.512000	0.527233
451	0.787140	549	0.291439	5.785315	0	0.000000	0.568804	549	0.291439	0.515000	0.527224
461	0.787419	539	0.317254	5.785315	0	0.000000	0.568804	539	0.317254	0.534000	0.527229
425	0.816471	575	0.314783	5.785315	0	0.000000	0.568804	575	0.314783	0.528000	0.527229
427	0.814988	573	0.321117	5.785315	0	0.000000	0.568804	573	0.321117	0.532000	0.527233
395	0.779747	605	0.307438	5.785315	0	0.000000	0.568804	605	0.307438	0.494000	0.527209
447	0.753915	553	0.301989	5.785315	0	0.000000	0.568804	553	0.301989	0.504000	0.527192
447	0.796421	553	0.287523	5.785315	0	0.000000	0.568804	553	0.287523	0.515000	0.527183
414	0.763285	586	0.331058	5.785315	0	0.000000	0.568804	586	0.331058	0.510000	0.527171
444	0.795045	556	0.305755	5.785315	0	0.000000	0.568804	556	0.305755	0.523000	0.527168
466	0.815451	534	0.318352	5.785315	0	0.000000	0.568804	534	0.318352	0.550000	0.527184
437	0.803204	563	0.321492	5.785315	0	0.000000	0.568804	563	0.321492	0.532000	0.527188
437	0.791762	563	0.293073	5.785315	0	0.000000	0.568804	563	0.293073	0.511000	0.527176
444	0.799550	556	0.325540	5.785315	0	0.000000	0.568804	556	0.325540	0.536000	0.527183
447	0.812081	553	0.307414	5.785315	0	0.000000	0.568804	553	0.307414	0.533000	0.527187
445	0.815730	555	0.288288	5.785315	0	0.000000	0.568804	555	0.288288	0.523000	0.527184
433	0.794457	567	0.259259	5.785315	0	0.000000	0.568804	567	0.259259	0.491000	0.527158
431	0.781903	569	0.256591	5.785315	0	0.000000	0.568804	569	0.256591	0.483000	0.527127
431	0.779582	569	0.275923	5.785315	0	0.000000	0.568804	569	0.275923	0.493000	0.527103
440	0.786364	560	0.278571	5.785315	0	0.000000	0.568804	560	0.278571	0.502000	0.527085
459	0.775599	541	0.247689	5.785315	0	0.000000	0.568804	541	0.247689	0.490000	0.527058
450	0.800000	550	0.310909	5.785315	0	0.000000	0.568804	550	0.310909	0.531000	0.527061
432	0.810185	568	0.295775	5.785315	0	0.000000	0.568804	568	0.295775	0.518000	0.527055
436	0.830275	564	0.278369	5.785315	0	0.000000	0.568804	564	0.278369	0.519000	0.527049
434	0.811060	566	0.328622	5.785315	0	0.000000	0.568804	566	0.328622	0.538000	0.527057
434	0.822581	566	0.280919	5.785315	0	0.000000	0.568804	566	0.280919	0.516000	0.527049
439	0.774487	561	0.308378	5.785315	0	0.000000	0.568804	561	0.308378	0.513000	0.527039
459	0.790850	541	0.293900	5.785315	0	0.000000	0.568804	541	0.293900	0.522000	0.527036
453	0.796909	547	0.292505	5.785315	0	0.000000	0.568804	547	0.292505	0.521000	0.527031
445	0.800000	555	0.300901	5.785315	0	0.000000	0.568804	555	0.300901	0.523000	0.527029
468	0.792735	532	0.308271	5.785315	0	0.000000	0.568804	532	0.308271	0.535000	0.527034
439	0.797267	561	0.329768	5.785315	0	0.000000	0.568804	561	0.329768	0.535000	0.527040
436	0.786697	564	0.342199	5.785315	0	0.000000	0.568804	564	0.342199	0.536000	0.527046
461	0.813449	539	0.319109	5.785315	0	0.000000	0.568804	539	0.319109	0.547000	0.527060
422	0.808057	578	0.328720	5.785315	0	0.000000	0.568804	578	0.328720	0.531000	0.527063
447	0.758389	553	0.332731	5.785315	0	0.000000	0.568804	553	0.332731	0.523000	0.527060
451	0.791574	549	0.300546	5.785315	0	0.000000	0.568804	549	0.300546	0.522000	0.527056
469	0.788913	531	0.322034	5.785315	0	0.000000	0.568804	531	0.322034	0.541000	0.527066
433	0.801386	567	0.303351	5.785315	0	0.000000	0.568804	567	0.303351	0.519000	0.527061
413	0.799031	587	0.255537	5.785315	0	0.000000	0.568804	587	0.255537	0.480000	0.527028
445	0.791011	555	0.295495	5.785315	0	0.000000	0.568804	555	0.295495	0.516000	0.527020
465	0.787097	535	0.289720	5.785315	0	0.000000	0.568804	535	0.289720	0.521000	0.527016
478	0.780335	522	0.298851	5.785315	0	0.000000	0.568804	522	0.298851	0.529000	0.527017
432	0.798611	568	0.302817	5.785315	0	0.000000	0.568804	568	0.302817	0.517000	0.527010
453	0.796909	547	0.290676	5.785315	0	0.000000	0.568804	547	0.290676	0.520000	0.527005
444	0.819820	556	0.258993	5.785315	0	0.000000	0.568804	556	0.258993	0.508000	0.526992
459	0.773420	541	0.314233	5.785315	0	0.000000	0.568804	541	0.314233	0.525000	0.526991
407	0.788698	593	0.337268	5.785315	0	0.000000	0.568804	593	0.337268	0.521000	0.526986
429	0.804196	571	0.330998	5.785315	0	0.000000	0.568804	571	0.330998	0.534000	0.526991
440	0.781818	560	0.303571	5.785315	0	0.000000	0.568804	560	0.303571	0.514000	0.526982
442	0.803167	558	0.292115	5.785315	0	0.000000	0.568804	558	0.292115	0.518000	0.526976
429	0.785548	571	0.318739	5.785315	0	0.000000	0.568804	571	0.318739	0.519000	0.526971
411	0.827251	589	0.305603	5.785315	0	0.000000	0.568804	589	0.305603	0.520000	0.526966
477	0.805031	523	0.317400	5.785315	0	0.000000	0.568804	523	0.317400	0.550000	0.526982
444	0.833333	556	0.350719	5.785315	0	0.000000	0.568804	556	0.350719	0.565000	0.527008
467	0.839400	533	0.343340	5.785315	0	0.000000	0.568804	533	0.343340	0.575000	0.527041
442	0.832579	558	0.360215	5.785315	0	0.000000	0.568804	558	0.360215	0.569000	0.527070
448	0.830357	552	0.313406	5.785315	0	0.000000	0.568804	552	0.313406	0.545000	0.527083
428	0.794393	572	0.318182	5.785315	0	0.000000	0.568804	572	0.318182	0.522000	0.527079
442	0.816742	558	0.290323	5.785315	0	0.000000	0.568804	558	0.290323	0.523000	0.527076
471	0.806794	529	0.315690	5.785315	0	0.000000	0.568804	529	0.315690	0.547000	0.527090
442	0.821267	558	0.310036	5.785315	0	0.000000	0.568804	558	0.310036	0.536000	0.527096
452	0.783186	548	0.299270	5.785315	0	0.000000	0.568804	548	0.299270	0.518000	0.527090
468	0.822650	532	0.338346	5.785315	0	0.000000	0.568804	532	0.338346	0.565000	0.527116
421	0.817102	579	0.310881	5.785315	0	0.000000	0.568804	579	0.310881	0.524000	0.527114
446	0.836323	554	0.335740	5.785315	0	0.000000	0.568804	554	0.335740	0.559000	0.527136
464	0.806034	536	0.345149	5.785315	0	0.000000	0.568804	536	0.345149	0.559000	0.527157
446	0.845291	554	0.328520	5.785315	0	0.000000	0.568804	554	0.328520	0.559000	0.527179
435	0.834483	565	0.355752	5.785315	0	0.000000	0.568804	565	0.355752	0.564000	0.527205
467	0.807281	533	0.358349	5.785315	0	0.000000	0.568804	533	0.358349	0.568000	0.527233
469	0.814499	531	0.303202	5.785315	0	0.000000	0.568804	531	0.303202	0.543000	0.527243
439	0.815490	561	0.283422	5.785315	0	0.000000	0.568804	561	0.283422	0.517000	0.527236
428	0.803738	572	0.309441	5.785315	0	0.000000	0.568804	572	0.309441	0.521000	0.527232
454	0.817181	546	0.340659	5.785315	0	0.000000	0.568804	546	0.340659	0.557000	0.527252
478	0.841004	522	0.327586	5.785315	0	0.000000	0.568804	522	0.327586	0.573000	0.527284
475	0.818947	525	0.285714	5.785315	0	0.000000	0.568804	525	0.285714	0.539000	0.527292
430	0.790698	570	0.301754	5.785315	0	0.000000	0.568804	570	0.301754	0.512000	0.527281
444	0.806306	556	0.332734	5.785315	0	0.000000	0.568804	556	0.332734	0.543000	0.527292
420	0.833333	580	0.337931	5.785315	0	0.000000	0.568804	580	0.337931	0.546000	0.527305
442	0.796380	558	0.336918	5.785315	0	0.000000	0.568804	558	0.336918	0.540000	0.527313
442	0.819005	558	0.306452	5.785315	0	0.000000	0.568804	558	0.306452	0.533000	0.527317
455	0.789011	545	0.300917	5.785315	0	0.000000	0.568804	545	0.300917	0.523000	0.527314
449	0.819599	551	0.288566	5.785315	0	0.000000	0.568804	551	0.288566	0.527000	0.527314
428	0.815421	572	0.298951	5.785315	0	0.000000	0.568804	572	0.298951	0.520000	0.527309
452	0.807522	548	0.313869	5.785315	0	0.000000	0.568804	548	0.313869	0.537000	0.527316
455	0.804396	545	0.295413	5.785315	0	0.000000	0.568804	545	0.295413	0.527000	0.527315
466	0.796137	534	0.264045	5.785315	0	0.000000	0.568804	534	0.264045	0.512000	0.527305
442	0.751131	558	0.292115	5.785315	0	0.000000	0.568804	558	0.292115	0.495000	0.527283
455	0.784615	545	0.266055	5.785315	0	0.000000	0.568804	545	0.266055	0.502000	0.527266
465	0.791398	535	0.257944	5.785315	0	0.000000	0.568804	535	0.257944	0.506000	0.527252
460	0.767391	540	0.277778	5.785315	0	0.000000	0.568804	540	0.277778	0.503000	0.527235
470	0.774468	530	0.290566	5.785315	0	0.000000	0.568804	530	0.290566	0.518000	0.527229
466	0.783262	534	0.297753	5.785315	0	0.000000	0.568804	534	0.297753	0.524000	0.527227
459	0.766885	541	0.266174	5.785315	0	0.000000	0.568804	541	0.266174	0.496000	0.527206
465	0.797849	535	0.302804	5.785315	0	0.000000	0.568804	535	0.302804	0.533000	0.527210
436	0.786697	564	0.255319	5.785315	0	0.000000	0.568804	564	0.255319	0.487000	0.527183
432	0.796296	568	0.279930	5.785315	0	0.000000	0.568804	568	0.279930	0.503000	0.527166
460	0.791304	540	0.275926	5.785315	0	0.000000	0.568804	540	0.275926	0.513000	0.527157
438	0.780822	562	0.318505	5.785315	0	0.000000	0.568804	562	0.318505	0.521000	0.527153
421	0.776722	579	0.246978	5.785315	0	0.000000	0.568804	579	0.246978	0.470000	0.527114
457	0.807440	543	0.302026	5.785315	0	0.000000	0.568804	543	0.302026	0.533000	0.527118
448	0.821429	552	0.340580	5.785315	0	0.000000	0.568804	552	0.340580	0.556000	0.527138
451	0.756098	549	0.322404	5.785315	0	0.000000	0.568804	549	0.322404	0.518000	0.527132
440	0.813636	560	0.294643	5.785315	0	0.000000	0.568804	560	0.294643	0.523000	0.527129
463	0.792657	537	0.310987	5.785315	0	0.000000	0.568804	537	0.310987	0.534000	0.527133
464	0.834052	536	0.291045	5.785315	0	0.000000	0.568804	536	0.291045	0.543000	0.527144
440	0.781818	560	0.260714	5.785315	0	0.000000	0.568804	560	0.260714	0.490000	0.527119
427	0.765808	573	0.272251	5.785315	0	0.000000	0.568804	573	0.272251	0.483000	0.527090
434	0.811060	566	0.277385	5.785315	0	0.000000	0.568804	566	0.277385	0.509000	0.527078
453	0.779249	547	0.316271	5.785315	0	0.000000	0.568804	547	0.316271	0.526000	0.527077
445	0.811236	555	0.302703	5.785315	0	0.000000	0.568804	555	0.302703	0.529000	0.527078
441	0.741497	559	0.298748	5.785315	0	0.000000	0.568804	559	0.298748	0.494000	0.527056
449	0.799555	551	0.237750	5.785315	0	0.000000	0.568804	551	0.237750	0.490000	0.527032
418	0.791866	582	0.309278	5.785315	0	0.000000	0.568804	582	0.309278	0.511000	0.527021
450	0.802222	550	0.276364	5.785315	0	0.000000	0.568804	550	0.276364	0.513000	0.527012
453	0.790287	547	0.276051	5.785315	0	0.000000	0.568804	547	0.276051	0.509000	0.527000
459	0.821351	541	0.273567	5.785315	0	0.000000	0.568804	541	0.273567	0.525000	0.526998
446	0.818386	554	0.305054	5.785315	0	0.000000	0.568804	554	0.305054	0.534000	0.527003
436	0.805046	564	0.331560	5.785315	0	0.000000	0.568804	564	0.331560	0.538000	0.527010
441	0.820862	559	0.345259	5.785315	0	0.000000	0.568804	559	0.345259	0.555000	0.527029
467	0.824411	533	0.337711	5.785315	0	0.000000	0.568804	533	0.337711	0.565000	0.527054
457	0.796499	543	0.327808	5.785315	0	0.000000	0.568804	543	0.327808	0.542000	0.527064
455	0.806593	545	0.308257	5.785315	0	0.000000	0.568804	545	0.308257	0.535000	0.527069
485	0.812371	515	0.333981	5.785315	0	0.000000	0.568804	515	0.333981	0.566000	0.527095
453	0.814570	547	0.345521	5.785315	0	0.000000	0.568804	547	0.345521	0.558000	0.527115
444	0.835586	556	0.314748	5.785315	0	0.000000	0.568804	556	0.314748	0.546000	0.527128
443	0.792325	557	0.296230	5.785315	0	0.000000	0.568804	557	0.296230	0.516000	0.527120
455	0.815385	545	0.321101	5.785315	0	0.000000	0.568804	545	0.321101	0.546000	0.527133
457	0.765864	543	0.311234	5.785315	0	0.000000	0.568804	543	0.311234	0.519000	0.527127
437	0.800915	563	0.275311	5.785315	0	0.000000	0.568804	563	0.275311	0.505000	0.527113
462	0.807359	538	0.315985	5.785315	0	0.000000	0.568804	538	0.315985	0.543000	0.527123
441	0.770975	559	0.271914	5.785315	0	0.000000	0.568804	559	0.271914	0.492000	0.527100
439	0.790433	561	0.295900	5.785315	0	0.000000	0.568804	561	0.295900	0.513000	0.527091
445	0.786517	555	0.282883	5.785315	0	0.000000	0.568804	555	0.282883	0.507000	0.527078
449	0.815145	551	0.313975	5.785315	0	0.000000	0.568804	551	0.313975	0.539000	0.527086
423	0.808511	577	0.273830	5.785315	0	0.000000	0.568804	577	0.273830	0.500000	0.527068
450	0.793333	550	0.305455	5.785315	0	0.000000	0.568804	550	0.305455	0.525000	0.527066
441	0.759637	559	0.273703	5.785315	0	0.000000	0.568804	559	0.273703	0.488000	0.527041
434	0.783410	566	0.280919	5.785315	0	0.000000	0.568804	566	0.280919	0.499000	0.527023
444	0.781532	556	0.300360	5.785315	0	0.000000	0.568804	556	0.300360	0.514000	0.527014
445	0.741573	555	0.300901	5.785315	0	0.000000	0.568804	555	0.300901	0.497000	0.526994
461	0.770065	539	0.285714	5.785315	0	0.000000	0.568804	539	0.285714	0.509000	0.526983
445	0.817978	555	0.250450	5.785315	0	0.000000	0.568804	555	0.250450	0.503000	0.526967
464	0.754310	536	0.313433	5.785315	0	0.000000	0.568804	536	0.313433	0.518000	0.526961
429	0.841492	571	0.225919	5.785315	0	0.000000	0.568804	571	0.225919	0.490000	0.526937
405	0.765432	595	0.272269	5.785315	0	0.000000	0.568804	595	0.272269	0.472000	0.526901
427	0.768150	573	0.260035	5.785315	0	0.000000	0.568804	573	0.260035	0.477000	0.526869
465	0.806452	535	0.271028	5.785315	0	0.000000	0.568804	535	0.271028	0.520000	0.526864
447	0.803132	553	0.271248	5.785315	0	0.000000	0.568804	553	0.271248	0.509000	0.526853
452	0.796460	548	0.255474	5.785315	0	0.000000	0.568804	548	0.255474	0.500000	0.526835
453	0.781457	547	0.288848	5.785315	0	0.000000	0.568804	547	0.288848	0.512000	0.526826
462	0.766234	538	0.289963	5.785315	0	0.000000	0.568804	538	0.289963	0.510000	0.526815
460	0.767391	540	0.296296	5.785315	0	0.000000	0.568804	540	0.296296	0.513000	0.526806
437	0.773455	563	0.253996	5.785315	0	0.000000	0.568804	563	0.253996	0.481000	0.526776
440	0.790909	560	0.282143	5.785315	0	0.000000	0.568804	560	0.282143	0.506000	0.526763
449	0.797327	551	0.306715	5.785315	0	0.000000	0.568804	551	0.306715	0.527000	0.526763
430	0.802326	570	0.287719	5.785315	0	0.000000	0.568804	570	0.287719	0.509000	0.526751
451	0.807095	549	0.269581	5.785315	0	0.000000	0.568804	549	0.269581	0.512000	0.526742
429	0.804196	571	0.318739	5.785315	0	0.000000	0.568804	571	0.318739	0.527000	0.526742
455	0.806593	545	0.262385	5.785315	0	0.000000	0.568804	545	0.262385	0.510000	0.526731
446	0.798206	554	0.314079	5.785315	0	0.000000	0.568804	554	0.314079	0.530000	0.526733
444	0.819820	556	0.291367	5.785315	0	0.000000	0.568804	556	0.291367	0.526000	0.526733
443	0.783296	557	0.296230	5.785315	0	0.000000	0.568804	557	0.296230	0.512000	0.526723
451	0.789357	549	0.295082	5.785315	0	0.000000	0.568804	549	0.295082	0.518000	0.526718
429	0.801865	571	0.295972	5.785315	0	0.000000	0.568804	571	0.295972	0.513000	0.526709
450	0.791111	550	0.310909	5.785315	0	0.000000	0.568804	550	0.310909	0.527000	0.526709
428	0.817757	572	0.298951	5.785315	0	0.000000	0.568804	572	0.298951	0.521000	0.526706
464	0.808190	536	0.317164	5.785315	0	0.000000	0.568804	536	0.317164	0.545000	0.526717
434	0.767281	566	0.265018	5.785315	0	0.000000	0.568804	566	0.265018	0.483000	0.526689
416	0.795673	584	0.273973	5.785315	0	0.000000	0.568804	584	0.273973	0.491000	0.526666
441	0.777778	559	0.309481	5.785315	0	0.000000	0.568804	559	0.309481	0.516000	0.526659
439	0.808656	561	0.308378	5.785315	0	0.000000	0.568804	561	0.308378	0.528000	0.526660
433	0.775982	567	0.347443	5.785315	0	0.000000	0.568804	567	0.347443	0.533000	0.526664
414	0.787440	586	0.284983	5.785315	0	0.000000	0.568804	586	0.284983	0.493000	0.526643
438	0.808219	562	0.282918	5.785315	0	0.000000	0.568804	562	0.282918	0.513000	0.526634
444	0.804054	556	0.294964	5.785315	0	0.000000	0.568804	556	0.294964	0.521000	0.526631
448	0.823661	552	0.302536	5.785315	0	0.000000	0.568804	552	0.302536	0.536000	0.526637
451	0.804878	549	0.282332	5.785315	0	0.000000	0.568804	549	0.282332	0.518000	0.526631
448	0.819196	552	0.309783	5.785315	0	0.000000	0.568804	552	0.309783	0.538000	0.526638
446	0.780269	554	0.292419	5.785315	0	0.000000	0.568804	554	0.292419	0.510000	0.526628
437	0.745995	563	0.271758	5.785315	0	0.000000	0.568804	563	0.271758	0.479000	0.526597
449	0.766147	551	0.283122	5.785315	0	0.000000	0.568804	551	0.283122	0.500000	0.526580
437	0.775744	563	0.277087	5.785315	0	0.000000	0.568804	563	0.277087	0.495000	0.526560
453	0.772627	547	0.294333	5.785315	0	0.000000	0.568804	547	0.294333	0.511000	0.526550
434	0.806452	566	0.273852	5.785315	0	0.000000	0.568804	566	0.273852	0.505000	0.526537
449	0.804009	551	0.301270	5.785315	0	0.000000	0.568804	551	0.301270	0.527000	0.526537
446	0.782511	554	0.308664	5.785315	0	0.000000	0.568804	554	0.308664	0.520000	0.526533
440	0.781818	560	0.285714	5.785315	0	0.000000	0.568804	560	0.285714	0.504000	0.526519
414	0.782609	586	0.293515	5.785315	0	0.000000	0.568804	586	0.293515	0.496000	0.526499
423	0.825059	577	0.308492	5.785315	0	0.000000	0.568804	577	0.308492	0.527000	0.526500
426	0.779343	574	0.292683	5.785315	0	0.000000	0.568804	574	0.292683	0.500000	0.526483
459	0.795207	541	0.317930	5.785315	0	0.000000	0.568804	541	0.317930	0.537000	0.526490
440	0.786364	560	0.308929	5.785315	0	0.000000	0.568804	560	0.308929	0.519000	0.526485
431	0.788863	569	0.309315	5.785315	0	0.000000	0.568804	569	0.309315	0.516000	0.526478
449	0.797327	551	0.294011	5.785315	0	0.000000	0.568804	551	0.294011	0.520000	0.526474
434	0.806452	566	0.291519	5.785315	0	0.000000	0.568804	566	0.291519	0.515000	0.526467
437	0.764302	563	0.305506	5.785315	0	0.000000	0.568804	563	0.305506	0.506000	0.526454
460	0.808696	540	0.285185	5.785315	0	0.000000	0.568804	540	0.285185	0.526000	0.526454
443	0.801354	557	0.263914	5.785315	0	0.000000	0.568804	557	0.263914	0.502000	0.526438
461	0.780911	539	0.296846	5.785315	0	0.000000	0.568804	539	0.296846	0.520000	0.526434
461	0.787419	539	0.293135	5.785315	0	0.000000	0.568804	539	0.293135	0.521000	0.526431
448	0.750000	552	0.322464	5.785315	0	0.000000	0.568804	552	0.322464	0.514000	0.526423
428	0.799065	572	0.316434	5.785315	0	0.000000	0.568804	572	0.316434	0.523000	0.526421
430	0.783721	570	0.300000	5.785315	0	0.000000	0.568804	570	0.300000	0.508000	0.526409
446	0.793722	554	0.299639	5.785315	0	0.000000	0.568804	554	0.299639	0.520000	0.526405
429	0.815851	571	0.341506	5.785315	0	0.000000	0.568804	571	0.341506	0.545000	0.526417
443	0.783296	557	0.281867	5.785315	0	0.000000	0.568804	557	0.281867	0.504000	0.526403
424	0.783019	576	0.277778	5.785315	0	0.000000	0.568804	576	0.277778	0.492000	0.526381
449	0.772829	551	0.275862	5.785315	0	0.000000	0.568804	551	0.275862	0.499000	0.526364
467	0.809422	533	0.273921	5.785315	0	0.000000	0.568804	533	0.273921	0.524000	0.526363
462	0.854978	538	0.343866	5.785315	0	0.000000	0.568804	538	0.343866	0.580000	0.526396
442	0.771493	558	0.292115	5.785315	0	0.000000	0.568804	558	0.292115	0.504000	0.526382
434	0.767281	566	0.305654	5.785315	0	0.000000	0.568804	566	0.305654	0.506000	0.526370
408	0.769608	592	0.266892	5.785315	0	0.000000	0.568804	592	0.266892	0.472000	0.526336
448	0.783482	552	0.248188	5.785315	0	0.000000	0.568804	552	0.248188	0.488000	0.526312
424	0.761792	576	0.277778	5.785315	0	0.000000	0.568804	576	0.277778	0.483000	0.526285
435	0.800000	565	0.320354	5.785315	0	0.000000	0.568804	565	0.320354	0.529000	0.526287
421	0.779097	579	0.302245	5.785315	0	0.000000	0.568804	579	0.302245	0.503000	0.526272
443	0.767494	557	0.281867	5.785315	0	0.000000	0.568804	557	0.281867	0.497000	0.526254
422	0.796209	578	0.276817	5.785315	0	0.000000	0.568804	578	0.276817	0.496000	0.526235
454	0.819383	546	0.324176	5.785315	0	0.000000	0.568804	546	0.324176	0.549000	0.526249
458	0.779476	542	0.276753	5.785315	0	0.000000	0.568804	542	0.276753	0.507000	0.526237
454	0.801762	546	0.289377	5.785315	0	0.000000	0.568804	546	0.289377	0.522000	0.526235
475	0.776842	525	0.312381	5.785315	0	0.000000	0.568804	525	0.312381	0.533000	0.526239
447	0.756152	553	0.278481	5.785315	0	0.000000	0.568804	553	0.278481	0.492000	0.526218
414	0.777778	586	0.255973	5.785315	0	0.000000	0.568804	586	0.255973	0.472000	0.526184
425	0.748235	575	0.267826	5.785315	0	0.000000	0.568804	575	0.267826	0.472000	0.526151
438	0.773973	562	0.261566	5.785315	0	0.000000	0.568804	562	0.261566	0.486000	0.526126
444	0.777027	556	0.284173	5.785315	0	0.000000	0.568804	556	0.284173	0.503000	0.526111
445	0.811236	555	0.322523	5.785315	0	0.000000	0.568804	555	0.322523	0.540000	0.526120
434	0.794931	566	0.293286	5.785315	0	0.000000	0.568804	566	0.293286	0.511000	0.526111
454	0.801762	546	0.272894	5.785315	0	0.000000	0.568804	546	0.272894	0.513000	0.526103
459	0.812636	541	0.330869	5.785315	0	0.000000	0.568804	541	0.330869	0.552000	0.526119
446	0.789238	554	0.274368	5.785315	0	0.000000	0.568804	554	0.274368	0.504000	0.526105
480	0.781250	520	0.273077	5.785315	0	0.000000	0.568804	520	0.273077	0.517000	0.526099
469	0.782516	531	0.329567	5.785315	0	0.000000	0.568804	531	0.329567	0.542000	0.526109
469	0.784648	531	0.316384	5.785315	0	0.000000	0.568804	531	0.316384	0.536000	0.526115
461	0.787419	539	0.269017	5.785315	0	0.000000	0.568804	539	0.269017	0.508000	0.526104
422	0.781991	578	0.283737	5.785315	0	0.000000	0.568804	578	0.283737	0.494000	0.526084
448	0.799107	552	0.253623	5.785315	0	0.000000	0.568804	552	0.253623	0.498000	0.526067
439	0.794989	561	0.251337	5.785315	0	0.000000	0.568804	561	0.251337	0.490000	0.526045
458	0.829694	542	0.304428	5.785315	0	0.000000	0.568804	542	0.304428	0.545000	0.526057
466	0.800429	534	0.320225	5.785315	0	0.000000	0.568804	534	0.320225	0.544000	0.526068
453	0.821192	547	0.290676	5.785315	0	0.000000	0.568804	547	0.290676	0.531000	0.526071
451	0.811530	549	0.316940	5.785315	0	0.000000	0.568804	549	0.316940	0.540000	0.526079
461	0.802603	539	0.289425	5.785315	0	0.000000	0.568804	539	0.289425	0.526000	0.526079
449	0.770601	551	0.310345	5.785315	0	0.000000	0.568804	551	0.310345	0.517000	0.526074
448	0.792411	552	0.291667	5.785315	0	0.000000	0.568804	552	0.291667	0.516000	0.526067
447	0.791946	553	0.296564	5.785315	0	0.000000	0.568804	553	0.296564	0.518000	0.526063
429	0.787879	571	0.302977	5.785315	0	0.000000	0.568804	571	0.302977	0.511000	0.526053
453	0.781457	547	0.307130	5.785315	0	0.000000	0.568804	547	0.307130	0.522000	0.526051
414	0.792271	586	0.312287	5.785315	0	0.000000	0.568804	586	0.312287	0.511000	0.526042
445	0.804494	555	0.268468	5.785315	0	0.000000	0.568804	555	0.268468	0.507000	0.526030
453	0.823400	547	0.287020	5.785315	0	0.000000	0.568804	547	0.287020	0.530000	0.526033
422	0.819905	578	0.318339	5.785315	0	0.000000	0.568804	578	0.318339	0.530000	0.526035
456	0.796053	544	0.334559	5.785315	0	0.000000	0.568804	544	0.334559	0.545000	0.526046
461	0.793926	539	0.267161	5.785315	0	0.000000	0.568804	539	0.267161	0.510000	0.526037
415	0.809639	585	0.295726	5.785315	0	0.000000	0.568804	585	0.295726	0.509000	0.526026
412	0.783981	588	0.301020	5.785315	0	0.000000	0.568804	588	0.301020	0.500000	0.526011
408	0.813725	592	0.300676	5.785315	0	0.000000	0.568804	592	0.300676	0.510000	0.526001
478	0.767782	522	0.281609	5.785315	0	0.000000	0.568804	522	0.281609	0.514000	0.525994
437	0.803204	563	0.293073	5.785315	0	0.000000	0.568804	563	0.293073	0.516000	0.525988
451	0.749446	549	0.347905	5.785315	0	0.000000	0.568804	549	0.347905	0.529000	0.525989
464	0.821121	536	0.324627	5.785315	0	0.000000	0.568804	536	0.324627	0.555000	0.526007
463	0.801296	537	0.361266	5.785315	0	0.000000	0.568804	537	0.361266	0.565000	0.526030
441	0.823129	559	0.327370	5.785315	0	0.000000	0.568804	559	0.327370	0.546000	0.526043
420	0.802381	580	0.313793	5.785315	0	0.000000	0.568804	580	0.313793	0.519000	0.526038
451	0.762749	549	0.287796	5.785315	0	0.000000	0.568804	549	0.287796	0.502000	0.526024
432	0.791667	568	0.299296	5.785315	0	0.000000	0.568804	568	0.299296	0.512000	0.526015
442	0.814480	558	0.318996	5.785315	0	0.000000	0.568804	558	0.318996	0.538000	0.526023
431	0.798144	569	0.326889	5.785315	0	0.000000	0.568804	569	0.326889	0.530000	0.526025
441	0.755102	559	0.320215	5.785315	0	0.000000	0.568804	559	0.320215	0.512000	0.526017
447	0.812081	553	0.321881	5.785315	0	0.000000	0.568804	553	0.321881	0.541000	0.526026
459	0.799564	541	0.264325	5.785315	0	0.000000	0.568804	541	0.264325	0.510000	0.526016
449	0.792873	551	0.312160	5.785315	0	0.000000	0.568804	551	0.312160	0.528000	0.526017
430	0.795349	570	0.264912	5.785315	0	0.000000	0.568804	570	0.264912	0.493000	0.525997
463	0.784017	537	0.284916	5.785315	0	0.000000	0.568804	537	0.284916	0.516000	0.525991
460	0.780435	540	0.335185	5.785315	0	0.000000	0.568804	540	0.335185	0.540000	0.526000
426	0.781690	574	0.301394	5.785315	0	0.000000	0.568804	574	0.301394	0.506000	0.525988
464	0.775862	536	0.337687	5.785315	0	0.000000	0.568804	536	0.337687	0.541000	0.525997
444	0.804054	556	0.278777	5.785315	0	0.000000	0.568804	556	0.278777	0.512000	0.525988
454	0.786344	546	0.289377	5.785315	0	0.000000	0.568804	546	0.289377	0.515000	0.525982
426	0.767606	574	0.311847	5.785315	0	0.000000	0.568804	574	0.311847	0.506000	0.525970
450	0.811111	550	0.285455	5.785315	0	0.000000	0.568804	550	0.285455	0.522000	0.525967
434	0.776498	566	0.287986	5.785315	0	0.000000	0.568804	566	0.287986	0.500000	0.525952
443	0.796840	557	0.307002	5.785315	0	0.000000	0.568804	557	0.307002	0.524000	0.525951
443	0.762980	557	0.272890	5.785315	0	0.000000	0.568804	557	0.272890	0.490000	0.525929
427	0.789227	573	0.293194	5.785315	0	0.000000	0.568804	573	0.293194	0.505000	0.525917
428	0.740654	572	0.272727	5.785315	0	0.000000	0.568804	572	0.272727	0.473000	0.525885
455	0.767033	545	0.271560	5.785315	0	0.000000	0.568804	545	0.271560	0.497000	0.525868
438	0.778539	562	0.290036	5.785315	0	0.000000	0.568804	562	0.290036	0.504000	0.525855
445	0.797753	555	0.335135	5.785315	0	0.000000	0.568804	555	0.335135	0.541000	0.525864
438	0.808219	562	0.322064	5.785315	0	0.000000	0.568804	562	0.322064	0.535000	0.525870
447	0.780761	553	0.282098	5.785315	0	0.000000	0.568804	553	0.282098	0.505000	0.525857
463	0.792657	537	0.320298	5.785315	0	0.000000	0.568804	537	0.320298	0.539000	0.525865
449	0.761693	551	0.317604	5.785315	0	0.000000	0.568804	551	0.317604	0.517000	0.525860
426	0.809859	574	0.327526	5.785315	0	0.000000	0.568804	574	0.327526	0.533000	0.525864
477	0.777778	523	0.277247	5.785315	0	0.000000	0.568804	523	0.277247	0.516000	0.525858
464	0.773707	536	0.302239	5.785315	0	0.000000	0.568804	536	0.302239	0.521000	0.525855
447	0.807606	553	0.289331	5.785315	0	0.000000	0.568804	553	0.289331	0.521000	0.525852
434	0.797235	566	0.286219	5.785315	0	0.000000	0.568804	566	0.286219	0.508000	0.525842
460	0.802174	540	0.301852	5.785315	0	0.000000	0.568804	540	0.301852	0.532000	0.525845
454	0.784141	546	0.291209	5.785315	0	0.000000	0.568804	546	0.291209	0.515000	0.525839
440	0.772727	560	0.305357	5.785315	0	0.000000	0.568804	560	0.305357	0.511000	0.525830
465	0.776344	535	0.323364	5.785315	0	0.000000	0.568804	535	0.323364	0.534000	0.525835
451	0.811530	549	0.320583	5.785315	0	0.000000	0.568804	549	0.320583	0.542000	0.525845
453	0.841060	547	0.327239	5.785315	0	0.000000	0.568804	547	0.327239	0.560000	0.525865
447	0.841163	553	0.321881	5.785315	0	0.000000	0.568804	553	0.321881	0.554000	0.525881
424	0.825472	576	0.321181	5.785315	0	0.000000	0.568804	576	0.321181	0.535000	0.525887
418	0.837321	582	0.362543	5.785315	0	0.000000	0.568804	582	0.362543	0.561000	0.525907
436	0.807339	564	0.331560	5.785315	0	0.000000	0.568804	564	0.331560	0.539000	0.525915
446	0.791480	554	0.315884	5.785315	0	0.000000	0.568804	554	0.315884	0.528000	0.525916
435	0.813793	565	0.315044	5.785315	0	0.000000	0.568804	565	0.315044	0.532000	0.525920
452	0.789823	548	0.313869	5.785315	0	0.000000	0.568804	548	0.313869	0.529000	0.525922
451	0.798226	549	0.302368	5.785315	0	0.000000	0.568804	549	0.302368	0.526000	0.525922
390	0.787179	610	0.278689	5.785315	0	0.000000	0.568804	610	0.278689	0.477000	0.525893
436	0.807339	564	0.271277	5.785315	0	0.000000	0.568804	564	0.271277	0.505000	0.525881
453	0.823400	547	0.307130	5.785315	0	0.000000	0.568804	547	0.307130	0.541000	0.525890
464	0.784483	536	0.307836	5.785315	0	0.000000	0.568804	536	0.307836	0.529000	0.525891
446	0.804933	554	0.287004	5.785315	0	0.000000	0.568804	554	0.287004	0.518000	0.525887
439	0.779043	561	0.319073	5.785315	0	0.000000	0.568804	561	0.319073	0.521000	0.525884
400	0.840000	600	0.268333	5.785315	0	0.000000	0.568804	600	0.268333	0.497000	0.525867
424	0.851415	576	0.291667	5.785315	0	0.000000	0.568804	576	0.291667	0.529000	0.525869
434	0.794931	566	0.287986	5.785315	0	0.000000	0.568804	566	0.287986	0.508000	0.525859
456	0.815789	544	0.332721	5.785315	0	0.000000	0.568804	544	0.332721	0.553000	0.525874
476	0.813025	524	0.303435	5.785315	0	0.000000	0.568804	524	0.303435	0.546000	0.525886
438	0.808219	562	0.329181	5.785315	0	0.000000	0.568804	562	0.329181	0.539000	0.525894
447	0.800895	553	0.274864	5.785315	0	0.000000	0.568804	553	0.274864	0.510000	0.525884
445	0.800000	555	0.304505	5.785315	0	0.000000	0.568804	555	0.304505	0.525000	0.525884
436	0.779817	564	0.310284	5.785315	0	0.000000	0.568804	564	0.310284	0.515000	0.525878
434	0.836406	566	0.302120	5.785315	0	0.000000	0.568804	566	0.302120	0.534000	0.525882
449	0.792873	551	0.294011	5.785315	0	0.000000	0.568804	551	0.294011	0.518000	0.525878
450	0.802222	550	0.292727	5.785315	0	0.000000	0.568804	550	0.292727	0.522000	0.525875
430	0.793023	570	0.298246	5.785315	0	0.000000	0.568804	570	0.298246	0.511000	0.525867
429	0.806527	571	0.330998	5.785315	0	0.000000	0.568804	571	0.330998	0.535000	0.525872
432	0.773148	568	0.295775	5.785315	0	0.000000	0.568804	568	0.295775	0.502000	0.525858
439	0.849658	561	0.295900	5.785315	0	0.000000	0.568804	561	0.295900	0.539000	0.525866
416	0.781250	584	0.313356	5.785315	0	0.000000	0.568804	584	0.313356	0.508000	0.525856
471	0.787686	529	0.321361	5.785315	0	0.000000	0.568804	529	0.321361	0.541000	0.525864
472	0.819915	528	0.251894	5.785315	0	0.000000	0.568804	528	0.251894	0.520000	0.525861
460	0.821739	540	0.287037	5.785315	0	0.000000	0.568804	540	0.287037	0.533000	0.525865
452	0.823009	548	0.293796	5.785315	0	0.000000	0.568804	548	0.293796	0.533000	0.525869
450	0.815556	550	0.307273	5.785315	0	0.000000	0.568804	550	0.307273	0.536000	0.525875
462	0.824675	538	0.342007	5.785315	0	0.000000	0.568804	538	0.342007	0.565000	0.525898
453	0.810155	547	0.372943	5.785315	0	0.000000	0.568804	547	0.372943	0.571000	0.525924
448	0.834821	552	0.322464	5.785315	0	0.000000	0.568804	552	0.322464	0.552000	0.525939
432	0.814815	568	0.338028	5.785315	0	0.000000	0.568804	568	0.338028	0.544000	0.525949
464	0.773707	536	0.270522	5.785315	0	0.000000	0.568804	536	0.270522	0.504000	0.525936
460	0.806522	540	0.266667	5.785315	0	0.000000	0.568804	540	0.266667	0.515000	0.525930
413	0.789346	587	0.310051	5.785315	0	0.000000	0.568804	587	0.310051	0.508000	0.525920
428	0.768692	572	0.267483	5.785315	0	0.000000	0.568804	572	0.267483	0.482000	0.525895
463	0.786177	537	0.322160	5.785315	0	0.000000	0.568804	537	0.322160	0.537000	0.525901
480	0.835417	520	0.294231	5.785315	0	0.000000	0.568804	520	0.294231	0.554000	0.525917
449	0.781737	551	0.283122	5.785315	0	0.000000	0.568804	551	0.283122	0.507000	0.525906
437	0.800915	563	0.291297	5.785315	0	0.000000	0.568804	563	0.291297	0.514000	0.525899
448	0.790179	552	0.304348	5.785315	0	0.000000	0.568804	552	0.304348	0.522000	0.525897
447	0.816555	553	0.273056	5.785315	0	0.000000	0.568804	553	0.273056	0.516000	0.525892
443	0.812641	557	0.319569	5.785315	0	0.000000	0.568804	557	0.319569	0.538000	0.525898
429	0.797203	571	0.278459	5.785315	0	0.000000	0.568804	571	0.278459	0.501000	0.525884
397	0.816121	603	0.306799	5.785315	0	0.000000	0.568804	603	0.306799	0.509000	0.525875
397	0.813602	603	0.298507	5.785315	0	0.000000	0.568804	603	0.298507	0.503000	0.525861
438	0.815068	562	0.291815	5.785315	0	0.000000	0.568804	562	0.291815	0.521000	0.525859
429	0.808858	571	0.309982	5.785315	0	0.000000	0.568804	571	0.309982	0.524000	0.525858
470	0.814894	530	0.311321	5.785315	0	0.000000	0.568804	530	0.311321	0.548000	0.525870
431	0.837587	569	0.302285	5.785315	0	0.000000	0.568804	569	0.302285	0.533000	0.525874
437	0.780320	563	0.317940	5.785315	0	0.000000	0.568804	563	0.317940	0.520000	0.525871
446	0.858744	554	0.287004	5.785315	0	0.000000	0.568804	554	0.287004	0.542000	0.525880
423	0.820331	577	0.313692	5.785315	0	0.000000	0.568804	577	0.313692	0.528000	0.525881
434	0.797235	566	0.280919	5.785315	0	0.000000	0.568804	566	0.280919	0.505000	0.525870
447	0.771812	553	0.294756	5.785315	0	0.000000	0.568804	553	0.294756	0.508000	0.525859
450	0.788889	550	0.265455	5.785315	0	0.000000	0.568804	550	0.265455	0.501000	0.525845
435	0.797701	565	0.311504	5.785315	0	0.000000	0.568804	565	0.311504	0.523000	0.525844
456	0.774123	544	0.246324	5.785315	0	0.000000	0.568804	544	0.246324	0.487000	0.525822
438	0.808219	562	0.307829	5.785315	0	0.000000	0.568804	562	0.307829	0.527000	0.525822
444	0.779279	556	0.307554	5.785315	0	0.000000	0.568804	556	0.307554	0.517000	0.525817
439	0.769932	561	0.278075	5.785315	0	0.000000	0.568804	561	0.278075	0.494000	0.525799
435	0.786207	565	0.313274	5.785315	0	0.000000	0.568804	565	0.313274	0.519000	0.525795
439	0.733485	561	0.272727	5.785315	0	0.000000	0.568804	561	0.272727	0.475000	0.525767
445	0.795506	555	0.281081	5.785315	0	0.000000	0.568804	555	0.281081	0.510000	0.525758
410	0.800000	590	0.306780	5.785315	0	0.000000	0.568804	590	0.306780	0.509000	0.525748
465	0.767742	535	0.278505	5.785315	0	0.000000	0.568804	535	0.278505	0.506000	0.525737
421	0.767221	579	0.297064	5.785315	0	0.000000	0.568804	579	0.297064	0.495000	0.525720
445	0.797753	555	0.297297	5.785315	0	0.000000	0.568804	555	0.297297	0.520000	0.525717
414	0.789855	586	0.273038	5.785315	0	0.000000	0.568804	586	0.273038	0.487000	0.525695
399	0.786967	601	0.259567	5.785315	0	0.000000	0.568804	601	0.259567	0.470000	0.525663
423	0.815603	577	0.265165	5.785315	0	0.000000	0.568804	577	0.265165	0.498000	0.525648
439	0.788155	561	0.320856	5.785315	0	0.000000	0.568804	561	0.320856	0.526000	0.525648
446	0.791480	554	0.276173	5.785315	0	0.000000	0.568804	554	0.276173	0.506000	0.525637
445	0.779775	555	0.302703	5.785315	0	0.000000	0.568804	555	0.302703	0.515000	0.525631
440	0.786364	560	0.264286	5.785315	0	0.000000	0.568804	560	0.264286	0.494000	0.525613
457	0.794311	543	0.287293	5.785315	0	0.000000	0.568804	543	0.287293	0.519000	0.525609
450	0.797778	550	0.332727	5.785315	0	0.000000	0.568804	550	0.332727	0.542000	0.525619
450	0.815556	550	0.285455	5.785315	0	0.000000	0.568804	550	0.285455	0.524000	0.525618
427	0.807963	573	0.296684	5.785315	0	0.000000	0.568804	573	0.296684	0.515000	0.525612
429	0.820513	571	0.301226	5.785315	0	0.000000	0.568804	571	0.301226	0.524000	0.525611
449	0.772829	551	0.303085	5.785315	0	0.000000	0.568804	551	0.303085	0.514000	0.525604
437	0.848970	563	0.285968	5.785315	0	0.000000	0.568804	563	0.285968	0.532000	0.525608
452	0.825221	548	0.328467	5.785315	0	0.000000	0.568804	548	0.328467	0.553000	0.525623
442	0.791855	558	0.304659	5.785315	0	0.000000	0.568804	558	0.304659	0.520000	0.525620
455	0.819780	545	0.308257	5.785315	0	0.000000	0.568804	545	0.308257	0.541000	0.525629
427	0.793911	573	0.270506	5.785315	0	0.000000	0.568804	573	0.270506	0.494000	0.525611
462	0.790043	538	0.276952	5.785315	0	0.000000	0.568804	538	0.276952	0.514000	0.525605
426	0.776995	574	0.240418	5.785315	0	0.000000	0.568804	574	0.240418	0.469000	0.525573
423	0.801418	577	0.291161	5.785315	0	0.000000	0.568804	577	0.291161	0.507000	0.525563
452	0.772124	548	0.281022	5.785315	0	0.000000	0.568804	548	0.281022	0.503000	0.525550
453	0.794702	547	0.327239	5.785315	0	0.000000	0.568804	547	0.327239	0.539000	0.525558
466	0.815451	534	0.322097	5.785315	0	0.000000	0.568804	534	0.322097	0.552000	0.525572
455	0.802198	545	0.310092	5.785315	0	0.000000	0.568804	545	0.310092	0.534000	0.525577
437	0.803204	563	0.316163	5.785315	0	0.000000	0.568804	563	0.316163	0.529000	0.525579
419	0.813842	581	0.301205	5.785315	0	0.000000	0.568804	581	0.301205	0.516000	0.525574
432	0.800926	568	0.313380	5.785315	0	0.000000	0.568804	568	0.313380	0.524000	0.525573
462	0.800866	538	0.295539	5.785315	0	0.000000	0.568804	538	0.295539	0.529000	0.525575
440	0.809091	560	0.310714	5.785315	0	0.000000	0.568804	560	0.310714	0.530000	0.525577
407	0.810811	593	0.320405	5.785315	0	0.000000	0.568804	593	0.320405	0.520000	0.525574
436	0.777523	564	0.267730	5.785315	0	0.000000	0.568804	564	0.267730	0.490000	0.525554
443	0.794582	557	0.299820	5.785315	0	0.000000	0.568804	557	0.299820	0.519000	0.525551
455	0.800000	545	0.273394	5.785315	0	0.000000	0.568804	545	0.273394	0.513000	0.525544
448	0.803571	552	0.309783	5.785315	0	0.000000	0.568804	552	0.309783	0.531000	0.525547
439	0.758542	561	0.311943	5.785315	0	0.000000	0.568804	561	0.311943	0.508000	0.525537
441	0.802721	559	0.261181	5.785315	0	0.000000	0.568804	559	0.261181	0.500000	0.525523
431	0.809745	569	0.304042	5.785315	0	0.000000	0.568804	569	0.304042	0.522000	0.525521
445	0.752809	555	0.282883	5.785315	0	0.000000	0.568804	555	0.282883	0.492000	0.525502
454	0.786344	546	0.291209	5.785315	0	0.000000	0.568804	546	0.291209	0.516000	0.525497
420	0.792857	580	0.289655	5.785315	0	0.000000	0.568804	580	0.289655	0.501000	0.525484
446	0.771300	554	0.335740	5.785315	0	0.000000	0.568804	554	0.335740	0.530000	0.525486
468	0.794872	532	0.285714	5.785315	0	0.000000	0.568804	532	0.285714	0.524000	0.525485
463	0.779698	537	0.262570	5.785315	0	0.000000	0.568804	537	0.262570	0.502000	0.525472
440	0.795455	560	0.262500	5.785315	0	0.000000	0.568804	560	0.262500	0.497000	0.525457
429	0.769231	571	0.299475	5.785315	0	0.000000	0.568804	571	0.299475	0.501000	0.525443
417	0.757794	583	0.267581	5.785315	0	0.000000	0.568804	583	0.267581	0.472000	0.525414
435	0.749425	565	0.299115	5.785315	0	0.000000	0.568804	565	0.299115	0.495000	0.525397
432	0.803241	568	0.302817	5.785315	0	0.000000	0.568804	568	0.302817	0.519000	0.525394
450	0.751111	550	0.281818	5.785315	0	0.000000	0.568804	550	0.281818	0.493000	0.525376
433	0.803695	567	0.322751	5.785315	0	0.000000	0.568804	567	0.322751	0.531000	0.525379
472	0.794492	528	0.263258	5.785315	0	0.000000	0.568804	528	0.263258	0.514000	0.525373
422	0.791469	578	0.301038	5.785315	0	0.000000	0.568804	578	0.301038	0.508000	0.525363
436	0.800459	564	0.289007	5.785315	0	0.000000	0.568804	564	0.289007	0.512000	0.525356
449	0.844098	551	0.321234	5.785315	0	0.000000	0.568804	551	0.321234	0.556000	0.525373
470	0.806383	530	0.326415	5.785315	0	0.000000	0.568804	530	0.326415	0.552000	0.525387
449	0.837416	551	0.335753	5.785315	0	0.000000	0.568804	551	0.335753	0.561000	0.525407
414	0.780193	586	0.325939	5.785315	0	0.000000	0.568804	586	0.325939	0.514000	0.525401
422	0.805687	578	0.280277	5.785315	0	0.000000	0.568804	578	0.280277	0.502000	0.525388
426	0.791080	574	0.257840	5.785315	0	0.000000	0.568804	574	0.257840	0.485000	0.525366
422	0.798578	578	0.249135	5.785315	0	0.000000	0.568804	578	0.249135	0.481000	0.525342
458	0.777293	542	0.311808	5.785315	0	0.000000	0.568804	542	0.311808	0.525000	0.525341
411	0.746959	589	0.264856	5.785315	0	0.000000	0.568804	589	0.264856	0.463000	0.525307
415	0.766265	585	0.263248	5.785315	0	0.000000	0.568804	585	0.263248	0.472000	0.525278
417	0.757794	583	0.277873	5.785315	0	0.000000	0.568804	583	0.277873	0.478000	0.525253
426	0.781690	574	0.278746	5.785315	0	0.000000	0.568804	574	0.278746	0.493000	0.525235
453	0.779249	547	0.285192	5.785315	0	0.000000	0.568804	547	0.285192	0.509000	0.525226
445	0.766292	555	0.335135	5.785315	0	0.000000	0.568804	555	0.335135	0.527000	0.525227
427	0.793911	573	0.282723	5.785315	0	0.000000	0.568804	573	0.282723	0.501000	0.525214
457	0.805252	543	0.314917	5.785315	0	0.000000	0.568804	543	0.314917	0.539000	0.525222
433	0.780600	567	0.282187	5.785315	0	0.000000	0.568804	567	0.282187	0.498000	0.525207
442	0.809955	558	0.308244	5.785315	0	0.000000	0.568804	558	0.308244	0.530000	0.525209
457	0.831510	543	0.270718	5.785315	0	0.000000	0.568804	543	0.270718	0.527000	0.525210
435	0.804598	565	0.348673	5.785315	0	0.000000	0.568804	565	0.348673	0.547000	0.525222
438	0.808219	562	0.298932	5.785315	0	0.000000	0.568804	562	0.298932	0.522000	0.525220
447	0.785235	553	0.300181	5.785315	0	0.000000	0.568804	553	0.300181	0.517000	0.525216
444	0.804054	556	0.305755	5.785315	0	0.000000	0.568804	556	0.305755	0.527000	0.525217
451	0.802661	549	0.318761	5.785315	0	0.000000	0.568804	549	0.318761	0.537000	0.525223
446	0.795964	554	0.308664	5.785315	0	0.000000	0.568804	554	0.308664	0.526000	0.525224
450	0.842222	550	0.374545	5.785315	0	0.000000	0.568804	550	0.374545	0.585000	0.525256
439	0.801822	561	0.285205	5.785315	0	0.000000	0.568804	561	0.285205	0.512000	0.525249
461	0.828633	539	0.306122	5.785315	0	0.000000	0.568804	539	0.306122	0.547000	0.525261
445	0.817978	555	0.304505	5.785315	0	0.000000	0.568804	555	0.304505	0.533000	0.525265
467	0.826552	533	0.296435	5.785315	0	0.000000	0.568804	533	0.296435	0.544000	0.525275
464	0.836207	536	0.328358	5.785315	0	0.000000	0.568804	536	0.328358	0.564000	0.525296
436	0.818807	564	0.306738	5.785315	0	0.000000	0.568804	564	0.306738	0.530000	0.525298
433	0.824480	567	0.294533	5.785315	0	0.000000	0.568804	567	0.294533	0.524000	0.525298
436	0.805046	564	0.336879	5.785315	0	0.000000	0.568804	564	0.336879	0.541000	0.525306
474	0.784810	526	0.281369	5.785315	0	0.000000	0.568804	526	0.281369	0.520000	0.525303
439	0.813212	561	0.315508	5.785315	0	0.000000	0.568804	561	0.315508	0.534000	0.525308
439	0.769932	561	0.249554	5.785315	0	0.000000	0.568804	561	0.249554	0.478000	0.525282
457	0.809628	543	0.278085	5.785315	0	0.000000	0.568804	543	0.278085	0.521000	0.525280
451	0.835920	549	0.315118	5.785315	0	0.000000	0.568804	549	0.315118	0.550000	0.525293
407	0.796069	593	0.259696	5.785315	0	0.000000	0.568804	593	0.259696	0.478000	0.525268
456	0.796053	544	0.281250	5.785315	0	0.000000	0.568804	544	0.281250	0.516000	0.525263
452	0.789823	548	0.333942	5.785315	0	0.000000	0.568804	548	0.333942	0.540000	0.525271
454	0.810573	546	0.272894	5.785315	0	0.000000	0.568804	546	0.272894	0.517000	0.525267
465	0.787097	535	0.285981	5.785315	0	0.000000	0.568804	535	0.285981	0.519000	0.525263
462	0.816017	538	0.299257	5.785315	0	0.000000	0.568804	538	0.299257	0.538000	0.525270
449	0.779510	551	0.290381	5.785315	0	0.000000	0.568804	551	0.290381	0.510000	0.525262
457	0.792123	543	0.300184	5.785315	0	0.000000	0.568804	543	0.300184	0.525000	0.525262
424	0.808962	576	0.350694	5.785315	0	0.000000	0.568804	576	0.350694	0.545000	0.525272
422	0.779621	578	0.282007	5.785315	0	0.000000	0.568804	578	0.282007	0.492000	0.525255
428	0.822430	572	0.281469	5.785315	0	0.000000	0.568804	572	0.281469	0.513000	0.525248
468	0.786325	532	0.257519	5.785315	0	0.000000	0.568804	532	0.257519	0.505000	0.525237
457	0.770241	543	0.285451	5.785315	0	0.000000	0.568804	543	0.285451	0.507000	0.525228
444	0.810811	556	0.298561	5.785315	0	0.000000	0.568804	556	0.298561	0.526000	0.525228
450	0.822222	550	0.283636	5.785315	0	0.000000	0.568804	550	0.283636	0.526000	0.525228
458	0.781659	542	0.291513	5.785315	0	0.000000	0.568804	542	0.291513	0.516000	0.525223
433	0.785219	567	0.289242	5.785315	0	0.000000	0.568804	567	0.289242	0.504000	0.525212
455	0.804396	545	0.282569	5.785315	0	0.000000	0.568804	545	0.282569	0.520000	0.525209
448	0.825893	552	0.311594	5.785315	0	0.000000	0.568804	552	0.311594	0.542000	0.525218
428	0.806075	572	0.321678	5.785315	0	0.000000	0.568804	572	0.321678	0.529000	0.525220
409	0.811736	591	0.280880	5.785315	0	0.000000	0.568804	591	0.280880	0.498000	0.525206
428	0.803738	572	0.326923	5.785315	0	0.000000	0.568804	572	0.326923	0.531000	0.525209
454	0.759912	546	0.285714	5.785315	0	0.000000	0.568804	546	0.285714	0.501000	0.525196
467	0.792291	533	0.257036	5.785315	0	0.000000	0.568804	533	0.257036	0.507000	0.525186
447	0.814318	553	0.269439	5.785315	0	0.000000	0.568804	553	0.269439	0.513000	0.525180
417	0.772182	583	0.222985	5.785315	0	0.000000	0.568804	583	0.222985	0.452000	0.525141
448	0.808036	552	0.221014	5.785315	0	0.000000	0.568804	552	0.221014	0.484000	0.525120
451	0.762749	549	0.276867	5.785315	0	0.000000	0.568804	549	0.276867	0.496000	0.525104
450	0.782222	550	0.254545	5.785315	0	0.000000	0.568804	550	0.254545	0.492000	0.525087
450	0.773333	550	0.285455	5.785315	0	0.000000	0.568804	550	0.285455	0.505000	0.525076
450	0.782222	550	0.265455	5.785315	0	0.000000	0.568804	550	0.265455	0.498000	0.525062
449	0.799555	551	0.235935	5.785315	0	0.000000	0.568804	551	0.235935	0.489000	0.525043
447	0.809843	553	0.296564	5.785315	0	0.000000	0.568804	553	0.296564	0.526000	0.525043
437	0.803204	563	0.275311	5.785315	0	0.000000	0.568804	563	0.275311	0.506000	0.525033
414	0.797101	586	0.312287	5.785315	0	0.000000	0.568804	586	0.312287	0.513000	0.525027
466	0.785408	534	0.322097	5.785315	0	0.000000	0.568804	534	0.322097	0.538000	0.525034
443	0.826185	557	0.281867	5.785315	0	0.000000	0.568804	557	0.281867	0.523000	0.525033
443	0.794582	557	0.299820	5.785315	0	0.000000	0.568804	557	0.299820	0.519000	0.525030
477	0.815514	523	0.378585	5.785315	0	0.000000	0.568804	523	0.378585	0.587000	0.525062
435	0.827586	565	0.311504	5.785315	0	0.000000	0.568804	565	0.311504	0.536000	0.525068
454	0.797357	546	0.329670	5.785315	0	0.000000	0.568804	546	0.329670	0.542000	0.525077
443	0.799097	557	0.296230	5.785315	0	0.000000	0.568804	557	0.296230	0.519000	0.525074
462	0.792208	538	0.273234	5.785315	0	0.000000	0.568804	538	0.273234	0.513000	0.525067
455	0.769231	545	0.300917	5.785315	0	0.000000	0.568804	545	0.300917	0.514000	0.525062
455	0.821978	545	0.288073	5.785315	0	0.000000	0.568804	545	0.288073	0.531000	0.525065
473	0.828753	527	0.313093	5.785315	0	0.000000	0.568804	527	0.313093	0.557000	0.525081
438	0.831050	562	0.295374	5.785315	0	0.000000	0.568804	562	0.295374	0.530000	0.525084
451	0.764967	549	0.300546	5.785315	0	0.000000	0.568804	549	0.300546	0.510000	0.525076
466	0.781116	534	0.207865	5.785315	0	0.000000	0.568804	534	0.207865	0.475000	0.525050
448	0.774554	552	0.289855	5.785315	0	0.000000	0.568804	552	0.289855	0.507000	0.525040
459	0.797386	541	0.304991	5.785315	0	0.000000	0.568804	541	0.304991	0.531000	0.525044
438	0.762557	562	0.293594	5.785315	0	0.000000	0.568804	562	0.293594	0.499000	0.525030
463	0.794816	537	0.255121	5.785315	0	0.000000	0.568804	537	0.255121	0.505000	0.525020
476	0.785714	524	0.274809	5.785315	0	0.000000	0.568804	524	0.274809	0.518000	0.525016
441	0.750567	559	0.236136	5.785315	0	0.000000	0.568804	559	0.236136	0.463000	0.524984
444	0.759009	556	0.303957	5.785315	0	0.000000	0.568804	556	0.303957	0.506000	0.524974
455	0.771429	545	0.260550	5.785315	0	0.000000	0.568804	545	0.260550	0.493000	0.524957
457	0.768053	543	0.248619	5.785315	0	0.000000	0.568804	543	0.248619	0.486000	0.524937
455	0.810989	545	0.260550	5.785315	0	0.000000	0.568804	545	0.260550	0.511000	0.524930
472	0.760593	528	0.267045	5.785315	0	0.000000	0.568804	528	0.267045	0.500000	0.524917
460	0.793478	540	0.301852	5.785315	0	0.000000	0.568804	540	0.301852	0.528000	0.524918
463	0.812095	537	0.277467	5.785315	0	0.000000	0.568804	537	0.277467	0.525000	0.524918
446	0.807175	554	0.315884	5.785315	0	0.000000	0.568804	554	0.315884	0.535000	0.524924
452	0.783186	548	0.268248	5.785315	0	0.000000	0.568804	548	0.268248	0.501000	0.524911
454	0.810573	546	0.309524	5.785315	0	0.000000	0.568804	546	0.309524	0.537000	0.524917
455	0.784615	545	0.267890	5.785315	0	0.000000	0.568804	545	0.267890	0.503000	0.524906
426	0.751174	574	0.313589	5.785315	0	0.000000	0.568804	574	0.313589	0.500000	0.524893
451	0.787140	549	0.240437	5.785315	0	0.000000	0.568804	549	0.240437	0.487000	0.524874
449	0.801782	551	0.263158	5.785315	0	0.000000	0.568804	551	0.263158	0.505000	0.524863
464	0.806034	536	0.343284	5.785315	0	0.000000	0.568804	536	0.343284	0.558000	0.524880
456	0.767544	544	0.295956	5.785315	0	0.000000	0.568804	544	0.295956	0.511000	0.524873
441	0.804989	559	0.266547	5.785315	0	0.000000	0.568804	559	0.266547	0.504000	0.524862
423	0.784870	577	0.282496	5.785315	0	0.000000	0.568804	577	0.282496	0.495000	0.524847
446	0.795964	554	0.247292	5.785315	0	0.000000	0.568804	554	0.247292	0.492000	0.524830
456	0.760965	544	0.292279	5.785315	0	0.000000	0.568804	544	0.292279	0.506000	0.524820
439	0.799544	561	0.285205	5.785315	0	0.000000	0.568804	561	0.285205	0.511000	0.524813
449	0.775056	551	0.237750	5.785315	0	0.000000	0.568804	551	0.237750	0.479000	0.524790
419	0.778043	581	0.268503	5.785315	0	0.000000	0.568804	581	0.268503	0.482000	0.524768
445	0.788764	555	0.281081	5.785315	0	0.000000	0.568804	555	0.281081	0.507000	0.524759
432	0.812500	568	0.318662	5.785315	0	0.000000	0.568804	568	0.318662	0.532000	0.524762
448	0.825893	552	0.306159	5.785315	0	0.000000	0.568804	552	0.306159	0.539000	0.524770
438	0.794521	562	0.275801	5.785315	0	0.000000	0.568804	562	0.275801	0.503000	0.524758
440	0.800000	560	0.326786	5.785315	0	0.000000	0.568804	560	0.326786	0.535000	0.524764
460	0.804348	540	0.320370	5.785315	0	0.000000	0.568804	540	0.320370	0.543000	0.524773
447	0.803132	553	0.381555	5.785315	0	0.000000	0.568804	553	0.381555	0.570000	0.524796
442	0.789593	558	0.281362	5.785315	0	0.000000	0.568804	558	0.281362	0.506000	0.524787
430	0.765116	570	0.298246	5.785315	0	0.000000	0.568804	570	0.298246	0.499000	0.524773
454	0.810573	546	0.282051	5.785315	0	0.000000	0.568804	546	0.282051	0.522000	0.524772
449	0.806236	551	0.310345	5.785315	0	0.000000	0.568804	551	0.310345	0.533000	0.524776
430	0.800000	570	0.285965	5.785315	0	0.000000	0.568804	570	0.285965	0.507000	0.524767
415	0.780723	585	0.319658	5.785315	0	0.000000	0.568804	585	0.319658	0.511000	0.524760
462	0.818182	538	0.347584	5.785315	0	0.000000	0.568804	538	0.347584	0.565000	0.524781
438	0.828767	562	0.290036	5.785315	0	0.000000	0.568804	562	0.290036	0.526000	0.524781
456	0.774123	544	0.306985	5.785315	0	0.000000	0.568804	544	0.306985	0.520000	0.524779
449	0.810690	551	0.323049	5.785315	0	0.000000	0.568804	551	0.323049	0.542000	0.524788
468	0.809829	532	0.300752	5.785315	0	0.000000	0.568804	532	0.300752	0.539000	0.524795
440	0.797727	560	0.326786	5.785315	0	0.000000	0.568804	560	0.326786	0.534000	0.524800
463	0.773218	537	0.243948	5.785315	0	0.000000	0.568804	537	0.243948	0.489000	0.524781
454	0.828194	546	0.342491	5.785315	0	0.000000	0.568804	546	0.342491	0.563000	0.524801
425	0.771765	575	0.246957	5.785315	0	0.000000	0.568804	575	0.246957	0.470000	0.524773
466	0.768240	534	0.271536	5.785315	0	0.000000	0.568804	534	0.271536	0.503000	0.524762
462	0.816017	538	0.275093	5.785315	0	0.000000	0.568804	538	0.275093	0.525000	0.524762
452	0.778761	548	0.260949	5.785315	0	0.000000	0.568804	548	0.260949	0.495000	0.524747
416	0.812500	584	0.299658	5.785315	0	0.000000	0.568804	584	0.299658	0.513000	0.524741
417	0.808153	583	0.295026	5.785315	0	0.000000	0.568804	583	0.295026	0.509000	0.524733
440	0.790909	560	0.266071	5.785315	0	0.000000	0.568804	560	0.266071	0.497000	0.524719
424	0.806604	576	0.265625	5.785315	0	0.000000	0.568804	576	0.265625	0.495000	0.524704
429	0.794872	571	0.278459	5.785315	0	0.000000	0.568804	571	0.278459	0.500000	0.524691
443	0.830700	557	0.249551	5.785315	0	0.000000	0.568804	557	0.249551	0.507000	0.524682
430	0.769767	570	0.270175	5.785315	0	0.000000	0.568804	570	0.270175	0.485000	0.524662
447	0.756152	553	0.267631	5.785315	0	0.000000	0.568804	553	0.267631	0.486000	0.524643
424	0.778302	576	0.270833	5.785315	0	0.000000	0.568804	576	0.270833	0.486000	0.524623
423	0.777778	577	0.268631	5.785315	0	0.000000	0.568804	577	0.268631	0.484000	0.524603
459	0.764706	541	0.260628	5.785315	0	0.000000	0.568804	541	0.260628	0.492000	0.524586
415	0.816867	585	0.282051	5.785315	0	0.000000	0.568804	585	0.282051	0.504000	0.524576
440	0.765909	560	0.275000	5.785315	0	0.000000	0.568804	560	0.275000	0.491000	0.524559
429	0.808858	571	0.271454	5.785315	0	0.000000	0.568804	571	0.271454	0.502000	0.524547
430	0.774419	570	0.270175	5.785315	0	0.000000	0.568804	570	0.270175	0.487000	0.524528
467	0.800857	533	0.300188	5.785315	0	0.000000	0.568804	533	0.300188	0.534000	0.524533
461	0.767896	539	0.283859	5.785315	0	0.000000	0.568804	539	0.283859	0.507000	0.524524
443	0.803612	557	0.303411	5.785315	0	0.000000	0.568804	557	0.303411	0.525000	0.524525
453	0.803532	547	0.301645	5.785315	0	0.000000	0.568804	547	0.301645	0.529000	0.524527
445	0.779775	555	0.326126	5.785315	0	0.000000	0.568804	555	0.326126	0.528000	0.524529
451	0.793792	549	0.276867	5.785315	0	0.000000	0.568804	549	0.276867	0.510000	0.524521
415	0.792771	585	0.292308	5.785315	0	0.000000	0.568804	585	0.292308	0.500000	0.524509
458	0.807860	542	0.298893	5.785315	0	0.000000	0.568804	542	0.298893	0.532000	0.524513
447	0.791946	553	0.296564	5.785315	0	0.000000	0.568804	553	0.296564	0.518000	0.524510
450	0.808889	550	0.314545	5.785315	0	0.000000	0.568804	550	0.314545	0.537000	0.524516
467	0.811563	533	0.345216	5.785315	0	0.000000	0.568804	533	0.345216	0.563000	0.524535
475	0.795789	525	0.342857	5.785315	0	0.000000	0.568804	525	0.342857	0.558000	0.524552
424	0.811321	576	0.331597	5.785315	0	0.000000	0.568804	576	0.331597	0.535000	0.524557
436	0.793578	564	0.338652	5.785315	0	0.000000	0.568804	564	0.338652	0.537000	0.524563
453	0.794702	547	0.316271	5.785315	0	0.000000	0.568804	547	0.316271	0.533000	0.524568
430	0.816279	570	0.338596	5.785315	0	0.000000	0.568804	570	0.338596	0.544000	0.524577
