# Supplementary material for: Investigating environmental effects on phonology using diachronic models
Source: Evol Hum Sci. 2024 Jan 3;6:e8. doi: 10.1017/ehs.2023.33 (PMC10955398; doi:10.1017/ehs.2023.33)
Supplement: Hartmann et al. supplementary material 4 — Hartmann et al. supplementary material [file S2513843X23000336sup004.zip › TonesClimateGeoPhylo_Public-1.0/results/BayesTraitsOutput/AncestralStateReconstruction/Anc_Tones_SIM2_continuous_make.Log.txt]

Options:
Model:                           Continuous: Random Walk
Tree File Name:                  ../../data/processed/GTree_phylo4g_combined_trimmed.nex
Data File Name:                  ../../data/processed/AncestralStateReconstruction/GTree_Data_Tones_SIM2_continuous.txt
Log File Name:                   ../../results/BayesTraitsOutput/AncestralStateReconstruction/Anc_Tones_SIM2_continuous_make.Log.txt
Save Initial Trees:              False
Save Trees:                      False
Summary:                         False
Seed:                            9898
Precision:                       64 bits
Cores:                           1
Analysis Type:                   MCMC
Sample Period:                   1000
Iterations:                      2000000
Burn in:                         1000000
MCMC ML Start:                   False
Schedule File:                   ../../results/BayesTraitsOutput/AncestralStateReconstruction/Anc_Tones_SIM2_continuous_make.Schedule.txt
Rate Dev:                        AutoTune
No of Rates:                     1
Test for trait correlation:      True
Kappa:                           Not in use
Delta:                           Not in use
Lambda:                          Not in use
OU:                              Not in use
Min Trans Taxa No:               10
RJ Local Kappa:                  False
RJ Local Lambda:                 False
RJ Local Delta:                  False
RJ Local OU:                     False
Tags:	1
	PBX	210	Tiv_Tivoid Aghem_Grassfields Kom_Grassfields Oku_Grassfields Moghamo_Grassfields Fefe_Grassfields Mungaka_Grassfields Bamun_Grassfields A53_Bafia_rikpa A45_Nyokon A44_Tunen A46_Nomaande A462_Yambeta A601_Tuki A622_Nugunu A62B_Mmala A62C_Libie A42_Abo A43a_Basaa A61_Ngoro-lunda A61_Ngoro-Asom A61_Ngoro-Bisoo A71_Eton A72a_Ewondo A74a_Bulu A75a_Fang_Bitam A75a_Fang_Minvoul A75a_Fang_Medouneu A24_Duala A33a_Yasa A32C_Batanga A34_Benga A22_Bakweri A122_Bakundu A11_Londo A121_Mbonge A141_Lefo A15C_Akossi A15C_Mkaa A15C_Elung_Central_Manenguba A15A_Mbuu A15_Manenguba A15B_Mienge_NW_Manenguba A91_Kwakum A93_Kako A83_Mekaa A803_Shiwa A81_Kwasio A86c_Mpiemo A84_Njem A841_Badwe B32_Kande B11a_Mpongwe B11b_Orungu B11c_Galwa B11d_Dyumba B11F_Enenga C85_Wongo C83_Bushong C71_Tetela C76_Ombo C105_Mbenga C36d_Lingala C104_Aka C101_Babole_Ma C101_Babole_Dz C101_Babole_Ep C32_Bobangi C22_Akwa C25_Mboshi C61_Mongo D12_Lengola D23_Kibira-Kumu_1919 D311_Bila C401_Pakabete D201_Liko B42_Sangu_Mb H16c_Yombe H42_Hunganna H11_Beembe H13_Kikunyi_1989 H131_Kisundi_Congo_Kimongo_1988 H16c_Kiyombe_DRC_1982 H16_Cilinji H16d_Ciwoyo_DRC_2012 H16_Cizobe H16_Kikongo H16b_Kindibu_2013 C34_Sakata B85_Yanzi B52_Nzebi B501_Wanzi_E B63_Ndumu B77b_Fumu B78_Wuumu H21a_Kimbundu L13_Kwese K31_Luyana L52_Lunda K11_Ciokwe K14_Lwena K33_Kwangali K332_Rumanyo R11_Umbundu R31_Herero R21_Kwanyama R22_Ndonga L31a_Luba-Kasai L33_Luba-Shaba D28_Holoholo D43_Nyanga M61_Lenje M42_Bemba M54_Lamba JD66_Kiha JD62_Rundi JD65_Hangaza JE25_Mkwaya JE25_Jita JE25_Kilegi JE45_Nata JE42_Gusii JE43_Kuria JE43_Kuria_Mago JE43_Kuria_Tari JE15_Luganda JE17_Gwere JE32_Luyia JE34_Samialugwe JE31_Lumasaaba JE31c_Bukusu JE23_Zinza JE21_Runyambo JE22_Haya JE13_Runyankore JE14_Rukiga F23_Sumbwa F22_Nyamwezi F21_Ntuzu F21_Sukuma F32_Nyaturucha F32_Nyaturuwil M13_Fipa M14_Rungu M15_Mambwe M25_Safwa M21_Ndali M31_Nyakyusa P31_Emakhua N21_Tumbuka_Malawi N31_Chewa S11_Shona S16_Kalanga S21_Venda K21_Lozi S31_Tswana S311_Shekgalagari S51_Tshwa S53_Tsonga S41_Xhosa S42_Zulu S44_Ndebele P13_Matumbi P21_Yao P23_Simakonde P25_Mabia G52_Ndamba N12_Ngoni G63_Bena G64_Pangwa F33_Langi G31_Zigua G23_Sambaa G24_Bondei G12_Kagulu G35_Luguru E71A_Upper_Pokomo E72a_Giryama E73_Digo G44a_Ngazija G44b_Ndzwani G41_Bajuni G42a_Amu G401_Mwani G43_Kae G42_Swahili G42d_Unguja G22_Asu G22A_North_Pare G22B_South_Pare G39_Saghala E65_Gweno E621D_Kibosho E621B_Machame E53_Meru E621C_Siha E64_Kahe E622C_Lema E622A_Kimochi E55_Kamba_Kitu E55_Kamba E55_Kamba_Mach E51_Kikuyu E54_Tharaka E53_Igoji E53_Miutini E53_Tigania E53_Merutig E53_Imenti E53_Meruimenti 
Save Model:                      ../../results/BayesTraitsOutput/AncestralStateReconstruction/Anc_Tones_SIM2_continuous_models.bin
Restrictions:
    alpha-1                      None
Prior Information:
    Priors
        alpha-1 - uniform 0.00 12.00 
        AncState-1 - uniform -100.00 100.00 
Tree Information
     Trees:                      1
     Taxa:                       211
     Sites:                      1
Iteration	Lh	Tree No	Alpha 1	Sigma^2 1 	
1001000	-410.173405	1	1.997102253497	251.796443590495	
1002000	-410.207117	1	1.996823628217	251.876916094562	
1003000	-410.170851	1	1.997124462429	251.790347366638	
1004000	-410.696751	1	2.005883329715	253.048613904042	
1005000	-410.124752	1	1.997559733892	251.680350240445	
1006000	-410.284906	1	2.003732145219	252.062702537451	
1007000	-410.143560	1	1.997373427642	251.725222780996	
1008000	-410.778212	1	2.006222160962	253.244080317573	
1009000	-411.820543	1	2.009564927212	255.758509534033	
1010000	-410.185477	1	2.002991526405	251.825256686478	
1011000	-410.054127	1	1.998447582749	251.511922728319	
1012000	-410.151021	1	2.002687959880	251.743026259613	
1013000	-410.913611	1	2.006748346137	253.569302703389	
1014000	-410.006354	1	1.999924724585	251.398059893086	
1015000	-410.381486	1	1.995658433656	252.293559162017	
1016000	-410.006955	1	1.999808324021	251.399489917899	
1017000	-410.189061	1	1.996969677126	251.833812235320	
1018000	-410.011679	1	2.000516528789	251.410747576049	
1019000	-410.202845	1	1.996857566522	251.866718594610	
1020000	-410.252923	1	1.996480130499	251.986301230964	
1021000	-410.064925	1	2.001709214924	251.537667920376	
1022000	-410.163922	1	1.997185584383	251.773812284582	
1023000	-410.147391	1	2.002653960010	251.734362877337	
1024000	-410.091748	1	2.002064306930	251.601627086174	
1025000	-410.067373	1	2.001744604973	251.543503595453	
1026000	-410.102356	1	1.997802081222	251.626926861229	
1027000	-410.031084	1	1.998880789670	251.456994308610	
1028000	-411.367108	1	2.008274366648	254.661629635400	
1029000	-410.259640	1	1.996432536782	252.002343578381	
1030000	-410.096157	1	2.002117008556	251.612143111614	
1031000	-410.045007	1	1.998602826397	251.490183749825	
1032000	-410.024503	1	1.999039867507	251.441310733922	
1033000	-410.572857	1	2.005327451145	252.751619869745	
1034000	-410.007842	1	2.000277393403	251.401604735755	
1035000	-410.267924	1	1.996374687576	252.022133198371	
1036000	-410.402416	1	1.995538895834	252.343615881578	
1037000	-410.627746	1	1.994410567030	252.883154443611	
1038000	-410.335441	1	2.004057351761	252.183470833595	
1039000	-410.007866	1	2.000279480327	251.401660967459	
1040000	-410.041710	1	1.998663400238	251.482324037687	
1041000	-410.381278	1	1.995659635278	252.293062889002	
1042000	-410.486489	1	1.995087759479	252.544789930035	
1043000	-410.021566	1	2.000870877184	251.434309728566	
1044000	-410.553980	1	1.994753390729	252.706401293407	
1045000	-410.535989	1	1.994840426863	252.663308781401	
1046000	-410.580399	1	1.994628120800	252.769690230865	
1047000	-410.127723	1	2.002461664092	251.687436859578	
1048000	-410.106289	1	1.997757620964	251.636308780058	
1049000	-410.253021	1	1.996479431177	251.986535388695	
1050000	-413.239440	1	1.987177725346	259.221509085514	
1051000	-410.258837	1	1.996438195058	252.000425051899	
1052000	-413.072317	1	2.012472676579	258.811200402020	
1053000	-410.407326	1	1.995511311120	252.355360295615	
1054000	-410.013122	1	2.000581755427	251.414186746728	
1055000	-411.502111	1	1.991312950236	254.987713719832	
1056000	-410.051840	1	1.998485009820	251.506471785160	
1057000	-410.006692	1	1.999847569336	251.398863583391	
1058000	-410.194459	1	1.996925291600	251.846696993405	
1059000	-410.357160	1	1.995801615651	252.235392685567	
1060000	-410.134731	1	2.002531857145	251.704157950736	
1061000	-410.010012	1	2.000429186198	251.406776876832	
1062000	-410.059160	1	2.001622816372	251.523922220359	
1063000	-410.426458	1	2.004585644244	252.401128371256	
1064000	-410.306916	1	2.003877120673	252.115296187323	
1065000	-410.283618	1	2.003723490325	252.059626065101	
1066000	-410.102549	1	1.997799876697	251.627387619976	
1067000	-410.011501	1	1.999483134443	251.410323180566	
1068000	-410.088437	1	1.997967201446	251.593731426271	
1069000	-410.618014	1	2.005536446822	252.859829518687	
1070000	-410.026620	1	1.998985949557	251.446356532493	
1071000	-413.029204	1	2.012383371074	258.705457366695	
1072000	-410.732639	1	2.006034913537	253.134708608008	
1073000	-411.245822	1	1.992096482898	254.369030093229	
1074000	-412.176545	1	2.010470624109	256.623006160117	
1075000	-410.707019	1	2.005927088769	253.073242946642	
1076000	-410.008024	1	2.000293087673	251.402037783808	
1077000	-410.019497	1	1.999181435625	251.429380228450	
1078000	-410.454478	1	2.004736529333	252.468173264666	
1079000	-411.100491	1	1.992576530916	254.018865371637	
1080000	-410.030433	1	2.001095550064	251.455444037109	
1081000	-410.492635	1	1.995056383190	252.559502409346	
1082000	-410.155541	1	2.002729696752	251.753811604676	
1083000	-410.606526	1	2.005484026511	252.832297518541	
1084000	-411.468820	1	1.991410789211	254.907264609108	
1085000	-410.023655	1	2.000928682240	251.439287949513	
1086000	-411.411147	1	2.008408134166	254.767953308516	
1087000	-410.314269	1	2.003924360964	252.132866243084	
1088000	-410.006559	1	1.999872011110	251.398547631319	
1089000	-410.757029	1	1.993855212055	253.193237527480	
1090000	-410.147300	1	2.002653104064	251.734146197711	
1091000	-410.703794	1	1.994077658860	253.065507667906	
1092000	-410.091041	1	2.002055741215	251.599942883420	
1093000	-410.401449	1	2.004446692513	252.341303790916	
1094000	-412.048990	1	2.010155053975	256.312923343598	
1095000	-410.090894	1	2.002053948240	251.599591230674	
1096000	-410.184587	1	1.997006965763	251.823132672798	
1097000	-410.279815	1	2.003697813322	252.050540885024	
1098000	-410.145101	1	1.997358749405	251.728898570165	
1099000	-410.319279	1	1.996034802034	252.144841964510	
1100000	-410.023314	1	1.999071540286	251.438475794719	
1101000	-410.111830	1	1.997696442294	251.649526344010	
1102000	-410.142025	1	2.002602900346	251.721559368797	
1103000	-412.150599	1	1.989583861270	256.559901300058	
1104000	-410.246643	1	2.003465815038	251.971300665780	
1105000	-410.697371	1	2.005885982909	253.050102015424	
1106000	-410.009937	1	1.999566255627	251.406595955029	
1107000	-410.160143	1	1.997219493735	251.764792372411	
1108000	-410.185756	1	2.002993859722	251.825922726723	
1109000	-410.028254	1	1.998946228481	251.450250864331	
1110000	-410.459839	1	2.004764860950	252.481004038269	
1111000	-410.246653	1	1.996525152118	251.971324415744	
1112000	-410.321519	1	2.003970402590	252.150194998520	
1113000	-410.426147	1	1.995407097397	252.400384190680	
1114000	-410.051416	1	2.001498978947	251.505459907455	
1115000	-410.062081	1	2.001667143566	251.530885712214	
1116000	-410.305472	1	1.996123264839	252.111845134486	
1117000	-410.079608	1	1.998079284114	251.572678075063	
1118000	-410.116401	1	1.997647175293	251.660429522110	
1119000	-410.135497	1	1.997451626573	251.705985713410	
1120000	-410.793191	1	1.993708536119	253.280037634108	
1121000	-410.529095	1	2.005116878915	252.646801097941	
1122000	-410.463885	1	2.004786131270	252.490687145029	
1123000	-410.006472	1	2.000099930429	251.398340358658	
1124000	-410.715453	1	1.994028240848	253.093476509050	
1125000	-410.008294	1	2.000314999144	251.402681619827	
1126000	-410.006330	1	2.000057147000	251.398002084284	
1127000	-410.008882	1	2.000358137269	251.404082795501	
1128000	-411.001696	1	2.007070011632	253.781103398010	
1129000	-410.655138	1	2.005702594387	252.948822201767	
1130000	-411.053017	1	1.992740070720	253.904585469202	
1131000	-410.830886	1	2.006431894685	253.370551148300	
1132000	-410.016375	1	2.000707191000	251.421939382125	
1133000	-410.183150	1	1.997019036794	251.819703870969	
1134000	-410.903906	1	1.993279059784	253.545976938889	
1135000	-410.411148	1	2.004501085417	252.364503208613	
1136000	-410.037511	1	2.001246253572	251.472314128592	
1137000	-410.184811	1	2.002985950287	251.823667095489	
1138000	-410.015338	1	2.000669726903	251.419466943772	
1139000	-410.178789	1	2.002935046485	251.809292794113	
1140000	-410.019338	1	2.000804676919	251.428999422384	
1141000	-410.006254	1	1.999995832471	251.397821232527	
1142000	-411.558559	1	2.008841582570	255.124182788148	
1143000	-410.006258	1	1.999982240542	251.397829624655	
1144000	-410.134318	1	1.997463269296	251.703171394197	
1145000	-410.498036	1	1.995028973867	252.572431489473	
1146000	-410.077176	1	2.001879709845	251.566878740124	
1147000	-410.952582	1	2.006892476860	253.662987101871	
1148000	-410.031333	1	2.001115824364	251.457587664924	
1149000	-410.294074	1	2.003793202997	252.084608854269	
1150000	-410.047978	1	2.001440621689	251.497266019577	
1151000	-410.216515	1	2.003240838819	251.899354554961	
1152000	-410.299793	1	2.003830795446	252.098272874707	
1153000	-411.926462	1	2.009842777041	256.015412847579	
1154000	-410.027005	1	2.001014589185	251.447274233009	
1155000	-411.077270	1	2.007334963241	253.962962095225	
1156000	-412.838982	1	2.011981849359	258.239416495021	
1157000	-410.644588	1	1.994335172637	252.923527812838	
1158000	-410.030910	1	2.001106355273	251.456581613565	
1159000	-411.284543	1	1.991973319837	254.462407581709	
1160000	-412.724122	1	2.011733117638	257.958418836653	
1161000	-410.280121	1	1.996291155765	252.051270951144	
1162000	-410.194427	1	1.996925547878	251.846622059495	
1163000	-410.658929	1	2.005719292577	252.957911550813	
1164000	-410.024375	1	2.000947802314	251.441004626120	
1165000	-410.803310	1	2.006322948998	253.304333291426	
1166000	-410.063194	1	1.998307295824	251.533541557530	
1167000	-410.365495	1	2.004239024916	252.255321860613	
1168000	-410.229083	1	1.996654512364	251.929365860619	
1169000	-410.099738	1	1.997832172761	251.620683830733	
1170000	-410.113022	1	2.002307542738	251.652369009225	
1171000	-410.177028	1	1.997071044122	251.805089773235	
1172000	-411.882813	1	1.990261836180	255.909512301656	
1173000	-410.532677	1	1.994856603836	252.655378899770	
1174000	-410.640844	1	1.994351845328	252.914553037655	
1175000	-410.008111	1	1.999690696578	251.402245890812	
1176000	-411.477347	1	1.991385626196	254.927868074941	
1177000	-410.801780	1	2.006316849075	253.300659138964	
1178000	-410.604754	1	2.005475893862	252.828049569579	
1179000	-410.155288	1	1.997263661983	251.753207804586	
1180000	-411.282295	1	1.991980421681	254.456983986783	
1181000	-410.129961	1	1.997506739436	251.692777727076	
1182000	-410.048362	1	2.001447256583	251.498181277161	
1183000	-410.864436	1	2.006562042058	253.451137312161	
1184000	-410.012270	1	2.000544176190	251.412155850859	
1185000	-410.400346	1	2.004440467033	252.338666497465	
1186000	-410.013455	1	1.999395245910	251.414979889569	
1187000	-410.081917	1	1.998049350227	251.578183689807	
1188000	-410.035924	1	2.001214092212	251.468532365015	
1189000	-410.122551	1	1.997582472529	251.675099911125	
1190000	-410.085321	1	1.998006033443	251.586301860770	
1191000	-410.058776	1	2.001616909314	251.523008393212	
1192000	-413.127596	1	1.987404730561	258.946845420890	
1193000	-410.008532	1	2.000333121627	251.403248670732	
1194000	-410.007705	1	2.000264983059	251.401278909381	
1195000	-410.203205	1	2.003136339277	251.867575740576	
1196000	-410.055228	1	2.001561162715	251.514548013247	
1197000	-410.295720	1	2.003804058362	252.088540717405	
1198000	-410.176656	1	1.997074230867	251.804202671464	
1199000	-410.224627	1	1.996688125549	251.918724141202	
1200000	-410.065567	1	2.001718564716	251.539198069126	
1201000	-410.120567	1	2.002387879085	251.670365990393	
1202000	-410.007255	1	1.999771687056	251.400207011358	
1203000	-410.016409	1	2.000708369097	251.422019298350	
1204000	-410.017895	1	1.999232290795	251.425560453209	
1205000	-410.031260	1	1.998876842776	251.457414075425	
1206000	-410.207437	1	1.996821095027	251.877681646119	
1207000	-410.111476	1	1.997700310725	251.648680017721	
1208000	-410.122435	1	2.002407356627	251.674821935716	
1209000	-411.828018	1	2.009584791960	255.776632678988	
1210000	-410.316778	1	1.996050681327	252.138864066625	
1211000	-410.557420	1	2.005254126273	252.714640944941	
1212000	-410.907129	1	2.006724078437	253.553723398492	
1213000	-410.944020	1	2.006861064424	253.642400533925	
1214000	-410.222312	1	1.996705720013	251.913196750204	
1215000	-410.588499	1	1.994590289789	252.789097058951	
1216000	-410.676873	1	1.994193349466	253.000940494482	
1217000	-413.385946	1	2.013105076825	259.581733822947	
1218000	-410.007305	1	1.999766169894	251.400326073420	
1219000	-410.417788	1	1.995453089905	252.380386340155	
1220000	-410.955719	1	1.993087091251	253.670528139126	
1221000	-410.031674	1	2.001123430240	251.458401941920	
1222000	-410.395061	1	2.004410506145	252.326025827149	
1223000	-411.398200	1	2.008369024503	254.736691124171	
1224000	-411.866475	1	2.009686360539	255.869883763660	
1225000	-410.452578	1	1.995264591430	252.463625901544	
1226000	-410.170904	1	2.002867043464	251.790475038664	
1227000	-410.007061	1	1.999794626040	251.399743064887	
1228000	-410.185694	1	1.996997698221	251.825774554882	
1229000	-410.343931	1	1.995881555438	252.203767178530	
1230000	-410.022776	1	1.999086230083	251.437193384891	
1231000	-410.023033	1	1.999079186745	251.437805699154	
1232000	-410.540508	1	2.005172613018	252.674133508444	
1233000	-410.291754	1	2.003777841456	252.079064011759	
1234000	-410.659206	1	1.994270529049	252.958575252022	
1235000	-410.571502	1	2.005321055424	252.748374020062	
1236000	-410.122682	1	1.997581119353	251.675410980130	
1237000	-410.236628	1	1.996598364978	251.947381757949	
1238000	-411.236021	1	2.007863083440	254.345400476949	
1239000	-410.073718	1	2.001833192158	251.558634257179	
1240000	-410.296461	1	2.003808941349	252.090313017245	
1241000	-410.319658	1	2.003958634494	252.145746616041	
1242000	-410.039089	1	1.998713585824	251.476076939799	
1243000	-410.112278	1	1.997691566721	251.650595040465	
1244000	-410.063607	1	2.001689853343	251.534525754848	
1245000	-411.096951	1	2.007402435287	254.010341938914	
1246000	-410.245845	1	1.996530995566	251.969394697929	
1247000	-410.209210	1	2.003183907171	251.881912407011	
1248000	-410.099543	1	1.997834426507	251.620219722029	
1249000	-410.035954	1	1.998776346658	251.468602032206	
1250000	-410.169696	1	1.997134555971	251.787592273621	
1251000	-410.176877	1	2.002918702945	251.804730014300	
1252000	-410.009283	1	2.000384804437	251.405037619795	
1253000	-410.010687	1	2.000466501386	251.408384374882	
1254000	-412.100843	1	2.010284459030	256.438931041104	
1255000	-411.668116	1	2.009150808919	255.389256437243	
1256000	-410.247014	1	2.003468499055	251.972188096632	
1257000	-410.722071	1	2.005990667935	253.109352381632	
1258000	-410.549281	1	1.994775985989	252.695144804243	
1259000	-410.077750	1	1.998103720876	251.568246792895	
1260000	-414.265451	1	1.985247831557	261.754793375959	
1261000	-410.015784	1	1.999304945967	251.420530582709	
1262000	-411.245341	1	1.992098026305	254.367869107229	
1263000	-410.314739	1	1.996063675066	252.133990325822	
1264000	-411.758586	1	2.009398728394	255.608354433373	
1265000	-410.006318	1	2.000051973043	251.397972991326	
1266000	-410.113927	1	1.997673710274	251.654528396500	
1267000	-410.024902	1	2.000961547309	251.442260217908	
1268000	-410.394388	1	1.995584361951	252.324416476523	
1269000	-410.116777	1	2.002347867928	251.661325842657	
1270000	-410.900776	1	1.993290830698	253.538454047436	
1271000	-410.598146	1	2.005445468831	252.812213442212	
1272000	-410.251810	1	1.996488084916	251.983641087490	
1273000	-410.081158	1	1.998059133940	251.576374824531	
1274000	-410.014205	1	2.000626277632	251.416766927012	
1275000	-410.923837	1	2.006786457355	253.593882435737	
1276000	-410.621485	1	1.994438848455	252.868149488227	
1277000	-410.214807	1	1.996763416880	251.895277846347	
1278000	-410.780746	1	1.993758628854	253.250163291351	
1279000	-410.029562	1	2.001075555451	251.453368322356	
1280000	-410.398788	1	2.004431653021	252.334938939447	
1281000	-410.237931	1	1.996588760467	251.950493610289	
1282000	-410.591989	1	2.005416970428	252.797460082147	
1283000	-412.321825	1	2.010819287388	256.976635062675	
1284000	-410.008296	1	1.999675901352	251.402685835406	
1285000	-410.128328	1	1.997523231146	251.688881665161	
1286000	-410.111909	1	2.002295455043	251.649714318968	
1287000	-410.243291	1	2.003441510728	251.963296036802	
1288000	-410.026511	1	2.001002384939	251.446096840178	
1289000	-410.027021	1	1.998976064458	251.447311642404	
1290000	-410.074437	1	2.001842954979	251.560347466761	
1291000	-411.773474	1	2.009438923257	255.644427974873	
1292000	-410.298769	1	2.003824095451	252.095827719237	
1293000	-410.117130	1	2.002351618112	251.662166686151	
1294000	-410.276493	1	1.996315805901	252.042603318659	
1295000	-410.013443	1	1.999395751063	251.414951022397	
1296000	-410.007444	1	1.999751497027	251.400656825475	
1297000	-410.012908	1	1.999418484514	251.413677066965	
1298000	-410.017320	1	2.000739672282	251.424191167792	
1299000	-410.582874	1	2.005374506067	252.775620170992	
1300000	-410.796029	1	1.993697167517	253.286850922949	
1301000	-410.248066	1	1.996514957467	251.974698843829	
1302000	-410.782751	1	1.993750532017	253.254975896412	
1303000	-410.007808	1	1.999716704094	251.401523075045	
1304000	-410.022707	1	2.000902906946	251.437028845547	
1305000	-411.085646	1	1.992627287494	253.983124608708	
1306000	-410.016444	1	2.000709623739	251.422104552350	
1307000	-412.067997	1	2.010202670131	256.359103947630	
1308000	-410.015100	1	2.000660861719	251.418901445194	
1309000	-412.638713	1	1.988446167764	257.749669939650	
1310000	-410.100484	1	2.002167479916	251.622462080112	
1311000	-410.014323	1	1.999360083579	251.417048977667	
1312000	-410.011372	1	2.000501595244	251.410017187043	
1313000	-410.287900	1	1.996238842753	252.069857298624	
1314000	-410.677169	1	1.994192064300	253.001650746602	
1315000	-410.078363	1	1.998095616476	251.569710115197	
1316000	-410.036254	1	1.998770187883	251.469318951219	
1317000	-410.331966	1	2.004035823859	252.175164942807	
1318000	-410.084549	1	1.998015772613	251.584461031827	
1319000	-410.006474	1	1.999890548516	251.398345942920	
1320000	-410.884061	1	2.006637009055	253.498288485017	
1321000	-411.031022	1	1.992817076518	253.851656699721	
1322000	-410.141043	1	2.002593451928	251.719217347057	
1323000	-410.056524	1	2.001581748218	251.517637703810	
1324000	-410.638174	1	2.005627273364	252.908152654819	
1325000	-410.185084	1	1.997002803775	251.824318111644	
1326000	-410.077144	1	2.001879285314	251.566802567237	
1327000	-410.048528	1	1.998540922779	251.498577047829	
1328000	-410.356131	1	1.995807777406	252.232933345240	
1329000	-410.018693	1	2.000784482906	251.427462623017	
1330000	-410.035081	1	1.998794388497	251.466522643820	
1331000	-410.190792	1	1.996955369731	251.837945063611	
1332000	-410.051652	1	1.998488128185	251.506023641989	
1333000	-410.914115	1	2.006750228788	253.570513666086	
1334000	-410.471161	1	2.004824143423	252.508099117125	
1335000	-410.006311	1	2.000048815956	251.397956491628	
1336000	-410.064340	1	2.001700650399	251.536273591400	
1337000	-410.028870	1	1.998931633833	251.451719500917	
1338000	-411.152648	1	1.992400834193	254.144478655094	
1339000	-410.008470	1	2.000328524887	251.403101878426	
1340000	-410.121072	1	2.002393162212	251.671571058866	
1341000	-410.019146	1	2.000798729774	251.428542799680	
1342000	-411.357014	1	1.991747632009	254.637264550668	
1343000	-412.592444	1	1.988549374022	257.636655544240	
1344000	-410.016339	1	2.000705905534	251.421852333359	
1345000	-410.628664	1	2.005584611023	252.885356836572	
1346000	-410.009264	1	2.000383633465	251.404994271178	
1347000	-410.259923	1	1.996430543114	252.003020289118	
1348000	-411.291566	1	2.008039859171	254.479346465420	
1349000	-412.207931	1	2.010546882634	256.699361542138	
1350000	-410.948388	1	2.006877106693	253.652902311626	
1351000	-410.019894	1	2.000821703948	251.430325388265	
1352000	-410.079118	1	2.001905343378	251.571509927548	
1353000	-410.507983	1	2.005012159069	252.596245859123	
1354000	-410.307724	1	2.003882338273	252.117226325436	
1355000	-410.259331	1	2.003556328355	252.001606130914	
1356000	-410.018256	1	1.999220542851	251.426420973469	
1357000	-410.007751	1	2.000269161019	251.401386961448	
1358000	-410.006286	1	2.000035641929	251.397897886168	
1359000	-411.389406	1	2.008342358421	254.715459200402	
1360000	-410.378723	1	2.004316578597	252.286951382591	
1361000	-410.158927	1	1.997230492374	251.761890247036	
1362000	-410.094233	1	1.997896864600	251.607554335108	
1363000	-410.255113	1	1.996464546010	251.991530517849	
1364000	-410.081874	1	1.998049900975	251.578081622547	
1365000	-410.824066	1	2.006405119860	253.354172477321	
1366000	-410.115520	1	2.002334440291	251.658326163084	
1367000	-410.095963	1	2.002114717866	251.611680530875	
1368000	-410.088981	1	2.002030550910	251.595030422594	
1369000	-410.075937	1	2.001863168163	251.563923391046	
1370000	-410.012612	1	1.999431486396	251.412970582380	
1371000	-410.112503	1	2.002301906832	251.651129524367	
1372000	-410.610829	1	1.994487323121	252.842608013856	
1373000	-410.038459	1	1.998725962803	251.474573127817	
1374000	-410.209717	1	1.996803141733	251.883124797882	
1375000	-410.028007	1	1.998952148901	251.449660885388	
1376000	-410.537424	1	2.005157607260	252.666745471829	
1377000	-410.010963	1	2.000480961305	251.409042943648	
1378000	-410.753636	1	1.993869153956	253.185093603174	
1379000	-410.546271	1	2.005200531953	252.687936372879	
1380000	-410.096037	1	2.002115595685	251.611857738071	
1381000	-410.560161	1	2.005267220925	252.721207233726	
1382000	-410.012695	1	2.000563255046	251.413170122013	
1383000	-410.008337	1	1.999672666126	251.402784814493	
1384000	-410.131118	1	1.997495121450	251.695537953913	
1385000	-411.600678	1	1.991029350156	255.226058117448	
1386000	-410.257143	1	2.003540882058	251.996379221464	
1387000	-410.126729	1	1.997539490704	251.685065806205	
1388000	-410.007974	1	1.999702191130	251.401918483732	
1389000	-412.533579	1	2.011309065036	257.492943002937	
1390000	-410.371205	1	2.004272676131	252.268975832809	
1391000	-411.079799	1	1.992647372049	253.969049618275	
1392000	-410.060063	1	2.001636654566	251.526076012489	
1393000	-410.091053	1	2.002055889050	251.599971891737	
1394000	-410.140744	1	1.997400471090	251.718504169776	
1395000	-414.445503	1	2.015058169490	262.201898898496	
1396000	-414.817734	1	1.984300138301	263.128649182589	
1397000	-410.339679	1	2.004083457996	252.193602352379	
1398000	-410.173689	1	2.002891245671	251.797121778658	
1399000	-410.073478	1	1.998161123886	251.558061228807	
1400000	-410.272346	1	2.003646850864	252.032695053802	
1401000	-411.271399	1	2.007976117307	254.430705069166	
1402000	-410.434520	1	1.995361482624	252.420416784211	
1403000	-410.008296	1	2.000315144716	251.402686050137	
1404000	-410.613766	1	1.994473921561	252.849646960725	
1405000	-410.056835	1	2.001586651981	251.518379664672	
1406000	-410.028181	1	2.001043065380	251.450076610147	
1407000	-410.013140	1	2.000582521512	251.414229547136	
1408000	-410.353450	1	2.004167160693	252.226524058059	
1409000	-410.064532	1	2.001703468173	251.536731561916	
1410000	-410.163530	1	2.002801956970	251.772876838833	
1411000	-410.357293	1	2.004190217520	252.235709920691	
1412000	-410.047368	1	1.998561035951	251.495809946193	
1413000	-410.239803	1	2.003416030458	251.954964511441	
1414000	-413.293139	1	2.012920971670	259.353484962403	
1415000	-410.408035	1	1.995507337456	252.357058086311	
1416000	-410.068322	1	1.998232894218	251.545767805214	
1417000	-413.543306	1	2.013411828916	259.969207357594	
1418000	-410.239629	1	1.996576283013	251.954549413639	
1419000	-410.862469	1	1.993436556971	253.446412082458	
1420000	-410.940073	1	1.993144502472	253.632911270630	
1421000	-411.524814	1	2.008744201664	255.042591888029	
1422000	-410.027197	1	1.998971760212	251.447730432011	
1423000	-410.008909	1	1.999631056313	251.404146690305	
1424000	-410.309449	1	2.003893457238	252.121348195807	
1425000	-410.031838	1	1.998863973163	251.458793112725	
1426000	-410.048793	1	1.998536375490	251.499207988243	
1427000	-410.027577	1	1.998962519359	251.448635498536	
1428000	-410.733048	1	2.006036619815	253.135690174028	
1429000	-410.063579	1	2.001689443120	251.534459566634	
1430000	-410.009562	1	1.999588650181	251.405704287772	
1431000	-410.504521	1	2.004994783638	252.587958605151	
1432000	-410.212041	1	2.003206090441	251.888671988321	
1433000	-410.615148	1	1.994467622896	252.852961138719	
1434000	-410.297684	1	2.003816975037	252.093233818092	
1435000	-410.684795	1	1.994159071109	253.019938427602	
1436000	-410.744985	1	2.006086199971	253.164333099238	
1437000	-410.227215	1	1.996668566023	251.924903472360	
1438000	-410.614066	1	2.005518487038	252.850367275671	
1439000	-410.098832	1	2.002148348016	251.618521973769	
1440000	-411.021582	1	1.992850374780	253.828944546307	
1441000	-410.046459	1	1.998576978496	251.493643997811	
1442000	-410.395865	1	2.004415073032	252.327947100320	
1443000	-410.050303	1	1.998510700578	251.502807356158	
1444000	-410.006277	1	2.000029533992	251.397876322930	
1445000	-410.118151	1	2.002362457009	251.664604448026	
1446000	-410.030007	1	2.001085813620	251.454428504705	
1447000	-410.020253	1	2.000832499675	251.431180400026	
1448000	-410.297946	1	1.996172345593	252.093859367301	
1449000	-411.981686	1	2.009984684588	256.149458821203	
1450000	-410.414513	1	1.995471230994	252.372553876647	
1451000	-410.006774	1	2.000156786826	251.399059675539	
1452000	-412.430590	1	2.011073437830	257.241700651385	
1453000	-410.202647	1	1.996859153571	251.866244416033	
1454000	-412.205662	1	1.989449650338	256.693842092125	
1455000	-410.341834	1	2.004096665329	252.198752686496	
1456000	-410.037635	1	1.998742303202	251.472610103118	
1457000	-410.048935	1	1.998533950396	251.499545277462	
1458000	-410.618710	1	1.994451434582	252.861496303270	
1459000	-410.245794	1	1.996531363774	251.969273211225	
1460000	-410.020279	1	1.999157747660	251.431243537115	
1461000	-410.663018	1	1.994253788498	252.967716256874	
1462000	-410.136227	1	1.997444454547	251.707725785986	
1463000	-410.045712	1	1.998590216468	251.491863886773	
1464000	-411.444739	1	2.008508796655	254.849087545169	
1465000	-410.089414	1	2.002035862471	251.596061222927	
1466000	-410.117457	1	1.997635936984	251.662949029401	
1467000	-410.035716	1	2.001209815187	251.468036863084	
1468000	-410.025966	1	1.999002307637	251.444796438005	
1469000	-410.394385	1	2.004406654725	252.324407092293	
1470000	-410.058604	1	2.001614251224	251.522598268552	
1471000	-410.544732	1	2.005193087169	252.684248481922	
1472000	-410.924083	1	2.006787368688	253.594471891236	
1473000	-410.895768	1	1.993309701793	253.526420905648	
1474000	-410.228903	1	1.996655862942	251.928936201465	
1475000	-411.285166	1	2.008019685184	254.463909847190	
1476000	-410.043689	1	1.998626722113	251.487041443483	
1477000	-410.760161	1	1.993842373080	253.200753569423	
1478000	-410.713128	1	1.994038062175	253.087899467605	
1479000	-410.392611	1	1.995594494436	252.320164563623	
1480000	-410.099008	1	1.997840639768	251.618942744433	
1481000	-410.047402	1	1.998560434539	251.495892127548	
1482000	-410.860815	1	1.993442919407	253.442439592018	
1483000	-410.505148	1	1.994993105435	252.589458843262	
1484000	-410.014544	1	1.999351451598	251.417574918641	
1485000	-411.736014	1	2.009337470026	255.553673050519	
1486000	-410.511327	1	1.994962147972	252.604253389768	
1487000	-410.287564	1	2.003749949766	252.069053782866	
1488000	-410.257350	1	2.003542345167	251.996873351976	
1489000	-410.009399	1	1.999598856508	251.405313754756	
1490000	-410.023129	1	1.999076548530	251.438036269249	
1491000	-410.166169	1	1.997165616656	251.779174943774	
1492000	-410.192175	1	1.996943990677	251.841245930945	
1493000	-410.008128	1	2.000301758147	251.402287085789	
1494000	-410.408904	1	1.995502482025	252.359134663545	
1495000	-410.259094	1	2.003554661088	252.001040846533	
1496000	-410.337295	1	1.995922247796	252.187902360681	
1497000	-410.110868	1	2.002284089755	251.647230976275	
1498000	-410.361871	1	1.995773511464	252.246655764889	
1499000	-410.831654	1	1.993556136091	253.372395611234	
1500000	-410.064942	1	2.001709454063	251.537706953220	
1501000	-410.213046	1	2.003213927535	251.891071274098	
1502000	-410.228814	1	2.003334506613	251.928723290979	
1503000	-411.538172	1	1.991208162217	255.074887852405	
1504000	-410.471940	1	2.004828197731	252.509964368333	
1505000	-411.245133	1	1.992098691708	254.367368645705	
1506000	-410.323062	1	2.003980134622	252.153883705476	
1507000	-410.325353	1	1.995996503807	252.159358470625	
1508000	-410.181054	1	2.002954297649	251.814699953212	
1509000	-410.135028	1	2.002534787058	251.704866104192	
1510000	-410.153512	1	1.997280001874	251.748969214978	
1511000	-410.105802	1	1.997763082531	251.635146148014	
1512000	-410.744967	1	2.006086124454	253.164289294263	
1513000	-410.012050	1	1.999456974773	251.411632335064	
1514000	-410.254979	1	2.003525543430	251.991211232181	
1515000	-411.036501	1	2.007193218809	253.864839279540	
1516000	-410.069486	1	2.001774595679	251.548542314037	
1517000	-410.037785	1	2.001251730660	251.472967980665	
1518000	-410.528538	1	2.005114138979	252.645465042874	
1519000	-410.006433	1	2.000090108109	251.398247279798	
1520000	-410.629706	1	2.005589300546	252.887854114871	
1521000	-410.409252	1	1.995500537323	252.359967005854	
1522000	-410.111165	1	1.997703698002	251.647940127659	
1523000	-410.777674	1	2.006219981313	253.242787969901	
1524000	-410.037489	1	2.001245813311	251.472261694557	
1525000	-410.968906	1	2.006951975722	253.702238071016	
1526000	-410.284363	1	2.003728496675	252.061404754798	
1527000	-410.327366	1	1.995983890044	252.164170154609	
1528000	-410.085875	1	1.997999081444	251.587621404158	
1529000	-410.008615	1	1.999651847916	251.403445576022	
1530000	-410.006390	1	2.000077819697	251.398143770105	
1531000	-410.008531	1	1.999657954502	251.403247477428	
1532000	-410.268524	1	1.996370537483	252.023565155282	
1533000	-410.120832	1	2.002390653644	251.670998529062	
1534000	-410.860038	1	1.993445912838	253.440571928977	
1535000	-410.137656	1	1.997430456242	251.711136158483	
1536000	-410.006811	1	1.999828670547	251.399146887208	
1537000	-410.126756	1	1.997539217022	251.685129826609	
1538000	-410.723547	1	1.993994170068	253.112894816674	
1539000	-410.009003	1	2.000366411321	251.404371802883	
1540000	-410.109935	1	1.997717181603	251.645005708183	
1541000	-410.242215	1	2.003433667756	251.960724958758	
1542000	-411.035777	1	1.992800359387	253.863098972608	
1543000	-410.439120	1	2.004654429080	252.431423585169	
1544000	-410.220664	1	2.003272736706	251.909262038530	
1545000	-410.504064	1	2.004992484298	252.586864083519	
1546000	-410.902458	1	2.006706538506	253.542498086143	
1547000	-410.458519	1	2.004757899134	252.477844098704	
1548000	-410.151679	1	2.002694076364	251.744596462763	
1549000	-410.039112	1	2.001277902353	251.476131787710	
1550000	-410.318633	1	2.003952137399	252.143296341926	
1551000	-410.214331	1	2.003223920938	251.894139187983	
1552000	-410.169748	1	2.002856932853	251.787714845202	
1553000	-410.970662	1	2.006958348691	253.706462263383	
1554000	-411.590153	1	1.991059218193	255.200595410663	
1555000	-411.429125	1	1.991528886064	254.811372610004	
1556000	-410.276263	1	1.996317373064	252.042054219910	
1557000	-410.738793	1	1.993930506019	253.149475816182	
1558000	-410.009742	1	2.000413259810	251.406131163944	
1559000	-410.785355	1	1.993740030320	253.261227205787	
1560000	-410.011721	1	1.999472480753	251.410848475404	
1561000	-410.010783	1	2.000471578206	251.408613327362	
1562000	-410.058999	1	1.998370691388	251.523539898940	
1563000	-410.178524	1	1.997058246169	251.808662112231	
1564000	-410.143041	1	2.002612644378	251.723983570818	
1565000	-410.064649	1	1.998285864930	251.537009189696	
1566000	-411.373432	1	1.991697334932	254.676894415673	
1567000	-410.581974	1	1.994620742549	252.773464480500	
1568000	-410.006502	1	2.000106857760	251.398411529159	
1569000	-410.552397	1	2.005230045351	252.702608241626	
1570000	-410.367507	1	1.995740129958	252.260131529085	
1571000	-411.646991	1	2.009091974525	255.338121162746	
1572000	-410.011993	1	2.000531411415	251.411496605496	
1573000	-410.199034	1	1.996888163641	251.857619055744	
1574000	-410.016271	1	2.000703529926	251.421691876851	
1575000	-410.078697	1	2.001899816677	251.570506131671	
1576000	-410.035747	1	1.998780590435	251.468110132929	
1577000	-410.336016	1	2.004060904820	252.184845917435	
1578000	-410.195713	1	2.003075967736	251.849690445834	
1579000	-410.052420	1	1.998475423626	251.507855226018	
1580000	-410.895294	1	1.993311491142	253.525281689224	
1581000	-411.414750	1	1.991572049792	254.776656090003	
1582000	-410.600536	1	2.005456494921	252.817942299883	
1583000	-410.808501	1	1.993647443025	253.316795844048	
1584000	-410.865415	1	2.006565803467	253.453490330493	
1585000	-410.143976	1	2.002621583705	251.726215525108	
1586000	-410.014372	1	2.000632878250	251.417165519206	
1587000	-410.920706	1	2.006774809654	253.586355602938	
1588000	-410.030237	1	2.001091079205	251.454976595682	
1589000	-410.036794	1	2.001231823090	251.470605104734	
1590000	-411.742010	1	2.009353780052	255.568197045465	
1591000	-410.214041	1	2.003221673567	251.893448429827	
1592000	-411.973274	1	2.009963194230	256.129035783001	
1593000	-410.248667	1	2.003480409997	251.976134553501	
1594000	-410.015047	1	2.000658837146	251.418773350204	
1595000	-410.031604	1	2.001121874823	251.458234972468	
1596000	-410.675417	1	1.994199672729	252.997448207361	
1597000	-410.463999	1	2.004786725221	252.490958153907	
1598000	-410.817816	1	1.993610551896	253.339164460559	
1599000	-410.403039	1	2.004455652017	252.345105774073	
1600000	-410.091608	1	2.002062614441	251.601293752641	
1601000	-410.151216	1	1.997301272437	251.743489697938	
1602000	-410.994247	1	2.007043365460	253.763183878485	
1603000	-414.376753	1	2.014938626286	262.031088460851	
1604000	-410.101457	1	2.002178672331	251.624783256727	
1605000	-410.165389	1	2.002818499922	251.777311510105	
1606000	-410.072746	1	1.998171140918	251.556315971013	
1607000	-410.043306	1	1.998633752597	251.486127282694	
1608000	-410.243418	1	2.003442435204	251.963599483791	
1609000	-410.407870	1	2.004482775093	252.356662110006	
1610000	-411.368777	1	1.991711564905	254.665657954366	
1611000	-410.072736	1	2.001819753319	251.556290816715	
1612000	-410.120868	1	1.997600007875	251.671084646412	
1613000	-411.784018	1	2.009467291275	255.669979939666	
1614000	-410.234471	1	2.003376716348	251.942230907099	
1615000	-410.156278	1	1.997254597641	251.755570072635	
1616000	-410.061912	1	1.998326418011	251.530484413451	
1617000	-410.086293	1	2.001997193380	251.588618240258	
1618000	-410.115374	1	2.002332882160	251.657979194784	
1619000	-410.120407	1	1.997604828118	251.669986032858	
1620000	-410.136186	1	2.002546184878	251.707628709289	
1621000	-410.093564	1	2.002086179932	251.605959490738	
1622000	-410.147104	1	1.997339784546	251.733678217247	
1623000	-410.100313	1	1.997825523904	251.622055833239	
1624000	-410.605154	1	1.994513307262	252.829009008733	
1625000	-410.274885	1	1.996326781951	252.038762473472	
1626000	-411.058356	1	2.007269539385	253.917434550910	
1627000	-411.205210	1	2.007763331013	254.271129914875	
1628000	-410.038839	1	2.001272545625	251.475478921553	
1629000	-410.006343	1	2.000061998136	251.398031677913	
1630000	-410.535040	1	2.005145984862	252.661037959693	
1631000	-410.304276	1	1.996131026601	252.108985545288	
1632000	-410.827060	1	1.993574151518	253.361362555234	
1633000	-410.255212	1	1.996463842450	251.991767139142	
1634000	-411.022645	1	1.992846620173	253.831500214825	
1635000	-410.089892	1	1.997949309175	251.597203010797	
1636000	-410.048832	1	2.001455324005	251.499299794399	
1637000	-410.191669	1	2.003042885250	251.840036860511	
1638000	-410.607843	1	1.994500979145	252.835453009003	
1639000	-410.796690	1	2.006296517401	253.288438398769	
1640000	-411.267374	1	2.007963338016	254.420999762668	
1641000	-410.056516	1	2.001581623226	251.517618821922	
1642000	-410.009962	1	2.000426243248	251.406655739534	
1643000	-410.150828	1	2.002686157667	251.742564280947	
1644000	-410.862336	1	2.006553970560	253.446092586794	
1645000	-410.041025	1	2.001314697408	251.480690145010	
1646000	-411.729259	1	1.990671977623	255.537310689139	
1647000	-410.240323	1	2.003419841088	251.956206576997	
1648000	-410.315762	1	2.003933886378	252.136434773770	
1649000	-410.045316	1	2.001393742457	251.490918677020	
1650000	-410.318438	1	1.996040134162	252.142831960308	
1651000	-410.652844	1	2.005692465841	252.943321855150	
1652000	-412.363418	1	1.989073894806	257.077966284898	
1653000	-410.648557	1	2.005673490773	252.933043667738	
1654000	-411.352061	1	2.008228174300	254.625309994467	
1655000	-410.360692	1	1.995780523366	252.243838620770	
1656000	-410.146522	1	2.002645760875	251.732290162001	
1657000	-410.133173	1	2.002516414637	251.700439040257	
1658000	-410.016787	1	1.999269506917	251.422921199621	
1659000	-410.369417	1	2.004262162573	252.264698375444	
1660000	-410.114870	1	2.002327478083	251.656777593955	
1661000	-410.017903	1	1.999232001534	251.425581483330	
1662000	-411.446832	1	1.991476008342	254.854143913022	
1663000	-410.228430	1	2.003331620633	251.927805940282	
1664000	-410.434167	1	2.004627642845	252.419572432222	
1665000	-410.934283	1	1.993165868173	253.618992227167	
1666000	-410.119765	1	2.002379471184	251.668453650212	
1667000	-410.048023	1	1.998549641988	251.497372758001	
1668000	-410.049101	1	2.001459935366	251.499941926135	
1669000	-410.098239	1	2.002141449834	251.617109882808	
1670000	-410.633280	1	2.005605359988	252.896422003237	
1671000	-410.353651	1	2.004168367639	252.227003650722	
1672000	-410.023330	1	1.999071107197	251.438513914983	
1673000	-410.455532	1	2.004742112231	252.470695589839	
1674000	-410.307982	1	2.003884004893	252.117843401799	
1675000	-411.495152	1	1.991333313264	254.970894881739	
1676000	-411.052494	1	1.992741892670	253.903326656171	
1677000	-410.106819	1	1.997751698499	251.637572736473	
1678000	-410.150795	1	2.002685852595	251.742486109739	
1679000	-410.026662	1	2.001006117257	251.446455406234	
1680000	-411.326690	1	1.991841326804	254.564083384529	
1681000	-410.009506	1	1.999592119673	251.405570418741	
1682000	-410.233323	1	2.003368195581	251.939490491055	
1683000	-411.706089	1	2.009255648790	255.481194004531	
1684000	-410.948063	1	1.993115123651	253.652121586748	
1685000	-410.521651	1	1.994910842795	252.628973071266	
1686000	-410.110194	1	2.002276699828	251.645622859518	
1687000	-410.275152	1	2.003666078064	252.039398901927	
1688000	-410.247798	1	2.003474155160	251.974060451293	
1689000	-410.010778	1	1.999519712429	251.408601922015	
1690000	-410.313491	1	2.003919391327	252.131007885254	
1691000	-411.447212	1	2.008516160251	254.855060502735	
1692000	-412.189167	1	1.989489683646	256.653709826676	
1693000	-410.122814	1	2.002411298415	251.675728108456	
1694000	-410.650425	1	2.005681768831	252.937523410696	
1695000	-410.482360	1	2.004882087802	252.534906081919	
1696000	-410.924630	1	2.006789401772	253.595787186725	
1697000	-410.078229	1	2.001893649090	251.569389368602	
1698000	-410.007189	1	2.000211839635	251.400049554198	
1699000	-410.494541	1	1.995046691694	252.564065747365	
1700000	-410.224168	1	2.003299434801	251.917628962832	
1701000	-410.168268	1	2.002843947832	251.784184219955	
1702000	-410.879632	1	2.006620164080	253.487647062866	
1703000	-410.021820	1	2.000878119807	251.434916030983	
1704000	-410.196418	1	2.003081701852	251.851374280254	
1705000	-410.282354	1	2.003714972364	252.056605232786	
1706000	-410.007332	1	2.000227756265	251.400389534364	
1707000	-410.122293	1	1.997585157539	251.674483195553	
1708000	-410.011710	1	1.999472994533	251.410822894703	
1709000	-410.013173	1	1.999407110495	251.414308300818	
1710000	-410.150262	1	2.002680887405	251.741215079230	
1711000	-410.147118	1	1.997339653641	251.733711327773	
1712000	-410.358423	1	1.995794063141	252.238412050298	
1713000	-410.197633	1	1.996899487388	251.854273994786	
1714000	-410.084692	1	2.001977066961	251.584800680284	
1715000	-410.022398	1	1.999096685158	251.436293182347	
1716000	-412.809481	1	2.011918435733	258.167217126478	
1717000	-410.192321	1	2.003048249310	251.841595032002	
1718000	-410.288853	1	2.003758554804	252.072134197432	
1719000	-410.144024	1	1.997368997480	251.726330039693	
1720000	-410.032369	1	1.998852301787	251.460057392897	
1721000	-410.100422	1	1.997824265439	251.622315993403	
1722000	-410.305460	1	1.996123343867	252.111815990091	
1723000	-410.170743	1	2.002865635985	251.790090214291	
1724000	-410.022789	1	1.999085850499	251.437226263628	
1725000	-410.032405	1	1.998851500629	251.460144652732	
1726000	-410.178738	1	1.997056420430	251.809173008578	
1727000	-410.197799	1	2.003092895238	251.854670262161	
1728000	-410.022580	1	1.999091632878	251.436726893742	
1729000	-410.116353	1	2.002343344638	251.660313439985	
1730000	-410.238509	1	2.003406533200	251.951874921733	
1731000	-410.203769	1	1.996850200581	251.868922530632	
1732000	-410.239021	1	1.996580742774	251.953098063163	
1733000	-410.632091	1	1.994391020011	252.893569803444	
1734000	-410.668700	1	2.005762112096	252.981340918130	
1735000	-410.083805	1	1.998025211423	251.582685594640	
1736000	-410.077018	1	1.998113435216	251.566501024485	
1737000	-410.086785	1	2.002003342558	251.589792304530	
1738000	-410.182517	1	1.997024374350	251.818192151531	
1739000	-410.353914	1	2.004169946396	252.227631195939	
1740000	-410.296327	1	1.996182982468	252.089991705731	
1741000	-410.062491	1	2.001673277188	251.531863999864	
1742000	-410.570709	1	2.005317307793	252.746473894554	
1743000	-410.405944	1	2.004471983742	252.352055844009	
1744000	-411.452847	1	2.008532918171	254.868672885786	
1745000	-411.680616	1	2.009185447076	255.419515994098	
1746000	-410.939835	1	1.993145378085	253.632339983530	
1747000	-410.186478	1	1.996991145253	251.827647534676	
1748000	-410.035323	1	1.998789355954	251.467099545305	
1749000	-410.321855	1	2.003972525108	252.150998721752	
1750000	-410.558875	1	1.994729961063	252.718124817336	
1751000	-411.484501	1	2.008626468803	254.945155048992	
1752000	-410.011363	1	1.999489903441	251.409995041767	
1753000	-411.549001	1	2.008814106056	255.101070039861	
1754000	-410.016007	1	1.999296896654	251.421063067741	
1755000	-410.751259	1	1.993878939043	253.179388867110	
1756000	-410.024257	1	2.000944698593	251.440723594506	
1757000	-411.760046	1	2.009402679087	255.611893229081	
1758000	-411.002290	1	2.007072130350	253.782531135598	
1759000	-411.728923	1	1.990672893241	255.536497692521	
1760000	-410.100644	1	1.997821706495	251.622845464434	
1761000	-410.147510	1	2.002655086091	251.734648047299	
1762000	-410.165621	1	2.002820560273	251.777865653822	
1763000	-410.166382	1	1.997163731557	251.779683179528	
1764000	-410.050400	1	1.998509060543	251.503039406002	
1765000	-410.422041	1	1.995429631852	252.390560886344	
1766000	-410.568952	1	2.005309000504	252.742266698752	
1767000	-410.007659	1	2.000260691540	251.401169651237	
1768000	-410.006982	1	1.999804710401	251.399554964484	
1769000	-410.692754	1	1.994124829893	253.039027500998	
1770000	-411.727414	1	1.990677012453	255.532841143775	
1771000	-412.547078	1	1.988651436263	257.525891523246	
1772000	-410.374173	1	2.004290058976	252.276071162035	
1773000	-410.338228	1	2.004074535368	252.190132285491	
1774000	-410.013184	1	2.000584415850	251.414335621916	
1775000	-410.037203	1	1.998750953869	251.471581165495	
1776000	-410.494236	1	2.004942794129	252.563333810110	
1777000	-410.888463	1	1.993337327586	253.508866504118	
1778000	-410.273068	1	2.003651812129	252.034421501708	
1779000	-410.931018	1	1.993177944458	253.611144160348	
1780000	-414.340592	1	1.985115643328	261.941291154118	
1781000	-410.181279	1	1.997034837117	251.815236726314	
1782000	-411.496972	1	2.008663057807	254.975295076312	
1783000	-410.752052	1	2.006115367265	253.181292695944	
1784000	-410.029082	1	1.998926668804	251.452223748592	
1785000	-410.010068	1	1.999558681336	251.406908344206	
1786000	-410.303014	1	2.003851812318	252.105970697838	
1787000	-410.007338	1	1.999762632830	251.400403929373	
1788000	-410.006442	1	1.999898589029	251.398268637815	
1789000	-410.695401	1	2.005877552638	253.045376001006	
1790000	-410.414329	1	2.004518781821	252.372111749122	
1791000	-410.503052	1	2.004987391390	252.584441572907	
1792000	-410.021158	1	2.000859148977	251.433338519085	
1793000	-410.561936	1	1.994715356287	252.725459074211	
1794000	-410.230771	1	1.996641873067	251.933395219691	
1795000	-410.183991	1	2.002979074798	251.821711168118	
1796000	-411.856783	1	1.990330178954	255.846379159365	
1797000	-410.209969	1	2.003189872031	251.883725384315	
1798000	-411.958308	1	2.009924849474	256.092704677456	
1799000	-410.052579	1	2.001518226369	251.508233548677	
1800000	-410.295624	1	1.996187613508	252.088311185779	
1801000	-410.009060	1	2.000370203819	251.404506451631	
1802000	-410.112981	1	2.002307094151	251.652270242220	
1803000	-410.624183	1	1.994426646358	252.874614073571	
1804000	-411.564750	1	1.991131704338	255.139153773699	
1805000	-410.409237	1	1.995500617841	252.359932536709	
1806000	-410.657726	1	2.005713998121	252.955026736823	
1807000	-410.008680	1	2.000343912124	251.403601160999	
1808000	-410.046510	1	2.001414965081	251.493766243720	
1809000	-410.125244	1	1.997554676080	251.681524779060	
1810000	-410.018289	1	2.000771569776	251.426500269665	
1811000	-410.011046	1	2.000485176118	251.409238653012	
1812000	-410.006336	1	1.999931407661	251.398016959710	
1813000	-411.290943	1	2.008037895807	254.477842446579	
1814000	-410.469310	1	1.995176535093	252.503670591374	
1815000	-410.023520	1	2.000925080030	251.438968426396	
1816000	-412.628573	1	1.988468710604	257.724898165787	
1817000	-410.603055	1	1.994522951963	252.823977742066	
1818000	-412.116278	1	2.010322677108	256.476450816215	
1819000	-410.284975	1	2.003732610921	252.062868278499	
1820000	-410.048987	1	1.998533053372	251.499670180143	
1821000	-412.061653	1	2.010186802017	256.343690242514	
1822000	-410.007373	1	1.999758949502	251.400486271270	
1823000	-410.732963	1	1.993954773373	253.135486406386	
1824000	-410.112519	1	1.997688947839	251.651170018398	
1825000	-410.045048	1	1.998602092811	251.490281077466	
1826000	-410.745118	1	1.993904290661	253.164651213717	
1827000	-410.277171	1	1.996311188443	252.044222533043	
1828000	-410.323168	1	2.003980798789	252.154135771906	
1829000	-410.006739	1	1.999839735060	251.398976895961	
1830000	-410.227193	1	2.003322305960	251.924850548822	
1831000	-410.007001	1	2.000188770289	251.399599619673	
1832000	-410.612833	1	1.994478174276	252.847411439908	
1833000	-410.257122	1	2.003540736198	251.996329971703	
1834000	-410.009502	1	2.000398671099	251.405560884363	
1835000	-411.471388	1	2.008587835756	254.913469634613	
1836000	-410.547303	1	2.005205513623	252.690407069971	
1837000	-410.376972	1	2.004306392099	252.282764239369	
1838000	-411.502712	1	2.008679845499	254.989166533522	
1839000	-411.199178	1	1.992247382665	254.256593055245	
1840000	-410.042672	1	2.001345580855	251.484615674029	
1841000	-410.731745	1	2.006031184476	253.132564366512	
1842000	-410.008877	1	2.000357800809	251.404071181102	
1843000	-410.689210	1	1.994140052167	253.030527476505	
1844000	-410.012572	1	2.000557807130	251.412876963383	
1845000	-410.322942	1	1.996011660716	252.153596714658	
1846000	-410.822754	1	2.006399957163	253.351022208717	
1847000	-410.285609	1	1.996254174128	252.064383198222	
1848000	-410.098332	1	1.997848508102	251.617330885303	
1849000	-410.118849	1	1.997621216409	251.666267419578	
1850000	-410.106048	1	1.997760315432	251.635734839549	
1851000	-410.176190	1	2.002912803369	251.803089223276	
1852000	-410.256078	1	2.003533338706	251.993834866597	
1853000	-410.093838	1	1.997901576019	251.606613702723	
1854000	-410.476073	1	2.004849644839	252.519857508451	
1855000	-410.031213	1	2.001113147519	251.457302395512	
1856000	-410.295051	1	2.003799653227	252.086943804158	
1857000	-410.456125	1	2.004745249962	252.472114504290	
1858000	-410.112578	1	2.002302722184	251.651308654615	
1859000	-411.439253	1	2.008492437558	254.835836396084	
1860000	-410.247840	1	1.996516580860	251.974160838325	
1861000	-410.157322	1	1.997245071754	251.758061057274	
1862000	-412.609703	1	1.988510774154	257.678804970955	
1863000	-410.009918	1	2.000423705241	251.406551932926	
1864000	-410.997917	1	2.007056505857	253.772012328803	
1865000	-410.867681	1	2.006574497962	253.458934487688	
1866000	-410.043566	1	2.001362057841	251.486747188790	
1867000	-410.606442	1	2.005483639825	252.832095397112	
1868000	-410.167979	1	2.002841398647	251.783492982509	
1869000	-410.415036	1	1.995468329780	252.373804377975	
1870000	-411.093990	1	2.007392325010	254.003214740564	
1871000	-410.076327	1	2.001868394910	251.564854389179	
1872000	-410.313633	1	2.003920300663	252.131347748425	
1873000	-410.149545	1	2.002674181509	251.739502175616	
1874000	-410.027601	1	1.998961929404	251.448693556039	
1875000	-410.335238	1	2.004056100526	252.182986874082	
1876000	-410.441974	1	1.995321245401	252.438252223735	
1877000	-410.813047	1	2.006361624983	253.327711374644	
1878000	-410.567023	1	2.005299857088	252.737643647186	
1879000	-410.035763	1	1.998780270327	251.468147177035	
1880000	-410.037526	1	1.998744488083	251.472349553792	
1881000	-410.477394	1	2.004856479988	252.523019637378	
1882000	-410.112302	1	2.002299729204	251.650651416582	
1883000	-410.370999	1	1.995719574897	252.268482186276	
1884000	-410.092643	1	1.997915916340	251.603763675049	
1885000	-410.105826	1	1.997762811228	251.635203834579	
1886000	-415.098622	1	1.983837662769	263.830148535670	
1887000	-410.085481	1	2.001987015509	251.586682889663	
1888000	-410.668727	1	1.994228808934	252.981405716129	
1889000	-411.577193	1	1.991096126010	255.169248602625	
1890000	-410.093900	1	1.997900843691	251.606759772855	
1891000	-410.291296	1	2.003774801970	252.077969553723	
1892000	-411.945139	1	2.009890990370	256.060740081829	
1893000	-410.076599	1	1.998119016658	251.565502046299	
1894000	-410.439303	1	1.995335625877	252.431860267510	
1895000	-410.746253	1	2.006091445184	253.167377002298	
1896000	-410.849739	1	2.006505342908	253.415831364254	
1897000	-411.941484	1	1.990109464758	256.051870228328	
1898000	-410.242831	1	2.003438161551	251.962197394969	
1899000	-412.902977	1	1.987872704788	258.396110084890	
1900000	-410.163939	1	2.002805606887	251.773853031826	
1901000	-410.154929	1	2.002724078596	251.752350137878	
1902000	-410.125073	1	2.002434599602	251.681115016910	
1903000	-410.023727	1	2.000930617587	251.439460128980	
1904000	-410.006391	1	2.000078118335	251.398146115138	
1905000	-410.512945	1	2.005036968393	252.608128563884	
1906000	-410.522061	1	2.005082222765	252.629954641031	
1907000	-410.440440	1	1.995329498410	252.434581447711	
1908000	-410.048387	1	2.001447684949	251.498240512567	
1909000	-410.197110	1	1.996903725367	251.853025226574	
1910000	-410.013675	1	2.000604909113	251.415505004250	
1911000	-410.089639	1	2.002038626970	251.596598785205	
1912000	-410.266975	1	1.996381268087	252.019866007361	
1913000	-410.461370	1	1.995218121092	252.484666827104	
1914000	-410.050953	1	2.001491257699	251.504357156240	
1915000	-410.054751	1	2.001553515078	251.513410456696	
1916000	-410.024014	1	2.000938269786	251.440144405575	
1917000	-410.375747	1	1.995691785747	252.279835723669	
1918000	-410.007114	1	1.999788095050	251.399870052810	
1919000	-411.664560	1	2.009140931061	255.380648176149	
1920000	-410.464751	1	1.995200367106	252.492759807612	
1921000	-410.953536	1	1.993095073674	253.665279122631	
1922000	-410.238288	1	2.003404906539	251.951346607895	
1923000	-410.605436	1	1.994512013504	252.829684585945	
1924000	-410.278189	1	2.003686773962	252.046654178696	
1925000	-410.229096	1	2.003336618991	251.929395243548	
1926000	-410.302713	1	1.996141185416	252.105251502364	
1927000	-410.063864	1	2.001693636960	251.535136986389	
1928000	-410.032562	1	2.001142952822	251.460517228696	
1929000	-410.843915	1	2.006482741794	253.401843241569	
1930000	-410.298182	1	2.003820242726	252.094423607652	
1931000	-410.012764	1	2.000566291611	251.413334749909	
1932000	-410.153482	1	1.997280280164	251.748897246486	
1933000	-411.275751	1	1.992001122280	254.441202589261	
1934000	-410.383743	1	2.004345651965	252.298956296712	
1935000	-410.025306	1	1.999019061330	251.443225029957	
1936000	-410.145466	1	2.002635760912	251.729770869388	
1937000	-410.330877	1	2.004029054745	252.172562406169	
1938000	-410.215306	1	1.996759551740	251.896468333947	
1939000	-410.027928	1	1.998954048078	251.449472336721	
1940000	-410.746360	1	1.993899155069	253.167631743185	
1941000	-410.601155	1	2.005459346037	252.819425546199	
1942000	-410.773423	1	2.006202745333	253.232584426968	
1943000	-410.011647	1	1.999476017124	251.410672911229	
1944000	-411.070987	1	1.992677746185	253.947836808467	
1945000	-410.925624	1	1.993197945492	253.598176555207	
1946000	-410.369210	1	1.995730094021	252.264203681203	
1947000	-410.160265	1	1.997218390912	251.765084001182	
1948000	-410.008259	1	2.000312271288	251.402598973904	
1949000	-410.030432	1	1.998895511445	251.455441680449	
1950000	-410.556962	1	1.994739103590	252.713543942380	
1951000	-410.449821	1	2.004711784359	252.457029345862	
1952000	-410.006255	1	1.999999670621	251.397822048430	
1953000	-410.017926	1	1.999231256525	251.425635684319	
1954000	-410.082820	1	1.998037763885	251.580337625496	
1955000	-410.279564	1	2.003696107021	252.049939376927	
1956000	-410.977984	1	1.993006188393	253.724070014815	
1957000	-410.932089	1	2.006817058435	253.613718652119	
1958000	-410.764962	1	1.993822743626	253.212275163458	
1959000	-410.218578	1	2.003256739905	251.904281319262	
1960000	-414.130982	1	2.014503883154	261.421376602571	
1961000	-410.814146	1	2.006365976313	253.330350494674	
1962000	-410.007494	1	1.999746415760	251.400776145972	
1963000	-410.213651	1	1.996772399954	251.892516498584	
1964000	-410.006737	1	2.000150922013	251.398971236131	
1965000	-410.370906	1	2.004270915054	252.268258601852	
1966000	-410.048381	1	1.998543469112	251.498224601974	
1967000	-410.041313	1	1.998670877461	251.481378066623	
1968000	-410.008092	1	2.000298776588	251.402200549377	
1969000	-410.272052	1	2.003644832921	252.031993509289	
1970000	-410.736908	1	2.006052695310	253.144951491211	
1971000	-410.550730	1	1.994769008167	252.698615821067	
1972000	-410.038216	1	2.001260286362	251.473995073330	
1973000	-410.042007	1	1.998657834605	251.483031623057	
1974000	-410.117882	1	2.002359603999	251.663961696549	
1975000	-412.103084	1	1.989701022075	256.444378753866	
1976000	-410.033137	1	1.998835605618	251.461888528564	
1977000	-410.674682	1	2.005788173845	252.995686495201	
1978000	-410.957310	1	2.006909761783	253.674355094667	
1979000	-410.172059	1	1.997113932079	251.793232030777	
1980000	-410.354277	1	1.995818906938	252.228500380482	
1981000	-410.006348	1	2.000064110848	251.398045266809	
1982000	-410.132801	1	1.997478316630	251.699553225286	
1983000	-410.916334	1	2.006758513949	253.575846877779	
1984000	-410.605177	1	2.005477834522	252.829062667547	
1985000	-410.199966	1	1.996880655235	251.859843789375	
1986000	-410.119531	1	1.997614029243	251.667895086678	
1987000	-410.164022	1	1.997184692579	251.774050983096	
1988000	-410.932423	1	2.006818292347	253.614520368669	
1989000	-410.076182	1	1.998124583365	251.564508660822	
1990000	-410.274788	1	2.003663593852	252.038530763880	
1991000	-410.246763	1	2.003466684114	251.971587938057	
1992000	-410.242197	1	2.003433534623	251.960681365499	
1993000	-410.788591	1	1.993727006589	253.268994388031	
1994000	-410.379840	1	2.004323065021	252.289622766439	
1995000	-412.174458	1	1.989525504889	256.617929428573	
1996000	-410.009276	1	1.999606675956	251.405021264907	
1997000	-410.596315	1	1.994554029659	252.807825977406	
1998000	-411.374158	1	2.008295920731	254.678646491804	
1999000	-410.009650	1	2.000407765722	251.405914018075	
2000000	-410.673748	1	1.994206925330	252.993447343249	
