# Supplementary material for: Investigating environmental effects on phonology using diachronic models
Source: Evol Hum Sci. 2024 Jan 3;6:e8. doi: 10.1017/ehs.2023.33 (PMC10955398; doi:10.1017/ehs.2023.33)
Supplement: Hartmann et al. supplementary material 4 — Hartmann et al. supplementary material [file S2513843X23000336sup004.zip › TonesClimateGeoPhylo_Public-1.0/results/BayesTraitsOutput/AncestralStateReconstruction/Anc_Tones_SIM2_continuous_make.Schedule.txt]

Rate	100.00
Rate Tried	% Accepted	Alpha Trait 1 - Dev	Alpha Trait 1 - Tried	Alpha Trait 1 - Accepted	Sample Ave Acceptance	Total Ave Acceptance
1000	0.342000	0.049601	1000	0.342000	0.342000	0.317364
1000	0.293000	0.049601	1000	0.293000	0.293000	0.317340
1000	0.303000	0.049601	1000	0.303000	0.303000	0.317326
1000	0.345000	0.049601	1000	0.345000	0.345000	0.317353
1000	0.304000	0.049601	1000	0.304000	0.304000	0.317340
1000	0.316000	0.049601	1000	0.316000	0.316000	0.317339
1000	0.303000	0.049601	1000	0.303000	0.303000	0.317324
1000	0.325000	0.049601	1000	0.325000	0.325000	0.317332
1000	0.308000	0.049601	1000	0.308000	0.308000	0.317323
1000	0.348000	0.049601	1000	0.348000	0.348000	0.317353
1000	0.353000	0.049601	1000	0.353000	0.353000	0.317388
1000	0.338000	0.049601	1000	0.338000	0.338000	0.317409
1000	0.310000	0.049601	1000	0.310000	0.310000	0.317401
1000	0.330000	0.049601	1000	0.330000	0.330000	0.317414
1000	0.320000	0.049601	1000	0.320000	0.320000	0.317416
1000	0.290000	0.049601	1000	0.290000	0.290000	0.317389
1000	0.310000	0.049601	1000	0.310000	0.310000	0.317382
1000	0.309000	0.049601	1000	0.309000	0.309000	0.317374
1000	0.333000	0.049601	1000	0.333000	0.333000	0.317389
1000	0.320000	0.049601	1000	0.320000	0.320000	0.317392
1000	0.308000	0.049601	1000	0.308000	0.308000	0.317383
1000	0.302000	0.049601	1000	0.302000	0.302000	0.317368
1000	0.319000	0.049601	1000	0.319000	0.319000	0.317369
1000	0.312000	0.049601	1000	0.312000	0.312000	0.317364
1000	0.307000	0.049601	1000	0.307000	0.307000	0.317354
1000	0.292000	0.049601	1000	0.292000	0.292000	0.317329
1000	0.305000	0.049601	1000	0.305000	0.305000	0.317317
1000	0.314000	0.049601	1000	0.314000	0.314000	0.317314
1000	0.333000	0.049601	1000	0.333000	0.333000	0.317329
1000	0.328000	0.049601	1000	0.328000	0.328000	0.317339
1000	0.317000	0.049601	1000	0.317000	0.317000	0.317339
1000	0.326000	0.049601	1000	0.326000	0.326000	0.317348
1000	0.302000	0.049601	1000	0.302000	0.302000	0.317333
1000	0.342000	0.049601	1000	0.342000	0.342000	0.317357
1000	0.292000	0.049601	1000	0.292000	0.292000	0.317332
1000	0.322000	0.049601	1000	0.322000	0.322000	0.317337
1000	0.329000	0.049601	1000	0.329000	0.329000	0.317348
1000	0.334000	0.049601	1000	0.334000	0.334000	0.317364
1000	0.311000	0.049601	1000	0.311000	0.311000	0.317358
1000	0.335000	0.049601	1000	0.335000	0.335000	0.317375
1000	0.331000	0.049601	1000	0.331000	0.331000	0.317388
1000	0.309000	0.049601	1000	0.309000	0.309000	0.317380
1000	0.316000	0.049601	1000	0.316000	0.316000	0.317378
1000	0.289000	0.049601	1000	0.289000	0.289000	0.317351
1000	0.329000	0.049601	1000	0.329000	0.329000	0.317362
1000	0.316000	0.049601	1000	0.316000	0.316000	0.317361
1000	0.310000	0.049601	1000	0.310000	0.310000	0.317354
1000	0.293000	0.049601	1000	0.293000	0.293000	0.317331
1000	0.341000	0.049601	1000	0.341000	0.341000	0.317353
1000	0.318000	0.049601	1000	0.318000	0.318000	0.317354
1000	0.292000	0.049601	1000	0.292000	0.292000	0.317330
1000	0.349000	0.049601	1000	0.349000	0.349000	0.317360
1000	0.338000	0.049601	1000	0.338000	0.338000	0.317380
1000	0.341000	0.049601	1000	0.341000	0.341000	0.317402
1000	0.313000	0.049601	1000	0.313000	0.313000	0.317398
1000	0.317000	0.049601	1000	0.317000	0.317000	0.317397
1000	0.320000	0.049601	1000	0.320000	0.320000	0.317400
1000	0.313000	0.049601	1000	0.313000	0.313000	0.317396
1000	0.319000	0.049601	1000	0.319000	0.319000	0.317397
1000	0.313000	0.049601	1000	0.313000	0.313000	0.317393
1000	0.307000	0.049601	1000	0.307000	0.307000	0.317383
1000	0.329000	0.049601	1000	0.329000	0.329000	0.317394
1000	0.333000	0.049601	1000	0.333000	0.333000	0.317409
1000	0.295000	0.049601	1000	0.295000	0.295000	0.317388
1000	0.315000	0.049601	1000	0.315000	0.315000	0.317386
1000	0.363000	0.049601	1000	0.363000	0.363000	0.317428
1000	0.352000	0.049601	1000	0.352000	0.352000	0.317461
1000	0.327000	0.049601	1000	0.327000	0.327000	0.317470
1000	0.312000	0.049601	1000	0.312000	0.312000	0.317465
1000	0.313000	0.049601	1000	0.313000	0.313000	0.317460
1000	0.286000	0.049601	1000	0.286000	0.286000	0.317431
1000	0.337000	0.049601	1000	0.337000	0.337000	0.317449
1000	0.363000	0.049601	1000	0.363000	0.363000	0.317492
1000	0.301000	0.049601	1000	0.301000	0.301000	0.317476
1000	0.306000	0.049601	1000	0.306000	0.306000	0.317466
1000	0.324000	0.049601	1000	0.324000	0.324000	0.317472
1000	0.331000	0.049601	1000	0.331000	0.331000	0.317484
1000	0.335000	0.049601	1000	0.335000	0.335000	0.317501
1000	0.317000	0.049601	1000	0.317000	0.317000	0.317500
1000	0.362000	0.049601	1000	0.362000	0.362000	0.317541
1000	0.271000	0.049601	1000	0.271000	0.271000	0.317498
1000	0.310000	0.049601	1000	0.310000	0.310000	0.317491
1000	0.344000	0.049601	1000	0.344000	0.344000	0.317516
1000	0.309000	0.049601	1000	0.309000	0.309000	0.317508
1000	0.330000	0.049601	1000	0.330000	0.330000	0.317520
1000	0.311000	0.049601	1000	0.311000	0.311000	0.317514
1000	0.317000	0.049601	1000	0.317000	0.317000	0.317513
1000	0.330000	0.049601	1000	0.330000	0.330000	0.317525
1000	0.339000	0.049601	1000	0.339000	0.339000	0.317544
1000	0.333000	0.049601	1000	0.333000	0.333000	0.317558
1000	0.319000	0.049601	1000	0.319000	0.319000	0.317560
1000	0.318000	0.049601	1000	0.318000	0.318000	0.317560
1000	0.318000	0.049601	1000	0.318000	0.318000	0.317561
1000	0.317000	0.049601	1000	0.317000	0.317000	0.317560
1000	0.316000	0.049601	1000	0.316000	0.316000	0.317559
1000	0.327000	0.049601	1000	0.327000	0.327000	0.317567
1000	0.350000	0.049601	1000	0.350000	0.350000	0.317597
1000	0.302000	0.049601	1000	0.302000	0.302000	0.317583
1000	0.320000	0.049601	1000	0.320000	0.320000	0.317585
1000	0.329000	0.049601	1000	0.329000	0.329000	0.317595
1000	0.332000	0.049601	1000	0.332000	0.332000	0.317608
1000	0.331000	0.049601	1000	0.331000	0.331000	0.317620
1000	0.354000	0.049601	1000	0.354000	0.354000	0.317653
1000	0.289000	0.049601	1000	0.289000	0.289000	0.317627
1000	0.339000	0.049601	1000	0.339000	0.339000	0.317647
1000	0.337000	0.049601	1000	0.337000	0.337000	0.317664
1000	0.325000	0.049601	1000	0.325000	0.325000	0.317671
1000	0.295000	0.049601	1000	0.295000	0.295000	0.317650
1000	0.333000	0.049601	1000	0.333000	0.333000	0.317664
1000	0.329000	0.049601	1000	0.329000	0.329000	0.317674
1000	0.319000	0.049601	1000	0.319000	0.319000	0.317676
1000	0.311000	0.049601	1000	0.311000	0.311000	0.317670
1000	0.325000	0.049601	1000	0.325000	0.325000	0.317676
1000	0.300000	0.049601	1000	0.300000	0.300000	0.317660
1000	0.299000	0.049601	1000	0.299000	0.299000	0.317644
1000	0.303000	0.049601	1000	0.303000	0.303000	0.317631
1000	0.322000	0.049601	1000	0.322000	0.322000	0.317634
1000	0.371000	0.049601	1000	0.371000	0.371000	0.317682
1000	0.318000	0.049601	1000	0.318000	0.318000	0.317682
1000	0.320000	0.049601	1000	0.320000	0.320000	0.317685
1000	0.318000	0.049601	1000	0.318000	0.318000	0.317685
1000	0.331000	0.049601	1000	0.331000	0.331000	0.317697
1000	0.344000	0.049601	1000	0.344000	0.344000	0.317720
1000	0.315000	0.049601	1000	0.315000	0.315000	0.317718
1000	0.285000	0.049601	1000	0.285000	0.285000	0.317689
1000	0.314000	0.049601	1000	0.314000	0.314000	0.317685
1000	0.321000	0.049601	1000	0.321000	0.321000	0.317688
1000	0.316000	0.049601	1000	0.316000	0.316000	0.317687
1000	0.303000	0.049601	1000	0.303000	0.303000	0.317674
1000	0.312000	0.049601	1000	0.312000	0.312000	0.317669
1000	0.338000	0.049601	1000	0.338000	0.338000	0.317687
1000	0.333000	0.049601	1000	0.333000	0.333000	0.317700
1000	0.316000	0.049601	1000	0.316000	0.316000	0.317699
1000	0.319000	0.049601	1000	0.319000	0.319000	0.317700
1000	0.347000	0.049601	1000	0.347000	0.347000	0.317726
1000	0.345000	0.049601	1000	0.345000	0.345000	0.317750
1000	0.321000	0.049601	1000	0.321000	0.321000	0.317753
1000	0.311000	0.049601	1000	0.311000	0.311000	0.317747
1000	0.303000	0.049601	1000	0.303000	0.303000	0.317734
1000	0.300000	0.049601	1000	0.300000	0.300000	0.317718
1000	0.284000	0.049601	1000	0.284000	0.284000	0.317689
1000	0.316000	0.049601	1000	0.316000	0.316000	0.317687
1000	0.321000	0.049601	1000	0.321000	0.321000	0.317690
1000	0.339000	0.049601	1000	0.339000	0.339000	0.317709
1000	0.327000	0.049601	1000	0.327000	0.327000	0.317717
1000	0.320000	0.049601	1000	0.320000	0.320000	0.317719
1000	0.312000	0.049601	1000	0.312000	0.312000	0.317714
1000	0.337000	0.049601	1000	0.337000	0.337000	0.317731
1000	0.337000	0.049601	1000	0.337000	0.337000	0.317747
1000	0.312000	0.049601	1000	0.312000	0.312000	0.317742
1000	0.314000	0.049601	1000	0.314000	0.314000	0.317739
1000	0.333000	0.049601	1000	0.333000	0.333000	0.317752
1000	0.362000	0.049601	1000	0.362000	0.362000	0.317791
1000	0.315000	0.049601	1000	0.315000	0.315000	0.317788
1000	0.311000	0.049601	1000	0.311000	0.311000	0.317782
1000	0.339000	0.049601	1000	0.339000	0.339000	0.317801
1000	0.332000	0.049601	1000	0.332000	0.332000	0.317813
1000	0.319000	0.049601	1000	0.319000	0.319000	0.317814
1000	0.331000	0.049601	1000	0.331000	0.331000	0.317825
1000	0.309000	0.049601	1000	0.309000	0.309000	0.317818
1000	0.324000	0.049601	1000	0.324000	0.324000	0.317823
1000	0.342000	0.049601	1000	0.342000	0.342000	0.317844
1000	0.312000	0.049601	1000	0.312000	0.312000	0.317839
1000	0.329000	0.049601	1000	0.329000	0.329000	0.317849
1000	0.320000	0.049601	1000	0.320000	0.320000	0.317850
1000	0.305000	0.049601	1000	0.305000	0.305000	0.317839
1000	0.321000	0.049601	1000	0.321000	0.321000	0.317842
1000	0.307000	0.049601	1000	0.307000	0.307000	0.317833
1000	0.303000	0.049601	1000	0.303000	0.303000	0.317820
1000	0.333000	0.049601	1000	0.333000	0.333000	0.317833
1000	0.347000	0.049601	1000	0.347000	0.347000	0.317858
1000	0.323000	0.049601	1000	0.323000	0.323000	0.317862
1000	0.344000	0.049601	1000	0.344000	0.344000	0.317885
1000	0.334000	0.049601	1000	0.334000	0.334000	0.317898
1000	0.322000	0.049601	1000	0.322000	0.322000	0.317902
1000	0.314000	0.049601	1000	0.314000	0.314000	0.317899
1000	0.326000	0.049601	1000	0.326000	0.326000	0.317905
1000	0.339000	0.049601	1000	0.339000	0.339000	0.317923
1000	0.361000	0.049601	1000	0.361000	0.361000	0.317960
1000	0.335000	0.049601	1000	0.335000	0.335000	0.317974
1000	0.310000	0.049601	1000	0.310000	0.310000	0.317968
1000	0.314000	0.049601	1000	0.314000	0.314000	0.317964
1000	0.313000	0.049601	1000	0.313000	0.313000	0.317960
1000	0.305000	0.049601	1000	0.305000	0.305000	0.317949
1000	0.324000	0.049601	1000	0.324000	0.324000	0.317954
1000	0.304000	0.049601	1000	0.304000	0.304000	0.317942
1000	0.320000	0.049601	1000	0.320000	0.320000	0.317944
1000	0.311000	0.049601	1000	0.311000	0.311000	0.317938
1000	0.313000	0.049601	1000	0.313000	0.313000	0.317934
1000	0.339000	0.049601	1000	0.339000	0.339000	0.317952
1000	0.282000	0.049601	1000	0.282000	0.282000	0.317922
1000	0.335000	0.049601	1000	0.335000	0.335000	0.317936
1000	0.348000	0.049601	1000	0.348000	0.348000	0.317961
1000	0.306000	0.049601	1000	0.306000	0.306000	0.317951
1000	0.314000	0.049601	1000	0.314000	0.314000	0.317948
1000	0.314000	0.049601	1000	0.314000	0.314000	0.317945
1000	0.314000	0.049601	1000	0.314000	0.314000	0.317941
1000	0.349000	0.049601	1000	0.349000	0.349000	0.317967
1000	0.328000	0.049601	1000	0.328000	0.328000	0.317976
1000	0.327000	0.049601	1000	0.327000	0.327000	0.317983
1000	0.311000	0.049601	1000	0.311000	0.311000	0.317977
1000	0.300000	0.049601	1000	0.300000	0.300000	0.317962
1000	0.352000	0.049601	1000	0.352000	0.352000	0.317991
1000	0.323000	0.049601	1000	0.323000	0.323000	0.317995
1000	0.340000	0.049601	1000	0.340000	0.340000	0.318013
1000	0.314000	0.049601	1000	0.314000	0.314000	0.318010
1000	0.297000	0.049601	1000	0.297000	0.297000	0.317992
1000	0.328000	0.049601	1000	0.328000	0.328000	0.318001
1000	0.312000	0.049601	1000	0.312000	0.312000	0.317996
1000	0.311000	0.049601	1000	0.311000	0.311000	0.317990
1000	0.314000	0.049601	1000	0.314000	0.314000	0.317987
1000	0.309000	0.049601	1000	0.309000	0.309000	0.317979
1000	0.313000	0.049601	1000	0.313000	0.313000	0.317975
1000	0.327000	0.049601	1000	0.327000	0.327000	0.317982
1000	0.339000	0.049601	1000	0.339000	0.339000	0.318000
1000	0.329000	0.049601	1000	0.329000	0.329000	0.318009
1000	0.319000	0.049601	1000	0.319000	0.319000	0.318010
1000	0.319000	0.049601	1000	0.319000	0.319000	0.318010
1000	0.329000	0.049601	1000	0.329000	0.329000	0.318019
1000	0.312000	0.049601	1000	0.312000	0.312000	0.318014
1000	0.326000	0.049601	1000	0.326000	0.326000	0.318021
1000	0.336000	0.049601	1000	0.336000	0.336000	0.318036
1000	0.323000	0.049601	1000	0.323000	0.323000	0.318040
1000	0.341000	0.049601	1000	0.341000	0.341000	0.318059
1000	0.323000	0.049601	1000	0.323000	0.323000	0.318063
1000	0.312000	0.049601	1000	0.312000	0.312000	0.318058
1000	0.315000	0.049601	1000	0.315000	0.315000	0.318055
1000	0.318000	0.049601	1000	0.318000	0.318000	0.318055
1000	0.314000	0.049601	1000	0.314000	0.314000	0.318052
1000	0.312000	0.049601	1000	0.312000	0.312000	0.318047
1000	0.354000	0.049601	1000	0.354000	0.354000	0.318076
1000	0.328000	0.049601	1000	0.328000	0.328000	0.318084
1000	0.330000	0.049601	1000	0.330000	0.330000	0.318094
1000	0.316000	0.049601	1000	0.316000	0.316000	0.318092
1000	0.326000	0.049601	1000	0.326000	0.326000	0.318099
1000	0.307000	0.049601	1000	0.307000	0.307000	0.318090
1000	0.325000	0.049601	1000	0.325000	0.325000	0.318095
1000	0.306000	0.049601	1000	0.306000	0.306000	0.318085
1000	0.319000	0.049601	1000	0.319000	0.319000	0.318086
1000	0.318000	0.049601	1000	0.318000	0.318000	0.318086
1000	0.320000	0.049601	1000	0.320000	0.320000	0.318088
1000	0.325000	0.049601	1000	0.325000	0.325000	0.318093
1000	0.343000	0.049601	1000	0.343000	0.343000	0.318113
1000	0.309000	0.049601	1000	0.309000	0.309000	0.318106
1000	0.287000	0.049601	1000	0.287000	0.287000	0.318081
1000	0.329000	0.049601	1000	0.329000	0.329000	0.318090
1000	0.341000	0.049601	1000	0.341000	0.341000	0.318108
1000	0.319000	0.049601	1000	0.319000	0.319000	0.318109
1000	0.306000	0.049601	1000	0.306000	0.306000	0.318099
1000	0.298000	0.049601	1000	0.298000	0.298000	0.318083
1000	0.288000	0.049601	1000	0.288000	0.288000	0.318059
1000	0.328000	0.049601	1000	0.328000	0.328000	0.318067
1000	0.333000	0.049601	1000	0.333000	0.333000	0.318079
1000	0.329000	0.049601	1000	0.329000	0.329000	0.318087
1000	0.349000	0.049601	1000	0.349000	0.349000	0.318112
1000	0.307000	0.049601	1000	0.307000	0.307000	0.318103
1000	0.336000	0.049601	1000	0.336000	0.336000	0.318117
1000	0.332000	0.049601	1000	0.332000	0.332000	0.318129
1000	0.306000	0.049601	1000	0.306000	0.306000	0.318119
1000	0.299000	0.049601	1000	0.299000	0.299000	0.318104
1000	0.320000	0.049601	1000	0.320000	0.320000	0.318105
1000	0.329000	0.049601	1000	0.329000	0.329000	0.318114
1000	0.328000	0.049601	1000	0.328000	0.328000	0.318122
1000	0.339000	0.049601	1000	0.339000	0.339000	0.318138
1000	0.328000	0.049601	1000	0.328000	0.328000	0.318146
1000	0.315000	0.049601	1000	0.315000	0.315000	0.318144
1000	0.296000	0.049601	1000	0.296000	0.296000	0.318126
1000	0.306000	0.049601	1000	0.306000	0.306000	0.318116
1000	0.313000	0.049601	1000	0.313000	0.313000	0.318112
1000	0.359000	0.049601	1000	0.359000	0.359000	0.318145
1000	0.300000	0.049601	1000	0.300000	0.300000	0.318130
1000	0.320000	0.049601	1000	0.320000	0.320000	0.318132
1000	0.298000	0.049601	1000	0.298000	0.298000	0.318116
1000	0.301000	0.049601	1000	0.301000	0.301000	0.318103
1000	0.311000	0.049601	1000	0.311000	0.311000	0.318097
1000	0.315000	0.049601	1000	0.315000	0.315000	0.318095
1000	0.344000	0.049601	1000	0.344000	0.344000	0.318115
1000	0.329000	0.049601	1000	0.329000	0.329000	0.318123
1000	0.315000	0.049601	1000	0.315000	0.315000	0.318121
1000	0.318000	0.049601	1000	0.318000	0.318000	0.318121
1000	0.291000	0.049601	1000	0.291000	0.291000	0.318100
1000	0.317000	0.049601	1000	0.317000	0.317000	0.318099
1000	0.314000	0.049601	1000	0.314000	0.314000	0.318096
1000	0.323000	0.049601	1000	0.323000	0.323000	0.318099
1000	0.314000	0.049601	1000	0.314000	0.314000	0.318096
1000	0.320000	0.049601	1000	0.320000	0.320000	0.318098
1000	0.324000	0.049601	1000	0.324000	0.324000	0.318102
1000	0.360000	0.049601	1000	0.360000	0.360000	0.318135
1000	0.295000	0.049601	1000	0.295000	0.295000	0.318117
1000	0.329000	0.049601	1000	0.329000	0.329000	0.318125
1000	0.340000	0.049601	1000	0.340000	0.340000	0.318142
1000	0.311000	0.049601	1000	0.311000	0.311000	0.318137
1000	0.330000	0.049601	1000	0.330000	0.330000	0.318146
1000	0.312000	0.049601	1000	0.312000	0.312000	0.318141
1000	0.302000	0.049601	1000	0.302000	0.302000	0.318129
1000	0.330000	0.049601	1000	0.330000	0.330000	0.318138
1000	0.331000	0.049601	1000	0.331000	0.331000	0.318148
1000	0.343000	0.049601	1000	0.343000	0.343000	0.318167
1000	0.328000	0.049601	1000	0.328000	0.328000	0.318175
1000	0.318000	0.049601	1000	0.318000	0.318000	0.318174
1000	0.317000	0.049601	1000	0.317000	0.317000	0.318173
1000	0.292000	0.049601	1000	0.292000	0.292000	0.318153
1000	0.294000	0.049601	1000	0.294000	0.294000	0.318135
1000	0.334000	0.049601	1000	0.334000	0.334000	0.318147
1000	0.334000	0.049601	1000	0.334000	0.334000	0.318159
1000	0.290000	0.049601	1000	0.290000	0.290000	0.318138
1000	0.306000	0.049601	1000	0.306000	0.306000	0.318128
1000	0.322000	0.049601	1000	0.322000	0.322000	0.318131
1000	0.309000	0.049601	1000	0.309000	0.309000	0.318124
1000	0.282000	0.049601	1000	0.282000	0.282000	0.318097
1000	0.335000	0.049601	1000	0.335000	0.335000	0.318110
1000	0.324000	0.049601	1000	0.324000	0.324000	0.318114
1000	0.321000	0.049601	1000	0.321000	0.321000	0.318116
1000	0.324000	0.049601	1000	0.324000	0.324000	0.318121
1000	0.331000	0.049601	1000	0.331000	0.331000	0.318131
1000	0.330000	0.049601	1000	0.330000	0.330000	0.318140
1000	0.334000	0.049601	1000	0.334000	0.334000	0.318152
1000	0.311000	0.049601	1000	0.311000	0.311000	0.318146
1000	0.330000	0.049601	1000	0.330000	0.330000	0.318155
1000	0.328000	0.049601	1000	0.328000	0.328000	0.318163
1000	0.318000	0.049601	1000	0.318000	0.318000	0.318163
1000	0.327000	0.049601	1000	0.327000	0.327000	0.318169
1000	0.300000	0.049601	1000	0.300000	0.300000	0.318155
1000	0.285000	0.049601	1000	0.285000	0.285000	0.318130
1000	0.354000	0.049601	1000	0.354000	0.354000	0.318157
1000	0.319000	0.049601	1000	0.319000	0.319000	0.318158
1000	0.305000	0.049601	1000	0.305000	0.305000	0.318148
1000	0.328000	0.049601	1000	0.328000	0.328000	0.318156
1000	0.320000	0.049601	1000	0.320000	0.320000	0.318157
1000	0.316000	0.049601	1000	0.316000	0.316000	0.318155
1000	0.310000	0.049601	1000	0.310000	0.310000	0.318149
1000	0.291000	0.049601	1000	0.291000	0.291000	0.318129
1000	0.338000	0.049601	1000	0.338000	0.338000	0.318144
1000	0.292000	0.049601	1000	0.292000	0.292000	0.318124
1000	0.332000	0.049601	1000	0.332000	0.332000	0.318135
1000	0.344000	0.049601	1000	0.344000	0.344000	0.318154
1000	0.306000	0.049601	1000	0.306000	0.306000	0.318145
1000	0.325000	0.049601	1000	0.325000	0.325000	0.318150
1000	0.318000	0.049601	1000	0.318000	0.318000	0.318150
1000	0.328000	0.049601	1000	0.328000	0.328000	0.318157
1000	0.320000	0.049601	1000	0.320000	0.320000	0.318159
1000	0.343000	0.049601	1000	0.343000	0.343000	0.318177
1000	0.326000	0.049601	1000	0.326000	0.326000	0.318183
1000	0.313000	0.049601	1000	0.313000	0.313000	0.318179
1000	0.336000	0.049601	1000	0.336000	0.336000	0.318192
1000	0.317000	0.049601	1000	0.317000	0.317000	0.318191
1000	0.328000	0.049601	1000	0.328000	0.328000	0.318199
1000	0.308000	0.049601	1000	0.308000	0.308000	0.318191
1000	0.320000	0.049601	1000	0.320000	0.320000	0.318192
1000	0.338000	0.049601	1000	0.338000	0.338000	0.318207
1000	0.326000	0.049601	1000	0.326000	0.326000	0.318213
1000	0.352000	0.049601	1000	0.352000	0.352000	0.318238
1000	0.325000	0.049601	1000	0.325000	0.325000	0.318243
1000	0.311000	0.049601	1000	0.311000	0.311000	0.318238
1000	0.336000	0.049601	1000	0.336000	0.336000	0.318251
1000	0.319000	0.049601	1000	0.319000	0.319000	0.318251
1000	0.296000	0.049601	1000	0.296000	0.296000	0.318235
1000	0.348000	0.049601	1000	0.348000	0.348000	0.318257
1000	0.314000	0.049601	1000	0.314000	0.314000	0.318254
1000	0.316000	0.049601	1000	0.316000	0.316000	0.318252
1000	0.306000	0.049601	1000	0.306000	0.306000	0.318243
1000	0.329000	0.049601	1000	0.329000	0.329000	0.318251
1000	0.324000	0.049601	1000	0.324000	0.324000	0.318255
1000	0.341000	0.049601	1000	0.341000	0.341000	0.318272
1000	0.350000	0.049601	1000	0.350000	0.350000	0.318295
1000	0.314000	0.049601	1000	0.314000	0.314000	0.318292
1000	0.326000	0.049601	1000	0.326000	0.326000	0.318297
1000	0.314000	0.049601	1000	0.314000	0.314000	0.318294
1000	0.341000	0.049601	1000	0.341000	0.341000	0.318311
1000	0.331000	0.049601	1000	0.331000	0.331000	0.318320
1000	0.300000	0.049601	1000	0.300000	0.300000	0.318307
1000	0.336000	0.049601	1000	0.336000	0.336000	0.318320
1000	0.307000	0.049601	1000	0.307000	0.307000	0.318311
1000	0.322000	0.049601	1000	0.322000	0.322000	0.318314
1000	0.332000	0.049601	1000	0.332000	0.332000	0.318324
1000	0.318000	0.049601	1000	0.318000	0.318000	0.318324
1000	0.330000	0.049601	1000	0.330000	0.330000	0.318332
1000	0.315000	0.049601	1000	0.315000	0.315000	0.318330
1000	0.330000	0.049601	1000	0.330000	0.330000	0.318338
1000	0.322000	0.049601	1000	0.322000	0.322000	0.318341
1000	0.305000	0.049601	1000	0.305000	0.305000	0.318331
1000	0.331000	0.049601	1000	0.331000	0.331000	0.318341
1000	0.336000	0.049601	1000	0.336000	0.336000	0.318353
1000	0.296000	0.049601	1000	0.296000	0.296000	0.318337
1000	0.323000	0.049601	1000	0.323000	0.323000	0.318341
1000	0.336000	0.049601	1000	0.336000	0.336000	0.318353
1000	0.302000	0.049601	1000	0.302000	0.302000	0.318342
1000	0.352000	0.049601	1000	0.352000	0.352000	0.318366
1000	0.326000	0.049601	1000	0.326000	0.326000	0.318371
1000	0.331000	0.049601	1000	0.331000	0.331000	0.318380
1000	0.320000	0.049601	1000	0.320000	0.320000	0.318382
1000	0.333000	0.049601	1000	0.333000	0.333000	0.318392
1000	0.312000	0.049601	1000	0.312000	0.312000	0.318387
1000	0.315000	0.049601	1000	0.315000	0.315000	0.318385
1000	0.332000	0.049601	1000	0.332000	0.332000	0.318395
1000	0.326000	0.049601	1000	0.326000	0.326000	0.318400
1000	0.325000	0.049601	1000	0.325000	0.325000	0.318405
1000	0.314000	0.049601	1000	0.314000	0.314000	0.318402
1000	0.332000	0.049601	1000	0.332000	0.332000	0.318411
1000	0.326000	0.049601	1000	0.326000	0.326000	0.318417
1000	0.347000	0.049601	1000	0.347000	0.347000	0.318437
1000	0.321000	0.049601	1000	0.321000	0.321000	0.318439
1000	0.320000	0.049601	1000	0.320000	0.320000	0.318440
1000	0.308000	0.049601	1000	0.308000	0.308000	0.318433
1000	0.324000	0.049601	1000	0.324000	0.324000	0.318437
1000	0.305000	0.049601	1000	0.305000	0.305000	0.318427
1000	0.319000	0.049601	1000	0.319000	0.319000	0.318428
1000	0.318000	0.049601	1000	0.318000	0.318000	0.318427
1000	0.302000	0.049601	1000	0.302000	0.302000	0.318416
1000	0.324000	0.049601	1000	0.324000	0.324000	0.318420
1000	0.343000	0.049601	1000	0.343000	0.343000	0.318437
1000	0.314000	0.049601	1000	0.314000	0.314000	0.318434
1000	0.326000	0.049601	1000	0.326000	0.326000	0.318439
1000	0.294000	0.049601	1000	0.294000	0.294000	0.318422
1000	0.316000	0.049601	1000	0.316000	0.316000	0.318420
1000	0.330000	0.049601	1000	0.330000	0.330000	0.318428
1000	0.318000	0.049601	1000	0.318000	0.318000	0.318428
1000	0.310000	0.049601	1000	0.310000	0.310000	0.318422
1000	0.313000	0.049601	1000	0.313000	0.313000	0.318418
1000	0.356000	0.049601	1000	0.356000	0.356000	0.318445
1000	0.324000	0.049601	1000	0.324000	0.324000	0.318449
1000	0.339000	0.049601	1000	0.339000	0.339000	0.318463
1000	0.324000	0.049601	1000	0.324000	0.324000	0.318467
1000	0.330000	0.049601	1000	0.330000	0.330000	0.318475
1000	0.354000	0.049601	1000	0.354000	0.354000	0.318500
1000	0.319000	0.049601	1000	0.319000	0.319000	0.318500
1000	0.328000	0.049601	1000	0.328000	0.328000	0.318507
1000	0.308000	0.049601	1000	0.308000	0.308000	0.318500
1000	0.296000	0.049601	1000	0.296000	0.296000	0.318484
1000	0.314000	0.049601	1000	0.314000	0.314000	0.318481
1000	0.335000	0.049601	1000	0.335000	0.335000	0.318492
1000	0.307000	0.049601	1000	0.307000	0.307000	0.318484
1000	0.302000	0.049601	1000	0.302000	0.302000	0.318473
1000	0.323000	0.049601	1000	0.323000	0.323000	0.318476
1000	0.336000	0.049601	1000	0.336000	0.336000	0.318488
1000	0.298000	0.049601	1000	0.298000	0.298000	0.318474
1000	0.323000	0.049601	1000	0.323000	0.323000	0.318477
1000	0.345000	0.049601	1000	0.345000	0.345000	0.318496
1000	0.332000	0.049601	1000	0.332000	0.332000	0.318505
1000	0.327000	0.049601	1000	0.327000	0.327000	0.318511
1000	0.309000	0.049601	1000	0.309000	0.309000	0.318504
1000	0.294000	0.049601	1000	0.294000	0.294000	0.318487
1000	0.298000	0.049601	1000	0.298000	0.298000	0.318473
1000	0.310000	0.049601	1000	0.310000	0.310000	0.318467
1000	0.315000	0.049601	1000	0.315000	0.315000	0.318465
1000	0.344000	0.049601	1000	0.344000	0.344000	0.318482
1000	0.334000	0.049601	1000	0.334000	0.334000	0.318493
1000	0.317000	0.049601	1000	0.317000	0.317000	0.318492
1000	0.312000	0.049601	1000	0.312000	0.312000	0.318488
1000	0.318000	0.049601	1000	0.318000	0.318000	0.318487
1000	0.296000	0.049601	1000	0.296000	0.296000	0.318472
1000	0.332000	0.049601	1000	0.332000	0.332000	0.318481
1000	0.325000	0.049601	1000	0.325000	0.325000	0.318486
1000	0.338000	0.049601	1000	0.338000	0.338000	0.318499
1000	0.331000	0.049601	1000	0.331000	0.331000	0.318508
1000	0.320000	0.049601	1000	0.320000	0.320000	0.318509
1000	0.324000	0.049601	1000	0.324000	0.324000	0.318512
1000	0.331000	0.049601	1000	0.331000	0.331000	0.318521
1000	0.338000	0.049601	1000	0.338000	0.338000	0.318534
1000	0.309000	0.049601	1000	0.309000	0.309000	0.318528
1000	0.353000	0.049601	1000	0.353000	0.353000	0.318551
1000	0.305000	0.049601	1000	0.305000	0.305000	0.318542
1000	0.299000	0.049601	1000	0.299000	0.299000	0.318529
1000	0.329000	0.049601	1000	0.329000	0.329000	0.318536
1000	0.328000	0.049601	1000	0.328000	0.328000	0.318542
1000	0.340000	0.049601	1000	0.340000	0.340000	0.318557
1000	0.326000	0.049601	1000	0.326000	0.326000	0.318562
1000	0.314000	0.049601	1000	0.314000	0.314000	0.318559
1000	0.337000	0.049601	1000	0.337000	0.337000	0.318572
1000	0.299000	0.049601	1000	0.299000	0.299000	0.318558
1000	0.303000	0.049601	1000	0.303000	0.303000	0.318548
1000	0.324000	0.049601	1000	0.324000	0.324000	0.318551
1000	0.296000	0.049601	1000	0.296000	0.296000	0.318536
1000	0.316000	0.049601	1000	0.316000	0.316000	0.318534
1000	0.327000	0.049601	1000	0.327000	0.327000	0.318540
1000	0.290000	0.049601	1000	0.290000	0.290000	0.318521
1000	0.315000	0.049601	1000	0.315000	0.315000	0.318518
1000	0.333000	0.049601	1000	0.333000	0.333000	0.318528
1000	0.292000	0.049601	1000	0.292000	0.292000	0.318510
1000	0.320000	0.049601	1000	0.320000	0.320000	0.318511
1000	0.312000	0.049601	1000	0.312000	0.312000	0.318507
1000	0.286000	0.049601	1000	0.286000	0.286000	0.318485
1000	0.303000	0.049601	1000	0.303000	0.303000	0.318474
1000	0.342000	0.049601	1000	0.342000	0.342000	0.318490
1000	0.318000	0.049601	1000	0.318000	0.318000	0.318490
1000	0.328000	0.049601	1000	0.328000	0.328000	0.318496
1000	0.314000	0.049601	1000	0.314000	0.314000	0.318493
1000	0.329000	0.049601	1000	0.329000	0.329000	0.318500
1000	0.299000	0.049601	1000	0.299000	0.299000	0.318487
1000	0.328000	0.049601	1000	0.328000	0.328000	0.318494
1000	0.318000	0.049601	1000	0.318000	0.318000	0.318493
1000	0.316000	0.049601	1000	0.316000	0.316000	0.318492
1000	0.311000	0.049601	1000	0.311000	0.311000	0.318487
1000	0.333000	0.049601	1000	0.333000	0.333000	0.318496
1000	0.347000	0.049601	1000	0.347000	0.347000	0.318516
1000	0.353000	0.049601	1000	0.353000	0.353000	0.318539
1000	0.330000	0.049601	1000	0.330000	0.330000	0.318546
1000	0.363000	0.049601	1000	0.363000	0.363000	0.318576
1000	0.321000	0.049601	1000	0.321000	0.321000	0.318578
1000	0.322000	0.049601	1000	0.322000	0.322000	0.318580
1000	0.314000	0.049601	1000	0.314000	0.314000	0.318577
1000	0.318000	0.049601	1000	0.318000	0.318000	0.318576
1000	0.300000	0.049601	1000	0.300000	0.300000	0.318564
1000	0.301000	0.049601	1000	0.301000	0.301000	0.318552
1000	0.339000	0.049601	1000	0.339000	0.339000	0.318566
1000	0.333000	0.049601	1000	0.333000	0.333000	0.318575
1000	0.313000	0.049601	1000	0.313000	0.313000	0.318572
1000	0.318000	0.049601	1000	0.318000	0.318000	0.318571
1000	0.324000	0.049601	1000	0.324000	0.324000	0.318575
1000	0.315000	0.049601	1000	0.315000	0.315000	0.318573
1000	0.351000	0.049601	1000	0.351000	0.351000	0.318594
1000	0.311000	0.049601	1000	0.311000	0.311000	0.318589
1000	0.313000	0.049601	1000	0.313000	0.313000	0.318585
1000	0.299000	0.049601	1000	0.299000	0.299000	0.318572
1000	0.312000	0.049601	1000	0.312000	0.312000	0.318568
1000	0.297000	0.049601	1000	0.297000	0.297000	0.318554
1000	0.299000	0.049601	1000	0.299000	0.299000	0.318541
1000	0.311000	0.049601	1000	0.311000	0.311000	0.318536
1000	0.322000	0.049601	1000	0.322000	0.322000	0.318538
1000	0.317000	0.049601	1000	0.317000	0.317000	0.318537
1000	0.320000	0.049601	1000	0.320000	0.320000	0.318538
1000	0.315000	0.049601	1000	0.315000	0.315000	0.318536
1000	0.329000	0.049601	1000	0.329000	0.329000	0.318543
1000	0.353000	0.049601	1000	0.353000	0.353000	0.318565
1000	0.335000	0.049601	1000	0.335000	0.335000	0.318576
1000	0.320000	0.049601	1000	0.320000	0.320000	0.318577
1000	0.311000	0.049601	1000	0.311000	0.311000	0.318572
1000	0.328000	0.049601	1000	0.328000	0.328000	0.318578
1000	0.327000	0.049601	1000	0.327000	0.327000	0.318584
1000	0.319000	0.049601	1000	0.319000	0.319000	0.318584
1000	0.315000	0.049601	1000	0.315000	0.315000	0.318582
1000	0.334000	0.049601	1000	0.334000	0.334000	0.318592
1000	0.325000	0.049601	1000	0.325000	0.325000	0.318596
1000	0.282000	0.049601	1000	0.282000	0.282000	0.318572
1000	0.324000	0.049601	1000	0.324000	0.324000	0.318576
1000	0.310000	0.049601	1000	0.310000	0.310000	0.318570
1000	0.330000	0.049601	1000	0.330000	0.330000	0.318578
1000	0.329000	0.049601	1000	0.329000	0.329000	0.318584
1000	0.314000	0.049601	1000	0.314000	0.314000	0.318581
1000	0.334000	0.049601	1000	0.334000	0.334000	0.318591
1000	0.319000	0.049601	1000	0.319000	0.319000	0.318592
1000	0.316000	0.049601	1000	0.316000	0.316000	0.318590
1000	0.309000	0.049601	1000	0.309000	0.309000	0.318584
1000	0.338000	0.049601	1000	0.338000	0.338000	0.318596
1000	0.330000	0.049601	1000	0.330000	0.330000	0.318604
1000	0.343000	0.049601	1000	0.343000	0.343000	0.318619
1000	0.369000	0.049601	1000	0.369000	0.369000	0.318652
1000	0.318000	0.049601	1000	0.318000	0.318000	0.318652
1000	0.332000	0.049601	1000	0.332000	0.332000	0.318660
1000	0.298000	0.049601	1000	0.298000	0.298000	0.318647
1000	0.307000	0.049601	1000	0.307000	0.307000	0.318639
1000	0.288000	0.049601	1000	0.288000	0.288000	0.318620
1000	0.309000	0.049601	1000	0.309000	0.309000	0.318613
1000	0.343000	0.049601	1000	0.343000	0.343000	0.318629
1000	0.344000	0.049601	1000	0.344000	0.344000	0.318645
1000	0.342000	0.049601	1000	0.342000	0.342000	0.318660
1000	0.323000	0.049601	1000	0.323000	0.323000	0.318663
1000	0.328000	0.049601	1000	0.328000	0.328000	0.318669
1000	0.326000	0.049601	1000	0.326000	0.326000	0.318674
1000	0.339000	0.049601	1000	0.339000	0.339000	0.318687
1000	0.332000	0.049601	1000	0.332000	0.332000	0.318696
1000	0.304000	0.049601	1000	0.304000	0.304000	0.318686
1000	0.312000	0.049601	1000	0.312000	0.312000	0.318682
1000	0.292000	0.049601	1000	0.292000	0.292000	0.318665
1000	0.336000	0.049601	1000	0.336000	0.336000	0.318676
1000	0.300000	0.049601	1000	0.300000	0.300000	0.318664
1000	0.319000	0.049601	1000	0.319000	0.319000	0.318664
1000	0.350000	0.049601	1000	0.350000	0.350000	0.318684
1000	0.329000	0.049601	1000	0.329000	0.329000	0.318691
1000	0.328000	0.049601	1000	0.328000	0.328000	0.318697
1000	0.300000	0.049601	1000	0.300000	0.300000	0.318685
1000	0.339000	0.049601	1000	0.339000	0.339000	0.318698
1000	0.348000	0.049601	1000	0.348000	0.348000	0.318716
1000	0.323000	0.049601	1000	0.323000	0.323000	0.318719
1000	0.307000	0.049601	1000	0.307000	0.307000	0.318712
1000	0.341000	0.049601	1000	0.341000	0.341000	0.318726
1000	0.357000	0.049601	1000	0.357000	0.357000	0.318750
1000	0.332000	0.049601	1000	0.332000	0.332000	0.318758
1000	0.291000	0.049601	1000	0.291000	0.291000	0.318741
1000	0.363000	0.049601	1000	0.363000	0.363000	0.318769
1000	0.340000	0.049601	1000	0.340000	0.340000	0.318782
1000	0.328000	0.049601	1000	0.328000	0.328000	0.318788
1000	0.328000	0.049601	1000	0.328000	0.328000	0.318794
1000	0.292000	0.049601	1000	0.292000	0.292000	0.318777
1000	0.328000	0.049601	1000	0.328000	0.328000	0.318783
1000	0.299000	0.049601	1000	0.299000	0.299000	0.318770
1000	0.345000	0.049601	1000	0.345000	0.345000	0.318787
1000	0.340000	0.049601	1000	0.340000	0.340000	0.318800
1000	0.356000	0.049601	1000	0.356000	0.356000	0.318824
1000	0.321000	0.049601	1000	0.321000	0.321000	0.318825
1000	0.332000	0.049601	1000	0.332000	0.332000	0.318833
1000	0.315000	0.049601	1000	0.315000	0.315000	0.318831
1000	0.335000	0.049601	1000	0.335000	0.335000	0.318841
1000	0.316000	0.049601	1000	0.316000	0.316000	0.318839
1000	0.334000	0.049601	1000	0.334000	0.334000	0.318849
1000	0.296000	0.049601	1000	0.296000	0.296000	0.318834
1000	0.338000	0.049601	1000	0.338000	0.338000	0.318846
1000	0.341000	0.049601	1000	0.341000	0.341000	0.318860
1000	0.333000	0.049601	1000	0.333000	0.333000	0.318869
1000	0.302000	0.049601	1000	0.302000	0.302000	0.318859
1000	0.322000	0.049601	1000	0.322000	0.322000	0.318861
1000	0.315000	0.049601	1000	0.315000	0.315000	0.318858
1000	0.342000	0.049601	1000	0.342000	0.342000	0.318873
1000	0.342000	0.049601	1000	0.342000	0.342000	0.318887
1000	0.332000	0.049601	1000	0.332000	0.332000	0.318895
1000	0.314000	0.049601	1000	0.314000	0.314000	0.318892
1000	0.343000	0.049601	1000	0.343000	0.343000	0.318907
1000	0.322000	0.049601	1000	0.322000	0.322000	0.318909
1000	0.311000	0.049601	1000	0.311000	0.311000	0.318904
1000	0.330000	0.049601	1000	0.330000	0.330000	0.318911
1000	0.289000	0.049601	1000	0.289000	0.289000	0.318892
1000	0.319000	0.049601	1000	0.319000	0.319000	0.318892
1000	0.319000	0.049601	1000	0.319000	0.319000	0.318893
1000	0.314000	0.049601	1000	0.314000	0.314000	0.318890
1000	0.332000	0.049601	1000	0.332000	0.332000	0.318898
1000	0.347000	0.049601	1000	0.347000	0.347000	0.318915
1000	0.312000	0.049601	1000	0.312000	0.312000	0.318911
1000	0.317000	0.049601	1000	0.317000	0.317000	0.318910
1000	0.336000	0.049601	1000	0.336000	0.336000	0.318920
1000	0.322000	0.049601	1000	0.322000	0.322000	0.318922
1000	0.329000	0.049601	1000	0.329000	0.329000	0.318928
1000	0.346000	0.049601	1000	0.346000	0.346000	0.318945
1000	0.320000	0.049601	1000	0.320000	0.320000	0.318946
1000	0.326000	0.049601	1000	0.326000	0.326000	0.318950
1000	0.323000	0.049601	1000	0.323000	0.323000	0.318952
1000	0.345000	0.049601	1000	0.345000	0.345000	0.318968
1000	0.320000	0.049601	1000	0.320000	0.320000	0.318969
1000	0.320000	0.049601	1000	0.320000	0.320000	0.318970
1000	0.337000	0.049601	1000	0.337000	0.337000	0.318981
1000	0.341000	0.049601	1000	0.341000	0.341000	0.318994
1000	0.321000	0.049601	1000	0.321000	0.321000	0.318996
1000	0.309000	0.049601	1000	0.309000	0.309000	0.318989
1000	0.334000	0.049601	1000	0.334000	0.334000	0.318999
1000	0.327000	0.049601	1000	0.327000	0.327000	0.319003
1000	0.298000	0.049601	1000	0.298000	0.298000	0.318991
1000	0.323000	0.049601	1000	0.323000	0.323000	0.318993
1000	0.332000	0.049601	1000	0.332000	0.332000	0.319001
1000	0.290000	0.049601	1000	0.290000	0.290000	0.318983
1000	0.315000	0.049601	1000	0.315000	0.315000	0.318981
1000	0.311000	0.049601	1000	0.311000	0.311000	0.318976
1000	0.319000	0.049601	1000	0.319000	0.319000	0.318976
1000	0.315000	0.049601	1000	0.315000	0.315000	0.318974
1000	0.313000	0.049601	1000	0.313000	0.313000	0.318970
1000	0.332000	0.049601	1000	0.332000	0.332000	0.318978
1000	0.296000	0.049601	1000	0.296000	0.296000	0.318964
1000	0.305000	0.049601	1000	0.305000	0.305000	0.318955
1000	0.313000	0.049601	1000	0.313000	0.313000	0.318952
1000	0.307000	0.049601	1000	0.307000	0.307000	0.318945
1000	0.322000	0.049601	1000	0.322000	0.322000	0.318946
1000	0.326000	0.049601	1000	0.326000	0.326000	0.318951
1000	0.287000	0.049601	1000	0.287000	0.287000	0.318931
1000	0.322000	0.049601	1000	0.322000	0.322000	0.318933
1000	0.333000	0.049601	1000	0.333000	0.333000	0.318942
1000	0.338000	0.049601	1000	0.338000	0.338000	0.318953
1000	0.298000	0.049601	1000	0.298000	0.298000	0.318941
1000	0.346000	0.049601	1000	0.346000	0.346000	0.318957
1000	0.343000	0.049601	1000	0.343000	0.343000	0.318971
1000	0.327000	0.049601	1000	0.327000	0.327000	0.318976
1000	0.311000	0.049601	1000	0.311000	0.311000	0.318971
1000	0.326000	0.049601	1000	0.326000	0.326000	0.318976
1000	0.307000	0.049601	1000	0.307000	0.307000	0.318969
1000	0.333000	0.049601	1000	0.333000	0.333000	0.318977
1000	0.320000	0.049601	1000	0.320000	0.320000	0.318978
1000	0.314000	0.049601	1000	0.314000	0.314000	0.318975
1000	0.321000	0.049601	1000	0.321000	0.321000	0.318976
1000	0.324000	0.049601	1000	0.324000	0.324000	0.318979
1000	0.319000	0.049601	1000	0.319000	0.319000	0.318979
1000	0.311000	0.049601	1000	0.311000	0.311000	0.318974
1000	0.331000	0.049601	1000	0.331000	0.331000	0.318981
1000	0.318000	0.049601	1000	0.318000	0.318000	0.318981
1000	0.335000	0.049601	1000	0.335000	0.335000	0.318990
1000	0.320000	0.049601	1000	0.320000	0.320000	0.318991
1000	0.337000	0.049601	1000	0.337000	0.337000	0.319002
1000	0.343000	0.049601	1000	0.343000	0.343000	0.319016
1000	0.330000	0.049601	1000	0.330000	0.330000	0.319022
1000	0.330000	0.049601	1000	0.330000	0.330000	0.319029
1000	0.313000	0.049601	1000	0.313000	0.313000	0.319025
1000	0.324000	0.049601	1000	0.324000	0.324000	0.319028
1000	0.319000	0.049601	1000	0.319000	0.319000	0.319028
1000	0.308000	0.049601	1000	0.308000	0.308000	0.319022
1000	0.296000	0.049601	1000	0.296000	0.296000	0.319008
1000	0.309000	0.049601	1000	0.309000	0.309000	0.319002
1000	0.311000	0.049601	1000	0.311000	0.311000	0.318997
1000	0.320000	0.049601	1000	0.320000	0.320000	0.318998
1000	0.299000	0.049601	1000	0.299000	0.299000	0.318986
1000	0.307000	0.049601	1000	0.307000	0.307000	0.318979
1000	0.314000	0.049601	1000	0.314000	0.314000	0.318976
1000	0.343000	0.049601	1000	0.343000	0.343000	0.318990
1000	0.316000	0.049601	1000	0.316000	0.316000	0.318989
1000	0.323000	0.049601	1000	0.323000	0.323000	0.318991
1000	0.318000	0.049601	1000	0.318000	0.318000	0.318990
1000	0.319000	0.049601	1000	0.319000	0.319000	0.318990
1000	0.332000	0.049601	1000	0.332000	0.332000	0.318998
1000	0.310000	0.049601	1000	0.310000	0.310000	0.318993
1000	0.331000	0.049601	1000	0.331000	0.331000	0.319000
1000	0.311000	0.049601	1000	0.311000	0.311000	0.318995
1000	0.340000	0.049601	1000	0.340000	0.340000	0.319007
1000	0.329000	0.049601	1000	0.329000	0.329000	0.319013
1000	0.298000	0.049601	1000	0.298000	0.298000	0.319001
1000	0.341000	0.049601	1000	0.341000	0.341000	0.319014
1000	0.307000	0.049601	1000	0.307000	0.307000	0.319007
1000	0.344000	0.049601	1000	0.344000	0.344000	0.319022
1000	0.303000	0.049601	1000	0.303000	0.303000	0.319012
1000	0.339000	0.049601	1000	0.339000	0.339000	0.319024
1000	0.303000	0.049601	1000	0.303000	0.303000	0.319014
1000	0.336000	0.049601	1000	0.336000	0.336000	0.319024
1000	0.334000	0.049601	1000	0.334000	0.334000	0.319033
1000	0.320000	0.049601	1000	0.320000	0.320000	0.319034
1000	0.335000	0.049601	1000	0.335000	0.335000	0.319043
1000	0.321000	0.049601	1000	0.321000	0.321000	0.319044
1000	0.357000	0.049601	1000	0.357000	0.357000	0.319066
1000	0.302000	0.049601	1000	0.302000	0.302000	0.319056
1000	0.333000	0.049601	1000	0.333000	0.333000	0.319065
1000	0.321000	0.049601	1000	0.321000	0.321000	0.319066
1000	0.336000	0.049601	1000	0.336000	0.336000	0.319076
1000	0.326000	0.049601	1000	0.326000	0.326000	0.319080
1000	0.327000	0.049601	1000	0.327000	0.327000	0.319084
1000	0.321000	0.049601	1000	0.321000	0.321000	0.319085
1000	0.304000	0.049601	1000	0.304000	0.304000	0.319077
1000	0.343000	0.049601	1000	0.343000	0.343000	0.319091
1000	0.318000	0.049601	1000	0.318000	0.318000	0.319090
1000	0.323000	0.049601	1000	0.323000	0.323000	0.319092
1000	0.303000	0.049601	1000	0.303000	0.303000	0.319083
1000	0.327000	0.049601	1000	0.327000	0.327000	0.319087
1000	0.310000	0.049601	1000	0.310000	0.310000	0.319082
1000	0.310000	0.049601	1000	0.310000	0.310000	0.319077
1000	0.310000	0.049601	1000	0.310000	0.310000	0.319072
1000	0.305000	0.049601	1000	0.305000	0.305000	0.319063
1000	0.292000	0.049601	1000	0.292000	0.292000	0.319048
1000	0.319000	0.049601	1000	0.319000	0.319000	0.319048
1000	0.347000	0.049601	1000	0.347000	0.347000	0.319064
1000	0.283000	0.049601	1000	0.283000	0.283000	0.319043
1000	0.329000	0.049601	1000	0.329000	0.329000	0.319049
1000	0.341000	0.049601	1000	0.341000	0.341000	0.319062
1000	0.330000	0.049601	1000	0.330000	0.330000	0.319068
1000	0.315000	0.049601	1000	0.315000	0.315000	0.319065
1000	0.342000	0.049601	1000	0.342000	0.342000	0.319079
1000	0.315000	0.049601	1000	0.315000	0.315000	0.319076
1000	0.309000	0.049601	1000	0.309000	0.309000	0.319071
1000	0.340000	0.049601	1000	0.340000	0.340000	0.319083
1000	0.331000	0.049601	1000	0.331000	0.331000	0.319089
1000	0.324000	0.049601	1000	0.324000	0.324000	0.319092
1000	0.322000	0.049601	1000	0.322000	0.322000	0.319094
1000	0.306000	0.049601	1000	0.306000	0.306000	0.319086
1000	0.340000	0.049601	1000	0.340000	0.340000	0.319098
1000	0.352000	0.049601	1000	0.352000	0.352000	0.319117
1000	0.310000	0.049601	1000	0.310000	0.310000	0.319112
1000	0.329000	0.049601	1000	0.329000	0.329000	0.319118
1000	0.310000	0.049601	1000	0.310000	0.310000	0.319112
1000	0.315000	0.049601	1000	0.315000	0.315000	0.319110
1000	0.324000	0.049601	1000	0.324000	0.324000	0.319113
1000	0.303000	0.049601	1000	0.303000	0.303000	0.319104
1000	0.329000	0.049601	1000	0.329000	0.329000	0.319109
1000	0.342000	0.049601	1000	0.342000	0.342000	0.319122
1000	0.308000	0.049601	1000	0.308000	0.308000	0.319116
1000	0.334000	0.049601	1000	0.334000	0.334000	0.319125
1000	0.340000	0.049601	1000	0.340000	0.340000	0.319136
1000	0.318000	0.049601	1000	0.318000	0.318000	0.319136
1000	0.331000	0.049601	1000	0.331000	0.331000	0.319143
1000	0.323000	0.049601	1000	0.323000	0.323000	0.319145
1000	0.298000	0.049601	1000	0.298000	0.298000	0.319133
1000	0.309000	0.049601	1000	0.309000	0.309000	0.319127
1000	0.322000	0.049601	1000	0.322000	0.322000	0.319129
1000	0.350000	0.049601	1000	0.350000	0.350000	0.319146
1000	0.312000	0.049601	1000	0.312000	0.312000	0.319142
1000	0.312000	0.049601	1000	0.312000	0.312000	0.319138
1000	0.353000	0.049601	1000	0.353000	0.353000	0.319157
1000	0.329000	0.049601	1000	0.329000	0.329000	0.319163
1000	0.338000	0.049601	1000	0.338000	0.338000	0.319173
1000	0.319000	0.049601	1000	0.319000	0.319000	0.319173
1000	0.326000	0.049601	1000	0.326000	0.326000	0.319177
1000	0.331000	0.049601	1000	0.331000	0.331000	0.319184
1000	0.320000	0.049601	1000	0.320000	0.320000	0.319184
1000	0.324000	0.049601	1000	0.324000	0.324000	0.319187
1000	0.329000	0.049601	1000	0.329000	0.329000	0.319192
1000	0.331000	0.049601	1000	0.331000	0.331000	0.319199
1000	0.311000	0.049601	1000	0.311000	0.311000	0.319195
1000	0.330000	0.049601	1000	0.330000	0.330000	0.319201
1000	0.367000	0.049601	1000	0.367000	0.367000	0.319227
1000	0.306000	0.049601	1000	0.306000	0.306000	0.319220
1000	0.308000	0.049601	1000	0.308000	0.308000	0.319214
1000	0.337000	0.049601	1000	0.337000	0.337000	0.319224
1000	0.318000	0.049601	1000	0.318000	0.318000	0.319223
1000	0.305000	0.049601	1000	0.305000	0.305000	0.319215
1000	0.299000	0.049601	1000	0.299000	0.299000	0.319204
1000	0.326000	0.049601	1000	0.326000	0.326000	0.319208
1000	0.304000	0.049601	1000	0.304000	0.304000	0.319199
1000	0.328000	0.049601	1000	0.328000	0.328000	0.319204
1000	0.353000	0.049601	1000	0.353000	0.353000	0.319223
1000	0.358000	0.049601	1000	0.358000	0.358000	0.319245
1000	0.339000	0.049601	1000	0.339000	0.339000	0.319256
1000	0.352000	0.049601	1000	0.352000	0.352000	0.319274
1000	0.312000	0.049601	1000	0.312000	0.312000	0.319270
1000	0.323000	0.049601	1000	0.323000	0.323000	0.319272
1000	0.342000	0.049601	1000	0.342000	0.342000	0.319285
1000	0.310000	0.049601	1000	0.310000	0.310000	0.319279
1000	0.341000	0.049601	1000	0.341000	0.341000	0.319291
1000	0.317000	0.049601	1000	0.317000	0.317000	0.319290
1000	0.329000	0.049601	1000	0.329000	0.329000	0.319296
1000	0.329000	0.049601	1000	0.329000	0.329000	0.319301
1000	0.331000	0.049601	1000	0.331000	0.331000	0.319307
1000	0.321000	0.049601	1000	0.321000	0.321000	0.319308
1000	0.312000	0.049601	1000	0.312000	0.312000	0.319304
1000	0.345000	0.049601	1000	0.345000	0.345000	0.319319
1000	0.326000	0.049601	1000	0.326000	0.326000	0.319322
1000	0.333000	0.049601	1000	0.333000	0.333000	0.319330
1000	0.308000	0.049601	1000	0.308000	0.308000	0.319324
1000	0.317000	0.049601	1000	0.317000	0.317000	0.319322
1000	0.301000	0.049601	1000	0.301000	0.301000	0.319312
1000	0.338000	0.049601	1000	0.338000	0.338000	0.319322
1000	0.334000	0.049601	1000	0.334000	0.334000	0.319331
1000	0.327000	0.049601	1000	0.327000	0.327000	0.319335
1000	0.297000	0.049601	1000	0.297000	0.297000	0.319322
1000	0.289000	0.049601	1000	0.289000	0.289000	0.319306
1000	0.308000	0.049601	1000	0.308000	0.308000	0.319300
1000	0.300000	0.049601	1000	0.300000	0.300000	0.319289
1000	0.309000	0.049601	1000	0.309000	0.309000	0.319283
1000	0.355000	0.049601	1000	0.355000	0.355000	0.319303
1000	0.337000	0.049601	1000	0.337000	0.337000	0.319313
1000	0.308000	0.049601	1000	0.308000	0.308000	0.319306
1000	0.335000	0.049601	1000	0.335000	0.335000	0.319315
1000	0.314000	0.049601	1000	0.314000	0.314000	0.319312
1000	0.322000	0.049601	1000	0.322000	0.322000	0.319314
1000	0.310000	0.049601	1000	0.310000	0.310000	0.319308
1000	0.307000	0.049601	1000	0.307000	0.307000	0.319302
1000	0.342000	0.049601	1000	0.342000	0.342000	0.319314
1000	0.302000	0.049601	1000	0.302000	0.302000	0.319305
1000	0.339000	0.049601	1000	0.339000	0.339000	0.319315
1000	0.297000	0.049601	1000	0.297000	0.297000	0.319303
1000	0.327000	0.049601	1000	0.327000	0.327000	0.319307
1000	0.321000	0.049601	1000	0.321000	0.321000	0.319308
1000	0.318000	0.049601	1000	0.318000	0.318000	0.319308
1000	0.316000	0.049601	1000	0.316000	0.316000	0.319306
1000	0.337000	0.049601	1000	0.337000	0.337000	0.319316
1000	0.338000	0.049601	1000	0.338000	0.338000	0.319326
1000	0.345000	0.049601	1000	0.345000	0.345000	0.319340
1000	0.288000	0.049601	1000	0.288000	0.288000	0.319323
1000	0.316000	0.049601	1000	0.316000	0.316000	0.319321
1000	0.307000	0.049601	1000	0.307000	0.307000	0.319314
1000	0.307000	0.049601	1000	0.307000	0.307000	0.319307
1000	0.317000	0.049601	1000	0.317000	0.317000	0.319306
1000	0.336000	0.049601	1000	0.336000	0.336000	0.319315
1000	0.344000	0.049601	1000	0.344000	0.344000	0.319329
1000	0.331000	0.049601	1000	0.331000	0.331000	0.319335
1000	0.351000	0.049601	1000	0.351000	0.351000	0.319352
1000	0.300000	0.049601	1000	0.300000	0.300000	0.319342
1000	0.294000	0.049601	1000	0.294000	0.294000	0.319328
1000	0.307000	0.049601	1000	0.307000	0.307000	0.319321
1000	0.310000	0.049601	1000	0.310000	0.310000	0.319316
1000	0.313000	0.049601	1000	0.313000	0.313000	0.319313
1000	0.338000	0.049601	1000	0.338000	0.338000	0.319323
1000	0.328000	0.049601	1000	0.328000	0.328000	0.319328
1000	0.306000	0.049601	1000	0.306000	0.306000	0.319320
1000	0.303000	0.049601	1000	0.303000	0.303000	0.319312
1000	0.330000	0.049601	1000	0.330000	0.330000	0.319317
1000	0.317000	0.049601	1000	0.317000	0.317000	0.319316
1000	0.321000	0.049601	1000	0.321000	0.321000	0.319317
1000	0.339000	0.049601	1000	0.339000	0.339000	0.319328
1000	0.325000	0.049601	1000	0.325000	0.325000	0.319331
1000	0.325000	0.049601	1000	0.325000	0.325000	0.319334
1000	0.336000	0.049601	1000	0.336000	0.336000	0.319343
1000	0.322000	0.049601	1000	0.322000	0.322000	0.319344
1000	0.319000	0.049601	1000	0.319000	0.319000	0.319344
1000	0.334000	0.049601	1000	0.334000	0.334000	0.319352
1000	0.317000	0.049601	1000	0.317000	0.317000	0.319350
1000	0.309000	0.049601	1000	0.309000	0.309000	0.319345
1000	0.332000	0.049601	1000	0.332000	0.332000	0.319352
1000	0.336000	0.049601	1000	0.336000	0.336000	0.319361
1000	0.286000	0.049601	1000	0.286000	0.286000	0.319343
1000	0.318000	0.049601	1000	0.318000	0.318000	0.319342
1000	0.326000	0.049601	1000	0.326000	0.326000	0.319346
1000	0.338000	0.049601	1000	0.338000	0.338000	0.319356
1000	0.323000	0.049601	1000	0.323000	0.323000	0.319358
1000	0.301000	0.049601	1000	0.301000	0.301000	0.319348
1000	0.300000	0.049601	1000	0.300000	0.300000	0.319337
1000	0.321000	0.049601	1000	0.321000	0.321000	0.319338
1000	0.336000	0.049601	1000	0.336000	0.336000	0.319347
1000	0.318000	0.049601	1000	0.318000	0.318000	0.319346
1000	0.334000	0.049601	1000	0.334000	0.334000	0.319354
1000	0.319000	0.049601	1000	0.319000	0.319000	0.319354
1000	0.302000	0.049601	1000	0.302000	0.302000	0.319345
1000	0.306000	0.049601	1000	0.306000	0.306000	0.319338
1000	0.301000	0.049601	1000	0.301000	0.301000	0.319328
1000	0.329000	0.049601	1000	0.329000	0.329000	0.319333
1000	0.293000	0.049601	1000	0.293000	0.293000	0.319319
1000	0.304000	0.049601	1000	0.304000	0.304000	0.319311
1000	0.340000	0.049601	1000	0.340000	0.340000	0.319322
1000	0.326000	0.049601	1000	0.326000	0.326000	0.319326
1000	0.308000	0.049601	1000	0.308000	0.308000	0.319320
1000	0.331000	0.049601	1000	0.331000	0.331000	0.319326
1000	0.319000	0.049601	1000	0.319000	0.319000	0.319326
1000	0.315000	0.049601	1000	0.315000	0.315000	0.319323
1000	0.319000	0.049601	1000	0.319000	0.319000	0.319323
1000	0.354000	0.049601	1000	0.354000	0.354000	0.319341
1000	0.305000	0.049601	1000	0.305000	0.305000	0.319334
1000	0.325000	0.049601	1000	0.325000	0.325000	0.319337
1000	0.319000	0.049601	1000	0.319000	0.319000	0.319337
1000	0.315000	0.049601	1000	0.315000	0.315000	0.319334
1000	0.305000	0.049601	1000	0.305000	0.305000	0.319327
1000	0.321000	0.049601	1000	0.321000	0.321000	0.319328
1000	0.328000	0.049601	1000	0.328000	0.328000	0.319332
1000	0.312000	0.049601	1000	0.312000	0.312000	0.319328
1000	0.342000	0.049601	1000	0.342000	0.342000	0.319340
1000	0.307000	0.049601	1000	0.307000	0.307000	0.319334
1000	0.315000	0.049601	1000	0.315000	0.315000	0.319332
1000	0.345000	0.049601	1000	0.345000	0.345000	0.319345
1000	0.300000	0.049601	1000	0.300000	0.300000	0.319335
1000	0.314000	0.049601	1000	0.314000	0.314000	0.319332
1000	0.341000	0.049601	1000	0.341000	0.341000	0.319343
1000	0.324000	0.049601	1000	0.324000	0.324000	0.319346
1000	0.320000	0.049601	1000	0.320000	0.320000	0.319346
1000	0.298000	0.049601	1000	0.298000	0.298000	0.319335
1000	0.329000	0.049601	1000	0.329000	0.329000	0.319340
1000	0.309000	0.049601	1000	0.309000	0.309000	0.319335
1000	0.311000	0.049601	1000	0.311000	0.311000	0.319330
1000	0.298000	0.049601	1000	0.298000	0.298000	0.319319
1000	0.352000	0.049601	1000	0.352000	0.352000	0.319336
1000	0.325000	0.049601	1000	0.325000	0.325000	0.319339
1000	0.320000	0.049601	1000	0.320000	0.320000	0.319340
1000	0.291000	0.049601	1000	0.291000	0.291000	0.319325
1000	0.315000	0.049601	1000	0.315000	0.315000	0.319323
1000	0.326000	0.049601	1000	0.326000	0.326000	0.319326
1000	0.330000	0.049601	1000	0.330000	0.330000	0.319332
1000	0.337000	0.049601	1000	0.337000	0.337000	0.319341
1000	0.319000	0.049601	1000	0.319000	0.319000	0.319341
1000	0.336000	0.049601	1000	0.336000	0.336000	0.319349
1000	0.322000	0.049601	1000	0.322000	0.322000	0.319351
1000	0.293000	0.049601	1000	0.293000	0.293000	0.319337
1000	0.324000	0.049601	1000	0.324000	0.324000	0.319339
1000	0.350000	0.049601	1000	0.350000	0.350000	0.319355
1000	0.317000	0.049601	1000	0.317000	0.317000	0.319354
1000	0.323000	0.049601	1000	0.323000	0.323000	0.319356
1000	0.321000	0.049601	1000	0.321000	0.321000	0.319357
1000	0.350000	0.049601	1000	0.350000	0.350000	0.319373
1000	0.310000	0.049601	1000	0.310000	0.310000	0.319368
1000	0.309000	0.049601	1000	0.309000	0.309000	0.319362
1000	0.326000	0.049601	1000	0.326000	0.326000	0.319366
1000	0.327000	0.049601	1000	0.327000	0.327000	0.319370
1000	0.358000	0.049601	1000	0.358000	0.358000	0.319390
1000	0.325000	0.049601	1000	0.325000	0.325000	0.319393
1000	0.316000	0.049601	1000	0.316000	0.316000	0.319391
1000	0.327000	0.049601	1000	0.327000	0.327000	0.319395
1000	0.325000	0.049601	1000	0.325000	0.325000	0.319398
1000	0.379000	0.049601	1000	0.379000	0.379000	0.319428
1000	0.311000	0.049601	1000	0.311000	0.311000	0.319424
1000	0.302000	0.049601	1000	0.302000	0.302000	0.319415
1000	0.330000	0.049601	1000	0.330000	0.330000	0.319420
1000	0.345000	0.049601	1000	0.345000	0.345000	0.319434
1000	0.280000	0.049601	1000	0.280000	0.280000	0.319413
1000	0.305000	0.049601	1000	0.305000	0.305000	0.319406
1000	0.302000	0.049601	1000	0.302000	0.302000	0.319397
1000	0.322000	0.049601	1000	0.322000	0.322000	0.319398
1000	0.319000	0.049601	1000	0.319000	0.319000	0.319398
1000	0.328000	0.049601	1000	0.328000	0.328000	0.319403
1000	0.320000	0.049601	1000	0.320000	0.320000	0.319403
1000	0.291000	0.049601	1000	0.291000	0.291000	0.319388
1000	0.341000	0.049601	1000	0.341000	0.341000	0.319399
1000	0.304000	0.049601	1000	0.304000	0.304000	0.319392
1000	0.312000	0.049601	1000	0.312000	0.312000	0.319388
1000	0.321000	0.049601	1000	0.321000	0.321000	0.319389
1000	0.337000	0.049601	1000	0.337000	0.337000	0.319398
1000	0.295000	0.049601	1000	0.295000	0.295000	0.319385
1000	0.286000	0.049601	1000	0.286000	0.286000	0.319368
1000	0.367000	0.049601	1000	0.367000	0.367000	0.319392
1000	0.328000	0.049601	1000	0.328000	0.328000	0.319397
1000	0.318000	0.049601	1000	0.318000	0.318000	0.319396
1000	0.320000	0.049601	1000	0.320000	0.320000	0.319396
1000	0.308000	0.049601	1000	0.308000	0.308000	0.319391
1000	0.322000	0.049601	1000	0.322000	0.322000	0.319392
1000	0.316000	0.049601	1000	0.316000	0.316000	0.319390
1000	0.349000	0.049601	1000	0.349000	0.349000	0.319405
1000	0.328000	0.049601	1000	0.328000	0.328000	0.319410
1000	0.315000	0.049601	1000	0.315000	0.315000	0.319407
1000	0.281000	0.049601	1000	0.281000	0.281000	0.319388
1000	0.310000	0.049601	1000	0.310000	0.310000	0.319383
1000	0.342000	0.049601	1000	0.342000	0.342000	0.319395
1000	0.333000	0.049601	1000	0.333000	0.333000	0.319401
1000	0.307000	0.049601	1000	0.307000	0.307000	0.319395
1000	0.340000	0.049601	1000	0.340000	0.340000	0.319406
1000	0.329000	0.049601	1000	0.329000	0.329000	0.319410
1000	0.342000	0.049601	1000	0.342000	0.342000	0.319422
1000	0.322000	0.049601	1000	0.322000	0.322000	0.319423
1000	0.301000	0.049601	1000	0.301000	0.301000	0.319414
1000	0.340000	0.049601	1000	0.340000	0.340000	0.319424
1000	0.333000	0.049601	1000	0.333000	0.333000	0.319431
1000	0.319000	0.049601	1000	0.319000	0.319000	0.319431
1000	0.302000	0.049601	1000	0.302000	0.302000	0.319422
1000	0.292000	0.049601	1000	0.292000	0.292000	0.319408
1000	0.327000	0.049601	1000	0.327000	0.327000	0.319412
1000	0.304000	0.049601	1000	0.304000	0.304000	0.319404
1000	0.303000	0.049601	1000	0.303000	0.303000	0.319396
1000	0.316000	0.049601	1000	0.316000	0.316000	0.319394
1000	0.295000	0.049601	1000	0.295000	0.295000	0.319382
1000	0.344000	0.049601	1000	0.344000	0.344000	0.319395
1000	0.304000	0.049601	1000	0.304000	0.304000	0.319387
1000	0.313000	0.049601	1000	0.313000	0.313000	0.319384
1000	0.350000	0.049601	1000	0.350000	0.350000	0.319399
1000	0.310000	0.049601	1000	0.310000	0.310000	0.319394
1000	0.328000	0.049601	1000	0.328000	0.328000	0.319399
1000	0.309000	0.049601	1000	0.309000	0.309000	0.319393
