# Supplementary material for: Investigating environmental effects on phonology using diachronic models
Source: Evol Hum Sci. 2024 Jan 3;6:e8. doi: 10.1017/ehs.2023.33 (PMC10955398; doi:10.1017/ehs.2023.33)
Supplement: Hartmann et al. supplementary material 4 — Hartmann et al. supplementary material [file S2513843X23000336sup004.zip › TonesClimateGeoPhylo_Public-1.0/results/BayesTraitsOutput/AncestralStateReconstruction/Anc_Tones_SIMFH_continuous_est.Schedule.txt]

Rate	44.44
Est Data	55.56
Rate Tried	% Accepted	Est Data Tried	% Accepted	Alpha Trait 1 - Dev	Alpha Trait 1 - Tried	Alpha Trait 1 - Accepted	Data - Dev	Data - Tried	Data - Accepted	Sample Ave Acceptance	Total Ave Acceptance
423	0.813239	577	0.279029	5.785315	0	0.000000	0.150182	577	0.279029	0.505000	0.513317
456	0.774123	544	0.316176	5.785315	0	0.000000	0.150182	544	0.316176	0.525000	0.513329
432	0.754630	568	0.315141	5.785315	0	0.000000	0.150182	568	0.315141	0.505000	0.513321
427	0.798595	573	0.312391	5.785315	0	0.000000	0.150182	573	0.312391	0.520000	0.513327
434	0.767281	566	0.277385	5.785315	0	0.000000	0.150182	566	0.277385	0.490000	0.513304
423	0.808511	577	0.315425	5.785315	0	0.000000	0.150182	577	0.315425	0.524000	0.513315
439	0.801822	561	0.286988	5.785315	0	0.000000	0.150182	561	0.286988	0.513000	0.513314
443	0.781038	557	0.278276	5.785315	0	0.000000	0.150182	557	0.278276	0.501000	0.513302
454	0.790749	546	0.298535	5.785315	0	0.000000	0.150182	546	0.298535	0.522000	0.513311
430	0.809302	570	0.278947	5.785315	0	0.000000	0.150182	570	0.278947	0.507000	0.513304
412	0.805825	588	0.256803	5.785315	0	0.000000	0.150182	588	0.256803	0.483000	0.513274
437	0.794050	563	0.280639	5.785315	0	0.000000	0.150182	563	0.280639	0.505000	0.513266
447	0.812081	553	0.300181	5.785315	0	0.000000	0.150182	553	0.300181	0.529000	0.513282
436	0.777523	564	0.271277	5.785315	0	0.000000	0.150182	564	0.271277	0.492000	0.513261
447	0.787472	553	0.247740	5.785315	0	0.000000	0.150182	553	0.247740	0.489000	0.513237
448	0.805804	552	0.217391	5.785315	0	0.000000	0.150182	552	0.217391	0.481000	0.513205
462	0.772727	538	0.217472	5.785315	0	0.000000	0.150182	538	0.217472	0.474000	0.513167
437	0.787185	563	0.252220	5.785315	0	0.000000	0.150182	563	0.252220	0.486000	0.513140
453	0.772627	547	0.244973	5.785315	0	0.000000	0.150182	547	0.244973	0.484000	0.513111
475	0.783158	525	0.220952	5.785315	0	0.000000	0.150182	525	0.220952	0.488000	0.513087
446	0.737668	554	0.258123	5.785315	0	0.000000	0.150182	554	0.258123	0.472000	0.513047
444	0.763514	556	0.305755	5.785315	0	0.000000	0.150182	556	0.305755	0.509000	0.513043
422	0.720379	578	0.242215	5.785315	0	0.000000	0.150182	578	0.242215	0.444000	0.512975
425	0.769412	575	0.283478	5.785315	0	0.000000	0.150182	575	0.283478	0.490000	0.512953
493	0.803245	507	0.254438	5.785315	0	0.000000	0.150182	507	0.254438	0.525000	0.512964
464	0.788793	536	0.305970	5.785315	0	0.000000	0.150182	536	0.305970	0.530000	0.512981
438	0.780822	562	0.225979	5.785315	0	0.000000	0.150182	562	0.225979	0.469000	0.512938
449	0.775056	551	0.292196	5.785315	0	0.000000	0.150182	551	0.292196	0.509000	0.512934
445	0.748315	555	0.227027	5.785315	0	0.000000	0.150182	555	0.227027	0.459000	0.512882
428	0.768692	572	0.286713	5.785315	0	0.000000	0.150182	572	0.286713	0.493000	0.512863
426	0.751174	574	0.268293	5.785315	0	0.000000	0.150182	574	0.268293	0.474000	0.512825
470	0.759574	530	0.292453	5.785315	0	0.000000	0.150182	530	0.292453	0.512000	0.512824
461	0.774403	539	0.283859	5.785315	0	0.000000	0.150182	539	0.283859	0.510000	0.512821
446	0.784753	554	0.281588	5.785315	0	0.000000	0.150182	554	0.281588	0.506000	0.512815
454	0.755507	546	0.320513	5.785315	0	0.000000	0.150182	546	0.320513	0.518000	0.512820
444	0.792793	556	0.300360	5.785315	0	0.000000	0.150182	556	0.300360	0.519000	0.512826
432	0.782407	568	0.343310	5.785315	0	0.000000	0.150182	568	0.343310	0.533000	0.512845
454	0.801762	546	0.287546	5.785315	0	0.000000	0.150182	546	0.287546	0.521000	0.512853
432	0.791667	568	0.294014	5.785315	0	0.000000	0.150182	568	0.294014	0.509000	0.512849
461	0.815618	539	0.298701	5.785315	0	0.000000	0.150182	539	0.298701	0.537000	0.512873
454	0.810573	546	0.300366	5.785315	0	0.000000	0.150182	546	0.300366	0.532000	0.512891
450	0.782222	550	0.229091	5.785315	0	0.000000	0.150182	550	0.229091	0.478000	0.512857
417	0.786571	583	0.289880	5.785315	0	0.000000	0.150182	583	0.289880	0.497000	0.512842
425	0.760000	575	0.295652	5.785315	0	0.000000	0.150182	575	0.295652	0.493000	0.512823
430	0.769767	570	0.294737	5.785315	0	0.000000	0.150182	570	0.294737	0.499000	0.512810
448	0.821429	552	0.302536	5.785315	0	0.000000	0.150182	552	0.302536	0.535000	0.512831
431	0.765661	569	0.261863	5.785315	0	0.000000	0.150182	569	0.261863	0.479000	0.512799
414	0.751208	586	0.245734	5.785315	0	0.000000	0.150182	586	0.245734	0.455000	0.512744
446	0.721973	554	0.276173	5.785315	0	0.000000	0.150182	554	0.276173	0.475000	0.512708
441	0.755102	559	0.289803	5.785315	0	0.000000	0.150182	559	0.289803	0.495000	0.512691
449	0.759465	551	0.290381	5.785315	0	0.000000	0.150182	551	0.290381	0.501000	0.512680
422	0.755924	578	0.302768	5.785315	0	0.000000	0.150182	578	0.302768	0.494000	0.512662
448	0.781250	552	0.242754	5.785315	0	0.000000	0.150182	552	0.242754	0.484000	0.512635
414	0.782609	586	0.259386	5.785315	0	0.000000	0.150182	586	0.259386	0.476000	0.512600
446	0.753363	554	0.265343	5.785315	0	0.000000	0.150182	554	0.265343	0.483000	0.512572
437	0.745995	563	0.300178	5.785315	0	0.000000	0.150182	563	0.300178	0.495000	0.512555
441	0.768707	559	0.252236	5.785315	0	0.000000	0.150182	559	0.252236	0.480000	0.512525
449	0.797327	551	0.290381	5.785315	0	0.000000	0.150182	551	0.290381	0.518000	0.512530
440	0.800000	560	0.298214	5.785315	0	0.000000	0.150182	560	0.298214	0.519000	0.512536
465	0.776344	535	0.276636	5.785315	0	0.000000	0.150182	535	0.276636	0.509000	0.512533
417	0.822542	583	0.274443	5.785315	0	0.000000	0.150182	583	0.274443	0.503000	0.512524
434	0.808756	566	0.265018	5.785315	0	0.000000	0.150182	566	0.265018	0.501000	0.512513
461	0.741866	539	0.285714	5.785315	0	0.000000	0.150182	539	0.285714	0.496000	0.512497
472	0.771186	528	0.272727	5.785315	0	0.000000	0.150182	528	0.272727	0.508000	0.512493
458	0.792576	542	0.313653	5.785315	0	0.000000	0.150182	542	0.313653	0.533000	0.512512
460	0.802174	540	0.266667	5.785315	0	0.000000	0.150182	540	0.266667	0.513000	0.512513
451	0.804878	549	0.280510	5.785315	0	0.000000	0.150182	549	0.280510	0.517000	0.512517
431	0.798144	569	0.281195	5.785315	0	0.000000	0.150182	569	0.281195	0.504000	0.512509
433	0.799076	567	0.305115	5.785315	0	0.000000	0.150182	567	0.305115	0.519000	0.512515
482	0.771784	518	0.258687	5.785315	0	0.000000	0.150182	518	0.258687	0.506000	0.512509
426	0.769953	574	0.277003	5.785315	0	0.000000	0.150182	574	0.277003	0.487000	0.512485
418	0.741627	582	0.262887	5.785315	0	0.000000	0.150182	582	0.262887	0.463000	0.512439
440	0.747727	560	0.233929	5.785315	0	0.000000	0.150182	560	0.233929	0.460000	0.512390
422	0.770142	578	0.269896	5.785315	0	0.000000	0.150182	578	0.269896	0.481000	0.512361
457	0.746171	543	0.243094	5.785315	0	0.000000	0.150182	543	0.243094	0.473000	0.512324
452	0.730088	548	0.231752	5.785315	0	0.000000	0.150182	548	0.231752	0.457000	0.512273
415	0.778313	585	0.254701	5.785315	0	0.000000	0.150182	585	0.254701	0.472000	0.512235
470	0.785106	530	0.286792	5.785315	0	0.000000	0.150182	530	0.286792	0.521000	0.512243
421	0.774347	579	0.286701	5.785315	0	0.000000	0.150182	579	0.286701	0.492000	0.512225
422	0.791469	578	0.249135	5.785315	0	0.000000	0.150182	578	0.249135	0.478000	0.512193
427	0.758782	573	0.247818	5.785315	0	0.000000	0.150182	573	0.247818	0.466000	0.512150
455	0.749451	545	0.247706	5.785315	0	0.000000	0.150182	545	0.247706	0.476000	0.512117
451	0.787140	549	0.295082	5.785315	0	0.000000	0.150182	549	0.295082	0.517000	0.512121
456	0.802632	544	0.273897	5.785315	0	0.000000	0.150182	544	0.273897	0.515000	0.512124
454	0.792952	546	0.221612	5.785315	0	0.000000	0.150182	546	0.221612	0.481000	0.512095
423	0.742317	577	0.289428	5.785315	0	0.000000	0.150182	577	0.289428	0.481000	0.512067
426	0.767606	574	0.264808	5.785315	0	0.000000	0.150182	574	0.264808	0.479000	0.512036
460	0.745652	540	0.246296	5.785315	0	0.000000	0.150182	540	0.246296	0.476000	0.512003
452	0.754425	548	0.264599	5.785315	0	0.000000	0.150182	548	0.264599	0.486000	0.511979
448	0.781250	552	0.289855	5.785315	0	0.000000	0.150182	552	0.289855	0.510000	0.511978
430	0.797674	570	0.252632	5.785315	0	0.000000	0.150182	570	0.252632	0.487000	0.511955
467	0.755889	533	0.311445	5.785315	0	0.000000	0.150182	533	0.311445	0.519000	0.511961
424	0.742925	576	0.225694	5.785315	0	0.000000	0.150182	576	0.225694	0.445000	0.511900
445	0.755056	555	0.333333	5.785315	0	0.000000	0.150182	555	0.333333	0.521000	0.511908
410	0.768293	590	0.232203	5.785315	0	0.000000	0.150182	590	0.232203	0.452000	0.511853
460	0.793478	540	0.262963	5.785315	0	0.000000	0.150182	540	0.262963	0.507000	0.511849
414	0.782609	586	0.247440	5.785315	0	0.000000	0.150182	586	0.247440	0.469000	0.511810
458	0.794760	542	0.269373	5.785315	0	0.000000	0.150182	542	0.269373	0.510000	0.511808
441	0.755102	559	0.279070	5.785315	0	0.000000	0.150182	559	0.279070	0.489000	0.511788
401	0.745636	599	0.277129	5.785315	0	0.000000	0.150182	599	0.277129	0.465000	0.511745
467	0.751606	533	0.258912	5.785315	0	0.000000	0.150182	533	0.258912	0.489000	0.511724
416	0.786058	584	0.214041	5.785315	0	0.000000	0.150182	584	0.214041	0.452000	0.511670
426	0.751174	574	0.283972	5.785315	0	0.000000	0.150182	574	0.283972	0.483000	0.511644
449	0.752784	551	0.232305	5.785315	0	0.000000	0.150182	551	0.232305	0.466000	0.511603
419	0.756563	581	0.277108	5.785315	0	0.000000	0.150182	581	0.277108	0.478000	0.511572
409	0.731051	591	0.247039	5.785315	0	0.000000	0.150182	591	0.247039	0.445000	0.511512
420	0.740476	580	0.287931	5.785315	0	0.000000	0.150182	580	0.287931	0.478000	0.511482
472	0.766949	528	0.265152	5.785315	0	0.000000	0.150182	528	0.265152	0.502000	0.511473
440	0.736364	560	0.273214	5.785315	0	0.000000	0.150182	560	0.273214	0.477000	0.511442
468	0.818376	532	0.312030	5.785315	0	0.000000	0.150182	532	0.312030	0.549000	0.511476
456	0.760965	544	0.292279	5.785315	0	0.000000	0.150182	544	0.292279	0.506000	0.511471
472	0.834746	528	0.293561	5.785315	0	0.000000	0.150182	528	0.293561	0.549000	0.511505
462	0.803030	538	0.289963	5.785315	0	0.000000	0.150182	538	0.289963	0.527000	0.511519
459	0.788671	541	0.297597	5.785315	0	0.000000	0.150182	541	0.297597	0.523000	0.511529
455	0.789011	545	0.297248	5.785315	0	0.000000	0.150182	545	0.297248	0.521000	0.511538
423	0.782506	577	0.277296	5.785315	0	0.000000	0.150182	577	0.277296	0.491000	0.511519
423	0.791962	577	0.322357	5.785315	0	0.000000	0.150182	577	0.322357	0.521000	0.511528
449	0.797327	551	0.319419	5.785315	0	0.000000	0.150182	551	0.319419	0.534000	0.511548
440	0.793182	560	0.283929	5.785315	0	0.000000	0.150182	560	0.283929	0.508000	0.511545
429	0.787879	571	0.269702	5.785315	0	0.000000	0.150182	571	0.269702	0.492000	0.511527
434	0.751152	566	0.303887	5.785315	0	0.000000	0.150182	566	0.303887	0.498000	0.511515
445	0.777528	555	0.277477	5.785315	0	0.000000	0.150182	555	0.277477	0.500000	0.511505
423	0.829787	577	0.296360	5.785315	0	0.000000	0.150182	577	0.296360	0.522000	0.511514
449	0.781737	551	0.279492	5.785315	0	0.000000	0.150182	551	0.279492	0.505000	0.511508
430	0.816279	570	0.291228	5.785315	0	0.000000	0.150182	570	0.291228	0.517000	0.511513
451	0.818182	549	0.287796	5.785315	0	0.000000	0.150182	549	0.287796	0.527000	0.511527
459	0.769063	541	0.299445	5.785315	0	0.000000	0.150182	541	0.299445	0.515000	0.511530
424	0.799528	576	0.270833	5.785315	0	0.000000	0.150182	576	0.270833	0.495000	0.511516
475	0.778947	525	0.306667	5.785315	0	0.000000	0.150182	525	0.306667	0.531000	0.511533
432	0.789352	568	0.292254	5.785315	0	0.000000	0.150182	568	0.292254	0.507000	0.511529
475	0.795789	525	0.316190	5.785315	0	0.000000	0.150182	525	0.316190	0.544000	0.511557
433	0.810624	567	0.306878	5.785315	0	0.000000	0.150182	567	0.306878	0.525000	0.511569
462	0.751082	538	0.273234	5.785315	0	0.000000	0.150182	538	0.273234	0.494000	0.511554
442	0.819005	558	0.249104	5.785315	0	0.000000	0.150182	558	0.249104	0.501000	0.511545
435	0.786207	565	0.313274	5.785315	0	0.000000	0.150182	565	0.313274	0.519000	0.511551
447	0.778523	553	0.303797	5.785315	0	0.000000	0.150182	553	0.303797	0.516000	0.511555
429	0.794872	571	0.288967	5.785315	0	0.000000	0.150182	571	0.288967	0.506000	0.511550
454	0.790749	546	0.256410	5.785315	0	0.000000	0.150182	546	0.256410	0.499000	0.511539
425	0.776471	575	0.314783	5.785315	0	0.000000	0.150182	575	0.314783	0.511000	0.511539
458	0.781659	542	0.249077	5.785315	0	0.000000	0.150182	542	0.249077	0.493000	0.511522
426	0.767606	574	0.242160	5.785315	0	0.000000	0.150182	574	0.242160	0.466000	0.511482
450	0.784444	550	0.292727	5.785315	0	0.000000	0.150182	550	0.292727	0.514000	0.511485
454	0.779736	546	0.285714	5.785315	0	0.000000	0.150182	546	0.285714	0.510000	0.511483
434	0.764977	566	0.293286	5.785315	0	0.000000	0.150182	566	0.293286	0.498000	0.511472
429	0.841492	571	0.250438	5.785315	0	0.000000	0.150182	571	0.250438	0.504000	0.511465
431	0.784223	569	0.309315	5.785315	0	0.000000	0.150182	569	0.309315	0.514000	0.511467
429	0.778555	571	0.292469	5.785315	0	0.000000	0.150182	571	0.292469	0.501000	0.511458
424	0.773585	576	0.227431	5.785315	0	0.000000	0.150182	576	0.227431	0.459000	0.511412
446	0.829596	554	0.287004	5.785315	0	0.000000	0.150182	554	0.287004	0.529000	0.511428
477	0.765199	523	0.286807	5.785315	0	0.000000	0.150182	523	0.286807	0.515000	0.511431
444	0.765766	556	0.219424	5.785315	0	0.000000	0.150182	556	0.219424	0.462000	0.511388
457	0.781182	543	0.255985	5.785315	0	0.000000	0.150182	543	0.255985	0.496000	0.511375
453	0.761589	547	0.244973	5.785315	0	0.000000	0.150182	547	0.244973	0.479000	0.511346
431	0.816705	569	0.288225	5.785315	0	0.000000	0.150182	569	0.288225	0.516000	0.511351
442	0.803167	558	0.249104	5.785315	0	0.000000	0.150182	558	0.249104	0.494000	0.511335
467	0.809422	533	0.260788	5.785315	0	0.000000	0.150182	533	0.260788	0.517000	0.511340
457	0.768053	543	0.313076	5.785315	0	0.000000	0.150182	543	0.313076	0.521000	0.511349
458	0.790393	542	0.261993	5.785315	0	0.000000	0.150182	542	0.261993	0.504000	0.511342
444	0.763514	556	0.253597	5.785315	0	0.000000	0.150182	556	0.253597	0.480000	0.511315
455	0.775824	545	0.255046	5.785315	0	0.000000	0.150182	545	0.255046	0.492000	0.511299
417	0.752998	583	0.260720	5.785315	0	0.000000	0.150182	583	0.260720	0.466000	0.511260
450	0.760000	550	0.256364	5.785315	0	0.000000	0.150182	550	0.256364	0.483000	0.511235
466	0.781116	534	0.292135	5.785315	0	0.000000	0.150182	534	0.292135	0.520000	0.511243
438	0.787671	562	0.277580	5.785315	0	0.000000	0.150182	562	0.277580	0.501000	0.511234
438	0.783105	562	0.286477	5.785315	0	0.000000	0.150182	562	0.286477	0.504000	0.511228
457	0.794311	543	0.263352	5.785315	0	0.000000	0.150182	543	0.263352	0.506000	0.511223
441	0.798186	559	0.268336	5.785315	0	0.000000	0.150182	559	0.268336	0.502000	0.511216
449	0.788419	551	0.275862	5.785315	0	0.000000	0.150182	551	0.275862	0.506000	0.511211
445	0.773034	555	0.338739	5.785315	0	0.000000	0.150182	555	0.338739	0.532000	0.511229
476	0.792017	524	0.265267	5.785315	0	0.000000	0.150182	524	0.265267	0.516000	0.511233
461	0.783080	539	0.293135	5.785315	0	0.000000	0.150182	539	0.293135	0.519000	0.511240
466	0.802575	534	0.277154	5.785315	0	0.000000	0.150182	534	0.277154	0.522000	0.511249
422	0.793839	578	0.302768	5.785315	0	0.000000	0.150182	578	0.302768	0.510000	0.511248
453	0.772627	547	0.318099	5.785315	0	0.000000	0.150182	547	0.318099	0.524000	0.511259
465	0.782796	535	0.300935	5.785315	0	0.000000	0.150182	535	0.300935	0.525000	0.511270
459	0.753813	541	0.279113	5.785315	0	0.000000	0.150182	541	0.279113	0.497000	0.511258
441	0.777778	559	0.320215	5.785315	0	0.000000	0.150182	559	0.320215	0.522000	0.511267
429	0.764569	571	0.285464	5.785315	0	0.000000	0.150182	571	0.285464	0.491000	0.511250
462	0.766234	538	0.247212	5.785315	0	0.000000	0.150182	538	0.247212	0.487000	0.511229
474	0.778481	526	0.300380	5.785315	0	0.000000	0.150182	526	0.300380	0.527000	0.511243
429	0.801865	571	0.301226	5.785315	0	0.000000	0.150182	571	0.301226	0.516000	0.511247
454	0.792952	546	0.291209	5.785315	0	0.000000	0.150182	546	0.291209	0.519000	0.511253
443	0.762980	557	0.301616	5.785315	0	0.000000	0.150182	557	0.301616	0.506000	0.511249
431	0.805104	569	0.312830	5.785315	0	0.000000	0.150182	569	0.312830	0.525000	0.511261
465	0.815054	535	0.314019	5.785315	0	0.000000	0.150182	535	0.314019	0.547000	0.511291
447	0.800895	553	0.320072	5.785315	0	0.000000	0.150182	553	0.320072	0.535000	0.511311
441	0.786848	559	0.307692	5.785315	0	0.000000	0.150182	559	0.307692	0.519000	0.511317
447	0.758389	553	0.254973	5.785315	0	0.000000	0.150182	553	0.254973	0.480000	0.511291
462	0.764069	538	0.254647	5.785315	0	0.000000	0.150182	538	0.254647	0.490000	0.511273
428	0.778037	572	0.253497	5.785315	0	0.000000	0.150182	572	0.253497	0.478000	0.511245
472	0.790254	528	0.276515	5.785315	0	0.000000	0.150182	528	0.276515	0.519000	0.511251
445	0.791011	555	0.284685	5.785315	0	0.000000	0.150182	555	0.284685	0.510000	0.511250
446	0.791480	554	0.337545	5.785315	0	0.000000	0.150182	554	0.337545	0.540000	0.511275
452	0.811947	548	0.270073	5.785315	0	0.000000	0.150182	548	0.270073	0.515000	0.511278
455	0.784615	545	0.335780	5.785315	0	0.000000	0.150182	545	0.335780	0.540000	0.511302
430	0.806977	570	0.261404	5.785315	0	0.000000	0.150182	570	0.261404	0.496000	0.511289
461	0.752711	539	0.291280	5.785315	0	0.000000	0.150182	539	0.291280	0.504000	0.511283
439	0.785877	561	0.315508	5.785315	0	0.000000	0.150182	561	0.315508	0.522000	0.511292
448	0.799107	552	0.291667	5.785315	0	0.000000	0.150182	552	0.291667	0.519000	0.511298
419	0.778043	581	0.282272	5.785315	0	0.000000	0.150182	581	0.282272	0.490000	0.511280
448	0.823661	552	0.297101	5.785315	0	0.000000	0.150182	552	0.297101	0.533000	0.511298
457	0.765864	543	0.263352	5.785315	0	0.000000	0.150182	543	0.263352	0.493000	0.511283
422	0.765403	578	0.275087	5.785315	0	0.000000	0.150182	578	0.275087	0.482000	0.511259
439	0.767654	561	0.285205	5.785315	0	0.000000	0.150182	561	0.285205	0.497000	0.511247
439	0.781321	561	0.274510	5.785315	0	0.000000	0.150182	561	0.274510	0.497000	0.511235
433	0.794457	567	0.273369	5.785315	0	0.000000	0.150182	567	0.273369	0.499000	0.511225
427	0.744731	573	0.270506	5.785315	0	0.000000	0.150182	573	0.270506	0.473000	0.511193
433	0.771363	567	0.292769	5.785315	0	0.000000	0.150182	567	0.292769	0.500000	0.511184
451	0.802661	549	0.313297	5.785315	0	0.000000	0.150182	549	0.313297	0.534000	0.511203
447	0.742729	553	0.280289	5.785315	0	0.000000	0.150182	553	0.280289	0.487000	0.511183
439	0.774487	561	0.379679	5.785315	0	0.000000	0.150182	561	0.379679	0.553000	0.511218
439	0.804100	561	0.333333	5.785315	0	0.000000	0.150182	561	0.333333	0.540000	0.511241
435	0.783908	565	0.281416	5.785315	0	0.000000	0.150182	565	0.281416	0.500000	0.511232
461	0.783080	539	0.330241	5.785315	0	0.000000	0.150182	539	0.330241	0.539000	0.511255
441	0.820862	559	0.271914	5.785315	0	0.000000	0.150182	559	0.271914	0.514000	0.511257
441	0.780045	559	0.286225	5.785315	0	0.000000	0.150182	559	0.286225	0.504000	0.511251
478	0.776151	522	0.283525	5.785315	0	0.000000	0.150182	522	0.283525	0.519000	0.511258
446	0.786996	554	0.292419	5.785315	0	0.000000	0.150182	554	0.292419	0.513000	0.511259
456	0.802632	544	0.314338	5.785315	0	0.000000	0.150182	544	0.314338	0.537000	0.511280
455	0.813187	545	0.284404	5.785315	0	0.000000	0.150182	545	0.284404	0.525000	0.511291
434	0.751152	566	0.263251	5.785315	0	0.000000	0.150182	566	0.263251	0.475000	0.511262
418	0.787081	582	0.257732	5.785315	0	0.000000	0.150182	582	0.257732	0.479000	0.511235
447	0.744966	553	0.213382	5.785315	0	0.000000	0.150182	553	0.213382	0.451000	0.511186
465	0.729032	535	0.261682	5.785315	0	0.000000	0.150182	535	0.261682	0.479000	0.511160
449	0.797327	551	0.277677	5.785315	0	0.000000	0.150182	551	0.277677	0.511000	0.511160
450	0.811111	550	0.294545	5.785315	0	0.000000	0.150182	550	0.294545	0.527000	0.511173
450	0.764444	550	0.294545	5.785315	0	0.000000	0.150182	550	0.294545	0.506000	0.511168
469	0.771855	531	0.265537	5.785315	0	0.000000	0.150182	531	0.265537	0.503000	0.511162
466	0.774678	534	0.262172	5.785315	0	0.000000	0.150182	534	0.262172	0.501000	0.511153
440	0.772727	560	0.258929	5.785315	0	0.000000	0.150182	560	0.258929	0.485000	0.511132
457	0.754923	543	0.272560	5.785315	0	0.000000	0.150182	543	0.272560	0.493000	0.511117
460	0.771739	540	0.251852	5.785315	0	0.000000	0.150182	540	0.251852	0.491000	0.511101
437	0.752860	563	0.261101	5.785315	0	0.000000	0.150182	563	0.261101	0.476000	0.511073
483	0.755694	517	0.237911	5.785315	0	0.000000	0.150182	517	0.237911	0.488000	0.511054
443	0.774266	557	0.258528	5.785315	0	0.000000	0.150182	557	0.258528	0.487000	0.511034
463	0.764579	537	0.202980	5.785315	0	0.000000	0.150182	537	0.202980	0.463000	0.510996
488	0.747951	512	0.253906	5.785315	0	0.000000	0.150182	512	0.253906	0.495000	0.510983
442	0.746606	558	0.247312	5.785315	0	0.000000	0.150182	558	0.247312	0.468000	0.510948
436	0.738532	564	0.251773	5.785315	0	0.000000	0.150182	564	0.251773	0.464000	0.510910
429	0.773893	571	0.250438	5.785315	0	0.000000	0.150182	571	0.250438	0.475000	0.510881
446	0.782511	554	0.265343	5.785315	0	0.000000	0.150182	554	0.265343	0.496000	0.510869
445	0.757303	555	0.273874	5.785315	0	0.000000	0.150182	555	0.273874	0.489000	0.510851
454	0.770925	546	0.217949	5.785315	0	0.000000	0.150182	546	0.217949	0.469000	0.510818
461	0.765727	539	0.218924	5.785315	0	0.000000	0.150182	539	0.218924	0.471000	0.510786
437	0.759725	563	0.284192	5.785315	0	0.000000	0.150182	563	0.284192	0.492000	0.510771
442	0.771493	558	0.261649	5.785315	0	0.000000	0.150182	558	0.261649	0.487000	0.510752
428	0.764019	572	0.276224	5.785315	0	0.000000	0.150182	572	0.276224	0.485000	0.510731
447	0.798658	553	0.292948	5.785315	0	0.000000	0.150182	553	0.292948	0.519000	0.510738
450	0.791111	550	0.298182	5.785315	0	0.000000	0.150182	550	0.298182	0.520000	0.510745
446	0.778027	554	0.279783	5.785315	0	0.000000	0.150182	554	0.279783	0.502000	0.510738
458	0.777293	542	0.306273	5.785315	0	0.000000	0.150182	542	0.306273	0.522000	0.510747
460	0.776087	540	0.303704	5.785315	0	0.000000	0.150182	540	0.303704	0.521000	0.510755
466	0.791845	534	0.294007	5.785315	0	0.000000	0.150182	534	0.294007	0.526000	0.510767
437	0.805492	563	0.287744	5.785315	0	0.000000	0.150182	563	0.287744	0.514000	0.510770
444	0.779279	556	0.289568	5.785315	0	0.000000	0.150182	556	0.289568	0.507000	0.510767
440	0.763636	560	0.273214	5.785315	0	0.000000	0.150182	560	0.273214	0.489000	0.510750
441	0.768707	559	0.288014	5.785315	0	0.000000	0.150182	559	0.288014	0.500000	0.510741
452	0.778761	548	0.281022	5.785315	0	0.000000	0.150182	548	0.281022	0.506000	0.510737
434	0.792627	566	0.256184	5.785315	0	0.000000	0.150182	566	0.256184	0.489000	0.510720
431	0.742459	569	0.226714	5.785315	0	0.000000	0.150182	569	0.226714	0.449000	0.510671
424	0.804245	576	0.298611	5.785315	0	0.000000	0.150182	576	0.298611	0.513000	0.510673
440	0.759091	560	0.244643	5.785315	0	0.000000	0.150182	560	0.244643	0.471000	0.510641
487	0.798768	513	0.288499	5.785315	0	0.000000	0.150182	513	0.288499	0.537000	0.510662
463	0.805616	537	0.271881	5.785315	0	0.000000	0.150182	537	0.271881	0.519000	0.510669
455	0.835165	545	0.333945	5.785315	0	0.000000	0.150182	545	0.333945	0.562000	0.510709
438	0.783105	562	0.259786	5.785315	0	0.000000	0.150182	562	0.259786	0.489000	0.510692
457	0.768053	543	0.300184	5.785315	0	0.000000	0.150182	543	0.300184	0.514000	0.510695
450	0.817778	550	0.327273	5.785315	0	0.000000	0.150182	550	0.327273	0.548000	0.510724
472	0.828390	528	0.306818	5.785315	0	0.000000	0.150182	528	0.306818	0.553000	0.510758
449	0.804009	551	0.294011	5.785315	0	0.000000	0.150182	551	0.294011	0.523000	0.510767
453	0.790287	547	0.303473	5.785315	0	0.000000	0.150182	547	0.303473	0.524000	0.510778
448	0.839286	552	0.326087	5.785315	0	0.000000	0.150182	552	0.326087	0.556000	0.510813
450	0.791111	550	0.303636	5.785315	0	0.000000	0.150182	550	0.303636	0.523000	0.510823
435	0.795402	565	0.306195	5.785315	0	0.000000	0.150182	565	0.306195	0.519000	0.510829
477	0.794549	523	0.300191	5.785315	0	0.000000	0.150182	523	0.300191	0.536000	0.510849
424	0.766509	576	0.263889	5.785315	0	0.000000	0.150182	576	0.263889	0.477000	0.510822
471	0.755839	529	0.241966	5.785315	0	0.000000	0.150182	529	0.241966	0.484000	0.510801
407	0.771499	593	0.311973	5.785315	0	0.000000	0.150182	593	0.311973	0.499000	0.510792
431	0.779582	569	0.281195	5.785315	0	0.000000	0.150182	569	0.281195	0.496000	0.510781
422	0.779621	578	0.264706	5.785315	0	0.000000	0.150182	578	0.264706	0.482000	0.510758
446	0.764574	554	0.301444	5.785315	0	0.000000	0.150182	554	0.301444	0.508000	0.510756
434	0.771889	566	0.272085	5.785315	0	0.000000	0.150182	566	0.272085	0.489000	0.510739
444	0.790541	556	0.314748	5.785315	0	0.000000	0.150182	556	0.314748	0.526000	0.510751
456	0.822368	544	0.314338	5.785315	0	0.000000	0.150182	544	0.314338	0.546000	0.510778
417	0.786571	583	0.281304	5.785315	0	0.000000	0.150182	583	0.281304	0.492000	0.510764
448	0.781250	552	0.309783	5.785315	0	0.000000	0.150182	552	0.309783	0.521000	0.510772
461	0.802603	539	0.267161	5.785315	0	0.000000	0.150182	539	0.267161	0.514000	0.510774
452	0.787611	548	0.317518	5.785315	0	0.000000	0.150182	548	0.317518	0.530000	0.510789
456	0.793860	544	0.301471	5.785315	0	0.000000	0.150182	544	0.301471	0.526000	0.510801
423	0.813239	577	0.327556	5.785315	0	0.000000	0.150182	577	0.327556	0.533000	0.510818
457	0.792123	543	0.287293	5.785315	0	0.000000	0.150182	543	0.287293	0.518000	0.510824
415	0.812048	585	0.295726	5.785315	0	0.000000	0.150182	585	0.295726	0.510000	0.510823
423	0.765957	577	0.291161	5.785315	0	0.000000	0.150182	577	0.291161	0.492000	0.510809
459	0.799564	541	0.321627	5.785315	0	0.000000	0.150182	541	0.321627	0.541000	0.510832
429	0.808858	571	0.297723	5.785315	0	0.000000	0.150182	571	0.297723	0.517000	0.510837
434	0.753456	566	0.270318	5.785315	0	0.000000	0.150182	566	0.270318	0.480000	0.510813
464	0.767241	536	0.266791	5.785315	0	0.000000	0.150182	536	0.266791	0.499000	0.510804
457	0.735230	543	0.276243	5.785315	0	0.000000	0.150182	543	0.276243	0.486000	0.510785
425	0.821176	575	0.262609	5.785315	0	0.000000	0.150182	575	0.262609	0.500000	0.510776
458	0.799127	542	0.298893	5.785315	0	0.000000	0.150182	542	0.298893	0.528000	0.510790
461	0.763557	539	0.250464	5.785315	0	0.000000	0.150182	539	0.250464	0.487000	0.510771
432	0.733796	568	0.228873	5.785315	0	0.000000	0.150182	568	0.228873	0.447000	0.510722
446	0.762332	554	0.250903	5.785315	0	0.000000	0.150182	554	0.250903	0.479000	0.510698
443	0.778781	557	0.281867	5.785315	0	0.000000	0.150182	557	0.281867	0.502000	0.510691
459	0.766885	541	0.288355	5.785315	0	0.000000	0.150182	541	0.288355	0.508000	0.510689
453	0.790287	547	0.250457	5.785315	0	0.000000	0.150182	547	0.250457	0.495000	0.510677
438	0.789954	562	0.291815	5.785315	0	0.000000	0.150182	562	0.291815	0.510000	0.510677
446	0.757848	554	0.306859	5.785315	0	0.000000	0.150182	554	0.306859	0.508000	0.510675
445	0.826966	555	0.279279	5.785315	0	0.000000	0.150182	555	0.279279	0.523000	0.510684
433	0.787529	567	0.266314	5.785315	0	0.000000	0.150182	567	0.266314	0.492000	0.510670
449	0.804009	551	0.284936	5.785315	0	0.000000	0.150182	551	0.284936	0.518000	0.510675
431	0.788863	569	0.288225	5.785315	0	0.000000	0.150182	569	0.288225	0.504000	0.510670
414	0.753623	586	0.286689	5.785315	0	0.000000	0.150182	586	0.286689	0.480000	0.510647
455	0.808791	545	0.266055	5.785315	0	0.000000	0.150182	545	0.266055	0.513000	0.510649
397	0.768262	603	0.268657	5.785315	0	0.000000	0.150182	603	0.268657	0.467000	0.510616
441	0.734694	559	0.271914	5.785315	0	0.000000	0.150182	559	0.271914	0.476000	0.510589
445	0.784270	555	0.291892	5.785315	0	0.000000	0.150182	555	0.291892	0.511000	0.510590
439	0.760820	561	0.251337	5.785315	0	0.000000	0.150182	561	0.251337	0.475000	0.510563
435	0.793103	565	0.272566	5.785315	0	0.000000	0.150182	565	0.272566	0.499000	0.510554
438	0.792237	562	0.284698	5.785315	0	0.000000	0.150182	562	0.284698	0.507000	0.510551
414	0.780193	586	0.244027	5.785315	0	0.000000	0.150182	586	0.244027	0.466000	0.510517
437	0.775744	563	0.275311	5.785315	0	0.000000	0.150182	563	0.275311	0.494000	0.510505
444	0.752252	556	0.302158	5.785315	0	0.000000	0.150182	556	0.302158	0.502000	0.510498
442	0.798643	558	0.286738	5.785315	0	0.000000	0.150182	558	0.286738	0.513000	0.510500
471	0.755839	529	0.264650	5.785315	0	0.000000	0.150182	529	0.264650	0.496000	0.510489
458	0.810044	542	0.263838	5.785315	0	0.000000	0.150182	542	0.263838	0.514000	0.510492
463	0.790497	537	0.258845	5.785315	0	0.000000	0.150182	537	0.258845	0.505000	0.510488
453	0.750552	547	0.266910	5.785315	0	0.000000	0.150182	547	0.266910	0.486000	0.510469
459	0.760349	541	0.273567	5.785315	0	0.000000	0.150182	541	0.273567	0.497000	0.510459
449	0.786192	551	0.297641	5.785315	0	0.000000	0.150182	551	0.297641	0.517000	0.510464
438	0.819635	562	0.323843	5.785315	0	0.000000	0.150182	562	0.323843	0.541000	0.510487
421	0.821853	579	0.279793	5.785315	0	0.000000	0.150182	579	0.279793	0.508000	0.510485
434	0.776498	566	0.282686	5.785315	0	0.000000	0.150182	566	0.282686	0.497000	0.510475
420	0.752381	580	0.287931	5.785315	0	0.000000	0.150182	580	0.287931	0.483000	0.510455
435	0.783908	565	0.309735	5.785315	0	0.000000	0.150182	565	0.309735	0.516000	0.510459
433	0.764434	567	0.319224	5.785315	0	0.000000	0.150182	567	0.319224	0.512000	0.510460
442	0.789593	558	0.283154	5.785315	0	0.000000	0.150182	558	0.283154	0.507000	0.510457
441	0.789116	559	0.255814	5.785315	0	0.000000	0.150182	559	0.255814	0.491000	0.510443
447	0.747204	553	0.276673	5.785315	0	0.000000	0.150182	553	0.276673	0.487000	0.510425
442	0.787330	558	0.243728	5.785315	0	0.000000	0.150182	558	0.243728	0.484000	0.510406
430	0.779070	570	0.273684	5.785315	0	0.000000	0.150182	570	0.273684	0.491000	0.510391
448	0.781250	552	0.233696	5.785315	0	0.000000	0.150182	552	0.233696	0.479000	0.510368
450	0.766667	550	0.261818	5.785315	0	0.000000	0.150182	550	0.261818	0.489000	0.510352
443	0.790068	557	0.303411	5.785315	0	0.000000	0.150182	557	0.303411	0.519000	0.510358
462	0.790043	538	0.256506	5.785315	0	0.000000	0.150182	538	0.256506	0.503000	0.510353
430	0.786047	570	0.263158	5.785315	0	0.000000	0.150182	570	0.263158	0.488000	0.510336
429	0.769231	571	0.255692	5.785315	0	0.000000	0.150182	571	0.255692	0.476000	0.510311
447	0.765101	553	0.256781	5.785315	0	0.000000	0.150182	553	0.256781	0.484000	0.510291
446	0.739910	554	0.274368	5.785315	0	0.000000	0.150182	554	0.274368	0.482000	0.510270
431	0.772622	569	0.246046	5.785315	0	0.000000	0.150182	569	0.246046	0.473000	0.510243
438	0.783105	562	0.291815	5.785315	0	0.000000	0.150182	562	0.291815	0.507000	0.510240
447	0.778523	553	0.283906	5.785315	0	0.000000	0.150182	553	0.283906	0.505000	0.510236
435	0.744828	565	0.297345	5.785315	0	0.000000	0.150182	565	0.297345	0.492000	0.510223
426	0.760563	574	0.242160	5.785315	0	0.000000	0.150182	574	0.242160	0.463000	0.510188
469	0.778252	531	0.269303	5.785315	0	0.000000	0.150182	531	0.269303	0.508000	0.510186
472	0.775424	528	0.272727	5.785315	0	0.000000	0.150182	528	0.272727	0.510000	0.510186
438	0.739726	562	0.229537	5.785315	0	0.000000	0.150182	562	0.229537	0.453000	0.510144
467	0.777302	533	0.272045	5.785315	0	0.000000	0.150182	533	0.272045	0.508000	0.510142
449	0.766147	551	0.272232	5.785315	0	0.000000	0.150182	551	0.272232	0.494000	0.510131
426	0.727700	574	0.296167	5.785315	0	0.000000	0.150182	574	0.296167	0.480000	0.510108
431	0.791183	569	0.249561	5.785315	0	0.000000	0.150182	569	0.249561	0.483000	0.510089
477	0.763103	523	0.275335	5.785315	0	0.000000	0.150182	523	0.275335	0.508000	0.510087
460	0.789130	540	0.237037	5.785315	0	0.000000	0.150182	540	0.237037	0.491000	0.510073
456	0.754386	544	0.255515	5.785315	0	0.000000	0.150182	544	0.255515	0.483000	0.510053
426	0.788732	574	0.264808	5.785315	0	0.000000	0.150182	574	0.264808	0.488000	0.510037
422	0.781991	578	0.256055	5.785315	0	0.000000	0.150182	578	0.256055	0.478000	0.510014
432	0.766204	568	0.301056	5.785315	0	0.000000	0.150182	568	0.301056	0.502000	0.510008
433	0.810624	567	0.280423	5.785315	0	0.000000	0.150182	567	0.280423	0.510000	0.510008
450	0.757778	550	0.254545	5.785315	0	0.000000	0.150182	550	0.254545	0.481000	0.509986
447	0.789709	553	0.274864	5.785315	0	0.000000	0.150182	553	0.274864	0.505000	0.509983
446	0.771300	554	0.274368	5.785315	0	0.000000	0.150182	554	0.274368	0.496000	0.509973
436	0.768349	564	0.312057	5.785315	0	0.000000	0.150182	564	0.312057	0.511000	0.509973
433	0.739030	567	0.253968	5.785315	0	0.000000	0.150182	567	0.253968	0.464000	0.509940
422	0.798578	578	0.257785	5.785315	0	0.000000	0.150182	578	0.257785	0.486000	0.509922
459	0.764706	541	0.262477	5.785315	0	0.000000	0.150182	541	0.262477	0.493000	0.509910
445	0.786517	555	0.255856	5.785315	0	0.000000	0.150182	555	0.255856	0.492000	0.509897
460	0.750000	540	0.257407	5.785315	0	0.000000	0.150182	540	0.257407	0.484000	0.509878
434	0.769585	566	0.284452	5.785315	0	0.000000	0.150182	566	0.284452	0.495000	0.509868
449	0.779510	551	0.261343	5.785315	0	0.000000	0.150182	551	0.261343	0.494000	0.509856
464	0.713362	536	0.264925	5.785315	0	0.000000	0.150182	536	0.264925	0.473000	0.509829
437	0.807780	563	0.248668	5.785315	0	0.000000	0.150182	563	0.248668	0.493000	0.509817
445	0.755056	555	0.254054	5.785315	0	0.000000	0.150182	555	0.254054	0.477000	0.509793
451	0.762749	549	0.260474	5.785315	0	0.000000	0.150182	549	0.260474	0.487000	0.509777
411	0.739659	589	0.305603	5.785315	0	0.000000	0.150182	589	0.305603	0.484000	0.509758
454	0.764317	546	0.280220	5.785315	0	0.000000	0.150182	546	0.280220	0.500000	0.509751
424	0.773585	576	0.315972	5.785315	0	0.000000	0.150182	576	0.315972	0.510000	0.509751
443	0.835214	557	0.262118	5.785315	0	0.000000	0.150182	557	0.262118	0.516000	0.509756
432	0.789352	568	0.290493	5.785315	0	0.000000	0.150182	568	0.290493	0.506000	0.509753
466	0.755365	534	0.260300	5.785315	0	0.000000	0.150182	534	0.260300	0.491000	0.509740
443	0.781038	557	0.307002	5.785315	0	0.000000	0.150182	557	0.307002	0.517000	0.509745
471	0.789809	529	0.285444	5.785315	0	0.000000	0.150182	529	0.285444	0.523000	0.509754
454	0.812775	546	0.241758	5.785315	0	0.000000	0.150182	546	0.241758	0.501000	0.509748
431	0.788863	569	0.279438	5.785315	0	0.000000	0.150182	569	0.279438	0.499000	0.509740
448	0.783482	552	0.268116	5.785315	0	0.000000	0.150182	552	0.268116	0.499000	0.509733
437	0.794050	563	0.314387	5.785315	0	0.000000	0.150182	563	0.314387	0.524000	0.509743
412	0.800971	588	0.295918	5.785315	0	0.000000	0.150182	588	0.295918	0.504000	0.509739
428	0.799065	572	0.291958	5.785315	0	0.000000	0.150182	572	0.291958	0.509000	0.509738
452	0.765487	548	0.251825	5.785315	0	0.000000	0.150182	548	0.251825	0.484000	0.509720
439	0.760820	561	0.262032	5.785315	0	0.000000	0.150182	561	0.262032	0.481000	0.509699
435	0.724138	565	0.288496	5.785315	0	0.000000	0.150182	565	0.288496	0.478000	0.509677
452	0.774336	548	0.291971	5.785315	0	0.000000	0.150182	548	0.291971	0.510000	0.509677
463	0.801296	537	0.251397	5.785315	0	0.000000	0.150182	537	0.251397	0.506000	0.509674
461	0.763557	539	0.293135	5.785315	0	0.000000	0.150182	539	0.293135	0.510000	0.509675
447	0.796421	553	0.278481	5.785315	0	0.000000	0.150182	553	0.278481	0.510000	0.509675
437	0.800915	563	0.287744	5.785315	0	0.000000	0.150182	563	0.287744	0.512000	0.509677
445	0.804494	555	0.290090	5.785315	0	0.000000	0.150182	555	0.290090	0.519000	0.509683
422	0.808057	578	0.294118	5.785315	0	0.000000	0.150182	578	0.294118	0.511000	0.509684
440	0.781818	560	0.289286	5.785315	0	0.000000	0.150182	560	0.289286	0.506000	0.509681
438	0.815068	562	0.284698	5.785315	0	0.000000	0.150182	562	0.284698	0.517000	0.509687
441	0.814059	559	0.266547	5.785315	0	0.000000	0.150182	559	0.266547	0.508000	0.509685
475	0.804211	525	0.312381	5.785315	0	0.000000	0.150182	525	0.312381	0.546000	0.509711
444	0.813063	556	0.260791	5.785315	0	0.000000	0.150182	556	0.260791	0.506000	0.509709
437	0.780320	563	0.291297	5.785315	0	0.000000	0.150182	563	0.291297	0.505000	0.509705
471	0.787686	529	0.285444	5.785315	0	0.000000	0.150182	529	0.285444	0.522000	0.509714
440	0.804545	560	0.275000	5.785315	0	0.000000	0.150182	560	0.275000	0.508000	0.509713
434	0.813364	566	0.302120	5.785315	0	0.000000	0.150182	566	0.302120	0.524000	0.509723
453	0.801325	547	0.263254	5.785315	0	0.000000	0.150182	547	0.263254	0.507000	0.509721
428	0.799065	572	0.298951	5.785315	0	0.000000	0.150182	572	0.298951	0.513000	0.509723
452	0.814159	548	0.324818	5.785315	0	0.000000	0.150182	548	0.324818	0.546000	0.509749
446	0.786996	554	0.256318	5.785315	0	0.000000	0.150182	554	0.256318	0.493000	0.509737
443	0.785553	557	0.258528	5.785315	0	0.000000	0.150182	557	0.258528	0.492000	0.509724
428	0.787383	572	0.272727	5.785315	0	0.000000	0.150182	572	0.272727	0.493000	0.509713
447	0.774049	553	0.274864	5.785315	0	0.000000	0.150182	553	0.274864	0.498000	0.509704
463	0.773218	537	0.273743	5.785315	0	0.000000	0.150182	537	0.273743	0.505000	0.509701
430	0.753488	570	0.284211	5.785315	0	0.000000	0.150182	570	0.284211	0.486000	0.509685
449	0.759465	551	0.239564	5.785315	0	0.000000	0.150182	551	0.239564	0.473000	0.509659
443	0.762980	557	0.256732	5.785315	0	0.000000	0.150182	557	0.256732	0.481000	0.509639
432	0.738426	568	0.235915	5.785315	0	0.000000	0.150182	568	0.235915	0.453000	0.509599
426	0.746479	574	0.238676	5.785315	0	0.000000	0.150182	574	0.238676	0.455000	0.509561
430	0.751163	570	0.268421	5.785315	0	0.000000	0.150182	570	0.268421	0.476000	0.509537
462	0.746753	538	0.213755	5.785315	0	0.000000	0.150182	538	0.213755	0.460000	0.509503
454	0.790749	546	0.250916	5.785315	0	0.000000	0.150182	546	0.250916	0.496000	0.509493
461	0.737527	539	0.241187	5.785315	0	0.000000	0.150182	539	0.241187	0.470000	0.509466
457	0.735230	543	0.270718	5.785315	0	0.000000	0.150182	543	0.270718	0.483000	0.509447
443	0.726862	557	0.245961	5.785315	0	0.000000	0.150182	557	0.245961	0.459000	0.509412
458	0.790393	542	0.247232	5.785315	0	0.000000	0.150182	542	0.247232	0.496000	0.509403
444	0.813063	556	0.294964	5.785315	0	0.000000	0.150182	556	0.294964	0.525000	0.509414
441	0.809524	559	0.277281	5.785315	0	0.000000	0.150182	559	0.277281	0.512000	0.509416
396	0.782828	604	0.279801	5.785315	0	0.000000	0.150182	604	0.279801	0.479000	0.509394
465	0.806452	535	0.259813	5.785315	0	0.000000	0.150182	535	0.259813	0.514000	0.509398
446	0.773543	554	0.263538	5.785315	0	0.000000	0.150182	554	0.263538	0.491000	0.509385
401	0.790524	599	0.257095	5.785315	0	0.000000	0.150182	599	0.257095	0.471000	0.509358
460	0.767391	540	0.270370	5.785315	0	0.000000	0.150182	540	0.270370	0.499000	0.509351
454	0.759912	546	0.294872	5.785315	0	0.000000	0.150182	546	0.294872	0.506000	0.509349
492	0.798780	508	0.291339	5.785315	0	0.000000	0.150182	508	0.291339	0.541000	0.509371
420	0.807143	580	0.260345	5.785315	0	0.000000	0.150182	580	0.260345	0.490000	0.509357
444	0.772523	556	0.336331	5.785315	0	0.000000	0.150182	556	0.336331	0.530000	0.509371
434	0.767281	566	0.309187	5.785315	0	0.000000	0.150182	566	0.309187	0.508000	0.509371
469	0.805970	531	0.273070	5.785315	0	0.000000	0.150182	531	0.273070	0.523000	0.509380
448	0.779018	552	0.304348	5.785315	0	0.000000	0.150182	552	0.304348	0.517000	0.509385
428	0.785047	572	0.298951	5.785315	0	0.000000	0.150182	572	0.298951	0.507000	0.509384
455	0.795604	545	0.280734	5.785315	0	0.000000	0.150182	545	0.280734	0.515000	0.509387
416	0.783654	584	0.284247	5.785315	0	0.000000	0.150182	584	0.284247	0.492000	0.509375
431	0.788863	569	0.254833	5.785315	0	0.000000	0.150182	569	0.254833	0.485000	0.509359
445	0.811236	555	0.300901	5.785315	0	0.000000	0.150182	555	0.300901	0.528000	0.509371
430	0.765116	570	0.296491	5.785315	0	0.000000	0.150182	570	0.296491	0.498000	0.509364
493	0.789047	507	0.313609	5.785315	0	0.000000	0.150182	507	0.313609	0.548000	0.509390
439	0.781321	561	0.311943	5.785315	0	0.000000	0.150182	561	0.311943	0.518000	0.509396
444	0.788288	556	0.284173	5.785315	0	0.000000	0.150182	556	0.284173	0.508000	0.509395
472	0.786017	528	0.335227	5.785315	0	0.000000	0.150182	528	0.335227	0.548000	0.509422
457	0.783370	543	0.287293	5.785315	0	0.000000	0.150182	543	0.287293	0.514000	0.509425
429	0.771562	571	0.287215	5.785315	0	0.000000	0.150182	571	0.287215	0.495000	0.509415
449	0.797327	551	0.235935	5.785315	0	0.000000	0.150182	551	0.235935	0.488000	0.509400
466	0.770386	534	0.273408	5.785315	0	0.000000	0.150182	534	0.273408	0.505000	0.509397
473	0.820296	527	0.273245	5.785315	0	0.000000	0.150182	527	0.273245	0.532000	0.509413
447	0.767338	553	0.296564	5.785315	0	0.000000	0.150182	553	0.296564	0.507000	0.509411
453	0.761589	547	0.281536	5.785315	0	0.000000	0.150182	547	0.281536	0.499000	0.509404
431	0.823666	569	0.275923	5.785315	0	0.000000	0.150182	569	0.275923	0.512000	0.509406
434	0.769585	566	0.287986	5.785315	0	0.000000	0.150182	566	0.287986	0.497000	0.509397
438	0.776256	562	0.313167	5.785315	0	0.000000	0.150182	562	0.313167	0.516000	0.509402
444	0.792793	556	0.284173	5.785315	0	0.000000	0.150182	556	0.284173	0.510000	0.509402
454	0.764317	546	0.271062	5.785315	0	0.000000	0.150182	546	0.271062	0.495000	0.509392
448	0.803571	552	0.260870	5.785315	0	0.000000	0.150182	552	0.260870	0.504000	0.509389
452	0.765487	548	0.266423	5.785315	0	0.000000	0.150182	548	0.266423	0.492000	0.509377
446	0.769058	554	0.265343	5.785315	0	0.000000	0.150182	554	0.265343	0.490000	0.509364
459	0.779956	541	0.288355	5.785315	0	0.000000	0.150182	541	0.288355	0.514000	0.509367
424	0.778302	576	0.277778	5.785315	0	0.000000	0.150182	576	0.277778	0.490000	0.509354
448	0.752232	552	0.284420	5.785315	0	0.000000	0.150182	552	0.284420	0.494000	0.509343
447	0.715884	553	0.260398	5.785315	0	0.000000	0.150182	553	0.260398	0.464000	0.509313
455	0.760440	545	0.275229	5.785315	0	0.000000	0.150182	545	0.275229	0.496000	0.509304
457	0.783370	543	0.241252	5.785315	0	0.000000	0.150182	543	0.241252	0.489000	0.509290
441	0.782313	559	0.273703	5.785315	0	0.000000	0.150182	559	0.273703	0.498000	0.509282
441	0.786848	559	0.268336	5.785315	0	0.000000	0.150182	559	0.268336	0.497000	0.509274
443	0.769752	557	0.258528	5.785315	0	0.000000	0.150182	557	0.258528	0.485000	0.509258
452	0.750000	548	0.317518	5.785315	0	0.000000	0.150182	548	0.317518	0.513000	0.509260
443	0.767494	557	0.272890	5.785315	0	0.000000	0.150182	557	0.272890	0.492000	0.509249
450	0.731111	550	0.281818	5.785315	0	0.000000	0.150182	550	0.281818	0.484000	0.509232
393	0.773537	607	0.252059	5.785315	0	0.000000	0.150182	607	0.252059	0.457000	0.509197
454	0.770925	546	0.287546	5.785315	0	0.000000	0.150182	546	0.287546	0.507000	0.509195
428	0.789720	572	0.304196	5.785315	0	0.000000	0.150182	572	0.304196	0.512000	0.509197
455	0.782418	545	0.256881	5.785315	0	0.000000	0.150182	545	0.256881	0.496000	0.509188
443	0.769752	557	0.245961	5.785315	0	0.000000	0.150182	557	0.245961	0.478000	0.509167
449	0.775056	551	0.266788	5.785315	0	0.000000	0.150182	551	0.266788	0.495000	0.509158
443	0.794582	557	0.283662	5.785315	0	0.000000	0.150182	557	0.283662	0.510000	0.509158
462	0.768398	538	0.295539	5.785315	0	0.000000	0.150182	538	0.295539	0.514000	0.509162
455	0.826374	545	0.289908	5.785315	0	0.000000	0.150182	545	0.289908	0.534000	0.509178
431	0.788863	569	0.298770	5.785315	0	0.000000	0.150182	569	0.298770	0.510000	0.509179
424	0.778302	576	0.340278	5.785315	0	0.000000	0.150182	576	0.340278	0.526000	0.509190
454	0.821586	546	0.283883	5.785315	0	0.000000	0.150182	546	0.283883	0.528000	0.509202
439	0.808656	561	0.342246	5.785315	0	0.000000	0.150182	561	0.342246	0.547000	0.509228
444	0.806306	556	0.330935	5.785315	0	0.000000	0.150182	556	0.330935	0.542000	0.509249
445	0.770787	555	0.306306	5.785315	0	0.000000	0.150182	555	0.306306	0.513000	0.509252
458	0.799127	542	0.315498	5.785315	0	0.000000	0.150182	542	0.315498	0.537000	0.509270
440	0.813636	560	0.257143	5.785315	0	0.000000	0.150182	560	0.257143	0.502000	0.509266
432	0.805556	568	0.308099	5.785315	0	0.000000	0.150182	568	0.308099	0.523000	0.509275
449	0.772829	551	0.292196	5.785315	0	0.000000	0.150182	551	0.292196	0.508000	0.509274
476	0.823529	524	0.318702	5.785315	0	0.000000	0.150182	524	0.318702	0.559000	0.509307
462	0.785714	538	0.249071	5.785315	0	0.000000	0.150182	538	0.249071	0.497000	0.509299
418	0.799043	582	0.293814	5.785315	0	0.000000	0.150182	582	0.293814	0.505000	0.509296
446	0.791480	554	0.267148	5.785315	0	0.000000	0.150182	554	0.267148	0.501000	0.509290
438	0.764840	562	0.291815	5.785315	0	0.000000	0.150182	562	0.291815	0.499000	0.509284
453	0.772627	547	0.265082	5.785315	0	0.000000	0.150182	547	0.265082	0.495000	0.509274
481	0.802495	519	0.292871	5.785315	0	0.000000	0.150182	519	0.292871	0.538000	0.509293
462	0.751082	538	0.278810	5.785315	0	0.000000	0.150182	538	0.278810	0.497000	0.509285
453	0.788079	547	0.279707	5.785315	0	0.000000	0.150182	547	0.279707	0.510000	0.509285
486	0.792181	514	0.321012	5.785315	0	0.000000	0.150182	514	0.321012	0.550000	0.509312
452	0.796460	548	0.302920	5.785315	0	0.000000	0.150182	548	0.302920	0.526000	0.509323
420	0.776190	580	0.258621	5.785315	0	0.000000	0.150182	580	0.258621	0.476000	0.509301
454	0.799559	546	0.254579	5.785315	0	0.000000	0.150182	546	0.254579	0.502000	0.509297
447	0.805369	553	0.298373	5.785315	0	0.000000	0.150182	553	0.298373	0.525000	0.509307
438	0.835616	562	0.290036	5.785315	0	0.000000	0.150182	562	0.290036	0.529000	0.509320
456	0.782895	544	0.275735	5.785315	0	0.000000	0.150182	544	0.275735	0.507000	0.509318
442	0.807692	558	0.297491	5.785315	0	0.000000	0.150182	558	0.297491	0.523000	0.509327
462	0.837662	538	0.297398	5.785315	0	0.000000	0.150182	538	0.297398	0.547000	0.509352
415	0.804819	585	0.323077	5.785315	0	0.000000	0.150182	585	0.323077	0.523000	0.509361
444	0.777027	556	0.273381	5.785315	0	0.000000	0.150182	556	0.273381	0.497000	0.509353
425	0.814118	575	0.276522	5.785315	0	0.000000	0.150182	575	0.276522	0.505000	0.509350
452	0.761062	548	0.297445	5.785315	0	0.000000	0.150182	548	0.297445	0.507000	0.509348
424	0.794811	576	0.302083	5.785315	0	0.000000	0.150182	576	0.302083	0.511000	0.509350
426	0.748826	574	0.252613	5.785315	0	0.000000	0.150182	574	0.252613	0.464000	0.509320
442	0.778281	558	0.293907	5.785315	0	0.000000	0.150182	558	0.293907	0.508000	0.509319
458	0.770742	542	0.236162	5.785315	0	0.000000	0.150182	542	0.236162	0.481000	0.509301
473	0.790698	527	0.277040	5.785315	0	0.000000	0.150182	527	0.277040	0.520000	0.509308
435	0.774713	565	0.274336	5.785315	0	0.000000	0.150182	565	0.274336	0.492000	0.509296
453	0.790287	547	0.266910	5.785315	0	0.000000	0.150182	547	0.266910	0.504000	0.509293
424	0.783019	576	0.256944	5.785315	0	0.000000	0.150182	576	0.256944	0.480000	0.509274
421	0.757720	579	0.234888	5.785315	0	0.000000	0.150182	579	0.234888	0.455000	0.509238
443	0.740406	557	0.274686	5.785315	0	0.000000	0.150182	557	0.274686	0.481000	0.509220
448	0.810268	552	0.306159	5.785315	0	0.000000	0.150182	552	0.306159	0.532000	0.509235
429	0.783217	571	0.299475	5.785315	0	0.000000	0.150182	571	0.299475	0.507000	0.509233
424	0.768868	576	0.291667	5.785315	0	0.000000	0.150182	576	0.291667	0.494000	0.509224
450	0.775556	550	0.287273	5.785315	0	0.000000	0.150182	550	0.287273	0.507000	0.509222
459	0.745098	541	0.279113	5.785315	0	0.000000	0.150182	541	0.279113	0.493000	0.509212
455	0.773626	545	0.273394	5.785315	0	0.000000	0.150182	545	0.273394	0.501000	0.509206
461	0.800434	539	0.293135	5.785315	0	0.000000	0.150182	539	0.293135	0.527000	0.509218
459	0.775599	541	0.262477	5.785315	0	0.000000	0.150182	541	0.262477	0.498000	0.509211
460	0.795652	540	0.303704	5.785315	0	0.000000	0.150182	540	0.303704	0.530000	0.509224
437	0.814645	563	0.293073	5.785315	0	0.000000	0.150182	563	0.293073	0.521000	0.509232
458	0.812227	542	0.274908	5.785315	0	0.000000	0.150182	542	0.274908	0.521000	0.509239
454	0.755507	546	0.291209	5.785315	0	0.000000	0.150182	546	0.291209	0.502000	0.509235
426	0.779343	574	0.327526	5.785315	0	0.000000	0.150182	574	0.327526	0.520000	0.509241
432	0.800926	568	0.315141	5.785315	0	0.000000	0.150182	568	0.315141	0.525000	0.509252
436	0.772936	564	0.285461	5.785315	0	0.000000	0.150182	564	0.285461	0.498000	0.509244
470	0.742553	530	0.247170	5.785315	0	0.000000	0.150182	530	0.247170	0.480000	0.509226
455	0.756044	545	0.266055	5.785315	0	0.000000	0.150182	545	0.266055	0.489000	0.509213
429	0.764569	571	0.281961	5.785315	0	0.000000	0.150182	571	0.281961	0.489000	0.509200
440	0.779545	560	0.298214	5.785315	0	0.000000	0.150182	560	0.298214	0.510000	0.509200
440	0.800000	560	0.305357	5.785315	0	0.000000	0.150182	560	0.305357	0.523000	0.509209
438	0.778539	562	0.261566	5.785315	0	0.000000	0.150182	562	0.261566	0.488000	0.509195
419	0.775656	581	0.289157	5.785315	0	0.000000	0.150182	581	0.289157	0.493000	0.509185
438	0.785388	562	0.263345	5.785315	0	0.000000	0.150182	562	0.263345	0.492000	0.509174
419	0.806683	581	0.289157	5.785315	0	0.000000	0.150182	581	0.289157	0.506000	0.509172
427	0.796253	573	0.294939	5.785315	0	0.000000	0.150182	573	0.294939	0.509000	0.509172
434	0.737327	566	0.291519	5.785315	0	0.000000	0.150182	566	0.291519	0.485000	0.509156
435	0.758621	565	0.263717	5.785315	0	0.000000	0.150182	565	0.263717	0.479000	0.509137
424	0.750000	576	0.217014	5.785315	0	0.000000	0.150182	576	0.217014	0.443000	0.509095
439	0.765376	561	0.278075	5.785315	0	0.000000	0.150182	561	0.278075	0.492000	0.509084
467	0.798715	533	0.272045	5.785315	0	0.000000	0.150182	533	0.272045	0.518000	0.509090
464	0.775862	536	0.259328	5.785315	0	0.000000	0.150182	536	0.259328	0.499000	0.509083
436	0.768349	564	0.251773	5.785315	0	0.000000	0.150182	564	0.251773	0.477000	0.509063
421	0.771971	579	0.252159	5.785315	0	0.000000	0.150182	579	0.252159	0.471000	0.509039
397	0.778338	603	0.291874	5.785315	0	0.000000	0.150182	603	0.291874	0.485000	0.509023
449	0.790646	551	0.286751	5.785315	0	0.000000	0.150182	551	0.286751	0.513000	0.509026
443	0.794582	557	0.271095	5.785315	0	0.000000	0.150182	557	0.271095	0.503000	0.509022
440	0.763636	560	0.258929	5.785315	0	0.000000	0.150182	560	0.258929	0.481000	0.509004
450	0.760000	550	0.310909	5.785315	0	0.000000	0.150182	550	0.310909	0.513000	0.509007
446	0.791480	554	0.294224	5.785315	0	0.000000	0.150182	554	0.294224	0.516000	0.509011
434	0.758065	566	0.265018	5.785315	0	0.000000	0.150182	566	0.265018	0.479000	0.508992
431	0.737819	569	0.244288	5.785315	0	0.000000	0.150182	569	0.244288	0.457000	0.508959
435	0.779310	565	0.267257	5.785315	0	0.000000	0.150182	565	0.267257	0.490000	0.508947
451	0.802661	549	0.258652	5.785315	0	0.000000	0.150182	549	0.258652	0.504000	0.508944
464	0.780172	536	0.279851	5.785315	0	0.000000	0.150182	536	0.279851	0.512000	0.508946
427	0.791569	573	0.293194	5.785315	0	0.000000	0.150182	573	0.293194	0.506000	0.508944
448	0.810268	552	0.262681	5.785315	0	0.000000	0.150182	552	0.262681	0.508000	0.508943
434	0.744240	566	0.275618	5.785315	0	0.000000	0.150182	566	0.275618	0.479000	0.508925
422	0.755924	578	0.243945	5.785315	0	0.000000	0.150182	578	0.243945	0.460000	0.508894
449	0.804009	551	0.268603	5.785315	0	0.000000	0.150182	551	0.268603	0.509000	0.508894
413	0.784504	587	0.250426	5.785315	0	0.000000	0.150182	587	0.250426	0.471000	0.508870
450	0.760000	550	0.261818	5.785315	0	0.000000	0.150182	550	0.261818	0.486000	0.508856
460	0.767391	540	0.275926	5.785315	0	0.000000	0.150182	540	0.275926	0.502000	0.508851
460	0.784783	540	0.268519	5.785315	0	0.000000	0.150182	540	0.268519	0.506000	0.508849
452	0.800885	548	0.235401	5.785315	0	0.000000	0.150182	548	0.235401	0.491000	0.508838
428	0.738318	572	0.270979	5.785315	0	0.000000	0.150182	572	0.270979	0.471000	0.508814
430	0.774419	570	0.284211	5.785315	0	0.000000	0.150182	570	0.284211	0.495000	0.508806
447	0.771812	553	0.287523	5.785315	0	0.000000	0.150182	553	0.287523	0.504000	0.508803
434	0.792627	566	0.305654	5.785315	0	0.000000	0.150182	566	0.305654	0.517000	0.508808
456	0.765351	544	0.330882	5.785315	0	0.000000	0.150182	544	0.330882	0.529000	0.508821
458	0.834061	542	0.273063	5.785315	0	0.000000	0.150182	542	0.273063	0.530000	0.508834
438	0.796804	562	0.300712	5.785315	0	0.000000	0.150182	562	0.300712	0.518000	0.508840
465	0.772043	535	0.321495	5.785315	0	0.000000	0.150182	535	0.321495	0.531000	0.508853
444	0.761261	556	0.285971	5.785315	0	0.000000	0.150182	556	0.285971	0.497000	0.508846
436	0.740826	564	0.328014	5.785315	0	0.000000	0.150182	564	0.328014	0.508000	0.508846
412	0.725728	588	0.246599	5.785315	0	0.000000	0.150182	588	0.246599	0.444000	0.508805
435	0.781609	565	0.270796	5.785315	0	0.000000	0.150182	565	0.270796	0.493000	0.508795
439	0.767654	561	0.238859	5.785315	0	0.000000	0.150182	561	0.238859	0.471000	0.508772
445	0.764045	555	0.273874	5.785315	0	0.000000	0.150182	555	0.273874	0.492000	0.508761
431	0.772622	569	0.272408	5.785315	0	0.000000	0.150182	569	0.272408	0.488000	0.508748
440	0.775000	560	0.282143	5.785315	0	0.000000	0.150182	560	0.282143	0.499000	0.508742
429	0.766900	571	0.283713	5.785315	0	0.000000	0.150182	571	0.283713	0.491000	0.508731
426	0.802817	574	0.296167	5.785315	0	0.000000	0.150182	574	0.296167	0.512000	0.508733
446	0.755605	554	0.276173	5.785315	0	0.000000	0.150182	554	0.276173	0.490000	0.508722
438	0.751142	562	0.258007	5.785315	0	0.000000	0.150182	562	0.258007	0.474000	0.508700
467	0.790150	533	0.273921	5.785315	0	0.000000	0.150182	533	0.273921	0.515000	0.508704
440	0.809091	560	0.239286	5.785315	0	0.000000	0.150182	560	0.239286	0.490000	0.508692
467	0.796574	533	0.279550	5.785315	0	0.000000	0.150182	533	0.279550	0.521000	0.508700
421	0.750594	579	0.243523	5.785315	0	0.000000	0.150182	579	0.243523	0.457000	0.508668
425	0.778824	575	0.257391	5.785315	0	0.000000	0.150182	575	0.257391	0.479000	0.508650
434	0.760369	566	0.305654	5.785315	0	0.000000	0.150182	566	0.305654	0.503000	0.508646
445	0.755056	555	0.347748	5.785315	0	0.000000	0.150182	555	0.347748	0.529000	0.508659
462	0.790043	538	0.308550	5.785315	0	0.000000	0.150182	538	0.308550	0.531000	0.508673
444	0.833333	556	0.296763	5.785315	0	0.000000	0.150182	556	0.296763	0.535000	0.508689
453	0.759382	547	0.314442	5.785315	0	0.000000	0.150182	547	0.314442	0.516000	0.508693
437	0.771167	563	0.317940	5.785315	0	0.000000	0.150182	563	0.317940	0.516000	0.508698
435	0.793103	565	0.272566	5.785315	0	0.000000	0.150182	565	0.272566	0.499000	0.508692
446	0.809417	554	0.294224	5.785315	0	0.000000	0.150182	554	0.294224	0.524000	0.508701
488	0.780738	512	0.330078	5.785315	0	0.000000	0.150182	512	0.330078	0.550000	0.508727
446	0.804933	554	0.250903	5.785315	0	0.000000	0.150182	554	0.250903	0.498000	0.508720
467	0.762313	533	0.303940	5.785315	0	0.000000	0.150182	533	0.303940	0.518000	0.508726
410	0.797561	590	0.327119	5.785315	0	0.000000	0.150182	590	0.327119	0.520000	0.508733
453	0.781457	547	0.296161	5.785315	0	0.000000	0.150182	547	0.296161	0.516000	0.508737
445	0.795506	555	0.329730	5.785315	0	0.000000	0.150182	555	0.329730	0.537000	0.508754
437	0.814645	563	0.312611	5.785315	0	0.000000	0.150182	563	0.312611	0.532000	0.508769
481	0.817048	519	0.342967	5.785315	0	0.000000	0.150182	519	0.342967	0.571000	0.508807
469	0.782516	531	0.290019	5.785315	0	0.000000	0.150182	531	0.290019	0.521000	0.508814
482	0.775934	518	0.326255	5.785315	0	0.000000	0.150182	518	0.326255	0.543000	0.508835
444	0.779279	556	0.276978	5.785315	0	0.000000	0.150182	556	0.276978	0.500000	0.508830
452	0.754425	548	0.275547	5.785315	0	0.000000	0.150182	548	0.275547	0.492000	0.508819
477	0.802935	523	0.233270	5.785315	0	0.000000	0.150182	523	0.233270	0.505000	0.508817
453	0.770419	547	0.297989	5.785315	0	0.000000	0.150182	547	0.297989	0.512000	0.508819
486	0.753086	514	0.303502	5.785315	0	0.000000	0.150182	514	0.303502	0.522000	0.508827
426	0.758216	574	0.304878	5.785315	0	0.000000	0.150182	574	0.304878	0.498000	0.508821
436	0.782110	564	0.294326	5.785315	0	0.000000	0.150182	564	0.294326	0.507000	0.508819
463	0.784017	537	0.232775	5.785315	0	0.000000	0.150182	537	0.232775	0.488000	0.508807
454	0.795154	546	0.313187	5.785315	0	0.000000	0.150182	546	0.313187	0.532000	0.508821
432	0.796296	568	0.253521	5.785315	0	0.000000	0.150182	568	0.253521	0.488000	0.508808
454	0.825991	546	0.291209	5.785315	0	0.000000	0.150182	546	0.291209	0.534000	0.508824
438	0.744292	562	0.282918	5.785315	0	0.000000	0.150182	562	0.282918	0.485000	0.508809
439	0.772210	561	0.267380	5.785315	0	0.000000	0.150182	561	0.267380	0.489000	0.508797
399	0.781955	601	0.241265	5.785315	0	0.000000	0.150182	601	0.241265	0.457000	0.508766
420	0.733333	580	0.312069	5.785315	0	0.000000	0.150182	580	0.312069	0.489000	0.508754
434	0.813364	566	0.240283	5.785315	0	0.000000	0.150182	566	0.240283	0.489000	0.508742
482	0.786307	518	0.274131	5.785315	0	0.000000	0.150182	518	0.274131	0.521000	0.508749
451	0.789357	549	0.318761	5.785315	0	0.000000	0.150182	549	0.318761	0.531000	0.508763
455	0.797802	545	0.286239	5.785315	0	0.000000	0.150182	545	0.286239	0.519000	0.508769
470	0.785106	530	0.239623	5.785315	0	0.000000	0.150182	530	0.239623	0.496000	0.508761
457	0.778993	543	0.283610	5.785315	0	0.000000	0.150182	543	0.283610	0.510000	0.508762
434	0.771889	566	0.291519	5.785315	0	0.000000	0.150182	566	0.291519	0.500000	0.508756
434	0.778802	566	0.277385	5.785315	0	0.000000	0.150182	566	0.277385	0.495000	0.508748
444	0.765766	556	0.269784	5.785315	0	0.000000	0.150182	556	0.269784	0.490000	0.508737
444	0.781532	556	0.291367	5.785315	0	0.000000	0.150182	556	0.291367	0.509000	0.508737
429	0.762238	571	0.304729	5.785315	0	0.000000	0.150182	571	0.304729	0.501000	0.508732
455	0.793407	545	0.253211	5.785315	0	0.000000	0.150182	545	0.253211	0.499000	0.508727
447	0.765101	553	0.269439	5.785315	0	0.000000	0.150182	553	0.269439	0.491000	0.508716
457	0.733042	543	0.309392	5.785315	0	0.000000	0.150182	543	0.309392	0.503000	0.508712
423	0.775414	577	0.277296	5.785315	0	0.000000	0.150182	577	0.277296	0.488000	0.508700
427	0.784543	573	0.289703	5.785315	0	0.000000	0.150182	573	0.289703	0.501000	0.508695
463	0.816415	537	0.286778	5.785315	0	0.000000	0.150182	537	0.286778	0.532000	0.508709
441	0.777778	559	0.298748	5.785315	0	0.000000	0.150182	559	0.298748	0.510000	0.508710
453	0.805740	547	0.316271	5.785315	0	0.000000	0.150182	547	0.316271	0.538000	0.508728
444	0.826577	556	0.287770	5.785315	0	0.000000	0.150182	556	0.287770	0.527000	0.508739
435	0.770115	565	0.290265	5.785315	0	0.000000	0.150182	565	0.290265	0.499000	0.508733
417	0.760192	583	0.257290	5.785315	0	0.000000	0.150182	583	0.257290	0.467000	0.508708
465	0.784946	535	0.280374	5.785315	0	0.000000	0.150182	535	0.280374	0.515000	0.508712
455	0.773626	545	0.328440	5.785315	0	0.000000	0.150182	545	0.328440	0.531000	0.508725
421	0.812352	579	0.265976	5.785315	0	0.000000	0.150182	579	0.265976	0.496000	0.508717
427	0.833724	573	0.293194	5.785315	0	0.000000	0.150182	573	0.293194	0.524000	0.508726
437	0.800915	563	0.307282	5.785315	0	0.000000	0.150182	563	0.307282	0.523000	0.508735
435	0.788506	565	0.269027	5.785315	0	0.000000	0.150182	565	0.269027	0.495000	0.508727
414	0.801932	586	0.278157	5.785315	0	0.000000	0.150182	586	0.278157	0.495000	0.508719
437	0.794050	563	0.314387	5.785315	0	0.000000	0.150182	563	0.314387	0.524000	0.508728
454	0.757709	546	0.241758	5.785315	0	0.000000	0.150182	546	0.241758	0.476000	0.508708
444	0.756757	556	0.273381	5.785315	0	0.000000	0.150182	556	0.273381	0.488000	0.508696
436	0.809633	564	0.343972	5.785315	0	0.000000	0.150182	564	0.343972	0.547000	0.508719
435	0.795402	565	0.323894	5.785315	0	0.000000	0.150182	565	0.323894	0.529000	0.508731
451	0.769401	549	0.316940	5.785315	0	0.000000	0.150182	549	0.316940	0.521000	0.508738
478	0.786611	522	0.300766	5.785315	0	0.000000	0.150182	522	0.300766	0.533000	0.508752
450	0.833333	550	0.303636	5.785315	0	0.000000	0.150182	550	0.303636	0.542000	0.508772
451	0.769401	549	0.273224	5.785315	0	0.000000	0.150182	549	0.273224	0.497000	0.508765
468	0.826923	532	0.332707	5.785315	0	0.000000	0.150182	532	0.332707	0.564000	0.508798
446	0.766816	554	0.252708	5.785315	0	0.000000	0.150182	554	0.252708	0.482000	0.508782
427	0.775176	573	0.289703	5.785315	0	0.000000	0.150182	573	0.289703	0.497000	0.508775
440	0.775000	560	0.314286	5.785315	0	0.000000	0.150182	560	0.314286	0.517000	0.508780
455	0.736264	545	0.282569	5.785315	0	0.000000	0.150182	545	0.282569	0.489000	0.508768
444	0.761261	556	0.233813	5.785315	0	0.000000	0.150182	556	0.233813	0.468000	0.508744
481	0.758836	519	0.231214	5.785315	0	0.000000	0.150182	519	0.231214	0.485000	0.508730
471	0.811040	529	0.274102	5.785315	0	0.000000	0.150182	529	0.274102	0.527000	0.508741
458	0.814410	542	0.309963	5.785315	0	0.000000	0.150182	542	0.309963	0.541000	0.508760
465	0.795699	535	0.256075	5.785315	0	0.000000	0.150182	535	0.256075	0.507000	0.508759
455	0.797802	545	0.273394	5.785315	0	0.000000	0.150182	545	0.273394	0.512000	0.508761
447	0.782998	553	0.283906	5.785315	0	0.000000	0.150182	553	0.283906	0.507000	0.508760
431	0.756381	569	0.284710	5.785315	0	0.000000	0.150182	569	0.284710	0.488000	0.508747
445	0.761798	555	0.284685	5.785315	0	0.000000	0.150182	555	0.284685	0.497000	0.508741
457	0.811816	543	0.309392	5.785315	0	0.000000	0.150182	543	0.309392	0.539000	0.508758
451	0.776053	549	0.265938	5.785315	0	0.000000	0.150182	549	0.265938	0.496000	0.508751
449	0.797327	551	0.308530	5.785315	0	0.000000	0.150182	551	0.308530	0.528000	0.508762
449	0.781737	551	0.272232	5.785315	0	0.000000	0.150182	551	0.272232	0.501000	0.508758
440	0.768182	560	0.230357	5.785315	0	0.000000	0.150182	560	0.230357	0.467000	0.508733
461	0.800434	539	0.261596	5.785315	0	0.000000	0.150182	539	0.261596	0.510000	0.508734
456	0.752193	544	0.240809	5.785315	0	0.000000	0.150182	544	0.240809	0.474000	0.508714
433	0.787529	567	0.292769	5.785315	0	0.000000	0.150182	567	0.292769	0.507000	0.508713
425	0.745882	575	0.278261	5.785315	0	0.000000	0.150182	575	0.278261	0.477000	0.508694
424	0.794811	576	0.284722	5.785315	0	0.000000	0.150182	576	0.284722	0.501000	0.508690
460	0.828261	540	0.300000	5.785315	0	0.000000	0.150182	540	0.300000	0.543000	0.508710
458	0.816594	542	0.306273	5.785315	0	0.000000	0.150182	542	0.306273	0.540000	0.508728
459	0.814815	541	0.312384	5.785315	0	0.000000	0.150182	541	0.312384	0.543000	0.508748
488	0.813525	512	0.294922	5.785315	0	0.000000	0.150182	512	0.294922	0.548000	0.508771
452	0.796460	548	0.273723	5.785315	0	0.000000	0.150182	548	0.273723	0.510000	0.508771
442	0.803167	558	0.317204	5.785315	0	0.000000	0.150182	558	0.317204	0.532000	0.508785
439	0.820046	561	0.292335	5.785315	0	0.000000	0.150182	561	0.292335	0.524000	0.508794
454	0.812775	546	0.298535	5.785315	0	0.000000	0.150182	546	0.298535	0.532000	0.508807
451	0.751663	549	0.316940	5.785315	0	0.000000	0.150182	549	0.316940	0.513000	0.508810
442	0.764706	558	0.286738	5.785315	0	0.000000	0.150182	558	0.286738	0.498000	0.508803
457	0.798687	543	0.320442	5.785315	0	0.000000	0.150182	543	0.320442	0.539000	0.508821
462	0.807359	538	0.323420	5.785315	0	0.000000	0.150182	538	0.323420	0.547000	0.508843
412	0.771845	588	0.297619	5.785315	0	0.000000	0.150182	588	0.297619	0.493000	0.508834
442	0.789593	558	0.295699	5.785315	0	0.000000	0.150182	558	0.295699	0.514000	0.508837
415	0.824096	585	0.280342	5.785315	0	0.000000	0.150182	585	0.280342	0.506000	0.508835
447	0.794183	553	0.305606	5.785315	0	0.000000	0.150182	553	0.305606	0.524000	0.508844
445	0.813483	555	0.317117	5.785315	0	0.000000	0.150182	555	0.317117	0.538000	0.508861
463	0.745140	537	0.258845	5.785315	0	0.000000	0.150182	537	0.258845	0.484000	0.508847
451	0.778271	549	0.284153	5.785315	0	0.000000	0.150182	549	0.284153	0.507000	0.508845
453	0.777042	547	0.290676	5.785315	0	0.000000	0.150182	547	0.290676	0.511000	0.508847
453	0.794702	547	0.281536	5.785315	0	0.000000	0.150182	547	0.281536	0.514000	0.508850
480	0.745833	520	0.276923	5.785315	0	0.000000	0.150182	520	0.276923	0.502000	0.508846
457	0.776805	543	0.307551	5.785315	0	0.000000	0.150182	543	0.307551	0.522000	0.508853
411	0.785888	589	0.283531	5.785315	0	0.000000	0.150182	589	0.283531	0.490000	0.508842
486	0.765432	514	0.278210	5.785315	0	0.000000	0.150182	514	0.278210	0.515000	0.508846
440	0.818182	560	0.285714	5.785315	0	0.000000	0.150182	560	0.285714	0.520000	0.508852
425	0.781176	575	0.292174	5.785315	0	0.000000	0.150182	575	0.292174	0.500000	0.508847
434	0.824885	566	0.240283	5.785315	0	0.000000	0.150182	566	0.240283	0.494000	0.508839
446	0.751121	554	0.274368	5.785315	0	0.000000	0.150182	554	0.274368	0.487000	0.508826
434	0.774194	566	0.247350	5.785315	0	0.000000	0.150182	566	0.247350	0.476000	0.508807
454	0.784141	546	0.265568	5.785315	0	0.000000	0.150182	546	0.265568	0.501000	0.508803
459	0.803922	541	0.299445	5.785315	0	0.000000	0.150182	541	0.299445	0.531000	0.508816
436	0.800459	564	0.319149	5.785315	0	0.000000	0.150182	564	0.319149	0.529000	0.508827
423	0.799054	577	0.266898	5.785315	0	0.000000	0.150182	577	0.266898	0.492000	0.508818
483	0.784679	517	0.284333	5.785315	0	0.000000	0.150182	517	0.284333	0.526000	0.508827
449	0.766147	551	0.223230	5.785315	0	0.000000	0.150182	551	0.223230	0.467000	0.508803
430	0.774419	570	0.263158	5.785315	0	0.000000	0.150182	570	0.263158	0.483000	0.508789
409	0.779951	591	0.270728	5.785315	0	0.000000	0.150182	591	0.270728	0.479000	0.508772
433	0.762125	567	0.271605	5.785315	0	0.000000	0.150182	567	0.271605	0.484000	0.508758
455	0.749451	545	0.262385	5.785315	0	0.000000	0.150182	545	0.262385	0.484000	0.508743
457	0.759300	543	0.274401	5.785315	0	0.000000	0.150182	543	0.274401	0.496000	0.508736
465	0.800000	535	0.306542	5.785315	0	0.000000	0.150182	535	0.306542	0.536000	0.508752
429	0.787879	571	0.322242	5.785315	0	0.000000	0.150182	571	0.322242	0.522000	0.508759
433	0.817552	567	0.299824	5.785315	0	0.000000	0.150182	567	0.299824	0.524000	0.508768
436	0.795872	564	0.312057	5.785315	0	0.000000	0.150182	564	0.312057	0.523000	0.508776
446	0.782511	554	0.288809	5.785315	0	0.000000	0.150182	554	0.288809	0.509000	0.508776
397	0.785894	603	0.300166	5.785315	0	0.000000	0.150182	603	0.300166	0.493000	0.508767
486	0.788066	514	0.282101	5.785315	0	0.000000	0.150182	514	0.282101	0.528000	0.508778
431	0.786543	569	0.237258	5.785315	0	0.000000	0.150182	569	0.237258	0.474000	0.508758
460	0.778261	540	0.231481	5.785315	0	0.000000	0.150182	540	0.231481	0.483000	0.508744
427	0.786885	573	0.254799	5.785315	0	0.000000	0.150182	573	0.254799	0.482000	0.508729
454	0.821586	546	0.267399	5.785315	0	0.000000	0.150182	546	0.267399	0.519000	0.508734
455	0.795604	545	0.286239	5.785315	0	0.000000	0.150182	545	0.286239	0.518000	0.508740
471	0.781316	529	0.287335	5.785315	0	0.000000	0.150182	529	0.287335	0.520000	0.508746
448	0.752232	552	0.302536	5.785315	0	0.000000	0.150182	552	0.302536	0.504000	0.508743
445	0.777528	555	0.270270	5.785315	0	0.000000	0.150182	555	0.270270	0.496000	0.508736
461	0.822126	539	0.283859	5.785315	0	0.000000	0.150182	539	0.283859	0.532000	0.508749
445	0.786517	555	0.300901	5.785315	0	0.000000	0.150182	555	0.300901	0.517000	0.508754
432	0.768519	568	0.302817	5.785315	0	0.000000	0.150182	568	0.302817	0.504000	0.508751
424	0.823113	576	0.293403	5.785315	0	0.000000	0.150182	576	0.293403	0.518000	0.508756
427	0.761124	573	0.287958	5.785315	0	0.000000	0.150182	573	0.287958	0.490000	0.508746
420	0.761905	580	0.310345	5.785315	0	0.000000	0.150182	580	0.310345	0.500000	0.508741
436	0.736239	564	0.221631	5.785315	0	0.000000	0.150182	564	0.221631	0.446000	0.508706
466	0.759657	534	0.275281	5.785315	0	0.000000	0.150182	534	0.275281	0.501000	0.508701
465	0.791398	535	0.265421	5.785315	0	0.000000	0.150182	535	0.265421	0.510000	0.508702
451	0.780488	549	0.289617	5.785315	0	0.000000	0.150182	549	0.289617	0.511000	0.508703
450	0.802222	550	0.294545	5.785315	0	0.000000	0.150182	550	0.294545	0.523000	0.508711
433	0.752887	567	0.252205	5.785315	0	0.000000	0.150182	567	0.252205	0.469000	0.508689
437	0.757437	563	0.238011	5.785315	0	0.000000	0.150182	563	0.238011	0.465000	0.508665
427	0.756440	573	0.272251	5.785315	0	0.000000	0.150182	573	0.272251	0.479000	0.508648
434	0.744240	566	0.268551	5.785315	0	0.000000	0.150182	566	0.268551	0.475000	0.508629
444	0.734234	556	0.244604	5.785315	0	0.000000	0.150182	556	0.244604	0.462000	0.508603
436	0.756881	564	0.226950	5.785315	0	0.000000	0.150182	564	0.226950	0.458000	0.508575
438	0.771689	562	0.249110	5.785315	0	0.000000	0.150182	562	0.249110	0.478000	0.508557
459	0.779956	541	0.268022	5.785315	0	0.000000	0.150182	541	0.268022	0.503000	0.508554
450	0.795556	550	0.247273	5.785315	0	0.000000	0.150182	550	0.247273	0.494000	0.508546
438	0.776256	562	0.279359	5.785315	0	0.000000	0.150182	562	0.279359	0.497000	0.508540
429	0.778555	571	0.267951	5.785315	0	0.000000	0.150182	571	0.267951	0.487000	0.508528
448	0.750000	552	0.253623	5.785315	0	0.000000	0.150182	552	0.253623	0.476000	0.508509
423	0.758865	577	0.223570	5.785315	0	0.000000	0.150182	577	0.223570	0.450000	0.508477
432	0.738426	568	0.223592	5.785315	0	0.000000	0.150182	568	0.223592	0.446000	0.508442
475	0.766316	525	0.251429	5.785315	0	0.000000	0.150182	525	0.251429	0.496000	0.508435
467	0.728051	533	0.268293	5.785315	0	0.000000	0.150182	533	0.268293	0.483000	0.508421
451	0.742794	549	0.234973	5.785315	0	0.000000	0.150182	549	0.234973	0.464000	0.508396
466	0.759657	534	0.260300	5.785315	0	0.000000	0.150182	534	0.260300	0.493000	0.508388
428	0.766355	572	0.281469	5.785315	0	0.000000	0.150182	572	0.281469	0.489000	0.508377
447	0.774049	553	0.231465	5.785315	0	0.000000	0.150182	553	0.231465	0.474000	0.508358
439	0.767654	561	0.229947	5.785315	0	0.000000	0.150182	561	0.229947	0.466000	0.508334
456	0.809211	544	0.235294	5.785315	0	0.000000	0.150182	544	0.235294	0.497000	0.508328
457	0.748359	543	0.294659	5.785315	0	0.000000	0.150182	543	0.294659	0.502000	0.508324
444	0.772523	556	0.278777	5.785315	0	0.000000	0.150182	556	0.278777	0.498000	0.508319
422	0.767773	578	0.264706	5.785315	0	0.000000	0.150182	578	0.264706	0.477000	0.508301
435	0.733333	565	0.208850	5.785315	0	0.000000	0.150182	565	0.208850	0.437000	0.508262
439	0.740319	561	0.253119	5.785315	0	0.000000	0.150182	561	0.253119	0.467000	0.508239
436	0.740826	564	0.228723	5.785315	0	0.000000	0.150182	564	0.228723	0.452000	0.508208
441	0.730159	559	0.262970	5.785315	0	0.000000	0.150182	559	0.262970	0.469000	0.508186
431	0.777262	569	0.288225	5.785315	0	0.000000	0.150182	569	0.288225	0.499000	0.508181
422	0.760664	578	0.245675	5.785315	0	0.000000	0.150182	578	0.245675	0.463000	0.508156
432	0.777778	568	0.286972	5.785315	0	0.000000	0.150182	568	0.286972	0.499000	0.508151
451	0.782705	549	0.244080	5.785315	0	0.000000	0.150182	549	0.244080	0.487000	0.508139
439	0.794989	561	0.260250	5.785315	0	0.000000	0.150182	561	0.260250	0.495000	0.508132
437	0.773455	563	0.289520	5.785315	0	0.000000	0.150182	563	0.289520	0.501000	0.508128
433	0.778291	567	0.271605	5.785315	0	0.000000	0.150182	567	0.271605	0.491000	0.508119
441	0.823129	559	0.266547	5.785315	0	0.000000	0.150182	559	0.266547	0.512000	0.508121
445	0.759551	555	0.239640	5.785315	0	0.000000	0.150182	555	0.239640	0.471000	0.508100
429	0.778555	571	0.281961	5.785315	0	0.000000	0.150182	571	0.281961	0.495000	0.508093
425	0.762353	575	0.259130	5.785315	0	0.000000	0.150182	575	0.259130	0.473000	0.508074
464	0.784483	536	0.291045	5.785315	0	0.000000	0.150182	536	0.291045	0.520000	0.508080
441	0.734694	559	0.246869	5.785315	0	0.000000	0.150182	559	0.246869	0.462000	0.508055
472	0.794492	528	0.280303	5.785315	0	0.000000	0.150182	528	0.280303	0.523000	0.508063
430	0.781395	570	0.289474	5.785315	0	0.000000	0.150182	570	0.289474	0.501000	0.508060
437	0.807780	563	0.285968	5.785315	0	0.000000	0.150182	563	0.285968	0.514000	0.508063
432	0.763889	568	0.260563	5.785315	0	0.000000	0.150182	568	0.260563	0.478000	0.508046
403	0.739454	597	0.252931	5.785315	0	0.000000	0.150182	597	0.252931	0.449000	0.508014
439	0.765376	561	0.279857	5.785315	0	0.000000	0.150182	561	0.279857	0.493000	0.508006
464	0.771552	536	0.285448	5.785315	0	0.000000	0.150182	536	0.285448	0.511000	0.508007
458	0.792576	542	0.309963	5.785315	0	0.000000	0.150182	542	0.309963	0.531000	0.508020
432	0.803241	568	0.294014	5.785315	0	0.000000	0.150182	568	0.294014	0.514000	0.508023
443	0.801354	557	0.317774	5.785315	0	0.000000	0.150182	557	0.317774	0.532000	0.508036
442	0.766968	558	0.292115	5.785315	0	0.000000	0.150182	558	0.292115	0.502000	0.508033
440	0.800000	560	0.298214	5.785315	0	0.000000	0.150182	560	0.298214	0.519000	0.508039
428	0.815421	572	0.311189	5.785315	0	0.000000	0.150182	572	0.311189	0.527000	0.508049
435	0.797701	565	0.322124	5.785315	0	0.000000	0.150182	565	0.322124	0.529000	0.508061
438	0.812785	562	0.306050	5.785315	0	0.000000	0.150182	562	0.306050	0.528000	0.508072
437	0.745995	563	0.278863	5.785315	0	0.000000	0.150182	563	0.278863	0.483000	0.508058
452	0.752212	548	0.231752	5.785315	0	0.000000	0.150182	548	0.231752	0.467000	0.508036
435	0.760920	565	0.254867	5.785315	0	0.000000	0.150182	565	0.254867	0.475000	0.508018
441	0.770975	559	0.295170	5.785315	0	0.000000	0.150182	559	0.295170	0.505000	0.508016
443	0.803612	557	0.308797	5.785315	0	0.000000	0.150182	557	0.308797	0.528000	0.508027
448	0.799107	552	0.288043	5.785315	0	0.000000	0.150182	552	0.288043	0.517000	0.508032
453	0.812362	547	0.327239	5.785315	0	0.000000	0.150182	547	0.327239	0.547000	0.508053
439	0.758542	561	0.253119	5.785315	0	0.000000	0.150182	561	0.253119	0.475000	0.508035
459	0.777778	541	0.304991	5.785315	0	0.000000	0.150182	541	0.304991	0.522000	0.508043
428	0.799065	572	0.263986	5.785315	0	0.000000	0.150182	572	0.263986	0.493000	0.508034
478	0.774059	522	0.298851	5.785315	0	0.000000	0.150182	522	0.298851	0.526000	0.508044
436	0.786697	564	0.269504	5.785315	0	0.000000	0.150182	564	0.269504	0.495000	0.508037
469	0.793177	531	0.293785	5.785315	0	0.000000	0.150182	531	0.293785	0.528000	0.508048
438	0.762557	562	0.282918	5.785315	0	0.000000	0.150182	562	0.282918	0.493000	0.508040
447	0.767338	553	0.260398	5.785315	0	0.000000	0.150182	553	0.260398	0.487000	0.508028
479	0.797495	521	0.285988	5.785315	0	0.000000	0.150182	521	0.285988	0.531000	0.508041
467	0.768737	533	0.257036	5.785315	0	0.000000	0.150182	533	0.257036	0.496000	0.508034
450	0.742222	550	0.241818	5.785315	0	0.000000	0.150182	550	0.241818	0.467000	0.508012
456	0.776316	544	0.273897	5.785315	0	0.000000	0.150182	544	0.273897	0.503000	0.508009
493	0.774848	507	0.244576	5.785315	0	0.000000	0.150182	507	0.244576	0.506000	0.508008
437	0.755149	563	0.298401	5.785315	0	0.000000	0.150182	563	0.298401	0.498000	0.508003
461	0.789588	539	0.313544	5.785315	0	0.000000	0.150182	539	0.313544	0.533000	0.508016
459	0.742919	541	0.293900	5.785315	0	0.000000	0.150182	541	0.293900	0.500000	0.508012
426	0.772300	574	0.263066	5.785315	0	0.000000	0.150182	574	0.263066	0.480000	0.507997
466	0.813305	534	0.269663	5.785315	0	0.000000	0.150182	534	0.269663	0.523000	0.508005
459	0.801743	541	0.299445	5.785315	0	0.000000	0.150182	541	0.299445	0.530000	0.508017
433	0.801386	567	0.303351	5.785315	0	0.000000	0.150182	567	0.303351	0.519000	0.508023
431	0.805104	569	0.316344	5.785315	0	0.000000	0.150182	569	0.316344	0.527000	0.508033
447	0.798658	553	0.300181	5.785315	0	0.000000	0.150182	553	0.300181	0.523000	0.508041
444	0.797297	556	0.312950	5.785315	0	0.000000	0.150182	556	0.312950	0.528000	0.508052
424	0.766509	576	0.277778	5.785315	0	0.000000	0.150182	576	0.277778	0.485000	0.508039
436	0.770642	564	0.280142	5.785315	0	0.000000	0.150182	564	0.280142	0.494000	0.508032
463	0.773218	537	0.242086	5.785315	0	0.000000	0.150182	537	0.242086	0.488000	0.508021
438	0.783105	562	0.316726	5.785315	0	0.000000	0.150182	562	0.316726	0.521000	0.508028
466	0.800429	534	0.308989	5.785315	0	0.000000	0.150182	534	0.308989	0.538000	0.508044
460	0.756522	540	0.285185	5.785315	0	0.000000	0.150182	540	0.285185	0.502000	0.508041
455	0.767033	545	0.278899	5.785315	0	0.000000	0.150182	545	0.278899	0.501000	0.508037
463	0.803456	537	0.251397	5.785315	0	0.000000	0.150182	537	0.251397	0.507000	0.508037
453	0.790287	547	0.274223	5.785315	0	0.000000	0.150182	547	0.274223	0.508000	0.508037
424	0.797170	576	0.263889	5.785315	0	0.000000	0.150182	576	0.263889	0.490000	0.508027
432	0.743056	568	0.237676	5.785315	0	0.000000	0.150182	568	0.237676	0.456000	0.507999
434	0.767281	566	0.256184	5.785315	0	0.000000	0.150182	566	0.256184	0.478000	0.507983
440	0.740909	560	0.246429	5.785315	0	0.000000	0.150182	560	0.246429	0.464000	0.507960
435	0.756322	565	0.286726	5.785315	0	0.000000	0.150182	565	0.286726	0.491000	0.507951
459	0.795207	541	0.269871	5.785315	0	0.000000	0.150182	541	0.269871	0.511000	0.507952
458	0.775109	542	0.250923	5.785315	0	0.000000	0.150182	542	0.250923	0.491000	0.507943
425	0.764706	575	0.286957	5.785315	0	0.000000	0.150182	575	0.286957	0.490000	0.507934
456	0.765351	544	0.273897	5.785315	0	0.000000	0.150182	544	0.273897	0.498000	0.507929
468	0.756410	532	0.203008	5.785315	0	0.000000	0.150182	532	0.203008	0.462000	0.507904
431	0.779582	569	0.275923	5.785315	0	0.000000	0.150182	569	0.275923	0.493000	0.507896
413	0.796610	587	0.287905	5.785315	0	0.000000	0.150182	587	0.287905	0.498000	0.507891
464	0.780172	536	0.317164	5.785315	0	0.000000	0.150182	536	0.317164	0.532000	0.507904
476	0.842437	524	0.280534	5.785315	0	0.000000	0.150182	524	0.280534	0.548000	0.507925
431	0.802784	569	0.284710	5.785315	0	0.000000	0.150182	569	0.284710	0.508000	0.507925
439	0.769932	561	0.288770	5.785315	0	0.000000	0.150182	561	0.288770	0.500000	0.507921
455	0.749451	545	0.251376	5.785315	0	0.000000	0.150182	545	0.251376	0.478000	0.507905
430	0.793023	570	0.312281	5.785315	0	0.000000	0.150182	570	0.312281	0.519000	0.507911
456	0.776316	544	0.281250	5.785315	0	0.000000	0.150182	544	0.281250	0.507000	0.507911
462	0.740260	538	0.288104	5.785315	0	0.000000	0.150182	538	0.288104	0.497000	0.507905
458	0.751092	542	0.273063	5.785315	0	0.000000	0.150182	542	0.273063	0.492000	0.507896
418	0.796651	582	0.285223	5.785315	0	0.000000	0.150182	582	0.285223	0.499000	0.507892
453	0.777042	547	0.270567	5.785315	0	0.000000	0.150182	547	0.270567	0.500000	0.507888
428	0.792056	572	0.269231	5.785315	0	0.000000	0.150182	572	0.269231	0.493000	0.507880
426	0.758216	574	0.249129	5.785315	0	0.000000	0.150182	574	0.249129	0.466000	0.507858
421	0.776722	579	0.262522	5.785315	0	0.000000	0.150182	579	0.262522	0.479000	0.507842
429	0.757576	571	0.232925	5.785315	0	0.000000	0.150182	571	0.232925	0.458000	0.507816
466	0.757511	534	0.230337	5.785315	0	0.000000	0.150182	534	0.230337	0.476000	0.507800
463	0.751620	537	0.294227	5.785315	0	0.000000	0.150182	537	0.294227	0.506000	0.507799
484	0.774793	516	0.275194	5.785315	0	0.000000	0.150182	516	0.275194	0.517000	0.507803
440	0.781818	560	0.287500	5.785315	0	0.000000	0.150182	560	0.287500	0.505000	0.507802
451	0.771619	549	0.255009	5.785315	0	0.000000	0.150182	549	0.255009	0.488000	0.507792
458	0.796943	542	0.285978	5.785315	0	0.000000	0.150182	542	0.285978	0.520000	0.507798
440	0.813636	560	0.301786	5.785315	0	0.000000	0.150182	560	0.301786	0.527000	0.507808
440	0.790909	560	0.305357	5.785315	0	0.000000	0.150182	560	0.305357	0.519000	0.507814
459	0.832244	541	0.295749	5.785315	0	0.000000	0.150182	541	0.295749	0.542000	0.507832
443	0.769752	557	0.310592	5.785315	0	0.000000	0.150182	557	0.310592	0.514000	0.507835
463	0.807775	537	0.283054	5.785315	0	0.000000	0.150182	537	0.283054	0.526000	0.507844
443	0.792325	557	0.296230	5.785315	0	0.000000	0.150182	557	0.296230	0.516000	0.507849
436	0.768349	564	0.303191	5.785315	0	0.000000	0.150182	564	0.303191	0.506000	0.507848
413	0.799031	587	0.313458	5.785315	0	0.000000	0.150182	587	0.313458	0.514000	0.507851
453	0.768212	547	0.239488	5.785315	0	0.000000	0.150182	547	0.239488	0.479000	0.507836
435	0.820690	565	0.300885	5.785315	0	0.000000	0.150182	565	0.300885	0.527000	0.507846
444	0.792793	556	0.266187	5.785315	0	0.000000	0.150182	556	0.266187	0.500000	0.507842
453	0.799117	547	0.276051	5.785315	0	0.000000	0.150182	547	0.276051	0.513000	0.507845
454	0.784141	546	0.269231	5.785315	0	0.000000	0.150182	546	0.269231	0.503000	0.507842
442	0.782805	558	0.306452	5.785315	0	0.000000	0.150182	558	0.306452	0.517000	0.507847
465	0.731183	535	0.295327	5.785315	0	0.000000	0.150182	535	0.295327	0.498000	0.507842
458	0.810044	542	0.263838	5.785315	0	0.000000	0.150182	542	0.263838	0.514000	0.507845
476	0.792017	524	0.307252	5.785315	0	0.000000	0.150182	524	0.307252	0.538000	0.507861
456	0.763158	544	0.272059	5.785315	0	0.000000	0.150182	544	0.272059	0.496000	0.507854
471	0.740977	529	0.283554	5.785315	0	0.000000	0.150182	529	0.283554	0.499000	0.507850
486	0.748971	514	0.274319	5.785315	0	0.000000	0.150182	514	0.274319	0.505000	0.507848
458	0.768559	542	0.285978	5.785315	0	0.000000	0.150182	542	0.285978	0.507000	0.507848
457	0.763676	543	0.254144	5.785315	0	0.000000	0.150182	543	0.254144	0.487000	0.507837
438	0.780822	562	0.290036	5.785315	0	0.000000	0.150182	562	0.290036	0.505000	0.507836
473	0.750529	527	0.277040	5.785315	0	0.000000	0.150182	527	0.277040	0.501000	0.507832
449	0.752784	551	0.234120	5.785315	0	0.000000	0.150182	551	0.234120	0.467000	0.507811
448	0.747768	552	0.273551	5.785315	0	0.000000	0.150182	552	0.273551	0.486000	0.507800
444	0.765766	556	0.241007	5.785315	0	0.000000	0.150182	556	0.241007	0.474000	0.507782
480	0.785417	520	0.269231	5.785315	0	0.000000	0.150182	520	0.269231	0.517000	0.507787
473	0.748414	527	0.267552	5.785315	0	0.000000	0.150182	527	0.267552	0.495000	0.507780
429	0.773893	571	0.285464	5.785315	0	0.000000	0.150182	571	0.285464	0.495000	0.507774
413	0.784504	587	0.281090	5.785315	0	0.000000	0.150182	587	0.281090	0.489000	0.507764
435	0.777011	565	0.265487	5.785315	0	0.000000	0.150182	565	0.265487	0.488000	0.507754
438	0.778539	562	0.293594	5.785315	0	0.000000	0.150182	562	0.293594	0.506000	0.507753
447	0.785235	553	0.265823	5.785315	0	0.000000	0.150182	553	0.265823	0.498000	0.507748
419	0.768496	581	0.249570	5.785315	0	0.000000	0.150182	581	0.249570	0.467000	0.507727
437	0.755149	563	0.225577	5.785315	0	0.000000	0.150182	563	0.225577	0.457000	0.507701
449	0.792873	551	0.239564	5.785315	0	0.000000	0.150182	551	0.239564	0.488000	0.507691
451	0.780488	549	0.282332	5.785315	0	0.000000	0.150182	549	0.282332	0.507000	0.507690
438	0.780822	562	0.286477	5.785315	0	0.000000	0.150182	562	0.286477	0.503000	0.507688
445	0.800000	555	0.275676	5.785315	0	0.000000	0.150182	555	0.275676	0.509000	0.507689
444	0.835586	556	0.289568	5.785315	0	0.000000	0.150182	556	0.289568	0.532000	0.507701
441	0.795918	559	0.273703	5.785315	0	0.000000	0.150182	559	0.273703	0.504000	0.507699
413	0.777240	587	0.270869	5.785315	0	0.000000	0.150182	587	0.270869	0.480000	0.507685
443	0.790068	557	0.326750	5.785315	0	0.000000	0.150182	557	0.326750	0.532000	0.507697
442	0.782805	558	0.295699	5.785315	0	0.000000	0.150182	558	0.295699	0.511000	0.507699
432	0.763889	568	0.279930	5.785315	0	0.000000	0.150182	568	0.279930	0.489000	0.507690
453	0.757174	547	0.268739	5.785315	0	0.000000	0.150182	547	0.268739	0.490000	0.507681
432	0.796296	568	0.260563	5.785315	0	0.000000	0.150182	568	0.260563	0.492000	0.507673
469	0.754797	531	0.274953	5.785315	0	0.000000	0.150182	531	0.274953	0.500000	0.507669
467	0.740899	533	0.247655	5.785315	0	0.000000	0.150182	533	0.247655	0.478000	0.507653
444	0.792793	556	0.275180	5.785315	0	0.000000	0.150182	556	0.275180	0.505000	0.507652
421	0.771971	579	0.255613	5.785315	0	0.000000	0.150182	579	0.255613	0.473000	0.507634
466	0.695279	534	0.256554	5.785315	0	0.000000	0.150182	534	0.256554	0.461000	0.507611
441	0.768707	559	0.227191	5.785315	0	0.000000	0.150182	559	0.227191	0.466000	0.507589
445	0.804494	555	0.275676	5.785315	0	0.000000	0.150182	555	0.275676	0.511000	0.507591
427	0.775176	573	0.261780	5.785315	0	0.000000	0.150182	573	0.261780	0.481000	0.507578
447	0.724832	553	0.291139	5.785315	0	0.000000	0.150182	553	0.291139	0.485000	0.507566
467	0.788009	533	0.268293	5.785315	0	0.000000	0.150182	533	0.268293	0.511000	0.507568
450	0.744444	550	0.261818	5.785315	0	0.000000	0.150182	550	0.261818	0.479000	0.507553
465	0.782796	535	0.237383	5.785315	0	0.000000	0.150182	535	0.237383	0.491000	0.507545
461	0.785249	539	0.237477	5.785315	0	0.000000	0.150182	539	0.237477	0.490000	0.507536
447	0.744966	553	0.244123	5.785315	0	0.000000	0.150182	553	0.244123	0.468000	0.507516
417	0.788969	583	0.238422	5.785315	0	0.000000	0.150182	583	0.238422	0.468000	0.507496
456	0.787281	544	0.248162	5.785315	0	0.000000	0.150182	544	0.248162	0.494000	0.507489
411	0.788321	589	0.244482	5.785315	0	0.000000	0.150182	589	0.244482	0.468000	0.507469
430	0.781395	570	0.319298	5.785315	0	0.000000	0.150182	570	0.319298	0.518000	0.507474
432	0.777778	568	0.274648	5.785315	0	0.000000	0.150182	568	0.274648	0.492000	0.507467
440	0.790909	560	0.305357	5.785315	0	0.000000	0.150182	560	0.305357	0.519000	0.507472
431	0.754060	569	0.244288	5.785315	0	0.000000	0.150182	569	0.244288	0.464000	0.507450
433	0.810624	567	0.338624	5.785315	0	0.000000	0.150182	567	0.338624	0.543000	0.507468
427	0.761124	573	0.275742	5.785315	0	0.000000	0.150182	573	0.275742	0.483000	0.507456
426	0.788732	574	0.306620	5.785315	0	0.000000	0.150182	574	0.306620	0.512000	0.507458
456	0.800439	544	0.268382	5.785315	0	0.000000	0.150182	544	0.268382	0.511000	0.507460
433	0.785219	567	0.259259	5.785315	0	0.000000	0.150182	567	0.259259	0.487000	0.507450
433	0.787529	567	0.282187	5.785315	0	0.000000	0.150182	567	0.282187	0.501000	0.507447
436	0.795872	564	0.306738	5.785315	0	0.000000	0.150182	564	0.306738	0.520000	0.507453
477	0.790356	523	0.261950	5.785315	0	0.000000	0.150182	523	0.261950	0.514000	0.507456
448	0.776786	552	0.318841	5.785315	0	0.000000	0.150182	552	0.318841	0.524000	0.507464
438	0.815068	562	0.304270	5.785315	0	0.000000	0.150182	562	0.304270	0.528000	0.507475
439	0.781321	561	0.345811	5.785315	0	0.000000	0.150182	561	0.345811	0.537000	0.507490
451	0.822616	549	0.331512	5.785315	0	0.000000	0.150182	549	0.331512	0.553000	0.507513
454	0.788546	546	0.305861	5.785315	0	0.000000	0.150182	546	0.305861	0.525000	0.507521
442	0.760181	558	0.275986	5.785315	0	0.000000	0.150182	558	0.275986	0.490000	0.507513
422	0.800948	578	0.271626	5.785315	0	0.000000	0.150182	578	0.271626	0.495000	0.507506
458	0.766376	542	0.295203	5.785315	0	0.000000	0.150182	542	0.295203	0.511000	0.507508
463	0.779698	537	0.294227	5.785315	0	0.000000	0.150182	537	0.294227	0.519000	0.507514
443	0.762980	557	0.319569	5.785315	0	0.000000	0.150182	557	0.319569	0.516000	0.507518
454	0.777533	546	0.232601	5.785315	0	0.000000	0.150182	546	0.232601	0.480000	0.507504
430	0.753488	570	0.263158	5.785315	0	0.000000	0.150182	570	0.263158	0.474000	0.507487
439	0.758542	561	0.308378	5.785315	0	0.000000	0.150182	561	0.308378	0.506000	0.507487
421	0.798100	579	0.236615	5.785315	0	0.000000	0.150182	579	0.236615	0.473000	0.507469
454	0.801762	546	0.289377	5.785315	0	0.000000	0.150182	546	0.289377	0.522000	0.507477
