# Supplementary material for: Investigating environmental effects on phonology using diachronic models
Source: Evol Hum Sci. 2024 Jan 3;6:e8. doi: 10.1017/ehs.2023.33 (PMC10955398; doi:10.1017/ehs.2023.33)
Supplement: Hartmann et al. supplementary material 4 — Hartmann et al. supplementary material [file S2513843X23000336sup004.zip › TonesClimateGeoPhylo_Public-1.0/results/BayesTraitsOutput/AncestralStateReconstruction/Anc_Tones_SIMFH_continuous_make.Log.txt]

Options:
Model:                           Continuous: Random Walk
Tree File Name:                  ../../data/processed/GTree_phylo4g_combined_trimmed.nex
Data File Name:                  ../../data/processed/AncestralStateReconstruction/GTree_Data_Tones_SIMFH_continuous.txt
Log File Name:                   ../../results/BayesTraitsOutput/AncestralStateReconstruction/Anc_Tones_SIMFH_continuous_make.Log.txt
Save Initial Trees:              False
Save Trees:                      False
Summary:                         False
Seed:                            9898
Precision:                       64 bits
Cores:                           1
Analysis Type:                   MCMC
Sample Period:                   1000
Iterations:                      2000000
Burn in:                         1000000
MCMC ML Start:                   False
Schedule File:                   ../../results/BayesTraitsOutput/AncestralStateReconstruction/Anc_Tones_SIMFH_continuous_make.Schedule.txt
Rate Dev:                        AutoTune
No of Rates:                     1
Test for trait correlation:      True
Kappa:                           Not in use
Delta:                           Not in use
Lambda:                          Not in use
OU:                              Not in use
Min Trans Taxa No:               10
RJ Local Kappa:                  False
RJ Local Lambda:                 False
RJ Local Delta:                  False
RJ Local OU:                     False
Tags:	1
	PBX	210	Tiv_Tivoid Aghem_Grassfields Kom_Grassfields Oku_Grassfields Moghamo_Grassfields Fefe_Grassfields Mungaka_Grassfields Bamun_Grassfields A53_Bafia_rikpa A45_Nyokon A44_Tunen A46_Nomaande A462_Yambeta A601_Tuki A622_Nugunu A62B_Mmala A62C_Libie A42_Abo A43a_Basaa A61_Ngoro-lunda A61_Ngoro-Asom A61_Ngoro-Bisoo A71_Eton A72a_Ewondo A74a_Bulu A75a_Fang_Bitam A75a_Fang_Minvoul A75a_Fang_Medouneu A24_Duala A33a_Yasa A32C_Batanga A34_Benga A22_Bakweri A122_Bakundu A11_Londo A121_Mbonge A141_Lefo A15C_Akossi A15C_Mkaa A15C_Elung_Central_Manenguba A15A_Mbuu A15_Manenguba A15B_Mienge_NW_Manenguba A91_Kwakum A93_Kako A83_Mekaa A803_Shiwa A81_Kwasio A86c_Mpiemo A84_Njem A841_Badwe B32_Kande B11a_Mpongwe B11b_Orungu B11c_Galwa B11d_Dyumba B11F_Enenga C85_Wongo C83_Bushong C71_Tetela C76_Ombo C105_Mbenga C36d_Lingala C104_Aka C101_Babole_Ma C101_Babole_Dz C101_Babole_Ep C32_Bobangi C22_Akwa C25_Mboshi C61_Mongo D12_Lengola D23_Kibira-Kumu_1919 D311_Bila C401_Pakabete D201_Liko B42_Sangu_Mb H16c_Yombe H42_Hunganna H11_Beembe H13_Kikunyi_1989 H131_Kisundi_Congo_Kimongo_1988 H16c_Kiyombe_DRC_1982 H16_Cilinji H16d_Ciwoyo_DRC_2012 H16_Cizobe H16_Kikongo H16b_Kindibu_2013 C34_Sakata B85_Yanzi B52_Nzebi B501_Wanzi_E B63_Ndumu B77b_Fumu B78_Wuumu H21a_Kimbundu L13_Kwese K31_Luyana L52_Lunda K11_Ciokwe K14_Lwena K33_Kwangali K332_Rumanyo R11_Umbundu R31_Herero R21_Kwanyama R22_Ndonga L31a_Luba-Kasai L33_Luba-Shaba D28_Holoholo D43_Nyanga M61_Lenje M42_Bemba M54_Lamba JD66_Kiha JD62_Rundi JD65_Hangaza JE25_Mkwaya JE25_Jita JE25_Kilegi JE45_Nata JE42_Gusii JE43_Kuria JE43_Kuria_Mago JE43_Kuria_Tari JE15_Luganda JE17_Gwere JE32_Luyia JE34_Samialugwe JE31_Lumasaaba JE31c_Bukusu JE23_Zinza JE21_Runyambo JE22_Haya JE13_Runyankore JE14_Rukiga F23_Sumbwa F22_Nyamwezi F21_Ntuzu F21_Sukuma F32_Nyaturucha F32_Nyaturuwil M13_Fipa M14_Rungu M15_Mambwe M25_Safwa M21_Ndali M31_Nyakyusa P31_Emakhua N21_Tumbuka_Malawi N31_Chewa S11_Shona S16_Kalanga S21_Venda K21_Lozi S31_Tswana S311_Shekgalagari S51_Tshwa S53_Tsonga S41_Xhosa S42_Zulu S44_Ndebele P13_Matumbi P21_Yao P23_Simakonde P25_Mabia G52_Ndamba N12_Ngoni G63_Bena G64_Pangwa F33_Langi G31_Zigua G23_Sambaa G24_Bondei G12_Kagulu G35_Luguru E71A_Upper_Pokomo E72a_Giryama E73_Digo G44a_Ngazija G44b_Ndzwani G41_Bajuni G42a_Amu G401_Mwani G43_Kae G42_Swahili G42d_Unguja G22_Asu G22A_North_Pare G22B_South_Pare G39_Saghala E65_Gweno E621D_Kibosho E621B_Machame E53_Meru E621C_Siha E64_Kahe E622C_Lema E622A_Kimochi E55_Kamba_Kitu E55_Kamba E55_Kamba_Mach E51_Kikuyu E54_Tharaka E53_Igoji E53_Miutini E53_Tigania E53_Merutig E53_Imenti E53_Meruimenti 
Save Model:                      ../../results/BayesTraitsOutput/AncestralStateReconstruction/Anc_Tones_SIMFH_continuous_models.bin
Restrictions:
    alpha-1                      None
Prior Information:
    Priors
        alpha-1 - uniform 0.00 12.00 
        AncState-1 - uniform -100.00 100.00 
Tree Information
     Trees:                      1
     Taxa:                       211
     Sites:                      1
Iteration	Lh	Tree No	Alpha 1	Sigma^2 1 	
1001000	-119.636581	1	2.000662029528	16.034095994193	
1002000	-122.335812	1	2.003066709939	16.449623317022	
1003000	-119.860533	1	1.999005910803	16.068168768725	
1004000	-121.320103	1	2.002456401416	16.292013272681	
1005000	-119.535787	1	2.000280316315	16.018784448502	
1006000	-119.547885	1	1.999747297904	16.020621431072	
1007000	-121.154515	1	2.002342204474	16.266462173774	
1008000	-119.524816	1	1.999915580479	16.017118642843	
1009000	-119.560665	1	1.999686150479	16.022562266492	
1010000	-119.586253	1	2.000512595067	16.026448880611	
1011000	-122.637755	1	2.003226571127	16.496769836483	
1012000	-119.625203	1	2.000631608485	16.032366829993	
1013000	-119.629081	1	2.000642150874	16.032956090944	
1014000	-119.863198	1	2.001098150884	16.068574691965	
1015000	-119.584633	1	1.999593013249	16.026202742218	
1016000	-120.523616	1	1.998256233626	16.169477665220	
1017000	-119.524788	1	2.000184073718	16.017114382165	
1018000	-119.938362	1	1.998892787170	16.080026877474	
1019000	-119.669432	1	2.000742417342	16.039089501918	
1020000	-120.126552	1	2.001443554418	16.108735938705	
1021000	-119.703340	1	2.000816622956	16.044245262193	
1022000	-120.063321	1	1.998731159143	16.099084093459	
1023000	-119.593811	1	1.999562026882	16.027597064522	
1024000	-119.519153	1	2.000053418916	16.016258863661	
1025000	-120.994817	1	2.002226583719	16.241857833582	
1026000	-119.611309	1	1.999507832588	16.030255521716	
1027000	-119.959906	1	2.001236623570	16.083310881000	
1028000	-120.319447	1	1.998449654803	16.138215902959	
1029000	-120.283251	1	2.001613589104	16.132679938500	
1030000	-120.031005	1	2.001328971239	16.094153514692	
1031000	-119.519688	1	2.000008528124	16.016340181769	
1032000	-119.521198	1	2.000130823040	16.016569421299	
1033000	-119.531071	1	2.000244952678	16.018068274748	
1034000	-120.304505	1	1.998464721778	16.135930284540	
1035000	-121.491035	1	1.997530952421	16.318431199204	
1036000	-120.625973	1	1.998166599980	16.185172899149	
1037000	-119.555305	1	1.999710452696	16.021748268226	
1038000	-119.572366	1	2.000461941218	16.024339371247	
1039000	-120.173593	1	1.998603315218	16.115920164089	
1040000	-120.172614	1	2.001495586144	16.115770580238	
1041000	-119.800010	1	1.999103110258	16.058953400660	
1042000	-120.742025	1	1.998069776935	16.202986716855	
1043000	-119.666828	1	1.999363600865	16.038693530400	
1044000	-120.101010	1	2.001413856437	16.104836381249	
1045000	-119.593964	1	1.999561529163	16.027620207065	
1046000	-119.564628	1	2.000430807707	16.023164052780	
1047000	-120.007171	1	1.998801218752	16.090518023346	
1048000	-119.558148	1	2.000402634377	16.022180049867	
1049000	-119.627097	1	2.000636781083	16.032654626815	
1050000	-119.557638	1	1.999699668451	16.022102542503	
1051000	-120.467245	1	1.998307526968	16.160840205428	
1052000	-119.519175	1	2.000040813151	16.016262318498	
1053000	-119.536514	1	2.000285295260	16.018894845633	
1054000	-119.853731	1	1.999016381564	16.067132803980	
1055000	-119.525394	1	2.000191100676	16.017206465313	
1056000	-119.519405	1	2.000078575097	16.016297205135	
1057000	-120.060549	1	2.001365456217	16.098661086522	
1058000	-119.959401	1	2.001235942410	16.083233922857	
1059000	-120.533852	1	1.998247073870	16.171046476339	
1060000	-120.247208	1	1.998523851482	16.127169389899	
1061000	-120.244469	1	1.998526734926	16.126750682127	
1062000	-123.744196	1	2.003757144683	16.670691730006	
1063000	-120.057972	1	2.001362313567	16.098267834979	
1064000	-119.785692	1	1.999127592268	16.056774148437	
1065000	-119.808342	1	1.999089149075	16.060221705454	
1066000	-119.787900	1	2.000976211834	16.057110130656	
1067000	-119.668556	1	1.999359593140	16.038956285733	
1068000	-120.767583	1	2.002050918155	16.206912473190	
1069000	-120.007030	1	1.998801400494	16.090496410019	
1070000	-119.803338	1	1.999097508319	16.059460079332	
1071000	-119.959963	1	2.001236701150	16.083319648859	
1072000	-119.522243	1	1.999950667506	16.016728104638	
1073000	-120.154700	1	1.998624413751	16.113034400854	
1074000	-121.174752	1	1.997743532930	16.269582738916	
1075000	-119.892280	1	1.998958360976	16.073004668599	
1076000	-122.553540	1	2.003182759424	16.483606705192	
1077000	-119.727240	1	1.999235096984	16.047880359642	
1078000	-119.912025	1	2.001170189771	16.076013133423	
1079000	-124.712379	1	1.995930469556	16.824384228060	
1080000	-119.623301	1	2.000626366948	16.032077796862	
1081000	-120.075411	1	2.001383435830	16.100929026585	
1082000	-120.000753	1	1.998809476331	16.089539179155	
1083000	-120.169418	1	2.001492036315	16.115282451242	
1084000	-120.262005	1	1.998508367769	16.129431337705	
1085000	-119.695537	1	1.999299791394	16.043058733688	
1086000	-119.598454	1	1.999547078794	16.028302394648	
1087000	-119.563930	1	1.999672111385	16.023058135848	
1088000	-120.287724	1	2.001618175539	16.133363930530	
1089000	-119.975149	1	1.998842975048	16.085634887957	
1090000	-119.519356	1	2.000075699861	16.016289772234	
1091000	-119.864118	1	1.999000433855	16.068714810877	
1092000	-119.647902	1	1.999409117795	16.035816683332	
1093000	-119.604730	1	2.000572437353	16.029255924263	
1094000	-121.140118	1	1.997767973012	16.264242550665	
1095000	-119.576857	1	2.000478976714	16.025021552566	
1096000	-119.524581	1	1.999918390387	16.017083048113	
1097000	-119.999037	1	2.001288293333	16.089277392806	
1098000	-119.519419	1	2.000020660772	16.016299277857	
1099000	-119.531441	1	1.999852026929	16.018124554109	
1100000	-119.519197	1	2.000062444882	16.016265687512	
1101000	-120.832471	1	2.002102575790	16.216883739729	
1102000	-123.022609	1	1.996680024721	16.557058376400	
1103000	-120.285579	1	1.998484009067	16.133036008911	
1104000	-119.875951	1	1.998982555066	16.070517179277	
1105000	-119.623158	1	2.000625969610	16.032055993237	
1106000	-120.354906	1	2.001685538858	16.143640872393	
1107000	-119.593387	1	2.000536570916	16.027532575024	
1108000	-119.699487	1	1.999291431400	16.043659371125	
1109000	-120.256026	1	2.001585382152	16.128517379528	
1110000	-122.993854	1	2.003405874886	16.552546301685	
1111000	-119.574278	1	2.000469278739	16.024629811513	
1112000	-119.552741	1	2.000377270420	16.021358832628	
1113000	-119.520023	1	1.999997210355	16.016390976926	
1114000	-120.821646	1	2.002094046154	16.215219780736	
1115000	-119.519153	1	2.000053729719	16.016258969649	
1116000	-119.838579	1	1.999040093504	16.064825369965	
1117000	-119.751609	1	2.000911335328	16.051587666025	
1118000	-119.638820	1	1.999432149092	16.034436195287	
1119000	-119.616489	1	2.000607190448	16.031042648506	
1120000	-119.531057	1	1.999855147845	16.018066175659	
1121000	-120.084492	1	1.998705681644	16.102315092311	
1122000	-119.869871	1	2.001108283849	16.069591109246	
1123000	-121.096419	1	2.002300810165	16.257507064146	
1124000	-120.041728	1	2.001342330970	16.095789343685	
1125000	-121.553416	1	1.997491038352	16.328082888813	
1126000	-119.796677	1	1.999108752369	16.058446109578	
1127000	-119.557389	1	1.999700804334	16.022064705602	
1128000	-119.545604	1	2.000340423722	16.020274991024	
1129000	-119.587162	1	2.000515716940	16.026586887234	
1130000	-120.540183	1	2.001858556225	16.172016883322	
1131000	-119.645752	1	2.000685490919	16.035489763002	
1132000	-123.197977	1	2.003504719747	16.584603447740	
1133000	-120.316762	1	1.998452352043	16.137805150288	
1134000	-119.965190	1	1.998856257048	16.084116452651	
1135000	-119.562457	1	1.999678378695	16.022834451181	
1136000	-119.670773	1	1.999354486590	16.039293298913	
1137000	-121.088556	1	2.002295151384	16.256295541224	
1138000	-120.540093	1	2.001858476618	16.172003171708	
1139000	-119.639092	1	1.999431447137	16.034477523835	
1140000	-119.690365	1	2.000789106534	16.042272260476	
1141000	-119.522996	1	1.999939242506	16.016842397881	
1142000	-121.920711	1	1.997267174696	16.385027687599	
1143000	-119.590294	1	2.000526323264	16.027062687927	
1144000	-120.678611	1	1.998122094067	16.193250362971	
1145000	-119.537191	1	1.999810150294	16.018997611105	
1146000	-119.654405	1	1.999393123641	16.036805090527	
1147000	-119.645805	1	2.000685626274	16.035497956079	
1148000	-120.692422	1	1.998110582410	16.195370343533	
1149000	-120.168475	1	2.001490987058	16.115138400012	
1150000	-120.624651	1	2.001932256991	16.184970185014	
1151000	-119.544701	1	2.000335424769	16.020137908610	
1152000	-119.587678	1	2.000517481222	16.026665290225	
1153000	-123.917097	1	2.003833798043	16.698035181052	
1154000	-119.889016	1	2.001136832975	16.072507402858	
1155000	-119.591862	1	1.999568442853	16.027300852262	
1156000	-119.590436	1	1.999573188900	16.027084259620	
1157000	-119.519295	1	2.000028409291	16.016280490327	
1158000	-120.545341	1	1.998236846172	16.172807638454	
1159000	-119.787306	1	2.000975187696	16.057019839211	
1160000	-119.804090	1	1.999096248013	16.059574482140	
1161000	-119.587771	1	1.999582187345	16.026679492238	
1162000	-120.670325	1	1.998129032758	16.191978633811	
1163000	-120.175955	1	1.998600699334	16.116280907050	
1164000	-120.631159	1	2.001937818465	16.185968634966	
1165000	-121.465639	1	2.002552610071	16.314503519982	
1166000	-119.630598	1	1.999453760923	16.033186733789	
1167000	-119.547230	1	1.999750770285	16.020521901884	
1168000	-119.734832	1	1.999220349095	16.049035300144	
1169000	-120.011223	1	1.998796033041	16.091136051498	
1170000	-119.526236	1	1.999899678640	16.017334249887	
1171000	-119.538735	1	1.999800096710	16.019232072746	
1172000	-119.715543	1	1.999258351782	16.046101307481	
1173000	-119.766021	1	2.000937663963	16.053780501352	
1174000	-120.518298	1	2.001838976432	16.168662603541	
1175000	-119.566957	1	1.999659546430	16.023517855891	
1176000	-119.583204	1	2.000501959475	16.025985687421	
1177000	-120.183804	1	1.998592037733	16.117480035126	
1178000	-119.644876	1	2.000683288436	16.035356690593	
1179000	-119.929027	1	2.001194217493	16.078604056235	
1180000	-119.823697	1	2.001036054002	16.062559463866	
1181000	-119.535926	1	1.999818714760	16.018805470578	
1182000	-119.683282	1	2.000773644738	16.041195252080	
1183000	-119.521774	1	1.999958516580	16.016656788251	
1184000	-120.007299	1	1.998801054985	16.090537501776	
1185000	-119.520195	1	1.999992254350	16.016417060572	
1186000	-119.519569	1	2.000086589156	16.016322078277	
1187000	-119.966826	1	1.998854064621	16.084365939280	
1188000	-119.538477	1	1.999801752851	16.019192787290	
1189000	-120.083397	1	2.001392999450	16.102147920911	
1190000	-119.594630	1	2.000540629149	16.027721422387	
1191000	-119.519186	1	2.000060896463	16.016263965513	
1192000	-119.850579	1	2.001078718120	16.066652789968	
1193000	-119.537199	1	2.000289888276	16.018998779170	
1194000	-119.600585	1	2.000559624116	16.028626193905	
1195000	-120.330923	1	1.998438177969	16.139971413532	
1196000	-119.563860	1	2.000427580140	16.023047490282	
1197000	-119.783390	1	1.999131588250	16.056423867336	
1198000	-119.800130	1	1.999102906891	16.058971742375	
1199000	-121.259220	1	1.997684953619	16.282613975269	
1200000	-119.532195	1	2.000253938331	16.018238962552	
1201000	-119.539027	1	2.000301743584	16.019276334061	
1202000	-120.424481	1	2.001752537066	16.154290782875	
1203000	-121.211752	1	1.997717698049	16.275289543091	
1204000	-119.710361	1	2.000831110416	16.045313030096	
1205000	-120.308888	1	2.001639700511	16.136600793601	
1206000	-119.672676	1	2.000749855370	16.039582642744	
1207000	-119.521680	1	2.000139828278	16.016642606248	
1208000	-119.728208	1	2.000866786194	16.048027658976	
1209000	-121.432422	1	1.997569019278	16.309367545218	
1210000	-119.644376	1	2.000682028224	16.035280757329	
1211000	-119.535287	1	1.999823163500	16.018708421609	
1212000	-119.977833	1	1.998839420919	16.086044055338	
1213000	-119.586010	1	1.999588230939	16.026411968790	
1214000	-120.917101	1	2.002168102561	16.229897766606	
1215000	-120.149178	1	2.001469348716	16.112191076332	
1216000	-122.424575	1	2.003114522644	16.463469203198	
1217000	-119.536796	1	1.999812792658	16.018937585508	
1218000	-119.620768	1	2.000619309719	16.031692774486	
1219000	-119.640036	1	2.000670973111	16.034621121857	
1220000	-119.910712	1	2.001168313375	16.075813115258	
1221000	-119.589486	1	1.999576376593	16.026939988989	
1222000	-119.746752	1	1.999197707646	16.050848715274	
1223000	-119.798952	1	1.999104896629	16.058792457238	
1224000	-120.198361	1	2.001523880019	16.119704112217	
1225000	-119.555193	1	1.999710980939	16.021731199422	
1226000	-120.605432	1	1.998184248538	16.182022063852	
1227000	-119.760120	1	2.000926978947	16.052882617783	
1228000	-120.535776	1	2.001854630330	16.171341398691	
1229000	-120.366085	1	1.998403502883	16.145351564036	
1230000	-119.838660	1	1.999039964372	16.064837790923	
1231000	-119.552933	1	1.999721781504	16.021388033856	
1232000	-120.378574	1	2.001708628696	16.147262911739	
1233000	-122.614853	1	1.996885273982	16.493189182313	
1234000	-119.685535	1	1.999321389419	16.041537799719	
1235000	-119.521276	1	1.999967643171	16.016581242076	
1236000	-122.338921	1	2.003068396539	16.450108028223	
1237000	-119.674068	1	1.999346964202	16.039794272093	
1238000	-119.997012	1	1.998814314399	16.088968697022	
1239000	-121.072836	1	1.997816192483	16.253873376233	
1240000	-121.433706	1	2.002531808363	16.309566106308	
1241000	-119.981322	1	2.001265172605	16.086576118593	
1242000	-119.894612	1	2.001145038299	16.073359938014	
1243000	-122.372324	1	1.997013523993	16.455317260782	
1244000	-120.707168	1	1.998098364051	16.197634276687	
1245000	-120.015791	1	1.998790212455	16.091832793990	
1246000	-119.769481	1	1.999156117272	16.054307013280	
1247000	-120.351939	1	2.001682621701	16.143186878746	
1248000	-119.922654	1	1.998914716296	16.077632941301	
1249000	-120.458676	1	2.001784532873	16.159527606565	
1250000	-120.352942	1	2.001683608026	16.143340288567	
1251000	-119.915374	1	1.998925024449	16.076523455869	
1252000	-119.588388	1	2.000519898004	16.026773170901	
1253000	-120.129200	1	1.998653390050	16.109140246938	
1254000	-120.579722	1	1.998206572759	16.178078966242	
1255000	-119.539551	1	1.999794944748	16.019355953107	
1256000	-119.764757	1	2.000935386467	16.053588206903	
1257000	-119.614360	1	1.999498926822	16.030719146834	
1258000	-119.519567	1	2.000086504155	16.016321782364	
1259000	-119.575938	1	1.999624440942	16.024881968234	
1260000	-119.522477	1	1.999946993336	16.016763504145	
1261000	-119.596040	1	1.999554794658	16.027935661937	
1262000	-121.868277	1	1.997298064670	16.376886264316	
1263000	-119.633327	1	2.000653483924	16.033601351134	
1264000	-120.081846	1	2.001391147995	16.101911270871	
1265000	-120.599065	1	1.998189753244	16.181045366025	
1266000	-119.574659	1	1.999629261664	16.024687694734	
1267000	-119.889607	1	1.998962284834	16.072597453847	
1268000	-119.715563	1	1.999258313023	16.046104229835	
1269000	-119.521012	1	2.000127074255	16.016541231977	
1270000	-119.728042	1	2.000866461227	16.048002384680	
1271000	-121.981919	1	2.002868462656	16.394536609821	
1272000	-120.356662	1	2.001687262925	16.143909567838	
1273000	-119.523084	1	1.999937979635	16.016855794379	
1274000	-121.191421	1	2.002368127664	16.272153412010	
1275000	-119.526679	1	1.999895047696	16.017401567069	
1276000	-120.769895	1	2.002052781312	16.207267693019	
1277000	-119.611251	1	1.999508004456	16.030246648760	
1278000	-119.584506	1	2.000506528916	16.026183372239	
1279000	-119.551051	1	2.000368929026	16.021102148733	
1280000	-119.520396	1	1.999986948269	16.016447579632	
1281000	-120.293387	1	2.001623963882	16.134230027103	
1282000	-120.499249	1	1.998278226898	16.165743457351	
1283000	-119.841816	1	2.001065005746	16.065318277998	
1284000	-120.411936	1	2.001740650109	16.152370058552	
1285000	-119.560042	1	2.000411095529	16.022467628091	
1286000	-119.554975	1	2.000387977532	16.021698027284	
1287000	-119.604116	1	1.999529428333	16.029162636283	
1288000	-119.533527	1	2.000264099495	16.018441244452	
1289000	-119.523111	1	1.999937606842	16.016859777992	
1290000	-119.549108	1	2.000359061872	16.020807069355	
1291000	-119.979108	1	2.001262251831	16.086238496412	
1292000	-119.583850	1	2.000504233296	16.026083809739	
1293000	-119.526528	1	1.999896612526	16.017378591631	
1294000	-119.520291	1	2.000110337782	16.016431706956	
1295000	-119.532776	1	1.999841558043	16.018327155178	
1296000	-122.148527	1	2.002963392705	16.420447647770	
1297000	-119.537987	1	1.999804917841	16.019118436928	
1298000	-119.522638	1	2.000155468965	16.016788073351	
1299000	-120.306101	1	1.998463105082	16.136174497308	
1300000	-119.533381	1	2.000263007326	16.018419030603	
1301000	-121.577210	1	2.002624016705	16.331765865318	
1302000	-119.693640	1	2.000796147799	16.042770272797	
1303000	-119.752250	1	2.000912523341	16.051685189926	
1304000	-119.678991	1	2.000764114945	16.040542785168	
1305000	-119.790251	1	2.000980260993	16.057468096270	
1306000	-119.532757	1	1.999841703389	16.018324270878	
1307000	-120.146941	1	2.001466818844	16.111849398076	
1308000	-119.670029	1	1.999356195469	16.039180242834	
1309000	-119.519562	1	2.000013707941	16.016321003588	
1310000	-119.706730	1	1.999276334874	16.044760868365	
1311000	-120.576206	1	2.001890341073	16.177539796475	
1312000	-120.961239	1	2.002201505720	16.236689205264	
1313000	-120.059991	1	2.001364776328	16.098575929666	
1314000	-120.095653	1	2.001407546523	16.104018663907	
1315000	-119.817298	1	2.001025624791	16.061585221395	
1316000	-120.381943	1	2.001711889828	16.147778568640	
1317000	-119.825733	1	1.999060637705	16.062869488017	
1318000	-120.031871	1	1.998769932812	16.094285536588	
1319000	-119.519724	1	2.000007183948	16.016345576153	
1320000	-119.729367	1	2.000869049374	16.048203956831	
1321000	-119.597603	1	1.999549787063	16.028173025594	
1322000	-119.637236	1	2.000663733211	16.034195439594	
1323000	-119.519348	1	2.000024809201	16.016288508140	
1324000	-120.252689	1	2.001581889544	16.128007240202	
1325000	-119.811584	1	1.999083770728	16.060715254951	
1326000	-119.520916	1	1.999974934579	16.016526587343	
1327000	-119.519182	1	2.000039658141	16.016263391906	
1328000	-119.840731	1	2.001063294820	16.065153024323	
1329000	-119.519307	1	2.000027553909	16.016282283561	
1330000	-120.242268	1	1.998529056684	16.126414112768	
1331000	-119.737225	1	1.999215755228	16.049399287365	
1332000	-119.583338	1	1.999597557391	16.026005953673	
1333000	-119.846263	1	1.999027999535	16.065995556035	
1334000	-119.635340	1	1.999441203144	16.033907332139	
1335000	-119.606458	1	2.000577687058	16.029518446306	
1336000	-119.608440	1	2.000583644748	16.029819552113	
1337000	-120.991581	1	1.997875807944	16.241359722206	
1338000	-120.257992	1	1.998512552019	16.128817827504	
1339000	-120.102408	1	1.998684488746	16.105049827270	
1340000	-119.538204	1	2.000296475016	16.019151334528	
1341000	-120.076895	1	1.998714769428	16.101155507285	
1342000	-121.402325	1	1.997588785997	16.304715560468	
1343000	-121.199926	1	2.002374062566	16.273465377944	
1344000	-119.526419	1	2.000202233680	16.017361982650	
1345000	-119.526588	1	2.000203994185	16.017387656132	
1346000	-119.769209	1	1.999156603746	16.054265610103	
1347000	-122.888174	1	1.996746371648	16.535973778229	
1348000	-121.324448	1	1.997640660158	16.292684241560	
1349000	-120.408332	1	2.001737219521	16.151818237946	
1350000	-119.636702	1	2.000662343979	16.034114328149	
1351000	-123.303951	1	2.003555010857	16.601270905489	
1352000	-119.985067	1	1.998829890856	16.087147137155	
1353000	-121.394038	1	1.997594255646	16.303434882984	
1354000	-119.519564	1	2.000013625915	16.016321287374	
1355000	-119.565100	1	1.999667206388	16.023235808168	
1356000	-119.651990	1	2.000700970690	16.036438073429	
1357000	-120.816680	1	1.998009865707	16.214456532890	
1358000	-119.743807	1	1.999203245196	16.050400687595	
1359000	-120.996768	1	1.997871955457	16.242158153080	
1360000	-119.544964	1	2.000336892936	16.020177922163	
1361000	-120.182564	1	2.001506584688	16.117290585177	
1362000	-119.556295	1	1.999705838656	16.021898488797	
1363000	-119.956971	1	2.001232657713	16.082863434740	
1364000	-119.519281	1	2.000029504926	16.016278295217	
1365000	-119.849831	1	2.001077554469	16.066538846094	
1366000	-119.524976	1	2.000186292855	16.017142954273	
1367000	-119.932996	1	2.001199755503	16.079209019957	
1368000	-119.856961	1	2.001088591463	16.067624769859	
1369000	-120.322049	1	2.001652941245	16.138613817223	
1370000	-119.708414	1	2.000827121237	16.045017021754	
1371000	-119.951666	1	2.001225455695	16.082054699909	
1372000	-120.156059	1	2.001477101512	16.113241945885	
1373000	-119.547225	1	1.999750794053	16.020521224580	
1374000	-119.720539	1	1.999248337383	16.046861120787	
1375000	-119.879105	1	1.998977839168	16.070997665076	
1376000	-120.858612	1	1.997976956335	16.220902390351	
1377000	-120.118817	1	2.001434627418	16.107554929997	
1378000	-120.603023	1	2.001913657682	16.181652454747	
1379000	-122.259878	1	2.003025230716	16.437787889390	
1380000	-119.523147	1	2.000162895190	16.016865298607	
1381000	-121.653710	1	1.997428091151	16.343612587650	
1382000	-119.704995	1	1.999279923898	16.044497033465	
1383000	-120.066249	1	1.998727607287	16.099530823276	
1384000	-121.039912	1	1.997840160086	16.248801742290	
1385000	-119.912084	1	1.998929712779	16.076022190325	
1386000	-119.916560	1	1.998923338743	16.076704199314	
1387000	-120.207073	1	1.998566654410	16.121035300555	
1388000	-120.357404	1	2.001687990678	16.144023072992	
1389000	-120.979393	1	1.997884887996	16.239483466223	
1390000	-119.843577	1	1.999032211444	16.065586439987	
1391000	-120.142557	1	2.001461848279	16.111179861318	
1392000	-120.614712	1	1.998176254966	16.183445498402	
1393000	-120.636308	1	1.998157780553	16.186758566393	
1394000	-119.527037	1	1.999891408421	16.017455902209	
1395000	-121.655508	1	2.002673011478	16.343891118136	
1396000	-119.526481	1	1.999897096253	16.017371536544	
1397000	-120.691966	1	1.998110961081	16.195300407000	
1398000	-120.077642	1	1.998713872402	16.101269616356	
1399000	-120.545493	1	2.001863275940	16.172830894870	
1400000	-119.537945	1	1.999805193444	16.019112007743	
1401000	-119.595324	1	1.999557107998	16.027826814377	
1402000	-120.175580	1	2.001498873972	16.116223752721	
1403000	-119.562699	1	1.999677343280	16.022871147868	
1404000	-119.614908	1	1.999497344035	16.030802335656	
1405000	-120.084615	1	2.001394451609	16.102333761922	
1406000	-119.724192	1	2.000858895753	16.047416822255	
1407000	-121.898990	1	2.002820056535	16.381654620593	
1408000	-119.546116	1	2.000343224891	16.020352845757	
1409000	-120.767913	1	1.998048803394	16.206963146415	
1410000	-119.540954	1	1.999786324497	16.019568882851	
1411000	-119.528588	1	1.999876520606	16.017691315169	
1412000	-120.118620	1	2.001434398533	16.107524749121	
1413000	-119.618240	1	1.999487805057	16.031308741457	
1414000	-120.888266	1	2.002146000357	16.225462426496	
1415000	-120.020567	1	2.001315831097	16.092561154915	
1416000	-120.007015	1	2.001298568100	16.090494169009	
1417000	-119.624369	1	1.999470671838	16.032240071975	
1418000	-119.801435	1	2.000999280242	16.059170384336	
1419000	-120.710820	1	2.002004637742	16.198194991172	
1420000	-119.683106	1	2.000773256585	16.041168507839	
1421000	-119.597263	1	1.999550871273	16.028121430694	
1422000	-120.442184	1	2.001769174860	16.157001759091	
1423000	-119.563512	1	2.000426107081	16.022994621017	
1424000	-119.582423	1	1.999600792448	16.025867054759	
1425000	-120.457985	1	1.998316095049	16.159421821149	
1426000	-120.576545	1	2.001890637452	16.177591747753	
1427000	-119.630129	1	1.999455019794	16.033115324736	
1428000	-120.566281	1	2.001881637885	16.176017970492	
1429000	-119.583712	1	2.000503746765	16.026062773023	
1430000	-119.655598	1	1.999390231597	16.036986414151	
1431000	-119.583214	1	1.999597992846	16.025987199109	
1432000	-119.541566	1	2.000317340501	16.019661876267	
1433000	-119.564214	1	1.999670917362	16.023101175597	
1434000	-120.738677	1	1.998072505027	16.202472569744	
1435000	-119.691340	1	2.000791209021	16.042420470052	
1436000	-119.541998	1	1.999780083448	16.019727460387	
1437000	-119.855289	1	2.001086014311	16.067370167132	
1438000	-119.655678	1	1.999390038019	16.036998579436	
1439000	-119.526937	1	2.000207571078	16.017440727155	
1440000	-122.080493	1	1.997174998753	16.409861945383	
1441000	-119.565170	1	1.999666916613	16.023246376265	
1442000	-119.732947	1	1.999223985516	16.048748599698	
1443000	-119.645342	1	2.000684461660	16.035427518424	
1444000	-119.532952	1	1.999840214339	16.018353915296	
1445000	-119.519767	1	2.000005613463	16.016352096719	
1446000	-119.810989	1	2.001015232309	16.060624714325	
1447000	-119.524614	1	2.000181987969	16.017087955047	
1448000	-119.580243	1	2.000491385320	16.025535849730	
1449000	-121.003058	1	2.002232695282	16.243126516539	
1450000	-120.273036	1	1.998496922412	16.131118016687	
1451000	-119.540641	1	1.999788223110	16.019521377305	
1452000	-119.523053	1	1.999938434578	16.016850950850	
1453000	-119.519152	1	2.000046666375	16.016258832196	
1454000	-120.535397	1	2.001854292682	16.171283371976	
1455000	-119.539904	1	1.999792751426	16.019409459337	
1456000	-119.553776	1	1.999717714306	16.021515956533	
1457000	-119.706588	1	2.000823358616	16.044739213567	
1458000	-120.825741	1	2.002097277195	16.215849275968	
1459000	-120.955413	1	1.997902861791	16.235792607593	
1460000	-121.984599	1	2.002870013527	16.394953022007	
1461000	-119.925583	1	2.001189391734	16.078079279357	
1462000	-119.570863	1	1.999643904361	16.024111170264	
1463000	-120.660430	1	1.998137351249	16.190460057229	
1464000	-119.637388	1	1.999435858188	16.034218596375	
1465000	-120.495352	1	2.001818218209	16.165146316995	
1466000	-119.733548	1	1.999222824229	16.048840020237	
1467000	-121.906542	1	1.997275489225	16.382827355312	
1468000	-121.123472	1	1.997779810261	16.261676545975	
1469000	-119.544164	1	2.000332407085	16.020056309013	
1470000	-119.912734	1	1.998928784965	16.076121223893	
1471000	-120.594061	1	2.001905897735	16.180277981748	
1472000	-119.865727	1	1.998997984974	16.068959884243	
1473000	-119.916646	1	2.001176770667	16.076717287698	
1474000	-119.935162	1	2.001202765836	16.079539089559	
1475000	-120.076358	1	2.001384573399	16.101073554628	
1476000	-120.943231	1	2.002187939151	16.233918072730	
1477000	-119.522729	1	2.000156827859	16.016801811867	
1478000	-119.686410	1	2.000780512540	16.041670825816	
1479000	-119.679841	1	1.999333975720	16.040671960322	
1480000	-119.750557	1	1.999190606033	16.051427561123	
1481000	-119.591221	1	1.999570570290	16.027203498336	
1482000	-119.532361	1	1.999844751736	16.018264242215	
1483000	-124.767103	1	2.004191707362	16.833113482379	
1484000	-119.926252	1	1.998909657180	16.078181165480	
1485000	-119.697444	1	1.999295743276	16.043348746190	
1486000	-119.557967	1	2.000401814072	16.022152531864	
1487000	-119.519335	1	2.000074341257	16.016286533959	
1488000	-120.810027	1	2.002084852553	16.213434054637	
1489000	-119.994483	1	1.998817596684	16.088582934690	
1490000	-119.525070	1	2.000187389276	16.017157244160	
1491000	-119.543474	1	2.000328484288	16.019951531217	
1492000	-119.655433	1	2.000709357752	16.036961407641	
1493000	-121.181358	1	1.997738900236	16.270601401929	
1494000	-120.475483	1	1.998299938902	16.162102193214	
1495000	-119.722742	1	1.999243959535	16.047196277634	
1496000	-119.588250	1	1.999580559604	16.026752139875	
1497000	-119.627128	1	1.999463121859	16.032659349313	
1498000	-119.738078	1	1.999214122899	16.049529106164	
1499000	-119.523264	1	2.000164536927	16.016883079940	
1500000	-119.561308	1	1.999683344304	16.022659881263	
1501000	-120.038414	1	2.001338217044	16.095283803746	
1502000	-119.694543	1	2.000798077438	16.042907576084	
1503000	-119.642437	1	1.999422876340	16.034985925572	
1504000	-119.549723	1	2.000362220183	16.020900510350	
1505000	-121.632045	1	2.002658422478	16.340256722007	
1506000	-119.890210	1	1.998961398854	16.072689271966	
1507000	-119.769052	1	2.000943103185	16.054241746667	
1508000	-119.833707	1	2.001052151159	16.064083509758	
1509000	-119.535474	1	2.000278137609	16.018736883111	
1510000	-120.139125	1	2.001457944865	16.110655719611	
1511000	-119.525479	1	2.000192055727	16.017219343569	
1512000	-119.524651	1	1.999917554176	16.017093562296	
1513000	-121.803469	1	2.002763278969	16.366829183142	
1514000	-120.586567	1	2.001899384315	16.179128725823	
1515000	-119.556461	1	2.000394917810	16.021923723329	
1516000	-120.912137	1	1.997935673792	16.229134125721	
1517000	-119.539742	1	2.000306232823	16.019384929588	
1518000	-119.671544	1	2.000747269101	16.039410575759	
1519000	-119.742365	1	2.000894016411	16.050181220819	
1520000	-119.659381	1	1.999381140985	16.037561558878	
1521000	-119.596924	1	1.999551957391	16.028069857217	
1522000	-119.647064	1	2.000688779437	16.035689312645	
1523000	-120.689879	1	2.001987290760	16.194980034723	
1524000	-119.795918	1	2.000989945889	16.058330622740	
1525000	-119.537050	1	1.999811089596	16.018976197148	
1526000	-119.617708	1	2.000610668196	16.031227777665	
1527000	-119.826230	1	2.001040152254	16.062945136327	
1528000	-119.593132	1	2.000535735782	16.027493907182	
1529000	-119.593703	1	1.999562381015	16.027580612715	
1530000	-119.869495	1	1.998992272986	16.069533735095	
1531000	-119.675614	1	1.999343462899	16.040029288568	
1532000	-119.632920	1	2.000652406511	16.033539481211	
1533000	-119.519177	1	2.000040507466	16.016262590223	
1534000	-120.196992	1	1.998577598940	16.119494851301	
1535000	-119.757737	1	1.999177359445	16.052520113682	
1536000	-120.259826	1	2.001589349597	16.129098284110	
1537000	-122.685057	1	2.003250932095	16.504168120788	
1538000	-119.775244	1	2.000954113509	16.055184045156	
1539000	-120.101676	1	2.001414638732	16.104938024976	
1540000	-119.771255	1	2.000947035471	16.054576958808	
1541000	-119.723242	1	2.000857016212	16.047272192498	
1542000	-119.832808	1	2.001050716569	16.063946684104	
1543000	-120.184881	1	1.998590853300	16.117644565486	
1544000	-119.871310	1	2.001110455737	16.069810239667	
1545000	-119.579488	1	1.999611338062	16.025421193424	
1546000	-119.561698	1	2.000418336010	16.022719131766	
1547000	-119.735063	1	1.999219905029	16.049070397199	
1548000	-119.539379	1	2.000303960826	16.019329729677	
1549000	-119.519795	1	2.000004605263	16.016356406517	
1550000	-119.640928	1	2.000673259569	16.034756595301	
1551000	-120.099584	1	2.001412178842	16.104618607525	
1552000	-119.681179	1	2.000768990698	16.040875527974	
1553000	-119.879615	1	2.001122907836	16.071075252396	
1554000	-119.528246	1	1.999879687525	16.017639470805	
1555000	-119.843752	1	2.001068051674	16.065613165812	
1556000	-120.109713	1	1.998675940636	16.106164983042	
1557000	-119.557738	1	2.000400772970	16.022117699224	
1558000	-120.291703	1	1.998477742585	16.133972479889	
1559000	-119.972049	1	2.001252893186	16.085162171539	
1560000	-120.377688	1	1.998392217270	16.147127328059	
1561000	-119.522383	1	2.000151542999	16.016749369585	
1562000	-119.533513	1	1.999835992171	16.018439119669	
1563000	-119.539869	1	2.000307023515	16.019404255391	
1564000	-119.532195	1	1.999846048738	16.018238969761	
1565000	-119.582158	1	2.000498253707	16.025826827385	
1566000	-121.182542	1	2.002361917085	16.270784096870	
1567000	-119.633676	1	1.999445579604	16.033654494355	
1568000	-121.459974	1	1.997551055667	16.313627453745	
1569000	-120.291592	1	1.998477856009	16.133955496403	
1570000	-119.739091	1	2.000887797211	16.049683139137	
1571000	-120.226766	1	1.998545502353	16.124044794862	
1572000	-119.796179	1	2.000990389532	16.058370347151	
1573000	-121.981930	1	1.997231518602	16.394538269076	
1574000	-119.641648	1	1.999424886188	16.034866077660	
1575000	-119.668850	1	2.000741074875	16.039001057747	
1576000	-121.197323	1	2.002372247988	16.273063892464	
1577000	-119.920883	1	2.001182772042	16.077363029089	
1578000	-119.526112	1	2.000198988239	16.017315427974	
1579000	-119.534714	1	2.000272766201	16.018621545985	
1580000	-119.585169	1	1.999591148025	16.026284086873	
1581000	-119.994884	1	1.998817075768	16.088644088734	
1582000	-119.624874	1	1.999469281727	16.032316862038	
1583000	-119.919677	1	2.001181066706	16.077179187993	
1584000	-120.895325	1	2.002151432435	16.226548191872	
1585000	-119.733282	1	2.000876649510	16.048799564107	
1586000	-119.608666	1	2.000584321016	16.029853944834	
1587000	-123.343553	1	1.996526354249	16.607503822550	
1588000	-119.586300	1	1.999587232642	16.026455919155	
1589000	-119.732268	1	2.000874686103	16.048645168882	
1590000	-121.303834	1	2.002445415273	16.289501172731	
1591000	-119.574946	1	1.999628177292	16.024731201628	
1592000	-123.274265	1	2.003540991031	16.596600245572	
1593000	-119.533534	1	2.000264151290	16.018442300752	
1594000	-120.548927	1	1.998233665843	16.173357306979	
1595000	-119.903768	1	1.998941653406	16.074754981094	
1596000	-121.728793	1	2.002718087042	16.355248362611	
1597000	-119.752029	1	1.999187873874	16.051651536267	
1598000	-119.691128	1	2.000790751896	16.042388210323	
1599000	-119.703961	1	1.999282070816	16.044339796465	
1600000	-120.313497	1	1.998455637764	16.137305716276	
1601000	-119.543212	1	1.999773003660	16.019911840187	
1602000	-119.541931	1	2.000319507428	16.019717273816	
1603000	-119.640219	1	1.999428546593	16.034648794833	
1604000	-120.040835	1	2.001341223915	16.095653144638	
1605000	-119.625807	1	2.000633263396	16.032458629962	
1606000	-119.520984	1	1.999973500013	16.016536940421	
1607000	-119.623259	1	2.000626250558	16.032071408483	
1608000	-120.227627	1	1.998544584663	16.124176327309	
1609000	-119.925377	1	1.998910885402	16.078047846829	
1610000	-119.687983	1	2.000783942803	16.041910042917	
1611000	-119.841941	1	2.001065202807	16.065337329480	
1612000	-119.800823	1	2.000998249662	16.059077261073	
1613000	-119.584258	1	2.000505664582	16.026145826618	
1614000	-119.542385	1	1.999777804337	16.019786294541	
1615000	-120.941223	1	2.002186420692	16.233609000210	
1616000	-119.629084	1	2.000642159207	16.032956560938	
1617000	-119.609858	1	1.999512118520	16.030035092787	
1618000	-119.540368	1	1.999789888388	16.019479992672	
1619000	-121.582617	1	2.002627429068	16.332602951821	
1620000	-119.570636	1	2.000455187147	16.024076557848	
1621000	-119.520209	1	2.000108116942	16.016419178412	
1622000	-119.531821	1	2.000250996811	16.018182240026	
1623000	-119.519615	1	2.000011439842	16.016329086701	
1624000	-119.539335	1	1.999796299738	16.019323127009	
1625000	-122.102577	1	1.997162479114	16.413297432913	
1626000	-121.014970	1	2.002241501196	16.244960768251	
1627000	-121.104624	1	1.997793286220	16.258771555879	
1628000	-120.004152	1	1.998805096909	16.090057502235	
1629000	-119.958961	1	2.001235347816	16.083166781095	
1630000	-119.727780	1	2.000865949573	16.047962611186	
1631000	-120.098187	1	2.001410535193	16.104405500364	
1632000	-119.978525	1	2.001261481636	16.086149602396	
1633000	-119.952923	1	1.998872820805	16.082246378664	
1634000	-119.520011	1	2.000102426796	16.016389221858	
1635000	-119.536035	1	1.999817964675	16.018822019332	
1636000	-119.604326	1	1.999528784305	16.029194585769	
1637000	-120.426571	1	2.001754509167	16.154610741560	
1638000	-119.552164	1	2.000374447335	16.021271217948	
1639000	-119.889919	1	2.001138161606	16.072645012829	
1640000	-119.728625	1	1.999232386928	16.048091036777	
1641000	-119.793579	1	2.000985959666	16.057974532233	
1642000	-119.784053	1	1.999130435771	16.056524735727	
1643000	-120.372277	1	1.998397470289	16.146299269173	
1644000	-120.711912	1	1.998094449321	16.198362642469	
1645000	-119.522322	1	2.000150566289	16.016739968800	
1646000	-120.411157	1	1.998360078198	16.152250792901	
1647000	-119.946971	1	1.998880941865	16.081339044596	
1648000	-120.015184	1	2.001309002229	16.091740107050	
1649000	-119.557109	1	2.000397900214	16.022022119546	
1650000	-119.996905	1	1.998814453182	16.088952365263	
1651000	-119.650938	1	1.999401603174	16.036278037782	
1652000	-120.335726	1	1.998433398595	16.140706172359	
1653000	-120.322793	1	2.001653687344	16.138727745589	
1654000	-119.638504	1	2.000667022330	16.034388210161	
1655000	-120.175842	1	1.998600824170	16.116263676861	
1656000	-120.700076	1	1.998104231227	16.196545376405	
1657000	-119.643428	1	2.000679628125	16.035136559280	
1658000	-119.957394	1	1.998866756681	16.082927995794	
1659000	-119.599911	1	2.000557509178	16.028523754770	
1660000	-119.520062	1	1.999996026028	16.016396997377	
1661000	-120.382431	1	2.001712361743	16.147853272622	
1662000	-120.197260	1	1.998577306419	16.119535875384	
1663000	-119.588880	1	2.000521565647	16.026847935744	
1664000	-121.337797	1	1.997631691838	16.294745965446	
1665000	-119.558236	1	1.999696957901	16.022193328870	
1666000	-119.527673	1	1.999885145090	16.017552368559	
1667000	-119.537429	1	1.999808578168	16.019033640012	
1668000	-119.542630	1	2.000323610217	16.019823386681	
1669000	-119.840955	1	1.999036339126	16.065187144467	
1670000	-119.563107	1	2.000424386335	16.022933123751	
1671000	-119.600001	1	2.000557792439	16.028537450114	
1672000	-119.872653	1	2.001112479229	16.070014801990	
1673000	-119.674392	1	1.999346227862	16.039843600177	
1674000	-120.613928	1	2.001923057931	16.183325146019	
1675000	-119.549828	1	2.000362758814	16.020916540962	
1676000	-119.543753	1	2.000330079388	16.019993959484	
1677000	-119.613860	1	1.999500377971	16.030643086380	
1678000	-119.837192	1	1.999042291492	16.064614193390	
1679000	-119.608733	1	1.999515465356	16.029864178806	
1680000	-119.520092	1	2.000104831766	16.016401506920	
1681000	-119.560047	1	1.999688872274	16.022468303413	
1682000	-119.990042	1	2.001276607551	16.087905739484	
1683000	-120.356626	1	2.001687228212	16.143904155090	
1684000	-119.570244	1	2.000453643984	16.024017120250	
1685000	-119.826092	1	2.001039928324	16.062924021754	
1686000	-119.796510	1	1.999109035995	16.058420688317	
1687000	-120.067070	1	1.998726612572	16.099656147644	
1688000	-119.723559	1	2.000857644874	16.047320530292	
1689000	-119.682125	1	2.000771086551	16.041019253947	
1690000	-120.057538	1	1.998738203660	16.098201633377	
1691000	-119.661340	1	2.000723505068	16.037859350159	
1692000	-119.594003	1	1.999561402636	16.027626093999	
1693000	-119.637074	1	1.999436674807	16.034170864358	
1694000	-120.512903	1	1.998265870811	16.167835710330	
1695000	-119.671523	1	1.999352766449	16.039407380962	
1696000	-120.269166	1	2.001599059179	16.130526263732	
1697000	-119.523792	1	2.000171654701	16.016963140144	
1698000	-119.771353	1	1.999152777037	16.054591905205	
1699000	-120.335068	1	1.998434052207	16.140605560676	
1700000	-119.562930	1	2.000423632737	16.022906279897	
1701000	-119.682566	1	2.000772063778	16.041086411669	
1702000	-119.890713	1	1.998960659396	16.072765962572	
1703000	-119.523041	1	1.999938597393	16.016849222244	
1704000	-119.691336	1	1.999308787604	16.042419821640	
1705000	-119.666014	1	1.999365495356	16.038569855773	
1706000	-119.574070	1	1.999631501042	16.024598201395	
1707000	-123.712729	1	1.996356950560	16.665720229916	
1708000	-119.996752	1	1.998814652142	16.088928955271	
1709000	-120.017811	1	1.998787647789	16.092140816697	
1710000	-119.525797	1	2.000195583416	16.017267665264	
1711000	-119.742837	1	2.000894909830	16.050253075290	
1712000	-119.541702	1	2.000318150618	16.019682534575	
1713000	-120.336641	1	1.998432488992	16.140846256859	
1714000	-119.528820	1	2.000225589971	16.017726607048	
1715000	-120.537602	1	1.998243729186	16.171621319131	
1716000	-120.298674	1	1.998470638695	16.135038617056	
1717000	-119.659394	1	2.000718875672	16.037563420072	
1718000	-120.817541	1	1.998009184574	16.214588898954	
1719000	-120.600903	1	1.998188162404	16.181327331696	
1720000	-120.119867	1	1.998664145481	16.107715163110	
1721000	-120.510932	1	2.001832338626	16.167533745941	
1722000	-119.582918	1	1.999599040827	16.025942137821	
1723000	-120.251946	1	1.998518876948	16.127893608282	
1724000	-120.749307	1	2.002036132647	16.204105267080	
1725000	-119.533127	1	2.000261103454	16.018380578959	
1726000	-119.991750	1	1.998821152235	16.088166213541	
1727000	-119.519986	1	2.000101646420	16.016385353914	
1728000	-121.071413	1	1.997817222786	16.253654234886	
1729000	-119.571199	1	1.999642587301	16.024162190924	
1730000	-119.597266	1	1.999550862470	16.028121849161	
1731000	-119.519545	1	2.000014452057	16.016318458422	
1732000	-119.550489	1	1.999733880956	16.021016793145	
1733000	-119.525208	1	2.000188984751	16.017178242834	
1734000	-122.518331	1	2.003164269985	16.478106447038	
1735000	-120.321859	1	1.998447235889	16.138584859674	
1736000	-120.632096	1	2.001938617785	16.186112378820	
1737000	-120.920818	1	1.997929052244	16.230469566512	
1738000	-119.672410	1	1.999350738440	16.039542243136	
1739000	-119.826730	1	2.001040958151	16.063021164746	
1740000	-119.597455	1	2.000549728695	16.028150565692	
1741000	-119.596638	1	1.999552872865	16.028026473926	
1742000	-121.533465	1	1.997503738323	16.324995428747	
1743000	-119.552249	1	1.999725124432	16.021284070743	
1744000	-120.083175	1	1.998707252820	16.102114050581	
1745000	-119.694217	1	2.000797380054	16.042857912854	
1746000	-121.167875	1	2.002351621256	16.268522154264	
1747000	-120.983882	1	1.997881539782	16.240174410340	
1748000	-121.035813	1	1.997843162045	16.248170371928	
1749000	-120.133898	1	2.001451980561	16.109857648795	
1750000	-119.713521	1	2.000837546097	16.045793770690	
1751000	-119.760136	1	2.000927008086	16.052885051603	
1752000	-120.033603	1	1.998767766369	16.094549874986	
1753000	-119.812412	1	2.001017586706	16.060841414200	
1754000	-119.632354	1	2.000650906705	16.033453539671	
1755000	-119.784899	1	1.999128967664	16.056653411873	
1756000	-119.642790	1	2.000678010886	16.035039704821	
1757000	-119.530002	1	2.000236010338	16.017906043979	
1758000	-120.031775	1	1.998770052310	16.094270969068	
1759000	-119.748051	1	2.000904711501	16.051046380698	
1760000	-119.536796	1	2.000287197657	16.018937650461	
1761000	-119.576419	1	1.999622642065	16.024955029400	
1762000	-120.358092	1	2.001688665923	16.144128433752	
1763000	-119.627353	1	2.000637476292	16.032693501634	
1764000	-120.150394	1	2.001470721281	16.112376706663	
1765000	-119.572731	1	1.999636635188	16.024394825826	
1766000	-119.605414	1	2.000574521950	16.029359854538	
1767000	-121.112394	1	1.997787721645	16.259969005582	
1768000	-119.531613	1	1.999850647107	16.018150660148	
1769000	-119.519775	1	2.000094688975	16.016353432859	
1770000	-119.771052	1	2.000946675390	16.054546202021	
1771000	-120.241867	1	2.001570508336	16.126352932788	
1772000	-119.946302	1	1.998881857865	16.081237097627	
1773000	-120.160130	1	1.998618318112	16.113863780192	
1774000	-120.365755	1	1.998403824624	16.145301116746	
1775000	-119.884684	1	2.001130438344	16.071847444942	
1776000	-120.126588	1	1.998656392120	16.108741367192	
1777000	-119.520599	1	1.999981994490	16.016478492619	
1778000	-119.614094	1	1.999499698128	16.030678694650	
1779000	-119.622035	1	2.000622852096	16.031885443592	
1780000	-119.593429	1	2.000536709544	16.027539000107	
1781000	-120.009067	1	1.998798789697	16.090807196928	
1782000	-122.608618	1	2.003211478063	16.492214517431	
1783000	-120.609867	1	2.001919562972	16.182702266099	
1784000	-120.310999	1	1.998458156265	16.136923596645	
1785000	-119.952433	1	1.998873487078	16.082171702083	
1786000	-120.291034	1	1.998478425758	16.133870203986	
1787000	-119.633552	1	2.000654080691	16.033635667739	
1788000	-119.543204	1	1.999773047686	16.019910678864	
1789000	-120.540820	1	1.998240863676	16.172114654880	
1790000	-120.007461	1	2.001299140680	16.090562271812	
1791000	-119.994384	1	2.001282262042	16.088567828180	
1792000	-119.523929	1	1.999926545561	16.016984000041	
1793000	-120.096110	1	1.998691901780	16.104088383823	
1794000	-119.601239	1	1.999538321435	16.028725498958	
1795000	-119.664854	1	2.000731781379	16.038393492255	
1796000	-119.852711	1	2.001082026355	16.066977434503	
1797000	-119.536121	1	2.000282613221	16.018835083980	
1798000	-119.652919	1	2.000703244524	16.036579293758	
1799000	-119.860268	1	1.999006316829	16.068128402386	
1800000	-121.152043	1	1.997759529432	16.266081051545	
1801000	-119.655958	1	1.999389361716	16.037041109201	
1802000	-119.809259	1	1.999087624036	16.060361372420	
1803000	-119.531548	1	1.999851164906	16.018140842216	
1804000	-119.671981	1	1.999351717617	16.039477079165	
1805000	-120.975073	1	1.997888115064	16.238818532518	
1806000	-119.594984	1	2.000541777994	16.027775168057	
1807000	-119.929711	1	1.998904813609	16.078708316406	
1808000	-119.579514	1	1.999611245126	16.025425076450	
1809000	-120.476632	1	2.001801104528	16.162278251905	
1810000	-119.564154	1	1.999671168944	16.023092095768	
1811000	-119.519465	1	2.000081735827	16.016306284569	
1812000	-119.528990	1	1.999872866768	16.017752317470	
1813000	-119.537074	1	2.000289053355	16.018979736654	
1814000	-119.577600	1	2.000481728773	16.025134351136	
1815000	-119.519855	1	2.000002534016	16.016365564296	
1816000	-120.009624	1	1.998798076740	16.090892179582	
1817000	-119.675729	1	2.000756784494	16.040046783881	
1818000	-119.885245	1	2.001131269019	16.071932954660	
1819000	-119.626635	1	2.000635522266	16.032584353230	
1820000	-120.269826	1	1.998500244686	16.130627134764	
1821000	-119.752123	1	1.999187700084	16.051665807125	
1822000	-119.744825	1	2.000898660756	16.050555578490	
1823000	-120.123661	1	2.001440223831	16.108294426856	
1824000	-119.550989	1	2.000368621479	16.021092811498	
1825000	-119.625937	1	1.999466368891	16.032478364688	
1826000	-119.548622	1	1.999743442202	16.020733292944	
1827000	-119.526575	1	1.999896123245	16.017385750385	
1828000	-119.534441	1	2.000270797984	16.018579971518	
1829000	-119.551630	1	1.999728173825	16.021190164604	
1830000	-119.532388	1	1.999844541676	16.018268350359	
1831000	-119.804736	1	2.001004821384	16.059672816165	
1832000	-119.579398	1	2.000488321837	16.025407514840	
1833000	-119.529417	1	2.000230925393	16.017817190172	
1834000	-119.894620	1	2.001145050183	16.073361177413	
1835000	-119.588181	1	2.000519195684	16.026741763314	
1836000	-120.371644	1	1.998398086611	16.146202287605	
1837000	-119.808709	1	2.001011448836	16.060277587402	
1838000	-119.554450	1	1.999714493694	16.021618369845	
1839000	-119.534080	1	2.000268175661	16.018525153684	
1840000	-119.604370	1	1.999528651545	16.029201176745	
1841000	-119.840647	1	1.999036824431	16.065140304594	
1842000	-119.895254	1	1.998954011321	16.073457785943	
1843000	-119.585987	1	1.999588311359	16.026408432362	
1844000	-120.296926	1	2.001627569975	16.134771211884	
1845000	-119.552280	1	2.000375017013	16.021288836823	
1846000	-119.589038	1	1.999577890195	16.026871824312	
1847000	-122.491605	1	1.996949821525	16.473932643435	
1848000	-119.566225	1	2.000437437933	16.023406613482	
1849000	-120.278508	1	1.998491276258	16.131954674294	
1850000	-120.906301	1	2.002159850387	16.228236326303	
1851000	-120.341988	1	2.001672799952	16.141664289675	
1852000	-120.197426	1	2.001522862046	16.119561267142	
1853000	-119.933525	1	2.001200490914	16.079289574837	
1854000	-119.706576	1	1.999276652797	16.044737447774	
1855000	-119.523911	1	2.000173215635	16.016981342519	
1856000	-119.570767	1	1.999644284843	16.024096461833	
1857000	-119.559485	1	1.999691358857	16.022383077169	
1858000	-120.342527	1	2.001673333225	16.141746722948	
1859000	-119.872071	1	1.998988384016	16.069926215641	
1860000	-120.318424	1	2.001649304830	16.138059300455	
1861000	-120.517721	1	1.998261530789	16.168574055518	
1862000	-119.535266	1	1.999823312157	16.018705211209	
1863000	-122.223658	1	1.997094736419	16.432145478952	
1864000	-121.695391	1	2.002697633720	16.350070959732	
1865000	-119.670684	1	2.000745297567	16.039279835548	
1866000	-120.114680	1	2.001429828829	16.106923231018	
1867000	-120.364259	1	2.001694701530	16.145072118779	
1868000	-119.519159	1	2.000044181218	16.016259913824	
1869000	-119.535933	1	1.999818664624	16.018806575047	
1870000	-119.769237	1	2.000943434276	16.054269914120	
1871000	-119.778682	1	1.999139818082	16.055707245367	
1872000	-119.966024	1	2.001244847889	16.084243560738	
1873000	-120.005736	1	1.998803061256	16.090299052160	
1874000	-119.664288	1	1.999369532439	16.038307450606	
1875000	-120.038299	1	2.001338074282	16.095266289326	
1876000	-120.756636	1	2.002042074643	16.205230923939	
1877000	-120.646731	1	2.001951060381	16.188357809686	
1878000	-119.809391	1	2.001012583338	16.060381532812	
1879000	-119.536277	1	1.999816305095	16.018858824245	
1880000	-119.780914	1	2.000964079389	16.056046911530	
1881000	-119.618674	1	1.999486575657	16.031374638381	
1882000	-119.545444	1	1.999760440023	16.020250788735	
1883000	-119.522008	1	2.000145465791	16.016692352854	
1884000	-120.089764	1	1.998699411699	16.103119711438	
1885000	-120.188911	1	1.998586429240	16.118260296300	
1886000	-119.738523	1	2.000886713870	16.049596753483	
1887000	-119.520101	1	2.000105085523	16.016402835293	
1888000	-120.018377	1	2.001313057634	16.092227160614	
1889000	-119.565854	1	1.999664079428	16.023350271140	
1890000	-120.180514	1	1.998595662010	16.116977414165	
1891000	-120.563498	1	1.998220797554	16.175591217051	
1892000	-119.519151	1	2.000047470094	16.016258608264	
1893000	-119.573807	1	1.999632503399	16.024558298476	
1894000	-119.963459	1	2.001241406945	16.083852556292	
1895000	-120.039091	1	2.001339058174	16.095387034944	
1896000	-119.635685	1	1.999440298193	16.033959840760	
1897000	-119.520570	1	1.999982674086	16.016474113427	
1898000	-120.058442	1	2.001362887444	16.098339576144	
1899000	-120.846212	1	2.002113352834	16.218996030637	
1900000	-119.817036	1	1.999074792990	16.061545243680	
1901000	-119.922450	1	1.998915004547	16.077601778788	
1902000	-119.522992	1	2.000160691298	16.016841832275	
1903000	-120.477205	1	1.998298357317	16.162365920551	
1904000	-120.128179	1	2.001445424173	16.108984261512	
1905000	-119.526971	1	2.000207910476	16.017445826156	
1906000	-121.300179	1	1.997657047072	16.288936845395	
1907000	-119.813694	1	2.001019702388	16.061036592940	
1908000	-119.658062	1	2.000715689549	16.037360935797	
1909000	-120.123361	1	2.001439878143	16.108248662081	
1910000	-119.696315	1	1.999298136905	16.043177074858	
1911000	-119.538047	1	1.999804526654	16.019127574809	
1912000	-119.767013	1	1.999160538508	16.053931555823	
1913000	-119.525619	1	2.000193621077	16.017240639192	
1914000	-119.674993	1	1.999344866978	16.039934902946	
1915000	-119.519304	1	2.000072270118	16.016281935598	
1916000	-119.909030	1	1.998934082983	16.075556823242	
1917000	-119.947764	1	1.998879856067	16.081459992723	
1918000	-120.132760	1	1.998649309387	16.109683813580	
1919000	-120.036251	1	2.001335524888	16.094953850563	
1920000	-119.551375	1	1.999729440374	16.021151421499	
1921000	-119.519166	1	2.000057364207	16.016260891877	
1922000	-119.576185	1	1.999623516918	16.024919458851	
1923000	-119.856446	1	2.001087797493	16.067546264388	
1924000	-123.085438	1	2.003450555261	16.566921698184	
1925000	-120.325109	1	2.001656004924	16.139081975105	
1926000	-119.774206	1	1.999147710435	16.055026068962	
1927000	-121.211072	1	2.002381817274	16.275184684526	
1928000	-119.565195	1	1.999666810584	16.023250245173	
1929000	-119.575193	1	1.999627242151	16.024768811032	
1930000	-119.616903	1	1.999491613093	16.031105541036	
1931000	-119.663110	1	1.999372300790	16.038128408487	
1932000	-119.527712	1	1.999884763444	16.017558367356	
1933000	-119.522573	1	1.999945513910	16.016778121029	
1934000	-119.521730	1	1.999959286440	16.016650109303	
1935000	-120.221472	1	1.998551159367	16.123235746171	
1936000	-119.819680	1	1.999070468308	16.061947798454	
1937000	-120.119026	1	2.001434869005	16.107586791103	
1938000	-120.175628	1	1.998601061088	16.116230980667	
1939000	-119.519434	1	2.000019842859	16.016301594668	
1940000	-119.561039	1	1.999684517531	16.022618978482	
1941000	-119.744750	1	2.000898518683	16.050544096205	
1942000	-123.254995	1	1.996568125318	16.593569041975	
1943000	-119.809658	1	2.001013026556	16.060422174668	
1944000	-119.940991	1	1.998889157330	16.080427554049	
1945000	-119.537845	1	1.999805841736	16.019096913135	
1946000	-119.957967	1	2.001234004595	16.083015228228	
1947000	-119.655617	1	2.000709802146	16.036989323717	
1948000	-119.852577	1	1.999018167590	16.066957139067	
1949000	-120.024334	1	2.001320588582	16.093135781397	
1950000	-119.861421	1	1.999004551706	16.068304001808	
1951000	-119.688603	1	2.000785290277	16.042004318563	
1952000	-119.540311	1	1.999790239930	16.019471290104	
1953000	-119.935248	1	1.998897102069	16.079552213808	
1954000	-119.687466	1	2.000782817091	16.041831415308	
1955000	-119.571359	1	2.000458025856	16.024186487996	
1956000	-119.810545	1	1.999085490464	16.060557142026	
1957000	-119.519737	1	2.000006683320	16.016347629227	
1958000	-119.607207	1	1.999520040539	16.029632262372	
1959000	-119.595389	1	1.999556898040	16.027836672323	
1960000	-119.577104	1	2.000479893968	16.025059067886	
1961000	-121.275150	1	2.002425925427	16.285072894404	
1962000	-119.867069	1	1.998995946872	16.069164284119	
1963000	-119.791527	1	2.000982450022	16.057662267483	
1964000	-119.649834	1	1.999404325118	16.036110304896	
1965000	-119.666515	1	2.000735658687	16.038645972599	
1966000	-120.501193	1	1.998276463133	16.166041225562	
1967000	-119.546930	1	2.000347615894	16.020476391649	
1968000	-120.811315	1	2.002085873506	16.213631962843	
1969000	-120.104581	1	1.998681941105	16.105381455387	
1970000	-119.810667	1	1.999085288535	16.060575692796	
1971000	-119.656253	1	1.999388647509	16.037086069941	
1972000	-120.914010	1	2.002165744046	16.229422256279	
1973000	-119.615678	1	2.000604863856	16.030919441291	
1974000	-120.133648	1	1.998648293718	16.109819352820	
1975000	-119.561329	1	2.000416733718	16.022663044730	
1976000	-119.522463	1	1.999947197514	16.016761503210	
1977000	-120.297117	1	2.001627764766	16.134800480390	
1978000	-120.687322	1	2.001985162485	16.194587570328	
1979000	-119.612902	1	1.999503163939	16.030497624878	
1980000	-119.860460	1	2.001093963993	16.068157568353	
1981000	-119.804140	1	2.001003822864	16.059582061445	
1982000	-121.599021	1	1.997462232583	16.335142725438	
1983000	-120.236245	1	1.998535425616	16.125493488387	
1984000	-119.528078	1	2.000218719429	16.017613954594	
1985000	-119.719187	1	2.000848952607	16.046655519816	
1986000	-120.420390	1	2.001748669827	16.153664427883	
1987000	-119.618493	1	2.000612899525	16.031347163439	
1988000	-119.662420	1	2.000726058161	16.038023427584	
1989000	-119.527925	1	1.999882718109	16.017590752703	
1990000	-119.579507	1	1.999611270309	16.025424024176	
1991000	-120.200613	1	1.998573658246	16.120048192074	
1992000	-120.103597	1	1.998683093700	16.105231344795	
1993000	-119.737496	1	1.999215236822	16.049440488608	
1994000	-121.261331	1	1.997683507521	16.282939799964	
1995000	-119.540668	1	1.999788055033	16.019525568948	
1996000	-120.691594	1	2.001988716918	16.195243266645	
1997000	-120.574090	1	1.998211497930	16.177215430775	
1998000	-119.548454	1	1.999744314160	16.020707871758	
1999000	-119.931355	1	2.001197469335	16.078958928496	
2000000	-120.558565	1	2.001874844027	16.174835020803	
