# Supplementary material for: Investigating environmental effects on phonology using diachronic models
Source: Evol Hum Sci. 2024 Jan 3;6:e8. doi: 10.1017/ehs.2023.33 (PMC10955398; doi:10.1017/ehs.2023.33)
Supplement: Hartmann et al. supplementary material 4 — Hartmann et al. supplementary material [file S2513843X23000336sup004.zip › TonesClimateGeoPhylo_Public-1.0/results/BayesTraitsOutput/AncestralStateReconstruction/Anc_Tones_SIMFH_continuous_make.Schedule.txt]

Rate	100.00
Rate Tried	% Accepted	Alpha Trait 1 - Dev	Alpha Trait 1 - Tried	Alpha Trait 1 - Accepted	Sample Ave Acceptance	Total Ave Acceptance
1000	0.269000	0.014509	1000	0.269000	0.269000	0.274518
1000	0.271000	0.014509	1000	0.271000	0.271000	0.274515
1000	0.280000	0.014509	1000	0.280000	0.280000	0.274520
1000	0.274000	0.014509	1000	0.274000	0.274000	0.274520
1000	0.280000	0.014509	1000	0.280000	0.280000	0.274525
1000	0.280000	0.014509	1000	0.280000	0.280000	0.274531
1000	0.273000	0.014509	1000	0.273000	0.273000	0.274529
1000	0.313000	0.014509	1000	0.313000	0.313000	0.274567
1000	0.298000	0.014509	1000	0.298000	0.298000	0.274590
1000	0.292000	0.014509	1000	0.292000	0.292000	0.274608
1000	0.267000	0.014509	1000	0.267000	0.267000	0.274600
1000	0.278000	0.014509	1000	0.278000	0.278000	0.274603
1000	0.281000	0.014509	1000	0.281000	0.281000	0.274610
1000	0.284000	0.014509	1000	0.284000	0.284000	0.274619
1000	0.300000	0.014509	1000	0.300000	0.300000	0.274644
1000	0.251000	0.014509	1000	0.251000	0.251000	0.274621
1000	0.300000	0.014509	1000	0.300000	0.300000	0.274646
1000	0.269000	0.014509	1000	0.269000	0.269000	0.274640
1000	0.282000	0.014509	1000	0.282000	0.282000	0.274647
1000	0.289000	0.014509	1000	0.289000	0.289000	0.274661
1000	0.258000	0.014509	1000	0.258000	0.258000	0.274645
1000	0.276000	0.014509	1000	0.276000	0.276000	0.274647
1000	0.266000	0.014509	1000	0.266000	0.266000	0.274638
1000	0.303000	0.014509	1000	0.303000	0.303000	0.274666
1000	0.291000	0.014509	1000	0.291000	0.291000	0.274682
1000	0.263000	0.014509	1000	0.263000	0.263000	0.274670
1000	0.286000	0.014509	1000	0.286000	0.286000	0.274681
1000	0.261000	0.014509	1000	0.261000	0.261000	0.274668
1000	0.293000	0.014509	1000	0.293000	0.293000	0.274686
1000	0.267000	0.014509	1000	0.267000	0.267000	0.274678
1000	0.258000	0.014509	1000	0.258000	0.258000	0.274662
1000	0.296000	0.014509	1000	0.296000	0.296000	0.274683
1000	0.279000	0.014509	1000	0.279000	0.279000	0.274687
1000	0.279000	0.014509	1000	0.279000	0.279000	0.274691
1000	0.290000	0.014509	1000	0.290000	0.290000	0.274706
1000	0.256000	0.014509	1000	0.256000	0.256000	0.274688
1000	0.267000	0.014509	1000	0.267000	0.267000	0.274681
1000	0.301000	0.014509	1000	0.301000	0.301000	0.274706
1000	0.292000	0.014509	1000	0.292000	0.292000	0.274723
1000	0.260000	0.014509	1000	0.260000	0.260000	0.274708
1000	0.270000	0.014509	1000	0.270000	0.270000	0.274704
1000	0.304000	0.014509	1000	0.304000	0.304000	0.274732
1000	0.291000	0.014509	1000	0.291000	0.291000	0.274748
1000	0.293000	0.014509	1000	0.293000	0.293000	0.274765
1000	0.270000	0.014509	1000	0.270000	0.270000	0.274761
1000	0.289000	0.014509	1000	0.289000	0.289000	0.274774
1000	0.301000	0.014509	1000	0.301000	0.301000	0.274799
1000	0.298000	0.014509	1000	0.298000	0.298000	0.274821
1000	0.275000	0.014509	1000	0.275000	0.275000	0.274821
1000	0.277000	0.014509	1000	0.277000	0.277000	0.274824
1000	0.296000	0.014509	1000	0.296000	0.296000	0.274844
1000	0.308000	0.014509	1000	0.308000	0.308000	0.274875
1000	0.271000	0.014509	1000	0.271000	0.271000	0.274872
1000	0.296000	0.014509	1000	0.296000	0.296000	0.274892
1000	0.295000	0.014509	1000	0.295000	0.295000	0.274911
1000	0.267000	0.014509	1000	0.267000	0.267000	0.274903
1000	0.284000	0.014509	1000	0.284000	0.284000	0.274912
1000	0.270000	0.014509	1000	0.270000	0.270000	0.274907
1000	0.254000	0.014509	1000	0.254000	0.254000	0.274887
1000	0.263000	0.014509	1000	0.263000	0.263000	0.274876
1000	0.288000	0.014509	1000	0.288000	0.288000	0.274889
1000	0.274000	0.014509	1000	0.274000	0.274000	0.274888
1000	0.274000	0.014509	1000	0.274000	0.274000	0.274887
1000	0.269000	0.014509	1000	0.269000	0.269000	0.274881
1000	0.278000	0.014509	1000	0.278000	0.278000	0.274884
1000	0.276000	0.014509	1000	0.276000	0.276000	0.274885
1000	0.279000	0.014509	1000	0.279000	0.279000	0.274889
1000	0.316000	0.014509	1000	0.316000	0.316000	0.274928
1000	0.284000	0.014509	1000	0.284000	0.284000	0.274936
1000	0.284000	0.014509	1000	0.284000	0.284000	0.274945
1000	0.268000	0.014509	1000	0.268000	0.268000	0.274938
1000	0.276000	0.014509	1000	0.276000	0.276000	0.274939
1000	0.274000	0.014509	1000	0.274000	0.274000	0.274938
1000	0.288000	0.014509	1000	0.288000	0.288000	0.274950
1000	0.290000	0.014509	1000	0.290000	0.290000	0.274964
1000	0.272000	0.014509	1000	0.272000	0.272000	0.274962
1000	0.298000	0.014509	1000	0.298000	0.298000	0.274983
1000	0.265000	0.014509	1000	0.265000	0.265000	0.274974
1000	0.289000	0.014509	1000	0.289000	0.289000	0.274987
1000	0.267000	0.014509	1000	0.267000	0.267000	0.274979
1000	0.284000	0.014509	1000	0.284000	0.284000	0.274988
1000	0.272000	0.014509	1000	0.272000	0.272000	0.274985
1000	0.297000	0.014509	1000	0.297000	0.297000	0.275005
1000	0.285000	0.014509	1000	0.285000	0.285000	0.275015
1000	0.288000	0.014509	1000	0.288000	0.288000	0.275026
1000	0.272000	0.014509	1000	0.272000	0.272000	0.275024
1000	0.286000	0.014509	1000	0.286000	0.286000	0.275034
1000	0.273000	0.014509	1000	0.273000	0.273000	0.275032
1000	0.283000	0.014509	1000	0.283000	0.283000	0.275039
1000	0.295000	0.014509	1000	0.295000	0.295000	0.275058
1000	0.295000	0.014509	1000	0.295000	0.295000	0.275076
1000	0.283000	0.014509	1000	0.283000	0.283000	0.275083
1000	0.286000	0.014509	1000	0.286000	0.286000	0.275093
1000	0.263000	0.014509	1000	0.263000	0.263000	0.275082
1000	0.257000	0.014509	1000	0.257000	0.257000	0.275066
1000	0.251000	0.014509	1000	0.251000	0.251000	0.275044
1000	0.295000	0.014509	1000	0.295000	0.295000	0.275062
1000	0.288000	0.014509	1000	0.288000	0.288000	0.275074
1000	0.289000	0.014509	1000	0.289000	0.289000	0.275086
1000	0.271000	0.014509	1000	0.271000	0.271000	0.275082
1000	0.271000	0.014509	1000	0.271000	0.271000	0.275079
1000	0.307000	0.014509	1000	0.307000	0.307000	0.275108
1000	0.263000	0.014509	1000	0.263000	0.263000	0.275097
1000	0.262000	0.014509	1000	0.262000	0.262000	0.275085
1000	0.303000	0.014509	1000	0.303000	0.303000	0.275110
1000	0.301000	0.014509	1000	0.301000	0.301000	0.275134
1000	0.281000	0.014509	1000	0.281000	0.281000	0.275139
1000	0.264000	0.014509	1000	0.264000	0.264000	0.275129
1000	0.265000	0.014509	1000	0.265000	0.265000	0.275120
1000	0.310000	0.014509	1000	0.310000	0.310000	0.275151
1000	0.303000	0.014509	1000	0.303000	0.303000	0.275176
1000	0.287000	0.014509	1000	0.287000	0.287000	0.275187
1000	0.276000	0.014509	1000	0.276000	0.276000	0.275188
1000	0.280000	0.014509	1000	0.280000	0.280000	0.275192
1000	0.277000	0.014509	1000	0.277000	0.277000	0.275193
1000	0.255000	0.014509	1000	0.255000	0.255000	0.275175
1000	0.275000	0.014509	1000	0.275000	0.275000	0.275175
1000	0.280000	0.014509	1000	0.280000	0.280000	0.275180
1000	0.254000	0.014509	1000	0.254000	0.254000	0.275161
1000	0.271000	0.014509	1000	0.271000	0.271000	0.275157
1000	0.266000	0.014509	1000	0.266000	0.266000	0.275149
1000	0.300000	0.014509	1000	0.300000	0.300000	0.275171
1000	0.270000	0.014509	1000	0.270000	0.270000	0.275166
1000	0.267000	0.014509	1000	0.267000	0.267000	0.275159
1000	0.276000	0.014509	1000	0.276000	0.276000	0.275160
1000	0.271000	0.014509	1000	0.271000	0.271000	0.275156
1000	0.298000	0.014509	1000	0.298000	0.298000	0.275176
1000	0.261000	0.014509	1000	0.261000	0.261000	0.275164
1000	0.262000	0.014509	1000	0.262000	0.262000	0.275152
1000	0.298000	0.014509	1000	0.298000	0.298000	0.275172
1000	0.262000	0.014509	1000	0.262000	0.262000	0.275161
1000	0.263000	0.014509	1000	0.263000	0.263000	0.275150
1000	0.297000	0.014509	1000	0.297000	0.297000	0.275169
1000	0.270000	0.014509	1000	0.270000	0.270000	0.275165
1000	0.278000	0.014509	1000	0.278000	0.278000	0.275167
1000	0.301000	0.014509	1000	0.301000	0.301000	0.275190
1000	0.273000	0.014509	1000	0.273000	0.273000	0.275188
1000	0.258000	0.014509	1000	0.258000	0.258000	0.275173
1000	0.300000	0.014509	1000	0.300000	0.300000	0.275195
1000	0.248000	0.014509	1000	0.248000	0.248000	0.275171
1000	0.281000	0.014509	1000	0.281000	0.281000	0.275176
1000	0.282000	0.014509	1000	0.282000	0.282000	0.275182
1000	0.265000	0.014509	1000	0.265000	0.265000	0.275173
1000	0.249000	0.014509	1000	0.249000	0.249000	0.275150
1000	0.289000	0.014509	1000	0.289000	0.289000	0.275162
1000	0.288000	0.014509	1000	0.288000	0.288000	0.275173
1000	0.281000	0.014509	1000	0.281000	0.281000	0.275178
1000	0.275000	0.014509	1000	0.275000	0.275000	0.275178
1000	0.264000	0.014509	1000	0.264000	0.264000	0.275169
1000	0.287000	0.014509	1000	0.287000	0.287000	0.275179
1000	0.268000	0.014509	1000	0.268000	0.268000	0.275173
1000	0.295000	0.014509	1000	0.295000	0.295000	0.275190
1000	0.302000	0.014509	1000	0.302000	0.302000	0.275213
1000	0.290000	0.014509	1000	0.290000	0.290000	0.275226
1000	0.301000	0.014509	1000	0.301000	0.301000	0.275248
1000	0.292000	0.014509	1000	0.292000	0.292000	0.275263
1000	0.293000	0.014509	1000	0.293000	0.293000	0.275278
1000	0.286000	0.014509	1000	0.286000	0.286000	0.275287
1000	0.280000	0.014509	1000	0.280000	0.280000	0.275291
1000	0.267000	0.014509	1000	0.267000	0.267000	0.275284
1000	0.298000	0.014509	1000	0.298000	0.298000	0.275304
1000	0.272000	0.014509	1000	0.272000	0.272000	0.275301
1000	0.275000	0.014509	1000	0.275000	0.275000	0.275301
1000	0.267000	0.014509	1000	0.267000	0.267000	0.275294
1000	0.254000	0.014509	1000	0.254000	0.254000	0.275275
1000	0.258000	0.014509	1000	0.258000	0.258000	0.275260
1000	0.274000	0.014509	1000	0.274000	0.274000	0.275259
1000	0.281000	0.014509	1000	0.281000	0.281000	0.275264
1000	0.292000	0.014509	1000	0.292000	0.292000	0.275279
1000	0.272000	0.014509	1000	0.272000	0.272000	0.275276
1000	0.272000	0.014509	1000	0.272000	0.272000	0.275273
1000	0.263000	0.014509	1000	0.263000	0.263000	0.275263
1000	0.268000	0.014509	1000	0.268000	0.268000	0.275256
1000	0.268000	0.014509	1000	0.268000	0.268000	0.275250
1000	0.270000	0.014509	1000	0.270000	0.270000	0.275246
1000	0.263000	0.014509	1000	0.263000	0.263000	0.275235
1000	0.275000	0.014509	1000	0.275000	0.275000	0.275235
1000	0.309000	0.014509	1000	0.309000	0.309000	0.275264
1000	0.304000	0.014509	1000	0.304000	0.304000	0.275288
1000	0.275000	0.014509	1000	0.275000	0.275000	0.275288
1000	0.285000	0.014509	1000	0.285000	0.285000	0.275296
1000	0.271000	0.014509	1000	0.271000	0.271000	0.275292
1000	0.288000	0.014509	1000	0.288000	0.288000	0.275303
1000	0.270000	0.014509	1000	0.270000	0.270000	0.275299
1000	0.269000	0.014509	1000	0.269000	0.269000	0.275293
1000	0.279000	0.014509	1000	0.279000	0.279000	0.275297
1000	0.261000	0.014509	1000	0.261000	0.261000	0.275285
1000	0.272000	0.014509	1000	0.272000	0.272000	0.275282
1000	0.271000	0.014509	1000	0.271000	0.271000	0.275278
1000	0.297000	0.014509	1000	0.297000	0.297000	0.275296
1000	0.249000	0.014509	1000	0.249000	0.249000	0.275274
1000	0.263000	0.014509	1000	0.263000	0.263000	0.275264
1000	0.270000	0.014509	1000	0.270000	0.270000	0.275260
1000	0.297000	0.014509	1000	0.297000	0.297000	0.275278
1000	0.259000	0.014509	1000	0.259000	0.259000	0.275264
1000	0.290000	0.014509	1000	0.290000	0.290000	0.275277
1000	0.300000	0.014509	1000	0.300000	0.300000	0.275297
1000	0.273000	0.014509	1000	0.273000	0.273000	0.275295
1000	0.297000	0.014509	1000	0.297000	0.297000	0.275313
1000	0.295000	0.014509	1000	0.295000	0.295000	0.275330
1000	0.276000	0.014509	1000	0.276000	0.276000	0.275330
1000	0.260000	0.014509	1000	0.260000	0.260000	0.275318
1000	0.268000	0.014509	1000	0.268000	0.268000	0.275311
1000	0.299000	0.014509	1000	0.299000	0.299000	0.275331
1000	0.296000	0.014509	1000	0.296000	0.296000	0.275348
1000	0.298000	0.014509	1000	0.298000	0.298000	0.275367
1000	0.281000	0.014509	1000	0.281000	0.281000	0.275372
1000	0.301000	0.014509	1000	0.301000	0.301000	0.275393
1000	0.270000	0.014509	1000	0.270000	0.270000	0.275389
1000	0.285000	0.014509	1000	0.285000	0.285000	0.275396
1000	0.272000	0.014509	1000	0.272000	0.272000	0.275394
1000	0.266000	0.014509	1000	0.266000	0.266000	0.275386
1000	0.278000	0.014509	1000	0.278000	0.278000	0.275388
1000	0.279000	0.014509	1000	0.279000	0.279000	0.275391
1000	0.275000	0.014509	1000	0.275000	0.275000	0.275391
1000	0.299000	0.014509	1000	0.299000	0.299000	0.275410
1000	0.303000	0.014509	1000	0.303000	0.303000	0.275433
1000	0.281000	0.014509	1000	0.281000	0.281000	0.275437
1000	0.266000	0.014509	1000	0.266000	0.266000	0.275430
1000	0.260000	0.014509	1000	0.260000	0.260000	0.275417
1000	0.265000	0.014509	1000	0.265000	0.265000	0.275408
1000	0.270000	0.014509	1000	0.270000	0.270000	0.275404
1000	0.283000	0.014509	1000	0.283000	0.283000	0.275410
1000	0.260000	0.014509	1000	0.260000	0.260000	0.275398
1000	0.283000	0.014509	1000	0.283000	0.283000	0.275404
1000	0.293000	0.014509	1000	0.293000	0.293000	0.275418
1000	0.277000	0.014509	1000	0.277000	0.277000	0.275419
1000	0.279000	0.014509	1000	0.279000	0.279000	0.275422
1000	0.288000	0.014509	1000	0.288000	0.288000	0.275433
1000	0.296000	0.014509	1000	0.296000	0.296000	0.275449
1000	0.282000	0.014509	1000	0.282000	0.282000	0.275455
1000	0.280000	0.014509	1000	0.280000	0.280000	0.275458
1000	0.285000	0.014509	1000	0.285000	0.285000	0.275466
1000	0.298000	0.014509	1000	0.298000	0.298000	0.275484
1000	0.300000	0.014509	1000	0.300000	0.300000	0.275504
1000	0.280000	0.014509	1000	0.280000	0.280000	0.275508
1000	0.288000	0.014509	1000	0.288000	0.288000	0.275518
1000	0.262000	0.014509	1000	0.262000	0.262000	0.275507
1000	0.281000	0.014509	1000	0.281000	0.281000	0.275511
1000	0.274000	0.014509	1000	0.274000	0.274000	0.275510
1000	0.240000	0.014509	1000	0.240000	0.240000	0.275482
1000	0.269000	0.014509	1000	0.269000	0.269000	0.275476
1000	0.274000	0.014509	1000	0.274000	0.274000	0.275475
1000	0.284000	0.014509	1000	0.284000	0.284000	0.275482
1000	0.239000	0.014509	1000	0.239000	0.239000	0.275453
1000	0.277000	0.014509	1000	0.277000	0.277000	0.275454
1000	0.250000	0.014509	1000	0.250000	0.250000	0.275434
1000	0.253000	0.014509	1000	0.253000	0.253000	0.275416
1000	0.278000	0.014509	1000	0.278000	0.278000	0.275418
1000	0.247000	0.014509	1000	0.247000	0.247000	0.275395
1000	0.281000	0.014509	1000	0.281000	0.281000	0.275399
1000	0.280000	0.014509	1000	0.280000	0.280000	0.275403
1000	0.245000	0.014509	1000	0.245000	0.245000	0.275379
1000	0.261000	0.014509	1000	0.261000	0.261000	0.275367
1000	0.283000	0.014509	1000	0.283000	0.283000	0.275373
1000	0.249000	0.014509	1000	0.249000	0.249000	0.275352
1000	0.285000	0.014509	1000	0.285000	0.285000	0.275360
1000	0.272000	0.014509	1000	0.272000	0.272000	0.275357
1000	0.268000	0.014509	1000	0.268000	0.268000	0.275352
1000	0.252000	0.014509	1000	0.252000	0.252000	0.275333
1000	0.253000	0.014509	1000	0.253000	0.253000	0.275315
1000	0.291000	0.014509	1000	0.291000	0.291000	0.275328
1000	0.295000	0.014509	1000	0.295000	0.295000	0.275343
1000	0.289000	0.014509	1000	0.289000	0.289000	0.275354
1000	0.294000	0.014509	1000	0.294000	0.294000	0.275369
1000	0.290000	0.014509	1000	0.290000	0.290000	0.275381
1000	0.286000	0.014509	1000	0.286000	0.286000	0.275389
1000	0.246000	0.014509	1000	0.246000	0.246000	0.275366
1000	0.279000	0.014509	1000	0.279000	0.279000	0.275369
1000	0.285000	0.014509	1000	0.285000	0.285000	0.275376
1000	0.292000	0.014509	1000	0.292000	0.292000	0.275389
1000	0.246000	0.014509	1000	0.246000	0.246000	0.275366
1000	0.281000	0.014509	1000	0.281000	0.281000	0.275371
1000	0.266000	0.014509	1000	0.266000	0.266000	0.275363
1000	0.286000	0.014509	1000	0.286000	0.286000	0.275372
1000	0.288000	0.014509	1000	0.288000	0.288000	0.275381
1000	0.282000	0.014509	1000	0.282000	0.282000	0.275387
1000	0.290000	0.014509	1000	0.290000	0.290000	0.275398
1000	0.298000	0.014509	1000	0.298000	0.298000	0.275416
1000	0.287000	0.014509	1000	0.287000	0.287000	0.275425
1000	0.258000	0.014509	1000	0.258000	0.258000	0.275411
1000	0.282000	0.014509	1000	0.282000	0.282000	0.275416
1000	0.285000	0.014509	1000	0.285000	0.285000	0.275424
1000	0.271000	0.014509	1000	0.271000	0.271000	0.275420
1000	0.296000	0.014509	1000	0.296000	0.296000	0.275436
1000	0.263000	0.014509	1000	0.263000	0.263000	0.275427
1000	0.290000	0.014509	1000	0.290000	0.290000	0.275438
1000	0.286000	0.014509	1000	0.286000	0.286000	0.275446
1000	0.313000	0.014509	1000	0.313000	0.313000	0.275475
1000	0.279000	0.014509	1000	0.279000	0.279000	0.275478
1000	0.272000	0.014509	1000	0.272000	0.272000	0.275475
1000	0.282000	0.014509	1000	0.282000	0.282000	0.275480
1000	0.295000	0.014509	1000	0.295000	0.295000	0.275496
1000	0.297000	0.014509	1000	0.297000	0.297000	0.275512
1000	0.267000	0.014509	1000	0.267000	0.267000	0.275506
1000	0.281000	0.014509	1000	0.281000	0.281000	0.275510
1000	0.281000	0.014509	1000	0.281000	0.281000	0.275514
1000	0.293000	0.014509	1000	0.293000	0.293000	0.275528
1000	0.280000	0.014509	1000	0.280000	0.280000	0.275531
1000	0.267000	0.014509	1000	0.267000	0.267000	0.275524
1000	0.287000	0.014509	1000	0.287000	0.287000	0.275533
1000	0.310000	0.014509	1000	0.310000	0.310000	0.275560
1000	0.286000	0.014509	1000	0.286000	0.286000	0.275568
1000	0.289000	0.014509	1000	0.289000	0.289000	0.275578
1000	0.285000	0.014509	1000	0.285000	0.285000	0.275585
1000	0.270000	0.014509	1000	0.270000	0.270000	0.275581
1000	0.269000	0.014509	1000	0.269000	0.269000	0.275576
1000	0.275000	0.014509	1000	0.275000	0.275000	0.275575
1000	0.289000	0.014509	1000	0.289000	0.289000	0.275586
1000	0.281000	0.014509	1000	0.281000	0.281000	0.275590
1000	0.293000	0.014509	1000	0.293000	0.293000	0.275603
1000	0.273000	0.014509	1000	0.273000	0.273000	0.275601
1000	0.259000	0.014509	1000	0.259000	0.259000	0.275589
1000	0.267000	0.014509	1000	0.267000	0.267000	0.275582
1000	0.286000	0.014509	1000	0.286000	0.286000	0.275590
1000	0.269000	0.014509	1000	0.269000	0.269000	0.275585
1000	0.277000	0.014509	1000	0.277000	0.277000	0.275586
1000	0.279000	0.014509	1000	0.279000	0.279000	0.275589
1000	0.259000	0.014509	1000	0.259000	0.259000	0.275576
1000	0.279000	0.014509	1000	0.279000	0.279000	0.275579
1000	0.267000	0.014509	1000	0.267000	0.267000	0.275572
1000	0.275000	0.014509	1000	0.275000	0.275000	0.275572
1000	0.257000	0.014509	1000	0.257000	0.257000	0.275558
1000	0.297000	0.014509	1000	0.297000	0.297000	0.275574
1000	0.278000	0.014509	1000	0.278000	0.278000	0.275576
1000	0.285000	0.014509	1000	0.285000	0.285000	0.275583
1000	0.261000	0.014509	1000	0.261000	0.261000	0.275572
1000	0.260000	0.014509	1000	0.260000	0.260000	0.275560
1000	0.239000	0.014509	1000	0.239000	0.239000	0.275533
1000	0.254000	0.014509	1000	0.254000	0.254000	0.275516
1000	0.264000	0.014509	1000	0.264000	0.264000	0.275508
1000	0.260000	0.014509	1000	0.260000	0.260000	0.275496
1000	0.293000	0.014509	1000	0.293000	0.293000	0.275509
1000	0.300000	0.014509	1000	0.300000	0.300000	0.275528
1000	0.304000	0.014509	1000	0.304000	0.304000	0.275549
1000	0.296000	0.014509	1000	0.296000	0.296000	0.275564
1000	0.279000	0.014509	1000	0.279000	0.279000	0.275567
1000	0.276000	0.014509	1000	0.276000	0.276000	0.275567
1000	0.280000	0.014509	1000	0.280000	0.280000	0.275570
1000	0.276000	0.014509	1000	0.276000	0.276000	0.275571
1000	0.297000	0.014509	1000	0.297000	0.297000	0.275587
1000	0.292000	0.014509	1000	0.292000	0.292000	0.275599
1000	0.301000	0.014509	1000	0.301000	0.301000	0.275618
1000	0.305000	0.014509	1000	0.305000	0.305000	0.275640
1000	0.260000	0.014509	1000	0.260000	0.260000	0.275628
1000	0.282000	0.014509	1000	0.282000	0.282000	0.275633
1000	0.273000	0.014509	1000	0.273000	0.273000	0.275631
1000	0.277000	0.014509	1000	0.277000	0.277000	0.275632
1000	0.271000	0.014509	1000	0.271000	0.271000	0.275628
1000	0.270000	0.014509	1000	0.270000	0.270000	0.275624
1000	0.305000	0.014509	1000	0.305000	0.305000	0.275646
1000	0.297000	0.014509	1000	0.297000	0.297000	0.275662
1000	0.279000	0.014509	1000	0.279000	0.279000	0.275664
1000	0.292000	0.014509	1000	0.292000	0.292000	0.275676
1000	0.306000	0.014509	1000	0.306000	0.306000	0.275699
1000	0.272000	0.014509	1000	0.272000	0.272000	0.275696
1000	0.281000	0.014509	1000	0.281000	0.281000	0.275700
1000	0.298000	0.014509	1000	0.298000	0.298000	0.275716
1000	0.284000	0.014509	1000	0.284000	0.284000	0.275722
1000	0.274000	0.014509	1000	0.274000	0.274000	0.275721
1000	0.263000	0.014509	1000	0.263000	0.263000	0.275712
1000	0.259000	0.014509	1000	0.259000	0.259000	0.275700
1000	0.283000	0.014509	1000	0.283000	0.283000	0.275705
1000	0.268000	0.014509	1000	0.268000	0.268000	0.275699
1000	0.285000	0.014509	1000	0.285000	0.285000	0.275706
1000	0.288000	0.014509	1000	0.288000	0.288000	0.275715
1000	0.288000	0.014509	1000	0.288000	0.288000	0.275724
1000	0.258000	0.014509	1000	0.258000	0.258000	0.275711
1000	0.290000	0.014509	1000	0.290000	0.290000	0.275721
1000	0.292000	0.014509	1000	0.292000	0.292000	0.275733
1000	0.282000	0.014509	1000	0.282000	0.282000	0.275738
1000	0.272000	0.014509	1000	0.272000	0.272000	0.275735
1000	0.300000	0.014509	1000	0.300000	0.300000	0.275753
1000	0.300000	0.014509	1000	0.300000	0.300000	0.275771
1000	0.271000	0.014509	1000	0.271000	0.271000	0.275767
1000	0.265000	0.014509	1000	0.265000	0.265000	0.275759
1000	0.278000	0.014509	1000	0.278000	0.278000	0.275761
1000	0.269000	0.014509	1000	0.269000	0.269000	0.275756
1000	0.296000	0.014509	1000	0.296000	0.296000	0.275771
1000	0.290000	0.014509	1000	0.290000	0.290000	0.275781
1000	0.290000	0.014509	1000	0.290000	0.290000	0.275791
1000	0.270000	0.014509	1000	0.270000	0.270000	0.275787
1000	0.306000	0.014509	1000	0.306000	0.306000	0.275809
1000	0.278000	0.014509	1000	0.278000	0.278000	0.275810
1000	0.269000	0.014509	1000	0.269000	0.269000	0.275806
1000	0.267000	0.014509	1000	0.267000	0.267000	0.275799
1000	0.260000	0.014509	1000	0.260000	0.260000	0.275788
1000	0.303000	0.014509	1000	0.303000	0.303000	0.275807
1000	0.308000	0.014509	1000	0.308000	0.308000	0.275831
1000	0.251000	0.014509	1000	0.251000	0.251000	0.275813
1000	0.261000	0.014509	1000	0.261000	0.261000	0.275802
1000	0.281000	0.014509	1000	0.281000	0.281000	0.275806
1000	0.262000	0.014509	1000	0.262000	0.262000	0.275796
1000	0.268000	0.014509	1000	0.268000	0.268000	0.275790
1000	0.278000	0.014509	1000	0.278000	0.278000	0.275792
1000	0.297000	0.014509	1000	0.297000	0.297000	0.275807
1000	0.272000	0.014509	1000	0.272000	0.272000	0.275804
1000	0.278000	0.014509	1000	0.278000	0.278000	0.275806
1000	0.271000	0.014509	1000	0.271000	0.271000	0.275803
1000	0.290000	0.014509	1000	0.290000	0.290000	0.275813
1000	0.291000	0.014509	1000	0.291000	0.291000	0.275824
1000	0.283000	0.014509	1000	0.283000	0.283000	0.275829
1000	0.300000	0.014509	1000	0.300000	0.300000	0.275846
1000	0.290000	0.014509	1000	0.290000	0.290000	0.275856
1000	0.287000	0.014509	1000	0.287000	0.287000	0.275864
1000	0.275000	0.014509	1000	0.275000	0.275000	0.275863
1000	0.283000	0.014509	1000	0.283000	0.283000	0.275868
1000	0.238000	0.014509	1000	0.238000	0.238000	0.275841
1000	0.238000	0.014509	1000	0.238000	0.238000	0.275815
1000	0.292000	0.014509	1000	0.292000	0.292000	0.275826
1000	0.291000	0.014509	1000	0.291000	0.291000	0.275837
1000	0.257000	0.014509	1000	0.257000	0.257000	0.275823
1000	0.291000	0.014509	1000	0.291000	0.291000	0.275834
1000	0.248000	0.014509	1000	0.248000	0.248000	0.275815
1000	0.264000	0.014509	1000	0.264000	0.264000	0.275806
1000	0.271000	0.014509	1000	0.271000	0.271000	0.275803
1000	0.259000	0.014509	1000	0.259000	0.259000	0.275791
1000	0.284000	0.014509	1000	0.284000	0.284000	0.275797
1000	0.263000	0.014509	1000	0.263000	0.263000	0.275788
1000	0.246000	0.014509	1000	0.246000	0.246000	0.275767
1000	0.278000	0.014509	1000	0.278000	0.278000	0.275768
1000	0.311000	0.014509	1000	0.311000	0.311000	0.275793
1000	0.282000	0.014509	1000	0.282000	0.282000	0.275797
1000	0.267000	0.014509	1000	0.267000	0.267000	0.275791
1000	0.273000	0.014509	1000	0.273000	0.273000	0.275789
1000	0.275000	0.014509	1000	0.275000	0.275000	0.275789
1000	0.316000	0.014509	1000	0.316000	0.316000	0.275817
1000	0.240000	0.014509	1000	0.240000	0.240000	0.275792
1000	0.273000	0.014509	1000	0.273000	0.273000	0.275790
1000	0.289000	0.014509	1000	0.289000	0.289000	0.275799
1000	0.290000	0.014509	1000	0.290000	0.290000	0.275809
1000	0.277000	0.014509	1000	0.277000	0.277000	0.275810
1000	0.281000	0.014509	1000	0.281000	0.281000	0.275813
1000	0.258000	0.014509	1000	0.258000	0.258000	0.275801
1000	0.262000	0.014509	1000	0.262000	0.262000	0.275791
1000	0.297000	0.014509	1000	0.297000	0.297000	0.275806
1000	0.276000	0.014509	1000	0.276000	0.276000	0.275806
1000	0.292000	0.014509	1000	0.292000	0.292000	0.275818
1000	0.285000	0.014509	1000	0.285000	0.285000	0.275824
1000	0.283000	0.014509	1000	0.283000	0.283000	0.275829
1000	0.257000	0.014509	1000	0.257000	0.257000	0.275816
1000	0.286000	0.014509	1000	0.286000	0.286000	0.275823
1000	0.260000	0.014509	1000	0.260000	0.260000	0.275812
1000	0.293000	0.014509	1000	0.293000	0.293000	0.275824
1000	0.272000	0.014509	1000	0.272000	0.272000	0.275821
1000	0.255000	0.014509	1000	0.255000	0.255000	0.275807
1000	0.255000	0.014509	1000	0.255000	0.255000	0.275792
1000	0.278000	0.014509	1000	0.278000	0.278000	0.275794
1000	0.276000	0.014509	1000	0.276000	0.276000	0.275794
1000	0.265000	0.014509	1000	0.265000	0.265000	0.275787
1000	0.271000	0.014509	1000	0.271000	0.271000	0.275783
1000	0.245000	0.014509	1000	0.245000	0.245000	0.275762
1000	0.284000	0.014509	1000	0.284000	0.284000	0.275768
1000	0.257000	0.014509	1000	0.257000	0.257000	0.275755
1000	0.263000	0.014509	1000	0.263000	0.263000	0.275746
1000	0.246000	0.014509	1000	0.246000	0.246000	0.275726
1000	0.301000	0.014509	1000	0.301000	0.301000	0.275743
1000	0.305000	0.014509	1000	0.305000	0.305000	0.275763
1000	0.266000	0.014509	1000	0.266000	0.266000	0.275756
1000	0.277000	0.014509	1000	0.277000	0.277000	0.275757
1000	0.314000	0.014509	1000	0.314000	0.314000	0.275784
1000	0.301000	0.014509	1000	0.301000	0.301000	0.275801
1000	0.271000	0.014509	1000	0.271000	0.271000	0.275797
1000	0.269000	0.014509	1000	0.269000	0.269000	0.275793
1000	0.274000	0.014509	1000	0.274000	0.274000	0.275792
1000	0.296000	0.014509	1000	0.296000	0.296000	0.275805
1000	0.263000	0.014509	1000	0.263000	0.263000	0.275797
1000	0.301000	0.014509	1000	0.301000	0.301000	0.275814
1000	0.280000	0.014509	1000	0.280000	0.280000	0.275817
1000	0.273000	0.014509	1000	0.273000	0.273000	0.275815
1000	0.263000	0.014509	1000	0.263000	0.263000	0.275806
1000	0.259000	0.014509	1000	0.259000	0.259000	0.275795
1000	0.281000	0.014509	1000	0.281000	0.281000	0.275798
1000	0.269000	0.014509	1000	0.269000	0.269000	0.275794
1000	0.292000	0.014509	1000	0.292000	0.292000	0.275805
1000	0.256000	0.014509	1000	0.256000	0.256000	0.275791
1000	0.278000	0.014509	1000	0.278000	0.278000	0.275793
1000	0.272000	0.014509	1000	0.272000	0.272000	0.275790
1000	0.292000	0.014509	1000	0.292000	0.292000	0.275801
1000	0.261000	0.014509	1000	0.261000	0.261000	0.275791
1000	0.285000	0.014509	1000	0.285000	0.285000	0.275797
1000	0.275000	0.014509	1000	0.275000	0.275000	0.275797
1000	0.280000	0.014509	1000	0.280000	0.280000	0.275800
1000	0.272000	0.014509	1000	0.272000	0.272000	0.275797
1000	0.274000	0.014509	1000	0.274000	0.274000	0.275796
1000	0.290000	0.014509	1000	0.290000	0.290000	0.275805
1000	0.265000	0.014509	1000	0.265000	0.265000	0.275798
1000	0.245000	0.014509	1000	0.245000	0.245000	0.275777
1000	0.267000	0.014509	1000	0.267000	0.267000	0.275771
1000	0.280000	0.014509	1000	0.280000	0.280000	0.275774
1000	0.279000	0.014509	1000	0.279000	0.279000	0.275776
1000	0.293000	0.014509	1000	0.293000	0.293000	0.275788
1000	0.267000	0.014509	1000	0.267000	0.267000	0.275782
1000	0.274000	0.014509	1000	0.274000	0.274000	0.275781
1000	0.268000	0.014509	1000	0.268000	0.268000	0.275776
1000	0.286000	0.014509	1000	0.286000	0.286000	0.275783
1000	0.278000	0.014509	1000	0.278000	0.278000	0.275784
1000	0.257000	0.014509	1000	0.257000	0.257000	0.275772
1000	0.261000	0.014509	1000	0.261000	0.261000	0.275762
1000	0.277000	0.014509	1000	0.277000	0.277000	0.275762
1000	0.276000	0.014509	1000	0.276000	0.276000	0.275763
1000	0.264000	0.014509	1000	0.264000	0.264000	0.275755
1000	0.274000	0.014509	1000	0.274000	0.274000	0.275754
1000	0.250000	0.014509	1000	0.250000	0.250000	0.275737
1000	0.263000	0.014509	1000	0.263000	0.263000	0.275728
1000	0.307000	0.014509	1000	0.307000	0.307000	0.275749
1000	0.285000	0.014509	1000	0.285000	0.285000	0.275755
1000	0.292000	0.014509	1000	0.292000	0.292000	0.275766
1000	0.296000	0.014509	1000	0.296000	0.296000	0.275779
1000	0.263000	0.014509	1000	0.263000	0.263000	0.275771
1000	0.264000	0.014509	1000	0.264000	0.264000	0.275763
1000	0.269000	0.014509	1000	0.269000	0.269000	0.275758
1000	0.252000	0.014509	1000	0.252000	0.252000	0.275743
1000	0.265000	0.014509	1000	0.265000	0.265000	0.275736
1000	0.272000	0.014509	1000	0.272000	0.272000	0.275733
1000	0.294000	0.014509	1000	0.294000	0.294000	0.275745
1000	0.261000	0.014509	1000	0.261000	0.261000	0.275735
1000	0.285000	0.014509	1000	0.285000	0.285000	0.275742
1000	0.301000	0.014509	1000	0.301000	0.301000	0.275758
1000	0.273000	0.014509	1000	0.273000	0.273000	0.275756
1000	0.290000	0.014509	1000	0.290000	0.290000	0.275766
1000	0.291000	0.014509	1000	0.291000	0.291000	0.275776
1000	0.268000	0.014509	1000	0.268000	0.268000	0.275771
1000	0.266000	0.014509	1000	0.266000	0.266000	0.275764
1000	0.283000	0.014509	1000	0.283000	0.283000	0.275769
1000	0.281000	0.014509	1000	0.281000	0.281000	0.275772
1000	0.296000	0.014509	1000	0.296000	0.296000	0.275786
1000	0.274000	0.014509	1000	0.274000	0.274000	0.275785
1000	0.286000	0.014509	1000	0.286000	0.286000	0.275791
1000	0.285000	0.014509	1000	0.285000	0.285000	0.275797
1000	0.285000	0.014509	1000	0.285000	0.285000	0.275803
1000	0.259000	0.014509	1000	0.259000	0.259000	0.275792
1000	0.263000	0.014509	1000	0.263000	0.263000	0.275784
1000	0.284000	0.014509	1000	0.284000	0.284000	0.275789
1000	0.269000	0.014509	1000	0.269000	0.269000	0.275785
1000	0.285000	0.014509	1000	0.285000	0.285000	0.275791
1000	0.298000	0.014509	1000	0.298000	0.298000	0.275805
1000	0.281000	0.014509	1000	0.281000	0.281000	0.275809
1000	0.289000	0.014509	1000	0.289000	0.289000	0.275817
1000	0.273000	0.014509	1000	0.273000	0.273000	0.275815
1000	0.295000	0.014509	1000	0.295000	0.295000	0.275828
1000	0.280000	0.014509	1000	0.280000	0.280000	0.275831
1000	0.304000	0.014509	1000	0.304000	0.304000	0.275849
1000	0.301000	0.014509	1000	0.301000	0.301000	0.275865
1000	0.253000	0.014509	1000	0.253000	0.253000	0.275850
1000	0.275000	0.014509	1000	0.275000	0.275000	0.275850
1000	0.300000	0.014509	1000	0.300000	0.300000	0.275865
1000	0.267000	0.014509	1000	0.267000	0.267000	0.275860
1000	0.247000	0.014509	1000	0.247000	0.247000	0.275841
1000	0.293000	0.014509	1000	0.293000	0.293000	0.275852
1000	0.302000	0.014509	1000	0.302000	0.302000	0.275869
1000	0.282000	0.014509	1000	0.282000	0.282000	0.275873
1000	0.271000	0.014509	1000	0.271000	0.271000	0.275870
1000	0.268000	0.014509	1000	0.268000	0.268000	0.275865
1000	0.278000	0.014509	1000	0.278000	0.278000	0.275866
1000	0.274000	0.014509	1000	0.274000	0.274000	0.275865
1000	0.284000	0.014509	1000	0.284000	0.284000	0.275870
1000	0.293000	0.014509	1000	0.293000	0.293000	0.275881
1000	0.275000	0.014509	1000	0.275000	0.275000	0.275881
1000	0.266000	0.014509	1000	0.266000	0.266000	0.275874
1000	0.281000	0.014509	1000	0.281000	0.281000	0.275877
1000	0.277000	0.014509	1000	0.277000	0.277000	0.275878
1000	0.275000	0.014509	1000	0.275000	0.275000	0.275878
1000	0.286000	0.014509	1000	0.286000	0.286000	0.275884
1000	0.284000	0.014509	1000	0.284000	0.284000	0.275889
1000	0.263000	0.014509	1000	0.263000	0.263000	0.275881
1000	0.277000	0.014509	1000	0.277000	0.277000	0.275882
1000	0.291000	0.014509	1000	0.291000	0.291000	0.275891
1000	0.313000	0.014509	1000	0.313000	0.313000	0.275915
1000	0.291000	0.014509	1000	0.291000	0.291000	0.275925
1000	0.277000	0.014509	1000	0.277000	0.277000	0.275925
1000	0.279000	0.014509	1000	0.279000	0.279000	0.275927
1000	0.297000	0.014509	1000	0.297000	0.297000	0.275941
1000	0.285000	0.014509	1000	0.285000	0.285000	0.275946
1000	0.277000	0.014509	1000	0.277000	0.277000	0.275947
1000	0.281000	0.014509	1000	0.281000	0.281000	0.275950
1000	0.276000	0.014509	1000	0.276000	0.276000	0.275950
1000	0.266000	0.014509	1000	0.266000	0.266000	0.275944
1000	0.266000	0.014509	1000	0.266000	0.266000	0.275938
1000	0.291000	0.014509	1000	0.291000	0.291000	0.275947
1000	0.271000	0.014509	1000	0.271000	0.271000	0.275944
1000	0.282000	0.014509	1000	0.282000	0.282000	0.275948
1000	0.309000	0.014509	1000	0.309000	0.309000	0.275969
1000	0.281000	0.014509	1000	0.281000	0.281000	0.275972
1000	0.249000	0.014509	1000	0.249000	0.249000	0.275955
1000	0.290000	0.014509	1000	0.290000	0.290000	0.275964
1000	0.276000	0.014509	1000	0.276000	0.276000	0.275964
1000	0.291000	0.014509	1000	0.291000	0.291000	0.275973
1000	0.282000	0.014509	1000	0.282000	0.282000	0.275977
1000	0.249000	0.014509	1000	0.249000	0.249000	0.275960
1000	0.281000	0.014509	1000	0.281000	0.281000	0.275963
1000	0.261000	0.014509	1000	0.261000	0.261000	0.275954
1000	0.271000	0.014509	1000	0.271000	0.271000	0.275951
1000	0.277000	0.014509	1000	0.277000	0.277000	0.275952
1000	0.254000	0.014509	1000	0.254000	0.254000	0.275938
1000	0.283000	0.014509	1000	0.283000	0.283000	0.275942
1000	0.249000	0.014509	1000	0.249000	0.249000	0.275925
1000	0.286000	0.014509	1000	0.286000	0.286000	0.275932
1000	0.258000	0.014509	1000	0.258000	0.258000	0.275920
1000	0.256000	0.014509	1000	0.256000	0.256000	0.275908
1000	0.266000	0.014509	1000	0.266000	0.266000	0.275902
1000	0.295000	0.014509	1000	0.295000	0.295000	0.275914
1000	0.285000	0.014509	1000	0.285000	0.285000	0.275919
1000	0.266000	0.014509	1000	0.266000	0.266000	0.275913
1000	0.304000	0.014509	1000	0.304000	0.304000	0.275931
1000	0.293000	0.014509	1000	0.293000	0.293000	0.275941
1000	0.287000	0.014509	1000	0.287000	0.287000	0.275948
1000	0.265000	0.014509	1000	0.265000	0.265000	0.275941
1000	0.275000	0.014509	1000	0.275000	0.275000	0.275941
1000	0.261000	0.014509	1000	0.261000	0.261000	0.275932
1000	0.265000	0.014509	1000	0.265000	0.265000	0.275925
1000	0.284000	0.014509	1000	0.284000	0.284000	0.275930
1000	0.261000	0.014509	1000	0.261000	0.261000	0.275920
1000	0.290000	0.014509	1000	0.290000	0.290000	0.275929
1000	0.292000	0.014509	1000	0.292000	0.292000	0.275939
1000	0.284000	0.014509	1000	0.284000	0.284000	0.275944
1000	0.295000	0.014509	1000	0.295000	0.295000	0.275956
1000	0.303000	0.014509	1000	0.303000	0.303000	0.275973
1000	0.301000	0.014509	1000	0.301000	0.301000	0.275988
1000	0.289000	0.014509	1000	0.289000	0.289000	0.275996
1000	0.263000	0.014509	1000	0.263000	0.263000	0.275988
1000	0.278000	0.014509	1000	0.278000	0.278000	0.275989
1000	0.283000	0.014509	1000	0.283000	0.283000	0.275994
1000	0.267000	0.014509	1000	0.267000	0.267000	0.275988
1000	0.291000	0.014509	1000	0.291000	0.291000	0.275997
1000	0.285000	0.014509	1000	0.285000	0.285000	0.276003
1000	0.281000	0.014509	1000	0.281000	0.281000	0.276006
1000	0.253000	0.014509	1000	0.253000	0.253000	0.275992
1000	0.260000	0.014509	1000	0.260000	0.260000	0.275982
1000	0.287000	0.014509	1000	0.287000	0.287000	0.275989
1000	0.265000	0.014509	1000	0.265000	0.265000	0.275982
1000	0.253000	0.014509	1000	0.253000	0.253000	0.275968
1000	0.266000	0.014509	1000	0.266000	0.266000	0.275962
1000	0.298000	0.014509	1000	0.298000	0.298000	0.275975
1000	0.279000	0.014509	1000	0.279000	0.279000	0.275977
1000	0.261000	0.014509	1000	0.261000	0.261000	0.275968
1000	0.275000	0.014509	1000	0.275000	0.275000	0.275967
1000	0.275000	0.014509	1000	0.275000	0.275000	0.275967
1000	0.265000	0.014509	1000	0.265000	0.265000	0.275960
1000	0.285000	0.014509	1000	0.285000	0.285000	0.275966
1000	0.277000	0.014509	1000	0.277000	0.277000	0.275966
1000	0.274000	0.014509	1000	0.274000	0.274000	0.275965
1000	0.277000	0.014509	1000	0.277000	0.277000	0.275966
1000	0.274000	0.014509	1000	0.274000	0.274000	0.275965
1000	0.288000	0.014509	1000	0.288000	0.288000	0.275972
1000	0.279000	0.014509	1000	0.279000	0.279000	0.275974
1000	0.269000	0.014509	1000	0.269000	0.269000	0.275969
1000	0.290000	0.014509	1000	0.290000	0.290000	0.275978
1000	0.277000	0.014509	1000	0.277000	0.277000	0.275979
1000	0.271000	0.014509	1000	0.271000	0.271000	0.275976
1000	0.290000	0.014509	1000	0.290000	0.290000	0.275984
1000	0.263000	0.014509	1000	0.263000	0.263000	0.275976
1000	0.311000	0.014509	1000	0.311000	0.311000	0.275997
1000	0.301000	0.014509	1000	0.301000	0.301000	0.276013
1000	0.282000	0.014509	1000	0.282000	0.282000	0.276016
1000	0.279000	0.014509	1000	0.279000	0.279000	0.276018
1000	0.264000	0.014509	1000	0.264000	0.264000	0.276011
1000	0.270000	0.014509	1000	0.270000	0.270000	0.276007
1000	0.282000	0.014509	1000	0.282000	0.282000	0.276011
1000	0.258000	0.014509	1000	0.258000	0.258000	0.276000
1000	0.259000	0.014509	1000	0.259000	0.259000	0.275990
1000	0.271000	0.014509	1000	0.271000	0.271000	0.275987
1000	0.294000	0.014509	1000	0.294000	0.294000	0.275997
1000	0.290000	0.014509	1000	0.290000	0.290000	0.276006
1000	0.268000	0.014509	1000	0.268000	0.268000	0.276001
1000	0.297000	0.014509	1000	0.297000	0.297000	0.276014
1000	0.276000	0.014509	1000	0.276000	0.276000	0.276014
1000	0.249000	0.014509	1000	0.249000	0.249000	0.275997
1000	0.298000	0.014509	1000	0.298000	0.298000	0.276011
1000	0.273000	0.014509	1000	0.273000	0.273000	0.276009
1000	0.265000	0.014509	1000	0.265000	0.265000	0.276002
1000	0.254000	0.014509	1000	0.254000	0.254000	0.275989
1000	0.277000	0.014509	1000	0.277000	0.277000	0.275990
1000	0.295000	0.014509	1000	0.295000	0.295000	0.276001
1000	0.286000	0.014509	1000	0.286000	0.286000	0.276007
1000	0.272000	0.014509	1000	0.272000	0.272000	0.276005
1000	0.274000	0.014509	1000	0.274000	0.274000	0.276003
1000	0.272000	0.014509	1000	0.272000	0.272000	0.276001
1000	0.273000	0.014509	1000	0.273000	0.273000	0.275999
1000	0.287000	0.014509	1000	0.287000	0.287000	0.276006
1000	0.278000	0.014509	1000	0.278000	0.278000	0.276007
1000	0.243000	0.014509	1000	0.243000	0.243000	0.275987
1000	0.289000	0.014509	1000	0.289000	0.289000	0.275995
1000	0.272000	0.014509	1000	0.272000	0.272000	0.275993
1000	0.297000	0.014509	1000	0.297000	0.297000	0.276005
1000	0.321000	0.014509	1000	0.321000	0.321000	0.276032
1000	0.264000	0.014509	1000	0.264000	0.264000	0.276025
1000	0.268000	0.014509	1000	0.268000	0.268000	0.276020
1000	0.278000	0.014509	1000	0.278000	0.278000	0.276021
1000	0.237000	0.014509	1000	0.237000	0.237000	0.275998
1000	0.282000	0.014509	1000	0.282000	0.282000	0.276002
1000	0.276000	0.014509	1000	0.276000	0.276000	0.276002
1000	0.282000	0.014509	1000	0.282000	0.282000	0.276005
1000	0.249000	0.014509	1000	0.249000	0.249000	0.275989
1000	0.264000	0.014509	1000	0.264000	0.264000	0.275982
1000	0.254000	0.014509	1000	0.254000	0.254000	0.275969
1000	0.294000	0.014509	1000	0.294000	0.294000	0.275980
1000	0.281000	0.014509	1000	0.281000	0.281000	0.275983
1000	0.282000	0.014509	1000	0.282000	0.282000	0.275986
1000	0.299000	0.014509	1000	0.299000	0.299000	0.276000
1000	0.273000	0.014509	1000	0.273000	0.273000	0.275998
1000	0.269000	0.014509	1000	0.269000	0.269000	0.275994
1000	0.274000	0.014509	1000	0.274000	0.274000	0.275993
1000	0.261000	0.014509	1000	0.261000	0.261000	0.275984
1000	0.248000	0.014509	1000	0.248000	0.248000	0.275968
1000	0.272000	0.014509	1000	0.272000	0.272000	0.275965
1000	0.271000	0.014509	1000	0.271000	0.271000	0.275962
1000	0.285000	0.014509	1000	0.285000	0.285000	0.275968
1000	0.306000	0.014509	1000	0.306000	0.306000	0.275985
1000	0.271000	0.014509	1000	0.271000	0.271000	0.275982
1000	0.285000	0.014509	1000	0.285000	0.285000	0.275988
1000	0.300000	0.014509	1000	0.300000	0.300000	0.276002
1000	0.268000	0.014509	1000	0.268000	0.268000	0.275997
1000	0.293000	0.014509	1000	0.293000	0.293000	0.276007
1000	0.291000	0.014509	1000	0.291000	0.291000	0.276016
1000	0.292000	0.014509	1000	0.292000	0.292000	0.276025
1000	0.265000	0.014509	1000	0.265000	0.265000	0.276018
1000	0.275000	0.014509	1000	0.275000	0.275000	0.276018
1000	0.267000	0.014509	1000	0.267000	0.267000	0.276013
1000	0.298000	0.014509	1000	0.298000	0.298000	0.276025
1000	0.290000	0.014509	1000	0.290000	0.290000	0.276034
1000	0.269000	0.014509	1000	0.269000	0.269000	0.276029
1000	0.297000	0.014509	1000	0.297000	0.297000	0.276042
1000	0.278000	0.014509	1000	0.278000	0.278000	0.276043
1000	0.283000	0.014509	1000	0.283000	0.283000	0.276047
1000	0.284000	0.014509	1000	0.284000	0.284000	0.276051
1000	0.274000	0.014509	1000	0.274000	0.274000	0.276050
1000	0.258000	0.014509	1000	0.258000	0.258000	0.276040
1000	0.263000	0.014509	1000	0.263000	0.263000	0.276032
1000	0.259000	0.014509	1000	0.259000	0.259000	0.276022
1000	0.290000	0.014509	1000	0.290000	0.290000	0.276030
1000	0.313000	0.014509	1000	0.313000	0.313000	0.276052
1000	0.284000	0.014509	1000	0.284000	0.284000	0.276056
1000	0.271000	0.014509	1000	0.271000	0.271000	0.276053
1000	0.275000	0.014509	1000	0.275000	0.275000	0.276053
1000	0.271000	0.014509	1000	0.271000	0.271000	0.276050
1000	0.266000	0.014509	1000	0.266000	0.266000	0.276044
1000	0.272000	0.014509	1000	0.272000	0.272000	0.276042
1000	0.282000	0.014509	1000	0.282000	0.282000	0.276045
1000	0.288000	0.014509	1000	0.288000	0.288000	0.276052
1000	0.274000	0.014509	1000	0.274000	0.274000	0.276051
1000	0.299000	0.014509	1000	0.299000	0.299000	0.276064
1000	0.262000	0.014509	1000	0.262000	0.262000	0.276056
1000	0.293000	0.014509	1000	0.293000	0.293000	0.276066
1000	0.276000	0.014509	1000	0.276000	0.276000	0.276066
1000	0.290000	0.014509	1000	0.290000	0.290000	0.276074
1000	0.285000	0.014509	1000	0.285000	0.285000	0.276079
1000	0.278000	0.014509	1000	0.278000	0.278000	0.276080
1000	0.264000	0.014509	1000	0.264000	0.264000	0.276073
1000	0.293000	0.014509	1000	0.293000	0.293000	0.276083
1000	0.254000	0.014509	1000	0.254000	0.254000	0.276070
1000	0.326000	0.014509	1000	0.326000	0.326000	0.276099
1000	0.279000	0.014509	1000	0.279000	0.279000	0.276100
1000	0.289000	0.014509	1000	0.289000	0.289000	0.276108
1000	0.306000	0.014509	1000	0.306000	0.306000	0.276125
1000	0.290000	0.014509	1000	0.290000	0.290000	0.276133
1000	0.301000	0.014509	1000	0.301000	0.301000	0.276147
1000	0.282000	0.014509	1000	0.282000	0.282000	0.276150
1000	0.300000	0.014509	1000	0.300000	0.300000	0.276164
1000	0.281000	0.014509	1000	0.281000	0.281000	0.276166
1000	0.288000	0.014509	1000	0.288000	0.288000	0.276173
1000	0.281000	0.014509	1000	0.281000	0.281000	0.276176
1000	0.284000	0.014509	1000	0.284000	0.284000	0.276180
1000	0.273000	0.014509	1000	0.273000	0.273000	0.276178
1000	0.291000	0.014509	1000	0.291000	0.291000	0.276187
1000	0.271000	0.014509	1000	0.271000	0.271000	0.276184
1000	0.282000	0.014509	1000	0.282000	0.282000	0.276187
1000	0.277000	0.014509	1000	0.277000	0.277000	0.276188
1000	0.280000	0.014509	1000	0.280000	0.280000	0.276190
1000	0.267000	0.014509	1000	0.267000	0.267000	0.276185
1000	0.281000	0.014509	1000	0.281000	0.281000	0.276187
1000	0.279000	0.014509	1000	0.279000	0.279000	0.276189
1000	0.278000	0.014509	1000	0.278000	0.278000	0.276190
1000	0.275000	0.014509	1000	0.275000	0.275000	0.276189
1000	0.293000	0.014509	1000	0.293000	0.293000	0.276199
1000	0.294000	0.014509	1000	0.294000	0.294000	0.276209
1000	0.289000	0.014509	1000	0.289000	0.289000	0.276216
1000	0.310000	0.014509	1000	0.310000	0.310000	0.276235
1000	0.282000	0.014509	1000	0.282000	0.282000	0.276238
1000	0.281000	0.014509	1000	0.281000	0.281000	0.276241
1000	0.276000	0.014509	1000	0.276000	0.276000	0.276241
1000	0.303000	0.014509	1000	0.303000	0.303000	0.276256
1000	0.291000	0.014509	1000	0.291000	0.291000	0.276264
1000	0.285000	0.014509	1000	0.285000	0.285000	0.276269
1000	0.269000	0.014509	1000	0.269000	0.269000	0.276265
1000	0.276000	0.014509	1000	0.276000	0.276000	0.276265
1000	0.261000	0.014509	1000	0.261000	0.261000	0.276256
1000	0.267000	0.014509	1000	0.267000	0.267000	0.276251
1000	0.258000	0.014509	1000	0.258000	0.258000	0.276241
1000	0.293000	0.014509	1000	0.293000	0.293000	0.276250
1000	0.286000	0.014509	1000	0.286000	0.286000	0.276256
1000	0.286000	0.014509	1000	0.286000	0.286000	0.276261
1000	0.267000	0.014509	1000	0.267000	0.267000	0.276256
1000	0.265000	0.014509	1000	0.265000	0.265000	0.276250
1000	0.284000	0.014509	1000	0.284000	0.284000	0.276254
1000	0.251000	0.014509	1000	0.251000	0.251000	0.276240
1000	0.270000	0.014509	1000	0.270000	0.270000	0.276236
1000	0.310000	0.014509	1000	0.310000	0.310000	0.276255
1000	0.290000	0.014509	1000	0.290000	0.290000	0.276263
1000	0.291000	0.014509	1000	0.291000	0.291000	0.276271
1000	0.293000	0.014509	1000	0.293000	0.293000	0.276280
1000	0.300000	0.014509	1000	0.300000	0.300000	0.276293
1000	0.278000	0.014509	1000	0.278000	0.278000	0.276294
1000	0.294000	0.014509	1000	0.294000	0.294000	0.276304
1000	0.295000	0.014509	1000	0.295000	0.295000	0.276315
1000	0.246000	0.014509	1000	0.246000	0.246000	0.276298
1000	0.282000	0.014509	1000	0.282000	0.282000	0.276301
1000	0.268000	0.014509	1000	0.268000	0.268000	0.276296
1000	0.293000	0.014509	1000	0.293000	0.293000	0.276306
1000	0.297000	0.014509	1000	0.297000	0.297000	0.276317
1000	0.281000	0.014509	1000	0.281000	0.281000	0.276320
1000	0.288000	0.014509	1000	0.288000	0.288000	0.276326
1000	0.248000	0.014509	1000	0.248000	0.248000	0.276310
1000	0.286000	0.014509	1000	0.286000	0.286000	0.276316
1000	0.247000	0.014509	1000	0.247000	0.247000	0.276300
1000	0.271000	0.014509	1000	0.271000	0.271000	0.276297
1000	0.287000	0.014509	1000	0.287000	0.287000	0.276303
1000	0.270000	0.014509	1000	0.270000	0.270000	0.276299
1000	0.310000	0.014509	1000	0.310000	0.310000	0.276318
1000	0.254000	0.014509	1000	0.254000	0.254000	0.276305
1000	0.285000	0.014509	1000	0.285000	0.285000	0.276310
1000	0.265000	0.014509	1000	0.265000	0.265000	0.276304
1000	0.281000	0.014509	1000	0.281000	0.281000	0.276306
1000	0.288000	0.014509	1000	0.288000	0.288000	0.276313
1000	0.264000	0.014509	1000	0.264000	0.264000	0.276306
1000	0.300000	0.014509	1000	0.300000	0.300000	0.276319
1000	0.277000	0.014509	1000	0.277000	0.277000	0.276319
1000	0.283000	0.014509	1000	0.283000	0.283000	0.276323
1000	0.256000	0.014509	1000	0.256000	0.256000	0.276312
1000	0.273000	0.014509	1000	0.273000	0.273000	0.276310
1000	0.282000	0.014509	1000	0.282000	0.282000	0.276313
1000	0.265000	0.014509	1000	0.265000	0.265000	0.276307
1000	0.275000	0.014509	1000	0.275000	0.275000	0.276306
1000	0.273000	0.014509	1000	0.273000	0.273000	0.276305
1000	0.317000	0.014509	1000	0.317000	0.317000	0.276327
1000	0.280000	0.014509	1000	0.280000	0.280000	0.276329
1000	0.278000	0.014509	1000	0.278000	0.278000	0.276330
1000	0.274000	0.014509	1000	0.274000	0.274000	0.276328
1000	0.269000	0.014509	1000	0.269000	0.269000	0.276324
1000	0.273000	0.014509	1000	0.273000	0.273000	0.276323
1000	0.263000	0.014509	1000	0.263000	0.263000	0.276315
1000	0.258000	0.014509	1000	0.258000	0.258000	0.276305
1000	0.276000	0.014509	1000	0.276000	0.276000	0.276305
1000	0.285000	0.014509	1000	0.285000	0.285000	0.276310
1000	0.270000	0.014509	1000	0.270000	0.270000	0.276307
1000	0.288000	0.014509	1000	0.288000	0.288000	0.276313
1000	0.293000	0.014509	1000	0.293000	0.293000	0.276322
1000	0.283000	0.014509	1000	0.283000	0.283000	0.276326
1000	0.287000	0.014509	1000	0.287000	0.287000	0.276331
1000	0.273000	0.014509	1000	0.273000	0.273000	0.276330
1000	0.290000	0.014509	1000	0.290000	0.290000	0.276337
1000	0.288000	0.014509	1000	0.288000	0.288000	0.276343
1000	0.267000	0.014509	1000	0.267000	0.267000	0.276338
1000	0.259000	0.014509	1000	0.259000	0.259000	0.276329
1000	0.271000	0.014509	1000	0.271000	0.271000	0.276326
1000	0.260000	0.014509	1000	0.260000	0.260000	0.276317
1000	0.264000	0.014509	1000	0.264000	0.264000	0.276311
1000	0.274000	0.014509	1000	0.274000	0.274000	0.276309
1000	0.289000	0.014509	1000	0.289000	0.289000	0.276316
1000	0.291000	0.014509	1000	0.291000	0.291000	0.276324
1000	0.260000	0.014509	1000	0.260000	0.260000	0.276315
1000	0.278000	0.014509	1000	0.278000	0.278000	0.276316
1000	0.273000	0.014509	1000	0.273000	0.273000	0.276314
1000	0.282000	0.014509	1000	0.282000	0.282000	0.276317
1000	0.273000	0.014509	1000	0.273000	0.273000	0.276316
1000	0.303000	0.014509	1000	0.303000	0.303000	0.276330
1000	0.284000	0.014509	1000	0.284000	0.284000	0.276334
1000	0.281000	0.014509	1000	0.281000	0.281000	0.276337
1000	0.271000	0.014509	1000	0.271000	0.271000	0.276334
1000	0.276000	0.014509	1000	0.276000	0.276000	0.276334
1000	0.282000	0.014509	1000	0.282000	0.282000	0.276337
1000	0.299000	0.014509	1000	0.299000	0.299000	0.276349
1000	0.269000	0.014509	1000	0.269000	0.269000	0.276345
1000	0.260000	0.014509	1000	0.260000	0.260000	0.276336
1000	0.277000	0.014509	1000	0.277000	0.277000	0.276336
1000	0.287000	0.014509	1000	0.287000	0.287000	0.276342
1000	0.275000	0.014509	1000	0.275000	0.275000	0.276341
1000	0.298000	0.014509	1000	0.298000	0.298000	0.276353
1000	0.284000	0.014509	1000	0.284000	0.284000	0.276357
1000	0.280000	0.014509	1000	0.280000	0.280000	0.276359
1000	0.253000	0.014509	1000	0.253000	0.253000	0.276346
1000	0.258000	0.014509	1000	0.258000	0.258000	0.276337
1000	0.271000	0.014509	1000	0.271000	0.271000	0.276334
1000	0.271000	0.014509	1000	0.271000	0.271000	0.276331
1000	0.300000	0.014509	1000	0.300000	0.300000	0.276344
1000	0.277000	0.014509	1000	0.277000	0.277000	0.276344
1000	0.291000	0.014509	1000	0.291000	0.291000	0.276352
1000	0.263000	0.014509	1000	0.263000	0.263000	0.276345
1000	0.270000	0.014509	1000	0.270000	0.270000	0.276341
1000	0.241000	0.014509	1000	0.241000	0.241000	0.276323
1000	0.298000	0.014509	1000	0.298000	0.298000	0.276334
1000	0.291000	0.014509	1000	0.291000	0.291000	0.276342
1000	0.318000	0.014509	1000	0.318000	0.318000	0.276364
1000	0.284000	0.014509	1000	0.284000	0.284000	0.276368
1000	0.285000	0.014509	1000	0.285000	0.285000	0.276372
1000	0.267000	0.014509	1000	0.267000	0.267000	0.276367
1000	0.257000	0.014509	1000	0.257000	0.257000	0.276357
1000	0.292000	0.014509	1000	0.292000	0.292000	0.276366
1000	0.303000	0.014509	1000	0.303000	0.303000	0.276380
1000	0.285000	0.014509	1000	0.285000	0.285000	0.276384
1000	0.277000	0.014509	1000	0.277000	0.277000	0.276384
1000	0.267000	0.014509	1000	0.267000	0.267000	0.276379
1000	0.271000	0.014509	1000	0.271000	0.271000	0.276377
1000	0.280000	0.014509	1000	0.280000	0.280000	0.276379
1000	0.274000	0.014509	1000	0.274000	0.274000	0.276377
1000	0.287000	0.014509	1000	0.287000	0.287000	0.276383
1000	0.270000	0.014509	1000	0.270000	0.270000	0.276380
1000	0.248000	0.014509	1000	0.248000	0.248000	0.276365
1000	0.277000	0.014509	1000	0.277000	0.277000	0.276365
1000	0.298000	0.014509	1000	0.298000	0.298000	0.276376
1000	0.295000	0.014509	1000	0.295000	0.295000	0.276386
1000	0.290000	0.014509	1000	0.290000	0.290000	0.276393
1000	0.278000	0.014509	1000	0.278000	0.278000	0.276394
1000	0.267000	0.014509	1000	0.267000	0.267000	0.276389
1000	0.272000	0.014509	1000	0.272000	0.272000	0.276387
1000	0.294000	0.014509	1000	0.294000	0.294000	0.276396
1000	0.295000	0.014509	1000	0.295000	0.295000	0.276406
1000	0.286000	0.014509	1000	0.286000	0.286000	0.276411
1000	0.262000	0.014509	1000	0.262000	0.262000	0.276403
1000	0.301000	0.014509	1000	0.301000	0.301000	0.276416
1000	0.265000	0.014509	1000	0.265000	0.265000	0.276410
1000	0.266000	0.014509	1000	0.266000	0.266000	0.276405
1000	0.282000	0.014509	1000	0.282000	0.282000	0.276408
1000	0.273000	0.014509	1000	0.273000	0.273000	0.276406
1000	0.268000	0.014509	1000	0.268000	0.268000	0.276401
1000	0.294000	0.014509	1000	0.294000	0.294000	0.276411
1000	0.282000	0.014509	1000	0.282000	0.282000	0.276413
1000	0.290000	0.014509	1000	0.290000	0.290000	0.276420
1000	0.289000	0.014509	1000	0.289000	0.289000	0.276427
1000	0.287000	0.014509	1000	0.287000	0.287000	0.276432
1000	0.252000	0.014509	1000	0.252000	0.252000	0.276420
1000	0.265000	0.014509	1000	0.265000	0.265000	0.276414
1000	0.298000	0.014509	1000	0.298000	0.298000	0.276425
1000	0.266000	0.014509	1000	0.266000	0.266000	0.276420
1000	0.292000	0.014509	1000	0.292000	0.292000	0.276428
1000	0.294000	0.014509	1000	0.294000	0.294000	0.276437
1000	0.272000	0.014509	1000	0.272000	0.272000	0.276435
1000	0.311000	0.014509	1000	0.311000	0.311000	0.276452
1000	0.274000	0.014509	1000	0.274000	0.274000	0.276451
1000	0.274000	0.014509	1000	0.274000	0.274000	0.276450
1000	0.295000	0.014509	1000	0.295000	0.295000	0.276459
1000	0.275000	0.014509	1000	0.275000	0.275000	0.276459
1000	0.296000	0.014509	1000	0.296000	0.296000	0.276469
1000	0.291000	0.014509	1000	0.291000	0.291000	0.276476
1000	0.276000	0.014509	1000	0.276000	0.276000	0.276476
1000	0.278000	0.014509	1000	0.278000	0.278000	0.276477
1000	0.291000	0.014509	1000	0.291000	0.291000	0.276484
1000	0.283000	0.014509	1000	0.283000	0.283000	0.276488
1000	0.250000	0.014509	1000	0.250000	0.250000	0.276474
1000	0.291000	0.014509	1000	0.291000	0.291000	0.276481
1000	0.268000	0.014509	1000	0.268000	0.268000	0.276477
1000	0.276000	0.014509	1000	0.276000	0.276000	0.276477
1000	0.271000	0.014509	1000	0.271000	0.271000	0.276474
1000	0.295000	0.014509	1000	0.295000	0.295000	0.276483
1000	0.277000	0.014509	1000	0.277000	0.277000	0.276484
1000	0.273000	0.014509	1000	0.273000	0.273000	0.276482
1000	0.259000	0.014509	1000	0.259000	0.259000	0.276473
1000	0.271000	0.014509	1000	0.271000	0.271000	0.276470
1000	0.281000	0.014509	1000	0.281000	0.281000	0.276473
1000	0.291000	0.014509	1000	0.291000	0.291000	0.276480
1000	0.291000	0.014509	1000	0.291000	0.291000	0.276487
1000	0.283000	0.014509	1000	0.283000	0.283000	0.276491
1000	0.270000	0.014509	1000	0.270000	0.270000	0.276487
1000	0.261000	0.014509	1000	0.261000	0.261000	0.276479
1000	0.268000	0.014509	1000	0.268000	0.268000	0.276475
1000	0.282000	0.014509	1000	0.282000	0.282000	0.276478
1000	0.264000	0.014509	1000	0.264000	0.264000	0.276472
1000	0.291000	0.014509	1000	0.291000	0.291000	0.276479
1000	0.276000	0.014509	1000	0.276000	0.276000	0.276479
1000	0.275000	0.014509	1000	0.275000	0.275000	0.276478
1000	0.283000	0.014509	1000	0.283000	0.283000	0.276481
1000	0.272000	0.014509	1000	0.272000	0.272000	0.276479
1000	0.303000	0.014509	1000	0.303000	0.303000	0.276493
1000	0.272000	0.014509	1000	0.272000	0.272000	0.276490
1000	0.282000	0.014509	1000	0.282000	0.282000	0.276493
1000	0.272000	0.014509	1000	0.272000	0.272000	0.276491
1000	0.259000	0.014509	1000	0.259000	0.259000	0.276482
1000	0.271000	0.014509	1000	0.271000	0.271000	0.276479
1000	0.268000	0.014509	1000	0.268000	0.268000	0.276475
1000	0.297000	0.014509	1000	0.297000	0.297000	0.276485
1000	0.265000	0.014509	1000	0.265000	0.265000	0.276479
1000	0.275000	0.014509	1000	0.275000	0.275000	0.276479
1000	0.273000	0.014509	1000	0.273000	0.273000	0.276477
1000	0.291000	0.014509	1000	0.291000	0.291000	0.276484
1000	0.283000	0.014509	1000	0.283000	0.283000	0.276488
1000	0.300000	0.014509	1000	0.300000	0.300000	0.276499
1000	0.273000	0.014509	1000	0.273000	0.273000	0.276498
1000	0.244000	0.014509	1000	0.244000	0.244000	0.276481
1000	0.262000	0.014509	1000	0.262000	0.262000	0.276474
1000	0.259000	0.014509	1000	0.259000	0.259000	0.276465
1000	0.265000	0.014509	1000	0.265000	0.265000	0.276459
1000	0.280000	0.014509	1000	0.280000	0.280000	0.276461
1000	0.268000	0.014509	1000	0.268000	0.268000	0.276457
1000	0.278000	0.014509	1000	0.278000	0.278000	0.276458
1000	0.265000	0.014509	1000	0.265000	0.265000	0.276452
1000	0.297000	0.014509	1000	0.297000	0.297000	0.276462
1000	0.249000	0.014509	1000	0.249000	0.249000	0.276449
1000	0.296000	0.014509	1000	0.296000	0.296000	0.276458
1000	0.301000	0.014509	1000	0.301000	0.301000	0.276471
1000	0.278000	0.014509	1000	0.278000	0.278000	0.276471
