# Supplementary material for: Investigating environmental effects on phonology using diachronic models
Source: Evol Hum Sci. 2024 Jan 3;6:e8. doi: 10.1017/ehs.2023.33 (PMC10955398; doi:10.1017/ehs.2023.33)
Supplement: Hartmann et al. supplementary material 4 — Hartmann et al. supplementary material [file S2513843X23000336sup004.zip › TonesClimateGeoPhylo_Public-1.0/results/BayesTraitsOutput/AncestralStateReconstruction/Anc_Tones_continuous_est.Log.txt]

Options:
Model:                           Continuous: Random Walk
Tree File Name:                  ../../data/processed/GTree_phylo4g_combined_trimmed.nex
Data File Name:                  ../../data/processed/AncestralStateReconstruction/GTree_Data_Tones_continuous.txt
Log File Name:                   ../../results/BayesTraitsOutput/AncestralStateReconstruction/Anc_Tones_continuous_est.Log.txt
Save Initial Trees:              False
Save Trees:                      False
Summary:                         False
Seed:                            1212
Precision:                       64 bits
Cores:                           1
Analysis Type:                   MCMC
Sample Period:                   1000
Iterations:                      2000000
Burn in:                         1000000
MCMC ML Start:                   False
Schedule File:                   ../../results/BayesTraitsOutput/AncestralStateReconstruction/Anc_Tones_continuous_est.Schedule.txt
Rate Dev:                        AutoTune
No of Rates:                     1
Test for trait correlation:      True
Kappa:                           Not in use
Delta:                           Not in use
Lambda:                          Not in use
OU:                              Not in use
Min Trans Taxa No:               10
RJ Local Kappa:                  False
RJ Local Lambda:                 False
RJ Local Delta:                  False
RJ Local OU:                     False
Tags:	209
	N211	210	Tiv_Tivoid Aghem_Grassfields Kom_Grassfields Oku_Grassfields Moghamo_Grassfields Fefe_Grassfields Mungaka_Grassfields Bamun_Grassfields A53_Bafia_rikpa A45_Nyokon A44_Tunen A46_Nomaande A462_Yambeta A601_Tuki A622_Nugunu A62B_Mmala A62C_Libie A43a_Basaa A42_Abo A61_Ngoro-lunda A61_Ngoro-Asom A61_Ngoro-Bisoo A71_Eton A72a_Ewondo A74a_Bulu A75a_Fang_Bitam A75a_Fang_Minvoul A75a_Fang_Medouneu A24_Duala A33a_Yasa A32C_Batanga A34_Benga A22_Bakweri A122_Bakundu A11_Londo A121_Mbonge A141_Lefo A15C_Akossi A15C_Mkaa A15C_Elung_Central_Manenguba A15A_Mbuu A15_Manenguba A15B_Mienge_NW_Manenguba A91_Kwakum A93_Kako A803_Shiwa A81_Kwasio A83_Mekaa A84_Njem A841_Badwe A86c_Mpiemo B32_Kande B11a_Mpongwe B11b_Orungu B11c_Galwa B11d_Dyumba B11F_Enenga C85_Wongo C83_Bushong C71_Tetela C76_Ombo C105_Mbenga C36d_Lingala C104_Aka C101_Babole_Ma C101_Babole_Dz C32_Bobangi C101_Babole_Ep C22_Akwa C25_Mboshi D12_Lengola C61_Mongo D23_Kibira-Kumu_1919 D311_Bila D201_Liko C401_Pakabete H16c_Yombe B42_Sangu_Mb H42_Hunganna H11_Beembe H13_Kikunyi_1989 H131_Kisundi_Congo_Kimongo_1988 H16c_Kiyombe_DRC_1982 H16_Cilinji H16d_Ciwoyo_DRC_2012 H16_Cizobe H16_Kikongo H16b_Kindibu_2013 C34_Sakata B85_Yanzi B501_Wanzi_E B52_Nzebi B78_Wuumu B77b_Fumu B63_Ndumu H21a_Kimbundu L13_Kwese K31_Luyana L52_Lunda K11_Ciokwe K14_Lwena K33_Kwangali K332_Rumanyo R11_Umbundu R31_Herero R21_Kwanyama R22_Ndonga L31a_Luba-Kasai L33_Luba-Shaba D28_Holoholo D43_Nyanga M61_Lenje M42_Bemba M54_Lamba JD66_Kiha JD62_Rundi JD65_Hangaza JE25_Mkwaya JE25_Jita JE25_Kilegi JE45_Nata JE42_Gusii JE43_Kuria JE43_Kuria_Mago JE43_Kuria_Tari JE17_Gwere JE15_Luganda JE32_Luyia JE34_Samialugwe JE31_Lumasaaba JE31c_Bukusu JE23_Zinza JE21_Runyambo JE22_Haya JE13_Runyankore JE14_Rukiga F23_Sumbwa F22_Nyamwezi F21_Ntuzu F21_Sukuma F32_Nyaturucha F32_Nyaturuwil M13_Fipa M14_Rungu M15_Mambwe M21_Ndali M31_Nyakyusa M25_Safwa P31_Emakhua N21_Tumbuka_Malawi N31_Chewa S11_Shona S16_Kalanga S21_Venda K21_Lozi S31_Tswana S311_Shekgalagari S51_Tshwa S53_Tsonga S41_Xhosa S42_Zulu S44_Ndebele P21_Yao P23_Simakonde P25_Mabia P13_Matumbi G52_Ndamba N12_Ngoni G64_Pangwa G63_Bena F33_Langi G31_Zigua G23_Sambaa G24_Bondei G12_Kagulu G35_Luguru E71A_Upper_Pokomo E72a_Giryama E73_Digo G44a_Ngazija G44b_Ndzwani G42a_Amu G41_Bajuni G401_Mwani G43_Kae G42_Swahili G42d_Unguja G22_Asu G22A_North_Pare G22B_South_Pare G39_Saghala E65_Gweno E621D_Kibosho E621B_Machame E53_Meru E621C_Siha E64_Kahe E622A_Kimochi E622C_Lema E55_Kamba_Kitu E55_Kamba E55_Kamba_Mach E51_Kikuyu E54_Tharaka E53_Igoji E53_Miutini E53_Tigania E53_Merutig E53_Imenti E53_Meruimenti 
	N212	8	Tiv_Tivoid Aghem_Grassfields Kom_Grassfields Oku_Grassfields Moghamo_Grassfields Fefe_Grassfields Mungaka_Grassfields Bamun_Grassfields 
	N213	7	Aghem_Grassfields Kom_Grassfields Oku_Grassfields Moghamo_Grassfields Fefe_Grassfields Mungaka_Grassfields Bamun_Grassfields 
	N214	3	Aghem_Grassfields Kom_Grassfields Oku_Grassfields 
	N215	2	Kom_Grassfields Oku_Grassfields 
	N216	4	Moghamo_Grassfields Fefe_Grassfields Mungaka_Grassfields Bamun_Grassfields 
	N217	3	Fefe_Grassfields Mungaka_Grassfields Bamun_Grassfields 
	N218	2	Mungaka_Grassfields Bamun_Grassfields 
	N219	202	A53_Bafia_rikpa A45_Nyokon A44_Tunen A46_Nomaande A462_Yambeta A601_Tuki A622_Nugunu A62B_Mmala A62C_Libie A43a_Basaa A42_Abo A61_Ngoro-lunda A61_Ngoro-Asom A61_Ngoro-Bisoo A71_Eton A72a_Ewondo A74a_Bulu A75a_Fang_Bitam A75a_Fang_Minvoul A75a_Fang_Medouneu A24_Duala A33a_Yasa A32C_Batanga A34_Benga A22_Bakweri A122_Bakundu A11_Londo A121_Mbonge A141_Lefo A15C_Akossi A15C_Mkaa A15C_Elung_Central_Manenguba A15A_Mbuu A15_Manenguba A15B_Mienge_NW_Manenguba A91_Kwakum A93_Kako A803_Shiwa A81_Kwasio A83_Mekaa A84_Njem A841_Badwe A86c_Mpiemo B32_Kande B11a_Mpongwe B11b_Orungu B11c_Galwa B11d_Dyumba B11F_Enenga C85_Wongo C83_Bushong C71_Tetela C76_Ombo C105_Mbenga C36d_Lingala C104_Aka C101_Babole_Ma C101_Babole_Dz C32_Bobangi C101_Babole_Ep C22_Akwa C25_Mboshi D12_Lengola C61_Mongo D23_Kibira-Kumu_1919 D311_Bila D201_Liko C401_Pakabete H16c_Yombe B42_Sangu_Mb H42_Hunganna H11_Beembe H13_Kikunyi_1989 H131_Kisundi_Congo_Kimongo_1988 H16c_Kiyombe_DRC_1982 H16_Cilinji H16d_Ciwoyo_DRC_2012 H16_Cizobe H16_Kikongo H16b_Kindibu_2013 C34_Sakata B85_Yanzi B501_Wanzi_E B52_Nzebi B78_Wuumu B77b_Fumu B63_Ndumu H21a_Kimbundu L13_Kwese K31_Luyana L52_Lunda K11_Ciokwe K14_Lwena K33_Kwangali K332_Rumanyo R11_Umbundu R31_Herero R21_Kwanyama R22_Ndonga L31a_Luba-Kasai L33_Luba-Shaba D28_Holoholo D43_Nyanga M61_Lenje M42_Bemba M54_Lamba JD66_Kiha JD62_Rundi JD65_Hangaza JE25_Mkwaya JE25_Jita JE25_Kilegi JE45_Nata JE42_Gusii JE43_Kuria JE43_Kuria_Mago JE43_Kuria_Tari JE17_Gwere JE15_Luganda JE32_Luyia JE34_Samialugwe JE31_Lumasaaba JE31c_Bukusu JE23_Zinza JE21_Runyambo JE22_Haya JE13_Runyankore JE14_Rukiga F23_Sumbwa F22_Nyamwezi F21_Ntuzu F21_Sukuma F32_Nyaturucha F32_Nyaturuwil M13_Fipa M14_Rungu M15_Mambwe M21_Ndali M31_Nyakyusa M25_Safwa P31_Emakhua N21_Tumbuka_Malawi N31_Chewa S11_Shona S16_Kalanga S21_Venda K21_Lozi S31_Tswana S311_Shekgalagari S51_Tshwa S53_Tsonga S41_Xhosa S42_Zulu S44_Ndebele P21_Yao P23_Simakonde P25_Mabia P13_Matumbi G52_Ndamba N12_Ngoni G64_Pangwa G63_Bena F33_Langi G31_Zigua G23_Sambaa G24_Bondei G12_Kagulu G35_Luguru E71A_Upper_Pokomo E72a_Giryama E73_Digo G44a_Ngazija G44b_Ndzwani G42a_Amu G41_Bajuni G401_Mwani G43_Kae G42_Swahili G42d_Unguja G22_Asu G22A_North_Pare G22B_South_Pare G39_Saghala E65_Gweno E621D_Kibosho E621B_Machame E53_Meru E621C_Siha E64_Kahe E622A_Kimochi E622C_Lema E55_Kamba_Kitu E55_Kamba E55_Kamba_Mach E51_Kikuyu E54_Tharaka E53_Igoji E53_Miutini E53_Tigania E53_Merutig E53_Imenti E53_Meruimenti 
	N220	35	A53_Bafia_rikpa A45_Nyokon A44_Tunen A46_Nomaande A462_Yambeta A601_Tuki A622_Nugunu A62B_Mmala A62C_Libie A43a_Basaa A42_Abo A61_Ngoro-lunda A61_Ngoro-Asom A61_Ngoro-Bisoo A71_Eton A72a_Ewondo A74a_Bulu A75a_Fang_Bitam A75a_Fang_Minvoul A75a_Fang_Medouneu A24_Duala A33a_Yasa A32C_Batanga A34_Benga A22_Bakweri A122_Bakundu A11_Londo A121_Mbonge A141_Lefo A15C_Akossi A15C_Mkaa A15C_Elung_Central_Manenguba A15A_Mbuu A15_Manenguba A15B_Mienge_NW_Manenguba 
	N221	9	A53_Bafia_rikpa A45_Nyokon A44_Tunen A46_Nomaande A462_Yambeta A601_Tuki A622_Nugunu A62B_Mmala A62C_Libie 
	N222	8	A45_Nyokon A44_Tunen A46_Nomaande A462_Yambeta A601_Tuki A622_Nugunu A62B_Mmala A62C_Libie 
	N223	7	A44_Tunen A46_Nomaande A462_Yambeta A601_Tuki A622_Nugunu A62B_Mmala A62C_Libie 
	N224	2	A44_Tunen A46_Nomaande 
	N225	5	A462_Yambeta A601_Tuki A622_Nugunu A62B_Mmala A62C_Libie 
	N226	4	A601_Tuki A622_Nugunu A62B_Mmala A62C_Libie 
	N227	3	A622_Nugunu A62B_Mmala A62C_Libie 
	N228	2	A62B_Mmala A62C_Libie 
	N229	26	A43a_Basaa A42_Abo A61_Ngoro-lunda A61_Ngoro-Asom A61_Ngoro-Bisoo A71_Eton A72a_Ewondo A74a_Bulu A75a_Fang_Bitam A75a_Fang_Minvoul A75a_Fang_Medouneu A24_Duala A33a_Yasa A32C_Batanga A34_Benga A22_Bakweri A122_Bakundu A11_Londo A121_Mbonge A141_Lefo A15C_Akossi A15C_Mkaa A15C_Elung_Central_Manenguba A15A_Mbuu A15_Manenguba A15B_Mienge_NW_Manenguba 
	N230	11	A43a_Basaa A42_Abo A61_Ngoro-lunda A61_Ngoro-Asom A61_Ngoro-Bisoo A71_Eton A72a_Ewondo A74a_Bulu A75a_Fang_Bitam A75a_Fang_Minvoul A75a_Fang_Medouneu 
	N231	2	A43a_Basaa A42_Abo 
	N232	9	A61_Ngoro-lunda A61_Ngoro-Asom A61_Ngoro-Bisoo A71_Eton A72a_Ewondo A74a_Bulu A75a_Fang_Bitam A75a_Fang_Minvoul A75a_Fang_Medouneu 
	N233	8	A61_Ngoro-Asom A61_Ngoro-Bisoo A71_Eton A72a_Ewondo A74a_Bulu A75a_Fang_Bitam A75a_Fang_Minvoul A75a_Fang_Medouneu 
	N234	2	A61_Ngoro-Asom A61_Ngoro-Bisoo 
	N235	6	A71_Eton A72a_Ewondo A74a_Bulu A75a_Fang_Bitam A75a_Fang_Minvoul A75a_Fang_Medouneu 
	N236	5	A72a_Ewondo A74a_Bulu A75a_Fang_Bitam A75a_Fang_Minvoul A75a_Fang_Medouneu 
	N237	4	A74a_Bulu A75a_Fang_Bitam A75a_Fang_Minvoul A75a_Fang_Medouneu 
	N238	3	A75a_Fang_Bitam A75a_Fang_Minvoul A75a_Fang_Medouneu 
	N239	2	A75a_Fang_Minvoul A75a_Fang_Medouneu 
	N240	15	A24_Duala A33a_Yasa A32C_Batanga A34_Benga A22_Bakweri A122_Bakundu A11_Londo A121_Mbonge A141_Lefo A15C_Akossi A15C_Mkaa A15C_Elung_Central_Manenguba A15A_Mbuu A15_Manenguba A15B_Mienge_NW_Manenguba 
	N241	4	A24_Duala A33a_Yasa A32C_Batanga A34_Benga 
	N242	3	A33a_Yasa A32C_Batanga A34_Benga 
	N243	2	A32C_Batanga A34_Benga 
	N244	11	A22_Bakweri A122_Bakundu A11_Londo A121_Mbonge A141_Lefo A15C_Akossi A15C_Mkaa A15C_Elung_Central_Manenguba A15A_Mbuu A15_Manenguba A15B_Mienge_NW_Manenguba 
	N245	4	A22_Bakweri A122_Bakundu A11_Londo A121_Mbonge 
	N246	3	A122_Bakundu A11_Londo A121_Mbonge 
	N247	2	A11_Londo A121_Mbonge 
	N248	7	A141_Lefo A15C_Akossi A15C_Mkaa A15C_Elung_Central_Manenguba A15A_Mbuu A15_Manenguba A15B_Mienge_NW_Manenguba 
	N249	6	A15C_Akossi A15C_Mkaa A15C_Elung_Central_Manenguba A15A_Mbuu A15_Manenguba A15B_Mienge_NW_Manenguba 
	N250	2	A15C_Akossi A15C_Mkaa 
	N251	4	A15C_Elung_Central_Manenguba A15A_Mbuu A15_Manenguba A15B_Mienge_NW_Manenguba 
	N252	3	A15A_Mbuu A15_Manenguba A15B_Mienge_NW_Manenguba 
	N253	2	A15_Manenguba A15B_Mienge_NW_Manenguba 
	N254	167	A91_Kwakum A93_Kako A803_Shiwa A81_Kwasio A83_Mekaa A84_Njem A841_Badwe A86c_Mpiemo B32_Kande B11a_Mpongwe B11b_Orungu B11c_Galwa B11d_Dyumba B11F_Enenga C85_Wongo C83_Bushong C71_Tetela C76_Ombo C105_Mbenga C36d_Lingala C104_Aka C101_Babole_Ma C101_Babole_Dz C32_Bobangi C101_Babole_Ep C22_Akwa C25_Mboshi D12_Lengola C61_Mongo D23_Kibira-Kumu_1919 D311_Bila D201_Liko C401_Pakabete H16c_Yombe B42_Sangu_Mb H42_Hunganna H11_Beembe H13_Kikunyi_1989 H131_Kisundi_Congo_Kimongo_1988 H16c_Kiyombe_DRC_1982 H16_Cilinji H16d_Ciwoyo_DRC_2012 H16_Cizobe H16_Kikongo H16b_Kindibu_2013 C34_Sakata B85_Yanzi B501_Wanzi_E B52_Nzebi B78_Wuumu B77b_Fumu B63_Ndumu H21a_Kimbundu L13_Kwese K31_Luyana L52_Lunda K11_Ciokwe K14_Lwena K33_Kwangali K332_Rumanyo R11_Umbundu R31_Herero R21_Kwanyama R22_Ndonga L31a_Luba-Kasai L33_Luba-Shaba D28_Holoholo D43_Nyanga M61_Lenje M42_Bemba M54_Lamba JD66_Kiha JD62_Rundi JD65_Hangaza JE25_Mkwaya JE25_Jita JE25_Kilegi JE45_Nata JE42_Gusii JE43_Kuria JE43_Kuria_Mago JE43_Kuria_Tari JE17_Gwere JE15_Luganda JE32_Luyia JE34_Samialugwe JE31_Lumasaaba JE31c_Bukusu JE23_Zinza JE21_Runyambo JE22_Haya JE13_Runyankore JE14_Rukiga F23_Sumbwa F22_Nyamwezi F21_Ntuzu F21_Sukuma F32_Nyaturucha F32_Nyaturuwil M13_Fipa M14_Rungu M15_Mambwe M21_Ndali M31_Nyakyusa M25_Safwa P31_Emakhua N21_Tumbuka_Malawi N31_Chewa S11_Shona S16_Kalanga S21_Venda K21_Lozi S31_Tswana S311_Shekgalagari S51_Tshwa S53_Tsonga S41_Xhosa S42_Zulu S44_Ndebele P21_Yao P23_Simakonde P25_Mabia P13_Matumbi G52_Ndamba N12_Ngoni G64_Pangwa G63_Bena F33_Langi G31_Zigua G23_Sambaa G24_Bondei G12_Kagulu G35_Luguru E71A_Upper_Pokomo E72a_Giryama E73_Digo G44a_Ngazija G44b_Ndzwani G42a_Amu G41_Bajuni G401_Mwani G43_Kae G42_Swahili G42d_Unguja G22_Asu G22A_North_Pare G22B_South_Pare G39_Saghala E65_Gweno E621D_Kibosho E621B_Machame E53_Meru E621C_Siha E64_Kahe E622A_Kimochi E622C_Lema E55_Kamba_Kitu E55_Kamba E55_Kamba_Mach E51_Kikuyu E54_Tharaka E53_Igoji E53_Miutini E53_Tigania E53_Merutig E53_Imenti E53_Meruimenti 
	N255	8	A91_Kwakum A93_Kako A803_Shiwa A81_Kwasio A83_Mekaa A84_Njem A841_Badwe A86c_Mpiemo 
	N256	2	A91_Kwakum A93_Kako 
	N257	6	A803_Shiwa A81_Kwasio A83_Mekaa A84_Njem A841_Badwe A86c_Mpiemo 
	N258	3	A803_Shiwa A81_Kwasio A83_Mekaa 
	N259	2	A803_Shiwa A81_Kwasio 
	N260	3	A84_Njem A841_Badwe A86c_Mpiemo 
	N261	2	A84_Njem A841_Badwe 
	N262	159	B32_Kande B11a_Mpongwe B11b_Orungu B11c_Galwa B11d_Dyumba B11F_Enenga C85_Wongo C83_Bushong C71_Tetela C76_Ombo C105_Mbenga C36d_Lingala C104_Aka C101_Babole_Ma C101_Babole_Dz C32_Bobangi C101_Babole_Ep C22_Akwa C25_Mboshi D12_Lengola C61_Mongo D23_Kibira-Kumu_1919 D311_Bila D201_Liko C401_Pakabete H16c_Yombe B42_Sangu_Mb H42_Hunganna H11_Beembe H13_Kikunyi_1989 H131_Kisundi_Congo_Kimongo_1988 H16c_Kiyombe_DRC_1982 H16_Cilinji H16d_Ciwoyo_DRC_2012 H16_Cizobe H16_Kikongo H16b_Kindibu_2013 C34_Sakata B85_Yanzi B501_Wanzi_E B52_Nzebi B78_Wuumu B77b_Fumu B63_Ndumu H21a_Kimbundu L13_Kwese K31_Luyana L52_Lunda K11_Ciokwe K14_Lwena K33_Kwangali K332_Rumanyo R11_Umbundu R31_Herero R21_Kwanyama R22_Ndonga L31a_Luba-Kasai L33_Luba-Shaba D28_Holoholo D43_Nyanga M61_Lenje M42_Bemba M54_Lamba JD66_Kiha JD62_Rundi JD65_Hangaza JE25_Mkwaya JE25_Jita JE25_Kilegi JE45_Nata JE42_Gusii JE43_Kuria JE43_Kuria_Mago JE43_Kuria_Tari JE17_Gwere JE15_Luganda JE32_Luyia JE34_Samialugwe JE31_Lumasaaba JE31c_Bukusu JE23_Zinza JE21_Runyambo JE22_Haya JE13_Runyankore JE14_Rukiga F23_Sumbwa F22_Nyamwezi F21_Ntuzu F21_Sukuma F32_Nyaturucha F32_Nyaturuwil M13_Fipa M14_Rungu M15_Mambwe M21_Ndali M31_Nyakyusa M25_Safwa P31_Emakhua N21_Tumbuka_Malawi N31_Chewa S11_Shona S16_Kalanga S21_Venda K21_Lozi S31_Tswana S311_Shekgalagari S51_Tshwa S53_Tsonga S41_Xhosa S42_Zulu S44_Ndebele P21_Yao P23_Simakonde P25_Mabia P13_Matumbi G52_Ndamba N12_Ngoni G64_Pangwa G63_Bena F33_Langi G31_Zigua G23_Sambaa G24_Bondei G12_Kagulu G35_Luguru E71A_Upper_Pokomo E72a_Giryama E73_Digo G44a_Ngazija G44b_Ndzwani G42a_Amu G41_Bajuni G401_Mwani G43_Kae G42_Swahili G42d_Unguja G22_Asu G22A_North_Pare G22B_South_Pare G39_Saghala E65_Gweno E621D_Kibosho E621B_Machame E53_Meru E621C_Siha E64_Kahe E622A_Kimochi E622C_Lema E55_Kamba_Kitu E55_Kamba E55_Kamba_Mach E51_Kikuyu E54_Tharaka E53_Igoji E53_Miutini E53_Tigania E53_Merutig E53_Imenti E53_Meruimenti 
	N263	6	B32_Kande B11a_Mpongwe B11b_Orungu B11c_Galwa B11d_Dyumba B11F_Enenga 
	N264	5	B11a_Mpongwe B11b_Orungu B11c_Galwa B11d_Dyumba B11F_Enenga 
	N265	2	B11a_Mpongwe B11b_Orungu 
	N266	3	B11c_Galwa B11d_Dyumba B11F_Enenga 
	N267	2	B11d_Dyumba B11F_Enenga 
	N268	153	C85_Wongo C83_Bushong C71_Tetela C76_Ombo C105_Mbenga C36d_Lingala C104_Aka C101_Babole_Ma C101_Babole_Dz C32_Bobangi C101_Babole_Ep C22_Akwa C25_Mboshi D12_Lengola C61_Mongo D23_Kibira-Kumu_1919 D311_Bila D201_Liko C401_Pakabete H16c_Yombe B42_Sangu_Mb H42_Hunganna H11_Beembe H13_Kikunyi_1989 H131_Kisundi_Congo_Kimongo_1988 H16c_Kiyombe_DRC_1982 H16_Cilinji H16d_Ciwoyo_DRC_2012 H16_Cizobe H16_Kikongo H16b_Kindibu_2013 C34_Sakata B85_Yanzi B501_Wanzi_E B52_Nzebi B78_Wuumu B77b_Fumu B63_Ndumu H21a_Kimbundu L13_Kwese K31_Luyana L52_Lunda K11_Ciokwe K14_Lwena K33_Kwangali K332_Rumanyo R11_Umbundu R31_Herero R21_Kwanyama R22_Ndonga L31a_Luba-Kasai L33_Luba-Shaba D28_Holoholo D43_Nyanga M61_Lenje M42_Bemba M54_Lamba JD66_Kiha JD62_Rundi JD65_Hangaza JE25_Mkwaya JE25_Jita JE25_Kilegi JE45_Nata JE42_Gusii JE43_Kuria JE43_Kuria_Mago JE43_Kuria_Tari JE17_Gwere JE15_Luganda JE32_Luyia JE34_Samialugwe JE31_Lumasaaba JE31c_Bukusu JE23_Zinza JE21_Runyambo JE22_Haya JE13_Runyankore JE14_Rukiga F23_Sumbwa F22_Nyamwezi F21_Ntuzu F21_Sukuma F32_Nyaturucha F32_Nyaturuwil M13_Fipa M14_Rungu M15_Mambwe M21_Ndali M31_Nyakyusa M25_Safwa P31_Emakhua N21_Tumbuka_Malawi N31_Chewa S11_Shona S16_Kalanga S21_Venda K21_Lozi S31_Tswana S311_Shekgalagari S51_Tshwa S53_Tsonga S41_Xhosa S42_Zulu S44_Ndebele P21_Yao P23_Simakonde P25_Mabia P13_Matumbi G52_Ndamba N12_Ngoni G64_Pangwa G63_Bena F33_Langi G31_Zigua G23_Sambaa G24_Bondei G12_Kagulu G35_Luguru E71A_Upper_Pokomo E72a_Giryama E73_Digo G44a_Ngazija G44b_Ndzwani G42a_Amu G41_Bajuni G401_Mwani G43_Kae G42_Swahili G42d_Unguja G22_Asu G22A_North_Pare G22B_South_Pare G39_Saghala E65_Gweno E621D_Kibosho E621B_Machame E53_Meru E621C_Siha E64_Kahe E622A_Kimochi E622C_Lema E55_Kamba_Kitu E55_Kamba E55_Kamba_Mach E51_Kikuyu E54_Tharaka E53_Igoji E53_Miutini E53_Tigania E53_Merutig E53_Imenti E53_Meruimenti 
	N269	19	C85_Wongo C83_Bushong C71_Tetela C76_Ombo C105_Mbenga C36d_Lingala C104_Aka C101_Babole_Ma C101_Babole_Dz C32_Bobangi C101_Babole_Ep C22_Akwa C25_Mboshi D12_Lengola C61_Mongo D23_Kibira-Kumu_1919 D311_Bila D201_Liko C401_Pakabete 
	N270	4	C85_Wongo C83_Bushong C71_Tetela C76_Ombo 
	N271	2	C85_Wongo C83_Bushong 
	N272	2	C71_Tetela C76_Ombo 
	N273	15	C105_Mbenga C36d_Lingala C104_Aka C101_Babole_Ma C101_Babole_Dz C32_Bobangi C101_Babole_Ep C22_Akwa C25_Mboshi D12_Lengola C61_Mongo D23_Kibira-Kumu_1919 D311_Bila D201_Liko C401_Pakabete 
	N274	9	C105_Mbenga C36d_Lingala C104_Aka C101_Babole_Ma C101_Babole_Dz C32_Bobangi C101_Babole_Ep C22_Akwa C25_Mboshi 
	N275	2	C105_Mbenga C36d_Lingala 
	N276	7	C104_Aka C101_Babole_Ma C101_Babole_Dz C32_Bobangi C101_Babole_Ep C22_Akwa C25_Mboshi 
	N277	3	C104_Aka C101_Babole_Ma C101_Babole_Dz 
	N278	2	C101_Babole_Ma C101_Babole_Dz 
	N279	4	C32_Bobangi C101_Babole_Ep C22_Akwa C25_Mboshi 
	N280	2	C32_Bobangi C101_Babole_Ep 
	N281	2	C22_Akwa C25_Mboshi 
	N282	6	D12_Lengola C61_Mongo D23_Kibira-Kumu_1919 D311_Bila D201_Liko C401_Pakabete 
	N283	2	D12_Lengola C61_Mongo 
	N284	4	D23_Kibira-Kumu_1919 D311_Bila D201_Liko C401_Pakabete 
	N285	2	D23_Kibira-Kumu_1919 D311_Bila 
	N286	2	D201_Liko C401_Pakabete 
	N287	134	H16c_Yombe B42_Sangu_Mb H42_Hunganna H11_Beembe H13_Kikunyi_1989 H131_Kisundi_Congo_Kimongo_1988 H16c_Kiyombe_DRC_1982 H16_Cilinji H16d_Ciwoyo_DRC_2012 H16_Cizobe H16_Kikongo H16b_Kindibu_2013 C34_Sakata B85_Yanzi B501_Wanzi_E B52_Nzebi B78_Wuumu B77b_Fumu B63_Ndumu H21a_Kimbundu L13_Kwese K31_Luyana L52_Lunda K11_Ciokwe K14_Lwena K33_Kwangali K332_Rumanyo R11_Umbundu R31_Herero R21_Kwanyama R22_Ndonga L31a_Luba-Kasai L33_Luba-Shaba D28_Holoholo D43_Nyanga M61_Lenje M42_Bemba M54_Lamba JD66_Kiha JD62_Rundi JD65_Hangaza JE25_Mkwaya JE25_Jita JE25_Kilegi JE45_Nata JE42_Gusii JE43_Kuria JE43_Kuria_Mago JE43_Kuria_Tari JE17_Gwere JE15_Luganda JE32_Luyia JE34_Samialugwe JE31_Lumasaaba JE31c_Bukusu JE23_Zinza JE21_Runyambo JE22_Haya JE13_Runyankore JE14_Rukiga F23_Sumbwa F22_Nyamwezi F21_Ntuzu F21_Sukuma F32_Nyaturucha F32_Nyaturuwil M13_Fipa M14_Rungu M15_Mambwe M21_Ndali M31_Nyakyusa M25_Safwa P31_Emakhua N21_Tumbuka_Malawi N31_Chewa S11_Shona S16_Kalanga S21_Venda K21_Lozi S31_Tswana S311_Shekgalagari S51_Tshwa S53_Tsonga S41_Xhosa S42_Zulu S44_Ndebele P21_Yao P23_Simakonde P25_Mabia P13_Matumbi G52_Ndamba N12_Ngoni G64_Pangwa G63_Bena F33_Langi G31_Zigua G23_Sambaa G24_Bondei G12_Kagulu G35_Luguru E71A_Upper_Pokomo E72a_Giryama E73_Digo G44a_Ngazija G44b_Ndzwani G42a_Amu G41_Bajuni G401_Mwani G43_Kae G42_Swahili G42d_Unguja G22_Asu G22A_North_Pare G22B_South_Pare G39_Saghala E65_Gweno E621D_Kibosho E621B_Machame E53_Meru E621C_Siha E64_Kahe E622A_Kimochi E622C_Lema E55_Kamba_Kitu E55_Kamba E55_Kamba_Mach E51_Kikuyu E54_Tharaka E53_Igoji E53_Miutini E53_Tigania E53_Merutig E53_Imenti E53_Meruimenti 
	N288	19	H16c_Yombe B42_Sangu_Mb H42_Hunganna H11_Beembe H13_Kikunyi_1989 H131_Kisundi_Congo_Kimongo_1988 H16c_Kiyombe_DRC_1982 H16_Cilinji H16d_Ciwoyo_DRC_2012 H16_Cizobe H16_Kikongo H16b_Kindibu_2013 C34_Sakata B85_Yanzi B501_Wanzi_E B52_Nzebi B78_Wuumu B77b_Fumu B63_Ndumu 
	N289	12	H16c_Yombe B42_Sangu_Mb H42_Hunganna H11_Beembe H13_Kikunyi_1989 H131_Kisundi_Congo_Kimongo_1988 H16c_Kiyombe_DRC_1982 H16_Cilinji H16d_Ciwoyo_DRC_2012 H16_Cizobe H16_Kikongo H16b_Kindibu_2013 
	N290	2	H16c_Yombe B42_Sangu_Mb 
	N291	10	H42_Hunganna H11_Beembe H13_Kikunyi_1989 H131_Kisundi_Congo_Kimongo_1988 H16c_Kiyombe_DRC_1982 H16_Cilinji H16d_Ciwoyo_DRC_2012 H16_Cizobe H16_Kikongo H16b_Kindibu_2013 
	N292	9	H11_Beembe H13_Kikunyi_1989 H131_Kisundi_Congo_Kimongo_1988 H16c_Kiyombe_DRC_1982 H16_Cilinji H16d_Ciwoyo_DRC_2012 H16_Cizobe H16_Kikongo H16b_Kindibu_2013 
	N293	3	H11_Beembe H13_Kikunyi_1989 H131_Kisundi_Congo_Kimongo_1988 
	N294	2	H13_Kikunyi_1989 H131_Kisundi_Congo_Kimongo_1988 
	N295	6	H16c_Kiyombe_DRC_1982 H16_Cilinji H16d_Ciwoyo_DRC_2012 H16_Cizobe H16_Kikongo H16b_Kindibu_2013 
	N296	4	H16c_Kiyombe_DRC_1982 H16_Cilinji H16d_Ciwoyo_DRC_2012 H16_Cizobe 
	N297	3	H16_Cilinji H16d_Ciwoyo_DRC_2012 H16_Cizobe 
	N298	2	H16d_Ciwoyo_DRC_2012 H16_Cizobe 
	N299	2	H16_Kikongo H16b_Kindibu_2013 
	N300	7	C34_Sakata B85_Yanzi B501_Wanzi_E B52_Nzebi B78_Wuumu B77b_Fumu B63_Ndumu 
	N301	2	C34_Sakata B85_Yanzi 
	N302	5	B501_Wanzi_E B52_Nzebi B78_Wuumu B77b_Fumu B63_Ndumu 
	N303	2	B501_Wanzi_E B52_Nzebi 
	N304	3	B78_Wuumu B77b_Fumu B63_Ndumu 
	N305	2	B78_Wuumu B77b_Fumu 
	N306	115	H21a_Kimbundu L13_Kwese K31_Luyana L52_Lunda K11_Ciokwe K14_Lwena K33_Kwangali K332_Rumanyo R11_Umbundu R31_Herero R21_Kwanyama R22_Ndonga L31a_Luba-Kasai L33_Luba-Shaba D28_Holoholo D43_Nyanga M61_Lenje M42_Bemba M54_Lamba JD66_Kiha JD62_Rundi JD65_Hangaza JE25_Mkwaya JE25_Jita JE25_Kilegi JE45_Nata JE42_Gusii JE43_Kuria JE43_Kuria_Mago JE43_Kuria_Tari JE17_Gwere JE15_Luganda JE32_Luyia JE34_Samialugwe JE31_Lumasaaba JE31c_Bukusu JE23_Zinza JE21_Runyambo JE22_Haya JE13_Runyankore JE14_Rukiga F23_Sumbwa F22_Nyamwezi F21_Ntuzu F21_Sukuma F32_Nyaturucha F32_Nyaturuwil M13_Fipa M14_Rungu M15_Mambwe M21_Ndali M31_Nyakyusa M25_Safwa P31_Emakhua N21_Tumbuka_Malawi N31_Chewa S11_Shona S16_Kalanga S21_Venda K21_Lozi S31_Tswana S311_Shekgalagari S51_Tshwa S53_Tsonga S41_Xhosa S42_Zulu S44_Ndebele P21_Yao P23_Simakonde P25_Mabia P13_Matumbi G52_Ndamba N12_Ngoni G64_Pangwa G63_Bena F33_Langi G31_Zigua G23_Sambaa G24_Bondei G12_Kagulu G35_Luguru E71A_Upper_Pokomo E72a_Giryama E73_Digo G44a_Ngazija G44b_Ndzwani G42a_Amu G41_Bajuni G401_Mwani G43_Kae G42_Swahili G42d_Unguja G22_Asu G22A_North_Pare G22B_South_Pare G39_Saghala E65_Gweno E621D_Kibosho E621B_Machame E53_Meru E621C_Siha E64_Kahe E622A_Kimochi E622C_Lema E55_Kamba_Kitu E55_Kamba E55_Kamba_Mach E51_Kikuyu E54_Tharaka E53_Igoji E53_Miutini E53_Tigania E53_Merutig E53_Imenti E53_Meruimenti 
	N307	2	H21a_Kimbundu L13_Kwese 
	N308	113	K31_Luyana L52_Lunda K11_Ciokwe K14_Lwena K33_Kwangali K332_Rumanyo R11_Umbundu R31_Herero R21_Kwanyama R22_Ndonga L31a_Luba-Kasai L33_Luba-Shaba D28_Holoholo D43_Nyanga M61_Lenje M42_Bemba M54_Lamba JD66_Kiha JD62_Rundi JD65_Hangaza JE25_Mkwaya JE25_Jita JE25_Kilegi JE45_Nata JE42_Gusii JE43_Kuria JE43_Kuria_Mago JE43_Kuria_Tari JE17_Gwere JE15_Luganda JE32_Luyia JE34_Samialugwe JE31_Lumasaaba JE31c_Bukusu JE23_Zinza JE21_Runyambo JE22_Haya JE13_Runyankore JE14_Rukiga F23_Sumbwa F22_Nyamwezi F21_Ntuzu F21_Sukuma F32_Nyaturucha F32_Nyaturuwil M13_Fipa M14_Rungu M15_Mambwe M21_Ndali M31_Nyakyusa M25_Safwa P31_Emakhua N21_Tumbuka_Malawi N31_Chewa S11_Shona S16_Kalanga S21_Venda K21_Lozi S31_Tswana S311_Shekgalagari S51_Tshwa S53_Tsonga S41_Xhosa S42_Zulu S44_Ndebele P21_Yao P23_Simakonde P25_Mabia P13_Matumbi G52_Ndamba N12_Ngoni G64_Pangwa G63_Bena F33_Langi G31_Zigua G23_Sambaa G24_Bondei G12_Kagulu G35_Luguru E71A_Upper_Pokomo E72a_Giryama E73_Digo G44a_Ngazija G44b_Ndzwani G42a_Amu G41_Bajuni G401_Mwani G43_Kae G42_Swahili G42d_Unguja G22_Asu G22A_North_Pare G22B_South_Pare G39_Saghala E65_Gweno E621D_Kibosho E621B_Machame E53_Meru E621C_Siha E64_Kahe E622A_Kimochi E622C_Lema E55_Kamba_Kitu E55_Kamba E55_Kamba_Mach E51_Kikuyu E54_Tharaka E53_Igoji E53_Miutini E53_Tigania E53_Merutig E53_Imenti E53_Meruimenti 
	N309	10	K31_Luyana L52_Lunda K11_Ciokwe K14_Lwena K33_Kwangali K332_Rumanyo R11_Umbundu R31_Herero R21_Kwanyama R22_Ndonga 
	N310	9	L52_Lunda K11_Ciokwe K14_Lwena K33_Kwangali K332_Rumanyo R11_Umbundu R31_Herero R21_Kwanyama R22_Ndonga 
	N311	8	K11_Ciokwe K14_Lwena K33_Kwangali K332_Rumanyo R11_Umbundu R31_Herero R21_Kwanyama R22_Ndonga 
	N312	2	K11_Ciokwe K14_Lwena 
	N313	6	K33_Kwangali K332_Rumanyo R11_Umbundu R31_Herero R21_Kwanyama R22_Ndonga 
	N314	2	K33_Kwangali K332_Rumanyo 
	N315	4	R11_Umbundu R31_Herero R21_Kwanyama R22_Ndonga 
	N316	3	R31_Herero R21_Kwanyama R22_Ndonga 
	N317	2	R21_Kwanyama R22_Ndonga 
	N318	103	L31a_Luba-Kasai L33_Luba-Shaba D28_Holoholo D43_Nyanga M61_Lenje M42_Bemba M54_Lamba JD66_Kiha JD62_Rundi JD65_Hangaza JE25_Mkwaya JE25_Jita JE25_Kilegi JE45_Nata JE42_Gusii JE43_Kuria JE43_Kuria_Mago JE43_Kuria_Tari JE17_Gwere JE15_Luganda JE32_Luyia JE34_Samialugwe JE31_Lumasaaba JE31c_Bukusu JE23_Zinza JE21_Runyambo JE22_Haya JE13_Runyankore JE14_Rukiga F23_Sumbwa F22_Nyamwezi F21_Ntuzu F21_Sukuma F32_Nyaturucha F32_Nyaturuwil M13_Fipa M14_Rungu M15_Mambwe M21_Ndali M31_Nyakyusa M25_Safwa P31_Emakhua N21_Tumbuka_Malawi N31_Chewa S11_Shona S16_Kalanga S21_Venda K21_Lozi S31_Tswana S311_Shekgalagari S51_Tshwa S53_Tsonga S41_Xhosa S42_Zulu S44_Ndebele P21_Yao P23_Simakonde P25_Mabia P13_Matumbi G52_Ndamba N12_Ngoni G64_Pangwa G63_Bena F33_Langi G31_Zigua G23_Sambaa G24_Bondei G12_Kagulu G35_Luguru E71A_Upper_Pokomo E72a_Giryama E73_Digo G44a_Ngazija G44b_Ndzwani G42a_Amu G41_Bajuni G401_Mwani G43_Kae G42_Swahili G42d_Unguja G22_Asu G22A_North_Pare G22B_South_Pare G39_Saghala E65_Gweno E621D_Kibosho E621B_Machame E53_Meru E621C_Siha E64_Kahe E622A_Kimochi E622C_Lema E55_Kamba_Kitu E55_Kamba E55_Kamba_Mach E51_Kikuyu E54_Tharaka E53_Igoji E53_Miutini E53_Tigania E53_Merutig E53_Imenti E53_Meruimenti 
	N319	2	L31a_Luba-Kasai L33_Luba-Shaba 
	N320	101	D28_Holoholo D43_Nyanga M61_Lenje M42_Bemba M54_Lamba JD66_Kiha JD62_Rundi JD65_Hangaza JE25_Mkwaya JE25_Jita JE25_Kilegi JE45_Nata JE42_Gusii JE43_Kuria JE43_Kuria_Mago JE43_Kuria_Tari JE17_Gwere JE15_Luganda JE32_Luyia JE34_Samialugwe JE31_Lumasaaba JE31c_Bukusu JE23_Zinza JE21_Runyambo JE22_Haya JE13_Runyankore JE14_Rukiga F23_Sumbwa F22_Nyamwezi F21_Ntuzu F21_Sukuma F32_Nyaturucha F32_Nyaturuwil M13_Fipa M14_Rungu M15_Mambwe M21_Ndali M31_Nyakyusa M25_Safwa P31_Emakhua N21_Tumbuka_Malawi N31_Chewa S11_Shona S16_Kalanga S21_Venda K21_Lozi S31_Tswana S311_Shekgalagari S51_Tshwa S53_Tsonga S41_Xhosa S42_Zulu S44_Ndebele P21_Yao P23_Simakonde P25_Mabia P13_Matumbi G52_Ndamba N12_Ngoni G64_Pangwa G63_Bena F33_Langi G31_Zigua G23_Sambaa G24_Bondei G12_Kagulu G35_Luguru E71A_Upper_Pokomo E72a_Giryama E73_Digo G44a_Ngazija G44b_Ndzwani G42a_Amu G41_Bajuni G401_Mwani G43_Kae G42_Swahili G42d_Unguja G22_Asu G22A_North_Pare G22B_South_Pare G39_Saghala E65_Gweno E621D_Kibosho E621B_Machame E53_Meru E621C_Siha E64_Kahe E622A_Kimochi E622C_Lema E55_Kamba_Kitu E55_Kamba E55_Kamba_Mach E51_Kikuyu E54_Tharaka E53_Igoji E53_Miutini E53_Tigania E53_Merutig E53_Imenti E53_Meruimenti 
	N321	2	D28_Holoholo D43_Nyanga 
	N322	99	M61_Lenje M42_Bemba M54_Lamba JD66_Kiha JD62_Rundi JD65_Hangaza JE25_Mkwaya JE25_Jita JE25_Kilegi JE45_Nata JE42_Gusii JE43_Kuria JE43_Kuria_Mago JE43_Kuria_Tari JE17_Gwere JE15_Luganda JE32_Luyia JE34_Samialugwe JE31_Lumasaaba JE31c_Bukusu JE23_Zinza JE21_Runyambo JE22_Haya JE13_Runyankore JE14_Rukiga F23_Sumbwa F22_Nyamwezi F21_Ntuzu F21_Sukuma F32_Nyaturucha F32_Nyaturuwil M13_Fipa M14_Rungu M15_Mambwe M21_Ndali M31_Nyakyusa M25_Safwa P31_Emakhua N21_Tumbuka_Malawi N31_Chewa S11_Shona S16_Kalanga S21_Venda K21_Lozi S31_Tswana S311_Shekgalagari S51_Tshwa S53_Tsonga S41_Xhosa S42_Zulu S44_Ndebele P21_Yao P23_Simakonde P25_Mabia P13_Matumbi G52_Ndamba N12_Ngoni G64_Pangwa G63_Bena F33_Langi G31_Zigua G23_Sambaa G24_Bondei G12_Kagulu G35_Luguru E71A_Upper_Pokomo E72a_Giryama E73_Digo G44a_Ngazija G44b_Ndzwani G42a_Amu G41_Bajuni G401_Mwani G43_Kae G42_Swahili G42d_Unguja G22_Asu G22A_North_Pare G22B_South_Pare G39_Saghala E65_Gweno E621D_Kibosho E621B_Machame E53_Meru E621C_Siha E64_Kahe E622A_Kimochi E622C_Lema E55_Kamba_Kitu E55_Kamba E55_Kamba_Mach E51_Kikuyu E54_Tharaka E53_Igoji E53_Miutini E53_Tigania E53_Merutig E53_Imenti E53_Meruimenti 
	N323	3	M61_Lenje M42_Bemba M54_Lamba 
	N324	2	M42_Bemba M54_Lamba 
	N325	96	JD66_Kiha JD62_Rundi JD65_Hangaza JE25_Mkwaya JE25_Jita JE25_Kilegi JE45_Nata JE42_Gusii JE43_Kuria JE43_Kuria_Mago JE43_Kuria_Tari JE17_Gwere JE15_Luganda JE32_Luyia JE34_Samialugwe JE31_Lumasaaba JE31c_Bukusu JE23_Zinza JE21_Runyambo JE22_Haya JE13_Runyankore JE14_Rukiga F23_Sumbwa F22_Nyamwezi F21_Ntuzu F21_Sukuma F32_Nyaturucha F32_Nyaturuwil M13_Fipa M14_Rungu M15_Mambwe M21_Ndali M31_Nyakyusa M25_Safwa P31_Emakhua N21_Tumbuka_Malawi N31_Chewa S11_Shona S16_Kalanga S21_Venda K21_Lozi S31_Tswana S311_Shekgalagari S51_Tshwa S53_Tsonga S41_Xhosa S42_Zulu S44_Ndebele P21_Yao P23_Simakonde P25_Mabia P13_Matumbi G52_Ndamba N12_Ngoni G64_Pangwa G63_Bena F33_Langi G31_Zigua G23_Sambaa G24_Bondei G12_Kagulu G35_Luguru E71A_Upper_Pokomo E72a_Giryama E73_Digo G44a_Ngazija G44b_Ndzwani G42a_Amu G41_Bajuni G401_Mwani G43_Kae G42_Swahili G42d_Unguja G22_Asu G22A_North_Pare G22B_South_Pare G39_Saghala E65_Gweno E621D_Kibosho E621B_Machame E53_Meru E621C_Siha E64_Kahe E622A_Kimochi E622C_Lema E55_Kamba_Kitu E55_Kamba E55_Kamba_Mach E51_Kikuyu E54_Tharaka E53_Igoji E53_Miutini E53_Tigania E53_Merutig E53_Imenti E53_Meruimenti 
	N326	22	JD66_Kiha JD62_Rundi JD65_Hangaza JE25_Mkwaya JE25_Jita JE25_Kilegi JE45_Nata JE42_Gusii JE43_Kuria JE43_Kuria_Mago JE43_Kuria_Tari JE17_Gwere JE15_Luganda JE32_Luyia JE34_Samialugwe JE31_Lumasaaba JE31c_Bukusu JE23_Zinza JE21_Runyambo JE22_Haya JE13_Runyankore JE14_Rukiga 
	N327	3	JD66_Kiha JD62_Rundi JD65_Hangaza 
	N328	2	JD62_Rundi JD65_Hangaza 
	N329	19	JE25_Mkwaya JE25_Jita JE25_Kilegi JE45_Nata JE42_Gusii JE43_Kuria JE43_Kuria_Mago JE43_Kuria_Tari JE17_Gwere JE15_Luganda JE32_Luyia JE34_Samialugwe JE31_Lumasaaba JE31c_Bukusu JE23_Zinza JE21_Runyambo JE22_Haya JE13_Runyankore JE14_Rukiga 
	N330	8	JE25_Mkwaya JE25_Jita JE25_Kilegi JE45_Nata JE42_Gusii JE43_Kuria JE43_Kuria_Mago JE43_Kuria_Tari 
	N331	3	JE25_Mkwaya JE25_Jita JE25_Kilegi 
	N332	2	JE25_Jita JE25_Kilegi 
	N333	5	JE45_Nata JE42_Gusii JE43_Kuria JE43_Kuria_Mago JE43_Kuria_Tari 
	N334	4	JE42_Gusii JE43_Kuria JE43_Kuria_Mago JE43_Kuria_Tari 
	N335	3	JE43_Kuria JE43_Kuria_Mago JE43_Kuria_Tari 
	N336	2	JE43_Kuria_Mago JE43_Kuria_Tari 
	N337	11	JE17_Gwere JE15_Luganda JE32_Luyia JE34_Samialugwe JE31_Lumasaaba JE31c_Bukusu JE23_Zinza JE21_Runyambo JE22_Haya JE13_Runyankore JE14_Rukiga 
	N338	6	JE17_Gwere JE15_Luganda JE32_Luyia JE34_Samialugwe JE31_Lumasaaba JE31c_Bukusu 
	N339	2	JE17_Gwere JE15_Luganda 
	N340	4	JE32_Luyia JE34_Samialugwe JE31_Lumasaaba JE31c_Bukusu 
	N341	3	JE34_Samialugwe JE31_Lumasaaba JE31c_Bukusu 
	N342	2	JE31_Lumasaaba JE31c_Bukusu 
	N343	5	JE23_Zinza JE21_Runyambo JE22_Haya JE13_Runyankore JE14_Rukiga 
	N344	4	JE21_Runyambo JE22_Haya JE13_Runyankore JE14_Rukiga 
	N345	2	JE21_Runyambo JE22_Haya 
	N346	2	JE13_Runyankore JE14_Rukiga 
	N347	74	F23_Sumbwa F22_Nyamwezi F21_Ntuzu F21_Sukuma F32_Nyaturucha F32_Nyaturuwil M13_Fipa M14_Rungu M15_Mambwe M21_Ndali M31_Nyakyusa M25_Safwa P31_Emakhua N21_Tumbuka_Malawi N31_Chewa S11_Shona S16_Kalanga S21_Venda K21_Lozi S31_Tswana S311_Shekgalagari S51_Tshwa S53_Tsonga S41_Xhosa S42_Zulu S44_Ndebele P21_Yao P23_Simakonde P25_Mabia P13_Matumbi G52_Ndamba N12_Ngoni G64_Pangwa G63_Bena F33_Langi G31_Zigua G23_Sambaa G24_Bondei G12_Kagulu G35_Luguru E71A_Upper_Pokomo E72a_Giryama E73_Digo G44a_Ngazija G44b_Ndzwani G42a_Amu G41_Bajuni G401_Mwani G43_Kae G42_Swahili G42d_Unguja G22_Asu G22A_North_Pare G22B_South_Pare G39_Saghala E65_Gweno E621D_Kibosho E621B_Machame E53_Meru E621C_Siha E64_Kahe E622A_Kimochi E622C_Lema E55_Kamba_Kitu E55_Kamba E55_Kamba_Mach E51_Kikuyu E54_Tharaka E53_Igoji E53_Miutini E53_Tigania E53_Merutig E53_Imenti E53_Meruimenti 
	N348	12	F23_Sumbwa F22_Nyamwezi F21_Ntuzu F21_Sukuma F32_Nyaturucha F32_Nyaturuwil M13_Fipa M14_Rungu M15_Mambwe M21_Ndali M31_Nyakyusa M25_Safwa 
	N349	6	F23_Sumbwa F22_Nyamwezi F21_Ntuzu F21_Sukuma F32_Nyaturucha F32_Nyaturuwil 
	N350	5	F22_Nyamwezi F21_Ntuzu F21_Sukuma F32_Nyaturucha F32_Nyaturuwil 
	N351	3	F22_Nyamwezi F21_Ntuzu F21_Sukuma 
	N352	2	F21_Ntuzu F21_Sukuma 
	N353	2	F32_Nyaturucha F32_Nyaturuwil 
	N354	6	M13_Fipa M14_Rungu M15_Mambwe M21_Ndali M31_Nyakyusa M25_Safwa 
	N355	3	M13_Fipa M14_Rungu M15_Mambwe 
	N356	2	M14_Rungu M15_Mambwe 
	N357	3	M21_Ndali M31_Nyakyusa M25_Safwa 
	N358	2	M21_Ndali M31_Nyakyusa 
	N359	62	P31_Emakhua N21_Tumbuka_Malawi N31_Chewa S11_Shona S16_Kalanga S21_Venda K21_Lozi S31_Tswana S311_Shekgalagari S51_Tshwa S53_Tsonga S41_Xhosa S42_Zulu S44_Ndebele P21_Yao P23_Simakonde P25_Mabia P13_Matumbi G52_Ndamba N12_Ngoni G64_Pangwa G63_Bena F33_Langi G31_Zigua G23_Sambaa G24_Bondei G12_Kagulu G35_Luguru E71A_Upper_Pokomo E72a_Giryama E73_Digo G44a_Ngazija G44b_Ndzwani G42a_Amu G41_Bajuni G401_Mwani G43_Kae G42_Swahili G42d_Unguja G22_Asu G22A_North_Pare G22B_South_Pare G39_Saghala E65_Gweno E621D_Kibosho E621B_Machame E53_Meru E621C_Siha E64_Kahe E622A_Kimochi E622C_Lema E55_Kamba_Kitu E55_Kamba E55_Kamba_Mach E51_Kikuyu E54_Tharaka E53_Igoji E53_Miutini E53_Tigania E53_Merutig E53_Imenti E53_Meruimenti 
	N360	22	P31_Emakhua N21_Tumbuka_Malawi N31_Chewa S11_Shona S16_Kalanga S21_Venda K21_Lozi S31_Tswana S311_Shekgalagari S51_Tshwa S53_Tsonga S41_Xhosa S42_Zulu S44_Ndebele P21_Yao P23_Simakonde P25_Mabia P13_Matumbi G52_Ndamba N12_Ngoni G64_Pangwa G63_Bena 
	N361	14	P31_Emakhua N21_Tumbuka_Malawi N31_Chewa S11_Shona S16_Kalanga S21_Venda K21_Lozi S31_Tswana S311_Shekgalagari S51_Tshwa S53_Tsonga S41_Xhosa S42_Zulu S44_Ndebele 
	N362	3	P31_Emakhua N21_Tumbuka_Malawi N31_Chewa 
	N363	2	N21_Tumbuka_Malawi N31_Chewa 
	N364	11	S11_Shona S16_Kalanga S21_Venda K21_Lozi S31_Tswana S311_Shekgalagari S51_Tshwa S53_Tsonga S41_Xhosa S42_Zulu S44_Ndebele 
	N365	2	S11_Shona S16_Kalanga 
	N366	9	S21_Venda K21_Lozi S31_Tswana S311_Shekgalagari S51_Tshwa S53_Tsonga S41_Xhosa S42_Zulu S44_Ndebele 
	N367	8	K21_Lozi S31_Tswana S311_Shekgalagari S51_Tshwa S53_Tsonga S41_Xhosa S42_Zulu S44_Ndebele 
	N368	3	K21_Lozi S31_Tswana S311_Shekgalagari 
	N369	2	S31_Tswana S311_Shekgalagari 
	N370	5	S51_Tshwa S53_Tsonga S41_Xhosa S42_Zulu S44_Ndebele 
	N371	2	S51_Tshwa S53_Tsonga 
	N372	3	S41_Xhosa S42_Zulu S44_Ndebele 
	N373	2	S42_Zulu S44_Ndebele 
	N374	8	P21_Yao P23_Simakonde P25_Mabia P13_Matumbi G52_Ndamba N12_Ngoni G64_Pangwa G63_Bena 
	N375	4	P21_Yao P23_Simakonde P25_Mabia P13_Matumbi 
	N376	3	P21_Yao P23_Simakonde P25_Mabia 
	N377	2	P23_Simakonde P25_Mabia 
	N378	4	G52_Ndamba N12_Ngoni G64_Pangwa G63_Bena 
	N379	3	N12_Ngoni G64_Pangwa G63_Bena 
	N380	2	G64_Pangwa G63_Bena 
	N381	40	F33_Langi G31_Zigua G23_Sambaa G24_Bondei G12_Kagulu G35_Luguru E71A_Upper_Pokomo E72a_Giryama E73_Digo G44a_Ngazija G44b_Ndzwani G42a_Amu G41_Bajuni G401_Mwani G43_Kae G42_Swahili G42d_Unguja G22_Asu G22A_North_Pare G22B_South_Pare G39_Saghala E65_Gweno E621D_Kibosho E621B_Machame E53_Meru E621C_Siha E64_Kahe E622A_Kimochi E622C_Lema E55_Kamba_Kitu E55_Kamba E55_Kamba_Mach E51_Kikuyu E54_Tharaka E53_Igoji E53_Miutini E53_Tigania E53_Merutig E53_Imenti E53_Meruimenti 
	N382	39	G31_Zigua G23_Sambaa G24_Bondei G12_Kagulu G35_Luguru E71A_Upper_Pokomo E72a_Giryama E73_Digo G44a_Ngazija G44b_Ndzwani G42a_Amu G41_Bajuni G401_Mwani G43_Kae G42_Swahili G42d_Unguja G22_Asu G22A_North_Pare G22B_South_Pare G39_Saghala E65_Gweno E621D_Kibosho E621B_Machame E53_Meru E621C_Siha E64_Kahe E622A_Kimochi E622C_Lema E55_Kamba_Kitu E55_Kamba E55_Kamba_Mach E51_Kikuyu E54_Tharaka E53_Igoji E53_Miutini E53_Tigania E53_Merutig E53_Imenti E53_Meruimenti 
	N383	5	G31_Zigua G23_Sambaa G24_Bondei G12_Kagulu G35_Luguru 
	N384	3	G31_Zigua G23_Sambaa G24_Bondei 
	N385	2	G23_Sambaa G24_Bondei 
	N386	2	G12_Kagulu G35_Luguru 
	N387	34	E71A_Upper_Pokomo E72a_Giryama E73_Digo G44a_Ngazija G44b_Ndzwani G42a_Amu G41_Bajuni G401_Mwani G43_Kae G42_Swahili G42d_Unguja G22_Asu G22A_North_Pare G22B_South_Pare G39_Saghala E65_Gweno E621D_Kibosho E621B_Machame E53_Meru E621C_Siha E64_Kahe E622A_Kimochi E622C_Lema E55_Kamba_Kitu E55_Kamba E55_Kamba_Mach E51_Kikuyu E54_Tharaka E53_Igoji E53_Miutini E53_Tigania E53_Merutig E53_Imenti E53_Meruimenti 
	N388	11	E71A_Upper_Pokomo E72a_Giryama E73_Digo G44a_Ngazija G44b_Ndzwani G42a_Amu G41_Bajuni G401_Mwani G43_Kae G42_Swahili G42d_Unguja 
	N389	3	E71A_Upper_Pokomo E72a_Giryama E73_Digo 
	N390	2	E72a_Giryama E73_Digo 
	N391	8	G44a_Ngazija G44b_Ndzwani G42a_Amu G41_Bajuni G401_Mwani G43_Kae G42_Swahili G42d_Unguja 
	N392	2	G44a_Ngazija G44b_Ndzwani 
	N393	6	G42a_Amu G41_Bajuni G401_Mwani G43_Kae G42_Swahili G42d_Unguja 
	N394	2	G42a_Amu G41_Bajuni 
	N395	4	G401_Mwani G43_Kae G42_Swahili G42d_Unguja 
	N396	3	G43_Kae G42_Swahili G42d_Unguja 
	N397	2	G42_Swahili G42d_Unguja 
	N398	23	G22_Asu G22A_North_Pare G22B_South_Pare G39_Saghala E65_Gweno E621D_Kibosho E621B_Machame E53_Meru E621C_Siha E64_Kahe E622A_Kimochi E622C_Lema E55_Kamba_Kitu E55_Kamba E55_Kamba_Mach E51_Kikuyu E54_Tharaka E53_Igoji E53_Miutini E53_Tigania E53_Merutig E53_Imenti E53_Meruimenti 
	N399	3	G22_Asu G22A_North_Pare G22B_South_Pare 
	N400	2	G22A_North_Pare G22B_South_Pare 
	N401	20	G39_Saghala E65_Gweno E621D_Kibosho E621B_Machame E53_Meru E621C_Siha E64_Kahe E622A_Kimochi E622C_Lema E55_Kamba_Kitu E55_Kamba E55_Kamba_Mach E51_Kikuyu E54_Tharaka E53_Igoji E53_Miutini E53_Tigania E53_Merutig E53_Imenti E53_Meruimenti 
	N402	19	E65_Gweno E621D_Kibosho E621B_Machame E53_Meru E621C_Siha E64_Kahe E622A_Kimochi E622C_Lema E55_Kamba_Kitu E55_Kamba E55_Kamba_Mach E51_Kikuyu E54_Tharaka E53_Igoji E53_Miutini E53_Tigania E53_Merutig E53_Imenti E53_Meruimenti 
	N403	8	E65_Gweno E621D_Kibosho E621B_Machame E53_Meru E621C_Siha E64_Kahe E622A_Kimochi E622C_Lema 
	N404	7	E621D_Kibosho E621B_Machame E53_Meru E621C_Siha E64_Kahe E622A_Kimochi E622C_Lema 
	N405	4	E621D_Kibosho E621B_Machame E53_Meru E621C_Siha 
	N406	3	E621B_Machame E53_Meru E621C_Siha 
	N407	2	E53_Meru E621C_Siha 
	N408	3	E64_Kahe E622A_Kimochi E622C_Lema 
	N409	2	E622A_Kimochi E622C_Lema 
	N410	11	E55_Kamba_Kitu E55_Kamba E55_Kamba_Mach E51_Kikuyu E54_Tharaka E53_Igoji E53_Miutini E53_Tigania E53_Merutig E53_Imenti E53_Meruimenti 
	N411	3	E55_Kamba_Kitu E55_Kamba E55_Kamba_Mach 
	N412	2	E55_Kamba E55_Kamba_Mach 
	N413	8	E51_Kikuyu E54_Tharaka E53_Igoji E53_Miutini E53_Tigania E53_Merutig E53_Imenti E53_Meruimenti 
	N414	7	E54_Tharaka E53_Igoji E53_Miutini E53_Tigania E53_Merutig E53_Imenti E53_Meruimenti 
	N415	6	E53_Igoji E53_Miutini E53_Tigania E53_Merutig E53_Imenti E53_Meruimenti 
	N416	2	E53_Igoji E53_Miutini 
	N417	4	E53_Tigania E53_Merutig E53_Imenti E53_Meruimenti 
	N418	2	E53_Tigania E53_Merutig 
	N419	2	E53_Imenti E53_Meruimenti 
Load Model:                      ../../results/BayesTraitsOutput/AncestralStateReconstruction/Anc_Tones_continuous_models.bin
Estimating values for taxa and Sites
	A212                1 
	A213                1 
	A214                1 
	A215                1 
	A216                1 
	A217                1 
	A218                1 
	A219                1 
	A220                1 
	A221                1 
	A222                1 
	A223                1 
	A224                1 
	A225                1 
	A226                1 
	A227                1 
	A228                1 
	A229                1 
	A230                1 
	A231                1 
	A232                1 
	A233                1 
	A234                1 
	A235                1 
	A236                1 
	A237                1 
	A238                1 
	A239                1 
	A240                1 
	A241                1 
	A242                1 
	A243                1 
	A244                1 
	A245                1 
	A246                1 
	A247                1 
	A248                1 
	A249                1 
	A250                1 
	A251                1 
	A252                1 
	A253                1 
	A254                1 
	A255                1 
	A256                1 
	A257                1 
	A258                1 
	A259                1 
	A260                1 
	A261                1 
	A262                1 
	A263                1 
	A264                1 
	A265                1 
	A266                1 
	A267                1 
	A268                1 
	A269                1 
	A270                1 
	A271                1 
	A272                1 
	A273                1 
	A274                1 
	A275                1 
	A276                1 
	A277                1 
	A278                1 
	A279                1 
	A280                1 
	A281                1 
	A282                1 
	A283                1 
	A284                1 
	A285                1 
	A286                1 
	A287                1 
	A288                1 
	A289                1 
	A290                1 
	A291                1 
	A292                1 
	A293                1 
	A294                1 
	A295                1 
	A296                1 
	A297                1 
	A298                1 
	A299                1 
	A300                1 
	A301                1 
	A302                1 
	A303                1 
	A304                1 
	A305                1 
	A306                1 
	A307                1 
	A308                1 
	A309                1 
	A310                1 
	A311                1 
	A312                1 
	A313                1 
	A314                1 
	A315                1 
	A316                1 
	A317                1 
	A318                1 
	A319                1 
	A320                1 
	A321                1 
	A322                1 
	A323                1 
	A324                1 
	A325                1 
	A326                1 
	A327                1 
	A328                1 
	A329                1 
	A330                1 
	A331                1 
	A332                1 
	A333                1 
	A334                1 
	A335                1 
	A336                1 
	A337                1 
	A338                1 
	A339                1 
	A340                1 
	A341                1 
	A342                1 
	A343                1 
	A344                1 
	A345                1 
	A346                1 
	A347                1 
	A348                1 
	A349                1 
	A350                1 
	A351                1 
	A352                1 
	A353                1 
	A354                1 
	A355                1 
	A356                1 
	A357                1 
	A358                1 
	A359                1 
	A360                1 
	A361                1 
	A362                1 
	A363                1 
	A364                1 
	A365                1 
	A366                1 
	A367                1 
	A368                1 
	A369                1 
	A370                1 
	A371                1 
	A372                1 
	A373                1 
	A374                1 
	A375                1 
	A376                1 
	A377                1 
	A378                1 
	A379                1 
	A380                1 
	A381                1 
	A382                1 
	A383                1 
	A384                1 
	A385                1 
	A386                1 
	A387                1 
	A388                1 
	A389                1 
	A390                1 
	A391                1 
	A392                1 
	A393                1 
	A394                1 
	A395                1 
	A396                1 
	A397                1 
	A398                1 
	A399                1 
	A400                1 
	A401                1 
	A402                1 
	A403                1 
	A404                1 
	A405                1 
	A406                1 
	A407                1 
	A408                1 
	A409                1 
	A410                1 
	A411                1 
	A412                1 
	A413                1 
	A414                1 
	A415                1 
	A416                1 
	A417                1 
	A418                1 
	A419                1 
Restrictions:
    alpha-1                      None
Prior Information:
    Priors
        alpha-1 - uniform 0.00 12.00 
        AncState-1 - uniform -100.00 100.00 
Tree Information
     Trees:                      1
     Taxa:                       419
     Sites:                      1
Iteration	Lh	Tree No	Model No	Alpha 1	Sigma^2 1 	Est A212 - 1	Est A213 - 1	Est A214 - 1	Est A215 - 1	Est A216 - 1	Est A217 - 1	Est A218 - 1	Est A219 - 1	Est A220 - 1	Est A221 - 1	Est A222 - 1	Est A223 - 1	Est A224 - 1	Est A225 - 1	Est A226 - 1	Est A227 - 1	Est A228 - 1	Est A229 - 1	Est A230 - 1	Est A231 - 1	Est A232 - 1	Est A233 - 1	Est A234 - 1	Est A235 - 1	Est A236 - 1	Est A237 - 1	Est A238 - 1	Est A239 - 1	Est A240 - 1	Est A241 - 1	Est A242 - 1	Est A243 - 1	Est A244 - 1	Est A245 - 1	Est A246 - 1	Est A247 - 1	Est A248 - 1	Est A249 - 1	Est A250 - 1	Est A251 - 1	Est A252 - 1	Est A253 - 1	Est A254 - 1	Est A255 - 1	Est A256 - 1	Est A257 - 1	Est A258 - 1	Est A259 - 1	Est A260 - 1	Est A261 - 1	Est A262 - 1	Est A263 - 1	Est A264 - 1	Est A265 - 1	Est A266 - 1	Est A267 - 1	Est A268 - 1	Est A269 - 1	Est A270 - 1	Est A271 - 1	Est A272 - 1	Est A273 - 1	Est A274 - 1	Est A275 - 1	Est A276 - 1	Est A277 - 1	Est A278 - 1	Est A279 - 1	Est A280 - 1	Est A281 - 1	Est A282 - 1	Est A283 - 1	Est A284 - 1	Est A285 - 1	Est A286 - 1	Est A287 - 1	Est A288 - 1	Est A289 - 1	Est A290 - 1	Est A291 - 1	Est A292 - 1	Est A293 - 1	Est A294 - 1	Est A295 - 1	Est A296 - 1	Est A297 - 1	Est A298 - 1	Est A299 - 1	Est A300 - 1	Est A301 - 1	Est A302 - 1	Est A303 - 1	Est A304 - 1	Est A305 - 1	Est A306 - 1	Est A307 - 1	Est A308 - 1	Est A309 - 1	Est A310 - 1	Est A311 - 1	Est A312 - 1	Est A313 - 1	Est A314 - 1	Est A315 - 1	Est A316 - 1	Est A317 - 1	Est A318 - 1	Est A319 - 1	Est A320 - 1	Est A321 - 1	Est A322 - 1	Est A323 - 1	Est A324 - 1	Est A325 - 1	Est A326 - 1	Est A327 - 1	Est A328 - 1	Est A329 - 1	Est A330 - 1	Est A331 - 1	Est A332 - 1	Est A333 - 1	Est A334 - 1	Est A335 - 1	Est A336 - 1	Est A337 - 1	Est A338 - 1	Est A339 - 1	Est A340 - 1	Est A341 - 1	Est A342 - 1	Est A343 - 1	Est A344 - 1	Est A345 - 1	Est A346 - 1	Est A347 - 1	Est A348 - 1	Est A349 - 1	Est A350 - 1	Est A351 - 1	Est A352 - 1	Est A353 - 1	Est A354 - 1	Est A355 - 1	Est A356 - 1	Est A357 - 1	Est A358 - 1	Est A359 - 1	Est A360 - 1	Est A361 - 1	Est A362 - 1	Est A363 - 1	Est A364 - 1	Est A365 - 1	Est A366 - 1	Est A367 - 1	Est A368 - 1	Est A369 - 1	Est A370 - 1	Est A371 - 1	Est A372 - 1	Est A373 - 1	Est A374 - 1	Est A375 - 1	Est A376 - 1	Est A377 - 1	Est A378 - 1	Est A379 - 1	Est A380 - 1	Est A381 - 1	Est A382 - 1	Est A383 - 1	Est A384 - 1	Est A385 - 1	Est A386 - 1	Est A387 - 1	Est A388 - 1	Est A389 - 1	Est A390 - 1	Est A391 - 1	Est A392 - 1	Est A393 - 1	Est A394 - 1	Est A395 - 1	Est A396 - 1	Est A397 - 1	Est A398 - 1	Est A399 - 1	Est A400 - 1	Est A401 - 1	Est A402 - 1	Est A403 - 1	Est A404 - 1	Est A405 - 1	Est A406 - 1	Est A407 - 1	Est A408 - 1	Est A409 - 1	Est A410 - 1	Est A411 - 1	Est A412 - 1	Est A413 - 1	Est A414 - 1	Est A415 - 1	Est A416 - 1	Est A417 - 1	Est A418 - 1	Est A419 - 1	
1001000	-665.581233	1	762	2.000242387729	341.847617301998	0.910821502709	4.171052199754	1.528644110997	5.535333373564	3.428105016762	2.003795557131	1.787486935189	2.891010691813	3.211804697451	5.109918871357	3.912304822061	3.387249209124	3.234094299224	3.034435665238	1.959333638264	4.020863951308	2.828852363757	3.397465239991	3.075251649567	5.144504243675	3.708732060778	3.062388954509	2.426098902149	2.034799021667	2.720722509567	2.288150573269	0.168076207573	0.214938359919	3.473005312028	2.039112342966	1.181243714009	-0.055202182425	1.944437534285	2.331327504422	1.474182350084	0.112685982757	2.308036605497	2.680174013882	1.254909688092	2.907929500729	4.022220755112	3.219774581101	4.602928420591	1.908724970881	0.732529605517	2.436522136779	4.691021127639	3.355631928181	4.952974000551	5.940666747548	3.704072737186	2.593131230123	0.257226691225	0.349207507584	0.066153234536	0.075069090752	2.551916655285	3.813489738477	2.970572046589	2.643722734128	3.306462221442	2.845966378885	3.328863741816	2.568597361134	3.726012868453	2.647187306253	2.323999237102	3.445663893876	3.402424000235	2.214943908173	3.515339366942	2.851063756683	3.958046584681	4.200676531504	4.244770794954	1.771254377747	3.653587828784	3.439890766244	3.880004537371	3.866743353273	3.262989706955	3.066207803953	3.240461819164	3.574219946229	3.883974475841	4.871806752175	4.327756393936	3.039340967895	2.215818958484	2.102424333490	1.654614042218	0.871510659761	2.143561172579	1.383377708091	2.310224610346	2.299943801863	1.557159426959	0.674767319143	1.529811043877	0.345529052811	3.716539725431	1.973455246575	0.530388703728	1.849316515011	1.899860446228	1.244228448518	0.665431634590	0.862730403264	-0.100263158871	0.309742985264	1.163796606008	3.508527957796	2.551682387593	1.190528740748	1.874524546217	0.897604246993	0.718910865708	2.203913804764	1.101257831586	1.304405252495	2.058991095146	1.657142638170	1.640277161507	0.115421265789	-0.231846150080	1.505450189884	2.615879999181	3.115681985771	2.288828272427	2.699265955536	1.803259540372	0.715336736098	-0.519511723512	-0.388935642111	0.866465904122	2.199749678935	3.490050132643	2.665368788703	3.263542802153	3.586602405854	4.324693516019	2.288571727445	2.891568633803	5.498451610473	6.148759698512	2.119114782543	1.715325599489	1.724863308533	2.181835435243	1.703332269180	0.771099942010	1.574734076889	0.575363336681	2.008704251359	1.788789328634	1.462573493343	1.549948061514	2.262489633844	0.676974859663	0.233597397567	1.309348282613	0.266262968562	2.942186694244	2.643040624152	2.998019434784	3.366436332626	0.074716374227	0.168622631763	1.753648782771	0.970071720370	1.339874983268	0.135946693497	-0.029828529608	0.136574887231	0.882121289012	2.294322471192	1.072147459114	-0.656723869413	0.858960191342	0.719830090882	3.539841225653	1.072026627580	1.005116543864	1.145208442300	0.628678213776	0.512473986129	0.904702795794	-0.039023192848	0.214697046521	0.885242204816	0.628184810372	0.405547645738	2.206503854270	3.043787993345	1.480399267045	0.996272361933	2.813111815652	3.422868985171	0.156674648680	3.775428831655	4.514935928414	0.780416666745	0.074063177054	-0.480316590200	0.348921877278	-0.092111740934	0.023403484689	-0.410665550642	
1002000	-657.804238	1	620	1.995356445926	329.390303310463	1.277595344138	3.974177015934	1.555002146176	5.323441555086	3.077838078184	1.591944133085	1.386890223675	3.962412112812	3.892786391224	5.797869391563	4.645695755693	3.689110489800	3.895721926622	3.054451384524	2.778355174877	4.167412106073	3.297976737182	3.679627315745	3.109927408339	4.479363747993	3.493882899804	2.942233753437	2.055986384726	1.603593500786	2.308303303236	1.840506417737	0.094589853488	0.188905567376	4.038071443080	3.616658753792	3.099549371248	1.943227506095	2.901692064619	2.830540076965	1.960177250795	0.428108940612	2.931241789841	3.014064766884	1.720627206962	3.203497403209	3.909528146137	3.456753865276	5.040181583304	1.455336935993	1.446616169973	1.987555022323	3.918412622269	3.059655068411	4.570226437373	5.374434340833	3.169871473419	1.926612790557	0.383440182539	0.177001176817	0.146109122985	0.252671954082	2.304220760284	4.334988189570	1.978379373175	2.048335696739	4.107206920788	3.471513924570	4.037631994960	3.270498269408	4.647917266631	4.060205760284	3.938794921396	3.834443592420	3.246554102248	2.611447167140	3.997233711252	2.564258589072	3.109177617366	2.293210066296	2.890400826757	1.954494680407	3.984973746627	3.727832425717	4.474260491019	3.123700341597	2.369295157748	1.551285595504	2.205326476577	2.257060614303	3.088013943992	4.207386493614	3.809404302590	2.466454252230	2.635649496836	2.687035514274	1.930758189227	1.027878099701	1.989387504967	1.995407440893	2.453303919499	3.992233642760	1.508799659408	0.574050421120	1.332174661595	-0.074214408752	2.805548525603	1.721505955112	0.659828785941	1.084926287611	0.799270696922	0.460137334724	0.833461855230	1.510648863214	0.128712765453	0.532876533856	0.790328360299	3.508627374388	1.895150849306	0.990614400000	2.379074640384	1.856559689459	1.093166613343	2.770150861573	2.075980581031	2.225149292094	2.764150628812	3.425235782036	3.040133642936	0.716761148728	0.599581997087	2.396041324343	3.185540532213	3.878276291478	2.584826860752	3.347979840077	1.759834532448	1.249138853402	0.401282050948	0.962673229776	2.047521174560	1.990185487392	3.305792771250	2.268355672800	3.018316168463	3.866601201803	4.594773524499	2.949698578260	2.406093628284	4.382232397145	4.887527499658	1.150831552944	1.291055469814	1.683256051670	2.214451489057	2.331722659660	1.542354002594	1.734460964542	0.921137455273	2.199556562609	1.954414573282	2.229724676872	2.229297914074	2.409368535101	1.661254662782	1.961149490393	1.144388939041	0.789045229792	3.199308061886	3.583660603016	4.139436814825	4.859352984515	-0.038095926508	0.457960791659	1.901611561665	1.178904712970	1.481530273735	1.109176644736	0.209538825768	0.979797494703	2.572483381647	2.117089059601	1.273086357275	0.363405838460	2.157018596945	0.742474847321	2.679644207379	0.430164494392	0.519239090162	0.345302069323	0.263975096696	-0.201522329412	1.063527896255	0.233403989457	0.663527513281	1.534153598215	0.925451601416	0.242161996029	2.373803940619	2.606870448211	1.849432711816	1.094321091320	3.140637712975	4.044908971838	0.298340166458	3.617741665760	4.572824436871	0.325267869734	-0.191758714623	-0.561840803964	-0.829983012763	-0.096466444351	0.141873668325	-0.357475921450	
1003000	-662.704987	1	833	1.995473689257	337.186428839800	0.964165196874	4.665633831380	2.520953040281	5.925175032033	4.044490505009	2.570835804536	3.049309114517	4.623323192315	3.966727375372	5.064674947238	4.909317371236	4.212737188539	3.574522875269	3.561529059409	2.464639955900	3.544097588370	2.833184346529	3.400637585514	3.447182634099	5.679225159779	3.400125528767	2.905246521469	1.718034676513	2.075039306048	2.987554145154	2.480717784196	0.358274488123	0.237557450253	3.599042391612	3.089042922164	2.473444940590	2.131999647367	2.019251325624	2.290970370109	1.952963689099	0.671642468637	2.509051655636	2.470211307124	1.811001390046	2.432333250062	3.263346418447	2.655707921112	5.391169054159	3.331131405642	3.378442480343	2.650671969241	5.256897555792	3.953136153136	5.171524383692	6.236316094217	3.517437405316	1.261154018942	0.337993684582	0.040478638020	0.353061590337	0.295696494288	2.452081691646	4.410761290943	3.351644496304	3.275034994224	4.142759183554	3.795407748505	2.971660533702	0.984934645041	3.363972746851	3.462802082557	3.207106800382	3.417768592710	2.270319004526	2.462541298773	4.457024267929	3.434843166499	3.361217813209	3.645798300532	3.160050472602	2.495608450819	3.935862446204	2.963137663549	4.128604548204	2.844978042089	2.325932476178	2.034370239463	3.094046401216	2.061824190854	3.059458729792	3.914564083851	3.663644321218	3.140057004061	2.747793880499	2.630138910618	1.682408229313	1.502195301660	2.368794851185	2.086335573289	2.236815454469	4.427959825691	1.299951534226	-0.075059748075	0.559302623205	-0.692630323868	2.844762337822	1.373387037102	-0.148644306789	0.638935554569	0.926918779197	0.912037332197	0.536773084500	1.009043261843	-0.028012138144	0.266705652006	0.892338539889	2.391159858273	-0.631672306948	0.762752597232	2.234472371572	1.831279309144	0.925102290419	2.941151092320	1.422961583568	0.122300190666	0.680665413860	2.637976959685	2.171363094033	0.597232555147	0.415886967728	2.752268412324	3.287162501013	4.341357499723	2.797046164499	3.018880072851	0.280143717230	1.880454181970	0.905374534151	2.239964784116	1.059402322567	2.181473091468	3.336615170742	2.210193201868	2.390188250692	3.462260806722	4.276384106488	3.301500963613	2.314340123622	4.422378683742	5.551745423987	1.251613125475	1.470296659348	1.907847427810	2.526344208177	2.568003309092	2.291228552151	2.551543014834	1.545234386920	3.558414169267	2.807140303249	2.690772891808	2.643382175324	3.125826430822	1.784469143980	2.005868969435	2.044820818136	1.910516883824	3.583859406099	4.337981966088	4.543150990834	5.100268646932	0.420844630082	1.205682105025	2.242696294535	1.137163044514	1.161429001757	0.219607328472	-0.561487433646	-0.337410537020	0.571738265325	1.721864840834	1.481576872176	0.585946012967	1.240563883184	1.341598318664	3.676019236293	0.671531335483	0.516017196292	0.381181290818	-0.358250357686	0.282200828215	0.223053744941	-0.770330657142	-0.901984962848	0.802164356239	0.010909985813	-0.026376874641	2.572996023462	2.533002596245	1.677684181141	1.062608202032	3.258382259677	3.213037869239	-0.109064656513	2.798939169036	3.937108665935	-0.419288547247	-0.055087609904	-0.393489191525	-0.437580998375	0.187443313301	0.419787924572	0.072800355512	
1004000	-647.095372	1	845	1.998034057028	312.976176606856	0.856282031820	4.188342205778	1.091797943941	4.580970033860	3.641652434929	2.312615593990	2.849994401014	3.888556944992	2.842333043919	4.028338791634	3.086226593820	3.018149537745	2.195671553869	2.814148333618	2.419354820186	3.394003635722	3.763769266471	3.003270810452	2.455190730654	4.099808490571	2.707240667208	2.339660560022	2.078346512331	1.422649177484	2.690488085556	2.487577298346	0.181587291421	0.070244473868	3.270960543194	3.817863093193	3.083283599712	2.413980074728	1.647156199265	2.022757991918	1.647747617372	-0.291659038129	2.067609477706	2.056125349526	2.296063791515	2.060821338682	2.785049935563	2.274690239104	4.793870725763	2.420639407927	1.585342976683	2.178904781116	4.640215036385	3.296171331145	4.534977692076	5.614559244678	3.284757729796	-0.046407054489	-0.125635428848	-0.431735367530	-0.230566787632	-0.263305206830	2.129692134673	4.235104144431	3.189528974971	3.438695528257	4.036168752688	3.881562116664	3.598426425839	2.247044822231	4.536673977743	5.203967548683	4.541938113601	4.873706542410	4.411031596122	3.946477093451	4.782076273305	4.375310235508	3.582089543785	4.072610464652	3.469157712068	2.362770118537	3.655440630843	2.761695751474	3.091255990709	2.749266912527	2.429330878508	0.811723312161	2.312898900021	2.337762816319	3.569088285313	4.446558905367	4.012198517682	3.295756407175	2.481769885994	2.913725280284	0.774879426709	0.897158024890	1.192890194908	1.580024911070	2.608061909256	2.703485270283	1.772881782162	0.901260270957	1.604129393770	0.857014933774	2.991589418290	2.636733470216	0.769383415296	1.859387148169	1.745456163707	1.387340223790	0.503461993535	2.189939256735	0.025362017331	1.363524927466	0.900866184231	2.402391211629	0.714284228519	0.659537742088	2.159789415562	2.267301655466	2.016245535261	2.603663090215	1.524305761380	0.806221453249	1.172660915181	2.332252129786	1.903305838750	0.784653045915	0.451182248948	2.899693283037	3.469629566370	4.382208180514	2.391173754218	2.804480114619	-0.134557310800	1.507416288826	0.379304641805	1.972466839426	0.432524533593	2.202968542529	3.497078522019	2.928303071439	3.242441183047	3.792825908859	4.753921317913	4.298692562325	2.537632225717	4.804688179743	6.486461707643	1.163033533403	0.715563991833	1.989640138371	2.060312752818	1.826473114585	1.505511773323	2.053619288850	0.769514450583	2.469526153204	1.929338585277	2.327303646240	1.557777044287	2.665914150992	1.596205150775	2.381306132183	2.042820655106	1.743738525512	2.893555323717	3.194399631360	3.650070878233	4.780264191721	0.120432676900	1.486392331466	2.625659176270	1.250930820453	1.286689914788	0.423652172225	0.416818556350	0.566822821898	0.255789466702	1.545443697041	0.967762787411	0.375294441097	0.655786908702	0.685288633087	1.785999416798	0.528438304828	0.064746662410	0.083510040739	-0.542373411389	0.367248794151	0.280140265292	-0.006183795525	0.408527677415	0.688798891078	0.222162027540	0.752283490786	2.822866168310	3.104142709478	2.519438770008	2.218066632188	3.292463159508	2.961090049865	0.196704328545	3.343889149611	3.896599347064	-0.062829516432	0.096222818622	-0.248304443707	-0.474917488215	-0.007770542172	0.410299213923	0.141911899942	
1005000	-643.740207	1	540	2.003210324751	308.003753689730	1.438094409524	3.166250626277	0.884067348938	5.203514339294	3.056967672953	1.515892005678	2.227325917922	4.286591645474	2.760557501016	3.573935312870	2.029341340240	2.494018289011	1.700050410853	1.461299255817	1.734333350226	2.899958691831	3.556460037424	3.188618165049	2.766366611065	5.129368493394	2.759593322668	2.899919502982	2.936305522119	1.629270938368	2.903404749275	2.643446236678	0.441307262070	0.477379333926	3.249444999653	3.480565033302	2.044068053783	1.426519475687	2.104454156588	2.474037077733	2.420481679845	1.189899664894	2.610794276826	2.485914753676	2.027277188577	2.352849781101	2.548337937884	2.144333711325	3.870352331412	2.873073204273	1.810501220443	3.117490380482	4.737112987753	2.681049643171	4.533028323023	6.511548174347	2.600238968472	0.811453970005	0.211134797447	-0.066108152830	0.050713941866	-0.139716984343	1.474728891982	2.648149738042	2.450752255206	3.429801060003	4.412538735941	2.501869855018	2.210368697242	1.318444834484	3.427606379412	4.991236972858	4.186598686157	3.835982299332	2.860947906475	1.712914237684	3.682161633308	3.607916571915	2.400638621720	2.142339829179	2.293746073188	1.906638336513	2.284683806015	2.970297434384	3.277255531651	2.856218561853	3.320722509858	2.278958823148	3.553790069757	3.064125669201	3.775190822382	4.436128410999	4.205218269412	3.839629196088	1.461965540378	1.317121190221	0.260477006294	1.776026722107	0.161840659741	-0.179425604917	1.628024266029	1.329330785069	1.199153070935	1.043184023922	1.797287618806	0.861639421951	3.021400904895	1.984698513929	0.736489580962	1.221275633641	1.278315276542	1.176053749010	0.238888367368	0.833995424726	-0.001352308498	0.791728967573	0.633291797877	2.335161547358	1.171398697992	0.292052298365	1.916582220895	1.345053914204	1.220440184976	2.564644848774	1.346809662552	0.837988628059	1.539940327030	2.527067796007	1.777886854462	0.992349381507	0.513207838527	3.619439708991	3.299517370918	4.906789332386	2.116649337358	2.756579394610	0.315318927532	1.274045743281	0.751343657555	1.753887144896	0.787509238847	1.718999183991	3.109000171359	2.251871447122	3.022006173901	3.527747496461	4.022584379449	4.048666286493	2.577655709467	3.928079572342	5.808054315479	1.583222318863	0.323700101053	1.450873036263	1.206121165612	1.026421957390	0.462296142816	1.412719282779	0.079217060129	2.613483078108	0.863539732597	1.464264068203	0.871317626390	2.215116567258	0.842147835453	1.671434619563	1.030626101723	0.757849247178	2.051180699631	2.883672939559	4.405174899760	4.458413329225	0.036611648007	1.282222433033	2.322918266904	0.840611099051	0.753240511165	0.900423869097	0.765573087889	0.585209962380	0.403946133018	0.716189028072	0.370698710633	0.099063076074	1.107063775523	-0.447204699688	0.665831608993	-0.516871533411	-0.750405196993	-0.945276268958	-1.028023815229	0.005644553044	-0.250131671208	-0.195477607239	0.125420903572	0.334902270299	-0.162863265282	0.930039207004	1.855561955425	2.621773264951	1.628795039884	0.936237800824	3.038892452770	2.350416728945	0.349326971960	3.545103572785	4.310099662919	0.131160693031	0.237031844086	0.242526828940	0.442384662910	0.701429695727	0.610025779705	0.706553922384	
1006000	-634.463291	1	148	2.003469073272	294.662533673352	1.159493325554	2.103260395334	1.578591517562	6.082922182070	2.849943659830	2.787578044756	2.974993639885	4.134689654454	2.091504987212	3.285667600582	2.225577692993	3.335875963328	2.659843886419	2.450333541253	3.324106388723	4.027045934849	3.251304662221	2.625025215309	2.515023607572	4.940881544299	2.645656633456	3.104443389144	3.037274042201	1.787068328798	2.575297550060	2.429898962214	0.301350628973	0.196898342811	3.028644224223	3.489998602260	2.243053157974	1.893477982363	1.826198690830	1.512012818705	0.755010065696	-0.431128227167	2.863563935785	2.219497808140	1.734959911878	2.146569440208	2.564713979702	1.765745889216	4.455771629789	2.477310729655	2.134891206916	2.863040277423	4.694609614876	2.453780703179	3.210186358065	5.863831101301	3.343926020442	0.678285738579	0.246080031201	0.261757147274	-0.083881382248	-0.315102754897	2.599831337982	2.687905666306	1.899170680024	1.896353249761	4.305088846450	2.719401884930	1.850157789561	2.081602004526	3.638955009259	5.430428261765	4.168936937340	3.876545462858	2.766597849065	1.818059539688	3.893280752962	4.396651382339	3.304446849336	2.987356555969	3.077494567946	3.309546585927	2.191445416879	2.395000645469	1.828053383522	3.207850724438	3.800830810510	2.680244673861	3.579630212618	3.366015778287	4.199596060112	4.868073798084	4.460122481521	4.205443818440	1.928507490877	2.404370161754	0.984608799482	2.512965548109	1.126224173170	0.735639797895	2.297127746738	0.339726455643	2.231167280560	1.619715038545	1.816518471301	0.950178617877	3.242606053260	0.871037998035	0.336368324408	0.456921533270	0.496981834263	0.333173499208	1.563318172084	1.943840200277	1.107127199278	2.290491603669	1.460400969369	3.866513609171	1.708926416836	1.123773190419	2.929234513225	2.185225553517	1.719922175686	3.786737704217	1.841533318784	1.022152797518	2.280685018007	2.453056207964	0.949607896024	0.783883305780	0.119345298704	4.618956954157	3.496254459695	3.946958489832	1.538842165885	2.211051448494	0.134112617086	1.816083247526	1.464491680153	2.136642277712	1.081622565146	2.065130019910	2.898393854546	1.571153801255	2.823277319236	3.489373879982	4.348803155025	2.542315808454	2.474978198759	4.263292205198	6.019622865788	2.087210403035	1.011255865919	2.011651687726	1.656058618956	1.436771514066	0.795961622151	2.064715896654	0.168334328993	2.434742179554	1.193484438081	1.340682852218	0.996040146378	2.412858552332	0.854951894764	1.384837671958	0.871617944850	1.348012635793	2.440513750529	3.943064624606	5.765972010006	5.216309853070	0.933217601254	1.903542090756	2.537830881921	1.179656530857	1.000987026276	0.767626619236	-0.313785535708	-0.033429066154	0.571573264786	1.011702958162	0.703799551946	1.399747646619	2.086742982575	-0.136634897309	1.930948003920	-0.045113067040	-0.145463659859	-0.572754387594	-1.059727104025	-0.348649506572	-0.044270485881	-0.325165786332	0.297195772433	0.461726660430	0.273346231629	1.407991431840	2.686890941184	3.451281102363	2.569652669930	2.182474490721	4.321512200440	3.727269800507	0.370257310851	3.121829646835	3.797563662079	0.340532600152	0.084255463191	0.242169754937	0.132154422381	0.130632238304	0.138893385973	0.174768598480	
1007000	-642.412949	1	102	2.007684800378	306.058606214236	1.440653426455	1.921401488234	1.730698555263	5.103555783312	2.703436315957	3.208375280169	3.299499729986	4.013979974764	1.716822674064	3.712221971844	1.970316495219	2.167310855735	0.729439021847	1.577538104098	2.250600920020	2.956588044412	2.766611300328	2.989149028247	2.580982025408	4.246495130388	2.519120805207	2.738338641403	2.119115507285	1.678361724379	2.620013165515	2.322620464935	0.234123187712	0.374626365320	3.492983990378	3.538467754229	1.965074910414	0.734656188546	2.161292545240	1.299137338755	1.067049130062	0.327153861974	2.946306327941	2.811601899812	3.026392902049	2.197750354908	2.792736607718	1.809514314403	3.837681709552	2.932834088344	3.041407314775	3.288618835311	4.824544520766	3.168660880155	3.669813051535	6.434248173619	2.682156601806	0.941631170260	0.290331731095	0.266031137528	0.073790522995	0.155686300294	2.183070143680	3.032759871347	2.698919467843	2.946124456622	4.203103007903	3.159678035433	1.672733102170	3.114274480386	3.854715114643	4.991030285144	3.658972771615	3.105577019213	1.422488689290	0.790343602165	4.478903899567	4.146593606211	4.219415348187	4.395571841198	4.946808339988	2.530746601570	2.053824986319	2.097046500328	1.246851059614	2.326449426704	2.591750373509	2.690896539655	3.811822378260	1.271493883749	3.646308944447	4.105047058648	3.579982351561	1.946681322138	2.393307043817	2.457559516371	1.334714022955	1.975402753888	1.839488424625	1.180337135509	1.830866799585	0.971273639166	1.773427876621	-0.071065319831	0.422722318921	0.727131782015	3.227356837401	0.543570660243	0.161494060610	0.277347446642	0.986305715335	0.982719806681	1.067898661239	2.687580240928	0.962139403305	2.170384544899	1.494633684902	3.288031729079	2.602687846744	1.269370832664	2.912474740052	1.111378183021	1.577382648490	3.721602841316	1.662860848473	1.159340985063	2.351410619612	2.166458753143	0.772590059473	1.235367470827	0.395950762915	4.283455474654	3.388788567835	3.363528760696	1.532118238714	2.352332075467	0.213920506715	1.458794787890	0.708193084732	1.612805052893	0.462553877833	1.746222397530	2.583949455328	1.217016666971	2.187658264629	3.445242201400	4.596939930931	1.762569450294	1.965979597227	3.168678852028	4.812366216896	1.955476894600	0.928964539506	1.268561956892	1.111809194690	1.274659375216	0.349429065755	0.606461447745	0.257515433906	2.693416854045	0.925704917737	1.068519662263	0.566324858509	2.019112318587	1.293251463811	2.308686099503	0.954420110949	1.206358008124	1.674176490455	2.462806135806	3.892798261413	4.051481188223	-0.210651820043	0.199514897445	-0.216838738399	0.241062114706	0.064477284968	0.035218493213	-0.509067394649	0.228968031318	-0.135509628240	0.444606382179	0.550341489013	1.273869324357	2.186031143243	0.043650245671	2.496290260438	0.417622212069	0.721405105643	-0.097074513036	0.246446532841	0.045796372984	-0.484924672381	-0.786764164469	-0.379942527399	0.025757999954	-0.038784845847	1.343888250754	1.641255487284	2.100822416405	1.218805776224	1.184635589782	3.507402350030	3.166529789167	-0.257946793589	2.576417296284	3.558874428714	-0.124837067796	-0.695789231793	-0.544591752591	-0.288913659491	-0.312852136114	-0.634115111428	-0.519120817508	
1008000	-633.180597	1	409	2.002791566629	292.863930904552	1.471159282467	2.507840685163	2.335607003017	5.599475675429	3.232271917376	3.488725096093	3.231835803335	3.931731421703	2.490486879264	4.286292018702	2.769758790428	2.834910771281	2.547174299062	2.836404761338	3.153226811896	3.905524844006	3.716958029933	2.700439754879	2.786955300252	4.283785573089	3.086548351881	3.398393741076	2.698340792056	1.363811154750	2.381720931420	1.949299339527	0.186422487600	0.320166107408	3.325475925557	3.976701152601	2.071687215800	0.853563477710	1.770893664486	1.326269420013	1.134039718235	-0.034113638095	2.702027659228	2.533315223413	2.442755502091	2.175379298549	3.601896480896	2.422493404893	3.352050591827	2.834100896497	2.102005832720	2.906750453436	4.415511854766	2.805168177952	3.438608384667	6.135246546572	2.160623880613	0.444590576892	0.039240325502	-0.061355730624	-0.341747915280	-0.168081035155	1.912766842132	2.566375355547	2.651166940019	3.491008932031	3.550068827859	3.225209517204	2.019184731050	1.943339018229	4.358817873270	5.357565576425	3.968851183184	4.204647284296	1.842723944423	1.032405628543	4.253040448703	2.974750624700	4.428377071370	4.128247847058	4.439016791048	2.159826428221	1.297091192353	1.734739669885	0.619091389204	2.666904261897	2.318440145978	2.725581042047	3.510795463664	1.422569333041	3.295653858234	3.811708417921	3.605819714595	2.145270911522	2.161273605132	2.087770333122	0.644945327668	1.194754141286	1.736913075003	1.282789558578	1.545810398020	1.762825649219	1.882920620980	0.592618463758	0.415123850599	0.843513646302	3.640794897730	0.277754118502	0.289459338008	0.180579120935	1.078069886030	0.627604266551	1.418878209218	3.176182141769	1.471474891950	2.750017684846	1.826953705651	1.985520144994	1.282045758363	1.367133217398	2.961290678636	0.452698142063	0.739576464247	3.681386377484	1.508236543418	0.853148553590	1.938528639749	2.495632367083	1.157510243437	0.780707736603	0.139892567515	3.846117817147	2.816502502172	2.353118874427	1.308843862289	1.935787785830	-0.139876930257	1.175990487523	1.312635793576	1.630862759263	0.687338119419	2.068846818772	2.646288966606	2.510641847270	3.302386896312	3.414392728105	4.513912328785	2.511606004390	2.276651311503	3.288366164406	4.636888571641	3.067823798750	2.413587685359	1.956928382722	1.807546501775	1.617206214934	1.473610550712	1.420747808785	0.044583005905	1.609846346133	0.489455276897	0.568973419688	0.502090791945	1.764954915328	0.801123063766	1.857139073783	0.772580202003	1.083691769209	1.984269188370	3.087805772755	3.928835132891	4.762388637070	-0.411462853688	-0.009252501374	-0.152274835295	0.306108308666	0.203724828146	-0.332249269152	-0.708275100142	-0.347611408946	-0.606307903718	0.679219226859	0.620840880927	1.020379789170	1.811755487491	0.544443018260	1.747274318927	0.201685421994	1.083030287175	-0.462583056556	-0.071949240706	0.255487080978	-0.117089992493	-0.062095438641	0.659448839540	0.339178162483	0.614859555112	2.173710606256	2.700558511276	2.634488024125	1.565149289554	1.374283999889	4.467940211892	4.056876364479	0.083107559602	2.911785863556	4.015883344495	0.246035844212	-0.521171350743	-0.194436057875	0.248699514345	0.219091384772	-0.462263336094	0.263387486151	
1009000	-630.478153	1	397	1.999440657678	289.110396087729	1.651085269691	2.735467945432	2.279122838035	5.971423958994	2.572931333826	2.448645593378	1.766677512980	3.209782573542	1.137368978629	3.031980354991	1.001976376663	1.795251350390	2.235046582526	1.969322932189	2.652853350883	3.021038258242	3.395820390357	2.157973669193	2.499160962684	4.177697200118	3.359046385560	4.022966229546	3.850908642749	1.784700498151	2.629665324352	2.158483409226	0.219753474126	0.145462249777	3.268390143713	3.668158907941	2.403701380262	1.709627096644	2.299321229178	1.505574943663	1.388544961531	0.205775968657	2.985750230862	2.623292116707	2.761042533596	1.619908062225	2.086594253585	1.061170412861	2.879452613854	2.561454642750	2.274584246414	3.141382853570	3.759340499316	2.487377661090	3.601585636905	5.964018305348	1.763107370099	0.679226840822	0.165079747590	0.041879108435	-0.118606446800	-0.125403786357	1.565496559062	2.810454003819	2.923643562383	3.326854663705	3.596660734785	3.284477487847	1.935502503799	0.480728523393	4.016457427384	4.548998280075	3.641836547877	4.446765225340	2.060042821234	1.337566564559	4.662107981632	3.591312659712	3.881459921318	3.875404435994	4.224579380196	2.210606730972	1.414264319300	3.071188599741	1.858576714253	3.068404498486	2.130590032065	1.459360379753	2.006353994326	1.341637734374	2.888543753833	3.441983061427	3.339275098507	2.641452491820	2.402503927293	2.135301182514	0.839001328001	0.651682155938	2.267736038568	1.872029239444	0.843131703304	2.029706354796	1.423467477108	1.150664010109	1.059844940718	1.885049337653	4.644499104037	1.518281763250	1.179869735152	1.647793471074	1.987914918494	1.725322361596	1.027801805088	2.694290838983	1.081075516948	2.159187706844	1.516430858563	1.240125149320	0.120146066677	1.421402089737	3.173785896344	1.148685577162	1.352508434291	3.806721803263	1.933757234049	1.890955410387	2.284852558723	2.318211872448	1.272265462565	0.410574385013	0.323932433291	4.101091313211	3.128963015044	2.680148271158	2.198740151995	2.916656569095	1.009130220473	0.918392808338	1.138988627856	1.637941681259	1.166022676954	2.052454044609	2.756716447640	2.751723749393	3.279724260527	4.312476306607	5.778280240767	1.711305765486	1.536519712262	4.536539216031	6.106574351801	1.907671048545	1.111750952718	1.874147137580	1.932488161643	1.274173716969	0.971651515210	1.595667107815	-0.069450249621	1.060643236488	0.244570190723	0.145612070589	0.723976072619	1.497693234701	0.313589213527	1.888072230437	0.659091909210	1.115177524697	2.219323785969	3.113705961972	4.246225515920	4.674342198623	0.294542473357	0.252261985908	0.537884339777	0.464669801762	0.769251818616	1.376335617079	0.733186196399	0.965415288483	1.094287941777	0.774976997311	1.028183612550	1.587382674446	2.108271227204	-0.091224900810	1.265588656132	-0.137754792948	0.109216933681	-0.874287441565	-0.173451039717	-0.053446644973	0.089009812060	-0.474482651550	0.340804002678	0.391261265188	0.793103208628	1.962787584040	3.195052565453	2.994756046666	2.114935216816	2.048712453241	4.602028462743	4.359178776419	0.079770824833	2.279999111464	3.328629998626	0.550177247466	-0.133628202923	0.215856622966	0.567181391598	0.299037288931	-0.182360737980	0.229803538780	
1010000	-628.265944	1	786	2.007940408216	286.073605270682	2.102288880822	2.017714051531	1.403121488625	4.904958171653	1.986801440367	2.590174283863	1.570921408209	2.252848297481	1.013009632299	3.130965510051	1.647825928091	2.419750749281	1.355097968145	2.453120653617	2.863706904314	2.688452023984	2.992044584551	2.817429980603	3.046454767565	4.067953356138	3.484134525370	3.979298514923	3.288874112392	1.811958485780	2.361839003484	1.422591104475	0.112043194626	0.008126061639	4.503035792740	5.098814065681	3.083318190610	2.741045245978	3.172974569178	2.118758242499	1.471079916010	1.034327669362	3.694658142046	3.209887769954	3.700377614212	2.685676170735	3.373828503139	2.239833223788	1.884210531795	2.221364020117	1.942130249922	3.052805799849	4.253140263472	3.658277835734	2.765809882827	5.754360591589	0.900546347029	0.785169321441	0.096322236414	0.402077967149	-0.092562551405	0.089668726581	1.211759894706	2.681917870943	1.714870441192	1.636755315865	3.002625151931	3.599956481249	1.998969356682	4.099011853187	3.627019407304	5.149844577314	3.595316639456	3.808174998010	2.105314188984	2.796790618562	4.674778725851	3.386973864572	3.188035617021	4.233770036486	3.113643110986	1.566484418378	1.154642114828	3.432899454099	2.745120025670	3.405160886442	3.307887054146	2.660286230605	3.266857921517	2.744219331121	4.079560588364	4.265451854193	4.214033794434	2.757968423407	1.769085447236	1.326365300003	0.615166996342	1.582084019545	1.637242968963	1.297770653145	0.720484059588	2.948526930347	1.402693720894	0.690030081325	0.485827341555	1.089001320687	3.984034975191	0.839724720829	-0.447145248776	1.141800066426	1.806395004328	1.129253337405	1.680750812365	2.087938450378	1.676922716421	2.640027161746	2.363612511619	1.807485663760	1.517785073390	1.918988118745	3.798934748914	1.993219342061	1.318610761870	3.336114044837	1.456476262717	1.776744060121	1.991937655440	1.535316214186	0.718421750304	-0.279009753960	-0.194784426829	3.211398572983	3.256129766293	3.182054604990	2.814295304877	3.223241619686	1.363648973860	0.390761054468	0.759811966451	1.464073995672	0.703203108756	2.296644205052	2.919203544300	2.875456171380	3.553413510042	4.498421836884	5.392006524329	1.542073156514	1.934123584579	4.029030780941	5.231198189821	2.026875506171	0.939638069718	2.406294816404	2.402122609450	2.243949348591	1.934589758148	2.710564236794	0.617903326862	1.105073421674	0.906829910133	0.734513570126	1.733595275049	2.931753238014	1.225282589054	2.281090910181	1.311750364736	1.297168038308	2.379394421723	3.762849886414	4.704898899794	5.228639270367	0.575932291245	0.779380023483	1.241575988625	1.144136351875	1.144336509409	1.928283922145	-0.263072888632	-0.142799935269	1.296686111282	1.343459335305	1.383564295524	2.155676719193	2.756741429226	-0.187836919788	0.966505600975	0.335959865205	0.741632504818	-0.093333686446	0.793587817134	0.262864928662	0.444548643929	-0.716428604774	0.074070817798	0.710474421891	1.109621440776	2.245141194169	3.348063346960	2.656900115069	1.628373652172	0.928905512368	4.221935656248	3.475085163269	0.479804870671	3.210042682463	4.227949284721	0.579184101415	0.272111834112	0.111441173036	0.107967148347	-0.091964439422	-0.640752424202	-0.144214097540	
1011000	-633.718295	1	45	1.999469695783	293.616554330022	2.064125428028	2.793971104949	1.987427077457	5.589996951653	2.467770754384	2.732526483530	1.698769562174	2.391826577494	0.377927570059	3.249690326960	1.329180080413	2.692662022352	1.670048688974	2.949452616438	3.060947093492	3.547502872401	2.962589889974	2.805965300356	3.440012118184	4.369407106357	3.294903180665	3.421749845208	3.281274360002	1.851806433492	2.556606680220	2.016180077318	0.664566004676	0.227661687367	3.514842793134	3.072092096711	1.749815220937	2.016512288492	2.401767598870	1.477298788352	1.238308451565	-0.006589690619	3.603039652025	2.856291963390	3.059234559702	2.686982568749	3.111056196980	1.999437720504	2.935954795726	1.673977415473	2.200879525566	3.604240987643	3.875025986420	4.122733529314	3.125485277539	5.591437778489	1.147885323874	0.035666420270	0.047746494092	0.274636448190	-0.411012708593	0.232423946417	2.005925735963	3.693969424655	1.928417605910	2.253390001429	3.426787636336	4.354037974487	2.384923482675	4.580238068641	4.588902563068	4.650769909173	3.635226805917	4.481505602763	3.690708851517	3.311186830946	5.003008421510	5.187904096357	3.417451624991	4.677262113062	2.123440259188	1.503063587173	0.826902376623	4.566163403355	4.295707014369	4.159361619923	3.546946975139	2.268827332882	2.399239490642	2.457442180631	3.660415334741	3.924415259358	3.980694065751	1.671256210637	2.202561505394	1.824026636786	0.306865190951	1.802938106054	0.723294134387	1.044678331893	0.679290229663	1.751859476155	1.440410738028	1.880927627767	1.850477138283	2.377145709743	4.200218565853	2.019224869978	1.230453314276	2.363435361589	2.560870298575	2.070391413297	2.173807838176	2.540025062459	2.064939317407	2.559523469136	2.039367614876	1.841593180677	-0.196794913440	1.599597323253	3.130233210283	0.853286012402	0.573141849802	2.956365080468	1.592554271208	1.841118285872	2.335360251218	2.025668769253	1.626121921281	0.901302669641	0.809979286049	3.207164382559	3.423579857820	2.961582585926	1.906044298530	2.051588499081	-0.638021259989	0.380381322482	0.804031720212	1.533470697990	1.297889854481	1.497051326527	2.017503130693	1.420240961328	2.306096092131	3.792580187703	5.342956099398	0.785229903455	1.224358057351	4.236401082663	5.853337604963	1.531667481241	0.876472216940	1.731325353845	1.591323242334	1.739465041857	1.397427050442	2.322152577539	0.064384398059	0.041684267778	0.797907368255	0.818208278831	1.502557637707	2.319771838875	1.357452961541	1.692348911735	0.829457560672	1.075750909069	1.119744740146	2.526878070993	4.119874813159	4.515862142174	-0.536217567269	-0.033853743722	0.568195192044	0.572803916838	0.948024922788	2.559676802655	0.830349829266	0.558180921348	1.478945129871	0.792225600788	0.694426466334	1.324789197755	2.579378002834	-0.487809349564	0.684005003680	-0.372133409593	-0.092082615068	-0.786930178453	-0.191754240455	-0.498399688786	0.335115554515	-1.314175545509	-0.169120308841	0.808331684602	1.262648283768	1.849508979149	3.265165394694	2.673025775434	2.398942447050	1.795432751490	4.007179664128	3.079314278361	0.291381247633	3.282551320167	3.789847353930	0.205676081494	0.119147420523	-0.028631678881	0.139702446877	0.297979733802	0.086711594875	0.296827512315	
1012000	-631.528261	1	734	2.005703443459	290.563184897434	2.109932635991	4.386402685129	3.449986431038	5.496866629992	3.025280138422	3.188709011604	2.086101260912	2.690823031253	1.753703258324	4.293326748949	2.122783308591	3.199659091686	1.822961503598	3.324732461906	3.464898814604	3.662027042158	3.398169685053	2.797789254136	3.112154820385	4.510282961831	3.093355911036	3.158641555447	3.233303979706	2.116300220233	2.617544778136	2.211913569846	0.705543058605	0.225353579976	2.387273768167	1.773168832147	0.279930735350	-0.193964753070	1.102215057596	0.697904449751	0.601253869819	-0.399813472285	2.917198511611	2.856084003563	2.047741249986	2.807784861978	3.165612250387	2.325026037354	4.304340567904	1.781923777283	2.962854298304	3.601538015090	3.292245544224	3.828146383740	3.014549966114	5.741673184512	2.453942256399	0.463817300461	0.177763522572	0.309415653204	-0.321696912038	0.146603830685	2.792626697431	4.207639859863	3.689736084962	4.203870806309	5.193784397364	4.264014353447	2.479406795981	3.413074139145	4.717165932913	4.982745385203	4.030073150404	4.529936854546	3.762458593412	2.591863561469	5.057933720054	4.452301641963	2.242511484096	2.873540448118	0.830721480473	1.959397349257	1.183497701463	4.768276773116	4.916243041913	4.175318462984	4.326610895144	2.761148989822	3.032007083737	3.297006895408	2.975884748771	3.365087176187	3.597965494965	2.991634522443	1.922595621179	2.624403208260	0.283059359789	0.895396396568	0.901778758511	0.834943918656	1.338399444140	3.553456517915	1.729511576100	2.112868915936	1.983583423655	1.854292559962	4.662594151659	1.154226606902	-0.007178117632	1.792053588425	1.802630713038	1.110544676648	1.853433938967	1.807461356984	1.829036948501	2.380090979450	2.223236220050	2.303341626264	1.873601250522	2.122185533608	3.671007642158	2.441411199518	2.086279699371	3.152789031640	1.409989116281	0.844132456359	1.460184558252	2.277787882459	1.970499632826	0.395410161791	0.187524100114	3.358253368737	3.309628324529	2.163553468444	2.304781095694	2.487006714833	0.131895290152	-0.372790952223	0.583918048958	1.291442887622	0.726755789583	1.451627308066	2.328469407388	1.343772558498	1.311281321155	3.439978141379	4.367724011898	1.145314410639	1.887751294396	5.060874480226	7.049303327992	1.897907348969	1.405283711621	1.555844757525	1.306953293930	1.292325839417	0.963270395448	1.169543248799	-0.530446397631	-0.080162244835	0.320342774995	0.156544641202	0.514272362413	1.292033228424	0.251181471535	0.933362720234	0.296822994358	0.262995540926	1.491682891036	2.859423446817	4.004807858064	4.296319509919	-0.258158191699	1.003178133365	2.036137625275	0.229128936132	0.655962565257	1.986102148795	1.081242411470	0.501745526603	1.276965214489	0.970226382607	1.218458972286	1.065146533807	2.254867224654	0.206626542387	2.009595995790	-0.415898896773	-0.235606526321	-0.658710448037	0.018815375152	-0.251058989837	0.619902652238	0.319351057534	0.984818230969	0.834398517696	1.538560791020	1.432410704617	3.377226227326	2.665861011501	2.600432641498	1.434174919281	4.218530478498	3.513323129984	0.096456688100	3.075071389164	3.566841314472	-0.365242788879	0.285651702016	-0.140026846542	-0.021270116883	0.412488599405	0.570874100210	-0.052444076808	
1013000	-628.507871	1	603	2.002971297067	286.404148668214	1.241578307128	3.638694294640	2.484311753826	4.367826362025	2.541682541970	4.005602935347	2.764010828316	2.419354336724	2.584764154444	4.492793486965	2.587767228996	3.318863640900	1.723638663184	3.765444109911	3.338149468459	3.060048980482	3.150569720338	4.039378726948	4.434071001157	5.985657563376	4.010180103147	3.303154006008	3.469446657830	2.082313145232	2.507169181361	2.684736498286	0.649181895494	0.216817310459	3.245113044500	2.747566424489	1.009003154306	1.393359472876	2.152243715954	1.100462323768	1.008301068703	-0.233369738016	3.774347537901	3.432836269172	2.647856662483	3.387991891925	3.397562272210	2.858678880816	3.995135803258	2.200843024185	2.910631254555	3.643930921497	3.017376200364	3.300929649868	3.181922592914	5.566272229647	2.331302068029	0.325067861558	-0.100124304046	0.339920085722	-0.746193719403	-0.206186558157	3.249389673966	4.306368519187	3.395843380284	3.275212008761	4.794780259714	4.635253756729	2.712730336823	3.177076580062	4.501535128278	4.699118430464	3.990044957254	5.136855621125	4.323256106236	2.691556434828	5.466179076780	4.602209276356	3.164041493437	2.647695815654	2.726665406805	2.065269158849	1.072103196877	3.940993805660	4.155105142288	3.822624505973	3.897812989053	3.626336332573	4.234307249118	3.243686934868	3.272058973229	3.529381511449	3.771324790665	3.125380063352	0.946656532390	2.674127814000	0.156941280770	0.809062819725	1.122461230653	1.911301737139	1.339252364696	3.466478403393	1.184749455646	1.433514918989	1.208451646108	0.974843973383	3.967586020313	0.527522978490	-0.279535839739	1.399268922851	1.741286483760	1.070846393047	1.638864496026	1.353329958378	1.795768105947	1.765254716853	2.190240513784	3.121327305387	1.729919775532	2.465984666048	4.093386645834	2.823791810799	1.966427820334	3.812228145656	2.224219719962	2.181425325219	2.600744699237	2.570775922077	1.275276421266	0.272007895881	-0.158384070743	3.729811010996	3.803365072209	2.775426347554	3.196652819143	3.219596324708	0.902103402300	0.004640017522	1.138769150687	1.763213223644	1.813545832489	1.750450104249	2.660208070311	2.259019463593	1.079488657321	4.117968734307	5.395119155176	1.157292173964	2.175216912320	5.117088244380	6.565061978269	1.928027812422	1.482987385672	1.773481739452	1.823157937963	2.371172949837	1.948083410589	2.851435073171	0.477029850051	1.335218461882	1.240022967313	0.929746665192	1.551744865450	2.236723541107	1.233533637345	1.189983005173	1.327459961654	1.054061097196	2.578113322510	4.331342163033	4.929012737657	5.868985267410	0.956025223709	1.468251384131	2.465833797850	0.545172693359	0.867240214529	1.573126904890	0.521300850093	-0.167812446857	1.293540605350	0.673033318969	0.920518557549	0.600767500688	1.911836614774	0.046679379374	1.507276390920	-0.226776517338	0.335854457237	-0.407307157175	-0.001287776689	-0.039692954547	-0.066256273284	-0.521554519268	0.059284223368	-0.219351987495	0.824145969022	0.888734188594	2.802055171348	2.511356066418	1.877381026520	0.778279009050	3.572722923162	3.042036533079	0.283964489009	3.006936127064	3.623789097163	-0.333112738859	0.282843181744	-0.359898151040	0.114342821606	0.407154373357	0.295651365421	0.464905975161	
1014000	-646.724524	1	962	1.999828877425	312.422649819186	2.139803751758	5.446069144987	4.713305530558	5.290141684234	4.763736915724	5.063020687194	3.571621355868	2.400210767665	3.211867945796	4.409882926896	3.111123700621	4.151187968729	3.347780559028	4.327206308315	3.580421480865	2.808790880044	3.628434638559	3.476086201141	3.363207677617	3.845004305690	3.560378572169	3.493736985583	3.082745116855	2.527588170044	3.009339113369	3.126796562240	0.785512177236	0.352408213207	3.718359997950	3.119756253615	1.081703675161	1.859501405822	2.775935637752	2.472209228322	1.390905275695	-0.057222958324	3.722247678683	3.326118856138	2.073374876475	3.424867470801	3.060861297149	2.834017995021	3.706248144837	2.641365741796	3.079806141570	3.565561385345	2.982581030429	2.467521145932	3.356294358799	5.331138500994	2.028989209594	0.910231512489	-0.292535938430	0.102470303968	-0.633420245830	0.049026649951	2.999284849672	3.728606575408	2.818393580644	3.360777631166	4.173803003172	4.651452379020	2.297502547341	1.036045333664	4.256740998072	4.860440289670	4.927363142272	4.870300040921	4.055247471039	3.331318008542	5.090136279855	4.839094676954	2.707176322893	1.913670667965	1.780913874887	2.173263627766	1.283648644641	4.275275827583	4.202963189601	3.933657260510	4.381693269335	3.215384542118	3.770642637504	4.028729478840	4.270109583167	4.404898253901	4.643114923204	4.341923168986	0.623622478090	2.186722733803	-1.144913756466	0.751045693299	-0.553045699687	0.042449169041	1.441893977033	3.365812729749	0.844731620808	1.708719174963	1.468924509458	1.005362384581	4.761494451271	0.291874333631	0.747437774093	1.733530677788	1.901165708857	1.450120216281	1.289455637342	-0.095017654857	1.123103004660	2.831773626485	1.730045033524	3.394493339540	1.882117740099	2.052251161419	2.754107056962	2.071929078975	0.951184853661	3.265888326869	2.139363670393	1.227794738615	2.278369530177	1.737022499402	0.819352737879	0.531638581558	0.170415731509	3.917261548698	4.385963647302	3.287295277955	3.648368979294	3.473314551569	1.557693549993	0.448899108572	1.680824063391	2.823083023716	1.869433943735	1.342379864235	3.266826554557	2.454094315352	1.329943378204	3.229011333778	4.884216066019	1.881025212834	3.281735738109	5.244524061963	6.509546260744	3.209868336860	1.790022906774	1.634124520142	1.671509242071	2.255442194091	1.612446296864	2.505707515394	0.701964197014	1.585008884298	1.507805500465	1.225244549752	1.493516982221	2.515264766918	1.038914211818	1.856617054177	1.376635971639	1.060333803378	2.299396629436	4.343404256253	5.581064781442	6.442590473957	0.624801031635	0.860399283166	0.823290822780	0.528177808976	0.921327769798	2.164579213072	1.590860718690	0.692253218488	2.406409308279	0.804236246067	0.928116125587	1.372779398017	2.869712915793	-0.141473075383	2.168387961603	-0.568030271925	0.730613503607	-0.561587633113	0.085651551689	0.339285646891	-0.478383302562	-1.033061756154	-0.371990954643	-0.190751613646	1.103045081536	1.148874708028	2.934010773714	2.796475679291	2.445032128166	2.172673497562	3.788265695343	3.631974158771	0.659313653554	3.630983888510	4.116249854171	-0.546721356022	-0.591243709303	-0.610419496254	0.462692780197	-0.205199532214	-0.139684087114	0.073777544539	
1015000	-631.128706	1	114	1.992883690034	290.009555447369	1.903794801987	4.848646186994	3.848477680883	5.034204461491	4.644172023806	4.390305818854	2.643488311480	1.718413746309	3.182911693197	4.074757998001	2.670110132769	3.582529550892	3.916441740522	3.390068885538	2.828597013008	2.353199233393	2.621422746697	3.564921924055	3.710903042164	4.302312925780	3.966469394356	3.960331474820	3.945670901343	2.161053895757	2.841332608705	2.539654214856	0.169289021441	-0.158603702357	3.407303548973	2.889476418593	1.022584149627	1.696391900125	2.286679305639	2.090067411570	0.568309139744	-0.853970847611	3.508949319687	3.256089328408	2.270250998792	2.911013236660	3.243080710566	2.713416943215	2.668585308463	2.966218502394	4.319054710888	3.686498202674	3.355929666542	3.023290458420	3.785676417590	6.222164643905	1.174859308128	-0.443551705764	-0.582206324192	-0.197765526630	-0.547611616803	0.205196986580	2.182761576075	3.234105041335	1.906901044527	1.957646198932	2.917323294428	4.124046313484	2.245639044260	1.139622047334	3.442115419379	3.512568524341	4.753105869807	3.622383709753	3.228842225749	2.858465616110	4.659838891628	4.058152471437	2.982913354939	2.698741153587	1.950347367576	1.298007112751	1.266611975135	3.238857987437	3.465143133717	3.161947404004	3.788614178804	2.907638391193	3.616564501896	3.434979379241	4.107413275488	3.575495343356	3.784999427671	3.381854476606	1.079235747317	2.192796771424	0.260383175169	2.275111436467	0.822405426874	1.573784680700	0.944124871122	2.384144141151	0.396612177371	1.877592679022	1.814501423946	1.703285842780	5.109400891026	1.041559973529	1.461508886165	2.212822803446	2.024254241182	1.714503575449	0.467347036251	0.303837594098	0.900413191960	2.733974061493	1.391507829777	2.323227944909	-0.564704908006	1.542092509863	2.331380098567	2.687518419877	1.979079426844	3.194252663130	2.222844408507	0.728541743583	1.627075555834	2.390489125574	1.323553530291	0.638314180683	-0.085414240577	4.456363758806	4.719417614086	4.335953539421	3.680159255868	3.519174361578	1.382617660730	0.717503225832	2.021274570774	2.578963727004	0.864190905164	1.029185550507	2.462476092947	2.469687629449	1.338428143578	3.439776500782	5.056211245160	0.947517082595	2.852882782760	4.734915637288	5.836968667521	3.490305595873	2.062246196198	1.223528296851	1.203104861850	1.853033240301	1.628750689453	2.354187896917	0.207970734801	0.967640451494	0.486750910761	0.452182318531	0.942256155634	1.727649291953	0.884393889600	1.351082201724	0.995309294335	1.063730929303	1.833775242469	4.079791328504	4.676115860784	5.819729421340	1.123694082138	1.242546494249	0.861839502323	0.538740707692	0.927798446480	1.668920331246	0.494599211850	-0.018626055798	1.835403210309	0.885296291967	0.565353150721	1.028001190194	2.476876487930	-0.422568533475	1.236958922972	-0.931043395878	1.147394642336	-0.931633898612	-0.849394655181	-0.433438529897	-0.771758247869	-0.527226342682	-0.230645200301	-0.748111114002	0.283497245025	0.533677616786	2.563246706203	2.272372461108	2.182238674982	1.980712690967	3.211245626128	3.415638131434	0.331352261672	3.301030156005	3.967635850558	-0.123758550413	-0.787139158657	-0.703863467975	0.130011647520	-0.601693958527	-0.359397500570	-0.205198109881	
1016000	-621.170236	1	735	1.995641424433	276.546618535247	1.520052227322	5.018348359027	3.813255579804	5.641387139879	4.916586786412	4.423469399246	2.577390513701	1.986948600278	3.774508772085	5.082646062693	2.269268935478	3.511936088830	3.843652607193	3.059975482751	3.042900153281	3.068478712492	2.530054919521	3.775757734815	3.221464350073	4.016344995980	3.909535770103	3.737679296315	3.796818118819	1.835636805058	2.717673494605	2.875523197747	0.537660355256	0.047275691563	3.162337672886	2.143133170374	1.233188724844	2.078820790616	2.499198983620	2.399467367180	0.412573589399	-0.898942487486	2.964152021819	2.688102472754	1.728665650402	2.544135543651	2.812660895522	2.514356261422	2.789851779374	3.399178967069	3.801538920271	3.535993533895	3.145014618623	3.193198943346	3.275107242638	5.657686427394	1.743643470265	0.195098239760	-0.403669506399	-0.291098964908	-0.504360852748	0.070491477646	2.323462425662	3.928755714422	2.979280890496	2.762728188365	3.804511982095	4.656659465361	2.646672768225	1.855293587590	3.171668283447	3.243569790747	4.671978017379	2.781887729272	2.360282265411	3.872787720480	5.185238938991	3.230035790331	3.449572736045	3.466719640195	1.868823936443	1.762128718946	1.736296450632	3.321352556716	3.223391496301	2.883738561077	3.292084924628	2.286325145952	2.785185313456	3.088568171243	3.886652363171	3.448112035078	3.275633763371	2.345998348227	1.733379405396	3.287172300784	1.124218620771	2.087148815432	0.445828917606	0.594069512444	1.322447975825	2.174917621166	0.872906969248	1.257140603235	1.076541846355	0.599507507664	2.414964175351	-0.785340799259	-0.362948492854	0.553242143324	0.275532252108	-0.005436431240	1.091754564001	1.538227786507	1.564900535178	3.034201130123	2.398853144561	2.562479940251	0.143749659980	2.444327773495	2.619996605893	3.813659534834	2.879112927146	3.094763560430	2.604163239447	1.198435085348	1.523515631692	2.781689515990	1.523616484826	-0.098058242264	-0.234206017445	4.431564951580	4.476223450888	3.625373075593	3.364111032856	3.204950742590	0.946013779991	0.557226471657	1.793638468189	2.146096641146	-0.280381163790	1.596242314648	2.798128159668	2.611060708439	1.942485005881	4.004795897231	4.889128864753	1.599000296200	3.643790693886	6.008570056308	6.749085413966	3.864375032372	2.057417781688	1.663149564153	1.589189239296	2.092375087284	1.617013272579	2.348799520532	0.842702768636	1.353571533703	0.694239690695	0.875158411591	1.121392129949	2.231991058362	1.827835585802	2.287823491345	1.881013785616	1.903833243230	1.624519673060	2.819904089104	4.018304911272	4.675551100780	1.147251448504	1.972365925387	1.792996043139	0.902528308972	1.223528510543	1.560282829732	0.090194128933	-0.433643204569	1.409509090236	1.064035734680	0.723598641137	0.436500816264	0.649438878210	0.393428458600	0.990276225396	-0.144361323563	1.478665277935	0.028900469753	0.044937655319	0.290735710960	-0.503512642157	0.327222081339	-0.199816815153	-0.551597057209	0.493842737151	0.193950842260	2.017372801093	1.306453599241	1.024911877170	1.171143775950	2.504089068282	3.310469616077	0.353863338619	3.396190871415	4.187231778361	-0.428447689987	-0.867006953954	-0.702510318278	-0.065368134701	-0.535308937797	-0.202872039878	-0.242112751798	
1017000	-612.545246	1	923	1.998925856453	265.392538805611	2.148223836233	4.695518912923	2.978720484000	5.493235994541	4.492389805427	3.937714089943	2.419220811455	2.010007289390	2.544008914576	3.806951672756	1.688627245045	2.857485421023	2.978764473036	2.711179433620	2.689478100496	2.758048010534	2.719218428046	3.294544586958	2.674388940062	2.981647934508	3.132557101762	2.897663996662	3.155657331807	1.574363709211	2.173191271108	2.452367743371	0.540796515204	0.079805742218	2.928826737192	1.721866756703	1.449252144166	0.963797528175	2.252984887792	2.349596202268	0.310897924923	-0.425886656783	2.529119116678	2.288185424652	1.387718330580	2.366232619423	3.042774027260	2.880120304132	2.583957895684	4.036371817034	4.804176332690	4.124912030895	3.226481373174	3.475457737603	3.733986791482	5.553056825791	1.001730672882	1.019648079064	-0.111839143270	0.331702327580	-0.236656114616	0.131153125549	2.003957929578	3.484990982156	2.999213323904	2.220520118507	3.654247817830	4.616866421212	1.596317052860	0.984674006375	1.903247640912	2.356930017962	3.497508675725	1.555050350463	1.681207833001	3.234562594094	5.488435454997	3.187134857009	5.046266425183	5.077442096515	4.017612738322	1.057388922665	2.218819434379	3.297222275025	3.387854523935	2.351150673816	2.839480690223	1.975350367965	2.443251979560	2.890164790836	4.248211507847	4.202119118769	4.107007850828	2.179988845577	1.906686963255	3.143198504357	1.288768628573	2.409500899755	0.316284469553	0.800855748040	0.436807868951	1.409781124050	0.240395731927	0.414313943271	0.132735951407	-0.076534691570	2.477112006837	-1.334964741631	-0.627712303650	-0.510632022053	-0.451127631531	0.088335700366	1.008587189180	1.722144724514	1.501864103522	2.507143071383	2.074399533660	2.460352193615	0.227911628543	1.956019039684	1.989606631243	2.179994058006	1.724619008073	2.294281480468	2.309173448675	2.055107208003	2.724607503151	2.691544651925	1.679315027211	0.328202300033	0.264803513850	3.615738483449	3.315205483056	3.441956319707	2.967495782886	3.261436895889	1.051183323292	0.113904182876	1.384100588866	1.723064062031	-0.001973952081	1.495378025287	2.640487658573	2.556925999358	2.877125704936	4.503460706975	5.280159668286	1.972608648180	2.691150028310	4.262267526202	4.720681826964	2.736501927106	1.439222508554	1.437088732877	1.280839238010	1.736067331124	1.607194297084	1.821685284401	0.509307201398	1.731429651812	0.381028057977	0.018371191213	0.689652190706	2.350367001214	0.955215875440	1.553735886605	1.504130868495	1.416042534971	1.703584765396	2.496546771002	3.680416303878	4.328206319494	0.443385211817	1.607514644374	1.377113360503	0.637781737591	1.000969773143	1.653053208534	0.080425870134	0.037663267684	1.917440635593	0.665835255883	0.552353771627	-0.111331842814	0.652104772483	0.439993767428	1.586427414228	-0.315195144241	0.948379771958	-0.234833288764	-0.378757387871	-0.083246251935	-0.425629462167	0.528354678446	0.302457892906	-0.296928991474	0.677634749500	0.870749147725	2.217116072755	1.359322531809	1.572970178878	2.049597435386	2.727823306666	3.708459299618	0.273971694760	2.430016902427	2.964246832564	-0.542713518763	-1.111336793955	-0.748688985822	-0.072191814320	-0.380867608212	0.410701128274	-0.228612891136	
1018000	-623.710433	1	345	1.999561532879	279.920169649063	2.409811005325	4.453620767614	2.161639347146	4.461097978104	3.509024012493	4.028419090805	2.174277327197	2.314807854198	2.844343082638	4.242889661887	2.362671944930	3.390313765395	3.518611821969	3.020401990667	2.805714318474	2.727764553622	3.244230142541	3.225087569350	1.998818499606	2.391102397171	2.514820730273	2.616351656657	2.935892350533	1.359909734824	2.070955080680	2.553352187172	0.669460126846	0.259260645030	2.399903293954	1.172494076573	1.436658393504	1.160065758915	1.180193036469	0.615779138282	-0.552185031963	-0.679866592224	1.699885336368	1.760141658668	1.200836828878	1.359789972345	2.701978263768	2.775534908334	2.754215749470	3.642084441522	3.820049149294	3.995666014625	3.062596616171	3.394149400365	3.258029106130	5.502180909201	0.831294535672	0.671925246222	-0.424654536947	-0.095027264916	-0.774671848289	-0.414209716892	1.906320714258	3.470443837262	2.866653621307	2.307881834429	4.178788469818	4.389197744827	1.574877182236	0.560941568743	1.996249099236	2.812136381172	4.164075105742	1.690430119481	2.556491524053	3.315029338049	5.905164864681	4.897517788476	5.284836096038	5.049580064158	3.658747448798	0.950991729504	2.259566196698	3.143000727624	3.474864032608	2.276242748587	3.166385812028	2.242482549017	2.511007630025	3.337145052678	4.127565831779	4.170865070606	4.171779361938	2.569600114256	2.046422585085	3.860171440145	1.654583680787	2.570714876128	-0.053053396528	-0.100303755067	0.203754853781	-0.005864966544	0.047231567577	0.607101042991	1.050726055796	0.617614461334	3.595201262576	-0.384757037010	0.131581390656	0.746814387927	0.966794110255	1.052468804631	0.855034628139	1.668611617456	1.981228272065	3.020617474092	2.697920924603	4.085000303781	2.153758370349	2.062794234250	2.135713045599	2.733854811149	1.844022452175	2.044965547245	1.620855784675	2.014387073815	2.497708933511	2.626241355831	1.816041313513	0.164834483921	0.093122234358	3.630704618887	3.240873242387	3.068098880043	3.109415384117	3.236116786333	0.829672689953	0.441663830296	1.921661092029	2.284764468204	0.472172872720	1.787889773222	2.306704478114	2.664161495141	2.978376710740	4.153079452158	4.706772925799	1.752397648458	2.697709906014	5.046482503224	5.678881256295	3.004534761060	2.139243322254	1.738911636471	1.779006538602	2.570487796905	2.045163174011	2.435967701758	0.741582100844	1.982179990088	0.383545077466	0.072318424804	0.694657055409	2.139728259715	0.828144065373	1.182031032904	1.686573032293	1.464594109988	2.336579411634	2.827426923292	4.098103174226	4.879300473188	1.317220809959	2.132821609990	3.202682682852	0.888322564273	1.276106649939	1.477767268184	-0.291131094332	0.068867013067	1.251941054465	0.631057900861	0.973818992892	0.086310859771	0.924837121959	0.684774280262	2.518573440509	0.339681976057	1.536346977781	0.234325932243	0.166696977993	0.085806780386	-0.202930219150	-0.033872996385	-0.352033862743	0.004258308898	0.740075432113	0.963296397286	1.908402351444	1.416043090360	1.189326837538	1.578334697663	2.276626053594	3.142193225290	0.721978719605	3.810364087408	4.292889929400	-0.453712069175	-1.048808857015	-0.559490917671	-0.135060129164	-0.077376946970	0.657567533231	0.048764084499	
1019000	-621.599888	1	58	2.005715332753	277.114354325284	2.507950792049	5.042188861884	3.820486452487	5.832511660162	4.840091449019	4.482349334643	2.890365762895	2.133003228334	2.037740776663	3.902625131761	1.786052822261	2.957916654549	3.683608539975	2.503327484614	2.616738475053	2.906873263686	3.397056979872	3.017588732346	1.970135385267	2.913994364005	2.099793334575	2.131075044998	2.668343374486	1.239521136686	2.085166609398	2.399005449500	0.914265871130	0.337157302491	1.953296183155	0.697556287307	1.256726078357	0.986902020883	0.391014621901	-0.046954850957	0.347823751984	0.348184771357	1.155827455476	1.363944187812	1.445738528347	1.168659445125	2.567839469783	2.343352873834	2.522564491248	3.534747460179	3.408480836007	3.920850893079	3.359886320393	3.678990804209	3.361139752846	6.221711079181	0.785501906364	2.131806689538	-0.281954341301	-0.277958093407	-0.302817805031	0.038415869033	1.325962831854	2.451819131509	3.088425861986	2.831800561256	4.574380699971	3.212743236606	1.089980276968	0.901519907799	1.837907396739	2.402906915654	3.668248050893	1.599395169219	2.062698760739	2.466686604850	4.607625471690	3.191073632451	4.480094126696	4.713268785352	2.775627830017	0.974049065278	2.717137182199	3.470885480150	3.806154295806	3.092013607457	3.370460952415	2.602996813750	2.957452840581	3.115071370249	3.721422586603	4.019538164645	3.852573021082	2.592729074530	1.791139548277	3.730374711226	2.093423934198	2.792406156049	1.029428229264	0.845958038761	0.408360051860	0.459266008830	0.049689456118	0.574549712027	0.995495025082	0.317620783995	2.890795811669	-0.666580904189	0.130219047335	0.224225346054	0.339168688754	0.629029329979	0.813077677433	1.562149267835	1.804589321360	2.328184100337	2.164701104392	2.211492529652	1.733281701490	1.632005988747	2.392604293389	3.351288381449	2.094053687094	2.330467869503	1.628460556993	1.948348673774	1.793235801439	2.717078348994	2.184084967268	0.636216306593	0.605974454101	3.996414777175	3.819658131971	3.711001768467	3.878710089280	3.932635428822	0.982731606559	0.387350284615	1.844057322075	2.943139013364	-0.033389295217	1.627762332335	2.987086596388	3.458286063485	3.207633604015	3.903710729354	4.550424568749	2.232794247722	3.509262446687	5.556187809035	5.995199460778	3.022171611642	1.893094111192	1.944842934867	2.083618402803	2.890761478131	2.382112093263	2.815129565058	0.815699641894	1.649441124419	0.877013168947	0.402990711480	1.074227345240	2.121053067442	0.648745856654	1.192879015572	2.157248013392	2.019715274359	2.735758293748	4.090467186104	5.366952088531	4.788979264188	1.045850755912	1.668960242566	2.093102847646	0.787793386838	1.010071489831	1.871047381588	0.134591706486	0.414181300306	1.780690200076	0.793065145142	1.019254578649	0.163608451425	2.106596612802	0.334307930829	1.551597638264	-0.315461183511	0.456055928758	-0.397780766598	0.048410364661	-0.187047695795	0.131642801378	-0.026801051815	-0.385731938219	-0.025743921822	0.942663616816	1.311989128512	2.149351535523	2.084360905644	1.750267019870	2.309970369266	2.686336644066	3.520910355529	1.154978484917	3.468882367099	3.597579099046	-0.118648000626	-1.121942190168	-0.738820822318	-0.177052966916	-0.013997514888	0.171086552574	0.093820236964	
1020000	-633.558855	1	700	2.001365303640	293.393181900674	2.700485249809	4.482632421115	3.221589627254	4.740965589174	3.735244436392	3.401902449254	1.851028896439	2.502581244747	2.342008623493	4.047577078961	2.289685961894	3.694771286707	3.619394651484	2.966373646492	3.052102571916	3.468444763224	3.719929382776	3.169071891246	2.351633851548	3.740629780364	2.898289554605	2.824057534512	3.194152517038	1.351011312920	2.059982918336	2.373077187136	0.944831914705	0.145112370286	2.643165100031	1.675987610015	2.170390340258	2.087990064461	0.681774133621	0.559983681808	1.186217849306	0.996231747641	1.755594992294	1.806353665057	1.315870807612	1.433042701557	2.903053072230	2.871969570711	2.955858511939	4.105065323172	4.234247557277	4.136338944731	3.411124569656	3.564770100007	3.259608543066	5.764699410197	1.640284068060	2.333680119592	-0.329564208051	0.050859797501	-0.370324343090	0.115751936021	1.640244337576	2.719088053101	2.732783157321	2.966103129773	3.700958230452	3.135891585365	2.128407094511	2.374439493697	1.967474507308	2.434444197015	3.039325586178	1.271228991298	1.301419650872	1.945211858425	4.174686166142	2.095025384843	4.104093013734	4.706425657991	2.344300523027	1.215233359840	3.040255290552	4.441609527102	4.464277011230	4.038582669943	4.218906678583	3.485934337034	4.264869735891	3.578409225007	4.181585898020	4.202563095268	4.077875335822	2.743202877179	2.604558298438	4.092659980064	2.953997525294	3.972895616983	1.627736660459	1.775836817227	0.173363969841	1.277173532765	-0.229078633733	0.539583953630	0.946143567475	0.730351565922	3.716361975837	-0.858353423395	-0.142399527413	-0.011000557236	0.476089242344	0.853774753778	0.243329997600	1.589402480541	1.427186958924	1.111046067130	1.845705365281	1.012455141513	0.215709777737	1.767883656441	2.256888368781	2.431309093550	1.264610728443	2.375966999828	1.867861954035	2.070054789555	2.047369382790	2.644880389438	1.717232633727	0.298979002793	0.509786903583	3.921544042902	4.266275403255	4.474061293722	4.116849924885	3.713342852909	1.384340049297	0.188097829578	1.329542991772	2.910538621760	-0.206821705799	2.043696239057	3.140854735990	4.094956077309	3.708267262221	3.954850020247	4.263778319082	2.635224155395	2.471349239614	4.880630922256	5.655818920531	2.357511565145	1.191304922169	2.384805771866	2.378126920068	2.959717244491	2.579974854633	2.634252725987	0.591070328161	0.692382621027	0.638374542325	0.038973563529	0.771591336267	1.261982651918	0.358483123029	1.500044094445	1.648162262198	1.336165023042	3.048851467800	4.860491968750	5.661975796552	3.394798933897	1.628399746695	2.341897914476	2.826250104498	1.382583019656	1.188584865347	2.073675695991	0.268581300075	1.177786529289	1.472455203074	0.545736650298	0.687223929769	0.202434063292	1.440244868499	0.028530865320	0.953667812510	-0.728954658543	0.024718203023	-0.658269590370	-0.281045837644	-0.354131085594	0.014189368033	-0.150971786577	-0.201896978680	-0.217124822016	0.678187264128	0.615331821315	1.440434496970	1.708546872558	0.930957186347	1.471431150615	1.606190086238	1.910651186324	1.195879621694	3.428926494219	4.049202027193	0.101624990939	-0.783773602432	-0.606646024715	0.232506510336	-0.150991277238	-0.081694900190	-0.262357864742	
1021000	-634.953334	1	847	2.000670221240	295.352587863753	2.767017868856	3.751852147590	3.150782134916	5.266679145105	2.760041935450	3.676335040636	2.163169815827	2.212719287429	1.942745879145	3.163489540190	1.571258779310	2.628236359383	2.706266868849	1.859156036215	1.259059514020	1.580110101620	2.638474207728	3.207862286368	2.774984541423	4.430015731122	2.933323000218	3.011836108492	2.674695768909	1.832377241425	1.970158052720	2.200475167682	0.545647398367	-0.137984245081	2.928487178819	1.573426340225	1.351694349828	1.453512623965	0.920615775306	0.554790433828	0.575274357157	0.258754822134	1.742390398318	2.037681268993	2.432031422157	1.094814766330	2.391607223816	2.146107371591	2.356245409744	3.058600763005	2.798846925885	3.716994830116	2.500335557432	2.172330709185	3.515136666935	5.955196571262	1.555300456460	1.894680613175	-0.513684409017	-0.001113193551	-0.521269519954	0.199478011694	1.297729307952	2.881843826327	4.178707012051	3.466162712352	4.841236590800	3.724516377184	3.049982221840	2.304454500878	3.501474850039	4.453041038182	4.729664094112	2.936791587639	3.013987585988	2.558500667192	4.343120048002	2.307129354586	4.870922449040	5.485097073770	3.153622621557	1.063725740283	2.749188919956	4.016918101561	3.805001527111	4.359536922803	4.261263578804	3.859979904550	4.549960924458	3.499644146202	3.743500055229	4.207255875651	4.052263264987	2.257534888293	2.130161775389	3.418018831299	1.053288269090	1.247025795219	0.255992477604	0.918355636675	0.486444786221	0.920463682612	0.092414584754	0.176075147997	0.359908265572	0.479912267010	3.179780846698	-1.132953672795	-0.080938215891	0.075045119793	-0.005389927880	0.644859474306	0.612525501383	1.192165228972	2.167932991325	1.284918659085	2.572127256310	1.655566542466	0.675904386824	2.333150646673	2.742217455320	2.250327199203	1.384161224555	2.918437314346	2.386052470431	3.181248736212	2.879979642957	2.873633984674	1.653784041090	0.225500908789	0.597324160654	4.580187274292	4.601388024999	4.157640960549	4.452275197077	3.802881352064	1.737593430757	0.720215283590	1.896673145670	2.885654675886	0.594960054761	2.327284831369	3.588225533704	4.629475285696	3.695212019232	3.658334478931	4.477956941742	1.982935373324	2.466747101233	4.575292499917	5.418477217771	2.084212880515	1.940958290239	2.015964405687	1.897799435366	1.822786501534	1.444317800727	1.101194931948	-0.538209669934	-0.913631641784	0.077612942936	-0.149025452212	0.270653995744	1.185750191365	0.230462530963	1.448563198942	2.042523506182	1.444547117860	2.319313266014	3.886152933664	3.941399738670	2.586888437970	0.872779019735	1.406316105823	2.498327299619	1.048809895021	1.103380577303	1.415388917583	0.214286544017	0.495213348659	1.050513908787	0.389685507811	0.198226762696	-0.042637084206	1.295049738969	-0.425220109085	1.112647251176	-0.832708356056	0.369390246449	-0.549868633047	0.432647345097	0.666280627413	-0.117205668140	0.114613699817	-0.116617496409	-0.362571982416	0.612495890484	0.969922364193	2.083186833005	2.370974438834	1.274275824065	2.297359486367	2.077140062854	2.525244900677	0.481462672172	2.900721547927	3.429066487920	-0.264113731333	-0.307477920136	0.098253820014	0.410978720056	0.355384574048	0.095455458338	0.292526582076	
1022000	-633.992141	1	116	2.000039789004	294.000603266773	3.198214098763	4.242563464847	3.090378597321	5.636304868239	3.780846135635	4.792268798910	3.678826974724	1.796595132832	2.018741577716	3.305968188073	2.115372711908	3.457003375201	2.659845429702	2.323034683397	1.995819055322	2.013730874242	2.343044503875	2.273465467502	3.068806816560	3.702500516672	3.559974908890	3.981207183262	3.436999048557	2.934962259794	2.394440282079	2.491149861432	0.650668886435	0.076743491247	2.508847089097	0.904597267578	0.711196054897	0.628720568649	0.878713730162	0.150377889231	0.915160218005	0.857337204244	1.503330742360	1.606364747717	2.368390196428	0.833015001456	2.292662960073	2.240892791942	1.845436702988	3.224939301433	2.805061548623	4.124347493374	3.418758761637	3.388231410991	3.906338944903	6.597397354323	1.666972676824	1.215600337538	-0.729274408867	-0.069812222480	-0.764883413087	-0.144089204054	1.274750616651	2.827700476349	2.926340902804	3.526353920391	3.940909975904	3.418119199763	2.180540707436	0.630049151534	2.537018507710	3.520462339959	3.947550469441	3.276927315458	3.804643460054	3.440641650731	4.419419412540	2.271640351579	4.631270509018	5.968814958767	3.088734618466	1.201402264653	2.705016657420	3.204716198192	3.121687465013	2.920519653248	3.156106937201	2.094254769622	3.439464463776	2.724867022053	3.355794212391	3.709778393238	3.658632761248	1.240073264272	2.635224607139	4.383697687441	1.369697037924	0.926924681322	0.128357221171	0.171859124659	0.117787971543	0.840935641202	-0.056753569421	0.251012445948	0.600195386655	1.451168789148	2.854809203567	-0.090619592457	0.425292808151	0.957690846519	0.776889777617	1.064221989204	0.592638525684	1.105672534638	2.211206767248	0.916948968217	2.830462062790	2.397292684557	1.587486871388	2.732133658044	2.832804256557	2.408039987643	1.913870139022	2.411309279581	1.256703971452	1.951868797900	0.707225025443	2.022605594751	1.095368389547	-0.332678725474	-0.121398431053	3.992429037454	3.727180086838	3.541570629178	3.633758273252	2.670167692080	0.777941822520	0.591572542514	1.762056788093	1.605843835036	0.537791219320	2.473007321654	3.443287212285	4.541723341928	4.052396498547	4.901777103843	5.279001280472	1.658756103414	2.489376565446	4.293221850234	5.584827664525	1.984317196978	1.565293130281	1.815652585193	2.067983928267	2.449352836132	2.533262734847	2.412149733282	0.773433381711	0.827629413722	0.753803136207	0.255160280743	0.604176293225	1.012251141626	0.387513928720	1.540262789074	1.905188953337	1.719075248081	2.660149592700	4.114791361082	4.790313670295	3.666524149457	1.657629772166	1.872460936823	1.972540467710	0.618549357013	1.076470588171	1.271809598907	0.138335091925	0.398498926521	0.477880076440	0.434549215496	-0.292001215891	-0.365085292349	0.918758022484	-0.657870955370	-0.098970697364	-0.831702654307	-0.089694416924	-0.642946812193	0.295798973093	0.324747745945	-0.282104121775	0.530694641416	0.007366322594	-0.347911324174	1.034784198732	0.674039643216	2.248373438999	2.274956011782	0.814154409404	2.174254895537	2.119206668241	3.373811093217	0.053740624424	3.132089523820	3.889776823174	-0.699148626356	-0.941487535422	-0.149754682854	0.212775327206	0.460533762424	-0.125011971756	0.731151877091	
1023000	-637.596666	1	643	2.002727570620	299.102758786171	3.041942703609	4.424428934949	4.085689418361	5.872726265407	4.024869777304	2.328385105969	1.216090106137	3.001755226972	3.397745016187	4.078690878114	3.055427390145	3.768672932392	3.044468973375	2.383201187392	2.178435792752	2.113673194861	3.080371931396	3.135288544252	3.355085881093	3.654760212925	3.223524753119	3.922369103397	2.819914358535	2.660479245932	2.694717641464	2.685727185503	0.808399894046	0.373776704411	3.503277021128	2.059712127052	1.648788610908	1.714479351322	1.651820199745	0.081315405278	0.846019469877	0.869186768990	2.608972125451	2.269498366793	2.874720096564	2.254470200062	2.386939203824	2.053771771082	3.026526710316	3.256475288279	4.197463008758	3.892436464188	2.625291633246	3.148954461925	3.900460473565	6.189495816029	2.459366447958	1.707779936075	-0.307679296641	0.361238017175	-0.398304146146	0.066001469639	1.890055057163	3.305071184214	2.957563687739	3.951023233193	3.633373547362	4.148949949880	3.145601242652	1.359762358035	3.046808939817	4.390338329713	4.585929615380	3.422003787210	3.464618483938	3.719229654130	5.142619342363	3.218195900864	5.413547926266	6.062903613418	3.579415668355	1.794350552844	2.253988193848	3.521970349858	3.412818522109	3.251030457173	4.022392828328	2.934353692559	4.099313402893	3.325495249431	3.914889203615	4.029621573785	4.380806071022	1.921058669114	2.520957299784	3.633602226667	1.485865900019	1.228384911869	-0.445788815216	-0.420242335754	0.985424848612	1.204348957913	0.875613371061	1.873336860399	1.723745032096	2.324138708643	3.864239050615	0.077164850187	0.628141636464	1.443385831125	1.802737959247	1.779809836716	1.198913654121	1.895746182925	2.452215072499	1.293027740900	2.907629554395	2.825447205582	2.094272842836	2.904927564738	3.089424598513	2.217235428235	1.851458863879	2.459673144696	1.494546195302	2.278666874571	1.562889056455	2.636253074641	2.206157431380	0.095496887494	0.510727220736	3.976379580317	3.143611851082	2.821937612739	3.450204360946	2.268550199839	0.471574297794	0.507659760475	1.671585757419	1.840132879586	1.207744802171	2.491002804163	3.416916216853	4.882120041690	4.909503852280	4.384299446981	4.461089271035	2.673885077724	2.639575320275	4.957242941895	6.531859115751	0.706342431288	1.160126878658	1.856639948746	1.828551689540	2.015511755750	1.917858246417	2.647250866472	1.432578282613	0.860251253623	1.114073642355	0.833174238705	1.435419971310	1.922456840673	0.325854791953	1.646826207703	1.953196072819	1.505470176118	2.722325708848	4.616168460571	5.727460059586	4.457116969427	1.253427133623	1.056347013638	0.497494234925	0.348916441490	0.846018082150	0.853658791500	-0.427411948877	-0.219087525115	0.814117914250	0.297127648767	0.393615115496	-0.464476681876	0.373948345253	0.052554988053	1.052787146409	-0.300063812391	0.549035540315	-0.577451312344	0.214847317750	-0.158610933208	-0.786597036685	0.481007712408	0.098093655202	-0.786454824846	0.635739054775	0.252872638342	2.294100572668	2.272047160688	0.826724626039	2.580465334035	2.009721213922	3.267363769762	0.372949488131	3.485643074533	4.848141689556	-0.718345731014	-1.094217893629	0.207524007557	0.245024490056	0.490063211312	-0.088913104820	0.669593374596	
1024000	-644.277126	1	736	2.001028712184	308.794134980201	2.654788514607	3.702747243833	3.045547770007	5.256289858349	3.764656704570	2.678881605923	1.953325259755	3.961326583175	2.823051335864	3.441306696212	2.814664178562	3.561960859746	3.059980902380	2.346371592284	2.219708757910	2.455736518921	3.277676431302	3.157243494484	4.490122556779	4.822736384860	4.364598513622	4.335092585515	3.074702551846	2.330791482817	2.493483511456	2.662505574661	0.612175310852	0.332937489546	4.317186425925	2.560630126446	1.511240518827	1.863743723945	2.518980473706	0.414667013058	0.606998471963	0.232052873153	2.850674046001	2.393341639253	3.070789391448	2.401589096253	2.695562613506	2.300712321506	3.536513028713	4.010444227529	4.838929951470	4.747347886131	3.744469524435	3.152526959535	4.241606014482	6.391791482958	2.444162262832	2.061686247995	-0.044326074860	0.684312458808	-0.223194639336	0.042032919057	2.442257615547	3.306232858580	3.351483155686	4.614690707849	3.290188188929	3.847324769916	2.734955030890	1.376767239367	2.086409495424	2.562298001478	2.972640757636	1.753768948735	1.709475304056	3.582898981591	3.974453719351	2.183605336463	4.697486005691	4.530384425506	3.206062991096	2.211135302985	1.985934498322	4.031213211132	3.623706082840	3.282422841263	3.714039626980	3.464843861213	4.448576545001	2.988332506668	3.759625183599	4.161686646917	4.433677380701	1.825235149974	2.611241891919	2.909516902695	2.494831911194	2.174155915459	1.810892003534	2.221348359118	1.718254612471	0.221273298739	1.703411142672	1.804824726534	1.743181025547	2.597694511524	3.871167341399	0.592080510359	1.352040721302	1.700628838827	2.115948423773	2.105339467387	1.602593444318	1.146234668765	2.260167839584	1.075480292628	2.651665534338	2.364518579400	1.550220306512	2.541206664173	2.978340148655	1.154079210120	0.825048908016	2.487531118377	2.241690396873	3.244182105665	1.709619983069	3.127389274701	1.882214752367	-0.249082643338	0.060455026244	3.450550825952	2.819845288561	2.523297298783	3.753949360877	2.775532278085	1.095393141795	0.062560690849	1.235473040029	1.347369110464	1.116951971846	2.316665677696	3.498455493022	4.488564968470	4.652139412870	3.700165265306	3.912092418051	2.678943753048	3.117956645769	4.563062594201	6.108017990836	1.059572883659	1.442571673412	1.338004376881	1.310812593496	1.579600475920	1.366827806874	1.528929964026	0.787103067454	-0.858801390961	0.419921748724	0.919409829417	2.281725263798	3.021575312916	0.726895908436	1.660387090717	2.579504014217	2.096870072449	1.890663213980	3.874484975385	4.950374449669	4.594655093056	0.522709502187	0.864354804014	0.703526645671	0.002663055585	0.857652838888	0.689269259993	-0.122052869588	-0.441979315502	1.066393170787	0.459349658693	0.581954494903	-0.454946257009	1.466242543275	-0.379336463402	0.825669602686	0.100627349617	0.893260083004	-0.672068163253	0.510221274676	-0.269003225222	-0.461345039085	0.584139021495	-0.217831225124	-0.460899143228	0.879780145059	0.607375125043	3.014917210244	2.075738898948	0.591866228997	2.654182171621	2.884502454991	3.898798621802	0.310215156451	2.907001820992	3.924355676459	-0.653539243627	-1.003704248568	0.149790237002	-0.065764033945	0.290793192622	-0.387488802762	0.505010316181	
1025000	-643.642555	1	130	1.999123215389	307.860220227716	2.925975153844	3.516100293289	4.460061087722	7.034827899965	2.176082113786	1.862396990807	0.751658620949	3.549540532174	2.676617338055	3.951716158662	3.259915706398	4.449617058309	3.326874665034	3.018898124701	3.188521993595	2.936890713687	2.958584179877	3.163494320413	4.287839647638	4.306259036359	4.121562503214	4.168315081459	3.015717241609	2.439702598038	2.370025022427	2.678826771105	0.606549654620	0.373221886493	3.940624687325	1.637943434721	0.368467742393	1.052570255844	1.894514385708	0.087901873435	1.192867005369	0.728116881860	2.265322018910	2.273114408675	2.336178060758	2.248713214568	2.173751202546	1.793225029925	3.430494647677	2.924919299794	3.917318041768	3.923362020402	2.579759276698	1.881200359149	3.461672964732	5.618358116002	2.436718608437	0.461140804300	-0.133744198107	0.376421366179	-0.148072195185	-0.021080871811	2.122190774212	2.722796246705	2.952531831949	4.809863336434	3.033800015575	3.523535323113	2.776850866195	1.968085504822	2.490796845368	3.684849582273	3.639917020012	2.239830823973	1.773183227598	3.030809460818	3.551107393451	1.816378291038	4.628427102448	4.684687138069	2.837053750164	2.344929661396	2.108110565164	4.494889698516	3.900024849425	3.206076558694	3.660312445536	3.363539906205	3.943585948756	2.864240999246	3.397413052551	3.660639371267	4.084694236260	2.408983844654	1.711488637650	1.888968498702	1.898666261052	1.657781303845	1.034129107417	0.477333012241	1.589942422030	1.029937947495	1.304848220545	0.666212205765	0.752524720267	1.652715065324	2.991350772949	-0.445193600418	-0.363450263432	-0.049315145558	0.504671677327	0.814720525043	1.219382710390	1.168399633322	2.175427489189	1.130889584819	2.321717255356	2.003130548840	3.267003683422	2.382786297032	2.682878876412	1.735093651751	2.385751524893	2.305462340530	1.936914054235	2.439842690339	1.165824453098	2.551034516059	2.450020184454	0.370104356806	0.389574555702	3.852200742106	3.623883153457	2.201452008260	3.571272208269	2.291664930421	0.593015070686	0.324022049689	1.623114224843	1.704214786604	1.668562769064	2.068818977950	2.813529466776	3.896193414014	4.116838289259	3.310571279628	3.382471653738	2.159180393895	2.538998362880	4.215928508488	6.064945854690	0.256995811331	0.811477568321	1.285386376825	1.360313802348	1.631129355509	1.431150840763	1.202933153575	0.808351379381	0.347805880680	-0.073167228716	0.297994466002	1.228098847053	1.928565054992	0.168615814756	1.221709537391	2.044480532568	1.330742843309	2.038162189041	4.515563547098	5.500687062528	5.490929666156	0.960530448447	0.880518306993	0.538661714626	0.297655449488	1.199623971170	1.399186934428	0.123688156770	0.225024625970	2.480218060309	1.001506100164	1.227584472380	0.330063944847	2.752404683030	0.221193400513	1.523828169858	0.361080819975	0.913378289809	-0.422171281185	0.599073042119	0.127500746367	0.337636783745	1.572067762711	0.633298400807	0.237613837691	1.407626241695	1.193710597745	2.523612511257	2.022222619554	0.926970963161	2.227807931062	1.992057456007	3.054304205662	0.739762004046	3.210090603637	3.899701167118	-0.391918308364	-1.143519405961	0.448858978133	0.362161116207	0.771352873470	0.115551505479	0.697610444593	
1026000	-652.739157	1	212	2.004168000938	321.522132461470	3.192429036782	3.259487765363	2.403240241080	5.291082043834	2.717992807840	2.490713972574	0.952860482816	2.916137543817	2.740511449063	3.914779862159	3.620524747694	4.736419259627	3.544831455574	3.703832899405	3.505330600603	3.523806554836	4.033159374466	3.014396940713	4.841029844101	5.504236514268	5.177888723306	4.514009031702	3.931718630615	2.508150235898	2.248012393531	1.986875849506	0.298076428666	0.016601879438	3.153733502768	1.972332918635	0.835183772392	1.792845156883	1.615076126092	0.247122539311	1.137737794636	1.202599896628	2.385543470512	2.882408407598	1.950447121997	3.077091450829	2.407110121403	1.961171924165	3.134346002674	5.197079658254	5.103963837172	5.976818161244	4.674703562510	4.574953791380	4.678205380093	5.475981794340	2.413419091522	0.479107923345	-0.175489043131	0.207359979863	-0.107165330808	-0.002837622224	2.739082044235	4.040211590284	2.653342382391	3.045344035542	2.178041405004	4.716437487743	3.732037251518	2.564766072539	3.075821811703	4.050772485649	4.442161349711	2.004518779332	1.575061760244	3.210773942646	5.229170451557	1.515505016711	4.163093775865	3.577311058635	2.711190762339	3.319298534432	1.864267374952	3.880354167196	3.158104557192	2.663674372851	3.112710601696	3.153691269697	3.943863924003	2.647206023354	3.623794181354	3.773995931013	4.030480449666	1.543520469802	2.040337202009	3.158309245524	2.025755740331	2.412013064957	1.047844464760	0.716732023200	2.966605576352	1.569668181527	2.713830003643	2.735677740974	1.981450157673	2.561196099361	4.197676991325	0.344379230921	-0.181834094606	0.227031759832	0.608005616616	1.530600661665	1.903553807775	3.075755866926	2.932111353056	2.774324210387	2.608418388117	2.123234298257	3.748484549669	2.307861333869	2.890749732040	1.591620391007	1.477902773643	2.006209942683	1.379348702526	2.801589290061	1.498946837209	2.362448487142	1.917172468938	-0.644603571103	-0.561696049173	3.355714054871	3.123852634693	1.726162050162	3.142994434761	1.980285800765	0.426479680717	-0.419418920783	0.763023596534	0.899740472693	1.060777718365	2.043716907820	2.917076078876	4.031619241496	4.157872024470	4.223193248339	3.822328819974	1.908074500934	2.394778920482	3.004518177472	5.227361662158	0.530298886984	1.387224802387	1.307840975320	1.132112336860	1.993140826154	2.008219045773	1.922815016996	0.978765526487	2.061491416833	0.577654529515	1.090774117266	2.005248949463	1.380175230717	1.283873139812	2.088337377062	2.642531942879	2.401471930633	1.307598641876	4.123359122258	4.915884966817	5.153221148021	0.034759787960	0.165018067011	-1.080116525771	0.828123114776	1.360024388930	2.616973201441	1.067499102043	1.468274312899	3.194361732049	1.045369499351	1.094506362611	0.588805932102	1.879598004647	0.407832311490	2.161027740664	1.086590101399	1.729972087662	0.426559882355	1.144142063451	0.579964937631	0.930602684406	1.380925631885	-0.114428934806	0.920090344910	2.151595140936	1.901442791287	3.255627434595	2.930971465744	1.496357644155	2.609392820101	2.602120845248	3.316403492133	1.055720859884	3.459539286778	4.261372435092	-0.198535763462	-0.929171958472	0.246342745790	-0.806899408908	0.210172826327	-0.273806917751	0.070310260050	
1027000	-657.866938	1	952	1.999623491458	329.488898980115	2.869979933352	5.099645446950	3.133379091204	5.442122025322	3.858210283366	3.106825963580	2.290969826886	2.168751993596	2.391477597553	3.115832667043	1.264464528320	2.467662551221	0.790277776543	1.966377565268	1.693356677800	1.946330126449	2.005576746699	3.098720544720	5.111040754892	6.547801846130	5.473496208179	4.735557395689	3.787588342046	2.010927217104	2.089240364180	2.057064959744	0.278542908139	0.069761651706	3.051132699575	1.447293565214	1.387903243109	2.606658395186	0.993370286676	-0.010867935929	0.111151461530	1.278316350077	1.340938094292	1.651285056951	0.860091469524	1.905540820864	2.563054251713	1.928733240416	3.262562170568	4.615188230910	4.212904139903	5.404140782188	4.282352471697	4.037999615041	4.752671032017	4.985484055300	2.446381079884	-0.151107037671	-0.561201047394	0.021484891127	-0.373243996361	-0.170467398555	2.519335859158	3.571447847062	4.568819029106	4.492570148417	3.372986990582	4.421082152170	3.944599269635	3.064222528222	3.953568983933	4.989194999655	3.859884356022	2.500932758592	2.506128050676	4.368706377192	5.298725893624	2.017991222709	3.976966659776	4.258199141924	2.186365362320	3.203213318391	2.055622775768	3.803575654759	3.428606177877	3.068158219567	4.021702448268	3.697465651843	4.302523438837	3.594085387245	3.545305389386	3.531355740593	4.240301476670	2.008788907160	1.893220502482	2.207102920926	2.447618197984	2.242493940072	0.995866133328	0.571689642765	2.427308229677	2.198026100484	2.374583806711	2.505819711116	1.395417366945	1.511499803601	2.970773566377	0.010530763563	-0.089093679709	0.254517547903	1.275366328693	1.655915740043	1.882786490806	2.518664261152	2.758680678170	2.787696958578	2.359327985616	1.766506740051	2.511839900674	2.157153360413	3.487941143268	2.532344504086	2.047541039865	2.894317131981	2.191348477510	2.492426660815	2.265726821755	2.855351357002	2.429692828536	-0.255874795343	-0.073165980413	3.783122057324	3.719433774444	2.523090573472	2.993396774039	2.159089410155	0.546039831748	-0.723267970010	0.109329569821	0.394177701137	0.606930106954	2.273731299107	3.334739407740	4.563742817398	5.006009130836	5.442067507594	5.356703989789	2.739269755830	3.164209275826	4.556574002543	6.569593869679	1.468358317755	1.382758367623	1.645375084112	1.390253602617	1.951766893149	2.173645601775	2.198638903236	1.290077602813	1.098425287362	0.302767676718	0.721005405871	1.911478376043	1.414621853054	1.044869140195	1.614399278464	1.316399926024	1.288190095829	1.636377771243	4.923813988165	5.475491034498	5.102969897576	0.413711635995	0.160208266587	-1.823222949637	1.036001954225	1.312572936656	2.162132355289	0.903007044300	1.633344133157	2.980153969773	1.013224244298	1.224720777512	0.522292432832	2.074909055003	-0.038679558101	2.096088966310	0.539532179437	1.039908384877	-0.231440781951	0.205656024663	0.347639679148	0.978567979998	2.108314270813	1.069477381814	0.900586961737	2.160269055613	1.120330589068	2.096696142490	1.873544520394	0.521566353003	1.579292868460	1.700536385685	2.315483176794	0.711867149533	2.538173915644	3.182592583487	-0.265339539798	-1.188613958884	0.096449705345	-0.800272094307	0.437814237357	-0.079328383348	0.280756335557	
1028000	-659.030860	1	178	1.995529025024	331.324540412009	2.777559056429	4.443354504930	2.590355895710	5.565609281693	2.722569520373	2.241872695891	1.623935801511	1.029311597352	2.314518530174	3.673791105882	2.335210327609	4.269622323728	2.459869034534	3.967024304376	4.079647942045	4.087351584496	3.113535365604	2.945504636196	4.539336580802	6.122628713884	4.924745624614	4.563881687871	4.597937678271	1.872418930131	2.023493807897	2.071065141619	0.339312938135	0.148803656075	2.952194604759	2.401413786739	2.505515107771	3.113139209730	0.021479711381	-0.984215591305	-0.782828268169	0.150467931455	1.318917965230	2.417563536903	2.307835083461	3.157583349326	3.099498947407	2.336741047282	2.638474826772	3.932254653297	2.869405866044	4.210576146801	3.099981910088	3.188811005045	3.655727184961	5.137338300489	1.186964296932	-0.232624964783	-0.647050098379	0.097668045806	-0.215308141283	0.171126481271	1.508719077331	3.139396323802	4.101936443832	2.192528950843	4.280987387521	4.545497513042	4.686179592377	2.619600116091	5.078116525852	5.977518908139	4.233280662183	4.408707085201	4.093636348909	4.929116262138	5.835538827874	2.578445598692	4.615237197503	5.780794328840	2.694577570873	2.383223408799	1.427851500884	3.081453086011	3.373313896731	2.414359005518	3.617602251790	3.940371812635	4.240444107091	3.050003246280	2.948522275335	3.287906495903	4.057882919419	1.145724118413	1.456160143539	2.060352045404	1.746846179276	1.845365878266	0.791421874110	0.504556032202	1.668323592170	1.036204058592	1.520987332072	2.139594376135	0.694481601440	1.750414164300	2.137927726299	-0.130227244110	0.160036748184	-0.127898504663	0.775790555103	0.759650005067	1.304921603937	3.002529193832	1.835572269481	1.212933389015	2.217757749497	1.868937689688	1.990863903620	2.047517329830	3.628461605905	2.477327968879	1.857674692081	3.090159717876	1.689350351445	0.679618367504	0.939195670960	1.642037294420	1.673912930500	-0.148837837369	0.190173520171	4.130831851980	3.914012931073	3.933261912284	2.981971730499	2.184783324253	0.572857534474	-0.553561720120	0.545514929348	1.150914902729	1.394200153632	2.398502982178	3.016249746283	4.640237436539	4.616450072359	4.860360289738	4.000479498283	2.960513086594	2.926889367937	3.355705817236	5.920858284927	1.563742579348	1.901229066908	1.801536392396	1.608479570437	1.584688001182	1.726554461873	2.232480848722	0.403002764307	-0.249942800996	-0.182246265752	0.138849212303	0.826555484765	0.493616009408	0.169585173650	1.756993668852	1.351043240473	1.751197023356	2.049731560933	5.340476521114	5.680924136159	5.354896161612	1.223492820029	1.952361834618	0.525977453604	0.932857653814	1.250663772091	2.074127866100	0.853565772974	0.802599970182	2.052006927177	0.659335542876	0.245075483016	-0.310554578899	0.994718498553	-0.499878079836	2.370583636859	-0.053897978688	0.189875689910	-1.120329483791	-0.517243419138	-0.897887557775	0.964497920290	0.201856818588	-0.648852295479	1.399518131308	2.114414832179	0.707021455470	2.205585547420	2.143799974930	0.846115829223	1.234975348515	1.529950622228	2.211045489445	1.128566530792	2.770779315737	3.449284963343	-0.140453323012	-0.919038039626	0.319807036107	-0.497740367795	0.886821342412	0.299885822325	0.226053429556	
1029000	-649.792776	1	374	1.998635407568	317.031935328336	3.167182465743	4.668148622756	2.963085110524	6.559743714916	3.019454955663	1.840182672723	1.146145415945	0.536367597089	2.007257733472	2.989783517336	1.992357296952	2.891428501496	1.308739941246	2.695186869205	3.125035624820	3.454580009320	3.334095061163	3.030276623952	4.273004562436	4.616167330906	4.721109190849	4.566589206934	4.262983057827	1.686972594494	1.881827061430	1.953419821403	0.268548265785	0.402405772873	2.821532907643	2.025591208190	1.619044388896	1.609398147549	0.322440391016	-0.259139603997	-0.414221210978	0.646867727992	1.644644618644	2.182626200216	1.799625457494	3.458938963588	4.061282238957	3.302848107595	1.737297658108	4.282376990811	2.691859878821	4.497268106651	3.327551307024	2.807999830738	3.582648356359	5.442192784057	0.940119465766	-0.359020848208	-0.170061326746	0.425937020989	0.177600647574	0.348643951001	0.521218737031	1.671783010900	3.134317287069	3.409383695344	4.302750094889	2.961037016319	3.635295219142	2.231391056678	4.037749045907	5.592087257493	3.418366121389	2.437525258992	2.526522607415	2.103437120358	4.543667305722	1.537760123335	3.889241256114	4.594842369151	1.887170278932	1.301786711732	1.160437511866	2.237385780998	2.481224309546	1.571295778480	2.858764352320	2.639720985762	2.906589107552	2.021159938730	3.783709878601	4.112922427037	5.107799628281	0.262949214557	1.751818567318	2.944732713771	1.953464641695	1.569864011293	1.326024009840	0.786682864442	1.451453106612	0.311179776925	1.327110054115	2.059612698256	0.752661916426	1.186533417418	1.863971401207	-0.297666516001	0.166255094697	-0.622551891463	0.018621666491	0.001052198442	1.119027297978	2.693080153884	2.061163897291	2.173392967530	2.407057458027	1.654972345570	2.570666399887	2.130394051692	3.763785944720	2.648712375595	2.224988503086	3.336725248983	2.503522369609	2.005127757498	2.850004989780	1.913017377379	1.754902208640	-0.436837630353	0.092548840089	4.370002012869	4.218833804358	3.514239399899	3.884806051722	3.299032504164	1.906089920101	-0.220692962995	0.756314906337	1.424174924904	1.394677497610	2.733316260911	2.781120749178	3.843078958281	3.510747850378	3.935701501571	3.762705455221	1.780429324427	3.295619395402	3.813240641043	5.902249276221	2.626674103943	2.864075243210	2.212222743315	1.647302913013	2.450202657682	2.516356750356	2.562378395548	0.796195250096	0.578193878737	0.906046672250	1.192437593678	1.129007466828	0.653355103512	0.335729507177	1.652921508957	1.551329527504	1.620301862967	1.775035596907	4.559274127178	5.156730737701	5.227543299390	0.647093279968	1.673734678407	0.893367714871	1.211932970375	1.430422651166	1.743611147061	1.245146980389	1.079252334441	1.442294734023	1.639893992016	1.459406254839	0.916376263986	2.068764794233	0.062660421365	1.441785037472	0.322743680269	1.064692833148	-0.283022580066	-0.016025806245	0.217487707491	1.647772716168	0.507184679230	-0.172984897728	1.874614349974	2.060749476547	0.693522109260	2.682934920678	3.060334620063	2.352176060680	2.671255266939	2.217453692648	3.098247783809	1.509633061425	3.642706931967	4.530323532400	0.946156798050	-0.415555446365	0.460408340263	-0.409963925867	0.549601207867	-0.289642232757	-0.142553910524	
1030000	-658.251121	1	286	2.005039187441	330.093674280584	2.599384885288	4.942503250603	2.384270369082	5.927818081956	3.146932996279	1.413413356532	1.127200681165	1.164423535902	1.468164390611	2.295431254363	0.959039213406	1.529578373747	-0.009728083749	1.626756303297	1.691357702382	2.209511866640	3.041753353877	1.900208290662	3.437770987110	4.392653208810	3.188764553595	3.481299426970	2.586521765012	1.840072952114	1.656439921914	1.696782476487	0.281340510859	0.357491597630	1.833333001055	1.986785729249	1.462138862571	0.152946441852	-0.214390437137	-0.646617553190	-0.209631166470	0.496696136581	1.063313114950	1.162340313370	1.613080180265	2.445126824940	2.352951312237	1.756957020901	1.974854116039	4.328658306278	3.631840173192	4.684050306186	3.420816441768	2.764195405070	3.497550294895	5.356178930034	1.077159866714	-1.080078510832	-0.753079005904	-0.409542943824	-0.516469838390	-0.120597746723	0.441995741362	1.622309958435	2.322443746036	1.695739088747	3.946276223848	3.208682350697	4.135852964849	1.873425722208	5.218979496725	6.691613878184	4.125384294546	3.240155284540	4.041691817222	2.619061755012	4.809088896564	2.336626938012	2.757481961436	3.148984730718	1.115593424133	1.622145542992	0.638449490510	1.568697837787	1.392257256822	0.600125514150	1.882603943411	1.850675541403	2.454680913591	1.368565590900	3.291617904529	3.418676833358	4.177626339504	-0.055383797071	1.258004569339	1.311035748246	1.946602551406	1.596331430744	1.585247750135	0.702240113747	2.009833724068	1.524412769339	1.520774396435	1.802314460358	0.398062788958	1.033321812602	2.659926841991	-0.129087423522	0.357345140888	0.091376606264	0.959581386506	1.150852007742	1.409835994478	3.597870207157	2.201659891871	2.557598524257	2.142880648750	1.471953436500	2.029516834041	1.748620674952	3.486824755713	3.272580031618	2.876959336127	2.735933686410	0.979859289477	0.602093401380	1.486615857201	0.622611022806	1.054142621147	-0.256407948963	-0.008058174292	3.674550645665	3.121424247766	3.355044896013	2.327054950001	2.255541769932	0.727351225695	-0.638633647483	0.452608826243	1.163806492247	0.977716194203	2.597963787107	2.321823858307	3.979784775201	3.400668835705	4.134863938606	4.494991492042	1.464650634230	3.305123308244	3.745292609212	5.445949823861	3.081536353377	2.585680037408	1.803228869980	1.523438345091	2.005946684582	2.609909919571	2.845730062168	0.687236667062	-0.161672220968	0.794940928221	1.251475690705	1.118294093596	0.213877202450	0.917403645649	2.565213242094	2.608984305828	2.505755986369	1.144217742510	3.388487127278	4.464293796114	3.886633948593	0.346060867933	1.588377544627	0.026790344330	1.155888658818	1.016692326754	1.168403969921	1.032848802599	0.460104539674	0.713427942821	1.424995439790	2.206220496949	1.552306245828	2.102799143910	0.354673012865	2.402110601642	0.655063789201	1.037210613035	0.025657795888	0.132628229253	0.443903531315	1.688550672436	0.287980855071	-0.472919647306	1.859402296542	2.192160785087	0.451123339421	2.488929098945	3.147454422524	2.125138081327	2.048705653910	1.984910953799	2.777740007513	1.052821350723	3.404418454579	4.081706508278	1.517356926942	0.337775554271	0.831333254135	0.077716998608	1.250607537450	0.546434988166	0.306435950544	
1031000	-634.158604	1	564	2.001469960338	294.234301073101	1.923092480076	5.165475674084	2.193800240121	5.239603926533	4.515497779911	2.839772671148	2.544395575769	1.751617480329	2.433847520462	3.225611877960	1.854349995758	2.253286009265	1.400987222964	2.456663687913	3.205723342695	3.753496314127	3.804798577290	2.507113988800	4.675398760949	4.511911816949	3.744769589222	4.335564166111	3.033554685902	2.422773959396	2.232585575377	1.866461093333	0.226926608193	0.196406597353	3.062342116443	3.714066850465	2.553926352385	1.946762698438	0.092638436918	-0.978633096539	-0.177873617093	0.593745020456	2.616665447917	2.396819137316	1.838529793585	3.632881790286	3.161649123810	2.855765112639	2.980716045491	4.734923788000	4.025989776152	4.925112489052	4.102357655091	2.972928141228	3.562135696734	5.946962388806	1.381620034166	-0.502719793220	-0.220565631698	-0.030719687729	-0.261700736318	0.167660765828	1.224904398912	3.009753977124	3.385710635118	3.128249543382	4.528027605688	4.877128454530	4.597323074351	1.427183735986	5.061527745216	6.713560517684	4.397948522000	3.415363160752	3.262601874424	2.974651396437	5.481895647656	3.033729216572	4.844433424590	5.736775713950	3.295749137741	2.197828740872	1.261077450784	2.803982286756	2.288404367639	2.215506390786	2.642065543011	3.339094689302	3.832890052874	2.000058371589	3.110380517645	3.297886339648	3.779864581215	1.153131031739	1.345468733315	2.085317865052	1.857545636416	2.018545898103	1.523028440489	1.269906983694	2.355098545053	2.631369943087	1.492718800723	3.034878911037	1.714125134325	1.685636039636	2.726523791205	0.036443680742	0.002210433144	0.545812183922	1.352593636730	1.071993386769	1.081608790756	2.907796964588	1.728125443836	1.584690938313	1.937112726018	1.142731321994	2.291664714476	1.691654328878	3.507733369017	2.178477406513	1.544824139661	2.538975595144	1.651276088740	0.933008446475	1.698516380543	1.242146911036	1.509963401288	-0.264953580782	0.059888132694	3.172484204653	3.279913243859	2.776162426979	2.941698244429	2.722451606603	1.136603819930	-0.528548451821	-0.189341575488	0.630334797158	0.144575817416	2.517125065580	2.678974691426	4.316075766404	3.668007437533	4.449423976280	4.864039889457	2.496687010139	3.901494232434	3.920402999403	6.333902931384	3.487983956029	3.572640502817	1.718216892096	1.348458545237	1.196005789873	1.636220235854	1.878050704404	1.040887049441	-0.013123518825	1.075780752483	1.308703747885	1.647027893026	0.963159122750	1.033322335157	1.689307348402	1.621090405626	1.402525931820	1.015877702777	2.739406475325	4.750489076519	5.362011410916	0.055261576588	1.192573080029	-1.133626941680	1.095031645776	0.595057838350	0.632662094581	0.600259821287	0.150087361047	0.365918698647	0.791809441350	1.566325342690	1.315126092240	2.020747977570	0.280325739124	2.431325637226	0.326498158476	0.440269321184	-0.344925460678	-0.194703607018	0.246984098270	1.073319661841	0.483384928387	-0.471524749176	1.105528227858	1.452305002719	0.144067994287	2.066762059244	2.921425467768	2.310884221598	2.801972954620	2.110027475756	2.563284739101	0.021785460189	2.884012874477	3.798379887324	0.736939141522	-0.215156389801	0.196212898331	-0.335711123428	0.811445590364	0.261149275408	0.039577888088	
1032000	-643.848051	1	573	1.997002624800	308.162344530924	1.562616327709	4.348196008041	1.332974468684	4.963272383324	3.956962783693	2.512013281759	2.543310852302	2.329492304104	2.097572367811	2.195623229538	1.286669563755	1.494661390917	1.139377970194	1.968919312871	2.665534314887	3.459407365895	2.739049158947	1.690193215352	4.957643475738	4.515061212765	3.530025149414	4.356460785331	2.999766446435	2.587697601696	2.101422722850	1.717343590324	-0.095521465072	-0.187006874381	2.895939629465	3.008231125231	2.230529233707	1.794591248813	0.284919930790	-1.273039715840	-0.224696725399	0.410388605446	2.514465057226	2.546324720022	1.794418271173	3.502133638476	3.172654857007	2.867018512731	4.157934154256	4.311188678446	4.412399265243	4.852760474732	4.544225637696	3.205881871945	4.105351746408	6.112179258755	1.630769515869	-0.502837596187	0.006491853741	0.093920105241	0.069091304295	0.223120155743	1.635581715826	2.958970826906	3.413741702942	2.843793232919	4.659277397780	4.964804556234	4.310392820657	1.165312512873	4.361987504004	5.054922834937	3.478670839797	3.329345996055	2.940664111734	3.141435050679	5.918596704009	2.512145181692	4.501813621438	5.019443416107	2.709003951786	2.929574673502	1.718179901755	3.313035126405	2.497473596886	2.156394821612	2.336075572952	3.430142613552	3.637274867132	1.970815744423	3.095092855033	3.254896446776	3.606458093874	1.523426018137	1.773501390812	2.264248990465	1.621764695608	2.060261460973	0.530033308466	-0.252074295364	3.268139137047	2.401379045699	1.968850970198	3.162810663976	1.730803867646	1.849573626034	3.163922951641	0.271539093360	0.605695220499	0.555956408822	0.802878185349	0.631526720388	1.532094795082	1.937656255571	1.963327975995	1.686302136235	2.189523977367	1.249314423801	2.370529134269	1.899958139476	4.532447307746	3.723368576375	3.260408324514	3.367648726231	1.651943105750	1.777795196226	2.205494589429	2.042995038307	1.898050269631	-0.020230461894	0.513086851841	3.496506980793	3.249456683534	3.898786061792	2.862435561380	2.761271853161	1.466212904003	1.270481013973	1.373300194750	2.348920072390	2.000944460844	2.138332098183	2.886219019801	3.895427471991	2.958859924782	4.608299163259	5.298821455074	1.069402929161	3.897217616770	4.611227510000	6.350574890462	2.774273552169	3.253958443991	1.274800925703	0.976645383981	0.357718018388	0.601298196656	1.624610466302	0.858421441403	0.711522055054	1.346871605936	1.525979369346	1.736265374838	1.935866360146	1.267842679350	1.825135268509	1.589813627642	1.498746390815	0.525071329578	2.364966664309	4.728593723052	5.438626936901	-0.562279055829	0.358445215042	-1.432285189685	1.063474818997	0.740912401505	0.817809621002	0.583531919354	0.149642582131	0.500022812623	1.226386982529	2.204333910582	1.814478120938	2.170263268422	0.897020633736	2.560444019294	0.768385052530	0.514163084126	0.279194703280	-0.057352856392	0.260181628507	1.038393643688	0.550454385937	-0.611736409954	1.437980815179	1.688824176805	0.668985002623	2.515192639489	3.548947596138	3.357359854320	3.377045874753	1.981687728660	2.208039047823	0.210666853471	3.174824729072	3.916295407812	1.180959383352	0.166879731436	0.331187006095	0.031952297722	0.807743230109	0.425545033928	0.018189711910	
1033000	-641.731964	1	559	1.995307389925	305.065370657015	1.845194458581	4.372775575442	2.517222952112	6.075242209714	4.044908178599	2.591199552737	2.282939392104	2.398179977352	3.143126838511	2.583639889712	2.946350075653	2.329954955217	1.407066143342	2.882658222095	3.355219409896	3.408230942252	2.994862982409	2.023653837813	5.302270112509	4.537135627615	3.447759999227	4.796982130070	3.294386288683	2.501744570249	2.463694327241	2.294031721791	0.530648723534	0.387676165035	3.577355857141	3.210744756506	1.761190241920	1.176998990795	1.310698283984	0.616653970025	0.267933953689	-0.138813763705	3.286864580444	3.242034016864	1.600586419433	3.729256774620	3.248208829129	3.020319429333	3.665157839889	4.828325308586	4.479701706369	5.302932685030	4.881600471889	3.171672421789	4.257437380351	5.689418176607	1.679087961855	-0.603786960010	-0.024343291089	0.075890270825	0.078001372978	0.055802090404	1.662396267383	4.215912143503	2.584956464250	2.477223413698	3.224523854024	6.069588160696	4.922857300550	0.374020108889	4.243952256828	6.015363819136	5.109050203503	3.226619697922	3.553273315814	2.566794417617	6.865782420992	4.021409094103	5.768706823028	5.784884780038	4.313741110081	2.282752696103	1.053368694237	2.744862054117	1.608751027599	2.119304868827	2.325374777270	3.086064519378	2.796085534591	2.279220558608	4.056641849384	4.097885599675	4.481203129112	2.175010332994	1.123676478943	2.104430082447	1.619653747670	1.031973755476	0.163207246601	0.050076824899	2.685828999790	3.229397395089	1.581436610440	3.084312798119	1.362189370252	2.199910584896	3.837840167768	0.875284198514	1.556852349000	1.282538084203	1.812319311232	1.380848308070	0.919228757664	0.098982972458	1.482538396704	2.204433213307	1.527828694122	1.389133914428	1.562228423344	1.269339271943	3.692315745710	1.672056025948	1.485453380693	2.832941704394	1.198925811628	2.112616632635	2.152684900330	0.878950795751	1.018563293586	-0.525553393127	0.049713337250	3.123454139406	2.516366921933	2.447277495046	1.243740593313	0.938720516886	0.412255197029	0.314556532300	0.213383524762	1.561138844062	1.343226265663	1.559009073300	2.446545485178	4.195135462994	3.295936669235	4.700049564417	4.276563051748	2.573798633452	2.840105164634	3.107557638645	4.843677584386	2.129394537958	2.467294833311	1.349499569569	1.021258549840	1.258290356033	1.795404343585	2.788608821078	1.599611430825	0.927148822851	2.515086235223	2.261504435429	2.082460920092	1.835486306417	1.951012389240	2.582270192371	1.429902781406	0.867841836316	0.755282248426	2.919713407732	5.280393053649	5.603706549387	-0.692976948019	0.575357996620	-0.380969862966	0.810363208481	0.647058374956	-0.054801891666	0.071038949845	-0.503258609065	0.107173866110	1.279496600684	1.295358493784	0.987363057653	0.984126960788	0.510395809146	2.639048426946	0.741970281924	0.850346945206	0.327416542089	-0.351067485138	-0.092328664858	1.010006672152	0.370393240227	-0.536873141363	1.275171216949	2.043693727351	1.760872860177	2.977375098889	3.697592050018	2.959483596828	2.707741875392	2.333879495807	2.791687072537	0.531696267681	3.212815900340	4.158448377509	1.357669620609	0.208188976325	0.155560050003	-0.116015253205	0.508971222629	0.095838512768	0.151729648752	
1034000	-643.862795	1	878	2.004622452400	308.184032259638	1.582203987401	3.497543278139	2.358141927885	5.846502130343	3.149550840363	2.198326421794	2.329674851614	2.504978013406	3.591662486478	2.735485607455	3.527594495733	3.629747791511	3.189326250616	3.701333654983	3.600344083233	3.604534041375	3.389184800785	2.176176136946	4.370381432835	4.431718317666	3.059091677725	4.663343429625	4.915494223771	3.236944665051	2.281272812101	1.988530457805	0.104331199171	0.015637110240	3.946542218786	3.544560500656	2.063199784050	1.578427425447	1.339948388325	1.031546670477	0.562467485564	0.652109838836	3.176092496321	3.531713095273	2.085508971654	3.944880565035	3.278972261571	3.224642219727	3.818890042479	4.119591735503	3.048883794080	4.701045476787	4.105492538409	3.083081072194	3.638087960957	5.654279446623	2.354402200066	0.630411578090	0.471138868710	0.487663966750	0.478691697639	0.301624194355	1.906617434222	4.596149911706	2.994776608927	3.152229485583	2.584563823649	6.332348330749	4.948429365135	1.485247581334	4.014915126867	4.851646445964	3.673229129469	3.154327949107	3.921886317023	2.038982676388	7.344141818822	4.187580231264	4.866060958275	4.920227431176	3.657028269051	2.934475704400	2.724939023491	3.630091191410	2.191571841036	2.393901011854	2.554798615373	3.272765414181	1.690530820226	2.523262762931	3.549786279244	3.727979655932	4.250094590990	1.708498523017	3.236919809393	4.255138794000	3.485614973592	3.437371757877	2.365381887693	1.441546621807	3.387756870573	3.643188450582	2.051231697974	2.473499103198	0.500964656924	0.712156421830	3.060100130507	-0.634673497115	0.077217595594	0.266348977784	1.056281827822	0.988926395058	1.300089895344	0.312429379681	1.422330093840	1.712458916470	1.271955964516	1.116248027878	1.824948315553	1.015583966885	3.702716799220	1.948044452906	1.964770435142	3.196732969068	1.277719553674	2.260325115800	2.081436247713	1.275670143804	0.731410651923	-0.411269253994	-0.318997605123	3.608933216841	2.785439216007	2.980156090672	2.206370753352	2.111617099360	1.717317621135	1.071621684733	0.648512973223	1.836839688137	1.547809090139	1.020588956230	1.721747350751	3.357584675309	2.456294080568	3.571467130933	3.559145484594	2.614364510394	1.823059607180	2.590895390560	4.936981433336	1.309952054453	1.807193964401	1.358234528984	1.007501139816	0.720157510895	1.298956707698	2.496282297677	1.231758918494	0.032639089498	2.472090819967	2.389407336743	2.008704630548	2.213900510419	2.451265959035	2.467200153971	1.769941556200	1.236774018603	0.812937842345	2.748664407445	4.673246945484	4.284639275310	-0.210999959367	0.986204172998	0.393377109821	0.556909217758	0.794899932711	0.367044581558	0.065341025250	0.379346311852	0.814711844333	1.299985534896	1.474054911234	1.699780039826	1.717113485527	0.778913355618	1.713626599754	0.892358274800	0.892587385654	0.765356591684	0.770378421262	0.850430752302	0.620146193588	0.393763532033	-0.278377682763	0.529368715012	1.213394150498	1.214823324822	2.445230512142	2.689538259607	1.755993026901	1.297430252429	1.894106355617	2.708861867973	0.775595234090	3.103610965405	4.287117463712	1.558609768222	0.482605500212	0.376043700799	0.108449877234	0.803187744827	0.692730486184	0.379915455787	
1035000	-644.340927	1	923	1.998925856453	308.888189829529	1.875105758986	3.227945240442	1.958856936534	5.174765255705	3.707461388373	2.397410859659	2.263135904720	2.448963571144	3.654326052364	3.269562226418	4.426144353595	3.757735725539	4.130745816712	3.492732725898	3.236536617001	3.395215237052	3.285133526103	1.778619726983	3.438183777296	3.373077941091	2.709284693295	4.302861696402	4.115967297241	2.787710069333	2.448263389173	2.133965045143	0.320065421017	0.321089307148	3.813249636663	3.413857849501	2.408478860891	0.767244512378	1.393508573025	0.818435052850	0.023946797097	0.199941083178	2.859397588515	3.509498653624	2.328519711031	4.097002095285	2.562080151358	1.902045521085	3.460225125961	5.148098821408	4.381144723333	5.430219750235	4.797347030318	3.486362015427	3.450210509265	5.500648472117	2.041526392675	1.012910105752	-0.296862667774	0.003913216170	-0.065304022116	-0.191127445358	1.995143659255	4.492236355305	2.856246421592	3.250372112434	3.917085866337	5.522988088408	4.616144315085	0.112344576926	3.646945520998	5.052957782705	5.262395193538	3.563234219063	4.418253462486	3.053395551621	6.222893114052	4.354358617319	3.377913928855	2.978346527157	2.233559557090	2.651333576698	2.150647883559	3.211874791803	1.660856015456	2.156756720483	2.846134599051	2.664148106196	1.658792798050	2.549351203566	3.695064835395	3.882513985673	4.381238616452	1.637559780961	1.798092683132	2.249203424465	2.490328033031	3.205925343025	1.535353926208	0.252307392097	3.060006561554	2.748146537656	1.889549662646	1.469622474475	0.094060495916	0.119293801012	1.910197522542	-1.783616946696	-1.035706176446	-0.411855540066	0.473711439033	0.891751972475	1.552293489129	-0.029825547049	1.261848404689	1.237628599331	0.924199982297	1.212289895755	2.224040222848	1.089044410419	3.450214755103	2.420330473134	2.272248689026	2.960737265343	1.118071270474	2.577680227830	2.682559044120	1.575997889788	1.085305773644	0.811008228714	0.778665790427	2.883632908253	2.478127836135	2.057627583170	1.896872369345	1.761193021831	1.513226437677	1.032838099287	1.077667753741	1.533431407402	1.457394650606	1.352310192550	1.760411354964	2.864950450987	2.337802560361	2.978759984599	3.422467993472	2.486466419881	2.028958435527	3.687371803825	6.035916651134	1.367311289761	2.201979689688	1.259587945486	0.438151336243	0.709134868318	1.523716559542	3.485519777292	0.984266621858	0.545696650344	2.194930943199	1.989222273653	1.696621479655	1.892338687789	1.581794627322	1.603785075718	1.412854478800	0.994048557197	0.075253396183	2.229428868645	4.092592161181	4.158982250424	-0.384443096252	0.772864946086	0.194624450993	0.560574199100	0.589803772507	-0.558273295859	-0.797424398527	-1.144924651422	-0.227739877234	0.878472832745	0.427910301182	0.385751694436	1.137629058974	-0.064916114358	1.320408857593	-0.369485465996	-0.833034413901	-0.109251955508	0.156550892342	0.078796379637	0.223823306896	0.289831742468	0.797530813564	0.351953967590	0.978317913734	0.807040484273	2.727096594725	2.955931437874	2.127812527624	1.777495801676	2.217768111973	3.538703291439	0.261782441070	3.290398211295	4.518760702409	0.763557896072	0.049265984945	-0.489527178446	-0.718998668177	-0.651728699738	-0.260800607118	-0.635619021889	
1036000	-637.074159	1	232	1.996806983439	298.357706697529	1.327236560257	3.183344180608	2.044308965496	4.831727380346	4.955916145946	3.879913272371	3.535335514432	2.535757336268	4.080220337295	2.884330237424	3.727765180501	2.713523450746	2.321468859210	2.757367199019	2.939822416223	2.885406484785	3.253669498689	2.491261576597	3.508775479560	2.935397569070	3.106659316604	4.552571055243	4.385028832967	3.467808237253	2.871528178090	2.431474879123	0.557719537373	0.385258094385	3.821040748755	3.319466195622	2.744408302070	1.337381647367	0.716928759963	-0.401424432298	-0.084911276242	0.051369542053	2.555722314515	3.179687219961	2.757768689986	3.825174956272	2.883248112308	2.265452910729	3.461690784654	5.135445228535	3.420678570939	5.079453258740	4.557253990024	2.993321516014	4.138315629530	6.128657420283	2.060077760100	1.973323287929	0.104933285430	0.188349980111	-0.092360017491	-0.325420661302	1.990118645426	4.032285143600	1.327577139247	1.174494831474	3.375366086504	4.537113048984	4.325455488487	0.645782223766	3.687756533940	3.967343834909	4.120798893004	3.300743976648	2.895228273936	2.192278377130	5.457477678135	3.697528865794	4.162479237476	3.125413202135	3.624528021757	2.260487411512	3.877090487552	4.613865307023	2.386003650343	3.763583303827	3.890380396129	3.968011442202	3.676442019888	3.686995391628	3.745311401439	3.716935761641	3.874316370497	2.543868396892	2.711456269506	3.203106225716	2.352920043699	2.669478048065	2.161685612069	1.278476615213	3.302039964432	2.743924848371	2.245865887957	2.135715542305	0.910748865618	2.036940109344	3.591451519142	-0.174595754628	2.139427755372	0.992972437498	1.636945556436	1.513620489700	1.881967387956	0.011225670467	1.614697546591	1.495682205288	1.670946627177	2.452049616043	2.313165991254	1.424646289352	2.869167127609	2.292830864919	1.786131076896	2.439320747345	0.737033733907	2.408281228069	2.532109850368	1.389265734813	1.285896100895	0.198958142407	0.241265603519	2.914928417268	2.349626867688	2.045951068070	2.053482452941	1.136816419635	0.880394774030	0.567167776731	0.517143656391	1.183109498233	0.277383553889	1.256391262799	1.897608452945	3.639074209456	3.151052682341	4.783465008861	5.228748357195	3.280382313424	1.393814606485	2.524165656769	4.954327788861	1.407159565484	2.400436946682	0.937000152808	0.489153451101	0.392854153047	1.362974055879	2.680538981210	0.378356079527	0.201753731799	1.652002743882	1.699261769319	1.360308085333	1.965479671536	1.732223338442	2.158050533101	1.304797959420	1.340529230827	0.185724090852	2.966262034496	4.688615177062	4.795507117694	0.601012368548	1.519746511727	1.085706128912	0.400741851724	0.581745853771	-0.236128085248	-0.236021359421	-0.034808079349	-0.431225997964	0.521472479086	1.248446573892	1.401004877431	1.803687252586	-0.075936108386	2.250309612406	-0.626481352688	-0.978213585503	-0.395565002076	0.215102765890	0.137919768464	0.334712636037	0.146501743734	0.840702657083	0.621714695863	1.210590955819	1.017355378798	2.898432331382	3.225118750095	2.620388473292	2.153056876861	2.240865398079	2.877505491092	1.595114655156	3.920676656830	5.254034194202	1.696937894861	0.934078696812	0.226428820849	-0.080573049698	-0.053297976096	0.852461474142	-0.173900839468	
1037000	-646.888415	1	486	2.002086719502	312.667152833871	1.693156151192	2.606728100899	2.344492474269	5.664257424863	4.026723722675	3.004734775958	2.007354008273	2.632660509361	3.978441074873	2.868432730221	3.418701027163	2.875493107054	3.151321233662	2.727754996857	3.655149226344	2.923484376728	2.927060082986	2.383398009683	4.829256233609	4.224884064907	4.087572970482	5.405543187345	6.494916291562	3.597013159246	2.903059104452	2.384399323819	0.270819212017	0.040653707187	3.328164509791	1.786896027056	1.248169249036	1.486084309054	0.477747586114	0.160360979314	-0.166954163142	0.290224022158	2.020921297894	2.658973671443	2.686116276413	3.463942461987	2.972480080220	2.094063868957	4.023117783788	4.373696523362	2.858013316993	4.814521900079	5.649940062708	4.033692455148	3.923085062927	5.841444992111	2.164736683562	1.672512100208	0.225630491270	0.481047522375	0.085415263894	0.198709591050	1.817812667563	4.789060430955	3.044380905729	2.512323994121	4.624251006574	5.112325702945	4.929852746571	1.876664851765	3.825704857947	3.812577893362	4.713704617164	3.288911751888	2.770144707287	1.102820753671	5.592265550053	3.738031250161	4.714662361451	3.351368066530	3.921814962692	1.556897241840	3.038969481455	3.912423909287	1.172267399361	2.839747620760	3.248200172367	2.107127993127	2.396848107155	3.723526334965	3.889339282056	3.712471811493	3.946643166701	2.733402036590	2.322737498908	2.308559974015	1.582697034301	2.819367196160	0.101420758648	-1.065213638265	2.778713583167	2.755156484712	2.124608657362	1.265228771404	0.158767306189	1.318760446909	3.453387794109	-0.253106794162	1.711336560483	0.188792342608	1.014171593516	0.153805427366	1.720908483165	-0.161902991101	1.462995140862	1.953827459646	1.460004694601	2.336580920541	2.007146109614	1.238738044924	2.327431925279	1.983431064259	1.878093205125	2.239735758143	0.393928775051	0.885206722775	1.499132580628	1.097387795181	1.569558971104	0.955290182976	0.919562160950	2.377943240756	2.499442601737	2.004876357965	2.156158598740	0.845134066960	0.250453021474	0.001117401548	0.265546349245	1.504736404955	0.793393897895	1.335875450276	1.891057429788	2.816839436229	2.483657932445	3.716483033483	5.049136448375	2.111156298950	1.375248653871	4.266859512051	6.242505989190	1.534006572538	1.984907361804	0.874181286078	0.615335398471	0.661640230782	1.367731211364	2.883309908460	0.667972015404	1.399205299584	1.742509466404	2.212728251434	2.061209856033	2.276499925691	2.430827206462	2.759649739068	2.063226241619	1.848108479419	0.639893300317	4.383726980307	5.209055015049	5.564686285422	0.505650610111	1.224381470626	0.387964701533	0.617259379656	1.070782230876	0.328531649326	0.678529002095	0.339440120742	0.713994457825	0.932027550275	1.974268402301	1.301723937472	0.764399151666	0.321791107403	2.355948037329	-0.269480471163	-0.679191152825	-0.330607229449	0.771627168713	1.026231201128	0.502024016528	0.705749750416	0.266656359891	0.837571571292	1.613533687914	1.297383089817	2.899663901837	2.895291371831	1.913755932209	0.794501972202	2.774268543957	3.322227934329	1.035797926991	2.028731264742	3.945956889044	1.006083770888	0.276056231566	-0.205503276989	-0.501591797804	-0.504775348734	0.255467894202	-0.704713566121	
1038000	-631.957018	1	488	1.996028323959	291.158451939218	1.878728880233	3.330679092359	2.512945637447	5.626463248175	3.767178928986	2.461384115161	1.538088870725	3.208945047129	3.699495759483	3.150028411877	3.612154549200	3.113362389910	2.728258539908	2.973957700183	3.495905977337	3.267363814305	2.767227541336	2.043336261201	4.825782082224	3.970415756985	4.509316942470	5.200370719968	5.286324803038	2.966258161760	2.639375754378	2.485190739150	0.281989773674	0.113985015978	2.709382771606	1.127561231398	0.492559442905	0.768123005233	0.047034416198	0.077578730882	0.069293907938	1.423562707653	0.945969997323	1.328097845651	2.655299454214	2.177791704783	2.419380326406	1.612796581869	4.118872688916	4.203355722511	3.101951361989	4.203871378508	5.000380319785	3.274120674039	4.238704515131	5.254105801324	2.748740815474	2.356188545933	-0.318856953381	-0.308703531896	-0.389755978557	0.027347216939	2.344946152874	5.230971436256	3.265560466392	1.708239016801	3.895676856232	5.785510400833	5.103283684937	1.927278515771	4.878207412188	4.653698970226	4.435670325672	5.533522404877	4.802356069720	3.865669571424	5.693087769293	4.192594978277	5.101430833662	4.304683869153	5.175246393434	2.024142224385	3.111744264429	3.297893382576	1.975265676256	2.667878265281	2.493872203610	2.018913164500	2.594892534951	3.037246385228	3.754958725999	3.699917871900	4.069387542103	1.576127595272	2.303183405581	2.321015695870	1.328753322975	1.847083902616	0.921794659181	-0.820858388233	3.009941008338	2.776269029008	2.568784640410	1.216219180996	0.517563193694	1.997343566244	4.402883842269	0.106246672322	1.735613431109	0.563732343521	0.561339717049	0.488410446115	2.952759246261	1.742131101803	2.310122832833	2.920050698922	2.007989677065	3.011588467250	0.733270370511	1.657298088161	2.563905699659	1.232880970567	1.003596716594	2.836621581479	1.333534109551	1.640555784559	2.516572303073	1.024073388800	1.153330820132	0.214791214032	0.154218321837	2.669196652048	2.333361787659	2.957790549943	1.514493999911	0.900115978532	0.208344248496	-0.191646724594	-0.373044111469	1.301475224289	0.602135621599	1.528238537382	1.735503068067	2.047188404982	1.668454959684	2.597294856545	4.330683461468	2.740639834179	0.817100910017	3.587099479938	5.609399691086	1.434946348450	2.816132060203	1.050144988627	1.085880118144	1.330724863526	1.471511391580	1.617047732257	0.630492018919	0.639472083105	1.729405890019	2.119607039511	1.745068774619	2.115560346248	2.521426476552	2.440317060210	1.452066991193	1.325700761098	0.791707810126	4.263103094532	4.656687935595	5.504624067458	0.863930985709	1.777394974631	0.816022262359	1.138594258685	1.194167816088	1.263523118451	0.954156934769	1.063941860656	2.341300419984	1.164901304410	2.129397577882	1.544393031505	1.433547871039	0.495548728943	1.832432345615	0.125174226868	-0.208053820796	-0.290935688640	0.315461888125	0.419215009221	0.773418537956	1.089141269002	-0.112484751009	0.729841061810	1.486817425238	1.732553930526	2.972924538073	3.543717642708	2.483630155800	1.509782202267	2.528207584921	2.287688647640	1.106011240303	2.139379332199	3.956670626186	1.392792719552	0.440141818097	0.083516940209	0.293103233204	-0.290183721928	0.371810086584	-0.399511560639	
1039000	-628.887320	1	331	1.998032563778	286.923357587793	1.803394789773	3.363333147881	2.585700127532	5.239046854859	4.333980967748	2.914130637133	2.077351945655	2.979973630390	3.710778108094	2.602097730476	2.775709342078	2.474793243773	2.836499349930	2.304141574874	3.170819964841	2.774462805552	2.302674679240	2.059266695226	4.628382710484	3.593381664666	4.721859768096	4.651954560783	4.561463973458	3.143659051707	2.615588457860	2.655305433128	0.416754936622	0.232693609525	2.885323268913	1.063116023937	0.657056628482	-0.370237298307	0.358076676163	0.124040180166	-0.495054405325	0.473378662355	1.145752960258	2.162674265559	3.426312054560	2.763961591378	2.521726119701	1.603504521752	3.431736731455	4.818076644452	4.781129519682	4.723491242440	4.599885393705	3.121688158408	4.699611613275	5.793529059375	1.906979842783	2.918156894515	-0.145073660541	-0.257645548452	-0.150897449995	0.385889131231	2.502588604873	4.894470064779	4.119214891343	3.441666236343	4.422896733569	5.243813519147	4.593003029252	1.762028760160	4.103252706394	3.972906619568	3.425136296842	4.810488157526	4.404391947010	4.007100293651	5.038808692313	4.051026281465	3.879169048576	3.054950504393	4.381107439585	2.083964702401	3.401958230468	3.843379268036	3.083723593230	2.502779897916	2.613665720068	2.113721385970	3.089637640590	3.217637332307	4.101708110850	3.537249833922	3.804465101090	2.141282879994	2.994445854470	3.223210246633	1.988630124818	2.423428540742	1.514759735660	-0.270354385882	2.882097920190	2.508942836731	2.204081235448	1.662846785335	1.031803516581	2.420933212803	5.132093011873	0.695053035936	1.793329275472	0.777909182394	0.437897783016	-0.319143660212	3.237294175858	2.675275690754	2.760217427591	2.982214065164	1.957378861512	3.103178304511	1.459753599156	1.516564838072	2.695381490979	1.323434875976	1.824885107452	3.062912628459	1.329185157512	1.521509952589	1.498403092885	1.152242815612	0.999223526916	-0.196852956842	0.027380670790	2.742187335500	2.833049777941	3.461342186753	1.942828340208	1.729703247911	0.511646654622	-0.188223040512	0.072794674257	1.650897215951	1.273721137464	1.763894344435	2.048397338626	2.383420084987	2.450053018061	3.047328578316	4.950294135425	1.670284605012	1.145136421795	4.108303592203	6.290888187591	1.090365076723	1.911003212582	1.559797589699	1.943189526960	1.614657087342	1.970175861188	2.238922300915	1.176003293975	1.506320863401	2.063513364688	2.183651488674	0.705884174336	0.977303031128	1.795552418912	1.846415814689	1.331924253478	0.859913283365	1.402990210287	4.329067293456	4.735867022557	5.252161155046	1.695789336673	1.425405316870	0.343942364555	1.218702719893	0.951206977717	0.121373411913	-0.317772846193	-0.896324690131	1.807122894127	0.937436668239	1.890818706547	2.193265604496	2.156957365969	0.462221383185	1.768696350761	0.204690976871	-0.315491416772	-0.388859521256	-0.182397230536	-0.012310770568	0.263226969681	0.500211940306	-0.704863122852	0.403391810427	1.593425424187	1.868062973970	3.116906746897	3.791790558973	2.683362389391	1.434588258598	2.359704172182	2.786522130738	1.008752279811	2.293414367126	3.840622726250	1.073668694725	-0.069603589071	-0.301068965735	-0.221329362026	-0.364828642992	0.259395042539	-0.186105961609	
1040000	-636.237779	1	201	1.999486418239	297.168957406324	1.541213355402	3.348758061576	1.651696142613	4.639436617486	5.054177876328	4.547561763013	3.467435091100	3.040714496120	4.513047679880	3.634309842388	3.485418528289	2.886700045855	2.999906215116	3.084203181157	4.017370839091	3.491086131877	3.742982935586	3.711864390607	5.318150945874	3.748344392216	4.773899830162	4.807787057970	5.383351002113	3.109362638179	2.659321494935	2.600407534175	0.400376471127	0.038806217530	4.574745592220	3.226135662861	3.946189751724	2.821714186014	1.856164788469	0.573279877868	0.156980235929	0.766752571463	2.266976148422	3.128182067876	3.220185240776	3.370367382315	3.262109027391	2.447487371261	3.572619184903	4.818913342255	4.019598131908	4.431839648773	4.546342792361	2.426566102307	4.270336707008	5.760878071110	2.672086194511	2.375609445441	-0.396073091705	-0.393673308760	-0.371777212600	0.207045874788	3.070430154589	4.253788374136	2.333129602051	0.920972688931	2.778237864137	4.438448515495	3.929145813600	1.009658967443	3.874356878409	3.302864343460	2.855736468932	3.957164387886	4.232887846515	3.436367713172	3.854821499686	3.201896517342	2.828939696510	2.661925022324	2.861090451983	2.306040036805	3.574395937248	3.347256592250	1.824284141386	2.468064079251	2.433230097238	1.919800116421	3.554157335401	2.833312170157	4.211677547126	3.716830461231	4.050349217225	2.631327902370	2.517666417733	1.486073071704	2.576375087104	2.478702842353	2.292614749415	-0.068968209198	2.954417532759	1.904291228821	2.587768898974	1.713604625453	1.390618309714	2.195631239761	4.620991217684	1.279949422288	1.731381396859	1.430481364892	1.069340503428	1.100163062202	3.715219553520	1.771703681655	2.818023352953	3.288379728782	2.401797171278	3.032509947881	1.859360911170	1.898221211837	2.864825102236	1.544540264132	1.665638749469	3.164573721976	1.485136427140	1.577182505940	1.581239522425	0.279038693485	0.677952681369	-0.269437735038	-0.101293280944	2.677068175002	1.943927962230	2.330266095582	1.340284555105	0.844444431527	0.312068047362	-0.257877385956	0.244962497451	1.410644114527	1.451227114109	1.688619650974	2.129529321895	2.224619352168	2.873180657769	4.343167915830	5.852646389423	2.113926179354	0.963015190138	3.176391018584	5.192365920236	1.427925729348	2.006257547928	1.455701217988	1.787236450159	1.438050033484	1.666766838221	1.858378903361	0.446715776994	1.622044184604	1.454798060102	2.084919248864	0.842391980092	1.421131674167	2.136050006831	2.342739619131	1.655281273719	1.131719141346	1.310056653841	3.865196683710	3.878344552407	3.574896582441	1.799112400381	1.218566537971	-0.165632945202	0.930648359956	0.622447167648	0.172850919830	0.210453076038	-0.022816665138	1.583832562183	1.057744964063	2.450048795823	2.560215353492	2.775232556915	0.862773663718	2.371533689509	0.809139941290	0.449907666580	0.830758613434	0.562378047056	0.796796685231	0.950798458514	0.840407670908	-0.252016796301	1.037624477453	1.911510811702	2.439399721013	2.949289431792	3.471331446951	2.203358332066	1.445428970436	1.723813367354	2.258834903869	1.441210220499	3.010713835685	4.264943033550	1.084851604517	0.016929969552	-0.462811137823	-0.116515859684	-0.699937489365	-0.154580202731	-0.693741852296	
1041000	-631.362200	1	521	1.993515055171	290.332960459741	2.091632172170	2.633809162385	2.050690196524	4.905960587046	3.973755646706	3.332588138798	1.905076706753	3.718670831228	4.341714621986	3.658407712713	3.450097938210	2.814268375114	3.963435895528	2.551547397867	4.231183139589	3.397047228018	3.514382754001	3.196875805721	4.051188841505	2.531402439805	3.274718804262	3.223058283371	4.329513348603	2.107266486503	2.385624576885	2.274691134585	0.349055771760	0.110253061100	3.684741172044	1.410583527899	1.937531152325	0.561504698959	1.132846061215	0.297957217223	0.376803072690	0.457776050799	1.132837873966	2.633129629076	2.268788898357	2.587993646199	2.650798322786	1.936882085563	4.151722383981	5.091478922948	4.282756269362	4.890676750766	4.818628079857	2.975871821766	5.022876267789	5.884832312384	3.133983166056	2.905833339026	-0.351974084016	-0.153352995460	-0.208789823844	0.401557113527	3.367235682740	5.022708237612	3.816697758498	3.710336889459	4.145359987925	5.275372101142	4.394834951592	1.470540567336	4.145781793285	3.997765364748	4.447398929088	3.900142739840	4.648902912784	4.269760434883	4.490070905130	4.656011844960	4.384091218153	4.532850456376	4.365529125119	3.321302730737	4.413863379959	5.006925609016	4.329391577188	3.369181626335	3.213459336854	2.117521626813	4.347869494653	3.283829072901	3.858661179850	3.429612346850	3.601767304507	3.136093386058	2.998278885637	2.518123393019	2.578983032695	2.755609533940	2.616060078592	0.402685681183	3.733523241045	1.944998746859	2.860976238438	1.857658599720	1.152391867866	1.691805751193	3.899291120103	0.367024427507	1.367126380749	0.656714570612	0.454506369863	0.536031659608	3.987020564575	1.458770779707	3.195917534785	3.574696047652	2.797505783062	2.011742537141	0.440437008105	2.546313904546	3.501943359242	2.549836932329	2.708415338217	3.446622395805	1.976633025831	1.890142067801	1.864386259335	0.572807989762	1.224279327300	-0.131292347060	0.071011658570	3.033106081917	2.386660201203	3.123225595605	1.008059189469	0.727910187241	-0.497857832371	-0.208435627149	0.531902443452	1.418114793719	0.968074939585	1.953507467521	2.355941286641	2.558772520090	2.853590729162	3.284536557853	4.502857088965	2.400104416806	1.539778175797	3.848112170873	6.209684428893	1.666586299426	1.943090017428	1.833157018922	2.166236227510	1.359204008621	1.509755155774	1.949484856992	0.418362288220	1.095632626309	1.237984446977	1.612842104403	0.547083169576	1.265741662915	1.213562049679	1.430176745571	1.054155714156	0.346761066650	1.285604222235	3.518252632640	4.862511007680	4.438552549635	1.254158096485	0.396830818055	-1.288808280239	1.360427398318	1.018663917061	0.684208831918	1.112081857164	0.690673639222	1.810512319271	1.460280755347	2.269716523645	2.934915118749	2.806650330833	0.802318137916	2.057233131346	0.581697426470	0.486699398529	0.877216372423	0.020077718140	0.140703182792	1.639256035220	1.122015153370	-0.118912991184	2.021588835490	2.855208893739	3.253232323630	3.549235963205	4.027214783782	2.606655337090	1.580629837591	2.540464295320	2.976143629129	1.863248663410	3.307406539816	4.761810947402	1.650796596138	-0.213583887935	-0.511181905090	0.312327922873	-0.506709526081	-0.067230278272	-0.218161019521	
1042000	-622.889689	1	587	2.000772737916	278.825690381653	2.593970192880	3.943860007049	3.142245380343	5.925389531915	4.011952851883	3.448796221600	1.335651692592	3.678071502126	4.825531586846	3.798302020634	4.416181414530	2.878059731958	3.639442552106	2.710609939434	4.616959600923	3.778257658172	3.777819042109	3.513672329188	4.882922968093	2.810501034369	3.684092164541	3.852656023231	4.778076665173	1.919015415326	1.851734203461	2.045265783646	0.360638157544	0.028283807818	3.780722677910	1.723590736269	2.042084012967	0.908497515395	1.783431775477	0.461489843994	0.518305650524	0.233148292017	1.712135518873	2.267956866568	2.219333591853	2.023096512082	2.135927650254	1.487991500929	3.538345968054	4.690948155587	4.010234724759	4.806433720873	4.205995997759	2.600711193115	4.280758032563	6.076118828082	3.167920068709	2.736099585584	-0.208245999020	0.144256519826	-0.371649582836	0.066656283173	3.253028142589	4.871763648652	3.056728590119	2.299296389998	3.722029614945	4.820743259938	4.453488840775	1.227396369715	3.952022384211	3.746559136926	4.124103109810	2.948253632445	3.115464885075	4.153426951012	4.136898645528	4.060433413960	4.478805287249	4.292041871435	4.845506041323	3.045019195518	3.827092346470	4.131359400992	3.076172176037	3.125610902324	2.600634856290	1.874026750048	4.281651961594	2.477777925363	3.866033354596	3.640134743177	3.578663542284	2.470979444019	2.580605008840	1.868268599450	1.832680400011	1.682514499555	2.537310835823	0.722374120933	3.149342881059	2.346457735514	2.551097133819	1.860326584441	1.673862518335	1.269435496356	4.144406612700	0.985614286925	1.321600333665	1.382796791182	1.949055740674	1.706271232735	3.793030548394	1.600432324284	3.042363284044	3.367709565235	2.640974386836	2.092294819718	2.457488251509	2.649958924002	3.364184967992	1.950418151453	1.957451659357	3.267683675399	1.517469624849	2.217697959140	2.254502047378	1.033521419341	2.367376644771	0.246339933453	0.539198250653	3.243974430273	3.724628763710	4.116118642223	2.248048091120	2.196871517658	1.048463867311	-0.195865029049	0.335887219361	1.622563030286	0.503055520369	2.076298187831	2.817084277488	3.125926341746	3.168997203423	3.107325564671	4.082967680315	2.339040986294	2.010955703425	3.315738916934	5.630753001039	1.686898383207	3.365693530410	1.811877140273	1.749007750550	1.271084744739	1.260667173304	1.308114563467	0.709436873542	0.642161500940	1.247782753582	1.884057773933	1.567778124876	1.679064487707	1.981679338663	1.959112047702	1.506007635809	1.134687205393	0.888250048349	3.108035430620	4.614750875697	4.395848822491	1.449140856714	0.805288261483	-0.641867512539	1.189478879901	0.910683146811	-0.756428297985	-0.244175117425	-0.179906661056	-0.127705818540	1.219128159767	2.183069141698	3.209870165477	2.073160959653	1.087514054840	2.311810230542	0.392702597512	-0.311043706067	0.722056117470	-0.335910696241	-0.449728729207	1.181286092351	0.571307701114	0.159367367126	1.548875716625	2.201245564277	2.083308428920	2.355411228107	2.970002650532	1.761695907237	0.818457015665	2.015461815909	2.864683366099	1.376344698489	2.370646185049	3.523513963148	1.000888073094	-0.307854590735	-0.689650516817	-0.002022121184	-0.872051374308	-0.375950966980	-0.950084800283	
1043000	-618.237146	1	178	1.995529025024	272.701825014887	2.189456739981	2.814472976509	3.458086670709	6.032965188933	3.534103686341	3.980647898431	2.548908708884	4.613058936149	5.236540100269	4.028577661386	3.642361969476	2.441897583103	2.374915512139	2.159038261721	4.015601398108	3.299548123082	3.400105729751	4.320004569438	4.727334749102	3.822279513960	3.850873606724	3.780442909193	4.180888551118	2.252386282453	1.773634900451	2.083203281808	0.255619054367	-0.101210585112	4.645374382446	2.883719886273	3.042345249915	1.576438517468	2.329412635241	0.946843628740	0.215640765722	-0.444697454637	2.329549177767	2.883343411075	1.879982000147	3.368952775658	3.046139790379	2.982461319184	4.548934961748	3.671341551917	2.484518859173	3.530840331227	3.536665074930	2.439916469635	3.102497044023	4.970904663210	3.019572569999	1.993388027466	-0.184142240249	-0.088385881324	-0.779602813854	-0.179645398820	2.701223686541	3.721763400943	2.321402357769	2.707076937822	2.921091844237	3.995429931030	3.975997667728	0.438443894149	3.517714854862	3.575158063475	4.649203438169	2.693507867234	2.783119586626	3.337296444036	3.305500059436	2.886610860573	4.178400705134	3.573421022624	3.986759607468	2.784080782886	3.393394434375	2.807869130845	1.765954974591	2.340156754445	2.794956611872	2.591447363783	4.529543891628	2.789090959752	4.005968478284	3.702640695218	3.640875427655	2.604311935357	2.221435355070	2.123228712285	1.284106263221	0.361178658626	2.153411435323	-0.009651367040	2.982567642788	1.375034379988	2.548085461894	1.015287752553	1.003627145136	0.426964778567	3.225300458161	0.210403798148	-0.283861366525	0.291570815079	1.078334652041	1.176108626085	3.817626371479	1.748428159753	3.174071773352	4.126158910132	2.913642146948	1.254858552763	1.485018735250	2.948326148935	3.401330425130	2.447171885729	2.397867557273	3.448195543737	1.692250385961	1.124918427977	1.779217632904	1.581944183274	2.311550188269	0.306533499369	0.777871124530	3.161061337481	3.503047517923	3.602447512714	1.862892527221	2.086614234102	0.471984437855	1.131751287567	1.831966970014	2.565634141584	1.543417322903	2.227047428649	2.788693158930	2.595466988150	2.442530963121	2.994021525338	4.421362850894	1.621191280969	1.846457527140	2.959896872423	5.072639933305	1.228318695382	2.896573313947	1.635499326207	1.638946360070	1.570685387896	1.614164299345	1.378606258290	1.085615577918	0.409686014516	1.668099870038	2.225007941016	1.288949562784	1.956501352741	1.780344392438	1.522931247102	1.800088233292	1.545272969573	1.239072539850	2.523043318793	3.987163637131	3.974769788987	2.185679806327	2.192637530342	1.538124383734	1.110577092006	0.990893866006	-1.660552312526	-0.079235045940	-0.661354976114	-1.059134610452	1.288816564330	2.177038646007	3.346433185015	1.572708827039	1.365607828449	3.129578130307	0.603991719108	0.027365249051	0.339512153142	-0.676494649822	-0.209977565332	1.456971540409	0.853324119504	0.255910197315	2.111989056648	2.225001588613	2.414369952575	3.249983839278	3.604217836238	2.323017205890	1.711798421054	2.668732377618	3.500602209448	1.579789757490	2.480020187622	3.578738141956	1.674383417871	0.415989936065	-0.056432704749	-0.235561029027	-0.126731078748	0.349525196114	-0.018528795734	
1044000	-620.853432	1	965	2.008800520980	276.128743619898	1.999431912760	2.628064548450	2.134413340880	5.537734314064	4.343564490820	3.529583250887	2.185063220261	4.674277456343	5.549989909108	4.302870574531	4.145681818079	2.548641850001	2.145492005638	2.295861046028	4.001754223587	3.323546903950	3.279611840940	4.841561058826	5.619564677757	4.537511817042	4.560156435308	4.622248205157	4.576580879342	2.730049038734	1.821621556370	2.310551534232	0.439421136831	0.006480261132	4.336650703491	3.251578702616	3.460683122783	2.054142472274	1.516737328343	0.639464232034	0.556020560912	0.267124733602	2.168394176114	2.976890421964	2.498861246796	3.283589536562	1.748958989742	2.000714896299	5.180867637447	3.770266841841	1.986591599691	3.667147979861	4.077273434084	3.376391262290	3.685293253078	5.991090423419	3.000318441706	2.149745953358	-0.224437288032	-0.269088208397	-0.413970899333	0.052717140081	3.244504370483	3.722012692360	2.119598950093	2.849039344382	2.453804452698	4.332197556058	4.544675155686	2.744250294474	3.795726487375	3.246574428816	3.733759946774	3.058883394049	3.606971731307	3.812029881711	3.293247201699	3.595147872533	4.638318753382	3.574772283244	4.055724173877	3.353295289553	3.673832318290	3.459466522433	2.451938984537	2.813165569247	2.774976423410	2.149583721595	4.075036172448	2.438444334906	3.931858179830	3.828506202473	3.624217883003	2.322283816153	2.669629974432	1.995601107679	2.821437995015	0.804594523996	2.923270438794	1.093189965240	3.740884531375	1.012789420724	2.527812990780	0.518920881146	0.826756580238	0.837275067041	4.264807779056	1.004808361328	-0.084680617993	0.694255198995	1.511050363689	1.375088581246	3.184706238546	2.019551271078	2.808051373547	3.975449290109	3.268987584520	0.156517661112	1.053587848544	2.938930496858	2.929091319602	1.499510437842	1.460137170168	2.445699198649	1.202962488323	-0.355780124080	0.837909502553	1.075840216581	1.650085639835	0.076979967239	0.540414635321	2.339570101834	2.096060491400	2.261949878926	0.836825673218	1.007825881341	-0.649720311221	0.512616759928	1.047982359333	1.559241692145	0.116689797463	1.896588731263	2.004440158071	1.850036155466	1.635499961991	2.648189067045	4.172942289335	1.778538546632	1.396293683911	4.012018324091	6.382208802510	0.732133429590	1.630464709938	1.515764618364	1.483539962772	1.047411886049	1.203720774226	0.975094663948	0.626460192021	1.032747653444	1.171538318475	1.853458574403	0.782529009460	1.450641679901	1.892014181025	1.492199380926	1.664787428876	1.071069324557	0.858831644759	2.256445362025	3.946149961896	4.510917893642	1.726901654680	1.884751969863	1.403554552045	0.998444144965	1.342070772010	-0.239080931086	1.255592294343	0.333285522915	0.473011538683	1.423628601975	1.866839287741	2.895221838968	1.595983568389	1.294445164266	2.652197965287	1.291530688697	0.852402688774	0.931147521245	-0.178670222511	-0.237636877827	1.183359151530	0.383607218266	0.386205381711	2.160914610058	2.114888017172	2.935507017054	3.862273199271	3.632131887493	2.624503535507	2.145396299862	2.808705207659	3.727558627710	1.314822564046	2.539682374219	3.790529749599	1.063816202270	0.334387638528	-0.216315242698	-0.014180017872	-0.113535249864	0.304237390766	0.394423161128	
1045000	-625.548896	1	122	2.002490213908	282.387412768220	1.384362980588	1.536888008096	2.395319767627	6.257214863055	3.814626233306	3.482621150963	2.055787305364	3.926363079275	4.688703840852	4.607083715078	4.231552329233	3.146270241238	2.748215704682	3.217841746722	4.114426002019	3.418137721174	2.919905637150	4.528457527713	5.733286681345	4.656655272208	4.684795688633	5.168261788661	4.926398084636	3.645622693366	1.913522625939	2.398612736193	0.559397884870	0.066925966566	3.425603959305	2.627653910768	2.870265291073	1.624778674011	1.500801576308	0.036307114598	0.470231803749	0.285359906799	2.039402271559	2.749322375286	2.757080669134	3.388670717554	2.613844476949	2.574213503587	4.518004731630	3.426657881428	1.804591225424	3.387016283615	3.739884990339	3.158096829146	2.936213578152	5.854979794606	2.598585371446	2.399481492420	-0.243467503015	-0.269006672716	-0.403312098082	0.074327121029	3.188914039981	3.950903483364	2.573606907161	3.735502472184	3.185595443339	4.241109827016	4.933082991838	1.565914143728	4.097457569139	3.135322361665	4.038751441446	3.751635293799	4.421416024144	4.233634554089	3.417880960479	3.645595356318	5.186684541035	3.779594974081	4.798146886610	3.516894551453	3.610008926942	2.998439423272	3.137732409003	2.948731170291	2.996937169379	2.642359676036	4.335719595103	2.773467772044	3.471653747135	3.367920707640	3.514086575755	2.733632667693	1.904114371600	1.428772758228	1.854531950349	1.260681181010	1.989312244280	1.289621330694	3.837393632055	1.517618574092	2.660363359611	0.752792231535	1.088169962896	0.836970959231	3.724750304097	0.425785449671	-0.553854355426	0.477436708479	1.513920172794	1.260733787435	3.709420464310	1.963290923487	3.227334758195	4.182649112725	3.455951244485	0.325711667844	1.333660189608	3.067974139235	2.940929888633	0.455928156600	0.460135861735	2.484454877750	1.585119033353	0.554634536394	2.343681581227	1.283939684949	1.911941436438	-0.149684816521	0.242361579033	2.026794169457	2.242107664397	2.470561985029	1.499246196427	1.717080806853	1.142588645653	0.648712990101	1.406897200526	2.457913401586	0.485726548389	2.319063444661	2.722600402930	2.580404536967	2.493369491132	3.735485552330	5.414024314840	1.528906127881	1.798108868442	4.552896515072	6.450922386121	0.342797758948	2.473268524163	1.793890206464	1.442083446982	1.388093671843	1.658989296819	1.383771611839	1.051301311746	2.155828845842	1.797137033053	2.125303528864	1.639371802658	2.605354130221	2.856823288559	2.016597824858	2.113171731262	1.314028735073	0.392519827585	2.274323416214	4.106333819889	4.014148217418	1.474142651436	0.673564636024	0.211672934434	1.370014593235	1.416469008154	0.297631581059	0.593731998815	-0.011794501979	0.879148160638	1.442009193988	1.573777318443	2.822882892386	1.699221301383	1.379885476680	2.415708272855	1.471901796171	1.413790983535	1.175790121948	0.517380897644	0.483194567610	0.680716134971	-0.265313543150	0.731466200552	1.604970994307	1.765304164987	2.521889250466	3.585834362368	2.787825997752	1.963108395463	1.803702740544	2.795422558610	4.410108609519	1.529101195712	2.156785202231	3.380671605344	1.202462488201	0.761447437042	-0.191717816402	-0.088586487681	-0.289052213996	0.375468229519	-0.070425781473	
1046000	-618.767547	1	311	1.993628799713	273.393111289665	1.056770079621	1.018892136314	1.549475751006	5.500298085740	3.945493835686	3.924900282144	2.550118279394	3.752400237300	5.263184036099	4.746070607479	3.666288104992	3.018671523215	2.268561425562	2.922274226798	3.917689833539	3.527344744640	3.122985757314	4.585991285355	5.393952579128	5.116387577655	3.700419692385	4.293495335157	4.240908671047	3.237191312569	1.949083662521	2.178817483078	0.410870550836	0.060740197721	3.557672569713	3.158824104321	2.788768965262	1.334454237456	1.551650254215	0.151347061759	0.752608932086	0.643886369496	1.744232671031	2.259735149093	1.500909274593	2.505488534054	2.065254241205	2.202401935376	3.889529482092	3.755003873006	2.394234866384	3.251501999088	3.950706453948	2.990841278990	2.858274401332	5.969513655678	2.302199407367	2.846820412813	0.001971906804	-0.157866960288	0.060930270547	0.302559168613	2.783248056036	3.930233937657	2.320159316988	3.003492086226	3.847721453485	3.894525375792	3.459548113759	0.625379023376	2.832685672894	2.112351114613	3.567867010742	2.095124465678	2.502197884511	2.583065080319	3.026937665659	3.265167975066	4.587634042307	4.889861845070	3.944196749088	3.056850271208	3.912132473488	3.372232851947	2.648612650789	2.869068845732	2.696939773187	2.379481376085	3.688636815972	2.263107189402	3.766323742611	3.913499229624	4.036664203122	2.182576785539	2.832338802096	2.502581909304	2.614177864645	1.544137010436	2.308041861999	1.493331113237	3.439283665054	1.483777802445	2.411856343855	0.689194446145	0.911332270943	0.736815807245	4.331206394406	0.038579574244	-0.440760196318	0.050096442490	0.823486026394	0.624456837510	3.431589572214	1.646841210700	3.260257343523	3.841071978630	3.171023852112	0.134139472448	2.107992496749	2.488844205848	2.692382102065	2.059151220074	1.899047758578	2.597641373132	1.948708749623	0.632673000314	2.562165175540	1.656922313903	2.195444636132	0.271562395223	0.401883371663	1.899495576196	2.433859473538	2.624028769190	2.449003229612	2.546503728951	1.989428713329	0.084995691385	0.485965387535	1.149843315754	0.121817423375	2.108990009362	2.555449834566	2.845631434580	2.561354207103	3.483980747096	4.880304767463	2.933746508029	1.521151614602	4.431364608014	5.639138326861	-0.037381029423	1.742829448160	1.797081219286	1.291112020215	1.442833023489	1.733628743160	1.561958498337	1.010440257777	2.381375570487	1.332920718778	1.623124408153	1.008603335496	1.537435016375	1.841887823926	0.961436537880	0.732095847401	0.081847775965	0.717668969445	2.118324507368	3.718847292034	3.718578902122	1.630649510364	1.114260035805	1.066065755527	1.242514069506	1.120654626887	0.093398958996	0.965545969235	0.569225904027	0.647791857242	1.103235231319	1.268082121144	2.697918116764	1.675411909969	0.854423275103	1.858335401523	0.853608989048	1.203818837765	0.560556050715	0.127604162658	0.501129885677	0.659518715938	-0.466670626527	1.064605145396	1.437361550424	1.564547913479	2.068058523811	3.087739064258	2.154803796474	1.260045213423	1.131720719445	1.627358392230	2.923407817326	1.741067140147	2.533900448161	3.546127228682	1.414506419682	1.127871968866	-0.069982505718	0.095234082881	0.077822286274	0.625355739085	0.625554317912	
1047000	-628.025691	1	9	1.997636255096	285.745725464258	0.955551654053	1.709383099341	1.606582639180	4.470364911559	5.669500516945	4.019708555060	2.651659374364	4.354314115407	5.468880353396	4.135943394073	3.383355885768	2.694022649395	0.876419194144	2.626032972357	3.412482532938	3.271581480321	3.023624515657	4.286770637767	5.160020553180	4.916212877239	3.629858680020	4.478336390509	4.879582512921	3.060737017237	2.323596046786	2.516852135898	0.847273027103	0.211317264570	3.844861601992	3.464662103064	2.539637670099	2.015193468601	1.593476278044	0.235675138552	1.086104998935	1.104394286722	1.832726505953	2.585341077375	2.309788466272	2.709832382035	2.181602982333	2.243342537324	4.695999028807	3.666921054292	2.316309640747	3.379676131097	3.811191511304	3.021755548666	2.894877281817	6.089486231159	2.510186977533	3.088281238143	0.105613177425	-0.051313939233	-0.094869628445	0.066918987539	2.798766932738	4.222259854569	2.836909221263	3.610802591629	5.028210238970	3.787026214040	2.772682811961	-0.736010749370	2.394156250026	1.675037795440	2.536114310809	2.363332512032	2.575279654083	2.874859897481	3.071375493720	2.588855582466	4.020921166686	5.047147375700	3.020900127712	2.851342252735	3.972163944226	3.265940602385	3.042713947515	2.295841941073	2.450127024927	3.341824617799	4.448966117663	2.477948116903	3.950977646633	3.863842124568	4.039028104900	2.831678299388	3.372456416134	2.395078699589	2.063400726254	0.876836683992	1.658699523881	1.079429017891	3.258335112164	1.623314348206	2.413190092651	0.671428002152	0.702098648033	0.605523514499	3.975903125793	0.371630688603	0.222171953222	0.384229552881	1.078618655437	1.039881594610	3.665572245605	1.853186144355	3.521903338336	3.130819245878	3.370612705001	0.307826176771	2.700417109689	2.656503784893	2.847246337645	1.856989631593	2.011746982430	2.794402071763	2.039676634539	0.716877900922	2.761485319364	1.550310467436	1.608621502753	0.032635340488	0.267838595607	2.051903684907	2.254412990892	2.594010338323	2.662481618813	2.480567292381	1.805092293094	0.422736427491	0.906985146836	1.146271023447	0.719198898608	2.547483641766	3.047957783370	3.365471369522	2.753551925191	3.395766456588	4.698582032429	2.790412610313	2.512531362520	5.250351281730	6.644310743431	0.783880871019	3.093629779307	2.480280405061	1.986857007147	2.275118155817	2.450551022725	2.233078335183	1.789257610179	3.839162232099	2.041122128313	2.375203212388	1.416825741154	1.319703255846	2.619407991291	1.572077911950	1.951864531536	1.444170877648	1.575522663489	2.543427256474	3.768144122784	4.038081975829	2.223213796280	1.776323243117	2.024980198761	2.147750066151	1.862325818097	0.898901536991	1.038641816089	0.258502502057	1.203626695788	1.669448302638	1.742137673435	3.269194395741	2.211359708551	0.726948006823	1.271918450897	0.745052314064	0.402860243314	0.519520840681	-0.453567939092	-0.296473285800	0.823756488996	-1.872523900318	-0.558940182596	1.574074173003	1.541449710108	1.813006812470	3.178972637589	2.171517834891	1.597474014854	1.668432045782	1.401688383750	1.929448947400	1.386475115063	3.181387646419	4.153718119931	0.777450471195	0.585556359200	-0.603638364320	-0.475805484031	-0.561121175889	0.209175706162	-0.194865916534	
1048000	-625.811853	1	246	1.996488650816	282.742078504365	0.558037113136	2.242800011303	2.435994127380	5.779753634562	5.022218009501	3.959456612549	2.370266114752	3.885595271081	5.367276233101	4.494859283868	4.362695828853	3.985959799895	2.765645256736	4.271711172130	5.040845721776	5.082690440809	3.959867306410	3.978247066801	5.987864674985	5.574038843617	4.532493895436	5.320715817306	5.707898478701	3.042650251062	2.062598763892	2.660123049325	0.981997228025	0.584120901434	3.126815925778	3.099230327173	1.589671031485	1.686972026379	1.027281650593	0.008380068740	0.363000136645	0.608337130267	0.987610485368	1.887432750535	1.526529072741	2.392163055589	1.463665007739	1.549049009623	3.871028926294	3.465476441735	2.626903175114	3.000277603785	3.918354706247	3.384154166260	2.823245414411	5.505958060709	2.840586335257	3.233994419068	0.372247667354	-0.029361784983	0.150061925510	0.084052068001	2.643408675792	4.805916860266	1.562408969051	3.235671533895	2.848054719175	4.367873239612	3.782050494005	0.024761850925	3.203784656211	2.720809571369	2.955955113379	3.225421438623	3.065402166968	4.193814554806	3.739123309645	3.144161056767	4.439362848999	4.950606100565	3.212743401180	2.684346287223	3.511223020083	2.785763390657	1.722780939365	2.023011143164	1.083559796162	2.321210092492	3.290119441900	1.300702565821	3.522881475769	3.468775880871	3.647947407436	1.830231264849	2.580491148064	2.261728631946	1.616699506426	1.763812272528	0.442971388961	0.325731158345	2.956406163741	1.787465574001	1.920684906992	0.272510910017	0.665168479016	0.851358288348	3.195456733313	-0.226784708858	0.032706223901	-0.230904574272	0.262307518620	0.249237937555	3.165260564598	2.739167785105	2.871153493030	2.787307154603	2.811819146352	0.315674690353	2.346352894105	2.164935131277	2.677694933847	1.734279864473	1.652068970658	2.414878660136	1.768641340465	0.679196297058	2.985888215541	1.253369703373	0.938956115130	-0.065172877998	0.115762018118	2.116274125994	2.230969052546	2.682610786507	2.510423741227	1.913401025276	1.267576719078	0.963386723850	1.220580415325	1.686611218814	1.347769562647	2.775917836354	3.029325249945	2.947702340543	2.010779438470	3.307896164731	4.092805520184	1.083253500660	1.930890668398	3.834157328746	5.860436126114	0.324049447465	2.631019005308	2.371096163470	2.138545981979	1.494958464045	1.855503232824	1.571368591363	0.681374179388	1.540530892959	1.176051952757	1.897889816540	0.824946202738	0.684100618434	2.054649433433	1.715042020901	1.557695123192	1.030189945792	2.042544616655	2.925016244204	3.442495784958	4.030946078479	1.850035693975	1.317290096351	1.703781750420	2.194015892486	2.214854556081	1.020597908939	0.730982607142	0.113554201267	1.636246044761	1.877416949851	0.982554556675	1.995963018928	1.188037081576	0.828754573448	2.237920121278	0.966872899767	0.096738986770	0.544608549343	0.533441585221	0.369821614631	1.033921714036	-1.849941523843	-0.388474323323	1.734014963888	1.466594880547	1.828608125988	3.790878694920	2.918377102014	2.536812120465	2.066124561588	2.151303068328	2.520754012989	2.080219195851	3.190339077473	4.043114894214	1.146295981965	0.696752763007	-0.361920414883	0.123485849778	-0.450127476755	0.271339696279	-0.277588309175	
1049000	-627.653000	1	538	2.004514568386	285.237848692215	0.732638819827	-0.317305573119	0.810285608138	3.821978820689	3.322493370245	2.972266771398	1.948536335181	3.504702110935	5.455268636282	4.580930755450	4.293846162517	3.160793864454	1.675809244599	3.870278360016	3.999628059513	3.905589658308	3.891693594957	4.544692662422	5.648606567477	6.087655449218	4.169753268669	4.636748261204	3.843477909406	3.233848300250	1.793849439840	2.358195086617	0.625480984482	0.195497664331	3.074300073310	2.554627941069	0.434952034323	0.608980494003	1.571567450627	0.407080069950	0.923072606883	0.736944815267	2.523061103174	3.796568468644	2.169439258553	4.250204364086	2.741861759109	2.095134323256	4.300739465111	3.535393137270	2.902363010616	2.604794312945	3.853205164044	2.991343177876	2.915985768783	5.995727978559	3.787937395403	3.091965568089	0.073642272208	-0.321428790368	0.037465144988	-0.318274743485	3.378648478605	5.010824789761	2.415201338528	2.875583448675	3.152383124719	4.412251429712	4.489621930303	3.142948407949	4.046381769987	3.855769766982	3.711995497216	3.870594182448	3.195369005692	5.217337930163	3.975064942535	2.974799111207	5.507912387250	6.404616262183	4.218267538624	3.338286199936	3.555133277687	2.950709377299	2.953261631019	2.469102111826	1.767621388039	2.780237798194	3.807871744816	1.739978257556	3.393804810560	3.704314429338	3.639380705345	2.277904655937	3.022765102808	3.698419544056	1.805428444392	1.573268797297	0.988222760236	0.774430403213	3.971253845443	0.280977628348	2.868943776753	0.379282734712	0.448313083417	1.024972550959	3.478371562700	1.277725526479	1.566656475898	1.046201982333	1.673234730685	1.148152203774	3.318003140587	1.534483034473	3.134632639813	2.920820867940	2.817086545234	-0.666007072553	1.678920311427	2.218952599992	2.396845472665	1.897625969508	2.580881130117	2.279636717666	1.433004015695	0.085498438755	2.295718365020	1.631168804372	1.014539652000	-0.300241972625	-0.269791298365	2.042564395374	1.973716613116	2.574828392203	2.572686465329	2.201831569397	1.231197851250	0.975661988829	0.496016150475	0.773149336407	0.870506357145	2.735231482584	2.724083903659	3.030097032235	3.201692353044	3.875192436740	4.844741329009	2.875352567841	1.809380798826	3.087723242923	4.811776194641	0.662070674242	2.750204812025	2.270868188616	2.212509395583	1.414331122525	1.442125020063	1.577066988411	0.489925776730	1.376332098476	1.112960041418	1.685814806605	1.267348207378	0.761000035011	2.094266041284	1.599300813979	1.827818555465	1.406610411400	2.044969981677	2.416895826701	2.824270430208	3.518721979522	1.858618725456	1.586425113688	2.149472525594	2.017614452421	2.145719734163	1.420068573181	1.597354677687	0.446427293942	1.654767151750	1.843740020039	0.989429443983	2.123724941747	1.355964152630	1.085061522201	2.303594571646	1.163047278049	0.556114129001	0.758916833021	-0.085206122636	-0.245938440973	1.290915172603	-1.168420256989	-0.353928996976	1.519965784723	1.708436134084	1.863904360858	4.062029459225	2.553654708470	2.719710625277	1.957360075667	2.988308832692	3.218603647902	1.952493211653	2.787346603147	3.305519749254	0.784545527404	0.485290400784	-0.362569467942	-0.205773492390	-0.361211313020	0.366323645322	-0.334575504017	
1050000	-625.042910	1	317	2.000426006449	281.706212511777	1.540768340460	1.153225660482	1.722454107224	5.041939760510	3.370532235589	3.098938614189	2.254538906557	3.469240295904	5.409007779203	4.464774844467	4.297029975311	3.383173893060	1.865950295553	3.825104146273	3.663527202504	3.002627555488	3.398917272475	4.730474602940	6.279549488379	6.595688867356	4.546427235698	4.940059123381	4.314878955999	3.527141342445	1.899540774691	2.437045527308	0.784848185069	0.315835917213	3.933783761664	3.779231732395	2.055478619718	2.074102725806	2.076293786667	0.449979081133	0.407612406661	0.689004582167	2.214208715641	3.566661632022	1.797867353539	4.335035517870	2.898664019038	1.924609207693	4.448918509022	3.234199866773	1.907756861683	2.840694437941	4.054943335880	2.901948950325	2.971632655007	5.282167826364	3.879117697070	3.149124626257	0.501459268995	0.202532663953	0.431261721989	0.022929701248	3.250672124983	4.487474492964	3.339120974626	3.210538839809	4.189910210600	3.705608458546	3.658958833146	2.844377922069	3.756198962951	3.107639576570	2.380319402983	3.377448756201	3.127598968501	4.031534549683	3.155037308269	4.130045697494	4.486021119932	5.450133972941	3.430622467458	3.777983046983	3.710726183493	3.944771087088	4.884840588604	2.780072938212	2.288869954703	3.028435754099	4.146375142889	1.766745641891	3.236988062747	3.631188122619	3.780909736367	1.985896818949	3.859741643762	3.945531414393	2.338988459394	1.606308899293	1.472175519919	1.178192265721	3.971628886975	0.364866792517	2.445314292973	-0.961318901527	-0.362281432461	0.304517896331	3.517592219630	-0.101034176668	0.507810416240	-0.264641061973	0.802621429312	0.462838457203	2.761573221499	0.128686001607	2.933873224711	2.935159540187	2.487100247856	-1.028742861780	1.861094975332	1.767849631369	1.482222165684	2.161597027526	2.782243036852	1.768769323975	1.285036910323	-0.065538094841	1.982093889748	2.241697766902	1.689754477363	0.589226221711	0.494723295586	1.824392873494	2.291570100060	2.658507998767	2.828999962785	2.043336857537	1.276939192643	0.831494160580	0.720243203539	1.283606110402	0.712507766898	2.721377340614	3.047335645545	4.145090234748	3.291820173373	4.811727473932	5.394394559990	2.907231255617	1.817943349488	4.072176855040	6.012905189594	0.559950194667	2.331990724450	2.089060194244	2.249106377696	1.211476795491	1.540417472161	1.603411501906	0.432203942055	1.398133739706	0.653121264782	1.177686188714	0.642213387223	0.444314524913	1.959882792854	1.504216930439	1.960907291970	1.731492942327	2.487329640654	3.344947266657	3.958979961277	5.081248467198	2.043135044332	1.553940969955	1.305745295199	1.911486507472	2.069449066435	1.360592149100	1.391175213310	0.365348116248	1.167514436466	1.616053694235	0.758892740821	2.403061244040	1.883438222657	1.120730164557	1.727744565899	0.948770665711	0.186406397402	0.417970742209	-0.163897868282	-0.024059205063	1.214297418243	-0.911257327499	-0.109148574587	1.644184451830	1.251448495262	1.751214886723	3.739283232258	2.354830882017	2.481205742993	1.769674328983	3.269630335693	3.430511893291	2.397017759879	3.736790134002	3.997789048169	1.286342575023	0.383018454386	-0.598335361944	-0.623294668829	-0.586159240102	0.312956013283	-0.392075448461	
1051000	-612.777753	1	633	1.994236141818	265.687239628136	1.277488184642	0.137549399885	3.348156141932	5.877929691464	2.590505764936	2.640095450395	1.601106301115	2.781274855314	4.223973923351	3.969820375358	3.834393695104	3.135213188670	0.551091705311	3.522032706523	3.452752672116	2.582323801338	2.926011919977	3.572749148219	5.002772792111	4.867298517987	4.039452849760	4.102568614673	3.645383748718	3.033272574911	1.622925199320	2.231161255073	0.573571809457	0.185674244351	2.528241445200	2.420811882304	0.768000005850	0.671610419430	1.683528153351	0.487442644751	-0.019672103470	0.454145147956	1.395584168774	2.713059508188	0.505382573267	3.635802461062	2.790282058145	1.909865421435	4.358881908975	3.532541580708	2.925712127032	3.177254847174	3.877962179000	3.192376313153	3.458898163803	5.849061719559	3.933532729882	2.587407426704	0.286041979893	0.041688955702	0.356214622024	0.021060077429	3.450294528673	3.879686965794	3.846643965392	4.053525317114	4.042386503097	3.030196141863	2.849514463430	2.242895206725	2.993671441184	3.323170827278	3.703009854657	2.498120338454	2.761144924674	1.763175558006	2.733488429256	2.743108344872	3.595189234969	4.596297809305	2.764181964978	3.548790492697	3.754482263941	2.923214131399	3.115488738268	2.222089924818	2.279590970696	2.572759861685	3.295428549000	1.991561049209	2.746822473728	3.454609632744	3.637812513683	1.798493517291	4.073744090244	3.905992869384	2.120252324707	1.725393814704	1.093185714577	0.215555805941	3.686390638236	1.146484869926	2.344915588370	-0.786563057324	-0.075319772397	0.496689223881	3.455009692114	-0.089511105918	-0.342834144175	-0.164423267006	0.727310340298	0.332169348247	2.803887543282	1.097405247093	2.913742775331	2.865144153570	2.675227028171	-0.553908850883	2.311591903532	2.102792367969	1.496452151432	2.330068843353	2.836728691801	1.492135610968	1.173319876393	-0.629283797041	1.372699733506	1.488806454420	1.252137493239	0.043974680330	0.356935985459	2.107925334814	2.617911882662	3.321058396454	2.514255512758	1.786498303068	0.897343579118	1.248950088697	1.398945209689	2.143829460900	1.487950338306	2.712049800491	2.809125744985	3.615016994366	3.037103065078	4.391323279649	5.275530108027	2.273393778017	1.467471560598	3.634206133411	5.544585415183	0.743654452872	2.972704425802	2.189193739139	2.075347465634	2.015157014409	2.583280036052	2.464501093599	1.505876464428	2.793798483447	1.318918274128	1.283168039131	0.218458514621	0.091770734570	2.222106465714	1.959381193533	1.882465041088	1.710503016383	2.459559869095	2.889527583782	4.042532304357	5.417299192249	1.798071707006	1.228904012606	0.643835839610	1.590300273279	1.813298227167	0.730460450362	1.057353929618	-0.031538139501	0.917920230820	1.132548148440	0.239121317305	1.684637929221	1.447088016618	1.002233547164	1.932983437783	0.714340016031	-0.049021588531	0.154669424509	0.333303438660	0.385255742039	0.658854596891	-0.458525687283	0.426499516772	1.228801817437	1.141826131862	1.192175895559	3.077252895385	2.010872801622	1.973629553968	1.469772445668	2.720441868533	3.116330972960	2.568262780897	3.313026014487	3.137697054859	1.478700710813	0.819949505295	-0.357852001336	-0.124364655336	-0.292885310164	0.251963400891	-0.177214124872	
1052000	-615.469249	1	267	1.998491502177	269.122606347534	1.323373839849	0.168509448989	3.361677766962	5.656717934732	3.720533865180	4.192898483823	2.313558649670	3.312041351993	4.800421904065	5.011009429718	4.459351253082	3.389071168529	0.176590516985	3.958883732574	4.021068536693	3.261204444372	3.159650758170	4.178788695395	5.827684491571	5.027615389349	5.264045029903	5.054948378883	4.363188713665	3.705221461031	2.336349568485	2.390389225240	0.710091165016	0.298126537709	3.326958749362	2.757114138079	0.835567682645	0.557031781810	2.473453895794	1.676275247833	0.412122257601	0.358132334665	2.392807046329	3.365218792387	1.378766325255	4.489217612793	3.910875296868	2.466949630592	4.632118609355	2.675153946878	2.062322041582	3.468644627475	2.561305470625	2.051737869038	3.585006216209	5.688731061681	3.344883792281	2.063787875726	0.184335332765	-0.089873178775	0.288851320712	-0.080725419004	3.162148833337	3.834618850133	3.661566500714	3.953220175400	3.494721844052	2.888795160675	3.635526254040	2.667862088511	3.467796749325	4.164550801071	4.681550207983	2.342767488241	2.687251440776	3.012514080327	2.334627604243	1.385325654453	2.438897100496	4.475076158510	1.419460271237	3.045109297337	3.212358367100	2.702544716266	2.609977196422	2.005251890895	1.535537230333	2.304640370023	3.157540059167	1.616740032482	2.826034311992	4.076222082535	4.285616315148	1.253882475032	3.100666440211	2.352706564243	1.176561441578	1.796180586147	0.462392140080	-0.391387273174	2.981144456908	1.440236754126	2.298080426764	0.064104084434	1.339778433618	1.173444102717	4.102647119493	0.761728907655	0.770701153245	0.743354489628	1.621058003532	1.094888296247	2.730721319394	1.240819008558	2.916822255235	2.824389747590	2.488325267050	-1.034895492167	1.737017338445	1.802595664821	1.152314774521	1.939683618408	2.832617357876	1.398993675036	0.866795211750	0.082940657105	1.938800323614	1.466432191980	1.156694789826	-0.293566113779	-0.078691374858	1.918304103761	1.775744265577	3.058121059160	1.881281419000	1.370144402833	1.031968983695	1.157731983415	1.049959712171	1.618690646955	1.387909435684	2.090153051433	1.947710383971	2.663709244936	2.724588126116	3.441100818209	3.940181282767	1.979901746027	0.943376029585	3.981166234266	5.910538078488	0.396148821889	2.483099272418	1.938875950392	2.028670729444	1.833472132033	2.501033816053	2.089782636060	1.443083029253	2.134380184528	1.177269258378	1.420549649859	0.694698644390	0.817848415265	2.242500749201	1.631243619389	2.353585406027	1.826769061602	2.162110608636	3.283947722478	4.100978724806	5.011130823806	1.618108217468	0.972834020981	-0.241624402230	1.577155899497	1.666390661874	0.295964308259	0.827605994618	-0.308139266485	0.536032080474	0.972077922577	0.369498782439	1.240845694403	1.926343498259	0.554372914082	0.860424731655	0.583968421315	0.138122806157	-0.091594144855	-0.030857014190	0.198071473095	0.457944541255	-0.591313871092	0.111141640517	0.968317850124	0.665121498236	1.333448965487	3.664496158058	2.698777197032	2.839125156523	2.427343832774	3.095612439830	3.241120685253	1.941759544106	3.590606453952	3.703155665857	0.887376186843	0.567545467157	-0.623317389254	-0.256093722939	-0.600065859296	-0.163231340364	-0.632785614096	
1053000	-616.451323	1	866	1.999500263344	270.387135245089	1.429767910421	0.553778599661	3.011230312200	5.131998409340	4.017727640150	4.449788133552	2.934391939547	3.776128304162	5.368801474137	4.717675414649	4.988482981009	4.347246145519	2.400344584871	4.848068433645	4.650981266944	4.235728392596	2.988261254467	4.432969542377	5.191130646211	4.163601792121	5.359302331077	5.499032549045	4.534383629850	3.574892257912	2.251134289853	1.786536378668	0.438176835257	0.044482462744	3.098887979000	2.246031670328	0.778429235115	1.216652228927	2.742941213489	1.100721932645	-0.037470049693	0.494384473033	2.488754941939	3.254248392539	1.085785117663	4.066967506608	3.486273475964	2.139488139234	4.416955322945	3.096279498030	2.409229346034	3.759810824181	2.857768318714	2.176119976743	4.101619476047	6.128496083842	3.492867514850	1.093298591025	0.131297300609	-0.229989595300	0.413437982182	0.216268645779	3.599790252754	4.330394878830	3.183143868475	3.233788130368	3.498308809540	2.949629189353	4.026519919891	3.935187603575	3.144643587671	3.666998658984	4.052056005709	2.142022672589	2.462151067313	2.955700912998	2.557031773927	0.621579992614	3.003079656182	5.217860872961	2.235309948742	3.283933470763	3.826870247444	2.787920810592	2.745876121934	2.227495869599	1.806650817964	2.603854144962	3.394813485334	1.750148903656	3.722344708979	4.395597921414	4.427782160806	1.720164879660	3.776491210952	2.891129016087	2.087525433449	1.656478114749	1.990754495674	1.321271772167	3.090057853821	1.243428980864	2.835265048942	1.244774023688	1.658914671324	1.338192644604	4.213059763091	1.007401687878	-0.198592428414	1.531470780734	2.239235897706	1.606099654811	2.849218964710	1.308375931388	2.606196471490	1.937892280029	2.069282630443	-1.763756871350	2.068714418163	1.333919658281	1.163097039329	2.228839641752	2.424585305835	1.498982395503	1.417813840230	0.592048740321	2.028296171841	1.915480760809	1.916178813407	-0.183665299390	-0.227001665828	1.616979844689	2.364844960929	3.581982001467	2.305606191890	1.236036625877	0.716446078661	1.224681635182	1.224620948958	1.685958069059	1.021460221738	1.864696154007	1.456447486470	2.837524499385	3.546064733907	4.466585583398	5.066843270696	3.081701770015	1.149201993210	3.808945944180	5.836000093558	0.385537752126	3.158841333928	2.114606900915	2.200286856850	1.821412623291	2.401140227410	2.069717020175	1.395435634123	2.081180750814	1.170310784912	1.296106061948	0.628578866561	0.200809325966	2.056337195389	1.375408223292	1.675063256241	1.806953958983	2.099232507088	3.333871770855	4.251122484139	4.828382098088	1.660122425772	0.948647050394	0.253785126549	1.877155843817	2.051608329493	0.996070977880	1.812179613567	0.744854519752	1.002370361977	1.509374472533	0.438999120972	1.275619379936	2.118898312178	0.394843069715	1.038114098565	0.538885899146	-0.226539327242	0.022648670513	0.345400079154	-0.230237287277	0.804632909517	-0.016006195446	0.875093365758	1.443875120239	0.854902650545	1.711599535706	3.565346212569	2.791420465947	2.837409156231	2.550029335044	2.629018321035	2.447502313136	2.080115165314	4.163612205692	3.779120661429	1.155440586127	0.414083609333	-0.647214033878	-0.319866970316	-0.301685200952	-0.031811664726	-0.212826068945	
1054000	-630.713811	1	899	2.006513063986	289.435786822002	1.508826139021	0.251108332018	3.170089903276	5.799303222634	2.890564339206	3.691254639424	2.087680037834	3.887525142223	5.719720463131	5.098147917205	5.159228413184	3.608126909117	1.897972324931	3.745814967704	3.892150189971	3.769302661359	2.420072255121	4.643632272844	5.210658111248	4.011362328396	5.829492533756	6.459060242308	5.101559388944	4.053748909663	2.200937107902	1.757503904399	0.578075554953	-0.007095434079	3.857696311425	2.634121459257	1.929514185332	2.093812427996	3.092965988828	1.853791439698	0.811124844071	0.944777082871	2.774896562438	3.428234371628	1.488991109815	4.313249734128	3.479038736154	2.573133599929	4.833130874992	4.631594308852	3.454165355817	4.659873728989	3.935117333115	2.699153464271	4.127330921429	6.039210065442	3.342970951223	0.939770432674	-0.122302951400	-0.372938057014	-0.113309782509	-0.269162310944	3.167741333645	4.282063550500	3.518427244131	3.548584657834	3.374117625371	3.447311418861	4.357560329144	3.765456682140	3.246717077806	3.804467242408	4.366274243562	2.318093561090	3.058472517848	3.139634205627	3.580219878357	2.297251030688	4.507814663207	5.805743122494	3.833745148596	3.145773232141	3.757099471618	2.814275287816	2.758959246694	2.390328121978	1.942129444640	2.685389053754	3.899077651136	2.091193479569	3.031698878417	3.928701884674	4.093652647351	2.614311028628	3.395007884196	3.818237256136	2.321300216765	2.491735552761	2.136029824511	1.686607170186	2.838320860115	1.320522772452	2.883449140087	1.528540459598	1.950318393868	1.295301597589	5.223429537715	0.990721298158	-0.100011475447	2.228770319418	2.767656948495	2.254742841569	2.916736242020	1.754457457905	2.551641162452	0.932205573444	2.079965920977	-1.965665558160	2.791500776117	1.357146568871	0.763397682490	2.677992241269	3.006361164727	1.293715930800	1.626760559293	0.990378830694	2.456131858681	2.191549921370	2.173140269114	-0.493801021161	-0.131245516628	1.371716787482	1.533030681199	3.299015210462	1.755190600536	0.310132507794	0.094091363475	1.226810151957	1.107719463575	1.677908157025	0.944717095812	1.643886458444	1.254815966646	2.875866837628	3.649644803752	5.015853147228	5.256891435839	2.695282265308	0.657197634964	3.753943568800	6.065350091693	0.298085099759	3.470605701175	2.040692399808	2.342548225542	1.522224433533	1.914143903960	1.846639772157	1.872033565963	2.532656988311	1.213668136414	1.750720905683	1.155854456669	1.300222765273	2.005425183260	1.766187191738	2.063235571874	1.928903144702	2.107082152898	2.947815025630	3.611085007960	4.230544540545	1.519344235231	0.931535672611	1.362392261884	1.665556249591	1.353374733756	0.533701010217	1.387202537337	-0.240405715714	0.920980389833	0.803203186259	0.973646148458	1.946017165946	2.866207028470	0.968280541288	1.970630914263	0.953457542121	1.070586390398	0.957027635706	0.562528154177	-0.101294235583	0.193833980310	-0.945911393680	-0.381173899365	0.490967019383	-0.270022775685	1.224925030076	3.238818032079	2.481040288194	2.485206165742	2.147295053816	2.305377285191	2.319922513712	1.500030197371	3.804576258076	4.089593984260	0.902755109827	0.522088410416	-0.572527618531	-0.136505173295	-0.387839610240	-0.385243484285	-0.311488719879	
1055000	-622.278721	1	9	1.997636255096	278.013731797549	1.350261834796	1.195193321226	3.589846225239	5.317048307061	3.489190634742	3.066703806147	1.434450875275	3.306407933625	4.593539972231	4.403649633483	4.855739523168	2.955238212987	2.378421032204	3.402419815796	3.559580572188	3.230940631969	2.719934276293	4.003404617123	4.358331770216	4.031652904016	5.005462925955	5.468430404407	4.582627268287	3.242732202053	2.451105157433	1.952758569661	0.741905793477	0.141427896926	3.258680188723	2.733378046986	1.772578157109	1.488218174136	1.652890179741	1.036709593433	0.845493389436	0.473580589976	2.156014219269	2.611767679668	2.254400472291	3.411753496895	2.608526536487	2.003428871814	4.643207511564	4.661792435632	2.916685832130	4.323560350004	2.968448547524	1.470128485217	4.264245251332	5.862363733669	3.115751977293	1.018517883751	0.680987955879	0.515693445064	0.200986519903	-0.235316381705	2.772082690707	3.844757983054	2.845481114545	2.496429510257	3.497576349509	3.286587538803	4.000468444059	1.823843769900	2.880575691054	3.424761909805	3.178510228311	2.466368568529	3.631851476171	3.545154210774	3.359002094817	2.627080854838	3.246129186546	4.382666950837	2.880859693667	2.621222243787	2.599304405555	2.629794686107	2.311351073622	1.825227633578	1.044852210047	1.266811748991	2.477966030699	1.481719863172	2.942930003178	3.870669460219	4.114923070759	2.534323661258	2.007808208367	1.641940888321	1.854549739651	1.427517613475	1.507338718391	0.385761412924	2.652276113110	1.610194203514	2.824925808817	0.665209371863	1.341979752152	0.835786769172	4.208015997242	0.792768432831	-0.160638714956	1.391273728129	1.695618756525	1.053706075381	2.662649079912	1.994349827314	2.006635352373	1.377023311096	1.396350480966	-2.546411281799	1.430620487593	0.782838761099	0.962752156263	3.142821527378	2.830941823535	1.143628679437	1.795862911874	0.303827758101	1.319887779775	2.661194835668	2.232230558633	0.351417471738	0.510542265925	1.306099699547	2.129993703083	3.804455740753	3.044219123767	1.444392097644	1.069693267502	1.100201118944	0.756436874770	1.140999861957	1.163743781415	1.016437941916	0.387596841773	2.078290905671	3.161161358299	4.286169504886	4.705790095545	2.387411346971	-0.738415890223	2.984402688100	5.328888181037	-1.104623772991	1.903102770408	1.391843498414	1.932757534612	0.744012523966	1.059703697872	1.222483647303	0.770654926220	0.476645510032	0.987254146167	1.251408249838	1.073860259922	1.212868627226	0.665994292131	1.012419224354	1.313427156436	0.923286477559	2.367041855527	3.214675107233	4.244603528975	5.048326411334	1.816019900633	0.910572613414	1.309613024542	1.452768357343	1.111670310517	0.513329389463	1.562026556319	0.290511344069	0.468669426208	0.291779365040	0.596364198902	1.506406355165	2.022178585621	0.589904952116	1.517008411896	0.585818682195	0.616788927289	1.061093268534	0.629772094318	-0.108346867719	0.186972713014	-1.084312391626	0.104548094166	0.760175302904	-0.554596078448	0.996335722749	2.750895248006	2.389424769574	2.477883329528	2.201663191482	2.075180588682	2.274963412085	2.077287207944	4.724021429003	4.376435812031	1.587201506680	0.332794957873	-0.606817977563	0.344634923761	-0.293094656455	0.322907233757	-0.308799522544	
1056000	-620.281499	1	809	1.998520849993	275.375942277801	1.447500326413	1.813869380877	3.770973440025	5.946091788517	4.462864890738	4.064609477422	2.464940268839	3.623590831581	3.881076797756	3.381401349319	3.344945867875	2.433384814275	2.012087566114	3.516224440938	4.298967687162	3.950487434824	3.365308135276	3.511223499705	3.466467257624	2.823583248871	3.979965884939	4.438197787765	4.263972491110	3.437638080079	2.535440121237	2.138723593382	0.853380652838	0.199815880918	3.523636810357	2.460378464351	1.943698661424	2.023479938054	2.573859307238	1.421697564044	1.424041983533	1.014504884655	2.429340738572	2.796807601549	2.021964399240	3.623016187432	2.804580774870	2.017076264156	4.695461946184	5.311669226041	3.326484373063	5.035909812072	3.635484418708	1.766907184558	5.405958587982	6.324033849007	2.980156735406	0.488829107206	0.099952870774	-0.061171032611	-0.049271410525	-0.098956413448	2.684036157716	4.161342379169	2.107361174468	2.136941941737	3.370239231069	3.083510262217	3.145462182791	1.448984470263	2.720361311752	3.151573925883	3.401025397101	2.796656268078	2.984925292995	3.910370553241	3.563799980125	3.626865850657	3.908238229552	4.377327726082	3.597952343629	3.195127926844	3.051184578269	1.574755135901	0.773520322161	1.311581174970	1.024126742410	1.471998681479	2.756240453284	1.732010418726	3.431537663532	4.056429026803	4.297172051315	2.208367487106	3.194126961624	2.690663686939	3.759982628318	2.437060583637	2.548582469346	2.566428852852	3.775674776155	3.215361835003	4.433559378913	2.770143551446	2.976689145727	1.494905177613	3.985576914243	1.421392649444	1.061057409776	1.497747271059	1.291178241046	0.581661806044	3.820302440873	2.425310904658	2.985477398952	3.145516199674	2.215028682642	-0.702215531629	1.205902636972	1.654010470192	0.627840181592	1.777749929317	1.265640163903	0.679787628490	0.796278845663	0.216298446636	1.054164947631	2.042448921027	1.571072590596	0.314071195606	0.477612461813	0.743093383497	1.235730416705	3.752903236640	2.123414108381	0.785742982600	0.052242694802	0.736714657791	0.843085692576	1.860971937150	1.413453158988	1.330852400998	1.221275127212	1.932777277830	3.625694011731	4.808155794864	4.372183828035	2.606872534201	0.699071351906	2.941022399952	5.332739362324	-0.389365875598	2.711657172966	1.648680613247	2.074413987497	0.937439222265	1.359527052510	1.445717337669	0.903942122633	1.253300232394	1.283422121979	1.272088066669	1.297752024745	1.152319581829	1.005516167595	1.066246212756	1.841414051655	1.196740424462	2.398931206429	2.869938205143	3.909399360681	4.800288977044	1.601476837938	0.648084991884	1.094937206708	1.858605798033	1.545925183563	0.525784389436	1.743165612366	0.665957514451	0.334595836272	1.074166247894	1.108617072980	1.035084783696	2.154469320529	0.750700659334	1.718936501628	0.998972831951	0.795512146341	1.244167458754	0.572801609418	-0.269181078466	1.199362012535	0.261491967419	0.453431362120	1.745062467310	0.402514279166	1.673316379451	3.230822899909	2.946829599760	2.776512839165	2.296943308213	2.406743304377	2.196759371024	1.938950318452	3.694532622678	3.232196635991	1.179541266011	0.531083144791	-0.362354939030	0.110917277942	-0.128794812135	-0.011132984506	-0.204609122258	
1057000	-621.864111	1	205	2.000822680622	277.464074221948	1.012326455971	1.156517585017	3.542689554150	5.516181104533	4.332703545680	3.573466778372	2.056534868530	3.448293006870	3.696489668551	2.807233493928	2.081982786378	1.693106624310	1.588969280098	2.256355477918	3.299926757774	3.396379782377	2.587768294952	2.803237895299	3.348237964977	4.006396818955	3.843420562342	4.168483635424	4.522326243792	3.151068174207	2.705577521749	2.086412746147	0.908895880332	0.083122090365	3.413271991806	2.773035614431	2.018508651242	1.725428112839	2.210136950066	0.370562967686	-0.056989319405	-0.218286295239	2.392236266454	2.806215593739	1.327103023290	3.818887246361	2.784701220638	1.817701964237	4.205640956750	4.841123902601	2.968352689526	4.747178025276	3.296513413367	1.952915372318	5.497719734505	6.404435171240	3.090873369492	0.376574750916	-0.117186097184	-0.286102621273	0.029561671109	-0.303369540292	2.708232310367	4.164327895600	2.721025637823	3.722209190766	4.307034896455	3.348850698923	4.048159630438	2.540396535026	3.716057666271	4.336961827610	3.896427172674	3.748453251739	3.967176740234	4.666304103024	3.397535539792	4.135346790293	3.162710877517	3.300224089894	2.989038693227	3.642522803698	3.764687146908	2.390510999697	1.199175858151	2.094103727668	1.967923868327	2.284634770287	3.004474049225	2.456275758603	3.051815851587	3.672740244724	3.713941887380	2.121732126818	3.257146517476	3.263855684002	3.224289663011	1.396696507379	2.231871141713	2.882920494600	3.720588572469	2.788280327917	4.239904797343	2.076578729840	3.007616301037	2.223455857305	4.024469180002	1.486547152391	0.992327134256	1.215121545530	0.897728203464	0.448308608534	3.654441634472	2.204714319088	2.768780397285	3.385516858982	2.063701236395	-0.440020300338	0.694400185443	1.113741229152	0.641388607037	1.815512409045	1.435370088009	1.036618957926	1.732168361036	1.157686164186	1.747947808916	2.725534812109	1.901763975919	0.262782530078	0.281024718479	0.910074915013	1.622287331244	3.517639477152	1.877801011593	0.461772351011	0.039376211688	1.001685535755	0.882128105247	1.653693447139	1.246091230720	1.094263037776	1.763858953102	2.647547249322	3.576145139360	5.489838100632	5.248476742309	2.397073703342	1.231071688975	4.338940334735	6.723683474874	0.077981641427	3.719111787442	1.591178418136	1.690010124023	0.506018579907	0.579703365624	0.763827404402	0.483055889037	1.751004511487	0.893251872852	0.635443398122	0.556652057452	1.695915292968	1.244036533193	1.859075797849	1.774893397610	0.999291570170	2.126447657056	2.094758469894	2.498897461569	3.308633105514	1.312125620461	0.656857222796	0.420795111002	1.486331668536	1.201877597398	-0.243926353020	0.665425669708	-0.040494221426	-0.421061172437	1.204871736760	0.839494225645	0.208496921441	1.569951707205	0.226716363061	1.252019383206	0.538546463736	-0.257480135595	0.498391789036	-0.015298308564	-0.668338237638	0.995172953483	-0.638624865673	0.091502847025	1.224879283678	-0.006524047879	0.879226027151	2.540220313611	2.216245715472	2.085575081404	1.185430049989	2.183031832044	2.018364703481	1.800549185778	3.688967325308	3.094082911582	1.193277263467	0.465439142682	-0.167392694977	-0.088849078090	0.041644767843	-0.155039049569	0.269134531299	
1058000	-625.484149	1	846	2.003306427766	282.300153256369	0.525003088737	0.288616698006	4.268798651882	5.895008229732	2.939664421985	2.531148378470	0.762947454686	3.362594292065	3.892032394755	2.438102230707	2.168979950386	2.720081355820	2.702117365715	3.108357222022	3.465377490816	3.547117354467	2.740330656655	2.973432153312	3.154070237784	3.369286078214	3.722704015815	3.824198134753	3.423936654742	3.006189720490	2.915775619313	1.991404126129	0.834130455755	0.047896951299	3.499546736353	3.208234885927	2.566708869051	2.180329811636	2.615375864950	0.753890574140	0.983716913060	0.395470304046	2.977743969903	2.663298410686	1.798499031202	3.567773857420	2.911427481780	1.938197490637	4.545532210398	5.078767981162	2.805319276350	4.780338730247	3.874296415493	3.147631800245	5.377042734365	6.017221708379	3.727381706306	0.484471946365	0.272193152585	0.132634252668	0.502912243873	0.124587596774	3.295673594648	3.992274545042	3.182477488286	3.256778590481	4.988075030807	2.813462389506	2.939587505379	0.439139464523	2.888346834301	3.287261368688	3.699649832632	2.500632500196	3.411838280847	2.058934802421	3.301621648462	3.198066229910	3.973883486321	3.656001618464	3.266645578584	4.402776846320	3.743491239517	1.900341431735	1.133228079398	1.523908251070	1.635289609557	2.801950114610	3.736289805257	2.616808473768	3.574543693147	4.108261162191	4.263943175305	2.322426155948	3.362506024898	2.178680558764	2.518840454545	1.719186437701	2.157131472406	2.435567705834	3.955361776902	2.281774057094	4.086504646981	1.388701303314	1.855732756100	1.938410717396	4.094476704046	1.546871693323	0.140065240731	1.306599682235	0.962657571918	1.050554943348	3.554164421220	2.470002476669	2.932434323134	4.062913680503	2.573823989001	-0.145253941446	0.154315590943	1.471072107375	0.343907292722	1.238466745359	1.176147224489	1.204318432526	1.866553332526	1.729360386598	2.446994937405	2.956917613052	1.901615686197	-0.012417942512	0.188891594353	1.045837981447	1.967497503685	3.812290013973	2.092307329010	0.667407861892	0.026113256967	0.902334441334	0.517528359120	1.185088613645	0.983658118101	1.605740941765	2.015115199733	2.742658833796	3.403841835895	5.036762423920	4.488702651840	1.844016211987	1.219294529743	4.602168884783	6.454741014243	-0.122920408529	2.898545688631	2.101060610873	2.343458116319	0.514283784003	0.917503348451	1.735930621828	0.696685880034	1.833026116579	1.202549034265	0.745480644593	0.872707007266	1.353819028344	0.992349077915	2.601058711446	2.456736770294	1.768344389960	2.966832945602	3.950921317020	4.445746858439	5.012239382096	1.764572454033	0.859987853664	1.567683740198	2.457189235192	2.044310598730	0.916643322636	1.757425281423	0.524000185719	1.374609475135	1.985501605414	0.852267770498	0.429995523466	2.285384333898	0.588234555694	1.975521717707	0.837877510813	-0.132354470241	0.972068701125	0.755365569402	-0.248404983826	1.449991975676	-0.493682666153	0.233523570799	1.789085466356	0.647649096686	1.510213258463	3.934333622020	3.769540868397	3.195438767860	2.068455501925	3.432077270569	2.930469522593	1.851318452998	4.026729205040	3.455138818276	1.488749227980	0.697209409527	0.059091583851	0.570384241365	0.257353025870	0.322300990887	-0.051747694029	
1059000	-628.717073	1	889	1.995199706752	286.690288475248	0.719606657454	0.883281693358	4.717180016255	6.032648620186	4.012851133876	4.275594731407	2.208518601634	3.542954752662	4.659975892120	3.360290834127	3.168962902173	3.400649400461	2.510199441556	3.430344254508	4.233882696405	4.468923686799	2.792843413757	3.262111300238	3.519245269703	3.914360085995	3.975403224939	4.035650415120	4.462117744344	2.998201231024	3.153625570978	2.087764536795	0.801723151011	0.116879629045	3.662315093266	2.542904480303	2.244852909521	1.408858447060	2.760327208506	0.951845207297	1.917625557560	1.336405370701	2.415609150391	2.700631733977	2.098711362686	3.813184010977	2.883307400689	2.503773619047	4.449824696574	5.087597680447	3.174924184092	5.249513235853	4.376704905293	4.207524186778	5.704975701850	6.182287300886	4.715088010313	0.614172466084	0.098592769656	0.012906876763	0.168341256052	0.006427161445	3.392049084637	3.373519302246	3.327543308106	3.868300945005	4.789422475525	2.874230188489	4.034306703721	1.965706662643	3.308528964358	4.274513480777	4.442495700725	3.419256083865	4.033681096354	4.341804996319	3.205663864608	4.203897393701	4.124264757047	4.035352032914	3.713241731432	4.452610683268	2.652171428831	0.841500824047	0.435212373239	1.515458486633	1.121124366950	2.624926705257	3.068276933336	2.149752778214	3.191901431106	3.533419724274	4.110796962621	2.107539283659	2.566252214066	0.912123992311	2.595880834826	2.210559851809	2.132366081887	1.497989548443	3.878761651048	3.922823835440	4.015938027923	2.240716555111	1.764751614150	1.688418447815	3.961878335121	0.836871938411	0.224446768610	0.525361212584	0.562774901089	0.641339817064	3.374992919228	1.507429807714	3.042351568604	4.371274334128	2.506618821725	0.548432529466	0.230471764962	1.164879899687	0.561561135054	1.773943568714	2.151728118484	1.435733569381	1.410332867631	0.947834675774	0.949953476299	2.332379232979	1.422871290576	0.015496150353	0.077514127999	1.309824220154	1.855266563205	2.838666581314	2.468580310105	1.245880770489	0.865633948172	1.181764751064	1.004015618539	1.483470465118	1.629327770784	1.472956346817	2.482839835241	3.181080455411	3.559066038756	4.602291715452	4.449644368776	2.717174036248	2.125449249600	4.676846812446	6.391012168936	0.254391477539	2.833298259932	1.923973630629	2.402083110825	0.061066323180	0.488302096832	1.573584719359	-0.304958105835	-0.175343295585	0.269301479434	-0.016262436972	0.625316350579	1.115291646916	0.243449725613	1.996888665040	1.743398367047	1.475141080052	2.744563357336	4.166254902027	4.865607665614	5.395413171289	1.369431477311	0.065032905936	1.588477427687	2.223926642282	1.688735736333	0.691822422211	1.090155168124	1.012340740992	1.182542931869	1.689422946721	1.482757104626	0.776471106475	1.996575524208	1.100613011094	1.823711943278	1.401958749896	0.513745408375	0.996145029043	0.947759536604	0.077738337464	1.276692167094	-1.079940276861	-0.388680843121	1.657921011426	0.499468821577	1.399725020760	3.271055443703	2.718090266623	2.154608487617	0.948617696413	3.216313596135	3.145398776968	1.587514902391	4.516064341917	4.116813972942	1.497990352690	1.092668164085	0.158239642776	0.535313033561	0.141511458362	-0.053341755231	-0.036298054421	
1060000	-632.544480	1	269	1.998112273847	291.976040308809	1.627536356660	0.975349951091	3.407066135667	4.260331987392	4.366201218713	5.004252414162	3.135455737420	3.270030169480	5.949215635752	4.489761152704	3.402501045420	4.127674841575	2.762847307987	3.856348471954	4.107663251868	4.460805287222	2.275426087256	3.946946765794	3.679064519772	4.013739532737	3.892506362274	3.735115492727	3.862015685361	2.923575933850	3.129179939925	2.290287944514	0.956796898136	0.339165333025	3.150721057354	2.255351463209	2.413520695078	1.972061549631	2.052262360416	0.526059760409	1.010477741751	0.912668084279	2.298352828111	2.647163114751	1.475050632053	3.458561495959	2.948212134835	2.259875404233	3.486391696017	4.860132146521	2.212962981396	4.690603705333	3.647834451054	3.630673269698	5.216711960588	5.959095544883	3.693252430372	0.391916913755	0.184297079321	-0.140844844488	-0.051655405833	-0.296438332677	3.475891542438	2.521350430216	2.483507903330	3.026625822269	2.492438038454	2.119875878912	3.138137710771	0.157850987255	2.072772687388	2.284536334384	2.957388092355	2.698633525756	3.026996220009	3.372831926498	1.939390900417	2.645851433564	2.928696207669	2.224766219267	2.893334523786	4.282939773008	2.885332003083	0.802829587081	0.491219935224	1.337324034262	1.281550295812	2.487097373821	2.977283983169	2.338185588894	4.439052327125	4.172455085279	4.795355773312	2.193041591559	2.633380233126	0.975230733258	2.653873145026	0.804912213936	1.232951046542	0.881548866151	3.524799313995	2.297720358781	3.689380195017	2.846377592365	1.957993722415	1.415221050427	2.756292125570	1.477992631997	1.557909581334	1.675473238581	1.588657122310	1.341535240610	2.368098304374	0.157947548966	2.123959704226	3.463382059216	1.753057047178	0.733887466850	0.489068618464	0.754196929592	0.729671491109	1.639552116075	2.230127243046	1.646718537401	1.765617300988	2.331680337715	2.321469025455	2.373483495672	1.677275201709	0.536662804439	0.475252449866	2.147272620597	2.837065449260	4.100111941934	3.057675050365	2.152528014608	1.829930779659	1.379583957432	0.817754643599	1.165323682798	1.827365269978	1.292363348085	2.262869564106	3.029221877016	3.577199548556	5.150348895673	4.499505421750	3.239685800427	1.635371526009	4.457216211524	6.212881415815	0.538992711860	2.137775001590	1.473220776481	1.856002309586	-0.282021493663	0.257181760651	1.410070555831	-0.539579793172	0.171481057884	0.352767185669	-0.402987385010	0.620015023208	1.269781044462	-0.229632123299	0.994769733600	1.227587250171	0.772894591812	2.180377076487	3.510788434120	3.924876539504	3.859394296319	1.372339902058	0.037347339170	0.653415558727	1.834245540914	1.199266880123	-0.199143124263	0.029423833835	0.549328101815	-0.094753483435	1.196531402747	0.962321731772	0.817542319582	1.736961460556	1.088971724644	1.188250825271	0.986609916867	1.162870134691	0.981251923233	0.426478882806	-0.289027848447	1.119808306572	-0.327880036584	0.095772095457	1.245039153429	0.534927580662	1.253453022859	3.249491032538	3.333744472161	2.180974257294	1.200863711879	3.285828483242	2.462875684743	1.604242360150	3.988177065972	3.434655833436	1.503857477489	1.049598349413	0.081036446246	0.625078739486	-0.299564460043	-0.345132073041	-0.067839643578	
1061000	-628.960080	1	995	1.997296476355	287.023023648196	1.280543610832	1.182222339149	4.237743249339	5.425481482930	3.604912219300	3.523011595333	1.386171185816	3.701731940713	5.144081878472	2.742490308511	2.334574649659	2.799594156997	1.197590408476	3.134795967631	3.438640030083	3.557648673764	2.423532889047	2.319382511651	3.001063204121	3.870285945925	3.336916313296	2.974896134215	2.920188971332	2.934979132832	2.911742413609	2.280179922320	0.979848812352	0.432477086048	2.028281240902	1.493785824104	0.731050883426	0.397027239883	1.527069927605	-0.210443817322	0.563919964493	0.191850621755	1.505605743996	2.838354860982	1.870047964254	3.124257623698	2.778087905291	2.134308950192	3.556312374144	3.621056994545	1.721223843449	3.252417900822	3.142041858968	3.342009831058	3.736875433099	5.060401742851	3.870103271901	1.137539590632	0.096996954019	0.000672574225	-0.080394768326	-0.401246879361	3.603500839132	2.102324200996	2.164422683720	2.286168126299	2.360349986114	2.273048668553	3.355975219134	2.254743557281	2.627874693200	2.837853574737	4.120211492207	3.303146806037	3.517413961159	2.571718049076	2.705606970586	1.793180127796	4.595838196197	4.160997066795	3.863042633625	4.001530160505	2.240524653166	1.758561733728	1.112995093910	2.421195089904	2.082492824110	3.629486073342	4.572677358778	2.979243309695	3.312907736799	3.424474698724	4.016479924218	2.914727704288	2.163470783497	-0.060137475706	2.287767008544	2.032450686097	1.253804147721	0.684658488037	4.270839589015	1.721795064396	4.351461540647	3.573377034743	2.777347592047	2.132345698165	2.048617868302	1.792320317981	2.355498966914	1.813668122144	1.775083265885	0.889488987133	3.191704824758	2.192635701655	3.182539564740	4.553569938095	2.630743496864	1.081617038875	1.679686674645	1.528388931630	1.486092428553	1.560148178135	2.588514385071	2.295381520488	1.982260701385	2.221812173571	2.427732251898	1.980783201920	1.427706409068	-0.343977899486	-0.244702091209	2.454408675403	2.424124704975	4.796947605310	0.774597108638	0.950240505802	-0.173329028240	0.834898094017	0.297307400808	0.606784720356	1.100516878706	1.867444714408	2.716725378015	3.333054196004	3.189821660457	4.153420678355	4.727676354692	2.059452126502	2.092912602454	4.880428108508	5.989336843494	0.504633837004	1.503673487133	1.862312912927	1.965941665486	0.009375327939	0.349948810018	1.763487268419	-0.082188262492	0.675402235717	1.196964592220	1.044476433599	1.155194452231	1.415477722954	1.065857943470	2.727700728880	1.728031119973	1.704105513514	2.576443732456	3.640299148570	4.984476337094	5.749393812555	2.010536503868	1.200758943146	1.996321808686	2.135132600888	1.525941823845	-0.420580767740	-0.353926712869	0.415843381563	-0.402928342966	1.647861308041	0.878463570024	0.987224616269	1.669486850257	1.028481002819	1.111363695701	0.531092471940	0.195081909136	0.671622513891	0.437216480392	-0.166191898725	1.371098297055	1.012105926129	0.868884638715	1.828697984685	0.853516888247	1.488830924191	2.738927634229	3.006809949768	1.847402820251	1.173751513344	2.848156708569	1.748474051887	2.188000966262	4.852204195107	4.150718663318	1.853739856965	1.163230494442	0.378028417381	0.247737556808	0.135231889357	-0.042452807183	0.228893428120	
1062000	-635.435018	1	70	1.995696944256	296.032445547521	1.154142636214	1.911347742763	4.204748795716	4.736670573929	2.840185798641	2.700909606349	0.975083079085	4.238980978873	5.274576465363	3.427348750436	3.922332027807	4.321472999394	2.196376606648	4.329762096053	4.390802848292	4.915792071373	3.580732596772	2.790979685387	3.662931378272	4.676253844181	4.217547346996	3.530063993226	3.770779898657	2.871538970338	2.851170909644	2.378340612688	0.828564186412	0.294961454091	2.073095492588	1.483982955370	0.468493960924	-0.100368186618	1.745127518892	0.139482490115	0.202298057255	0.066196870104	1.380642802428	2.389836811654	1.602608686502	2.710024009257	2.743037915496	1.904291896519	3.730240056456	3.803709580503	2.669913500908	3.441087509155	3.207278004958	2.981460843672	3.917551409557	6.099299850071	3.775666029882	1.156071518826	0.417027152645	0.488630054400	0.396303553526	-0.047761031784	3.248254594215	2.363309406595	3.204329648487	3.131705988265	4.518401604746	2.251526294068	3.266080975947	3.125972813381	1.768568088233	1.963500570271	2.485391119961	2.352349103201	2.721383299811	2.309679472326	2.931730519404	2.234045790406	3.596886915100	3.748108440727	2.627314142041	4.116651502994	2.738397502471	2.088915599261	2.260406938693	2.713625924232	2.640843636896	2.755686720035	3.576702509832	3.480836538108	3.764687415677	3.729639099319	4.501068458899	3.294581465958	3.662660401729	2.054025905378	3.551999272496	2.838888173412	1.625761625617	1.838050076558	4.200222610299	2.052322250061	4.602702621067	4.378676599274	3.281707722043	3.223461853358	3.293386404848	1.074638368799	1.182737048781	0.811714617313	0.752846296319	0.106399987352	3.483228208107	2.313497644953	3.465215574473	4.737442138508	2.861491018739	0.726244951537	3.104007858075	1.949491880110	1.504851460304	0.590577035321	1.169768207092	2.762958700603	2.683752801535	2.910155940499	3.427884023458	2.314942192437	1.984353067545	0.221866582605	0.851526570737	3.216159406602	3.005734102316	6.041305065243	1.211399687320	1.702493792862	0.979366763805	1.237818716405	0.696565180524	0.498461394231	1.438483787453	1.769463688943	2.626537855735	2.935102093837	2.631171166675	4.413147493672	5.078566799832	1.978353334709	1.637988167292	4.653577321212	5.619523910735	-0.008989274115	0.558294448723	1.350930668083	1.296115308739	-0.978404257414	-0.590568766640	0.422749029512	-0.512127048105	0.399604078933	0.471699740475	0.694489553533	0.309649256894	0.778003209938	0.181803769019	2.338286379056	1.345629346306	1.104768417633	1.637410074745	2.562103898455	4.037365020288	5.258094384927	0.801438213675	0.079569157464	1.234574091991	1.444960729561	0.911944225625	0.083807065755	0.704537212563	0.821239595852	0.599929502899	1.343523436393	0.489196817593	1.564580993319	1.851632278532	0.781032396264	1.307952295864	0.124194624501	0.087965003644	0.345744858060	0.299030926796	0.381266354905	1.110035293683	0.044716863469	-0.119929351016	1.191870383936	-0.001288124095	1.046771173673	2.283522289889	2.358162760306	1.918937144830	0.859775831085	2.730383764928	2.218351414565	1.334603930822	3.969792923146	3.171318126617	1.306226466789	1.136607037438	0.014245124919	-0.373529740372	0.082324078673	-0.237697534315	0.240466378189	
1063000	-630.986036	1	10	1.999445064791	289.812125866864	0.961496500388	1.610076768192	4.738205023961	5.580804458012	3.296291202046	2.890072174411	1.776464855642	4.085883411902	3.990362008346	2.330148454513	2.813214280534	3.437308995114	1.085952288672	2.995726043986	3.232073059046	3.769405260039	2.646007302826	3.198020050120	3.976003646147	4.666723969811	4.849241905783	3.975338602165	3.989191791789	2.939048569715	2.642552167755	1.949451504088	0.411002387858	0.046720302060	2.078544290562	1.915713391471	0.904275267319	0.632222494826	1.839092180464	0.209163044240	0.124327640571	0.346234493339	2.079001809534	2.463168481749	1.640202900472	2.815719847596	3.472707852105	2.447900891855	3.523672218834	2.745710066217	1.259376911744	3.479851260250	3.347680524920	2.962952852584	3.843703058251	5.804429901623	3.746792728397	1.678160450445	0.624934591626	0.365330824582	0.596332501368	-0.092070610841	2.977395440899	1.863307219437	2.447413856271	2.575253859521	3.451238753368	1.763155724491	3.507993801856	2.685948933999	2.646527608631	3.231233676601	3.612046522229	2.579810242730	2.794654482263	2.275984050605	2.261213776191	2.375707900555	3.769653907365	4.078319454330	2.558499356747	3.471167884659	3.130952169797	2.828836103114	2.647867964460	3.195966698761	3.088752884267	4.015758160469	4.300580545988	3.825689873278	3.587735728258	3.435352892549	4.010824258649	2.979196853338	3.456745527941	2.399204247546	2.643439511848	2.101896335732	1.402091569553	0.883259537590	4.205756810042	1.991146356506	4.521456793739	4.288302273500	3.165811768249	2.982519407042	3.341414630154	0.936675210360	1.872490477959	0.415039602973	1.428029599723	1.458714441331	3.354749940477	1.669084697654	3.448672152313	5.318458143364	3.341785263432	0.293928642914	2.932835917315	2.315236298466	1.778717773715	2.455673975650	3.125119220110	2.320624915005	1.888187315202	2.067672557700	2.073766932201	1.886056716596	1.512300955342	-0.441951279422	-0.189326526660	2.265514591755	2.276881341840	5.169165158734	1.090730773920	1.969473798665	1.329597511787	2.090067644371	1.335214003676	0.815461004394	1.966031718792	1.978293644575	2.443745745373	2.975593483573	2.540394623175	4.880454121111	5.270420038762	2.245742118831	1.319014413797	5.394484537671	5.959302704168	1.317748589076	2.055547482572	1.699590124399	1.408911977171	-0.761273465654	-0.509380999967	0.626162300962	-0.593820091478	-0.482200283913	0.271495087461	0.350214709160	-0.125259323797	0.079923984683	0.405709680167	1.815799259203	0.716423983477	0.860937601687	1.669131621503	1.910168790115	2.294749922158	3.552439549283	0.657106009369	0.255884815290	1.379751194086	1.543188421750	1.246135705400	-0.055222667193	0.856642908235	1.317995512523	0.620188105475	1.739471428041	0.545607788022	1.890698838222	1.492623673646	0.738444129437	2.685354821192	-0.425517419822	-1.289116580319	-0.622120066594	-0.496462845915	0.028738444252	1.430761290689	-0.286289017942	0.087404328304	1.303764829371	0.235260378339	1.356193934723	2.223178310513	2.411066395933	2.326487081391	1.634469800964	2.676189152603	2.147995643083	2.030178862354	4.737444099071	4.111992864257	1.851193654891	1.801215817757	0.674149172653	-0.000421846952	0.219051778105	0.042362282771	0.197756993607	
1064000	-629.648349	1	492	1.997304427024	287.967530213623	0.932867860455	2.090988368956	5.000526945093	5.631968733750	3.430533027502	2.517852624660	1.756867865097	3.096172961848	3.942164662274	1.862930209952	3.154645836309	3.929056228254	1.747293930497	3.517912350506	3.280320468407	3.958401669451	3.677615321363	3.418854083940	4.141055641528	4.436016254216	4.949229024621	4.028850161879	4.271174561120	2.966203936818	2.456175373769	2.012879487447	0.451773063093	-0.062562182040	2.530501487090	2.337679672424	1.384376944025	0.924041148261	2.052701001501	1.569196978567	0.993021270103	0.686604088866	2.239880982835	2.819096683425	1.842136807309	3.149688778955	4.050693483582	3.121147023497	2.514963952965	2.547227341195	0.721501467982	3.334621816236	3.117690163336	3.181100356760	3.727563839618	5.545345179428	4.524752162370	1.641046657290	0.680713994144	0.356784452988	0.530605811527	-0.073716001142	3.713848527663	2.725500979527	4.117989298557	4.911855431477	5.055074432729	3.181592694347	4.057828586704	3.151505151181	3.686091265368	3.425226218489	4.169212402381	3.465671049361	3.793913975379	3.007969840543	3.371513212856	3.072536553655	6.061643956240	6.856681830897	5.339163205851	3.912349043106	3.033144298073	3.232255390989	2.568182766583	3.083239558537	2.218303610908	3.170120382987	3.883899324704	3.607460083744	3.994797835848	4.237861563228	4.802133511780	2.528475912130	4.414474238273	4.155460001757	2.521145742754	1.742987159790	1.168696183352	0.807134246016	4.041656384528	2.793143764766	4.299866784650	3.435870027591	2.179188684219	1.958696813383	2.999434800699	-0.389295939497	0.100639600783	-0.883630506401	0.393978925361	0.520555832921	2.909621775495	2.388102623844	2.952088195115	3.983189485263	2.822399698116	0.010848360477	2.743328371613	1.926169257863	1.669582804082	1.866157251098	2.237707674946	1.720588629549	2.027281668416	2.140177441584	2.095000501312	2.281334335427	1.641897737592	0.548593063638	0.541418740674	1.499945085701	0.562473841070	2.566974529024	-0.266616389581	0.254989978970	-0.802918887875	0.459413312953	0.379535377831	0.554063621328	0.902371546910	2.057331441748	2.343370252443	3.054024717587	2.273070457591	4.612583575028	5.116795087485	2.637588647282	2.295946439828	5.687614658444	6.337929393350	2.414210093775	2.870275421455	1.834235909002	1.864923570369	0.356301824717	0.748055386167	1.250841612683	0.757255828732	1.574295312289	1.874071174551	2.065551070752	1.073522801347	1.950292027162	1.311931879336	1.793676672146	1.828687545137	1.929812503913	2.322685510343	2.200204219490	1.992400320815	4.023657918678	1.161197755472	1.363396987928	2.269166994131	1.545658274040	1.364763307611	-0.221284361535	0.066786050993	0.656783760057	0.502501058938	2.099123564066	-0.207097529303	1.544156884145	1.673707082186	-0.114590177551	1.394065491542	-0.587198370974	-1.116788569445	-0.508438587827	-0.240898453807	-0.212538847267	2.094829377062	1.003923240152	0.688065879155	1.773256883488	0.567411643189	1.951777324154	2.375685132849	2.337604128042	2.294569793925	2.021753256110	3.065645593737	3.033637924739	1.708284584462	3.878313673617	3.505108435447	1.466896584571	1.266072379140	0.175556857373	-0.428862304334	0.109234716497	0.117063330085	-0.188259795765	
1065000	-630.572484	1	289	1.998109485610	289.240602592010	1.536040633098	2.269059376500	4.849208345730	5.666346211457	3.056334604333	3.153229011886	2.108332936508	2.512240030742	3.268989918443	1.224670851223	2.720646133049	3.231090932352	2.078120476015	2.597203793057	3.217361124299	3.998324660171	3.843688209921	2.413109051434	3.344491187986	3.803609943102	3.531591654343	2.863495518674	4.127598011683	1.902101201758	2.248204648976	2.472477024258	0.974194355091	0.460047776314	2.421697516022	2.562949971218	1.511493096722	1.146675960839	1.623259888457	0.966091247319	0.542594549436	0.122168950714	1.102625977890	1.916313716652	1.635331468851	1.900744455589	2.064843460571	1.320896431938	2.056082425498	2.481110039941	1.126208137190	3.639159907081	3.540734298621	3.081056300494	4.821300173657	5.871784162541	3.954422089897	1.026924102585	0.262537982904	-0.287655880584	0.089150293931	-0.236293691239	2.739488430269	2.220165599062	3.273839872333	4.495626920978	3.738229545195	2.884415932808	3.602319741517	2.783196282843	3.178366701346	3.231513825212	3.928019399150	2.439527277928	2.011352514833	2.416784482528	2.207438391037	2.711830325966	4.675234916473	5.663240314312	3.625894167654	2.991576572508	2.566499782398	2.409671863045	0.991769499091	2.500550741634	1.376231572299	2.506112516219	3.434698908038	2.820401235720	3.919368132790	3.789008869789	4.133907774454	1.312920442184	3.970154293980	3.358186026370	1.715179157590	2.018312984485	0.021992245003	-0.090213011522	2.984173112226	1.904810117300	3.396322323276	3.180036901949	2.946845369559	2.894060741332	4.518433694363	0.830225795482	0.745114357984	-0.127531495969	1.288887556499	1.087633224593	1.730444584454	1.978089345701	2.398749334905	3.802072920431	1.857815711668	-2.040084327780	0.381943904621	1.152952428297	1.440368785653	2.141103549767	1.870495906787	1.845904278482	1.731436328515	2.262580788728	1.878216891703	2.287330367641	1.728691359317	0.421738989319	0.283865680173	1.799674705626	1.366369207018	3.707742124834	1.504433556233	2.164327740563	1.549649650117	0.880447828472	0.748765611324	1.403953229756	0.867497003409	1.471289569063	2.315116295157	2.015414423658	1.647439302432	4.345202693457	4.423736309064	3.402947767865	2.263161782338	4.922756965471	5.253088683090	1.786736510767	2.523722214727	1.876480152485	2.002740516638	0.738435268177	1.418335682797	1.407146250362	0.829777464893	-0.029390624534	1.706004475745	2.077873752379	0.478947888857	1.951700638762	1.088066325629	0.631004807467	2.051948377416	1.853856624359	2.407844288387	2.344603948115	2.447491627764	4.203862318253	2.363120996072	2.209267940441	2.965403768187	1.436861542058	1.708289690744	-0.063137655123	-0.487457710336	-0.205339000927	0.571381016775	2.023003053665	0.895669167430	2.559773533889	2.664648054235	1.096602337602	2.744528321237	0.570253326034	0.802670502271	0.944974588486	0.463085108115	0.090487980681	2.050037886919	0.671216654762	0.193178108242	1.981049811415	0.675190718983	2.203844269292	2.029205054504	1.776800226246	1.565378305983	1.367317370572	3.108824664040	2.935553806336	2.003107223026	3.480816108562	3.199302111148	1.435249295593	1.328543135085	0.195487025932	-0.137149796739	0.329264453046	0.502414291598	0.150682848792	
1066000	-620.533651	1	380	1.996455843821	275.707581775518	1.456274183244	3.187123750318	4.032770456184	4.648434362591	4.391608594060	3.367236456402	2.750897448458	3.395176838131	3.103544566005	1.703975537178	2.581302103013	2.644553872916	1.075951460432	2.311546839095	3.507100594667	3.358556765981	3.240573363257	2.871503199883	3.896797777286	4.346214162311	3.374232465148	2.981646283398	3.508983562448	2.146408353401	1.948901053028	2.316919986055	0.598608491815	0.068270291614	2.888767599513	2.459959984943	1.360861862980	1.290794373723	2.163741444292	1.684763561140	0.690254171882	-0.065554391537	1.952202265021	2.944666806083	2.222706435966	3.085953256070	3.287368184302	2.629111482501	2.241698096549	3.179649704737	1.840259552625	4.197115369948	3.976345031505	3.715429201610	4.678128598225	5.808166216624	3.248896168518	0.948873366416	0.295381494281	-0.120117167354	0.189913369524	-0.059433491166	2.319441014568	1.753214059378	2.276217599237	2.289026965268	3.004487397112	2.679856684801	3.130549513087	2.509645366588	2.948005238222	3.586400120340	4.365181052714	2.052061577021	2.180841024783	3.076981387902	1.844933385053	2.852829048731	3.911853699737	5.126673696880	2.735303859597	2.377430755971	1.617661665689	1.495521328844	0.643821222142	2.374173296530	1.311513797971	2.674294398146	3.357478224922	2.817206104301	3.482326122764	3.319375294357	3.833321306690	1.909925361181	4.171031752480	3.902787508746	1.443289859694	1.905001476832	0.104563579488	-0.320279214737	2.583910114061	1.043055136480	3.337700904824	2.012749167013	1.716400433616	1.428324437480	3.003006051548	0.530838372223	-0.141201185038	-0.195805272657	1.197288131450	1.881876641593	1.494482634081	1.976278250663	2.129586719038	3.425657239295	1.646009030333	-2.650350965681	0.162511050170	1.184815945456	1.394718420210	2.185667793787	2.037051451124	1.892519722781	1.689506873362	2.624681390423	1.905565949595	2.324353714749	1.449734481625	0.037575681128	-0.176321329977	2.438139644251	1.571177449577	4.684144801322	1.808623824417	2.021674619454	1.347665919285	1.519957276149	1.177831043761	1.837972566987	0.884450586114	1.063314421546	2.268942581887	1.700728447579	1.398260455568	3.815686190999	3.527694364413	2.742641981976	2.242465511734	4.589822501157	5.049640484949	2.034507586522	2.805924083892	1.670483692226	1.803100314063	0.627257729386	1.522793868944	1.687208080486	0.995330798022	0.015504797638	1.612836012702	2.600740523253	0.910340193827	1.686145555489	1.939053573058	1.622256311826	1.597262108708	1.227432637229	2.166404176542	1.955451712006	2.423319104499	3.598532860991	2.063535068767	1.484102810373	2.010313424259	1.372274724558	1.306875056416	0.517642018335	0.007600160780	-0.196692815236	0.436776350813	1.724940700839	0.079489391995	1.856680479452	1.876893345800	1.104209697759	2.782303924432	0.412470063446	0.792452204243	1.141607909115	0.324242490192	-0.052038722132	1.938694453030	0.759551650698	0.670313882133	1.710371746270	0.513223882820	1.874329113353	1.590320905999	1.338448998443	1.495826057459	1.765989019883	2.557876958158	2.642588426882	1.783965796126	3.656015687354	3.321460850850	1.375782467171	0.138366269333	-0.500046821330	-0.463261764988	-0.255500625903	-0.192114355443	-0.201443745269	
1067000	-635.742251	1	507	1.993550097521	296.466897026061	2.306923899429	3.451936226974	3.532712487309	3.895589160582	3.952504300081	3.679266647057	2.334976470126	3.232296549098	3.513241715654	2.639549532957	4.343963085887	4.107692748089	3.023727183898	3.343141380029	3.431353540103	3.467745669004	2.708040320434	2.897687064631	4.292207938950	4.643045146151	3.848217092214	3.494987354236	4.781542293311	2.684141388555	2.248269121133	2.452790128730	0.302396062715	-0.080857467888	3.173315229209	2.324214394697	1.612372017525	1.166571678280	1.520056458173	1.425563794034	1.170614956336	0.289556639300	0.855250925400	2.429750923326	2.110252588009	2.307869083446	3.450765980195	2.689436045858	2.559748148114	3.593006020994	2.303884819842	4.926444198699	4.172466831777	3.447720989029	5.126904289976	5.460221233281	3.662284267426	1.052348287987	0.585536316587	-0.038196730290	0.290115340532	-0.179172604167	2.110950980679	2.065012827581	2.391354934102	2.806082274303	3.528893025741	3.137305526902	3.343519815865	4.002164317760	2.976792159223	3.538225251573	4.200508478252	2.858369957998	2.279357988036	3.308222676913	2.408423582992	3.162854922402	4.706068292782	5.915362577679	3.809419946320	2.093624252413	0.795528478348	0.654210521735	-0.557513860712	2.840885444938	2.412025455560	4.533380517553	5.344410883952	3.738513436458	4.030171907417	3.837968412106	4.247358463479	2.524957949911	4.088645975630	3.599082279727	1.590922753670	1.224054575473	0.977981826744	0.466660696316	2.246455729219	1.700710892017	3.462995391871	2.707992452490	2.379158978643	2.042118853859	3.388414054720	0.301716387292	-0.274527099259	-0.754154840183	0.671226948954	1.663882071474	1.542891655572	1.632330825743	1.797612727101	2.912508446338	1.411482562060	-2.723987378122	1.754514678249	1.118831349237	1.206800221728	1.952368048475	1.936868918516	1.731021427907	2.110992735779	2.926565313704	2.300861983333	2.735283186259	1.840826879880	0.494096123005	0.264245808047	2.627474016976	1.664635109881	3.892282869794	1.862841803464	2.240235380122	0.696883374832	2.081995872913	1.606052904028	1.295819815305	0.249419615691	0.968368216423	2.178622596762	1.824290686810	1.834538394724	4.515227753690	4.385315635976	3.139475869061	2.855625393484	4.624301791525	6.189395636950	2.468909335154	2.702912665277	1.824038032309	2.243783539193	1.394098043842	2.244809952500	1.404637459259	1.777147803167	1.360869478420	2.501718045847	3.280398208879	1.497351570845	2.574555163223	2.499145674154	2.109510485392	1.620323592131	1.385226180365	2.585217608995	2.233682442184	3.289144567558	5.736029900706	2.670517384471	1.869487260003	2.313863609603	0.832323340006	0.994833444053	0.561333862801	-0.051530436690	-0.030962893338	0.216559929740	1.002321018455	-0.750495695554	0.672561752969	0.683987924913	0.921061154150	1.607152374418	0.182015163228	0.523706157799	0.310169792952	-0.055098423460	-0.360881601437	1.371517018845	0.165310162165	0.146925614545	1.158019068943	0.350678861443	1.546899334735	1.683812527043	1.776026788338	1.962316008239	2.109270415419	2.002992642688	2.600898410649	1.324487548769	3.169958509185	3.237469633142	1.094051296269	-0.224001722855	-0.549341362409	-0.183355472509	-0.396050964690	0.445478598872	-0.148549220381	
1068000	-648.868895	1	83	2.001662847090	315.636924454675	2.589493545852	2.386396298813	4.387494791081	5.934358523961	2.331356061906	2.362922852901	1.003318791376	3.689144822278	2.892251139897	2.801648931040	4.478267452117	4.211017400318	3.039775122045	3.350473686494	3.638760130776	3.448177175988	3.196928641671	3.345446998092	4.306506925458	4.458739402886	3.719081564406	3.766016836358	5.374136892182	3.562226661857	2.022066883253	2.335113512880	0.299151127900	-0.211724636524	3.555326984250	1.629427552858	0.278720758128	0.791349005047	1.785945243499	2.065645032610	1.168644036568	0.925915540371	0.951673467873	2.162722301480	1.645715166392	1.684122780393	2.715563564668	1.636762200964	2.835575898006	5.275844430999	3.209737461370	5.815836848390	4.971707511654	4.350632008663	5.675767412279	6.227047544315	3.689139095330	0.549501835185	0.402868912057	-0.188993070686	0.269481408436	-0.024829500119	1.766897539159	2.364114303929	3.169546758528	4.098067341963	4.304265737127	3.056109389492	3.462660884326	2.957109529893	2.882702528909	1.622424234495	2.863200843229	2.488970226239	2.583980697857	2.907794095644	2.242169747828	4.453076361093	3.831574014974	6.014275780238	3.317638131254	2.113087885106	1.720232596207	0.568590915235	-0.715981979145	2.306910243687	1.544826506624	2.609998046126	3.717111568373	2.999886879895	3.634714266785	3.654082273685	3.756453262053	2.030515469605	5.501678245840	5.013307015128	2.573897292641	2.209818515444	1.766448593390	1.418586853779	2.237406261240	0.491928616547	3.009976435360	2.725837055240	2.159437673844	2.020292636124	2.970416623071	1.014627018371	0.414376336691	-0.157959648836	0.398167060848	0.986848290231	1.261424256940	2.244204917531	1.536322087573	3.261828396091	1.312017830634	-2.425987052680	2.201502605980	0.984554465602	1.093374160424	2.971997234876	2.203093592176	1.639713385459	1.592331623292	2.356654576035	2.035089023182	1.762645356902	1.175823997546	-0.075304550497	-0.439863819240	2.874919910040	1.425872770684	3.933754862514	2.084944842056	2.252072743206	0.676018978259	2.886726496352	2.632306494344	2.168334539580	1.480478467908	0.452739690479	1.552800817754	1.102773528937	1.186118853914	3.874682069096	4.335677542577	3.110742511921	1.868683633393	3.738866266116	5.056667246402	1.411669992744	1.723507144947	1.209509685804	1.883589854242	0.084305051684	0.960542161931	0.640270976950	0.416141799494	0.769523651398	1.276420653171	2.591775717971	0.929061619984	2.391663650676	2.804755213082	1.638153873383	1.768457517583	1.427580759981	2.198759723898	1.723848977087	2.400091113581	4.777977562451	2.640267602024	1.398588564081	1.279064790330	1.054200812167	1.159323899754	1.513950574714	0.863452990081	0.139457430245	1.258436077525	0.986626998919	-0.924058130416	0.398148478115	0.545609774848	0.443061521523	1.757201395875	0.241179292509	0.443371430479	0.419048043745	-0.221400143606	-0.339473970791	1.186711218776	0.185404094982	0.240351846229	0.865152451700	-0.069438078929	1.312140228936	1.811121103592	1.456307026854	1.212070372179	1.157461499485	3.009070644174	3.346449755887	0.859380582736	2.554003375021	3.308916635487	1.298055941218	-0.292447657545	-0.052713996197	0.331841464844	-0.075801977222	0.235914074771	0.144082179488	
1069000	-645.138718	1	441	2.010575863753	310.066701133852	2.631980067935	2.940261576213	3.546500453226	5.898565247296	3.262988485149	3.644105373803	2.265722997622	4.438939302966	3.125338731083	4.446992999960	3.608460025850	3.836206422648	2.530889748523	3.490520674873	3.427761823976	3.142245699586	2.181294902909	3.863706288513	4.580515613732	5.087312125271	3.439928032871	3.188109539314	4.398656876422	3.276444581995	2.413242070892	2.305344521256	0.762147181500	0.446418739767	2.674219096787	1.380980975329	0.982935325562	1.545808449674	1.387946927594	2.184198846492	1.133224956003	0.272763557944	0.625716682534	2.115376670813	2.187880235972	2.313116147433	3.250029415284	2.428646431716	3.543009964554	4.691116512862	3.152592868468	5.618707666860	4.866362069686	4.842951192350	5.765793208503	6.168988983719	4.013174900564	-0.801786977033	0.330442782814	-0.294964498964	0.072816747629	-0.064788831545	1.833345088022	2.694276216583	4.138950327217	3.841752247831	3.688524188194	2.226933723914	2.213000321530	2.611359446890	2.627472302537	2.378667979882	2.763973671325	2.267012410194	2.104877010973	3.551656581131	1.921760587437	3.063719788622	1.083250595653	3.223751580039	0.353328369445	1.665101708500	2.846992817709	1.989531593417	1.652824166708	3.078826282981	2.329687026612	3.480681458660	4.732650223216	3.781287627310	3.244735182658	3.914568395725	3.811337735637	3.186315659581	5.947709255550	5.147773758411	2.184322790085	2.094141103503	1.522908345706	0.938174124100	2.010457670203	1.650750849979	2.326227343768	1.318872856577	1.768036960476	2.011603547175	2.424284758903	1.547051944920	0.688917679984	0.923586112705	0.962383749152	1.634009303924	1.025423062899	3.171099697150	1.301925740170	3.344682701500	0.732817359502	-2.346853136019	1.770430928222	0.519692920479	0.408334374894	1.791854906524	1.676457574894	1.864189149542	2.302388664898	3.384217400306	2.887531073773	2.741984482257	1.407102196568	0.037547503373	-0.069148713892	2.707120570186	1.864504423415	3.697445676717	2.572958094037	2.277411777376	0.164164099110	2.859896204414	2.270487324750	2.251726596911	0.521948579616	0.118294671606	1.252067876218	2.027870277963	2.590529631608	5.113487449909	5.358441951296	2.611152660705	2.706101754975	4.511348728311	5.717941790239	1.601992197510	2.912552868607	0.747992533329	1.553244133591	0.504335498786	1.455091305769	0.671514902338	0.493182362512	1.006453997153	0.833495434206	1.854539874361	0.959333676538	1.989517950040	1.660352364546	0.766416045193	1.045310187045	0.898234744253	1.263378834660	2.448462721225	2.483587814997	5.276154448037	1.374552415169	0.977678951561	1.208758465802	0.502722075311	1.020579053792	1.992371135569	0.238589448599	-0.788394295059	2.793010565456	0.904918531170	-1.185718947647	0.446330958243	0.589592038624	-0.645637098229	1.054234047222	-0.896993119995	0.165588176791	0.097179817954	0.047104965716	-0.251713325010	0.972496036075	-0.304356736068	-0.371390857120	0.439789164124	-0.303743881444	0.807051984410	1.623975182227	1.749761961960	1.839112444475	1.247705284887	2.419253507312	2.417860731992	1.532723496040	3.349616937668	4.011977245654	1.836696118148	-0.520687925094	-0.102841686276	0.420429144083	-0.252806029794	-0.147237182285	-0.204849914004	
1070000	-637.510928	1	51	1.993407959502	298.980376381614	2.696327616521	3.981946385193	3.491510331139	5.569484418338	3.201000734756	3.376342934392	2.503615405813	3.413578334090	1.841193287895	2.936023351929	2.406943237740	2.541412652033	1.380629380627	2.256566272441	1.932281689911	2.640487050435	2.250958317220	2.913761583261	4.174504186482	5.328508115436	2.579008814316	1.766114576998	3.065187317569	2.739627195183	1.889776454980	2.395039658926	0.724546096825	0.465895286957	2.811560208991	1.277528628110	0.945357809948	1.784612850102	1.134509392640	1.867891645085	1.158889914960	0.796558358311	0.933209861243	2.058209859331	2.426254698085	2.203513004096	2.757817750077	2.017017707492	3.076449819969	4.098910275794	2.039778073836	4.366231723624	4.093076211646	3.858857284921	5.138981771060	6.202172537029	2.764479817773	-0.118535457493	0.298843895892	-0.091260769466	0.125595299177	0.031669148420	1.027184858430	2.602332106496	4.590648286074	2.588359736962	4.472276370032	2.188158792121	2.616792183259	2.886202572328	3.347509922711	3.370252813780	3.238448010783	2.976225498707	2.059115438427	3.575464439540	1.876567930141	3.069448947924	1.917808230195	3.904494963487	2.056033872025	1.101622213703	1.381400498302	1.450413837898	1.271703753973	2.626085940715	1.774410457537	2.436999848610	3.151375175869	3.141215935859	3.475931940020	3.813516803606	3.712668068018	2.603732847523	4.559612446158	3.986346442670	1.042972902178	2.258152311996	0.573334608773	-0.045023401739	1.120890664332	1.529075848701	1.564278422710	1.645061726496	2.125640735518	2.260322719792	3.460458794639	1.431816156618	-0.140764819824	0.436055603290	0.287730039371	0.643713261389	0.866877793121	2.358272112092	1.271104123440	3.366923144266	0.497200050570	-2.926645644841	1.435098710801	0.606015611365	0.861798398301	2.154541804504	1.864275841985	2.150284686886	2.333521154531	3.546073116710	2.624755700799	2.374658790103	1.241026218130	-0.033523601179	-0.176068772300	2.985678398137	1.909224665389	3.498292242227	2.706136385134	2.424430964882	0.445082274648	2.901015095931	1.784898836816	1.316796389953	1.556352996578	0.076150616688	0.680557312371	1.235557943597	2.074200890579	5.011321085931	4.665117133984	2.131115229811	2.182763030033	4.602177940653	5.542308964601	1.564044641983	2.002034109175	0.977625502271	1.627461930301	0.844417719327	1.973051394881	1.309640693304	0.736797932724	1.375381297349	1.160653855934	2.156707573866	1.247177033037	1.786509503364	1.819902130777	0.949438744400	0.652048472844	0.373531311674	1.409977856959	3.157138867552	2.809286188124	5.016544935323	2.131153959051	1.611005230996	1.691141832808	0.704315560917	1.448461587495	2.555341611076	0.255853001456	-0.612552190230	3.380758388926	1.413941533073	-0.165791837548	0.939534088073	0.889605969174	0.397555528306	1.323557556478	-0.564720259918	-0.134226471986	0.790592886188	0.635581230767	-0.104243112563	1.388557559509	0.178948534358	-0.081113937717	0.817334098777	-0.276055554118	1.063081955822	1.975639922518	2.409665365291	1.528872354954	1.195049518513	2.699585887792	3.314436515165	1.465896995349	3.307526204219	4.341192640434	0.970233784828	-0.854340199296	-0.073029997199	0.025244649313	-0.405774732515	-0.675509443935	-0.384104078670	
1071000	-639.574775	1	421	2.006114918394	301.940276544753	2.605583703117	3.375677311058	2.660279675320	5.346822730000	2.380585059970	2.593205563675	1.941648427354	3.444939860628	2.501823575755	2.666358313118	2.691814667009	3.541780680772	2.628481550966	3.158350783828	2.895916724931	3.335567088985	3.294412799489	3.408485819734	4.046246270901	5.390446130518	2.885079486004	2.052181545834	2.871449005316	2.769136464266	2.193112177948	2.291806216284	0.493238200800	0.084980539145	3.225657081534	1.374522143992	1.525041428611	2.574094106452	1.292385789675	1.279186544056	1.020916620213	0.503451843625	0.764949838967	2.057507430209	2.893305641152	2.084308227095	2.764133439494	2.286248837271	2.974329005437	3.595085045267	1.186427213065	4.509361715541	4.172230511522	3.681856339612	4.624464606353	6.503533116738	2.819302177567	-0.253773167518	-0.302040775770	-0.411523310677	-0.154851291397	-0.002261484185	0.719324596814	2.362525428017	4.383630731137	1.839399523161	6.189551149185	2.387147084465	3.419811957650	2.808466159658	3.974564429489	3.814516629236	3.800117308006	4.220315976331	3.394459220094	5.800215443909	2.172831738636	3.397326761941	3.182881895898	5.033304609657	3.100542752736	1.112056418996	1.892940799885	1.482242999574	1.415844759047	2.387816185560	1.667110972455	2.052834253329	2.976622427551	2.377818571947	2.937597948222	3.501616791917	3.588909659865	1.433259248668	3.889414579437	3.183445204896	0.893381246133	1.719398741874	0.109372209983	-0.417110566505	0.877794985080	0.232125074391	1.687754096829	1.849624157287	2.131522878056	1.509528575651	3.132287294646	0.526617985327	-1.471578505334	-0.220909715120	-0.251455621649	0.412105092767	1.026384800269	2.365806335774	1.127959300297	2.907324190292	0.419542568781	-1.874601694545	2.547655798890	0.761471304297	1.410253362115	2.452286495053	2.532444131821	2.207758790503	2.463732429333	2.712062923249	1.514899088107	3.033119563363	1.924924808418	-0.127326098681	-0.591089583858	2.581732729006	1.890755907834	3.778026077352	2.610161064223	2.160862291060	0.198827464497	1.547418260275	0.804144370597	0.740145845596	1.563011029019	0.307014036003	0.146831642907	1.042868276657	1.665170076128	4.144669410033	4.298048467612	1.835042909349	1.870254056010	4.406151372122	5.331806998844	1.611965462309	2.219280255963	1.272771357818	2.034520611602	1.233882423347	1.948965059484	1.499813128443	1.186812505681	0.976532231486	1.716460358964	3.235153690782	2.853896273938	3.021064846404	2.971864998840	2.264868455101	1.274060298753	0.751692870309	1.935309211581	2.899979047902	3.522377823188	4.595320599629	2.404499138521	1.841353357496	1.533402154526	1.081281991036	2.088709508692	2.284553205818	0.444666243916	-0.421453472752	2.527523133477	1.890524946500	-0.144863763835	0.480466496524	0.827819582760	0.296216666093	2.203830489284	-0.414376591626	-0.228972998480	1.041665784046	0.325678352440	0.016927941078	1.631527228938	0.298815032502	-0.163320593476	0.951005656700	-0.004628114747	1.384449404291	2.225140454738	2.500911313292	2.050708786826	1.733594733550	3.095392733125	3.807787114148	1.411648028032	2.465972443330	3.353989468286	1.098805834658	-0.189333104739	0.682099656531	0.746048887215	0.587683741624	0.138223673919	0.583713887245	
1072000	-634.001982	1	753	2.001076651186	294.014414775146	2.289505750525	2.469910744807	2.375768806582	5.669926921105	1.837259567800	2.497567581825	1.657431263486	2.649783531714	1.918051746325	2.434063730565	1.642107103926	3.039313449954	2.087280729889	2.532132187477	2.364577543687	2.097795626368	2.638130370466	3.344901712345	4.161028554979	5.075306307389	2.689433070005	2.019307161012	2.729233055003	2.801030325621	2.288044027077	1.774790019259	0.315158388256	0.122896711355	2.825852184718	1.596262870349	1.807295047635	2.633395192865	1.331762876566	1.132366044942	0.216327267729	-0.326582436857	0.830015741387	2.093648673640	2.208584370420	2.131324846368	2.774925479301	2.264416131978	2.618760361202	3.406468019347	1.526363712530	3.937159184361	4.316731479283	3.716320296964	4.068013669932	6.054343848697	2.180682998955	0.541577496383	-0.151064653466	-0.039278859671	-0.125491377674	0.171408416293	0.338302873883	2.345673833887	3.492965032378	0.734189918190	5.200783420070	2.255465336571	2.894861703440	1.264743102258	3.350134056805	3.495318680680	3.120605386213	2.541651637361	2.425727574936	4.550893499106	2.617330925268	2.878108221523	2.973564508501	4.489283020361	2.991822690521	1.788027637480	2.313796426912	2.561970810313	2.859525153497	2.988214424200	2.773242425888	2.995103879248	3.956073941940	3.663673009655	3.665938129088	4.011584266335	4.314756137211	3.257705244395	3.858070481988	3.100388890051	2.129127545032	4.118907778970	1.471703421977	0.981114945317	1.287068249518	1.843995114929	2.372576356250	3.177200277329	3.699731100015	2.468959886964	3.997109024149	1.907954682877	0.360447966708	1.178670868622	0.802223016302	1.345804370829	1.516064029809	2.172842668123	2.082509636137	3.525346796298	1.421728238507	-0.607902018737	2.651696875364	1.408144149011	1.387308824031	3.582643947329	3.087823401310	2.440907222604	2.645023572788	3.220593777111	2.552153739520	2.978158620940	2.249665954371	0.121724289663	-0.425088858138	3.008538484151	2.681133935739	4.012090659854	1.902817625196	1.215875907399	0.259455113491	2.088131884190	1.767213202996	2.687719815148	2.196106522941	0.890179209950	0.933509677552	1.611652222767	2.332435320190	3.894172146031	4.175108656153	2.249859438017	2.767392729752	5.192327714660	5.830635624495	2.916946154582	3.026497183956	1.326347850776	2.174179094131	2.077815544287	2.732050188284	2.135208263686	1.834694435575	1.239558901487	2.413948344508	4.242278350187	3.641572019029	3.022362382909	3.756218144247	2.626445580572	1.537508719700	1.116173668022	2.106001445044	2.961573097645	3.674299239024	4.507275360937	3.129887415286	2.254537559667	2.586283302861	1.272802273546	1.716838260854	1.395220818499	0.636802273882	0.400742722254	1.706948161608	1.409042390807	-0.978324667195	-0.278749747733	1.102277205527	-0.146668059578	2.329433180602	-0.874519216932	-0.665223921153	0.539211711115	0.017611286705	0.250164240128	1.190163145680	1.328996729221	0.720981493458	0.445734473545	-0.381326562045	0.672325784198	2.069124675344	2.685815170885	2.575659165984	2.439286438951	2.221311134817	2.920663878145	1.884902090789	2.943721150126	3.818237403622	1.403943434168	0.266343398017	0.234211323476	0.134225275345	0.131320219750	0.162986266974	-0.146895720276	
1073000	-613.378050	1	407	2.003023247456	266.449625714064	2.622290890121	3.287715192633	3.006451037877	5.760418190867	2.435918757669	3.174300829858	2.188426514983	2.341485075645	2.391641633713	2.636964501962	2.503312879293	3.069229203766	1.436881167531	2.880427906224	2.864495944250	3.301740429461	3.201098601497	2.997289992307	4.239775014381	5.562697200901	3.332554320505	2.523259333467	2.899463624645	3.316503087624	2.895320007103	2.147061952127	0.805365338537	0.499366572902	2.629290681606	1.268441528500	1.433719901196	1.774696201734	1.441654665728	1.877130083781	0.259073792912	-0.284854650729	0.705641573048	2.586643712127	2.686168191835	2.540942387324	3.318500503856	2.795851137825	2.040160426707	4.608650555292	3.379632940498	4.454379804035	5.021642089771	4.615454071329	4.089139215619	5.697155505697	1.535996330739	0.260668012383	-0.085709184224	0.263050142265	-0.239115454588	0.026366188078	0.006047003409	1.726558248428	3.147108613212	2.024407058999	4.729804515970	1.752115747608	2.388915544653	2.139341099695	3.450050574721	3.941218475396	3.525611735332	3.606776528122	3.982944662187	4.194302551302	1.775913872649	3.386983834189	1.955168347138	3.362311167018	3.108524491549	1.053787153874	0.940995773712	2.381992021664	2.331876436438	2.092535033175	1.256199823854	2.108392675643	2.541903921721	2.085808435854	3.514405649533	3.964357169489	4.187290181020	1.590276949957	2.116411836750	1.447982935113	0.638926463541	2.469025733092	-0.143810984519	-0.275545689230	0.317375282476	1.056343748009	1.297141266135	1.887642754588	2.190300238058	2.186354974635	3.904345963323	1.221582083721	-0.250885561793	0.414865149948	0.278332895525	0.573455388766	1.075711407480	1.533563759449	1.485128693456	2.779001867588	1.013834927411	-0.528113537368	1.611321242199	0.817193943229	0.579465960069	2.954736345162	2.327702292683	2.009741658709	2.141438080503	1.851199568600	1.110047681391	1.821299424557	1.545149983831	0.207768362736	-0.360532452570	2.645433602807	2.597484801226	2.872796680747	2.082057459376	1.951377830979	0.258026000955	1.210421241236	0.498001859831	1.419606973777	1.103879724468	0.294109752176	-0.009110980846	1.434721237258	2.347195289542	3.517568668389	3.666735297759	1.805074664132	1.950776910538	4.878307388528	5.328321572166	1.473557234999	0.507090090329	1.108139425735	1.310604359335	1.042321490595	1.011791002064	-0.167831746262	0.563807204822	0.633023793308	0.826843969403	2.939527415119	2.097244170250	1.520546766549	3.142227115946	2.081568356106	1.200048241739	1.063197670794	1.553098875096	1.848031895765	2.943773594871	4.706242498095	2.127150785554	1.355740136675	1.291677789801	0.953733459164	1.126518737181	0.879478833728	1.579029578102	0.681418968496	1.115006984776	0.677351162007	-0.726364765544	0.744905249188	1.925141983409	0.164271993922	2.318405159086	-0.695099998080	-0.759421445061	0.208956401972	-0.438875209186	-0.396888289462	0.696444211958	0.770727945823	0.265395745876	0.342446013265	-0.331416777513	0.368922392432	1.727214029953	1.846952483865	1.509783525569	1.180260903598	2.240607886186	2.977376017661	2.306689688398	2.828467494566	3.390505204354	1.976070145588	0.801025664762	0.586807451417	0.074858662527	0.093122752255	0.006430612362	-0.272479429932	
1074000	-611.729039	1	963	2.002167326532	264.360586319337	2.563142746133	3.281006838906	3.372071068730	5.183702220207	3.604389691443	3.310271875218	2.225351331410	2.032691440778	3.025527734376	3.891544341646	2.993940505018	3.394105629010	2.145091546859	3.159310058754	3.172512606678	3.095239944298	2.949308766020	3.242807771195	4.275714252744	5.796791774476	3.874313840914	2.953605230969	3.593657275683	2.980506542049	2.535384728996	1.956577713033	0.569612921130	0.149437393364	3.275332429942	2.594149806913	2.140177752556	1.628756154037	2.308102146116	2.961751103840	0.925613606385	0.423167101537	1.258469331118	2.269100491542	1.264088968475	2.796308349578	3.023572719916	2.589045847524	1.768736762183	3.361380279011	2.240734257498	3.385360232578	3.165377987258	2.312445623973	3.319002487636	5.175378303600	1.103633896946	-0.303302690526	0.077673146759	0.122837416540	-0.146009911000	-0.250783469176	0.311407046947	1.771683510127	4.016900613360	2.938329191274	3.873501021199	1.486775165782	2.062301364695	2.605532722162	2.895310134662	3.550137746228	3.333061787691	3.582895045732	4.494542284809	3.044400701109	2.063226123232	5.032004711577	2.227813875221	3.631904635072	4.091463772266	1.592452531285	1.897201313105	3.210231008069	3.003773099630	2.253779943088	1.537654802825	2.964915570620	4.000459894584	1.985622357626	3.623297144292	3.887792963421	4.470411045967	1.824640954953	1.836127999387	1.348475434979	0.666865271025	1.718563923991	0.025912736997	-0.361589150625	1.597681826782	2.438020117768	2.611440648623	1.816024673540	2.215018988164	2.539578246478	2.961832022817	1.570592519504	0.606640265055	1.174244507282	0.880301099179	1.021919777996	2.095075387936	2.559456039178	2.552715557743	3.324417625441	1.642916538893	0.003571259260	2.305083711184	1.426606102116	0.691661046905	2.824574380509	1.865698933985	1.845784281686	1.784784827398	1.734664648880	1.630143602739	1.571120904603	1.198812340967	0.224580387113	-0.295253913475	2.538317572770	2.591739770055	3.425388788602	3.037677349360	3.425353254602	1.765899115563	0.524896127080	0.311191226771	0.922822731820	1.106847912373	1.194339842509	1.065796444791	2.637448343665	3.309270038531	4.292918088719	4.158555371349	2.259675946389	3.005192453288	5.499822912633	5.723789618114	2.659213886924	2.182758193715	1.358282191309	1.479231961676	1.219559338807	1.034005606685	0.841881778911	0.718171584994	-0.591405877889	0.790420633534	2.555534793622	1.748455031655	1.154859458161	2.316483363417	1.336095122022	1.274388784156	1.388118058642	1.385895346149	1.676436427596	1.826744395871	4.017008705991	2.238425493893	1.306597464417	1.010621709898	1.336726458308	1.693660737778	0.523462034223	0.186806295060	-0.572765876527	0.878047856599	1.271949921660	-0.505853238117	0.001977660577	1.292609933865	0.223309289132	2.934616517674	-0.457309239506	-1.205731374141	0.734502639525	0.557357008020	-0.045871230499	1.246506358370	1.689797827286	1.186773632074	0.639054018435	-0.099410475741	1.099556768553	1.534161753866	1.463486707356	1.597491355029	1.570820044604	2.032282828534	3.228194666520	1.743783875446	3.043221855388	3.688211241865	1.440781872853	0.352467566488	0.588581936861	0.113117786827	0.164538000259	-0.104810167802	-0.107273638491	
1075000	-617.839911	1	195	2.003489258661	272.185241172152	2.666187116386	3.655723986870	3.542519622416	4.677162221875	3.392960892950	2.975653396196	2.005037578738	1.300355917660	2.496778609782	4.305360164464	3.374497503238	3.361970226777	2.579989693052	2.916720383542	2.792198861913	2.880673970544	3.051785618639	2.013086236168	4.125571866628	5.578379392874	3.393400028689	3.081584439325	3.707074951548	2.347236133977	2.699202675507	1.469901890604	0.437918640874	-0.013299947152	2.753001834843	1.149203630213	0.219208489071	0.741517282488	2.191888421683	2.466321400787	0.837049211126	0.104165469241	0.920456309855	2.012908131762	1.854128384421	1.862446807476	2.768383884932	2.474748896957	0.783180424808	3.422558768547	2.017443854021	3.926435821871	3.954792537750	3.093816429810	3.828774732232	6.006916224016	0.564482720721	0.904253914538	0.183749553518	0.090897190625	0.109740031935	0.001549259166	-0.477542725816	1.845462470724	4.758539591114	4.353706546008	5.727329607643	1.164007437029	2.186722262540	1.652146814871	2.525106701781	3.365981380850	4.043471487063	3.078537516631	3.994153469374	2.286019533955	1.655527332723	4.639276584404	2.010488945651	3.971629369813	4.075469217382	0.367175168976	1.452195118002	3.287322071404	3.267464056575	2.992622825222	2.327857516364	3.436722358474	3.877838529851	2.473820036607	4.006207321012	4.014599221824	4.593456756908	2.174193899231	1.648799307218	1.561066921564	1.157423506516	2.536930838579	0.786790337061	0.859388656521	1.212741125455	1.134032716200	2.298576541085	2.086546437501	2.831880694350	2.806336499423	3.558304621679	1.757125473637	0.775077109218	1.243612819507	0.849969819469	1.035569979945	1.866548608053	2.720161826995	2.726782527792	2.927720199060	2.019415834026	0.649681619277	1.786605082360	1.662926214549	0.567761398221	2.074697051168	1.195043407971	1.636949550872	1.503537704991	1.106954147780	1.350362640686	1.708386835890	1.496907938987	0.343397258045	-0.164221669568	1.937513960688	2.252080446887	3.304421369022	2.539393588267	2.905876676131	0.713849756621	0.562732269089	-0.006132830365	0.860471197150	1.389752452684	1.953342977985	1.714967581605	2.861884860324	3.855196165364	4.861730355861	5.006302187945	2.949600879517	3.081882811827	4.910556113767	5.581817121371	2.156995250083	2.008227678330	2.394577296215	2.567450261664	2.002008885544	1.645207209726	1.238214222687	1.541513558342	-0.141803180439	1.404762632167	3.140102154334	2.221781513430	1.528064377835	3.134649610997	2.003907465501	1.912322638917	2.250434230693	2.178238426789	2.856137107201	3.092459958690	5.938516966994	3.380036053745	2.843239269091	2.042852864706	2.183112699439	2.216553023485	0.575131304961	0.017438852367	-0.280253034508	1.043850511155	1.835132722407	-0.162611471220	0.300108519778	1.525653873985	0.860581171088	3.005565712365	0.218739637525	-1.406899141526	0.873281026159	0.595940942546	-0.181223920654	1.774217624649	1.473463567259	0.343828851176	1.356256574697	0.495214743591	1.142664627666	1.773142440158	1.738236779056	1.600716787538	1.195117046920	2.112383202223	2.755032894277	2.564609212202	3.438034619529	4.331899827857	1.757025219605	0.545542477624	0.739766267580	0.310050695632	0.331037889224	-0.141294468638	0.236708873916	
1076000	-608.148315	1	213	2.000504731228	259.880593398752	2.269074636341	3.613394036254	3.615458470692	4.947453520015	2.586986321690	2.417002355913	1.792833456720	2.286978371868	3.152623103240	4.559197191545	4.223884115718	3.701620887251	2.615520374759	3.216405176156	2.534566840352	2.613406586255	3.301772194501	2.526084317792	4.428444225333	5.068310706831	4.118520374935	3.031800051766	3.475949277395	2.356181528452	2.837600544761	2.097091525207	0.852093407757	0.125281013989	2.963036988470	1.505423861368	0.952040011668	1.019745348792	1.978147216898	1.820514413465	0.089631109449	-0.396763158273	1.565193928012	2.161162803281	1.939219321292	2.466431641665	2.770230632907	2.678197521923	1.358060789320	3.161013985696	1.396863146780	3.527726653776	3.625810165337	2.830982488265	3.228425537990	5.349997769759	0.874703593430	1.478719853698	0.015954721076	-0.238145255196	-0.009787920534	0.231564411436	0.061032267250	2.163222891322	4.607496266455	2.929094489907	5.588353930963	1.090046235882	2.196692567484	1.336593506526	1.850568621849	3.134703217190	3.180268377545	1.737251756402	2.854177881984	2.157509610993	1.586014569958	3.788108131091	1.151069675546	3.626136065810	2.792582793345	0.750387440735	1.332629431819	4.244787526291	4.354780829907	3.783748015538	2.831527769269	3.203974104666	3.564918320415	2.754879581067	3.641335953465	3.491849199795	4.224732487201	1.909617942737	1.624466174530	1.074358065980	1.234900166890	1.416459429350	0.042555699165	-0.125319348191	1.191192457225	0.797753689051	1.807406300927	1.840560369409	2.527557702830	2.301700978807	3.259395263916	1.768598754446	0.332431977492	1.009048381633	0.428813392376	1.306349071086	1.619506983104	1.071310888975	2.635462134290	3.337373399430	1.888713961773	1.455746338691	3.062090165434	1.842782705133	1.369178459161	2.896504583844	1.821716044150	1.884256196753	1.592157513719	1.946223814146	2.411383880275	1.822327920718	1.620742405786	0.457802745938	0.184381190843	2.162204762178	1.968657786937	3.148452888424	1.915789060370	2.005781281215	0.619248888103	0.656923520899	0.103944397982	1.271648980057	0.884754437198	2.048470777720	2.148201376633	3.176773729681	3.967608610985	4.402359952338	4.730162348776	2.253559931342	3.321124558043	4.367974940477	5.071240766876	2.691499093963	2.039605186086	2.610304095114	2.246337260622	2.095115485554	2.009114385849	1.900978158273	2.171018633140	1.571093163776	1.602564777625	3.341903811369	2.482216321672	1.446830428920	3.038648919195	1.538639576519	1.392604324505	1.606718523716	1.722313141025	2.183550074877	1.885774137811	4.607781809063	2.666529947337	2.688768582360	2.357161300849	2.466415298832	2.371301300552	1.182890984184	0.168671890500	0.050174795499	1.984247285612	1.712670954727	-0.001445705573	0.800800821545	2.313237037268	0.788829760893	2.313162387028	0.386992452655	-1.346024066439	0.695625228761	0.598526152381	-0.320372115105	1.202482682646	1.451121514820	0.084232393761	0.942418058980	0.737350893004	1.932204836519	2.064734318385	2.314571188875	2.530763428729	2.264993779860	2.338747664461	3.241885326277	1.972949000552	2.849131410772	3.696682480137	0.952156734276	0.470324224345	0.436155179316	0.335175217862	-0.099735269307	-0.132695595092	-0.122756550201	
1077000	-623.124272	1	926	2.007037603035	279.138074258833	2.554795240276	4.230994822225	4.331204169750	5.898789524547	3.465540456292	2.994165921803	2.511412658529	1.754515183991	2.580797794996	3.680266082066	3.602444983273	3.686564628321	3.275406450446	3.777254806280	2.761120583831	2.999570830561	3.632645951298	1.304828948919	3.710174171118	4.103839698303	3.731233094005	2.860410188935	2.948491944565	2.616243300608	3.253021320219	2.444976253417	0.914352870347	0.154681903849	1.802733439745	0.412494239130	0.135871061170	0.791444025147	1.614112639517	1.426822122659	0.268293001158	-0.349135176796	1.480009628237	2.106471838207	1.308569723869	2.517298982073	2.257974426049	1.967052127772	1.148489279122	3.963728583955	2.313260890170	4.453574839132	4.665526448181	3.599769452189	4.324262169834	6.005769905306	0.938314269653	1.853814028537	0.228979939079	0.171779171725	0.063369621775	0.270610787511	0.688198187040	3.348361012795	5.449790274158	3.209414756444	6.124621216531	2.327985283355	3.314570479824	1.611219623723	2.218906597241	3.408128234980	3.172072829369	1.987220648931	3.737452223212	3.329600490465	2.671317430408	4.585205231310	2.238242575437	4.263900784846	4.288623081993	1.074113953423	2.102772929575	5.082353941247	5.405741009766	4.239729550717	3.015711515513	3.026626888140	3.333640754736	2.664483672544	3.387812565242	3.479436155691	4.110394692231	1.637033671091	2.303116102885	1.731163326608	1.240085429619	1.231369858395	-0.149756401062	-0.394631035201	1.747094792569	0.955136113353	2.151772191327	1.651754438195	2.705682997406	2.170390059284	2.781385230881	1.584942755659	-0.631063435504	0.723845298154	-0.309173136293	0.231063468799	1.782752197534	2.032118806482	2.602689255438	3.871212185115	2.165493202224	1.506616459389	2.761841083197	2.085141903733	1.659777529234	3.477412212192	2.590283287549	1.849224959550	1.588454679758	2.014005569188	2.408576703938	2.002762832485	2.154566160537	0.308263858377	0.161135310490	2.654464995638	2.023073647742	2.669961754597	2.279519440370	1.977294708716	0.146427542285	1.493537995487	0.705544878307	1.758350074338	2.009894353724	1.927150942474	1.936853400765	2.964420084123	3.357928868753	3.912467844108	4.764171879656	2.271544374571	3.346296029506	5.376584812092	5.633228164170	2.460523880064	1.670866744760	2.540611799756	1.904564355400	1.515452172044	1.518627004284	1.861080000333	1.744443059319	0.593405337861	1.405628297019	3.185430647579	2.572616964075	1.394987907560	2.872993528923	1.423959915049	1.360649656444	1.424586108506	2.067197533661	2.022770473845	1.977236508423	3.966682196122	2.263592273084	1.860139593951	1.517106420172	2.528341080348	2.425880470357	1.034195140757	0.500060857777	0.394380945996	1.892843745855	1.636983583329	-0.461135505825	-0.115919787593	1.667131757990	0.261518554626	2.319058317971	0.105370255120	-1.363081415057	0.876157731955	0.508630775806	0.166367218712	0.778052578557	1.401948014608	0.487680163145	0.230474592181	0.391919751620	1.527347850096	1.917479048441	2.246061301300	2.579187947760	1.816155572874	1.870269382016	3.132066935729	1.597352305124	2.823605074928	3.725572232094	0.426917046419	-0.180702533060	0.059630651773	-0.018655910256	-0.448746306335	-0.445502369462	-0.201027189811	
1078000	-629.573264	1	170	2.001340527839	287.864340428139	2.183075868939	2.729434876004	2.925883017857	4.673259622157	3.040149646440	2.322566592709	2.239682258521	1.826604639247	3.139173041873	3.735071915119	3.814340860745	3.603739996164	2.418323583669	3.590671979232	2.145181542252	2.859881053342	3.465921528902	2.552321533947	4.744916383405	4.243927905006	4.510432856845	4.012887897812	3.798625637513	3.350672650066	3.428821379773	2.450373524937	0.797168686748	-0.053680649558	3.059613483566	1.369221742248	1.303376881816	2.417287329971	2.311175040433	1.963351092549	0.058815670388	0.198392920300	2.409317150357	2.852429976841	2.189434826242	3.012271798554	2.563941004177	2.382736314876	1.537085562282	3.793786289513	1.957632294895	4.427902823547	4.055322555576	2.197110661128	4.674480729351	6.269545071875	1.258469739026	2.194580288508	0.131757251902	0.099592179740	-0.055317288247	0.019836957791	1.420366505190	3.489008839283	4.285842444397	1.328289947483	4.703340911841	2.908681979765	3.112698045948	2.071078475914	2.254053521631	2.051799316954	2.557799151963	2.111759993520	3.553848511921	3.913972752554	2.976052556305	3.969722786487	1.723887445856	4.163391291925	3.799586139489	1.686333989868	2.770429043342	5.346164024401	5.998635068540	4.594960393440	2.834337453502	2.509875683574	3.052994644664	2.872629319875	3.457410318782	3.874441579942	4.437512088081	2.384951914572	3.116319377243	3.463590222066	2.370965280268	2.720524784916	1.613214724035	1.461635813616	1.963916322707	0.791121716057	2.230279368763	1.770054099441	2.616483063201	2.381162784308	4.370346095327	2.284213145012	-0.129469469980	1.591603775899	0.504631503748	1.077759217543	1.760380927368	1.663305890894	2.410082660399	2.816187418017	2.003617240092	0.745909409505	1.478498238367	1.883164526711	1.558975045201	2.451522428415	1.879462144965	2.258830842672	1.455449198089	2.109203831039	3.646075061423	2.661891010273	2.652075092078	0.853611343561	0.670465167111	2.222077527245	1.473832982830	2.642450130899	2.268623673869	1.832871062077	0.499180713729	0.656303353122	-0.562314710989	0.127953166387	0.930595970499	1.859148365693	1.699704829352	2.294163763461	3.056093285234	3.322525010058	4.574280427049	2.901856242551	3.497352573366	5.555937665040	5.866166713332	2.684439670036	2.830461810589	2.466562784753	1.555348944563	1.151537783369	0.935180839985	0.748499547657	1.251933584141	1.162206498552	1.285445258713	3.210215146860	2.598225641530	2.110394780814	2.838402507420	2.012302916946	1.682987511057	1.193937686715	1.017795801308	1.134498825617	2.019489335173	3.723920035656	0.933674672648	0.662048507148	0.749741002085	2.455630094078	2.384928671583	-0.013173352787	0.252584384286	0.573204021039	0.502178867171	1.897762122067	-0.126788735034	0.999622050404	2.999066622448	0.491835470606	2.277670128788	-0.249819178874	-1.303822635915	0.265960523616	0.647497416538	0.027043366047	1.214100910193	1.385085470972	0.880592333793	0.721350622263	0.856519409562	1.740227985942	2.008469975356	2.440337702417	2.224932213420	1.809802242291	1.149678703457	2.500576938283	2.012221968754	3.997606938389	4.762398798190	1.107078247609	0.546940891366	0.809291368257	0.296028437913	0.285224159644	-0.186261721806	0.376334338567	
1079000	-629.250184	1	373	1.999579080963	287.420753427652	2.822791100174	2.602228295843	3.501739724304	5.347736056686	3.260567078476	2.991591267624	3.132904150401	1.651969583686	3.013534545528	3.156970518338	2.930149227846	2.795950077710	1.702740268429	3.153388253009	2.175941849179	3.717781735408	3.568355372572	2.719411386096	3.678522164910	3.279475260884	4.060120620795	3.555823753009	3.314502371911	3.418619158863	3.516478088422	2.493996539180	0.793865201055	0.079932696966	2.715197009575	0.281247141129	0.668976920308	2.187422457588	2.266279807365	2.686585943718	0.908921228285	0.739363508768	1.974121531138	2.398078919604	2.589578110294	2.640553991696	1.561129691000	1.341135541087	1.206987371909	3.517403174715	2.657620876708	4.001931422446	3.575656956412	2.149748844574	3.886811909050	5.700799083923	1.961705253883	2.290684667045	0.296776012402	0.186760562614	-0.113916251777	-0.152498969940	2.245362016144	3.739929410103	5.041552791884	2.284321494510	4.787720948252	3.418954107192	3.015091507442	2.853763831264	2.529226023079	2.431073482861	3.468539382982	2.237210953513	3.329465681131	3.277840759153	2.812239911968	3.348800815321	2.088952972593	3.674214248441	3.986005780335	1.752570625463	2.254620251710	4.181160368181	4.560914908189	3.840236322798	2.641790258860	2.536167993987	3.094862614959	2.336473875827	3.730093132167	3.929524790474	4.744253297568	2.273300156505	2.726464611883	3.000542583811	2.392374465136	2.401453902023	1.450403099958	0.871540718299	2.073039609427	0.666494537451	1.915097723810	1.985015007992	2.375246800529	1.305294070745	2.219822661536	1.276566308885	-1.203349871165	1.107232935660	0.169985941966	0.523151602295	1.054948900645	1.026081563736	1.795045229405	2.320150154922	1.144619611481	-0.376942395920	1.639212810280	1.198181365318	1.088679618106	2.345586109059	1.412499378310	2.064664841593	0.889880725069	1.985582250707	3.295969096792	2.584467795827	2.254186442144	0.481315315933	-0.061847236332	1.665774216157	1.948025265267	2.314513654532	2.585255982121	2.934696904153	0.819537572857	0.284047052087	-0.582106650102	0.225664636916	1.267773597716	1.106090616468	1.146876367184	2.015448042835	2.876805375572	3.469689366356	4.755806199533	2.948051946638	2.498262755387	5.188345223117	5.474499855349	1.864979577158	2.645429598379	1.827035085546	1.233292894504	1.225370142700	0.930644677147	1.662941994571	1.115970050128	1.862788511862	1.509396138111	3.195993445561	1.859511456638	1.273412361050	2.653987611465	1.751220521130	1.926562005656	1.365785418156	0.876560865970	1.181462607025	1.560825081617	3.079351734715	0.723904638756	0.673988522777	0.824469410854	1.805451019322	1.508997407676	-0.661793553131	-0.675225694744	0.238237827703	0.162612918521	1.188966210021	-0.368106226181	-0.311279787997	2.206020246389	0.489441062230	2.423975240740	-0.428621941126	-0.715232548051	0.461679433383	0.371889015222	0.187738152069	0.045019937818	1.071667193694	0.210601680948	-0.129177090517	0.106217808948	1.279094507128	1.962283450341	2.547212240199	1.476115334981	1.228182088393	1.133351863021	2.914992367563	1.926932338367	3.249687347310	4.125612076292	1.181641835911	0.533045751509	0.673033799098	-0.110048636351	0.453894741097	-0.531266941930	0.287543024582	
1080000	-626.346500	1	709	2.005363700868	283.464562592703	3.314894340082	2.049208397094	2.945944668597	5.967039582858	2.953242074384	2.147972241499	2.427547297589	1.176425716596	2.212429532305	2.625514550433	1.524666198462	1.889514079368	1.682125974035	2.122875558792	1.248575471885	2.814104978032	2.912494888810	2.620901057698	4.512881735688	4.483727688825	4.231146195797	4.007039047390	3.161685604296	3.602635690517	3.719482275551	2.442027323227	0.779814482829	0.207992239757	2.506989541849	0.825376825554	0.951709719258	1.555293158497	1.791949801233	2.070828871749	0.181876133028	-0.173504423696	2.533242566169	2.752082072490	1.767745769009	3.385201920953	2.430043673149	2.538309197359	1.107339209347	3.298939059847	3.800426253556	3.482441408853	3.450320712121	2.170611016276	3.621574421165	5.520657211304	1.750210323110	1.763108797900	0.005736417310	0.178260399661	-0.111888364057	-0.300643221192	2.244665937131	3.651954989113	3.949441746716	2.682528237773	3.238967331158	3.436519522322	3.347665779724	2.312025123816	3.184626851395	2.998728685791	4.219968416976	2.110741478705	3.586960234402	3.348082494396	3.232353271697	2.149296370829	2.888027403998	3.705094704541	4.515985912505	1.781170458969	1.925436268592	2.811021563259	3.281942114820	2.597441767284	1.902716712006	2.616493525175	3.401323673780	1.348898473680	3.033636836220	3.063949138496	3.351402562695	1.676399041547	3.719359895597	3.746663448955	3.707836958940	2.498486298940	2.347686124092	1.237585311002	1.897673653536	0.513376970713	1.755613576456	2.133179376899	3.190820362756	2.316176632511	3.074854084017	1.860107423615	-0.934145803330	1.787216297467	1.167674464620	1.610362688812	1.074038184084	0.539629465223	1.958519908901	2.652831659359	1.426142565595	-0.042018697271	2.309251821122	1.490901388874	1.812500916385	2.964280826514	1.514212051487	2.244165313794	1.414853095013	2.376856337918	3.542157665397	2.886183736654	1.878826640175	0.162914151905	-0.432055191866	1.551450412518	1.726915916152	2.623598437836	2.785998326393	2.984635638759	1.918295971946	-0.266868876539	-0.435168465152	-0.130741481107	1.074028409399	1.380509137183	1.086918979096	1.958604805064	3.116758026939	3.095428745983	4.452663818713	2.953638601909	2.547683002777	4.785980511518	5.380879650230	2.199195318280	2.950640178227	1.836567787425	1.633943370233	1.356239785321	0.696905862080	0.929655403530	1.419734119176	2.805329596583	1.282695468490	2.455854958147	1.538206537060	0.949063326186	2.289335452479	1.461702229941	1.499768155902	0.611293180067	1.426976992558	1.643880050888	2.682947428568	4.379431509923	1.398078608773	1.729522825019	1.943518582471	1.797572801275	2.000695798892	-0.076428655868	-0.188774247911	-0.030975673492	0.429580456490	1.347452430190	-0.449920149127	-0.195057762663	2.347097967661	0.478084844786	2.071126370628	-0.226647470563	-0.927226060967	0.450073358495	0.558210740881	0.256066063529	0.392972222605	0.556459682470	0.138979160888	0.116905415287	0.385463753703	1.766198908330	2.582412737534	3.198991874299	2.472526794286	2.107282147797	1.332064166237	3.175348560319	1.852831102549	3.009517808220	4.052865003475	1.062413687012	0.432965448942	0.737791940425	-0.215474443628	0.403086933563	0.078209389290	0.422569759941	
1081000	-625.087733	1	963	2.002167326532	281.766490356278	3.845640086148	2.582358513732	4.415877380192	6.253339788214	3.559920018405	1.758976730593	1.839160110061	1.796579007837	2.287285812880	2.813770244782	1.774526399116	2.134525439315	1.551070760334	2.904059783571	2.249635702263	3.260994501767	3.220548623798	1.619643512831	4.110176106838	3.557661389254	3.941841258073	3.532644542531	2.467840305004	3.724418870370	3.392249105821	2.468198332610	0.693709785142	0.152190979418	2.078748774592	1.035806517481	0.869479028500	2.263813666245	1.216214274194	2.013639391047	-0.289786330971	-0.567198835687	2.032957122412	2.389279641520	3.577756351358	2.978776116654	2.236021850022	2.228969540329	2.311546287089	2.637259673304	2.950638252100	3.477819601131	3.706531218103	2.584756265029	3.169958581427	5.878308102814	2.351476444608	1.934588448988	0.389579648914	0.751149688593	0.334646503617	-0.034045363919	2.797048324842	4.024059910246	4.800442258143	3.145486907024	3.694990416292	3.944325955914	3.249371280289	2.019259039305	3.139749818692	2.649412116157	3.361226368379	1.155040267057	2.697269362696	2.187883296989	4.113435745920	4.073224025231	3.006302390467	3.787597557763	4.901390849749	2.311422961768	1.477710084344	2.243482193942	3.011687152004	1.762601957898	1.903080289542	2.528907370629	3.321150457154	1.484976091273	3.869026615309	3.970415245990	4.145196966230	1.959744453315	2.373541193998	2.121141238147	2.613565764390	1.083669690716	1.367917303171	0.467048433293	2.269099296448	1.907306795694	1.721128985480	1.820889718719	3.159721942930	2.740956862939	4.034036410842	2.884341557364	0.247023725288	2.106777338798	1.743939950190	2.078170529938	1.360963243368	0.116809572155	2.216050297377	2.522552475741	1.846219872036	-0.216208201375	1.256372932225	1.955875706365	2.348681480529	3.240890115235	1.895048694016	3.134819528252	1.821842792009	1.558335274134	2.601428841726	3.013543221260	1.974476792223	1.144825116262	0.440966026780	2.560281356320	2.492217724195	2.826874902107	2.399139455267	2.470615914230	1.383413465903	0.896660632373	1.097115402477	1.268073898244	1.881366330592	1.307846434026	0.961915501849	1.861387488222	2.627731753626	2.718218263069	4.307385330104	2.073972482695	2.423021348297	4.246250280016	5.074704185646	2.308785865350	2.639392894501	1.463514276580	1.272030689329	1.164711446039	1.058291053161	0.509046607753	0.937704253652	1.099239231845	1.125644485975	2.398548462906	1.512120768415	0.927142026146	2.258380169891	2.351119969154	1.531038017708	0.483718538486	1.265040902692	1.480406740846	2.030312831163	3.567491690358	1.407870280171	2.012871041547	2.071363339927	1.459928939049	1.669591664155	-0.388069980362	0.008308025950	0.427897704751	-0.280414426636	0.981943166170	-0.359040825207	-0.035620742276	2.907349231977	0.949077590401	2.304928513356	-0.411216490396	-0.422147644842	0.373657688425	0.144973101386	-0.107330756971	0.245277853438	0.646814021995	0.167840080379	0.620732090289	0.716979345005	2.295973322019	2.711143981257	3.409073973029	2.195758492400	1.109246707065	1.661233653864	3.632483366638	2.039209750246	2.621524950008	3.206381402494	1.526209101504	0.596789259998	0.650536343154	-0.087707173030	0.383472444423	0.368878850886	0.127060178730	
1082000	-630.678132	1	442	1.993270302198	289.386498269816	3.866304227520	2.590107110790	5.043703616304	5.926179358859	3.236680182858	1.988603121340	1.978684774971	1.673022504722	1.791816968406	3.101790992705	1.858097683790	2.395256420023	2.215168983546	2.783319263375	2.518141159844	3.487187833898	3.678825794409	1.346527878652	3.084341267972	2.609227571394	3.431083319270	3.005944542035	3.349727363385	2.840031812693	3.011011777430	2.376343994323	0.761822543774	0.251672038737	1.426359935472	0.649682988604	-0.211219942610	1.015845150826	1.726217838069	3.201105005995	0.778786588819	0.626877587475	2.326113456794	2.652297209221	2.529904797573	2.985278176791	2.506740064962	2.514348934792	1.840929179134	2.753648987009	3.347748003347	3.761424161666	3.644437545155	2.727709825598	3.673650229231	6.246740347725	1.797689248461	3.003932087607	-0.131980925298	0.236701300709	0.028306256776	-0.126650330884	2.702751715164	4.256276547054	5.084932276672	4.610349882218	4.090789131637	4.436105633538	3.856974034541	2.637588512337	4.123033915411	2.724773446409	4.097747527865	1.925875814168	4.007043138725	3.355222606220	4.490710820546	2.485905906560	3.060847242963	4.440254648181	4.796421646591	2.467039130418	2.453481383770	2.860644684014	3.099642545688	2.575829962512	2.719044586866	3.772556752855	4.262819154970	1.705375405843	3.546608347443	3.500344344809	3.748322677027	1.745261527548	3.302915824919	3.726224415041	2.431824351023	1.221016476855	1.010011010728	1.029119233589	2.392310342870	2.242405917212	1.988449177944	2.131810930860	2.591603161738	2.700401289476	3.365728949718	2.678056278402	0.476691500572	1.520103015194	1.116197361703	1.027127608685	1.537499562940	0.463527092208	2.513401222276	3.189181630893	1.853102211116	-0.477049934341	0.244230468562	1.924596096452	2.495593284475	3.558027456707	2.877219440351	3.149924189565	1.212607423832	1.414113522198	2.930208574698	2.724233626721	2.212084989129	0.854967302844	0.100913616904	2.403075877030	2.102518039536	2.619675301241	1.686360009733	2.016872048854	1.761457259239	0.718723828152	0.647089211127	0.789293895074	0.902084185719	1.029289436605	0.949863367643	1.853303659731	1.807110611290	2.003697600848	4.226840280919	1.499205288428	2.218219363889	4.977622720249	6.264536431785	2.321419139448	2.739041059859	0.737779316404	0.787644143523	1.058983239566	0.612894768734	-0.315345714767	1.383473201272	1.931697741196	0.991798819513	2.735944328820	1.670977432126	1.862225657724	2.676734021983	2.319777562910	1.004446009024	0.160326337163	0.471925536194	1.156479767970	1.562857670090	3.916881921212	0.387042571919	0.397081336910	0.763450469666	0.729499691322	1.243959672791	-0.667209459269	-0.834360316622	-0.810288159069	-1.019658877914	0.773963857249	-0.210426480371	0.266219979968	3.232009748352	0.286071725252	1.284242201888	-0.091643677581	-0.724659879581	0.195536013222	0.044157130564	0.426672647969	0.346141542262	0.798856807547	0.326715360887	0.457113705444	0.755287514437	2.322477337643	2.263164816484	2.998661571403	1.703240799557	0.851067379072	1.538574087042	3.435529007875	2.203453812640	3.135876467879	3.552773581079	1.563882294180	0.635870609472	0.737783247774	-0.044680474114	0.614090735482	0.396015273088	0.306429640367	
1083000	-632.745834	1	317	2.000426006449	292.256798316440	3.760026335389	2.753415883997	4.700105534481	6.457271144876	4.351295418443	3.247798058458	2.608959776318	0.820855516752	0.505734549058	1.968975174183	1.374845524602	1.958023207174	1.787747569502	2.551414870903	2.965351619496	3.954763269416	4.203299525080	1.139541652139	3.250852464412	2.623582975893	3.275418577292	2.658858051814	2.687066929783	3.310973398345	3.021719467070	2.443456577928	0.719609787562	0.075559168571	1.305163781639	0.019427496325	-0.506866995473	0.267013914520	1.995243266478	3.163329315754	0.577864165937	-0.155325578804	3.413476186530	3.312185031691	2.418321357839	3.713581929349	2.602493735701	2.671268556060	2.160110793580	3.097477993438	3.391138999922	4.137749439563	3.441304634328	3.092093472953	3.941203671278	5.691077869721	1.880978049789	2.639895350817	-0.229529186471	0.128809094910	-0.343921372008	-0.244790766853	2.699720715676	3.713270401157	5.362669152014	3.594617540759	4.436602152753	3.991543093796	3.532079024731	2.969377414196	3.696372440645	2.261245129131	4.736294761264	1.058526771241	2.480166295046	2.988605056684	4.694508329464	1.774186760805	2.807649072397	4.301446935431	3.592657151376	2.590710690130	2.977114099379	2.786165525430	2.997083127871	2.904559186741	2.835061944714	3.680953147396	4.273909048501	1.498062874320	2.965265142359	3.105566966056	3.304584530720	1.941827947901	4.015172868830	3.396556319680	2.887660655795	1.405875628902	1.452881570592	1.748378619859	2.768413094034	2.773148578910	2.321943270182	1.918813789297	2.081797236932	2.047831769398	2.876661897469	2.255214497763	-0.186920323802	1.557760294602	1.631249366108	1.050179414856	1.719509732068	1.853328296284	2.551564356297	2.888809106536	1.945420044288	0.364029505711	1.345525247197	1.502612621925	1.745819069809	2.567539629945	1.570255464169	2.468295376121	1.023998777999	1.370495141879	2.729715900017	2.029201629104	1.733710509305	0.245463369691	-0.288841371027	1.474607857261	0.986085656050	2.398964543285	0.401275343180	1.288662250221	0.097775893179	0.255830502730	0.694172621534	0.866092065423	0.641400549523	1.260872774074	1.347452543533	1.937952596160	2.309218909899	2.660173105850	4.992180625699	2.318185870530	2.778429164447	4.452203643885	5.952366380050	3.281995364247	3.615986657383	0.731839923444	1.120007377738	1.312018142945	1.152643854982	0.638498101609	1.676972204335	1.460775602940	1.384783297146	3.092271011008	1.933984226167	1.451731139620	2.936949750138	2.054496968156	1.399141929382	0.784747103122	1.588475692835	2.255790150544	2.101636869385	5.501682209104	1.215749113816	1.347373037268	1.428447108202	0.792970412781	1.095150418077	0.182344987640	-0.225836240390	-0.661910293775	0.327915013285	0.966410157859	-0.337985313144	0.021895534634	2.932109053290	0.184881840379	1.654232847764	-0.172742768067	-0.960517423192	-0.194935179640	0.038844464004	0.262469569014	0.767524108214	1.040869657806	0.540857400237	0.985184769627	1.268717715341	2.431675462111	2.693807022549	3.501713278294	2.158985306757	1.210791481090	1.514316845979	3.274479540054	2.464509286746	3.836620095590	4.789906632624	1.715963885406	0.483188195158	0.712281060733	-0.298797937176	0.424649594081	0.588487615611	-0.080875708871	
1084000	-634.633292	1	335	1.994544843651	294.901737595678	4.192113555543	2.348956866209	2.412844776522	5.241729353153	3.051791025184	2.148662733957	1.872589178003	1.051119052548	1.661458864519	3.131651296279	3.084591906132	3.218126161392	2.840126096315	3.429066797801	3.223186754861	4.356624950397	4.330515652962	2.108846974908	5.099659159838	4.138812197906	5.005716785964	4.156547336959	4.042325870782	4.438520629496	3.395292545844	2.672327780733	0.856603644800	0.398807920963	2.529923164306	1.735089801182	1.457934808748	2.377026984458	2.724021066215	3.726377108424	0.623917577276	-0.175927046840	3.537285940370	3.005756146174	2.121202800525	3.000981797085	1.827520995043	2.013711850415	2.049563467880	3.142321034356	3.435625501915	4.223001846794	3.909939812062	3.368678456348	4.721126180824	6.189243304588	1.414926357028	3.173945989292	-0.170045559087	0.122467678342	-0.388155734290	-0.197250321654	2.370018155017	3.151797004735	5.240091476743	2.927549874476	4.023568060206	3.201735802446	3.234894621587	2.460954710952	3.779143395067	2.340831766007	4.533150406784	1.610834539552	2.569502362947	3.172140480486	4.302870745806	2.504418907939	2.474161502766	4.156695346319	3.310824517930	2.650636855203	3.004082084373	1.671466818279	1.927659100836	2.041436071545	2.311607308540	2.704484157312	3.464142490888	1.362373592610	2.662526140044	3.156282472150	3.619873580223	1.986141638604	4.028720108281	2.959658457434	2.822998414213	1.945138313099	1.168966840385	1.799818397372	2.288332047238	2.167876906272	2.109333285209	1.836707566570	2.322530619881	2.137257433310	3.339614838428	1.489193079885	-1.118272637207	0.633574737092	0.768073502805	0.835796283153	2.135210315263	2.502527917747	3.330531385000	2.825106533954	2.426745351692	0.354614487771	1.942527349556	1.743213802652	2.048214464162	2.872413315272	1.929178725532	2.648361123240	0.484519894965	1.340750586849	2.188697935246	1.283343352334	1.157256128977	0.453396417363	0.029948516207	1.684065426618	1.995280560821	2.605356309281	1.757687076201	2.648157632950	1.588522007941	0.887850738935	1.022149366755	1.078185544626	1.227981225117	1.409012027202	1.048756576806	1.864882099358	1.882594761504	2.611882541569	4.345346817769	1.328045139258	2.668022714902	4.643962094936	6.242957330027	3.037057988773	3.266569252188	0.910448229591	1.413802696075	2.354451059033	2.190310605093	1.460679168042	2.755081909146	3.341184149753	2.337230605083	3.920426342409	2.978734821919	2.137781233680	3.645775390200	2.448985932775	2.399661944963	1.619312232299	2.258578017346	2.063627240259	2.070590022514	6.205465144079	1.727339015826	2.029260259238	1.950261144162	1.169393585419	1.393434600704	1.749125326423	1.672918681447	1.105600403201	1.423838844162	0.519723253373	-0.507007366141	-0.180193011288	1.743224221842	0.488663664418	1.761150954909	0.474526842283	-0.240987912583	0.206199656582	0.200148366519	0.165382299533	0.244459196130	0.999687854213	0.191759530091	0.295231808098	0.667856740763	1.748348726794	2.136437939423	3.491040385123	2.692356392577	2.269126011000	0.886222969938	2.505658160294	1.814743197164	3.414261546292	4.154213701821	1.220838584344	-0.064338265245	0.172544486411	-0.574068970169	-0.044447595504	0.045003119106	0.023437438384	
1085000	-630.958722	1	300	1.992428660667	289.774343508077	4.043873250221	1.560332086331	2.253095778552	4.900665923527	2.375515914826	1.794579087181	1.632026805246	1.724717014694	2.646808767461	3.811536811941	3.749468881222	3.549742879868	1.772913507059	3.647120867503	2.693952895311	3.293497802132	3.194762024730	1.988018613387	4.780101156817	3.067407420332	4.898376292798	3.900149129474	3.828953029507	3.836732849877	3.383668560648	2.490815463579	0.498134528542	0.083855564145	2.607151818603	1.303397742424	0.788232071183	1.340298953290	3.235495274620	4.024212131592	0.642669683278	-0.466231144525	4.515428333663	3.929472431891	2.892513974042	3.998165991165	2.460363491029	2.424710398471	2.482173754287	2.919971235528	3.957575848559	3.721546038778	3.518815565177	3.336776613647	4.449984355797	6.131868025021	1.688485358938	3.097262088116	-0.297595550428	-0.084590432015	-0.184372979074	-0.294316019969	2.252864228033	2.794524967387	4.913466235906	1.973215379086	3.516287467037	3.134835070842	2.903228660571	0.734561126958	3.622734059567	2.482081360256	3.984012154919	1.715456897881	2.261514721143	1.729474505590	4.933536185599	3.700579101349	2.213004102710	4.242208033434	2.870163265263	2.445122572582	3.159669957818	1.134777058587	1.985185852403	1.851611822490	2.406706058436	2.918066626869	3.620403217799	1.055942141063	2.593794767240	2.980053292204	3.657114201156	1.588306579950	3.451591806530	2.790791071320	2.224724257152	2.300019525120	0.939803915167	0.779603979572	2.739611571315	3.313272674692	2.252967070909	1.887192008346	2.324847307332	2.344314400912	3.709213220541	2.485286906498	0.486283642560	1.763829236769	2.058149094294	2.227343127747	1.959697896369	1.067360451777	2.955566139619	2.428462723398	2.240786259644	1.218937792924	0.507638958997	1.827430861242	1.695905711215	1.826312389492	1.503439251313	3.031766502395	1.345438554045	2.101790480086	2.785307260070	2.110862879245	2.501688584795	0.888303820244	0.298367040124	2.115484977711	2.874082877503	3.267484377564	2.090844879766	2.379601107131	1.268847313324	0.572343713649	0.912648875627	1.110163972572	0.853827405890	1.196446499359	1.138390458677	2.864732204021	2.540784323738	3.179782224643	5.105466064794	1.725606093189	1.910282443479	4.484251484564	5.345787872770	1.990978904616	2.275875808900	1.047686541960	1.498692854388	2.567507632755	2.115912834723	1.337151038036	2.592601444521	2.146922992864	1.794211126092	2.888488656162	2.153594836896	1.711086350182	3.293559861781	1.710231165433	2.285330008235	1.351271586903	2.479336927597	2.248193980041	2.227415610009	6.321325544204	1.566632656320	1.926795018817	2.031697490480	1.141433208816	1.688281359712	1.962005256460	1.524736881487	0.754539512952	1.736959184169	0.569112354234	-0.688458136404	0.603570648711	2.278010354570	0.041674415617	1.414500503450	0.360288824198	-0.187724109693	-0.361484172691	-0.206197985245	0.203908476453	0.816413791368	0.730089802792	0.309658050699	1.108078867780	0.952340461348	2.278940762886	2.734692770218	3.361685767587	2.529157020358	1.787981408055	1.514649028234	2.642581403270	1.847294379092	4.077005109809	4.233941829538	1.114241865500	0.161623495545	0.072741294240	-0.673079291350	-0.151625526847	-0.294855535555	0.001204093112	
1086000	-650.411959	1	137	1.997441505876	317.970318284936	4.047535053901	2.198983470510	2.807994119603	5.561558707711	4.112931336107	2.475185202296	2.210469837507	1.648412443943	3.527611493769	4.512463002729	4.760921483331	4.538000470225	2.571249868600	4.754875531238	3.523580823657	3.624314001876	4.657757689443	1.706790444743	4.888835014014	3.490417332146	4.054326982272	3.248618832078	2.886767304229	2.880335544650	3.135236614338	2.378123692446	0.760846363696	0.239519689727	2.129036457776	1.275390328852	1.116386247198	1.648356928455	3.030598046822	3.427952761536	0.247317654557	-1.142734786767	3.882517304964	3.040865895370	3.021195363878	3.113914192599	1.613134501881	1.456189786693	2.645810159978	2.662389394014	3.400622078483	4.027572679249	3.624797731517	3.177010548073	4.797342545139	6.399443159821	2.332927805808	4.704503277779	0.502212977709	0.672556850593	0.288650156654	0.019011299546	2.793657790935	3.124787901430	3.553709401736	2.749471678121	1.777181204845	3.329131065718	2.995773941616	1.273521205794	3.851950000044	2.455795229082	3.958342251179	2.016607890740	2.529601902353	3.063950867944	5.657575581411	5.293716195449	3.327461632806	5.997908380821	3.732079228796	2.586234256770	3.258325567759	1.331843791068	1.384710337490	2.285104542458	2.766098035754	2.471401577931	3.262757209577	1.370861140284	3.154940414943	3.661907332619	4.008786353817	2.061599827545	3.832371974160	2.817173132079	1.894400896720	2.344126925018	0.416089410236	0.218153949862	3.374596590414	3.191405896845	2.890295203688	2.732660699686	2.940391685920	2.145256867489	3.614774907912	1.635098083048	-1.024225756358	1.650131245052	2.158641774806	2.589954815464	2.790904232757	3.464674906087	3.495660913151	2.789795010676	2.487335087156	2.217595158700	0.975453683732	2.140018889693	1.481412090853	2.621826951707	1.737597214718	2.887075477356	1.022959624394	2.284798433720	2.463935160710	1.997368403106	1.987806074234	0.913964627766	0.681775914624	1.681691484243	2.390740313325	2.088793098156	1.407705587915	1.756566102290	0.457838122389	0.658225507410	1.005458641923	1.586513738246	1.124201804586	1.825461714139	1.951655301748	2.690255702392	2.428940777111	2.844097738671	4.004403355151	2.333898577238	2.400417225806	5.484798851058	6.344938362716	2.867261649016	2.670719303973	1.461536161805	1.798924480171	2.367925477310	1.774110059546	1.284609764589	2.575605505621	3.254364842963	1.987547915289	2.793907148428	1.824300322540	1.865474689677	3.249659497926	1.829677713357	2.197722749713	1.670464591703	2.141729413238	2.567770791636	2.766632239932	6.617861324828	1.407130973710	1.835395728751	1.653430563187	1.385333974729	1.558005381194	1.860768667645	1.779545503001	1.348061689082	1.607458082539	0.528220217824	-0.816679983605	0.061447871400	1.552987682683	-0.844494697320	1.296635311132	0.056569494080	-0.945879967954	-0.964371911433	-0.424508869343	-0.191553034544	0.863075811609	1.028381119733	0.597579864462	1.209072129327	1.031009060625	2.014186075417	3.063514907779	3.964612456848	2.828740101461	2.227420402211	1.713227753734	2.450530562922	1.606616544796	3.738260090913	3.963396300260	1.143689565060	0.165056447330	0.151778627042	-0.207160051579	0.170070559238	0.070905805318	0.322321568694	
1087000	-649.821908	1	203	2.006240601830	317.076023963972	3.795465948591	3.069872683056	1.676183294121	4.108522006018	4.366835953435	2.598571552572	2.239725945839	1.976814291255	2.822596177558	3.713204508933	4.050960530686	4.548730006437	3.034731358146	4.667190221369	3.985632079729	3.963263809391	3.882192878462	0.781322421902	4.386271764941	3.643645116923	3.930379584771	3.461004966754	3.280440671289	3.020357630791	3.258233558657	2.483144705143	0.690601865227	0.181695551690	1.409092735563	0.984133890380	0.779994283385	0.488635329811	2.649026821696	3.478408552876	0.652829788683	0.039901268538	2.991896855568	2.896430409168	2.217992157101	3.437783617747	1.507541380108	1.298211442801	1.855453195766	1.795714587333	1.919655955843	3.221392075273	2.712029743134	1.951784614781	4.307989664354	5.650848676651	2.545156720509	3.913198709473	0.305694265409	0.913330601299	0.103811064760	-0.191565860330	2.944780159614	3.150935209217	4.321458992763	3.192069964454	3.339438410887	3.300414875106	3.609197490358	2.649715971286	3.361122850692	2.035868541806	4.404366627306	1.419665231527	1.954045101084	1.901802897866	5.343297374979	5.851052724404	2.891371165226	5.765588806914	3.500023317933	3.126211053611	3.848677529013	2.434946052325	2.363388519155	3.884438031231	4.191226250271	3.571692525931	4.126626299544	2.976175070125	4.173936987676	4.158233337775	4.496982881595	3.865918204820	4.291286493486	1.997648688825	2.177233848564	1.934023389675	0.531921470850	0.535467542108	3.807313931771	3.039083126358	3.203774501780	2.315568538661	2.615996348345	1.676122798321	3.356708847674	1.352143910554	-0.889046731472	1.269353982256	1.358783663622	1.478999111229	2.973251586922	4.027825495581	3.611607761124	2.018130996993	2.496798732002	2.457804398536	0.977423254635	2.192900354134	1.754387751925	2.852120593626	2.306253066227	2.798895155458	0.185145225458	1.635355911019	1.002878943138	1.575388336871	2.294661111471	0.401117784672	0.157906758407	1.472542791446	2.221430886988	3.024751427909	1.756974316611	2.138828187792	0.752871372859	0.753877068140	1.222353560063	1.866073400167	1.172186077146	1.842906993552	1.785461805975	1.828131319781	2.840230034331	3.247986546807	3.628806429650	1.187962737327	2.236189965005	5.157721462483	6.211178944712	3.052693091916	2.328322742996	0.930547973181	0.957646986216	1.926453563976	1.551268069248	1.130711257576	2.601998218358	2.693908011399	2.315474179264	2.702547186257	1.812340560105	2.427162971698	2.665494755673	1.012959784760	1.814629463563	0.905885648351	1.442171924686	1.533935840823	1.635662126025	5.822991513522	0.534221495829	0.947518079596	0.125765823306	0.930613667571	1.457522856610	0.947167006372	0.945725430390	-0.391251666129	0.423377635746	0.621092455563	-0.931528571077	0.753278144602	2.602911222390	-0.622348530157	1.564238060721	0.248558441925	-0.184575368918	-0.442615927301	-0.288984195433	0.313516070631	0.519290057951	0.322418903643	-0.720811224393	0.770135133996	0.551028570723	1.993869375163	3.294475413082	3.866152823651	2.215421879268	1.366566674552	2.354321194292	3.058686534435	1.603141589073	3.378719220053	3.554030300859	0.991984428178	-0.013831812304	-0.091846795818	-0.163334633216	-0.337088724904	0.272269171725	-0.127958091581	
1088000	-640.741748	1	387	1.999160052531	303.626860597213	3.734966566105	3.422665917415	2.946233644464	5.198151968303	4.523687789423	3.407598962104	2.922279434366	1.721814237626	2.409272228323	3.289550901668	3.800847322529	3.911291180663	2.525537915848	3.834234567682	2.478050072145	2.239702284735	1.974851926417	1.477153387587	4.126521571847	3.860111026911	3.951530133611	3.712217951476	4.481930270450	3.075559037918	3.168325922419	2.437832155551	0.486515860953	-0.215816770043	2.626134397043	2.326137632554	1.717432564160	1.489777225366	3.749832804261	3.613106426410	0.312196291782	-0.953072389368	3.641211913830	3.446100872192	2.760735152000	3.805842923320	1.820874116753	1.793108295441	1.346711097744	2.089466596405	2.166363915353	3.677022710744	2.752058315100	2.360751095505	4.498509055853	5.707747062155	2.266826044733	3.537533371176	0.192553837028	0.453635198259	-0.031165163154	-0.072069105329	2.367885795373	2.978731237487	4.921883204346	3.535883657215	4.200137165485	3.178110904410	2.903765354199	1.642305527191	3.207298729012	2.678479837313	4.602488024588	1.711341730203	2.265508418389	2.143920840244	5.046510220926	4.766050772636	2.883827141821	4.942860558083	3.307152474627	2.623053562567	3.449767140437	3.206114380428	2.990482510231	3.904498299111	4.007145034939	2.757720608471	3.505886616767	2.682607914643	3.591595608932	3.617874741584	4.006632068513	3.324555039341	3.655273800446	1.652184914861	2.265491848301	3.180160649825	0.039763794130	0.617981925852	3.307131194226	2.332172109138	2.683510830922	1.354436516810	2.163624324766	0.500408240479	1.903673883483	0.410670664974	-0.176322749815	0.298529270656	0.119776087423	0.026782123224	2.251037906951	2.386596736859	3.224482110175	1.799807438028	2.295335905663	2.440434831694	1.051820726375	2.367827053908	2.002275496704	4.240497627012	3.611015203390	3.259535859920	1.285271111945	2.785821825947	1.661438554028	2.757516219622	2.535640484539	0.561467751467	0.125648280693	1.821226050235	2.323565694216	1.841510533870	1.382239703453	1.377305859843	0.332684390408	1.232424502911	1.891156301358	2.122029523274	1.121853351760	2.039642271785	2.089641460346	2.327422451438	3.455073481996	3.565183413814	3.971106987101	1.255163205761	2.270049082302	5.360548693356	6.467691619058	3.151304626223	2.530871315633	1.472002506223	1.648886091223	2.625307101958	2.146923971248	1.448982810540	2.976056611884	2.844190205332	2.749022746711	3.103198246935	2.777027598984	2.845251683806	2.773432036599	1.602197722039	1.760373122573	1.213332396017	1.733506833242	2.044112301950	2.021957603465	5.539182873609	1.037577995640	1.189411034096	0.557587116441	1.218486814512	1.795738868949	1.119350398802	0.867809320481	0.025280114067	0.095292774187	1.236538527227	0.218762805335	1.262710615140	3.323307940700	0.414921578906	1.939942384580	1.036493755921	0.575633040433	-0.087975548421	-0.155706122116	-0.106878517391	0.774757409317	0.713825182800	-0.582841491886	1.050755655427	0.846302050535	2.710618270785	3.961705705963	4.288101364693	2.568943150316	1.474390163277	3.252419214639	3.933911644190	1.795492645034	3.489313303684	4.328611949158	1.327008506245	-0.161048802647	-0.021372117280	-0.518607787561	-0.268785540203	0.365722817134	-0.254834462891	
1089000	-646.029869	1	871	2.002650439330	311.388441714027	3.121650993634	3.682102876084	2.337732250880	4.823175203948	3.968856190493	2.114166896094	1.774858806113	2.884120741778	2.712218520368	3.662638489138	4.059058068025	3.498151493274	2.735764766789	3.747297266557	2.380277066532	2.412832756868	2.606008932007	2.379085254603	4.166410895978	4.574066634591	3.969601922329	3.738000851054	4.006455277591	2.608997943401	2.697103874685	2.685705918173	0.524799459276	-0.053409293570	2.697128509909	2.833596148876	1.569368516932	-0.027453799405	4.575202463303	4.561644812859	2.015427568658	0.864245113756	3.650028125590	3.985589855676	3.077417624711	4.518826741401	2.406086418937	2.350106450637	2.693134982651	2.641069951833	2.680892370683	3.433973443961	3.249670759999	3.044543693852	4.557846599094	6.367345594008	2.508348183538	3.864565830966	0.465743904117	0.485294678560	0.262988845137	0.311059567452	2.746174174940	2.984099449145	4.709212927973	2.545642654583	5.559018553912	3.027250703019	3.108086372596	1.376803363390	4.006962509303	3.193203367082	3.522882689061	2.460464255511	2.700568324471	3.368997829622	4.622347580996	3.557792627725	2.516729520784	5.575596456447	3.219269480164	3.137541381555	3.937400503945	3.965718082546	2.979120723618	4.712460337237	4.461541559705	3.500457425268	4.627248745939	2.850767727278	3.845296475868	3.633617956825	4.056165084297	3.327747266135	3.364825271261	1.442436293173	0.985241452353	2.957457690058	-0.975377098811	-1.058002632728	3.695629478963	1.447883942334	2.947695780740	1.147837490408	2.136604306125	1.046421177570	2.827555095518	0.695425623671	0.410499030876	0.742579590552	0.659739985808	0.791370864528	2.194710515693	3.233869686089	3.352840696227	2.048566845136	1.956764648545	2.607481024520	1.206925028156	2.006575643299	1.534583973416	3.058323802802	2.727814656337	2.967156201679	0.898470316316	2.545917907386	2.121124618063	2.377751114450	1.977058038333	0.578038828426	0.134291028107	1.478314823942	1.840257924614	1.871182793916	0.796671309887	0.556082456659	-0.291445154626	0.619419302538	1.497532636012	1.941257298580	0.745611115052	2.302994811104	2.511565815851	2.775641461915	4.329996857140	4.524300104407	4.692687034756	1.454557378849	3.140428524956	4.915702320854	6.127639973863	4.048676492633	3.058670429960	1.626645083379	1.774179996208	2.509017918155	1.972652810940	1.119193727463	2.778223735545	2.325807899189	2.447523166511	2.560569558797	2.015018756533	2.414071205234	2.209188760404	0.611971969599	1.260066241196	0.751020199109	1.842420575304	2.364740884187	2.128410388893	5.630406656228	1.921006022767	1.554104549842	1.134708332916	1.316478372985	1.561445214573	1.899863688296	1.562101782042	1.318575746754	0.943276427698	1.198894027098	0.370456979726	1.018356811820	3.244034658640	0.211166874488	1.788939006098	1.171332202431	0.676543732224	-0.088181187550	-0.607711577933	0.156455593755	1.060300099688	1.169738113436	0.340787435601	1.383140012731	1.225837546095	3.009937895215	3.763158411858	3.851304683269	2.692311161448	1.824333051658	3.042790827267	3.285062198939	2.723330007359	3.501286731410	4.410908722820	1.856673577782	0.794516664444	0.515255384861	-0.062125663187	-0.021976839811	0.186913346152	0.207417765289	
1090000	-632.076892	1	813	1.996592320683	291.325098045694	3.091003830830	2.668469133141	3.507642664436	5.563588389115	2.874219941932	2.694946031315	2.479969521276	2.647354064158	2.411578182051	3.482693296686	3.450258993680	2.902033659174	2.379961867683	3.470185437691	2.313380172107	1.858893394268	3.053037561489	2.024363996449	3.728126277747	4.387529968295	4.051998268972	3.818877968523	4.171540870222	2.814280014540	2.751682045366	2.490969658245	0.252234974497	-0.415919060228	2.227748305909	1.839956603843	1.453370065770	0.290510658626	3.728688839446	2.969385745781	0.950074411428	0.013299917681	3.083955169193	3.086516395817	1.946607621224	3.347007541892	1.940827934115	1.943022264806	2.782820048949	2.603762331692	2.354744048915	3.719749923846	3.391324719030	3.224491690571	4.854921128830	6.476463144170	2.072962932044	3.664721978134	0.102895454046	0.191139083273	-0.271581110872	-0.030283852902	2.129633250907	1.842512176492	4.443907790603	3.404141592494	4.475521780267	2.514376032462	3.146592791661	1.654772904771	4.209565150443	3.141112182237	2.504993475474	3.397305091102	3.536595699992	3.424491044742	3.779376423827	2.632786260423	2.502396110408	5.098844437471	3.604497599131	2.379462154244	4.246806467722	4.373822687301	3.257275561942	4.987280765219	4.455587512852	2.937383705735	3.380626592366	2.551482147677	4.449209323303	3.939202562489	4.242537129448	3.340250594161	3.239413399526	2.083971968237	1.419407680385	2.645404087798	-0.246239609870	-0.477254890634	2.116525757660	0.624094333290	2.101630866062	1.352132663673	2.048098888947	0.817791905609	2.237802935593	0.540323290891	-0.256936272432	0.590012670045	0.914936810179	1.404515644872	1.613954418900	3.052816802386	2.253713856578	1.201971239550	1.156162595629	1.305216507973	1.479768235479	1.654960629043	1.040063292596	2.762481264146	2.541891661869	2.111021807233	0.390554479402	2.668393687089	1.901905193417	2.036294498653	2.004354037432	0.468613938082	0.201054737456	1.470252416028	1.955138607649	2.416908912971	0.865423694582	0.223996036756	-0.106941381256	0.507975280098	1.392041387116	2.448270080084	0.943852674494	2.123930298275	1.945968983227	2.496168063806	4.257873652434	4.660535434637	5.265402074732	1.596797912768	2.743764435917	4.593112865824	5.435854497473	4.098524469304	2.780928447471	1.598368429775	1.560760584568	2.672544370738	1.962276171991	1.395789968659	3.364334524486	3.631930592906	2.405405115152	2.659587760758	1.903205383344	2.112321082334	2.814009525329	2.284327201669	1.892372976720	0.976247207937	1.732927667960	1.836222504168	1.594651306192	4.631187065345	0.696146053523	1.150527605990	1.050743139076	0.804582148232	0.857778916874	1.589783998886	1.711371880182	0.460679652901	0.429455314737	0.967905894324	-0.227756504708	-0.407237890573	1.446159515580	0.011821281841	1.721820975444	0.996884915225	0.356606136760	0.468483639200	-0.284983559230	0.458188716970	1.082826219485	0.737649238383	0.123717513831	1.260868275364	0.733241839750	2.205217367312	2.925848083515	2.984148328453	2.223748463983	1.177654253926	2.183830765576	2.822134286880	2.249066969128	3.694208882083	4.384708985789	1.722591611742	0.460321035994	0.262501652633	-0.308995989736	-0.242751936853	0.044792989761	0.178948667983	
1091000	-621.981399	1	74	1.996135568725	277.619455212222	2.976340268775	2.238727118058	2.893905068501	5.665625208679	2.511895219673	2.365548292295	1.876185462256	2.888010651478	2.716667618174	3.530620009948	3.473292355619	2.901837464612	2.591996081892	3.013258780162	1.856147905001	1.812218363145	3.399913390711	2.888438440362	3.722946188386	4.138680839652	3.638947033420	3.244201676177	4.378565233320	1.946403193867	2.409967445275	2.418316968909	0.608966375578	-0.077076125297	2.711525658901	3.398723410621	2.748078514382	1.472905737206	3.736484937044	3.231091951225	1.090300424408	0.076289027925	3.234839050181	3.377122427387	2.278043598389	3.365618629197	2.602400245783	2.698448305572	2.902682702546	2.655856777219	2.343973345787	3.621943958401	3.420708100565	3.534640367427	4.460477832934	5.672540372511	2.257398233352	2.816785468187	0.041389890922	0.391674805466	0.094452138542	0.240181472361	2.517969506262	2.258717103671	4.099870135712	2.795541454012	3.847763070310	2.853158799835	3.378906019021	2.323991983923	4.485750988063	3.834984728872	4.209946809244	4.462480326934	5.037383038347	3.334313358723	3.551360276985	2.673519647342	2.364817592002	4.726393050457	3.459952210591	2.728423112834	4.808819255658	4.282105669418	3.138678972223	5.129072245803	4.810246705440	4.060922724864	4.236030326447	2.722845887046	4.936304040894	4.402694074973	4.430657429409	3.030262289619	3.926874847846	3.165779131395	2.373741036396	3.068891767692	-0.139640590506	0.435010428047	2.433436919517	0.688008305952	2.041177216175	2.278322668008	2.842322991294	1.630133302713	2.580202154904	1.177965795771	0.859200566528	1.377815759092	1.743508128844	2.353762432958	1.501544859640	2.895578856062	2.438459767399	2.037540110403	1.640054479152	1.404462210253	2.511437707245	1.704356931441	1.064544334430	2.952841410682	2.273841209318	1.692507194004	0.254686001046	2.456013959581	1.446712944190	1.246577304932	1.271664020276	0.521728899854	0.026924978277	1.069110120953	2.130590494891	1.798300131171	1.716835030657	1.495812192234	1.551340454809	-0.143562743769	0.731956344444	1.859300352901	0.540066719889	1.893623793528	1.677383681511	3.162606753516	4.272565821212	4.553605805224	5.583986292996	3.182324484348	2.036805658976	5.468831092742	6.288343912107	3.338526141431	1.442090586667	1.224378561524	1.355285767464	2.270728857829	1.854792562910	1.684194773416	3.142459632362	2.611477802825	1.715963467389	1.711033845301	0.701403383682	1.186487543804	1.774940763771	1.131376058420	1.979360691618	1.367485623595	2.048420063649	1.862349078176	1.722392762930	3.526871379968	1.150829545550	1.375131834414	0.893508022889	0.257474620633	0.476482997611	0.687908945445	0.493146923300	-0.132825435609	-0.604898095549	0.833235283744	-0.151892609787	0.406609416928	2.016434840197	0.373895177681	2.014453404662	0.664212760063	-0.115571261485	-0.227513207696	-0.464791507524	-0.378238081071	0.749108254937	0.314243233595	-0.529007819839	1.174454372818	0.829520739223	2.806250000935	3.443635884868	3.182471258821	2.546567280771	1.668496273082	2.387114611861	3.073695525543	2.385997470914	3.357056680131	3.894969613037	1.576164736983	0.200575734707	0.410698359338	-0.221282068647	0.054359427764	0.150250546721	0.123892812187	
1092000	-627.100867	1	408	2.000190028176	284.487100345002	3.262798749750	2.325851526188	3.097694821376	5.117095416709	3.401514226925	3.239322336156	3.301507064993	3.071944672449	2.703531713563	3.517957458052	3.549071288747	2.942749957549	2.316724359319	3.378382691312	2.681552467429	2.790972245518	3.708340954158	2.053571858985	3.849270974761	4.342201175457	3.420429537633	2.776352217560	3.333861552632	1.935766220999	1.899703738867	2.116286905766	0.432088352269	-0.081092291263	1.330666007147	2.138715994998	1.126679153808	-0.290337261721	3.299264703187	2.130262941562	0.315069908855	-0.257985665435	3.219603541370	3.412175048712	1.942219605327	3.558036141587	2.370473129397	2.711225762772	3.112863768236	1.557281336384	0.729156905804	2.426366251322	3.086112710872	2.884147082160	3.977263876833	5.586762410524	2.062581730733	2.012335883504	-0.352820778452	-0.133180908664	-0.289262649538	-0.261760831856	2.122300362758	0.985115047549	2.777723063631	2.856181359572	2.933507313994	1.489940965376	2.351237139321	1.099123517408	3.341154889110	4.074224747004	3.216137651055	4.058540275903	4.701849531080	2.857726218317	2.245529822878	1.141846334049	1.020322135352	3.638897769957	1.910116210100	2.350516806550	3.764208814887	3.278763343658	2.830200204270	3.590255512118	3.224385846124	2.161445103165	2.791129719231	1.214086410249	4.316036035255	4.025929474865	4.037823758281	1.634043876882	2.612935361098	2.176161801757	1.345837011298	1.702768811289	-0.731354509447	0.226124234468	1.731551722060	-0.153476646118	1.277738094528	1.679814996119	1.804449439705	0.804437003369	2.176097585159	0.694837938930	0.128870439944	0.666239175775	0.913298016650	1.447290779200	0.926641515260	1.722052592982	1.660186885618	1.510743258516	1.246700864848	1.339626448819	2.015663590708	1.524952221929	0.687139170559	3.388075318102	2.248822410749	1.549732582715	0.093025410548	2.410695158388	2.075435677955	2.038596719696	1.585017580031	0.075962849797	0.065481617234	1.073604133820	2.142155315366	1.874964309185	2.095076379117	1.445375050918	1.903254771499	-0.200071734459	0.758705832768	1.755499040348	0.047920151802	1.831548154579	1.542075163226	3.224995986436	3.147758719721	3.488505617160	5.077979928395	2.472874176160	1.438351141752	5.349581901936	6.371463593484	2.968866175739	1.381464332512	1.296225517229	1.896625200547	2.233612544950	1.668006597070	1.815474791091	2.806283379850	1.289108849102	1.599108228949	1.716868186938	1.001831989648	1.342657021551	1.660077768146	1.292928024895	1.487940871297	1.281155787365	2.954472656120	2.301952330460	1.996257425419	4.200300055995	2.574528502724	3.564632923132	2.938220436181	0.352476094664	0.478166468840	0.102956878542	0.624653480483	0.313225821752	-0.860033973026	1.140561518489	0.537261152101	1.192822874855	2.412595643576	0.893357099132	2.037490156932	0.605207020974	-0.068540246354	-0.189575344119	-0.277227420639	0.162825624291	0.984632268523	1.175302569702	0.426066916170	1.516728960120	1.232825776225	2.949959896724	3.327094854355	2.881339569657	1.970791112869	1.490889826486	1.697528802390	2.426864534698	1.894502075171	2.887918916671	3.496812721301	1.760606860619	0.456280409725	0.851914914332	0.343407045176	0.317978787449	0.178629613344	0.368397309401	
1093000	-629.267909	1	320	1.997471567958	287.445071738999	2.591367581033	2.022101550930	2.427882006642	5.371278712230	3.944408890945	2.950062275309	2.529147949456	3.097363747176	2.420582003384	2.666629346936	2.280568521844	2.456271434527	1.750030409891	3.437591150651	2.531684882437	3.077220567577	2.734119315378	1.956671919341	4.326607938540	4.084141826700	4.049467467215	3.386255135105	3.480055985889	2.442238855533	2.122793743434	2.445807086128	0.721137885670	0.340824269393	1.213094549362	2.278435547505	0.996910487796	0.930122009955	3.106219984843	1.917220559834	0.351801074976	-0.647578226844	3.285966612318	2.938720414184	1.410335213551	3.445992615648	2.367956194600	2.618249468745	3.931833772646	2.448704701451	1.592403486088	2.667245022910	3.079717974879	2.893633849775	4.118403902221	5.415634440008	2.641535831374	1.700361684435	0.244181952952	0.144994125781	0.131664835519	-0.055705665398	2.797098539784	1.518235919881	2.621543184654	2.860910336009	2.611831332239	2.150363861342	2.598229435232	2.213979434628	3.471517208080	3.979145653878	3.103617104408	4.403707914155	4.548063141592	3.621432305992	2.695403980561	1.880253635154	1.546263697836	2.947503628512	2.401347442436	2.952673339571	3.679060825905	3.107992304739	2.434152900128	3.930616939503	3.396175586172	1.299656516683	1.745526058696	1.708556561435	4.726599295926	4.442258741627	4.359146956003	2.583229235550	2.484048140300	2.680570359077	1.287051710635	1.576016488709	-0.694188125497	0.198533709157	2.664649227398	1.100770305359	2.038468543677	1.530716369114	1.324006984332	1.041457401392	2.795860960999	1.020040299664	1.067404384724	0.933074780784	0.572739758817	0.856429508940	1.237528755753	0.834368777442	2.104106422322	1.737803371558	1.756317710560	1.211434203132	1.977350249064	1.922109211850	1.053456548402	3.130540303941	1.758539727593	1.040753104922	-0.967584573684	0.528065987566	0.213878397012	1.262753533742	0.622258386369	-0.070819951804	-0.199011880853	0.597227559013	1.803018894214	1.654102518152	1.655917805129	1.168404359264	0.992167354626	0.451898166325	0.901894814653	1.807743314715	0.015955673315	2.059204169340	1.881046890461	4.369882507804	3.413811973883	3.477914205633	5.009288698433	1.902445180545	1.451833343709	5.294515185442	6.099173288492	2.673418810854	1.586643896231	1.502815712826	2.200421808568	2.293565704721	1.923446007444	2.977464461524	2.487081623939	1.175282030388	1.369317646652	1.534204794960	0.890441685729	1.698200197072	1.360037183258	0.450402064521	1.782148633151	1.504207366640	3.102726481480	2.357046486956	1.965941294932	3.892353709937	2.222971613405	2.976567031433	1.790112580158	0.772139408682	0.860649163082	0.436600436346	0.539339793997	0.001768170170	0.351395909916	1.490888797389	0.556683150301	1.201125782521	1.859611286435	0.597940859475	2.118277024823	1.020118146154	0.123031554469	0.545008478598	0.330995096377	0.378285426742	1.713985787319	1.320833437268	0.069306463905	2.087341668304	2.044067320729	3.300274245343	3.750557981112	3.008909041333	2.476911702848	2.149770693145	2.165951957261	3.707202828397	2.433798968242	4.064517489579	4.716896921112	1.747774496659	0.093078190423	0.649655965144	0.098126342100	0.305813594974	0.448251800847	0.106264192195	
1094000	-618.383001	1	463	2.002737406063	272.891747185404	1.988394080217	1.356116744276	2.192072079329	5.573795459593	3.885260696122	2.739471841400	2.638887921177	3.984383240921	3.726663604665	3.843523513784	3.004918749762	2.205371197488	1.278892393486	2.905082609890	2.793669554718	3.196787169327	2.665656718932	2.804897107363	5.252166739519	5.449870744925	4.707741541813	3.903666073895	4.190175264637	2.617011768346	1.784943490540	2.267335783198	0.741895290311	0.299243479318	1.827800546345	2.406914778470	1.140549109207	0.177177793943	3.968006756314	2.801339191012	1.624555760884	0.767750374037	4.088328435362	3.487402427416	3.029935662110	3.817599339700	2.871658997601	2.904493301072	4.052547974842	3.441956462770	2.931986147476	3.557253471535	3.812984112356	3.640875195783	4.900839957877	5.950423514114	2.619548628268	1.236755288927	0.382382636163	0.286598787966	0.230638444058	0.041562294642	2.657854614470	1.539592899984	2.494790425547	2.724248699661	2.242973987198	2.180125420687	2.540836369766	0.936343642406	3.192301415104	3.733908554643	2.704207342082	2.773976034517	3.069644711207	2.579421092918	3.188000146292	2.969875000770	2.423797292618	4.148862602344	3.544737411612	2.790614383069	3.784322650195	2.996903674315	1.957551738312	3.941010849355	3.365308755341	2.218966803179	2.981182523005	1.725583213320	4.185999340828	4.191839709406	4.372687650659	1.992369432358	2.339862630240	2.162751469587	1.526852146576	1.156016500173	-0.410336808776	0.565456218582	3.103007827907	2.081859578074	2.396221403943	2.159824006927	2.251420731875	2.075481627825	3.598269043697	2.087753562968	1.789082589391	1.919071155220	1.175163928097	1.422964089908	1.403533552614	1.359921874884	2.061381426016	1.437906061162	1.717099997244	1.142995921514	1.464387539145	1.651908022448	1.419731115300	2.787931425683	1.507171385182	1.750686824141	0.059529428285	2.262425863440	2.270913565736	1.894526457093	0.995763035722	0.832918006080	0.320403835821	1.481718892384	2.333256709147	2.509906927868	2.167684133674	2.093911296751	1.702394097109	0.072806185965	0.978513823727	1.943564231575	0.886565177723	1.782738216504	1.493789073122	4.006544184290	3.067124618063	3.685453332071	4.919125995670	1.761035451984	1.116471603400	5.277284536890	6.771007376407	2.071719725597	0.892635457260	1.106297500510	1.992916844583	2.584332914980	2.160349728664	2.723765084015	2.793728223291	0.737232881267	2.031860278174	1.934422949296	0.929747489387	1.914803806596	1.675112132902	1.575856225176	1.914912779491	1.847919693240	2.854950367525	2.409314371833	2.352074854949	3.238180131081	1.704082089018	2.227306887448	1.176508236825	0.502318581036	0.512263521251	0.563974273243	1.043127681458	-0.054193620055	0.535826875784	0.895546185177	-0.588283634125	0.262862368672	1.016205384963	0.027583893132	1.730820824226	0.137052043302	-0.349023335601	-0.124300746915	0.042705848532	-0.455559081464	1.481106843436	1.375351000525	0.503564324112	1.611138740065	1.788694829598	2.443446586097	3.481462924467	2.710775222139	2.455106910785	1.559192616571	1.838795809998	3.299893297393	1.199322922391	2.838483168733	3.365806617779	0.943945195919	-0.363005987886	0.312013535416	0.176735214767	-0.093220991396	-0.196110656209	-0.080455434365	
1095000	-616.527351	1	769	1.995153770935	270.485277308716	1.625447962649	1.658277266199	1.730345495875	4.660264221621	3.864143742873	3.585044100882	3.540813721573	3.782686676470	2.871636872411	3.732519249245	3.559144375043	2.584555638173	2.563344482800	3.303522832224	2.808280973559	3.702697542826	3.191282983574	3.161527215328	5.021116203426	5.496646686128	4.586761346483	3.859729682528	4.442102216981	2.081029038917	1.546645047055	2.080210423351	0.669748594862	0.170305277234	1.867933463347	2.793390464392	1.950838500185	0.683655917568	3.353469038049	1.443808280384	0.809559759952	0.026139666768	3.584074262021	3.441387839937	3.420761321538	3.934528570139	3.631783076401	3.220011572357	4.340452087703	3.199402057885	1.813962856061	3.357284475359	3.642219593175	3.625129571913	4.377323582490	5.425499453703	2.848810100862	1.312073791637	0.038268378130	0.180564318202	-0.003229158652	-0.049405274090	2.706280906065	1.775239016690	3.079202057975	3.286965979605	4.483937037550	2.814446029043	3.662068640243	2.143251837093	3.437935645210	3.503593921882	3.528518713746	2.769814232762	3.633528437490	3.166111362938	3.640965677044	2.749467423291	3.172223714655	4.664796816561	3.867143808491	2.520223980725	3.217227134642	2.926526554336	2.021679855510	3.299198531911	2.766375217509	2.852052148622	3.956183204181	0.857340890807	3.507003267502	3.500014118116	3.587768465212	0.979787507101	2.174365181393	2.099698088926	1.434662642107	1.697185383232	-0.267337604484	0.349504913272	2.480786261927	2.015473224791	2.608129109675	2.909969376776	2.458516530484	2.124797209881	2.781281909527	2.626497635379	1.902141151432	2.553143502770	1.496344256287	1.080997452528	2.072047761800	2.417027131644	2.377654091483	2.723281893023	1.869001911852	1.849808894316	1.541839550206	2.131811217395	1.847828926671	3.864048410304	3.148856254681	2.316293677946	0.216019548545	1.795223107502	1.426573504846	1.986007917047	1.195977842898	0.613174660635	-0.239399267145	1.793428188594	2.495452225795	2.567673220189	1.892542034865	2.008943899625	1.292567537035	0.835718040586	1.237439140831	2.294170172517	1.220606625891	1.889997491871	1.652652798409	3.795118332088	3.556359500997	3.805450107003	4.458096647052	2.349460719667	0.873373057883	4.103002511103	6.016786032196	1.161997519685	0.470620687150	1.313782649519	2.402685310945	3.071363698323	2.761507919069	3.455543378921	3.304424264416	1.222107440629	1.771866861203	1.262437962717	0.448843938775	2.050949798087	1.645489291888	1.649360160758	1.152764260787	0.838714821428	2.790870593186	2.592062142796	2.814744622903	3.726802873887	2.121477790261	2.205559667495	0.872895980991	0.582979472041	0.423306552894	0.148628373013	1.201151141300	0.059500086809	-0.399677202864	0.637098357644	-0.714843646027	0.423154366385	2.203370266497	0.452878343366	1.821875796442	0.418824193302	-0.192179657264	0.135612492718	0.530877312966	-0.000147479760	1.219077456198	0.243468998114	-0.580268644750	1.395531452917	1.928971863725	2.607021992652	3.812111171288	2.922158913716	3.092047449893	2.175944686848	2.071611756044	3.196885526699	1.468097239482	3.056832948227	3.962723047125	0.927333441825	-0.386881961645	0.198815359899	-0.274758182441	0.025367063503	-0.004490992703	0.183323140427	
1096000	-632.621279	1	942	1.999611909381	292.083093422085	1.966275370577	2.245150779155	1.081750166137	3.836189659131	3.041655031412	2.303491555188	1.883994203333	4.503878645976	3.100625246863	3.719232690022	3.807621844598	2.521518164159	3.036308647578	3.142865480659	2.538848115969	3.652364743961	3.007286135123	2.907407155923	4.029386673890	5.008756215770	3.999724996262	3.626388888668	5.107432623988	2.776009132700	2.476200210060	2.458544726523	0.881356507888	0.328206418448	1.445752559468	2.032227022847	1.370586784212	0.822902313899	2.876347338330	1.214815385473	0.969651905975	0.136482339578	2.969460486235	2.589992263551	1.990504918861	3.493010938293	2.397161024970	1.931269985401	5.013441183840	4.098982805740	2.580461991913	3.794593995506	4.252090803459	3.650472349950	4.708981817414	6.097811971046	3.486720647384	0.743990394138	0.072191066501	0.285156225742	0.294017719769	0.129874877223	3.134636049846	1.309404975247	1.378954664040	2.875130709642	3.267511917983	2.568168268847	3.911876981258	2.709107764778	2.876313212791	3.137354047224	3.405559409954	1.976683761459	2.151683821537	2.974992015606	3.199089684157	2.657815603998	3.263337300683	4.596395527597	3.431085485049	2.181912951373	3.106044845339	2.667107246593	1.190690563372	2.823767736712	2.397465072237	3.435517892488	4.885478704362	0.414977754537	3.112972724522	3.199310234038	3.206507743989	0.877478863232	2.062697877869	1.268678319416	1.649765742247	2.562694460554	0.189669486938	0.292450023617	1.817745652434	1.894590189837	1.478217051693	1.893805358192	1.282381676825	1.548163168940	3.262010323411	2.285358200864	1.971500977067	1.867914956259	1.065177863318	0.410268968589	1.522697493882	0.900970506179	1.537928842805	0.776692680334	1.193275188076	1.638248149802	0.839042421260	1.755899988788	1.435766926811	3.561043067658	3.025683106766	2.282762753161	0.964225090643	2.546435504995	2.833035405911	2.954265817684	2.089596468607	1.559719701624	0.412267686457	1.975354553052	2.157610265576	1.780815488413	1.149102409843	1.694548559762	0.616525630791	0.448920785572	0.639487924819	1.926031736177	1.064448101228	1.876957301058	1.307872589013	3.708411950041	3.872268991066	4.139763132082	4.899842328628	2.711681974449	0.589681468228	3.315827413142	5.152656783061	0.862496861709	0.758619392014	1.197244754091	1.860642385938	2.594458259024	2.113638314939	2.888091492382	3.230156945440	0.381410726840	1.497859257547	0.566068897500	0.131552241584	1.518774299185	1.323873674434	1.018221185857	1.469130878086	1.313176118771	2.399171978473	2.599787380020	2.373178971402	3.871137188559	1.957078930025	2.209050202603	0.374972291070	0.660098624947	0.708917196713	0.263701117146	2.037170501355	0.292747950527	-0.502251119585	0.882390848735	-0.397860495635	0.712769295896	1.893357681089	0.980261707740	1.518232591007	0.854232365753	0.507942644475	0.448333841788	0.315626507255	-0.156057520796	1.350256373272	0.079574230172	-0.171645467308	1.857081250257	2.682808643024	2.817868099256	3.810540225492	2.924775006738	3.330609346182	1.902553523355	2.130857786709	2.983818090934	2.273079647452	3.746758593643	4.488315847475	1.533561718396	-0.205542617166	0.236233592572	0.065747561126	-0.061053145221	0.147301159568	0.353053083411	
1097000	-622.976417	1	53	2.002466227811	278.941142272925	1.667758146762	2.461192834145	2.797692517469	5.618639035821	3.139267664622	1.733314706793	0.987444381977	4.961327373311	3.399625669454	2.985449521677	3.498190373849	2.679512503187	2.466001694459	3.249269702441	2.467356661021	3.024724249048	2.601276194080	2.210077989141	3.889187841796	4.168266028035	3.862424146742	3.520189197867	4.415218684886	2.611122596090	2.192952194885	2.626437096311	0.894243757722	0.431639382876	0.667387121040	1.317412086530	1.572345381120	1.588963139549	1.991270074937	1.143779802334	0.620191630044	0.101395022558	2.137159619561	1.513552072291	1.675733240441	2.859052396797	2.359296237793	1.703915471311	5.445835074879	3.514268740511	2.375992782061	3.014649624495	3.628033798643	3.111162828907	3.938040685080	4.935378618860	3.548280119170	-0.005759682866	-0.308283383017	-0.018631665992	0.206603052250	0.133554370497	3.226200431594	1.389694824492	2.436558861612	3.544596048525	4.101527459039	3.100286122360	3.594346661689	1.883634847682	3.166221409847	3.000749410428	3.433842651730	2.601085936571	2.500309810677	2.610978524943	3.431816158083	1.939592434660	2.493819245007	3.625382678551	2.540454013763	2.345540687589	4.135205559096	3.652896815207	2.615968907136	3.616463096977	3.017706599127	2.577680254524	3.890547668773	1.387159258347	4.070963594119	4.348871794845	4.272491397488	1.613971497513	3.559005318281	2.253073387363	1.670592847662	2.310564557179	0.704341115975	0.267014399321	1.765729231453	2.034724479310	1.311802088854	1.464673429105	1.003867106785	1.944946667840	3.007501220664	1.416293604630	0.354481128053	1.028164403440	0.347731504210	-0.325893513357	1.510050265927	1.319626310002	1.673594279749	1.427850255914	1.171764911669	2.151475584696	1.845286256381	1.283086920484	0.689547887584	1.535750620551	1.605817033783	1.582763935896	0.796616911068	1.107056061669	1.254743909836	3.181695631067	2.015168363364	1.269348320886	0.339891079594	1.720870744754	2.357093971923	2.478308624801	1.706931988657	2.130911048486	1.417264687541	0.706406148361	0.922468608397	1.656746566532	1.363826425998	1.596036503239	1.163075324034	3.594866374658	3.339611166006	3.080975210026	4.140635966715	1.389977899395	1.242887751102	3.794022964940	5.750508253117	2.070788524827	2.534999491936	0.993191127881	1.820693768533	2.540725826327	2.142524598078	2.885546446890	3.370348765866	1.226160393419	1.479755641413	0.301626965179	0.247256916042	1.618682688376	1.515048150176	1.708381793588	1.359722975798	1.419834747808	1.690557912652	2.573922922170	2.002454454225	3.875336976053	1.249302070164	1.418091049976	0.098494399992	0.598844665016	0.839803075972	-0.104800919971	2.335597875966	0.145927073471	-1.210786431237	0.896890780494	-1.024603277563	-0.039530678681	0.321894454619	0.594698822448	0.914104186750	0.580205910073	0.601236082452	0.221945223493	0.237743464874	-0.317161853791	1.103725087044	0.081233628324	0.334850636711	1.331834396273	1.905360339775	2.186810717886	3.295888824261	2.669952709511	3.065201491040	2.020946221322	1.517576691425	2.101076717619	1.821159387908	2.938309421730	3.731271427760	1.059742953031	-0.327620814987	-0.002631488135	0.164029248571	-0.300553047397	-0.078146470029	-0.147813298065	
1098000	-615.207002	1	775	2.001819548460	268.785935752357	1.280677379294	2.774141186815	2.513608237165	5.284548334452	4.513125897828	3.579201145459	2.892810638598	4.492785524227	3.364285885931	3.081101873950	4.302161855320	3.399220348441	3.136611265195	3.815671165444	2.749185669132	3.439530538591	3.132758452386	2.485466465400	3.659906921823	3.987163423247	3.877618469304	3.804810941273	3.952522723342	3.155259333384	2.506056881776	2.673055131359	0.538384857021	0.222055392313	1.427937842198	2.110843162133	1.591588702864	0.930159130436	2.940120971196	2.084657585547	0.776763516172	0.111122746256	2.530341761629	1.723943163372	1.838274370298	2.801679868943	3.557504050016	3.081897088696	4.831376952317	4.153883188702	3.205464166004	3.728677831937	4.373141223102	3.571705448626	4.872393368480	6.397792923032	3.587426816643	0.267880738865	0.131492870201	0.369954602369	0.369678970586	0.004207275160	2.887535210585	1.603754009944	2.102388464629	2.349217945214	3.431436458306	3.344140950261	3.287634433266	2.026439223929	4.136292569353	3.957056477230	3.814209634239	3.100880159259	3.235376549008	3.578972369704	4.021119038964	4.263336978588	3.337867952585	4.128249488546	2.933656894372	1.676241344323	4.051826816700	3.476716065378	2.649505743205	3.138466834522	2.891075797890	2.633803127808	3.316803476214	1.356140983506	3.861504829689	4.017333179749	3.970978788915	1.850663187285	3.639949249661	3.928642964926	1.860405723037	2.731599618941	0.910916520200	0.559675595261	1.416156746314	2.521118893445	0.997379999422	0.594514679101	0.641825729584	1.436884425916	3.056982270394	0.998928134143	-0.237514136194	1.944678935068	1.735466246729	1.461564194298	1.233413928337	1.730708923602	0.953494470969	1.084502204703	0.846455251548	1.826982707197	1.963001053674	1.343918309049	1.189586551264	2.051237539651	1.952020038582	1.602618363240	1.285961825171	2.396019024035	2.144119705789	2.826248824045	1.024344410837	0.194585006918	-0.409055191111	1.590376029679	2.937794999023	2.837074241143	2.303934718629	2.887805216075	2.124798974069	1.138926329490	0.809551450786	0.989273327931	1.311376825162	1.568654870650	1.170581748026	3.324783486958	3.436481615944	2.602206804970	4.332380435047	1.197695953345	1.615766233537	3.830364653502	6.260219666018	1.848288127675	3.024408863009	1.117093553882	2.031477165143	2.588790743198	2.197817258768	3.249579998148	3.129499835553	1.591663218339	1.419185345511	0.264355005381	0.084342449516	1.758395005392	1.208574334354	1.919381414343	0.773676466261	0.945491483304	2.151581919942	3.233609099652	2.256552410069	4.565734892052	1.906869743074	2.241287104011	1.009582968969	0.907346283823	1.403029901918	0.418619781547	2.321816010587	1.299347353120	-0.835522927450	1.361570462372	-0.295359645821	0.654267062193	0.679194346054	0.907611644161	0.901332931193	0.344929047479	0.628214593317	0.382974060049	0.542213100095	0.223481198542	1.538125534930	0.335097655068	-0.127736622896	1.837568541776	2.083058912538	1.923865904483	3.078165714000	2.124510646617	2.878524448017	1.935355011992	1.989502985465	2.610431921958	2.277052101006	3.414068572964	3.852574439136	1.590147870259	0.507264558800	0.468624990115	0.801483046895	0.247292145345	0.664427736795	0.353604873551	
1099000	-627.831467	1	559	1.995307389925	285.480938229242	1.477479489539	2.333383705787	3.507296368466	5.812055334263	4.558530899148	3.077027851712	2.172225416933	3.972737748364	3.747452675839	2.491349807132	4.131650741103	3.743769539967	3.483269088249	3.934755696468	2.809143891226	2.937498952974	2.959220823211	1.357811444212	3.467167796900	3.529166093706	3.986020984432	3.596440808483	3.890126686746	3.414080307561	2.855226151904	2.828707639752	0.791754645109	0.319604303361	0.765512784355	1.302397349347	1.447879736121	1.064989422931	2.896703701466	1.048168909154	0.814380168946	0.181420666558	2.288832350273	1.365513785624	1.624241915129	2.877648936705	3.733442388433	2.897404886566	3.979093931966	3.529971169121	1.976688732480	2.937519735276	3.731974585084	3.584492493620	3.628992209415	5.400700844915	2.895249394816	1.348596098804	0.291106235239	0.321378258609	0.274963749732	0.133224373188	2.450225027392	1.514412605104	2.299352237719	2.785862840127	4.074047328317	2.855805124098	2.872347960620	0.884787216079	3.356181328559	3.267149116202	2.813308250277	2.778447156661	2.690388361215	2.576734775147	3.474145060300	3.655966044106	2.144342227969	3.768558194514	2.095582654451	1.672700788469	3.388503887527	3.380924416336	2.671987165042	2.645947544162	2.504706232590	3.014550915601	3.517814697696	1.332736775361	4.124774911150	3.958517811226	3.779917269329	1.457361060383	2.781060060690	3.654583599280	2.088252097955	3.266455705618	1.501099519526	0.684492479089	0.983725615984	0.958942314749	0.447888368272	0.099173429137	0.298023184075	1.087401657274	2.327376298463	0.264849972218	-1.168419315561	1.333959263315	0.727419933705	1.347955193595	1.193209661532	2.129044217099	0.864673139440	1.063729844810	0.626542698152	1.234543334221	0.865726966666	1.193663763977	1.169988905378	2.233722072347	2.157921220459	1.708508893857	2.141599088273	3.216749774157	2.850511909770	3.290181553944	2.387349648046	1.417200141781	0.922058245662	1.395507510061	2.297886918994	2.093698251855	0.883350181254	1.217163606908	0.315104399157	0.332493715085	0.259544191526	0.603994494995	1.124703219370	1.063169434324	0.719976213651	3.317137406220	3.735005548376	2.467057394168	3.819770762882	2.562969943174	1.743400484564	4.105277476363	6.683833167109	1.706369662599	2.342356689320	0.691394903191	1.680295099939	2.090778814105	1.817979300193	2.759783608713	1.976777989937	0.229180771547	0.488586602197	-0.925323948412	-0.682291023269	1.519647730614	0.723978774071	2.058997795312	0.479660424840	0.426053794707	1.372358256608	2.500190021195	1.850163668734	4.121371116285	0.883275719547	1.802602074252	1.799704099819	0.263426052567	0.911502585750	0.370383818503	2.765009089757	1.325452344975	-0.989422559709	0.907985679229	0.003070114199	1.066311385023	1.125618756149	0.582330777504	0.741437987013	0.478785206539	0.559606028519	0.746862975244	0.102874741646	-0.199007674682	0.862951407928	0.279589382208	-0.202424789920	1.223751530458	1.281073398725	1.081978918541	2.338717871131	1.667101388544	1.980352275625	1.104485344987	1.152061367460	1.390107389107	1.550329402216	3.624109498199	4.585951361552	1.043598886516	-0.193267416799	-0.052880395396	-0.325442949742	-0.457739011968	0.076086708767	-0.011757215188	
1100000	-616.756682	1	282	1.994920167013	270.781527384582	1.299103925047	1.849468036420	3.174920958511	5.070375062207	3.780544997038	3.327215731648	2.180907625356	3.773440837559	4.432071857998	2.924660401020	3.928656782450	3.121917821322	3.292655092167	3.041496057612	2.489244722606	1.833469085451	2.913063311489	1.175002140073	2.639064045970	2.819322949472	3.048061964059	2.957874148577	2.682090087819	2.358166987493	2.014468442846	2.560854642588	0.357174973725	-0.010097638851	-0.015627858184	1.522449368498	1.956567266151	1.888641211185	2.242518802172	0.886075234461	0.736223095585	-0.429022878862	2.014596353883	0.851998837554	1.362930996873	1.635686352777	2.501574664335	1.931193577947	3.652139290551	4.352366191834	3.268377500272	3.665601267108	3.936265724719	3.607584294723	4.345922561733	5.580651598238	3.089975536048	1.138885036788	-0.058456869902	-0.250643001022	0.042711545165	-0.090149899478	2.518906756898	1.629828064531	2.253977406942	2.170098644277	3.744924924300	3.359606146505	4.142940892557	2.169485879345	3.804120798881	3.925807844938	4.256197842664	3.023817869178	3.454833573878	2.776704466603	3.578814854023	3.585128256171	2.731550564936	3.742571642103	2.538014584599	1.999051773760	3.077687012383	2.921195881565	2.572537211735	2.180535565503	2.359103145572	3.471551590872	3.838737905328	1.695796253621	4.860328909378	4.651533785414	4.365898231408	1.139616416545	1.719521605373	2.425709434588	1.438853200238	1.999038452853	0.721690803866	-0.549071554615	1.870216498182	1.570940062989	1.640449325371	0.521376102828	1.318805100703	2.921022370501	4.024455865679	2.445897263436	1.601746410535	2.800932904156	1.521490703572	2.888774676193	1.823299835448	2.953289685058	1.622850989004	2.548051371362	1.193555977287	1.324720513168	1.940396330113	1.541350040799	1.239920829630	1.650116916745	1.710457612675	1.722318326414	1.839711987438	2.036430374645	2.107455483567	2.657933871081	2.084317593584	0.373358919225	-0.200664303155	1.300882273706	2.366085147007	2.496293746688	1.504731739562	2.036535918483	1.107688504664	0.761559230187	0.923894920834	1.060698285559	1.574352442914	1.576010725097	1.165976591663	2.215276116871	2.818958531400	2.741651766792	4.069667095327	2.716414664530	1.395660966128	3.462325101699	6.486206123899	0.714079392279	0.650348171123	1.218687808088	2.014263654026	2.518392050559	1.995049013652	2.608055929099	2.674453786817	2.119520246984	1.505565833991	0.052168326677	0.039651356407	2.466363661355	1.106665154404	1.931579676496	1.711566036842	1.602869629609	1.243109301701	1.502111871859	1.323490359233	4.433428045205	0.969267047831	1.898801722038	2.343509428545	0.966512889144	1.929148737326	1.231302973974	2.782173587040	0.983422105222	-0.096114293389	1.889179612064	1.038119843387	1.989418478840	1.423374559860	0.929672437974	1.285934898895	0.826511317788	1.114512419211	0.893895425270	0.480086453020	0.493027547354	1.912039089217	0.038344934630	-0.730038070054	2.136926611093	2.224632259889	1.790934847176	2.511156254675	1.695033444914	2.319462282763	1.394917673787	1.773277560798	2.459113618620	2.092740737726	3.626272775233	4.507197297001	1.228185611190	0.356123716387	0.034075235956	0.129315511839	-0.301330745739	0.154656504762	0.197113814716	
1101000	-610.461787	1	269	1.998112273847	262.766313771690	1.522527340280	1.922511112913	2.477160861563	4.952916434398	3.545030227441	3.364047750548	2.128377997126	3.744575968077	4.796537093062	4.492895371448	5.391562337559	4.145461742573	3.574509360639	4.073408780269	3.368464434467	2.462833626974	3.481919766972	1.666829626505	2.640478682561	2.870336771703	3.247661011822	3.322877258459	3.481892163918	2.460792592714	2.394470095485	2.939105731496	0.831170231350	0.386313300097	0.682656184098	1.320423289225	1.411700684706	2.059948258839	2.566775972015	1.358001834974	1.007532219122	0.068230807159	2.232539257942	1.843241929141	1.409826031397	2.457814158492	3.105786926377	2.627882830293	3.290730830032	4.517102602943	3.305109355278	3.990569213412	4.152219328047	3.020741655706	4.541981022670	5.840475548169	3.023241852662	1.636228748859	-0.087382085592	-0.165445241826	-0.068377100056	-0.184438630002	2.655673629288	2.192570856552	3.072238054285	3.822559974985	4.744098866100	4.114622144692	4.821923117836	3.190790343891	3.886747175299	4.192281409775	4.186261456275	3.536783319844	3.719962714657	3.589198787023	4.483923659178	3.937193134402	2.471533886352	3.877765448598	2.489369312591	2.227619467491	3.793533388695	3.423699547595	3.356884432276	2.096530767517	1.965489202157	2.165822324844	2.665668485243	1.447356300847	4.616426739134	4.147140107550	4.161612933314	0.479400038527	2.948031772500	4.035607057848	2.387859046202	2.024662932189	1.437369824936	0.245908875908	1.517949499686	2.064236359108	1.287630486784	0.009398277057	0.559093400162	1.999683579864	3.268261264985	1.092821752205	0.640090723644	0.848592479775	-0.796079465421	0.212826338795	0.995959255040	1.285158319565	0.557502126893	1.605562891507	0.764344441852	1.135387950952	1.404444223220	1.298935319488	1.154421065437	2.116714139814	2.247184846866	1.947838158247	2.014736867604	1.799361121439	2.178237348382	2.187823121698	2.278023269338	0.096608650001	-0.697873689294	1.837578664005	2.110618942883	2.911565387546	1.455735995951	2.445172126910	1.256263880338	1.226279537778	0.956639556633	1.462036837989	1.081137400008	1.481440320671	1.468618409138	2.828410489364	3.346171201761	3.326322852284	4.435573046889	3.162631926743	1.876805994087	3.131255009451	5.545251436987	1.413595399767	1.651676811164	1.080991149042	1.734837292122	2.428065422789	2.100120628072	2.212828601814	2.146196417697	2.354339599364	1.065291968015	-0.367660515644	-0.368264598521	2.392024023919	0.575843250874	1.580349887971	1.092239859427	0.881563326895	1.044707708899	2.080520005436	2.335523885576	5.589198277964	0.717362057529	1.371115115448	1.956456838984	1.026600309300	1.929482620905	0.992378921841	1.929440875045	0.199308005318	-0.276894143551	1.884217799625	1.184319903252	2.528232933223	1.751859662574	0.783781002612	1.078032128326	0.706110278618	1.057182095421	0.457096281718	0.071471328612	0.282457678817	2.024117237086	0.762705938684	-0.447109997737	2.322357023304	2.390081358625	1.850838432134	2.718032478016	2.622451596221	3.460996801659	2.210018629100	2.325343644456	3.029172873277	1.809366328714	3.407029732378	3.796454549337	1.082771912500	0.062345560087	-0.353412852204	0.196230159427	-0.802861411617	-0.011363022957	-0.098304704899	
1102000	-618.609400	1	508	2.004758485096	273.186810846920	0.882665944777	1.806787881417	3.609689688216	5.976590249796	3.851623236596	3.712109562914	2.935728588538	3.420599885498	5.279807745081	5.752270021027	5.436489988563	3.803659120209	3.603472201158	3.795603503285	3.084795841032	2.964223044381	3.101404913496	1.788793853633	3.095328776833	4.104197489787	3.174414144613	3.055134908905	2.975746344552	2.387628507229	2.344925189370	2.805210199383	0.439548440628	0.109251912414	0.509714359317	1.435081874522	1.633369673784	2.168013904685	1.848939018374	1.157114419298	0.491043882694	-0.556752802425	1.546789032085	1.372035009385	1.954618095126	2.080739195679	2.922199432101	2.715621119548	3.047560457528	3.961884834335	2.809599345417	3.903669779868	5.013073337255	3.548603535738	4.798503074092	6.165705305296	3.471200294988	1.557830280182	0.289406738004	0.539699162308	0.323004642775	-0.015288715486	3.137966717044	2.585840813764	2.856545104164	3.480368833104	3.282920262592	4.190928325140	3.862943248379	2.684484398162	3.553046921695	4.141850847154	4.087877992626	3.426356660785	3.588663328448	3.878146123430	4.189936715856	4.265216463852	3.078282359254	3.804801875260	2.800943858959	2.965050194786	3.913218465454	3.729755211601	3.589302710213	2.249119232253	1.676292645023	2.134152715334	3.016566801803	0.929416598802	4.391996895819	4.246887319489	4.267997323994	0.408578441750	3.260369145224	3.612503240761	2.090368288339	1.439185632074	1.255136232630	0.368183727879	2.025544098788	2.098219141013	1.515052368881	0.634848921735	0.935884339121	2.372535330920	3.354781552263	1.987984874750	0.785557740590	1.519312988688	0.321034734446	1.379245068554	1.125079062478	2.288671578480	0.899514957125	2.006435719816	0.608272617681	1.416037300320	1.862268742127	1.069127007561	0.721530120693	0.851454587534	0.919880948881	2.113705924035	1.483710030341	1.461018016506	2.294540776385	1.343315839150	1.490157386447	0.426843104998	-0.303309023885	2.240436498778	2.854086262638	3.594566360192	1.979193758102	3.091139334556	1.633475860120	0.758923817022	0.859095062788	0.397806062911	0.921192111363	1.069564885329	0.617450340219	2.149913970400	2.756624499626	3.428097044306	4.772087778972	1.849893556083	1.553237399924	4.516228515502	6.879448810535	1.485417907474	1.935964394085	0.859746975669	1.586120019164	2.251084275128	1.898139409877	2.081359967137	2.446963266191	2.737118094740	1.382048040302	-0.126651956673	-0.025624031910	2.301413945104	0.424346417127	1.880547184778	1.185590630409	1.031221324347	1.138755814763	2.204032377150	2.023575682212	5.519118047633	0.795998937630	1.353540006489	1.683344234614	1.101644456044	1.732659775739	1.319038055748	1.932495995687	0.977476245008	-0.024818953457	1.607252602006	0.955660046378	2.016076212973	1.108676190557	0.680492829058	2.074364307084	0.940469239363	1.112043063495	0.856781749888	-0.227798656419	-0.119048309704	1.726678523067	1.409185101448	0.586757728795	2.112350845117	2.050483208903	1.295155282435	2.452762527943	2.516240661742	3.500393494954	2.424551788804	2.098690915729	2.959269491310	0.814587079561	2.542671175803	3.159005388294	0.026791864803	-0.374371744831	-1.027906890756	-0.296074959482	-1.192893318506	-0.278451459180	-0.579784552167	
1103000	-625.535108	1	686	1.996084636792	282.368828986854	1.409710501192	2.067373951250	3.268751203995	4.211219212714	3.629677285517	3.203782852057	1.997448342096	3.850138905635	5.479922227262	5.758199695543	5.716514605963	4.073594232771	3.407922837212	3.653182431086	2.823860975197	2.436676176662	2.846115218538	2.722831130177	3.629918900618	5.199784866562	3.813795445294	3.611823572572	3.515587919832	3.130971407986	2.824659197403	2.927060375053	0.341473874193	0.140206112014	0.886466984697	2.178766150000	2.333457401191	2.371652604540	2.194618500171	1.471710640316	0.327812729634	0.126879256740	2.116487777395	1.419426892202	2.135230204162	1.934644592406	2.456145941902	2.246777751204	2.907259599688	3.657762938392	2.570279910375	3.029952391225	4.489994528415	3.207826590396	4.014938663571	5.551683594193	3.336541215081	0.906808397137	0.034450843247	0.289212576027	-0.087942613817	-0.518871934507	2.882507175680	2.668923289299	2.277228598668	3.551626232459	1.780965110002	4.359321175427	3.578476713227	2.673097574268	2.695226935519	3.142788782278	4.079040786990	3.405111267071	3.051305283139	5.112778033315	3.615256595922	3.995657231426	2.148741480441	3.423599720100	2.081400277854	3.323600097514	4.480701507766	4.048246009882	3.664105916626	3.036409898533	2.345971118392	2.776547608902	3.434659704364	1.588981558368	4.808457905818	4.264199976971	4.289168879071	0.970541698504	3.635501887666	3.375187282095	3.107492232632	1.662812005703	1.706782175094	1.498523265055	2.085345705793	2.454311970997	1.454311979991	0.083271651767	0.787017076603	2.507192099590	4.036855707158	1.825659833563	-0.586644211719	1.119399513811	0.053691753119	1.390691650613	1.117589843472	1.489552561717	0.528804058658	0.904026333595	0.453772274684	0.399881001532	0.929530125822	0.784846594319	0.802660344263	1.819730782372	1.876379142728	1.862919680069	1.862684654907	2.031915368298	2.922965641068	2.048608586844	1.886852713990	0.193819536930	-0.074988424605	1.979333734989	2.910243460460	4.004372486296	1.533839542994	2.848121526429	1.741279234553	1.452344114916	1.762488214303	0.985937401363	1.968696173804	0.982755506901	1.054218531298	2.087817627745	2.941555485006	3.638471394617	5.245986276213	2.554138432382	2.274674178308	3.685583460532	5.770484140720	1.935495624223	3.030449459099	0.753136741968	1.304633970880	2.016337294887	1.924198890710	2.505168609354	1.917686260190	1.131564275571	0.828552210772	-0.045525456571	-0.815045446228	1.677965109234	0.070738572153	2.165961943478	1.010925771899	1.420210929601	1.018623161957	1.521136839960	0.982338617015	4.543907946867	1.148092323821	1.539717721180	1.665105190750	1.113068295126	1.420664907882	0.308591243368	1.290215426874	0.435922036220	-1.067279864543	1.384599285986	0.606173229900	2.283373986181	1.032809049941	0.328366652618	1.842019175837	0.736158639572	0.008946906939	0.510813681400	-0.031369377975	0.122707934971	1.376850974519	0.625281406722	-0.214256442855	1.901486386246	1.690486811348	1.080627575244	2.199289933822	1.691597122725	2.800249175414	1.982405895137	2.324912000983	2.995952194197	1.389686126744	3.532814510248	3.681691810149	0.483817611921	0.179116720378	-0.772345168705	0.203312900717	-0.997017813989	0.051006166359	-0.441732768040	
1104000	-628.035836	1	511	1.996600959275	285.759562855173	1.441856681710	2.830652949983	3.259154911089	4.227238133557	4.028453095855	3.505527087675	2.431046882098	3.028915675579	5.817896524981	6.225199674950	5.372720851901	4.002206368422	3.507268628183	3.662857290511	3.430192414029	3.309795001336	2.901229291262	2.943163891325	3.221190387851	3.974323055878	3.641605258406	3.147406743773	2.838788507586	3.049912297154	3.186236828139	3.113674104252	0.510637085642	0.359417052131	1.138375049033	1.512369565194	2.134067798730	1.208375005384	2.017253621284	1.930651075911	0.753455783067	0.246153255543	2.776396318130	2.002976143084	1.658857465802	2.401480069057	2.405762333652	2.088793263542	2.836127830234	3.625022698349	2.601925171582	3.618245785889	4.448306652887	2.850791497109	4.581204895045	5.716153912379	3.237101149563	1.538063202955	0.519755755977	0.613906119084	0.494982765128	0.107439005117	2.684692575778	2.937044251274	3.752615388024	3.615945276797	3.141961424012	5.023386028707	3.885595584913	2.516463815212	2.872379075367	3.620461783386	3.791228932009	2.687248917383	1.797487870485	4.130008651475	4.088839848080	3.732882961882	2.724821306216	3.780900379812	2.973879687429	3.036034645112	4.107652218449	3.419171861673	2.233936148119	3.041009195055	2.638904005943	3.587938264365	4.352693209073	2.322175748078	4.427779756768	3.896860267604	3.779125861693	1.638291724526	2.853492735529	2.284716368861	1.677893181901	0.527313170848	0.043900203731	-0.478125973773	2.346854244744	3.287138439778	2.027135791457	0.597883047193	0.836741097619	3.098688748278	4.436040662216	2.226072605957	0.305308952071	0.904474893786	0.644575034523	1.927660906032	1.341033103053	1.472996203347	0.431754418258	0.020727360501	0.528577275341	0.877824504560	2.151370490715	0.862763512588	0.396321886411	0.575026505375	0.621647567493	1.911194747765	2.410362392166	0.891982482146	2.559109120146	2.366559211808	2.224031826565	0.186094481847	0.227988156976	2.045312758708	2.569352875868	2.901461491340	1.744898951293	2.927468141717	1.870240481625	1.313678627164	1.006451076676	1.136439862830	0.460454301857	0.861542098210	0.700911009636	1.991966153192	3.009272884527	3.808485639584	5.144428968923	2.929826623161	1.469722121649	2.728537701544	4.608197496984	1.693145193331	3.192652250293	0.861290506323	1.320185190277	2.788903053780	3.111035848035	3.674403972845	2.653133958082	2.551886493808	1.469082058162	0.664736660851	-0.098777002565	1.863990259501	0.120793477638	2.289739982303	0.611420298723	0.643161292059	1.288380532093	1.858278096120	1.031088988005	3.974542473030	1.131631341781	1.396726231216	1.614266320204	1.003450420009	1.291354886104	0.191325174357	1.088340599704	-0.402073644344	-1.129775228638	1.346928536084	0.221778385577	1.636400295071	1.054550211258	0.002059506960	0.402657905676	0.607063369146	0.337425079676	0.506644913859	-0.083256472697	0.032326555144	0.833863577351	0.612802925760	0.410586497904	1.602856391999	1.321734241998	1.252488787620	2.258992402100	2.124712219509	2.681622859561	1.619397653867	2.156910981355	3.527470562374	1.772813652144	3.348120537694	3.285372653932	0.879243547071	0.107455600159	-0.402116238867	-0.193871897673	-0.978534566683	-0.066241919481	-0.271703783643	
1105000	-634.118399	1	928	2.005705678143	294.177840253025	2.372840665413	3.660691326602	4.295577133877	5.574671197441	5.663505208122	4.890494330818	3.362944943909	2.742100070908	6.203693644467	6.229738141639	6.568254353014	5.159684667516	5.251565571879	5.019190885854	3.924263509026	3.135804875139	2.478180017135	3.454641701511	3.923300213373	4.677687693705	3.334988942398	2.882849701245	2.177669618547	2.779877895674	3.300082549542	3.004287616022	0.489753239794	0.285516448993	1.563694346200	1.594892826300	2.086324078228	1.809545395706	2.708971294669	2.061599240296	1.552125952141	0.773020731696	3.262143937503	1.986894318440	1.331640482412	2.320355777209	2.675008508992	1.872608530819	2.680770647665	3.530191429708	1.864150677043	3.389213142202	4.539498699276	2.823644954661	4.822277727416	6.108501891710	3.827334703666	0.996362349605	0.058819104197	-0.067074160304	0.079238278803	-0.170826924444	3.224369759943	4.071802107928	4.102326984182	3.948131963656	3.184106211274	5.450658937709	3.262737306308	1.826719202619	2.543569678399	3.139964957131	2.988253597331	1.988260018393	1.073923804582	2.890875604314	4.536407546681	5.022713387625	2.747086334403	3.938857258313	3.151412469691	3.490193612503	4.324659057671	3.874364736887	3.456674578716	3.521500238472	2.514612881451	2.841974420807	3.521399264084	2.327128667545	4.271285605910	4.154108749427	3.809632041239	1.622376392761	3.251049200888	3.216606316809	2.415645709557	1.572796033694	0.328822360844	0.372459811342	2.556419073980	2.933226725834	2.394492609917	1.126110620667	1.454889032720	2.880484356576	3.331601792852	1.865642919865	0.096169897691	0.412440658890	0.258674704028	1.507660386922	1.757420508047	0.416301104724	1.106833910826	0.387164523893	0.762236581649	0.887973935078	2.916593386751	1.079284648100	0.785481621067	2.526813280408	2.360886083362	1.777887996141	1.358832749628	0.670603773664	2.350181563258	1.376718036848	2.168263592208	0.011577694189	0.008208644639	2.070589211484	1.792959615263	2.194157458585	1.350034727669	2.090874137295	0.486031572183	1.027404802327	0.751296536785	1.077892855432	0.068749724599	0.955149299559	1.150738320060	0.693465086536	2.194286427801	3.106306005800	4.532825870457	2.503852588751	2.001179975715	3.830201043764	5.922487300267	2.121006038339	3.428593929420	0.984400106233	1.753581314246	2.482495577211	2.628692379109	2.710050366201	2.747588604759	2.035401244359	1.168071428608	0.502164460309	0.005185729088	1.615265623629	-0.193698422434	2.590084465454	1.028916802352	0.956853273172	1.374894441800	1.827611379783	1.555951736998	4.107626763898	1.802544924785	1.567653968469	1.482340429457	0.893708956681	1.067547817448	-0.380366290161	1.102337632687	-0.364193915458	-1.718587751896	1.222124933229	1.015102357532	2.250265318368	1.148326245445	0.673545732079	0.919716953570	0.706319286171	0.381845884830	0.946927128006	0.264161922007	-0.119870488919	0.906925165332	0.002653842079	-0.071689860096	1.993025712170	1.412975324954	1.221373070414	2.861318800378	2.374846519271	3.203678059609	2.391886331354	2.480447059363	3.379707689888	2.468762796107	4.412099540725	3.955167820221	1.373345014970	0.490624430739	-0.052611293935	0.020694295868	-0.873101827148	0.106412250676	0.178646127182	
1106000	-626.455900	1	251	2.001542340252	283.612624734923	1.447104648091	2.019098049155	3.689095775740	4.636815536622	4.383539223194	4.093872630659	2.972754997517	2.439230384809	6.012181080968	5.750804026545	6.093830947026	4.703304357984	4.352995443732	4.253798026537	3.550075528149	2.838920103212	2.162488424917	3.206521196316	2.800421588762	4.097722614048	3.052050005458	2.970986782084	2.386413031648	2.203998523002	2.990278053844	2.829687562726	0.471010644207	0.395975768509	1.948527084841	1.660512991031	2.216611849587	2.282666509918	3.047268428683	2.615586490356	1.584614840609	1.031920179832	3.493414697858	2.018092905090	1.908431885631	2.067293572567	2.839907702708	2.387974840386	3.054914729521	3.599757999384	2.451181394229	3.338177332271	3.575745620961	2.423417183931	4.383026993695	5.674935923188	3.861118381894	1.387912090878	-0.292084191203	-0.791639067731	-0.281800986692	-0.354305477190	2.893981479204	3.894709815003	3.087168698104	3.536023513937	3.584846308272	5.074260125616	2.806432877161	1.360212637439	2.921491463353	3.224595055918	3.501334804458	2.815199839717	2.667038626286	3.710829963086	3.953883102297	4.306103381334	2.399486819801	2.551813892584	2.771687949471	3.295031840283	4.432586480257	3.458843443822	4.028923590677	3.091534205735	2.762946142584	2.797042278449	3.225111247051	2.981322121071	5.111251488371	4.747291927357	4.268955817054	2.862730259570	3.369248922872	3.399787441323	3.016365068041	2.356281695549	1.762042051826	1.340747787340	2.228544676436	2.444028826787	2.344164344447	0.807450685759	1.297620686782	2.905861673976	3.208896868632	1.559403442780	1.526477246194	-0.268420724926	-1.077059024725	-0.003133683214	2.043778240725	0.420554278322	1.270857709137	0.728587485946	1.110040194882	1.003834311841	2.067753835043	1.348173674680	0.923465594952	2.027176467691	2.371175652018	1.807959605009	1.727001927873	1.095139728563	2.232402235742	1.761894822666	2.252298270891	0.075823292853	0.124458758980	2.746797808197	2.554975259096	3.467878726519	2.102701980638	2.645552107297	1.030069988742	1.577058397077	1.708763938588	1.894259195962	0.587535474342	1.055158793661	1.025759363459	0.788499772394	1.888471452684	3.263625619315	4.220460851250	1.570982476826	2.071280152784	4.121134342578	6.136335217056	2.358899307486	2.998439430549	1.251859936689	1.572465100569	1.820473999942	2.230276388577	2.155602034463	2.186947063913	1.608169180193	1.031594962539	0.811836659267	0.267252387603	0.879455067643	-0.049905052852	2.092378125425	1.246592961727	1.101778375004	1.105128889691	1.911375573832	2.098462679383	5.082801548338	2.111138388256	2.686276808379	2.086300119492	1.273160539153	1.844751853083	0.304328115487	1.645211371720	0.473737547380	-1.190645847653	1.595370378085	1.471565195247	3.002985450706	2.235571571969	1.292151103193	2.095742653494	0.603600049573	0.208501845695	0.505025305475	-0.230390163368	-0.389142650949	1.243364290890	0.442662590270	-0.102485869421	2.437450814785	1.888189948888	1.714321251935	2.854871333116	2.569850141109	2.749214548555	2.077932413223	2.502269925785	3.352303027050	2.929059264728	4.599052042255	4.178421426821	1.955383344883	0.429584815340	-0.319707942878	-0.011989634629	-1.156028951862	-0.122156362785	-0.367077830483	
1107000	-640.418843	1	271	2.000623044324	303.159236218547	1.793447449114	2.304791192672	4.136455502533	4.450320493781	3.959779766449	3.330490978592	2.315225166563	2.432477526855	5.804233007179	4.753145937609	6.625975721278	5.307710861517	4.719541898221	5.521756379872	4.158701403494	3.589794800694	3.575461381022	2.648680135553	3.040309535014	4.043184330185	3.139491195269	2.618133911585	2.170249410837	1.801533624648	2.919148552934	2.433931517223	0.214953607920	0.126387158530	0.646190894152	0.439405466225	1.753568918240	1.615167369884	2.071888011026	1.616469085261	-0.018880847477	-0.673198478282	2.398282207694	0.989236243570	1.579164785072	1.658552797721	2.497404084969	2.255929877913	2.692895676278	3.178637057958	2.628474995990	3.075669483335	3.539349166928	3.711703172441	4.073297729830	5.324310512790	3.528116086076	2.835083821536	0.210554672955	-0.050130327236	0.259505920280	0.248688747037	3.018801102291	4.332616645032	3.306503848844	3.765673116446	3.815365976761	4.799719709155	3.072055391796	1.972460615506	2.671795913743	2.838035502473	2.988001143522	2.533345889482	2.359180263025	3.150563548471	3.806194090855	3.666586899057	2.355233746893	3.432982954303	2.728585080748	3.394528068009	4.469413756932	1.901520705188	2.783173157871	2.488341299884	2.160348606843	2.382520374405	2.874428756079	2.506041480655	4.683902188692	4.153292431653	3.470421440260	1.775621721471	3.659492072504	3.413177336796	1.987565588768	1.326475122783	0.347923078384	-0.636477926695	2.001752400927	1.368336148248	1.682076751178	0.233613795269	0.788057492981	2.499308840495	3.276687642652	1.032804085938	0.856393837574	-0.162914994027	-0.568280354563	0.107382220606	1.465490805925	-0.206650810919	0.690474210256	0.186794707585	0.569266819966	-0.096581457305	2.129330701604	0.850269627136	0.648503480610	1.229357695965	1.456387023982	1.401250386550	0.880012933009	-0.185064799920	0.535863210750	1.163213918801	1.561104367739	-0.222046019472	-0.300883671238	2.695361230121	2.520837987138	3.340074461477	2.079963424782	2.685726332842	1.486568542447	1.593590618854	1.730396639930	2.506913594738	0.349585565836	0.875866687167	1.362684514821	1.118254471025	2.206982978547	2.959986334508	3.479526802625	0.913821693429	2.565529878284	3.157605134472	4.685911159625	2.898190433617	3.120841375906	1.154147392245	1.410351136471	1.762345534875	2.249610511469	2.242975721026	1.797830107020	1.053485509003	0.619305790879	0.913500237702	0.239219227358	1.475194831123	0.041151377927	1.965855446327	1.130365225524	0.891853392600	1.117605187956	1.099893918079	1.759978678505	4.776386830580	1.925817707574	2.110702580090	1.647143121595	1.153599728030	1.358520665438	0.157659167919	1.237551646330	0.530739696882	-0.886455533753	0.926332727227	0.617383928546	2.119005344453	2.056904581322	0.681554814847	1.546161372510	-0.138719082563	-0.353370503363	-0.154293725482	-0.242754554808	-0.491618246199	0.486105759953	-0.329379027701	-1.161760669534	1.632288716520	0.994825613495	0.492034824663	2.436342306905	2.516380524584	2.770183320922	2.025691619020	1.963133460747	3.321245731446	2.202583950943	4.150757857581	3.624930542042	1.350737319731	-0.060850711425	-0.737307154333	-0.719789340652	-1.474577927559	-0.603327024823	-0.255564238271	
1108000	-649.288149	1	612	1.998739863075	316.269212897823	2.049262870224	3.656432800045	4.198677017039	4.932071895531	5.581526600446	4.256604124050	2.943642669907	2.876891475994	5.567366866460	5.201898079303	6.458826075853	4.735875741613	4.053833737823	4.914730379507	3.486402843497	3.098968086175	3.428803279650	2.542538331962	2.571822915984	4.302958590630	3.330192474738	2.769562715710	3.137112151295	1.839227507054	3.166605541810	2.515557850269	0.170830597292	0.078222766154	1.071174918264	0.727467651135	2.591363944963	2.905080272814	3.117778919181	2.490996645751	0.461278438880	0.175248919702	2.402775415183	1.543629865492	2.644780445108	2.510756809481	3.503587764012	2.982140299515	3.408995496177	3.452879773645	2.655050993722	3.288985061916	3.959365529022	4.304069044445	4.095635962860	5.547915690046	3.887634745345	1.936290454979	0.246886360504	0.075456704591	0.213209965200	0.025497791004	3.184509654870	4.659974587877	3.009518015965	3.976898018947	3.716260876214	5.309204035738	3.967588571287	2.944604492496	3.512907002467	3.269778007427	2.935191405114	2.602306213715	2.586536871520	3.290995647898	4.472732093553	4.669907690875	4.066911275279	4.527220138351	3.970373078805	3.661458370728	4.677140401791	1.699780014144	2.882095101072	2.939472406919	2.639278722605	3.423309602352	4.292991248917	2.839516554526	5.357219876780	4.655966380037	3.636845638713	2.209767180234	4.047827885252	3.340987154070	2.054339918959	1.215976584729	0.758757033506	-0.586618671425	2.757366093312	2.715613068671	2.737611906567	1.294485587594	1.559336031455	3.026882953567	3.809676675622	1.181649744374	1.663749233585	0.190403963666	0.079606966232	1.241091739756	2.660227306692	1.131618926729	1.542155941436	0.313389997085	1.288004132341	0.901309824004	2.880928910663	1.186072871406	1.078523527478	1.730237517742	2.183051118861	1.838166790032	1.767232286575	0.959250316313	1.725738402337	1.834029350866	2.210959875690	0.322842454952	0.108687092703	2.678927894356	2.697654238523	3.092442275953	2.597484419572	2.685613657201	1.159533841675	1.022000348594	1.752711112309	2.633891571965	0.660894395206	1.369088642999	2.082575725630	2.000394455520	3.166560216195	4.091191920183	4.792034760017	0.899626876577	3.043428731938	3.652894618525	5.111886747360	2.918293914999	2.984326098585	1.806784301311	2.495141094132	2.342005421002	2.624955695804	2.122533580460	2.510511335751	1.916472191939	1.493353511526	1.962621863915	1.295413852581	2.489782784811	0.806246424609	2.260855769610	1.661542538040	1.241098004158	1.766700971051	1.846326123200	1.782345041767	4.429929882846	2.406981419550	3.161688606907	2.081053442007	1.857428220650	1.945182446973	-0.154182729047	0.738808727109	1.121511139436	-1.656255188326	0.959243192098	1.731790185037	3.998649688701	3.520330971529	2.007144714909	2.964786968071	0.964250867403	0.673815645915	0.938905193378	0.633036629653	0.470760628667	0.444246507124	-0.563634436241	-1.268248702931	1.443594337545	0.660902426960	0.378090866400	2.549875150961	2.797654695265	3.141596762564	2.272317995070	2.022485298518	3.330428752027	2.235255717449	3.877711636238	3.267990808097	1.320456719832	0.007757940022	-0.250946487426	0.009778515756	-0.908782371658	-0.615087825963	0.145957561846	
1109000	-624.731505	1	728	2.000232255578	281.287789641561	2.618482046245	3.230751799029	4.376079593665	4.473620851597	3.252387837976	2.513776925050	1.942335209121	1.818968076557	4.010979652847	3.473597035190	4.721282920896	3.687605503283	3.262241898745	4.366927500083	3.210603489439	2.839773067985	3.466215994662	1.405545914758	1.875137024873	3.674470823915	3.292542482446	3.288480081494	4.501321482714	2.199313375878	2.852362282155	2.432287877044	0.055980908669	-0.083577436710	0.339903220835	0.098218583925	1.113079366295	2.026412476891	2.483919090530	1.900412885397	0.953969797217	0.222587563556	1.426538613799	0.625764241567	1.225164784603	1.581811723593	2.683701232865	2.161683859583	2.695687508760	3.834010904439	3.416853797072	3.626306922485	4.165653054398	4.121158203278	4.691351773038	6.141770078155	3.524189878295	1.751883315586	0.512158940702	-0.069124925809	0.455364013678	-0.060633164041	3.077158602243	4.154811073216	1.717816204528	2.392112299512	2.719823333979	4.300011821354	3.343621315753	2.859838976480	3.015912907248	2.807809926882	3.978694108959	1.923765090386	2.171043382669	2.152810635176	3.458161766763	3.209099268566	3.036652135820	4.515158781781	3.261422441906	3.052843609708	3.602154096663	1.089840742787	1.397449791981	1.987529936841	1.501238271518	2.528608739598	3.465452281677	1.818487601262	4.763583998590	4.116775982193	3.512674469119	1.319042554250	3.065348489580	1.747043787643	2.311883161001	1.919294379440	1.346706576757	-0.833063903302	1.787537198192	3.269937868811	1.957749620659	0.772157982079	1.367682265613	2.985647776271	3.193276636456	1.876872475980	2.060157866129	1.130202477710	1.118905308687	2.138730256817	1.882843596949	1.059325180967	1.045068754750	0.606240195127	1.172016513980	1.082381903865	1.691117478914	1.361940861800	1.241876516748	1.380135130433	1.013227031764	1.770081875573	1.957214308790	0.552176113050	0.965136418681	1.856236865892	2.442504306008	0.215165200439	-0.081724362234	2.833437525718	2.886644889190	3.192006681515	2.306099893007	2.260274875420	1.035990505641	1.310675487080	1.239060093443	1.321925307519	0.409880785652	1.305840219920	2.353208144193	2.588759294739	4.412810311307	5.521408795234	5.247941247144	2.812964400913	3.016430776565	4.011368659546	5.985477549028	2.522169422355	2.752519490168	1.890234838152	2.399378268280	2.047240180487	1.960641000437	0.798385484133	2.266925212873	1.962295071808	1.393086838229	1.497559491756	1.281291557541	1.758623974268	1.292039241083	2.128753606046	1.840188603583	1.538124595701	1.176813965116	1.662011326331	1.531666347886	3.436068203511	1.209532385905	2.438666396971	1.542710530375	1.780646353403	1.958791175841	-0.143068966149	1.384437831240	0.510124890703	-1.420929028415	1.015819518170	0.842936348334	2.508468485019	1.545749526151	1.572106911350	2.247762262236	0.145393187169	-0.423989548449	0.383407913367	0.199413847198	-0.258585562036	0.503992746470	0.703330144194	0.301343109807	1.551602755064	0.811530874908	1.059186517132	2.622774211709	2.897504233188	3.239641689587	2.462242107679	2.158931195653	3.305993108175	2.525621211305	4.331817026359	4.198604765146	1.631954320402	0.239776391718	-0.071736876399	0.111238525986	-0.829773657519	-0.530045630718	-0.079383916033	
1110000	-626.331705	1	449	1.999770452117	283.444543757488	2.517569554450	3.091061501690	4.520595329708	4.868550470271	3.290378727568	2.427011588140	2.076720688404	1.923822848878	3.374297172651	3.618455397461	4.707104616324	4.003970400351	2.711550923723	4.568230394075	3.202252503720	2.593110502270	3.016463749664	0.968166182927	1.171800912949	3.508810081681	3.497786610200	3.299638758566	3.880307605236	2.672175585209	3.342489661672	2.758049626337	0.355760495984	0.135540876060	0.224382963426	-0.531980834372	0.782173372251	1.218522380032	2.053087208784	2.271404918665	1.179001445411	0.397461034856	1.153568339601	0.865764133534	1.916873655783	1.285721705226	1.915695562451	1.585292040638	2.879608584486	3.702943652620	3.716858437955	3.289427164466	3.997996305792	3.568263201815	4.111214778115	5.319353119204	3.859471512226	1.869213525500	0.864014087810	0.361837962653	0.685767780429	-0.037400916751	3.773906764425	4.865817562367	2.601521423170	3.910584752336	4.088598963663	5.121600416044	3.919829694154	2.580976892215	3.820276619452	3.569949433242	3.694401366840	2.246993163044	2.880567015285	3.056137711415	4.800067852368	4.880702088279	3.981945807998	5.491396949435	3.344484039741	2.918952245253	3.165025518731	1.071807975125	2.066333438663	2.207955310543	1.853703390476	2.374270445166	4.015933343301	2.133897825774	4.268193274435	3.912351227338	3.530921308251	1.511532448990	3.560312398482	2.738714690201	2.988203173431	2.364099036709	2.039316531678	0.841605946677	2.133109876907	3.064939452703	2.288794236265	1.336471898776	2.079446858356	3.076181791450	2.954488207018	1.494723069806	1.568632483844	0.254232099541	0.837970333786	1.751556421169	2.100776350312	1.520359878417	1.148890626736	0.294858646497	1.383288696075	0.963239088181	1.009021208421	1.464244770065	1.428249415095	2.581886944537	1.441647076719	2.567031984402	2.270695017878	1.869701934626	2.172138939142	2.465487453201	2.923165054175	1.011042812475	0.569639619973	3.246663502938	3.208952846709	3.803123548177	3.012457986531	2.649000165456	1.326762458931	1.447397141797	1.208528287702	1.860551625372	0.292430899505	1.609566132089	2.630623056748	3.460856829810	4.018591018504	4.935875670715	4.892812090571	2.360898745547	2.766604354806	4.398816028149	6.139388471869	2.540728500800	2.053229523420	2.342708663834	2.520559517262	1.872680239017	1.585892163632	1.252826921223	1.541508596736	1.680241646907	0.289581568917	0.201649766938	-0.156986674439	0.552916563742	0.775773939015	1.390881624876	1.599944982474	1.518009273532	1.264162131387	1.718215587698	1.447766374181	3.708960376586	1.729272632657	2.731269763162	1.645654608639	2.370308473993	2.599406586331	0.452684877088	2.097166001467	0.226194323346	-0.135621697947	1.502081637494	1.454850849586	3.697898960601	1.412202943013	1.901919403802	1.830409439496	0.241916381230	-0.196363881394	0.083076689916	0.084666275392	-0.526350209555	1.175702541773	0.917388797018	0.349679472944	1.823550067387	1.258123558383	1.207902448131	2.203453205541	2.786413026974	3.271241535700	3.024962229740	1.804261870054	2.868088328834	2.615926323138	4.179520521129	3.853704919656	1.276599789670	0.763149815979	0.109084475102	-0.040136524640	-0.628534575320	-0.277580265625	-0.235520091378
[truncated: 2,841,197 more chars]
