# Supplementary material for: Investigating environmental effects on phonology using diachronic models
Source: Evol Hum Sci. 2024 Jan 3;6:e8. doi: 10.1017/ehs.2023.33 (PMC10955398; doi:10.1017/ehs.2023.33)
Supplement: Hartmann et al. supplementary material 4 — Hartmann et al. supplementary material [file S2513843X23000336sup004.zip › TonesClimateGeoPhylo_Public-1.0/results/BayesTraitsOutput/AncestralStateReconstruction/Anc_Tones_continuous_est.Schedule.txt]

Rate	44.44
Est Data	55.56
Rate Tried	% Accepted	Est Data Tried	% Accepted	Alpha Trait 1 - Dev	Alpha Trait 1 - Tried	Alpha Trait 1 - Accepted	Data - Dev	Data - Tried	Data - Accepted	Sample Ave Acceptance	Total Ave Acceptance
431	0.819026	569	0.402460	5.785315	0	0.000000	0.556342	569	0.402460	0.582000	0.519749
457	0.778993	543	0.197053	5.785315	0	0.000000	0.811840	543	0.197053	0.463000	0.519692
439	0.801822	561	0.254902	5.785315	0	0.000000	0.727016	561	0.254902	0.495000	0.519667
421	0.781473	579	0.227979	5.785315	0	0.000000	0.727016	579	0.227979	0.461000	0.519609
437	0.812357	563	0.234458	5.785315	0	0.000000	0.727016	563	0.234458	0.487000	0.519577
421	0.755344	579	0.229706	5.785315	0	0.000000	0.727016	579	0.229706	0.451000	0.519508
449	0.763920	551	0.237750	5.785315	0	0.000000	0.727016	551	0.237750	0.474000	0.519463
462	0.772727	538	0.213755	5.785315	0	0.000000	0.727016	538	0.213755	0.472000	0.519416
468	0.803419	532	0.216165	5.785315	0	0.000000	0.727016	532	0.216165	0.491000	0.519388
436	0.772936	564	0.251773	5.785315	0	0.000000	0.727016	564	0.251773	0.479000	0.519348
421	0.795724	579	0.245250	5.785315	0	0.000000	0.727016	579	0.245250	0.477000	0.519306
457	0.792123	543	0.208103	5.785315	0	0.000000	0.727016	543	0.208103	0.475000	0.519262
438	0.794521	562	0.220641	5.785315	0	0.000000	0.727016	562	0.220641	0.472000	0.519216
430	0.779070	570	0.233333	5.785315	0	0.000000	0.727016	570	0.233333	0.468000	0.519165
449	0.810690	551	0.208711	5.785315	0	0.000000	0.727016	551	0.208711	0.479000	0.519126
464	0.762931	536	0.208955	5.785315	0	0.000000	0.727016	536	0.208955	0.466000	0.519073
445	0.766292	555	0.194595	5.785315	0	0.000000	0.727016	555	0.194595	0.449000	0.519004
430	0.783721	570	0.477193	5.785315	0	0.000000	0.406395	570	0.477193	0.609000	0.519093
443	0.778781	557	0.281867	5.785315	0	0.000000	0.588543	557	0.281867	0.502000	0.519076
489	0.773006	511	0.289628	5.785315	0	0.000000	0.588543	511	0.289628	0.526000	0.519083
484	0.745868	516	0.317829	5.785315	0	0.000000	0.588543	516	0.317829	0.525000	0.519089
458	0.825328	542	0.308118	5.785315	0	0.000000	0.588543	542	0.308118	0.545000	0.519114
441	0.784580	559	0.313059	5.785315	0	0.000000	0.588543	559	0.313059	0.521000	0.519116
434	0.806452	566	0.295053	5.785315	0	0.000000	0.588543	566	0.295053	0.517000	0.519114
496	0.804435	504	0.331349	5.785315	0	0.000000	0.588543	504	0.331349	0.566000	0.519159
458	0.829694	542	0.361624	5.785315	0	0.000000	0.588543	542	0.361624	0.576000	0.519215
447	0.803132	553	0.334539	5.785315	0	0.000000	0.588543	553	0.334539	0.544000	0.519239
437	0.791762	563	0.404973	5.785315	0	0.000000	0.588543	563	0.404973	0.574000	0.519292
420	0.788095	580	0.112069	5.785315	0	0.000000	1.039877	580	0.112069	0.396000	0.519172
446	0.771300	554	0.149819	5.785315	0	0.000000	0.825632	554	0.149819	0.427000	0.519083
420	0.769048	580	0.286207	5.785315	0	0.000000	0.672180	580	0.286207	0.489000	0.519054
471	0.787686	529	0.262760	5.785315	0	0.000000	0.672180	529	0.262760	0.510000	0.519045
470	0.800000	530	0.300000	5.785315	0	0.000000	0.672180	530	0.300000	0.535000	0.519060
440	0.775000	560	0.228571	5.785315	0	0.000000	0.672180	560	0.228571	0.469000	0.519012
457	0.785558	543	0.283610	5.785315	0	0.000000	0.672180	543	0.283610	0.513000	0.519006
442	0.789593	558	0.265233	5.785315	0	0.000000	0.672180	558	0.265233	0.497000	0.518985
428	0.747664	572	0.269231	5.785315	0	0.000000	0.672180	572	0.269231	0.474000	0.518942
427	0.761124	573	0.270506	5.785315	0	0.000000	0.672180	573	0.270506	0.480000	0.518904
429	0.773893	571	0.248687	5.785315	0	0.000000	0.672180	571	0.248687	0.474000	0.518861
447	0.765101	553	0.265823	5.785315	0	0.000000	0.672180	553	0.265823	0.489000	0.518832
458	0.777293	542	0.221402	5.785315	0	0.000000	0.672180	542	0.221402	0.476000	0.518791
436	0.770642	564	0.273050	5.785315	0	0.000000	0.672180	564	0.273050	0.490000	0.518763
436	0.722477	564	0.230496	5.785315	0	0.000000	0.672180	564	0.230496	0.445000	0.518693
412	0.759709	588	0.267007	5.785315	0	0.000000	0.672180	588	0.267007	0.470000	0.518646
440	0.779545	560	0.205357	5.785315	0	0.000000	0.672180	560	0.205357	0.458000	0.518588
440	0.834091	560	0.198214	5.785315	0	0.000000	0.672180	560	0.198214	0.478000	0.518549
443	0.738149	557	0.481149	5.785315	0	0.000000	0.383869	557	0.481149	0.595000	0.518622
441	0.802721	559	0.225403	5.785315	0	0.000000	0.693818	559	0.225403	0.480000	0.518585
410	0.763415	590	0.245763	5.785315	0	0.000000	0.693818	590	0.245763	0.458000	0.518528
446	0.757848	554	0.209386	5.785315	0	0.000000	0.693818	554	0.209386	0.454000	0.518466
432	0.775463	568	0.213028	5.785315	0	0.000000	0.693818	568	0.213028	0.456000	0.518407
459	0.740741	541	0.207024	5.785315	0	0.000000	0.693818	541	0.207024	0.452000	0.518344
452	0.800885	548	0.220803	5.785315	0	0.000000	0.693818	548	0.220803	0.483000	0.518310
428	0.759346	572	0.211538	5.785315	0	0.000000	0.693818	572	0.211538	0.446000	0.518241
452	0.769912	548	0.253650	5.785315	0	0.000000	0.693818	548	0.253650	0.487000	0.518212
420	0.790476	580	0.248276	5.785315	0	0.000000	0.693818	580	0.248276	0.476000	0.518172
447	0.742729	553	0.218807	5.785315	0	0.000000	0.693818	553	0.218807	0.453000	0.518110
441	0.816327	559	0.236136	5.785315	0	0.000000	0.693818	559	0.236136	0.492000	0.518086
428	0.773364	572	0.213287	5.785315	0	0.000000	0.693818	572	0.213287	0.453000	0.518024
447	0.821029	553	0.227848	5.785315	0	0.000000	0.693818	553	0.227848	0.493000	0.518000
461	0.783080	539	0.270872	5.785315	0	0.000000	0.693818	539	0.270872	0.507000	0.517990
422	0.765403	578	0.243945	5.785315	0	0.000000	0.693818	578	0.243945	0.464000	0.517939
466	0.763948	534	0.262172	5.785315	0	0.000000	0.693818	534	0.262172	0.496000	0.517919
467	0.751606	533	0.240150	5.785315	0	0.000000	0.693818	533	0.240150	0.479000	0.517882
455	0.789011	545	0.267890	5.785315	0	0.000000	0.693818	545	0.267890	0.505000	0.517870
440	0.763636	560	0.221429	5.785315	0	0.000000	0.693818	560	0.221429	0.460000	0.517816
445	0.806742	555	0.245045	5.785315	0	0.000000	0.693818	555	0.245045	0.495000	0.517794
427	0.772834	573	0.267016	5.785315	0	0.000000	0.693818	573	0.267016	0.483000	0.517762
452	0.783186	548	0.321168	5.785315	0	0.000000	0.693818	548	0.321168	0.530000	0.517773
466	0.793991	534	0.237828	5.785315	0	0.000000	0.693818	534	0.237828	0.497000	0.517754
435	0.790805	565	0.237168	5.785315	0	0.000000	0.693818	565	0.237168	0.478000	0.517717
437	0.773455	563	0.261101	5.785315	0	0.000000	0.693818	563	0.261101	0.485000	0.517686
419	0.785203	581	0.230637	5.785315	0	0.000000	0.693818	581	0.230637	0.463000	0.517635
441	0.750567	559	0.216458	5.785315	0	0.000000	0.693818	559	0.216458	0.452000	0.517574
414	0.729469	586	0.191126	5.785315	0	0.000000	0.693818	586	0.191126	0.414000	0.517478
412	0.747573	588	0.294218	5.785315	0	0.000000	0.568142	588	0.294218	0.481000	0.517444
429	0.724942	571	0.281961	5.785315	0	0.000000	0.568142	571	0.281961	0.472000	0.517402
421	0.783848	579	0.331606	5.785315	0	0.000000	0.568142	579	0.331606	0.522000	0.517406
437	0.798627	563	0.326821	5.785315	0	0.000000	0.568142	563	0.326821	0.533000	0.517420
430	0.797674	570	0.294737	5.785315	0	0.000000	0.568142	570	0.294737	0.511000	0.517414
419	0.768496	581	0.309811	5.785315	0	0.000000	0.568142	581	0.309811	0.502000	0.517400
439	0.781321	561	0.317291	5.785315	0	0.000000	0.568142	561	0.317291	0.521000	0.517403
456	0.791667	544	0.341912	5.785315	0	0.000000	0.568142	544	0.341912	0.547000	0.517431
438	0.801370	562	0.352313	5.785315	0	0.000000	0.568142	562	0.352313	0.549000	0.517460
439	0.740319	561	0.360071	5.785315	0	0.000000	0.568142	561	0.360071	0.527000	0.517469
437	0.759725	563	0.349911	5.785315	0	0.000000	0.568142	563	0.349911	0.529000	0.517479
435	0.751724	565	0.343363	5.785315	0	0.000000	0.568142	565	0.343363	0.521000	0.517483
456	0.791667	544	0.343750	5.785315	0	0.000000	0.568142	544	0.343750	0.548000	0.517511
464	0.793103	536	0.367537	5.785315	0	0.000000	0.568142	536	0.367537	0.565000	0.517554
435	0.788506	565	0.329204	5.785315	0	0.000000	0.568142	565	0.329204	0.529000	0.517565
476	0.773109	524	0.318702	5.785315	0	0.000000	0.568142	524	0.318702	0.535000	0.517581
470	0.770213	530	0.347170	5.785315	0	0.000000	0.568142	530	0.347170	0.546000	0.517607
427	0.768150	573	0.303665	5.785315	0	0.000000	0.568142	573	0.303665	0.502000	0.517592
456	0.747807	544	0.354779	5.785315	0	0.000000	0.568142	544	0.354779	0.534000	0.517607
411	0.763990	589	0.322581	5.785315	0	0.000000	0.568142	589	0.322581	0.504000	0.517595
418	0.775120	582	0.328179	5.785315	0	0.000000	0.568142	582	0.328179	0.515000	0.517593
425	0.750588	575	0.320000	5.785315	0	0.000000	0.568142	575	0.320000	0.503000	0.517579
442	0.771493	558	0.333333	5.785315	0	0.000000	0.568142	558	0.333333	0.527000	0.517588
438	0.762557	562	0.334520	5.785315	0	0.000000	0.568142	562	0.334520	0.522000	0.517592
430	0.776744	570	0.303509	5.785315	0	0.000000	0.568142	570	0.303509	0.507000	0.517582
449	0.799555	551	0.295826	5.785315	0	0.000000	0.568142	551	0.295826	0.522000	0.517586
411	0.822384	589	0.285229	5.785315	0	0.000000	0.568142	589	0.285229	0.506000	0.517576
434	0.790323	566	0.291519	5.785315	0	0.000000	0.568142	566	0.291519	0.508000	0.517567
418	0.772727	582	0.312715	5.785315	0	0.000000	0.568142	582	0.312715	0.505000	0.517556
418	0.791866	582	0.312715	5.785315	0	0.000000	0.568142	582	0.312715	0.513000	0.517552
431	0.763341	569	0.319859	5.785315	0	0.000000	0.568142	569	0.319859	0.511000	0.517546
409	0.804401	591	0.280880	5.785315	0	0.000000	0.568142	591	0.280880	0.495000	0.517525
472	0.758475	528	0.339015	5.785315	0	0.000000	0.568142	528	0.339015	0.537000	0.517543
453	0.788079	547	0.361974	5.785315	0	0.000000	0.568142	547	0.361974	0.555000	0.517577
466	0.776824	534	0.338951	5.785315	0	0.000000	0.568142	534	0.338951	0.543000	0.517600
461	0.757050	539	0.296846	5.785315	0	0.000000	0.568142	539	0.296846	0.509000	0.517592
456	0.789474	544	0.340074	5.785315	0	0.000000	0.568142	544	0.340074	0.545000	0.517616
439	0.783599	561	0.370766	5.785315	0	0.000000	0.568142	561	0.370766	0.552000	0.517647
456	0.782895	544	0.356618	5.785315	0	0.000000	0.568142	544	0.356618	0.551000	0.517677
433	0.750577	567	0.396825	5.785315	0	0.000000	0.568142	567	0.396825	0.550000	0.517706
440	0.759091	560	0.389286	5.785315	0	0.000000	0.568142	560	0.389286	0.552000	0.517737
432	0.777778	568	0.357394	5.785315	0	0.000000	0.568142	568	0.357394	0.539000	0.517756
435	0.751724	565	0.359292	5.785315	0	0.000000	0.568142	565	0.359292	0.530000	0.517767
434	0.790323	566	0.363958	5.785315	0	0.000000	0.568142	566	0.363958	0.549000	0.517795
451	0.771619	549	0.335155	5.785315	0	0.000000	0.568142	549	0.335155	0.532000	0.517808
475	0.768421	525	0.358095	5.785315	0	0.000000	0.568142	525	0.358095	0.553000	0.517839
423	0.728132	577	0.362218	5.785315	0	0.000000	0.568142	577	0.362218	0.517000	0.517838
433	0.764434	567	0.331570	5.785315	0	0.000000	0.568142	567	0.331570	0.519000	0.517839
456	0.780702	544	0.408088	5.785315	0	0.000000	0.568142	544	0.408088	0.578000	0.517893
436	0.805046	564	0.212766	5.785315	0	0.000000	0.823574	564	0.212766	0.471000	0.517851
450	0.791111	550	0.194545	5.785315	0	0.000000	0.823574	550	0.194545	0.463000	0.517802
476	0.796218	524	0.417939	5.785315	0	0.000000	0.476136	524	0.417939	0.598000	0.517874
426	0.781690	574	0.216028	5.785315	0	0.000000	0.752974	574	0.216028	0.457000	0.517820
461	0.828633	539	0.226345	5.785315	0	0.000000	0.752974	539	0.226345	0.504000	0.517807
431	0.774942	569	0.226714	5.785315	0	0.000000	0.752974	569	0.226714	0.463000	0.517759
457	0.789934	543	0.213628	5.785315	0	0.000000	0.752974	543	0.213628	0.477000	0.517723
475	0.776842	525	0.243810	5.785315	0	0.000000	0.752974	525	0.243810	0.497000	0.517704
447	0.778523	553	0.231465	5.785315	0	0.000000	0.752974	553	0.231465	0.476000	0.517668
435	0.760920	565	0.219469	5.785315	0	0.000000	0.752974	565	0.219469	0.455000	0.517612
460	0.786957	540	0.194444	5.785315	0	0.000000	0.752974	540	0.194444	0.467000	0.517568
423	0.751773	577	0.232236	5.785315	0	0.000000	0.702513	577	0.232236	0.452000	0.517510
432	0.770833	568	0.211268	5.785315	0	0.000000	0.702513	568	0.211268	0.453000	0.517453
438	0.762557	562	0.279359	5.785315	0	0.000000	0.702513	562	0.279359	0.491000	0.517430
435	0.765517	565	0.284956	5.785315	0	0.000000	0.702513	565	0.284956	0.494000	0.517410
452	0.738938	548	0.244526	5.785315	0	0.000000	0.702513	548	0.244526	0.468000	0.517366
421	0.807601	579	0.252159	5.785315	0	0.000000	0.702513	579	0.252159	0.486000	0.517339
447	0.767338	553	0.226040	5.785315	0	0.000000	0.702513	553	0.226040	0.468000	0.517296
455	0.795604	545	0.282569	5.785315	0	0.000000	0.702513	545	0.282569	0.516000	0.517294
430	0.730233	570	0.214035	5.785315	0	0.000000	0.702513	570	0.214035	0.436000	0.517223
438	0.760274	562	0.254448	5.785315	0	0.000000	0.702513	562	0.254448	0.476000	0.517187
453	0.781457	547	0.232176	5.785315	0	0.000000	0.702513	547	0.232176	0.481000	0.517156
417	0.779376	583	0.221269	5.785315	0	0.000000	0.702513	583	0.221269	0.454000	0.517101
445	0.797753	555	0.290090	5.785315	0	0.000000	0.702513	555	0.290090	0.516000	0.517100
426	0.816901	574	0.229965	5.785315	0	0.000000	0.702513	574	0.229965	0.480000	0.517067
422	0.793839	578	0.292388	5.785315	0	0.000000	0.702513	578	0.292388	0.504000	0.517056
469	0.769723	531	0.248588	5.785315	0	0.000000	0.702513	531	0.248588	0.493000	0.517035
442	0.771493	558	0.258065	5.785315	0	0.000000	0.702513	558	0.258065	0.485000	0.517007
442	0.771493	558	0.241935	5.785315	0	0.000000	0.702513	558	0.241935	0.476000	0.516972
447	0.780761	553	0.276673	5.785315	0	0.000000	0.702513	553	0.276673	0.502000	0.516959
439	0.808656	561	0.226381	5.785315	0	0.000000	0.702513	561	0.226381	0.482000	0.516929
432	0.773148	568	0.255282	5.785315	0	0.000000	0.702513	568	0.255282	0.479000	0.516896
450	0.793333	550	0.280000	5.785315	0	0.000000	0.702513	550	0.280000	0.511000	0.516891
434	0.778802	566	0.266784	5.785315	0	0.000000	0.702513	566	0.266784	0.489000	0.516867
457	0.807440	543	0.290976	5.785315	0	0.000000	0.702513	543	0.290976	0.527000	0.516875
450	0.795556	550	0.252727	5.785315	0	0.000000	0.702513	550	0.252727	0.497000	0.516858
438	0.805936	562	0.241993	5.785315	0	0.000000	0.702513	562	0.241993	0.489000	0.516834
454	0.801762	546	0.291209	5.785315	0	0.000000	0.702513	546	0.291209	0.523000	0.516839
444	0.815315	556	0.300360	5.785315	0	0.000000	0.702513	556	0.300360	0.529000	0.516850
448	0.783482	552	0.255435	5.785315	0	0.000000	0.702513	552	0.255435	0.492000	0.516829
458	0.799127	542	0.254613	5.785315	0	0.000000	0.702513	542	0.254613	0.504000	0.516818
461	0.774403	539	0.267161	5.785315	0	0.000000	0.702513	539	0.267161	0.501000	0.516804
441	0.802721	559	0.248658	5.785315	0	0.000000	0.702513	559	0.248658	0.493000	0.516784
447	0.769575	553	0.245931	5.785315	0	0.000000	0.702513	553	0.245931	0.480000	0.516752
445	0.773034	555	0.219820	5.785315	0	0.000000	0.702513	555	0.219820	0.466000	0.516709
445	0.788764	555	0.234234	5.785315	0	0.000000	0.702513	555	0.234234	0.481000	0.516678
442	0.794118	558	0.236559	5.785315	0	0.000000	0.702513	558	0.236559	0.483000	0.516649
459	0.777778	541	0.245841	5.785315	0	0.000000	0.702513	541	0.245841	0.490000	0.516627
438	0.785388	562	0.272242	5.785315	0	0.000000	0.702513	562	0.272242	0.497000	0.516610
454	0.814978	546	0.300366	5.785315	0	0.000000	0.702513	546	0.300366	0.534000	0.516625
457	0.781182	543	0.228361	5.785315	0	0.000000	0.702513	543	0.228361	0.481000	0.516594
435	0.770115	565	0.263717	5.785315	0	0.000000	0.702513	565	0.263717	0.484000	0.516567
441	0.755102	559	0.252236	5.785315	0	0.000000	0.702513	559	0.252236	0.474000	0.516531
427	0.803279	573	0.253054	5.785315	0	0.000000	0.702513	573	0.253054	0.488000	0.516506
456	0.771930	544	0.211397	5.785315	0	0.000000	0.702513	544	0.211397	0.467000	0.516464
473	0.775899	527	0.258065	5.785315	0	0.000000	0.702513	527	0.258065	0.503000	0.516453
474	0.799578	526	0.228137	5.785315	0	0.000000	0.702513	526	0.228137	0.499000	0.516438
424	0.804245	576	0.262153	5.785315	0	0.000000	0.702513	576	0.262153	0.492000	0.516417
422	0.777251	578	0.247405	5.785315	0	0.000000	0.702513	578	0.247405	0.471000	0.516379
464	0.778017	536	0.223881	5.785315	0	0.000000	0.702513	536	0.223881	0.481000	0.516349
435	0.783908	565	0.247788	5.785315	0	0.000000	0.702513	565	0.247788	0.481000	0.516319
432	0.814815	568	0.251761	5.785315	0	0.000000	0.702513	568	0.251761	0.495000	0.516301
459	0.797386	541	0.219963	5.785315	0	0.000000	0.702513	541	0.219963	0.485000	0.516275
432	0.812500	568	0.262324	5.785315	0	0.000000	0.702513	568	0.262324	0.500000	0.516261
446	0.789238	554	0.236462	5.785315	0	0.000000	0.702513	554	0.236462	0.483000	0.516233
451	0.776053	549	0.225865	5.785315	0	0.000000	0.702513	549	0.225865	0.474000	0.516198
453	0.783664	547	0.202925	5.785315	0	0.000000	0.702513	547	0.202925	0.466000	0.516156
455	0.731868	545	0.244037	5.785315	0	0.000000	0.702513	545	0.244037	0.466000	0.516114
442	0.798643	558	0.236559	5.785315	0	0.000000	0.702513	558	0.236559	0.485000	0.516088
464	0.786638	536	0.251866	5.785315	0	0.000000	0.702513	536	0.251866	0.500000	0.516074
463	0.762419	537	0.238361	5.785315	0	0.000000	0.702513	537	0.238361	0.481000	0.516045
442	0.766968	558	0.247312	5.785315	0	0.000000	0.702513	558	0.247312	0.477000	0.516012
440	0.777273	560	0.241071	5.785315	0	0.000000	0.702513	560	0.241071	0.477000	0.515980
463	0.784017	537	0.240223	5.785315	0	0.000000	0.702513	537	0.240223	0.492000	0.515960
426	0.776995	574	0.226481	5.785315	0	0.000000	0.702513	574	0.226481	0.461000	0.515914
425	0.778824	575	0.222609	5.785315	0	0.000000	0.702513	575	0.222609	0.459000	0.515866
452	0.798673	548	0.264599	5.785315	0	0.000000	0.702513	548	0.264599	0.506000	0.515858
465	0.780645	535	0.278505	5.785315	0	0.000000	0.702513	535	0.278505	0.512000	0.515855
464	0.762931	536	0.248134	5.785315	0	0.000000	0.702513	536	0.248134	0.487000	0.515831
437	0.778032	563	0.282416	5.785315	0	0.000000	0.702513	563	0.282416	0.499000	0.515817
423	0.787234	577	0.294627	5.785315	0	0.000000	0.702513	577	0.294627	0.503000	0.515806
455	0.808791	545	0.269725	5.785315	0	0.000000	0.702513	545	0.269725	0.515000	0.515806
428	0.789720	572	0.246503	5.785315	0	0.000000	0.702513	572	0.246503	0.479000	0.515775
428	0.780374	572	0.262238	5.785315	0	0.000000	0.702513	572	0.262238	0.484000	0.515749
436	0.786697	564	0.280142	5.785315	0	0.000000	0.702513	564	0.280142	0.501000	0.515737
434	0.783410	566	0.270318	5.785315	0	0.000000	0.702513	566	0.270318	0.493000	0.515718
454	0.830396	546	0.302198	5.785315	0	0.000000	0.702513	546	0.302198	0.542000	0.515739
448	0.790179	552	0.311594	5.785315	0	0.000000	0.702513	552	0.311594	0.526000	0.515748
446	0.822870	554	0.287004	5.785315	0	0.000000	0.702513	554	0.287004	0.526000	0.515756
458	0.812227	542	0.321033	5.785315	0	0.000000	0.702513	542	0.321033	0.546000	0.515781
428	0.782710	572	0.269231	5.785315	0	0.000000	0.702513	572	0.269231	0.489000	0.515759
480	0.808333	520	0.263462	5.785315	0	0.000000	0.702513	520	0.263462	0.525000	0.515767
469	0.748401	531	0.293785	5.785315	0	0.000000	0.702513	531	0.293785	0.507000	0.515760
437	0.807780	563	0.275311	5.785315	0	0.000000	0.702513	563	0.275311	0.508000	0.515753
468	0.805556	532	0.280075	5.785315	0	0.000000	0.702513	532	0.280075	0.526000	0.515762
471	0.774947	529	0.268431	5.785315	0	0.000000	0.702513	529	0.268431	0.507000	0.515754
456	0.767544	544	0.233456	5.785315	0	0.000000	0.702513	544	0.233456	0.477000	0.515723
428	0.834112	572	0.246503	5.785315	0	0.000000	0.702513	572	0.246503	0.498000	0.515708
433	0.796767	567	0.261023	5.785315	0	0.000000	0.702513	567	0.261023	0.493000	0.515690
443	0.805869	557	0.235189	5.785315	0	0.000000	0.702513	557	0.235189	0.488000	0.515667
467	0.811563	533	0.238274	5.785315	0	0.000000	0.702513	533	0.238274	0.506000	0.515659
452	0.758850	548	0.284672	5.785315	0	0.000000	0.702513	548	0.284672	0.499000	0.515646
461	0.757050	539	0.218924	5.785315	0	0.000000	0.702513	539	0.218924	0.467000	0.515606
450	0.788889	550	0.214545	5.785315	0	0.000000	0.702513	550	0.214545	0.473000	0.515571
442	0.703620	558	0.231183	5.785315	0	0.000000	0.702513	558	0.231183	0.440000	0.515510
436	0.747706	564	0.214539	5.785315	0	0.000000	0.702513	564	0.214539	0.447000	0.515454
440	0.727273	560	0.208929	5.785315	0	0.000000	0.702513	560	0.208929	0.437000	0.515390
439	0.772210	561	0.208556	5.785315	0	0.000000	0.702513	561	0.208556	0.456000	0.515342
443	0.726862	557	0.170557	5.785315	0	0.000000	0.702513	557	0.170557	0.417000	0.515262
459	0.749455	541	0.445471	5.785315	0	0.000000	0.397012	541	0.445471	0.585000	0.515319
474	0.744726	526	0.245247	5.785315	0	0.000000	0.661849	526	0.245247	0.482000	0.515292
464	0.767241	536	0.197761	5.785315	0	0.000000	0.661849	536	0.197761	0.462000	0.515249
472	0.747881	528	0.371212	5.785315	0	0.000000	0.509044	528	0.371212	0.549000	0.515276
432	0.773148	568	0.371479	5.785315	0	0.000000	0.509044	568	0.371479	0.545000	0.515300
436	0.782110	564	0.361702	5.785315	0	0.000000	0.509044	564	0.361702	0.545000	0.515324
425	0.736471	575	0.368696	5.785315	0	0.000000	0.509044	575	0.368696	0.525000	0.515332
466	0.804721	534	0.385768	5.785315	0	0.000000	0.509044	534	0.385768	0.581000	0.515385
429	0.729604	571	0.367776	5.785315	0	0.000000	0.509044	571	0.367776	0.523000	0.515391
448	0.779018	552	0.335145	5.785315	0	0.000000	0.509044	552	0.335145	0.534000	0.515406
469	0.808102	531	0.372881	5.785315	0	0.000000	0.509044	531	0.372881	0.577000	0.515455
455	0.762637	545	0.357798	5.785315	0	0.000000	0.509044	545	0.357798	0.542000	0.515477
441	0.755102	559	0.314848	5.785315	0	0.000000	0.509044	559	0.314848	0.509000	0.515471
406	0.773399	594	0.350168	5.785315	0	0.000000	0.509044	594	0.350168	0.522000	0.515477
440	0.788636	560	0.333929	5.785315	0	0.000000	0.509044	560	0.333929	0.534000	0.515492
454	0.786344	546	0.349817	5.785315	0	0.000000	0.509044	546	0.349817	0.548000	0.515518
466	0.798283	534	0.372659	5.785315	0	0.000000	0.509044	534	0.372659	0.571000	0.515562
445	0.761798	555	0.385586	5.785315	0	0.000000	0.509044	555	0.385586	0.553000	0.515592
433	0.762125	567	0.412698	5.785315	0	0.000000	0.509044	567	0.412698	0.564000	0.515631
455	0.786813	545	0.238532	5.785315	0	0.000000	0.717648	545	0.238532	0.488000	0.515609
439	0.788155	561	0.229947	5.785315	0	0.000000	0.717648	561	0.229947	0.475000	0.515576
435	0.763218	565	0.230088	5.785315	0	0.000000	0.717648	565	0.230088	0.462000	0.515533
426	0.760563	574	0.245645	5.785315	0	0.000000	0.717648	574	0.245645	0.465000	0.515493
441	0.804989	559	0.254025	5.785315	0	0.000000	0.717648	559	0.254025	0.497000	0.515479
440	0.772727	560	0.219643	5.785315	0	0.000000	0.717648	560	0.219643	0.463000	0.515437
431	0.774942	569	0.203866	5.785315	0	0.000000	0.717648	569	0.203866	0.450000	0.515385
457	0.763676	543	0.202578	5.785315	0	0.000000	0.717648	543	0.202578	0.459000	0.515340
448	0.763393	552	0.235507	5.785315	0	0.000000	0.717648	552	0.235507	0.472000	0.515306
460	0.750000	540	0.238889	5.785315	0	0.000000	0.717648	540	0.238889	0.474000	0.515273
464	0.803879	536	0.255597	5.785315	0	0.000000	0.717648	536	0.255597	0.510000	0.515269
457	0.798687	543	0.279926	5.785315	0	0.000000	0.717648	543	0.279926	0.517000	0.515270
430	0.790698	570	0.294737	5.785315	0	0.000000	0.717648	570	0.294737	0.508000	0.515264
437	0.791762	563	0.216696	5.785315	0	0.000000	0.717648	563	0.216696	0.468000	0.515227
436	0.786697	564	0.202128	5.785315	0	0.000000	0.717648	564	0.202128	0.457000	0.515181
441	0.807256	559	0.248658	5.785315	0	0.000000	0.717648	559	0.248658	0.495000	0.515165
461	0.785249	539	0.226345	5.785315	0	0.000000	0.717648	539	0.226345	0.484000	0.515141
458	0.816594	542	0.217712	5.785315	0	0.000000	0.717648	542	0.217712	0.492000	0.515122
456	0.769737	544	0.216912	5.785315	0	0.000000	0.717648	544	0.216912	0.469000	0.515086
460	0.795652	540	0.270370	5.785315	0	0.000000	0.717648	540	0.270370	0.512000	0.515084
451	0.784922	549	0.213115	5.785315	0	0.000000	0.717648	549	0.213115	0.471000	0.515049
442	0.771493	558	0.209677	5.785315	0	0.000000	0.717648	558	0.209677	0.458000	0.515004
447	0.791946	553	0.236890	5.785315	0	0.000000	0.717648	553	0.236890	0.485000	0.514981
453	0.768212	547	0.228519	5.785315	0	0.000000	0.717648	547	0.228519	0.473000	0.514948
461	0.774403	539	0.209647	5.785315	0	0.000000	0.717648	539	0.209647	0.470000	0.514913
425	0.731765	575	0.246957	5.785315	0	0.000000	0.717648	575	0.246957	0.453000	0.514864
412	0.771845	588	0.202381	5.785315	0	0.000000	0.717648	588	0.202381	0.437000	0.514803
438	0.794521	562	0.217082	5.785315	0	0.000000	0.717648	562	0.217082	0.470000	0.514768
434	0.771889	566	0.176678	5.785315	0	0.000000	0.717648	566	0.176678	0.435000	0.514706
429	0.794872	571	0.189142	5.785315	0	0.000000	0.694320	571	0.189142	0.449000	0.514655
475	0.762105	525	0.478095	5.785315	0	0.000000	0.407645	525	0.478095	0.613000	0.514731
447	0.789709	553	0.406872	5.785315	0	0.000000	0.460870	553	0.406872	0.578000	0.514781
443	0.799097	557	0.253142	5.785315	0	0.000000	0.629946	557	0.253142	0.495000	0.514765
452	0.774336	548	0.242701	5.785315	0	0.000000	0.629946	548	0.242701	0.483000	0.514741
439	0.763098	561	0.245989	5.785315	0	0.000000	0.629946	561	0.245989	0.473000	0.514708
452	0.774336	548	0.271898	5.785315	0	0.000000	0.629946	548	0.271898	0.499000	0.514696
428	0.726636	572	0.311189	5.785315	0	0.000000	0.629946	572	0.311189	0.489000	0.514676
409	0.748166	591	0.294416	5.785315	0	0.000000	0.629946	591	0.294416	0.480000	0.514649
413	0.774818	587	0.279387	5.785315	0	0.000000	0.629946	587	0.279387	0.484000	0.514625
430	0.776744	570	0.331579	5.785315	0	0.000000	0.629946	570	0.331579	0.523000	0.514632
444	0.743243	556	0.287770	5.785315	0	0.000000	0.629946	556	0.287770	0.490000	0.514613
454	0.770925	546	0.305861	5.785315	0	0.000000	0.629946	546	0.305861	0.517000	0.514615
418	0.806220	582	0.276632	5.785315	0	0.000000	0.629946	582	0.276632	0.498000	0.514602
437	0.771167	563	0.262877	5.785315	0	0.000000	0.629946	563	0.262877	0.485000	0.514579
463	0.762419	537	0.264432	5.785315	0	0.000000	0.629946	537	0.264432	0.495000	0.514564
454	0.762115	546	0.283883	5.785315	0	0.000000	0.629946	546	0.283883	0.501000	0.514554
459	0.760349	541	0.297597	5.785315	0	0.000000	0.629946	541	0.297597	0.510000	0.514550
451	0.811530	549	0.269581	5.785315	0	0.000000	0.629946	549	0.269581	0.514000	0.514550
433	0.762125	567	0.285714	5.785315	0	0.000000	0.629946	567	0.285714	0.492000	0.514532
437	0.759725	563	0.264654	5.785315	0	0.000000	0.629946	563	0.264654	0.481000	0.514507
434	0.751152	566	0.263251	5.785315	0	0.000000	0.629946	566	0.263251	0.475000	0.514476
451	0.756098	549	0.229508	5.785315	0	0.000000	0.629946	549	0.229508	0.467000	0.514440
453	0.766004	547	0.255941	5.785315	0	0.000000	0.629946	547	0.255941	0.487000	0.514419
435	0.783908	565	0.292035	5.785315	0	0.000000	0.629946	565	0.292035	0.506000	0.514412
411	0.778589	589	0.286927	5.785315	0	0.000000	0.629946	589	0.286927	0.489000	0.514393
458	0.796943	542	0.276753	5.785315	0	0.000000	0.629946	542	0.276753	0.515000	0.514393
452	0.800885	548	0.301095	5.785315	0	0.000000	0.629946	548	0.301095	0.527000	0.514403
454	0.768722	546	0.291209	5.785315	0	0.000000	0.629946	546	0.291209	0.508000	0.514398
417	0.772182	583	0.312178	5.785315	0	0.000000	0.629946	583	0.312178	0.504000	0.514390
437	0.784897	563	0.284192	5.785315	0	0.000000	0.629946	563	0.284192	0.503000	0.514381
424	0.773585	576	0.312500	5.785315	0	0.000000	0.629946	576	0.312500	0.508000	0.514377
437	0.757437	563	0.341030	5.785315	0	0.000000	0.629946	563	0.341030	0.523000	0.514383
415	0.809639	585	0.288889	5.785315	0	0.000000	0.629946	585	0.288889	0.505000	0.514376
420	0.771429	580	0.315517	5.785315	0	0.000000	0.629946	580	0.315517	0.507000	0.514370
428	0.799065	572	0.321678	5.785315	0	0.000000	0.629946	572	0.321678	0.526000	0.514379
439	0.772210	561	0.285205	5.785315	0	0.000000	0.629946	561	0.285205	0.499000	0.514368
447	0.780761	553	0.273056	5.785315	0	0.000000	0.629946	553	0.273056	0.500000	0.514357
434	0.790323	566	0.280919	5.785315	0	0.000000	0.629946	566	0.280919	0.502000	0.514347
425	0.783529	575	0.286957	5.785315	0	0.000000	0.629946	575	0.286957	0.498000	0.514335
450	0.753333	550	0.261818	5.785315	0	0.000000	0.629946	550	0.261818	0.483000	0.514311
469	0.756930	531	0.278719	5.785315	0	0.000000	0.629946	531	0.278719	0.503000	0.514303
484	0.795455	516	0.248062	5.785315	0	0.000000	0.629946	516	0.248062	0.513000	0.514302
477	0.792453	523	0.267686	5.785315	0	0.000000	0.629946	523	0.267686	0.518000	0.514305
438	0.760274	562	0.275801	5.785315	0	0.000000	0.629946	562	0.275801	0.488000	0.514285
445	0.768539	555	0.239640	5.785315	0	0.000000	0.629946	555	0.239640	0.475000	0.514255
439	0.744875	561	0.276292	5.785315	0	0.000000	0.629946	561	0.276292	0.482000	0.514231
430	0.793023	570	0.261404	5.785315	0	0.000000	0.629946	570	0.261404	0.490000	0.514213
453	0.768212	547	0.261426	5.785315	0	0.000000	0.629946	547	0.261426	0.491000	0.514195
420	0.788095	580	0.298276	5.785315	0	0.000000	0.629946	580	0.298276	0.504000	0.514187
423	0.747045	577	0.285962	5.785315	0	0.000000	0.629946	577	0.285962	0.481000	0.514163
419	0.761337	581	0.285714	5.785315	0	0.000000	0.629946	581	0.285714	0.485000	0.514141
436	0.768349	564	0.313830	5.785315	0	0.000000	0.629946	564	0.313830	0.512000	0.514139
411	0.795620	589	0.286927	5.785315	0	0.000000	0.629946	589	0.286927	0.496000	0.514125
443	0.749436	557	0.303411	5.785315	0	0.000000	0.629946	557	0.303411	0.501000	0.514116
459	0.786492	541	0.284658	5.785315	0	0.000000	0.629946	541	0.284658	0.515000	0.514116
415	0.780723	585	0.278632	5.785315	0	0.000000	0.629946	585	0.278632	0.487000	0.514096
460	0.767391	540	0.283333	5.785315	0	0.000000	0.629946	540	0.283333	0.506000	0.514090
456	0.780702	544	0.286765	5.785315	0	0.000000	0.629946	544	0.286765	0.512000	0.514088
417	0.738609	583	0.284734	5.785315	0	0.000000	0.629946	583	0.284734	0.474000	0.514059
424	0.792453	576	0.270833	5.785315	0	0.000000	0.629946	576	0.270833	0.492000	0.514042
428	0.780374	572	0.270979	5.785315	0	0.000000	0.629946	572	0.270979	0.489000	0.514023
451	0.789357	549	0.276867	5.785315	0	0.000000	0.629946	549	0.276867	0.508000	0.514019
446	0.789238	554	0.222022	5.785315	0	0.000000	0.629946	554	0.222022	0.475000	0.513990
460	0.789130	540	0.288889	5.785315	0	0.000000	0.629946	540	0.288889	0.519000	0.513994
451	0.738359	549	0.311475	5.785315	0	0.000000	0.629946	549	0.311475	0.504000	0.513986
449	0.752784	551	0.263158	5.785315	0	0.000000	0.629946	551	0.263158	0.483000	0.513963
443	0.772009	557	0.299820	5.785315	0	0.000000	0.629946	557	0.299820	0.509000	0.513960
451	0.771619	549	0.315118	5.785315	0	0.000000	0.629946	549	0.315118	0.521000	0.513965
430	0.758140	570	0.278947	5.785315	0	0.000000	0.629946	570	0.278947	0.485000	0.513943
423	0.806147	577	0.325823	5.785315	0	0.000000	0.629946	577	0.325823	0.529000	0.513955
422	0.810427	578	0.283737	5.785315	0	0.000000	0.629946	578	0.283737	0.506000	0.513949
429	0.785548	571	0.259194	5.785315	0	0.000000	0.629946	571	0.259194	0.485000	0.513927
455	0.758242	545	0.286239	5.785315	0	0.000000	0.629946	545	0.286239	0.501000	0.513918
480	0.735417	520	0.311538	5.785315	0	0.000000	0.629946	520	0.311538	0.515000	0.513919
433	0.732102	567	0.259259	5.785315	0	0.000000	0.629946	567	0.259259	0.464000	0.513882
443	0.792325	557	0.272890	5.785315	0	0.000000	0.629946	557	0.272890	0.503000	0.513874
437	0.762014	563	0.273535	5.785315	0	0.000000	0.629946	563	0.273535	0.487000	0.513854
453	0.818985	547	0.288848	5.785315	0	0.000000	0.629946	547	0.288848	0.529000	0.513865
424	0.778302	576	0.251736	5.785315	0	0.000000	0.629946	576	0.251736	0.475000	0.513837
425	0.807059	575	0.295652	5.785315	0	0.000000	0.629946	575	0.295652	0.513000	0.513836
455	0.760440	545	0.251376	5.785315	0	0.000000	0.629946	545	0.251376	0.483000	0.513813
467	0.777302	533	0.243902	5.785315	0	0.000000	0.629946	533	0.243902	0.493000	0.513798
441	0.782313	559	0.296959	5.785315	0	0.000000	0.629946	559	0.296959	0.511000	0.513796
428	0.766355	572	0.309441	5.785315	0	0.000000	0.629946	572	0.309441	0.505000	0.513790
431	0.786543	569	0.295255	5.785315	0	0.000000	0.629946	569	0.295255	0.507000	0.513785
442	0.803167	558	0.317204	5.785315	0	0.000000	0.629946	558	0.317204	0.532000	0.513798
444	0.736486	556	0.291367	5.785315	0	0.000000	0.629946	556	0.291367	0.489000	0.513780
436	0.782110	564	0.241135	5.785315	0	0.000000	0.629946	564	0.241135	0.477000	0.513753
479	0.739040	521	0.282150	5.785315	0	0.000000	0.629946	521	0.282150	0.501000	0.513744
434	0.755760	566	0.272085	5.785315	0	0.000000	0.629946	566	0.272085	0.482000	0.513720
431	0.784223	569	0.284710	5.785315	0	0.000000	0.629946	569	0.284710	0.500000	0.513710
440	0.781818	560	0.303571	5.785315	0	0.000000	0.629946	560	0.303571	0.514000	0.513711
441	0.795918	559	0.261181	5.785315	0	0.000000	0.629946	559	0.261181	0.497000	0.513699
429	0.787879	571	0.262697	5.785315	0	0.000000	0.629946	571	0.262697	0.488000	0.513680
440	0.788636	560	0.296429	5.785315	0	0.000000	0.629946	560	0.296429	0.513000	0.513679
441	0.793651	559	0.325581	5.785315	0	0.000000	0.629946	559	0.325581	0.532000	0.513693
414	0.775362	586	0.307167	5.785315	0	0.000000	0.629946	586	0.307167	0.501000	0.513683
445	0.784270	555	0.333333	5.785315	0	0.000000	0.629946	555	0.333333	0.534000	0.513698
440	0.800000	560	0.269643	5.785315	0	0.000000	0.629946	560	0.269643	0.503000	0.513690
412	0.788835	588	0.341837	5.785315	0	0.000000	0.629946	588	0.341837	0.526000	0.513699
437	0.800915	563	0.349911	5.785315	0	0.000000	0.629946	563	0.349911	0.547000	0.513723
444	0.783784	556	0.271583	5.785315	0	0.000000	0.629946	556	0.271583	0.499000	0.513713
435	0.779310	565	0.307965	5.785315	0	0.000000	0.629946	565	0.307965	0.513000	0.513712
461	0.767896	539	0.282004	5.785315	0	0.000000	0.629946	539	0.282004	0.506000	0.513707
488	0.774590	512	0.275391	5.785315	0	0.000000	0.629946	512	0.275391	0.519000	0.513711
442	0.789593	558	0.322581	5.785315	0	0.000000	0.629946	558	0.322581	0.529000	0.513722
416	0.757212	584	0.248288	5.785315	0	0.000000	0.629946	584	0.248288	0.460000	0.513683
418	0.770335	582	0.268041	5.785315	0	0.000000	0.629946	582	0.268041	0.478000	0.513657
464	0.827586	536	0.283582	5.785315	0	0.000000	0.629946	536	0.283582	0.536000	0.513673
430	0.741860	570	0.296491	5.785315	0	0.000000	0.629946	570	0.296491	0.488000	0.513655
443	0.792325	557	0.298025	5.785315	0	0.000000	0.629946	557	0.298025	0.517000	0.513657
469	0.765458	531	0.308851	5.785315	0	0.000000	0.629946	531	0.308851	0.523000	0.513664
416	0.841346	584	0.306507	5.785315	0	0.000000	0.629946	584	0.306507	0.529000	0.513675
419	0.794749	581	0.299484	5.785315	0	0.000000	0.629946	581	0.299484	0.507000	0.513670
450	0.780000	550	0.301818	5.785315	0	0.000000	0.629946	550	0.301818	0.517000	0.513673
436	0.793578	564	0.278369	5.785315	0	0.000000	0.629946	564	0.278369	0.503000	0.513665
421	0.762470	579	0.281520	5.785315	0	0.000000	0.629946	579	0.281520	0.484000	0.513644
433	0.812933	567	0.248677	5.785315	0	0.000000	0.629946	567	0.248677	0.493000	0.513629
495	0.769697	505	0.263366	5.785315	0	0.000000	0.629946	505	0.263366	0.514000	0.513629
456	0.780702	544	0.284926	5.785315	0	0.000000	0.629946	544	0.284926	0.511000	0.513627
449	0.770601	551	0.299456	5.785315	0	0.000000	0.629946	551	0.299456	0.511000	0.513625
438	0.748858	562	0.258007	5.785315	0	0.000000	0.629946	562	0.258007	0.473000	0.513597
458	0.740175	542	0.276753	5.785315	0	0.000000	0.629946	542	0.276753	0.489000	0.513579
452	0.774336	548	0.277372	5.785315	0	0.000000	0.629946	548	0.277372	0.502000	0.513571
413	0.801453	587	0.301533	5.785315	0	0.000000	0.629946	587	0.301533	0.508000	0.513567
445	0.784270	555	0.281081	5.785315	0	0.000000	0.629946	555	0.281081	0.505000	0.513561
443	0.819413	557	0.276481	5.785315	0	0.000000	0.629946	557	0.276481	0.517000	0.513563
421	0.774347	579	0.281520	5.785315	0	0.000000	0.629946	579	0.281520	0.489000	0.513546
464	0.821121	536	0.309701	5.785315	0	0.000000	0.629946	536	0.309701	0.547000	0.513569
436	0.786697	564	0.257092	5.785315	0	0.000000	0.629946	564	0.257092	0.488000	0.513551
450	0.782222	550	0.290909	5.785315	0	0.000000	0.629946	550	0.290909	0.512000	0.513550
452	0.798673	548	0.255474	5.785315	0	0.000000	0.629946	548	0.255474	0.501000	0.513541
413	0.767554	587	0.291312	5.785315	0	0.000000	0.629946	587	0.291312	0.488000	0.513523
433	0.794457	567	0.269841	5.785315	0	0.000000	0.629946	567	0.269841	0.497000	0.513512
454	0.786344	546	0.287546	5.785315	0	0.000000	0.629946	546	0.287546	0.514000	0.513512
452	0.778761	548	0.310219	5.785315	0	0.000000	0.629946	548	0.310219	0.522000	0.513518
452	0.789823	548	0.306569	5.785315	0	0.000000	0.629946	548	0.306569	0.525000	0.513526
430	0.809302	570	0.284211	5.785315	0	0.000000	0.629946	570	0.284211	0.510000	0.513524
455	0.780220	545	0.339450	5.785315	0	0.000000	0.629946	545	0.339450	0.540000	0.513542
435	0.825287	565	0.288496	5.785315	0	0.000000	0.629946	565	0.288496	0.522000	0.513548
446	0.793722	554	0.303249	5.785315	0	0.000000	0.629946	554	0.303249	0.522000	0.513554
447	0.762864	553	0.305606	5.785315	0	0.000000	0.629946	553	0.305606	0.510000	0.513552
435	0.744828	565	0.283186	5.785315	0	0.000000	0.629946	565	0.283186	0.484000	0.513531
457	0.792123	543	0.303867	5.785315	0	0.000000	0.629946	543	0.303867	0.527000	0.513540
447	0.798658	553	0.256781	5.785315	0	0.000000	0.629946	553	0.256781	0.499000	0.513530
431	0.737819	569	0.281195	5.785315	0	0.000000	0.629946	569	0.281195	0.478000	0.513505
446	0.739910	554	0.259928	5.785315	0	0.000000	0.629946	554	0.259928	0.474000	0.513478
404	0.772277	596	0.256711	5.785315	0	0.000000	0.629946	596	0.256711	0.465000	0.513444
433	0.769053	567	0.278660	5.785315	0	0.000000	0.629946	567	0.278660	0.491000	0.513428
471	0.757962	529	0.285444	5.785315	0	0.000000	0.629946	529	0.285444	0.508000	0.513424
441	0.782313	559	0.284436	5.785315	0	0.000000	0.629946	559	0.284436	0.504000	0.513418
445	0.793258	555	0.315315	5.785315	0	0.000000	0.629946	555	0.315315	0.528000	0.513428
446	0.766816	554	0.241877	5.785315	0	0.000000	0.629946	554	0.241877	0.476000	0.513402
448	0.787946	552	0.280797	5.785315	0	0.000000	0.629946	552	0.280797	0.508000	0.513398
444	0.786036	556	0.282374	5.785315	0	0.000000	0.629946	556	0.282374	0.506000	0.513393
442	0.789593	558	0.265233	5.785315	0	0.000000	0.629946	558	0.265233	0.497000	0.513381
431	0.758701	569	0.267135	5.785315	0	0.000000	0.629946	569	0.267135	0.479000	0.513358
425	0.788235	575	0.295652	5.785315	0	0.000000	0.629946	575	0.295652	0.505000	0.513352
458	0.757642	542	0.282288	5.785315	0	0.000000	0.629946	542	0.282288	0.500000	0.513342
430	0.748837	570	0.287719	5.785315	0	0.000000	0.629946	570	0.287719	0.486000	0.513323
449	0.781737	551	0.248639	5.785315	0	0.000000	0.629946	551	0.248639	0.488000	0.513306
446	0.800448	554	0.294224	5.785315	0	0.000000	0.629946	554	0.294224	0.520000	0.513311
497	0.806841	503	0.310139	5.785315	0	0.000000	0.629946	503	0.310139	0.557000	0.513341
438	0.767123	562	0.281139	5.785315	0	0.000000	0.629946	562	0.281139	0.494000	0.513327
461	0.787419	539	0.287570	5.785315	0	0.000000	0.629946	539	0.287570	0.518000	0.513331
427	0.796253	573	0.342059	5.785315	0	0.000000	0.629946	573	0.342059	0.536000	0.513346
453	0.821192	547	0.261426	5.785315	0	0.000000	0.629946	547	0.261426	0.515000	0.513347
418	0.796651	582	0.323024	5.785315	0	0.000000	0.629946	582	0.323024	0.521000	0.513353
467	0.798715	533	0.288931	5.785315	0	0.000000	0.629946	533	0.288931	0.527000	0.513362
432	0.770833	568	0.251761	5.785315	0	0.000000	0.629946	568	0.251761	0.476000	0.513336
441	0.804989	559	0.280859	5.785315	0	0.000000	0.629946	559	0.280859	0.512000	0.513336
439	0.792711	561	0.295900	5.785315	0	0.000000	0.629946	561	0.295900	0.514000	0.513336
440	0.761364	560	0.292857	5.785315	0	0.000000	0.629946	560	0.292857	0.499000	0.513326
458	0.796943	542	0.273063	5.785315	0	0.000000	0.629946	542	0.273063	0.513000	0.513326
467	0.805139	533	0.290807	5.785315	0	0.000000	0.629946	533	0.290807	0.531000	0.513338
440	0.756818	560	0.264286	5.785315	0	0.000000	0.629946	560	0.264286	0.481000	0.513316
451	0.769401	549	0.285974	5.785315	0	0.000000	0.629946	549	0.285974	0.504000	0.513309
492	0.735772	508	0.287402	5.785315	0	0.000000	0.629946	508	0.287402	0.508000	0.513306
464	0.788793	536	0.274254	5.785315	0	0.000000	0.629946	536	0.274254	0.513000	0.513306
421	0.743468	579	0.252159	5.785315	0	0.000000	0.629946	579	0.252159	0.459000	0.513268
468	0.717949	532	0.268797	5.785315	0	0.000000	0.629946	532	0.268797	0.479000	0.513245
473	0.771670	527	0.278937	5.785315	0	0.000000	0.629946	527	0.278937	0.512000	0.513244
458	0.788210	542	0.308118	5.785315	0	0.000000	0.629946	542	0.308118	0.528000	0.513254
451	0.767184	549	0.240437	5.785315	0	0.000000	0.629946	549	0.240437	0.478000	0.513230
430	0.769767	570	0.270175	5.785315	0	0.000000	0.629946	570	0.270175	0.485000	0.513211
454	0.768722	546	0.283883	5.785315	0	0.000000	0.629946	546	0.283883	0.504000	0.513205
438	0.755708	562	0.266904	5.785315	0	0.000000	0.629946	562	0.266904	0.481000	0.513183
429	0.801865	571	0.294221	5.785315	0	0.000000	0.629946	571	0.294221	0.512000	0.513182
451	0.800443	549	0.247723	5.785315	0	0.000000	0.629946	549	0.247723	0.497000	0.513171
444	0.743243	556	0.241007	5.785315	0	0.000000	0.629946	556	0.241007	0.464000	0.513138
435	0.726437	565	0.263717	5.785315	0	0.000000	0.629946	565	0.263717	0.465000	0.513105
433	0.750577	567	0.236332	5.785315	0	0.000000	0.629946	567	0.236332	0.459000	0.513068
454	0.744493	546	0.269231	5.785315	0	0.000000	0.629946	546	0.269231	0.485000	0.513049
449	0.743875	551	0.245009	5.785315	0	0.000000	0.629946	551	0.245009	0.469000	0.513019
442	0.746606	558	0.281362	5.785315	0	0.000000	0.629946	558	0.281362	0.487000	0.513002
443	0.792325	557	0.269300	5.785315	0	0.000000	0.629946	557	0.269300	0.501000	0.512994
478	0.746862	522	0.243295	5.785315	0	0.000000	0.629946	522	0.243295	0.484000	0.512974
465	0.780645	535	0.237383	5.785315	0	0.000000	0.629946	535	0.237383	0.490000	0.512958
461	0.746204	539	0.269017	5.785315	0	0.000000	0.629946	539	0.269017	0.489000	0.512942
473	0.750529	527	0.261860	5.785315	0	0.000000	0.629946	527	0.261860	0.493000	0.512929
450	0.777778	550	0.272727	5.785315	0	0.000000	0.629946	550	0.272727	0.500000	0.512920
421	0.733967	579	0.257340	5.785315	0	0.000000	0.629946	579	0.257340	0.458000	0.512883
465	0.782796	535	0.263551	5.785315	0	0.000000	0.629946	535	0.263551	0.505000	0.512878
441	0.755102	559	0.273703	5.785315	0	0.000000	0.629946	559	0.273703	0.486000	0.512860
429	0.778555	571	0.309982	5.785315	0	0.000000	0.629946	571	0.309982	0.511000	0.512858
448	0.774554	552	0.233696	5.785315	0	0.000000	0.629946	552	0.233696	0.476000	0.512834
448	0.770089	552	0.278986	5.785315	0	0.000000	0.629946	552	0.278986	0.499000	0.512824
434	0.767281	566	0.263251	5.785315	0	0.000000	0.629946	566	0.263251	0.482000	0.512804
464	0.739224	536	0.238806	5.785315	0	0.000000	0.629946	536	0.238806	0.471000	0.512776
450	0.806667	550	0.276364	5.785315	0	0.000000	0.629946	550	0.276364	0.515000	0.512777
445	0.793258	555	0.282883	5.785315	0	0.000000	0.629946	555	0.282883	0.510000	0.512775
444	0.763514	556	0.307554	5.785315	0	0.000000	0.629946	556	0.307554	0.510000	0.512773
456	0.802632	544	0.270221	5.785315	0	0.000000	0.629946	544	0.270221	0.513000	0.512774
467	0.775161	533	0.257036	5.785315	0	0.000000	0.629946	533	0.257036	0.499000	0.512764
481	0.792100	519	0.298651	5.785315	0	0.000000	0.629946	519	0.298651	0.536000	0.512780
416	0.802885	584	0.299658	5.785315	0	0.000000	0.629946	584	0.299658	0.509000	0.512777
425	0.797647	575	0.295652	5.785315	0	0.000000	0.629946	575	0.295652	0.509000	0.512775
438	0.833333	562	0.341637	5.785315	0	0.000000	0.629946	562	0.341637	0.557000	0.512804
436	0.795872	564	0.306738	5.785315	0	0.000000	0.629946	564	0.306738	0.520000	0.512809
442	0.782805	558	0.335125	5.785315	0	0.000000	0.629946	558	0.335125	0.533000	0.512823
472	0.760593	528	0.282197	5.785315	0	0.000000	0.629946	528	0.282197	0.508000	0.512819
460	0.771739	540	0.281481	5.785315	0	0.000000	0.629946	540	0.281481	0.507000	0.512815
429	0.778555	571	0.330998	5.785315	0	0.000000	0.629946	571	0.330998	0.523000	0.512822
458	0.799127	542	0.276753	5.785315	0	0.000000	0.629946	542	0.276753	0.516000	0.512824
481	0.825364	519	0.277457	5.785315	0	0.000000	0.629946	519	0.277457	0.541000	0.512843
460	0.813043	540	0.303704	5.785315	0	0.000000	0.629946	540	0.303704	0.538000	0.512860
417	0.803357	583	0.322470	5.785315	0	0.000000	0.629946	583	0.322470	0.523000	0.512866
434	0.778802	566	0.316254	5.785315	0	0.000000	0.629946	566	0.316254	0.517000	0.512869
444	0.792793	556	0.309353	5.785315	0	0.000000	0.629946	556	0.309353	0.524000	0.512877
455	0.795604	545	0.346789	5.785315	0	0.000000	0.629946	545	0.346789	0.551000	0.512902
483	0.807453	517	0.290135	5.785315	0	0.000000	0.629946	517	0.290135	0.540000	0.512920
461	0.763557	539	0.282004	5.785315	0	0.000000	0.629946	539	0.282004	0.504000	0.512914
442	0.753394	558	0.342294	5.785315	0	0.000000	0.629946	558	0.342294	0.524000	0.512921
464	0.780172	536	0.270522	5.785315	0	0.000000	0.629946	536	0.270522	0.507000	0.512917
452	0.783186	548	0.308394	5.785315	0	0.000000	0.629946	548	0.308394	0.523000	0.512924
415	0.749398	585	0.292308	5.785315	0	0.000000	0.629946	585	0.292308	0.482000	0.512903
435	0.790805	565	0.276106	5.785315	0	0.000000	0.629946	565	0.276106	0.500000	0.512895
459	0.812636	541	0.269871	5.785315	0	0.000000	0.629946	541	0.269871	0.519000	0.512899
443	0.808126	557	0.258528	5.785315	0	0.000000	0.629946	557	0.258528	0.502000	0.512892
449	0.783964	551	0.297641	5.785315	0	0.000000	0.629946	551	0.297641	0.516000	0.512894
444	0.819820	556	0.260791	5.785315	0	0.000000	0.629946	556	0.260791	0.509000	0.512891
420	0.766667	580	0.291379	5.785315	0	0.000000	0.629946	580	0.291379	0.491000	0.512877
422	0.774882	578	0.276817	5.785315	0	0.000000	0.629946	578	0.276817	0.487000	0.512860
424	0.804245	576	0.239583	5.785315	0	0.000000	0.629946	576	0.239583	0.479000	0.512838
412	0.834951	588	0.311224	5.785315	0	0.000000	0.629946	588	0.311224	0.527000	0.512847
450	0.820000	550	0.269091	5.785315	0	0.000000	0.629946	550	0.269091	0.517000	0.512850
453	0.812362	547	0.285192	5.785315	0	0.000000	0.629946	547	0.285192	0.524000	0.512857
436	0.791284	564	0.290780	5.785315	0	0.000000	0.629946	564	0.290780	0.509000	0.512855
447	0.742729	553	0.300181	5.785315	0	0.000000	0.629946	553	0.300181	0.498000	0.512845
450	0.820000	550	0.309091	5.785315	0	0.000000	0.629946	550	0.309091	0.539000	0.512862
467	0.783726	533	0.285178	5.785315	0	0.000000	0.629946	533	0.285178	0.518000	0.512865
442	0.773756	558	0.277778	5.785315	0	0.000000	0.629946	558	0.277778	0.497000	0.512855
460	0.760870	540	0.281481	5.785315	0	0.000000	0.629946	540	0.281481	0.502000	0.512848
430	0.767442	570	0.280702	5.785315	0	0.000000	0.629946	570	0.280702	0.490000	0.512833
411	0.781022	589	0.305603	5.785315	0	0.000000	0.629946	589	0.305603	0.501000	0.512825
452	0.800885	548	0.332117	5.785315	0	0.000000	0.629946	548	0.332117	0.544000	0.512846
447	0.818792	553	0.330922	5.785315	0	0.000000	0.629946	553	0.330922	0.549000	0.512869
452	0.809735	548	0.330292	5.785315	0	0.000000	0.629946	548	0.330292	0.547000	0.512891
434	0.801843	566	0.335689	5.785315	0	0.000000	0.629946	566	0.335689	0.538000	0.512908
450	0.737778	550	0.307273	5.785315	0	0.000000	0.629946	550	0.307273	0.501000	0.512900
428	0.766355	572	0.277972	5.785315	0	0.000000	0.629946	572	0.277972	0.487000	0.512883
430	0.776744	570	0.322807	5.785315	0	0.000000	0.629946	570	0.322807	0.518000	0.512886
440	0.813636	560	0.292857	5.785315	0	0.000000	0.629946	560	0.292857	0.522000	0.512892
462	0.764069	538	0.263941	5.785315	0	0.000000	0.629946	538	0.263941	0.495000	0.512881
451	0.796009	549	0.273224	5.785315	0	0.000000	0.629946	549	0.273224	0.509000	0.512878
459	0.775599	541	0.264325	5.785315	0	0.000000	0.629946	541	0.264325	0.499000	0.512869
437	0.782609	563	0.293073	5.785315	0	0.000000	0.629946	563	0.293073	0.507000	0.512865
449	0.783964	551	0.299456	5.785315	0	0.000000	0.629946	551	0.299456	0.517000	0.512868
447	0.780761	553	0.265823	5.785315	0	0.000000	0.629946	553	0.265823	0.496000	0.512857
442	0.780543	558	0.326165	5.785315	0	0.000000	0.629946	558	0.326165	0.527000	0.512866
449	0.781737	551	0.264973	5.785315	0	0.000000	0.629946	551	0.264973	0.497000	0.512856
457	0.772429	543	0.268877	5.785315	0	0.000000	0.629946	543	0.268877	0.499000	0.512847
465	0.731183	535	0.259813	5.785315	0	0.000000	0.629946	535	0.259813	0.479000	0.512825
438	0.767123	562	0.323843	5.785315	0	0.000000	0.629946	562	0.323843	0.518000	0.512829
456	0.774123	544	0.321691	5.785315	0	0.000000	0.629946	544	0.321691	0.528000	0.512838
455	0.767033	545	0.326606	5.785315	0	0.000000	0.629946	545	0.326606	0.527000	0.512848
437	0.782609	563	0.277087	5.785315	0	0.000000	0.629946	563	0.277087	0.498000	0.512838
437	0.757437	563	0.291297	5.785315	0	0.000000	0.629946	563	0.291297	0.495000	0.512827
455	0.797802	545	0.264220	5.785315	0	0.000000	0.629946	545	0.264220	0.507000	0.512823
447	0.825503	553	0.311031	5.785315	0	0.000000	0.629946	553	0.311031	0.541000	0.512841
415	0.773494	585	0.338462	5.785315	0	0.000000	0.629946	585	0.338462	0.519000	0.512845
443	0.778781	557	0.294434	5.785315	0	0.000000	0.629946	557	0.294434	0.509000	0.512842
436	0.766055	564	0.273050	5.785315	0	0.000000	0.629946	564	0.273050	0.488000	0.512827
444	0.781532	556	0.300360	5.785315	0	0.000000	0.629946	556	0.300360	0.514000	0.512827
459	0.766885	541	0.269871	5.785315	0	0.000000	0.629946	541	0.269871	0.498000	0.512818
440	0.788636	560	0.301786	5.785315	0	0.000000	0.629946	560	0.301786	0.516000	0.512820
451	0.811530	549	0.300546	5.785315	0	0.000000	0.629946	549	0.300546	0.531000	0.512831
415	0.821687	585	0.278632	5.785315	0	0.000000	0.629946	585	0.278632	0.504000	0.512826
441	0.757370	559	0.284436	5.785315	0	0.000000	0.629946	559	0.284436	0.493000	0.512813
417	0.774580	583	0.259005	5.785315	0	0.000000	0.629946	583	0.259005	0.474000	0.512788
452	0.792035	548	0.293796	5.785315	0	0.000000	0.629946	548	0.293796	0.519000	0.512792
423	0.773050	577	0.261698	5.785315	0	0.000000	0.629946	577	0.261698	0.478000	0.512770
443	0.776524	557	0.269300	5.785315	0	0.000000	0.629946	557	0.269300	0.494000	0.512758
441	0.755102	559	0.271914	5.785315	0	0.000000	0.629946	559	0.271914	0.485000	0.512741
422	0.805687	578	0.256055	5.785315	0	0.000000	0.629946	578	0.256055	0.488000	0.512725
428	0.750000	572	0.269231	5.785315	0	0.000000	0.629946	572	0.269231	0.475000	0.512701
440	0.745455	560	0.289286	5.785315	0	0.000000	0.629946	560	0.289286	0.490000	0.512687
435	0.793103	565	0.284956	5.785315	0	0.000000	0.629946	565	0.284956	0.506000	0.512683
451	0.747228	549	0.271403	5.785315	0	0.000000	0.629946	549	0.271403	0.486000	0.512666
463	0.781857	537	0.296089	5.785315	0	0.000000	0.629946	537	0.296089	0.521000	0.512671
446	0.771300	554	0.303249	5.785315	0	0.000000	0.629946	554	0.303249	0.512000	0.512671
438	0.776256	562	0.311388	5.785315	0	0.000000	0.629946	562	0.311388	0.515000	0.512672
455	0.793407	545	0.266055	5.785315	0	0.000000	0.629946	545	0.266055	0.506000	0.512668
434	0.788018	566	0.252650	5.785315	0	0.000000	0.629946	566	0.252650	0.485000	0.512650
441	0.777778	559	0.252236	5.785315	0	0.000000	0.629946	559	0.252236	0.484000	0.512632
429	0.766900	571	0.236427	5.785315	0	0.000000	0.629946	571	0.236427	0.464000	0.512602
414	0.729469	586	0.302048	5.785315	0	0.000000	0.629946	586	0.302048	0.479000	0.512581
433	0.782910	567	0.292769	5.785315	0	0.000000	0.629946	567	0.292769	0.505000	0.512576
469	0.808102	531	0.280603	5.785315	0	0.000000	0.629946	531	0.280603	0.528000	0.512585
429	0.787879	571	0.266200	5.785315	0	0.000000	0.629946	571	0.266200	0.490000	0.512571
451	0.776053	549	0.284153	5.785315	0	0.000000	0.629946	549	0.284153	0.506000	0.512567
444	0.819820	556	0.294964	5.785315	0	0.000000	0.629946	556	0.294964	0.528000	0.512577
438	0.753425	562	0.259786	5.785315	0	0.000000	0.629946	562	0.259786	0.476000	0.512554
441	0.789116	559	0.273703	5.785315	0	0.000000	0.629946	559	0.273703	0.501000	0.512547
443	0.823928	557	0.303411	5.785315	0	0.000000	0.629946	557	0.303411	0.534000	0.512560
432	0.787037	568	0.260563	5.785315	0	0.000000	0.629946	568	0.260563	0.488000	0.512545
439	0.756264	561	0.288770	5.785315	0	0.000000	0.629946	561	0.288770	0.494000	0.512533
451	0.793792	549	0.291439	5.785315	0	0.000000	0.629946	549	0.291439	0.518000	0.512537
458	0.781659	542	0.322878	5.785315	0	0.000000	0.629946	542	0.322878	0.533000	0.512549
438	0.778539	562	0.297153	5.785315	0	0.000000	0.629946	562	0.297153	0.508000	0.512546
417	0.757794	583	0.253859	5.785315	0	0.000000	0.629946	583	0.253859	0.464000	0.512516
451	0.738359	549	0.273224	5.785315	0	0.000000	0.629946	549	0.273224	0.483000	0.512498
418	0.755981	582	0.278351	5.785315	0	0.000000	0.629946	582	0.278351	0.478000	0.512476
438	0.819635	562	0.304270	5.785315	0	0.000000	0.629946	562	0.304270	0.530000	0.512487
446	0.780269	554	0.265343	5.785315	0	0.000000	0.629946	554	0.265343	0.495000	0.512476
429	0.785548	571	0.280210	5.785315	0	0.000000	0.629946	571	0.280210	0.497000	0.512467
422	0.774882	578	0.273356	5.785315	0	0.000000	0.629946	578	0.273356	0.485000	0.512450
443	0.744921	557	0.256732	5.785315	0	0.000000	0.629946	557	0.256732	0.473000	0.512425
463	0.732181	537	0.245810	5.785315	0	0.000000	0.629946	537	0.245810	0.471000	0.512399
446	0.742152	554	0.238267	5.785315	0	0.000000	0.629946	554	0.238267	0.463000	0.512369
449	0.768374	551	0.235935	5.785315	0	0.000000	0.629946	551	0.235935	0.475000	0.512346
449	0.761693	551	0.281307	5.785315	0	0.000000	0.629946	551	0.281307	0.497000	0.512336
457	0.743982	543	0.250460	5.785315	0	0.000000	0.629946	543	0.250460	0.476000	0.512314
416	0.817308	584	0.260274	5.785315	0	0.000000	0.629946	584	0.260274	0.492000	0.512301
417	0.793765	583	0.284734	5.785315	0	0.000000	0.629946	583	0.284734	0.497000	0.512292
421	0.762470	579	0.250432	5.785315	0	0.000000	0.629946	579	0.250432	0.466000	0.512263
460	0.784783	540	0.301852	5.785315	0	0.000000	0.629946	540	0.301852	0.524000	0.512270
443	0.787810	557	0.267504	5.785315	0	0.000000	0.629946	557	0.267504	0.498000	0.512261
416	0.747596	584	0.277397	5.785315	0	0.000000	0.629946	584	0.277397	0.473000	0.512237
463	0.771058	537	0.256983	5.785315	0	0.000000	0.629946	537	0.256983	0.495000	0.512227
415	0.756627	585	0.251282	5.785315	0	0.000000	0.629946	585	0.251282	0.461000	0.512195
422	0.800948	578	0.282007	5.785315	0	0.000000	0.629946	578	0.282007	0.501000	0.512188
442	0.771493	558	0.327957	5.785315	0	0.000000	0.629946	558	0.327957	0.524000	0.512195
479	0.774530	521	0.314779	5.785315	0	0.000000	0.629946	521	0.314779	0.535000	0.512209
452	0.823009	548	0.363139	5.785315	0	0.000000	0.629946	548	0.363139	0.571000	0.512246
447	0.816555	553	0.336347	5.785315	0	0.000000	0.629946	553	0.336347	0.551000	0.512269
428	0.780374	572	0.337413	5.785315	0	0.000000	0.629946	572	0.337413	0.527000	0.512278
444	0.797297	556	0.242806	5.785315	0	0.000000	0.629946	556	0.242806	0.489000	0.512264
457	0.794311	543	0.309392	5.785315	0	0.000000	0.629946	543	0.309392	0.531000	0.512276
428	0.813084	572	0.291958	5.785315	0	0.000000	0.629946	572	0.291958	0.515000	0.512277
454	0.790749	546	0.349817	5.785315	0	0.000000	0.629946	546	0.349817	0.550000	0.512300
448	0.794643	552	0.291667	5.785315	0	0.000000	0.629946	552	0.291667	0.517000	0.512303
460	0.780435	540	0.270370	5.785315	0	0.000000	0.629946	540	0.270370	0.505000	0.512299
460	0.776087	540	0.290741	5.785315	0	0.000000	0.629946	540	0.290741	0.514000	0.512300
442	0.794118	558	0.279570	5.785315	0	0.000000	0.629946	558	0.279570	0.507000	0.512297
451	0.776053	549	0.285974	5.785315	0	0.000000	0.629946	549	0.285974	0.507000	0.512293
453	0.766004	547	0.279707	5.785315	0	0.000000	0.629946	547	0.279707	0.500000	0.512286
436	0.777523	564	0.296099	5.785315	0	0.000000	0.629946	564	0.296099	0.506000	0.512282
434	0.822581	566	0.273852	5.785315	0	0.000000	0.629946	566	0.273852	0.512000	0.512282
445	0.782022	555	0.299099	5.785315	0	0.000000	0.629946	555	0.299099	0.514000	0.512283
436	0.786697	564	0.306738	5.785315	0	0.000000	0.629946	564	0.306738	0.516000	0.512285
456	0.767544	544	0.259191	5.785315	0	0.000000	0.629946	544	0.259191	0.491000	0.512272
412	0.759709	588	0.306122	5.785315	0	0.000000	0.629946	588	0.306122	0.493000	0.512260
444	0.792793	556	0.305755	5.785315	0	0.000000	0.629946	556	0.305755	0.522000	0.512266
442	0.789593	558	0.299283	5.785315	0	0.000000	0.629946	558	0.299283	0.516000	0.512269
429	0.801865	571	0.292469	5.785315	0	0.000000	0.629946	571	0.292469	0.511000	0.512268
429	0.771562	571	0.274956	5.785315	0	0.000000	0.629946	571	0.274956	0.488000	0.512253
424	0.747642	576	0.288194	5.785315	0	0.000000	0.629946	576	0.288194	0.483000	0.512235
429	0.769231	571	0.281961	5.785315	0	0.000000	0.629946	571	0.281961	0.491000	0.512223
464	0.762931	536	0.283582	5.785315	0	0.000000	0.629946	536	0.283582	0.506000	0.512219
447	0.814318	553	0.269439	5.785315	0	0.000000	0.629946	553	0.269439	0.513000	0.512219
481	0.771310	519	0.275530	5.785315	0	0.000000	0.629946	519	0.275530	0.514000	0.512220
462	0.783550	538	0.291822	5.785315	0	0.000000	0.629946	538	0.291822	0.519000	0.512224
450	0.795556	550	0.289091	5.785315	0	0.000000	0.629946	550	0.289091	0.517000	0.512227
466	0.776824	534	0.280899	5.785315	0	0.000000	0.629946	534	0.280899	0.512000	0.512227
435	0.726437	565	0.270796	5.785315	0	0.000000	0.629946	565	0.270796	0.469000	0.512201
442	0.791855	558	0.297491	5.785315	0	0.000000	0.629946	558	0.297491	0.516000	0.512203
452	0.792035	548	0.270073	5.785315	0	0.000000	0.629946	548	0.270073	0.506000	0.512200
452	0.780973	548	0.293796	5.785315	0	0.000000	0.629946	548	0.293796	0.514000	0.512201
444	0.765766	556	0.239209	5.785315	0	0.000000	0.629946	556	0.239209	0.473000	0.512177
438	0.783105	562	0.290036	5.785315	0	0.000000	0.629946	562	0.290036	0.506000	0.512173
435	0.795402	565	0.265487	5.785315	0	0.000000	0.629946	565	0.265487	0.496000	0.512164
421	0.726841	579	0.264249	5.785315	0	0.000000	0.629946	579	0.264249	0.459000	0.512132
422	0.748815	578	0.252595	5.785315	0	0.000000	0.629946	578	0.252595	0.462000	0.512102
462	0.779221	538	0.276952	5.785315	0	0.000000	0.629946	538	0.276952	0.509000	0.512100
460	0.778261	540	0.298148	5.785315	0	0.000000	0.629946	540	0.298148	0.519000	0.512104
464	0.818966	536	0.292910	5.785315	0	0.000000	0.629946	536	0.292910	0.537000	0.512119
461	0.780911	539	0.328386	5.785315	0	0.000000	0.629946	539	0.328386	0.537000	0.512134
451	0.760532	549	0.287796	5.785315	0	0.000000	0.629946	549	0.287796	0.501000	0.512127
422	0.763033	578	0.294118	5.785315	0	0.000000	0.629946	578	0.294118	0.492000	0.512115
447	0.782998	553	0.273056	5.785315	0	0.000000	0.629946	553	0.273056	0.501000	0.512108
451	0.796009	549	0.285974	5.785315	0	0.000000	0.629946	549	0.285974	0.516000	0.512111
434	0.769585	566	0.318021	5.785315	0	0.000000	0.629946	566	0.318021	0.514000	0.512112
433	0.787529	567	0.278660	5.785315	0	0.000000	0.629946	567	0.278660	0.499000	0.512104
425	0.792941	575	0.299130	5.785315	0	0.000000	0.629946	575	0.299130	0.509000	0.512102
418	0.765550	582	0.293814	5.785315	0	0.000000	0.629946	582	0.293814	0.491000	0.512090
428	0.806075	572	0.269231	5.785315	0	0.000000	0.629946	572	0.269231	0.499000	0.512082
438	0.762557	562	0.252669	5.785315	0	0.000000	0.629946	562	0.252669	0.476000	0.512060
467	0.792291	533	0.262664	5.785315	0	0.000000	0.629946	533	0.262664	0.510000	0.512059
452	0.800885	548	0.299270	5.785315	0	0.000000	0.629946	548	0.299270	0.526000	0.512067
408	0.803922	592	0.337838	5.785315	0	0.000000	0.629946	592	0.337838	0.528000	0.512077
436	0.768349	564	0.328014	5.785315	0	0.000000	0.629946	564	0.328014	0.520000	0.512082
472	0.805085	528	0.295455	5.785315	0	0.000000	0.629946	528	0.295455	0.536000	0.512096
481	0.792100	519	0.265896	5.785315	0	0.000000	0.629946	519	0.265896	0.519000	0.512100
461	0.806941	539	0.320965	5.785315	0	0.000000	0.629946	539	0.320965	0.545000	0.512119
437	0.807780	563	0.317940	5.785315	0	0.000000	0.629946	563	0.317940	0.532000	0.512131
476	0.787815	524	0.295802	5.785315	0	0.000000	0.629946	524	0.295802	0.530000	0.512142
438	0.812785	562	0.309609	5.785315	0	0.000000	0.629946	562	0.309609	0.530000	0.512152
433	0.801386	567	0.329806	5.785315	0	0.000000	0.629946	567	0.329806	0.534000	0.512165
452	0.772124	548	0.306569	5.785315	0	0.000000	0.629946	548	0.306569	0.517000	0.512168
437	0.794050	563	0.328597	5.785315	0	0.000000	0.629946	563	0.328597	0.532000	0.512180
422	0.798578	578	0.299308	5.785315	0	0.000000	0.629946	578	0.299308	0.510000	0.512179
447	0.816555	553	0.292948	5.785315	0	0.000000	0.629946	553	0.292948	0.527000	0.512187
471	0.762208	529	0.285444	5.785315	0	0.000000	0.629946	529	0.285444	0.510000	0.512186
463	0.803456	537	0.283054	5.785315	0	0.000000	0.629946	537	0.283054	0.524000	0.512193
450	0.768889	550	0.238182	5.785315	0	0.000000	0.629946	550	0.238182	0.477000	0.512172
429	0.790210	571	0.294221	5.785315	0	0.000000	0.629946	571	0.294221	0.507000	0.512169
469	0.761194	531	0.280603	5.785315	0	0.000000	0.629946	531	0.280603	0.506000	0.512166
426	0.798122	574	0.263066	5.785315	0	0.000000	0.629946	574	0.263066	0.491000	0.512153
444	0.759009	556	0.291367	5.785315	0	0.000000	0.629946	556	0.291367	0.499000	0.512145
462	0.800866	538	0.271375	5.785315	0	0.000000	0.629946	538	0.271375	0.516000	0.512148
450	0.797778	550	0.305455	5.785315	0	0.000000	0.629946	550	0.305455	0.527000	0.512156
446	0.764574	554	0.247292	5.785315	0	0.000000	0.629946	554	0.247292	0.478000	0.512136
415	0.795181	585	0.242735	5.785315	0	0.000000	0.629946	585	0.242735	0.472000	0.512113
412	0.757282	588	0.267007	5.785315	0	0.000000	0.629946	588	0.267007	0.469000	0.512088
459	0.801743	541	0.310536	5.785315	0	0.000000	0.629946	541	0.310536	0.536000	0.512102
468	0.807692	532	0.328947	5.785315	0	0.000000	0.629946	532	0.328947	0.553000	0.512126
430	0.800000	570	0.296491	5.785315	0	0.000000	0.629946	570	0.296491	0.513000	0.512126
411	0.776156	589	0.310696	5.785315	0	0.000000	0.629946	589	0.310696	0.502000	0.512120
409	0.789731	591	0.258883	5.785315	0	0.000000	0.629946	591	0.258883	0.476000	0.512099
439	0.767654	561	0.301248	5.785315	0	0.000000	0.629946	561	0.301248	0.506000	0.512095
445	0.775281	555	0.290090	5.785315	0	0.000000	0.629946	555	0.290090	0.506000	0.512092
486	0.810700	514	0.250973	5.785315	0	0.000000	0.629946	514	0.250973	0.523000	0.512098
449	0.806236	551	0.304900	5.785315	0	0.000000	0.629946	551	0.304900	0.530000	0.512109
450	0.782222	550	0.303636	5.785315	0	0.000000	0.629946	550	0.303636	0.519000	0.512113
438	0.783105	562	0.286477	5.785315	0	0.000000	0.629946	562	0.286477	0.504000	0.512108
422	0.791469	578	0.332180	5.785315	0	0.000000	0.629946	578	0.332180	0.526000	0.512116
463	0.812095	537	0.333333	5.785315	0	0.000000	0.629946	537	0.333333	0.555000	0.512141
436	0.800459	564	0.320922	5.785315	0	0.000000	0.629946	564	0.320922	0.530000	0.512151
485	0.762887	515	0.312621	5.785315	0	0.000000	0.629946	515	0.312621	0.531000	0.512162
487	0.792608	513	0.298246	5.785315	0	0.000000	0.629946	513	0.298246	0.539000	0.512178
440	0.813636	560	0.333929	5.785315	0	0.000000	0.629946	560	0.333929	0.545000	0.512197
409	0.753056	591	0.287648	5.785315	0	0.000000	0.629946	591	0.287648	0.478000	0.512177
430	0.793023	570	0.268421	5.785315	0	0.000000	0.629946	570	0.268421	0.494000	0.512167
425	0.800000	575	0.300870	5.785315	0	0.000000	0.629946	575	0.300870	0.513000	0.512167
454	0.753304	546	0.280220	5.785315	0	0.000000	0.629946	546	0.280220	0.495000	0.512157
463	0.719222	537	0.286778	5.785315	0	0.000000	0.629946	537	0.286778	0.487000	0.512143
444	0.777027	556	0.271583	5.785315	0	0.000000	0.629946	556	0.271583	0.496000	0.512133
449	0.763920	551	0.250454	5.785315	0	0.000000	0.629946	551	0.250454	0.481000	0.512115
461	0.813449	539	0.289425	5.785315	0	0.000000	0.629946	539	0.289425	0.531000	0.512126
474	0.797468	526	0.307985	5.785315	0	0.000000	0.629946	526	0.307985	0.540000	0.512142
456	0.824561	544	0.294118	5.785315	0	0.000000	0.629946	544	0.294118	0.536000	0.512156
441	0.780045	559	0.273703	5.785315	0	0.000000	0.629946	559	0.273703	0.497000	0.512147
418	0.775120	582	0.266323	5.785315	0	0.000000	0.629946	582	0.266323	0.479000	0.512128
473	0.805497	527	0.299810	5.785315	0	0.000000	0.629946	527	0.299810	0.539000	0.512144
451	0.793792	549	0.302368	5.785315	0	0.000000	0.629946	549	0.302368	0.524000	0.512150
444	0.779279	556	0.262590	5.785315	0	0.000000	0.629946	556	0.262590	0.492000	0.512139
441	0.773243	559	0.305903	5.785315	0	0.000000	0.629946	559	0.305903	0.512000	0.512139
437	0.796339	563	0.268206	5.785315	0	0.000000	0.629946	563	0.268206	0.499000	0.512131
458	0.775109	542	0.298893	5.785315	0	0.000000	0.629946	542	0.298893	0.517000	0.512134
447	0.780761	553	0.316456	5.785315	0	0.000000	0.629946	553	0.316456	0.524000	0.512141
493	0.772819	507	0.315582	5.785315	0	0.000000	0.629946	507	0.315582	0.541000	0.512157
430	0.786047	570	0.292982	5.785315	0	0.000000	0.629946	570	0.292982	0.505000	0.512153
442	0.791855	558	0.297491	5.785315	0	0.000000	0.629946	558	0.297491	0.516000	0.512155
478	0.778243	522	0.291188	5.785315	0	0.000000	0.629946	522	0.291188	0.524000	0.512162
441	0.777778	559	0.293381	5.785315	0	0.000000	0.629946	559	0.293381	0.507000	0.512159
431	0.800464	569	0.286467	5.785315	0	0.000000	0.629946	569	0.286467	0.508000	0.512157
412	0.779126	588	0.273810	5.785315	0	0.000000	0.629946	588	0.273810	0.482000	0.512140
409	0.792176	591	0.314721	5.785315	0	0.000000	0.629946	591	0.314721	0.510000	0.512138
445	0.766292	555	0.261261	5.785315	0	0.000000	0.629946	555	0.261261	0.486000	0.512124
457	0.743982	543	0.325967	5.785315	0	0.000000	0.629946	543	0.325967	0.517000	0.512126
450	0.782222	550	0.320000	5.785315	0	0.000000	0.629946	550	0.320000	0.528000	0.512135
441	0.784580	559	0.286225	5.785315	0	0.000000	0.629946	559	0.286225	0.506000	0.512132
423	0.799054	577	0.249567	5.785315	0	0.000000	0.629946	577	0.249567	0.482000	0.512115
430	0.769767	570	0.287719	5.785315	0	0.000000	0.629946	570	0.287719	0.495000	0.512105
434	0.797235	566	0.291519	5.785315	0	0.000000	0.629946	566	0.291519	0.511000	0.512104
418	0.811005	582	0.305842	5.785315	0	0.000000	0.629946	582	0.305842	0.517000	0.512107
446	0.755605	554	0.281588	5.785315	0	0.000000	0.629946	554	0.281588	0.493000	0.512096
463	0.786177	537	0.296089	5.785315	0	0.000000	0.629946	537	0.296089	0.523000	0.512102
449	0.786192	551	0.339383	5.785315	0	0.000000	0.629946	551	0.339383	0.540000	0.512118
436	0.816514	564	0.278369	5.785315	0	0.000000	0.629946	564	0.278369	0.513000	0.512119
477	0.821803	523	0.294455	5.785315	0	0.000000	0.629946	523	0.294455	0.546000	0.512138
438	0.826484	562	0.327402	5.785315	0	0.000000	0.629946	562	0.327402	0.546000	0.512157
448	0.839286	552	0.324275	5.785315	0	0.000000	0.629946	552	0.324275	0.555000	0.512181
451	0.796009	549	0.327869	5.785315	0	0.000000	0.629946	549	0.327869	0.539000	0.512197
450	0.806667	550	0.289091	5.785315	0	0.000000	0.629946	550	0.289091	0.522000	0.512202
477	0.779874	523	0.281071	5.785315	0	0.000000	0.629946	523	0.281071	0.519000	0.512206
445	0.766292	555	0.295495	5.785315	0	0.000000	0.629946	555	0.295495	0.505000	0.512202
435	0.751724	565	0.306195	5.785315	0	0.000000	0.629946	565	0.306195	0.500000	0.512195
438	0.780822	562	0.291815	5.785315	0	0.000000	0.629946	562	0.291815	0.506000	0.512192
438	0.805936	562	0.327402	5.785315	0	0.000000	0.629946	562	0.327402	0.537000	0.512206
422	0.805687	578	0.276817	5.785315	0	0.000000	0.629946	578	0.276817	0.500000	0.512199
428	0.803738	572	0.293706	5.785315	0	0.000000	0.629946	572	0.293706	0.512000	0.512199
449	0.783964	551	0.339383	5.785315	0	0.000000	0.629946	551	0.339383	0.539000	0.512214
448	0.796875	552	0.300725	5.785315	0	0.000000	0.629946	552	0.300725	0.523000	0.512220
460	0.802174	540	0.316667	5.785315	0	0.000000	0.629946	540	0.316667	0.540000	0.512235
435	0.770115	565	0.284956	5.785315	0	0.000000	0.629946	565	0.284956	0.496000	0.512226
429	0.811189	571	0.288967	5.785315	0	0.000000	0.629946	571	0.288967	0.513000	0.512227
423	0.791962	577	0.298094	5.785315	0	0.000000	0.629946	577	0.298094	0.507000	0.512224
427	0.803279	573	0.275742	5.785315	0	0.000000	0.629946	573	0.275742	0.501000	0.512217
433	0.794457	567	0.319224	5.785315	0	0.000000	0.629946	567	0.319224	0.525000	0.512225
436	0.782110	564	0.265957	5.785315	0	0.000000	0.629946	564	0.265957	0.491000	0.512213
409	0.748166	591	0.289340	5.785315	0	0.000000	0.629946	591	0.289340	0.477000	0.512193
437	0.784897	563	0.323268	5.785315	0	0.000000	0.629946	563	0.323268	0.525000	0.512200
430	0.818605	570	0.308772	5.785315	0	0.000000	0.629946	570	0.308772	0.528000	0.512209
441	0.823129	559	0.336315	5.785315	0	0.000000	0.629946	559	0.336315	0.551000	0.512231
456	0.760965	544	0.273897	5.785315	0	0.000000	0.629946	544	0.273897	0.496000	0.512222
424	0.778302	576	0.329861	5.785315	0	0.000000	0.629946	576	0.329861	0.520000	0.512226
446	0.800448	554	0.287004	5.785315	0	0.000000	0.629946	554	0.287004	0.516000	0.512228
430	0.765116	570	0.294737	5.785315	0	0.000000	0.629946	570	0.294737	0.497000	0.512220
457	0.798687	543	0.259669	5.785315	0	0.000000	0.629946	543	0.259669	0.506000	0.512216
425	0.795294	575	0.285217	5.785315	0	0.000000	0.629946	575	0.285217	0.502000	0.512210
454	0.748899	546	0.258242	5.785315	0	0.000000	0.629946	546	0.258242	0.481000	0.512193
459	0.769063	541	0.260628	5.785315	0	0.000000	0.629946	541	0.260628	0.494000	0.512183
470	0.761702	530	0.305660	5.785315	0	0.000000	0.629946	530	0.305660	0.520000	0.512187
440	0.756818	560	0.321429	5.785315	0	0.000000	0.629946	560	0.321429	0.513000	0.512188
437	0.803204	563	0.310835	5.785315	0	0.000000	0.629946	563	0.310835	0.526000	0.512195
429	0.792541	571	0.336252	5.785315	0	0.000000	0.629946	571	0.336252	0.532000	0.512206
442	0.819005	558	0.310036	5.785315	0	0.000000	0.629946	558	0.310036	0.535000	0.512219
447	0.823266	553	0.334539	5.785315	0	0.000000	0.629946	553	0.334539	0.553000	0.512242
442	0.816742	558	0.315412	5.785315	0	0.000000	0.629946	558	0.315412	0.537000	0.512255
440	0.795455	560	0.300000	5.785315	0	0.000000	0.629946	560	0.300000	0.518000	0.512259
432	0.752315	568	0.315141	5.785315	0	0.000000	0.629946	568	0.315141	0.504000	0.512254
461	0.770065	539	0.270872	5.785315	0	0.000000	0.629946	539	0.270872	0.501000	0.512248
444	0.747748	556	0.271583	5.785315	0	0.000000	0.629946	556	0.271583	0.483000	0.512232
438	0.805936	562	0.281139	5.785315	0	0.000000	0.629946	562	0.281139	0.511000	0.512231
420	0.778571	580	0.272414	5.785315	0	0.000000	0.629946	580	0.272414	0.485000	0.512216
443	0.794582	557	0.280072	5.785315	0	0.000000	0.629946	557	0.280072	0.508000	0.512214
456	0.804825	544	0.294118	5.785315	0	0.000000	0.629946	544	0.294118	0.527000	0.512222
475	0.753684	525	0.287619	5.785315	0	0.000000	0.629946	525	0.287619	0.509000	0.512220
427	0.814988	573	0.260035	5.785315	0	0.000000	0.629946	573	0.260035	0.497000	0.512212
413	0.782082	587	0.318569	5.785315	0	0.000000	0.629946	587	0.318569	0.510000	0.512210
437	0.782609	563	0.298401	5.785315	0	0.000000	0.629946	563	0.298401	0.510000	0.512209
452	0.809735	548	0.288321	5.785315	0	0.000000	0.629946	548	0.288321	0.524000	0.512216
439	0.792711	561	0.274510	5.785315	0	0.000000	0.629946	561	0.274510	0.502000	0.512210
447	0.771812	553	0.256781	5.785315	0	0.000000	0.629946	553	0.256781	0.487000	0.512196
436	0.777523	564	0.290780	5.785315	0	0.000000	0.629946	564	0.290780	0.503000	0.512191
456	0.802632	544	0.299632	5.785315	0	0.000000	0.629946	544	0.299632	0.529000	0.512200
433	0.769053	567	0.262787	5.785315	0	0.000000	0.629946	567	0.262787	0.482000	0.512184
451	0.769401	549	0.320583	5.785315	0	0.000000	0.629946	549	0.320583	0.523000	0.512190
434	0.776498	566	0.295053	5.785315	0	0.000000	0.629946	566	0.295053	0.504000	0.512185
449	0.810690	551	0.263158	5.785315	0	0.000000	0.629946	551	0.263158	0.509000	0.512183
421	0.776722	579	0.288428	5.785315	0	0.000000	0.629946	579	0.288428	0.494000	0.512173
412	0.757282	588	0.273810	5.785315	0	0.000000	0.629946	588	0.273810	0.473000	0.512152
438	0.751142	562	0.277580	5.785315	0	0.000000	0.629946	562	0.277580	0.485000	0.512137
440	0.800000	560	0.283929	5.785315	0	0.000000	0.629946	560	0.283929	0.511000	0.512136
472	0.796610	528	0.284091	5.785315	0	0.000000	0.629946	528	0.284091	0.526000	0.512144
443	0.790068	557	0.283662	5.785315	0	0.000000	0.629946	557	0.283662	0.508000	0.512142
420	0.754762	580	0.281034	5.785315	0	0.000000	0.629946	580	0.281034	0.480000	0.512124
434	0.771889	566	0.286219	5.785315	0	0.000000	0.629946	566	0.286219	0.497000	0.512116
432	0.768519	568	0.272887	5.785315	0	0.000000	0.629946	568	0.272887	0.487000	0.512102
452	0.756637	548	0.317518	5.785315	0	0.000000	0.629946	548	0.317518	0.516000	0.512104
418	0.796651	582	0.269759	5.785315	0	0.000000	0.629946	582	0.269759	0.490000	0.512092
427	0.779859	573	0.272251	5.785315	0	0.000000	0.629946	573	0.272251	0.489000	0.512080
445	0.739326	555	0.293694	5.785315	0	0.000000	0.629946	555	0.293694	0.492000	0.512069
453	0.774834	547	0.285192	5.785315	0	0.000000	0.629946	547	0.285192	0.507000	0.512066
438	0.794521	562	0.275801	5.785315	0	0.000000	0.629946	562	0.275801	0.503000	0.512061
438	0.778539	562	0.284698	5.785315	0	0.000000	0.629946	562	0.284698	0.501000	0.512055
450	0.780000	550	0.270909	5.785315	0	0.000000	0.629946	550	0.270909	0.500000	0.512049
460	0.802174	540	0.288889	5.785315	0	0.000000	0.629946	540	0.288889	0.525000	0.512056
440	0.759091	560	0.237500	5.785315	0	0.000000	0.629946	560	0.237500	0.467000	0.512031
463	0.801296	537	0.268156	5.785315	0	0.000000	0.629946	537	0.268156	0.515000	0.512033
429	0.787879	571	0.299475	5.785315	0	0.000000	0.629946	571	0.299475	0.509000	0.512031
440	0.815909	560	0.280357	5.785315	0	0.000000	0.629946	560	0.280357	0.516000	0.512033
436	0.821101	564	0.352837	5.785315	0	0.000000	0.629946	564	0.352837	0.557000	0.512058
435	0.767816	565	0.307965	5.785315	0	0.000000	0.629946	565	0.307965	0.508000	0.512055
450	0.806667	550	0.300000	5.785315	0	0.000000	0.629946	550	0.300000	0.528000	0.512064
469	0.786780	531	0.312618	5.785315	0	0.000000	0.629946	531	0.312618	0.535000	0.512076
454	0.770925	546	0.305861	5.785315	0	0.000000	0.629946	546	0.305861	0.517000	0.512079
454	0.812775	546	0.331502	5.785315	0	0.000000	0.629946	546	0.331502	0.550000	0.512100
453	0.790287	547	0.301645	5.785315	0	0.000000	0.629946	547	0.301645	0.523000	0.512105
450	0.800000	550	0.301818	5.785315	0	0.000000	0.629946	550	0.301818	0.526000	0.512113
433	0.808314	567	0.275132	5.785315	0	0.000000	0.629946	567	0.275132	0.506000	0.512110
461	0.789588	539	0.265306	5.785315	0	0.000000	0.629946	539	0.265306	0.507000	0.512107
466	0.774678	534	0.305243	5.785315	0	0.000000	0.629946	534	0.305243	0.524000	0.512113
458	0.766376	542	0.337638	5.785315	0	0.000000	0.629946	542	0.337638	0.534000	0.512125
455	0.793407	545	0.267890	5.785315	0	0.000000	0.629946	545	0.267890	0.507000	0.512122
421	0.769596	579	0.260794	5.785315	0	0.000000	0.629946	579	0.260794	0.475000	0.512102
434	0.762673	566	0.309187	5.785315	0	0.000000	0.629946	566	0.309187	0.506000	0.512099
478	0.805439	522	0.237548	5.785315	0	0.000000	0.629946	522	0.237548	0.509000	0.512097
435	0.818391	565	0.309735	5.785315	0	0.000000	0.629946	565	0.309735	0.531000	0.512108
415	0.797590	585	0.268376	5.785315	0	0.000000	0.629946	585	0.268376	0.488000	0.512095
461	0.770065	539	0.283859	5.785315	0	0.000000	0.629946	539	0.283859	0.508000	0.512092
442	0.748869	558	0.286738	5.785315	0	0.000000	0.629946	558	0.286738	0.491000	0.512081
418	0.799043	582	0.285223	5.785315	0	0.000000	0.629946	582	0.285223	0.500000	0.512075
430	0.760465	570	0.287719	5.785315	0	0.000000	0.629946	570	0.287719	0.491000	0.512063
425	0.776471	575	0.280000	5.785315	0	0.000000	0.629946	575	0.280000	0.491000	0.512052
458	0.770742	542	0.291513	5.785315	0	0.000000	0.629946	542	0.291513	0.511000	0.512052
454	0.810573	546	0.261905	5.785315	0	0.000000	0.629946	546	0.261905	0.511000	0.512051
444	0.786036	556	0.271583	5.785315	0	0.000000	0.629946	556	0.271583	0.500000	0.512045
462	0.779221	538	0.271375	5.785315	0	0.000000	0.629946	538	0.271375	0.506000	0.512041
463	0.777538	537	0.271881	5.785315	0	0.000000	0.629946	537	0.271881	0.506000	0.512038
451	0.791574	549	0.300546	5.785315	0	0.000000	0.629946	549	0.300546	0.522000	0.512043
452	0.789823	548	0.286496	5.785315	0	0.000000	0.629946	548	0.286496	0.514000	0.512045
445	0.746067	555	0.279279	5.785315	0	0.000000	0.629946	555	0.279279	0.487000	0.512031
458	0.768559	542	0.230627	5.785315	0	0.000000	0.629946	542	0.230627	0.477000	0.512013
428	0.813084	572	0.314685	5.785315	0	0.000000	0.629946	572	0.314685	0.528000	0.512021
455	0.808791	545	0.302752	5.785315	0	0.000000	0.629946	545	0.302752	0.533000	0.512032
447	0.791946	553	0.256781	5.785315	0	0.000000	0.629946	553	0.256781	0.496000	0.512024
469	0.771855	531	0.293785	5.785315	0	0.000000	0.629946	531	0.293785	0.518000	0.512027
433	0.762125	567	0.280423	5.785315	0	0.000000	0.629946	567	0.280423	0.489000	0.512015
455	0.767033	545	0.236697	5.785315	0	0.000000	0.629946	545	0.236697	0.478000	0.511997
456	0.796053	544	0.305147	5.785315	0	0.000000	0.629946	544	0.305147	0.529000	0.512006
433	0.782910	567	0.315697	5.785315	0	0.000000	0.629946	567	0.315697	0.518000	0.512009
428	0.766355	572	0.319930	5.785315	0	0.000000	0.629946	572	0.319930	0.511000	0.512008
463	0.796976	537	0.294227	5.785315	0	0.000000	0.629946	537	0.294227	0.527000	0.512016
455	0.778022	545	0.289908	5.785315	0	0.000000	0.629946	545	0.289908	0.512000	0.512016
459	0.795207	541	0.277264	5.785315	0	0.000000	0.629946	541	0.277264	0.515000	0.512018
458	0.766376	542	0.295203	5.785315	0	0.000000	0.629946	542	0.295203	0.511000	0.512017
451	0.760532	549	0.326047	5.785315	0	0.000000	0.629946	549	0.326047	0.522000	0.512022
452	0.785398	548	0.250000	5.785315	0	0.000000	0.629946	548	0.250000	0.492000	0.512012
436	0.802752	564	0.271277	5.785315	0	0.000000	0.629946	564	0.271277	0.503000	0.512007
423	0.763593	577	0.265165	5.785315	0	0.000000	0.629946	577	0.265165	0.476000	0.511988
462	0.790043	538	0.273234	5.785315	0	0.000000	0.629946	538	0.273234	0.512000	0.511988
434	0.732719	566	0.293286	5.785315	0	0.000000	0.629946	566	0.293286	0.484000	0.511973
440	0.831818	560	0.305357	5.785315	0	0.000000	0.629946	560	0.305357	0.537000	0.511987
445	0.802247	555	0.297297	5.785315	0	0.000000	0.629946	555	0.297297	0.522000	0.511992
446	0.778027	554	0.337545	5.785315	0	0.000000	0.629946	554	0.337545	0.534000	0.512003
423	0.782506	577	0.280763	5.785315	0	0.000000	0.629946	577	0.280763	0.493000	0.511993
451	0.802661	549	0.295082	5.785315	0	0.000000	0.629946	549	0.295082	0.524000	0.512000
459	0.771242	541	0.231054	5.785315	0	0.000000	0.629946	541	0.231054	0.479000	0.511982
474	0.774262	526	0.268061	5.785315	0	0.000000	0.629946	526	0.268061	0.508000	0.511980
474	0.810127	526	0.258555	5.785315	0	0.000000	0.629946	526	0.258555	0.520000	0.511985
472	0.769068	528	0.337121	5.785315	0	0.000000	0.629946	528	0.337121	0.541000	0.512000
432	0.812500	568	0.276408	5.785315	0	0.000000	0.629946	568	0.276408	0.508000	0.511998
459	0.812636	541	0.329020	5.785315	0	0.000000	0.629946	541	0.329020	0.551000	0.512018
429	0.748252	571	0.320490	5.785315	0	0.000000	0.629946	571	0.320490	0.504000	0.512014
437	0.732265	563	0.296625	5.785315	0	0.000000	0.629946	563	0.296625	0.487000	0.512001
462	0.772727	538	0.293680	5.785315	0	0.000000	0.629946	538	0.293680	0.515000	0.512002
453	0.801325	547	0.294333	5.785315	0	0.000000	0.629946	547	0.294333	0.524000	0.512009
455	0.760440	545	0.308257	5.785315	0	0.000000	0.629946	545	0.308257	0.514000	0.512010
456	0.798246	544	0.303309	5.785315	0	0.000000	0.629946	544	0.303309	0.529000	0.512019
438	0.771689	562	0.293594	5.785315	0	0.000000	0.629946	562	0.293594	0.503000	0.512014
427	0.765808	573	0.307155	5.785315	0	0.000000	0.629946	573	0.307155	0.503000	0.512009
449	0.775056	551	0.266788	5.785315	0	0.000000	0.629946	551	0.266788	0.495000	0.512000
444	0.786036	556	0.294964	5.785315	0	0.000000	0.629946	556	0.294964	0.513000	0.512001
451	0.771619	549	0.273224	5.785315	0	0.000000	0.629946	549	0.273224	0.498000	0.511993
466	0.776824	534	0.254682	5.785315	0	0.000000	0.629946	534	0.254682	0.498000	0.511986
449	0.752784	551	0.274047	5.785315	0	0.000000	0.629946	551	0.274047	0.489000	0.511974
453	0.790287	547	0.279707	5.785315	0	0.000000	0.629946	547	0.279707	0.511000	0.511974
457	0.807440	543	0.289134	5.785315	0	0.000000	0.629946	543	0.289134	0.526000	0.511981
454	0.799559	546	0.294872	5.785315	0	0.000000	0.629946	546	0.294872	0.524000	0.511987
426	0.779343	574	0.327526	5.785315	0	0.000000	0.629946	574	0.327526	0.520000	0.511991
462	0.783550	538	0.334572	5.785315	0	0.000000	0.629946	538	0.334572	0.542000	0.512007
458	0.801310	542	0.297048	5.785315	0	0.000000	0.629946	542	0.297048	0.528000	0.512015
466	0.787554	534	0.305243	5.785315	0	0.000000	0.629946	534	0.305243	0.530000	0.512025
472	0.766949	528	0.284091	5.785315	0	0.000000	0.629946	528	0.284091	0.512000	0.512025
455	0.802198	545	0.341284	5.785315	0	0.000000	0.629946	545	0.341284	0.551000	0.512045
437	0.812357	563	0.335702	5.785315	0	0.000000	0.629946	563	0.335702	0.544000	0.512061
453	0.803532	547	0.265082	5.785315	0	0.000000	0.629946	547	0.265082	0.509000	0.512060
438	0.789954	562	0.286477	5.785315	0	0.000000	0.629946	562	0.286477	0.507000	0.512057
468	0.790598	532	0.253759	5.785315	0	0.000000	0.629946	532	0.253759	0.505000	0.512054
424	0.761792	576	0.250000	5.785315	0	0.000000	0.629946	576	0.250000	0.467000	0.512030
470	0.810638	530	0.262264	5.785315	0	0.000000	0.629946	530	0.262264	0.520000	0.512034
466	0.800429	534	0.282772	5.785315	0	0.000000	0.629946	534	0.282772	0.524000	0.512041
435	0.770115	565	0.274336	5.785315	0	0.000000	0.629946	565	0.274336	0.490000	0.512029
440	0.729545	560	0.264286	5.785315	0	0.000000	0.629946	560	0.264286	0.469000	0.512007
442	0.753394	558	0.275986	5.785315	0	0.000000	0.629946	558	0.275986	0.487000	0.511994
451	0.769401	549	0.304189	5.785315	0	0.000000	0.629946	549	0.304189	0.514000	0.511995
429	0.813520	571	0.281961	5.785315	0	0.000000	0.629946	571	0.281961	0.510000	0.511994
465	0.731183	535	0.261682	5.785315	0	0.000000	0.629946	535	0.261682	0.480000	0.511978
432	0.738426	568	0.258803	5.785315	0	0.000000	0.629946	568	0.258803	0.466000	0.511954
449	0.750557	551	0.277677	5.785315	0	0.000000	0.629946	551	0.277677	0.490000	0.511943
466	0.725322	534	0.262172	5.785315	0	0.000000	0.629946	534	0.262172	0.478000	0.511925
455	0.747253	545	0.286239	5.785315	0	0.000000	0.629946	545	0.286239	0.496000	0.511917
439	0.790433	561	0.283422	5.785315	0	0.000000	0.629946	561	0.283422	0.506000	0.511914
454	0.806167	546	0.307692	5.785315	0	0.000000	0.629946	546	0.307692	0.534000	0.511925
433	0.771363	567	0.306878	5.785315	0	0.000000	0.629946	567	0.306878	0.508000	0.511923
444	0.804054	556	0.282374	5.785315	0	0.000000	0.629946	556	0.282374	0.514000	0.511924
448	0.763393	552	0.257246	5.785315	0	0.000000	0.629946	552	0.257246	0.484000	0.511910
427	0.812646	573	0.267016	5.785315	0	0.000000	0.629946	573	0.267016	0.500000	0.511904
443	0.774266	557	0.263914	5.785315	0	0.000000	0.629946	557	0.263914	0.490000	0.511893
426	0.807512	574	0.301394	5.785315	0	0.000000	0.629946	574	0.301394	0.517000	0.511895
445	0.791011	555	0.281081	5.785315	0	0.000000	0.629946	555	0.281081	0.508000	0.511893
455	0.782418	545	0.277064	5.785315	0	0.000000	0.629946	545	0.277064	0.507000	0.511891
466	0.783262	534	0.292135	5.785315	0	0.000000	0.629946	534	0.292135	0.521000	0.511896
458	0.814410	542	0.280443	5.785315	0	0.000000	0.629946	542	0.280443	0.525000	0.511902
449	0.730512	551	0.301270	5.785315	0	0.000000	0.629946	551	0.301270	0.494000	0.511893
447	0.818792	553	0.285714	5.785315	0	0.000000	0.629946	553	0.285714	0.524000	0.511899
444	0.797297	556	0.269784	5.785315	0	0.000000	0.629946	556	0.269784	0.504000	0.511895
452	0.818584	548	0.268248	5.785315	0	0.000000	0.629946	548	0.268248	0.517000	0.511898
461	0.798265	539	0.307978	5.785315	0	0.000000	0.629946	539	0.307978	0.534000	0.511909
462	0.770563	538	0.286245	5.785315	0	0.000000	0.629946	538	0.286245	0.510000	0.511908
459	0.758170	541	0.312384	5.785315	0	0.000000	0.629946	541	0.312384	0.517000	0.511911
448	0.763393	552	0.280797	5.785315	0	0.000000	0.629946	552	0.280797	0.497000	0.511903
452	0.818584	548	0.246350	5.785315	0	0.000000	0.629946	548	0.246350	0.505000	0.511900
438	0.799087	562	0.293594	5.785315	0	0.000000	0.629946	562	0.293594	0.515000	0.511901
423	0.773050	577	0.308492	5.785315	0	0.000000	0.629946	577	0.308492	0.505000	0.511898
412	0.810680	588	0.284014	5.785315	0	0.000000	0.629946	588	0.284014	0.501000	0.511892
442	0.816742	558	0.310036	5.785315	0	0.000000	0.629946	558	0.310036	0.534000	0.511903
460	0.815217	540	0.248148	5.785315	0	0.000000	0.629946	540	0.248148	0.509000	0.511902
420	0.797619	580	0.270690	5.785315	0	0.000000	0.629946	580	0.270690	0.492000	0.511892
427	0.800937	573	0.319372	5.785315	0	0.000000	0.629946	573	0.319372	0.525000	0.511898
442	0.789593	558	0.288530	5.785315	0	0.000000	0.629946	558	0.288530	0.510000	0.511898
448	0.794643	552	0.302536	5.785315	0	0.000000	0.629946	552	0.302536	0.523000	0.511903
430	0.813953	570	0.270175	5.785315	0	0.000000	0.629946	570	0.270175	0.504000	0.511899
431	0.816705	569	0.326889	5.785315	0	0.000000	0.629946	569	0.326889	0.538000	0.511912
451	0.756098	549	0.309654	5.785315	0	0.000000	0.629946	549	0.309654	0.511000	0.511912
424	0.794811	576	0.265625	5.785315	0	0.000000	0.629946	576	0.265625	0.490000	0.511901
460	0.791304	540	0.290741	5.785315	0	0.000000	0.629946	540	0.290741	0.521000	0.511905
425	0.804706	575	0.250435	5.785315	0	0.000000	0.629946	575	0.250435	0.486000	0.511892
439	0.810934	561	0.294118	5.785315	0	0.000000	0.629946	561	0.294118	0.521000	0.511897
478	0.792887	522	0.252874	5.785315	0	0.000000	0.629946	522	0.252874	0.511000	0.511896
432	0.812500	568	0.271127	5.785315	0	0.000000	0.629946	568	0.271127	0.505000	0.511893
449	0.781737	551	0.315789	5.785315	0	0.000000	0.629946	551	0.315789	0.525000	0.511900
459	0.766885	541	0.292052	5.785315	0	0.000000	0.629946	541	0.292052	0.510000	0.511899
437	0.771167	563	0.293073	5.785315	0	0.000000	0.629946	563	0.293073	0.502000	0.511894
453	0.805740	547	0.265082	5.785315	0	0.000000	0.629946	547	0.265082	0.510000	0.511893
434	0.781106	566	0.261484	5.785315	0	0.000000	0.629946	566	0.261484	0.487000	0.511880
434	0.806452	566	0.302120	5.785315	0	0.000000	0.629946	566	0.302120	0.521000	0.511885
448	0.810268	552	0.297101	5.785315	0	0.000000	0.629946	552	0.297101	0.527000	0.511892
456	0.785088	544	0.319853	5.785315	0	0.000000	0.629946	544	0.319853	0.532000	0.511902
456	0.800439	544	0.319853	5.785315	0	0.000000	0.629946	544	0.319853	0.539000	0.511916
440	0.765909	560	0.287500	5.785315	0	0.000000	0.629946	560	0.287500	0.498000	0.511909
468	0.799145	532	0.328947	5.785315	0	0.000000	0.629946	532	0.328947	0.549000	0.511928
437	0.839817	563	0.287744	5.785315	0	0.000000	0.629946	563	0.287744	0.529000	0.511936
425	0.776471	575	0.304348	5.785315	0	0.000000	0.629946	575	0.304348	0.505000	0.511933
463	0.771058	537	0.303538	5.785315	0	0.000000	0.629946	537	0.303538	0.520000	0.511937
