# Supplementary material for: Investigating environmental effects on phonology using diachronic models
Source: Evol Hum Sci. 2024 Jan 3;6:e8. doi: 10.1017/ehs.2023.33 (PMC10955398; doi:10.1017/ehs.2023.33)
Supplement: Hartmann et al. supplementary material 4 — Hartmann et al. supplementary material [file S2513843X23000336sup004.zip › TonesClimateGeoPhylo_Public-1.0/results/BayesTraitsOutput/AncestralStateReconstruction/Anc_Tones_continuous_make.Log.txt]

Options:
Model:                           Continuous: Random Walk
Tree File Name:                  ../../data/processed/GTree_phylo4g_combined_trimmed.nex
Data File Name:                  ../../data/processed/AncestralStateReconstruction/GTree_Data_Tones_continuous.txt
Log File Name:                   ../../results/BayesTraitsOutput/AncestralStateReconstruction/Anc_Tones_continuous_make.Log.txt
Save Initial Trees:              False
Save Trees:                      False
Summary:                         False
Seed:                            9898
Precision:                       64 bits
Cores:                           1
Analysis Type:                   MCMC
Sample Period:                   1000
Iterations:                      2000000
Burn in:                         1000000
MCMC ML Start:                   False
Schedule File:                   ../../results/BayesTraitsOutput/AncestralStateReconstruction/Anc_Tones_continuous_make.Schedule.txt
Rate Dev:                        AutoTune
No of Rates:                     1
Test for trait correlation:      True
Kappa:                           Not in use
Delta:                           Not in use
Lambda:                          Not in use
OU:                              Not in use
Min Trans Taxa No:               10
RJ Local Kappa:                  False
RJ Local Lambda:                 False
RJ Local Delta:                  False
RJ Local OU:                     False
Tags:	1
	PBX	210	Tiv_Tivoid Aghem_Grassfields Kom_Grassfields Oku_Grassfields Moghamo_Grassfields Fefe_Grassfields Mungaka_Grassfields Bamun_Grassfields A53_Bafia_rikpa A45_Nyokon A44_Tunen A46_Nomaande A462_Yambeta A601_Tuki A622_Nugunu A62B_Mmala A62C_Libie A43a_Basaa A42_Abo A61_Ngoro-lunda A61_Ngoro-Asom A61_Ngoro-Bisoo A71_Eton A72a_Ewondo A74a_Bulu A75a_Fang_Bitam A75a_Fang_Minvoul A75a_Fang_Medouneu A24_Duala A33a_Yasa A32C_Batanga A34_Benga A22_Bakweri A122_Bakundu A11_Londo A121_Mbonge A141_Lefo A15C_Akossi A15C_Mkaa A15C_Elung_Central_Manenguba A15A_Mbuu A15_Manenguba A15B_Mienge_NW_Manenguba A91_Kwakum A93_Kako A803_Shiwa A81_Kwasio A83_Mekaa A84_Njem A841_Badwe A86c_Mpiemo B32_Kande B11a_Mpongwe B11b_Orungu B11c_Galwa B11d_Dyumba B11F_Enenga C85_Wongo C83_Bushong C71_Tetela C76_Ombo C105_Mbenga C36d_Lingala C104_Aka C101_Babole_Ma C101_Babole_Dz C32_Bobangi C101_Babole_Ep C22_Akwa C25_Mboshi D12_Lengola C61_Mongo D23_Kibira-Kumu_1919 D311_Bila D201_Liko C401_Pakabete H16c_Yombe B42_Sangu_Mb H42_Hunganna H11_Beembe H13_Kikunyi_1989 H131_Kisundi_Congo_Kimongo_1988 H16c_Kiyombe_DRC_1982 H16_Cilinji H16d_Ciwoyo_DRC_2012 H16_Cizobe H16_Kikongo H16b_Kindibu_2013 C34_Sakata B85_Yanzi B501_Wanzi_E B52_Nzebi B78_Wuumu B77b_Fumu B63_Ndumu H21a_Kimbundu L13_Kwese K31_Luyana L52_Lunda K11_Ciokwe K14_Lwena K33_Kwangali K332_Rumanyo R11_Umbundu R31_Herero R21_Kwanyama R22_Ndonga L31a_Luba-Kasai L33_Luba-Shaba D28_Holoholo D43_Nyanga M61_Lenje M42_Bemba M54_Lamba JD66_Kiha JD62_Rundi JD65_Hangaza JE25_Mkwaya JE25_Jita JE25_Kilegi JE45_Nata JE42_Gusii JE43_Kuria JE43_Kuria_Mago JE43_Kuria_Tari JE17_Gwere JE15_Luganda JE32_Luyia JE34_Samialugwe JE31_Lumasaaba JE31c_Bukusu JE23_Zinza JE21_Runyambo JE22_Haya JE13_Runyankore JE14_Rukiga F23_Sumbwa F22_Nyamwezi F21_Ntuzu F21_Sukuma F32_Nyaturucha F32_Nyaturuwil M13_Fipa M14_Rungu M15_Mambwe M21_Ndali M31_Nyakyusa M25_Safwa P31_Emakhua N21_Tumbuka_Malawi N31_Chewa S11_Shona S16_Kalanga S21_Venda K21_Lozi S31_Tswana S311_Shekgalagari S51_Tshwa S53_Tsonga S41_Xhosa S42_Zulu S44_Ndebele P21_Yao P23_Simakonde P25_Mabia P13_Matumbi G52_Ndamba N12_Ngoni G64_Pangwa G63_Bena F33_Langi G31_Zigua G23_Sambaa G24_Bondei G12_Kagulu G35_Luguru E71A_Upper_Pokomo E72a_Giryama E73_Digo G44a_Ngazija G44b_Ndzwani G42a_Amu G41_Bajuni G401_Mwani G43_Kae G42_Swahili G42d_Unguja G22_Asu G22A_North_Pare G22B_South_Pare G39_Saghala E65_Gweno E621D_Kibosho E621B_Machame E53_Meru E621C_Siha E64_Kahe E622A_Kimochi E622C_Lema E55_Kamba_Kitu E55_Kamba E55_Kamba_Mach E51_Kikuyu E54_Tharaka E53_Igoji E53_Miutini E53_Tigania E53_Merutig E53_Imenti E53_Meruimenti 
Save Model:                      ../../results/BayesTraitsOutput/AncestralStateReconstruction/Anc_Tones_continuous_models.bin
Restrictions:
    alpha-1                      None
Prior Information:
    Priors
        alpha-1 - uniform 0.00 12.00 
        AncState-1 - uniform -100.00 100.00 
Tree Information
     Trees:                      1
     Taxa:                       211
     Sites:                      1
Iteration	Lh	Tree No	Alpha 1	Sigma^2 1 	
1001000	-427.658564	1	1.996162377738	297.185670343511	
1002000	-428.147003	1	2.006625948123	298.564758782596	
1003000	-429.339894	1	1.989283589218	301.959794563718	
1004000	-428.675705	1	1.991334674553	300.064738411346	
1005000	-427.426293	1	1.998970293108	296.532101323572	
1006000	-427.808308	1	2.004875553367	297.607789627644	
1007000	-427.662519	1	2.003888477788	297.196811635615	
1008000	-429.373648	1	1.989189419821	302.056420318891	
1009000	-428.268878	1	2.007152702548	298.909863482790	
1010000	-427.503426	1	1.997636255096	296.748981481374	
1011000	-427.413381	1	1.999445064791	296.495809983226	
1012000	-427.530365	1	2.002698674031	296.824763255389	
1013000	-428.616209	1	1.991541894908	299.895565978834	
1014000	-427.633612	1	2.003661390217	297.115391354153	
1015000	-429.649309	1	2.011572587413	302.846696763231	
1016000	-427.423341	1	2.000962823625	296.523803170050	
1017000	-427.517084	1	2.002548557319	296.787400570709	
1018000	-427.410323	1	1.999637451683	296.487216099518	
1019000	-427.788156	1	2.004751293641	297.550947505263	
1020000	-427.510475	1	2.002470444087	296.768807847658	
1021000	-428.090690	1	1.993652516902	298.405436145816	
1022000	-427.868792	1	1.994789669260	297.778459094029	
1023000	-427.676180	1	1.996029255711	297.235299603173	
1024000	-427.761659	1	1.995437764321	297.476223518196	
1025000	-427.420175	1	2.000859110337	296.514906652280	
1026000	-427.574442	1	2.003145922703	296.948801929557	
1027000	-429.269801	1	2.010538840903	301.759241212709	
1028000	-427.617001	1	1.996496276488	297.068615132781	
1029000	-427.823052	1	2.004964503963	297.649382840548	
1030000	-427.664089	1	2.003900439213	297.201236462526	
1031000	-427.834711	1	1.994986830381	297.682280396409	
1032000	-427.605281	1	2.003424269431	297.035615394047	
1033000	-427.410685	1	1.999609799513	296.488234396538	
1034000	-427.409217	1	1.999738697710	296.484109148202	
1035000	-428.257195	1	1.992916696160	298.876764050605	
1036000	-427.438174	1	2.001345532782	296.565496699860	
1037000	-427.599716	1	2.003375738611	297.019948025467	
1038000	-427.615350	1	2.003510380033	297.063966873164	
1039000	-427.548309	1	2.002889124964	296.875253430392	
1040000	-427.408430	1	2.000175526883	296.481896929506	
1041000	-428.834042	1	1.990805368196	300.515422717894	
1042000	-427.566636	1	2.003071465063	296.926830278053	
1043000	-427.504234	1	1.997626223758	296.751254363069	
1044000	-427.559695	1	2.003003711641	296.907295797120	
1045000	-427.507506	1	1.997586027312	296.760458141062	
1046000	-427.412919	1	1.999469695783	296.494512958231	
1047000	-427.636610	1	1.996334977644	297.123836090945	
1048000	-429.117302	1	1.989925781870	301.323369278160	
1049000	-427.408670	1	2.000213901103	296.482570960706	
1050000	-427.584497	1	1.996781268446	296.977104299526	
1051000	-427.415154	1	2.000661559780	296.500794848561	
1052000	-428.144037	1	1.993407959502	298.556365592870	
1053000	-428.401507	1	1.992334988174	299.285871865388	
1054000	-427.510124	1	2.002466227811	296.767820807935	
1055000	-427.443273	1	2.001453854698	296.579830481855	
1056000	-427.426364	1	1.998968281488	296.532300763123	
1057000	-427.733693	1	1.995622548365	297.397379267646	
1058000	-427.452763	1	1.998384200174	296.606510168952	
1059000	-427.958048	1	2.005715332753	298.030495212772	
1060000	-428.645758	1	1.991438366796	299.979573999322	
1061000	-427.645297	1	2.003754840978	297.148302620469	
1062000	-427.608100	1	2.003448591918	297.043551884869	
1063000	-427.786284	1	2.004739586413	297.545667880539	
1064000	-429.468150	1	1.988929872406	302.327109658657	
1065000	-427.622606	1	2.003571142673	297.084397640266	
1066000	-427.653935	1	2.003822454341	297.172633114137	
1067000	-427.814919	1	1.995104940604	297.626437327451	
1068000	-427.409891	1	1.999673339698	296.486003103992	
1069000	-428.561632	1	1.991736436813	299.740466016292	
1070000	-428.483652	1	1.992022435233	299.518996204711	
1071000	-427.722757	1	1.995696944256	297.366553985025	
1072000	-430.732723	1	1.985891741393	305.972751771806	
1073000	-427.944373	1	2.005643787968	297.991865601320	
1074000	-427.408016	1	1.999956820164	296.480732836856	
1075000	-427.662063	1	1.996135568725	297.195529296373	
1076000	-428.092149	1	1.993645705454	298.409562740073	
1077000	-429.087142	1	2.010004712075	301.237240175307	
1078000	-427.411070	1	2.000438186720	296.489315772184	
1079000	-427.598308	1	1.996657222185	297.015984807165	
1080000	-429.761897	1	2.011862602740	303.170061708253	
1081000	-427.496147	1	2.002291960898	296.728505680769	
1082000	-427.836378	1	1.994977010687	297.686983015013	
1083000	-427.460348	1	2.001768698775	296.627836879569	
1084000	-427.454233	1	2.001662847090	296.610643511832	
1085000	-427.480023	1	2.002072758759	296.683160182054	
1086000	-427.482576	1	1.997911581431	296.690339855092	
1087000	-427.692867	1	2.004113447839	297.282315575891	
1088000	-427.455312	1	1.998338565311	296.613676667308	
1089000	-427.515931	1	2.002535104284	296.784157019743	
1090000	-427.829638	1	1.995016838490	297.667966525988	
1091000	-427.953315	1	2.005690672463	298.017125175247	
1092000	-427.686512	1	1.995953203504	297.264410186487	
1093000	-427.790640	1	2.004766781317	297.557952060666	
1094000	-428.334284	1	1.992600370995	299.095233980866	
1095000	-427.474253	1	1.998032135348	296.666935770246	
1096000	-427.753211	1	1.995492787674	297.452405979847	
1097000	-427.486251	1	2.002160080614	296.700675728756	
1098000	-427.532123	1	2.002717928859	296.829710904591	
1099000	-428.017211	1	1.994005434161	298.197673044452	
1100000	-431.996962	1	2.016647403153	309.661374824760	
1101000	-429.426398	1	1.989043815575	302.207485067949	
1102000	-427.456410	1	2.001701289714	296.616764302859	
1103000	-428.401304	1	2.007684800378	299.285298381444	
1104000	-427.495075	1	1.997742526972	296.725491165087	
1105000	-427.464015	1	1.998191357460	296.638146006936	
1106000	-427.411151	1	2.000443784771	296.489545400694	
1107000	-427.750051	1	2.004507026671	297.443495197790	
1108000	-427.930734	1	2.005571527600	297.953344455138	
1109000	-428.079967	1	2.006317767435	298.375106322400	
1110000	-427.708305	1	1.995797265692	297.325821351036	
1111000	-427.408541	1	2.000194378669	296.482210529710	
1112000	-427.831498	1	1.995005819760	297.673212497105	
1113000	-427.713926	1	1.995757965044	297.341664049752	
1114000	-427.710022	1	2.004235347563	297.330659283854	
1115000	-428.265084	1	1.992883690034	298.899114424292	
1116000	-427.667951	1	1.996090881124	297.212115203825	
1117000	-427.407982	1	2.000039789004	296.480638156805	
1118000	-427.570739	1	1.996909754999	296.938377159897	
1119000	-427.418388	1	1.999226066184	296.509882784461	
1120000	-427.562341	1	2.003029721829	296.914743280386	
1121000	-427.741581	1	1.995569654749	297.419615884477	
1122000	-428.178450	1	2.006765737574	298.653766337891	
1123000	-427.512128	1	2.002490213908	296.773458587828	
1124000	-427.415351	1	2.000670423202	296.501348357681	
1125000	-429.833716	1	1.987976464128	303.376515316350	
1126000	-427.693522	1	1.995902403952	297.284161645187	
1127000	-428.749501	1	2.008936398877	300.274704134866	
1128000	-428.322481	1	2.007372636761	299.061774214179	
1129000	-427.572039	1	2.003123192458	296.942038487965	
1130000	-427.806001	1	1.995159088195	297.601280255619	
1131000	-427.421300	1	1.999123215389	296.518068276705	
1132000	-427.496713	1	1.997721286530	296.730100142736	
1133000	-427.740556	1	1.995576490605	297.416727079476	
1134000	-427.714247	1	2.004264837148	297.342567029394	
1135000	-427.424307	1	1.999028267385	296.526519139716	
1136000	-427.658255	1	1.996164746609	297.184802487776	
1137000	-428.167396	1	2.006716924855	298.622474549023	
1138000	-427.519722	1	1.997441505876	296.794820441877	
1139000	-429.807308	1	1.988042898772	303.300585442480	
1140000	-427.407969	1	2.000001127926	296.480600703420	
1141000	-427.617103	1	2.003525157577	297.068903299665	
1142000	-427.673504	1	1.996049195127	297.227758516320	
1143000	-427.706870	1	1.995807353104	297.321778683212	
1144000	-427.504023	1	2.002391725936	296.750659025609	
1145000	-427.429709	1	1.998877490828	296.541703311675	
1146000	-427.440411	1	1.998626464267	296.571786364739	
1147000	-427.559690	1	1.997016914127	296.907280789059	
1148000	-427.442147	1	2.001430644460	296.576665098489	
1149000	-427.610489	1	2.003469073272	297.050278701931	
1150000	-427.435099	1	2.001275740572	296.556853348332	
1151000	-427.637346	1	1.996329062232	297.125908345532	
1152000	-427.737123	1	2.004421107061	297.407050360689	
1153000	-427.428225	1	2.001103722214	296.537530668704	
1154000	-427.588083	1	1.996748612678	296.987197661127	
1155000	-430.153996	1	2.012823679858	304.298913114912	
1156000	-428.286036	1	2.007223818132	298.958479745945	
1157000	-427.564170	1	1.996973003213	296.919890988289	
1158000	-429.340344	1	1.989282328924	301.961082156137	
1159000	-427.430240	1	2.001156837758	296.543196348600	
1160000	-427.473548	1	2.001977880323	296.664952083242	
1161000	-428.971384	1	2.009651413520	300.906893519136	
1162000	-428.219071	1	1.993078377771	298.768778938396	
1163000	-427.417823	1	2.000772944993	296.508294496592	
1164000	-427.838178	1	1.994966426720	297.692061924628	
1165000	-427.476212	1	1.998003109264	296.672444322806	
1166000	-427.555526	1	2.002962274405	296.895564183983	
1167000	-427.414379	1	2.000625412201	296.498614958182	
1168000	-428.168929	1	1.993296854085	298.626816421268	
1169000	-428.057029	1	2.006208844677	298.310239393669	
1170000	-427.793749	1	2.004786098412	297.566720549281	
1171000	-427.437948	1	2.001340527839	296.564861426379	
1172000	-427.440408	1	1.998626526828	296.571778119710	
1173000	-428.490956	1	2.008025348827	299.539732322991	
1174000	-427.808118	1	1.995146177532	297.607253221466	
1175000	-428.558744	1	1.991746856270	299.732260723229	
1176000	-428.091483	1	2.006371757508	298.407677955275	
1177000	-427.631007	1	1.996380340936	297.108055442361	
1178000	-427.786105	1	2.004738462423	297.545161679918	
1179000	-427.747704	1	1.995529025024	297.436877674604	
1180000	-428.180953	1	2.006776740078	298.660850921755	
1181000	-427.541752	1	2.002821027083	296.856803333412	
1182000	-427.434500	1	1.998758886544	296.555168958357	
1183000	-428.527524	1	2.008160252685	299.643577365819	
1184000	-427.525283	1	1.997378328435	296.810466754586	
1185000	-429.110346	1	1.989946490070	301.303500748650	
1186000	-428.393900	1	2.007656008132	299.264293225904	
1187000	-433.915046	1	1.980107974131	315.342782061837	
1188000	-428.426660	1	2.007782599418	299.357236453206	
1189000	-430.317738	1	2.013205312538	304.771568318252	
1190000	-427.787567	1	1.995272963801	297.549284575901	
1191000	-427.409495	1	1.999709979418	296.484891245167	
1192000	-430.627835	1	1.986119701545	305.668702835135	
1193000	-428.475227	1	1.992053938371	299.495077290048	
1194000	-427.411440	1	1.999557594549	296.490355378211	
1195000	-427.408526	1	1.999828708110	296.482166759301	
1196000	-427.612857	1	2.003489258661	297.056947402900	
1197000	-428.035064	1	2.006102743657	298.248139301784	
1198000	-427.639990	1	2.003712690345	297.133355141740	
1199000	-428.033623	1	2.006095719206	298.244065786121	
1200000	-427.519960	1	2.002581804107	296.795490365973	
1201000	-427.475142	1	2.002001659793	296.669435085702	
1202000	-427.412617	1	1.999486418239	296.493665313324	
1203000	-428.888466	1	1.990630155842	300.670487568763	
1204000	-428.063676	1	2.006240601830	298.329035082941	
1205000	-428.332773	1	2.007414129314	299.090950071970	
1206000	-427.419150	1	2.000822680622	296.512024829386	
1207000	-428.142072	1	1.993416809136	298.550804679541	
1208000	-427.536421	1	1.997256155935	296.841801913032	
1209000	-427.430283	1	1.998862649728	296.543314952539	
1210000	-428.203323	1	2.006874319011	298.724187169786	
1211000	-427.416586	1	1.999297075295	296.504819340478	
1212000	-429.042008	1	1.990152152233	301.108394690738	
1213000	-427.700482	1	2.004168000938	297.303775611346	
1214000	-427.412110	1	2.000504731228	296.492238514051	
1215000	-427.548912	1	1.997125259568	296.876952028419	
1216000	-427.417969	1	1.999241986354	296.508705801996	
1217000	-427.961615	1	1.994286727835	298.040570190335	
1218000	-427.453481	1	1.998371216861	296.608528881137	
1219000	-428.037416	1	2.006114190593	298.254787507547	
1220000	-427.501133	1	2.002355615698	296.742531101931	
1221000	-427.438173	1	2.001345522484	296.565495390237	
1222000	-427.482033	1	1.997919237213	296.688812418812	
1223000	-427.714179	1	1.995756207019	297.342376174273	
1224000	-427.617878	1	1.996488906246	297.071084324838	
1225000	-427.643479	1	2.003740456835	297.143182689372	
1226000	-427.495641	1	2.002285402568	296.727082574726	
1227000	-427.890789	1	1.994666244298	297.840552207519	
1228000	-427.520471	1	1.997432907959	296.796927426746	
1229000	-428.530508	1	1.991849410413	299.652051339410	
1230000	-429.463796	1	1.988941702935	302.314631710349	
1231000	-428.398687	1	1.992345938191	299.277873244880	
1232000	-428.875781	1	1.990670706821	300.634339474523	
1233000	-427.581699	1	1.996806983439	296.969227694485	
1234000	-427.518294	1	2.002562595756	296.790803641139	
1235000	-427.966092	1	1.994263571373	298.053218454153	
1236000	-427.848819	1	2.005116270294	297.722088300430	
1237000	-428.419707	1	1.992264670238	299.337508886578	
1238000	-428.071143	1	2.006276087631	298.350151226232	
1239000	-427.702453	1	1.995838568852	297.309329943050	
1240000	-427.420778	1	1.999140776952	296.516599295524	
1241000	-427.922793	1	2.005529021916	297.930917475922	
1242000	-427.551156	1	1.997102370629	296.883266105099	
1243000	-427.407989	1	1.999974225232	296.480658634408	
1244000	-427.672136	1	2.003961150584	297.223905200996	
1245000	-427.487160	1	2.002172531406	296.703232339150	
1246000	-427.408070	1	2.000088278098	296.480886363296	
1247000	-427.617908	1	1.996488650816	297.071169992229	
1248000	-428.407397	1	1.992312163141	299.302581497441	
1249000	-428.609226	1	2.008454033776	299.875718633252	
1250000	-427.609837	1	2.003463492539	297.048441827764	
1251000	-428.047453	1	1.993857761227	298.283165097236	
1252000	-427.447733	1	2.001542340252	296.592368677406	
1253000	-427.556157	1	1.997051997937	296.897337504340	
1254000	-427.799903	1	1.995196463268	297.584078617675	
1255000	-428.048532	1	1.993852555919	298.286216492263	
1256000	-428.215940	1	1.993091818995	298.759913804302	
1257000	-427.418009	1	2.000780138269	296.508819443082	
1258000	-427.442922	1	2.001446655789	296.578843214776	
1259000	-427.409487	1	2.000309783031	296.484868090345	
1260000	-427.460933	1	2.001778484351	296.629480224586	
1261000	-427.523135	1	2.002618021786	296.804422858207	
1262000	-427.504455	1	1.997623489522	296.751875543259	
1263000	-428.340701	1	1.992574637269	299.113426143839	
1264000	-427.512043	1	2.002489205359	296.773220431211	
1265000	-427.509749	1	2.002461713481	296.766765870158	
1266000	-427.420572	1	1.999147780723	296.516021640435	
1267000	-427.413269	1	2.000569645579	296.495496021093	
1268000	-427.447047	1	1.998491502177	296.590440920587	
1269000	-428.687329	1	1.991294750505	300.097801829620	
1270000	-427.468993	1	1.998112273847	296.652143723565	
1271000	-427.463058	1	2.001813624712	296.635456714221	
1272000	-427.414329	1	2.000623044324	296.498476505564	
1273000	-428.906261	1	1.990573553559	300.721206035767	
1274000	-427.408385	1	1.999853196381	296.481771831215	
1275000	-427.714313	1	1.995755275715	297.342753537353	
1276000	-427.949593	1	2.005671201311	298.006609445253	
1277000	-427.493887	1	2.002262522652	296.722149886923	
1278000	-427.434321	1	2.001257470208	296.554667288745	
1279000	-428.127767	1	1.993481590868	298.510324423573	
1280000	-427.408054	1	1.999938577024	296.480841580872	
1281000	-427.623538	1	2.003578877887	297.087023751604	
1282000	-427.805849	1	1.995160017341	297.600851009556	
1283000	-427.846089	1	1.994920167013	297.714385709392	
1284000	-427.617151	1	2.003525553739	297.069035923429	
1285000	-427.464957	1	2.001844448165	296.640795828255	
1286000	-428.761358	1	1.991044562154	300.308453658612	
1287000	-427.835635	1	2.005039187441	297.684886709289	
1288000	-427.677619	1	2.004001992485	297.239352477582	
1289000	-427.456245	1	2.001698402907	296.616299780835	
1290000	-427.469172	1	1.998109485610	296.652648108997	
1291000	-428.333563	1	2.007417303386	299.093188699993	
1292000	-427.974332	1	2.005799380074	298.076498119588	
1293000	-427.466775	1	1.998147099929	296.645906146773	
1294000	-428.212203	1	2.006912672508	298.749329808756	
1295000	-428.496334	1	2.008045326453	299.555001182753	
1296000	-434.837601	1	1.978696819569	318.112420196726	
1297000	-427.574888	1	2.003150117668	296.950055530635	
1298000	-427.626697	1	1.996415621370	297.095917828807	
1299000	-428.934069	1	2.009534819006	300.800482449232	
1300000	-427.465116	1	2.001846996244	296.641241245457	
1301000	-428.377514	1	1.992428660667	299.217816244923	
1302000	-427.881008	1	1.994720774684	297.812939948126	
1303000	-427.489625	1	2.002205928439	296.710162906016	
1304000	-427.413370	1	2.000574942803	296.495779555277	
1305000	-427.598798	1	2.003367666644	297.017363882330	
1306000	-427.559171	1	1.997022040326	296.905820633581	
1307000	-427.408053	1	1.999938977557	296.480838853050	
1308000	-428.761408	1	1.991044395922	300.308595603821	
1309000	-427.472549	1	2.001962833967	296.662143301793	
1310000	-427.607867	1	1.996573979770	297.042897623785	
1311000	-429.234070	1	2.010436439863	301.657060035874	
1312000	-428.095777	1	1.993628799713	298.419823873777	
1313000	-427.600610	1	2.003383581784	297.022464867052	
1314000	-427.565207	1	2.003057638943	296.922808463659	
1315000	-427.691673	1	2.004104828905	297.278950996926	
1316000	-427.431360	1	2.001185316720	296.546344770970	
1317000	-428.724621	1	2.008852716640	300.203898142955	
1318000	-427.410896	1	2.000426006449	296.488826456923	
1319000	-428.311873	1	1.992690946242	299.031704506880	
1320000	-427.590404	1	1.996727647086	296.993731315380	
1321000	-427.517123	1	1.997471567958	296.787508844107	
1322000	-429.511613	1	2.011208128374	302.451686268009	
1323000	-428.233570	1	2.007004119046	298.809842829408	
1324000	-427.460220	1	1.998254024840	296.627476958320	
1325000	-427.498552	1	2.002322889984	296.735272261503	
1326000	-427.469055	1	2.001909268695	296.652319004929	
1327000	-428.459145	1	2.007906159745	299.449426216002	
1328000	-427.517565	1	1.997466426963	296.788753118547	
1329000	-428.094154	1	1.993636356449	298.415233862044	
1330000	-428.470809	1	1.992070506069	299.482536107950	
1331000	-427.414117	1	2.000612711753	296.497878596661	
1332000	-427.474225	1	1.998032563778	296.666855063926	
1333000	-427.516191	1	1.997482432561	296.784887566232	
1334000	-427.418448	1	2.000796764718	296.510051656888	
1335000	-428.673541	1	1.991342126089	300.058584172510	
1336000	-427.912921	1	1.994544843651	297.903042267493	
1337000	-430.069257	1	1.987398689526	304.054593217027	
1338000	-428.244562	1	1.992969865004	298.840978508317	
1339000	-432.191277	1	2.017003869993	310.232248441527	
1340000	-427.464115	1	2.001830835370	296.638426718440	
1341000	-428.923408	1	1.990519320946	300.770087394516	
1342000	-429.919160	1	1.987763871154	303.622318087458	
1343000	-427.552154	1	1.997092253764	296.886072814889	
1344000	-427.807681	1	2.004871731248	297.606019294014	
1345000	-427.509088	1	1.997566830212	296.764907994989	
1346000	-427.411379	1	1.999561532879	296.490186319863	
1347000	-427.579143	1	1.996830649808	296.962034243134	
1348000	-427.669426	1	2.003940807622	297.216270330582	
1349000	-427.445800	1	2.001504644414	296.586936095081	
1350000	-427.987481	1	2.005866379536	298.113651872720	
1351000	-427.507215	1	2.002430990882	296.759637965972	
1352000	-427.872976	1	2.005254600332	297.790267870902	
1353000	-428.452423	1	1.992139822252	299.430349609113	
1354000	-427.487078	1	1.997849164016	296.703001284398	
1355000	-427.465723	1	1.998163837027	296.642949520775	
1356000	-427.436976	1	2.001318796475	296.562130749247	
1357000	-428.337156	1	1.992588843633	299.103375318960	
1358000	-427.759822	1	2.004570900443	297.471044387756	
1359000	-427.567764	1	2.003082333379	296.930004491375	
1360000	-427.875097	1	2.005266577464	297.796256839893	
1361000	-427.415600	1	2.000681438289	296.502046662419	
1362000	-428.113410	1	1.993547246233	298.469706068206	
1363000	-427.413544	1	2.000583985852	296.496269760292	
1364000	-427.542973	1	1.997186739178	296.860239440986	
1365000	-427.438551	1	1.998666726315	296.566557265935	
1366000	-427.415413	1	1.999347378180	296.501522985111	
1367000	-428.865515	1	2.009316919322	300.605085075158	
1368000	-427.603261	1	1.996613837460	297.029929027992	
1369000	-427.678228	1	2.004006507768	297.241070006082	
1370000	-427.671120	1	2.003953537607	297.221043376951	
1371000	-428.242878	1	1.992976982170	298.836208698054	
1372000	-427.451865	1	2.001619988932	296.603985609917	
1373000	-427.436624	1	2.001310835634	296.561141677482	
1374000	-427.411118	1	1.999579080963	296.489450998443	
1375000	-427.439993	1	1.998635407568	296.570611501079	
1376000	-428.280513	1	1.992819569982	298.942830414504	
1377000	-427.420204	1	2.000860116252	296.514988019794	
1378000	-428.256839	1	1.992918188625	298.875755867207	
1379000	-429.741255	1	2.011809941995	303.110750158538	
1380000	-427.408083	1	2.000093038526	296.480922802121	
1381000	-427.621834	1	1.996455843821	297.082224617220	
1382000	-427.748887	1	1.995521214022	297.440214245150	
1383000	-428.124086	1	1.993498360080	298.499910943434	
1384000	-429.293299	1	2.010605664674	301.826460001388	
1385000	-427.464020	1	2.001829292758	296.638159362386	
1386000	-427.787457	1	2.004746923630	297.548975228473	
1387000	-427.524081	1	1.997391860467	296.807083466036	
1388000	-427.420216	1	1.999160052531	296.515020753801	
1389000	-429.717396	1	2.011748792497	303.042209170503	
1390000	-427.735781	1	2.004412091418	297.403266919987	
1391000	-428.867227	1	1.990698151397	300.609963599642	
1392000	-427.411643	1	2.000476072638	296.490928079467	
1393000	-427.426323	1	1.998969439876	296.532185869079	
1394000	-427.534916	1	1.997272345490	296.837567862410	
1395000	-427.426259	1	1.998971257493	296.532005847499	
1396000	-428.170050	1	2.006728677803	298.629988130034	
1397000	-430.463998	1	2.013537581005	305.194381213993	
1398000	-427.413465	1	1.999440657678	296.496048148195	
1399000	-427.529888	1	1.997327145696	296.823421229393	
1400000	-428.082507	1	1.993690858321	298.382290122869	
1401000	-427.990970	1	1.994136541444	298.123511816665	
1402000	-427.424764	1	1.999014632438	296.527803222218	
1403000	-427.420455	1	2.000868774629	296.515692372322	
1404000	-427.497055	1	1.997716887767	296.731060003740	
1405000	-427.551011	1	1.997103844991	296.882857888316	
1406000	-427.423544	1	1.999051470561	296.524374664564	
1407000	-427.441787	1	2.001423150230	296.575654002293	
1408000	-427.561681	1	2.003023247456	296.912883453504	
1409000	-427.408515	1	2.000190028176	296.482135154879	
1410000	-427.538964	1	2.002791566629	296.848958329990	
1411000	-428.037555	1	2.006114867784	298.255181200596	
1412000	-427.456273	1	2.001698889261	296.616377985422	
1413000	-427.775579	1	2.004672073163	297.515476026427	
1414000	-427.408818	1	1.999786216675	296.482987556811	
1415000	-428.239807	1	2.007030592946	298.827510091680	
1416000	-428.070421	1	2.006272668035	298.348111143602	
1417000	-427.767554	1	1.995399748460	297.492847582105	
1418000	-427.580457	1	1.996818459491	296.965732858348	
1419000	-427.530494	1	2.002700095864	296.825127396932	
1420000	-430.838510	1	1.985665274071	306.279710266256	
1421000	-427.519647	1	1.997442366618	296.794609898277	
1422000	-428.037565	1	2.006114918394	298.255210624862	
1423000	-427.630709	1	2.003637806405	297.107217098711	
1424000	-428.872365	1	1.990681657385	300.624604741241	
1425000	-428.422361	1	1.992254468408	299.345039578905	
1426000	-427.665434	1	2.003910653219	297.205025661845	
1427000	-427.780499	1	2.004703224584	297.529352969299	
1428000	-427.425128	1	2.001016679973	296.528827068442	
1429000	-427.411806	1	1.999534305384	296.491385294079	
1430000	-428.334044	1	1.992601334890	299.094553792099	
1431000	-427.660696	1	2.003874554358	297.191678176815	
1432000	-427.414173	1	1.999405105855	296.498037054344	
1433000	-427.545520	1	1.997160214683	296.867405695667	
1434000	-429.206363	1	2.010356358741	301.577846736020	
1435000	-427.923883	1	1.994485699174	297.933994930367	
1436000	-428.825665	1	2.009187944467	300.491559746970	
1437000	-427.511999	1	2.002488671913	296.773094503450	
1438000	-427.709504	1	2.004231722516	297.329201224688	
1439000	-429.412234	1	2.010937844421	302.166914903812	
1440000	-428.027058	1	1.993956958056	298.225508250986	
1441000	-427.409884	1	1.999673908748	296.485984858323	
1442000	-429.282802	1	2.010575863753	301.796430378304	
1443000	-428.174939	1	1.993270302198	298.643826758511	
1444000	-427.540706	1	1.997210565600	296.853859266228	
1445000	-427.427581	1	2.001086219051	296.535722517552	
1446000	-428.037253	1	1.993907175025	298.254326837109	
1447000	-427.439557	1	2.001375776032	296.569386215104	
1448000	-427.440443	1	2.001394777770	296.571874544586	
1449000	-427.476808	1	1.997994360611	296.674120374124	
1450000	-427.408942	1	1.999770452117	296.483335810039	
1451000	-427.448981	1	2.001566199349	296.595877096881	
1452000	-427.771409	1	2.004645512574	297.503717144154	
1453000	-427.892938	1	2.005366236996	297.846619758194	
1454000	-427.545427	1	2.002859395362	296.867144323381	
1455000	-427.637285	1	2.003691020170	297.125736311299	
1456000	-427.460723	1	1.998245588602	296.628891431855	
1457000	-427.413016	1	2.000556128357	296.494784621564	
1458000	-427.408424	1	1.999846028241	296.481881521377	
1459000	-427.591866	1	2.003306069450	296.997848636791	
1460000	-428.485679	1	2.008005699856	299.524751730619	
1461000	-427.429775	1	2.001144791101	296.541887807500	
1462000	-427.593371	1	2.003319540588	297.002085695369	
1463000	-427.441744	1	2.001422248295	296.575532676800	
1464000	-427.533915	1	2.002737406063	296.834751618686	
1465000	-427.410305	1	1.999638850411	296.487166526047	
1466000	-427.473387	1	1.998045114499	296.664498556505	
1467000	-428.427060	1	2.007784131409	299.358370587258	
1468000	-427.682481	1	2.004037863897	297.253050849528	
1469000	-427.530931	1	2.002704893157	296.826357438295	
1470000	-427.978003	1	1.994202411479	298.086870092014	
1471000	-428.154564	1	1.993360750528	298.586156685379	
1472000	-427.569354	1	2.003097590916	296.934479607660	
1473000	-427.425159	1	1.999002987506	296.528913911823	
1474000	-429.509982	1	2.011203742418	302.447009686751	
1475000	-428.053568	1	2.006192248045	298.300454778161	
1476000	-427.482648	1	2.002110011287	296.690543699358	
1477000	-429.354472	1	1.989242822461	302.001521029333	
1478000	-427.653022	1	1.996205211292	297.170060453124	
1479000	-429.522582	1	1.988782996698	302.483133071479	
1480000	-428.195056	1	1.993182157516	298.700777647552	
1481000	-427.621113	1	2.003558726266	297.080194175107	
1482000	-427.534847	1	1.997273087905	296.837374297545	
1483000	-427.712429	1	2.004252173578	297.337443397012	
1484000	-427.427892	1	1.998925864972	296.536595833915	
1485000	-427.417428	1	2.000757513405	296.507184965443	
1486000	-428.293314	1	2.007253776542	298.979104202813	
1487000	-427.481001	1	2.002086719502	296.685911741658	
1488000	-427.754945	1	2.004539135163	297.457295238825	
1489000	-427.676306	1	1.996028323959	297.235652917837	
1490000	-427.782920	1	1.995302096653	297.536180890495	
1491000	-427.612635	1	2.003487369165	297.056321518975	
1492000	-428.354038	1	2.007499146457	299.151242802111	
1493000	-427.531960	1	1.997304427024	296.829251330404	
1494000	-427.700464	1	1.995852699260	297.303725294267	
1495000	-427.409838	1	1.999677969483	296.485855552655	
1496000	-427.416121	1	1.999316584277	296.503512306246	
1497000	-427.426116	1	2.001045235858	296.531602921515	
1498000	-427.421672	1	1.999110944757	296.519112116124	
1499000	-427.408075	1	2.000090135101	296.480900321025	
1500000	-427.675520	1	1.996034168668	297.233438007276	
1501000	-427.488697	1	2.002193415465	296.707553764140	
1502000	-427.699576	1	1.995859029328	297.301220719603	
1503000	-427.438935	1	2.001362249381	296.567635815658	
1504000	-427.677899	1	2.004004065798	297.240140885615	
1505000	-427.533941	1	1.997282880150	296.834826141649	
1506000	-427.669448	1	2.003940977372	297.216333875830	
1507000	-427.586464	1	2.003257257880	296.982640769753	
1508000	-428.112790	1	1.993550097521	298.467951391455	
1509000	-427.789308	1	2.004758485096	297.554197117553	
1510000	-427.779235	1	2.004695237723	297.525786272873	
1511000	-427.436647	1	2.001311335663	296.561203624505	
1512000	-427.604744	1	1.996600959275	297.034102689769	
1513000	-427.605941	1	1.996590594898	297.037473128832	
1514000	-427.578245	1	2.003181561328	296.959505349365	
1515000	-429.118922	1	2.010099605447	301.327994117008	
1516000	-427.836075	1	1.994978793765	297.686128422498	
1517000	-427.408920	1	1.999773142385	296.483274704668	
1518000	-427.631348	1	2.003643006696	297.109014990765	
1519000	-427.925302	1	1.994478085103	297.938003882151	
1520000	-427.465004	1	1.998175366504	296.640928345475	
1521000	-427.417215	1	2.000749076409	296.506587935093	
1522000	-428.120431	1	1.993515055171	298.489570096046	
1523000	-427.720952	1	2.004311227386	297.361466798372	
1524000	-427.443014	1	2.001448548521	296.579102308105	
1525000	-427.409279	1	1.999732044746	296.484283340550	
1526000	-427.689514	1	2.004089202164	297.272868818405	
1527000	-427.407969	1	1.999999671358	296.480602074955	
1528000	-430.510037	1	2.013640590103	305.327595826579	
1529000	-427.432627	1	2.001216702470	296.549904018454	
1530000	-427.419567	1	2.000837677194	296.513195847907	
1531000	-428.094530	1	2.006385966129	298.416296007572	
1532000	-429.777014	1	2.011901027527	303.213506031833	
1533000	-428.591161	1	2.008389941396	299.824372806690	
1534000	-427.472249	1	2.001958295300	296.661300277949	
1535000	-428.235877	1	2.007013920946	298.816376310066	
1536000	-427.546269	1	1.997152457919	296.869514041686	
1537000	-427.677951	1	2.004004452025	297.240287799629	
1538000	-427.672999	1	2.003967607149	297.226336639170	
1539000	-427.751197	1	2.004514568386	297.446727759762	
1540000	-427.523764	1	1.997395434806	296.806192718880	
1541000	-427.581345	1	2.003210324751	296.968232137752	
1542000	-427.783480	1	1.995298579117	297.537758754878	
1543000	-430.196834	1	2.012924553110	304.422496826236	
1544000	-428.245258	1	1.992966926803	298.842949050935	
1545000	-427.534275	1	2.002741304320	296.835764829626	
1546000	-427.786346	1	1.995280602490	297.545840946346	
1547000	-427.535835	1	1.997262443465	296.840154572107	
1548000	-427.489732	1	2.002207365138	296.710463433610	
1549000	-427.487982	1	2.002183728474	296.705544122627	
1550000	-427.458676	1	1.998280181533	296.623134448347	
1551000	-427.412664	1	2.000536784738	296.493796853129	
1552000	-428.979264	1	1.990344712572	300.929369525548	
1553000	-427.619363	1	1.996476462895	297.075264859804	
1554000	-430.158053	1	1.987187307974	304.310614758892	
1555000	-427.571089	1	1.996906421308	296.939362100044	
1556000	-428.271388	1	1.992857425467	298.916973825261	
1557000	-429.139655	1	2.010161052718	301.387218406599	
1558000	-427.409354	1	2.000296350858	296.484493546083	
1559000	-428.161181	1	1.993331242560	298.604885406170	
1560000	-427.782079	1	1.995307389925	297.533808703493	
1561000	-429.301347	1	2.010628458279	301.849485619571	
1562000	-427.830400	1	2.005008249135	297.670114462332	
1563000	-429.146645	1	1.989838883933	301.407188976763	
1564000	-428.591738	1	1.991628574573	299.826014762312	
1565000	-427.444065	1	2.001469960338	296.582057102072	
1566000	-427.457951	1	2.001727984211	296.621097371277	
1567000	-427.998619	1	1.994098028314	298.145127068810	
1568000	-427.727071	1	2.004353131150	297.378714925284	
1569000	-427.408357	1	1.999858615939	296.481692147246	
1570000	-428.489987	1	2.008021745176	299.536982106352	
1571000	-427.621491	1	1.996458703461	297.081256956854	
1572000	-427.528340	1	1.997344236752	296.819067695630	
1573000	-427.772857	1	1.995365816158	297.507802191367	
1574000	-427.561141	1	1.997002624800	296.911364197312	
1575000	-427.438050	1	2.001342785067	296.565147639189	
1576000	-427.409859	1	2.000344424805	296.485913349607	
1577000	-429.310421	1	2.010654103075	301.875450602570	
1578000	-427.413889	1	2.000601458960	296.497239004456	
1579000	-427.915572	1	1.994530484687	297.910526263030	
1580000	-427.518785	1	2.002568269525	296.792184350627	
1581000	-427.426653	1	1.998960127806	296.533113096678	
1582000	-427.553055	1	1.997083143796	296.888608523577	
1583000	-427.472735	1	2.001965639929	296.662665469602	
1584000	-427.438278	1	1.998672736459	296.565789931893	
1585000	-427.733698	1	1.995622511528	297.397394661011	
1586000	-429.685556	1	1.988353863577	302.950764244018	
1587000	-427.791077	1	1.995251068909	297.559185897414	
1588000	-427.417817	1	2.000772737916	296.508279457681	
1589000	-427.409302	1	2.000290913450	296.484346814581	
1590000	-427.776708	1	2.004679241569	297.518661130901	
1591000	-427.413085	1	1.999460688337	296.494980573191	
1592000	-427.543391	1	2.002838200486	296.861414563045	
1593000	-428.938900	1	1.990470582572	300.814255627941	
1594000	-427.886821	1	2.005332274261	297.829350448372	
1595000	-427.947870	1	2.005662169317	298.001743820679	
1596000	-427.794524	1	2.004790902962	297.568906967718	
1597000	-428.768221	1	2.008998860680	300.327989587057	
1598000	-428.014370	1	1.994019491443	298.189643147275	
1599000	-428.302580	1	1.992728830044	299.005364550519	
1600000	-427.413898	1	2.000601909543	296.497264383124	
1601000	-427.474921	1	2.001998376347	296.668812872465	
1602000	-427.892548	1	2.005364080538	297.845519980630	
1603000	-431.519194	1	1.984280967613	308.262210081277	
1604000	-427.556429	1	2.002971297067	296.898104731959	
1605000	-427.434377	1	1.998761773240	296.554825312706	
1606000	-429.727198	1	1.988246623729	303.070363809309	
1607000	-427.988240	1	2.005870224815	298.115797199098	
1608000	-428.188647	1	1.993210117211	298.682632563273	
1609000	-427.888546	1	2.005341874773	297.834220961446	
1610000	-427.429846	1	2.001146631052	296.542086773744	
1611000	-428.844861	1	2.009250292230	300.546241237164	
1612000	-428.072725	1	1.993736991672	298.354625828980	
1613000	-427.435312	1	1.998739863075	296.557453448776	
1614000	-427.492278	1	2.002241323950	296.717624148718	
1615000	-427.429234	1	1.998889927188	296.540368963148	
1616000	-427.487495	1	2.002177093192	296.704172739223	
1617000	-427.417071	1	1.999277304885	296.506180869282	
1618000	-427.461902	1	1.998225982519	296.632204893877	
1619000	-427.767162	1	2.004618303995	297.491741050440	
1620000	-428.932281	1	2.009529197038	300.795384226494	
1621000	-427.774329	1	1.995356445926	297.511951152420	
1622000	-427.752353	1	1.995498415961	297.449985961612	
1623000	-427.408016	1	2.000064168881	296.480734962996	
1624000	-427.463249	1	1.998203824855	296.635993644161	
1625000	-427.600217	1	2.003380138382	297.021359172439	
1626000	-427.582965	1	1.996795323991	296.972791226235	
1627000	-428.410725	1	2.007721280646	299.312025663286	
1628000	-428.401501	1	1.992335008897	299.285856717127	
1629000	-428.086682	1	1.993671268394	298.394098715945	
1630000	-428.339873	1	1.992577950741	299.111080184965	
1631000	-427.671352	1	1.996065294869	297.221697224323	
1632000	-428.975638	1	2.009664618747	300.919027014644	
1633000	-428.215833	1	2.006928294821	298.759611171685	
1634000	-427.971418	1	1.994236141818	298.068266793896	
1635000	-428.046657	1	1.993861604377	298.280913866596	
1636000	-430.569118	1	1.986248860539	305.498629469913	
1637000	-427.413857	1	1.999420731124	296.497148089794	
1638000	-429.583027	1	1.988622026999	302.656488004824	
1639000	-428.094547	1	1.993634525465	298.416345514495	
1640000	-428.217118	1	1.993086756940	298.763250452909	
1641000	-427.594532	1	2.003329895186	297.005354260760	
1642000	-427.676149	1	1.996029491805	297.235210090873	
1643000	-427.594862	1	1.996687746395	297.006281496085	
1644000	-427.533009	1	2.002727570620	296.832201683406	
1645000	-427.432392	1	2.001210952997	296.549244990345	
1646000	-428.080693	1	1.993699388885	298.377159415716	
1647000	-427.416150	1	2.000705211243	296.503593138036	
1648000	-427.676481	1	1.996027023073	297.236146343979	
1649000	-428.579782	1	1.991671248690	299.792036182342	
1650000	-427.511372	1	2.002481199022	296.771333269188	
1651000	-427.615052	1	1.996512712239	297.063127428933	
1652000	-427.455734	1	1.998331131176	296.614862910631	
1653000	-428.541230	1	1.991810320793	299.682505878190	
1654000	-428.504763	1	2.008076544233	299.578936975496	
1655000	-429.992119	1	1.987585087992	303.832361518721	
1656000	-427.412803	1	2.000544492588	296.494186178265	
1657000	-427.437717	1	1.998685184728	296.564211563783	
1658000	-427.413959	1	1.999415642266	296.497435055653	
1659000	-428.171338	1	1.993286200356	298.633633615725	
1660000	-429.893013	1	1.987828551709	303.547078007086	
1661000	-427.610911	1	2.003472683158	297.051468460325	
1662000	-427.746652	1	1.995535977891	297.433912555951	
1663000	-428.759064	1	2.008968361019	300.301924252525	
1664000	-427.886101	1	1.994692308571	297.827318850261	
1665000	-427.738634	1	2.004431230763	297.411308028401	
1666000	-427.458541	1	2.001738093355	296.622756011221	
1667000	-427.865754	1	1.994806941976	297.769885194852	
1668000	-428.079267	1	2.006314470986	298.373126602958	
1669000	-427.496028	1	1.997730152137	296.728171164343	
1670000	-427.414732	1	2.000642135483	296.499607991997	
1671000	-427.824586	1	2.004973671687	297.653712494125	
1672000	-429.144153	1	2.010174335051	301.400067490183	
1673000	-427.812901	1	2.004903433855	297.620745436700	
1674000	-427.918312	1	1.994515680633	297.918262801453	
1675000	-427.445557	1	2.001499831821	296.586252264084	
1676000	-428.278266	1	2.007191698949	298.936462682438	
1677000	-428.865706	1	2.009317535185	300.605630965627	
1678000	-427.777183	1	2.004682250164	297.519999384280	
1679000	-427.408293	1	2.000149035568	296.481513445911	
1680000	-427.808509	1	2.004876775494	297.608355987428	
1681000	-428.284163	1	1.992804482531	298.953173696119	
1682000	-427.441588	1	1.998601586098	296.575094628041	
1683000	-427.607669	1	2.003444881583	297.042337551114	
1684000	-428.032274	1	2.006089133161	298.240250773177	
1685000	-429.258029	1	2.010505210381	301.725572764604	
1686000	-428.067948	1	2.006260931313	298.341117651219	
1687000	-427.668779	1	1.996084636792	297.214447947030	
1688000	-427.407967	1	2.000014471069	296.480597542889	
1689000	-428.482012	1	1.992028558856	299.514339412759	
1690000	-427.954958	1	1.994321327939	298.021766469635	
1691000	-427.801136	1	1.995188881956	297.587557111708	
1692000	-428.447868	1	1.992157089713	299.417420544633	
1693000	-430.750260	1	2.014166609105	306.023616563270	
1694000	-427.847751	1	1.994910503898	297.719074621611	
1695000	-429.190410	1	2.010309977428	301.532247358940	
1696000	-427.441387	1	2.001414775867	296.574530489555	
1697000	-427.425919	1	2.001039614940	296.531050385915	
1698000	-427.816274	1	1.995096761211	297.630261765100	
1699000	-427.408961	1	2.000252407872	296.483388294717	
1700000	-427.414911	1	2.000650424152	296.500110048081	
1701000	-427.439075	1	2.001365303640	296.568029525120	
1702000	-427.554370	1	1.997069899434	296.892309116149	
1703000	-427.414344	1	2.000623757973	296.498518177248	
1704000	-427.843015	1	2.005082478303	297.705710007489	
1705000	-427.408366	1	2.000163769592	296.481718483808	
1706000	-427.930801	1	2.005571882778	297.953532580160	
1707000	-427.714822	1	1.995751734177	297.344189318337	
1708000	-427.641376	1	1.996296826851	297.137259429880	
1709000	-427.992683	1	2.005892680000	298.128353332155	
1710000	-427.892480	1	2.005363700868	297.845326397427	
1711000	-427.576256	1	1.996857599048	296.953907910468	
1712000	-428.848741	1	2.009262843428	300.557293907002	
1713000	-427.409935	1	1.999669519289	296.486126397826	
1714000	-427.417820	1	2.000772846407	296.508287336342	
1715000	-429.055862	1	2.009910449641	301.147938719108	
1716000	-427.634992	1	2.003672550071	297.119277873286	
1717000	-428.706219	1	1.991230249843	300.151539305360	
1718000	-427.800731	1	1.995191370977	297.586414483709	
1719000	-429.779030	1	2.011906141900	303.219299113311	
1720000	-428.042384	1	2.006138303103	298.268832515664	
1721000	-427.408949	1	2.000250989444	296.483355682425	
1722000	-427.774556	1	2.004665570822	297.512591104762	
1723000	-427.883642	1	1.994706031776	297.820377302643	
1724000	-427.605955	1	2.003430101741	297.037513356531	
1725000	-427.439008	1	1.998656728591	296.567841328155	
1726000	-427.556610	1	2.002973102046	296.898613897676	
1727000	-431.457763	1	2.015619359206	308.082764249284	
1728000	-427.411078	1	1.999581781824	296.489340427948	
1729000	-427.408802	1	2.000232255578	296.482942933984	
1730000	-427.911043	1	2.005465531667	297.897739022418	
1731000	-427.436092	1	1.998721880493	296.559644630139	
1732000	-427.528206	1	1.997345726555	296.818689522519	
1733000	-427.562234	1	2.003028671876	296.914441399846	
1734000	-427.413285	1	1.999450083508	296.495541019274	
1735000	-427.955764	1	2.005703443459	298.024041979413	
1736000	-427.730901	1	1.995641424433	297.389508229933	
1737000	-427.425541	1	2.001028712184	296.529987224956	
1738000	-429.897424	1	1.987817618898	303.559767689481	
1739000	-427.519413	1	2.002575515526	296.793952120325	
1740000	-427.408406	1	1.999849332816	296.481830345275	
1741000	-427.740841	1	1.995574591582	297.417529152561	
1742000	-429.922719	1	2.012265479686	303.632559527389	
1743000	-427.603995	1	2.003413111329	297.031993328471	
1744000	-428.175336	1	1.993268552117	298.644950297979	
1745000	-427.776771	1	2.004679640897	297.518838706512	
1746000	-428.265479	1	1.992882040668	298.900234028253	
1747000	-427.663976	1	2.003899579452	297.200917961179	
1748000	-428.396023	1	1.992356296936	299.270317040055	
1749000	-431.168827	1	1.984978695458	307.240164737097	
1750000	-427.942595	1	1.994386154607	297.986842798563	
1751000	-427.453495	1	1.998370960871	296.608568845247	
1752000	-427.408888	1	1.999777114217	296.483185750562	
1753000	-427.810148	1	2.004886743528	297.612980699767	
1754000	-427.427234	1	2.001076651186	296.534746450478	
1755000	-427.547198	1	1.997142872288	296.872127403698	
1756000	-427.599968	1	2.003377950119	297.020657096228	
1757000	-427.490182	1	1.997807166291	296.711729382152	
1758000	-427.485270	1	1.997874013167	296.697916156760	
1759000	-427.506111	1	2.002417480708	296.756531947683	
1760000	-427.575882	1	2.003159463212	296.952854329220	
1761000	-428.075126	1	1.993725636904	298.361416016324	
1762000	-428.434089	1	2.007811026775	299.378317646063	
1763000	-427.408880	1	2.000242387729	296.483162017427	
1764000	-427.624282	1	1.996435537163	297.089118497113	
1765000	-428.251697	1	1.992939787510	298.861189234985	
1766000	-427.532129	1	2.002717987315	296.829725979002	
1767000	-427.866466	1	1.994802891876	297.771893049406	
1768000	-427.421882	1	2.000916514766	296.519704211134	
1769000	-427.504048	1	2.002392043830	296.750731130531	
1770000	-427.806872	1	1.995153770935	297.603738300415	
1771000	-427.412159	1	2.000507639697	296.492375877934	
1772000	-427.680051	1	2.004019979648	297.246205995197	
1773000	-428.007638	1	1.994052932347	298.170616442718	
1774000	-428.384967	1	2.007621133486	299.238956435118	
1775000	-427.907552	1	2.005446525152	297.887881347852	
1776000	-427.463421	1	2.001819548460	296.636475778143	
1777000	-427.432968	1	2.001225028718	296.550863987902	
1778000	-427.437836	1	2.001338050224	296.564547827459	
1779000	-428.362959	1	1.992486042495	299.176539537151	
1780000	-427.431536	1	1.998830850274	296.546838779890	
1781000	-427.494069	1	2.002264913928	296.722663089764	
1782000	-428.819238	1	2.009166979926	300.473256175370	
1783000	-429.476913	1	2.011114471658	302.352221748415	
1784000	-427.583248	1	1.996792718969	296.973589180750	
1785000	-427.896811	1	1.994632944855	297.857553140369	
1786000	-427.561607	1	1.996998050697	296.912675430595	
1787000	-428.468238	1	2.007940408216	299.475236759076	
1788000	-427.446425	1	2.001516935025	296.588692502764	
1789000	-427.458547	1	2.001738185957	296.622771249741	
1790000	-427.685345	1	1.995961724414	297.261121227203	
1791000	-428.746864	1	2.008927564866	300.267197932475	
1792000	-428.652892	1	1.991413552253	299.999861449128	
1793000	-427.464182	1	1.998188651583	296.638615102830	
1794000	-427.543969	1	2.002844232978	296.863041013492	
1795000	-427.500283	1	1.997675686555	296.740140052090	
1796000	-427.560444	1	2.003011093148	296.909402792083	
1797000	-428.353696	1	2.007497784439	299.150271456125	
1798000	-427.484542	1	2.002136470754	296.695868289180	
1799000	-427.775882	1	2.004674002353	297.516332733217	
1800000	-427.803970	1	2.004849070893	297.595552018892	
1801000	-427.445993	1	1.998512132866	296.587477010304	
1802000	-427.409115	1	1.999750032064	296.483822093010	
1803000	-427.411515	1	1.999552712109	296.490567014641	
1804000	-427.420121	1	1.999163370094	296.514752636674	
1805000	-429.638469	1	1.988476276977	302.815581038952	
1806000	-427.604487	1	1.996603182988	297.033380883635	
1807000	-427.623841	1	2.003581385206	297.087876211510	
1808000	-430.211651	1	2.012959270897	304.465255091901	
1809000	-427.418649	1	1.999216292420	296.510617320009	
1810000	-427.445552	1	1.998520849993	296.586236845635	
1811000	-427.742555	1	2.004457407436	297.422362252000	
1812000	-427.572496	1	2.003127526712	296.943324359200	
1813000	-427.516005	1	1.997484607275	296.784364228297	
1814000	-427.605741	1	1.996592320683	297.036911203065	
1815000	-427.417564	1	1.999257705556	296.507567360459	
1816000	-427.458320	1	1.998286261398	296.622134407905	
1817000	-427.483509	1	2.002122080362	296.692964157864	
1818000	-427.411590	1	1.999547923055	296.490776808692	
1819000	-427.411748	1	2.000482654690	296.491222128973	
1820000	-427.638934	1	2.003704244060	297.130380266471	
1821000	-427.850663	1	2.005126964979	297.727294453646	
1822000	-427.596957	1	2.003351415228	297.012180010320	
1823000	-428.167902	1	1.993301403149	298.623908822619	
1824000	-427.487367	1	1.997845226625	296.703812429135	
1825000	-427.435029	1	2.001274110135	296.556656973721	
1826000	-428.838935	1	2.009231087830	300.529358752833	
1827000	-427.455057	1	1.998343063695	296.612961429169	
1828000	-427.702327	1	2.004181110873	297.308975023905	
1829000	-427.666413	1	1.996102502826	297.207783482833	
1830000	-427.699574	1	1.995859039767	297.301216592602	
1831000	-427.747802	1	1.995528376389	297.437154526338	
1832000	-428.460200	1	2.007910141721	299.452421398032	
1833000	-428.307263	1	1.992709714253	299.018638347188	
1834000	-427.756132	1	1.995473689257	297.460640293479	
1835000	-427.598719	1	1.996653605546	297.017140377036	
1836000	-427.428227	1	1.998916774340	296.537538642884	
1837000	-427.869336	1	2.005233989456	297.779993723388	
1838000	-428.209685	1	2.006901820109	298.742201305216	
1839000	-427.451041	1	2.001604810223	296.601669586830	
1840000	-427.703241	1	2.004187586899	297.311549462182	
1841000	-427.858575	1	1.994847990589	297.749623323266	
1842000	-427.516530	1	2.002542097336	296.785840905875	
1843000	-427.812330	1	1.995120594990	297.619135575917	
1844000	-427.489782	1	2.002208044179	296.710605543133	
1845000	-427.836502	1	1.994976283643	297.687331559003	
1846000	-427.474125	1	1.998034057028	296.666573906989	
1847000	-427.591906	1	2.003306427766	296.997961113876	
1848000	-427.415347	1	2.000670221240	296.501335662113	
1849000	-429.532728	1	1.988755823694	302.512223676187	
1850000	-427.435832	1	1.998727842059	296.558914799490	
1851000	-428.456698	1	1.992123653294	299.442481910670	
1852000	-427.412685	1	2.000537931904	296.493854438297	
1853000	-427.465895	1	1.998161094243	296.643432208535	
1854000	-427.545855	1	2.002863829168	296.868348356391	
1855000	-427.407980	1	2.000038023412	296.480633344320	
1856000	-427.426151	1	2.001046250880	296.531703018870	
1857000	-430.306595	1	2.013179674342	304.739380576186	
1858000	-427.445381	1	1.998524228858	296.585758089029	
1859000	-427.456785	1	1.998312743564	296.617819578507	
1860000	-427.795211	1	1.995225411896	297.570846625384	
1861000	-427.417114	1	1.999275562580	296.506302641429	
1862000	-427.888258	1	1.994680299367	297.833408127931	
1863000	-427.750113	1	2.004507434042	297.443669668457	
1864000	-427.651282	1	1.996218762226	297.165158452215	
1865000	-428.094180	1	1.993636237491	298.415306075712	
1866000	-427.437141	1	1.998698071964	296.562593085212	
1867000	-427.412375	1	1.999500263344	296.492983671573	
1868000	-427.438795	1	2.001359190820	296.567242442014	
1869000	-427.925982	1	1.994474440637	297.939924716472	
1870000	-427.409583	1	2.000319083920	296.485137505989	
1871000	-428.466593	1	1.992086346710	299.470569730216	
1872000	-427.526014	1	2.002650439330	296.812524062722	
1873000	-427.441566	1	1.998602046628	296.575032851848	
1874000	-427.789242	1	2.004758070663	297.554009713517	
1875000	-427.683956	1	1.995971888917	297.257206906743	
1876000	-427.410060	1	1.999658833669	296.486478629898	
1877000	-427.804351	1	1.995169168742	297.596627646442	
1878000	-427.511609	1	1.997536546370	296.771999092636	
1879000	-427.767808	1	2.004622452400	297.493562451643	
1880000	-427.413598	1	1.999433815516	296.496421570928	
1881000	-427.456063	1	2.001695212119	296.615787268226	
1882000	-428.267019	1	1.992875618221	298.904596109026	
1883000	-428.097347	1	2.006399076078	298.424264729871	
1884000	-427.425906	1	2.001039241659	296.531013798992	
1885000	-427.447615	1	1.998480510896	296.592036535194	
1886000	-427.746394	1	2.004482885018	297.433183922999	
1887000	-428.140068	1	2.006594727107	298.545133801080	
1888000	-428.770140	1	2.009005238486	300.333451327750	
1889000	-427.711289	1	2.004244215286	297.334231317594	
1890000	-427.799376	1	1.995199706752	297.582592098214	
1891000	-427.422822	1	1.999073963059	296.522344815262	
1892000	-427.408310	1	1.999868100841	296.481559422202	
1893000	-427.550388	1	1.997110192041	296.881102900847	
1894000	-427.722387	1	1.995699482975	297.365511389832	
1895000	-428.952200	1	2.009591641621	300.852180403265	
1896000	-427.409075	1	1.999754561820	296.483710793819	
1897000	-427.714313	1	1.995755276682	297.342753145583	
1898000	-428.509311	1	2.008093336396	299.591850520132	
1899000	-427.914996	1	1.994533603301	297.908899149595	
1900000	-428.122082	1	2.006513063986	298.494240779537	
1901000	-427.525118	1	1.997380185017	296.810001538258	
1902000	-427.411719	1	1.999539737427	296.491140453951	
1903000	-427.985591	1	1.994163777724	298.108310901282	
1904000	-427.866728	1	2.005219171390	297.772632186582	
1905000	-427.606260	1	1.996587840975	297.038370409681	
1906000	-427.560595	1	1.997007989027	296.909829002230	
1907000	-427.639432	1	1.996312339692	297.131784520871	
1908000	-429.446164	1	1.988989730784	302.264112464062	
1909000	-427.787384	1	2.004746465845	297.548768726092	
1910000	-428.784145	1	1.990968908939	300.373325487816	
1911000	-427.471616	1	1.998071903854	296.659518807467	
1912000	-428.493841	1	1.991984501269	299.547923186640	
1913000	-429.181880	1	2.010285094103	301.507867981893	
1914000	-428.183447	1	2.006787688120	298.667911880367	
1915000	-428.795983	1	1.990929850509	300.407031034562	
1916000	-427.558637	1	1.997027324519	296.904318094441	
1917000	-427.411734	1	1.999538806501	296.491182214306	
1918000	-427.558457	1	2.002991467562	296.903812260838	
1919000	-427.758880	1	2.004564780659	297.468388052861	
1920000	-427.670728	1	1.996069974380	297.219940094349	
1921000	-428.275776	1	2.007181376634	298.929407801748	
1922000	-427.484489	1	1.997884843344	296.695718271386	
1923000	-427.561513	1	1.996998972697	296.912410965484	
1924000	-427.427892	1	1.998925856453	296.536596713757	
1925000	-427.891865	1	2.005360293477	297.843589678274	
1926000	-428.134347	1	1.993451714103	298.528943901649	
1927000	-428.241463	1	2.007037603035	298.832199427620	
1928000	-427.518318	1	1.997457702451	296.790870471598	
1929000	-427.956193	1	2.005705678143	298.025253886439	
1930000	-428.803291	1	1.990905820009	300.427840394360	
1931000	-427.408056	1	2.000082588258	296.480845641734	
1932000	-427.522536	1	2.002611223606	296.802736675633	
1933000	-427.456062	1	1.998325369331	296.615785932302	
1934000	-427.835785	1	2.005040071666	297.685310243943	
1935000	-427.547377	1	2.002879549772	296.872632491491	
1936000	-427.425667	1	2.001032352447	296.530340939152	
1937000	-427.499341	1	1.997687631404	296.737490968676	
1938000	-427.639102	1	1.996314979925	297.130854992281	
1939000	-427.772158	1	2.004650295701	297.505829765896	
1940000	-429.527174	1	2.011249881976	302.496298312872	
1941000	-427.413447	1	1.999441616598	296.495996169692	
1942000	-427.543756	1	2.002842014492	296.862442473399	
1943000	-427.410656	1	1.999611909381	296.488154133917	
1944000	-427.478337	1	1.997972087618	296.678420296715	
1945000	-429.498723	1	1.988847148389	302.414733177388	
1946000	-427.454832	1	2.001673517634	296.612328351945	
1947000	-433.539577	1	2.019312517717	314.222489615600	
1948000	-427.489060	1	2.002198317395	296.708574113149	
1949000	-427.717013	1	2.004284035579	297.350363770601	
1950000	-427.659213	1	2.003863183981	297.187499703929	
1951000	-427.414311	1	2.000622138521	296.498423683386	
1952000	-427.673877	1	2.003974165437	297.228810449405	
1953000	-427.410502	1	1.999623491458	296.487721085618	
1954000	-428.318296	1	1.992664873674	299.049911720367	
1955000	-429.425388	1	2.010973987264	302.204592047546	
1956000	-427.739143	1	1.995585935827	297.412742890169	
1957000	-427.508298	1	2.002444167204	296.762683975271	
1958000	-427.784069	1	2.004725694453	297.539419938638	
1959000	-428.443577	1	1.992173386877	299.405244041806	
1960000	-427.438045	1	2.001342684870	296.565134924158	
1961000	-428.785725	1	1.990963686495	300.377823791087	
1962000	-427.577136	1	2.003171209476	296.956383891875	
1963000	-427.408525	1	1.999828877425	296.482163832639	
1964000	-427.486780	1	2.002167326532	296.702161789148	
1965000	-427.440812	1	1.998617932764	296.572914230658	
1966000	-428.709218	1	2.008800520980	300.160071594742	
1967000	-428.153114	1	1.993367231879	298.582054076599	
1968000	-427.694102	1	2.004122346122	297.285796626598	
1969000	-427.738751	1	2.004432018518	297.411639739656	
1970000	-427.900321	1	2.005406947875	297.867465116920	
1971000	-427.787779	1	2.004748939916	297.549884994148	
1972000	-427.425249	1	2.001020206785	296.529165698337	
1973000	-429.610073	1	2.011469868214	302.734086652187	
1974000	-428.444087	1	2.007849123300	299.406689995410	
1975000	-429.451355	1	2.011045001517	302.278983297346	
1976000	-428.444623	1	2.007851161710	299.408211995051	
1977000	-427.663234	1	2.003893934014	297.198828338430	
1978000	-430.765316	1	2.014198966470	306.067291729971	
1979000	-427.408900	1	1.999775709338	296.483217042848	
1980000	-429.170099	1	2.010250631983	301.474201195072	
1981000	-427.477447	1	2.002035550956	296.675917459380	
1982000	-427.684181	1	2.004050333954	297.257841550421	
1983000	-427.411508	1	1.999553146382	296.490548098461	
1984000	-428.579162	1	1.991673464528	299.790276593700	
1985000	-427.416948	1	1.999282252563	296.505836645212	
1986000	-427.408078	1	2.000091067680	296.480907454419	
1987000	-428.723073	1	2.008847485495	300.199494066502	
1988000	-427.410670	1	2.000409694293	296.488193284624	
1989000	-428.212078	1	2.006912137842	298.748978345737	
1990000	-427.411385	1	2.000459425831	296.490202806419	
1991000	-427.542732	1	2.002831313697	296.859562018274	
1992000	-427.800708	1	2.004829060494	297.586349472606	
1993000	-428.037552	1	1.993905721961	298.255171537894	
1994000	-427.541870	1	1.997198306500	296.857135221991	
1995000	-429.178081	1	1.989746578012	301.497012791397	
1996000	-427.532689	1	1.997296476355	296.831303255183	
1997000	-429.045259	1	2.009878297979	301.117672726873	
1998000	-427.606753	1	1.996583583266	297.039759074676	
1999000	-427.415394	1	2.000672323360	296.501467994027	
2000000	-427.706268	1	2.004208973930	297.320079902572	
