# Supplementary material for: Investigating environmental effects on phonology using diachronic models
Source: Evol Hum Sci. 2024 Jan 3;6:e8. doi: 10.1017/ehs.2023.33 (PMC10955398; doi:10.1017/ehs.2023.33)
Supplement: Hartmann et al. supplementary material 4 — Hartmann et al. supplementary material [file S2513843X23000336sup004.zip › TonesClimateGeoPhylo_Public-1.0/results/BayesTraitsOutput/AncestralStateReconstruction/Anc_Tones_continuous_make.Schedule.txt]

Rate	100.00
Rate Tried	% Accepted	Alpha Trait 1 - Dev	Alpha Trait 1 - Tried	Alpha Trait 1 - Accepted	Sample Ave Acceptance	Total Ave Acceptance
1000	0.290000	0.060179	1000	0.290000	0.290000	0.285278
1000	0.297000	0.060179	1000	0.297000	0.297000	0.285290
1000	0.283000	0.060179	1000	0.283000	0.283000	0.285288
1000	0.287000	0.060179	1000	0.287000	0.287000	0.285290
1000	0.279000	0.060179	1000	0.279000	0.279000	0.285283
1000	0.288000	0.060179	1000	0.288000	0.288000	0.285286
1000	0.305000	0.060179	1000	0.305000	0.305000	0.285306
1000	0.285000	0.060179	1000	0.285000	0.285000	0.285305
1000	0.295000	0.060179	1000	0.295000	0.295000	0.285315
1000	0.285000	0.060179	1000	0.285000	0.285000	0.285315
1000	0.303000	0.060179	1000	0.303000	0.303000	0.285332
1000	0.310000	0.060179	1000	0.310000	0.310000	0.285356
1000	0.281000	0.060179	1000	0.281000	0.281000	0.285352
1000	0.309000	0.060179	1000	0.309000	0.309000	0.285375
1000	0.272000	0.060179	1000	0.272000	0.272000	0.285362
1000	0.302000	0.060179	1000	0.302000	0.302000	0.285379
1000	0.275000	0.060179	1000	0.275000	0.275000	0.285368
1000	0.275000	0.060179	1000	0.275000	0.275000	0.285358
1000	0.265000	0.060179	1000	0.265000	0.265000	0.285338
1000	0.293000	0.060179	1000	0.293000	0.293000	0.285346
1000	0.262000	0.060179	1000	0.262000	0.262000	0.285323
1000	0.306000	0.060179	1000	0.306000	0.306000	0.285343
1000	0.308000	0.060179	1000	0.308000	0.308000	0.285365
1000	0.288000	0.060179	1000	0.288000	0.288000	0.285368
1000	0.270000	0.060179	1000	0.270000	0.270000	0.285353
1000	0.305000	0.060179	1000	0.305000	0.305000	0.285372
1000	0.308000	0.060179	1000	0.308000	0.308000	0.285394
1000	0.301000	0.060179	1000	0.301000	0.301000	0.285409
1000	0.297000	0.060179	1000	0.297000	0.297000	0.285421
1000	0.287000	0.060179	1000	0.287000	0.287000	0.285422
1000	0.282000	0.060179	1000	0.282000	0.282000	0.285419
1000	0.276000	0.060179	1000	0.276000	0.276000	0.285410
1000	0.297000	0.060179	1000	0.297000	0.297000	0.285421
1000	0.305000	0.060179	1000	0.305000	0.305000	0.285440
1000	0.291000	0.060179	1000	0.291000	0.291000	0.285445
1000	0.287000	0.060179	1000	0.287000	0.287000	0.285447
1000	0.284000	0.060179	1000	0.284000	0.284000	0.285445
1000	0.297000	0.060179	1000	0.297000	0.297000	0.285456
1000	0.285000	0.060179	1000	0.285000	0.285000	0.285456
1000	0.285000	0.060179	1000	0.285000	0.285000	0.285455
1000	0.274000	0.060179	1000	0.274000	0.274000	0.285444
1000	0.297000	0.060179	1000	0.297000	0.297000	0.285456
1000	0.291000	0.060179	1000	0.291000	0.291000	0.285461
1000	0.275000	0.060179	1000	0.275000	0.275000	0.285451
1000	0.296000	0.060179	1000	0.296000	0.296000	0.285461
1000	0.288000	0.060179	1000	0.288000	0.288000	0.285463
1000	0.270000	0.060179	1000	0.270000	0.270000	0.285449
1000	0.293000	0.060179	1000	0.293000	0.293000	0.285456
1000	0.301000	0.060179	1000	0.301000	0.301000	0.285471
1000	0.279000	0.060179	1000	0.279000	0.279000	0.285464
1000	0.282000	0.060179	1000	0.282000	0.282000	0.285461
1000	0.316000	0.060179	1000	0.316000	0.316000	0.285490
1000	0.287000	0.060179	1000	0.287000	0.287000	0.285492
1000	0.305000	0.060179	1000	0.305000	0.305000	0.285510
1000	0.267000	0.060179	1000	0.267000	0.267000	0.285493
1000	0.279000	0.060179	1000	0.279000	0.279000	0.285486
1000	0.278000	0.060179	1000	0.278000	0.278000	0.285479
1000	0.303000	0.060179	1000	0.303000	0.303000	0.285496
1000	0.278000	0.060179	1000	0.278000	0.278000	0.285489
1000	0.284000	0.060179	1000	0.284000	0.284000	0.285487
1000	0.316000	0.060179	1000	0.316000	0.316000	0.285516
1000	0.298000	0.060179	1000	0.298000	0.298000	0.285528
1000	0.289000	0.060179	1000	0.289000	0.289000	0.285531
1000	0.284000	0.060179	1000	0.284000	0.284000	0.285530
1000	0.275000	0.060179	1000	0.275000	0.275000	0.285520
1000	0.294000	0.060179	1000	0.294000	0.294000	0.285528
1000	0.286000	0.060179	1000	0.286000	0.286000	0.285528
1000	0.312000	0.060179	1000	0.312000	0.312000	0.285553
1000	0.310000	0.060179	1000	0.310000	0.310000	0.285576
1000	0.294000	0.060179	1000	0.294000	0.294000	0.285584
1000	0.252000	0.060179	1000	0.252000	0.252000	0.285552
1000	0.280000	0.060179	1000	0.280000	0.280000	0.285547
1000	0.277000	0.060179	1000	0.277000	0.277000	0.285539
1000	0.278000	0.060179	1000	0.278000	0.278000	0.285532
1000	0.303000	0.060179	1000	0.303000	0.303000	0.285549
1000	0.296000	0.060179	1000	0.296000	0.296000	0.285558
1000	0.303000	0.060179	1000	0.303000	0.303000	0.285574
1000	0.254000	0.060179	1000	0.254000	0.254000	0.285545
1000	0.319000	0.060179	1000	0.319000	0.319000	0.285576
1000	0.291000	0.060179	1000	0.291000	0.291000	0.285581
1000	0.276000	0.060179	1000	0.276000	0.276000	0.285572
1000	0.275000	0.060179	1000	0.275000	0.275000	0.285563
1000	0.290000	0.060179	1000	0.290000	0.290000	0.285567
1000	0.302000	0.060179	1000	0.302000	0.302000	0.285582
1000	0.313000	0.060179	1000	0.313000	0.313000	0.285607
1000	0.285000	0.060179	1000	0.285000	0.285000	0.285607
1000	0.247000	0.060179	1000	0.247000	0.247000	0.285571
1000	0.302000	0.060179	1000	0.302000	0.302000	0.285586
1000	0.287000	0.060179	1000	0.287000	0.287000	0.285587
1000	0.281000	0.060179	1000	0.281000	0.281000	0.285583
1000	0.284000	0.060179	1000	0.284000	0.284000	0.285582
1000	0.298000	0.060179	1000	0.298000	0.298000	0.285593
1000	0.276000	0.060179	1000	0.276000	0.276000	0.285584
1000	0.297000	0.060179	1000	0.297000	0.297000	0.285595
1000	0.269000	0.060179	1000	0.269000	0.269000	0.285580
1000	0.269000	0.060179	1000	0.269000	0.269000	0.285565
1000	0.292000	0.060179	1000	0.292000	0.292000	0.285570
1000	0.290000	0.060179	1000	0.290000	0.290000	0.285574
1000	0.330000	0.060179	1000	0.330000	0.330000	0.285615
1000	0.289000	0.060179	1000	0.289000	0.289000	0.285618
1000	0.272000	0.060179	1000	0.272000	0.272000	0.285606
1000	0.285000	0.060179	1000	0.285000	0.285000	0.285605
1000	0.321000	0.060179	1000	0.321000	0.321000	0.285637
1000	0.303000	0.060179	1000	0.303000	0.303000	0.285653
1000	0.293000	0.060179	1000	0.293000	0.293000	0.285659
1000	0.300000	0.060179	1000	0.300000	0.300000	0.285672
1000	0.308000	0.060179	1000	0.308000	0.308000	0.285693
1000	0.275000	0.060179	1000	0.275000	0.275000	0.285683
1000	0.274000	0.060179	1000	0.274000	0.274000	0.285672
1000	0.282000	0.060179	1000	0.282000	0.282000	0.285669
1000	0.305000	0.060179	1000	0.305000	0.305000	0.285687
1000	0.295000	0.060179	1000	0.295000	0.295000	0.285695
1000	0.296000	0.060179	1000	0.296000	0.296000	0.285704
1000	0.288000	0.060179	1000	0.288000	0.288000	0.285706
1000	0.274000	0.060179	1000	0.274000	0.274000	0.285696
1000	0.295000	0.060179	1000	0.295000	0.295000	0.285704
1000	0.317000	0.060179	1000	0.317000	0.317000	0.285732
1000	0.302000	0.060179	1000	0.302000	0.302000	0.285747
1000	0.274000	0.060179	1000	0.274000	0.274000	0.285736
1000	0.293000	0.060179	1000	0.293000	0.293000	0.285743
1000	0.326000	0.060179	1000	0.326000	0.326000	0.285779
1000	0.299000	0.060179	1000	0.299000	0.299000	0.285790
1000	0.269000	0.060179	1000	0.269000	0.269000	0.285775
1000	0.262000	0.060179	1000	0.262000	0.262000	0.285754
1000	0.246000	0.060179	1000	0.246000	0.246000	0.285719
1000	0.265000	0.060179	1000	0.265000	0.265000	0.285700
1000	0.304000	0.060179	1000	0.304000	0.304000	0.285717
1000	0.305000	0.060179	1000	0.305000	0.305000	0.285734
1000	0.282000	0.060179	1000	0.282000	0.282000	0.285730
1000	0.294000	0.060179	1000	0.294000	0.294000	0.285738
1000	0.311000	0.060179	1000	0.311000	0.311000	0.285760
1000	0.259000	0.060179	1000	0.259000	0.259000	0.285736
1000	0.298000	0.060179	1000	0.298000	0.298000	0.285747
1000	0.282000	0.060179	1000	0.282000	0.282000	0.285744
1000	0.315000	0.060179	1000	0.315000	0.315000	0.285770
1000	0.322000	0.060179	1000	0.322000	0.322000	0.285802
1000	0.298000	0.060179	1000	0.298000	0.298000	0.285812
1000	0.300000	0.060179	1000	0.300000	0.300000	0.285825
1000	0.267000	0.060179	1000	0.267000	0.267000	0.285808
1000	0.276000	0.060179	1000	0.276000	0.276000	0.285800
1000	0.262000	0.060179	1000	0.262000	0.262000	0.285779
1000	0.278000	0.060179	1000	0.278000	0.278000	0.285772
1000	0.268000	0.060179	1000	0.268000	0.268000	0.285757
1000	0.294000	0.060179	1000	0.294000	0.294000	0.285764
1000	0.307000	0.060179	1000	0.307000	0.307000	0.285782
1000	0.330000	0.060179	1000	0.330000	0.330000	0.285821
1000	0.276000	0.060179	1000	0.276000	0.276000	0.285812
1000	0.324000	0.060179	1000	0.324000	0.324000	0.285846
1000	0.279000	0.060179	1000	0.279000	0.279000	0.285840
1000	0.299000	0.060179	1000	0.299000	0.299000	0.285851
1000	0.296000	0.060179	1000	0.296000	0.296000	0.285860
1000	0.284000	0.060179	1000	0.284000	0.284000	0.285858
1000	0.313000	0.060179	1000	0.313000	0.313000	0.285882
1000	0.293000	0.060179	1000	0.293000	0.293000	0.285888
1000	0.283000	0.060179	1000	0.283000	0.283000	0.285885
1000	0.269000	0.060179	1000	0.269000	0.269000	0.285871
1000	0.289000	0.060179	1000	0.289000	0.289000	0.285874
1000	0.293000	0.060179	1000	0.293000	0.293000	0.285880
1000	0.270000	0.060179	1000	0.270000	0.270000	0.285866
1000	0.310000	0.060179	1000	0.310000	0.310000	0.285887
1000	0.282000	0.060179	1000	0.282000	0.282000	0.285883
1000	0.261000	0.060179	1000	0.261000	0.261000	0.285862
1000	0.287000	0.060179	1000	0.287000	0.287000	0.285863
1000	0.293000	0.060179	1000	0.293000	0.293000	0.285869
1000	0.293000	0.060179	1000	0.293000	0.293000	0.285875
1000	0.296000	0.060179	1000	0.296000	0.296000	0.285884
1000	0.246000	0.060179	1000	0.246000	0.246000	0.285850
1000	0.317000	0.060179	1000	0.317000	0.317000	0.285876
1000	0.287000	0.060179	1000	0.287000	0.287000	0.285877
1000	0.323000	0.060179	1000	0.323000	0.323000	0.285909
1000	0.278000	0.060179	1000	0.278000	0.278000	0.285902
1000	0.289000	0.060179	1000	0.289000	0.289000	0.285905
1000	0.295000	0.060179	1000	0.295000	0.295000	0.285913
1000	0.323000	0.060179	1000	0.323000	0.323000	0.285944
1000	0.317000	0.060179	1000	0.317000	0.317000	0.285971
1000	0.278000	0.060179	1000	0.278000	0.278000	0.285964
1000	0.303000	0.060179	1000	0.303000	0.303000	0.285979
1000	0.305000	0.060179	1000	0.305000	0.305000	0.285995
1000	0.308000	0.060179	1000	0.308000	0.308000	0.286013
1000	0.293000	0.060179	1000	0.293000	0.293000	0.286019
1000	0.281000	0.060179	1000	0.281000	0.281000	0.286015
1000	0.280000	0.060179	1000	0.280000	0.280000	0.286010
1000	0.299000	0.060179	1000	0.299000	0.299000	0.286021
1000	0.292000	0.060179	1000	0.292000	0.292000	0.286026
1000	0.282000	0.060179	1000	0.282000	0.282000	0.286023
1000	0.269000	0.060179	1000	0.269000	0.269000	0.286008
1000	0.284000	0.060179	1000	0.284000	0.284000	0.286006
1000	0.277000	0.060179	1000	0.277000	0.277000	0.285999
1000	0.303000	0.060179	1000	0.303000	0.303000	0.286013
1000	0.286000	0.060179	1000	0.286000	0.286000	0.286013
1000	0.292000	0.060179	1000	0.292000	0.292000	0.286018
1000	0.288000	0.060179	1000	0.288000	0.288000	0.286020
1000	0.290000	0.060179	1000	0.290000	0.290000	0.286023
1000	0.280000	0.060179	1000	0.280000	0.280000	0.286018
1000	0.291000	0.060179	1000	0.291000	0.291000	0.286022
1000	0.282000	0.060179	1000	0.282000	0.282000	0.286019
1000	0.282000	0.060179	1000	0.282000	0.282000	0.286016
1000	0.296000	0.060179	1000	0.296000	0.296000	0.286024
1000	0.310000	0.060179	1000	0.310000	0.310000	0.286044
1000	0.293000	0.060179	1000	0.293000	0.293000	0.286050
1000	0.291000	0.060179	1000	0.291000	0.291000	0.286054
1000	0.268000	0.060179	1000	0.268000	0.268000	0.286039
1000	0.307000	0.060179	1000	0.307000	0.307000	0.286056
1000	0.305000	0.060179	1000	0.305000	0.305000	0.286072
1000	0.312000	0.060179	1000	0.312000	0.312000	0.286094
1000	0.284000	0.060179	1000	0.284000	0.284000	0.286092
1000	0.290000	0.060179	1000	0.290000	0.290000	0.286095
1000	0.276000	0.060179	1000	0.276000	0.276000	0.286087
1000	0.267000	0.060179	1000	0.267000	0.267000	0.286071
1000	0.280000	0.060179	1000	0.280000	0.280000	0.286066
1000	0.285000	0.060179	1000	0.285000	0.285000	0.286065
1000	0.280000	0.060179	1000	0.280000	0.280000	0.286060
1000	0.304000	0.060179	1000	0.304000	0.304000	0.286075
1000	0.302000	0.060179	1000	0.302000	0.302000	0.286088
1000	0.310000	0.060179	1000	0.310000	0.310000	0.286108
1000	0.304000	0.060179	1000	0.304000	0.304000	0.286122
1000	0.315000	0.060179	1000	0.315000	0.315000	0.286146
1000	0.276000	0.060179	1000	0.276000	0.276000	0.286138
1000	0.299000	0.060179	1000	0.299000	0.299000	0.286148
1000	0.268000	0.060179	1000	0.268000	0.268000	0.286133
1000	0.265000	0.060179	1000	0.265000	0.265000	0.286116
1000	0.285000	0.060179	1000	0.285000	0.285000	0.286115
1000	0.295000	0.060179	1000	0.295000	0.295000	0.286122
1000	0.271000	0.060179	1000	0.271000	0.271000	0.286110
1000	0.290000	0.060179	1000	0.290000	0.290000	0.286113
1000	0.288000	0.060179	1000	0.288000	0.288000	0.286115
1000	0.300000	0.060179	1000	0.300000	0.300000	0.286126
1000	0.289000	0.060179	1000	0.289000	0.289000	0.286128
1000	0.301000	0.060179	1000	0.301000	0.301000	0.286141
1000	0.319000	0.060179	1000	0.319000	0.319000	0.286167
1000	0.307000	0.060179	1000	0.307000	0.307000	0.286184
1000	0.296000	0.060179	1000	0.296000	0.296000	0.286192
1000	0.318000	0.060179	1000	0.318000	0.318000	0.286218
1000	0.303000	0.060179	1000	0.303000	0.303000	0.286232
1000	0.296000	0.060179	1000	0.296000	0.296000	0.286239
1000	0.273000	0.060179	1000	0.273000	0.273000	0.286229
1000	0.298000	0.060179	1000	0.298000	0.298000	0.286238
1000	0.302000	0.060179	1000	0.302000	0.302000	0.286251
1000	0.274000	0.060179	1000	0.274000	0.274000	0.286241
1000	0.264000	0.060179	1000	0.264000	0.264000	0.286223
1000	0.306000	0.060179	1000	0.306000	0.306000	0.286239
1000	0.283000	0.060179	1000	0.283000	0.283000	0.286236
1000	0.286000	0.060179	1000	0.286000	0.286000	0.286236
1000	0.262000	0.060179	1000	0.262000	0.262000	0.286217
1000	0.286000	0.060179	1000	0.286000	0.286000	0.286217
1000	0.277000	0.060179	1000	0.277000	0.277000	0.286209
1000	0.283000	0.060179	1000	0.283000	0.283000	0.286207
1000	0.284000	0.060179	1000	0.284000	0.284000	0.286205
1000	0.310000	0.060179	1000	0.310000	0.310000	0.286224
1000	0.298000	0.060179	1000	0.298000	0.298000	0.286233
1000	0.277000	0.060179	1000	0.277000	0.277000	0.286226
1000	0.271000	0.060179	1000	0.271000	0.271000	0.286214
1000	0.287000	0.060179	1000	0.287000	0.287000	0.286214
1000	0.276000	0.060179	1000	0.276000	0.276000	0.286206
1000	0.281000	0.060179	1000	0.281000	0.281000	0.286202
1000	0.289000	0.060179	1000	0.289000	0.289000	0.286204
1000	0.301000	0.060179	1000	0.301000	0.301000	0.286216
1000	0.285000	0.060179	1000	0.285000	0.285000	0.286215
1000	0.303000	0.060179	1000	0.303000	0.303000	0.286229
1000	0.278000	0.060179	1000	0.278000	0.278000	0.286222
1000	0.288000	0.060179	1000	0.288000	0.288000	0.286223
1000	0.259000	0.060179	1000	0.259000	0.259000	0.286202
1000	0.284000	0.060179	1000	0.284000	0.284000	0.286200
1000	0.295000	0.060179	1000	0.295000	0.295000	0.286207
1000	0.284000	0.060179	1000	0.284000	0.284000	0.286205
1000	0.294000	0.060179	1000	0.294000	0.294000	0.286211
1000	0.285000	0.060179	1000	0.285000	0.285000	0.286211
1000	0.261000	0.060179	1000	0.261000	0.261000	0.286191
1000	0.277000	0.060179	1000	0.277000	0.277000	0.286183
1000	0.286000	0.060179	1000	0.286000	0.286000	0.286183
1000	0.297000	0.060179	1000	0.297000	0.297000	0.286192
1000	0.301000	0.060179	1000	0.301000	0.301000	0.286203
1000	0.272000	0.060179	1000	0.272000	0.272000	0.286192
1000	0.323000	0.060179	1000	0.323000	0.323000	0.286221
1000	0.282000	0.060179	1000	0.282000	0.282000	0.286218
1000	0.300000	0.060179	1000	0.300000	0.300000	0.286229
1000	0.308000	0.060179	1000	0.308000	0.308000	0.286246
1000	0.320000	0.060179	1000	0.320000	0.320000	0.286272
1000	0.290000	0.060179	1000	0.290000	0.290000	0.286275
1000	0.275000	0.060179	1000	0.275000	0.275000	0.286266
1000	0.291000	0.060179	1000	0.291000	0.291000	0.286270
1000	0.294000	0.060179	1000	0.294000	0.294000	0.286276
1000	0.308000	0.060179	1000	0.308000	0.308000	0.286293
1000	0.267000	0.060179	1000	0.267000	0.267000	0.286278
1000	0.320000	0.060179	1000	0.320000	0.320000	0.286304
1000	0.288000	0.060179	1000	0.288000	0.288000	0.286305
1000	0.295000	0.060179	1000	0.295000	0.295000	0.286312
1000	0.308000	0.060179	1000	0.308000	0.308000	0.286329
1000	0.284000	0.060179	1000	0.284000	0.284000	0.286327
1000	0.307000	0.060179	1000	0.307000	0.307000	0.286343
1000	0.303000	0.060179	1000	0.303000	0.303000	0.286356
1000	0.263000	0.060179	1000	0.263000	0.263000	0.286338
1000	0.296000	0.060179	1000	0.296000	0.296000	0.286345
1000	0.289000	0.060179	1000	0.289000	0.289000	0.286348
1000	0.319000	0.060179	1000	0.319000	0.319000	0.286373
1000	0.289000	0.060179	1000	0.289000	0.289000	0.286375
1000	0.283000	0.060179	1000	0.283000	0.283000	0.286372
1000	0.285000	0.060179	1000	0.285000	0.285000	0.286371
1000	0.311000	0.060179	1000	0.311000	0.311000	0.286390
1000	0.315000	0.060179	1000	0.315000	0.315000	0.286412
1000	0.284000	0.060179	1000	0.284000	0.284000	0.286410
1000	0.297000	0.060179	1000	0.297000	0.297000	0.286418
1000	0.312000	0.060179	1000	0.312000	0.312000	0.286438
1000	0.289000	0.060179	1000	0.289000	0.289000	0.286440
1000	0.282000	0.060179	1000	0.282000	0.282000	0.286437
1000	0.279000	0.060179	1000	0.279000	0.279000	0.286431
1000	0.277000	0.060179	1000	0.277000	0.277000	0.286424
1000	0.291000	0.060179	1000	0.291000	0.291000	0.286427
1000	0.299000	0.060179	1000	0.299000	0.299000	0.286437
1000	0.286000	0.060179	1000	0.286000	0.286000	0.286436
1000	0.300000	0.060179	1000	0.300000	0.300000	0.286447
1000	0.276000	0.060179	1000	0.276000	0.276000	0.286439
1000	0.299000	0.060179	1000	0.299000	0.299000	0.286448
1000	0.319000	0.060179	1000	0.319000	0.319000	0.286473
1000	0.311000	0.060179	1000	0.311000	0.311000	0.286492
1000	0.255000	0.060179	1000	0.255000	0.255000	0.286468
1000	0.299000	0.060179	1000	0.299000	0.299000	0.286477
1000	0.311000	0.060179	1000	0.311000	0.311000	0.286496
1000	0.285000	0.060179	1000	0.285000	0.285000	0.286495
1000	0.290000	0.060179	1000	0.290000	0.290000	0.286498
1000	0.290000	0.060179	1000	0.290000	0.290000	0.286500
1000	0.293000	0.060179	1000	0.293000	0.293000	0.286505
1000	0.272000	0.060179	1000	0.272000	0.272000	0.286494
1000	0.307000	0.060179	1000	0.307000	0.307000	0.286510
1000	0.292000	0.060179	1000	0.292000	0.292000	0.286514
1000	0.306000	0.060179	1000	0.306000	0.306000	0.286528
1000	0.297000	0.060179	1000	0.297000	0.297000	0.286536
1000	0.298000	0.060179	1000	0.298000	0.298000	0.286545
1000	0.275000	0.060179	1000	0.275000	0.275000	0.286536
1000	0.266000	0.060179	1000	0.266000	0.266000	0.286521
1000	0.287000	0.060179	1000	0.287000	0.287000	0.286521
1000	0.326000	0.060179	1000	0.326000	0.326000	0.286551
1000	0.286000	0.060179	1000	0.286000	0.286000	0.286550
1000	0.300000	0.060179	1000	0.300000	0.300000	0.286561
1000	0.277000	0.060179	1000	0.277000	0.277000	0.286553
1000	0.273000	0.060179	1000	0.273000	0.273000	0.286543
1000	0.294000	0.060179	1000	0.294000	0.294000	0.286549
1000	0.289000	0.060179	1000	0.289000	0.289000	0.286551
1000	0.296000	0.060179	1000	0.296000	0.296000	0.286558
1000	0.298000	0.060179	1000	0.298000	0.298000	0.286566
1000	0.287000	0.060179	1000	0.287000	0.287000	0.286567
1000	0.296000	0.060179	1000	0.296000	0.296000	0.286574
1000	0.288000	0.060179	1000	0.288000	0.288000	0.286575
1000	0.277000	0.060179	1000	0.277000	0.277000	0.286567
1000	0.288000	0.060179	1000	0.288000	0.288000	0.286569
1000	0.270000	0.060179	1000	0.270000	0.270000	0.286556
1000	0.296000	0.060179	1000	0.296000	0.296000	0.286563
1000	0.305000	0.060179	1000	0.305000	0.305000	0.286577
1000	0.275000	0.060179	1000	0.275000	0.275000	0.286568
1000	0.282000	0.060179	1000	0.282000	0.282000	0.286565
1000	0.319000	0.060179	1000	0.319000	0.319000	0.286589
1000	0.283000	0.060179	1000	0.283000	0.283000	0.286586
1000	0.269000	0.060179	1000	0.269000	0.269000	0.286573
1000	0.271000	0.060179	1000	0.271000	0.271000	0.286562
1000	0.316000	0.060179	1000	0.316000	0.316000	0.286584
1000	0.280000	0.060179	1000	0.280000	0.280000	0.286579
1000	0.297000	0.060179	1000	0.297000	0.297000	0.286586
1000	0.306000	0.060179	1000	0.306000	0.306000	0.286601
1000	0.288000	0.060179	1000	0.288000	0.288000	0.286602
1000	0.265000	0.060179	1000	0.265000	0.265000	0.286586
1000	0.268000	0.060179	1000	0.268000	0.268000	0.286572
1000	0.261000	0.060179	1000	0.261000	0.261000	0.286553
1000	0.290000	0.060179	1000	0.290000	0.290000	0.286556
1000	0.281000	0.060179	1000	0.281000	0.281000	0.286552
1000	0.280000	0.060179	1000	0.280000	0.280000	0.286547
1000	0.295000	0.060179	1000	0.295000	0.295000	0.286553
1000	0.270000	0.060179	1000	0.270000	0.270000	0.286541
1000	0.307000	0.060179	1000	0.307000	0.307000	0.286556
1000	0.297000	0.060179	1000	0.297000	0.297000	0.286564
1000	0.310000	0.060179	1000	0.310000	0.310000	0.286581
1000	0.278000	0.060179	1000	0.278000	0.278000	0.286575
1000	0.295000	0.060179	1000	0.295000	0.295000	0.286581
1000	0.268000	0.060179	1000	0.268000	0.268000	0.286567
1000	0.265000	0.060179	1000	0.265000	0.265000	0.286551
1000	0.276000	0.060179	1000	0.276000	0.276000	0.286544
1000	0.292000	0.060179	1000	0.292000	0.292000	0.286548
1000	0.265000	0.060179	1000	0.265000	0.265000	0.286532
1000	0.272000	0.060179	1000	0.272000	0.272000	0.286522
1000	0.292000	0.060179	1000	0.292000	0.292000	0.286526
1000	0.279000	0.060179	1000	0.279000	0.279000	0.286520
1000	0.281000	0.060179	1000	0.281000	0.281000	0.286516
1000	0.303000	0.060179	1000	0.303000	0.303000	0.286528
1000	0.295000	0.060179	1000	0.295000	0.295000	0.286534
1000	0.299000	0.060179	1000	0.299000	0.299000	0.286543
1000	0.292000	0.060179	1000	0.292000	0.292000	0.286547
1000	0.287000	0.060179	1000	0.287000	0.287000	0.286547
1000	0.281000	0.060179	1000	0.281000	0.281000	0.286543
1000	0.289000	0.060179	1000	0.289000	0.289000	0.286545
1000	0.286000	0.060179	1000	0.286000	0.286000	0.286545
1000	0.297000	0.060179	1000	0.297000	0.297000	0.286552
1000	0.267000	0.060179	1000	0.267000	0.267000	0.286538
1000	0.278000	0.060179	1000	0.278000	0.278000	0.286532
1000	0.282000	0.060179	1000	0.282000	0.282000	0.286529
1000	0.312000	0.060179	1000	0.312000	0.312000	0.286547
1000	0.280000	0.060179	1000	0.280000	0.280000	0.286542
1000	0.280000	0.060179	1000	0.280000	0.280000	0.286538
1000	0.247000	0.060179	1000	0.247000	0.247000	0.286509
1000	0.302000	0.060179	1000	0.302000	0.302000	0.286521
1000	0.296000	0.060179	1000	0.296000	0.296000	0.286527
1000	0.305000	0.060179	1000	0.305000	0.305000	0.286541
1000	0.322000	0.060179	1000	0.322000	0.322000	0.286566
1000	0.310000	0.060179	1000	0.310000	0.310000	0.286583
1000	0.297000	0.060179	1000	0.297000	0.297000	0.286590
1000	0.299000	0.060179	1000	0.299000	0.299000	0.286599
1000	0.294000	0.060179	1000	0.294000	0.294000	0.286604
1000	0.304000	0.060179	1000	0.304000	0.304000	0.286616
1000	0.285000	0.060179	1000	0.285000	0.285000	0.286615
1000	0.265000	0.060179	1000	0.265000	0.265000	0.286600
1000	0.273000	0.060179	1000	0.273000	0.273000	0.286590
1000	0.284000	0.060179	1000	0.284000	0.284000	0.286588
1000	0.311000	0.060179	1000	0.311000	0.311000	0.286606
1000	0.299000	0.060179	1000	0.299000	0.299000	0.286615
1000	0.295000	0.060179	1000	0.295000	0.295000	0.286620
1000	0.256000	0.060179	1000	0.256000	0.256000	0.286599
1000	0.301000	0.060179	1000	0.301000	0.301000	0.286609
1000	0.294000	0.060179	1000	0.294000	0.294000	0.286614
1000	0.316000	0.060179	1000	0.316000	0.316000	0.286635
1000	0.281000	0.060179	1000	0.281000	0.281000	0.286631
1000	0.298000	0.060179	1000	0.298000	0.298000	0.286639
1000	0.281000	0.060179	1000	0.281000	0.281000	0.286635
1000	0.295000	0.060179	1000	0.295000	0.295000	0.286641
1000	0.303000	0.060179	1000	0.303000	0.303000	0.286652
1000	0.315000	0.060179	1000	0.315000	0.315000	0.286672
1000	0.276000	0.060179	1000	0.276000	0.276000	0.286665
1000	0.277000	0.060179	1000	0.277000	0.277000	0.286658
1000	0.300000	0.060179	1000	0.300000	0.300000	0.286667
1000	0.289000	0.060179	1000	0.289000	0.289000	0.286669
1000	0.300000	0.060179	1000	0.300000	0.300000	0.286678
1000	0.260000	0.060179	1000	0.260000	0.260000	0.286660
1000	0.288000	0.060179	1000	0.288000	0.288000	0.286661
1000	0.275000	0.060179	1000	0.275000	0.275000	0.286652
1000	0.330000	0.060179	1000	0.330000	0.330000	0.286683
1000	0.269000	0.060179	1000	0.269000	0.269000	0.286670
1000	0.272000	0.060179	1000	0.272000	0.272000	0.286660
1000	0.260000	0.060179	1000	0.260000	0.260000	0.286642
1000	0.277000	0.060179	1000	0.277000	0.277000	0.286635
1000	0.301000	0.060179	1000	0.301000	0.301000	0.286645
1000	0.282000	0.060179	1000	0.282000	0.282000	0.286642
1000	0.287000	0.060179	1000	0.287000	0.287000	0.286642
1000	0.274000	0.060179	1000	0.274000	0.274000	0.286633
1000	0.299000	0.060179	1000	0.299000	0.299000	0.286642
1000	0.278000	0.060179	1000	0.278000	0.278000	0.286636
1000	0.317000	0.060179	1000	0.317000	0.317000	0.286657
1000	0.286000	0.060179	1000	0.286000	0.286000	0.286656
1000	0.302000	0.060179	1000	0.302000	0.302000	0.286667
1000	0.259000	0.060179	1000	0.259000	0.259000	0.286648
1000	0.290000	0.060179	1000	0.290000	0.290000	0.286650
1000	0.272000	0.060179	1000	0.272000	0.272000	0.286640
1000	0.273000	0.060179	1000	0.273000	0.273000	0.286631
1000	0.288000	0.060179	1000	0.288000	0.288000	0.286632
1000	0.299000	0.060179	1000	0.299000	0.299000	0.286640
1000	0.314000	0.060179	1000	0.314000	0.314000	0.286659
1000	0.264000	0.060179	1000	0.264000	0.264000	0.286643
1000	0.281000	0.060179	1000	0.281000	0.281000	0.286639
1000	0.305000	0.060179	1000	0.305000	0.305000	0.286652
1000	0.256000	0.060179	1000	0.256000	0.256000	0.286631
1000	0.293000	0.060179	1000	0.293000	0.293000	0.286635
1000	0.282000	0.060179	1000	0.282000	0.282000	0.286632
1000	0.316000	0.060179	1000	0.316000	0.316000	0.286652
1000	0.289000	0.060179	1000	0.289000	0.289000	0.286654
1000	0.295000	0.060179	1000	0.295000	0.295000	0.286660
1000	0.280000	0.060179	1000	0.280000	0.280000	0.286655
1000	0.289000	0.060179	1000	0.289000	0.289000	0.286657
1000	0.296000	0.060179	1000	0.296000	0.296000	0.286663
1000	0.268000	0.060179	1000	0.268000	0.268000	0.286650
1000	0.313000	0.060179	1000	0.313000	0.313000	0.286668
1000	0.306000	0.060179	1000	0.306000	0.306000	0.286681
1000	0.282000	0.060179	1000	0.282000	0.282000	0.286678
1000	0.273000	0.060179	1000	0.273000	0.273000	0.286669
1000	0.264000	0.060179	1000	0.264000	0.264000	0.286654
1000	0.282000	0.060179	1000	0.282000	0.282000	0.286650
1000	0.267000	0.060179	1000	0.267000	0.267000	0.286637
1000	0.275000	0.060179	1000	0.275000	0.275000	0.286629
1000	0.295000	0.060179	1000	0.295000	0.295000	0.286635
1000	0.291000	0.060179	1000	0.291000	0.291000	0.286638
1000	0.295000	0.060179	1000	0.295000	0.295000	0.286643
1000	0.284000	0.060179	1000	0.284000	0.284000	0.286642
1000	0.303000	0.060179	1000	0.303000	0.303000	0.286653
1000	0.268000	0.060179	1000	0.268000	0.268000	0.286640
1000	0.291000	0.060179	1000	0.291000	0.291000	0.286643
1000	0.298000	0.060179	1000	0.298000	0.298000	0.286651
1000	0.309000	0.060179	1000	0.309000	0.309000	0.286666
1000	0.298000	0.060179	1000	0.298000	0.298000	0.286673
1000	0.266000	0.060179	1000	0.266000	0.266000	0.286660
1000	0.279000	0.060179	1000	0.279000	0.279000	0.286654
1000	0.305000	0.060179	1000	0.305000	0.305000	0.286667
1000	0.282000	0.060179	1000	0.282000	0.282000	0.286664
1000	0.285000	0.060179	1000	0.285000	0.285000	0.286662
1000	0.280000	0.060179	1000	0.280000	0.280000	0.286658
1000	0.294000	0.060179	1000	0.294000	0.294000	0.286663
1000	0.292000	0.060179	1000	0.292000	0.292000	0.286666
1000	0.267000	0.060179	1000	0.267000	0.267000	0.286653
1000	0.287000	0.060179	1000	0.287000	0.287000	0.286654
1000	0.251000	0.060179	1000	0.251000	0.251000	0.286630
1000	0.291000	0.060179	1000	0.291000	0.291000	0.286633
1000	0.299000	0.060179	1000	0.299000	0.299000	0.286641
1000	0.283000	0.060179	1000	0.283000	0.283000	0.286638
1000	0.292000	0.060179	1000	0.292000	0.292000	0.286642
1000	0.269000	0.060179	1000	0.269000	0.269000	0.286630
1000	0.292000	0.060179	1000	0.292000	0.292000	0.286634
1000	0.284000	0.060179	1000	0.284000	0.284000	0.286632
1000	0.298000	0.060179	1000	0.298000	0.298000	0.286640
1000	0.268000	0.060179	1000	0.268000	0.268000	0.286627
1000	0.278000	0.060179	1000	0.278000	0.278000	0.286621
1000	0.289000	0.060179	1000	0.289000	0.289000	0.286623
1000	0.298000	0.060179	1000	0.298000	0.298000	0.286631
1000	0.303000	0.060179	1000	0.303000	0.303000	0.286641
1000	0.296000	0.060179	1000	0.296000	0.296000	0.286648
1000	0.309000	0.060179	1000	0.309000	0.309000	0.286663
1000	0.306000	0.060179	1000	0.306000	0.306000	0.286675
1000	0.268000	0.060179	1000	0.268000	0.268000	0.286663
1000	0.284000	0.060179	1000	0.284000	0.284000	0.286661
1000	0.287000	0.060179	1000	0.287000	0.287000	0.286661
1000	0.277000	0.060179	1000	0.277000	0.277000	0.286655
1000	0.281000	0.060179	1000	0.281000	0.281000	0.286651
1000	0.297000	0.060179	1000	0.297000	0.297000	0.286658
1000	0.265000	0.060179	1000	0.265000	0.265000	0.286644
1000	0.305000	0.060179	1000	0.305000	0.305000	0.286656
1000	0.295000	0.060179	1000	0.295000	0.295000	0.286661
1000	0.283000	0.060179	1000	0.283000	0.283000	0.286659
1000	0.270000	0.060179	1000	0.270000	0.270000	0.286648
1000	0.287000	0.060179	1000	0.287000	0.287000	0.286648
1000	0.280000	0.060179	1000	0.280000	0.280000	0.286644
1000	0.282000	0.060179	1000	0.282000	0.282000	0.286641
1000	0.297000	0.060179	1000	0.297000	0.297000	0.286648
1000	0.331000	0.060179	1000	0.331000	0.331000	0.286677
1000	0.299000	0.060179	1000	0.299000	0.299000	0.286685
1000	0.299000	0.060179	1000	0.299000	0.299000	0.286693
1000	0.303000	0.060179	1000	0.303000	0.303000	0.286704
1000	0.290000	0.060179	1000	0.290000	0.290000	0.286706
1000	0.281000	0.060179	1000	0.281000	0.281000	0.286702
1000	0.263000	0.060179	1000	0.263000	0.263000	0.286686
1000	0.281000	0.060179	1000	0.281000	0.281000	0.286683
1000	0.318000	0.060179	1000	0.318000	0.318000	0.286703
1000	0.312000	0.060179	1000	0.312000	0.312000	0.286720
1000	0.289000	0.060179	1000	0.289000	0.289000	0.286721
1000	0.318000	0.060179	1000	0.318000	0.318000	0.286742
1000	0.278000	0.060179	1000	0.278000	0.278000	0.286736
1000	0.278000	0.060179	1000	0.278000	0.278000	0.286730
1000	0.270000	0.060179	1000	0.270000	0.270000	0.286719
1000	0.324000	0.060179	1000	0.324000	0.324000	0.286743
1000	0.268000	0.060179	1000	0.268000	0.268000	0.286731
1000	0.301000	0.060179	1000	0.301000	0.301000	0.286741
1000	0.291000	0.060179	1000	0.291000	0.291000	0.286743
1000	0.302000	0.060179	1000	0.302000	0.302000	0.286753
1000	0.294000	0.060179	1000	0.294000	0.294000	0.286758
1000	0.275000	0.060179	1000	0.275000	0.275000	0.286750
1000	0.298000	0.060179	1000	0.298000	0.298000	0.286758
1000	0.290000	0.060179	1000	0.290000	0.290000	0.286760
1000	0.292000	0.060179	1000	0.292000	0.292000	0.286763
1000	0.303000	0.060179	1000	0.303000	0.303000	0.286774
1000	0.304000	0.060179	1000	0.304000	0.304000	0.286785
1000	0.277000	0.060179	1000	0.277000	0.277000	0.286778
1000	0.285000	0.060179	1000	0.285000	0.285000	0.286777
1000	0.286000	0.060179	1000	0.286000	0.286000	0.286777
1000	0.284000	0.060179	1000	0.284000	0.284000	0.286775
1000	0.281000	0.060179	1000	0.281000	0.281000	0.286771
1000	0.300000	0.060179	1000	0.300000	0.300000	0.286780
1000	0.305000	0.060179	1000	0.305000	0.305000	0.286791
1000	0.280000	0.060179	1000	0.280000	0.280000	0.286787
1000	0.272000	0.060179	1000	0.272000	0.272000	0.286778
1000	0.298000	0.060179	1000	0.298000	0.298000	0.286785
1000	0.289000	0.060179	1000	0.289000	0.289000	0.286786
1000	0.280000	0.060179	1000	0.280000	0.280000	0.286782
1000	0.291000	0.060179	1000	0.291000	0.291000	0.286784
1000	0.282000	0.060179	1000	0.282000	0.282000	0.286781
1000	0.273000	0.060179	1000	0.273000	0.273000	0.286773
1000	0.290000	0.060179	1000	0.290000	0.290000	0.286775
1000	0.301000	0.060179	1000	0.301000	0.301000	0.286784
1000	0.290000	0.060179	1000	0.290000	0.290000	0.286786
1000	0.296000	0.060179	1000	0.296000	0.296000	0.286792
1000	0.263000	0.060179	1000	0.263000	0.263000	0.286777
1000	0.295000	0.060179	1000	0.295000	0.295000	0.286782
1000	0.289000	0.060179	1000	0.289000	0.289000	0.286783
1000	0.279000	0.060179	1000	0.279000	0.279000	0.286778
1000	0.269000	0.060179	1000	0.269000	0.269000	0.286767
1000	0.313000	0.060179	1000	0.313000	0.313000	0.286784
1000	0.273000	0.060179	1000	0.273000	0.273000	0.286775
1000	0.312000	0.060179	1000	0.312000	0.312000	0.286791
1000	0.293000	0.060179	1000	0.293000	0.293000	0.286795
1000	0.328000	0.060179	1000	0.328000	0.328000	0.286821
1000	0.328000	0.060179	1000	0.328000	0.328000	0.286847
1000	0.303000	0.060179	1000	0.303000	0.303000	0.286857
1000	0.299000	0.060179	1000	0.299000	0.299000	0.286865
1000	0.277000	0.060179	1000	0.277000	0.277000	0.286858
1000	0.283000	0.060179	1000	0.283000	0.283000	0.286856
1000	0.313000	0.060179	1000	0.313000	0.313000	0.286873
1000	0.311000	0.060179	1000	0.311000	0.311000	0.286888
1000	0.310000	0.060179	1000	0.310000	0.310000	0.286902
1000	0.294000	0.060179	1000	0.294000	0.294000	0.286907
1000	0.300000	0.060179	1000	0.300000	0.300000	0.286915
1000	0.253000	0.060179	1000	0.253000	0.253000	0.286894
1000	0.279000	0.060179	1000	0.279000	0.279000	0.286889
1000	0.294000	0.060179	1000	0.294000	0.294000	0.286893
1000	0.281000	0.060179	1000	0.281000	0.281000	0.286889
1000	0.285000	0.060179	1000	0.285000	0.285000	0.286888
1000	0.297000	0.060179	1000	0.297000	0.297000	0.286895
1000	0.289000	0.060179	1000	0.289000	0.289000	0.286896
1000	0.287000	0.060179	1000	0.287000	0.287000	0.286896
1000	0.262000	0.060179	1000	0.262000	0.262000	0.286880
1000	0.275000	0.060179	1000	0.275000	0.275000	0.286873
1000	0.298000	0.060179	1000	0.298000	0.298000	0.286880
1000	0.292000	0.060179	1000	0.292000	0.292000	0.286883
1000	0.284000	0.060179	1000	0.284000	0.284000	0.286881
1000	0.305000	0.060179	1000	0.305000	0.305000	0.286893
1000	0.277000	0.060179	1000	0.277000	0.277000	0.286886
1000	0.271000	0.060179	1000	0.271000	0.271000	0.286877
1000	0.305000	0.060179	1000	0.305000	0.305000	0.286888
1000	0.315000	0.060179	1000	0.315000	0.315000	0.286905
1000	0.294000	0.060179	1000	0.294000	0.294000	0.286910
1000	0.260000	0.060179	1000	0.260000	0.260000	0.286893
1000	0.295000	0.060179	1000	0.295000	0.295000	0.286898
1000	0.300000	0.060179	1000	0.300000	0.300000	0.286906
1000	0.268000	0.060179	1000	0.268000	0.268000	0.286894
1000	0.290000	0.060179	1000	0.290000	0.290000	0.286896
1000	0.317000	0.060179	1000	0.317000	0.317000	0.286915
1000	0.277000	0.060179	1000	0.277000	0.277000	0.286909
1000	0.293000	0.060179	1000	0.293000	0.293000	0.286913
1000	0.295000	0.060179	1000	0.295000	0.295000	0.286918
1000	0.289000	0.060179	1000	0.289000	0.289000	0.286919
1000	0.315000	0.060179	1000	0.315000	0.315000	0.286936
1000	0.278000	0.060179	1000	0.278000	0.278000	0.286931
1000	0.249000	0.060179	1000	0.249000	0.249000	0.286907
1000	0.291000	0.060179	1000	0.291000	0.291000	0.286910
1000	0.268000	0.060179	1000	0.268000	0.268000	0.286898
1000	0.272000	0.060179	1000	0.272000	0.272000	0.286889
1000	0.293000	0.060179	1000	0.293000	0.293000	0.286893
1000	0.279000	0.060179	1000	0.279000	0.279000	0.286888
1000	0.289000	0.060179	1000	0.289000	0.289000	0.286889
1000	0.291000	0.060179	1000	0.291000	0.291000	0.286892
1000	0.262000	0.060179	1000	0.262000	0.262000	0.286877
1000	0.280000	0.060179	1000	0.280000	0.280000	0.286872
1000	0.290000	0.060179	1000	0.290000	0.290000	0.286874
1000	0.284000	0.060179	1000	0.284000	0.284000	0.286873
1000	0.301000	0.060179	1000	0.301000	0.301000	0.286881
1000	0.277000	0.060179	1000	0.277000	0.277000	0.286875
1000	0.293000	0.060179	1000	0.293000	0.293000	0.286879
1000	0.283000	0.060179	1000	0.283000	0.283000	0.286877
1000	0.296000	0.060179	1000	0.296000	0.296000	0.286882
1000	0.245000	0.060179	1000	0.245000	0.245000	0.286857
1000	0.286000	0.060179	1000	0.286000	0.286000	0.286856
1000	0.302000	0.060179	1000	0.302000	0.302000	0.286865
1000	0.299000	0.060179	1000	0.299000	0.299000	0.286873
1000	0.300000	0.060179	1000	0.300000	0.300000	0.286881
1000	0.286000	0.060179	1000	0.286000	0.286000	0.286880
1000	0.273000	0.060179	1000	0.273000	0.273000	0.286872
1000	0.309000	0.060179	1000	0.309000	0.309000	0.286885
1000	0.289000	0.060179	1000	0.289000	0.289000	0.286886
1000	0.297000	0.060179	1000	0.297000	0.297000	0.286892
1000	0.283000	0.060179	1000	0.283000	0.283000	0.286890
1000	0.267000	0.060179	1000	0.267000	0.267000	0.286878
1000	0.282000	0.060179	1000	0.282000	0.282000	0.286875
1000	0.282000	0.060179	1000	0.282000	0.282000	0.286872
1000	0.298000	0.060179	1000	0.298000	0.298000	0.286879
1000	0.288000	0.060179	1000	0.288000	0.288000	0.286880
1000	0.281000	0.060179	1000	0.281000	0.281000	0.286876
1000	0.284000	0.060179	1000	0.284000	0.284000	0.286874
1000	0.295000	0.060179	1000	0.295000	0.295000	0.286879
1000	0.288000	0.060179	1000	0.288000	0.288000	0.286880
1000	0.293000	0.060179	1000	0.293000	0.293000	0.286884
1000	0.303000	0.060179	1000	0.303000	0.303000	0.286893
1000	0.260000	0.060179	1000	0.260000	0.260000	0.286877
1000	0.301000	0.060179	1000	0.301000	0.301000	0.286886
1000	0.277000	0.060179	1000	0.277000	0.277000	0.286880
1000	0.258000	0.060179	1000	0.258000	0.258000	0.286862
1000	0.267000	0.060179	1000	0.267000	0.267000	0.286850
1000	0.287000	0.060179	1000	0.287000	0.287000	0.286850
1000	0.285000	0.060179	1000	0.285000	0.285000	0.286849
1000	0.297000	0.060179	1000	0.297000	0.297000	0.286855
1000	0.294000	0.060179	1000	0.294000	0.294000	0.286860
1000	0.281000	0.060179	1000	0.281000	0.281000	0.286856
1000	0.293000	0.060179	1000	0.293000	0.293000	0.286860
1000	0.284000	0.060179	1000	0.284000	0.284000	0.286858
1000	0.271000	0.060179	1000	0.271000	0.271000	0.286849
1000	0.295000	0.060179	1000	0.295000	0.295000	0.286854
1000	0.262000	0.060179	1000	0.262000	0.262000	0.286839
1000	0.290000	0.060179	1000	0.290000	0.290000	0.286841
1000	0.276000	0.060179	1000	0.276000	0.276000	0.286834
1000	0.300000	0.060179	1000	0.300000	0.300000	0.286842
1000	0.273000	0.060179	1000	0.273000	0.273000	0.286834
1000	0.274000	0.060179	1000	0.274000	0.274000	0.286826
1000	0.282000	0.060179	1000	0.282000	0.282000	0.286823
1000	0.285000	0.060179	1000	0.285000	0.285000	0.286822
1000	0.318000	0.060179	1000	0.318000	0.318000	0.286841
1000	0.296000	0.060179	1000	0.296000	0.296000	0.286846
1000	0.291000	0.060179	1000	0.291000	0.291000	0.286849
1000	0.285000	0.060179	1000	0.285000	0.285000	0.286847
1000	0.300000	0.060179	1000	0.300000	0.300000	0.286855
1000	0.288000	0.060179	1000	0.288000	0.288000	0.286856
1000	0.318000	0.060179	1000	0.318000	0.318000	0.286874
1000	0.285000	0.060179	1000	0.285000	0.285000	0.286873
1000	0.279000	0.060179	1000	0.279000	0.279000	0.286869
1000	0.324000	0.060179	1000	0.324000	0.324000	0.286891
1000	0.274000	0.060179	1000	0.274000	0.274000	0.286883
1000	0.267000	0.060179	1000	0.267000	0.267000	0.286871
1000	0.296000	0.060179	1000	0.296000	0.296000	0.286877
1000	0.257000	0.060179	1000	0.257000	0.257000	0.286859
1000	0.311000	0.060179	1000	0.311000	0.311000	0.286873
1000	0.278000	0.060179	1000	0.278000	0.278000	0.286868
1000	0.283000	0.060179	1000	0.283000	0.283000	0.286866
1000	0.286000	0.060179	1000	0.286000	0.286000	0.286865
1000	0.296000	0.060179	1000	0.296000	0.296000	0.286871
1000	0.291000	0.060179	1000	0.291000	0.291000	0.286873
1000	0.262000	0.060179	1000	0.262000	0.262000	0.286858
1000	0.301000	0.060179	1000	0.301000	0.301000	0.286867
1000	0.278000	0.060179	1000	0.278000	0.278000	0.286861
1000	0.273000	0.060179	1000	0.273000	0.273000	0.286853
1000	0.291000	0.060179	1000	0.291000	0.291000	0.286856
1000	0.313000	0.060179	1000	0.313000	0.313000	0.286871
1000	0.315000	0.060179	1000	0.315000	0.315000	0.286888
1000	0.262000	0.060179	1000	0.262000	0.262000	0.286873
1000	0.248000	0.060179	1000	0.248000	0.248000	0.286850
1000	0.331000	0.060179	1000	0.331000	0.331000	0.286876
1000	0.292000	0.060179	1000	0.292000	0.292000	0.286879
1000	0.332000	0.060179	1000	0.332000	0.332000	0.286905
1000	0.264000	0.060179	1000	0.264000	0.264000	0.286892
1000	0.290000	0.060179	1000	0.290000	0.290000	0.286894
1000	0.277000	0.060179	1000	0.277000	0.277000	0.286888
1000	0.293000	0.060179	1000	0.293000	0.293000	0.286892
1000	0.293000	0.060179	1000	0.293000	0.293000	0.286895
1000	0.271000	0.060179	1000	0.271000	0.271000	0.286886
1000	0.283000	0.060179	1000	0.283000	0.283000	0.286884
1000	0.304000	0.060179	1000	0.304000	0.304000	0.286894
1000	0.315000	0.060179	1000	0.315000	0.315000	0.286910
1000	0.301000	0.060179	1000	0.301000	0.301000	0.286918
1000	0.291000	0.060179	1000	0.291000	0.291000	0.286920
1000	0.315000	0.060179	1000	0.315000	0.315000	0.286937
1000	0.292000	0.060179	1000	0.292000	0.292000	0.286940
1000	0.251000	0.060179	1000	0.251000	0.251000	0.286919
1000	0.267000	0.060179	1000	0.267000	0.267000	0.286907
1000	0.302000	0.060179	1000	0.302000	0.302000	0.286916
1000	0.275000	0.060179	1000	0.275000	0.275000	0.286909
1000	0.294000	0.060179	1000	0.294000	0.294000	0.286913
1000	0.288000	0.060179	1000	0.288000	0.288000	0.286914
1000	0.294000	0.060179	1000	0.294000	0.294000	0.286918
1000	0.281000	0.060179	1000	0.281000	0.281000	0.286915
1000	0.296000	0.060179	1000	0.296000	0.296000	0.286920
1000	0.280000	0.060179	1000	0.280000	0.280000	0.286916
1000	0.270000	0.060179	1000	0.270000	0.270000	0.286906
1000	0.286000	0.060179	1000	0.286000	0.286000	0.286906
1000	0.261000	0.060179	1000	0.261000	0.261000	0.286891
1000	0.294000	0.060179	1000	0.294000	0.294000	0.286895
1000	0.295000	0.060179	1000	0.295000	0.295000	0.286899
1000	0.285000	0.060179	1000	0.285000	0.285000	0.286898
1000	0.276000	0.060179	1000	0.276000	0.276000	0.286892
1000	0.281000	0.060179	1000	0.281000	0.281000	0.286889
1000	0.283000	0.060179	1000	0.283000	0.283000	0.286886
1000	0.287000	0.060179	1000	0.287000	0.287000	0.286887
1000	0.255000	0.060179	1000	0.255000	0.255000	0.286868
1000	0.295000	0.060179	1000	0.295000	0.295000	0.286873
1000	0.294000	0.060179	1000	0.294000	0.294000	0.286877
1000	0.283000	0.060179	1000	0.283000	0.283000	0.286875
1000	0.274000	0.060179	1000	0.274000	0.274000	0.286867
1000	0.322000	0.060179	1000	0.322000	0.322000	0.286888
1000	0.276000	0.060179	1000	0.276000	0.276000	0.286881
1000	0.292000	0.060179	1000	0.292000	0.292000	0.286884
1000	0.297000	0.060179	1000	0.297000	0.297000	0.286890
1000	0.296000	0.060179	1000	0.296000	0.296000	0.286895
1000	0.316000	0.060179	1000	0.316000	0.316000	0.286912
1000	0.282000	0.060179	1000	0.282000	0.282000	0.286909
1000	0.285000	0.060179	1000	0.285000	0.285000	0.286908
1000	0.303000	0.060179	1000	0.303000	0.303000	0.286917
1000	0.316000	0.060179	1000	0.316000	0.316000	0.286933
1000	0.284000	0.060179	1000	0.284000	0.284000	0.286932
1000	0.285000	0.060179	1000	0.285000	0.285000	0.286931
1000	0.284000	0.060179	1000	0.284000	0.284000	0.286929
1000	0.296000	0.060179	1000	0.296000	0.296000	0.286934
1000	0.299000	0.060179	1000	0.299000	0.299000	0.286941
1000	0.281000	0.060179	1000	0.281000	0.281000	0.286938
1000	0.329000	0.060179	1000	0.329000	0.329000	0.286961
1000	0.262000	0.060179	1000	0.262000	0.262000	0.286947
1000	0.304000	0.060179	1000	0.304000	0.304000	0.286957
1000	0.259000	0.060179	1000	0.259000	0.259000	0.286941
1000	0.286000	0.060179	1000	0.286000	0.286000	0.286941
1000	0.301000	0.060179	1000	0.301000	0.301000	0.286949
1000	0.301000	0.060179	1000	0.301000	0.301000	0.286956
1000	0.276000	0.060179	1000	0.276000	0.276000	0.286950
1000	0.292000	0.060179	1000	0.292000	0.292000	0.286953
1000	0.275000	0.060179	1000	0.275000	0.275000	0.286946
1000	0.271000	0.060179	1000	0.271000	0.271000	0.286937
1000	0.271000	0.060179	1000	0.271000	0.271000	0.286929
1000	0.271000	0.060179	1000	0.271000	0.271000	0.286920
1000	0.297000	0.060179	1000	0.297000	0.297000	0.286925
1000	0.274000	0.060179	1000	0.274000	0.274000	0.286918
1000	0.302000	0.060179	1000	0.302000	0.302000	0.286926
1000	0.311000	0.060179	1000	0.311000	0.311000	0.286940
1000	0.282000	0.060179	1000	0.282000	0.282000	0.286937
1000	0.274000	0.060179	1000	0.274000	0.274000	0.286930
1000	0.289000	0.060179	1000	0.289000	0.289000	0.286931
1000	0.278000	0.060179	1000	0.278000	0.278000	0.286926
1000	0.291000	0.060179	1000	0.291000	0.291000	0.286928
1000	0.263000	0.060179	1000	0.263000	0.263000	0.286915
1000	0.322000	0.060179	1000	0.322000	0.322000	0.286935
1000	0.305000	0.060179	1000	0.305000	0.305000	0.286945
1000	0.283000	0.060179	1000	0.283000	0.283000	0.286942
1000	0.305000	0.060179	1000	0.305000	0.305000	0.286953
1000	0.290000	0.060179	1000	0.290000	0.290000	0.286954
1000	0.262000	0.060179	1000	0.262000	0.262000	0.286940
1000	0.281000	0.060179	1000	0.281000	0.281000	0.286937
1000	0.290000	0.060179	1000	0.290000	0.290000	0.286939
1000	0.274000	0.060179	1000	0.274000	0.274000	0.286932
1000	0.297000	0.060179	1000	0.297000	0.297000	0.286937
1000	0.303000	0.060179	1000	0.303000	0.303000	0.286946
1000	0.297000	0.060179	1000	0.297000	0.297000	0.286952
1000	0.295000	0.060179	1000	0.295000	0.295000	0.286956
1000	0.292000	0.060179	1000	0.292000	0.292000	0.286959
1000	0.297000	0.060179	1000	0.297000	0.297000	0.286964
1000	0.287000	0.060179	1000	0.287000	0.287000	0.286964
1000	0.280000	0.060179	1000	0.280000	0.280000	0.286961
1000	0.303000	0.060179	1000	0.303000	0.303000	0.286969
1000	0.298000	0.060179	1000	0.298000	0.298000	0.286976
1000	0.289000	0.060179	1000	0.289000	0.289000	0.286977
1000	0.283000	0.060179	1000	0.283000	0.283000	0.286974
1000	0.286000	0.060179	1000	0.286000	0.286000	0.286974
1000	0.285000	0.060179	1000	0.285000	0.285000	0.286973
1000	0.289000	0.060179	1000	0.289000	0.289000	0.286974
1000	0.294000	0.060179	1000	0.294000	0.294000	0.286978
1000	0.305000	0.060179	1000	0.305000	0.305000	0.286988
1000	0.295000	0.060179	1000	0.295000	0.295000	0.286992
1000	0.272000	0.060179	1000	0.272000	0.272000	0.286984
1000	0.266000	0.060179	1000	0.266000	0.266000	0.286972
1000	0.295000	0.060179	1000	0.295000	0.295000	0.286977
1000	0.269000	0.060179	1000	0.269000	0.269000	0.286967
1000	0.284000	0.060179	1000	0.284000	0.284000	0.286965
1000	0.308000	0.060179	1000	0.308000	0.308000	0.286977
1000	0.297000	0.060179	1000	0.297000	0.297000	0.286982
1000	0.274000	0.060179	1000	0.274000	0.274000	0.286975
1000	0.282000	0.060179	1000	0.282000	0.282000	0.286972
1000	0.312000	0.060179	1000	0.312000	0.312000	0.286986
1000	0.287000	0.060179	1000	0.287000	0.287000	0.286986
1000	0.274000	0.060179	1000	0.274000	0.274000	0.286979
1000	0.301000	0.060179	1000	0.301000	0.301000	0.286987
1000	0.282000	0.060179	1000	0.282000	0.282000	0.286984
1000	0.286000	0.060179	1000	0.286000	0.286000	0.286983
1000	0.310000	0.060179	1000	0.310000	0.310000	0.286996
1000	0.299000	0.060179	1000	0.299000	0.299000	0.287003
1000	0.279000	0.060179	1000	0.279000	0.279000	0.286998
1000	0.277000	0.060179	1000	0.277000	0.277000	0.286993
1000	0.282000	0.060179	1000	0.282000	0.282000	0.286990
1000	0.267000	0.060179	1000	0.267000	0.267000	0.286979
1000	0.292000	0.060179	1000	0.292000	0.292000	0.286982
1000	0.289000	0.060179	1000	0.289000	0.289000	0.286983
1000	0.287000	0.060179	1000	0.287000	0.287000	0.286983
1000	0.307000	0.060179	1000	0.307000	0.307000	0.286994
1000	0.275000	0.060179	1000	0.275000	0.275000	0.286987
1000	0.286000	0.060179	1000	0.286000	0.286000	0.286987
1000	0.288000	0.060179	1000	0.288000	0.288000	0.286987
1000	0.280000	0.060179	1000	0.280000	0.280000	0.286984
1000	0.285000	0.060179	1000	0.285000	0.285000	0.286983
1000	0.290000	0.060179	1000	0.290000	0.290000	0.286984
1000	0.275000	0.060179	1000	0.275000	0.275000	0.286978
1000	0.296000	0.060179	1000	0.296000	0.296000	0.286983
1000	0.273000	0.060179	1000	0.273000	0.273000	0.286975
1000	0.286000	0.060179	1000	0.286000	0.286000	0.286974
1000	0.286000	0.060179	1000	0.286000	0.286000	0.286974
1000	0.308000	0.060179	1000	0.308000	0.308000	0.286985
1000	0.291000	0.060179	1000	0.291000	0.291000	0.286987
1000	0.293000	0.060179	1000	0.293000	0.293000	0.286991
1000	0.282000	0.060179	1000	0.282000	0.282000	0.286988
1000	0.293000	0.060179	1000	0.293000	0.293000	0.286991
1000	0.281000	0.060179	1000	0.281000	0.281000	0.286988
1000	0.297000	0.060179	1000	0.297000	0.297000	0.286993
1000	0.278000	0.060179	1000	0.278000	0.278000	0.286989
1000	0.303000	0.060179	1000	0.303000	0.303000	0.286997
1000	0.290000	0.060179	1000	0.290000	0.290000	0.286999
1000	0.295000	0.060179	1000	0.295000	0.295000	0.287003
1000	0.280000	0.060179	1000	0.280000	0.280000	0.286999
1000	0.283000	0.060179	1000	0.283000	0.283000	0.286997
1000	0.265000	0.060179	1000	0.265000	0.265000	0.286985
1000	0.270000	0.060179	1000	0.270000	0.270000	0.286976
1000	0.300000	0.060179	1000	0.300000	0.300000	0.286983
1000	0.300000	0.060179	1000	0.300000	0.300000	0.286990
1000	0.268000	0.060179	1000	0.268000	0.268000	0.286980
1000	0.303000	0.060179	1000	0.303000	0.303000	0.286989
1000	0.261000	0.060179	1000	0.261000	0.261000	0.286975
1000	0.270000	0.060179	1000	0.270000	0.270000	0.286966
1000	0.302000	0.060179	1000	0.302000	0.302000	0.286974
1000	0.294000	0.060179	1000	0.294000	0.294000	0.286977
1000	0.290000	0.060179	1000	0.290000	0.290000	0.286979
1000	0.273000	0.060179	1000	0.273000	0.273000	0.286972
1000	0.271000	0.060179	1000	0.271000	0.271000	0.286963
1000	0.294000	0.060179	1000	0.294000	0.294000	0.286967
1000	0.286000	0.060179	1000	0.286000	0.286000	0.286966
1000	0.283000	0.060179	1000	0.283000	0.283000	0.286964
1000	0.294000	0.060179	1000	0.294000	0.294000	0.286968
1000	0.275000	0.060179	1000	0.275000	0.275000	0.286962
1000	0.277000	0.060179	1000	0.277000	0.277000	0.286956
1000	0.275000	0.060179	1000	0.275000	0.275000	0.286950
1000	0.311000	0.060179	1000	0.311000	0.311000	0.286963
1000	0.308000	0.060179	1000	0.308000	0.308000	0.286974
1000	0.306000	0.060179	1000	0.306000	0.306000	0.286984
1000	0.287000	0.060179	1000	0.287000	0.287000	0.286984
1000	0.267000	0.060179	1000	0.267000	0.267000	0.286973
1000	0.300000	0.060179	1000	0.300000	0.300000	0.286980
1000	0.286000	0.060179	1000	0.286000	0.286000	0.286980
1000	0.289000	0.060179	1000	0.289000	0.289000	0.286981
1000	0.297000	0.060179	1000	0.297000	0.297000	0.286986
1000	0.297000	0.060179	1000	0.297000	0.297000	0.286991
1000	0.266000	0.060179	1000	0.266000	0.266000	0.286980
1000	0.299000	0.060179	1000	0.299000	0.299000	0.286987
1000	0.314000	0.060179	1000	0.314000	0.314000	0.287001
1000	0.285000	0.060179	1000	0.285000	0.285000	0.287000
1000	0.266000	0.060179	1000	0.266000	0.266000	0.286989
1000	0.330000	0.060179	1000	0.330000	0.330000	0.287011
1000	0.278000	0.060179	1000	0.278000	0.278000	0.287007
1000	0.290000	0.060179	1000	0.290000	0.290000	0.287008
1000	0.319000	0.060179	1000	0.319000	0.319000	0.287025
1000	0.265000	0.060179	1000	0.265000	0.265000	0.287013
1000	0.276000	0.060179	1000	0.276000	0.276000	0.287008
1000	0.289000	0.060179	1000	0.289000	0.289000	0.287009
1000	0.287000	0.060179	1000	0.287000	0.287000	0.287009
1000	0.303000	0.060179	1000	0.303000	0.303000	0.287017
1000	0.298000	0.060179	1000	0.298000	0.298000	0.287023
1000	0.273000	0.060179	1000	0.273000	0.273000	0.287016
1000	0.321000	0.060179	1000	0.321000	0.321000	0.287033
1000	0.283000	0.060179	1000	0.283000	0.283000	0.287031
1000	0.306000	0.060179	1000	0.306000	0.306000	0.287041
1000	0.282000	0.060179	1000	0.282000	0.282000	0.287038
1000	0.302000	0.060179	1000	0.302000	0.302000	0.287046
1000	0.305000	0.060179	1000	0.305000	0.305000	0.287056
1000	0.286000	0.060179	1000	0.286000	0.286000	0.287055
1000	0.270000	0.060179	1000	0.270000	0.270000	0.287046
1000	0.294000	0.060179	1000	0.294000	0.294000	0.287050
1000	0.298000	0.060179	1000	0.298000	0.298000	0.287055
1000	0.268000	0.060179	1000	0.268000	0.268000	0.287046
1000	0.296000	0.060179	1000	0.296000	0.296000	0.287050
1000	0.269000	0.060179	1000	0.269000	0.269000	0.287041
1000	0.273000	0.060179	1000	0.273000	0.273000	0.287034
1000	0.297000	0.060179	1000	0.297000	0.297000	0.287039
1000	0.286000	0.060179	1000	0.286000	0.286000	0.287038
1000	0.310000	0.060179	1000	0.310000	0.310000	0.287050
1000	0.265000	0.060179	1000	0.265000	0.265000	0.287039
1000	0.279000	0.060179	1000	0.279000	0.279000	0.287035
1000	0.294000	0.060179	1000	0.294000	0.294000	0.287038
1000	0.299000	0.060179	1000	0.299000	0.299000	0.287044
1000	0.293000	0.060179	1000	0.293000	0.293000	0.287047
1000	0.291000	0.060179	1000	0.291000	0.291000	0.287049
1000	0.300000	0.060179	1000	0.300000	0.300000	0.287056
1000	0.282000	0.060179	1000	0.282000	0.282000	0.287053
1000	0.329000	0.060179	1000	0.329000	0.329000	0.287075
1000	0.282000	0.060179	1000	0.282000	0.282000	0.287072
1000	0.290000	0.060179	1000	0.290000	0.290000	0.287074
1000	0.311000	0.060179	1000	0.311000	0.311000	0.287086
1000	0.299000	0.060179	1000	0.299000	0.299000	0.287092
1000	0.266000	0.060179	1000	0.266000	0.266000	0.287082
1000	0.329000	0.060179	1000	0.329000	0.329000	0.287103
1000	0.294000	0.060179	1000	0.294000	0.294000	0.287107
1000	0.260000	0.060179	1000	0.260000	0.260000	0.287093
1000	0.323000	0.060179	1000	0.323000	0.323000	0.287111
1000	0.315000	0.060179	1000	0.315000	0.315000	0.287125
1000	0.316000	0.060179	1000	0.316000	0.316000	0.287140
1000	0.296000	0.060179	1000	0.296000	0.296000	0.287145
1000	0.300000	0.060179	1000	0.300000	0.300000	0.287151
1000	0.297000	0.060179	1000	0.297000	0.297000	0.287156
1000	0.283000	0.060179	1000	0.283000	0.283000	0.287154
1000	0.304000	0.060179	1000	0.304000	0.304000	0.287163
1000	0.278000	0.060179	1000	0.278000	0.278000	0.287158
1000	0.242000	0.060179	1000	0.242000	0.242000	0.287135
1000	0.282000	0.060179	1000	0.282000	0.282000	0.287133
1000	0.259000	0.060179	1000	0.259000	0.259000	0.287118
1000	0.271000	0.060179	1000	0.271000	0.271000	0.287110
1000	0.266000	0.060179	1000	0.266000	0.266000	0.287099
1000	0.298000	0.060179	1000	0.298000	0.298000	0.287105
1000	0.303000	0.060179	1000	0.303000	0.303000	0.287113
1000	0.281000	0.060179	1000	0.281000	0.281000	0.287110
1000	0.271000	0.060179	1000	0.271000	0.271000	0.287102
1000	0.262000	0.060179	1000	0.262000	0.262000	0.287089
1000	0.304000	0.060179	1000	0.304000	0.304000	0.287097
1000	0.268000	0.060179	1000	0.268000	0.268000	0.287088
1000	0.290000	0.060179	1000	0.290000	0.290000	0.287089
1000	0.280000	0.060179	1000	0.280000	0.280000	0.287086
1000	0.266000	0.060179	1000	0.266000	0.266000	0.287075
1000	0.289000	0.060179	1000	0.289000	0.289000	0.287076
1000	0.294000	0.060179	1000	0.294000	0.294000	0.287079
1000	0.276000	0.060179	1000	0.276000	0.276000	0.287074
1000	0.292000	0.060179	1000	0.292000	0.292000	0.287076
1000	0.291000	0.060179	1000	0.291000	0.291000	0.287078
1000	0.310000	0.060179	1000	0.310000	0.310000	0.287090
1000	0.299000	0.060179	1000	0.299000	0.299000	0.287096
1000	0.279000	0.060179	1000	0.279000	0.279000	0.287092
1000	0.290000	0.060179	1000	0.290000	0.290000	0.287093
1000	0.291000	0.060179	1000	0.291000	0.291000	0.287095
1000	0.281000	0.060179	1000	0.281000	0.281000	0.287092
1000	0.294000	0.060179	1000	0.294000	0.294000	0.287096
1000	0.279000	0.060179	1000	0.279000	0.279000	0.287092
1000	0.291000	0.060179	1000	0.291000	0.291000	0.287094
1000	0.305000	0.060179	1000	0.305000	0.305000	0.287103
1000	0.285000	0.060179	1000	0.285000	0.285000	0.287101
1000	0.282000	0.060179	1000	0.282000	0.282000	0.287099
1000	0.273000	0.060179	1000	0.273000	0.273000	0.287092
1000	0.293000	0.060179	1000	0.293000	0.293000	0.287095
1000	0.287000	0.060179	1000	0.287000	0.287000	0.287095
1000	0.273000	0.060179	1000	0.273000	0.273000	0.287088
1000	0.288000	0.060179	1000	0.288000	0.288000	0.287088
1000	0.293000	0.060179	1000	0.293000	0.293000	0.287091
1000	0.266000	0.060179	1000	0.266000	0.266000	0.287081
1000	0.324000	0.060179	1000	0.324000	0.324000	0.287099
1000	0.291000	0.060179	1000	0.291000	0.291000	0.287101
1000	0.278000	0.060179	1000	0.278000	0.278000	0.287096
1000	0.267000	0.060179	1000	0.267000	0.267000	0.287086
