# Supplementary material for: Investigating environmental effects on phonology using diachronic models
Source: Evol Hum Sci. 2024 Jan 3;6:e8. doi: 10.1017/ehs.2023.33 (PMC10955398; doi:10.1017/ehs.2023.33)
Supplement: Hartmann et al. supplementary material 4 — Hartmann et al. supplementary material [file S2513843X23000336sup004.zip › TonesClimateGeoPhylo_Public-1.0/results/BayesTraitsOutput/AncestralStateReconstruction/Anc_VOWELSRAW_continuous_est.Log.txt]

Options:
Model:                           Continuous: Random Walk
Tree File Name:                  ../../data/processed/GTree_phylo4g_combined_trimmed_VOWELS.nex
Data File Name:                  ../../data/processed/AncestralStateReconstruction/GTree_Data_VOWELSRAW_continuous.txt
Log File Name:                   ../../results/BayesTraitsOutput/AncestralStateReconstruction/Anc_VOWELSRAW_continuous_est.Log.txt
Save Initial Trees:              False
Save Trees:                      False
Summary:                         False
Seed:                            2821397978
Precision:                       64 bits
Cores:                           1
Analysis Type:                   MCMC
Sample Period:                   1000
Iterations:                      2000000
Burn in:                         1000000
MCMC ML Start:                   False
Schedule File:                   ../../results/BayesTraitsOutput/AncestralStateReconstruction/Anc_VOWELSRAW_continuous_est.Schedule.txt
Rate Dev:                        AutoTune
No of Rates:                     1
Test for trait correlation:      True
Kappa:                           Not in use
Delta:                           Not in use
Lambda:                          Not in use
OU:                              Not in use
Tags:	160
	N162	161	Tiv_Tivoid Aghem_Grassfields Kom_Grassfields Oku_Grassfields Moghamo_Grassfields Fefe_Grassfields Mungaka_Grassfields Bamun_Grassfields A53_Bafia_rikpa A31_Bubi A45_Nyokon A44_Tunen A46_Nomaande A462_Yambeta A601_Tuki A622_Nugunu A62B_Mmala A62C_Libie A43a_Basaa A42_Abo A61_Ngoro-lunda A61_Ngoro-Asom A61_Ngoro-Bisoo A71_Eton A72a_Ewondo A74a_Bulu A75a_Fang_Bitam A75a_Fang_Minvoul A75a_Fang_Medouneu A24_Duala A32C_Batanga A22_Bakweri A122_Bakundu A11_Londo A121_Mbonge A141_Lefo A15C_Akossi A15C_Mkaa A15C_Elung_Central_Manenguba A15A_Mbuu A15_Manenguba A15B_Mienge_NW_Manenguba A91_Kwakum A93_Kako A803_Shiwa A83_Mekaa A84_Njem A841_Badwe A86c_Mpiemo B32_Kande B11a_Mpongwe B11b_Orungu B11c_Galwa B11d_Dyumba B11F_Enenga C85_Wongo C36d_Lingala C101_Babole_Ma C101_Babole_Dz C101_Babole_Ep C25_Mboshi D12_Lengola C61_Mongo D23_Kibira-Kumu_1919 D311_Bila D201_Liko C401_Pakabete H42_Hunganna H11_Beembe H13_Kikunyi_1989 C34_Sakata B85_Yanzi B501_Wanzi_E B52_Nzebi L13_Kwese K31_Luyana L52_Lunda K14_Lwena K33_Kwangali K332_Rumanyo R11_Umbundu R31_Herero R21_Kwanyama R22_Ndonga D28_Holoholo D43_Nyanga M42_Bemba JD66_Kiha JD62_Rundi JD65_Hangaza JE25_Mkwaya JE25_Jita JE25_Kilegi JE45_Nata JE43_Kuria JE43_Kuria_Mago JE43_Kuria_Tari JE15_Luganda JE32_Luyia JE34_Samialugwe JE31_Lumasaaba JE31c_Bukusu JE23_Zinza JE21_Runyambo JE22_Haya JE13_Runyankore F23_Sumbwa F22_Nyamwezi F21_Ntuzu F21_Sukuma M13_Fipa M14_Rungu M15_Mambwe M21_Ndali N21_Tumbuka_Malawi S11_Shona S16_Kalanga S311_Shekgalagari S41_Xhosa S42_Zulu S44_Ndebele P21_Yao P23_Simakonde P25_Mabia P13_Matumbi G52_Ndamba G64_Pangwa G63_Bena F33_Langi G31_Zigua G12_Kagulu E71A_Upper_Pokomo E72a_Giryama E73_Digo G44a_Ngazija G44b_Ndzwani G42a_Amu G41_Bajuni G401_Mwani G43_Kae G42_Swahili G42d_Unguja G39_Saghala E65_Gweno E621D_Kibosho E621B_Machame E53_Meru E621C_Siha E64_Kahe E622A_Kimochi E622C_Lema E55_Kamba_Kitu E55_Kamba E55_Kamba_Mach E51_Kikuyu E53_Igoji E53_Miutini E53_Tigania E53_Merutig E53_Imenti E53_Meruimenti 
	N163	8	Tiv_Tivoid Aghem_Grassfields Kom_Grassfields Oku_Grassfields Moghamo_Grassfields Fefe_Grassfields Mungaka_Grassfields Bamun_Grassfields 
	N164	7	Aghem_Grassfields Kom_Grassfields Oku_Grassfields Moghamo_Grassfields Fefe_Grassfields Mungaka_Grassfields Bamun_Grassfields 
	N165	3	Aghem_Grassfields Kom_Grassfields Oku_Grassfields 
	N166	2	Kom_Grassfields Oku_Grassfields 
	N167	4	Moghamo_Grassfields Fefe_Grassfields Mungaka_Grassfields Bamun_Grassfields 
	N168	3	Fefe_Grassfields Mungaka_Grassfields Bamun_Grassfields 
	N169	2	Mungaka_Grassfields Bamun_Grassfields 
	N170	153	A53_Bafia_rikpa A31_Bubi A45_Nyokon A44_Tunen A46_Nomaande A462_Yambeta A601_Tuki A622_Nugunu A62B_Mmala A62C_Libie A43a_Basaa A42_Abo A61_Ngoro-lunda A61_Ngoro-Asom A61_Ngoro-Bisoo A71_Eton A72a_Ewondo A74a_Bulu A75a_Fang_Bitam A75a_Fang_Minvoul A75a_Fang_Medouneu A24_Duala A32C_Batanga A22_Bakweri A122_Bakundu A11_Londo A121_Mbonge A141_Lefo A15C_Akossi A15C_Mkaa A15C_Elung_Central_Manenguba A15A_Mbuu A15_Manenguba A15B_Mienge_NW_Manenguba A91_Kwakum A93_Kako A803_Shiwa A83_Mekaa A84_Njem A841_Badwe A86c_Mpiemo B32_Kande B11a_Mpongwe B11b_Orungu B11c_Galwa B11d_Dyumba B11F_Enenga C85_Wongo C36d_Lingala C101_Babole_Ma C101_Babole_Dz C101_Babole_Ep C25_Mboshi D12_Lengola C61_Mongo D23_Kibira-Kumu_1919 D311_Bila D201_Liko C401_Pakabete H42_Hunganna H11_Beembe H13_Kikunyi_1989 C34_Sakata B85_Yanzi B501_Wanzi_E B52_Nzebi L13_Kwese K31_Luyana L52_Lunda K14_Lwena K33_Kwangali K332_Rumanyo R11_Umbundu R31_Herero R21_Kwanyama R22_Ndonga D28_Holoholo D43_Nyanga M42_Bemba JD66_Kiha JD62_Rundi JD65_Hangaza JE25_Mkwaya JE25_Jita JE25_Kilegi JE45_Nata JE43_Kuria JE43_Kuria_Mago JE43_Kuria_Tari JE15_Luganda JE32_Luyia JE34_Samialugwe JE31_Lumasaaba JE31c_Bukusu JE23_Zinza JE21_Runyambo JE22_Haya JE13_Runyankore F23_Sumbwa F22_Nyamwezi F21_Ntuzu F21_Sukuma M13_Fipa M14_Rungu M15_Mambwe M21_Ndali N21_Tumbuka_Malawi S11_Shona S16_Kalanga S311_Shekgalagari S41_Xhosa S42_Zulu S44_Ndebele P21_Yao P23_Simakonde P25_Mabia P13_Matumbi G52_Ndamba G64_Pangwa G63_Bena F33_Langi G31_Zigua G12_Kagulu E71A_Upper_Pokomo E72a_Giryama E73_Digo G44a_Ngazija G44b_Ndzwani G42a_Amu G41_Bajuni G401_Mwani G43_Kae G42_Swahili G42d_Unguja G39_Saghala E65_Gweno E621D_Kibosho E621B_Machame E53_Meru E621C_Siha E64_Kahe E622A_Kimochi E622C_Lema E55_Kamba_Kitu E55_Kamba E55_Kamba_Mach E51_Kikuyu E53_Igoji E53_Miutini E53_Tigania E53_Merutig E53_Imenti E53_Meruimenti 
	N171	34	A53_Bafia_rikpa A31_Bubi A45_Nyokon A44_Tunen A46_Nomaande A462_Yambeta A601_Tuki A622_Nugunu A62B_Mmala A62C_Libie A43a_Basaa A42_Abo A61_Ngoro-lunda A61_Ngoro-Asom A61_Ngoro-Bisoo A71_Eton A72a_Ewondo A74a_Bulu A75a_Fang_Bitam A75a_Fang_Minvoul A75a_Fang_Medouneu A24_Duala A32C_Batanga A22_Bakweri A122_Bakundu A11_Londo A121_Mbonge A141_Lefo A15C_Akossi A15C_Mkaa A15C_Elung_Central_Manenguba A15A_Mbuu A15_Manenguba A15B_Mienge_NW_Manenguba 
	N172	10	A53_Bafia_rikpa A31_Bubi A45_Nyokon A44_Tunen A46_Nomaande A462_Yambeta A601_Tuki A622_Nugunu A62B_Mmala A62C_Libie 
	N173	9	A31_Bubi A45_Nyokon A44_Tunen A46_Nomaande A462_Yambeta A601_Tuki A622_Nugunu A62B_Mmala A62C_Libie 
	N174	8	A45_Nyokon A44_Tunen A46_Nomaande A462_Yambeta A601_Tuki A622_Nugunu A62B_Mmala A62C_Libie 
	N175	7	A44_Tunen A46_Nomaande A462_Yambeta A601_Tuki A622_Nugunu A62B_Mmala A62C_Libie 
	N176	2	A44_Tunen A46_Nomaande 
	N177	5	A462_Yambeta A601_Tuki A622_Nugunu A62B_Mmala A62C_Libie 
	N178	4	A601_Tuki A622_Nugunu A62B_Mmala A62C_Libie 
	N179	3	A622_Nugunu A62B_Mmala A62C_Libie 
	N180	2	A62B_Mmala A62C_Libie 
	N181	24	A43a_Basaa A42_Abo A61_Ngoro-lunda A61_Ngoro-Asom A61_Ngoro-Bisoo A71_Eton A72a_Ewondo A74a_Bulu A75a_Fang_Bitam A75a_Fang_Minvoul A75a_Fang_Medouneu A24_Duala A32C_Batanga A22_Bakweri A122_Bakundu A11_Londo A121_Mbonge A141_Lefo A15C_Akossi A15C_Mkaa A15C_Elung_Central_Manenguba A15A_Mbuu A15_Manenguba A15B_Mienge_NW_Manenguba 
	N182	11	A43a_Basaa A42_Abo A61_Ngoro-lunda A61_Ngoro-Asom A61_Ngoro-Bisoo A71_Eton A72a_Ewondo A74a_Bulu A75a_Fang_Bitam A75a_Fang_Minvoul A75a_Fang_Medouneu 
	N183	2	A43a_Basaa A42_Abo 
	N184	9	A61_Ngoro-lunda A61_Ngoro-Asom A61_Ngoro-Bisoo A71_Eton A72a_Ewondo A74a_Bulu A75a_Fang_Bitam A75a_Fang_Minvoul A75a_Fang_Medouneu 
	N185	8	A61_Ngoro-Asom A61_Ngoro-Bisoo A71_Eton A72a_Ewondo A74a_Bulu A75a_Fang_Bitam A75a_Fang_Minvoul A75a_Fang_Medouneu 
	N186	2	A61_Ngoro-Asom A61_Ngoro-Bisoo 
	N187	6	A71_Eton A72a_Ewondo A74a_Bulu A75a_Fang_Bitam A75a_Fang_Minvoul A75a_Fang_Medouneu 
	N188	5	A72a_Ewondo A74a_Bulu A75a_Fang_Bitam A75a_Fang_Minvoul A75a_Fang_Medouneu 
	N189	4	A74a_Bulu A75a_Fang_Bitam A75a_Fang_Minvoul A75a_Fang_Medouneu 
	N190	3	A75a_Fang_Bitam A75a_Fang_Minvoul A75a_Fang_Medouneu 
	N191	2	A75a_Fang_Minvoul A75a_Fang_Medouneu 
	N192	13	A24_Duala A32C_Batanga A22_Bakweri A122_Bakundu A11_Londo A121_Mbonge A141_Lefo A15C_Akossi A15C_Mkaa A15C_Elung_Central_Manenguba A15A_Mbuu A15_Manenguba A15B_Mienge_NW_Manenguba 
	N193	2	A24_Duala A32C_Batanga 
	N194	11	A22_Bakweri A122_Bakundu A11_Londo A121_Mbonge A141_Lefo A15C_Akossi A15C_Mkaa A15C_Elung_Central_Manenguba A15A_Mbuu A15_Manenguba A15B_Mienge_NW_Manenguba 
	N195	4	A22_Bakweri A122_Bakundu A11_Londo A121_Mbonge 
	N196	3	A122_Bakundu A11_Londo A121_Mbonge 
	N197	2	A11_Londo A121_Mbonge 
	N198	7	A141_Lefo A15C_Akossi A15C_Mkaa A15C_Elung_Central_Manenguba A15A_Mbuu A15_Manenguba A15B_Mienge_NW_Manenguba 
	N199	6	A15C_Akossi A15C_Mkaa A15C_Elung_Central_Manenguba A15A_Mbuu A15_Manenguba A15B_Mienge_NW_Manenguba 
	N200	2	A15C_Akossi A15C_Mkaa 
	N201	4	A15C_Elung_Central_Manenguba A15A_Mbuu A15_Manenguba A15B_Mienge_NW_Manenguba 
	N202	3	A15A_Mbuu A15_Manenguba A15B_Mienge_NW_Manenguba 
	N203	2	A15_Manenguba A15B_Mienge_NW_Manenguba 
	N204	119	A91_Kwakum A93_Kako A803_Shiwa A83_Mekaa A84_Njem A841_Badwe A86c_Mpiemo B32_Kande B11a_Mpongwe B11b_Orungu B11c_Galwa B11d_Dyumba B11F_Enenga C85_Wongo C36d_Lingala C101_Babole_Ma C101_Babole_Dz C101_Babole_Ep C25_Mboshi D12_Lengola C61_Mongo D23_Kibira-Kumu_1919 D311_Bila D201_Liko C401_Pakabete H42_Hunganna H11_Beembe H13_Kikunyi_1989 C34_Sakata B85_Yanzi B501_Wanzi_E B52_Nzebi L13_Kwese K31_Luyana L52_Lunda K14_Lwena K33_Kwangali K332_Rumanyo R11_Umbundu R31_Herero R21_Kwanyama R22_Ndonga D28_Holoholo D43_Nyanga M42_Bemba JD66_Kiha JD62_Rundi JD65_Hangaza JE25_Mkwaya JE25_Jita JE25_Kilegi JE45_Nata JE43_Kuria JE43_Kuria_Mago JE43_Kuria_Tari JE15_Luganda JE32_Luyia JE34_Samialugwe JE31_Lumasaaba JE31c_Bukusu JE23_Zinza JE21_Runyambo JE22_Haya JE13_Runyankore F23_Sumbwa F22_Nyamwezi F21_Ntuzu F21_Sukuma M13_Fipa M14_Rungu M15_Mambwe M21_Ndali N21_Tumbuka_Malawi S11_Shona S16_Kalanga S311_Shekgalagari S41_Xhosa S42_Zulu S44_Ndebele P21_Yao P23_Simakonde P25_Mabia P13_Matumbi G52_Ndamba G64_Pangwa G63_Bena F33_Langi G31_Zigua G12_Kagulu E71A_Upper_Pokomo E72a_Giryama E73_Digo G44a_Ngazija G44b_Ndzwani G42a_Amu G41_Bajuni G401_Mwani G43_Kae G42_Swahili G42d_Unguja G39_Saghala E65_Gweno E621D_Kibosho E621B_Machame E53_Meru E621C_Siha E64_Kahe E622A_Kimochi E622C_Lema E55_Kamba_Kitu E55_Kamba E55_Kamba_Mach E51_Kikuyu E53_Igoji E53_Miutini E53_Tigania E53_Merutig E53_Imenti E53_Meruimenti 
	N205	7	A91_Kwakum A93_Kako A803_Shiwa A83_Mekaa A84_Njem A841_Badwe A86c_Mpiemo 
	N206	2	A91_Kwakum A93_Kako 
	N207	5	A803_Shiwa A83_Mekaa A84_Njem A841_Badwe A86c_Mpiemo 
	N208	2	A803_Shiwa A83_Mekaa 
	N209	3	A84_Njem A841_Badwe A86c_Mpiemo 
	N210	2	A84_Njem A841_Badwe 
	N211	112	B32_Kande B11a_Mpongwe B11b_Orungu B11c_Galwa B11d_Dyumba B11F_Enenga C85_Wongo C36d_Lingala C101_Babole_Ma C101_Babole_Dz C101_Babole_Ep C25_Mboshi D12_Lengola C61_Mongo D23_Kibira-Kumu_1919 D311_Bila D201_Liko C401_Pakabete H42_Hunganna H11_Beembe H13_Kikunyi_1989 C34_Sakata B85_Yanzi B501_Wanzi_E B52_Nzebi L13_Kwese K31_Luyana L52_Lunda K14_Lwena K33_Kwangali K332_Rumanyo R11_Umbundu R31_Herero R21_Kwanyama R22_Ndonga D28_Holoholo D43_Nyanga M42_Bemba JD66_Kiha JD62_Rundi JD65_Hangaza JE25_Mkwaya JE25_Jita JE25_Kilegi JE45_Nata JE43_Kuria JE43_Kuria_Mago JE43_Kuria_Tari JE15_Luganda JE32_Luyia JE34_Samialugwe JE31_Lumasaaba JE31c_Bukusu JE23_Zinza JE21_Runyambo JE22_Haya JE13_Runyankore F23_Sumbwa F22_Nyamwezi F21_Ntuzu F21_Sukuma M13_Fipa M14_Rungu M15_Mambwe M21_Ndali N21_Tumbuka_Malawi S11_Shona S16_Kalanga S311_Shekgalagari S41_Xhosa S42_Zulu S44_Ndebele P21_Yao P23_Simakonde P25_Mabia P13_Matumbi G52_Ndamba G64_Pangwa G63_Bena F33_Langi G31_Zigua G12_Kagulu E71A_Upper_Pokomo E72a_Giryama E73_Digo G44a_Ngazija G44b_Ndzwani G42a_Amu G41_Bajuni G401_Mwani G43_Kae G42_Swahili G42d_Unguja G39_Saghala E65_Gweno E621D_Kibosho E621B_Machame E53_Meru E621C_Siha E64_Kahe E622A_Kimochi E622C_Lema E55_Kamba_Kitu E55_Kamba E55_Kamba_Mach E51_Kikuyu E53_Igoji E53_Miutini E53_Tigania E53_Merutig E53_Imenti E53_Meruimenti 
	N212	6	B32_Kande B11a_Mpongwe B11b_Orungu B11c_Galwa B11d_Dyumba B11F_Enenga 
	N213	5	B11a_Mpongwe B11b_Orungu B11c_Galwa B11d_Dyumba B11F_Enenga 
	N214	2	B11a_Mpongwe B11b_Orungu 
	N215	3	B11c_Galwa B11d_Dyumba B11F_Enenga 
	N216	2	B11d_Dyumba B11F_Enenga 
	N217	106	C85_Wongo C36d_Lingala C101_Babole_Ma C101_Babole_Dz C101_Babole_Ep C25_Mboshi D12_Lengola C61_Mongo D23_Kibira-Kumu_1919 D311_Bila D201_Liko C401_Pakabete H42_Hunganna H11_Beembe H13_Kikunyi_1989 C34_Sakata B85_Yanzi B501_Wanzi_E B52_Nzebi L13_Kwese K31_Luyana L52_Lunda K14_Lwena K33_Kwangali K332_Rumanyo R11_Umbundu R31_Herero R21_Kwanyama R22_Ndonga D28_Holoholo D43_Nyanga M42_Bemba JD66_Kiha JD62_Rundi JD65_Hangaza JE25_Mkwaya JE25_Jita JE25_Kilegi JE45_Nata JE43_Kuria JE43_Kuria_Mago JE43_Kuria_Tari JE15_Luganda JE32_Luyia JE34_Samialugwe JE31_Lumasaaba JE31c_Bukusu JE23_Zinza JE21_Runyambo JE22_Haya JE13_Runyankore F23_Sumbwa F22_Nyamwezi F21_Ntuzu F21_Sukuma M13_Fipa M14_Rungu M15_Mambwe M21_Ndali N21_Tumbuka_Malawi S11_Shona S16_Kalanga S311_Shekgalagari S41_Xhosa S42_Zulu S44_Ndebele P21_Yao P23_Simakonde P25_Mabia P13_Matumbi G52_Ndamba G64_Pangwa G63_Bena F33_Langi G31_Zigua G12_Kagulu E71A_Upper_Pokomo E72a_Giryama E73_Digo G44a_Ngazija G44b_Ndzwani G42a_Amu G41_Bajuni G401_Mwani G43_Kae G42_Swahili G42d_Unguja G39_Saghala E65_Gweno E621D_Kibosho E621B_Machame E53_Meru E621C_Siha E64_Kahe E622A_Kimochi E622C_Lema E55_Kamba_Kitu E55_Kamba E55_Kamba_Mach E51_Kikuyu E53_Igoji E53_Miutini E53_Tigania E53_Merutig E53_Imenti E53_Meruimenti 
	N218	12	C85_Wongo C36d_Lingala C101_Babole_Ma C101_Babole_Dz C101_Babole_Ep C25_Mboshi D12_Lengola C61_Mongo D23_Kibira-Kumu_1919 D311_Bila D201_Liko C401_Pakabete 
	N219	11	C36d_Lingala C101_Babole_Ma C101_Babole_Dz C101_Babole_Ep C25_Mboshi D12_Lengola C61_Mongo D23_Kibira-Kumu_1919 D311_Bila D201_Liko C401_Pakabete 
	N220	5	C36d_Lingala C101_Babole_Ma C101_Babole_Dz C101_Babole_Ep C25_Mboshi 
	N221	4	C101_Babole_Ma C101_Babole_Dz C101_Babole_Ep C25_Mboshi 
	N222	2	C101_Babole_Ma C101_Babole_Dz 
	N223	2	C101_Babole_Ep C25_Mboshi 
	N224	6	D12_Lengola C61_Mongo D23_Kibira-Kumu_1919 D311_Bila D201_Liko C401_Pakabete 
	N225	2	D12_Lengola C61_Mongo 
	N226	4	D23_Kibira-Kumu_1919 D311_Bila D201_Liko C401_Pakabete 
	N227	2	D23_Kibira-Kumu_1919 D311_Bila 
	N228	2	D201_Liko C401_Pakabete 
	N229	94	H42_Hunganna H11_Beembe H13_Kikunyi_1989 C34_Sakata B85_Yanzi B501_Wanzi_E B52_Nzebi L13_Kwese K31_Luyana L52_Lunda K14_Lwena K33_Kwangali K332_Rumanyo R11_Umbundu R31_Herero R21_Kwanyama R22_Ndonga D28_Holoholo D43_Nyanga M42_Bemba JD66_Kiha JD62_Rundi JD65_Hangaza JE25_Mkwaya JE25_Jita JE25_Kilegi JE45_Nata JE43_Kuria JE43_Kuria_Mago JE43_Kuria_Tari JE15_Luganda JE32_Luyia JE34_Samialugwe JE31_Lumasaaba JE31c_Bukusu JE23_Zinza JE21_Runyambo JE22_Haya JE13_Runyankore F23_Sumbwa F22_Nyamwezi F21_Ntuzu F21_Sukuma M13_Fipa M14_Rungu M15_Mambwe M21_Ndali N21_Tumbuka_Malawi S11_Shona S16_Kalanga S311_Shekgalagari S41_Xhosa S42_Zulu S44_Ndebele P21_Yao P23_Simakonde P25_Mabia P13_Matumbi G52_Ndamba G64_Pangwa G63_Bena F33_Langi G31_Zigua G12_Kagulu E71A_Upper_Pokomo E72a_Giryama E73_Digo G44a_Ngazija G44b_Ndzwani G42a_Amu G41_Bajuni G401_Mwani G43_Kae G42_Swahili G42d_Unguja G39_Saghala E65_Gweno E621D_Kibosho E621B_Machame E53_Meru E621C_Siha E64_Kahe E622A_Kimochi E622C_Lema E55_Kamba_Kitu E55_Kamba E55_Kamba_Mach E51_Kikuyu E53_Igoji E53_Miutini E53_Tigania E53_Merutig E53_Imenti E53_Meruimenti 
	N230	7	H42_Hunganna H11_Beembe H13_Kikunyi_1989 C34_Sakata B85_Yanzi B501_Wanzi_E B52_Nzebi 
	N231	3	H42_Hunganna H11_Beembe H13_Kikunyi_1989 
	N232	2	H11_Beembe H13_Kikunyi_1989 
	N233	4	C34_Sakata B85_Yanzi B501_Wanzi_E B52_Nzebi 
	N234	2	C34_Sakata B85_Yanzi 
	N235	2	B501_Wanzi_E B52_Nzebi 
	N236	87	L13_Kwese K31_Luyana L52_Lunda K14_Lwena K33_Kwangali K332_Rumanyo R11_Umbundu R31_Herero R21_Kwanyama R22_Ndonga D28_Holoholo D43_Nyanga M42_Bemba JD66_Kiha JD62_Rundi JD65_Hangaza JE25_Mkwaya JE25_Jita JE25_Kilegi JE45_Nata JE43_Kuria JE43_Kuria_Mago JE43_Kuria_Tari JE15_Luganda JE32_Luyia JE34_Samialugwe JE31_Lumasaaba JE31c_Bukusu JE23_Zinza JE21_Runyambo JE22_Haya JE13_Runyankore F23_Sumbwa F22_Nyamwezi F21_Ntuzu F21_Sukuma M13_Fipa M14_Rungu M15_Mambwe M21_Ndali N21_Tumbuka_Malawi S11_Shona S16_Kalanga S311_Shekgalagari S41_Xhosa S42_Zulu S44_Ndebele P21_Yao P23_Simakonde P25_Mabia P13_Matumbi G52_Ndamba G64_Pangwa G63_Bena F33_Langi G31_Zigua G12_Kagulu E71A_Upper_Pokomo E72a_Giryama E73_Digo G44a_Ngazija G44b_Ndzwani G42a_Amu G41_Bajuni G401_Mwani G43_Kae G42_Swahili G42d_Unguja G39_Saghala E65_Gweno E621D_Kibosho E621B_Machame E53_Meru E621C_Siha E64_Kahe E622A_Kimochi E622C_Lema E55_Kamba_Kitu E55_Kamba E55_Kamba_Mach E51_Kikuyu E53_Igoji E53_Miutini E53_Tigania E53_Merutig E53_Imenti E53_Meruimenti 
	N237	86	K31_Luyana L52_Lunda K14_Lwena K33_Kwangali K332_Rumanyo R11_Umbundu R31_Herero R21_Kwanyama R22_Ndonga D28_Holoholo D43_Nyanga M42_Bemba JD66_Kiha JD62_Rundi JD65_Hangaza JE25_Mkwaya JE25_Jita JE25_Kilegi JE45_Nata JE43_Kuria JE43_Kuria_Mago JE43_Kuria_Tari JE15_Luganda JE32_Luyia JE34_Samialugwe JE31_Lumasaaba JE31c_Bukusu JE23_Zinza JE21_Runyambo JE22_Haya JE13_Runyankore F23_Sumbwa F22_Nyamwezi F21_Ntuzu F21_Sukuma M13_Fipa M14_Rungu M15_Mambwe M21_Ndali N21_Tumbuka_Malawi S11_Shona S16_Kalanga S311_Shekgalagari S41_Xhosa S42_Zulu S44_Ndebele P21_Yao P23_Simakonde P25_Mabia P13_Matumbi G52_Ndamba G64_Pangwa G63_Bena F33_Langi G31_Zigua G12_Kagulu E71A_Upper_Pokomo E72a_Giryama E73_Digo G44a_Ngazija G44b_Ndzwani G42a_Amu G41_Bajuni G401_Mwani G43_Kae G42_Swahili G42d_Unguja G39_Saghala E65_Gweno E621D_Kibosho E621B_Machame E53_Meru E621C_Siha E64_Kahe E622A_Kimochi E622C_Lema E55_Kamba_Kitu E55_Kamba E55_Kamba_Mach E51_Kikuyu E53_Igoji E53_Miutini E53_Tigania E53_Merutig E53_Imenti E53_Meruimenti 
	N238	9	K31_Luyana L52_Lunda K14_Lwena K33_Kwangali K332_Rumanyo R11_Umbundu R31_Herero R21_Kwanyama R22_Ndonga 
	N239	8	L52_Lunda K14_Lwena K33_Kwangali K332_Rumanyo R11_Umbundu R31_Herero R21_Kwanyama R22_Ndonga 
	N240	7	K14_Lwena K33_Kwangali K332_Rumanyo R11_Umbundu R31_Herero R21_Kwanyama R22_Ndonga 
	N241	6	K33_Kwangali K332_Rumanyo R11_Umbundu R31_Herero R21_Kwanyama R22_Ndonga 
	N242	2	K33_Kwangali K332_Rumanyo 
	N243	4	R11_Umbundu R31_Herero R21_Kwanyama R22_Ndonga 
	N244	3	R31_Herero R21_Kwanyama R22_Ndonga 
	N245	2	R21_Kwanyama R22_Ndonga 
	N246	77	D28_Holoholo D43_Nyanga M42_Bemba JD66_Kiha JD62_Rundi JD65_Hangaza JE25_Mkwaya JE25_Jita JE25_Kilegi JE45_Nata JE43_Kuria JE43_Kuria_Mago JE43_Kuria_Tari JE15_Luganda JE32_Luyia JE34_Samialugwe JE31_Lumasaaba JE31c_Bukusu JE23_Zinza JE21_Runyambo JE22_Haya JE13_Runyankore F23_Sumbwa F22_Nyamwezi F21_Ntuzu F21_Sukuma M13_Fipa M14_Rungu M15_Mambwe M21_Ndali N21_Tumbuka_Malawi S11_Shona S16_Kalanga S311_Shekgalagari S41_Xhosa S42_Zulu S44_Ndebele P21_Yao P23_Simakonde P25_Mabia P13_Matumbi G52_Ndamba G64_Pangwa G63_Bena F33_Langi G31_Zigua G12_Kagulu E71A_Upper_Pokomo E72a_Giryama E73_Digo G44a_Ngazija G44b_Ndzwani G42a_Amu G41_Bajuni G401_Mwani G43_Kae G42_Swahili G42d_Unguja G39_Saghala E65_Gweno E621D_Kibosho E621B_Machame E53_Meru E621C_Siha E64_Kahe E622A_Kimochi E622C_Lema E55_Kamba_Kitu E55_Kamba E55_Kamba_Mach E51_Kikuyu E53_Igoji E53_Miutini E53_Tigania E53_Merutig E53_Imenti E53_Meruimenti 
	N247	2	D28_Holoholo D43_Nyanga 
	N248	75	M42_Bemba JD66_Kiha JD62_Rundi JD65_Hangaza JE25_Mkwaya JE25_Jita JE25_Kilegi JE45_Nata JE43_Kuria JE43_Kuria_Mago JE43_Kuria_Tari JE15_Luganda JE32_Luyia JE34_Samialugwe JE31_Lumasaaba JE31c_Bukusu JE23_Zinza JE21_Runyambo JE22_Haya JE13_Runyankore F23_Sumbwa F22_Nyamwezi F21_Ntuzu F21_Sukuma M13_Fipa M14_Rungu M15_Mambwe M21_Ndali N21_Tumbuka_Malawi S11_Shona S16_Kalanga S311_Shekgalagari S41_Xhosa S42_Zulu S44_Ndebele P21_Yao P23_Simakonde P25_Mabia P13_Matumbi G52_Ndamba G64_Pangwa G63_Bena F33_Langi G31_Zigua G12_Kagulu E71A_Upper_Pokomo E72a_Giryama E73_Digo G44a_Ngazija G44b_Ndzwani G42a_Amu G41_Bajuni G401_Mwani G43_Kae G42_Swahili G42d_Unguja G39_Saghala E65_Gweno E621D_Kibosho E621B_Machame E53_Meru E621C_Siha E64_Kahe E622A_Kimochi E622C_Lema E55_Kamba_Kitu E55_Kamba E55_Kamba_Mach E51_Kikuyu E53_Igoji E53_Miutini E53_Tigania E53_Merutig E53_Imenti E53_Meruimenti 
	N249	74	JD66_Kiha JD62_Rundi JD65_Hangaza JE25_Mkwaya JE25_Jita JE25_Kilegi JE45_Nata JE43_Kuria JE43_Kuria_Mago JE43_Kuria_Tari JE15_Luganda JE32_Luyia JE34_Samialugwe JE31_Lumasaaba JE31c_Bukusu JE23_Zinza JE21_Runyambo JE22_Haya JE13_Runyankore F23_Sumbwa F22_Nyamwezi F21_Ntuzu F21_Sukuma M13_Fipa M14_Rungu M15_Mambwe M21_Ndali N21_Tumbuka_Malawi S11_Shona S16_Kalanga S311_Shekgalagari S41_Xhosa S42_Zulu S44_Ndebele P21_Yao P23_Simakonde P25_Mabia P13_Matumbi G52_Ndamba G64_Pangwa G63_Bena F33_Langi G31_Zigua G12_Kagulu E71A_Upper_Pokomo E72a_Giryama E73_Digo G44a_Ngazija G44b_Ndzwani G42a_Amu G41_Bajuni G401_Mwani G43_Kae G42_Swahili G42d_Unguja G39_Saghala E65_Gweno E621D_Kibosho E621B_Machame E53_Meru E621C_Siha E64_Kahe E622A_Kimochi E622C_Lema E55_Kamba_Kitu E55_Kamba E55_Kamba_Mach E51_Kikuyu E53_Igoji E53_Miutini E53_Tigania E53_Merutig E53_Imenti E53_Meruimenti 
	N250	19	JD66_Kiha JD62_Rundi JD65_Hangaza JE25_Mkwaya JE25_Jita JE25_Kilegi JE45_Nata JE43_Kuria JE43_Kuria_Mago JE43_Kuria_Tari JE15_Luganda JE32_Luyia JE34_Samialugwe JE31_Lumasaaba JE31c_Bukusu JE23_Zinza JE21_Runyambo JE22_Haya JE13_Runyankore 
	N251	3	JD66_Kiha JD62_Rundi JD65_Hangaza 
	N252	2	JD62_Rundi JD65_Hangaza 
	N253	16	JE25_Mkwaya JE25_Jita JE25_Kilegi JE45_Nata JE43_Kuria JE43_Kuria_Mago JE43_Kuria_Tari JE15_Luganda JE32_Luyia JE34_Samialugwe JE31_Lumasaaba JE31c_Bukusu JE23_Zinza JE21_Runyambo JE22_Haya JE13_Runyankore 
	N254	7	JE25_Mkwaya JE25_Jita JE25_Kilegi JE45_Nata JE43_Kuria JE43_Kuria_Mago JE43_Kuria_Tari 
	N255	3	JE25_Mkwaya JE25_Jita JE25_Kilegi 
	N256	2	JE25_Jita JE25_Kilegi 
	N257	4	JE45_Nata JE43_Kuria JE43_Kuria_Mago JE43_Kuria_Tari 
	N258	3	JE43_Kuria JE43_Kuria_Mago JE43_Kuria_Tari 
	N259	2	JE43_Kuria_Mago JE43_Kuria_Tari 
	N260	9	JE15_Luganda JE32_Luyia JE34_Samialugwe JE31_Lumasaaba JE31c_Bukusu JE23_Zinza JE21_Runyambo JE22_Haya JE13_Runyankore 
	N261	5	JE15_Luganda JE32_Luyia JE34_Samialugwe JE31_Lumasaaba JE31c_Bukusu 
	N262	4	JE32_Luyia JE34_Samialugwe JE31_Lumasaaba JE31c_Bukusu 
	N263	3	JE34_Samialugwe JE31_Lumasaaba JE31c_Bukusu 
	N264	2	JE31_Lumasaaba JE31c_Bukusu 
	N265	4	JE23_Zinza JE21_Runyambo JE22_Haya JE13_Runyankore 
	N266	3	JE21_Runyambo JE22_Haya JE13_Runyankore 
	N267	2	JE21_Runyambo JE22_Haya 
	N268	55	F23_Sumbwa F22_Nyamwezi F21_Ntuzu F21_Sukuma M13_Fipa M14_Rungu M15_Mambwe M21_Ndali N21_Tumbuka_Malawi S11_Shona S16_Kalanga S311_Shekgalagari S41_Xhosa S42_Zulu S44_Ndebele P21_Yao P23_Simakonde P25_Mabia P13_Matumbi G52_Ndamba G64_Pangwa G63_Bena F33_Langi G31_Zigua G12_Kagulu E71A_Upper_Pokomo E72a_Giryama E73_Digo G44a_Ngazija G44b_Ndzwani G42a_Amu G41_Bajuni G401_Mwani G43_Kae G42_Swahili G42d_Unguja G39_Saghala E65_Gweno E621D_Kibosho E621B_Machame E53_Meru E621C_Siha E64_Kahe E622A_Kimochi E622C_Lema E55_Kamba_Kitu E55_Kamba E55_Kamba_Mach E51_Kikuyu E53_Igoji E53_Miutini E53_Tigania E53_Merutig E53_Imenti E53_Meruimenti 
	N269	8	F23_Sumbwa F22_Nyamwezi F21_Ntuzu F21_Sukuma M13_Fipa M14_Rungu M15_Mambwe M21_Ndali 
	N270	4	F23_Sumbwa F22_Nyamwezi F21_Ntuzu F21_Sukuma 
	N271	3	F22_Nyamwezi F21_Ntuzu F21_Sukuma 
	N272	2	F21_Ntuzu F21_Sukuma 
	N273	4	M13_Fipa M14_Rungu M15_Mambwe M21_Ndali 
	N274	3	M13_Fipa M14_Rungu M15_Mambwe 
	N275	2	M14_Rungu M15_Mambwe 
	N276	47	N21_Tumbuka_Malawi S11_Shona S16_Kalanga S311_Shekgalagari S41_Xhosa S42_Zulu S44_Ndebele P21_Yao P23_Simakonde P25_Mabia P13_Matumbi G52_Ndamba G64_Pangwa G63_Bena F33_Langi G31_Zigua G12_Kagulu E71A_Upper_Pokomo E72a_Giryama E73_Digo G44a_Ngazija G44b_Ndzwani G42a_Amu G41_Bajuni G401_Mwani G43_Kae G42_Swahili G42d_Unguja G39_Saghala E65_Gweno E621D_Kibosho E621B_Machame E53_Meru E621C_Siha E64_Kahe E622A_Kimochi E622C_Lema E55_Kamba_Kitu E55_Kamba E55_Kamba_Mach E51_Kikuyu E53_Igoji E53_Miutini E53_Tigania E53_Merutig E53_Imenti E53_Meruimenti 
	N277	14	N21_Tumbuka_Malawi S11_Shona S16_Kalanga S311_Shekgalagari S41_Xhosa S42_Zulu S44_Ndebele P21_Yao P23_Simakonde P25_Mabia P13_Matumbi G52_Ndamba G64_Pangwa G63_Bena 
	N278	7	N21_Tumbuka_Malawi S11_Shona S16_Kalanga S311_Shekgalagari S41_Xhosa S42_Zulu S44_Ndebele 
	N279	6	S11_Shona S16_Kalanga S311_Shekgalagari S41_Xhosa S42_Zulu S44_Ndebele 
	N280	2	S11_Shona S16_Kalanga 
	N281	4	S311_Shekgalagari S41_Xhosa S42_Zulu S44_Ndebele 
	N282	3	S41_Xhosa S42_Zulu S44_Ndebele 
	N283	2	S42_Zulu S44_Ndebele 
	N284	7	P21_Yao P23_Simakonde P25_Mabia P13_Matumbi G52_Ndamba G64_Pangwa G63_Bena 
	N285	4	P21_Yao P23_Simakonde P25_Mabia P13_Matumbi 
	N286	3	P21_Yao P23_Simakonde P25_Mabia 
	N287	2	P23_Simakonde P25_Mabia 
	N288	3	G52_Ndamba G64_Pangwa G63_Bena 
	N289	2	G64_Pangwa G63_Bena 
	N290	33	F33_Langi G31_Zigua G12_Kagulu E71A_Upper_Pokomo E72a_Giryama E73_Digo G44a_Ngazija G44b_Ndzwani G42a_Amu G41_Bajuni G401_Mwani G43_Kae G42_Swahili G42d_Unguja G39_Saghala E65_Gweno E621D_Kibosho E621B_Machame E53_Meru E621C_Siha E64_Kahe E622A_Kimochi E622C_Lema E55_Kamba_Kitu E55_Kamba E55_Kamba_Mach E51_Kikuyu E53_Igoji E53_Miutini E53_Tigania E53_Merutig E53_Imenti E53_Meruimenti 
	N291	32	G31_Zigua G12_Kagulu E71A_Upper_Pokomo E72a_Giryama E73_Digo G44a_Ngazija G44b_Ndzwani G42a_Amu G41_Bajuni G401_Mwani G43_Kae G42_Swahili G42d_Unguja G39_Saghala E65_Gweno E621D_Kibosho E621B_Machame E53_Meru E621C_Siha E64_Kahe E622A_Kimochi E622C_Lema E55_Kamba_Kitu E55_Kamba E55_Kamba_Mach E51_Kikuyu E53_Igoji E53_Miutini E53_Tigania E53_Merutig E53_Imenti E53_Meruimenti 
	N292	2	G31_Zigua G12_Kagulu 
	N293	30	E71A_Upper_Pokomo E72a_Giryama E73_Digo G44a_Ngazija G44b_Ndzwani G42a_Amu G41_Bajuni G401_Mwani G43_Kae G42_Swahili G42d_Unguja G39_Saghala E65_Gweno E621D_Kibosho E621B_Machame E53_Meru E621C_Siha E64_Kahe E622A_Kimochi E622C_Lema E55_Kamba_Kitu E55_Kamba E55_Kamba_Mach E51_Kikuyu E53_Igoji E53_Miutini E53_Tigania E53_Merutig E53_Imenti E53_Meruimenti 
	N294	11	E71A_Upper_Pokomo E72a_Giryama E73_Digo G44a_Ngazija G44b_Ndzwani G42a_Amu G41_Bajuni G401_Mwani G43_Kae G42_Swahili G42d_Unguja 
	N295	3	E71A_Upper_Pokomo E72a_Giryama E73_Digo 
	N296	2	E72a_Giryama E73_Digo 
	N297	8	G44a_Ngazija G44b_Ndzwani G42a_Amu G41_Bajuni G401_Mwani G43_Kae G42_Swahili G42d_Unguja 
	N298	2	G44a_Ngazija G44b_Ndzwani 
	N299	6	G42a_Amu G41_Bajuni G401_Mwani G43_Kae G42_Swahili G42d_Unguja 
	N300	2	G42a_Amu G41_Bajuni 
	N301	4	G401_Mwani G43_Kae G42_Swahili G42d_Unguja 
	N302	3	G43_Kae G42_Swahili G42d_Unguja 
	N303	2	G42_Swahili G42d_Unguja 
	N304	19	G39_Saghala E65_Gweno E621D_Kibosho E621B_Machame E53_Meru E621C_Siha E64_Kahe E622A_Kimochi E622C_Lema E55_Kamba_Kitu E55_Kamba E55_Kamba_Mach E51_Kikuyu E53_Igoji E53_Miutini E53_Tigania E53_Merutig E53_Imenti E53_Meruimenti 
	N305	18	E65_Gweno E621D_Kibosho E621B_Machame E53_Meru E621C_Siha E64_Kahe E622A_Kimochi E622C_Lema E55_Kamba_Kitu E55_Kamba E55_Kamba_Mach E51_Kikuyu E53_Igoji E53_Miutini E53_Tigania E53_Merutig E53_Imenti E53_Meruimenti 
	N306	8	E65_Gweno E621D_Kibosho E621B_Machame E53_Meru E621C_Siha E64_Kahe E622A_Kimochi E622C_Lema 
	N307	7	E621D_Kibosho E621B_Machame E53_Meru E621C_Siha E64_Kahe E622A_Kimochi E622C_Lema 
	N308	4	E621D_Kibosho E621B_Machame E53_Meru E621C_Siha 
	N309	3	E621B_Machame E53_Meru E621C_Siha 
	N310	2	E53_Meru E621C_Siha 
	N311	3	E64_Kahe E622A_Kimochi E622C_Lema 
	N312	2	E622A_Kimochi E622C_Lema 
	N313	10	E55_Kamba_Kitu E55_Kamba E55_Kamba_Mach E51_Kikuyu E53_Igoji E53_Miutini E53_Tigania E53_Merutig E53_Imenti E53_Meruimenti 
	N314	3	E55_Kamba_Kitu E55_Kamba E55_Kamba_Mach 
	N315	2	E55_Kamba E55_Kamba_Mach 
	N316	7	E51_Kikuyu E53_Igoji E53_Miutini E53_Tigania E53_Merutig E53_Imenti E53_Meruimenti 
	N317	6	E53_Igoji E53_Miutini E53_Tigania E53_Merutig E53_Imenti E53_Meruimenti 
	N318	2	E53_Igoji E53_Miutini 
	N319	4	E53_Tigania E53_Merutig E53_Imenti E53_Meruimenti 
	N320	2	E53_Tigania E53_Merutig 
	N321	2	E53_Imenti E53_Meruimenti 
Load Model:                      ../../results/BayesTraitsOutput/AncestralStateReconstruction/Anc_VOWELSRAW_continuous_models.bin
Estimating values for taxa and Sites
	A162                 1 
	A163                 1 
	A164                 1 
	A165                 1 
	A166                 1 
	A167                 1 
	A168                 1 
	A169                 1 
	A170                 1 
	A171                 1 
	A172                 1 
	A173                 1 
	A174                 1 
	A175                 1 
	A176                 1 
	A177                 1 
	A178                 1 
	A179                 1 
	A180                 1 
	A181                 1 
	A182                 1 
	A183                 1 
	A184                 1 
	A185                 1 
	A186                 1 
	A187                 1 
	A188                 1 
	A189                 1 
	A190                 1 
	A191                 1 
	A192                 1 
	A193                 1 
	A194                 1 
	A195                 1 
	A196                 1 
	A197                 1 
	A198                 1 
	A199                 1 
	A200                 1 
	A201                 1 
	A202                 1 
	A203                 1 
	A204                 1 
	A205                 1 
	A206                 1 
	A207                 1 
	A208                 1 
	A209                 1 
	A210                 1 
	A211                 1 
	A212                 1 
	A213                 1 
	A214                 1 
	A215                 1 
	A216                 1 
	A217                 1 
	A218                 1 
	A219                 1 
	A220                 1 
	A221                 1 
	A222                 1 
	A223                 1 
	A224                 1 
	A225                 1 
	A226                 1 
	A227                 1 
	A228                 1 
	A229                 1 
	A230                 1 
	A231                 1 
	A232                 1 
	A233                 1 
	A234                 1 
	A235                 1 
	A236                 1 
	A237                 1 
	A238                 1 
	A239                 1 
	A240                 1 
	A241                 1 
	A242                 1 
	A243                 1 
	A244                 1 
	A245                 1 
	A246                 1 
	A247                 1 
	A248                 1 
	A249                 1 
	A250                 1 
	A251                 1 
	A252                 1 
	A253                 1 
	A254                 1 
	A255                 1 
	A256                 1 
	A257                 1 
	A258                 1 
	A259                 1 
	A260                 1 
	A261                 1 
	A262                 1 
	A263                 1 
	A264                 1 
	A265                 1 
	A266                 1 
	A267                 1 
	A268                 1 
	A269                 1 
	A270                 1 
	A271                 1 
	A272                 1 
	A273                 1 
	A274                 1 
	A275                 1 
	A276                 1 
	A277                 1 
	A278                 1 
	A279                 1 
	A280                 1 
	A281                 1 
	A282                 1 
	A283                 1 
	A284                 1 
	A285                 1 
	A286                 1 
	A287                 1 
	A288                 1 
	A289                 1 
	A290                 1 
	A291                 1 
	A292                 1 
	A293                 1 
	A294                 1 
	A295                 1 
	A296                 1 
	A297                 1 
	A298                 1 
	A299                 1 
	A300                 1 
	A301                 1 
	A302                 1 
	A303                 1 
	A304                 1 
	A305                 1 
	A306                 1 
	A307                 1 
	A308                 1 
	A309                 1 
	A310                 1 
	A311                 1 
	A312                 1 
	A313                 1 
	A314                 1 
	A315                 1 
	A316                 1 
	A317                 1 
	A318                 1 
	A319                 1 
	A320                 1 
	A321                 1 
Restrictions:
    alpha-1                      None
Prior Information:
    Priors
        alpha-1 - gamma 3.30 0.30 
        AncState-1 - uniform -100.00 100.00 
Tree Information
     Trees:                      1
     Taxa:                       321
     Sites:                      1
Iteration	Lh	Tree No	Model No	Alpha 1	Sigma^2 1 	Est A162 - 1	Est A163 - 1	Est A164 - 1	Est A165 - 1	Est A166 - 1	Est A167 - 1	Est A168 - 1	Est A169 - 1	Est A170 - 1	Est A171 - 1	Est A172 - 1	Est A173 - 1	Est A174 - 1	Est A175 - 1	Est A176 - 1	Est A177 - 1	Est A178 - 1	Est A179 - 1	Est A180 - 1	Est A181 - 1	Est A182 - 1	Est A183 - 1	Est A184 - 1	Est A185 - 1	Est A186 - 1	Est A187 - 1	Est A188 - 1	Est A189 - 1	Est A190 - 1	Est A191 - 1	Est A192 - 1	Est A193 - 1	Est A194 - 1	Est A195 - 1	Est A196 - 1	Est A197 - 1	Est A198 - 1	Est A199 - 1	Est A200 - 1	Est A201 - 1	Est A202 - 1	Est A203 - 1	Est A204 - 1	Est A205 - 1	Est A206 - 1	Est A207 - 1	Est A208 - 1	Est A209 - 1	Est A210 - 1	Est A211 - 1	Est A212 - 1	Est A213 - 1	Est A214 - 1	Est A215 - 1	Est A216 - 1	Est A217 - 1	Est A218 - 1	Est A219 - 1	Est A220 - 1	Est A221 - 1	Est A222 - 1	Est A223 - 1	Est A224 - 1	Est A225 - 1	Est A226 - 1	Est A227 - 1	Est A228 - 1	Est A229 - 1	Est A230 - 1	Est A231 - 1	Est A232 - 1	Est A233 - 1	Est A234 - 1	Est A235 - 1	Est A236 - 1	Est A237 - 1	Est A238 - 1	Est A239 - 1	Est A240 - 1	Est A241 - 1	Est A242 - 1	Est A243 - 1	Est A244 - 1	Est A245 - 1	Est A246 - 1	Est A247 - 1	Est A248 - 1	Est A249 - 1	Est A250 - 1	Est A251 - 1	Est A252 - 1	Est A253 - 1	Est A254 - 1	Est A255 - 1	Est A256 - 1	Est A257 - 1	Est A258 - 1	Est A259 - 1	Est A260 - 1	Est A261 - 1	Est A262 - 1	Est A263 - 1	Est A264 - 1	Est A265 - 1	Est A266 - 1	Est A267 - 1	Est A268 - 1	Est A269 - 1	Est A270 - 1	Est A271 - 1	Est A272 - 1	Est A273 - 1	Est A274 - 1	Est A275 - 1	Est A276 - 1	Est A277 - 1	Est A278 - 1	Est A279 - 1	Est A280 - 1	Est A281 - 1	Est A282 - 1	Est A283 - 1	Est A284 - 1	Est A285 - 1	Est A286 - 1	Est A287 - 1	Est A288 - 1	Est A289 - 1	Est A290 - 1	Est A291 - 1	Est A292 - 1	Est A293 - 1	Est A294 - 1	Est A295 - 1	Est A296 - 1	Est A297 - 1	Est A298 - 1	Est A299 - 1	Est A300 - 1	Est A301 - 1	Est A302 - 1	Est A303 - 1	Est A304 - 1	Est A305 - 1	Est A306 - 1	Est A307 - 1	Est A308 - 1	Est A309 - 1	Est A310 - 1	Est A311 - 1	Est A312 - 1	Est A313 - 1	Est A314 - 1	Est A315 - 1	Est A316 - 1	Est A317 - 1	Est A318 - 1	Est A319 - 1	Est A320 - 1	Est A321 - 1	
1001000	-673.389017	1	633	0.162061340886	954.389535335737	0.159462520502	0.396275186669	8.986546518766	8.476750867013	9.371655950304	9.509547984383	10.730532216470	10.072763133886	5.830267574976	11.516518220890	13.663381657021	12.463993787671	12.633705754239	12.126513792243	10.711985355601	10.693519762547	11.191669276929	9.095180459719	7.951090698705	14.483175622772	8.733400280494	6.679717209452	9.354154037265	10.345972834173	12.450345193529	11.101041209489	10.306897406472	11.329925154818	14.566637055665	15.730311588148	12.724188612894	11.995845927934	11.473206018881	11.454653479660	6.827015908611	7.765805644822	13.817987098395	13.426428008600	11.694042832153	14.404549655147	13.340718399097	14.207300366786	4.084921890079	14.471564056889	11.404687983468	15.545077799059	17.455854027726	18.274183207444	23.526002259845	9.501861844863	4.964301807191	7.573310997204	6.341008932002	8.401775349718	7.174889633605	9.705038003397	5.720792731375	7.434992092017	4.423592341048	7.067924849462	4.833876016565	6.566201088218	9.259709854318	7.602002440339	7.193144021780	6.432082321606	8.698868014381	12.071181494343	8.758217523554	8.604245194460	8.457954870563	8.528084934496	14.902463550892	7.568060386046	11.047218763735	9.232130493034	7.502701590311	7.221080958576	6.204610303849	4.627758577763	2.093678053550	2.759747664504	4.949613585546	6.081592211922	10.886919262130	10.718596565794	10.383341078353	9.156575982486	7.561826086983	4.925689809880	6.462044308442	6.280179354154	8.263516816098	9.569674410920	10.265899436548	7.556148564579	7.662768546666	7.922907158791	7.493627160574	7.284777558524	7.730306662550	7.548242406792	8.755030879034	9.713856431088	9.147145925152	11.461322222723	7.496436198451	8.164418197464	8.740397303023	12.190471583036	14.217103376452	9.500347176456	12.333912679106	10.354779364424	7.412524335001	8.594960434211	8.614567277283	8.885939909903	6.663773858323	8.771243409342	5.779551620027	5.492529618865	7.175629033997	7.570034283733	10.703366973635	6.470953708186	6.167767811651	9.665463373343	7.415485292689	6.670941231655	6.222905835781	6.149260899022	5.333056202352	6.346849012668	5.871478428892	4.137978460871	6.160995104493	3.338927829226	3.556577512779	2.506101192162	4.480561520083	4.736742797118	8.234736020780	8.807166643758	7.476357901259	7.372420154096	8.479024553798	8.627408816627	10.120947394323	7.403034946153	5.782533319360	10.342692460156	13.679270664744	14.037829427215	10.966516133294	10.748974959653	10.157859466239	10.209561660755	9.676798651727	10.299088981280	
1002000	-680.994638	1	633	0.162061340886	954.389535335737	0.161117864163	-0.815529417115	11.322377791610	11.132622739915	10.370608750160	9.463913214381	11.855409024098	11.084163585919	5.430911850660	10.763207118270	11.393191254467	10.660675920327	11.156855524542	10.522458734431	10.216526045769	8.660367836298	9.578918020829	7.350990350502	6.799966944025	13.498125999213	9.557980146413	7.522971828014	8.052896922931	8.241746078040	9.304211055517	10.143134823721	10.169893598635	11.151131123800	14.394304798153	15.320482087045	11.438732124810	9.830530159653	10.438388293732	10.245250643416	7.079268472991	7.032543585266	13.030435776471	12.287889517444	11.597734844150	13.356796481075	13.074739759951	14.496714040692	4.569507944802	13.923992724831	9.902118479095	14.597445979023	16.505700351592	16.945493996681	23.576255000557	8.769588801037	5.211147910931	7.181333317556	6.071372736578	8.240730767597	7.280474461405	9.542365855144	5.945733696550	7.366059922657	4.932212373037	7.932452163977	6.452262416001	7.084570179875	9.823264492724	5.961076003480	7.644065369912	6.165431855873	8.355929823748	12.148838442602	8.830551201585	8.327303703795	6.782704551935	7.106105744915	13.429834920787	7.949720964152	10.032943424734	7.719220088360	7.352331112519	6.367073401813	5.781812476032	3.681166187019	2.911087402093	2.156812309323	4.475530182411	5.558241894921	10.771708468286	11.788958227104	10.308365744797	8.668633012702	8.250609485267	4.815414938596	6.793679129807	6.747626376836	8.281813575851	9.138988498186	10.460253548741	7.151271473928	6.402290944433	7.030162942639	6.927482833570	7.293747439327	8.636594368435	8.675266707496	10.384604648518	8.261474574975	7.701403759633	10.687531695594	7.720520600238	8.674177963115	10.267363921913	13.295729225927	15.881945882693	9.865429421311	11.773891163777	10.501158148651	8.084535303727	9.918266871258	9.322227402743	10.744744618292	9.645310823531	10.526520940860	6.636967616043	6.515904266679	7.655387846700	7.149357075031	9.464875305197	5.353654738777	6.640276456019	9.559498513259	7.169923089091	6.684073025255	7.148619182144	5.393378095644	3.217292653542	3.632349305246	3.826706004786	3.218667458504	5.372685847017	3.481603074308	3.709571736387	3.299348870329	4.805414458863	5.983464342379	6.781775483182	7.027976201591	6.129632351476	6.787671687451	7.870873272928	8.300184236835	9.453733262487	7.065224824527	5.331906489249	9.228213802345	12.605831250970	11.646266434305	10.469625233350	10.793198075085	10.313006452986	10.639106034078	10.001376140125	10.352867706494	
1003000	-678.151708	1	633	0.162061340886	954.389535335737	0.166357417299	-0.015121819484	12.575772898514	11.036211931873	9.301187717192	10.449099051725	14.160594656267	12.354078179264	6.353790336574	10.245063105337	10.509130643144	9.447793360005	9.527267697884	10.016036891570	10.613695210310	8.479725414640	10.223767191326	8.312279137330	7.619070822362	11.545701254109	8.926998684627	8.811460922588	6.821965118882	7.834783018711	8.284337418426	10.397000097138	9.873029666878	11.530144943739	15.180892624988	15.994035595268	9.839608220495	8.313840898028	8.687083681162	8.087598491779	4.846086279845	6.049344122934	13.341027375942	12.124514769145	12.804127399507	14.185775172402	14.936475685823	15.839379253071	5.413897036538	14.163932715503	10.285155326949	14.751390806602	17.432406669423	17.408519587624	23.996018007817	9.330632688574	6.088928934624	7.092761803304	7.010676953692	8.039569330147	6.556430086301	9.562515884269	6.693039455274	8.949036916583	5.203162012017	8.385561323775	5.803601503312	8.198596862850	12.050607518517	6.047044604952	9.834291268826	7.471035896516	9.804255118836	11.518802819693	7.674904912628	7.689255809408	6.731530646499	5.737179361705	10.669448552583	5.741015008298	10.443182877399	8.676568758952	8.134989831169	8.089371998888	5.256505298153	3.859563254052	5.666259012127	2.322047248678	5.213821370777	5.938614111001	10.569943759550	10.452695515478	10.677110781813	8.723858468506	8.447767562534	3.516478522157	4.818455667581	7.116764148131	7.942036006372	9.400170129661	10.144763099162	7.957042831269	6.418562810765	7.007344338593	7.181740564744	7.784025790389	8.494180025147	7.583575879855	10.040875980643	10.304048555814	9.395875837175	11.526220216976	7.756541121371	7.576003595855	10.372995788911	12.660640663938	13.317437118671	9.248894821086	10.756198274866	9.811714687245	7.697068268055	9.381975266986	7.444627554607	8.727324140538	7.396126250094	8.384193997156	5.594772604149	5.400772341769	7.238641896243	5.543113786996	8.747501670887	4.647678403399	7.017006023829	11.529186684343	7.578070689612	6.380764081220	5.798973871529	5.923812274372	4.015858554970	2.878957086397	3.047358329463	3.999007224023	5.130448256152	3.769307759017	4.363812217113	4.606039007264	5.248482524358	5.273211930524	7.863916426010	7.817992107763	7.916220894945	8.532930791293	8.657134501963	9.414346574521	9.528862432480	8.276873770189	7.310311452331	11.298252435442	13.333905008261	12.344024812306	12.329172896065	11.905952706495	10.521964131148	11.039777285525	10.504595058663	10.327041743328	
1004000	-677.551671	1	633	0.162061340886	954.389535335737	0.164344679702	0.166853286533	12.425116529269	10.302755833602	8.136206408355	10.515643933438	12.526241605204	9.737167960139	6.007523874204	11.377347567684	11.803883873939	10.772004526741	9.940000640588	9.940126462553	10.376628472813	8.402184388292	10.965489110850	8.327120774393	8.949894795956	11.172703876699	10.256597569092	9.701671641396	7.323926147752	7.723167595663	8.539116972310	10.750308194491	9.549317360695	10.947259551278	14.534134949780	15.839099067145	9.482502945701	5.977524046447	8.105416700834	7.848629586515	5.126181721890	6.098140547085	12.182962066264	13.006717731848	12.705566231810	13.913799519452	14.904552841763	15.254444205405	4.816274500963	16.123774534781	13.750209796292	16.874336514524	19.828447895646	18.678574657781	24.178302906825	8.244152654994	5.449083582417	6.822952423760	6.936371505165	7.765024794012	6.501120788154	8.348131875396	6.235225324590	7.344241325643	4.837213557984	5.461424363062	5.202280921389	4.317854065993	10.517058110508	6.228949080384	9.870567924297	9.222681521823	9.501540532812	10.382034314580	7.596311613611	9.383621337957	7.968933860969	7.237022384946	12.616585025559	5.380989284302	10.237498111782	9.124503487592	9.654199219647	9.455355727614	7.557273015233	7.064441324038	7.222019983938	6.596808564961	8.336583641235	7.838163028154	9.117036517400	8.548958815265	9.450159278959	7.721864907426	8.192098287858	3.919384194425	5.500455179967	6.338368374010	7.360345818054	9.442946065588	9.780950158094	7.451612872833	7.512623504767	7.932284615584	6.291700848279	8.279964100076	9.819181183844	8.475478389880	9.909119790027	7.744001828983	7.513715942781	8.953724600384	7.211039068078	7.948468849716	10.979640525678	12.291350072707	12.710645366239	7.825848274869	10.837320700422	10.206485137156	7.263352859169	8.481560512263	5.634715626681	6.804877409735	6.763197925876	6.871450260486	5.228228306280	4.938208909250	6.334467360681	4.074276992338	8.354541855865	5.038877939806	5.754035870227	11.901887163679	7.050956014393	6.190229563288	6.178834722930	5.385915379576	3.544293333400	0.830202920228	0.519519217091	2.648342343757	3.297650844177	2.995034434957	5.774169790138	4.295037931403	4.157420743836	4.435120013732	7.921066542337	7.814767458364	5.746088220994	7.525572171796	7.115824831865	8.810911682775	10.221625889693	6.171807654071	5.235598968408	11.262564277392	13.345336955710	12.411612625307	12.844126469052	11.254650449387	10.120663786743	11.290330672722	10.585159494924	9.986205245046	
1005000	-673.867607	1	307	0.189706097001	954.077090460525	0.171911383035	1.287236682114	12.394947469273	10.927359241117	9.004336495298	9.143152747508	11.527927658341	10.046165587558	5.983295906891	10.382304937479	10.961614438015	8.872412784903	7.084805233380	6.738524186709	7.983368102184	5.909336921583	8.171772610469	6.070123472991	6.762190142034	11.322584432341	11.470758359733	9.691956515498	8.626441154988	9.523042618064	9.365799061677	13.390643886724	10.790481778866	12.019840816252	14.671048024871	15.883823200875	8.332160684751	6.197837295610	8.354856258735	8.379516099209	6.915054219435	7.070812944058	12.278530160121	14.293707083612	15.477903552716	13.725839112721	15.786910930292	16.407481218950	4.906108172912	13.171076708885	10.427339690890	15.717169045859	19.371248264963	16.522729456638	23.857037745103	6.926120855096	5.822664347132	7.265042344465	7.718784031048	8.017763149599	7.092896455046	7.823017882258	7.235649848295	9.453095630227	7.675747478434	7.612339097802	5.917320037474	5.205886182460	12.792514153338	8.452343088831	8.732962172648	8.794086086916	7.862736363188	10.725854900839	8.917801276474	8.802878917962	8.319972360251	8.026816388479	12.338220039572	5.304351130695	9.949132438593	8.193761356068	6.659436083288	6.754964800079	4.718615482483	4.531504753901	5.077508060809	4.388594803239	5.266357246470	5.664704372822	8.757700164534	8.305138807946	9.922359603576	8.666897093312	9.589737969906	5.159276479895	7.711727806016	7.706968939337	8.482598564738	7.855094709126	7.269457466380	8.476142508185	6.986483536808	6.969998066182	8.220286097158	10.769374704558	12.452202993224	11.561335618347	12.706419557902	10.503695682957	10.442203208066	9.996582366655	8.663584770469	9.022661455163	12.491074119793	12.937705792337	13.033846400431	8.612955950032	12.084915623830	10.912930124629	8.946997369367	9.705226215638	6.748015757791	7.878149441030	7.557330726573	8.104340673591	5.255003885003	4.978365177048	6.861680250907	4.825322905621	8.358395204057	4.290001338364	6.938408951619	11.579575186441	8.339872817161	7.613373804712	7.117804170241	7.637210942384	6.412380809902	3.619476956635	2.719962243282	5.426244074902	4.989605978733	5.886748211820	7.577314141780	6.658571430800	5.893820636541	5.652236243927	9.846895038487	9.022660920297	6.982160150459	9.105260837570	8.648837276152	10.181873780222	11.106871937984	7.490971866077	6.585302432942	11.129133195422	14.880922635961	14.590073631384	12.312001651378	11.095374551406	10.179803561754	10.889514841232	10.468618075052	10.185510322297	
1006000	-672.368607	1	633	0.162061340886	954.389535335737	0.172669453253	0.860499953173	13.849920175319	10.009426281195	10.317687743829	9.876296600811	12.292629982796	10.505378633780	5.291111160767	8.707234416784	10.531612930343	9.895512045663	8.509474473018	6.247124584197	6.924047715695	6.945159891977	8.882163392022	7.304950518649	9.364617214916	9.846742661963	9.924247792986	8.100915986578	8.494954598176	9.160853148332	10.674911599466	13.470960647920	10.544138423938	11.834974803627	14.465984415476	15.743493867699	8.197072369117	8.309853507707	8.256295186302	8.454948277658	7.510483098682	6.978283280888	11.328140639095	13.867018810599	14.314280668345	13.542133141797	14.420585349433	14.093228182518	3.468227810294	10.974725903445	9.422494719583	14.122687048173	17.845674482228	15.212852461501	22.303121678053	5.067982959492	5.038627637395	7.302692612120	7.298286362100	7.256781502140	6.544248875504	6.465589852898	6.810518001810	9.314833250668	8.397670690508	9.157323673214	6.263621295058	5.990645468620	11.633375268316	6.852549978900	8.573278860157	10.018497345563	7.238477564595	10.775328635545	9.358992651131	8.707496913608	8.039775620061	8.359768863830	13.206244220997	5.079842036268	10.309132048258	8.892289283108	8.643689669735	7.986617941497	6.734803904796	5.564530592360	6.265462222614	4.398053400136	5.928124506854	5.658543119880	9.588042895238	9.422310208602	10.007792746637	8.474920762838	10.157951217446	7.677189941520	8.477803429018	8.370437486676	9.188662514567	10.237727267437	10.959858576421	8.999412881165	6.513504627390	6.930219386844	8.790397453018	10.721774183559	10.740762315293	9.209350055594	10.578104958902	10.195090872529	10.475756823240	10.270588653937	7.987043927680	8.568275387594	10.789800750772	13.931953284465	13.382636375258	9.381818274365	11.626303912028	9.303946533901	9.074276045268	9.478484763514	8.153576285430	8.555515824892	7.034294062326	7.497078845816	4.860933597966	4.294433288151	6.520636938153	4.559146315666	8.436039156154	3.580060280502	7.312230681081	12.608856475142	9.224380969311	8.260234561341	7.115355090234	7.591264606002	6.146719220841	2.184503106728	1.368583940487	5.965653811408	6.101187456821	5.812816212725	7.557690611623	5.942296721973	4.338986989679	4.940106673943	8.767878022213	8.401965461011	7.646772224561	10.156922060270	9.794281547695	10.146650283033	10.972158140121	9.408317323511	7.824206602149	8.777747088862	13.256970796365	13.700684813487	11.241370778882	10.161764377832	9.438650701983	10.073946219681	9.572336405556	9.657148634167	
1007000	-677.463641	1	633	0.162061340886	954.389535335737	0.170796425799	0.805472668657	12.794700508016	9.821457704752	10.071531480591	11.164074756957	13.629478099709	11.116387052420	6.953450796670	9.161875408538	9.920293611786	9.258277430804	8.329088504178	6.825679855040	7.860577208418	6.997470562564	9.479888546305	6.961282810984	8.507894844425	8.762168347469	7.481003309322	5.263723846750	7.519324617274	9.287551473547	9.890451159523	12.865742554903	10.438062898057	11.619516528152	14.595966344877	15.894450954759	8.588151918888	7.685979296431	8.030134163636	7.584558783078	7.320593021682	6.878641121238	12.230931642963	14.044057801830	12.470746546264	13.076649029410	14.150011287002	13.743903879940	2.939967511029	11.265017793922	8.376339005940	15.316951685552	19.153920904380	16.170590903349	23.665831392810	5.617974616821	4.780903275579	7.819654476529	7.934329582132	7.183093374227	6.768143583480	7.639162505216	5.480633336717	7.341184130487	8.328143930674	9.516497432375	4.538666206556	7.409800072863	10.563606064373	5.598343194963	7.620229422605	8.581754554047	6.542706704813	11.627821379139	12.268833052882	10.192493221295	9.525805525903	10.746828070170	14.281085392296	8.627997564126	10.219167785827	8.800725917260	8.980137861596	9.296544478892	8.957176546566	8.934485860764	9.558663246754	6.369539124580	6.558820283233	5.293225313400	9.271892123065	9.962847509041	9.238170154895	7.980961122733	9.878605080033	6.327211493285	7.308906284348	9.209210290025	9.528062531387	10.497820408380	11.211675500262	9.364587070513	7.073463321318	7.697778255041	8.308409297767	10.981430071541	12.391610713951	10.243930021510	11.711780442722	11.360946418858	11.354532630378	11.535951794773	7.207098642248	7.703945358333	9.897323236273	13.381515995740	13.565958222946	8.806330358914	13.023881127326	10.456413135878	8.962591106711	9.347464814950	9.471207778517	8.516580916182	6.288126293551	7.352604597288	5.753373074482	4.899107181390	6.628338794562	5.188540105721	8.745450398425	4.345024011543	7.271464623765	10.741079814204	8.188235289528	7.343051527384	5.949915350098	7.356228882986	5.518298146334	2.931643502909	2.623297006817	3.999316471476	4.823527102492	4.671086680686	6.388341772688	5.487268873147	6.377731765667	6.729756763011	9.099812904452	9.104948931364	8.140043312203	10.454131645639	10.725198253426	10.231274913979	10.824928058884	9.117389808560	6.506195386049	9.913477190618	13.225557539961	13.233753380704	13.499803314890	10.650188036358	10.039488903034	10.304735029867	9.953561532135	10.051588938365	
1008000	-677.480889	1	633	0.162061340886	954.389535335737	0.172882562437	0.814529534233	12.464264399908	10.742466559681	9.679853444856	10.954758558136	12.968680118875	12.008359665406	6.252875540907	6.361586564426	7.890648372600	7.270982732815	7.605638661677	5.340427012720	6.006253943125	6.209551640950	8.071712693391	5.758867423482	5.536495027742	5.236795223548	7.897584117265	5.666694466695	6.169432041178	8.470354942951	9.552287585827	12.348358877662	10.208826491851	10.980382339788	14.779402737546	15.981711368875	6.253358176255	5.792508547704	7.009871086595	5.248920503213	5.759068821461	6.640293636008	12.396664402488	13.056278541680	12.479603815561	11.840934464268	13.535345973548	13.452910691384	3.369670049151	10.767885695409	8.706521326964	14.957308834971	17.662161647423	17.049665733566	24.498221559695	5.425422351193	6.145848220670	8.011289365932	7.494802159800	7.272643784391	6.806994566310	6.389365836745	3.842159914188	7.083529699766	8.350372043419	8.784954739638	5.189105000981	8.225195723456	10.942433879036	3.284981629336	7.129554658359	7.267683626795	6.231631697419	9.155836544013	11.368033643374	12.319829180893	10.080641891876	10.905788088401	14.732695499464	8.637948435246	7.533237526101	7.100593996511	7.427885332991	8.174934652471	5.994462281897	5.894920441311	6.828138974450	4.806206104680	5.378730193423	4.817178384866	7.288553799916	8.066935774880	6.893720526711	6.036168500202	8.489890721249	5.485102878341	6.429416858395	9.164698036272	7.945833187755	8.273682602346	10.441780135920	7.779924936564	6.117413234954	6.661658770180	8.127172577978	9.461269123829	9.660787847448	9.439323749989	10.239460837794	10.330789551952	10.049477787974	8.507340071755	5.100891847759	7.257717723460	9.476876737741	14.140670968671	13.726850829958	9.997489029872	13.173068500194	10.039653282327	7.012970749657	7.066803956701	7.030867047051	7.235490606801	3.646408187150	7.178449728655	6.145899360614	5.174051839857	5.429015337631	6.391857976876	8.267763633542	3.743919531056	6.738805714217	11.036452165305	7.522495527656	6.770826703161	5.292493117024	6.590902264141	4.872102610369	2.513420975870	1.307206849124	4.497148890418	5.762140308782	3.994020603703	5.775209730892	4.247496123007	4.894713164803	5.390964976024	8.883340605653	9.610434699573	8.104829615931	10.354430492632	10.509402190216	9.605760582785	10.359315990242	9.125034811618	5.981859506083	9.969861652885	12.950292777849	13.351127581158	13.565345838546	11.094552069267	10.048081310280	10.379460243848	9.859821989176	10.382270605897	
1009000	-681.061673	1	633	0.162061340886	954.389535335737	0.178692548244	1.755073545975	11.527383618521	11.479402328569	10.624242904845	12.305169772415	12.524238886456	11.305731142964	6.576562116642	6.399053826794	8.360319639071	7.533917646627	8.309801956838	6.290933015756	7.786201286749	6.914431379620	9.901811816094	7.481804996302	7.963050236047	5.773000455995	8.415431198495	7.147812800561	6.540403020037	9.141585780182	9.865840858882	12.347459229884	9.183081734138	9.926914228230	14.338422864812	15.631225819431	7.924719773558	7.214891711809	7.603937598623	5.712070492993	6.196577208262	6.971398197477	12.217030431892	12.906000334680	12.087569923967	11.573473837879	12.541234850674	13.158091772542	3.482073683328	11.205334089866	8.630472991152	15.419720733227	18.082387040235	17.210458649323	24.815591662144	5.110406199304	4.656716033430	7.494332254030	7.161310313940	7.404299474874	7.153310101621	6.363892356856	4.320151207295	7.021628098718	8.643089662263	8.981971916227	5.048730923221	8.431835155203	10.506461870459	3.261184698243	7.146429596448	6.094862867052	6.877121365148	8.733270222869	10.669940715061	9.685578338028	9.545479870457	10.079744165486	14.117509580568	7.823969070732	8.130185260239	7.342720116407	6.799336347121	6.734799567245	4.151979783253	4.372298452638	4.550003790668	3.910248588971	4.524352746916	4.862196721630	7.970681293228	8.853435188672	8.129549515841	6.437349145910	8.488090379625	8.415662351229	9.090368614330	8.607278066195	7.322943342438	7.544214760507	10.701607542904	9.412752735996	6.523133725928	6.889198536096	8.239982538624	9.697726501048	9.771638215712	10.917723013131	11.112091977681	11.087180051552	10.634014208169	8.999724693905	6.496910689807	8.904596931525	9.304327059280	11.062327900782	12.119974067756	11.809698626723	12.367608456157	8.282614712462	7.755491516316	7.936847065175	7.178731743703	7.572471683223	3.249099793913	7.357554845725	5.418562769695	5.030051258829	6.358310429763	6.626497625774	7.389325576929	3.836287534572	7.122681437759	11.124088618793	7.170968801504	6.233675032904	5.500926585286	6.821251492771	5.354892823590	4.465388802851	2.885093659686	4.130630260510	6.572538331833	2.773895568093	3.823689722695	3.951278295204	4.851562485373	5.588667388257	9.055282071209	9.641480348642	7.659680782300	10.207197649665	11.161285700173	10.518394300330	10.049631964982	8.117315560415	5.948254904118	11.385933809653	13.714344917248	14.551431981497	14.826010448275	10.578548855465	9.624468402224	9.717775099776	9.287101357900	9.716481830457	
1010000	-681.881611	1	948	0.202547376797	953.932270525646	0.185494163956	-0.784805538746	12.297632669802	12.550500206568	11.194701831840	13.226699060653	12.314829433857	11.233112501327	6.213671250463	6.994957324303	9.204579994231	8.670465056285	10.681605404132	7.791951411730	12.271905838096	8.729166028156	10.772468418578	8.663257833793	9.910541867839	6.017615227821	8.529529584248	8.449947869108	7.130870688805	9.494429784756	10.353474463299	12.395572856070	9.565233172293	10.505287077921	14.698909111369	15.959041596417	8.065598669104	7.691732550925	7.378901172617	5.790099510901	7.854195220455	8.737671748668	10.405894723812	11.753717973858	11.177755603077	10.406212515523	11.009405881973	11.186534943841	3.206292699568	10.227057782329	7.782715586118	14.902839917621	18.086712130833	15.906770430901	23.001633481951	4.875369852929	4.734854801609	6.870691680343	6.383747775251	7.140805728680	7.203212425032	6.990655235482	6.702297838915	8.990910804823	9.520443942234	10.213940871702	6.948477239222	9.853941928374	12.314427803470	2.610066597844	8.283983961914	8.000987503715	7.865462716512	9.281431045228	10.750803481175	10.639554099147	9.688884904859	10.572242884002	15.575704325812	7.625940817043	8.686776887564	8.593685642042	7.591176870759	7.701564307853	4.401104662701	5.561533967751	5.748389927389	6.469122057686	6.707449412824	8.140135044286	8.607427765837	8.916359853420	8.108096483819	7.400920502389	8.676186520530	8.322452288802	7.582162641320	8.031282423732	7.763016286558	9.567061181997	11.450582676143	9.519267010709	6.119954419426	6.259158486875	8.110673109703	10.725959905470	9.640526031287	10.498729999460	10.936171971719	9.165767448944	9.199305030825	8.936341939525	8.137360451819	10.367475718370	9.592501228689	11.626761215346	11.876522468960	13.269142549790	13.738407018980	10.266864920031	8.995002363077	8.664335561540	8.199564118666	7.977754201485	5.693287012736	7.790916234283	5.042600390268	5.008211109331	7.186082015109	7.581073549737	8.719052395158	6.398085599451	7.158262001720	10.737486059004	9.193784830980	7.518608266186	6.509866693661	7.687126148278	5.107834001739	5.836914978089	4.901753766266	4.421728020510	6.550169394823	2.940823414873	4.277359791949	3.196612740632	4.588142915483	4.769287679111	9.730301978400	10.622356222390	8.768332684772	11.006245899703	11.990932017469	11.152530050617	9.837277571555	9.934351533639	8.275189902884	11.842680946364	14.014200746017	14.396103256222	14.346358128687	10.778389398598	9.454904000586	9.667457031882	9.968628970758	9.794352344069	
1011000	-680.904921	1	209	0.201565926636	953.943331983443	0.188937567296	-0.570723054473	13.266380436588	11.074158994208	8.445887382397	12.962155454868	12.938887239679	10.820481018781	6.922452906664	6.730728240581	8.305754298076	7.882477222581	9.099582906437	7.305087813111	11.465538071702	9.246689464183	10.325341898279	7.410142111726	7.272746611004	6.113457282356	10.160960881423	7.789330833301	8.929519257592	9.721375651222	9.704849015808	11.653390689215	9.510454252306	10.272762552931	14.329215806763	15.711338798998	7.694304005172	6.702273146537	7.427787308149	6.736548441736	7.558287537936	8.176833711609	10.883284184011	13.035852372217	12.022262013065	12.708074900084	13.508624580765	14.214656430145	5.332051537512	13.684336214616	11.905842730883	17.725713615849	21.520770529979	17.922476191550	23.172878256691	4.350739195468	5.718950203010	7.351154250278	7.024595827855	7.392436587164	7.251874529707	5.615294350823	5.785394311544	8.124537895739	9.429111624488	8.746502085254	5.880033824965	8.453436374748	11.427356331554	1.851319943911	8.624121019060	9.720767374761	7.730419254274	8.771040850552	10.106685355614	12.194175614402	11.914502624126	9.786812170684	15.214985041414	6.666427099069	8.901183089674	8.199243275560	5.938553859871	5.923296967586	2.432344993388	1.301894294837	0.678613923065	3.457354930203	4.737198500142	6.287175055156	9.392306570292	10.168077455969	8.970405941435	8.462580258473	8.586062322244	6.802522122362	5.737543162605	8.425069837163	9.332666740103	11.659786678757	12.622718164417	9.099080683168	7.443161950733	7.388096728056	8.914945849004	10.839417416691	9.656186831681	10.876446451469	10.307307368185	9.889628237392	9.329557046689	9.050657737506	9.703109073445	12.067005621060	11.348286209252	14.345446438625	13.726224124683	14.817645697788	14.684573024966	11.373607256429	10.542987169704	9.621163515771	9.886481438341	10.039048864660	8.150729858237	9.459191750277	6.003853101960	6.383896315654	8.426270104331	6.686832023231	7.684298511342	5.767097936597	8.226399246895	11.269514726395	10.397557674915	8.306118258428	6.101972079237	7.732902601005	5.725278760821	4.331772381800	4.304279816602	4.956095716498	6.460018284431	2.956291718491	4.484332931934	2.606928061941	4.817835719726	5.433066828270	7.894720693650	9.250806249665	8.025663372233	10.867763463819	11.771020484160	10.885689305588	9.946590274000	10.131939496200	7.783761457474	11.087188787735	13.736795948119	14.430158135441	13.151679048282	10.513478217396	8.757191352079	9.104920410860	10.133138710057	9.676130701060	
1012000	-678.393699	1	307	0.189706097001	954.077090460525	0.191153918860	-1.190596595355	11.912714077111	10.013573847394	8.112934820678	12.130032355807	13.154190332815	11.107192822383	6.887976546317	7.799580702181	9.252774919450	7.966120035653	9.848839685255	7.941234733501	11.939869953457	11.028521229650	11.451253526512	7.993273699297	7.122873466992	8.137375036078	10.094714397772	6.221070220990	9.875317065624	10.281937943109	10.621750119193	12.414672553680	9.144920460087	9.816899401552	14.118324626147	15.550531070846	9.995132936571	10.488820903057	7.921445882236	7.655018249494	7.859657926926	8.551030488505	11.076890868174	12.938341184277	11.979810693718	12.664285082399	13.108201443056	13.172466557342	4.302017701984	13.935568523676	11.747095356291	17.351823620936	21.026049373641	17.818408358060	22.256003412689	3.949363330905	5.566363800934	7.215194613019	6.992476429948	6.974379442721	7.040158749340	5.236392269084	4.671790719014	7.787308799955	7.507139360992	7.096705443654	4.701482865096	8.605706768060	9.960265045409	1.727820320531	10.310892186094	10.840843807134	9.935489531049	7.129678375195	7.248038622625	9.520074975692	7.078562650652	7.922119737872	13.195392005441	5.034054598367	6.997012345282	6.649120646447	4.991352002147	4.619097207725	1.683844394953	0.519550715647	1.348734579269	1.910064485269	3.250381981232	3.699930917689	8.233574381567	9.056833312417	7.710616341840	7.716847449111	8.288650632681	6.546005149756	5.679270378956	8.648319025444	8.672694285504	9.709561344381	9.001996932240	7.759522418301	6.508939310995	6.857080700710	10.629330283679	13.151000256875	12.157452137492	13.466901957477	12.929321447127	11.667275138431	10.977752257816	10.689641344943	8.134227410524	11.194930429652	10.542034028757	13.305820998619	13.561884443520	14.187686426159	13.053071742444	10.428474211112	8.076879970823	7.997070563184	8.308411388033	8.440301300710	5.907068825760	7.883567976918	5.034283893564	5.288618690077	6.330570358345	4.566055760336	5.765735889255	5.273448837940	7.075049847382	10.448491536651	7.651702951799	6.450087288194	4.484602345403	6.095129903866	5.982160195512	5.194399641689	3.893230176071	4.883792120536	5.077351653741	2.423963113446	4.857430977329	2.745001465850	4.820909818001	5.073879631548	6.360646551568	7.884103882099	6.885751019328	10.275379405366	10.193349949617	9.683777004634	9.648593133277	10.311048113307	7.656738684164	10.904104726527	13.900497110043	14.167342948771	12.299863609685	10.623113275208	9.133914330252	9.079940593893	9.488520862670	9.718474838930	
1013000	-670.686861	1	910	0.191290987462	954.059205787177	0.188911763283	-0.686934014495	10.361343176775	9.992477382145	8.552707729189	12.900639203388	13.978930649861	11.593759401902	6.182342597694	5.844238350725	6.230338516720	6.401561764801	7.952715842038	8.105865247545	10.951548962104	10.221810843951	10.699991078001	7.617608546228	7.527360761932	6.903861623948	9.090828487140	5.486860041498	9.060203367427	9.665746305398	8.592882691037	10.807010938933	9.356625080869	10.742676424345	14.806917068847	16.109081461554	8.972351588260	10.532242403184	6.763509558810	6.059441287647	6.895910725679	7.927698704972	10.712016702811	12.576757627384	12.472425137610	12.232616555855	13.207195113404	13.263271472048	2.780064847467	13.549083542936	10.390446043360	16.575016687674	20.616941866116	17.648688953918	23.364495735151	2.893739967761	4.581564521902	8.221655255551	8.118276243220	7.567427554633	7.322264244458	4.409020962612	4.051146212751	7.271095695292	7.137523574594	7.851365089491	7.923769833259	8.237446168167	9.571730539102	3.155860725432	8.901295498328	9.077756981662	8.462324392165	5.528069092670	5.908676290948	8.175054569977	8.328315974194	6.455023759398	11.434462547180	4.529685018827	6.027486211875	5.998555302506	6.159202960269	5.747774388463	4.522929349717	3.816997544720	3.829782665488	4.136008244100	5.417255253647	6.676422641064	7.858527569867	6.850679655173	6.477067309824	7.073723648080	7.457784208653	6.334999454031	5.935337478758	7.355803977795	8.634274536971	9.444051626352	9.661005209841	7.411396942464	6.198841779242	7.124596665601	8.998785199431	10.879967497376	8.359237955941	9.629032168643	10.054916764658	9.659752198493	9.578137576000	9.166258272052	7.773926852864	10.586551171127	9.357005533512	11.998275746055	11.984270540884	12.415965171642	12.718890397909	9.404035796698	8.248116313619	7.604067759415	6.990973693159	8.036638503562	7.610949978831	7.071874842299	5.672945054617	6.183450680918	5.932612071745	4.212103867868	4.869544027364	7.730234641228	7.705394956984	9.915893623669	8.174560161328	7.134752714515	5.128000996686	6.623809225813	7.441533639038	7.765553741363	5.786805620993	6.370685221648	4.619394194364	4.305379934698	6.998184782330	4.305076563285	6.439447753288	5.124208207135	6.259861075649	7.443459861753	6.298873947459	9.237576798762	10.357861739340	10.341421199903	10.391970920491	9.335698764402	6.193163845074	10.177190161382	13.031017928383	12.856541285156	11.934989837543	11.575977569630	9.608846191204	9.752355477670	9.785809089559	10.140462119169	
1014000	-676.556835	1	910	0.191290987462	954.059205787177	0.184934358212	-0.794544862828	8.990123736187	11.847680029133	9.340923636539	12.571740687790	13.036067366110	10.219532985360	7.157772631703	8.566190089994	9.811389045775	9.840026129319	9.042658533949	7.928676915123	10.410462383632	11.037406836231	10.504437128731	8.580605917798	6.409625971853	9.442012168856	8.873670658683	6.350023192750	8.864771614731	8.858199396057	9.115111712604	10.459347947621	7.964550094222	10.071266292881	14.139358954520	15.812778846764	11.029318065830	10.752488963274	8.046259870683	6.649466896730	6.445760235311	7.384183420029	9.757993098073	12.225818594663	12.216837396426	11.514222395700	13.205606005297	13.186106167492	3.679851725031	10.885340451932	6.325264436307	14.815275940548	19.242645473849	15.864772464906	21.950318868228	3.221640602170	4.077139073428	6.572450152153	6.485170409294	6.369145810171	6.351766047083	4.130557349589	3.724267115892	6.387113053402	8.254496675087	8.463560180614	7.045618462276	8.058859695554	7.010211275317	5.036017540314	6.507328429926	4.764847776266	5.864388676448	5.375742303329	4.687349745580	6.837761302936	7.981355207117	6.357196764215	10.899439140717	5.321503158274	5.963452340058	6.022761818033	7.705786364661	6.999235634775	5.679575265781	5.462024615687	5.162841308530	5.518066036603	6.025490711651	7.062412173214	7.660684792535	5.406284328904	7.312611221751	7.850946493040	8.700839656914	7.872906254259	7.399029206263	8.712614034485	8.631343505401	12.089612260302	12.712334843325	8.800522782621	7.602326370835	7.766455416221	10.230266604497	11.580860977907	7.499607436480	9.611742524407	9.833910123511	11.182744784682	10.683757269694	9.898981300327	9.138891199380	11.923022512948	9.632275587155	12.415684321259	13.327604748507	12.731949583046	13.479991898859	10.692456139888	9.527751177157	8.234801947944	7.852750210362	8.325145177607	5.845355468673	7.318747487722	6.281081394123	6.545993823746	7.717523189288	7.037886731076	7.040947574030	8.750495999884	8.266946318845	11.505076323727	10.796521170653	9.787333988843	7.551163806647	8.752394103517	7.864310723699	7.046671061236	5.638064221105	5.318419803521	4.199817358966	3.454993543820	5.852359119408	3.840749354581	5.596561893468	4.558596274652	8.082331351702	8.153161040103	7.049580315065	9.756044858884	9.315259155029	10.110375431732	9.934923875826	9.208338878962	6.317238483138	10.432953845950	13.070837323905	12.844092140015	12.126376750458	11.727450446693	10.295973302174	9.862153248426	8.929492239942	10.685030857051	
1015000	-680.088451	1	910	0.191290987462	954.059205787177	0.186275741593	-1.465585141327	10.063721904438	13.592940346550	10.577658726011	11.135791117480	10.249306944890	8.253947250476	5.826123913245	7.506873468718	9.457283027500	9.581690893361	8.414980021245	7.601091552122	11.762637230853	10.140186544450	10.036410029227	8.278663038234	7.094554079840	9.975604607938	10.032066163897	6.739099825466	8.775740595460	8.846979045300	8.862925288614	11.142780723272	9.070786853188	10.549097578477	14.250759937086	16.034439625706	10.209194926952	10.677209473201	8.842575151110	8.977840612877	8.287119208785	8.557867048908	11.540000656503	12.880565246201	13.970377557345	12.175316616188	14.100805747552	14.022062051734	3.052310087056	10.362773529736	6.301004065043	16.403734033332	21.409568996549	16.996309667373	23.241572084436	4.245489717595	5.869196004506	6.819531386645	6.361804390365	7.042126154030	6.875559609946	4.231287446553	2.553060865398	7.304098810329	9.233387441730	9.441491069718	6.775900946919	7.953022866258	7.323258772834	4.456275341378	6.641018313925	3.424998038199	6.771137459603	5.711587308940	6.290015278747	7.987161308070	9.828357399298	8.196250249617	12.574155231024	2.341905658938	6.871318195227	6.222989324925	8.024865971259	7.985250978747	6.304679814560	5.536139527907	5.006446335250	5.310024430860	5.996816186030	6.474921493806	7.280269119767	6.161589416643	7.139305161046	7.820548672989	8.497601225291	6.038154847366	6.029916986985	8.483231366637	7.236815742712	10.402120299962	9.814324994321	5.728209241487	7.373815466286	7.707275206974	9.616059539261	10.722019045769	6.968442481493	8.250677173845	8.886069631666	10.466992502604	10.295769643722	9.577521670765	9.468944082666	11.265695516240	10.121908588984	13.318426997898	14.919850228733	12.425323031455	12.551265010990	10.606128788117	8.897009111860	6.994918723638	7.005020088756	6.640930802228	4.054687293051	5.820847499641	5.208145900227	6.736520187915	5.423153051389	5.621583643045	4.956729955336	2.833037947374	4.891554607932	9.986487888176	10.013864132928	8.478810329059	5.643656850517	7.649510244022	7.361002791430	5.914626812161	5.613004131729	6.588019982365	5.344418513911	4.286042853515	5.792160050011	4.595137562296	6.157940801138	3.921913927548	8.938468645792	9.031379854963	8.317753926236	11.222622077456	10.098329349483	10.476014587454	9.410247661345	9.802648565175	7.832971374768	11.342418424790	13.763930918785	13.401815509637	12.484002417435	11.816918833970	10.778059616145	9.751230549468	10.170104667023	9.710394070507	
1016000	-669.289120	1	307	0.189706097001	954.077090460525	0.185035233643	-1.811690770410	7.917212496567	10.893081852603	9.347773569294	9.409531092248	9.099374960399	6.601030378533	5.559580076573	6.623421399643	8.200000319491	8.635946884295	6.833995683990	7.564680311306	9.505921199028	9.640192007871	9.832260043708	8.156936736475	8.754874691893	8.823571671587	9.842823189152	6.568562399522	9.655158759771	10.074716128186	11.276664058553	12.160072164301	9.900415525749	11.447021669155	14.815413145728	16.099422343881	10.796247135429	10.602520133426	8.621941769653	7.497421390484	7.002304049806	7.968092366032	11.329376612548	11.827564450705	12.285266113535	11.070804880585	13.465871210743	12.696477634878	3.844552025312	10.433478934496	8.064759611671	16.355407640251	20.633388644958	17.499021751832	23.045944242710	5.244460495951	6.731659757809	7.253765246959	6.393345449215	7.317764082648	7.088765021752	5.730968511345	4.097268895109	9.829015952764	11.537533233802	10.747179065091	5.990371751556	9.075806874808	10.022369873618	9.835664566761	8.999638537151	7.487348222374	8.538848755420	6.832644745498	7.516828638544	7.575808285306	7.976753953452	9.912305740919	14.808241490077	4.865792211171	7.164408926420	5.822348742098	6.827379582329	6.801762472488	5.258178029842	5.950824020085	6.287031989765	5.716921312759	6.650929020986	7.804079171245	7.048132360167	5.494449469488	7.231505042376	7.294118808988	8.041781038117	6.496469101964	6.803200286658	8.466909684391	7.446709195637	10.258936958138	10.058362595472	4.841366184377	7.336658201037	7.178415147509	9.643407405500	10.043647683044	7.576185551158	9.307261953152	9.611246606339	11.563788619965	11.477098341183	10.397500347392	9.066495006444	10.652623941191	10.557486855014	12.886764581854	14.243209881421	12.375135870748	13.052354023548	11.305047415800	7.888756127268	6.739359905821	7.057799124215	6.455409703575	3.680573248383	5.721202844488	4.977716148248	6.074863360529	5.553481511310	5.756768982193	5.696371798887	4.928314202031	5.440734861057	10.156492190424	9.177478976930	7.439309502378	3.755624455144	7.581680474466	7.593758779997	5.147122050734	4.502210597658	6.744017879745	5.281503021731	4.525919056467	6.177919168408	4.221781706468	6.219742927142	4.281456621166	8.535010319019	8.755860183637	7.011519457866	10.588386549874	10.354708959990	11.577336278441	10.868760408534	8.574118535219	6.562581334381	9.785411317312	13.398612925114	13.296569932990	10.424737240578	10.142316517090	9.818289370266	9.353584342395	9.140639461989	9.282622832589	
1017000	-689.803348	1	959	0.206425302311	953.888575653510	0.179922580271	-0.524525721500	9.939263403213	11.546249259162	7.988775106199	12.558054793724	13.027586899271	11.957929509561	5.847583313812	5.513409549768	7.184505225470	6.953727880403	5.465306251122	6.853266368921	9.041571347386	8.446077369048	8.297204263626	6.551379262730	6.029066846317	7.123775419008	8.478573048602	6.962128655396	8.697277756624	9.137761456300	10.514885510252	11.710835203462	9.792267247677	10.916333174609	14.330416441988	15.491074637030	9.682951384451	8.690369016629	7.301211652248	6.052050627321	3.921092583567	4.298493920552	11.105618157630	12.227289520086	12.817131525370	11.018450673995	12.131112932480	11.028871200396	4.583860689933	9.400270586418	7.605533761211	15.332363790656	19.495813339975	16.393054555515	22.726770899853	6.536102659228	6.381208436475	6.740665654137	6.132284240370	7.372489931164	7.339060202103	5.648859628701	3.202713777471	9.390555435645	8.471838779282	7.323737436149	3.197101481972	6.013557756836	9.465286502704	8.282368951550	8.563051190199	7.225074711455	8.807093823143	7.858968751329	7.718526267616	11.477958348205	10.553753425767	10.931565280708	14.116264409811	7.380811428987	8.521557624343	6.507394685003	6.482225652539	6.156889875714	4.896620670042	4.956312450794	6.914885430969	5.596720961172	6.058283504928	6.516749897716	7.905426976088	6.351883362634	8.022925462654	8.149199096226	6.746288389836	7.145820462288	6.951994325040	6.879035842242	6.544212755639	7.742282178467	7.226530524930	5.174889701215	7.085223377668	7.071418040393	9.860502672141	10.710286773572	8.189342993268	9.777415095231	10.943090988056	9.841388454205	8.200460547849	7.087812300597	9.718099272818	10.498388626035	9.800511496968	12.715071578728	13.586846240394	10.898315788320	12.186061847088	9.893037476825	8.505111232095	6.799958624854	6.342392654027	6.573116755004	1.372546998741	6.662721478694	5.659005108809	5.997716687442	5.375805760106	4.416358855438	4.925425208113	4.992644351808	5.857595938015	10.642977094744	9.281524265600	7.520816179294	4.797384375911	7.683302969055	8.209575770958	5.437502416629	5.171815563267	7.207933379413	4.655473664064	5.062324476099	6.524826151435	4.762507798272	5.483744546240	4.165812181971	8.936756357697	9.009906370910	6.461052172118	9.003998772859	8.701088158272	9.589143605285	9.461879503891	5.803165738637	3.052146217968	12.122404946544	14.849826736104	14.807712147814	12.947248273415	10.301099760167	9.787773846504	9.017632094537	9.344244334081	8.735951715770	
1018000	-665.938587	1	959	0.206425302311	953.888575653510	0.183335204165	-1.033751155382	9.359208935066	12.221790456462	8.998578656585	11.325464201867	10.693474468328	9.166377133683	5.740236478229	6.723989473166	6.799294422709	7.086234551974	6.064000543810	6.290096742215	9.432651211573	9.351125492022	9.844779735739	8.764432533224	8.784450872681	7.988276087066	9.267833869933	7.947513673357	8.556658224939	9.586552352873	11.157679697318	11.409034322185	9.781254956396	10.814376137076	14.881443348822	16.170086918594	9.067831817768	7.287354738994	7.182432928067	6.764356033431	6.602408189763	6.637904361460	12.834151744980	14.001990033347	14.997973872908	12.562218512284	13.940937365753	12.717072498550	4.976943828426	11.218757670205	9.391636319931	16.664237031162	20.802300693379	16.913150325968	22.864558865272	6.325728276617	6.662319850716	6.804109287728	6.578900816781	7.546189732657	7.215075043622	5.511989974629	3.520100414264	8.858714788819	7.948114927351	7.853368302884	5.531118424585	4.882905452720	9.065600765325	9.606048515388	7.851242259892	7.662121254283	7.165936127499	7.150555501499	7.465575218932	8.276176110004	8.451902920878	10.097750082255	13.809202937090	7.864556185804	8.813692861127	7.013587934531	6.606327942718	6.487596091560	5.260318685752	4.652782039305	7.106635765277	4.754427623961	5.702566042686	5.204834431168	8.069978030001	5.741386409400	8.800673969632	9.327205794973	7.434838508686	7.392108725857	7.297968858892	7.510804804146	6.986897989679	8.306407908301	8.334877990359	6.681474406247	7.648260580677	6.951550180122	10.346361887446	9.568732427795	7.472083687530	9.079332220213	10.015027212867	10.133316314163	9.491823147320	10.150600330392	10.459017723647	10.838674634131	10.046886443383	11.621234896539	12.857994797069	11.037345095274	13.519236900465	11.177517283780	10.056253520490	8.642467658016	8.733450314244	8.670649525117	3.252711268706	7.114712923388	5.614107389031	5.913078197908	7.122709292747	7.022729801472	6.818972741728	6.546694763581	8.638705562259	13.319307945085	10.628823011841	8.637959972506	7.551672790873	8.711901253205	8.239999418904	5.962986018118	4.385761067831	8.231601088112	5.621259991651	6.088202522189	6.744013345337	5.740758220266	6.052510780389	4.924575578281	8.355014292333	8.768295683810	6.852765741591	9.580976463956	9.430337755051	11.101562095850	10.428591264708	7.696880149048	5.711927419639	11.734117462215	13.027338578084	12.467685775065	12.747615541408	10.784116505948	10.302015053060	9.369787589837	10.068077156224	10.040509325438	
1019000	-656.337917	1	130	0.180217093297	954.184232448908	0.184546199695	-0.116683931153	9.082718999092	13.147367827317	9.605572953470	9.969771161183	11.457142050654	9.969177808919	6.719931102800	6.919436297765	6.746979964912	8.009468221042	6.183426642849	5.964373944254	10.464114034026	8.264185412986	9.409293981419	8.119260797609	8.879323592362	7.716945397584	6.772831374658	5.230165348179	6.601444364766	8.341747001056	10.384044779254	10.734016892096	9.533918848336	10.781488971760	14.948344044095	16.074678283519	8.384928087446	6.202770149658	6.790781079231	6.412438011849	7.594272888153	8.007856605129	11.943471757049	12.890027178033	14.053353827107	13.006889047893	12.897115985071	12.144348847809	6.307397711332	12.425942073540	10.559892290937	16.987023652787	21.052227702549	17.316817037370	23.386388170999	6.756292643876	5.277651873485	7.139849701900	6.731814333708	7.275466273073	6.745438132542	5.656007485636	3.945260986440	8.249300660410	5.975317390898	7.717955113461	5.938760946806	4.875461159201	7.997095319833	6.243831619646	8.857923910623	7.544048534989	8.163271857685	5.697374572053	6.035658170982	8.886642493572	8.980155759807	8.833586906101	11.069040119141	6.417788001938	7.100078010280	5.533559412449	4.746545905161	5.680439088646	5.253489119212	5.314175458697	7.237740413036	5.321499602208	6.778848648966	5.638866003410	5.753786662092	4.335895241743	7.350738178619	8.155829662324	7.025693664849	6.022545041682	6.619452312169	8.037517999235	8.494269257116	10.613460605029	9.919922450665	6.981979709281	7.806057941976	7.430879493251	9.703230240492	9.601081228284	8.662749333191	9.974674093563	10.193929097844	9.390353190145	8.650920310569	8.911852744231	9.334839096658	9.819722931647	10.795718414628	14.225746222274	14.686166209559	10.188998892949	11.660220810580	10.263279356099	9.000314120808	8.185851097227	9.168706640980	7.755207573274	3.031218921806	5.909729911971	5.091502098078	4.673435006443	5.825988984212	5.051381670453	4.132416721594	5.589565833592	7.037406685775	10.708086705994	10.357134606779	9.278245503667	8.241915484420	9.291368713061	9.006727609495	5.707656050734	3.560772742633	7.526251160863	6.569148626894	6.311837831827	6.418611691445	5.300769145633	5.525037183388	5.058308194928	8.325067799875	8.464700830681	6.245035794192	8.815232112231	8.650219280444	10.650677225959	8.866003156662	6.250088412682	5.184771623941	12.893229921693	15.208055375380	13.817248885542	12.954289312289	10.411635200837	10.078864167957	9.674475269889	10.399982999434	10.327940179442	
1020000	-671.988035	1	130	0.180217093297	954.184232448908	0.186373512502	0.557151307831	8.808160067439	11.069665390417	8.233742692862	9.955892570067	11.248899368475	10.287289974589	5.746792945269	7.651738932166	7.212716354359	9.091148222054	8.552642587689	6.891810786345	13.191239448571	8.219032313608	8.092069553967	6.554406656059	7.196339596778	7.803030800674	5.369301461843	3.155945171022	6.884799693499	8.358784355811	11.628732747541	11.255905117696	10.481958766709	11.490602747801	14.616509431142	15.834070152673	8.570048030507	6.652413514524	8.014219377945	5.492920178017	6.236828952791	6.499920567650	12.413185215861	14.318286649233	13.898320889438	14.356144257415	15.658725117367	14.607375731231	5.018916353467	11.028317486464	10.307532121387	15.296459749952	19.891633485866	15.910026589040	23.254086234542	5.719361113826	3.769837794240	6.253712346069	5.960572686883	6.946437227649	6.408543446169	5.018528043530	3.102902006832	7.073064906849	5.372435578684	7.332730469789	5.883661187556	4.356902774547	6.888253036783	5.697283756954	6.175301962130	6.553789660574	5.155356500484	5.224295466739	8.636339435314	13.231587517395	12.111998291017	11.871770635784	14.206879381755	8.948127134718	5.825659978988	4.591714868954	4.702669907518	6.044243012401	5.143176679079	5.143519629930	5.837913530845	6.000129118389	7.310240373801	5.859367629975	5.691079839361	4.428209333480	6.666996259814	7.531711657299	8.617455089660	6.208422986579	7.560567153112	8.749809566035	10.982760816886	11.858551026149	9.943367212019	8.054935611834	7.403553302152	7.827427318403	10.342063086707	9.398514118740	10.880102993035	11.970551010209	11.970212317227	10.407499455384	8.571720745748	9.550491469356	8.960821579692	10.097325250940	11.365392842429	13.117481747527	12.291860576437	8.875482499488	13.586191446222	11.566070093605	9.385015458226	8.401772971326	9.403369383410	7.873583029531	5.785626407630	6.224759289905	5.610511462187	5.510681043526	5.332305601678	5.065133074345	4.729785655433	6.308337921644	6.319994547582	9.415134594263	9.919708672861	8.639145350218	8.186371597989	8.904903279659	9.304596114810	6.842952347989	3.730329328651	7.129723361457	6.277025543414	5.302406579576	5.138672069667	4.036395034325	4.084535488800	3.308891142844	8.228421778292	8.441152379031	6.070051310389	9.061090312093	9.206184274534	11.244725232845	9.076972570389	6.782746474251	6.171679376270	11.934578278139	14.699125866127	13.827486546294	12.595583223011	10.653823992999	10.418527410842	10.155175005269	10.562213382049	10.454203729389	
1021000	-678.053786	1	130	0.180217093297	954.184232448908	0.181712909864	-0.512803863819	7.539962815995	11.346090467843	8.908701234600	10.753712598701	11.404556313926	10.036818927979	5.378079036790	6.999587323863	5.231421808932	6.572403815897	8.342848042688	6.939316720967	13.568423978873	7.647943681321	7.071706139816	5.682877150808	7.683668001848	8.812721213412	7.358092072657	4.983874635122	8.555938802666	8.939850494809	12.917813983902	12.040697987646	11.051025096502	11.648786404777	14.262911032288	15.685569551632	9.342120532830	3.909185778695	8.644913076685	5.803965308741	7.504566319881	7.689548552929	11.396024711531	13.207989889592	14.036806219502	13.365453029318	15.666273599395	14.268795316234	4.969441869124	11.306854552793	11.472384868619	14.691561777637	18.377983852299	14.827974189706	22.299825275726	7.660601174513	5.194038864056	5.947648730744	6.646284381844	7.256991423360	6.281275244125	8.181848721246	7.025596827347	9.465592045613	9.435657915190	12.003884490796	5.057176812052	10.106770251489	8.419177011062	10.066861482802	8.079583266726	7.397835575835	8.336566270108	7.370108979815	10.749888904159	13.280024435508	11.389294507601	13.209837761567	14.719147760410	5.380116124027	7.710396676715	6.521781848143	5.464086756107	5.808593953667	5.213284251084	4.817829290577	4.489630064873	5.928594326996	7.819523637287	4.764279494290	6.284530631773	3.729533610136	7.030353802297	7.523148818798	8.550246315389	7.341409228137	7.697144076052	8.582440239784	9.241614292806	9.600170705125	7.883399242615	7.088934597847	5.817536927003	7.094821395528	11.021664749296	10.449875121993	11.627845810233	12.527826996246	12.085648929552	10.538546056994	8.970108562609	9.584026678420	8.684001437540	9.429957787565	10.918363550948	13.811170637460	12.755075848894	9.967840144264	12.017210990991	10.258176381308	9.521406610069	7.944562746392	9.160220174085	7.835755950462	5.963146987153	6.513736238028	4.511667975679	4.312433137149	5.019568292865	6.485678786307	6.948290872074	7.934331284903	5.990114508566	9.465504455826	9.720132271868	8.223750151442	6.429396921931	8.137230237225	7.228831896696	5.548615403383	3.418255061684	5.131133103024	6.182388405222	4.300856666950	2.864397351532	3.158497813952	4.233606405564	4.501831000006	8.054729323029	8.747393172175	7.325466915112	10.358779293073	9.853146020510	11.109806752964	9.661517807895	7.448582590268	6.500079803445	11.769909201982	12.126764329800	12.581595383140	12.834784927658	10.873541601997	11.304427483046	10.631088442999	10.081299892321	10.711384434878	
1022000	-691.016716	1	948	0.202547376797	953.932270525646	0.187133934934	0.120140684532	8.537349769499	10.127498149546	7.302330437563	12.662650222727	14.190405973171	10.734686537069	5.824377056061	8.997958900864	6.623810414746	8.832092160252	8.073118078018	7.605760211265	13.716637383648	8.070856693919	6.532999196657	6.774471065165	7.611885030375	9.891317608921	7.813406577832	7.032618802288	7.403840167548	8.458956230276	13.071807037835	12.974236995412	11.897775005288	12.559502296902	14.768298962840	16.014946088760	10.234359572401	5.494112268204	7.946628168118	8.422014557191	7.747036828355	7.235096284597	9.852511105078	10.879543238102	11.840161249449	10.584139183661	13.170903139390	12.428256200007	4.157864449640	12.500279127419	12.984783855028	15.417683736780	18.547997180728	14.824001696158	22.543950529649	7.554125015551	7.726882278676	6.942489051389	7.031127050360	7.617924859244	6.619950822096	7.855554192713	6.222700732867	8.930635702075	8.208260215872	11.103330728624	3.735737914647	7.932060562638	7.629694133929	7.852455807610	7.441688195434	7.899066580021	7.844497583782	6.875035862579	11.867926722505	13.472422839713	9.807755626120	13.812748325279	16.306869997274	6.158628995368	6.556718042130	6.097642368158	6.750551774700	6.395684322944	6.816698687613	6.484934639894	5.144264691461	8.443448112591	9.721388709797	6.243507973295	6.541128739082	3.637644617134	7.044163892287	7.809478151287	8.250638594899	7.197389700899	7.507603197769	9.843074998605	11.926423699991	10.956631505466	8.099775251088	9.473967083372	7.602927598681	8.994673715219	11.717316728740	11.647090532700	11.980367280491	12.497412534511	9.478280552657	11.567695229680	10.769661520905	10.963942465043	8.494809575981	8.889963461594	10.621326414136	13.295516685133	13.596602501770	10.105175032984	13.190519855415	11.978010484173	8.998495711662	8.166926654043	9.090631730669	7.057715442955	5.294062225272	6.374843783971	4.438790318734	5.178754928756	5.403773355181	5.858816322713	6.570439754900	7.592573463253	5.986215454539	9.935453161694	10.491765676562	9.360772061160	7.498941432081	9.076810001363	8.476447772001	9.246330385385	6.348430079690	5.704365692292	6.141756998710	5.712231861085	4.051697931928	4.155662503198	5.616850981172	5.735211769237	8.535817354551	8.717401461836	7.549495461400	8.003089855181	7.839768655517	9.119735609308	7.785905872792	5.419203439088	4.366821194295	11.674153267210	13.959143461048	15.470644749032	12.888931688632	11.139813891648	11.403648435140	10.071978076711	9.201344804873	9.942256828720	
1023000	-670.565698	1	130	0.180217093297	954.184232448908	0.189017148944	0.235460716095	9.495086862903	15.380909264637	9.868160139768	12.919942220042	12.430915756242	9.026816618999	5.786724407161	9.776828710432	7.051683014978	8.597478077072	7.253197942634	6.477268740802	11.708441802329	7.263490973697	6.859169612978	6.500490141723	8.014305629526	10.905030366954	9.829775728189	7.676298112641	10.395944698798	9.965086682376	13.361377502307	13.447791790616	11.847058385342	12.783401657420	15.016514257200	16.406925568334	11.168833788424	5.662247938592	10.347992736857	9.795902948343	9.746097040303	7.975965546975	12.648324561701	13.423922860712	12.542371488460	13.332728558376	15.256833426064	14.889100821492	4.212059576393	12.332613025936	10.649152840629	15.973730183582	19.389283018040	15.568534264043	23.869266366313	6.245344742760	8.225261323457	6.873141194749	7.200398494850	7.511347556559	6.769777386810	7.303964707704	5.728067620376	8.704485490144	8.377407441218	9.771908470628	4.507045380171	6.694467249787	9.036001949232	6.185573382224	8.161687081539	8.730578320737	10.463193527532	6.752620523105	11.603688060289	11.219780374025	8.147732394877	12.830801494393	13.097337020607	5.316476258727	6.698020993176	6.276849237371	6.038608559979	5.266393981970	5.622583280636	6.563822398881	4.762641714795	7.097531867696	8.752407193882	5.196235506334	7.020880205478	5.507266077645	7.237441087455	7.879660398768	8.673371233606	8.113358236758	9.565425515992	8.446084815808	11.852178288592	10.671119044777	9.603895778955	9.346109709544	6.543746891537	6.964839613999	10.041746111323	10.743521575892	11.834168147038	11.991045409682	10.239141601991	9.626704959462	9.443351768343	9.891471511610	8.419570473438	8.888580880487	9.816968859343	12.161034964269	12.679996914345	10.908691964408	11.419131792480	9.923284723122	9.278071147767	7.935230385490	8.489215133365	6.848215338093	3.050993279706	5.814060031463	4.918141819180	5.674995773615	5.384651179408	5.402971649878	4.656251621615	4.625687862753	5.436329330799	9.032422873559	10.078209317448	9.058198132802	6.871764612347	8.812060361406	8.222398649348	8.486042750773	6.161069056726	4.685202971281	4.071070514226	5.339478166369	3.990768931468	3.565585557416	4.444567559600	4.650200193961	7.842063599989	8.368843697792	9.604070969781	9.762716700018	9.030820252378	11.361072501757	9.086448426055	6.979725075944	5.259183000890	10.519158976976	12.103459507820	13.727722312653	12.399637841967	10.983694722457	10.400056348248	10.866387221210	9.941994013990	9.986941009672	
1024000	-668.494837	1	948	0.202547376797	953.932270525646	0.193532370720	0.919548097846	6.891812897655	10.259967197745	6.365289007280	11.002156617490	12.223005577208	9.592784720444	5.437863277752	9.675375444180	8.154686874101	9.987645798503	8.887363680085	7.931287735127	12.294430489870	9.008231253178	7.764171563558	6.824096575128	7.024875108917	10.772094057077	10.372822820021	8.398326566636	10.706160824789	9.666337193717	11.576430850182	11.940537088469	9.967308244406	10.624923480482	14.258750523357	15.667672753108	9.935891075631	4.916768800244	10.244640763854	9.929175484819	11.185285416175	9.227237186873	12.688910816202	12.712631075892	12.946320082176	12.044421853826	13.125289376716	13.815048839248	3.261579861129	12.360637346214	9.666598346351	15.193584984851	19.037549376419	14.618634866192	23.925784955258	5.788537258168	8.170328297750	6.331444995747	6.701976078942	7.296067908935	6.614985412901	7.589613667118	6.343778233632	9.648886535190	10.264282985510	11.488571577428	5.930574269030	8.469621668836	9.545341814382	6.815696753497	5.787813111243	6.387009822455	7.082927060652	7.192137208012	10.743879839745	11.492299348430	8.865948795586	12.975306395326	13.815385406674	7.290718908650	6.788211996467	6.004907574513	7.179105584892	7.150890183278	7.470514920161	7.068639390075	5.906415914402	7.567591508494	9.075771494411	5.317888531107	6.628867504238	4.197278681208	7.430347383013	7.951155239044	9.712629688258	6.663911984844	9.121628304921	9.176582488501	11.570150833988	12.662823133779	11.048534686376	9.932049647306	6.944959556363	7.905753225739	10.593754456125	9.450701884131	10.068894269701	10.357233259222	9.088500447834	11.059563887226	10.266931403303	11.056743556504	8.253884897613	9.239990973902	10.134243233747	12.780894811132	13.277961883583	11.675297067504	12.218161290050	10.339679996682	9.260568281099	8.045225732636	8.564570763929	7.718441056328	4.746017794165	6.896986821226	5.877635507508	6.772749789042	5.802915808215	5.099520898216	4.777262283753	5.914313069071	5.348793032281	9.826430716045	10.409888994241	9.534678695971	7.543070672744	9.281062316713	7.497780026290	7.548322355012	4.103111471212	4.707506983593	5.941799023766	5.505828742418	5.441678477337	4.110159956886	4.451797967451	5.558988668664	8.703080546202	9.037355095838	9.723182639540	8.880547448673	7.724774483118	9.797078084056	9.266529285569	7.522209841754	5.171457202689	9.834706606780	12.847265312984	13.214393546203	11.897630429009	10.817287595922	9.656768837038	11.321642269924	9.563397625253	10.751340502304	
1025000	-676.799231	1	948	0.202547376797	953.932270525646	0.198100147576	2.333775830910	9.052723769404	12.658383524453	9.571697739515	11.455902851705	12.735179314613	9.175626776835	4.636744714329	10.634694799108	9.776494531715	10.662492957351	9.193642535893	8.367287221800	11.799997978285	10.295232991794	9.597943047292	7.082925693111	7.732560500191	8.954989722171	9.352881634566	9.008165237351	9.441999197402	8.531124105562	10.781548058864	11.108960663136	9.592266429932	10.814265301683	14.139248057108	15.181921918412	7.199274175402	2.552462046942	7.505574870654	7.772846972915	8.195599927686	7.391433506081	10.912968092121	11.046679033271	10.347510696535	11.097484571418	12.872495772074	14.305763259026	3.641481734179	13.597982917403	9.564773367508	16.038435067840	18.374641346602	14.377248784933	22.927600957095	6.831084731393	6.784581728118	6.587676187278	6.677406175550	7.765308831966	6.823139002759	8.457372504355	6.858603225959	8.948423752821	9.050648050667	11.693812448365	5.724723010792	8.661773651122	9.345919268472	7.150988652082	5.744109394246	8.021531284258	6.315715730783	9.598467025339	12.267063206674	10.517171059412	7.821718174017	13.500806868420	13.809438481502	8.328624704031	10.145597922135	9.724643232976	10.574139607440	10.211147072481	10.159234191427	8.950764041073	5.402756928233	9.316194454647	9.870319038830	6.560633349087	8.782586248279	7.475829614744	7.883993325225	8.654612873643	9.658114528907	7.737317940923	10.034989289478	8.517066034613	10.988063165316	9.489408301086	7.561539664986	8.049882002017	5.858917526602	6.434926779715	9.268492597525	7.617469550087	9.145703525111	9.790056290087	9.182301481369	10.047215897042	9.183730355638	9.714114123825	9.154563253306	10.092922883529	11.277061529258	12.381740060605	12.175300115532	12.876688875175	12.987406782992	12.218789935306	9.938763673242	8.939693148262	8.047006463756	6.984800500084	3.404342697823	5.656388620468	6.594135423678	7.140448598893	6.586998929363	7.308498870704	7.122547246507	8.396236173738	6.344234592896	8.255544427154	10.271080102598	9.020594957709	6.898751153602	8.337616246970	6.032208366803	7.225653708954	2.680300550891	4.363034728850	4.292486467404	5.185896548500	4.272808052029	4.575179637183	3.829425187365	5.225564200035	8.313386493733	9.015190922289	10.204549009371	9.584782388738	8.179722672388	10.953700682911	11.007326159577	7.095838309396	6.671379495919	11.477224164075	14.215371222234	14.495400356399	13.196673320028	11.614886272831	10.036820428859	12.181752705778	10.472347452012	10.336795502891	
1026000	-669.381932	1	910	0.191290987462	954.059205787177	0.197797931426	3.036435317926	9.387917689488	12.333063209374	10.571783948144	10.823962615161	12.063578314339	9.432981935581	4.088623987578	9.764584999273	7.617959201439	8.586508016858	5.106632036655	4.587872637804	8.609743780954	7.222308059944	7.935057506697	6.741862632906	9.192229735721	9.548759557393	6.867949858586	8.402821534574	8.996867468018	8.408488492939	10.518402280101	10.978528205968	9.918627977529	11.121064029940	14.903707161936	15.746928620440	7.726815534316	3.869993470853	8.600936533091	8.764875098079	8.550945127208	7.664948229752	12.918518877537	12.441240223760	12.430914026854	11.342371750049	12.619704741400	14.296012359638	3.929525547408	12.892279351370	10.746102288186	16.804190069057	19.611546518346	15.007393690588	23.674241343713	6.530285970375	7.516074615252	7.309347386209	7.109294421019	8.409146265696	7.446327837670	8.817112538073	8.230401398942	10.395690451197	8.535965010809	10.573266249813	6.500515260021	9.267373142111	10.505899151515	7.002717282365	7.654626492370	8.911998477221	7.707204648048	9.965222045037	10.898968321143	11.066076491899	9.568230143470	10.942769742104	11.630800504630	5.838176460325	11.264473201499	10.254447365035	10.889612401710	10.381110185903	9.447564344190	9.470406375174	5.913432759855	9.008303731520	8.861380283037	5.111923039922	8.802607520149	9.059297098623	7.647818882096	8.368411445764	8.626909421480	6.469900580441	8.723668997096	7.712675603580	9.528672914010	10.989665943369	9.802876223182	7.798614169359	5.884603827636	6.110432826676	8.584184724475	7.695787460361	7.719808589498	8.918041913737	9.861837415360	10.551396198057	9.178289710950	9.689764818776	8.815023297975	9.790219022662	10.752383417523	13.362336121297	13.963905813362	12.196619291857	12.187101090556	11.017401159426	9.470347270314	8.710464478645	8.869853108066	6.396104739305	3.635629651699	4.946973241830	5.615572896760	6.176387318610	7.772047503920	6.468896832310	4.490627029238	6.156983640047	7.456839527137	7.772828766701	9.997063788910	9.403985327242	5.607814624476	8.480682434798	5.157572657316	6.010672360423	3.277457068026	3.478287186936	3.763733948332	3.967605283573	3.051419046836	3.382600454819	3.095557535568	3.825608060643	8.115675201704	8.828211417210	11.167558320600	10.543814323696	9.367767138122	11.605264038066	11.911975740217	7.363999363374	6.872643129739	10.875371793194	12.780844220275	13.222427014008	12.247793147255	11.153106467958	9.740747193772	11.871489325503	10.270828593978	10.388306449912	
1027000	-668.937917	1	910	0.191290987462	954.059205787177	0.208780119900	3.301185981579	5.850296785276	10.268717582023	8.378755223063	8.963734216384	10.762716445810	8.267375228132	4.699895710589	10.196556737970	9.220412340807	9.802172704993	6.788455393133	5.956026430749	9.222903779595	8.559566566049	7.917370715583	6.367213650561	8.952703066501	10.784655627016	7.850858003802	9.095654461838	9.190048194269	8.385492084958	10.858493799094	12.080847770910	11.531151955998	11.373523653994	14.781118600936	15.789986388376	8.997907522627	5.942945497853	8.545291098705	8.040958024156	7.375496702623	6.679957672501	12.061855412222	11.969207198207	11.582295319841	10.396508451763	13.484837672034	14.508623505919	3.608595088690	11.801782461404	8.762425276454	15.223783510373	16.952231380610	13.282406624105	23.175192652031	5.387252610977	8.196479835901	7.366796925170	7.201931792245	8.554137944431	7.684746473906	7.685920330517	8.751611682490	10.208648667015	7.716335846976	9.636037332673	7.633054390906	8.052576859154	10.114217403796	5.363895253787	5.170753756358	6.844512845829	5.617207359435	8.297694937947	9.368175796443	10.293402707791	10.452713478133	9.005570212027	9.910272098994	7.605862939125	8.807549344872	7.690916055865	7.906302946249	7.198311332294	7.565680937562	7.574885529478	2.917091994040	7.177367082904	7.417573510957	4.637498957642	8.447245218321	8.580758899276	6.757811001202	8.209338900798	9.488589881415	7.729955102853	9.626319975975	8.297833719307	9.546506163188	10.250121034257	10.372277027967	8.265682486017	5.982059925441	6.966287608689	9.052699932988	8.185542445136	9.008214864228	10.183465266872	10.658240189146	10.067214182338	8.507679723872	9.737369340037	7.899614190067	8.475433620575	9.393103579347	12.873248180999	14.089405757538	10.801738330869	11.095903652179	9.500139181856	8.595830924799	8.044432113532	8.375579503648	5.623638537153	5.781421730737	4.764175726623	5.159567970886	5.644352325510	7.280913928155	6.490070827274	3.346807971919	5.906582394297	6.488429713349	7.366165748973	9.859879193228	9.231952579176	6.647586558537	8.350061338611	5.877561978464	6.913641826252	4.935280254244	6.264461724322	6.423016539909	6.797543482058	5.464427570310	5.823380069578	4.239927811654	4.508557740555	7.681723703521	8.486826426936	10.868916992826	10.501036658518	9.625672821877	10.660274748797	10.827552989526	7.713814424863	5.723639149796	10.645190051348	13.778052328957	14.214641698045	12.314481098003	10.755314375542	9.257731231431	11.175238203775	9.752154846842	10.282241546342	
1028000	-676.503414	1	959	0.206425302311	953.888575653510	0.206495443520	4.098002245409	7.889403672294	11.769371142892	9.165088710388	12.217544343236	11.589393990915	9.257165281799	5.788600268601	11.330018948596	10.068514219607	11.216814424539	8.862702291764	8.030788972399	8.958800456736	10.545711804397	9.566043049834	7.509004060920	7.863540146853	13.158625297481	8.557185140446	7.394046846880	10.442382118647	9.887128858413	12.675989329978	12.264859519972	11.717897048560	11.505173728942	14.646272480509	15.274097017510	10.540907269624	8.062430253529	8.783708928032	10.232731825886	7.928065145510	6.761953502529	11.447269162723	11.144340418888	11.814111365188	11.083156756205	12.754966768277	13.347798178773	5.164093386088	12.373543705782	8.620019997533	15.474154855590	16.472809953997	13.652410995808	22.646988588550	6.317036731900	7.181320687518	6.695830599879	6.667845944101	8.203949184694	7.212107480695	8.053184118966	9.269549428340	9.520800360559	7.543872698811	8.881383834126	6.171324066928	5.872584017064	8.827963938987	4.733336020583	5.350109969286	7.979183088931	6.030092207206	8.544927979725	7.667030836658	12.520410847251	9.684021086547	8.350435959150	9.610248340807	4.877710954047	8.967389589173	8.395082789529	9.326659324622	8.188816355805	9.509440876998	9.732951744862	8.296335633430	8.970219956008	9.724358217159	5.431645461060	8.788547550445	10.126738757441	7.307765925703	9.661489652717	11.146148025709	9.553143095693	10.073932915789	10.486682484114	11.220447029917	9.546951840756	9.839153577616	8.417459805775	5.404671801387	6.100572989265	9.694444435841	9.095563461861	10.635872438034	11.542203803576	11.222973189781	8.854614902009	7.767284873469	8.471411537792	9.711715666016	10.367995697167	10.863220229507	13.678572985004	14.215173273678	12.283068168291	14.735742148578	12.949563891288	9.800747423317	9.300144870149	9.595541323452	7.452806683074	7.543339281894	5.692758343659	5.289563239108	5.907863906726	7.379391160031	7.094103023718	4.159517159337	6.309539900331	7.271572981735	6.702232654224	10.364590196125	9.209264133086	5.236733634148	8.267219003470	5.531401700680	6.427942874145	3.684048987288	6.238036701001	6.860865654715	6.377262993238	4.837782935170	6.096530464414	5.231575329849	5.244749951021	7.422146121105	7.844284993575	10.319917323484	9.869057625658	8.013513224555	9.068898766927	9.030028040672	8.002873185995	6.297776253494	10.995802025662	13.379725696785	13.762501892094	11.713775234797	11.331399153885	10.889768080241	11.280573768589	10.278390022092	10.366815094847	
1029000	-676.534988	1	948	0.202547376797	953.932270525646	0.202993067338	4.408578295435	7.672017860384	9.997047817842	7.593451609347	14.264844701048	12.651282951414	10.235462733636	6.228724080284	11.288787464379	9.211630264380	9.986233488335	9.085977954412	7.441267788755	9.784988980758	10.376450458113	9.145987035537	7.237773581554	8.959117944150	13.318458978873	8.304773699608	8.539241645432	8.945687437532	9.335829501389	10.202930247704	11.843204578226	11.497395268538	11.446674523111	15.088237718064	15.545252356746	12.710949029709	10.100259404370	11.407304582006	10.722636536026	7.636366526423	6.093225089516	14.263843096157	12.727180517497	12.438716316866	13.195986006140	12.038229259037	12.226233640240	4.635619786249	15.535433813809	12.301559083953	19.116917773548	18.954815882609	17.555573818471	23.148933878844	7.211700684052	6.013122741327	6.816600101925	6.939016326558	7.751741452861	6.722743270437	8.445781651550	9.120595637353	10.486637554669	8.476914580055	10.746132767606	7.323270961246	8.623380210122	10.075403415510	5.108997300111	7.547485730659	8.434153939844	8.463794375560	7.841898933262	8.857890264736	12.143554732876	10.770883910414	8.677129820050	11.120948701309	6.116861634163	8.024533940260	7.266322184342	7.486167809329	6.379643669838	7.659256457835	5.943457542900	5.165360493509	5.173774342355	6.845022169776	3.672104607388	7.664404627306	8.380417376798	6.872447306176	8.912645558951	10.665951506599	5.983639404533	6.569964047407	9.241255424212	10.257486234866	10.226968141047	9.037291096984	8.968991391340	7.276166221456	7.729667118155	7.345219624740	7.336341135490	9.695195729022	9.723006779970	10.154991299808	9.472484929310	8.777907650985	10.094474997375	8.763473864750	9.797857466761	10.664773354214	13.957719253221	14.156162685305	12.314533811613	12.373965707063	10.593772166984	9.206192991566	8.232693710630	9.034738454069	9.103642376900	7.046671800645	7.377985042004	5.276609651032	6.039414335280	6.403922468007	7.344389968438	5.203086317600	7.213231084306	4.838681045387	7.073598531077	10.045769556436	9.018550258842	5.133289481579	8.205412804286	5.686196803273	5.666911394026	2.492466911485	7.760304008083	7.044518991316	7.854468383565	5.026551483904	6.730967586440	6.856524539711	5.126055236489	8.066664462812	8.476917815098	11.905704391855	10.195582157671	9.391577322576	10.622807020161	10.139653298066	7.695517625066	4.663647690285	11.337238021439	14.169339181967	14.829775028554	12.020829793428	11.649399441565	11.543293901605	11.095545893804	9.470537938020	10.683619997259	
1030000	-680.679511	1	209	0.201565926636	953.943331983443	0.200228102601	3.149152830070	8.693129678327	11.644160964669	8.475923751090	13.725795645567	12.083541918573	10.085158447113	5.708873741749	12.050983807294	10.132687301224	11.326088699333	8.884485793035	6.852332101219	8.311765708730	10.163829289826	9.240619293305	7.231726379821	8.439219480413	12.539859248285	8.883798848504	8.041397038380	8.908460054097	8.355718478631	10.087337343632	11.753072478628	11.239803459026	11.955000052939	15.278348037673	15.706912762233	12.472868290291	8.566931576114	10.743647872040	11.630764874304	8.637555457399	5.646253605165	14.059418205320	11.960742702143	12.772286229048	12.198267363457	12.538282128224	12.654804956583	5.115785477156	15.791630121638	13.271054676457	19.107887267572	19.053143273639	17.183930542158	23.061634791881	7.451942859969	7.315861374447	7.325213863863	7.520660026798	7.741856155655	6.188023251746	8.083731616944	8.508632483482	9.562264717334	7.128658298128	9.872077765416	6.005227536999	9.112162946649	9.732609710956	5.086098112292	7.917278157069	7.818079149548	9.705308248171	7.875626856198	10.095563876012	12.949197030335	9.875958470424	10.829727843270	11.913182040661	8.131090368881	8.911587494268	8.470366685363	8.998265979233	9.358435054204	10.830975891189	7.938825967166	8.037576061491	8.819298386427	10.131608909482	7.381858385186	8.306184384386	9.308862943151	7.857964166804	9.577698059899	11.047287964485	6.140959562701	8.529973211662	8.826275460633	9.210753505584	10.316923109818	11.182048896527	8.564325905544	6.277543174359	7.275548060396	6.210669974237	7.078806171215	8.652747270244	8.810518652370	10.521278686339	7.883680273164	7.210583941729	8.621979965871	9.285900916152	9.794177518902	11.251696231129	13.755183756355	11.829379715674	12.220426034827	13.167049308963	11.134977080623	9.247223558360	8.380718639512	8.555406734856	9.033182994535	6.482996537693	6.673441151003	5.760900791345	6.339476921146	6.165644508769	6.689332268550	3.496906322654	5.705087890459	5.204178392538	8.154007410667	9.785486656271	9.028869909373	4.513167830119	8.623646802867	4.908657140099	4.980612631193	2.613251133821	6.744707202869	5.565700991630	6.781075567097	3.984552487492	6.920618779092	6.352357056469	4.772764669089	8.219263538590	8.531084382268	11.553691432347	9.997009929462	10.303667528652	10.817046873706	9.164623998869	7.094117376095	3.881104457094	10.389696385749	12.449002955725	14.028544141803	10.332244813819	10.920495326771	9.536451659233	10.831228786986	9.987750433886	9.875826796775	
1031000	-700.127480	1	948	0.202547376797	953.932270525646	0.204735291194	2.417144517674	6.891526683889	10.133387792373	7.975173374001	11.342748185789	10.918339396808	7.794047363125	4.849945938659	11.633966550066	10.781979338413	10.861536624765	8.063976178619	8.116304946496	10.121254307898	10.960950656700	9.313676004949	6.702834778043	8.095786025147	12.994793237207	7.993750179435	7.213439294446	9.198209651751	8.499127051758	11.244992714890	11.535148690620	10.244997650706	11.917045030408	15.187479353189	15.669054496988	13.533171560704	10.080238033137	12.664012258879	14.490442980609	8.571845434939	6.671244449899	14.591313617917	11.531756847150	12.769874569750	11.189158915292	12.699500596839	12.341578559350	5.055908132155	16.091342720334	13.346036004814	19.233727047610	18.121773012901	16.772108013640	22.586508651750	7.115370924836	6.657490559979	7.656671096995	8.363389669831	8.458906549813	7.040358030555	9.498963357818	9.452339609873	11.204978790867	7.987614254606	9.013756851542	5.378144578757	7.910399323084	11.782376978376	7.809129632655	11.966179972897	13.055373791769	14.329300045799	7.974699215726	7.538350398155	10.273691818193	7.001329264127	10.082434927325	11.178036073970	7.466348247064	8.748109709119	8.944842364781	9.411124511211	7.409493493219	8.766939396680	6.288833470218	5.975158473055	7.609514613587	7.648838403413	4.078246556323	8.142580492241	8.797721551122	8.222801974622	10.603317531940	11.227538579935	6.624013948695	8.413967561053	8.121546497403	7.839137136087	8.426120943821	8.253538655883	6.831011014143	5.651023367026	6.174793840274	6.958255489758	8.217409400387	7.157039653064	6.012258930714	8.761117547591	9.251322179438	9.581887505043	11.303270006605	10.164858559517	10.762081730336	12.653177932612	13.829627328445	13.230061621957	11.689480421824	14.599741257172	11.496827163400	9.740161870676	8.574822571077	8.533004375379	8.644729677833	5.206405216803	6.955500083278	4.445945366895	4.877350688803	7.197618753204	8.234761799420	5.014848278262	6.835041304093	6.927341009573	9.022205382150	10.025602550606	8.823677064109	5.364608002888	8.858915362686	4.288109317505	4.261270568032	3.462069775715	5.295517089908	4.356274349709	5.719384480101	2.757627342199	5.697244926678	5.517374696083	4.552541011574	9.149818520203	9.442064416491	12.347358617877	10.891937086368	12.051886163731	12.213046671611	11.432099742363	8.872586095376	5.023805337132	11.109362810320	13.486688326094	15.052457319569	11.353310050341	11.579955873233	11.161622343947	11.668564541568	9.585112960109	10.150951174246	
1032000	-690.112080	1	959	0.206425302311	953.888575653510	0.206852919402	1.416980472040	8.012082942895	11.194791852388	8.941247007305	13.287785269986	13.603152139509	10.036259385134	7.008407419867	11.856998688526	11.351864378550	11.366364535153	8.452328205195	8.044730296908	9.872910892589	10.761269732598	9.754150971447	7.443458335160	9.349122347863	14.012334328759	7.848024341631	7.268048356803	8.734820017835	8.057877521407	11.056703290490	10.750616943070	10.491447184809	11.260572697010	14.892074844491	15.654696649822	12.604740599917	8.148964123624	12.312286888737	14.234352167461	8.754315634702	6.836121120345	15.022910248144	12.955124304508	12.292592695828	13.093438562605	14.160210618845	13.627342118511	6.506797700910	17.169977123078	14.958484752995	20.277550520110	19.351563831934	17.582667178890	23.687049872933	9.222547406175	5.726379009868	6.477316272588	7.209075774939	7.905075948724	6.900404948369	10.995428632771	8.242997347427	9.580269557732	7.167155750318	8.480612468615	4.042020670943	6.936917314016	9.811419259850	6.388053683389	8.685893779663	11.085098151086	10.795344006525	9.435011868418	8.539791489178	10.902350465504	7.528278536615	9.717485284829	9.005815385957	4.930244658008	10.310500397224	10.387902276505	8.972284263014	6.623556670718	10.175983337959	7.516047725495	6.116732743992	8.867021287728	9.617055411866	5.082897327100	10.261258540223	10.565979331221	10.163258475711	11.873956696070	11.957030061364	6.022180569805	7.413573499662	9.896032058794	8.686603856846	8.797859083194	9.130187493178	7.386439947495	6.217988530110	6.770337416944	9.087203547794	10.105529218996	9.117415436225	7.360082149723	10.439278110615	9.425357881874	9.210637643386	10.308757768413	11.529503473817	11.548577659913	13.372169961798	14.906361429513	15.731894692734	11.566926634789	12.586560894329	10.133698001887	10.465970946505	9.533409983279	8.610234154860	9.775842567652	6.411650095532	7.639256127892	6.075160134785	6.712751051606	8.872601278791	9.526681853168	6.956462557918	6.999578028587	9.117800280235	12.259920245749	10.101604833686	8.281905328168	5.202580389343	8.513693767488	4.015351294240	4.479148542065	5.839393045195	6.663871212258	6.409610874157	7.847605739945	4.795694397292	7.834607786024	7.357882133951	5.784764883806	7.728861657924	7.934444183218	10.218105545898	9.193978150778	9.612173916808	9.555273939477	8.216890504061	8.430968790538	5.536860953449	11.134530419337	14.034630376068	15.732194710366	11.305897381078	10.268015571234	9.646610755307	10.540155525342	9.514989989828	9.446765887999	
1033000	-684.584250	1	948	0.202547376797	953.932270525646	0.207375435615	-0.323141503668	6.536949537922	10.686238980494	8.435129783750	12.150010824147	14.710288064577	11.306258981933	6.628997666822	9.896498816739	10.166737978215	10.418133880510	9.070930623567	7.836850559735	9.571758965339	9.399318407672	8.227636961142	5.808659506477	8.410832027463	12.778736994620	7.996662319814	7.233872092475	8.236317236070	7.793704397300	12.772804229853	12.725820313040	11.190618333404	12.125200207313	15.384663239699	15.813757387446	12.365408456143	7.794946071037	12.899750260906	13.624956616278	8.892655670314	6.644982237888	14.189979614102	13.612878269227	13.631914518126	12.849113492528	13.068549131912	12.744539721623	6.576824304913	16.706020510616	15.759477574460	20.435297700006	20.244454630360	17.295433477692	23.748723908363	8.838149059497	5.964922192352	5.944697884019	6.882609864431	7.586882856805	6.585071952719	10.286303999643	8.261991592430	8.897407998304	6.256613922646	7.871677109765	7.362277631377	7.283574935057	7.576046894151	4.038822622185	6.886274479054	9.159171355006	7.668655247711	9.032139269024	9.628722617714	12.628845052616	11.269452425056	11.114429996642	11.504007661039	4.985706728698	10.498530363575	10.762390101468	9.385626648519	7.187386064652	9.688353363621	7.560424889950	6.757073757955	8.484025307419	9.723922437350	6.241043814301	11.539819322550	8.712235203430	11.607259470781	13.114173812883	13.565460921026	6.397721537119	7.311177046528	10.836485405920	8.588888639617	8.303129750006	9.274121070081	9.677994587762	6.775060038232	7.384344195718	10.303917089548	10.064522267863	9.983148960597	7.608259627843	11.481579573493	8.647779428435	8.508489176466	9.229614905082	11.725572203433	11.953789744499	13.766010798705	15.134249616269	15.486477511506	10.811843509710	11.175396524962	10.253997871155	10.689234353411	9.038168655053	8.338562362659	8.987132108233	5.761163057995	6.340531218219	4.226316465399	5.094877581631	8.005705810815	7.262316721562	4.810044690566	5.215538621579	7.371768225223	9.980431027993	10.373457040163	8.444791580211	5.005144713816	8.857267760100	3.519503755218	5.909026341467	6.777797724323	4.955534247873	5.194602954374	5.649271439202	3.869391591521	5.264023678135	4.241870566515	4.236879618926	9.273603797254	9.684741398630	10.255950429402	8.806778457793	9.285554532112	8.902033958648	8.050901214056	7.714927243453	5.659491158107	11.254717142258	13.153449074287	14.037859438083	11.690853441484	11.354494049613	10.902071954874	11.871188839166	10.569856657636	9.988584643312	
1034000	-682.297345	1	959	0.206425302311	953.888575653510	0.210852235759	0.884614592469	6.540522655747	11.396500231386	8.813201836505	11.935681919416	12.870987367273	11.442365577535	7.253934317516	10.397768895510	11.196515724635	10.683205170506	8.216433959456	7.246760308632	9.501362787910	9.424294056610	7.861406918978	6.479867326610	8.411538598105	13.630741980633	10.292659645276	9.833999383912	10.019135479813	8.286565062929	11.192249329707	11.639003645684	10.060403983171	11.343249342812	14.492432281384	14.963596160040	14.218830585375	7.925581285333	13.404261819583	13.743531661599	9.787367560497	8.555904303749	15.556819465563	15.538955785865	16.039203970808	14.234227124137	13.473849153835	13.294828553747	6.863263049166	13.950381156823	11.645090450772	16.765440876182	16.605384423690	14.796614682009	22.617320949756	9.400273039575	6.397383935931	6.738599122843	7.118260000819	8.408487175292	7.158190228008	10.847024848228	9.722226709675	10.122213964403	6.984293105252	6.887000149160	7.123531134874	5.270511926474	7.807151226985	6.603082937902	9.214980885026	11.886326551855	9.696953194640	9.283969257264	11.006182742384	10.454547489163	9.848083260656	12.469643262852	12.758705180731	4.692872810821	10.324028130143	11.349015284741	8.929038869461	7.284743453639	9.836524002761	7.294141988287	5.990412511732	8.640046117295	8.575517069766	6.365899816216	11.640462659899	10.449162932355	12.153762431444	13.726193113915	13.386060594830	6.147529365115	7.609039336511	10.448269867871	8.656141525407	8.412907124016	9.548356445265	7.622998545766	5.525706997020	6.522739599826	10.063806082978	10.920833674394	11.878421167775	10.314957529633	13.446079833109	8.837278141832	9.311941111632	9.791491214996	12.197008550051	12.194436368173	14.005556135374	13.588685564637	13.107661782227	11.335265392781	11.358797781524	9.932812381119	10.902859112077	9.087236239334	8.738295714317	8.652661517154	5.008531135426	6.159387790489	4.841729635205	5.135949655086	8.023260215954	5.971789395727	3.252916012585	2.556810887008	8.075562821990	10.849920314761	11.101466965464	9.409800132820	6.846087203247	9.368157925429	5.677817665063	7.584003613509	7.117061668096	6.988139517688	6.209556398185	6.698870511936	5.589188995811	5.360340007714	4.988274107045	4.292102628013	10.158981503571	9.956084182511	11.704576063829	10.742347274444	10.993910742157	9.892872411747	9.495727872434	10.158280602216	7.888804435413	12.411940577826	13.567083550195	13.510750177252	13.342576206883	11.082147087904	10.269459954664	11.642077720507	9.717866381587	10.555224614969	
1035000	-677.751562	1	959	0.206425302311	953.888575653510	0.206912524866	1.041408612912	7.207998167341	10.856516988149	8.897853762750	11.780323867829	11.876045759024	9.797171836770	7.095614130959	8.668579659183	10.613631295537	9.696138038848	8.402561405886	8.355449494558	9.425187510068	9.443921533828	7.747756717817	7.223598892042	9.553786917797	13.314062362999	12.197332049625	10.537390477172	10.324063152477	8.350417280839	11.686922256910	12.151690701224	11.500144600733	12.085343799094	15.737346997906	15.657525523037	11.969446369249	4.933338668160	11.135862557420	10.960389862294	5.936643349613	5.188635343934	13.923322787057	14.327107831019	13.221785701237	12.007299687711	11.302362055315	10.783442069524	6.338109190403	14.871505331874	11.544537039910	18.561794427898	18.663982880531	16.610241179874	23.623117368475	9.270519088742	5.178219518810	6.383509909083	7.237674026962	7.914304660122	6.929270567383	11.017944060747	9.906497707920	8.496139654362	6.596853452637	6.344963858187	7.476201813011	5.959352503544	6.329926653173	5.634655858867	7.752850458029	8.470682045814	8.245401394559	9.903405089148	11.011219581387	7.967129464356	7.563276547044	12.383768355612	14.695708794756	7.361251699879	10.164022563262	10.535487764089	7.769695533197	6.935840127627	7.811755486075	6.515767705497	4.745007143531	7.884247501934	7.871749105053	5.727702986216	11.027009786171	9.507176387976	11.457169502210	12.798038953861	11.705311870262	4.601858421534	5.114338390151	9.257479013232	7.943437301227	8.962400086068	9.766780172579	7.099865810000	6.008215373797	6.687933352830	8.881325863823	9.159346597238	10.363342274802	9.925286065313	12.767227548492	7.477423136455	9.170421338294	10.214961430553	11.213737068891	12.625762183461	13.740674261495	13.908147936165	14.926700069497	12.831837250316	11.494005612681	10.645335764135	10.380160306243	8.353839252256	8.914890245721	8.877784669367	7.084407717642	6.488643738182	7.009622574453	6.873244089633	6.922203385153	6.347370177229	3.835527957828	3.414662062562	6.825182552476	8.795496919124	10.119449657363	7.975128737853	5.021247577813	8.201575673170	4.470332812637	7.569389567152	7.582416465403	4.576042302763	2.581041593286	3.479938321997	3.650642502536	3.085653684536	3.054303943050	4.263303063072	9.494220356293	8.741724773084	10.295869742202	9.196773652033	10.930958620842	10.381874649611	9.888840292102	8.423262516161	5.553380435582	11.926356560541	13.623763692997	13.357401117549	12.066798958741	10.243981233716	9.579806245247	11.126244645128	9.867417997452	10.308605898076	
1036000	-669.082843	1	209	0.201565926636	953.943331983443	0.207339038724	0.863954620857	8.382277119925	12.653988228170	9.735814425526	11.104186866745	11.601736139081	9.315148603613	5.242330245026	8.441408059883	9.132338303835	8.232259938789	7.377643927029	8.227693075476	7.660530783515	8.403116743686	7.542873478413	6.553730227933	7.375559521664	14.078151380196	11.364383091296	10.387671303682	9.005119973767	7.291384369330	10.097388398010	11.858815137132	10.721627028473	11.321805096339	14.968291226912	15.222313534688	12.689193354719	7.501981582207	12.099935698797	12.154231409667	6.915440955625	7.164213590356	15.381298769757	15.592740952514	12.515585267542	13.658090414266	13.772765685209	13.780991569493	5.111077850324	14.769350735249	13.387899312424	17.632888317436	18.033237486168	16.195658885914	23.880493209079	6.832717423179	4.796573280287	6.145020742066	7.625476002789	7.272300451630	6.252829677789	8.632994185186	10.521241050506	9.552952742440	6.881409354304	5.786562528359	7.040837352455	5.942200400637	8.009702854663	7.419907371684	6.324069699169	8.898476675640	7.665781611434	7.134079403626	10.084766482900	9.929426654529	9.590321935724	10.577081455655	13.198825127579	7.379804821786	8.134861448871	9.167590846014	7.837620635023	6.099584589919	6.369037910979	4.890469542309	5.218308803260	6.698032260695	6.687529780137	4.696628538673	9.461016589495	7.676318059729	10.207941019888	11.111152716315	10.571953503887	7.756977319962	8.614053579053	8.562903875542	8.519500914917	9.211681465192	9.702552269100	8.173064749749	6.637043380583	7.147856646252	8.853892960761	7.599074559036	10.012716569255	9.314274489793	10.827486370710	8.165901418916	11.043324089598	12.331847532189	9.850072561147	11.747219161636	10.592325634612	12.483182019185	14.418424387834	11.429230959904	10.955839305740	9.894377424572	10.112506094857	7.839391397592	8.832195933721	8.328587039512	6.773510896312	6.016748079746	7.603386071104	6.981526471138	5.695712002166	5.989922882875	4.420514388071	4.722130112356	6.123956642547	7.958957773921	9.438232056782	7.600479627206	4.780339669703	8.151043259553	4.681946673776	6.543634268336	4.880880697852	5.024702424871	2.925059778467	4.345386186904	5.533222684274	3.408169420196	3.815239864662	5.152901727236	8.694234179300	8.471517712867	9.894668019004	7.913097566876	9.551165014844	8.961714535510	9.209963570443	6.713561597345	3.577469585744	12.250728699442	14.515756683103	14.360767317853	11.079068219893	9.691093545712	9.272356697046	10.457762054105	9.555205031761	9.854051345428	
1037000	-667.792662	1	948	0.202547376797	953.932270525646	0.208027421500	1.691191728329	8.847951562290	11.232439015266	7.261332095901	12.803150605625	12.895774049140	10.603901854601	5.084206774006	8.424800803783	9.768106142521	8.480483256329	8.293794022598	7.553162557174	8.021450086562	7.941475268972	8.803654452213	8.528831104604	7.592868449081	14.284069264957	9.623560701189	8.871680320483	7.881333739608	7.055871783157	9.553303464866	12.577643444030	11.658554955641	11.606204007240	15.403259514480	16.154024663706	12.749300194379	9.050936235854	12.779374691109	12.336705275658	9.149652275748	8.466137337603	14.440065851316	14.114356078938	11.771265734606	13.490718193411	13.468505174463	13.263800279516	4.999629559458	13.697749996358	13.233790196467	18.202708770077	19.383363440083	17.698992573889	22.982536883367	6.470076873215	6.288154062195	6.636735615355	7.761073620982	7.387193136432	6.706507356933	8.900683002601	12.017620686871	9.926144809547	6.881953990812	7.049995018139	6.497190901768	6.007769923115	9.370674792690	7.281727332978	6.994453432267	10.408789910137	8.908380131371	7.530647145380	13.263590433115	12.429177160210	13.540952247709	11.415831760218	13.888054002325	6.640936184079	7.331663261761	8.603168611343	7.411427168381	7.447698264603	6.484533439471	5.328598123517	4.799928352964	6.569606263208	6.929975362228	4.700027197289	8.781557688436	7.189971553730	9.642301238121	10.656194740107	9.645361227186	7.473423780354	8.590699067009	8.022903948637	9.644784866687	10.547821182349	10.266107097699	8.223942514478	6.634518041267	6.613855365120	9.071654767442	8.277947175944	9.924614891853	9.838093437750	11.557498239017	7.239812707853	9.489648482644	10.254262413919	9.782330376873	11.950039337431	9.040060911836	12.789478533598	15.323919455737	12.798847107968	13.296783081647	11.911368792539	9.954344771653	9.203470605312	8.659772882480	7.589107889743	5.984049525753	4.812894489781	6.415626959698	5.889716604514	6.834768945969	7.760667692737	6.269873951841	6.660120254434	8.272733510361	8.654456389045	9.527794168702	8.752896891886	6.234470491879	9.013444905048	5.979087221469	7.544035409523	5.577059516113	6.231462761585	4.887025268117	6.314608778678	7.248799054410	3.956224012583	5.007644134877	5.686341630424	9.169203550257	8.305470409786	8.510721511659	6.917614225871	9.620010150124	9.448403316015	9.527424054022	5.923159999117	3.394277230483	12.521700219930	13.989953650705	14.091662847511	11.533072251088	10.237962008987	10.685211605907	10.496550368252	9.669281563562	10.043784887649	
1038000	-661.132086	1	959	0.206425302311	953.888575653510	0.199237183613	2.909983301179	9.167945957120	12.627697331795	7.936306992895	11.091043711755	12.183066520410	9.608053080690	6.033341051956	8.518818533878	10.552109650315	9.252387283389	9.367712819639	8.786947631140	9.144210862703	9.561290731138	10.352731395232	10.215474046586	9.279618699406	14.908304411132	9.831424326726	8.540132001275	8.008512099081	7.429081759911	8.249348593337	11.812616195958	10.744903416095	11.453419928996	15.129105078731	15.739799600638	11.695513439392	9.451825945072	11.093620095558	10.647099664539	9.410612050495	9.207456354840	12.733767462231	14.451820911119	12.176560778974	14.359041254600	15.093849426361	14.549672032252	6.081621028001	13.731883175219	13.231817406256	17.121148904508	18.439381029191	17.910113849117	22.985502008314	5.191410330680	5.864814718601	6.644885221935	7.311599991452	7.493843127927	6.654319221564	7.228010734165	10.158042410529	8.448070125231	6.556418658481	7.018335160358	7.779813090749	4.587427587136	8.152079486109	3.969717477896	5.840677748073	7.366477845937	7.132425885005	6.296169234761	11.592771551359	10.391720196386	9.252050007432	10.263331252212	12.990325481891	6.778045915856	5.437223450068	6.268276246732	5.033101846081	5.404679649287	4.893686413482	5.389838067626	5.173208580000	6.833983954146	7.310689570502	4.478214461077	7.286009862461	6.143360485220	8.575222037761	9.154023361828	8.698778486775	5.442255768263	4.709763895420	8.374226888847	9.432054238837	8.348097088547	9.255760722793	7.351361017693	7.171439306340	7.180861647129	9.562142483952	9.700151733414	11.670396576039	12.029256457771	13.301106828593	6.567961990813	7.149008624653	7.273336971082	8.889034251237	11.361915754268	8.855032562798	12.688701905109	12.598884728100	10.902512024416	10.794125527080	9.854584513926	9.036548115755	8.090499427298	7.148659523945	5.558033006641	4.825354005313	3.839337141171	6.416069094808	6.282459401223	7.430357392238	6.926501956090	5.886579184601	6.301979841831	7.609245787076	7.988979372090	9.437821110772	8.728485207869	5.423330584760	8.586484280359	6.093016421878	6.085623341682	4.508883863859	7.106081023640	6.863024762744	6.950229504012	6.655430339777	3.529027760466	4.544666708553	5.354579328556	8.625598448771	7.935284672866	7.436872045670	6.709557252669	9.064389602800	9.080279785654	9.215702568148	6.742593624353	5.750378402103	11.605906774899	12.882797323860	13.007630732877	10.934695640601	10.731706193921	10.270179006746	11.825454168605	10.000456503256	10.914315343867	
1039000	-661.820270	1	307	0.189706097001	954.077090460525	0.194042482032	3.225789019377	11.397453218761	14.708296555179	9.761402575503	11.742537595637	12.747372192334	9.704927213236	8.800773709469	7.210599325467	10.438821907930	9.721395440936	10.716789498136	10.850179960677	11.873444619598	10.652184270454	10.845058737193	10.295015681618	7.842541707843	14.636060987251	8.933795332107	7.885430129353	7.927578426659	7.494799244659	9.681033304798	12.057782851149	10.965043391156	11.474890780965	14.960271531916	15.444293644000	9.833800068755	7.906048169771	9.134197830006	9.183095190169	9.746182639957	9.827987902764	11.116970394559	13.208110390896	11.789559487359	13.723557346211	13.995741306513	13.218873276156	7.902236191284	12.345614315155	12.561422374980	16.255685976379	17.797397687546	17.676781694516	23.372211391385	5.907003927149	5.499387059065	6.175325081754	6.486086765542	7.321213262546	6.503672091104	7.704410694215	9.574367784252	7.003326039671	7.432749531445	7.500466949057	8.719158413566	7.227499947372	8.240106658954	2.876793387065	6.604898661219	7.617379636805	7.317985210967	7.337725816285	10.597588333708	9.129828410707	8.014124209590	9.641933254493	12.238789114996	7.555997763479	7.069794115932	6.105769486811	4.120278156297	4.439792641881	4.611272146793	5.069685870812	4.866467495704	6.334485267392	7.221737309949	5.056799826980	6.807315619495	5.169966667353	7.940052404885	9.112362853521	8.910647443421	6.442380988890	7.141021789442	8.716387562009	9.107576874344	9.118860007949	10.911659603350	7.008808070176	5.780022919783	6.182841465285	10.575152087934	11.326734156458	12.167847731521	12.216033117783	11.365690767547	9.384326845562	10.720705771007	11.739734064078	8.522658494348	10.673344206598	10.336250856231	14.143650150769	14.323445863430	9.149948809806	10.924062979467	9.920782306524	8.404577416693	7.436618821721	6.121183488346	5.396642185878	4.203565650499	5.489624460850	5.563059333217	5.755575669912	7.154023950469	6.544198030186	6.396233938742	6.939559118244	7.905267165719	10.250122642408	9.190213928569	7.908128879534	6.890860872250	7.919675186355	5.531928903155	5.667768216312	3.985003168054	6.691232013543	6.733693977895	6.291042751791	5.648087993148	3.509660867268	4.698893102605	4.564392645581	8.349913654578	8.002056774609	7.376505137037	7.676804528298	10.639290615887	10.115291596148	9.777031644152	7.084576517032	6.398860759678	12.844122547437	14.571649133616	14.059777187249	11.333377686723	10.091574097024	10.629011842712	11.417624151784	10.117658398214	9.782489048495	
1040000	-654.368419	1	307	0.189706097001	954.077090460525	0.193041558869	2.275703974924	10.303462094311	12.610275574090	8.815371078248	10.919587292690	11.059277172892	8.691482514384	8.205467070940	6.877758525151	9.299887876915	9.154631926398	9.489932108724	10.902783088535	10.395394987575	10.331662264863	11.233094892002	9.671224386765	8.563491414984	12.838502944730	9.241885855443	8.764228571309	9.264665383501	8.702999904370	10.074584413611	12.601960080180	11.584554236571	11.579123490426	15.035078859306	15.314400235162	9.507321912442	7.989942612626	8.855478813132	7.322767023611	8.088814062945	7.763235532735	10.805646331536	13.225765693898	11.627226892770	13.773674792306	13.206648546815	13.205025404114	6.563654394110	10.727385857277	11.341162902726	14.561868587892	17.176626431572	15.642303996089	23.350164206498	6.085906623561	5.593896371408	6.361044488774	5.765688492603	7.269825727565	7.003136807828	6.956584725538	10.320128616520	7.359313331985	7.664064639068	7.921692641584	4.176065498461	5.857178733343	7.665067101861	3.877837473332	7.523636402135	8.882513841525	6.779506764452	7.262905597386	10.801277942291	9.477813438653	8.648469517273	11.384875309361	15.498185184292	7.421023275075	6.434116513477	6.587376430802	5.773476950722	6.285644901354	6.356957990697	6.162880147061	4.938102780692	7.197980041765	8.166710489166	5.790906714775	7.591305509077	7.089369878668	8.242379106785	9.780358054604	10.015724413418	5.103021388476	6.982222503033	9.269622866563	11.058235902156	10.407832813450	11.572387794657	9.146690625454	7.450600723306	7.555933406376	9.211552072096	10.239539838578	11.769624410578	10.481359000441	9.455741577363	10.057955627987	10.570663771234	10.858357930916	8.825673310058	10.701682738108	10.859415875357	13.766834934877	13.719217893469	8.159879576015	10.618837736087	10.794529260435	9.595336490967	8.426084477871	5.940764678838	4.793987589420	4.420031848233	6.154160853891	7.117543065290	6.827565103943	7.890908102137	6.874615275390	5.911607597407	5.751408869223	7.678065492271	10.556042538963	10.119239016356	8.230876640049	7.643633917587	8.745577004241	5.811819975245	6.134812859425	4.363669433840	6.250892131145	6.366516271779	5.731076489653	5.488169234322	4.708950513156	5.754866612276	6.202311337826	8.781396112646	7.907546246914	7.054799551116	8.575368007745	9.879459075092	8.994671353832	7.827116558308	8.016094344237	6.568410590389	11.828124779455	13.238708115069	13.301729066729	10.128620864506	9.962143462731	9.637687514636	11.051062267394	9.964752543455	9.807317956453	
1041000	-655.908094	1	948	0.202547376797	953.932270525646	0.195599757732	3.730481527032	10.914281775894	14.366946617538	9.364883956435	13.126364868735	12.628088926420	10.981948774115	8.806242753520	5.524500514710	7.138437219043	7.275244493269	7.606790720480	8.560344179021	8.241871496039	7.647887138458	8.424363293214	7.319200487356	6.546849897808	11.244888524575	8.505212945630	7.993506382875	8.255529320829	7.386814648426	8.172403898749	11.712152723585	10.778675658823	11.369757557580	15.259493992548	15.719426583573	8.452070971686	7.169425448599	9.058077456043	9.100048283132	9.308520531346	9.209021767854	11.198499001445	12.399440569562	11.105635500130	13.038899521164	13.579360979734	14.103059995261	6.968288837808	12.056524002278	11.373647427518	16.418111298269	18.854340025531	17.178316884430	23.567226125619	6.240638689790	5.913522256811	7.438669201216	7.156562583250	7.595976598299	7.152412837815	7.150058650102	9.014309308409	7.254180068914	8.191361042525	8.196833335202	5.736748212590	5.596020445294	7.993994045402	5.329500216004	7.524664214496	7.702140332915	6.911787132139	7.708535424995	11.662221626853	12.106228734729	12.876828054355	10.823996955045	13.373632900388	6.796343482315	6.889529407204	6.396644787939	5.844883754954	8.854847176156	8.111715881501	7.456714951846	6.473003562673	6.767201262133	8.096574902121	5.729351731243	7.916353006475	6.350388033557	8.259500958742	9.694847489922	9.898179292848	7.929848414810	9.548724733839	10.092426084003	11.895689255653	10.150244877547	10.358066444099	8.567064874138	7.174391168853	7.233177589066	9.227586015867	10.259195450683	11.126601336761	9.718856418785	9.892009437227	8.163788832807	8.612881305593	9.034046417032	8.666403395821	10.354488707604	11.407847400751	13.145657709866	13.687614079263	9.483092000211	10.030855055723	9.710192706513	8.873341706961	7.932226739131	6.955006491114	5.205400022870	5.088790212632	6.267184308229	6.439112872745	5.125736140141	7.080297974037	4.775288411414	3.467263958342	3.469697246927	6.948225255772	8.538530732837	9.274083250936	8.176783499197	10.240407635227	8.948555128901	5.340073142357	6.301853621705	6.495958769866	5.311100599451	6.666047722936	4.670390162762	4.129993753120	3.756055160366	5.296576056124	5.302086192703	8.294733146588	7.742756764128	7.920412540022	8.784102191649	8.991435529708	9.291349890968	9.139352210896	9.138591267413	7.074328827564	10.682131978171	11.937415896221	11.923830905787	9.246270224969	9.316404315198	9.982185003514	9.837303576845	8.796129538371	9.302601891753	
1042000	-660.236745	1	948	0.202547376797	953.932270525646	0.195209758383	4.259418601967	14.087853019451	17.157872962463	10.911789945921	14.336093709391	13.099848515946	11.174833912544	8.524497214148	6.626778200298	8.702364951493	9.450317067100	8.993600791130	8.850861508040	7.498255804604	8.704236787975	9.351634927451	10.529336217137	9.161022951989	9.731922213518	6.621266837929	5.341569894442	6.103561255825	6.223771305316	7.259744546532	10.976828208609	10.026337623754	10.796687153645	15.223229002588	15.656873195662	6.934283374300	5.030823595341	9.074881564470	8.764568478135	8.406102961782	8.165892737410	11.889994768417	13.390301394541	12.477803455196	13.405927891326	13.638773945572	14.223660316325	8.143912858004	12.912405018267	10.958620453045	17.775271631122	19.078236219801	17.174508778800	22.754099190822	6.861098070232	6.117689692229	7.610248576515	7.020514789995	7.709135735243	7.151360860094	7.547432468551	9.951401115847	8.172647119166	8.267193700245	7.648327515744	5.489239452876	6.638096682219	8.597585706135	7.596606688154	9.426049414787	10.621954155547	8.835833470726	9.276883256854	12.898917770915	11.196884259955	11.589200814941	11.863264774961	13.485493473074	5.070409786200	8.558313411077	8.234106126684	5.246450185550	7.054796004856	6.218491678462	6.019535527710	6.575425446093	5.592048241052	7.133906643532	4.775398596071	9.437830076327	9.179830290604	9.533319359264	10.413042251275	9.325699719153	4.973431780793	5.306793119770	9.521309726725	11.859973045658	11.397909785930	10.870678596433	8.302255446045	6.510194110026	6.969386020474	10.326711272222	10.390572880455	11.657516300324	10.418018964458	10.184927829541	8.824473758321	9.350409854357	9.989982287675	9.411756964949	11.423405126392	11.545086365385	13.689591191671	12.380271841063	9.084914776464	11.605022888320	11.078608830844	9.541357094430	8.045788357689	8.817329844236	7.125366892433	7.616404585879	9.321387162142	6.746329463467	5.310879345846	8.386848352174	5.462913753411	3.574699600523	3.058695498674	8.142429632650	12.428022962203	9.511192783890	8.784447992830	9.654570552725	9.212756541019	5.810821934296	6.017924394645	6.375464508211	6.222027289124	6.682581322436	5.523303497222	4.840891260518	4.139061983150	5.509903682689	5.536787344379	8.263681937739	7.524668415640	7.924754662758	7.806795531438	8.497623984316	8.357960979761	8.291222779472	8.243267922899	6.995185273408	11.627994797797	13.920239991785	13.987700922190	10.883136510032	10.541582331278	10.800982068099	10.815342492294	9.972879979056	10.052189592654	
1043000	-660.465032	1	209	0.201565926636	953.943331983443	0.187228233732	4.037466911379	12.514649662657	15.856186992118	8.685723154668	12.427395803392	11.712621731684	9.790498782885	7.214900828573	6.434340749935	8.282233035274	9.001524294606	9.249694476352	8.650423903723	8.274476633831	7.841110537779	7.628159692246	8.993161429644	7.398577187139	8.395819910399	7.137059566082	4.625164567847	7.472971334521	7.071127396502	9.875951185099	10.418386392383	10.743098092582	10.713434620243	14.718229930858	15.779720735683	7.294881581870	4.178468560243	8.336450777849	7.508815368786	7.092653056792	5.811663032884	10.563388102624	11.647159389140	12.549758247265	11.753640624921	13.284846221962	13.266318162648	7.529537877316	13.768836774188	13.127132235086	18.840200182771	19.482756636200	18.236516442908	23.335292911827	6.787959839482	4.394976786485	6.986996365754	6.096043589347	7.153582249548	6.867745876652	5.647602305366	7.992924708673	6.434506038659	7.679010004915	6.570722420353	4.281780397018	6.223386910271	7.133801330379	6.426537680008	6.559546540415	6.775078527415	6.209818636670	8.051928994363	11.709491833230	7.629151748391	9.760065801353	10.528609494237	11.047780819005	6.110474720538	7.867963548307	8.422393077969	4.856464946906	6.134622682543	5.480404710101	4.979556582329	6.346621130543	4.601329766675	5.531038677292	4.249861674299	9.132935757954	9.462852531940	9.890786368646	11.200259138466	10.075824000226	8.661912478668	8.331629790581	10.817361921542	12.319085702383	11.694341735652	11.403181759607	9.240382609194	5.742646458098	6.355423801220	11.507090769924	10.817147560384	11.147208065657	11.082711411181	11.331531865429	8.538710457290	9.052644269180	9.881195717517	9.907320163315	12.710412221893	13.304761007405	15.485717402451	14.250802280863	10.993095939372	12.847052934865	12.461425979333	9.332799029944	7.877128930404	7.460175130645	6.542116893585	6.011951895227	6.847987279535	4.410468833649	3.183889531601	8.302175845851	6.123276163371	4.637179951372	3.298897192023	8.068272121478	12.828491256868	8.785877120130	9.153707379065	10.576695567423	9.728662618010	5.792337646749	6.205108774567	7.242240563885	5.670572788522	5.408391895190	4.939178575488	4.303099254162	3.485082275191	5.288059339737	5.712898662778	9.149389596657	8.955026831201	8.488530772889	8.127174207516	9.328780481380	8.878892989992	9.497617291919	9.776579116965	6.772057881299	11.897692135311	13.309485608593	13.454738614094	10.833425877286	10.187346128314	10.156043669090	10.308187272133	10.201828506973	9.819338618640	
1044000	-666.933230	1	209	0.201565926636	953.943331983443	0.187129662650	4.465884298638	13.609604011388	15.925459132638	9.088775788039	12.817305715577	11.228626574007	8.526638315806	7.682001509933	7.837233684523	9.403554970987	10.247861042017	9.701773520150	8.201298521723	9.225426619809	6.897141241182	6.746705080757	8.096471227130	6.122790066912	9.373167715331	9.799623362943	7.585415489383	8.795062561880	7.419072442147	10.874303179006	10.186134233108	10.644303310414	10.547073822606	14.333205798653	15.989436173785	8.393004095916	5.377973372221	8.353406484531	9.860223446659	7.967901943336	6.766343955536	9.627673093739	10.877647344050	13.347570835833	12.548183968553	14.467294982878	13.530846750857	10.225603553923	13.508119059895	13.010513914332	18.439221497582	19.253300634675	17.715815755428	22.093787686844	9.574779785501	5.572117787103	7.311042038889	6.354660116512	7.442930305070	7.487851679497	8.284148273017	10.056397473344	8.634506782145	10.552461495143	8.667982359418	6.803790161260	8.777973279443	8.742072614817	6.419449751435	8.278208738536	6.998570128074	7.483664666249	9.983015234193	12.383754459164	8.625271438453	9.275267960563	12.617080760386	12.521760948994	7.846793576237	9.828894795715	9.557658356339	5.631650942726	6.389110785675	7.053632880569	5.236551336694	5.208801938131	4.519655336857	5.165926201019	4.575954993917	9.127268145043	8.740003497637	8.988659990527	9.957555022236	9.640113117074	7.748113993382	7.706103854261	10.185390971582	10.987765207782	9.071880902267	9.027321339392	7.497214318874	5.759290386025	6.706397659023	12.130992032938	11.929651637826	11.537853460493	10.723104348208	12.183377614428	8.228680617488	8.509558693318	9.223067429518	8.588008951960	10.327067234382	10.777827690197	12.921738556150	12.043957310365	9.198092189132	10.316431959206	8.755292340701	7.924725011101	6.711625879309	6.403146227836	6.578764494282	7.680533448966	7.196731809448	5.193303695217	4.554337684396	7.509232240265	4.971651192552	4.485256673014	4.270717323019	6.826880067793	11.738955661597	7.354308269218	7.331826581856	9.007360522901	8.344323631326	5.154983497816	4.770784587289	4.499223915882	5.140611349160	4.431873536639	4.569230415733	4.068737234684	3.190040393556	4.909080563587	5.274594497604	9.727131125430	9.743801993991	10.379272643529	9.693488020002	10.726760267779	10.347841837180	10.811441451473	11.111242256751	7.625004922454	12.078214888655	14.406309712457	15.271005972067	9.858031993713	10.188649059604	9.435387856927	10.224740216172	9.844322503186	9.577797138463	
1045000	-679.412492	1	209	0.201565926636	953.943331983443	0.198752242686	3.672401336772	14.353750689164	14.051728630584	6.373429996045	14.392100187912	12.508696869755	9.145968446322	8.209956546913	7.421418719132	10.159495229690	10.531501923565	8.340876571172	7.604600836247	11.191065193363	6.087967425253	6.719810185025	7.964459882183	8.582210833542	10.013193418138	9.702458964373	8.468775624076	9.206960730510	7.400121126211	9.440082144132	11.277556626594	11.149580321300	10.424613147072	14.588352672310	16.040533233849	9.890624005051	7.657020264786	8.312515602615	7.921480121792	6.661595961283	5.987754865573	9.805474951230	10.746940428436	12.896461696105	11.794842624169	14.318865362195	13.771888253005	10.636418480087	15.307798464130	14.766559839752	19.838905009924	20.081043885319	18.789009950303	23.846298259912	9.390911193880	5.008546543467	7.450823451393	6.463049409926	7.483219691013	7.059720023105	7.721257460869	7.798706187027	7.133693580675	7.669013493798	6.255455502820	6.409181685722	7.996095260626	6.880412236369	7.689592076576	5.185276420051	4.779309098789	4.865294176319	9.853596895609	12.242481436222	7.207738209074	6.880160720311	12.172074904018	12.119155006037	5.604844138293	9.729032754080	10.732268409116	6.456796608397	7.452051334236	8.667255887612	7.440875743899	8.077135291063	6.806506113062	7.403056872591	4.966097601970	8.908944693254	6.652068740806	8.835969378278	10.298615969492	10.129339806195	6.457136505486	6.265583128644	10.884111596826	11.493191772148	9.545211694305	9.358762774998	9.084845000929	5.668395426804	6.658751021816	12.800007903374	11.886631123840	10.357356190434	9.342616652833	11.863547481842	9.811943692142	10.177737432640	9.167170026632	8.756855931865	10.110104973997	11.902462643896	14.934324475518	14.216062738920	9.823272689991	10.333235832562	8.990681746560	8.477814759934	7.370111285387	7.343716982462	7.182319948183	6.247504297445	7.290467821134	6.677117427456	6.182908141001	8.373365600067	6.160433940715	3.220236489519	3.245453944862	7.788721337264	11.720915939847	7.430903824694	7.556370309736	8.803071992239	8.462562808837	6.746048519300	6.651552770744	7.153408050002	4.691064058939	5.619738022818	4.846097283544	5.303634281754	3.567593377610	4.767614551389	4.839653046060	10.417716775818	8.899293025119	9.490584104350	8.317302627649	9.567950241979	8.601950711987	8.596699310062	9.861844469466	6.662147377964	12.439083484216	15.308490563489	14.901234776300	10.389149021168	11.784472757018	10.316390748758	12.098749590588	11.367121291928	11.838978941801	
1046000	-668.988749	1	948	0.202547376797	953.932270525646	0.204322456970	4.169295008903	14.126743090376	15.111022635779	6.989966222415	16.391637795410	13.208227006853	10.966950483649	8.341024742478	9.148757170417	12.821181027210	12.130842590739	9.494815982472	8.892775911111	11.876049949014	7.673797334619	7.826146416908	8.541282333474	8.130816993987	10.588392536377	11.462298226480	10.143842032820	11.683856701384	9.803750897191	12.030136446727	10.808697647372	11.053294018180	10.924774772248	14.619103623493	16.040666773840	11.259559600492	9.689351143189	8.972311563365	8.085915331922	7.350353822790	7.217140203144	10.262045495704	11.152794650546	12.446279936837	13.108291342156	14.191566482975	13.634166210899	9.772063028344	14.296334026545	13.719863227860	19.111826201166	18.410998539577	18.370595797185	23.513420707576	9.093921410193	7.309792279057	7.117974045554	6.598443476554	7.155925141884	6.697567930407	8.638864039499	7.974511856186	6.846856230142	6.480019659185	4.917831605172	3.773563804530	7.169350265457	6.023877582390	4.611851863492	6.091695216498	7.351304929969	5.983676149019	9.675866814141	11.951127754622	8.464833210629	9.341655708540	11.148128056824	12.119569125923	6.472299199316	9.796267416420	11.147663204767	6.214862433435	5.666813058027	7.415281531642	6.052872359335	5.442913989383	5.090023543315	5.413823316416	4.983934165212	9.678453972048	8.045554049115	8.950377320349	9.720390578463	8.896173854708	6.133211628593	6.166135712198	9.885393300747	11.844616184649	10.326228214241	10.631758472495	9.718872399906	5.610803771175	5.710875549574	11.972415916335	10.822840891066	10.425835749476	10.121474401279	10.817902194097	10.386401860735	10.352140849904	9.969940484615	9.051498756743	9.671316479136	11.125067011386	14.858139735808	14.349426992252	10.198833543975	11.923037606880	11.576308087159	7.477942683296	6.310481501211	6.449472208797	6.035095911463	5.227019079336	6.839414850686	5.687300619592	5.779110595481	6.636705569919	5.158003806706	2.237118938033	2.820071453912	5.195010940163	8.187454891348	7.130724643164	7.300532078125	8.610903573759	7.440924673677	6.554352616644	6.793459552558	6.553477961470	5.224090407177	5.492799721445	4.865813471832	5.586803154741	3.772893580733	5.001970456455	6.013945212511	9.188618494521	8.445563927453	9.237744911956	8.317633492635	8.899409153287	7.086717400010	6.285257500741	9.576745563041	6.247710318648	12.673619600790	14.608917000484	14.579346797855	10.311207080755	10.788115424176	8.990784084321	11.035441517632	10.369532364068	10.983708618415	
1047000	-666.029471	1	307	0.189706097001	954.077090460525	0.202255297987	3.256568742958	12.854401887573	15.736569803891	7.789929396444	16.011110958967	12.781867907077	10.302895881408	7.642941609834	6.899721565263	11.473978790845	9.992638318920	8.517659807193	7.729472854691	11.172057890739	8.242490305357	8.902620515389	7.958146928936	6.145898536122	8.581114086800	9.849119478051	7.423483014704	10.592002686482	9.355378625853	10.349977267767	10.280708206973	9.862872872501	10.794659874461	14.333801520181	15.947612123195	11.432943340825	8.770182342150	9.696632501269	7.843255398873	6.396683183942	6.635732527908	11.416907759654	11.321566258437	11.741584038559	13.339873396450	14.484355440145	14.227067538398	9.616716587715	11.631723482131	12.058605172012	18.373680003264	17.953656997639	17.411139335585	23.835334312932	8.752798496489	7.828621485212	7.718318940721	7.339929273699	7.673494183208	7.343340609757	8.544913328773	8.723771777330	7.475528930943	6.473037162800	5.201061639344	7.214999589472	7.410503654836	6.178314074873	8.701025576503	7.056703587417	10.623600260260	6.799580247866	9.179729934024	11.441828569343	8.570862936900	8.587335340611	10.917272993071	11.258830262610	6.808701370234	9.779520392600	10.846872783423	6.886797365058	6.152269972280	6.178572778522	5.779898538156	4.321119249784	5.527379064822	5.817287088958	4.059469285326	9.371899093290	6.262247731147	9.321832817189	9.627354510826	9.979594440782	6.648249190774	7.344059086390	10.517178633622	12.453139868695	11.145279148142	11.608853380572	11.940195454916	7.334514307041	7.690971897291	11.407636732905	11.262426645628	9.967477137280	9.350993846989	10.859071040067	10.272849270233	9.596245220275	8.502184306055	8.858797416691	8.351087165501	8.996119936559	15.322098914266	12.992696994929	10.711559467655	10.730145367335	10.474193040150	7.631764068371	7.174725713548	8.655927785408	8.966355193013	6.779084946187	8.329249520794	5.233168142178	5.222628196092	8.117469609530	6.875143860448	4.112125100727	4.493433274466	6.579431380500	10.290290046893	6.912401663150	6.771707693029	8.146740452888	7.207830206506	5.434565474000	5.023920235402	5.504232756323	5.280864513996	6.625033751760	4.537251032039	5.019616340088	4.213069453505	3.470197521451	4.159767924371	8.389245968681	8.662852977126	9.634343174150	8.425520285576	8.961199269136	8.323360990629	7.797335693655	9.198047755876	6.125934218087	13.555181277310	14.559982483803	14.105818913400	10.800480282503	11.322004108249	9.632273811908	11.125861770172	10.501376576355	11.098496753772	
1048000	-657.206164	1	948	0.202547376797	953.932270525646	0.203197297664	2.974032338237	13.237938747320	15.731877919475	9.632330030844	16.968579358747	12.908455289118	10.702466011611	7.206379383562	8.272008771049	11.740391855467	10.711339763472	9.267094506052	8.607428267443	10.322202990593	10.448241135123	11.012130064971	10.245609694383	8.385086111906	9.620584504496	10.159525111294	8.614245072690	11.622273193268	9.983480869250	11.600681256008	11.984542285030	11.701834333821	11.594910539309	14.528403327638	15.888489194994	11.678003987129	9.548163862572	11.659905249623	9.289550756771	6.074340579705	6.542078446388	13.713893663020	12.626337776774	12.407855958306	13.876397119760	14.422774833972	13.410781093652	8.397192427814	13.410565726133	12.418764819412	18.147926049505	17.182458964714	16.087546392572	23.126736597837	7.815306905395	8.034834608260	6.486369728215	6.711036087715	6.946465172684	7.182707841082	8.372965837854	7.836396910088	6.592218593180	5.642305762237	4.345807828392	5.239796010171	5.293326037533	5.044495894612	5.487336517057	5.941485483586	9.016717482788	5.378946664033	9.607371858889	10.640969059358	6.379483677049	8.098574088813	9.398494468328	9.800220302397	7.884049686787	10.267622782313	11.362818703974	7.547162395601	7.088591392851	6.841815444654	7.043213820074	5.256520290579	6.962322851715	7.908768546316	5.267160184633	10.164230165963	8.103361243126	9.703433561214	9.760694433616	8.527642032589	5.863640854291	6.781755873096	9.265837602174	11.971124129481	11.939920279971	10.574860567532	9.668772681729	6.471807707250	6.340990958872	11.356117511230	11.869241401595	11.267472775276	10.270376526285	11.314358273089	10.177232167746	9.866958638148	9.963455033977	8.800883605930	8.263468284843	9.034070836785	15.897726925397	13.814342455031	10.555645285568	12.129684609662	12.087378727502	7.333681195527	7.041286153560	7.435767112816	7.621464953805	3.484792373539	7.479969024451	6.217758810284	5.955774206968	7.253657751196	5.234288517206	4.416285859722	4.715678005415	7.063612787231	9.303604435006	6.799841704726	6.486783118426	5.643696555675	6.960287139216	4.899834959914	4.504279575118	4.547220979290	4.504036322178	5.190665898128	3.645778048222	4.465046263806	3.047653144509	2.548784901226	4.017104686189	7.420859407196	8.052721592107	9.498113302552	7.855173852094	8.823698436436	8.437224561380	9.482203435057	8.303504244807	5.830361144415	13.039366745380	12.890335259094	12.524717717554	10.182691426585	11.135185878557	9.969278901230	11.047023393892	10.384490621224	10.199694787488	
1049000	-667.128100	1	948	0.202547376797	953.932270525646	0.200708060883	1.522969459828	10.869021448586	13.874246991204	6.070654993400	15.131382366335	13.158577677111	11.490989730670	7.624632751495	8.690440386292	13.681697289729	11.596175332263	7.665445461703	7.015730367961	6.404691500857	8.493245736948	8.586295306959	7.700933725850	6.600843598316	8.418325121015	8.606888104440	8.086370395226	9.949956673960	9.104169086554	10.890098374317	11.865952065315	12.822189699466	11.726499049098	14.448240320573	15.714233086386	9.899743532118	8.108190580149	10.649387213487	8.836538708222	5.846540069416	5.836212006769	12.764765824439	12.171197434490	10.835435962758	13.363682622785	12.970712105046	12.057649653575	8.954024425244	13.478267500298	12.067991789089	18.145677579364	17.017193526940	16.456413035045	24.634129143922	7.164359652591	7.196702034713	7.012371970761	6.496931498283	6.806083996081	7.333522705439	7.180625096993	7.523697406808	7.142498601785	6.134797241360	5.505780136375	6.890448299491	7.910002085562	6.135114437875	6.806175568636	5.838000409076	9.543384598276	4.698441253977	8.138577491812	10.882668550029	8.099227860075	8.242305243498	9.312457889887	10.888495696461	8.653777962242	8.487976095504	10.345134523314	7.153743017616	7.272615381848	7.325752714768	6.918474585665	6.879195101934	6.847911607505	8.116326233921	5.517765408042	8.496062665678	7.065131746545	8.281690997819	8.431536253601	7.071180380119	6.671094609026	7.191252072449	8.456410084483	10.461088080868	10.342036422349	9.923251575636	9.896516962094	7.494795671379	7.521766635405	11.328322521764	12.886628911190	11.468906484499	10.614811944933	12.766798421538	9.337354657224	9.394482924556	10.292933060163	8.186607830882	7.555469201515	7.712162228071	13.550453843631	12.421223690590	8.864611200058	10.462895361463	9.940135718081	7.455163151778	7.398883403235	7.353351808146	7.038811212842	3.286850555991	6.002604439322	6.014201590734	5.911077793537	6.875165730567	3.392474575800	3.970057563242	5.628694015477	6.802584615968	8.405457519532	7.936568634276	8.276773407907	7.195388505710	8.098133015584	5.896125255357	5.450512401106	6.135636538423	4.573302185499	5.735802507546	3.881596710317	4.282287373156	3.313744550026	3.451110178082	4.821522274010	8.188499132718	8.808660898709	9.398300678622	7.677147628754	8.229767137212	7.397056814795	8.629866810770	7.273830227589	4.907041611982	11.729596039731	12.981507455303	12.574182779248	9.234886500770	10.737021757931	9.816820016732	10.641833361411	10.375530494101	9.618776201199	
1050000	-661.453028	1	959	0.206425302311	953.888575653510	0.206378082157	0.797224644369	10.396934015919	12.565270125455	5.969072667473	14.031224006397	13.169142016077	11.042776798894	8.853351814647	10.175241555705	15.705178451475	13.711783903580	10.628256426457	9.122863848376	9.562679948323	10.012583298730	8.987666092781	7.669062878780	7.327057926065	9.328118292759	8.484927970662	9.330398340759	9.783673877958	8.494101461579	9.515735888733	11.341293069493	12.232037756124	11.367377949921	14.307423678627	15.734705842269	10.438069178199	9.258425056702	12.136799915209	10.935829318323	7.383465273207	7.317867148840	14.275330647266	13.770492156800	12.843404986876	14.421790960165	15.092676082777	14.930791401106	9.388877440665	14.483973762855	14.702753263777	17.763922604326	16.970560842963	14.911402347372	23.526819549871	6.587408511088	7.119964910293	7.075593453287	7.007084002402	7.082296402858	7.275593052213	7.034987404561	8.040337027202	8.774567162342	6.952630754729	5.497855255036	6.078716493583	6.450954202324	7.863795087488	8.004607877797	8.436826112511	10.154675105686	6.931877073133	7.457948205936	10.648552251108	7.746867598861	9.287388397274	7.591444736802	9.105471667857	6.060158802942	7.931900644278	8.709364690861	7.048634342512	7.792275889297	7.410214004229	6.768341347441	6.721490293842	6.908503962165	9.259679462021	5.836757608218	6.551766062556	5.517766415242	7.171193276335	7.503299113937	6.599667257269	5.393048689409	6.034011470602	7.161866546370	8.772473435711	10.089426362109	9.300361916767	8.856605167535	7.252839041795	7.682055460732	9.662764256945	9.989565280776	8.977072740682	8.628154426100	10.276127342022	9.781660608822	9.152854398904	10.581150996974	7.725349421954	7.692677060716	7.334408078814	13.358074282914	12.506186033222	7.660853976795	10.035385233846	9.703324238168	6.950084115052	7.204926726181	7.325364827040	6.810190025810	5.090966382092	7.123816639808	5.909081300165	5.402779246494	7.560836576368	5.397423324955	6.452154385037	6.869149964228	7.574708133037	9.319895781416	8.037516523581	8.263721931550	7.479994445243	7.738138382966	7.442472145543	6.247018888362	6.337326452506	5.716385295131	7.154017129586	5.034801111743	5.053569059693	3.743237524175	3.955160130550	5.608462336141	8.693997941238	9.811500226820	10.212928385000	10.342157120057	10.288860315820	9.099181185990	10.931697434778	9.055346122684	6.885624932727	10.780047557569	12.683337451417	13.634864369507	8.868738209399	10.464228139964	10.442885403834	10.144430941093	9.971697809391	9.215727587130	
1051000	-668.998405	1	959	0.206425302311	953.888575653510	0.206807376003	0.325859405382	9.847373198777	13.538612458273	8.792961130906	11.479416380982	11.908848062820	11.238875033255	9.510137427456	9.893376019953	14.042447423635	13.489435043381	11.083027990661	9.809283568733	10.341942433842	10.487583860527	8.869028296860	7.775222021477	7.907642922974	8.584616822414	7.405016369696	7.868643833512	9.810746332616	8.273297627960	9.311698474230	10.786786605080	11.916469026035	10.467840850152	13.967496989993	15.244022607358	9.458644363897	7.988245824351	10.697071460114	8.629906743581	5.921974791703	6.479273602967	14.065020948925	14.112159953464	13.799295753691	15.184951259680	14.973994729897	14.587001430784	9.630855280089	14.280476195762	14.001887085852	18.075761159333	18.056672078928	15.169239701372	24.301210459242	6.990093638841	6.749980899837	7.543945485654	7.485797522522	7.412266234876	7.870630708989	8.209637054029	7.647454173311	8.781604483160	8.350530511410	7.091284648628	7.497648823739	7.369300740715	6.998569135750	4.116170567724	6.013995384582	7.687627117766	5.442539616829	7.634724516794	9.930277432298	5.578258164458	8.201779828945	6.815135955442	8.416740701857	6.756364556919	9.030777245801	9.555145210847	5.526947354269	5.044249172342	5.149211509502	4.886307978417	4.202219875065	6.010100437906	7.808933701345	4.072888047932	8.728942430589	8.398472137269	8.919199314146	8.869813602044	7.348360009281	7.958913790948	7.493657565868	8.338037070676	9.434166743895	10.523178051195	9.682512934966	9.423062381417	6.917013492915	7.425728421154	10.076247391729	10.542404576344	10.186806946274	10.580668694574	11.061162597091	10.287123929068	9.156449274260	9.451342790204	9.410551921512	9.576633700711	8.801962511061	16.279387661967	13.859263288863	10.202428916935	10.919029508342	9.792720023918	8.492475323909	9.077305980602	7.926982347418	7.218292871818	6.227246707345	6.345111389295	6.639600610084	6.080752460347	9.296170346044	6.928675771474	6.175469301913	3.832626795076	9.331301310493	9.334074003317	9.934493510028	9.029564469512	8.386578968003	9.514939298942	7.082808272569	5.458264988838	5.679120940809	5.648363254918	8.437213941877	5.186046107532	5.205249238097	3.636237425617	4.134698470386	5.473159810642	10.139760078546	10.550082117179	10.895706281201	11.015387988896	11.062479367024	10.168019305316	10.617163525909	9.886639298980	6.459941769475	11.152193261679	11.510042140021	12.343468287378	9.328208397260	11.487332201687	11.147973286709	10.746718324586	10.679695285647	9.816117589364	
1052000	-669.660741	1	209	0.201565926636	953.943331983443	0.202335311417	0.320259541046	9.232648769219	11.577109103153	6.975458489773	12.312006629012	11.712204819572	10.789612040807	7.890555258809	10.119469813287	14.359047188708	14.153992335161	12.900766729555	11.303480651005	12.053005758064	10.899967780131	8.581094226934	8.308072208863	9.290787740491	9.136626608206	8.099569786290	10.025634685157	11.330800091003	10.389077871271	12.342529469842	12.383035142339	12.990888161591	11.628994884114	14.546095651153	15.544899749969	9.809596842026	8.792454618276	11.294170914420	9.676907090804	7.465140312706	6.695388049372	14.245756463777	14.326854687204	13.412329669907	15.024781927115	15.185519900042	14.159965695145	9.082546867370	13.324588062566	12.856598745496	17.794729493699	18.110064973920	15.400009590521	24.287009360993	5.539316291749	4.173356963814	6.621039260886	6.672074182439	6.713140152547	7.407781796099	6.337618983582	6.683076410984	8.197941732775	9.393279269492	9.046059457589	5.334358486538	8.987298741099	7.252139551361	6.283751113643	7.952635707613	9.170012378898	8.528654973192	5.745745981482	8.615052443502	5.222299333702	9.229470672604	6.082918375938	7.780809418089	6.841498904555	6.782936242500	8.271953253126	6.555220731547	4.531482986798	5.480674780042	3.970749617750	3.833185811816	5.261766527019	7.350673204394	4.021394593163	7.002337511715	8.405760325621	7.587540382952	7.382812627023	6.175590729263	8.420704578317	6.930081665524	7.283124185246	9.223764769011	12.625690758099	9.648803040352	8.265816872509	5.859975892560	6.888449308845	7.772414793186	8.998619628817	8.557770784792	9.081894878379	10.625383294639	9.289040301691	8.230289626618	9.011369130547	7.369579548995	8.373136847379	9.300788062239	15.564741538086	11.848138780525	10.352980413179	11.366205742022	10.037244848123	7.054202510935	7.199757909200	7.045095958128	7.151736534943	5.592460136019	5.926900294163	6.895831324467	6.037331835657	7.913735913231	5.659296270425	6.838039861813	4.149238157366	8.295975795415	8.112540954169	7.983516645545	8.080535895959	8.123063627606	8.315720138714	5.633287264423	5.408994181074	6.751139726035	4.283287892988	3.767510187926	4.155511855687	3.632607775863	3.366003717352	4.637649870986	5.387075552554	8.913275933323	8.922198974081	10.256061894945	10.590235676324	10.585790088478	9.177968461104	9.475413392975	8.450606871799	6.478167903206	10.704267319310	11.940773293128	12.965355744434	10.210741063886	11.353078366157	11.006166735964	10.556482903637	10.167982341585	9.486980534847	
1053000	-679.893495	1	209	0.201565926636	953.943331983443	0.205034746054	1.185417441945	10.747147938601	14.805748793549	10.148821357656	11.911080321773	10.999496180979	10.185037660949	6.843943534848	7.756336780907	12.108750185125	11.441474379176	10.449202519135	9.053818946280	11.561994116761	9.024862274277	5.601643260342	6.053689328249	6.780722445131	6.398442181977	4.341200735337	6.263723003614	8.237277020051	7.845177451521	8.593597574648	10.192955375982	12.107921968604	10.795645865567	13.930219050224	15.096156435231	6.999184999513	6.691555032007	8.499486071099	8.541514465704	9.264099786612	7.350497823768	11.519028066782	12.265539425797	12.316698298110	13.413206945682	13.817743953919	12.026094782801	8.626443523321	12.895963718922	10.914949065977	16.659590517294	17.082366309955	14.766826438267	22.518575589702	7.080956907198	4.283924298478	6.571360377556	7.461508254969	6.769796733309	7.187788903996	8.179082155027	7.930511859467	8.757194447652	9.364101692705	8.346970705255	4.808637225866	7.870872866525	8.961827421537	7.152149848359	8.853411411231	9.017514481051	9.249845314139	6.719217704173	9.741926777617	8.301109723724	13.401542859553	8.863518945067	10.270972545817	9.433230701570	7.755034969555	8.950273977966	7.165904506547	4.552062050992	5.066041146855	4.868858397316	2.908680055586	5.896815288317	8.048255178837	5.678772788682	8.318069048493	8.532750973221	9.236348692112	9.349050731886	7.033503906769	7.769030570768	6.621690214127	7.951886505036	11.526643870823	13.395798248395	9.914823222634	9.199692264274	6.700043472809	7.638058422197	7.877033327228	8.291884780204	8.473083398764	8.820197284117	11.089631143166	8.159157729053	7.338880708317	6.915505529568	9.265560863161	9.771662094637	10.675775162958	14.628399625055	11.707086843037	11.026922691365	12.420202177229	9.846908881132	8.306773963408	7.623038396246	5.707956797570	5.257386306645	3.522618867635	4.443345597559	7.476661856441	6.469681330140	8.094411263433	6.654365959235	7.111292366973	5.442988705750	8.725114757292	8.465993704725	7.792392485685	7.696807772611	9.467491303724	7.942361214920	5.409480469580	5.290808877933	5.745696779048	4.303518434268	6.328203002153	5.174877387601	5.133025328608	3.653337735766	4.860457325158	5.853328931418	8.386601306694	8.495783317653	8.779783898534	8.852958140812	9.648711594880	8.050924482262	7.735032922937	6.710679226491	6.255431759317	10.496403179070	12.467974661025	14.285369218902	9.798171159538	10.802309031386	10.042481830496	10.233218447717	9.911226110311	9.019451083248	
1054000	-681.280888	1	209	0.201565926636	953.943331983443	0.203541899690	0.039298288641	7.450079339574	13.508748968613	8.373777404568	10.691600052972	10.998907641135	9.654053807378	5.479715874368	5.672097261102	11.053797829076	11.161431471129	10.111532059501	9.834507581126	12.673833810496	9.975905565615	7.315194573417	7.270026240366	9.018193961329	5.666238176573	5.053964086390	6.819342268339	8.600747642847	8.091418566615	9.074034934655	10.337690323655	12.346370811475	11.244647273168	14.136456133655	15.314788416633	5.893946873857	4.342216608004	9.246882877714	7.056613725967	7.269358810999	5.931965232440	13.379623972257	13.882044472624	13.715016387972	15.194595947190	16.365302509191	14.806884607166	9.281238741746	13.688743863755	12.276011737255	18.607659637940	19.194756039884	17.116824896773	24.151165411018	6.894992028582	5.455752266622	6.378466103324	6.807156499051	6.780570938092	7.163604218008	8.979521618002	9.250588802626	7.853985990493	9.124036744415	8.441173586293	6.322147843291	7.922123931817	8.854057583457	2.794095128227	8.226318378333	8.387448168086	8.660669211157	7.706153894953	10.542173912218	8.590967581283	12.978106514152	10.649542782552	13.381093233702	7.650805938863	8.990288440348	9.855370077853	8.528271463266	5.780850668157	7.529085321788	6.700957842707	4.621788997016	8.064584945922	10.229956531247	8.270125531268	9.862660884370	9.722580412201	10.568151917776	10.080343211079	8.067729078138	7.838675518082	6.095757714918	8.579686894939	10.754385443035	11.412879693902	8.925735797118	6.247229214883	5.418574788777	6.199974664099	7.630692324651	9.104571722482	9.668370833495	10.314949215068	10.954849926238	8.476038603584	8.791743328086	8.392630273561	9.722317047593	10.740930248724	11.844461613842	16.046372598440	13.172872527647	12.510709349458	13.593377138606	10.108561287198	8.807849198780	7.846140096143	4.913407073909	6.008390864757	2.827553905236	5.288354818832	7.273386297693	6.250729048088	8.048896883752	6.208058750976	6.980484717595	6.511243865049	7.620471964781	7.277222097272	8.178048003972	7.886564115132	7.715812612828	7.776309335133	4.866752529232	6.006894842132	6.447558493904	3.903542036865	7.237770956665	4.606334168519	5.868998649019	2.525884921811	4.734757018911	4.702430649711	9.172002123909	10.098682100353	9.731822651599	9.644847804834	10.446310851474	8.396081111678	8.889671843792	7.599733298703	6.708803763869	11.211192395814	13.113467349726	13.953105772600	9.751800146909	10.098585982990	9.451656922647	10.233128498245	9.910592242390	8.956306403125	
1055000	-679.565378	1	948	0.202547376797	953.932270525646	0.204897858251	0.543924995686	7.542542507887	12.940221750390	7.634672744419	10.242140475861	12.155608822729	10.374738105168	5.662399412125	6.776867718754	12.370881871051	12.105404518867	11.607848896253	11.263138878447	11.663966114077	10.938779847035	8.226613226136	7.741117212987	8.387396725814	7.167534207986	7.551471522608	9.190635138526	9.000521451274	8.481358410958	9.294571294813	10.379755730933	11.876123244254	11.573018806122	14.214195160322	15.377023782088	6.823023566270	6.775192700236	9.639199215444	7.073060383088	7.521389697102	6.954325862974	13.858286927845	13.970984446327	12.007655149156	14.416592784418	14.375227272286	12.499771255123	10.400311807726	14.497446301081	12.239907731176	19.118224190623	19.916885957720	17.046372333715	23.763763872664	7.878506883781	5.799329342853	6.575066154328	7.202669348334	7.352365539552	7.190777919446	8.887212358003	7.826704288642	7.455489933785	7.348244344385	6.131753818639	5.903013284176	5.347062028602	6.820386285789	0.072581593657	7.054502103311	10.267947411471	7.722592930949	6.857584837830	9.881293114781	6.939626640604	11.119885398463	11.061052300557	13.106109306547	8.256189827391	8.445519230940	8.661620138077	6.193628094726	3.136780075029	4.286717998537	3.919854585176	1.263933968757	6.343608253925	8.370626457821	7.167515104080	10.764206541476	9.804276991774	11.307098866092	10.613523773193	9.716543497882	10.294970120694	8.567187500638	10.351990984516	11.105464030246	10.872981777878	8.666036541359	7.022089887519	6.316561973646	7.273290651097	9.721885007627	11.466815872201	11.155529868601	12.430912745120	12.282146563407	9.508452262161	9.896521255967	10.367957590469	9.554996527640	8.785688055657	10.833878342402	13.786319331222	10.874749844649	9.676852826249	12.680583176958	9.565455597394	7.779076936894	7.036343409966	5.232579270497	6.397457153496	2.879903671944	4.780227088009	5.817061677669	5.100092679924	6.425366182029	5.322677201629	6.583617223403	6.583343350541	6.649705570999	8.820596687237	7.375556276490	7.215948772543	5.176700856379	7.251272438760	4.048285328074	2.667750086748	2.337769150830	2.871957554919	6.117604715212	3.912405097248	4.778492862389	2.592829462672	5.263871875891	5.214971261646	7.918345591962	8.940747813695	8.737063644865	9.028085194079	10.574918450578	8.187724749514	8.628181526939	7.637652123019	6.936254524074	10.065290239247	12.356510222439	13.284553490656	9.502012047038	11.057730642815	10.639073270297	10.976157872577	9.807298565444	10.611453361053	
1056000	-669.803923	1	948	0.202547376797	953.932270525646	0.198136352772	2.018526114820	6.816903992453	12.643210753789	7.756997987012	11.129011078186	12.464546690117	10.134330152221	6.076351877568	6.931876358284	11.802260746665	10.305371342750	10.503611625233	9.712325093336	9.228768079916	8.839523656716	7.444103891181	6.854167414512	8.198301965020	8.413293104343	7.067832335126	8.309901244755	8.970950381104	9.378040110326	9.124137504679	11.996239018881	12.117027034603	11.693787334863	14.017062152654	15.345358170442	7.965782187164	6.542089172233	8.910238307233	5.944446009628	7.140536971157	5.689140372061	12.788326731785	13.065562986173	12.714210342130	14.046476347452	15.662727264251	13.828921150907	9.867955060232	14.246320592754	11.862649008933	18.643895519084	20.633593171287	17.474613398064	23.019961602137	8.206702993766	4.877909777086	6.259432557833	7.129759529905	6.696632608958	6.917497302522	8.985999603993	9.922482113495	7.386802090213	5.685280094395	5.900756952159	5.114071457886	5.012803227089	7.247753649819	5.918291505746	8.104153097295	10.233143105016	8.242230052381	6.522510529512	8.980711379711	2.928030678818	6.426075176373	10.114093707832	12.426283627817	6.367859520998	6.653588693631	7.591992144958	6.422165426497	4.471524776158	6.044175036772	4.603835489044	1.368002759342	6.892191493952	8.899576831300	7.207281752688	9.702286766172	8.335437980944	10.944994038646	10.445220172085	8.269849670677	9.456097641056	8.046736330400	7.970237953871	8.952638581537	9.258470713369	8.137750341175	7.082761110662	6.308841883804	7.434251250025	7.416957218693	9.874976520044	8.862773219773	9.479509388785	11.001959130756	7.725647494314	8.676154268167	8.934479960327	9.748507408382	9.647385459641	12.448811110859	16.543833947851	13.583471270296	9.424859242650	12.830913081590	10.199744446155	8.755675710347	7.107898642787	5.753790018831	7.222299951951	6.628950635133	5.469200685113	4.736041304107	4.315912398506	6.806012050933	5.186385372209	7.081788299343	5.949761416574	7.112581670206	10.229446636596	9.115198020426	8.339002453113	7.526070987563	8.507698153466	4.531759274712	2.377684361373	1.098421657726	3.739817545008	6.052410652676	5.081032838277	4.794487428961	4.112673787864	5.657456841434	5.749000214488	9.159622151108	9.755400805297	9.227384741171	9.196507862903	11.175023542682	9.485174348599	9.702659661409	8.445646189288	6.951047905754	10.341038708366	13.062774199210	13.533836465163	8.801418327542	9.885478448163	9.852792327469	10.058322046528	9.306390082478	9.526705517190	
1057000	-676.631036	1	959	0.206425302311	953.888575653510	0.201461152005	2.316566355200	8.980522350925	14.326311804968	8.924976605547	12.805648663100	13.478656237741	11.422380200389	4.463459252620	5.980170950333	10.331262663487	9.641488186465	9.659515829765	9.249679059523	10.389725700012	9.521424233785	7.525908941768	8.008872999441	8.345876231951	6.758013148244	6.511699875601	9.383115610221	8.796049743438	8.514213563340	8.582802797989	10.565399445113	11.479394631585	11.494306693308	14.228949483498	15.735084906203	6.712267169352	5.062819278148	8.407905925465	5.812841370253	7.974172225825	8.080484367213	11.978533534936	12.618731896709	12.878155711481	13.709963608457	14.718298264963	13.363712242027	9.023166192712	15.292362078834	11.769009094856	18.422527986914	20.722104410489	16.501290455418	24.529967457831	7.521977811328	5.463471600065	6.816683280096	7.313309671051	6.894627764278	6.833710596600	8.153896485517	7.252280315574	5.042698593404	2.204816470299	4.296141851076	7.499030976306	4.124195867865	4.985844320917	6.645173496923	7.871209422213	8.395141712039	8.401985385669	5.522538482102	10.214649227831	5.994617523538	12.290719642415	11.847854477401	12.773188705990	7.467694829786	5.510350110179	6.085434963762	5.054002311716	2.678094959774	5.446902730918	4.233341963973	1.411757034680	6.317502589614	6.389731990263	5.642734757429	9.250208047291	8.322703014346	10.463915047324	10.050876037123	9.485999549453	8.038696467841	6.128436242903	8.585494116125	10.346653518250	9.577696161312	9.290851901649	7.253704951610	5.973356320891	7.071809617141	9.004681644762	11.208888204703	10.910328805297	10.953198138997	10.616854759571	7.814389737690	9.482592237673	8.410994037741	9.814337352175	9.545410085226	13.143092071215	16.802084413903	13.893227669458	9.929266779683	11.236869206826	8.248191515890	8.269594682831	6.191046890584	5.370135177305	7.274809302167	7.048560435740	6.083018720360	5.596675169615	6.097642787159	6.291436430429	4.682496547450	6.588334538474	6.355615459344	5.795537160806	9.632773452856	9.169715043642	9.138329487935	7.928384008479	9.126213630939	4.671163066236	2.076326136050	2.821874833768	2.814237561494	3.659659964996	4.524648230437	3.777728438356	4.086274463430	5.288262997724	4.887369986830	8.879771572375	9.828840843904	10.642136192195	9.963305916994	11.358627201575	9.761031483280	11.204197653760	9.997700547287	8.628720567884	10.913703038818	13.445875404270	14.115736897116	9.930208508525	9.992657605175	10.464703276490	9.965024824528	9.817987472095	9.326892252434	
1058000	-673.986664	1	910	0.191290987462	954.059205787177	0.200231073994	1.632594515677	10.104935091543	15.250234200013	9.352453978247	12.037006038771	11.904013756760	9.303768146543	5.010037381386	5.592039985465	11.033864731468	10.947963472780	11.039579448670	11.588880975324	11.292992736916	12.240609039526	10.083581946025	10.081672874277	9.233122666336	6.598150095439	6.399130359970	8.312562296767	8.983457079293	8.050925802824	6.224846315861	9.857821548385	11.665704256112	11.584901211819	14.345608399155	15.486717146217	8.238127629121	7.965820926744	9.808335407964	6.759376316601	8.427883055111	8.677073747774	12.839960311036	12.702900121196	12.405874221631	13.100393424417	13.929196039178	12.999641192854	9.828014462673	14.236510523952	11.299909453295	17.891129925310	19.827029912423	15.811400117372	23.157431862874	8.546070646342	5.116500004075	7.098756473696	7.225976941937	7.079014484600	7.420373766217	8.931479500031	6.889875332047	5.303737190966	2.600081028584	4.197082675110	6.567859634796	4.241069568218	5.987279680541	6.579519463782	6.586084440466	5.467968298510	6.955045299949	5.591659499710	11.016359453986	6.188381031038	10.607995384548	12.503016319446	13.876771107852	8.657216211827	6.684924886601	7.909467866921	7.183318976804	5.920747115420	9.119123254128	7.596986655811	6.542084269680	9.876465014715	9.870621468425	7.924005234218	10.396053368104	10.511438065870	10.565484698824	9.585869830694	8.538682304290	5.165561148456	4.390084192278	7.880784210257	9.903808193469	9.939648760494	9.029880560087	7.756360734944	6.093715419602	7.381272572429	8.172409134080	11.602700710478	11.070537453471	10.448980874420	9.163924707223	7.924406644022	9.606661564353	9.027159053845	9.245119552486	9.522836604535	12.035791731735	15.893432929580	12.484962252659	10.310050444569	13.819335408538	10.155293354305	7.665594393643	6.379169554260	5.559120109818	6.660983949633	5.255491696079	6.405859265975	6.357275111482	6.071043695126	6.594271396496	5.586761164176	7.913522945650	4.930145258778	6.320611533374	7.597903747828	8.887713381596	9.018557541296	6.593465214933	9.502922609836	5.728037976226	5.160878041699	3.767412644141	4.169664521627	2.465172679513	6.053288975701	6.174496030351	6.391561016490	6.767784699921	5.376305177067	9.006847878656	9.167335686920	10.021837632793	9.181941688195	9.592632287362	8.705690308284	10.403946555043	8.954053409400	6.844633824294	11.382211169300	13.392072357372	13.891355539241	10.308677909668	10.679391149372	10.613105309829	10.250021108549	10.015028310980	9.773190231012	
1059000	-675.942076	1	209	0.201565926636	953.943331983443	0.196092869405	1.212889291408	9.656264414407	15.952298844233	9.573995198894	12.189818971856	13.357706604391	11.949165801368	6.542210996460	5.491347739704	11.139432794681	10.368139115789	10.330229624751	10.784433326903	9.631202421757	11.376052568330	9.782951726507	10.405551504642	9.958394537383	6.296542862118	7.460445097698	10.251347769070	9.317991364787	8.320820275929	9.900006442382	8.987810889569	11.060140086681	11.995462327753	14.895229751202	15.538036385923	6.761398803993	6.986900181106	8.918292669292	6.426729826153	6.553228756407	7.052838327052	11.265724011566	11.242395871466	11.060321187112	12.067231685716	14.522195488943	12.877347290412	9.515695292377	16.545692879851	13.751192024178	18.862793700817	22.300137738428	16.382933822907	23.617927438826	10.031828182116	4.200344037203	6.851170465703	7.053474999565	6.365618233567	6.289732032408	10.207466330850	7.710240489445	5.678063364535	3.984653602695	7.119137999885	6.637652591401	6.165898302768	7.310007823206	8.644949471629	7.781695786198	8.075555241668	8.663519152333	8.228700442630	11.314049296337	4.207736171602	9.133768260781	12.952459639128	15.901378674478	10.402007013937	8.650393529285	9.388449468779	8.694629111296	7.261814768869	10.119077267211	8.654252057597	7.057883687971	9.342771438897	8.312285931224	6.320859566182	10.459308845131	11.797846913431	10.510804246348	10.311861517425	9.985175651759	9.090861837565	8.288638001610	9.157191633198	10.516557636421	11.789810373473	10.045080187837	8.310628695318	6.987411246901	7.445105124969	8.549104151972	12.236581924036	12.052991437900	12.492920887567	11.420814591808	7.683549586882	9.203483035230	8.954163084816	9.814223862155	10.719665195371	12.240780440630	17.263727891562	14.387988213084	12.524248884853	14.572704819542	10.927436728048	8.762639247142	7.034852730553	6.057418059782	7.576583479613	6.169603644982	6.945177369705	6.900820798590	6.604476259407	6.381226584077	4.959066644063	7.546036836501	4.169208718375	5.396725387722	7.438082438766	8.987104411545	8.284776171713	4.950598845079	9.341616855490	5.491996606778	4.887670344933	4.407857948673	5.734199074963	4.109370894328	7.459365893814	6.403219600681	6.958126208342	7.011484514397	4.811230608469	8.530492289140	8.365664055227	10.597949023771	9.719323831454	9.768219456258	9.616070316526	11.519735400481	8.973781919216	6.415504710068	11.930846049891	13.088557681417	13.556207733809	11.068067087855	9.866264262460	9.921256500771	10.025634943109	9.973344241161	9.199759043642	
1060000	-687.731317	1	209	0.201565926636	953.943331983443	0.193555707814	0.807520318109	8.757465725843	15.607063642584	10.639893948161	8.282830243138	11.753180659323	8.499765513976	5.443900951083	3.396147606092	9.266630675315	9.710729918168	9.506470045536	10.520865944661	8.039689315282	10.081890615649	8.371476787128	9.003472422514	6.868686571418	4.062458325011	7.410802317690	9.944289147168	9.839029191642	7.850195501050	9.416174509305	9.057974425563	10.441930088961	10.948289238546	14.628288900072	15.459960787679	6.876758007824	5.924308852493	9.067241167107	7.339307122902	6.356855624410	6.832493225145	11.666595506053	12.238361820956	11.564976031789	13.283201364733	14.223319035223	13.287713644391	9.381345540528	14.981989373029	10.965479522189	17.060723768907	19.514748651487	15.900471185147	23.279602259942	10.223907577141	3.514788357776	6.714147373869	6.971740121602	6.751129292122	7.439318197070	10.728224648452	8.641804720408	6.219323940364	4.971137979376	8.747596323253	8.136347484657	7.767167308348	7.419348491329	6.694242532970	9.329519120199	8.543474491029	9.794610255995	7.474770059719	9.354997212845	6.860047576675	12.593871640622	10.994848703216	12.754400848589	8.274806565624	8.412165401685	9.778952916160	7.572732583506	6.509962363861	9.503152117442	7.475595126714	4.207488238280	8.368418764729	6.939514686912	5.133639992714	9.513907182048	11.049013597329	10.748895560658	10.589161829259	9.475538216130	6.261700814805	6.057847390995	10.413989028070	11.334170686587	11.368921129848	9.031948977169	7.063759418016	5.942014656421	6.812026418023	9.212080559344	12.786443273778	10.937774203147	11.786786465293	10.335617542105	9.299225633577	10.591726022704	8.837904581545	10.080877247449	11.694498267423	13.126086246377	16.899055304359	14.993099858439	13.653625526702	13.421376061142	9.760627533816	9.446547223242	8.214751926490	7.322070015259	8.727266135481	8.328819460744	6.981168917658	5.482229833143	5.069933746502	7.730656679748	5.284203975768	6.002265329092	3.478216783745	5.975860134823	8.251440051637	10.542522306759	9.627032667330	5.195734281563	10.699887644474	6.472767936902	4.706507797204	4.263733826512	5.727600586586	3.859162919285	7.982120947301	5.652161755005	7.915923930291	7.210567436628	3.945116887839	10.168171297346	9.671843253097	10.424242893007	9.000403382056	8.591536043043	8.369420401857	10.982876433348	8.503936922926	5.839319141795	12.188578288841	13.291933572010	14.797571990452	11.531301402674	9.576011453114	8.705255991506	9.843987171015	9.680659721090	9.804401216600	
1061000	-680.368661	1	130	0.180217093297	954.184232448908	0.188966732483	-0.373563385057	6.379640505426	11.729828875751	8.525659861181	6.581307318226	10.910902066186	9.389958462238	4.694811161957	3.645800807872	7.990810990404	8.179080060038	7.981761510009	8.774664327271	6.107354770028	8.772051114114	8.034893893358	8.304656388124	5.762805454989	4.752071589319	9.147123897983	9.613210629655	11.378011745919	10.152066044401	11.055480820520	11.966145568072	11.101747488695	11.786815682943	14.862289333455	15.502700996442	8.072466189007	6.238502968884	10.914850398496	8.380607323177	7.827391714530	6.697997971658	13.303860795506	12.652061981955	11.514379555270	15.023552994963	14.920195242401	13.668040068181	8.149549868752	12.905578789242	10.998764623645	14.621228510304	17.885015138434	14.598348081662	22.559925348194	9.967052925103	5.207658994709	7.189749940069	7.323657911465	7.416168728967	7.258397894815	10.935108697057	9.120062941857	6.554386181535	6.077439308158	8.849194801560	7.400248609763	10.260208160497	8.801343976737	7.689380611311	9.066851683140	10.320933982446	8.188034746769	6.608850773666	9.922329909259	5.654589296146	9.994641178369	11.236741571354	13.949559320249	8.031426248558	8.092571324545	9.746121079714	8.019165622313	7.611735225074	10.746927346027	8.563673880793	4.524533327909	8.264730889854	6.181496933102	4.444231798522	9.265905110414	9.420366345123	10.520730813083	9.998869720656	9.483152577923	7.416846792481	6.857143181330	9.115188163211	10.768730901027	12.571463160382	10.022525921695	6.814674260117	6.206256361633	6.813349097965	8.412597447179	11.395432548045	11.410358206468	11.410054055328	10.295157928501	9.641882964510	11.635675487759	9.646586279189	9.123205913442	10.037842873935	11.205032647565	15.502653153772	13.082659336478	13.042621467123	13.021589568025	9.273957049359	9.099042531585	8.221394964173	7.522119919649	9.358687574812	7.208178958383	7.721216773008	5.565220040057	4.976945645691	8.932983475403	6.296568780046	7.221203586145	3.973677415718	7.461058920695	8.392438488546	10.360818175715	9.212320779870	7.440664649942	10.267412782468	6.127602278429	4.818489368894	3.639766126096	3.860908240669	4.146295351526	6.241863912034	4.559732200856	6.810818131214	6.731244232905	4.764440417005	9.715454823018	9.624030711764	9.859859700813	8.918449391544	7.888986992113	7.484456441634	10.167532352382	7.616957273957	4.476439710415	12.892626495968	13.028174886476	14.320804670002	12.865450224436	9.993119816727	9.202824753200	10.440073282353	11.399120253206	10.325396613215	
1062000	-692.198809	1	910	0.191290987462	954.059205787177	0.181858794245	0.594087391787	6.511683532567	12.483034802387	10.555327815517	7.111308864246	9.826929797240	8.818440525918	2.763674072480	4.471244603042	10.991727213681	11.031079738156	11.343527609621	10.972567612669	9.341870670427	10.219342811284	9.275850091054	8.057463349631	8.268616183440	7.434591397112	9.372729149383	9.095796852828	11.338330633637	10.800556564351	12.788899618709	11.511668693532	10.624543545101	10.962520082842	14.577979323437	14.960473994797	9.356132940111	7.374047011156	10.812137333921	7.873083717779	6.902142178280	4.653245958571	13.126743095662	12.106152711142	12.239522212794	14.263629049569	13.817093844738	12.457440844357	6.974175802029	11.988184675187	8.450524179155	16.377105600014	20.073237312104	15.542200495927	22.811287957435	8.973399738639	2.010036887889	6.326308787769	7.388188988821	7.041286133411	7.093102989666	9.609513356144	6.603695297810	3.931545253794	2.265998759452	5.608842396983	6.382701615523	7.826145764638	4.587009641550	3.966023101138	4.635229417911	6.994386931002	5.407862248698	6.429671773489	10.163284952838	6.756099831546	8.849550298926	10.610807110728	13.035141026922	6.926572006976	8.513244966440	10.391435309534	9.274502801836	9.080423827121	10.920294720996	8.169626718232	5.615256893798	8.180655999391	5.527605590029	4.607051586765	9.749494441851	11.514051472051	10.190290254713	9.663848310987	9.456288783709	8.237497324873	7.772693879001	8.485338927358	8.902815942019	10.713287555147	6.907138106800	5.360704453908	7.308733309569	7.514508451572	7.575182862500	9.942530158104	9.859579164803	10.689947354151	11.580266986992	9.607073249181	12.133376290451	9.121020403592	8.010533348112	8.955285924215	10.848843738778	15.275993881700	14.663614403671	11.689860698318	12.451154791645	9.621668663545	8.266553840892	7.854811273309	6.397292368950	9.294234173863	8.846441062384	7.886168971763	5.326147812358	4.600082901453	8.135509751450	6.369720395722	7.191567484770	4.368887495216	6.716176589454	7.567051485916	9.993628585063	9.185000008448	6.944871837821	10.205203321064	6.553615221324	6.462276008960	7.046365047286	4.476902380600	4.618682433071	7.075362845002	6.208102883363	6.854478918258	6.291635297904	5.355138178402	9.743440159057	9.192098116532	9.374708032761	8.714034872474	7.488672644260	6.200151914966	7.995556074718	7.307959301763	4.156468101716	12.126170262008	11.737221414349	13.373640436083	12.290063268955	9.292106851202	9.443593150210	9.207909043372	10.338522462104	8.938408326492	
1063000	-680.583035	1	130	0.180217093297	954.184232448908	0.171635557810	0.268160998596	4.876508172629	10.652699106212	8.220248002924	6.162805662548	9.901493839133	9.979616587811	3.080627133232	5.894507434716	10.437753103322	10.243285119894	10.769898188034	10.560748089766	7.641473286660	10.011978798311	9.492031268651	8.385743155437	7.779312786808	8.726416297756	9.802997426519	8.466076227783	10.775263734204	11.486792741833	13.235386815976	12.288777069805	11.014403675562	11.332366128956	15.102025195210	15.574320378296	10.930965097516	12.102033781468	11.568229359548	9.732245440544	10.079310953591	8.423632235393	13.805960688515	11.333221851880	12.548885341754	13.260826746930	13.749506374005	12.711141249103	6.361448997258	11.997343510223	9.583008516495	15.493933582198	18.445219392864	15.111508522633	23.159252672171	9.685418643450	2.748405758465	6.056581979938	6.972664593074	6.527542917071	6.581310813850	10.772158249464	7.454976276660	5.841914406473	4.767992938729	8.125966170072	6.216039466735	10.420203768323	4.853634062874	6.125132242228	4.015720678484	7.837996173750	4.463906633210	8.127059360909	12.091854001298	4.998378218183	7.209643484681	11.323343163171	13.206792230625	7.951348050589	10.124908620778	11.686297756655	9.597876865562	8.779687619090	10.691398957350	7.847281791663	5.390935642063	8.649281840457	5.046309725160	4.747459243603	11.625745223005	13.903428007597	12.082071955763	11.595773055946	11.056488686402	8.629393088352	8.070616747443	9.754148475815	10.248400894558	12.411380322632	9.612987250726	6.385882178074	6.913237426010	6.616965960611	9.414448342210	11.296395810127	10.033510885163	11.278785072187	10.872490348069	10.195048341450	12.685533552788	10.055031792981	9.176834093627	8.647434217783	10.530059404793	13.709563700661	13.549623076362	11.070036105184	12.164997430393	9.905091504983	9.731833041929	8.418046405493	6.792322027933	8.960126828994	7.685031365070	7.890448906994	5.663909630691	5.576977950945	9.466785531795	7.711022727318	6.722282831707	3.595477123747	7.494592498768	9.794020549259	11.000873134939	10.051602694101	9.872771888122	10.282174184661	6.041987498688	5.509250497006	3.804709391162	4.489980421325	3.802833364785	6.695392613224	5.230613252448	6.569315804497	5.738268680656	4.239012471662	9.653802979981	8.804817996028	8.644293611121	8.948395681017	6.896764283948	7.314754639429	9.077292239088	8.152447213553	6.053466409903	13.972582622921	13.176483695395	14.144276343439	13.634367057233	10.164676957975	10.912307369552	9.394407952669	10.021685096559	9.420912075216	
1064000	-676.600709	1	633	0.162061340886	954.389535335737	0.175741552266	-0.056925874153	8.297138590568	11.320830911368	8.765319624776	9.210535641446	12.853320283230	11.504108202299	3.020444984978	6.121029082149	10.468071157384	10.269566983948	10.807056255081	10.335605629363	9.470747780499	10.061228461448	9.929574628693	7.994790922978	8.247005428709	7.562111332454	8.926802317652	8.809478723303	9.725842783421	10.520166385735	9.924866884563	11.750708631571	9.483116505190	11.164723067289	14.950882709441	15.427752197977	10.319603463230	11.075621605721	10.252526118804	7.443273626778	9.022405244700	6.815338969865	12.608773983606	11.885405574438	14.669577405475	14.121333288329	14.433697390893	13.206851901264	5.891900981239	12.165538579505	11.345217262967	16.272844571483	18.210562514223	16.695707866878	24.722758383219	10.331885012862	4.018251100096	6.873413286043	7.081861156574	7.102457337160	6.881027055060	9.917939790295	7.183637817900	6.025626921028	5.967849935032	9.023710401797	6.033737748166	12.214219872146	5.514584281747	6.562101924075	5.474140906523	8.078657074649	5.815609791361	7.456510431320	11.293116631259	4.591625216199	7.499788059643	11.167148060658	13.697428906683	5.679159250333	9.239599388702	10.501347841318	9.634867580156	8.450865273640	9.922783057463	7.652070714022	6.414610880779	8.361994689739	5.185025840665	5.681364313606	11.145737245581	13.107678470723	11.865554094436	11.398220222517	10.066548363339	7.151623260454	7.528680054216	9.171028483352	9.814819101764	12.012638069875	9.365568142970	6.907087802294	7.247120438710	6.896918158168	9.926061090603	12.274218155523	10.664019507706	11.531543514683	11.307951641178	9.660185845320	12.689646798637	9.694943300852	9.227630307995	8.559791738316	11.386442433012	12.230908167922	12.607839550663	10.556182985435	13.641372775094	9.790861099526	9.510846789025	8.912378875928	7.620778564867	8.674807761629	6.088646111963	7.362193062056	5.217700775536	4.924144720293	10.474626246182	8.311505423539	5.865993424656	3.311009099685	8.569471660197	10.197659666951	10.444210696514	9.800600403750	10.466540895288	10.378247841523	5.332190769194	5.197522731988	3.624796171954	3.599419071716	4.363454401511	5.818695474148	5.512777972095	5.405714538441	4.705252535253	3.954504665008	8.422433791792	7.595138253806	7.078550536167	7.482007209225	5.791895128736	8.023993263495	9.022844965335	6.371759323563	4.616832415149	12.475240124053	12.768329001205	13.187917558520	12.485401287090	10.322782107381	10.490170965376	10.321517663661	10.771289946842	10.162144407626	
1065000	-676.680939	1	910	0.191290987462	954.059205787177	0.182159100752	-0.879230527111	7.803304021797	11.724368562120	8.406094661638	8.256061330196	10.296623160833	9.837505439511	3.041492890986	7.486301880811	12.345913535613	12.462027763864	12.121512848378	12.470056223254	12.191142055993	12.155608444593	12.444543125411	10.425668226096	8.303481417236	9.214686903528	9.846497621846	9.655444954057	9.933054458351	10.827877777499	10.285565339406	11.338853143351	10.166365145966	11.595974151700	15.305630992722	15.671979667242	10.732422874019	11.739238390407	10.357593274106	8.614308756914	10.401445145540	8.708503790356	12.620278755990	11.606281421213	14.613704279194	14.403223260003	14.272505358057	13.194837891697	6.347671435742	12.409337415657	10.017721499114	15.903943704329	18.383273849550	15.276957827824	23.283649392039	7.990894554338	5.297471264528	7.763823808654	7.530467470128	7.836527612820	7.286171810353	8.087456388202	4.903941038700	4.944628293608	6.244566975663	7.852359829304	6.846653540285	10.117009312114	5.762484468002	6.492705165494	6.871023777598	7.921710384869	7.547100227902	7.954421970008	12.772862554380	4.106290066034	6.088532589410	12.464994080771	15.151977603839	9.403688951896	9.282118542462	10.286784076817	7.767168372105	7.374695029971	7.634748898994	5.577714674217	3.726503679087	5.533582083831	3.218729680770	4.206349829207	10.453321554511	11.491796511824	10.831481720452	10.632945994619	10.228011632851	7.870143141981	8.333389679707	8.872659540369	9.126266049009	12.034055457181	9.261807738777	7.019054855436	6.288262744641	5.905863692327	9.624822059132	13.437501247031	11.206353370008	11.064376937277	10.356568128258	10.186444775426	13.181622939234	9.710404079605	9.358610788325	8.400420572378	10.798106962072	12.286737466393	13.447056802288	11.482882202101	14.059559950871	9.981164562501	9.570317014285	9.361825495087	7.885394867346	9.196526662902	7.158235601053	8.008003143098	4.908981805448	5.000172367785	11.219142708432	8.280551281981	6.669762894748	3.930406643799	9.315862017486	10.164397540037	9.982702437751	9.287220334049	10.051643565520	10.991997256916	7.442196808294	6.563020118659	4.639021045628	5.773070911847	5.283058006445	7.325039344317	6.436234749235	6.596887910011	5.801291950626	5.176209660791	9.337108003468	8.537986995900	8.975135435789	8.938758272644	7.865934989471	9.823829267371	10.672763608177	9.207772766553	7.261444495025	13.436177095727	13.748291869909	14.142935659454	14.072144316660	9.573378674622	9.191778157277	9.812495692701	10.447841906311	10.545036234999	
1066000	-680.893460	1	307	0.189706097001	954.077090460525	0.185845448827	0.338409722915	9.186891045718	13.688404730354	9.784193878602	9.002486758857	11.879123745218	11.244219211781	3.055728764226	6.703010796216	10.611438177492	10.921662737933	9.256398709031	9.250291806450	7.665058031090	9.507327932284	9.792065906265	8.486963151718	7.045326610291	7.616162785814	9.693507353291	8.649895867141	10.025046335175	11.286974176603	10.677653558606	10.594631388879	9.257795091494	10.855717280868	15.216018616040	15.826281671471	9.553213505259	10.123271549395	9.569006427266	6.966352350170	7.767366376970	7.520601365811	12.030249818625	10.112179549888	12.201444325545	12.905776923562	13.576246327335	13.459107415335	5.959764780577	13.408227476924	10.661771029752	16.360124525534	17.981983304860	15.097259158596	23.692582034520	6.711073766232	4.716617140242	7.345992584423	7.337582472409	7.732792318520	7.291534854230	7.750068286404	5.301598182201	3.734582741398	5.688173969886	6.956676013724	4.548191038814	8.495761189421	4.706707380883	4.565362210627	4.790390975228	4.974262596034	5.271948513909	7.372560301805	12.170360236125	2.964177108219	6.216193374739	11.530257251501	13.264252505086	9.666971320074	9.185651743764	10.080297348096	7.837427620233	9.104501393367	8.887470441075	6.864135026692	6.812785027079	6.809499805609	4.678793601038	4.347685090538	9.751455248040	8.774910388563	10.699307577063	10.456264170817	9.461634223918	8.579537121932	8.569114394387	8.714488397701	9.112099962901	11.450023253237	9.948934406571	7.289047085433	6.799811496063	7.511303290042	10.268710370391	12.975975161559	11.852291379793	11.528711864329	10.591442351468	9.301854694687	12.715000972808	9.064763305224	9.196458470710	6.442246955844	9.400182561942	13.866072841115	15.747468006956	8.970721024190	13.531331633196	9.910942502587	9.332794136683	8.678557341322	7.560244617020	8.855295249390	7.368749564582	9.014685451202	5.305199948321	5.376704278181	11.025249161009	9.658598319889	7.175847139162	5.242107312534	8.226343697944	9.994737099926	9.427998491421	8.803084834465	9.479140900718	10.376306962077	6.727031235799	5.268730633355	2.035978935215	5.377718896178	3.450074896568	7.470804087787	6.835600734708	6.054602268218	5.982501102998	5.745928828824	9.164717582501	8.325708985812	8.245413231242	8.227066715274	6.333140538498	8.711617448500	9.371137831148	8.906176004144	7.345361637140	11.955543908401	13.039309535393	13.346873922257	11.843405540065	8.219919641554	8.193114732811	9.302744348953	9.568213198701	9.978678203696	
1067000	-680.284988	1	307	0.189706097001	954.077090460525	0.187244370696	-0.350713256659	8.499319330491	13.117829085417	9.672372891437	9.285761086196	11.794619057558	10.137554197845	3.081751643661	6.201915668490	9.825620939946	10.688282604280	8.906235449451	9.780276337725	9.624130038467	9.992056409912	10.322455390002	8.934297418482	6.150032733212	7.193873057071	9.370263279892	8.854437241110	10.791417265169	12.014156961501	9.996125423000	9.841831186872	9.390467690085	10.743156337683	15.203245968795	15.804233292559	9.362551891291	12.040989787304	11.124767904166	8.245538780223	7.475213552918	7.988333422493	12.468594498702	10.211649888788	11.973355605755	12.168208223103	11.590876516859	12.079953879834	6.259468074685	14.051743347331	10.808762695782	16.366799239986	17.042773166622	15.381264652417	24.690689959082	7.819085827737	7.026068672058	6.896400044240	7.383107370593	7.048062484596	6.544770174182	9.394502006417	5.895704984866	5.429758071264	6.526979228775	7.829769170988	4.964909757774	8.980970548868	5.606264011811	9.511568562479	4.360312658645	3.473875442219	5.214068890381	8.787063951733	12.245849494363	5.275960142597	8.917480041959	12.034118300076	12.746154278695	11.019525323824	9.755810120193	11.128961595478	8.394241618337	10.040836786710	7.769442731599	7.324083869235	8.290735175460	6.970231605373	5.574670931347	5.410652708510	8.933344966397	8.798724165319	10.490310758863	10.096992094741	10.080330424527	7.395473337075	6.100667983329	8.843157723388	10.185252008658	12.592039174095	10.645723102521	7.576980148625	7.215216016161	7.132089093648	9.873056040575	12.226447599491	11.993751141961	11.399764067042	10.480737535644	8.270058563834	11.242591423394	7.516666072758	8.582929495088	4.654792856563	8.217417296926	12.434970094465	13.909033829424	7.959494015295	12.533032806656	9.592735211097	8.826595796917	7.853354452078	5.878683919055	7.661225648474	6.388244521504	6.849557559379	6.158331350434	6.055847919972	9.563465018132	9.769879618675	7.328095870157	5.517561211531	7.389105418287	8.575848320451	8.627575763984	8.052308457635	8.849600313818	9.264673358062	6.175694921923	6.505249945466	5.522601314130	4.948003368868	4.586778449980	5.328547709192	4.974247733199	4.659312263191	5.233063258872	4.622135058425	8.069451073273	8.170908048109	7.859778396801	7.592379199661	5.708629666936	7.972116246676	9.153640073003	6.360732844175	5.578005583391	12.672231471115	14.109770748676	13.985061386286	12.766015979625	9.245782060845	9.561578722906	10.372725407718	10.514280720765	10.588651625778	
1068000	-677.562687	1	910	0.191290987462	954.059205787177	0.189254301147	-0.630775626014	9.194412226834	13.134539849042	7.701305269994	12.045725195431	14.816759183851	14.023970561763	3.956298424387	8.445463488488	10.487353505412	10.347638512760	7.651176092656	9.341903308613	9.632981570514	10.860245490032	11.114063740662	9.125205982823	8.299281456435	8.785060778107	9.477181030902	8.280306411642	11.115708854619	12.065269811272	10.413051183771	9.909039841472	9.629716273811	11.464127388737	14.971437160370	15.606001914806	9.734042953466	11.828577118851	11.737092678072	9.339635926504	6.636111369589	6.316869997172	13.213158286666	10.442411827738	10.896773205923	11.197141148819	13.113156406862	12.861528594149	6.948921248925	14.411681163143	9.206720135881	16.187593080935	16.855559660173	16.171850582990	24.089275342986	8.689484604133	7.104954523046	7.550473200137	7.502227960399	6.885067369629	6.655791273406	9.856028491095	6.791870312187	6.824389345622	7.319465682793	8.918806242817	7.094386693920	10.193976243044	6.665429819627	8.859066652939	5.502801948301	5.964538955160	6.029822444401	8.733170001047	12.261819734500	4.423107850665	7.752296677405	11.653029391037	12.252948725478	10.613961262206	8.775510005410	10.434076602997	8.916998714253	11.087649988860	7.239374390656	5.574985289192	6.429330890635	6.173915999713	5.957565039856	5.794958352305	8.640139617551	9.906744583027	10.063420216635	9.768488487192	11.129018447472	7.940892607858	6.946712021221	9.976983661993	11.614830034568	11.889212009816	10.529675877287	10.065802399131	7.575610918605	7.814321858991	10.336641379733	11.912735687213	11.014241381524	9.974593055709	8.805275848987	9.921556103687	12.485553065006	10.098348623374	8.908699891322	5.906649550688	8.927353566120	12.802581902536	14.010650389713	9.214154212732	13.216369065789	10.492803677854	8.376577679198	6.913860628142	4.957106709866	6.946769006108	4.087957308494	5.893759365264	4.740492422700	4.793004452594	8.506890255792	8.864610881133	6.323374183081	3.807633129673	6.872848126836	8.575987464407	8.754301343824	8.568733873217	9.832884587858	10.007104367051	8.185369820502	8.898626517875	6.953390290119	7.444370808692	6.904747160222	6.641294538397	6.397233785591	5.330908862302	5.351216494279	5.004437710511	8.416214140106	8.647739365664	7.968839630786	8.467670759902	6.428358853866	8.652886846531	9.527802339235	7.398747870716	6.284796325907	13.734463546865	15.157894422324	14.882175338609	13.686487503054	9.750492702753	10.606698532238	10.258033609260	10.238644602209	10.664213229065	
1069000	-660.058861	1	910	0.191290987462	954.059205787177	0.188978905596	-0.289725641195	9.840500494183	14.492766302621	8.761382946227	10.793140531932	11.401446935116	10.836438197586	3.430284499506	7.994557362415	10.616913302895	9.485208568266	8.340799110708	10.059581706724	9.661373927192	12.013595811226	11.365059654026	9.167955163149	8.825213668360	8.240146351039	7.180383007635	5.650048212774	10.258937031147	11.001519532369	9.211186438037	9.732139386831	9.943060216933	11.343751975898	15.712073918484	15.847330022028	8.669485217252	8.710356371704	10.871861986725	10.176238328984	7.793487625641	8.194786311902	13.214321605121	11.423599686377	11.190030050294	11.746801207203	13.228463655090	12.115051373709	6.495626701460	14.910725072325	11.643094366135	16.961608624562	17.840548836828	16.878760986878	24.177252453617	8.086459281114	8.880305713756	7.377729479290	7.191591208678	6.997494501379	6.686534052935	8.890742878762	6.701718315759	7.218553128139	7.058873280827	7.607602870345	5.819351643471	9.369350675159	7.029958011484	7.798314473101	6.020609697740	6.542343650197	5.914769033133	8.447509850386	9.421403667039	4.830924659243	7.097942145516	7.617803759753	8.232360348556	8.015194410535	8.447834394827	10.099372797989	9.326700429653	10.675157881268	7.748885119197	6.198602332192	7.453153978439	6.429232111808	6.480838134993	6.335449626211	8.589281594211	9.384506095707	9.832509715564	9.937375814108	9.544414690136	7.576568940950	7.593975630295	7.929832285464	9.977837192247	11.330412832482	10.491070209373	7.981929122255	6.372471792432	6.732027234484	9.970100100417	10.759021957066	9.570270573422	8.426537366946	9.124328057483	8.840531068244	11.155215787994	10.803048254159	8.139581242668	6.166848976833	7.855312903237	14.507346436014	15.034782152323	7.664988583642	12.777392638137	10.340973030933	8.019976050156	6.550087008063	5.248027640151	7.298785024536	6.491697150146	6.173407677139	4.265280018369	4.474890110371	8.187412508159	8.618083993178	7.611789133601	6.414748796181	7.926688150502	10.513313195613	8.120587689861	8.099316969433	8.191223778112	9.176213706324	6.481314185975	5.910948137122	4.167132020615	5.383089258941	7.020102388275	5.696696428427	7.007522994620	4.683545833435	4.223842085545	3.944279779829	8.098779844336	7.653249815688	7.555594989367	8.495196754275	7.096471466231	9.658103005036	10.992653197946	7.322060861597	5.505456972175	12.426890861150	14.395119430564	13.261650159334	12.158215849702	9.192572364501	9.562521760546	9.662077110497	9.898824444854	9.759195794833	
1070000	-662.631738	1	209	0.201565926636	953.943331983443	0.195235705992	0.809425304946	7.272213266218	13.514516448748	8.675219777492	9.133059767242	10.204904847145	9.511636362718	4.016365128181	7.586562985052	9.770910679592	8.583440041844	6.479290283661	9.088053727534	10.882517359606	10.383874567503	9.724916948203	8.671951325873	7.776807270544	6.868885763135	7.224838461052	5.271941787747	9.332940613111	10.772386922716	10.438754069159	9.569939963803	9.212944658563	10.738644691499	15.398168745048	15.590548860468	6.320386524602	6.526629461601	8.986880147866	7.453956117120	6.501288655693	6.614533300681	13.574272988094	13.763958246410	12.789030589451	14.310242896609	15.507706840025	14.549417309404	5.983859370258	13.475541719981	12.051364841902	15.178690996254	16.381123869712	16.157299247388	22.953220730930	8.327186023133	9.379137652302	7.625934941726	7.675689318270	6.944017739491	7.115701175290	9.265609071821	7.956948317164	8.573876653805	7.316229859481	7.313076186088	4.481842266199	8.493410466523	8.036197550701	6.886971842429	9.180373667480	8.482912899030	8.607850691009	9.074986182250	10.867898764646	6.247946457874	8.636231158735	9.844403860944	8.416105247328	9.759729421479	9.046355901285	11.310434400941	10.314578223776	11.871781754586	8.544792293954	6.463124438711	4.043062175680	5.993575134556	6.398646726412	7.181029070015	9.093436721322	10.908722852104	10.002481150522	10.469070874382	10.907457833060	6.540332694377	6.489818484525	7.325115923743	9.114695705303	8.734916057739	7.717471356631	8.139184991340	6.378242581442	6.855882334055	9.440970924381	10.358283522445	8.900489368932	8.206220034354	9.948384849796	7.730515899564	9.915242773123	10.261803076514	9.306826199869	7.085725943880	8.800275622585	13.849073577195	14.841981114540	8.183759060861	13.211682576577	10.985631854942	8.912011370922	6.746431833910	4.064507775621	6.751548443592	6.270043511773	7.661048198527	5.933522257184	5.607656599348	8.884259315300	7.918289678556	5.987422529402	4.064819683100	9.147728765209	11.655101978168	10.231178875043	10.507164525948	9.370326929131	10.522342944510	8.142641462946	8.139206244136	5.325183479040	7.417765452377	7.760739550985	6.187388810436	5.801792353278	6.086485102665	5.674622287389	5.164601152600	9.437817409062	9.486405449833	8.631569257061	9.412223725660	8.446014282894	10.272951628737	10.644352134601	6.964491993129	5.028709952104	12.848988483899	14.269307259084	13.439467394247	12.385585545993	9.787589350589	10.013426737886	10.335690701181	10.230498568886	9.669817212652	
1071000	-662.984941	1	209	0.201565926636	953.943331983443	0.200059694376	1.111860452971	8.747223934897	13.983137108093	10.167106533846	12.424823496021	13.011416869312	11.996729914635	4.193395965238	8.409792144800	11.075324220990	10.777521870378	9.021097185098	11.066733280544	11.768039717341	11.310919422065	9.999265235320	9.823616359787	8.896638578648	7.957486745790	8.711763701852	6.653807188985	10.800865675786	12.167056789346	10.697813665249	10.704363827278	9.487693068129	11.464374732849	15.561994680465	15.540342225650	6.837264164016	4.147413783667	8.716467855082	6.334110256142	5.136420963424	5.517887745402	13.524720252508	11.443052295447	11.991200883785	13.721520245513	14.759778715320	13.788891768908	5.603246087420	13.282023684628	11.587274921723	15.778734504134	15.530285459258	16.459309755380	24.007274577130	8.251677003149	9.021355178024	7.656977173850	7.262315757707	6.538098958657	6.677518148557	9.604756292058	8.310468519580	9.807490080801	7.957807968508	7.694221243806	6.578985399886	8.675566331709	8.987902328747	7.403298892703	9.143543085711	7.985904514013	8.929995679783	9.541123231216	10.343517731567	7.010707169928	9.390927845417	10.239896106761	9.788264851375	8.660730219751	9.623990943441	11.311202645330	9.388042354676	11.384409206075	8.742578228599	6.333913477350	4.677107756721	6.003341425713	5.924665011517	6.861804754846	8.536981869905	10.492727992720	9.149849709933	9.270318383877	9.613366395444	4.520022958483	4.946245443956	6.286008454165	9.696191042438	10.166351171109	10.096742549006	8.594169730747	7.095957619987	7.586268542588	7.901029624839	9.084288213571	8.636533389750	8.373819863576	10.219003975252	6.178103887632	7.288129825549	8.485421548055	7.402124657248	5.660727995838	8.002242066221	12.625159995499	13.531504006040	6.421831527873	13.048079839068	11.067505338671	7.429464975759	4.828010976621	3.606315619739	6.729618660268	6.289469069092	7.849134883498	5.826058810701	5.242847769406	6.358717550662	5.864370959371	4.691125632967	3.776842366505	5.315702085020	8.595748251683	8.602562902949	7.883194065629	6.449952138042	8.350306084939	6.863083134839	8.067800173127	5.727083383033	6.535386071269	5.429108055097	4.659717186558	5.146557723927	4.831350265802	5.006289793314	5.168285423330	7.828230360692	7.883997599197	6.581343840517	7.744669752602	6.786504615298	8.067005865262	8.740697413011	6.456334837992	5.732371711361	12.250558001240	13.746538573661	13.748317951795	13.244728449597	9.895914281502	9.984479592483	10.327083958135	10.185666534412	10.009345085289	
1072000	-674.145507	1	910	0.191290987462	954.059205787177	0.199676443934	1.403688738338	6.673178611315	14.321994330599	8.708776288023	9.556756973224	11.107037347047	10.147072845549	3.351780105441	8.684810213568	11.270028566030	9.313773684763	7.086830041035	9.601194478545	10.516141790640	9.360426416344	8.202025030928	9.246241461898	8.565679326223	9.046726426602	10.920121489909	8.711427110057	12.523677033836	13.089564281613	11.533837096217	10.981143751113	9.062470959483	11.444671686324	15.619508805052	16.232796512833	6.447506840855	5.080265759213	9.343859728203	8.229979332060	6.889936956692	7.536577051701	14.829430585316	11.080184854215	11.168380156056	12.269269515556	13.789045370819	12.641759067890	4.320864282769	14.696660650064	13.189917563259	16.809481633652	18.271605040131	17.228107318199	24.033654757253	7.057285414485	5.973895239480	7.508870515208	7.253857030263	6.571345113660	6.783707579820	8.301994948179	5.297377903396	6.479782116987	6.215485128218	7.392736499717	7.617979539058	8.885399684119	6.497064958737	7.245134437325	7.182987411745	8.042754136769	7.578397539999	10.057651512887	9.573784500493	6.255138113125	8.969455926921	10.650220100753	10.678896940418	9.596143920777	10.218708236374	10.968531603106	8.594981734681	9.787462769212	7.681025005078	3.415743009396	2.492397354134	2.984527283891	4.081388381594	5.100868769554	9.202413470178	10.015807119259	10.174282807356	10.369910446067	8.755178838161	4.630422581817	5.204158236927	6.493664877402	9.413488626017	10.681396882073	10.452854062915	8.198726671386	5.056491879030	5.944567504024	7.582652135210	7.306070336673	7.805702201445	8.119411455967	9.646216081547	6.255142831335	6.685141395429	8.410626755166	9.803898411913	8.780531716119	12.028901687868	14.757696367658	14.314153933813	8.905074330840	14.452322026527	12.800001957462	9.148657958504	6.739822118877	5.473367918085	8.751603747133	7.399388859316	10.397416945498	7.717458360566	6.676749299067	8.207037313170	7.802299042667	5.218078184718	3.555555948650	7.283406034871	10.478321100067	9.789107041592	9.464945331784	8.231619625398	9.525413449269	7.236348877003	8.110081538440	4.902960205436	5.935101386092	7.311001466290	4.454390780093	4.196070993169	4.439044374703	4.716131619365	4.821555091921	9.666854035716	9.833803278075	7.849523791366	9.769206143923	8.459009422115	8.413747618766	8.579008647676	8.797383334030	7.952509806784	13.811027014203	13.810937467244	13.860080295025	14.333435172801	10.173855738680	10.398354195810	10.601152988264	10.451600253546	10.066780962942	
1073000	-667.464386	1	910	0.191290987462	954.059205787177	0.202459328109	0.716715992525	5.452506281511	13.810558781436	7.869481961579	9.961351708370	11.516178811823	10.060414344043	5.242918907549	8.156772061035	12.318960462416	9.746407916990	6.155325535551	8.804207628354	10.395644842936	9.315017670159	7.664828650270	9.610193998046	7.644311625982	9.498021313338	9.490273567713	9.381993126617	10.268834335654	12.046333847404	11.251413560930	9.792726332708	8.421701543090	10.732220938076	15.593306411158	15.926517544243	7.546115609608	6.822362698971	10.837266943441	8.475433094414	7.811232728955	7.672288324090	16.172322673519	11.797062738749	13.619535847120	12.307423310002	13.554892663839	12.835381123643	7.869451559049	14.309047411478	12.119824536497	16.256722075664	18.248052013651	16.604522580073	23.810194499400	9.602907129276	5.702243082807	7.316563770372	7.237619313520	6.631349398457	6.970008804871	9.735894292450	5.289303333140	6.113950107088	6.674030023222	7.784455486874	5.589912124095	10.862036282210	6.299547304518	9.932511826624	8.210710869827	7.497070541960	8.034741961313	10.034030650888	8.843285274014	6.460255525119	8.564933405541	7.936726722650	10.474029629535	6.154348848707	10.095794053917	10.791878652732	9.114942802753	10.674553675308	9.149243431439	4.727391615717	5.322520813286	4.752978527940	5.393754489778	6.219125329332	9.710797426845	9.071498693026	9.757533661634	9.776855995237	7.714435025008	6.445925458466	5.732580034672	7.227735462070	8.621993879996	9.267034255369	9.132197503756	7.400524765716	5.739215114354	7.430837561825	7.716783771551	7.973158245895	8.714054614370	8.627078037401	10.512640427236	7.695861909012	8.441375906866	10.115773316499	9.355688276060	8.444987733444	11.695385574938	14.583173324027	14.255243975747	8.486092191657	12.436761966357	11.229550270311	9.398818400247	6.645105756100	4.626192020997	7.566827298660	5.473496419115	8.244551190533	5.008023701682	3.434919205263	7.101934769747	7.794406463751	4.919361619456	2.918184907140	5.334466078318	9.626280301826	9.669226477455	8.814947498202	4.963400386418	8.893717137143	6.117116603518	7.654288340628	5.680149539880	4.720662210725	6.307061964739	3.765653628947	3.673461210679	4.021512340936	4.693293160042	5.051621424051	9.534462245416	10.010922635956	8.513770383667	9.307658340082	9.092672692658	9.784336018436	10.088058587977	8.927886370352	7.485814966379	13.077674076882	12.393251128953	13.440971958409	12.856951284828	9.288345772104	9.873983651845	9.922048647270	9.739624292082	9.549360417605	
1074000	-677.975004	1	948	0.202547376797	953.932270525646	0.199909775354	1.904701038227	7.738203995348	14.282464400998	9.382602203355	11.577504122144	12.668154597193	11.545896108207	4.333277722322	6.242079127608	9.627298257387	7.965324696869	6.339496586011	7.977091451254	8.415573005911	8.639613195995	7.599288373930	10.690393789041	8.843922888044	8.494723991254	7.867515554439	7.554098328471	9.478566258989	11.536230635642	9.817239153032	10.456495433748	9.186963594796	11.478430012092	15.736469546677	15.931319611890	6.654182206066	5.171569895929	11.460215437750	9.947950203456	9.899550498804	9.691832053285	15.755918585779	10.750727688620	11.037087997921	11.577524832629	13.844852121577	12.703992478438	7.455716985719	12.668281369885	11.588521183088	14.757658296275	16.196984489874	14.587721173979	22.379336713170	9.139382108608	5.433239091080	6.772435370215	6.529177026656	6.659778913938	6.825338795448	9.255179760042	3.636416410864	3.699277711294	3.951375948565	3.098280247322	3.298911003332	5.890594574059	6.819768589901	11.702082441452	6.986148470018	6.926934183080	6.648078401706	10.374755967335	9.634071102389	4.514547100285	6.732426623073	8.902079562824	12.558153632824	6.870099171743	10.647546624898	10.636681881888	8.621837658678	10.867314705445	10.338541871027	5.408121865591	5.434938242774	5.758943220961	5.487662037061	5.808970708124	9.218814490380	9.299574461820	8.771246415662	8.922183888716	6.810493125159	7.792810541363	7.004492595298	7.349266365256	8.818460884278	9.094597582418	9.263735234377	7.891741057761	6.139479429944	7.447113040558	8.413112001010	8.960319798214	10.030508788073	9.868791350904	11.380262157657	7.910740735499	8.266677232020	11.991360674059	8.447025198270	8.275746019470	11.752190583421	15.339265113690	14.426455569841	9.012286716755	11.974784241706	11.290719379377	9.337770809834	6.722567743225	5.587988313393	7.832543467593	5.753969874686	7.642029035744	7.311708538200	5.787922987354	7.409744470056	8.308709424869	7.349586658694	4.737967039642	5.945994898943	10.175313205632	9.366850398425	8.266384288289	3.654032483750	8.498500979666	5.821329765638	6.842895833052	3.596976344973	4.560709927325	6.615056803983	4.039413476648	4.022795519359	4.315540460769	3.929975107370	4.347536188080	9.315769900365	8.867086651370	6.822520970721	8.095700298814	7.720395048038	7.861523371620	8.724218193111	8.941637984062	7.643484852687	12.533876713947	13.640750916580	14.836309524732	12.130670728967	10.039658298169	10.714192581885	10.367419024374	10.001845424837	10.389128788457	
1075000	-695.885337	1	910	0.191290987462	954.059205787177	0.191518749405	-0.124416889274	6.066066853095	11.551814868873	6.304020619861	9.587804777838	11.664131611736	10.506533592124	7.629341011123	9.308722091453	11.568276559800	10.399796513490	7.750348908618	8.001984849050	6.794242705551	8.080382836858	6.990199256341	9.970019545205	9.142896335352	8.525173898532	9.550708409065	9.099908037181	11.739245316799	12.287866439273	11.595794958508	11.640147570184	10.058910332009	12.063463417244	16.128379563256	15.965442617065	5.591788995874	5.262744917588	9.160776289056	6.399260263274	7.402177979283	6.076968260735	14.230550034920	10.450379532262	12.385479000993	11.892318315515	13.557068670513	12.244000806628	9.128234336527	12.633980741837	12.011262953818	15.653648023806	15.737666475464	15.037025012572	22.946912505673	9.725374109695	5.661034309548	6.703127003448	6.366603602181	6.679059395610	6.984405819455	9.346458166725	5.150588164771	4.678913364343	2.922442299682	1.571461912022	5.256153899306	4.405739765751	8.862789456119	12.636171507041	10.222723813135	10.721843599764	9.827024701148	10.499675754983	8.829321732746	4.633723862358	6.781726304580	9.079684268768	13.852193162722	7.546059195145	10.916628361360	10.897162135459	8.316309467619	10.590196407715	11.243149727006	6.570652372568	7.421797800023	7.270428756373	6.790360279658	6.444826322724	9.131769507761	9.531813548637	8.699788381445	9.397883417629	6.394683023429	7.690941925382	5.593113061235	8.159616961602	9.078296774746	8.595067493502	7.137894137209	7.710695171329	6.140144015132	7.451191534358	9.870636793150	10.171279994949	10.429674315767	8.991495215153	9.682417235968	10.016003223457	9.968201393314	13.831896984507	9.003876222748	7.638346952169	9.814949779317	12.797442534552	11.719440640919	8.488205367730	11.675639120642	10.616277770788	9.839512966080	7.478901247848	6.233898446989	8.598849865841	5.751652033363	7.683092788204	6.600293565684	4.153195982172	8.002666541931	9.133033620418	6.406724313055	7.706935706670	7.596136293775	12.148896020168	9.114547367350	7.774495747972	4.487421832845	8.326168391979	5.029685574101	5.546042737860	3.016377604742	2.817402465311	4.655108276027	3.379632640892	4.844418508555	4.042110267460	4.911381184230	5.340459514358	9.719367558961	9.830737081274	7.735178960593	7.360467222379	7.131860076363	7.399129524573	8.092973322824	8.078872810648	7.477634060407	13.348841556163	13.524944734973	14.716207047741	13.006604951568	10.908560844342	11.222397327532	10.698542351289	10.586391123200	10.615106464117	
1076000	-678.600387	1	948	0.202547376797	953.932270525646	0.191485553450	0.337076190490	5.663552021775	10.663157643902	8.140133110797	8.403560604826	11.258090290328	10.947172215111	7.385719702734	9.059834197274	10.875624009108	10.360764118216	8.460392143465	8.443880634109	6.058569948354	7.944802641923	8.204354640211	11.536190955048	8.327189599818	9.139908485474	8.302405380355	7.771466051491	10.479330660039	10.993195884581	11.049818471740	10.181499156078	9.786628060455	11.711280857984	15.737296509320	15.615097630330	7.256664119858	6.273912299207	9.869047249396	6.260814915296	7.129293848344	7.069190269434	14.840681118688	12.710098890320	14.356213065378	13.907217784485	14.597029396861	13.385259882552	9.063656146798	13.280504671474	12.575911094108	16.055290214236	17.679561396966	15.651848410451	23.704242294479	9.621017284214	5.745282526758	6.760466477409	6.818561521120	6.639242866192	7.050864156464	9.089582791474	5.943766573172	5.598978358543	4.030661051329	2.852416247719	7.265950035262	5.413063207171	8.816045526518	9.779463513315	10.233650008182	10.809552704607	9.712208216050	10.488955168046	9.278611581613	4.564024979784	7.348049284441	11.052117113170	16.608996913107	9.120141195424	11.127676107669	10.443035578887	7.081461615755	7.926172443615	9.431950286376	5.293774533050	6.563618068773	5.228812618379	3.946567201367	4.548466239130	9.731808850018	10.624449616964	9.077070048944	9.975658700105	7.868385330403	10.820910504064	9.136186400229	9.351347556957	9.384506750765	9.705675070492	8.550827576422	7.764583483875	5.995276280108	7.648002325597	10.448220873341	10.223742424886	8.790737973556	7.166817696006	8.745394261790	9.343332084558	8.582411952711	10.123823537800	9.652567069511	9.462932645918	11.992204894197	14.229005812222	13.336983927642	9.859542158776	11.936924472695	11.275465286334	9.841108283513	7.765775115052	6.298325557916	8.432386825311	4.901159351504	8.461253465172	7.896553073947	5.995198580534	6.984911094240	8.450053946760	4.185964344805	5.581392072735	5.440163064093	8.710433751206	9.641203362449	8.228263769730	6.550479549031	8.596511222670	4.097538001652	3.724914518695	1.903366416450	2.342721096158	4.209732014038	3.447730540943	3.884359991381	3.787089526568	6.226808170025	6.615779965012	10.519224041788	10.340087206368	7.957050350137	7.745373590001	7.309547604739	8.469700875001	8.710080963430	8.163769313505	8.437834180937	12.400979628045	12.637981781755	13.247617259267	12.412676104579	9.888367168595	10.364605560760	8.974186523330	9.820166577774	9.414255750786	
1077000	-671.142033	1	948	0.202547376797	953.932270525646	0.196726115090	0.323970933507	6.598890513339	11.337185375800	8.846038239033	9.217253251087	11.716589314360	10.694009997578	8.976135886409	9.830265430274	11.811503741756	10.921448400257	10.464673071728	10.854355257328	7.948921842177	9.429259476829	9.236819023610	11.705292462575	8.204120735591	8.315567572128	7.777696196598	7.414542252291	9.570403118374	9.825064248667	9.980438887438	10.007768692911	8.750551265534	11.035201159741	15.088059983922	15.084489950645	8.090276133183	7.774912051036	11.148527312185	7.621486057310	7.593947187564	7.632313161550	14.398650396109	13.471251071417	12.782785622688	15.125671325485	15.975594765316	13.905228992891	10.260296525013	13.125162886830	12.047015749180	15.108590876809	17.789983395401	14.769929865568	22.414028371478	9.833799913975	5.027982303499	7.214974565725	7.743963142315	7.237960398483	7.258870677976	9.900929653482	7.266450219437	5.633495765400	4.795386763090	3.074216768545	5.454296323076	5.343604500269	8.430657436374	7.570765990468	8.091196300494	8.518611461913	7.191541740362	11.310133402415	11.512373646334	6.637978892712	8.492084161278	13.415334619606	18.322782947070	8.171945440459	12.205869541511	10.430922744478	8.788064184377	8.738128884124	11.023284919651	6.685808763175	7.194329236477	5.659353808224	4.140786528426	4.691777327861	10.128540135359	9.608100193020	9.506753652757	10.409587675560	8.203685336721	9.365913940757	8.002326312932	9.763413215262	8.973019569032	11.755813623261	11.190743067367	7.011024833985	5.056339215101	7.270587250147	9.839554864976	11.390950870685	10.623253565680	9.286911301544	9.877962169024	10.094496539002	9.316899106537	11.248175698191	9.339568283146	9.852502331017	13.163894375663	14.270372874039	14.569628806561	10.802520083310	11.086108522782	10.187952944572	8.761089388983	7.148696575163	5.095488757434	7.079931593776	3.715163876780	5.748242979170	6.056128509133	4.308408395706	5.802076281340	5.038428606389	1.755805545623	3.441749829537	4.241308245245	9.156167690473	8.727776217516	7.680322256691	7.179959662434	8.289103847448	5.228358450585	5.428969478881	3.226908196767	3.560539963524	6.636325745727	3.445690852425	4.475224371625	3.703335082581	4.857375932672	4.942247115297	9.927165721597	9.246789663461	7.270588016369	7.802994364848	8.471584735398	10.104607581809	10.762929756231	8.805081756518	8.615035423114	11.382436950890	12.982712190469	14.422054236030	10.461525325888	8.548180245264	9.537093540529	8.072435362553	9.076411297941	9.526208631443	
1078000	-673.695340	1	209	0.201565926636	953.943331983443	0.201784457583	2.208438230696	4.611267091636	10.525962973948	8.108607299433	10.224944220109	10.930699856573	9.963676111806	9.675703895237	12.632893459205	15.032010332013	13.636364899706	12.906367451196	13.057119677439	7.941507142203	12.634268096304	11.410084863349	12.697882139846	8.601775139223	11.092760817872	9.666859827318	8.331305042386	9.781354543819	10.556573024367	11.692866946651	10.246447323970	9.784298938732	12.288459510921	16.016698439329	16.149014861648	11.175839322374	9.105782181088	13.028068643557	9.957062415808	8.065038128628	7.220001141306	15.099078681989	13.354513183221	13.210119184369	14.365128578216	15.134271558057	13.272617687619	10.421707855540	14.178116440995	12.436417600239	15.541260670188	17.620960732717	16.404823289880	24.282371773831	9.530681260707	4.842037723075	6.531943705361	7.316805976724	7.188885406028	7.314529591700	9.583381195493	6.234606373388	5.363321561213	4.564063836454	2.691383264989	5.967778781165	6.205951386805	7.202793695580	8.441208344104	5.376188640378	5.360710343647	4.979265297666	10.779768947932	10.934911054994	5.363171519191	6.598599882320	13.021911560590	18.866563324149	6.301151697763	11.342195200507	10.115110450599	9.674173729152	9.500967992607	11.871639473932	7.382346276766	5.502167881015	7.342784400557	5.307696770179	4.940429488500	9.238552210890	8.161708477152	8.415291503822	9.571617038630	6.869218947462	9.073218800789	8.460605442635	9.293021394693	9.188293288481	10.693086815980	9.567799860492	7.866534488929	5.774816150696	6.847556041970	8.623698932784	10.740005391378	11.338316794303	10.329174381432	10.534075183744	8.315142161132	8.007892488339	8.932706167773	8.848702760494	9.857331191398	12.508192189680	13.258101264559	13.410726504496	10.746694119663	10.557172773110	10.171920028318	8.609066590369	7.277303072901	5.662789261060	7.871755536072	5.839596244764	7.226870519809	6.352071387599	3.790013491216	7.071789330050	6.084204239150	2.697379235467	5.257388868509	4.601254855169	11.498111809219	8.803292680281	7.691326199419	6.763763786803	7.883937627388	5.869194624534	5.553779202252	5.060677988724	4.421359627886	6.773399509342	3.826859790887	4.115192017053	3.721274174293	5.023866841185	4.411870658335	8.882198756799	8.101095522436	6.580902251149	6.745612790312	7.544693803354	8.765887107150	10.437037643114	7.389046333763	7.029755880049	11.529701761580	13.608003667502	14.133263058266	10.557482626982	9.299470508153	8.385499082660	8.711515454714	9.961439456015	9.702112844482	
1079000	-682.540819	1	307	0.189706097001	954.077090460525	0.204362380424	1.055395757964	6.458330865084	10.669731237655	9.459780797462	12.377775581197	12.148633343164	10.162899916737	7.908216170013	11.503265177235	13.361715061024	12.328062102040	10.931731350972	11.245429013605	8.747273848049	10.432716312880	9.350842838754	9.977441331705	6.346493038024	10.090565220620	10.252501422411	8.871078441117	9.088005224100	10.567201113932	12.798828267843	11.220837447937	9.340157208458	11.028616582729	14.930749140381	15.260867756381	9.399797858045	7.168469970679	11.295327345283	8.873960692562	7.555673633316	6.052750238862	15.493721194848	13.780107754301	12.101823257943	14.808176718746	15.173557424232	12.692648982320	9.197474666563	13.055522136322	10.415620415286	15.200300560023	16.387612545704	16.328697646069	22.680582356026	9.389710257959	5.921670168763	6.433161808895	7.082741180987	7.049395373700	6.856487749334	9.788974279159	6.587873867572	6.253342691330	5.925612394082	2.500020438603	6.623233270676	5.600546343785	7.526858565270	9.925002109397	7.049016355334	7.234151559527	5.199784563113	9.811592736068	12.257043416386	7.299953185433	6.771317201305	11.871768846630	18.679288589063	7.307127667900	11.038340782982	9.455720509432	8.696747715117	9.758104228352	11.050336760687	8.394629565371	4.663283084438	7.424766275273	5.795043940038	6.095638831002	9.032253185346	7.230129724861	8.220026849951	9.259973918889	6.764123496142	8.924895117987	8.904002567062	7.705727223258	8.912469898971	11.200747986485	9.156229758414	7.848725639714	6.140625318530	7.234927790539	7.346743202873	8.788427466463	8.715915184905	8.342228454551	8.127812372152	8.930301285986	9.171970807347	8.611664399663	8.650439250654	10.250226373139	13.360684736645	14.005202791272	13.295091290235	12.024590755362	12.161638990583	12.122459821184	8.360908140800	7.014659080352	6.488261674352	7.944461284852	4.560671371025	8.813467440502	9.008306519277	6.895488269313	5.813668306886	5.842458463541	1.991197808050	4.833018385973	2.691263906428	10.504703118557	8.381413765882	7.129685160480	7.646880212218	7.796728621507	5.898560424692	6.457706483985	6.945472995440	5.039169757999	7.206968641753	4.618674932686	4.383659372885	4.051278896603	5.556673036302	5.054516068042	8.323250492689	8.251224767017	5.913109232222	6.338269150299	8.434644890841	10.519084045505	12.350668106918	7.346329569715	5.771509113383	13.086529098116	14.898415446085	14.531977195210	12.948691375337	10.819557218938	9.303746736556	9.912225722246	11.145471811309	10.555329894575	
1080000	-677.640126	1	910	0.191290987462	954.059205787177	0.204342272079	-0.838293987563	6.683189448308	12.296153445142	8.680107547214	11.101873219094	12.248606385174	11.554812926265	7.390987050872	11.238588722164	13.191656425785	11.225334773865	8.416266359412	10.221731179417	9.559581811164	9.343385312227	8.774161010349	8.872339754192	8.591890762264	9.235918285223	10.195402447690	10.560294969322	9.590650918794	10.379394385544	10.131298692740	10.216751728046	9.445075327362	11.627061991623	15.725916546515	15.780492665447	9.552407284340	7.878877696065	11.387706189807	9.896836815870	7.312365198249	6.249750760250	14.997402148615	13.331290932417	10.756764001696	15.280913889405	15.973298390205	13.694682957160	8.431245934095	14.495914622673	11.169599235767	15.290174881820	16.917505090899	16.720782716202	25.064288315037	9.195956224310	6.123986589538	6.001981998380	7.316312438315	6.863158177664	7.198378782412	9.326760827760	6.440158857199	5.852678203977	5.340275900100	2.654266830036	8.714234997667	5.328733818338	6.973366844449	6.206304498201	9.297109521739	9.900635304809	6.966518583705	9.875403659127	13.994793979876	6.892812051913	7.826416656486	12.630791349582	17.997106106473	7.661033900612	11.185123265861	8.998655038464	9.177811761939	11.242019924861	11.520520549839	8.029368479238	4.131972323925	8.527346917720	6.138828622598	5.296507477215	9.957717629010	8.026989825392	9.359400403698	9.541877426986	7.183337866700	6.579988746790	7.036251924941	8.158631587603	10.054347027476	11.309578007894	9.698120545157	8.028340995944	7.013453699052	7.865988096970	8.138400602237	9.785530872752	12.477735916204	11.541013865556	11.223093907528	10.016680903367	10.546419025861	9.855816096047	9.144381363634	10.523244649124	12.694758358245	14.070207106396	13.730144379474	12.420599421354	13.168748314076	12.607692824791	8.852227608352	7.436327956126	6.350730401016	7.212534880478	5.201111318766	6.447040891058	6.148998970390	4.862327874370	5.892737597525	6.488220007480	2.723182899933	4.925468405552	2.944680954844	12.880617225199	9.133639527439	7.251112331628	7.247274578927	8.754713491374	6.242089783082	5.723790368719	5.876278554962	4.667107487687	5.601456469233	4.610471294256	5.838654528558	4.231806575576	5.805174079690	5.413678280886	9.337893556374	8.848668670805	7.479722189190	6.994917160244	9.352922492300	10.358204830013	11.964264385055	7.833297005592	6.693200831837	13.726493164321	13.784114528329	13.565207422713	12.269713256462	10.965794276245	10.241166892035	9.794786109669	10.266362978017	9.948990348408	
1081000	-678.279316	1	910	0.191290987462	954.059205787177	0.199262840123	-1.631489694543	6.463177470702	10.724602537931	9.518724277679	10.580425950510	13.003042270136	12.542724730552	7.960243675920	10.287745173590	10.724518016983	8.870420213787	4.923692957294	7.778781282353	6.867846263074	6.177704600560	6.556983670352	6.906608700496	8.071885829788	7.793491613148	10.136352369617	9.857605535959	9.127184823153	9.093516954835	9.726256728992	10.023622081236	9.038742028366	11.038840302490	15.294831669267	15.900234995437	8.120094441072	6.328092131282	10.775495485610	8.591203929659	7.060794577737	6.374913908276	14.928616957949	12.869385654547	10.916999993588	14.698613476047	15.083081836131	12.941064997875	8.767222174492	14.490779700839	12.538990236403	14.647501057098	16.818432755654	16.015122587260	24.306583777315	8.367705317054	5.215012591917	5.627910101380	7.313177271403	6.532993406462	7.076988567323	8.971056090147	7.829064952616	6.724139352811	6.237355486988	2.784463064721	8.431162853479	5.553381845713	7.168880410226	5.758674264403	9.127112257110	8.203475951412	6.778158567110	9.804027440816	13.944841234758	7.554797839301	7.332237914004	11.637575359305	16.457541068006	5.644714169846	10.032581223919	8.110255248124	9.438191944973	10.905738221893	11.314192725188	7.991052186561	3.923676472525	8.328535203712	6.501862226934	5.047244384401	8.253651839946	6.812538882752	8.424656884641	9.558188710594	7.082449075943	5.828815972024	5.336834622270	7.858740526403	9.056795642558	10.679785446187	8.846172514025	7.218236146589	6.427058257864	7.425126092719	6.534443700858	8.283302622496	11.089214370586	10.436737964505	10.012260109156	9.532279995668	10.051624930473	9.382740293122	9.243679535969	10.349608664692	11.788017399864	14.494830802255	13.776897862829	11.874227012324	9.436837354521	8.956542918606	9.370565764525	7.985264185868	7.121958718951	7.433663726330	5.843593118434	5.814894442040	5.652197239351	4.065253781734	5.750573037584	5.761350044193	3.577575972131	4.517692482471	2.693790358575	12.002873624265	9.522882441416	7.784678241959	7.090823561175	9.444958963221	7.750937382573	7.165189557880	7.658290781069	5.854160837847	5.572505551359	5.546460528006	5.690053396400	4.368418937055	5.304007202494	4.241739240751	8.763750258401	8.884273728388	7.134157308629	6.291591552559	8.364787716143	9.362508560206	10.350906508826	7.087757088703	5.666305283406	13.304907446618	14.936191307874	14.637270688886	12.148584326637	10.818476405128	9.906014797276	10.332669233347	10.942338401045	10.388204375031	
1082000	-685.404415	1	910	0.191290987462	954.059205787177	0.198935826457	-1.385176415785	5.335689475742	10.198781291542	7.452969455254	10.956578770894	11.960855925520	11.067121764179	6.780374020030	9.424498781756	10.185744433795	8.321993170762	5.030297553157	7.143198417213	7.467179359993	5.016997815124	6.865249477222	6.842212952872	8.783845499953	7.564261479346	8.710815136220	7.982527865678	8.683893146662	9.033912588911	11.476484102877	10.304200927248	9.046224017202	11.106217733144	15.273445310161	16.197655762285	8.043971881004	7.728911818451	9.958533708836	8.493599094522	6.981514151746	6.246523508935	14.655773356616	11.988987643719	10.799430301248	14.502889306849	15.490185806730	13.953082985240	8.983746611245	14.766767851586	12.368837699124	15.886153624518	16.818559485256	16.804996058268	24.048234565018	7.425562462550	6.796402384919	6.357770898067	7.669808512632	7.118994360178	7.599573878384	8.999072915494	7.833239408581	6.696179577323	4.753172131195	0.335343186687	6.994497993220	4.527641786364	6.667675422090	7.593761742150	9.653647878241	7.501544684712	7.832967677665	9.853565067145	14.088818081013	7.645308805350	5.905254888389	11.609935834373	16.431294297889	6.353344867457	10.232988404008	8.008451066086	9.434856234667	10.725211369936	10.106830283236	7.451707231869	2.807217806661	6.822879055143	5.472682237615	4.696090201266	7.119463161450	7.214844153312	8.006849487311	9.542368964055	8.094245013112	7.524929386557	7.564998771157	8.652338590607	8.119376253335	9.252125699799	7.786782116305	5.440519471660	6.792458462762	6.884088103070	7.593983994346	9.757555481241	11.190688714317	10.367807047244	11.211346521911	10.507689715287	10.893627769988	11.668288694499	9.335662853398	11.630675357098	12.548038814967	15.810226735127	14.723261024425	13.439528192449	12.899942279905	12.044206207107	9.640092620834	8.786454335095	8.198683654238	8.807314129013	6.732277153850	8.169371928787	7.622538305201	5.904357660564	7.045184462065	7.274594964324	4.972937557808	5.580541141086	3.927970058541	13.485446265751	10.125740487607	8.127470385820	6.739762456979	9.689518911166	7.244242458396	5.877703875299	7.075339028721	4.708279871449	3.962876499819	5.686389171554	5.692408790196	4.706868212370	5.605747180055	3.627444116759	9.118074769861	9.355733698136	7.170485633589	7.377191262629	8.339038607057	9.151135524763	10.438837140957	8.533003539710	7.217366248654	13.246687229281	14.032167413236	13.473816781419	12.155224612685	10.536264423998	10.882275491006	10.302474516379	9.876379564110	9.307578493726	
1083000	-673.451835	1	209	0.201565926636	953.943331983443	0.207722235677	1.001137295228	7.903498629754	11.829508647601	8.161865218741	11.655077505520	12.613518953271	12.464069078104	6.050886624801	10.119006168920	11.176005832366	8.421067189382	6.224648029522	9.382732573983	10.461296795713	7.910232936445	8.866126546068	9.270981076468	8.103082400347	9.286753278239	11.128329079294	10.128422012202	9.595840182914	8.954731853976	10.807934081688	10.146438041392	9.633673080284	11.289136275693	14.872129794274	15.947054911405	10.204382490833	12.386179492486	10.340924200714	9.809111524120	8.635464268580	6.937784488897	13.703870447345	11.744578385180	12.845903078015	14.091393158224	14.476331879479	12.447292375144	8.943769385207	14.184301392801	11.167182035257	14.849137211612	16.806949208581	16.330156208778	22.337547630195	7.280370074662	7.116717022908	6.475359858127	7.787074763228	7.338922912542	7.400077984419	7.485824793675	7.817750492153	6.162243360861	5.477471909740	1.976172852341	6.418151020561	7.883859783819	7.539128688416	6.977798400018	10.395975813479	7.306128640589	9.911807940086	8.781207870258	13.324105262835	10.079504148854	8.562220575402	12.079242561819	14.913670126936	7.381109394814	9.166164300425	7.526521261680	8.833924322014	9.540924379644	10.174195968901	8.117589524129	2.532386748295	7.964340820330	7.253762363421	6.649299596151	6.957245096224	7.100773350800	7.443023445078	8.953949032376	7.132208976121	6.260747585679	4.526299797534	7.219433443948	6.292960855247	10.260122337703	8.911691543996	7.281532791664	7.608523864940	8.229261885398	6.854383099829	8.642642267105	10.401802401165	10.005508255638	11.493440217117	7.594222305318	7.648226605716	9.096610397935	8.615918509174	11.836116796413	9.932300608900	14.503493981952	12.921034353993	13.775982426757	11.941565142407	10.402661797642	9.302206162130	8.898234649148	8.350490920838	8.773242907479	7.729801509511	8.403268673541	7.664664691548	5.523170951866	7.711449288038	8.525332586250	5.923699713256	5.436151258625	3.734512205775	11.498912498709	9.937744028983	8.261196755196	7.435934492977	10.082720054192	6.637131853811	5.057514239160	5.992303249004	4.813450422410	6.033308423805	6.222720482412	6.166021141224	6.111033666433	6.077555927763	4.997986171102	8.390927963943	9.220279794509	7.553606590380	7.195731284845	7.834477208134	8.978701629067	9.322458727515	8.365344271282	6.519864924648	12.808389461620	14.549650160664	14.185262135629	12.702679293468	10.736851201230	10.523116013408	10.684149214547	10.080195992429	10.208246118559	
1084000	-685.180676	1	948	0.202547376797	953.932270525646	0.209290915546	1.763574265916	9.114573850755	12.180060821899	9.366552778029	11.093970577377	10.826601870667	10.789929026648	3.460402032936	8.686553271488	10.084769010732	7.568380262880	5.483813465248	8.946357265898	9.846913689530	7.436283445199	8.134215551721	8.169518889289	7.307106596096	8.459644339059	10.219946959165	9.484254428215	9.190859514695	9.225470182550	9.933894110010	9.567615938089	8.889063933226	10.939898154644	14.925200876001	15.920816567002	9.214020287718	12.280081126003	9.334068021823	8.062950557538	8.605525357417	7.302333734751	12.428871746183	12.153330832226	12.235672381226	14.060554602911	13.517404566042	11.394763092551	6.240076601266	16.499767692443	12.595518877398	18.913401663791	21.430682484167	18.067985590798	22.947692693091	5.868467287348	6.277077683580	6.372298787464	7.291146720464	7.187521984387	6.676758763833	5.705027962837	5.573011570403	4.955742367001	4.470778883711	1.635902197165	4.302055865922	7.819997928257	6.663346274819	5.568607074121	10.096890752174	8.832225917445	8.641203026488	7.359089686029	10.837591907833	8.115394797737	5.933839075703	9.627539169000	10.515659076040	5.582958199743	8.457866395396	6.934614312962	10.682677750898	11.270010834661	11.456119206809	8.454612298950	4.665810950066	6.952744020895	6.180131855521	6.252166754651	7.019626847343	5.992543250972	8.065918965967	9.711175783444	8.032364275046	6.837825973366	5.675234611711	7.275391447230	7.923337206097	10.700162194241	9.704255726516	7.934169286890	6.884453147178	7.684254066097	7.290178535750	10.322282443783	10.957795134830	10.105680111918	11.805599968609	8.422952777876	7.894115222516	9.357780109233	9.788826631148	13.017079803561	9.827836965762	16.499027495054	15.428076439680	15.756503680806	12.814333102550	11.646998483663	9.740596386191	9.331813834954	8.917475016962	7.473648829940	5.604054985504	6.504518169014	5.163800712120	3.507855231640	8.266028003053	10.434840652053	8.245543679369	9.030844055024	4.297412709138	9.237011464351	9.763965652962	7.902421280117	7.220283101408	9.354078972601	6.017533123082	4.226830612920	6.210759124916	3.852650771312	6.533181662107	4.500591770444	5.543547947667	6.117454320520	4.907536945744	4.047854429281	7.578160245837	8.915536108667	7.088699086317	7.265513720005	8.696809800152	9.234036469311	9.782988349287	9.056116056411	7.586281875237	13.367953860432	14.823860554674	15.377455739809	12.505246267316	10.212336901211	9.654464359616	10.368765601805	9.775559448066	9.404170432709	
1085000	-694.346242	1	948	0.202547376797	953.932270525646	0.211814144079	0.940874168122	8.052888796837	13.401972423288	7.964271518274	10.192511235278	9.609215114834	10.568443591647	4.174140432785	10.926166429420	11.878827226225	9.218227030784	7.746618256118	10.084008058122	11.260987243385	8.833171543029	9.627712318924	9.374447575058	8.213730891954	10.392864006846	10.632371005476	8.725025241854	8.803143235929	9.228573678120	10.386060791766	8.588078805021	9.129281507628	10.897882726342	14.385644569847	15.509866616274	9.550306498917	14.302591920487	11.237210791381	9.602749951063	9.573932494764	8.308903106530	14.172024742645	13.087517097649	12.527625615036	15.320707277547	15.515549436330	13.846362303259	6.768416737712	16.045269564568	12.647678286389	18.709272283080	21.662646045088	18.449234543457	23.101092384184	6.097024591618	5.608417960757	6.768844800098	8.141314612692	7.091479446286	6.625571681574	5.211783896670	4.510715474888	3.042497448960	1.599336896825	-0.241628578984	2.439221535403	7.177318805185	5.395206594194	3.627591674062	8.820201106115	8.807517341999	6.491538069565	7.675744750297	11.770473877667	10.614200628530	8.540758926447	11.731825873946	12.104787374792	7.233963512698	8.570987918847	6.774394628741	10.200759295704	10.514960594296	10.682554117959	7.383394542771	3.001360325589	6.637010474867	5.332599416893	5.028313896855	8.334176178825	7.887750348078	8.823904589652	9.556234994604	8.047186924034	7.985996191514	6.997254013116	7.174823423089	7.890019577916	13.106043856219	11.796364356792	8.656997315336	7.480000592392	7.535277494148	7.476654768317	9.467346579804	9.691703566925	8.864941724385	9.070122512244	6.230364250853	5.635576615289	6.490986002077	9.584909109501	11.673732750430	10.603821240663	16.996633418613	15.741990554903	13.932697341210	11.104566738262	10.856044403587	9.090577985570	9.349537338172	9.197159325910	8.368857708531	6.207150521997	7.187767830365	6.666924898985	4.954826542290	7.463539550258	7.385072478237	4.744292817966	4.517489583209	3.900991967675	7.120522049922	9.335939573470	8.138451073141	5.936365456189	9.366443378337	5.620574808456	4.191710785723	7.173096336792	3.936137122540	5.572076632487	4.332700626912	4.133467900624	6.168241342629	5.728104860031	5.691146213175	7.460171085336	8.379670009301	7.288765432555	7.800582363067	8.749128647782	9.919938067763	10.172523971055	8.964195244116	7.696221559178	13.836373700904	14.888598608754	15.477103748178	12.396856218513	11.029414714432	10.459370455256	11.275157850658	9.645134995147	10.195908430250	
1086000	-673.236839	1	680	0.234450494336	953.573339293281	0.214622617729	2.133957581965	6.570763599832	12.000410994358	8.183007953762	9.415192282985	10.495449965457	11.130691867271	4.381102827753	9.534969264918	10.326606369905	7.096968752960	6.572516737629	8.481234674804	11.584008027828	7.378168564648	6.884415410466	7.290075648625	8.202977929154	8.959605816199	9.912130710432	7.985985287043	8.143030827673	8.414439187067	9.390443893911	8.743826525264	10.596115888681	12.029397428786	15.361569576970	15.987184832331	7.541635230090	11.622613164931	10.373066129016	8.693465855416	8.831918528323	8.362803414714	13.080473242037	13.048794851458	12.074782085511	14.469757453144	14.917021060036	13.336645476038	7.405201072358	13.598751339946	10.860790415471	16.962906640604	20.291481104249	17.354219249911	23.079672713105	6.882688568200	7.828218394931	7.080808723906	8.178092884602	7.044315107596	7.126378720398	6.348274148318	5.226927650677	4.529912977511	2.972214567772	1.519285682913	5.969546908363	8.067481432146	6.051059074542	3.943598396039	9.720116409486	10.566294537779	7.943962527499	7.214887229887	11.849319232874	9.507909142502	7.091666510365	12.776030634550	13.959790791082	9.731148079635	7.474937490819	6.509244691818	9.516342230719	9.863636933955	11.281292064657	8.749457764220	5.586815427122	7.391349106624	5.950434970218	6.570153715896	8.968485087181	10.410029774508	9.461558605546	9.858544684653	8.390019254766	9.937153790356	8.104353307675	8.474408376988	9.102888658577	13.839115407349	11.706027338350	8.345800157111	6.611688031664	6.813297005893	8.613272363787	9.838010501350	9.980783489870	9.286045932636	9.208938787955	8.526006814478	7.926635693157	9.570171618231	8.639558224503	10.679316411043	10.593841739687	16.058784570897	13.991160625444	11.824381933003	12.348223176942	11.165022643297	7.831440649024	8.121442045183	6.933931529615	6.556268901402	5.407976813161	6.569738515471	6.298628484027	5.105928711959	6.282381589899	7.006940571394	5.951481870274	4.884568619831	2.632599027144	6.012269365394	7.894532943053	6.316835888260	4.305952480732	8.147308676673	5.389068275688	5.475756862835	6.738282872097	4.267456848988	5.598274042034	4.034475094888	4.924025935110	5.676645008257	5.062757265289	4.142049010609	6.868157367196	7.455373653393	5.569557605893	7.031671473782	8.619338762184	9.108880872664	8.418920464489	8.172600006657	7.358652191522	12.705179823624	14.295715544504	14.005515186564	11.894744442599	11.181122531096	10.818559881108	11.285944760184	9.675031351148	9.884148364992	
1087000	-688.197605	1	959	0.206425302311	953.888575653510	0.212147860215	0.994998647788	6.147208892721	10.473058950625	8.187871934041	9.043359508754	10.593593095070	9.707931702076	3.539651700058	9.212869220864	9.466284783593	6.963447555600	8.356639862979	9.742886468152	13.478672868512	7.224539008446	7.011285885624	8.881023661079	9.247213087107	9.900589033334	10.675757560287	8.769636633289	9.027822063227	10.021295331332	10.488162596043	11.175424480879	11.752094282105	12.135668248045	15.081061209516	15.908823552858	9.728586833340	13.392593157852	11.298688672752	9.279659186075	8.320539641222	6.000673305825	11.906595100612	12.510782264366	12.427071314672	13.636304482575	15.222651751429	14.182198645157	4.835183843750	11.497495448874	8.754342514713	15.280183944621	18.272827800934	15.383627370991	22.063557073730	3.726720019983	7.259412353014	6.705750292931	7.808843489832	6.443212840150	6.443399242191	4.762376239568	3.279705093036	1.912697498148	-0.427487596126	-1.083270849196	4.907441802830	4.643708981668	4.584609686126	1.510525502650	9.368727271310	9.071380792945	7.123994989733	5.203378290707	9.963145686488	9.230296713867	8.296323858940	11.461502491952	11.546355469098	5.151711326672	5.484949527842	3.917114569084	6.843723536104	7.324928805174	8.956482342913	6.036005292356	3.113977830500	5.542370656945	3.896575772085	5.063253829610	8.181381633505	10.115946291605	9.027158733145	10.222932851769	8.013744023186	9.261701707547	7.649189947924	7.679656790970	9.489641822311	12.826273095405	11.373354363214	8.027871206367	5.813731219699	5.490188110307	8.212305292001	9.927645974849	9.834430372163	8.862073266942	9.116546636723	9.410002128980	8.732270153992	10.841515828910	8.948325918023	10.704096352252	11.087144705763	16.056248508260	13.975437347785	11.827883048472	10.529513257994	9.061393487090	6.979289946861	7.659125031199	8.132649269157	6.208511845485	6.570302209579	7.241849341967	6.052209741976	5.096835142381	6.787626795998	7.051646996266	7.290102043742	4.722458624922	3.752572794067	6.840102143829	6.607675220341	4.933018267247	3.883857857598	7.096800653777	5.631888304653	5.322117597634	5.696979698992	5.182423708037	5.777791731117	4.379079813374	4.656545442603	6.216467207661	6.062280677774	5.977411211214	5.895148411481	7.570078739526	5.032803711506	6.612380385835	8.650413542441	10.604841911139	9.816631121836	8.347693799054	7.457261957274	11.483671003947	13.902898690688	13.161689930273	10.885682899537	10.171684118702	9.859889438374	11.264573097205	9.734582261569	10.113531986926	
1088000	-679.159212	1	503	0.239191617935	953.520103436968	0.223623818853	-1.138663990817	8.291419247132	11.388210924905	9.831286866018	11.593839434251	12.271308729531	11.825569995365	2.996467690398	9.349526170888	8.598489053695	5.840216636288	7.482490730000	9.859482277550	12.612779465575	7.099952603141	6.903151430728	7.801414991724	7.869835822709	10.206217023554	10.052153778220	7.975801667263	8.290353920765	9.907962940567	8.432146299779	11.833414733345	12.725616547018	12.493101835439	15.400348645480	15.900117192289	9.219205030657	11.928183976279	9.737079395438	9.974749484697	8.675035119925	7.339941500081	11.577079693244	12.446845918871	12.420002549510	12.646479147767	14.384997866485	12.789831906359	4.528600028107	12.400734957092	8.797782539036	15.069109884424	17.324898706329	15.168540092134	22.945034399757	4.006504152772	6.972871617735	6.349341513630	7.180494100304	6.348817076871	7.026256051735	5.219502892752	5.415658886189	4.791182263075	3.260080979820	1.821773254033	7.382312040624	7.106766975175	6.367482261032	5.006121431945	8.722187279055	6.581533047047	6.147347170634	7.149071324475	11.907094300076	9.288027708010	6.763136777969	14.209099780222	14.189124216866	8.914247221474	6.983114441453	4.256120065546	6.865885278653	7.200654200309	9.304956214363	7.036665916522	3.242657244340	6.616902619175	4.174346127078	5.715258037348	7.806984058003	9.424485780983	8.559111355722	9.518423674379	8.536769347879	9.230244151764	8.701328316773	8.053665185303	9.094985498554	11.310720786132	10.303490884364	8.242338061132	6.813759162519	6.411062028676	7.945508127982	9.738832441618	10.458250505076	10.693748387955	11.811978469912	10.061386159934	9.547919423333	10.184402347155	8.033189488573	10.187018757734	11.901756305563	15.617255595993	13.331523455534	11.687063779813	11.381012054761	10.081636736107	6.758038217971	7.249027314101	7.817181526799	6.155890013351	4.898630202440	6.852417936721	6.945701753662	6.563459739205	6.797869606975	6.970348418572	6.738977846466	6.682882601707	3.846673998787	8.349682646061	6.325963718291	4.495605049775	3.765981973568	6.017835473543	6.544562435346	6.831063061442	6.800979303743	4.124512406601	4.501329568953	4.509940167750	5.855944687886	6.779973232786	4.602918887673	5.463082194768	4.683361422463	6.210827233739	3.310385353036	5.031688767303	7.981121499858	9.919045252544	9.814247989938	6.308429626922	5.855959175721	10.099167130724	13.457926160623	12.722214542282	10.316778994970	9.728055083407	8.973467695173	10.987958657144	10.584633096147	10.358479026712	
1089000	-684.577503	1	209	0.201565926636	953.943331983443	0.219518817319	1.401047734417	8.449326147216	12.580734517040	9.236979097854	11.517543319250	11.300578061040	12.477772742374	3.813493930198	9.444163365505	10.269573992189	7.216372796636	8.762803216870	10.960018574434	11.582005672408	8.126630384709	6.672896361488	8.091591942241	7.605038031955	11.104979118229	9.259663079748	6.484091993137	10.205081603804	11.096718839144	11.155457683545	12.074268725372	11.939833265558	12.361892990853	15.060492010527	15.460053342885	10.444316492807	13.056440555645	11.159709419746	10.023819125958	8.221713276634	7.349003924686	13.748445470939	12.901507809015	13.100169367917	12.871522580403	13.329433950037	12.078936964758	6.625288372188	14.663864196441	11.637976713423	16.254364981362	18.369925849356	15.916278108899	23.552191058612	5.320912347275	7.308223627117	6.637450974882	6.547580174476	6.530554056206	7.300459443052	6.849007241213	5.570367787121	5.877658899716	4.642429539450	3.011388155859	7.632752972246	8.192490177063	8.504074344783	7.552317098904	9.756758269269	9.093008474445	6.403736694952	7.838487092001	11.051648045358	7.398141327815	4.845373901426	13.295798108962	12.507499981187	7.517372602932	6.906912594659	3.623780752352	7.011896236186	7.371844273932	10.298731355692	7.606276898198	4.468446105313	6.970786475528	5.118039935660	6.583603195941	6.363430100444	8.152477825868	7.249425867540	7.795600926763	7.727403099595	11.142813694893	10.874564864032	7.870161123761	9.404775454372	12.214525206479	10.766499579631	8.307974145657	7.076876053749	7.013292792916	7.641563995830	9.948319349824	9.277382936465	9.987908292486	10.844274185903	9.443539437352	9.603964483812	9.098788494032	6.571333391026	8.275826192692	10.183773529960	14.590843010811	12.955625465520	9.415883096308	12.309983101145	11.436987004737	6.069188179821	6.966292823498	7.683340853435	5.334382108355	4.722034486566	5.182545752714	5.477244559343	5.534601774839	7.078878410233	6.988779726097	6.464043683828	6.788036577398	4.284968377778	7.203921210182	6.334709278652	4.615577865775	5.098706660469	6.678127796462	6.216964935761	5.966170821412	6.290397441010	2.703685749464	2.959390488931	3.617434436530	5.358107782296	6.061167097209	4.051798639567	5.451046725590	5.904042435600	7.547375956835	4.788261426430	5.147538948140	8.468705049557	10.792764871825	10.266419735460	6.716118647089	4.801678982944	10.677386708210	14.313352151018	13.784117364096	10.830143445323	9.477285837557	9.397966268342	10.594907500161	9.660694560806	9.239440051288	
1090000	-686.763935	1	51	0.242370445619	953.484425075134	0.223153233724	2.077885761248	7.080509755345	12.790121471956	8.910399351831	10.853116535866	8.623001212157	9.388667486785	4.529454985242	9.055118692574	8.779530692995	6.542132717087	8.137805537314	10.039975505224	10.839679766144	7.003296405705	6.704053367731	8.561905252643	9.252623038638	10.574579382548	8.405637312063	6.005833082482	8.775617463551	9.597266309416	7.132416807017	10.824626548830	11.488697016021	12.516265160889	15.442056594048	15.645413398458	10.945376401353	12.027702069179	12.913558718578	10.337994346691	6.945798705767	6.148879779679	13.423921114125	11.707292530263	10.383735007771	12.079029342527	11.858712314978	10.923661358741	8.462568266522	13.935555605285	11.818400032052	15.890636633669	16.824984238297	16.040433234570	21.720057069492	7.175289344215	7.634599451897	7.514792552353	7.832477775501	7.448242087168	7.824156892873	7.744945733330	5.079326263568	5.739548941601	6.102801069054	2.665112368389	7.573700298238	8.029726004100	7.493794337846	7.103114814999	9.122808014751	8.635048406860	6.938230201208	8.772627219500	12.880033419435	9.752333463163	6.237538346347	14.613597569993	13.774513288777	8.109739198063	7.394074176229	4.369955518210	5.846807697531	6.351169874102	9.778235781893	6.967383215721	4.622460443730	7.395367916835	5.090798062209	7.290368925439	7.178792815131	8.531179955906	7.931208302913	8.612434042296	7.984380396539	9.429231693804	8.066037042088	8.046392704408	8.029345488286	10.659601667178	8.927885976990	7.018571081341	6.583416252039	6.412949397869	7.898413536670	10.255214265009	8.894344690842	9.299737651133	10.641208122075	8.336346577009	8.764489631133	8.189286542989	7.365776589549	8.972950678229	9.974993980856	13.098405048558	12.324259878582	11.193170092468	11.217944789681	9.537100801853	7.394868379088	8.594857737334	9.364928655824	6.228448268145	6.377067640765	5.813456440050	6.894998287748	6.452686892233	8.033093437853	6.320538171249	6.339265374192	6.601922166411	5.896516007803	10.930219007711	7.958388999331	6.867451736151	7.835355460103	8.161800300331	6.051143838447	5.328786998339	4.742281551193	2.934671725411	4.299711994733	3.874931955545	5.435918539588	5.574685626006	4.019942007755	4.674076678657	7.076109287877	8.171141040528	5.607216576194	6.224348003444	8.073798282241	10.378273501620	10.241577168825	6.708922757305	5.044708110080	10.986174852550	13.964353508204	13.271715736552	11.393994910264	9.190582532130	9.867570881556	10.380285256118	9.274253748806	9.573928020150	
1091000	-672.778494	1	680	0.234450494336	953.573339293281	0.223906386261	2.172241233659	10.227966836074	14.693435121699	9.471496521680	12.453440305411	9.876354255572	11.428493842335	5.418514965834	9.977319592898	10.308490390069	7.660194431950	8.664734937722	9.613991527993	11.470089336260	7.548351842512	5.876122695473	6.701593412569	6.735774213191	10.695398122035	8.593567052269	6.700269583526	8.201720937835	9.845934244671	8.910737411373	11.308927813695	11.272959704737	11.164980146124	15.223796437951	15.431366661578	12.435994136684	12.004053937226	15.176290871678	11.316323922257	8.527061254839	6.895206953018	13.589465267149	13.709771234046	12.294602144618	13.992717695524	13.937055275940	13.037413976365	8.080050601358	15.665448596330	12.508881911860	18.377687364206	18.660048295759	19.530083274640	23.858971145034	8.144863044303	9.007839815772	7.834468477019	7.536277838061	7.453719003091	7.266098226604	8.011277234649	4.282481678976	5.035386051761	5.626829019233	2.264293141365	4.171870581163	7.389279087482	6.076757744189	6.470916290236	6.940711266237	8.291608499118	4.872232767598	8.516554538446	12.088805724391	9.513168134810	7.843843576644	13.633706853823	12.585618240669	6.743981328266	7.161013793598	5.168459643838	6.160579649407	6.141643112906	9.111949966261	6.697729938831	5.415512799526	6.687701239053	5.004449754677	6.962510912876	7.354726616549	6.009803710077	7.659961805437	8.226536316850	7.164962895281	8.385905391694	6.642511603400	7.974629574821	8.644407140809	11.402237126817	9.809773062077	7.918139006021	6.695584895271	6.603326940847	8.325548992919	9.586793620729	8.471547574518	8.724730273778	10.101129004466	10.553764597913	11.894830153510	10.469626144486	6.508015090852	7.592857505435	9.983122136935	12.824921312335	12.891969357451	9.370395963869	11.082247317856	9.349576878038	7.038433757387	8.288989365931	8.350276408492	6.861052574675	4.276358048644	6.372993433910	7.292656732905	6.233315727806	8.311820318545	6.191193601118	5.316288569196	6.000713312505	6.196159856831	9.578159139796	7.701487967807	7.181174214932	7.495244536990	8.308595206900	6.832491199542	7.163155205477	4.740255493881	3.095338203453	4.808650494909	3.183047061553	4.680151749758	4.495207198132	3.371987994226	4.366493213052	8.048485070937	8.676286314979	4.534985362104	4.610616322760	5.819078629583	8.297230486824	9.214261795482	6.381205908081	5.830147987074	10.619162647947	14.746299935567	13.891434531861	11.460266690282	10.238479524863	10.847609114307	11.551647971076	10.696724003039	10.140143363510	
1092000	-680.100043	1	680	0.234450494336	953.573339293281	0.230835867700	1.612915154745	9.765579936848	15.480107306663	8.662617534897	9.500050390189	8.985041356068	10.552183826917	5.029856272928	7.953088396075	10.537868656234	8.111894690357	9.647444208121	11.537400621629	14.152407964123	8.885631752951	7.935696407650	9.532194060027	10.504132827324	9.776208811196	8.432319166112	7.230252869961	9.162185882107	10.188553616632	9.011088336690	11.239132709197	11.889165182855	11.312287130909	15.322236116788	15.606941507023	11.957198153095	10.902655508970	14.434613031486	10.666748576900	7.334327842352	6.232381048407	12.440566928499	12.546987091387	12.377497395174	13.378420160493	13.572466911846	12.046421199467	7.736326449849	13.552078112777	9.777317718958	17.065111570297	18.033060371599	17.260845783793	22.809827872213	6.155656558930	7.912576482336	7.323148240149	7.410868914288	6.415775976878	6.262322991227	6.929982225857	4.249708350510	5.329079065101	6.902352228713	3.733798383040	5.415319261634	8.078510313792	6.456889932040	6.490846356277	6.699848788726	6.701388731652	4.267189644670	7.891426609452	13.470254433917	12.161560541181	10.617506272259	14.526355019389	14.726456512909	6.731252275956	6.514543614672	4.937022622387	4.432631270079	5.017697533739	8.015915271275	5.876965028864	4.308529933870	6.035817396059	4.205905473439	6.164284971878	7.671205826167	6.403016787857	7.956646306771	7.977296485345	7.962880828916	9.351520634557	7.446736421933	8.588415388290	9.856563179693	11.238752719514	10.458357489157	8.676465843996	6.237257203340	6.557637779092	9.397648582066	8.632969286735	8.685734023763	8.785731985677	9.623607065293	9.808334451439	11.639748575424	9.101180222885	6.141446114038	7.014792651326	10.498503382621	13.458198579223	13.825616465060	9.580018096661	11.529219301038	10.786524126610	7.280553314326	7.833798146891	8.431493737556	6.713381414761	3.277057142173	6.434271064757	6.392669630886	5.207768562086	7.976317009247	5.096901802721	5.629305169474	5.882307905412	5.313430806665	9.828123155861	8.486816087190	8.291931647145	9.080303320210	9.243209578422	7.784510456044	8.787409805850	5.920175830659	3.083722410611	4.814878643113	3.031929510509	3.716678441317	4.303319732892	4.404203958105	5.396952876679	10.420554351890	11.109247732585	6.693192163818	6.047953106650	7.263841455416	10.353106258183	10.073648303801	6.912989148596	5.760882075955	12.292376634979	13.777676940411	13.326010617087	12.877782860367	9.902808188285	9.790131984756	11.075198012679	10.296805068568	10.020619255430	
1093000	-689.453160	1	680	0.234450494336	953.573339293281	0.232583590865	2.143637051714	10.312970774134	14.997711990733	9.126139426220	7.695922109617	8.473338898898	11.184370811406	3.976826968958	8.013795292690	8.847237519297	6.810237089089	8.456864215493	9.553824578254	11.321789830772	7.128186597918	5.982239295784	8.153542792222	8.763251303268	8.243916519693	8.556767150581	5.590137593942	9.315778423662	9.583697843531	7.727210689272	10.186108112193	11.993587509735	12.030283560495	15.486908786967	15.940536505770	12.322550486390	11.529194287593	15.665776563562	10.929156461575	5.345376524382	4.833694784709	13.907347503095	14.462044479733	13.314164773488	14.528761020161	14.990809077883	13.586594414272	6.071629072710	13.933355938254	9.352083326812	16.816225443998	18.682843624609	16.472308555338	23.168523297777	5.733756535694	7.248040209373	8.005551310871	7.161055952269	7.215525680781	7.050641325548	7.344397391362	4.680293125910	5.084830127162	5.997793513909	4.377115550392	4.955877125266	8.843802716924	5.963870273540	5.048396768825	8.113621808032	9.284710322214	6.095727149539	7.970932147237	11.800839346017	11.279523870084	8.371955420324	12.098209389447	12.820996592253	6.042155996319	7.613436740850	6.716922999626	5.905947623250	6.717282195851	9.285905500191	6.781979607001	4.854524022299	6.903630134549	4.399252402079	6.748789575485	7.943542334558	5.501805373038	8.073542034359	7.665328119299	7.866498910540	9.960914083078	8.425418849311	8.697913093821	9.873921769559	11.887114520160	11.260374864605	6.789295280493	6.234488130664	6.760182787774	10.723267900768	11.273115443667	10.555030393421	10.832123219823	12.139739877095	11.676301166267	12.080819528003	10.396415957974	6.281829978413	8.360568541909	10.962250655479	15.344515936244	15.103840437425	12.504775169177	12.913891086390	12.236122702461	7.229108195644	7.583772405448	8.747906129777	7.243270751876	5.570391665188	6.879959199956	7.929840459107	6.850013661700	8.620416849585	5.671392517378	7.097658501188	7.058123761226	6.044587071596	12.869254741916	8.549581596166	7.434077680849	9.589303758701	8.376864089098	7.526286622937	7.974952565993	4.640734040861	2.851399932728	4.889965826178	3.496338306390	3.704608443495	3.920550118565	4.232297696558	5.682955840260	10.275842165278	11.000939951565	6.242788093972	6.139620623197	6.626668730384	10.458617320031	10.498663522492	6.679263907946	6.567626586965	13.164218691164	13.138887740847	13.320459894896	13.396048540225	10.439989829905	9.374945059300	10.658701661429	10.019146505439	9.679625872787	
1094000	-689.694704	1	51	0.242370445619	953.484425075134	0.227541180828	2.872207339661	9.234580518127	14.110394782735	8.656845785782	7.423311292761	8.361633717203	9.919485583850	3.974668701694	6.095637305966	7.930007513100	6.164033619966	8.464533261092	9.459833843086	11.671787246132	7.931119563411	6.931346707150	9.523886543921	8.586793552235	7.853192627185	9.087967380710	6.376183589987	9.823101833583	9.663740827741	9.750414337115	9.756962121791	12.436110086673	12.577023174739	15.675171732326	15.915494079490	11.465455036021	11.494415647840	16.094848471823	12.364857302783	9.141982643951	7.620421794934	13.774579632234	12.670197542114	11.460881072194	12.794906239866	13.419892030473	12.041234164292	5.420606194306	13.388428477360	9.843713448876	15.139136483464	16.702181420631	15.947136867798	23.856271509666	5.331421374044	6.214041182640	7.889736623715	7.842594167163	7.435512908550	6.819847285892	7.564757598068	4.102087351672	4.345027760950	4.999462263584	3.112754239469	7.233117382769	7.711971313062	5.096171860992	7.130582462407	6.583393472203	7.876413776795	5.302378015298	7.491494561842	11.510707818269	12.366632317989	11.680965496659	11.173752640972	13.050235462225	6.195848106633	7.277113314539	5.969505229266	5.393995443582	7.375826105227	10.060401770668	7.546693711716	5.564013522098	7.206913891466	5.799859854494	7.568194561001	7.909769362816	5.769740655377	8.055762723763	7.193861611848	7.292533543212	8.548156098418	7.265226116628	8.621358480806	10.427615376350	12.056525541438	11.400671050008	7.340441297022	7.062858669152	7.409509289126	9.979236747093	9.886269077667	9.867347940192	9.771137026483	11.774911190145	10.042601838810	9.596625705870	8.932087154407	5.396956191597	7.440793602747	8.890175119123	14.300924295899	13.965713408754	11.173739198620	11.857692075759	10.661508682316	6.578629461705	6.453133722046	7.928642707887	6.553954617510	4.085405438621	7.357311323470	7.392841739410	5.935989950587	7.316726881531	4.946237802922	7.485337832534	5.838382580706	5.118500437135	11.696767372674	7.734869847208	6.940973564430	9.235892039702	8.799332006856	7.268498458272	9.135641221253	6.691100510448	3.863404510403	4.804507350417	3.274072064332	4.435210225266	3.759564879043	3.900187599574	5.700850829261	10.854901818956	11.384573636251	7.116516410085	6.770641038075	6.115936839227	9.484140845071	10.167182895891	6.197792026507	6.232314717343	13.927126897865	16.399449538311	16.143557162055	13.968800821335	10.684643438572	10.553269890241	10.489467636808	9.821849776561	8.978643910775	
1095000	-678.724100	1	680	0.234450494336	953.573339293281	0.228389980771	1.817673795978	9.197915639344	14.434432613144	9.102446540394	9.061951176249	9.683690204313	10.159735086681	4.104182802912	4.043331605897	5.388049683739	5.164096202653	6.887348832170	8.480502572108	10.685134971374	7.284980639536	6.769914004394	8.814484448838	7.367516015888	8.366218297812	9.878995965340	8.954295279626	10.295729368059	10.152478552583	11.654007564558	10.292010374941	12.016476564117	12.155450013465	15.016929946785	15.221498001531	9.766032316393	10.035907384655	13.784617167915	11.066298905729	7.281490362993	5.991887007047	12.228867450834	13.930512211320	11.913840984937	14.056886120281	14.214323357817	12.903902615398	6.535455537411	13.643275574117	9.454610737467	15.535664089089	18.166365769261	15.265618861357	22.476491733857	7.697441089818	6.033515359226	7.981549441849	7.914682181958	7.397159902555	6.656582197644	8.761468413867	5.408887850356	6.552095512042	5.753202271659	3.823393330956	7.271445840234	7.512018795389	5.730194421312	8.271632829049	7.765012783246	8.010346288770	6.746082951493	8.607603195094	12.434178174478	10.412690098794	9.603358550552	11.817897670116	13.746685437299	5.700298462913	7.272890974790	6.046029338262	4.229939037580	4.950274556114	7.258009666349	4.187123218328	2.732610975795	4.038359634172	2.536831713497	4.159959855560	6.750425245978	3.126059272882	7.615918292835	6.491029317728	7.913947541776	10.594868278551	9.489557971843	8.931217259817	10.427602689497	11.984204055432	11.314443279662	7.306772882447	6.231688780553	6.473207393260	10.473488158410	11.188539965435	11.336555486097	10.835038642029	11.358800024568	11.093315475396	11.170290360571	10.424902424279	5.395702172547	8.784425586598	9.875952442125	15.807713554036	13.624011727119	11.661706829051	12.179873116150	10.398830657623	6.727328194852	6.706191809332	7.717557651468	6.438925732119	4.045443387095	6.027316698715	5.818574984891	4.756030116766	7.053360010635	3.352830299035	3.901998592914	5.259868517679	4.637229060469	9.784599677063	7.453989105592	6.856567535293	8.394429731573	8.219998747800	7.374347923639	9.512778341628	7.246427407223	4.234241722825	4.118637025176	3.348257812890	4.448923859779	2.743728130772	3.568737923015	4.999539704878	9.107541980310	9.866803376591	6.884140002787	7.223043544396	6.434630154114	9.048758556215	9.996668670002	8.710060444575	7.952383583848	13.039668615550	13.994729757189	13.529848360039	13.804801012164	10.107689981842	10.186576689405	9.177614943173	9.039821478323	9.380896214305	
1096000	-682.462195	1	51	0.242370445619	953.484425075134	0.230571472906	1.682097822223	8.640162359988	12.318276414032	7.640575911991	8.216440308335	9.420202053684	10.405559914233	4.019328807913	3.815667833728	5.674098603500	5.575841756458	7.826659728253	9.744186421418	12.916923346612	8.172512083153	8.200209239781	8.458182125422	6.635454398815	7.279452102808	8.232374298615	7.424178893975	8.042401296367	9.435769031324	10.777355121657	9.475633350638	11.289994658440	12.178420474424	14.936569216031	15.846612758932	8.710764746994	10.849939009064	12.570827320816	11.548004995703	6.609663056823	4.915559768518	10.738179938351	14.445333100579	11.980586521157	15.296024429720	15.089710919677	13.488340201886	6.018600881618	15.343403327910	12.476841829625	17.706709253920	19.489398448895	17.374314865537	22.796563994267	6.784003706560	7.256480173401	8.614410270107	7.923870985013	8.215689429364	7.054590276361	8.216944207719	5.146221427633	7.542602799641	6.696043237513	5.039334623945	7.048971056637	8.109230747604	6.988153240453	10.328094397710	8.005778325317	7.539272665708	7.624225494940	8.714158049188	11.500103164944	9.484572569321	9.412254961849	12.480994575322	15.162792090767	6.523564257818	7.582684303971	7.305994953540	5.791055786556	6.386384762798	7.688681253866	6.263660728760	4.586169617181	5.454743835009	5.519548498175	5.085977643019	7.799115887882	4.466840358867	8.629936601421	6.962765475214	6.133015712124	9.327974481123	7.106292484221	7.589752536653	10.291971600620	10.026937882369	10.024609202436	6.921088901632	6.283880822449	6.223402708201	8.481135407084	9.215765854406	9.539518692806	9.507704580292	9.838023038910	8.906687797302	8.741846974008	9.446161292751	5.697255270285	9.239838641627	10.891879634648	16.528975131446	14.284171166142	11.692407613382	11.167567022519	9.985171113798	6.713680545593	6.837336397798	8.720874943204	8.533595198846	4.536867062904	9.318463127933	7.463534419847	6.287012792454	7.788927661664	4.451067383616	2.667933814861	4.168438007644	5.150241458997	9.992622794982	7.570718361679	7.091634061805	7.255272324116	7.941412824258	6.727841398466	8.351856861984	8.507041091474	2.782068977979	3.969227186548	3.991680410455	4.287151924873	3.310678502313	3.966675237088	4.706469025864	8.382634195001	9.261119656281	5.306515589545	5.664285652495	5.926544173236	9.140955998976	10.507433902454	6.709834721821	6.370529285224	11.265686064732	14.558968222498	14.130785690994	12.793029126223	11.284326639097	11.570064455638	9.810736731105	10.193880086302	9.720801654398	
1097000	-680.044616	1	680	0.234450494336	953.573339293281	0.224190511241	2.482843374917	9.020160866983	11.297157929048	7.842597090783	9.468502958864	10.792550961662	10.881665953351	2.516119229705	4.576111933058	6.270690624064	5.786232390393	7.714438394356	9.490089550432	11.971143557045	7.331643542144	6.624468892695	7.500913440708	7.038224954577	7.640494951190	9.268056290677	10.674477686250	9.482385340241	10.136657861474	11.995664142635	9.001645206354	10.600261807136	11.656009162494	15.257720475066	16.068747388184	7.230764981811	10.047782357568	12.391638976890	10.622308137693	7.018713719909	6.244313099119	9.791047009582	12.775350920627	10.044961762817	13.374191572600	13.141130725002	11.528567517549	4.261260436976	16.320719836829	12.809626421612	18.468212355562	19.777764788532	17.919417023919	24.031820931791	5.995356234768	6.620467227990	8.062999454161	7.499890021200	7.576665455439	6.538976345057	7.209426790694	4.041577384966	5.850339051070	5.676864539159	3.630202836404	4.980209574265	6.041321418042	6.126012470913	7.913622203427	6.633843273245	6.845773232376	7.006327451472	7.327412481602	9.341652602485	7.413409818673	9.572853355000	10.539411385111	12.949952992284	6.364978178143	8.337347053753	8.124805249455	6.986093633673	8.283187014266	9.228041283082	7.219307986329	4.951275879013	5.451071799439	5.682255991160	5.075538902244	8.595706244427	6.106034408163	8.582793312916	7.403921208675	6.573490517859	9.996751816426	7.222700346230	7.095886976381	9.540050911082	9.130657724236	10.021505847673	8.208604228758	7.831340825900	7.458547699767	8.014995887426	8.424274790253	8.601049102363	9.357711324979	9.578759855810	8.090265111679	8.749691838917	10.472161239585	7.248475730173	11.343981981580	11.686666162350	16.119631848074	12.790000887192	12.535263232257	13.060661263273	12.740192099072	8.227182388070	7.994936586313	9.000053047532	8.548240224451	4.586351283579	7.041724887808	6.410887907597	4.892178467905	8.946929405219	7.573534665959	5.027921167809	5.595735949581	5.157424325611	10.031904266721	8.785744544389	8.237698989632	7.148538601805	9.424392858232	6.892342567869	6.888819428319	7.476597889633	3.827764716763	1.482502667233	4.637888332913	6.531652938524	5.029800394618	4.592766219284	5.564905788744	8.880990907659	9.173394194530	6.600283115566	6.738594329061	7.697014398005	9.964988346505	11.631538505891	7.091476419181	5.258007115823	11.037800845273	15.855858180571	14.922016330888	11.223752433059	9.912146730121	10.284202623554	9.089503979662	9.136465883100	9.085526092676	
1098000	-686.774767	1	503	0.239191617935	953.520103436968	0.230507693236	3.080452011044	10.735373787752	12.158552784653	7.299974529094	10.513572866070	10.537478291785	10.234585613517	1.864061089579	6.571877978675	8.233021364896	6.537172444542	8.221751821764	9.724613024038	12.839701206911	8.272340951973	6.927702397677	5.655246801560	6.647568033502	7.701941183398	10.730801993176	11.213267559075	10.160013730748	9.760169687221	11.638415089497	8.800094174746	10.162299102024	11.449791487350	15.000964451994	15.673811342148	8.908005196328	10.579239515765	12.966587327384	11.195729315907	5.980457898846	6.410266807782	11.024169889160	14.395229693189	10.439767154260	16.106096340334	15.214339918302	13.646414433767	3.282512339846	14.923097312470	10.773783756279	16.741141278288	18.071218306111	16.678992944298	23.975368158042	5.732660149144	6.396862057534	8.320651685294	7.482386394877	8.038456253930	7.002530670241	7.761885103653	3.859783901270	5.952875835364	4.360908038421	2.895571943955	3.547218618567	7.327457322854	4.928249990599	3.893591426250	7.025661467863	7.562284251417	7.812669536402	8.073053191099	13.030660029718	6.520566824041	6.580073606013	14.438725979345	17.080291810215	9.930876460136	9.528021363449	9.580607512787	7.756199106836	7.214017171330	7.854224144957	6.014047929836	5.531290777694	3.871638296195	5.216801528299	5.118948653768	9.495686153715	7.711025126439	9.255899819433	7.958870533692	5.856366322089	9.867506507216	8.623857369455	7.333459926936	9.307754076705	6.350706737617	7.221895228856	8.568070592443	6.998770683112	6.924892714089	8.251459831466	8.295376957122	9.172936325210	10.582409829191	10.624582927746	9.036835255410	8.525430926735	10.284023787793	7.866985662610	11.772187657243	10.880191678584	15.267128123868	13.062168569331	12.828544164930	11.241020738928	11.533488603812	9.094706547013	8.480409368845	10.726533230576	9.373277658691	6.174743519470	8.297907455651	7.197810187300	5.879444670553	8.792759622260	8.461526011147	5.636821178320	5.943435383652	6.108705649622	10.470728639117	9.648701081900	9.200629056446	9.112898985677	9.976640157950	7.444649335979	7.016751385210	6.973965817194	5.719530554908	4.605009249891	5.437126630090	7.144558402523	4.050181649135	3.954588006233	4.041942091649	9.174662769437	9.392334636786	6.349388408762	6.806041876345	6.941263619457	9.856076371234	11.654633576315	8.003678743574	6.763544763656	10.971347353959	14.933301687687	14.114856668139	11.794576290524	9.843020908950	9.789897579903	9.327647406086	9.339958923633	8.944330838194	
1099000	-678.633641	1	503	0.239191617935	953.520103436968	0.228209999381	1.633611476814	9.617702856325	13.937016049742	10.675749626095	9.982632266162	10.525065527962	10.875137210370	3.416827343243	6.715358982912	8.686579694316	7.027998602723	7.449603031070	10.851010292544	13.359859821682	9.438761084015	8.195822445369	7.201250314804	9.363915632702	8.081565115959	9.414365881746	9.469759224528	10.005008756517	8.071141890564	9.653725034038	9.005957935396	10.814584365935	11.959303957079	14.881247913011	15.995961196863	7.860593745154	6.962926580400	12.593659786070	10.855521363447	6.882233211656	6.236801730470	12.621332782325	14.722971436691	11.690540107387	15.030217585547	14.852092593958	13.584968961264	5.443310066642	15.368558883181	11.642329042337	17.769630229068	19.885809991672	17.152580338657	24.479013142522	6.224742258454	7.947837518564	8.234742382154	7.263094947432	8.004352648913	7.070605378841	8.456459448252	5.215200592521	6.898402092678	3.862000558996	4.168504689824	6.833869706305	7.543150592612	6.390459394319	5.093642710787	8.789927409618	8.126677880117	10.849555144986	9.835886521040	14.445256064306	6.794010595038	5.950132876558	15.719876744374	17.654443539942	9.663502173370	9.899800532402	10.071369359392	8.301893712223	8.509915639810	8.934752725150	8.411785540124	6.567090673053	5.540425973398	6.341343088675	7.142669329152	11.288473946695	7.992620535125	11.189589905892	9.874722574956	8.687869084476	9.887374580275	8.248361960689	8.844399147238	10.479100662099	9.778843464126	10.650391217216	10.178105938970	8.351131991116	7.958686479384	10.606263569987	10.171854566706	10.336529116683	10.287903360188	11.689251331439	10.578996557212	10.372566278820	11.469107263304	8.819220775970	10.575292953737	10.427240644083	16.527957717505	14.724732868269	11.015223448978	11.219091088065	11.280031168585	9.466701542150	8.325832001781	9.546910462097	9.142008400328	6.099732442650	7.353539839347	5.762185963336	4.177103054114	9.111098674400	7.702669226241	4.166647132057	3.976806511516	7.072798874723	11.634333240308	9.695990131147	9.279170859933	8.693166256184	10.367478735070	7.351486692524	6.144830342574	6.605635092096	4.455411812843	3.927955437914	4.191888623491	6.728644726963	3.787948317459	4.568247434410	4.934846666452	9.220764168246	9.637644853285	5.593092340334	7.538503436609	7.746411987979	10.655593922004	12.830486505679	7.829454666102	6.916512685738	12.382547548547	14.534319242203	13.536029469468	12.510722007027	10.096123780326	9.891485536763	10.243786291979	10.150676408581	9.404623405560	
1100000	-672.814108	1	616	0.240288225097	953.507794015126	0.227383454671	1.978641734929	7.849648214023	11.562455394801	8.208070121259	9.998409493178	11.097540685471	10.321663709429	4.126941111419	6.224703391000	6.841171256114	6.078999809165	7.413441066435	10.584103583773	12.150511628748	7.966084374739	6.793721872658	6.548583399646	6.021815395136	8.034913338689	6.551810920440	7.153603467447	8.575145459260	7.426229826092	8.611480258716	8.902814389624	10.076736790172	11.271047332487	14.499117843653	15.348642591865	7.088634911964	7.518163696767	11.307536766718	11.281947054068	7.952860232459	7.465049058692	12.094982428775	13.803389032375	12.274486946797	13.938739384642	13.912086913648	12.572340361337	4.937457877833	13.847978426404	9.333081587190	16.082472682859	18.724065999252	16.109137709831	23.259994183266	6.997784066699	8.304221637274	8.023572857478	7.193528481216	7.972609278725	6.592373496093	9.901234956713	5.743285866342	6.654997322893	4.408241096038	4.114547600456	6.468488622509	4.903252572300	5.546348190192	2.965974354837	7.834330052305	5.190796333761	9.863481805204	10.005258190790	13.192414471014	5.119523253825	6.656834776279	14.335027976181	16.266380593352	6.037259172244	8.935821218362	8.916508854405	7.653962461210	6.537237979611	7.527925995178	7.825454853241	5.540725830235	5.593688651198	5.451851970982	5.891272842765	10.858656619054	8.919333210442	10.830872438161	10.347619261312	7.560021095310	7.371334097858	5.706519033755	7.947068680877	9.240951512458	10.092988139619	9.930005487879	9.609956741162	7.487033684310	6.888159879165	9.860123321165	9.415714993481	8.797568698622	9.779173989765	9.759785609162	11.111589022851	10.694413787552	11.402222731413	8.795842990714	10.176386122517	8.610527239509	14.779436308641	12.872185012184	11.461435450232	10.078497985005	10.422194232633	8.765034180056	7.819120573671	8.196845914177	8.234856527842	5.288637776733	8.633227401529	7.088723243368	4.880101697882	9.528562968545	7.060341705629	4.539998001431	5.626854289165	7.328247726647	9.575201902017	8.487572431824	8.559043429380	8.620347574887	9.484021124389	6.664330262953	4.817039727798	5.002434794345	4.418426295025	4.478004508551	3.480443980151	5.173744459045	2.571422042356	4.628837468459	5.104943226274	9.091240548597	8.680249832573	4.465336626444	5.318339722663	5.634599738733	8.511790829797	9.580630341429	6.654200268506	5.679339600694	11.844538406558	15.640590382889	13.554961057637	12.337777158079	10.308688739182	9.549187049214	10.539169203165	11.040357601975	9.380730072752	
1101000	-696.246600	1	120	0.233659054301	953.582228647299	0.216787800126	2.864112367674	8.732486287382	12.247976726736	9.136163190805	9.209228925261	10.400910846024	9.528294109716	4.637217745526	6.146308273512	6.133098248663	6.166190481341	8.106281677978	10.852999032364	13.206159116285	8.680726538079	8.964628111414	7.884814600162	7.303159114027	8.706908327161	9.140112464077	8.452576170181	11.841799209151	9.856886289977	9.904913503239	9.447000871327	10.048036613089	11.853116476946	15.377208725530	16.130489747943	6.547100560972	8.732251463588	11.511489880809	10.710867726587	5.835541968898	5.418998558989	11.951341556753	14.965557146944	12.727395046824	15.803546179362	15.607768392300	14.326593647345	5.245716967532	15.847450261523	11.594290124813	18.256262282219	19.336984467302	16.683929853335	24.018480322713	7.328145918258	7.869392104701	7.329725209295	7.141376469963	7.510383210907	6.531954470295	9.653797093511	7.613045791165	8.097707347394	7.221419467448	7.252730185217	7.764631145526	6.611979312198	7.350079619859	4.834214076399	7.291869148796	5.950252060695	10.015563027196	9.547302085475	12.008409140318	6.931443080890	8.850686073210	14.639068671568	17.343078214198	4.849087422954	9.501502827798	8.763132611497	10.906843591682	9.479628016808	9.205586997394	9.682131251492	6.609617544456	7.385422537657	5.614070459793	3.389479152779	10.522071336584	8.090922256538	10.442810273979	10.237811299572	8.069314016406	10.016723517737	8.259447603620	8.048994360007	8.857485829278	9.957942355458	11.055368989042	9.322894237452	6.197060732848	5.568385833434	8.825122076214	9.428150659075	9.701746703546	10.391377477243	10.734656954644	11.479157899095	11.363519439590	10.964205842533	8.043588312782	9.067406009665	6.836521121485	14.710463770435	11.508691889448	11.292021546897	9.669104331471	11.757066025978	8.508197696530	7.499376600008	8.851660621608	8.957776544870	6.899338399337	8.501482919376	8.273047758420	7.123205806882	8.886394469339	7.086068627992	5.013062091623	6.886391333039	7.370652535841	10.894763097930	8.015902063606	8.749203303899	10.187864395740	9.911852275956	7.905187576356	6.054404273872	5.071288119977	5.921635232355	2.802437698129	4.234359270653	5.717810980097	3.821238630982	5.697481495770	5.335215753297	9.828168659577	9.342189779059	5.126932621286	6.849248081199	6.900581906517	10.034240974860	10.013199581169	8.056950154594	7.474366484331	12.310908467898	15.061186078283	13.155470561099	12.559528849426	9.862591024870	7.836344840368	10.520678326842	10.717451498866	10.180746755965	
1102000	-689.047435	1	616	0.240288225097	953.507794015126	0.207616352477	1.069530643650	7.603506588741	13.337686695192	8.360315624629	8.657274681228	10.493699152576	10.759861869362	3.474018791782	4.915464884835	7.039811346001	5.274680319714	5.964521265446	7.713704426909	8.144750955752	5.750389354624	6.319094815943	5.377957135755	8.449107569239	7.853357217123	9.840438319015	9.793671455750	10.992943755124	9.208098168693	10.310318329373	8.722711631804	9.406129113454	12.295895750979	14.879651235727	15.272370281440	7.525501071423	9.176837770405	12.537884379001	12.622488931160	6.739263873752	6.187256767954	10.964565239976	13.849840958221	11.087866170879	13.320325514371	14.016939916751	12.514314263182	3.699247816162	14.549629464114	10.655226879148	16.552279191587	18.621555581321	14.756340858675	22.776562085120	6.539545496565	8.225787875520	6.635238655926	5.863468212247	7.165315303966	6.548162047337	8.441051646599	6.369391353841	7.527044437844	7.104754160213	6.742884492300	7.124999505085	7.529930455240	7.340981568536	6.117457691515	7.415521920948	6.426196616642	10.050169681434	8.203108169876	9.664828998505	7.456613339209	7.004068459294	11.403920979249	14.868418382859	3.495410235711	7.823523538459	6.751312818034	8.588365893190	7.516752991755	7.284821323591	8.536104635525	4.831159659646	5.624373422383	4.906612279296	2.743251865575	8.247717106538	6.286747474367	8.216281324464	8.619022696754	6.735421864999	9.997169715097	8.293729202276	7.128162179558	7.618385890112	8.414164477688	9.432137250768	8.989245692320	7.400489981662	6.892575875903	8.835901305425	9.830198014963	10.814918787096	11.897827934639	12.486056360845	10.053197374971	9.866931880423	8.975430372622	7.454819402744	8.235183003096	6.276365448576	15.888220454944	12.507837748101	9.553124247684	9.802691842633	11.170118419700	7.329931331720	7.124396300407	8.403621106191	8.113040877681	5.723947896714	7.627118327932	6.783072495917	5.122785717590	8.168690387938	6.739940923581	4.809151915047	8.700827796846	7.458086376527	10.096317721911	7.426274944084	7.917531910372	8.371425958840	8.749876839143	7.203495681914	5.171734878601	5.260572110926	6.425183743267	4.853635796921	3.986598418352	4.212893201091	4.876811055271	7.118802017595	5.324118302005	8.352716597868	8.235374968232	4.456909284379	6.077973648419	6.135902691430	9.493506999351	10.179649126664	6.885384160096	6.439786381032	11.882129373757	15.668641115423	14.511503801653	12.981205024062	10.919270424005	9.570025142998	10.722331339677	10.314455563121	10.017300124038	
1103000	-681.895568	1	959	0.206425302311	953.888575653510	0.209880774532	1.765031551761	8.550451671588	15.498730225387	10.115135753034	7.554220219337	8.254503924545	8.701594577739	3.573729045702	6.385727215312	8.115055307716	5.828759834484	8.443106966432	11.228210876193	10.762495057484	8.776487584650	6.965757087719	4.401735515663	8.120625293592	6.910339251093	10.458204156276	10.497349633953	12.713540177180	11.803598315681	12.059005494758	10.762650064179	10.771922325203	12.692342375568	15.571457938978	15.728538778827	7.237096747060	9.553062327656	11.963796925687	11.379951946361	6.809299438325	7.319649287922	9.619238518719	13.282895590792	11.776270412007	13.631500900813	14.680654968395	12.901744306557	3.784837811124	14.345476991241	10.095349488172	16.926759348113	20.417821343298	15.710833962061	23.243687228697	6.544587536286	7.326014728766	7.162612329601	7.758441966868	7.362884847410	6.800746948360	7.637847697977	6.223969071740	7.572122138269	6.509216813073	4.573823071498	4.265873218697	5.259471263263	7.970293387359	6.373832886378	7.337185618960	8.117198373747	8.552305978312	8.002905716278	8.457847754914	8.349865724678	8.383242879644	12.218364317278	16.358868643992	7.432296093016	7.350789523349	6.423745224581	9.217593759240	9.127537986877	8.271471068977	9.258488769471	6.806787629150	6.259226900855	6.343169357397	4.595217828830	8.346980643232	4.704039391114	8.954760739559	8.694421111404	6.790655652612	9.669710407781	7.935639433599	7.529875686111	7.889652234696	9.260297523083	10.027075438469	8.901245032986	7.566435426651	7.567183981509	8.838131218786	9.995512042810	10.440984792932	11.392928607066	12.403938713183	9.945232865773	9.119262992753	9.574389187903	7.027066118073	8.276679310289	5.471735659446	15.664692962631	13.594792508066	9.951687983395	10.595564970667	11.200917063719	7.405045820147	6.234624958963	7.882746432098	7.045626196468	4.733848853974	5.428482900237	6.338376396558	4.913809584209	6.682350507900	6.189927639365	5.295631434518	7.072671586807	7.154259130657	10.601928007126	7.215443688724	8.035221144023	8.468362357125	8.393363651063	7.385425458901	6.587676442923	7.770887585557	5.822909295121	4.818425067915	3.818273753840	5.312922189663	4.873264329105	5.937848911992	4.626869439357	7.531524627557	7.582046972401	3.144038825886	5.195599458003	5.222019272870	8.450251084868	9.521960171765	6.170076036467	7.143642819010	10.078503399970	15.100348841125	13.160634054317	10.820107590523	10.359273653575	9.829885935908	9.894770752839	9.978839009764	10.015470111876	
1104000	-684.595485	1	948	0.202547376797	953.932270525646	0.206015483206	1.608173171148	10.017430900561	13.644947862355	8.382853482114	8.614406558857	9.099150165349	9.409053617229	2.955017580565	5.523718683787	6.755947447695	5.409985474054	7.139641817755	9.207977924172	8.836883314604	7.066793349947	6.885280143333	5.466161326962	8.356427260900	6.480302119944	8.984768962456	8.537589546163	10.466094733391	10.377199702405	11.066237906906	10.305466295151	10.083280600751	12.638970627437	15.840433327824	15.780997368530	6.952676603627	7.035180021010	11.760492959815	12.014703716610	6.451703153013	6.723672891486	10.899463047462	14.505182220122	13.006935886436	14.281168509952	14.946894816213	13.574411811239	2.984035918748	13.683182172124	10.803041187099	15.831657492825	18.490621335306	14.426348096697	23.037617074795	6.209883278631	7.327869238546	7.337907989322	7.876354710380	7.400832805668	7.016712271418	6.949475018455	4.620801407429	5.606726558086	5.436034843306	4.058929012198	5.787389272573	5.279667054949	5.412135133184	5.950447910042	5.464543670668	6.264049673880	7.072382975272	7.525033372264	8.567126974275	9.814987141512	10.629307738109	11.745019900280	15.001560941063	5.604056142215	7.399722697759	5.526775631883	7.942116972911	9.026108707607	7.602831000489	9.327304441215	5.907599633646	5.938013449428	5.534497104793	3.312062210369	7.239315142347	4.635081117971	8.564680354694	9.174678617773	7.425201527423	7.866724705956	6.491041580567	6.800243497997	6.779273425914	6.077399221372	6.604913116672	6.869036187676	6.415068729138	6.536254040029	8.590016608334	8.230429686422	8.374657470172	9.396007062936	10.046368460490	11.012898558960	9.801374688416	9.520366098299	7.211376591888	8.895065836533	6.425411575192	15.247588878533	14.061278011164	10.322110418804	11.600352603544	12.018547085350	8.025923024328	8.023953375223	8.699381599976	7.795093865353	5.312463002591	5.489481359016	6.470975090477	5.027763775765	9.261239342433	8.556092362457	7.177815311771	7.537321731721	9.495656101047	12.652415559797	7.881194835288	8.301867654880	8.611977791329	8.096120193278	6.941126854872	4.685037422232	5.795354293691	7.147790262184	6.679958048939	4.557401887014	5.713498407982	4.887758464253	5.159880754690	3.662050452882	6.828983181601	7.647516991337	3.252995799591	5.230663781414	6.318593981669	10.125438918081	12.173122027290	6.465377685289	7.653876887704	9.159146693274	15.398788324646	13.455911491588	10.768217107658	10.201257176311	10.472670483456	9.558648250856	9.898859804968	9.879954953005	
1105000	-685.196893	1	948	0.202547376797	953.932270525646	0.205703959476	2.667485107601	12.938308813393	15.357852559685	8.349247862512	10.055222685042	10.913442581351	10.722808130730	4.635502863707	9.746544276004	9.429341291446	7.619726983219	6.469246930691	8.010006352550	8.164848925889	6.647345389858	7.249685627459	6.723570699497	8.393255901079	9.727191515875	10.537455826266	9.639990454902	9.834276701177	9.764023673103	10.626016648505	9.073702561092	9.381715852716	12.329137099230	15.331465597690	15.452778354556	9.034248076069	7.782771941271	11.669691186925	12.440678265289	7.256439896175	7.992841206245	11.344555541922	14.542334822028	13.022236346782	13.477074076497	13.836985709975	13.048102890062	3.449764126517	12.517826442859	9.840942334272	15.572044228157	17.838076843008	13.955594160986	22.632150518209	6.639010183773	7.068082686001	6.986713285128	7.200361931701	6.926947246737	6.734874874303	7.040880442634	5.720812774111	6.149429511746	5.289232616850	4.818709128100	5.361755557337	6.655472312159	5.338260918996	4.006267092535	4.910033265123	5.547119211510	4.477266553469	7.578189196929	7.126045069105	9.951526678057	11.315138124782	10.355988516180	14.386300779901	4.619200743710	7.022896732863	5.735952308687	8.576374412644	9.468396473647	7.721206931328	9.960220135867	6.689318624265	5.903408232188	5.456291499710	3.827930051200	6.406818920519	3.238121107567	8.296889244415	8.923601773186	7.081247748204	7.097727857718	6.893788889967	6.337815841945	7.655217519849	7.811250260939	7.996140483907	7.587061761046	6.873364928037	6.694911459525	7.227864592623	6.864708983591	7.213008763712	8.246692564196	9.381204692251	9.840197540227	9.792505464462	9.427150023558	6.357108155260	5.820844319552	5.059912546880	13.169524155199	12.558867078688	8.077935847108	11.651854760533	11.571191013270	7.212738079150	7.026084730408	6.866875263155	6.442320574288	5.799136017630	5.144938545086	8.063655147549	5.912422169809	7.204912000277	5.433864188554	5.299747772735	4.327746356336	5.889149190368	9.054568759635	7.414312184171	7.755166578173	7.851214747526	7.610508872926	7.826901614034	5.597760325679	5.612199110540	8.706583225589	7.783780440123	6.343710174439	7.372930541205	6.155855875403	7.086097144069	4.570151787741	6.610145976061	7.580316625113	3.909858342031	4.971157375672	5.822392155012	10.874041800586	11.546054211497	5.849366182200	6.880107481018	9.429138152180	16.569261786699	14.526542585859	11.824724699146	10.625859430135	10.718659261163	9.942654748924	9.871608018565	10.099634681499	
1106000	-701.212701	1	948	0.202547376797	953.932270525646	0.211412664009	3.112244928181	13.340109249481	16.033886292726	10.268387065442	11.545229195341	9.747230719101	10.111147379460	4.753951659566	7.651000005951	7.030112903804	4.941689132072	3.485815564150	5.606347533860	5.038056803314	4.484945116337	4.865676562307	4.949005185559	7.653635848091	9.360544105244	10.655203365768	8.805326675592	10.833613884610	9.723882991626	11.212494744593	9.729767191817	9.638217364748	12.856156250113	15.937644067968	15.959843923457	9.353225749749	8.431677056949	11.974523893549	9.753984456633	7.449217884772	8.731218829489	12.429803811234	13.920043037650	11.984914704046	14.862727584489	14.288187305621	14.120286660997	3.310011191684	13.918381448122	10.687337667087	17.989251480510	20.173563490347	16.454849858677	24.482782994166	4.674214645572	7.164455656966	7.461545766459	7.279091547750	8.261816447948	8.276587107862	5.910145385404	6.014016730670	7.638728656210	5.488919539241	6.604062166813	5.006272941731	9.636512046347	7.520791648735	4.322468063213	9.205564600566	11.680904136301	8.446357411964	7.049153875091	6.248068302420	10.065115433780	10.892186091466	9.626627701635	12.844804966768	6.613072163112	7.765612329858	6.438518869846	9.652258708656	9.772667200136	6.941178071023	9.632755017529	7.723304022845	7.582021776227	6.512540949047	4.794961796420	5.657643408532	1.923889793972	8.304689572368	10.198333001643	9.823436800861	7.325966674616	6.978473580721	8.501103693031	8.585900934822	8.612958382961	11.429693480084	8.357244870892	7.618061490582	6.712247791585	8.101118977408	8.985868141020	9.205847813121	10.203322208530	10.196845011972	7.954245940594	8.335188689197	10.125271209308	8.121157332041	5.735501933834	5.295085020725	15.405112398739	13.011238622759	8.137014588343	11.483342819135	10.307936218509	8.244418969325	7.444808901576	6.199525150389	4.968190647515	3.725022452919	4.302887440617	7.646553741875	7.143187574871	6.358284770585	4.281629382062	5.056947237306	6.303784897745	5.259793315911	5.541251642869	8.493749900712	8.123689333391	7.465204559482	8.057533588149	7.053332350646	5.699679717700	4.574267167511	7.601241094226	6.632157839862	4.706617933759	5.532120575398	4.484148556229	6.240704152930	5.468226739238	5.652110185811	6.154861249218	3.103640258803	4.194344733617	5.427629251390	9.522848164461	9.883700903914	5.874372917723	6.571957354128	8.153702392459	15.059480830376	13.066793839041	10.350776118547	10.115226662342	10.593731824345	10.325114088024	10.025508802339	10.804713354477	
1107000	-687.846062	1	959	0.206425302311	953.888575653510	0.219596851105	1.514273069178	10.975543602601	15.696878047799	6.931997676123	11.026588797740	9.544747144372	9.929060688193	4.836451191052	9.271396839653	7.911836449967	6.120671753224	5.074996006371	6.470473901982	7.606557723488	4.998648142526	4.995543801703	4.660978225982	9.150294376485	10.298385477826	11.720136170554	9.057409563964	11.490934585553	9.465086992857	11.129565399386	8.566475310767	9.616142132143	12.587314464930	15.646401411694	15.721354827086	9.475474928663	7.759517230731	11.790224217174	9.154588521649	6.237165162849	6.527600009056	13.144260757831	14.393920465341	11.053900387575	14.014335580475	13.579064879984	13.788504291857	3.552868357823	12.046675849055	10.218444102305	16.466549388880	18.592613412163	16.232996991316	23.863733342482	3.776508664982	5.815342468647	7.000098670836	7.146347515197	7.491411884832	7.151706219024	5.284869827997	4.023705920118	7.454975915910	4.741255276086	6.382766552971	4.334850737582	8.812495414103	7.620391328064	5.289477774585	6.222966051742	7.459782936919	5.759333128817	7.426221049622	7.327856184171	11.232715913988	11.992561035696	9.958635731146	13.091307870243	7.273176968591	8.735902965783	7.191892335600	9.715167975777	8.518898229624	5.320680156065	8.568906252120	7.283752223897	6.211908119491	5.690363948717	3.482314819529	5.679101967568	3.774772611743	8.722635558118	10.066734924700	9.900922809076	9.539908057930	9.470591832311	9.508370106857	9.207782046157	8.613464037508	11.030596306307	8.187856553389	7.538149143596	7.331538462587	9.678086141459	10.730234358310	10.884588917161	11.682979645899	9.381950077600	9.181501643380	9.142417896782	10.013998475611	8.463029111237	6.173867429673	7.232303220076	14.831807046874	13.518035551636	8.731920767154	12.103237649524	10.306688825594	8.833585453702	7.569986025845	6.497017115881	5.185009634319	4.565342866611	3.752586271803	6.731065452117	5.687830468540	5.898851139147	4.222089229250	6.670431118583	5.927964983508	5.128445733167	8.081952310287	8.826943095076	9.146632605706	8.520369688956	9.115100937276	8.721435177259	7.980697808988	6.836656972349	8.119015353050	6.346758918806	4.902382140582	6.331364844214	4.566325861589	5.712217788659	4.716877457179	6.557288519836	7.518774784047	4.075766840353	6.604774381304	7.765766165039	10.636244206040	11.620486626348	7.128671742862	6.651848597621	8.314489259650	14.621877970710	14.413478525339	9.890007028213	10.944577030090	10.325339320977	10.038670087139	10.269236341805	10.229806801915	
1108000	-691.221095	1	209	0.201565926636	953.943331983443	0.213943908213	1.915889519946	12.446776331345	17.233726904772	8.627594961967	12.047893103083	12.645899615195	12.057695936564	5.992435251330	8.700080183588	8.979570749341	6.778733150216	5.566974884663	7.419373829825	8.321305954555	7.033701744975	6.993759825866	5.215137078412	6.916849582860	10.889346469272	10.353925274816	7.550332166807	10.606447390103	8.751847424710	9.076833619477	10.331039382318	9.538302480045	12.254919175012	15.127636622021	15.180521638841	9.088034418932	9.203945459960	11.826903521138	7.827778855515	6.264414241939	7.126378255609	12.841061357465	13.111365252660	10.879738121335	13.063671899126	12.264628834311	12.962821976912	5.317598410725	11.062783193338	8.280720643616	14.526407015482	16.452709612940	14.639906576299	22.872965220700	4.578625631217	5.282123061725	7.062355130169	7.304946442888	7.536367263301	7.041542055024	6.357258148407	7.249046817530	9.215504846672	7.226213212713	8.751439491590	7.650129692959	11.662864111217	9.428649816071	5.295664933561	7.053801782635	8.417427885217	6.738075107565	9.391372163454	10.493319519632	14.008953313298	14.236863172919	11.948051382275	14.527953351775	7.931525319869	10.605983780369	9.034907240034	11.987276503473	10.861124101189	6.870374400781	10.530619675391	8.483747632526	7.685451063343	6.490329715618	4.155317218048	7.190347586659	5.729909702492	8.935989628080	10.146778461627	8.927335495927	6.659732425001	6.764961444096	9.014147069961	8.974876599130	7.615998208178	9.900675830838	8.197543138288	8.291607207606	7.674678966928	9.619440098775	9.353192790547	11.006737573771	11.368422486222	8.896637610962	8.794583348406	9.478058949746	9.809354769919	8.411660605994	6.639335367433	7.982599037928	16.000655283716	15.095875541393	9.199602503502	12.530918009964	10.068123645695	8.980777433920	7.724221859832	7.123043197630	6.145538900831	5.074088425055	4.520762373514	6.204582249125	5.404741807147	4.947119618579	4.548475827351	5.745924724583	4.910031818101	4.105684558115	6.064449229762	8.556483191772	7.968155406445	8.092108883538	8.346899676452	7.847674410151	7.488814902988	6.687484133795	7.061734186754	5.568000407483	4.312034730995	5.221548343275	3.025413704127	5.536490425871	6.032284480890	5.820646539461	7.336511129947	3.988654389198	6.465682674698	8.143646082386	10.621977037138	11.454374033194	5.472403291607	5.648842721244	9.340753416088	13.793850103400	12.807126853875	10.191895054951	10.837440173987	8.977883673986	10.479268148476	10.574533927097	10.234053726851	
1109000	-680.268527	1	209	0.201565926636	953.943331983443	0.214081246536	1.836803606270	10.777177146843	18.747725464646	10.314573885940	11.901778389193	11.134759311372	10.284977278379	6.317659540310	9.052902363094	10.184709573312	9.118731684511	6.340468520227	7.003953959420	8.761672664292	7.460383087466	7.290352618569	8.016972870664	7.765588870807	10.248015407054	10.548902711736	7.988798652970	12.215933370759	10.926908019997	11.281402199360	10.831350009153	9.588957328790	12.747000619587	15.701460512235	15.679184580393	7.723013747575	9.557352631959	11.885863565151	8.629485082434	6.312042097670	6.149538162957	12.540061424034	14.014020304095	13.043920418903	14.142640360364	13.235677401493	13.728343270185	4.765557686184	10.141026050821	8.933909208445	13.844436790106	15.636716687656	14.117959155493	23.271281913805	5.316999722153	4.424799501699	6.573984185217	7.073452063246	6.632324663749	6.389185987860	5.686805380229	6.639928451539	7.562587114282	4.420226121290	5.756000835237	4.000155309100	8.512234228837	9.445074180563	6.414610645037	6.819289732765	6.436174864942	6.059663485964	9.044074903791	10.270890827707	11.521999584462	11.691703363183	10.638729453906	14.156565483944	5.608010661416	9.776378835048	7.894837299751	11.411330251120	10.757782947021	8.758371780640	11.580115129506	9.360382677166	9.439214944703	7.220094203687	4.533703558360	7.704618125552	6.936215722358	9.351520977166	10.953928350655	10.660437698738	8.736905974616	9.907163353847	9.698103207275	9.981051991312	8.819653443023	10.512729143670	8.550634399858	8.410764905671	7.510141523225	9.839566611512	9.787767223799	10.480366994220	10.582061654398	8.973547267131	9.291058574919	10.500542968016	9.917352053041	9.528516843126	8.180350959395	9.112175063503	15.882543190658	14.661206501645	11.017588426538	12.501280747284	10.514088147962	8.894297898298	8.013099643685	7.323085836850	6.991228905112	5.896827720316	5.116246242146	6.297486375808	5.494217354025	4.907959362274	4.353527675814	5.544419142042	4.953154532861	4.911285390185	9.700146272987	8.924974695047	8.006379653137	6.940361496990	7.826128011314	8.126955694641	6.600335917795	5.147325170954	7.858775372360	6.193064702031	5.039196752985	6.974722854906	4.345795511612	5.293405851258	5.695938423741	7.651691669798	9.689065244624	6.448738214897	8.758079411701	10.021159497474	11.583608270956	11.238810726655	7.267449688065	7.039175071298	10.810817448369	15.112328472413	14.195560831040	11.401846374287	10.421419431456	8.667689464445	10.534695770165	10.639932010669	10.345681466642	
1110000	-675.900222	1	959	0.206425302311	953.888575653510	0.213487311386	1.114516546712	8.755702995610	16.872500516554	8.234761779765	10.604282006268	11.372554290873	10.795205431510	3.974149760885	8.367274825282	8.997451958881	8.153675534965	6.768403720772	8.470355356504	7.858537751772	8.055031158945	7.820360324932	8.601260273901	8.287197563483	9.355909318538	8.394931108265	5.214594341568	10.055555525101	10.688344997355	11.119161881167	10.739799265084	8.827479015844	12.201271232202	15.462178279974	15.320656790524	6.654962749358	6.012815988489	11.749440383605	9.436777363023	7.559212049469	7.807524406379	13.593424076989	13.328119888672	10.435369451644	13.346281148820	13.056936648363	13.985269433423	3.003389052903	12.365600967240	12.780521825800	15.147626718382	17.297822827184	14.499875190716	23.344046918555	3.061386019917	4.919234855257	7.840925187518	7.753606231097	8.112367098394	7.344429955606	4.371443731549	6.641636714781	7.019414683139	5.299771710073	6.767497375439	4.319658233501	9.126947675092	9.156004507101	5.634338906052	8.074009974630	7.206924033602	7.259301347705	7.843607094605	9.325761228739	7.174783998404	7.025950370479	8.104963580854	11.417298307050	5.784789758757	8.975350503919	7.611563844005	10.233636541828	10.225902868410	9.631007096545	9.721866445343	7.640303695079	8.236720578727	6.798377805326	3.902016834100	7.263136867973	6.724781148109	9.784446857504	11.342153423836	10.928702337337	6.294076074353	8.215223601161	10.108334893511	9.740570474520	9.245344940322	11.565574470964	8.660259917618	6.806971200704	6.067132217548	9.776834127972	9.867849857964	10.380586402504	10.428326823154	9.126630642434	7.974739225244	9.085855991363	7.842075985687	9.050226320656	8.462278583964	9.875877191436	13.618129787428	13.014212090601	11.669063799756	11.811567894156	9.502542860763	7.990921149298	7.768758233006	7.515968870358	7.241709731255	6.299335755381	3.904590137203	6.120585165607	4.629193834061	5.082706105433	4.753183547700	7.175660263694	6.948914996289	4.357787116009	8.286182920608	7.902871167879	7.499073012665	6.254557065220	7.088309786685	7.585706911174	6.031359876995	4.155067771638	7.110207342181	5.263104097506	4.848754527361	4.158395023372	3.307676070349	5.580444258218	4.856468276761	6.816354249512	8.387667097228	6.376233087647	7.207544844095	9.313941028292	10.088840923555	10.483128644246	7.697048083605	7.913500954680	10.071772088866	13.829081593072	13.841185632730	10.272166519570	10.334219260180	9.133567462798	10.637533511118	11.214187565420	10.053581385074	
1111000	-670.785814	1	948	0.202547376797	953.932270525646	0.219996292454	1.497648464330	10.409911174928	15.849026796766	8.876613306214	10.527308421163	11.009235366765	10.147489758500	5.646350867331	9.453863221844	10.709486832327	9.362169802299	8.963613680322	10.820196598670	9.625200073352	10.600314811014	9.317130512277	9.879828707615	7.840190097825	8.468232900193	8.272149775909	5.115450538665	9.374366837041	8.894995286846	8.504303981322	10.080580611237	8.550716688401	11.864876221939	15.175107958251	15.290442671740	6.147204617348	6.926502453021	11.512258167977	9.292674924095	6.109256389489	6.318546434256	13.741526066333	13.378874489873	10.345684954006	13.079928182164	12.835197489854	13.383158604102	6.028962186474	14.299200836393	13.934459131227	16.654341175436	18.074346812167	15.657776429687	23.336702909026	4.333370179023	4.785470796638	7.449854302183	6.902538698613	7.979090754441	7.002515717853	6.806785891374	7.440643194475	6.939690487430	6.464070885695	6.953616063825	4.952704435012	8.409046962816	9.727351928704	4.636741015105	10.194721757418	8.888252051459	10.644044717170	9.962981792701	12.638384057219	9.149368007609	7.887350549520	11.606144142017	15.385077304994	6.537433138197	11.256511719416	9.770686306368	10.476974283475	10.011545071558	9.864935394768	10.393885575166	7.885352863258	9.755105716731	8.776598426095	6.051399339282	7.423299403219	6.908163577681	8.996656513284	10.931623025712	10.751456409553	8.666640401092	9.468356317590	9.531889229888	9.689193478094	9.276188553264	10.969569127312	10.804804711033	8.304138717333	7.834453899347	9.760071943088	9.070732854281	9.635002503514	10.059247924741	8.826793530854	10.097582200113	11.302161091568	10.687988957207	8.175782584831	9.342584737180	11.213138261834	15.049156117909	15.073670173024	10.854680326614	11.320595380379	10.261925259464	7.641750894311	7.950523517240	7.483586219775	6.907872137569	5.955572839195	3.604796417679	6.329592959757	4.935527631809	5.305315328329	4.820195074856	8.212338141818	7.231156089263	5.149651036428	10.105039390742	7.671034806467	7.390608689788	7.131686073098	6.726980749244	7.897357165261	8.019799957049	6.564412040603	6.314333474283	4.067501804013	5.676510903321	4.899555654783	3.691938579909	4.627286364693	4.100740771798	7.052167567017	8.894271410298	6.030215325727	6.505248821221	8.572121296828	8.614022674425	9.080648586241	6.992688990958	6.405884441543	9.947785869631	14.080930938066	14.101371873194	9.766400379551	10.143234033928	9.483055831704	9.866163122631	10.382575138768	9.612020804253	
1112000	-666.322478	1	948	0.202547376797	953.932270525646	0.218507944160	2.114010227903	10.697035620801	15.823636414745	7.365166789876	10.499078515898	11.337040128722	11.216577510660	4.822254848708	8.709690326314	11.225232668766	9.125846029851	9.272359624177	11.732661568851	10.207919478664	10.884084967967	9.231998604306	10.182601440761	8.265614698412	9.071229189691	10.034301726971	8.004077062167	10.340386686798	9.729216717491	9.507525317240	10.564738742326	8.654393008643	11.824434980827	15.329726907061	15.739250471122	7.214387755931	6.766945531204	11.314992814905	9.644614697054	6.074895055621	5.804630173437	13.664620135365	14.225070178228	11.714010467404	12.643180184578	14.154568895591	14.323552581467	4.684677660752	12.774142042665	13.801783651511	14.181234923389	17.186071990307	13.527609264393	23.213158236779	4.982140444713	5.454418994327	7.073119786420	7.207082952993	7.569266837994	6.172619043672	6.664643751424	7.073447369325	5.687247244840	6.497235921206	7.011468816268	5.709582667984	5.777040224419	8.735042803844	4.687340661068	10.420914186006	8.636012468338	11.692200929939	9.881044965798	10.920798366325	7.794224634178	7.293528190245	9.862740948183	11.768038643009	5.931672093012	10.550835607289	9.058766493619	8.837741376050	8.807974315343	7.781738841644	9.343327015931	6.415889770997	8.698676303967	7.869584634137	6.138107213488	7.355507957496	5.386406242526	9.583935004653	11.240057497480	10.867775445799	8.995573011278	8.996127954745	9.322046522010	8.824496338013	7.483429310956	9.736861082225	9.319318231929	6.751600821818	6.323657001215	9.622790446074	9.822377767655	9.658955334531	10.511558861427	9.996293983006	10.104921381979	10.934189509045	9.712297435047	8.909431281505	10.118801829341	11.589998325388	13.776386110693	14.669066772229	11.943253404955	11.426519747162	10.135262275692	8.394080864453	8.750766556013	8.639107147255	8.269928939565	5.661109305006	5.619378322209	7.246104902613	5.905138180568	6.613760044744	5.170991419945	8.170124781102	7.518916857250	6.641601157709	12.254244139132	8.234942324902	7.431527977261	7.136332224678	7.207641646070	6.976826922403	5.990712040527	5.607504001351	6.443909172836	6.406370082493	5.857860821735	3.923373234311	3.801054084670	5.953200392264	5.137384814222	7.775098999269	9.397296621921	7.930853471981	8.290683379193	9.842808629005	9.952445288645	9.539785619305	7.296276138854	6.301061553330	9.338193288337	13.618771788011	14.570686394562	8.787592239391	9.515696794303	9.740396937452	9.354232952722	9.034920248766	9.678321497133	
1113000	-674.412960	1	959	0.206425302311	953.888575653510	0.213691320016	1.869229887040	8.916581016335	13.969381579380	7.513854578461	7.463271007981	10.881394312625	9.735927807541	3.234840310177	8.319125107305	11.116915981853	8.428171882520	6.846134336598	9.485969564415	7.057061374587	8.859055857595	7.859553897053	10.315768431848	8.262862135139	10.122352029198	9.561640456204	7.479893027941	9.377334183145	8.689262988128	9.465287246914	8.664638310781	8.488194705764	11.721727323146	15.518073463713	15.788531992162	7.813907849827	7.734919501697	10.748360440200	9.883324636850	6.906337548826	8.510631970777	12.458629577824	13.163250958886	13.135086958748	11.181058505071	13.016068226765	12.730927922524	3.221760999411	11.093683437832	11.958249484642	13.744058822315	16.964992985854	13.214746568021	22.556464617892	4.863193554394	6.316217854561	7.411838098267	7.524693763299	7.427097507732	6.440311365619	6.865142072712	8.204938688569	7.443610014078	7.763834646837	7.860279883314	5.045062118676	6.302500201510	9.445336186132	5.156792738462	8.847190725373	6.004955926621	10.402718116620	10.836247678476	11.013865242464	7.740973321618	7.038946222575	9.168723188485	9.717970467552	4.448981298436	10.610026352702	9.502520073367	8.751952692752	7.132287113198	6.175890649506	9.101464051609	5.758719830049	8.267472615068	6.172111224164	4.821690872659	7.576101220853	6.835984863950	8.741286389544	9.947057011845	10.249723206914	8.790646701435	7.692622507351	9.070984088712	8.646466755180	9.486074916651	11.059695856141	8.384566832353	7.777329061034	7.430723926065	9.719146895169	9.826864302388	9.906313955172	10.526209340380	11.480772185472	10.104634823653	10.109368995970	9.207219656302	7.512626995496	8.109931416341	10.606249650037	11.314053749179	12.350421328103	9.970665154971	11.375064824035	10.448530310647	7.930104772169	9.151561915843	8.990481020862	8.668533591162	6.673720692641	7.101614485970	8.054801092983	7.246277870698	5.730254146216	3.500225033623	6.944541747108	6.971174756824	6.086164295099	12.507053001527	7.897012103459	6.964667265470	8.849771047417	7.055693614527	5.787610955480	5.238804115091	3.225594204593	5.727117906923	5.653511790310	6.345789928389	4.565777089241	4.046853519153	5.952363922786	5.300480959949	6.742843271011	8.996465276699	6.521157658403	7.322712584366	9.019091335155	9.762632113805	9.427144678663	6.581257588172	5.339710249714	9.568934226259	12.696093215912	14.362576744713	9.123556492080	10.247750003630	10.359613334916	10.263309009289	10.399551610692	10.747772046847	
1114000	-690.213524	1	209	0.201565926636	953.943331983443	0.215935130851	3.576426523753	14.710200383906	15.255916196584	9.451248271281	9.467050266429	13.363610730641	12.201908219587	2.895822336581	7.860120450543	10.501745502131	8.676087128678	7.212074478130	8.456997477060	6.135332571467	7.682016438086	7.733702235463	10.769206114709	9.280975925287	10.182512907031	9.061496233018	9.018672282529	7.121112525994	6.250074884275	6.531170311667	7.738486242713	7.338579742133	10.307479808910	14.367130392284	15.079762835567	8.571075102493	6.060120630413	10.403032969090	9.714043453473	5.708979236057	5.736523700150	11.249757402588	12.825162360203	13.019371625654	11.533198295908	12.985444007635	13.292533692097	3.202130026488	13.407258137426	15.523282114829	15.117143363772	17.001701808325	14.194654562812	22.674602625705	5.973586520138	4.684333720366	6.782616501724	6.843776122497	7.212331093128	6.028417845795	6.876484916217	8.966030408154	8.411842152690	8.586359512890	7.084909815593	5.736810856107	5.571260666050	9.884365452950	6.673516229012	9.725622421606	5.936966785133	11.069484478368	10.395234176256	9.899243617686	9.272645804176	7.403375336613	9.343966306020	9.981535653231	7.809386934976	9.107593894142	7.768870173331	8.908680021706	7.289196649422	6.336921809481	8.304604363041	5.861236924668	7.247764182832	5.324185455549	4.502907109148	6.844922448616	9.368196649162	7.831806053910	8.786307495730	9.035414399596	7.175408571589	5.669023903232	7.928188002349	6.128506931864	9.196132873261	10.931503031911	5.024118956708	7.102854375329	7.540798647776	8.817285974530	8.286071153713	8.225312977282	8.858932124823	7.993389166967	11.202469622867	11.193209941344	10.817769255942	6.789399313867	7.390194395096	9.834482825430	12.536318009140	13.183859127778	8.443335139763	12.877744704009	12.202178991036	7.419031648461	8.079016809329	8.803142630760	9.238661854020	8.089177127024	6.461307358750	8.406763153191	7.347896703553	5.667585238002	3.008323865190	5.921640230265	4.847432600935	6.737605196878	11.864998121478	8.508698858419	7.599385920698	9.308467392085	7.821014648914	7.195791910659	6.976691194637	3.849191527504	6.632751876410	5.957620678602	6.735757135737	5.926254426154	4.969168652941	6.685460268709	5.371973293465	8.176596539438	10.026142270115	7.922283662495	8.023665791914	10.432517288721	10.728510606454	10.538690274045	7.556748818187	6.108946334662	11.031497748265	13.880387779909	14.909276567699	10.070399321892	9.085178526155	9.035248392542	9.139541030790	9.384646643887	9.543261444476	
1115000	-671.440109	1	948	0.202547376797	953.932270525646	0.218728985270	3.225241653268	12.615659889386	15.286176323473	8.910441399391	10.221521231589	11.630960770469	10.244759805869	4.501469597810	10.759501442915	13.928369738120	12.283506871297	9.068288143936	8.552092918286	7.335196005869	7.117767759269	7.014295001077	10.512184478003	7.946987309398	10.786837019636	11.279928062065	9.831576349462	9.786230095683	10.236202837099	9.280748146696	9.396024029444	8.687643185035	10.943827169077	14.975349825994	15.494950885808	8.614118780223	6.146720033199	9.342695191308	7.528450577103	6.405102605799	5.951380647715	11.049443198955	11.507949137716	10.765411855638	10.505132755377	13.360935584611	13.702283351405	5.203793463192	12.436799025946	15.482855990410	14.941791990567	16.878168798422	14.580011920754	23.506655953922	6.481116684763	5.864415074796	7.293209614186	7.836235401323	7.576054648632	6.534389639918	7.652898196924	9.939834735258	8.992388278091	7.562742981173	6.576037807829	5.256389517582	4.196349280478	11.590873633703	8.490488549498	10.966833046096	9.387782523302	10.744443415450	10.840879186952	10.234568713449	11.010213185441	11.144429580554	10.686767001439	13.273242651382	9.401840102139	10.829241983866	9.533947938594	8.977755304961	8.155230402581	8.148413072244	9.084507906239	5.538350698924	7.758983573693	4.346715438933	3.244978203317	8.753097258374	9.518888808956	8.547165860538	9.043313038311	8.936925734252	10.140896659904	9.323183325915	8.824396007688	7.261509407806	10.233867228877	10.989357864709	6.103855267006	7.194837641841	7.879602733570	10.036059006303	10.655795887479	11.537168886224	10.829522961385	10.392001187865	12.352687427910	11.056707470355	11.222976345421	7.481191708898	8.408586662693	11.281530688568	12.985924786771	13.311842159202	7.614362531639	11.942294609706	11.657293370408	8.202598189153	9.168535498490	8.581460126753	8.729508562349	5.863326107095	4.211315552702	6.053479007175	5.152358971660	6.506416329073	4.006098750781	6.555566209468	4.325451786645	8.080817671998	10.488850168507	8.452660562947	7.953644472804	8.897347702217	8.386218655435	8.055121200476	8.158706699281	6.407115199065	6.517514162665	6.455396360599	6.556052664718	5.918288824882	4.885548116727	5.210536770773	4.408345715001	8.405610342228	9.921451531603	8.406134275126	7.523354991276	10.870503169324	10.779648995607	9.951935536064	6.380248883090	5.691048095233	11.148541569385	13.217829701791	14.174328354736	9.986135158388	10.093489429248	10.430170909634	10.598527182293	10.577488868148	10.785006633877	
1116000	-672.267731	1	910	0.191290987462	954.059205787177	0.215490971019	3.359930683794	12.098040017019	15.024850491625	8.982931660905	8.908203805564	11.109154755959	10.611001561626	4.443763587039	9.792200268030	11.101813404812	9.199202806115	8.239986526030	8.219890371529	5.485084330383	7.922191453675	7.374231386656	10.183859628032	7.449145095534	11.443372818765	10.709786880232	10.019693413643	9.124737064815	9.966967527980	9.947672161921	8.690426956929	8.862225086632	11.993306855516	15.600676549507	16.051827407587	8.222033160565	4.954544856570	10.068619260807	9.823968074739	8.079861270659	8.648435975354	11.589491703692	13.229676175328	12.398671330353	11.704375571153	13.213798837175	13.113851340455	5.571906704791	11.989828449833	12.549957051791	13.324380078488	14.745236014325	13.529657151963	22.851919129907	5.483462033830	6.494362350779	7.436836124550	7.659460008144	7.686513956306	7.014513441061	5.639887476598	6.372058037067	5.296193832613	4.954999486979	5.058466452688	4.746004346248	3.081783574591	9.463337807611	5.184146795187	9.953049178412	8.662069773994	10.347054496517	9.718496453966	9.276830744895	9.786517542614	9.118564775240	10.785201556212	15.055980218449	9.892984910353	10.062281570569	8.850020153065	8.494128485771	8.025809696613	7.898283652309	8.130437982736	4.633021580228	8.703323173390	5.119376743757	3.618626205689	7.436692499129	7.611908452213	7.225007178428	7.464962672946	7.742346686112	9.218468100468	8.907567689602	7.910628746867	6.546629789689	8.072765394017	9.646471112375	6.952490777616	6.821445702587	7.413970740595	9.034046395263	10.472761337413	11.921243934709	10.301281288204	10.146070214759	9.964995654254	8.910681943268	9.583699842071	6.484875702741	7.772381179118	10.655251826568	13.681837702348	13.035242707082	6.753390214345	10.284800986386	9.957736528503	7.179952701558	8.174001341212	8.660976450982	8.465345277212	4.471848384507	4.816636129521	6.510723983185	5.479183686557	5.554786888271	3.201326746716	5.842831311257	3.955738317589	7.375652037704	8.869112065314	8.048134325031	8.039489007512	9.438722578492	8.611386869971	7.100725688484	6.708901505479	4.044494920895	6.577340908415	6.692443847435	6.970787459927	5.390083475764	6.059891019851	5.749709754973	4.888861868172	7.064848656867	8.234589460643	6.939179098567	6.164294951250	8.193245043475	9.036081892828	8.158303665142	5.873037826333	4.680645496572	8.934237937943	12.145375504689	13.148989537313	8.534446833960	9.449280740400	9.373217154410	10.097656587703	10.648313894616	10.163889353352	
1117000	-672.823584	1	680	0.234450494336	953.573339293281	0.215217730471	2.851321818088	13.190008602638	13.816480684842	8.747078570612	10.286486574866	11.962400869792	11.232455062946	4.796052000010	11.194786275837	11.889669275287	10.073698160705	8.467653547892	9.683928633586	4.680739648983	9.409819886465	9.302971208682	11.284295925712	7.375099817995	11.942856958834	12.347494115256	8.969272953196	10.462092070441	11.365186281105	9.615448030754	10.034177381562	8.923326200796	11.405207257210	15.714645722387	15.913889767717	8.527172413579	4.515645963119	10.393340845284	8.020001368809	6.984859590246	6.556444525846	11.081679549700	12.860542522127	13.079339635724	12.296805691277	15.103195003614	14.655654719228	5.816139606437	11.221952033705	11.183828621673	13.666019173448	16.589059569741	14.434441450488	23.325860532311	6.963392645139	7.507033105154	8.090138378607	7.827931862003	7.791430130393	7.039420936189	7.799550342873	8.134704170703	6.738484015144	6.125265258087	5.550016914467	5.496312709181	2.980492780236	9.262183917073	6.333881687274	11.039865967858	9.649957625238	11.213917660722	10.952516001767	9.852100701376	10.562776523587	10.051159266622	11.715819474258	14.042455174364	9.313739973500	10.117973967817	8.879775333600	9.783492004967	8.837129549074	6.409232180265	7.758498170014	4.423655617025	8.289286968369	6.037564407884	6.026937921924	8.115637884179	7.792941692068	8.497331669497	8.362805453338	8.119442807520	9.443592913840	8.588341761072	6.988062707030	6.717357186050	8.066055667666	8.143793813793	7.664235871079	6.796568116827	7.126180602340	8.293281944704	10.910642995224	11.000639839896	9.088202206650	8.706401079140	9.487317924648	7.918084303048	7.835761282131	7.660166939296	9.232713162091	12.725458213782	15.727794139138	14.370295415924	8.081431926919	12.141509241991	11.773208300850	8.196841675293	8.863635588660	9.505392338207	8.663126005267	4.355346704253	5.589898310012	7.014720451607	5.309419965227	6.283865086230	4.424879511065	5.068168933816	3.063960248023	8.048727388641	10.357546080624	7.557425297934	7.727146131858	9.019625328887	8.164506910082	7.790203308652	6.499193562657	5.350450912764	6.418485776967	6.461152059061	6.465505756451	4.670772675007	5.480286388424	4.627715149078	4.040130176178	6.457462045598	7.762094320266	7.794553845306	6.763044458693	7.127313751573	8.214976796703	8.382657088944	5.900367688309	4.861942062625	8.420754752231	13.426023842019	14.288076866298	8.073516064551	9.112087763311	9.941672636787	9.722193298858	9.258353777005	9.804437700656	
1118000	-665.652482	1	948	0.202547376797	953.932270525646	0.213485925168	2.290103846715	13.067281394731	13.072845981846	9.029768316114	10.158538457826	11.812622771300	9.717764850272	5.505703941130	11.839408523825	11.670161455867	10.251624559285	9.917735195694	11.794509528008	8.984971108063	11.358754226561	10.976734543667	11.500442412140	6.739375510453	11.777565929001	11.634719566918	8.398034722301	11.476808999504	13.626317447337	12.362566550561	10.744054204430	8.822837770472	12.011119439867	15.349562961484	15.593877172108	8.992969098043	6.969632930452	9.988102046374	7.119062130605	7.758594811830	6.937055970471	10.851175543143	11.516979000762	12.797651903602	12.258220548398	14.845468325116	13.687592031510	5.683632084609	12.535956526008	9.830032775090	13.766456284447	16.675291586866	14.375266933276	25.060276677162	7.480577358310	6.641895130798	7.492666658308	7.382655963072	7.356275074725	7.352678151793	7.025610630158	8.502536544165	6.954645823559	6.394778079519	5.986239068828	5.854988511329	4.885627324348	9.312714350633	7.066888919397	10.192490067167	9.690670062839	10.594129257719	9.366962468140	9.014787850659	8.646469034218	6.535224925533	10.422319472055	13.093139054676	6.157945592513	8.709356331864	7.002480780406	7.446247546831	7.466063295722	5.662452692684	7.302832469730	5.179534585492	8.442254922146	6.418855573210	5.861093031122	7.681965053670	7.562807082586	8.094809250006	7.798433287878	8.684208248430	8.302792646443	7.377614513660	8.447366108312	8.698687277814	9.787378787528	10.971778614378	9.141265377789	8.449832012531	8.232910996744	11.169978524955	12.304913652591	11.757632127387	10.760870427111	9.351252545927	10.741714741665	8.997061525702	10.111362138352	7.827791964522	9.593341450400	13.443227654569	15.566268556603	12.965289399904	8.101948749539	10.437576879664	9.797768270174	7.326336892881	8.122487708037	9.446457829112	9.551545059227	4.104428531043	6.764250035454	7.545887868968	6.014055872007	6.521797969095	4.687987081845	6.522302705937	6.154541050365	8.311121990915	8.205557587788	7.395275405388	7.795191614407	6.977185329690	7.996468656825	8.912105625780	6.770823234819	4.303102008583	6.229290893796	5.294401492544	6.579440000939	6.040517697271	6.726667105368	6.289594552554	5.358772260960	7.255127501196	8.727503343704	7.624300858242	6.854613172044	7.848054401424	7.732614276801	7.854856010033	4.775621725456	4.871691371427	8.810638849053	13.295577690516	15.113543030707	8.701998058353	9.623371824107	10.565876645982	9.346041636462	9.848299644299	9.539471610045	
1119000	-663.153640	1	948	0.202547376797	953.932270525646	0.214590423669	1.837348048418	11.013932812634	11.948738846294	7.920591863292	9.923293165058	11.606263957806	9.912729802956	4.274090234026	11.732281250666	10.402978209090	8.016646523703	6.925875025537	9.604344720681	6.631329701443	11.228256656457	10.652915185816	10.085210416200	6.267183446473	11.768541015030	11.089940812936	6.583220477001	10.426161356694	11.660174979679	10.332862741844	9.947555855282	9.104105226148	12.239163105272	14.914526717188	15.024635887995	9.186712489584	6.983333084496	11.440032441730	8.881821521789	8.612597090717	7.656444846482	11.276457191749	11.223490121884	11.538255098402	12.730683349940	15.180490397673	14.262264650943	5.522369411624	13.319318030204	11.033279161634	13.672143419484	17.014893738661	13.852115170615	23.432201104715	9.418876468636	6.494677289113	6.593864127107	6.800173947442	6.286715765473	6.656437917747	8.733970780772	9.228057594942	8.830600879056	7.386042717605	7.920727988178	8.481724963656	6.049311503838	10.900078603240	7.527290784751	10.029862918539	10.083273088550	10.080562780834	10.723135917418	9.031716958851	11.268439124571	8.677501212549	10.425215136935	13.384554951467	5.182473589506	10.007928033910	8.042346751350	7.615563774987	7.378902520127	5.764608483606	6.539184623223	4.382833602795	8.761440972650	6.901025626157	5.800176678624	8.266289537807	7.751668168914	8.848448927277	8.351125062174	8.845414794749	8.753418836325	7.869811067503	8.462747725620	8.754926837717	9.935399819593	10.992331751658	8.049795582110	6.572872173971	6.822575626005	11.236007634263	12.372355503301	11.512020931203	10.739685431594	10.746402088398	10.645533227347	9.282978345903	10.508240070892	8.136267060737	9.185361801107	11.232254730238	14.858778709717	11.764804140551	8.223455259056	11.821871341493	10.172086400627	7.508421989824	8.699745928389	9.325518194222	9.688585647673	4.659755631069	6.994869599367	6.902051444281	6.328153023580	6.950629740256	6.267486779576	6.643132102248	5.433749732611	8.358405587994	9.593128226186	7.654474480558	7.881944190879	8.073531516407	8.736293095797	9.242524716251	7.350855786482	4.807554850097	6.918454109278	4.321241735663	6.009119322178	5.214533353226	6.168049199914	6.566139232918	4.678940202985	7.783611014092	9.581774351165	9.823566398963	9.385776665198	9.399471262699	10.178276139932	10.679971646902	6.962204570282	6.756503367452	9.680482920219	13.942221257767	15.032363721846	10.249034289628	10.640739925046	10.670248318955	10.231966738920	10.638282816734	10.354834343135	
1120000	-676.822063	1	959	0.206425302311	953.888575653510	0.219103809002	-0.299729527182	12.886459437785	12.513410822665	9.656345940492	10.939825351658	11.982957530920	10.382299184913	3.335615324349	10.930167527604	11.537766113820	8.835572599892	8.768360777268	11.493962294505	10.141995024638	13.207324722030	12.336704923523	12.759832573841	8.949925070104	11.681889754902	11.915141963690	8.700412710130	11.734371290539	12.121129601719	10.799071365330	10.864923215912	10.031022581271	11.978674681676	15.483780822499	15.550057208109	7.838199746980	7.131386558533	8.699199152587	6.308218702050	6.341615999208	6.709365366329	8.012205442115	10.288640073592	10.617806791949	11.387248897096	14.172773223993	13.023388018162	6.109905536224	16.382611716708	13.269109650320	16.454277163990	20.123500504375	15.766317057676	24.548851184642	7.961984996229	4.502493026728	6.074524804554	6.472392986336	6.396703489679	5.935646454173	7.847892388233	7.232102211442	6.770217291075	5.266221317245	7.216200999144	7.613111396736	6.405623394034	7.292776145660	7.600049036351	7.408373880597	6.648190620791	7.484668116377	10.283310286172	6.436775674333	12.852834234713	11.392354626434	8.012902505475	11.205636441941	7.596789760368	10.376635663221	8.600213997463	9.515569001450	8.687016326336	6.866293439182	8.125485721072	5.654264935283	9.859061261672	8.039226689584	6.804933749008	8.793670007279	9.905728904537	9.094858188585	8.635235918038	7.950781639617	7.804789350577	7.868957079151	7.259517098889	5.769801540282	8.698123107414	10.384282984700	5.925814416094	6.217637670579	6.954891191922	9.288830175827	9.542580481244	9.288871527962	9.546854843391	8.615297246210	9.963392492569	7.916128231013	8.187636790200	8.177125390103	10.028369501476	12.527004069688	16.160964932162	14.644571669591	8.748861104511	13.323459974095	10.456638334815	7.231583949398	7.797238082326	8.681829155981	10.437189301810	6.244742352376	6.067522564381	6.819006617845	6.591014517933	6.415788237770	4.700533710835	4.820559821251	3.603673312612	9.153716182498	10.963833477664	7.330022672685	7.713128318866	6.929389527691	9.465376111612	8.381684270885	7.292751079761	5.853753295097	6.431150141956	5.425894678324	5.685947928262	6.082767771073	5.718600505831	5.529973698813	4.896949501415	9.582037136269	11.240523153005	11.563678027017	10.180279215333	9.396433407407	10.354895040867	11.398568009000	7.891185634015	7.448159795968	10.075060273190	14.268480346153	15.391034692218	11.008761663567	11.120586489608	10.240789320670	10.152934770387	10.532649631336	9.653815213545	
1121000	-668.991017	1	131	0.245221119157	953.452440213774	0.224248649893	0.087986218034	14.479625530372	12.748870844013	10.202009535652	12.957202472069	12.057659434794	10.252592917163	2.892475476406	10.594534359670	11.144984044509	8.807338164585	8.787771219210	10.538276482097	9.538972703179	11.063780743380	11.689586305081	11.280692722701	7.981412153132	10.526642957914	11.257402062928	9.310262994784	10.851790514653	10.537200487286	10.968145782852	10.166353018555	10.055920070330	12.264508695147	15.423863461099	15.615383834983	6.508997452652	5.361903732232	9.286437779486	7.174081720121	7.339624475927	7.347089757872	9.883483774678	11.809920779926	14.703010422201	13.017767862362	13.864197712265	12.803119592505	5.381638731333	15.247322667277	12.336164584329	14.585303589162	18.334819811763	14.273653539960	23.302540396573	8.265617862606	5.258373805011	6.172234768775	7.146606832678	7.039788672719	6.527781726161	6.989197951987	7.289126707219	5.777383620153	4.385467125440	6.213013649091	7.106222481780	5.078888821189	7.357205999509	9.720142175048	7.015577701766	6.027681205881	8.682941491720	9.279237543462	7.298504741269	11.422352456380	10.671754258460	8.869776103141	11.417964116890	5.837641169623	7.318722214172	5.688226964886	7.123859919944	6.343459221107	4.313277321658	5.073503683813	3.771058116074	7.014668756763	4.993491212706	4.128738711706	6.540138488440	6.678288601952	7.062800390498	6.590913847903	6.158514139424	5.012045850700	5.390737200191	6.718028448216	6.122608835236	9.735192730602	12.009918798939	6.141554407397	6.244908983940	6.784059868209	9.087458744809	10.532597900933	10.387509608725	10.575005183705	9.632012350928	10.048362903217	8.207275088431	9.212819337835	7.531213327526	9.974410722139	11.359041925637	14.932070297016	14.935415965860	8.656845536971	11.049322101533	8.869264021946	6.503345478582	7.120609227865	8.617706270774	9.481425044523	5.164184145814	5.917604125069	7.604967463221	7.150206890633	6.317353384253	6.963019455904	6.788772236536	6.312700911404	8.744211781748	8.455149845151	6.487191265943	6.947395521680	5.331354810280	7.506834029338	7.250597424583	6.051972957310	5.202108738163	4.700600602045	2.783487437197	4.553701356162	4.083345603782	5.791334239930	5.293417467634	5.785095988817	8.127469697109	9.822142538784	9.049906888240	8.351792233624	8.114996935381	9.458666869470	9.860232996915	6.582301565241	7.019128747150	10.105866209595	13.515915505565	14.236707284535	10.968152033609	11.506326278631	10.475377025589	10.307522597157	10.687175020834	9.743825147152	
1122000	-668.965276	1	959	0.206425302311	953.888575653510	0.219464192774	1.079920435549	13.040316415510	12.209931414304	8.138951333058	10.901552856093	11.856810746434	9.328226704222	4.082909623031	11.526378798824	13.463125743543	11.661647247026	10.448223887954	11.379179812825	10.640786635113	11.202976345189	10.865897400741	10.891640795418	8.032104305351	10.864810935481	10.159523933529	7.414017586187	9.311753179988	9.948517592765	9.933435213884	9.668810205986	10.506810519893	12.130429966604	15.622566920619	16.165387029958	7.035832140162	7.114913377575	9.652002615199	6.123102618636	6.017634394304	5.811963140213	9.892445712457	11.611959777520	13.853741918588	12.586985553391	12.970210963841	11.991650161526	5.286369683684	14.722683731737	10.414708206929	15.377914152235	17.523278259481	15.296217591098	23.902573621871	7.533616454723	4.870856644641	6.072106396208	7.115007104430	6.464470055747	6.765182093221	7.252493327516	8.436732174769	6.247091036607	5.285201671382	7.097775545735	5.787280875984	6.625402631157	7.787430425675	10.991860175967	7.376180656279	6.141496490189	8.624334608402	9.764813051486	6.721684944179	10.062329393219	10.592423776041	8.192322019323	10.572392273269	4.939245399575	8.560677691073	6.839681639320	7.755692590445	7.185512430870	5.992928881272	7.479958934782	6.115972130775	9.349271728346	7.526877629348	7.413491397748	7.690010336281	5.881705333700	7.514848732380	6.077377915571	3.699320595383	4.336650586381	5.442927762960	4.800078185673	4.768134981945	8.835160425524	9.025676978930	5.275889073025	7.165589280825	7.012209366430	8.067169533792	9.864495570622	10.269712090021	11.095761659758	10.666026656345	10.114091529443	9.158968031189	9.366043977146	7.258675826214	10.383772216911	11.802339160439	14.665633463503	14.470280058654	9.126488856642	13.287629591972	10.654324355041	6.152990258721	6.296054732784	8.083941929082	8.618672002080	2.587488160674	5.842511784213	7.201446673597	6.973596643726	5.157924820887	6.502033792087	5.451539651680	6.117514159962	7.723995272803	9.666630699903	6.179130839426	6.226426215164	4.570943653139	7.131701652778	5.708877125429	5.816191729969	4.727378376746	4.169059047442	3.310560578483	3.385597399576	3.236842447693	4.785038671497	3.431792628028	3.914532640604	7.567324407160	8.766269636806	9.448477299469	9.836234890880	9.529603558154	10.613543326484	10.885239572841	7.249070332468	7.935577189306	9.893153594619	14.732210598273	14.433660479481	10.649172548376	10.920061987317	10.029602847940	9.745755399597	10.002290326277	9.659840885182	
1123000	-665.776564	1	120	0.233659054301	953.582228647299	0.221030885106	2.091855872277	14.433329645192	13.647381359814	8.257753638518	11.837044715108	11.241492013037	8.927312811413	4.017855794424	9.689936605642	10.983147775933	9.736114425324	9.521475672310	11.005933366215	11.600837458310	10.375076550452	10.456242117734	10.879816435708	8.157267035042	10.281086772000	11.174032948573	7.310283100156	10.411613353566	11.597590043226	12.210452772741	9.884969362598	10.442526652009	12.225612707850	15.502718787970	15.714244896661	6.363667513955	5.759569536511	9.224807245773	6.528408265765	8.363667894567	8.909218457432	8.856216261097	11.310266402956	12.840181121472	12.685299486096	12.781845338022	12.090934354634	5.823177321346	14.968515442999	12.141265005250	16.111278710293	18.759960232083	15.078352551165	23.529773895272	7.714896270957	5.915681520261	6.367621891582	7.531994645644	6.636080968455	6.811623160864	7.079919260566	8.230676481128	5.827090969709	3.526114553976	6.206818778965	4.906995048319	5.641651875044	6.622638527783	7.213138260175	5.598880716487	4.349038200316	6.609237844112	9.702644588938	5.970365616802	8.244873187589	9.512399368897	8.701334844553	9.332900269701	8.377312814760	9.187301566448	7.959077757722	6.618862956005	6.366967159275	4.486324558958	7.231622642834	6.359912209375	8.116676765487	6.477217051626	6.929376915865	9.150224680710	7.599492646466	8.470956366312	6.716604797974	4.324030259201	4.673110245669	5.389789980525	5.779927908590	5.701740940886	8.247000236130	9.243337813898	5.347534153761	7.167039933550	7.497494329271	7.840067385995	10.259057772673	10.477005494049	11.531631754113	12.212563735298	10.104400063000	9.120083406174	8.788007428249	7.958189387620	10.550123481219	11.319165403467	12.440094253664	13.807030646922	9.067000168408	12.629696985304	9.324593291022	6.720779679141	6.842648434140	7.544616805427	9.236373350288	3.473263991268	6.559880975976	6.239197511407	5.797692782221	5.803308025390	7.509053226566	6.806539136020	5.667539187089	7.699263463837	9.600897372865	6.332558585104	5.691535714854	3.525524456760	6.585617590408	5.647837047030	5.870561470818	4.495106599743	5.486929474541	5.823215246108	4.337129148653	4.063352707404	5.653232745575	4.207279037721	4.726487906255	6.053896707003	6.881759649932	7.746897565800	8.621940858510	8.451018042676	9.487650894738	9.783163091515	6.684442600687	7.271913871804	9.714578917681	14.782499111733	13.981758696011	9.776901651535	10.564145847171	9.477619412217	9.782890178211	9.947704286063	9.644412912282	
1124000	-655.940000	1	131	0.245221119157	953.452440213774	0.222379902993	2.501954666718	15.594412909235	14.803020625611	8.212161745642	14.724240593001	14.921174174907	13.251107320994	4.510805855625	8.543484440898	9.772360806657	8.746805834838	9.385276211975	8.742249278708	9.346680146339	8.180219127194	7.961003643006	9.269172496807	8.644569020824	10.795629977751	10.673191432250	8.050078166205	9.962171362107	10.597569956384	11.401009423911	10.178496329540	11.156361214546	12.351875292862	15.320272212408	15.710765899883	7.913476221690	9.016064016774	9.826437941777	7.007868210240	8.268426720383	8.168616899834	9.269544437921	11.242090384930	12.488056142992	12.987397580046	13.788857681610	13.469986400417	6.801364227548	15.185557273547	13.003317854429	16.567261606574	18.619577346889	15.309652252070	23.152580699427	6.341276299676	6.734641784892	6.088823539002	7.485543374229	6.294281826854	6.732242756403	6.882241151287	6.185225890925	5.101477732032	2.707240998094	5.491180762714	5.006153376311	6.696021066420	5.126056621471	6.660870032681	5.911722325598	6.122500124398	6.425893535300	9.611427419944	5.125338758971	9.543065978331	8.782734366963	8.184072612608	9.901557271229	7.800148121677	9.328655128944	7.876543647180	6.974335392176	6.694706000602	3.873989479979	5.485539622348	5.102634293537	6.717268439080	5.399288682240	6.275158760799	9.840085846223	8.433654345715	9.948675579047	8.049939155325	5.186147922788	4.963992893239	5.307115588098	5.550511705688	6.161208560047	9.466351135990	10.032368500193	6.835069585943	6.289152318000	6.638857971187	6.469236872142	8.392300732767	9.675042783176	10.360913359677	10.722963552132	8.831027378654	9.326424498327	9.636541942219	8.365784330697	10.593084958492	10.642512531191	12.273017294980	13.157208958573	10.054265008266	14.137432225957	11.337624623406	7.616080544588	7.403272903267	7.536884185985	9.803552291599	5.350866646757	7.937564130432	6.496562264608	5.618764028518	6.699326718694	6.905420449302	6.390661489167	5.228373246769	8.088553288666	11.460927874554	8.051161870513	7.376311035699	6.303808800653	8.028161902450	7.814930317862	7.988949590965	6.110283170592	6.096325050352	5.261921351273	5.538854520895	4.824320055544	5.816045886123	3.411316468600	5.343652340253	7.553994236012	7.679692989162	8.705472701100	8.723655161409	9.496873500391	10.606210675638	10.348311653555	6.631343844287	6.947964760200	9.804638651546	13.491637479653	13.527657178812	9.784557088759	11.317766434522	10.683750671715	10.144811270923	10.225139234174	10.117997692833	
1125000	-668.251153	1	503	0.239191617935	953.520103436968	0.227926324550	3.263756471552	12.588991025277	14.519973489506	8.405445049422	11.250072551929	12.651164155578	9.944383106420	4.087438619407	8.911179952653	10.632329529810	10.194580813880	9.769491748079	8.112144653589	10.598607577273	7.371648845907	7.519378347901	8.156396868441	7.589470105753	9.945702218115	9.961625006332	9.278832668416	9.658921665898	10.705266990386	10.560177565395	11.900139482933	12.196732187044	12.393219744822	14.886236334986	15.411965765713	7.750113831978	8.561815894835	9.483306769532	6.174215778599	6.077864190782	5.860965995393	7.577409584498	11.024593105394	12.978664002485	13.204480594474	13.398654200312	13.208101264758	5.217690231317	14.899153262556	13.238583158744	17.472845402980	18.539050850996	16.004102983054	22.885877159288	5.637889036670	6.266187332916	7.060012923184	7.698461492669	6.939444193025	6.856154169090	6.579631896114	6.732466219660	7.000110708475	5.232453709853	8.411900986984	5.470980416643	9.038880156704	6.976946569444	9.330279196810	8.514909369408	8.470926017112	9.201073526610	9.245558385177	5.141028861366	9.161184885629	8.489048624320	8.482795532178	9.202767479947	7.959295772932	9.827501995824	8.996381784807	8.352933843671	7.699979714297	3.592098005655	4.323730782740	3.469345752413	5.690754737218	5.293077780512	4.887514265968	11.834875619055	7.958074913253	11.648427985319	9.368457861490	6.462640878278	5.687380157585	6.358087506287	6.766354101565	7.305171842646	9.639498445956	8.996481755379	8.557930569081	7.491983457561	7.887450612473	9.037070274305	11.209090979624	11.739531176724	12.680049436305	12.380511774707	8.724583067993	9.545316439906	10.944849733257	8.689819726976	12.292726498461	10.332545976764	12.873258400946	13.026233004958	11.735180897207	13.265278585396	9.622230361976	7.692899783982	7.585061597035	7.771852030629	9.227145929976	4.337223095236	6.388834324137	6.482224637508	6.573312922856	7.027705350550	6.434856175305	5.435042173036	4.101217341005	8.907838574125	10.728352320002	8.495103890245	8.173505907689	6.944617306382	8.136134232739	7.694286145688	6.908548746454	5.384039386123	4.792731858054	4.902446470112	3.653573500517	2.936784787920	4.319631213060	2.267729771964	5.328210958575	8.249186224416	8.654106809553	9.470593754930	9.380177152120	11.001249806282	11.878884213976	11.029729700378	7.494498035817	7.796324128868	10.319415815377	13.655711017945	13.349383550259	9.878568745392	10.805460528920	10.424192537796	9.451507092322	9.946173614152	9.517018007229	
1126000	-686.270086	1	959	0.206425302311	953.888575653510	0.231963992903	1.428634755606	11.131653769179	11.901411932407	7.637107589638	10.495519329186	12.234916463183	9.563342230350	2.585151054074	8.738516284468	12.568201711438	11.374894109770	9.292994910471	7.006408555790	9.163751038974	5.751276948198	6.228477505762	8.614941974246	8.086262399284	10.428174159969	10.150999381281	9.129994253474	10.004495456560	10.767619520604	9.819961482591	11.904915936736	11.973635869259	13.049996665560	15.669962790261	15.554374409190	8.490131036484	9.849068999533	9.482621683501	7.700092714390	7.021291095709	6.651907269446	7.668771101324	10.774762704388	11.852988363060	11.626133255478	13.681162385340	14.167912422003	4.989850655415	17.618833111086	15.284101190304	19.762050521845	21.212848414197	18.298896987552	22.821990156721	5.239272214293	3.584081404400	6.284628269505	7.042531173172	6.243579486413	6.313823476127	7.030421805627	8.058642936263	7.615363619496	4.925674606560	7.341386939793	7.658190552309	7.514335890765	7.707761041769	8.531142413895	9.548253293651	10.507438762693	10.641279612326	8.463841226204	4.841791124128	9.005052339927	10.731685738182	7.822399192229	9.413909930479	5.182150186653	9.556387094412	9.123092127583	9.432738573565	8.116137386061	4.739237370682	4.675895161303	4.748332303535	6.770078238245	6.935219449113	6.199629147006	11.379391244465	7.560698976539	11.620692161800	9.703180673752	6.680487071760	6.389888885131	6.186623211122	6.349037107615	6.228539877679	8.792120803218	9.151391804105	8.812047266130	7.566379171521	7.382345863259	8.762123551123	10.570553841386	11.792336546856	12.904438986542	14.044616221624	9.136939195419	9.761474288722	11.063258437827	8.563443303769	11.786086749063	8.505556418355	12.868042912187	12.909099579990	11.617846837400	12.764472726812	8.724053807518	7.342105341409	7.423402811491	7.385697415015	9.594831064539	5.371037929303	6.470365365641	5.329620572268	5.756267100614	7.372140643112	5.912015267648	6.863832211160	5.852041976422	9.656709155611	11.485586466888	8.696468018668	9.294358806151	8.579782511526	9.769152337942	8.669791408518	8.269054292591	6.650538519808	4.611486994679	4.268838366032	4.161691835396	2.794231581882	5.242127133863	3.620941824470	5.871109736243	9.475923329493	9.834609170223	10.179272814246	10.216173203180	11.807712239470	11.786722960621	10.533989781043	8.013316034208	6.729483618752	10.954030502275	13.861952328437	13.500484298072	10.802870315455	10.730910248716	10.250679700742	9.423918351442	9.761034402329	9.735760178142	
1127000	-672.295877	1	616	0.240288225097	953.507794015126	0.234106134191	1.022314369744	11.927224509993	13.952106930098	9.638568835758	11.469791064085	13.690590122091	11.402992932968	3.324160557095	7.333319217124	9.251641138808	9.270229955051	8.551697903076	6.722966231665	8.505138263642	5.016016043423	5.667786247132	9.383419028066	7.881687569711	10.381041929884	10.573295719283	9.493538043752	11.067991458045	12.627280243812	11.854554725800	12.625565358430	12.549116494797	13.357214813685	15.380298475278	15.675760711716	7.499646477414	8.160014305855	9.859640983410	7.788843024695	8.002422958764	7.858824749723	8.185699149921	11.067963887288	13.480366499771	11.082256115889	11.648066102597	11.321824110674	4.901285901497	14.677608558521	12.076857135043	17.748764459139	20.170894113349	15.893825545782	22.555204183343	5.098355444684	5.210228681155	6.588721644816	6.940727023711	6.558230863104	7.113983108005	6.644224553356	7.305485511706	7.289247439924	5.202158448774	6.670655329144	6.723204645269	6.389981078636	5.927681621115	6.128359966905	7.734021929568	7.769428412516	8.564154616757	9.207235520343	8.129176247491	10.529667151868	12.442741312509	9.504780075322	10.556536982014	6.048434035077	10.232978298207	9.816954977008	9.364254328002	8.750598779587	5.831205350459	5.852420906731	6.047013556374	6.652385393334	7.108976682715	6.101988676898	11.005456096286	7.415769893198	11.872607458015	9.500904983899	5.529206487399	4.959777007205	4.922764791861	5.619417693663	6.336971381636	8.509275891935	8.356921609618	8.535134005352	7.758404591059	6.946071893217	8.280721128895	9.423709657736	10.008408237526	10.884782358639	11.005137957345	8.327914201279	8.849908884770	9.219236001736	8.554433123775	12.292191313636	10.099363255590	13.790966034785	14.442355638370	11.578280688343	12.082247214958	8.569417113152	7.571730448004	7.603917949590	7.205992159492	9.806808099694	4.824651336693	7.390087340082	6.038896491111	6.173105964239	6.813841981795	5.039441902970	7.206349658012	4.650120282331	7.829346809324	10.268859116260	8.661378542358	9.323469445589	9.492431804117	9.632309237825	9.139664613523	8.637124719036	5.947022521546	4.799205880074	2.903453692835	4.758899894266	3.906541760759	4.139900095749	3.414442421746	4.540558382516	9.145706446129	10.235636772932	10.755287564674	10.142112114555	11.053359760398	10.337129000151	9.837350407184	7.937177406311	6.379246022750	12.014429159094	15.323388758496	14.380010490114	11.684174395806	10.588676556351	10.557641070354	10.086568357720	10.080724432699	10.636940910451	
1128000	-664.594897	1	616	0.240288225097	953.507794015126	0.235141994016	1.600383920195	10.906055932818	13.751833728557	9.081866598871	11.533826260961	12.874199290266	9.909190299575	3.597026668756	8.664943736577	11.358586376770	12.241825953073	10.826072189636	9.639911984325	10.317925020600	8.296572097614	8.253720279318	10.320625303845	8.696635974057	10.038013236170	10.784110646263	8.815678277945	10.954760948997	12.150811982644	11.130901951131	12.093266599375	11.612375915239	12.991112187125	15.208434720381	15.632206910441	7.767906079916	8.952526021018	8.722707333989	7.697154335367	6.625216102742	6.406503055796	8.150403157885	11.313037458886	11.826810300657	11.316755334286	12.795404482177	12.984181358672	5.141524624560	15.198533794316	12.248196708525	16.917312457877	19.587223167460	16.293899321901	23.406660115669	5.596455383753	3.561276779859	6.078211413946	6.672982892982	6.292191234614	7.184382424817	6.722562179645	7.434571546096	7.283811477279	6.390993706096	7.315753034210	5.646915581221	8.602299434943	5.517300449044	4.310796258103	8.420457013728	11.911046661701	8.525898913742	9.247945871614	9.456259043855	10.078307228625	10.962713300788	11.257760993129	12.274807538165	7.767824751465	9.732687604165	8.706465465185	7.077229871131	6.957329704044	4.539271826080	4.775920296299	4.490378126615	5.901092523962	5.937140311776	4.630156089499	9.052732858772	6.029267266354	10.596486701803	8.568551541541	5.994412659714	6.843944579336	6.171113421369	7.313822783558	6.615701663793	10.307973032502	10.281941873412	6.740008114236	7.107935424088	6.747461121872	9.672413555861	9.730612911684	10.860625948455	11.732265299196	11.237022781983	9.891793128573	9.854964901958	11.051087420914	7.490739977030	11.213459252660	9.817940331487	12.786131625467	12.883231000017	10.912009779591	12.522889434307	9.332517651819	6.758419283386	6.894303717724	7.143867148463	10.279292540888	5.474971702466	9.060723875949	6.506250309635	6.492112633666	7.216971123165	5.656072095351	8.260891735847	5.557613836857	8.709805441657	8.547205892612	8.325056261707	9.482035435097	10.095608611319	9.537489635007	8.783084681706	9.460761943956	7.248936869482	4.339727637085	4.188903292491	4.459098508707	3.161734339752	3.537584410655	3.205167054530	4.544578623624	8.553099855407	10.111849521274	10.947441501566	9.328565303232	10.866980677616	10.076861731364	8.821133528023	6.204471590805	5.290537476665	12.244832069424	14.921883678751	13.888294872230	12.399035940473	10.559128166658	9.740165534501	10.340499500457	9.730089144699	10.701844664764	
1129000	-682.376447	1	51	0.242370445619	953.484425075134	0.236988266981	2.134478772332	11.157209140996	13.451314787494	9.219757104696	10.606136051554	13.256423488195	9.058714784586	2.752655197780	9.599475778170	11.232278553714	13.042806941001	11.193438805606	10.561220710992	9.883074649877	9.012764601599	8.659739481539	11.556662403825	9.305340869982	9.820610388430	10.646652648417	8.357169824480	10.283083127134	11.690071141479	10.427136668848	11.936027274075	12.832776108605	13.659308177235	14.762398203719	15.057802269371	9.049880066686	10.867881822630	9.182278773759	7.133061501833	7.546591577278	8.272004344525	9.069836896277	12.213343937144	12.664779091070	12.615729298775	12.323626325506	12.589474733529	4.813741171276	12.224616550619	10.363222398665	14.478946771016	17.860932490298	15.681137756094	22.888596636086	5.958188528189	4.879883391193	5.945394749397	7.085950709907	6.330562838740	7.220288074160	7.629452568552	7.332658266130	8.650498826366	7.210830501118	6.988085876429	5.325886405690	8.642020321300	6.391772407426	6.077887929185	6.799721132161	10.977900564372	7.694973182360	8.941147628329	8.244627929082	9.554692639952	10.358733394216	9.710775968823	12.798306989906	6.619613730317	9.402399454424	8.176924556176	5.401092343243	4.238878938578	3.648365935533	4.219940402920	3.387105572656	5.163425148385	5.237163037511	4.928395798548	8.861689107821	5.557842479155	10.560710371731	8.368821226089	6.238012093463	10.198076414750	9.075719753402	7.880668049823	6.859315454034	8.671390547180	9.429218576482	6.847065098314	8.441910818898	8.813256971100	9.895480780970	9.268870372829	10.301878572656	10.607468716753	10.682388336209	9.872634814313	9.846764953391	9.978304490354	7.575309372807	11.196235096802	10.738144386060	14.906431506067	13.172538295699	10.756761430963	12.368407657597	9.277401879765	7.205268632201	7.695165497698	7.171672822203	9.815739550375	5.847328312920	8.047405810043	4.176138136629	4.857802418862	8.127131041262	5.685511568887	7.731944032542	4.078629936515	8.170577516928	8.810522962648	8.963075282820	10.078494033206	8.787022171835	9.319098524898	7.940287786154	7.633240967548	5.673466223420	5.453578708442	5.732058440608	5.324294388457	4.625370429972	4.300127408180	4.652438290062	5.577622193496	8.188666682498	10.521312990904	10.680263631047	8.833314979743	10.422362394740	9.949077876754	8.119442411582	4.919267376921	5.411404663071	12.338715090635	13.617779702927	13.083522376137	10.957357815591	10.310315849710	9.354351987337	10.542807302382	10.310736097863	10.199109072951	
1130000	-689.373999	1	120	0.233659054301	953.582228647299	0.243447377547	1.866078881775	12.319883603796	12.542125799558	7.720623167024	11.124588281501	14.185633320524	10.760006611979	3.064500477202	12.433595846126	12.828926454508	13.300575719238	10.348913402048	8.220111724847	9.435320649451	6.276563540840	6.258358221343	9.534213715427	7.013459253884	11.345175308584	12.335176854517	9.099193036911	13.481119836655	13.908225084952	12.527388785256	12.075309354825	13.017743199042	13.210453066449	14.263488406594	15.148331291233	9.474256143659	9.840027759801	9.679948724446	7.549294170392	7.073547081195	6.015836060466	9.774566238627	12.832784493644	13.503027012205	12.366497173233	12.156355354413	13.132799718469	5.160451299986	11.894059879603	8.348862055405	13.669562980400	16.932191861200	14.813326280952	23.223633527100	6.490983989998	4.093231154694	5.836643961840	6.548247395323	6.399005410413	7.231704651259	8.729291459524	7.213681541214	8.418689355271	8.934405148704	7.853384466645	5.300597571181	10.329262631438	4.371692409609	7.246662265760	3.372175699148	7.321684918552	3.421245921629	10.747698609057	8.774943023108	8.937619469183	9.907408746914	9.465171548774	14.001799847120	6.495703421822	10.964959354936	10.194916084680	7.796278886076	6.447247554427	5.723254913043	7.497805846056	6.110733758849	8.819756526227	8.271100643525	7.073826969507	9.930262461347	8.679289570693	11.490456700284	8.920868053025	6.669546642395	7.806018413655	5.811569553589	9.056289459105	8.402711886750	9.445617943782	10.309083203301	8.397021299406	6.625314571105	6.390675519342	10.342431219749	9.576064915764	10.311962988919	9.639100489179	9.955020280521	10.867561220571	10.194968862935	10.475441933447	7.881639072796	11.606971864646	11.280347827922	16.367786251523	13.755688704776	10.947143705329	13.340987265757	9.758686968297	7.193549649705	7.081096715155	6.227250846613	7.861635183240	4.480007537700	6.849656122144	3.995067160692	4.447235982862	6.053866210789	4.468977065068	5.667799288774	6.148610378010	6.725265000160	6.523661665896	8.237947066341	9.125556816219	8.726675229211	8.623807389935	7.944842075513	6.812183620849	4.756987855855	4.974063552539	4.730875672044	4.417045637277	3.839971374557	4.104563214351	4.198943175016	4.414843024471	7.298412461133	9.484891092006	10.583726276004	9.259885737565	10.909994206833	9.788356190700	8.437679747134	6.480121667328	7.510148840835	11.089989830336	14.192209904760	13.395204760064	10.652211812891	10.190061915610	8.956912637396	9.962795307566	8.951894820014	9.627853472958	
1131000	-680.028160	1	74	0.251262379677	953.384689069708	0.250270114431	2.380063139977	13.053896438564	13.982169003633	10.092638541229	9.896166517341	12.903153558091	10.524670435811	1.567496333294	11.303448513187	11.529775856962	12.072692233210	9.884096217850	8.577509293921	10.291403027559	7.419057742340	6.520021218489	10.857314687871	8.807243954209	11.963212987992	11.289857626926	8.773033979015	11.954465127153	12.564806999750	11.378531722303	12.187538242748	13.055246135217	13.640395582153	14.920520131998	15.731931141607	9.766826674908	8.975792448072	8.928074208534	5.788660140026	6.016536720349	5.623522807436	8.639610687595	11.742385544680	11.350757211052	11.649803474669	12.674749908611	13.367304399454	2.620346199735	13.404926438334	8.771867004002	15.020832305411	19.785255526603	16.061995506240	23.919219343370	4.904021583219	5.821152992780	5.592480834505	6.310012206655	6.474010785630	6.892190697915	7.800440387072	7.573175391302	8.452767738057	8.067932200025	5.480055059252	4.688969673914	5.831864960105	5.279760717530	7.081941607553	4.132887622260	10.401970704631	4.998076182870	9.469631873289	8.815865536818	10.638139517660	10.226698504534	9.272408102393	13.614788965789	4.758274207121	9.540627507334	8.503151152447	6.130706034757	5.275919189621	4.549846337228	5.874965165965	5.840439069285	7.870857889610	7.586825803711	5.165947596122	8.089953369364	6.894276494859	10.143669926506	8.585719584958	7.395167779305	8.196636192256	6.379428593912	9.195842634130	8.407139943727	9.432395420405	8.700387502045	7.152015687812	6.962755708812	6.862005988842	9.738156396544	11.169606788618	11.385264915191	10.984214325145	11.628442476170	9.107300240997	8.858621006582	9.326700486619	8.029764561304	11.751787897432	11.625049958721	17.684283920659	14.846600090980	11.367013260762	12.823685593446	8.962602653437	8.145372726822	7.689293362180	7.503448881731	8.733767726012	6.326548987756	7.224188297052	3.981746334238	4.721047635611	6.318602015226	4.503468425796	6.970331207080	7.456488867548	7.280588096744	9.812608721213	9.207025470608	9.728422672543	9.696837670187	9.296437906454	6.383917596376	5.176777914020	4.023934549011	5.589761921951	5.243470267383	5.664924196592	5.032840180025	5.921666529626	5.214852859430	5.640913011648	8.471707853427	10.028204271049	8.642075277225	8.574842360299	9.467119107840	8.817631735967	8.510090908975	5.717698046011	7.354892413409	11.838748905405	14.253519507633	12.882751829989	12.311020874073	10.964020919021	10.016949106256	11.116188609145	9.728715145470	10.761077997143	
1132000	-693.042914	1	503	0.239191617935	953.520103436968	0.249420008576	1.362066465534	9.697940415698	13.234417449243	8.638433819706	11.190689797119	14.927631540336	12.595255117969	0.110420287883	12.416880513273	12.291137584161	13.326392352643	12.132521735369	11.072087797863	14.165396330990	9.531563947499	7.898699670469	9.417495531624	6.607161608114	12.680729709912	9.997401130841	7.859644397336	10.464015935037	10.810500290510	10.289664299070	9.738926239485	11.041767642454	12.504925659185	14.685227992064	15.721267544513	9.487545144785	8.999330288896	10.800912549317	6.700422666017	7.909535305752	7.193419926828	9.913873355681	12.897031027922	12.909901298251	11.718033065237	11.955462644789	13.011052615324	2.140592804489	14.313298931474	10.486756126318	15.364059272105	18.033288539077	16.019126164672	23.092453815245	2.876721550736	8.048259451171	5.700047569869	5.860375847585	7.358118058847	7.490127492668	6.204133754637	7.499690418519	6.748677857606	7.221179357589	5.184810504994	6.306369463973	6.365705274612	3.497732270218	4.654310135625	0.664115190188	7.421642435472	1.997994328957	7.144413143676	6.574499869576	8.982236372025	11.034522931916	7.517252309711	10.241895784651	3.816851854654	8.434056175740	7.914053345327	6.390996917301	4.526234057090	3.398911868645	5.124131367088	5.159193141981	7.265442385985	6.999492393594	5.496628495587	7.639624567036	6.969893060650	9.438026635296	7.608350322692	6.915310640186	6.782812032640	5.752076826850	8.537456597382	9.519865698957	9.986599533923	9.584782878899	9.164404784157	6.850340249730	6.747004979392	9.808247603324	12.483434568930	12.953970014115	12.104439811884	10.335711484191	9.548222084070	9.550644484289	10.636661056249	7.935968460348	11.523724276719	13.050684988675	18.099990856160	13.945216730421	10.567797017870	11.835651030817	8.230786554346	8.771787520611	8.311283764527	7.463028271176	8.952889090349	6.437343753086	8.201683545170	4.664838941129	5.540298486911	7.226531772763	6.155423133162	8.309368108017	7.255407173063	8.459763904057	10.404079979771	9.811324967982	9.981729565527	9.354574953941	9.482216568378	6.567046532445	4.769250605039	4.607942907791	5.776308210482	5.885949778742	5.827397493508	5.924350533292	5.331066844707	6.186495080448	6.079566094478	9.465200532122	10.222911559312	9.032873431038	9.396094134998	11.316957605966	10.502538521425	10.754385626529	5.503724257674	7.756254170893	12.515121645555	14.537284441700	13.590713331652	12.722185028514	10.630329346335	10.887740059311	11.256900650335	9.829746936775	10.447466056702	
1133000	-690.289423	1	616	0.240288225097	953.507794015126	0.244801465827	1.072082070220	6.715087906861	10.985726300732	6.351794149852	7.022430021409	12.395887020990	9.702719940489	0.483592093421	10.427340123932	10.011620631069	10.303212498062	8.549036318277	7.463360593304	9.184336287625	6.914218125720	5.818782196609	8.295788959866	6.653559113921	10.271044801616	10.591794110232	8.678628259446	12.314156867551	11.872388619709	11.497758183377	10.656170478577	11.618744573676	11.909932842233	14.733609460903	15.613998994296	8.641667058858	7.983731383886	10.723673569150	5.569260170091	5.795187174555	6.005651806060	10.772510544531	13.276088758298	13.493689983325	12.747401794820	13.258594162322	14.132465366254	1.776886851399	15.675128732785	13.039968848460	17.559395939751	18.936134560728	18.086013216903	24.405974622898	2.299343405346	7.131364523979	6.100491250202	6.999421349192	7.517305623751	7.175751682341	5.647003350261	7.849890836661	7.535747110581	8.255675792596	6.288904656633	4.917029868772	7.731492047166	4.837820776270	5.432101411172	-0.464209577441	7.335966175154	1.520634101356	6.583483454511	7.821386334290	8.848993709837	12.731456255634	9.895924518739	13.123796639002	5.575676316325	7.851904647452	7.636108935498	7.415875797310	5.948159979627	6.512595287930	7.482558553022	8.439700838335	9.528932356210	8.108198238443	7.438684751297	8.273606315241	6.852641768569	10.753763830922	8.694145957704	7.916733504953	7.867582161133	7.160753317182	8.172546137535	9.069022478151	11.041937733564	12.297324661109	9.729545780204	6.888750337967	7.452413367312	8.953414480488	11.345615734922	10.693235882512	9.751369252768	8.313232089617	10.118131911239	10.028208049341	10.066647105151	8.323165439102	11.858879037790	11.805718849126	15.398440211916	13.164056673740	11.089610247584	11.468868588473	8.604861654018	8.594917157366	7.024775060046	5.742972265748	8.321610831267	5.588622705123	7.729201597526	5.403202479317	5.899369438341	6.726471865938	6.184879046373	9.122605598576	7.881362048008	7.828319283963	10.787245758928	9.222892296915	9.271844875409	8.235249538023	9.999976195776	6.027722822499	5.833968053348	4.450620186463	4.787530957674	4.005799383500	4.921257611878	7.017084387250	3.965670338537	4.518340618861	4.900696573194	8.702372975157	8.998431226094	9.192376574256	9.268158730927	11.478866131477	11.074113865209	11.130499848844	5.415285902631	7.760689933736	12.224652775593	14.123631750460	13.520638545606	12.398388241182	10.373025780931	10.176082651078	10.632212669719	10.109878251952	9.434043566963	
1134000	-695.266372	1	74	0.251262379677	953.384689069708	0.245431116758	0.280784432319	7.702648147496	12.287981065612	9.905524980397	7.749716378735	13.521672561521	10.530618343221	0.897956641893	9.830841328594	8.851597000119	10.030020063982	9.298198314499	8.845780113293	12.068560677026	8.310082027331	6.769484122602	9.557577752770	9.126127476844	9.686667997566	8.740228168332	7.018111143816	10.653634819041	10.184346458212	8.340266282764	10.145831963896	11.186246201873	11.539840239838	14.353198840148	15.409077800980	8.878920941730	8.488060233393	9.782556187466	3.974453447903	5.098552783451	5.812824561430	10.465580595106	13.697073127474	14.453232802074	12.604528761059	13.033531769420	14.143651511311	1.703416722582	14.642512222102	11.425362605004	15.435190474991	14.788458828947	16.366601575568	23.440879786274	3.268000243041	5.069558290313	5.155543752418	5.284125124621	7.182487058438	6.705693774420	6.039981468282	6.898416826779	6.101638887094	6.408142637235	4.071235485383	4.721339270830	4.282196687326	3.369580756922	3.889825430532	1.604528286745	8.696300005979	3.802430871391	7.461538561171	9.184692734158	7.964282749098	11.366002013491	10.208530909526	13.372175414337	6.857671785254	8.079781527013	8.203684328193	7.595542590386	5.272326718289	6.379553654373	6.980980168163	7.819390896858	7.927200505180	6.653722927149	5.262759855516	9.578358395396	8.948963363895	11.552695491664	9.964965953081	8.087143186249	6.888773063252	6.320056538475	7.689749579969	7.132899678223	10.680029611630	10.871194978898	7.141688233489	4.950122262507	5.727872139705	9.408919431972	11.361993136458	12.004029984063	11.613775041625	9.650427224640	10.457079662062	9.738669834815	9.186465357511	9.746177729212	13.858401937094	12.817117744483	16.234558836889	14.011296083712	12.995680438846	12.798781961349	9.704627539970	9.785205182636	8.301949628165	4.885033792686	7.621884056420	3.377887728264	7.494999709540	6.363237071295	6.126890349731	7.804464402507	6.657475599147	9.517340907384	7.659930900728	7.941804039491	11.059170988315	9.496814660108	8.836473012589	8.368940583587	9.011327191346	5.607570367211	5.661355297225	6.922020964942	4.283500944272	2.533946209391	4.998752922336	6.974832390634	4.591229827197	5.150413017927	5.282762818194	7.681836894372	7.926165600337	9.373637281277	8.599375431909	11.013702653333	10.692972330079	10.969336942915	5.012044001601	6.345188506220	11.848056449336	14.404514470364	13.533658383523	11.714290899594	10.304191347162	10.000518190133	11.132299155342	10.944218447790	9.852958504250	
1135000	-672.941484	1	701	0.256468094098	953.326343715782	0.240147571343	0.500312912779	7.483195788093	11.572793027961	9.184078582550	8.984813771776	11.938361640597	8.355698169848	2.196057366436	11.114104699578	10.006608873175	10.744520721469	10.501757453385	9.361051812421	9.892521978428	9.249192868543	7.551210009207	8.966650486456	8.871192741857	11.267527897933	9.075713251804	7.612742055474	11.186358722599	9.792946317698	9.440280328617	10.278666828401	9.468322864105	10.105729300463	13.931542227869	15.511434234986	11.269307466300	10.082286454035	10.772004443407	5.307178762642	5.039335850147	4.957714728736	11.195813416839	14.285361596404	13.273140833881	13.830223237061	12.779141671594	13.369937184760	3.982733541030	15.827532779199	13.163541855881	16.677757649821	16.762169988457	18.480713199503	22.727854544434	5.308239558434	5.685171962991	6.674628017876	7.110320015425	7.805187316005	7.390637197916	7.492373436156	7.649969680746	7.470863676194	8.021773206827	4.992219041995	5.393574896988	6.631777202433	4.346212136398	6.154555561567	3.402230293330	8.898270903633	6.229532460439	8.654212770884	8.731312707380	8.106853802010	10.840490373504	9.373302031436	11.173773966594	6.725494265454	8.881048201540	8.601579104103	7.051569470689	4.539894342287	5.312366124165	5.947913647734	5.582832639992	6.590995329782	5.363025822985	3.987780368415	9.306368954496	8.025130519193	11.170626745229	10.300712419197	8.212508027107	7.991673135649	6.824394140226	8.709860975165	8.781339737379	10.826957466534	10.983431316436	8.999891779800	7.164768584733	7.693465846221	9.871941053162	10.841376890443	11.817031402687	10.923911350089	9.193113209187	10.863062831208	9.749128258562	8.584373924543	9.402938697915	12.778245087445	12.187908106165	14.468163684286	13.467809132704	12.145621943397	13.017859090559	9.938550105103	9.476461646270	8.524160620383	5.863219639574	7.520427674770	3.376350798055	6.920527434346	5.449769679914	5.593829531723	7.854819557202	5.887660273554	8.893328389975	7.747553000041	7.895884540853	11.235997412818	9.237893247961	8.974891841174	7.147661359204	8.982341617790	4.556009923721	5.276457306946	7.149996133731	4.224192433087	4.762614022775	4.490874136948	4.887786603587	4.582765062856	4.467182695719	4.721805994932	7.809968226617	8.821654433714	9.217615914248	7.392013394243	9.974014513282	10.561515429631	9.989968611195	3.805351399669	4.055525869096	11.286401580557	14.156321128339	12.873374891033	11.832644901030	11.152936096380	10.245618286724	11.291831766566	10.629259664595	9.955009393089	
1136000	-662.523666	1	120	0.233659054301	953.582228647299	0.240870656987	1.065945122162	6.892868631893	11.068400652233	8.972823572977	9.204388728452	13.591914299345	9.511329203883	2.318753851212	10.123839791513	10.493103321856	11.458449548770	11.445773434699	10.806371540643	10.422445267229	9.841151636006	8.166054453671	8.765549438643	8.779416409992	11.570074469058	10.021735089781	7.098397357329	12.540364526663	12.130368326717	11.921424135316	12.806279302862	10.289086312475	11.221283358395	14.199607241844	15.726387725777	11.384111444747	9.610859817499	10.403625242557	5.813956534845	6.025316596229	6.362234737927	11.411016084348	13.851351603796	12.234390552213	13.414481961431	13.336500367954	13.765930770098	2.820917061017	15.843206385381	11.818173257463	18.496187015304	18.068746566121	19.628869224983	24.129017484457	5.458950377652	4.915541453481	5.760706183386	6.558129150360	6.960283717562	7.014993888138	6.170798510712	5.599483989438	6.044804376782	7.744223792447	3.979337682428	6.163510834609	5.557803612175	3.491369732052	6.173470377529	2.679314764123	7.202825927323	5.020047742450	8.214685812576	9.765137597735	9.794214062690	10.015475618048	10.228449836839	10.894669792141	8.105154110415	8.848611832871	8.137687973030	7.389215066361	5.675481181150	5.632802303244	6.429308451891	6.874235970140	6.304653450501	4.956013458812	3.676070700674	8.907965454259	8.869725920227	10.626756154349	9.808940344270	8.142683460551	6.891274084835	6.940815643793	8.999702930970	8.518926146642	9.430324610056	8.677191020036	9.358085950949	7.456903637122	8.000239180417	9.876389534682	11.015195348918	10.953975277876	10.327380126250	8.695129489064	10.734422435748	9.857032244998	8.335969056364	9.127578690688	11.913940530907	12.567182541461	14.406082159812	13.329833417998	10.642095297101	11.239067942134	8.773759475122	9.704463220048	9.153401181684	7.612652622713	9.261884399598	7.016008170273	7.748777231067	6.092468597192	6.173484939955	6.821463340847	3.464502143973	6.379134618487	5.089898085808	6.874115550370	11.114014431291	9.403847146502	9.567446476915	6.935978449040	8.636942328044	5.376857369753	5.226358181578	4.929585300227	5.816415058834	4.262234914673	5.583206816078	4.524051766342	5.600571246467	5.327232187951	5.357852183454	7.692611103729	9.072374715832	8.785336346231	6.791600515187	9.059653391037	9.755328168819	9.188749730677	3.988951154539	4.554770786138	12.227059137914	15.389392188401	14.926920255635	11.727588145189	10.783266096542	10.042161170457	11.234352652957	10.306527157035	10.675453419839	
1137000	-677.682094	1	74	0.251262379677	953.384689069708	0.248179565844	1.781129523604	5.952232001393	10.847511321275	9.659337262537	6.912099189551	11.216517332167	8.054313904747	1.961773073894	9.321931078338	8.942068207544	10.775974126299	10.879349646126	10.563843643994	9.713288412258	9.838105468135	8.276107706140	7.842270509209	7.191380307385	11.227203347896	12.401271584389	10.872504988745	12.974025645645	12.640585081764	13.483717143097	13.302291515998	10.070766129529	10.712897971081	13.964204939182	15.248760558700	11.059178952469	8.593581224559	10.657864407375	5.534447871467	5.109341751468	5.436942827275	11.710389694454	13.785924671696	13.155153783110	13.635460292827	13.932810501535	14.322290613691	3.265379224068	15.004910670229	11.715291718470	17.635081203470	16.451381202246	18.113153802792	22.646362184755	7.256032968941	3.398010627799	5.177814433619	5.518098711014	6.561899446190	6.685778856664	7.932404934435	6.577157163629	6.597090769314	8.163982397454	4.098370145556	6.021689395153	3.575086019853	3.924876422958	7.449699568480	4.279051055599	6.984867427298	4.976932867490	9.517078260023	10.987189643953	8.872398559948	9.162852385589	11.356546723172	12.023270511038	10.410052682564	9.732672419810	10.163921126767	7.684011763058	6.048097010367	5.728556402122	7.457498922625	5.619323439245	6.945082212946	5.370365934936	4.861848020253	10.107079485005	10.830031546080	10.247788682952	10.053990521264	9.575399542927	6.807107435283	6.419076233214	10.430766366430	7.771438551577	10.312262003927	9.804080408531	9.550024143342	6.449776750439	7.130479105371	11.205045243367	12.107941226855	13.600205020154	14.709743085136	12.239939644915	13.044693333874	11.768798442740	9.372199600629	9.664257390879	13.160120341278	13.408084641600	15.295004868933	13.431538202380	13.216325225462	13.044720364263	11.585750591227	9.787824725647	10.461656531011	7.913241850108	8.279849272202	6.341221560242	7.436676533800	3.555882713048	3.524521426102	7.332505899112	4.844934365420	7.102407280912	4.876097138309	6.676769981562	11.045569428089	8.860084676752	9.286445734832	6.767051641527	8.457210667383	6.074569923869	5.376770860471	4.705310655102	5.992933110787	4.093724258138	4.900254550067	4.145584768495	5.459889367919	5.361789584087	5.425171532590	7.900629255763	9.420425092841	8.719554750581	7.189277657951	8.932202578525	9.944528584367	9.058236144003	5.129243176016	4.964041650917	12.550736558785	14.114853991226	13.747310427312	12.360475557044	10.713209146674	9.716559914867	11.818366663662	11.007506416753	11.210968367925	
1138000	-661.105750	1	74	0.251262379677	953.384689069708	0.250967247270	1.609216018521	6.648544200284	11.427568384242	9.284308866163	8.126302690150	13.204600357546	10.245659544023	2.637137118197	9.384767541434	9.977832316983	12.413823363964	10.138587673324	10.051522931987	8.425550128468	9.730909232278	8.604089686261	7.485463549479	8.462236295506	12.828593216174	12.153398634500	9.724311972510	11.789556396322	10.970004747034	11.510111827274	12.574654886138	10.607280685110	11.139853116180	14.856538913600	15.898476607298	11.830287603659	9.918368870069	12.009290774221	8.298572940845	8.224383576425	8.271186385098	11.660041259256	13.934651563253	12.412032461207	13.438932058048	13.231348063841	13.761255666120	4.127369810782	15.335630387131	13.598220655802	18.760584476200	17.992988392887	19.766559945273	23.613471875778	5.474583195076	4.866731621487	5.968561345414	5.524142705014	7.340125386981	7.246609290870	6.237967233243	5.915632020692	6.311966034727	8.223200241148	4.126289291352	4.902193058398	4.443044398240	4.125698766623	8.041213739363	5.511425874488	6.058016640370	6.287567148981	7.467516705378	8.400842398955	6.002806697864	8.578857391835	10.417214671231	11.498257837808	6.670312724459	9.030998421836	8.973784337939	7.091818857841	5.975162004905	5.068970620221	6.950428309672	5.606251562543	6.479212526835	5.182600119642	4.808548643947	8.441257134452	10.168718793615	8.504238224317	9.126611332591	8.929104833684	6.661495495316	6.683822435964	10.678428127342	6.775892882005	7.797839757690	7.799184021496	8.288868662281	6.177658013166	6.700570644988	11.299783832476	11.299182696274	10.737335777734	12.411009308597	10.071787495690	11.321728640480	11.070641896610	8.826429312420	9.462511266571	11.428914101807	12.280592149647	16.007934994619	16.105860612006	11.559541706654	11.061177685672	9.333879471851	9.065702706629	8.896288539259	7.973470486754	6.969496902020	7.682434946494	7.638437304392	5.722085132073	5.222617201640	6.703578439341	4.868695998979	5.911322214337	4.861342177714	5.865314272448	11.292902598651	9.058568035869	9.659200175404	6.900256210746	8.914800242760	5.300822877126	4.257458689311	5.251406160841	6.561924119754	5.510155253147	4.645081231956	4.167944951007	5.692333267739	5.111946082939	5.010389314881	8.794380693481	10.976314743363	11.127655977119	9.877942975450	10.020522138900	11.440365281826	10.722872337769	7.514468051236	6.553357264833	12.942103560836	13.611754743578	13.448986811005	13.398021460309	10.605303682914	9.421595651671	11.249179410997	10.183470345998	10.206200735910	
1139000	-682.589158	1	503	0.239191617935	953.520103436968	0.249175071931	2.131385205044	6.504263498972	11.789487350677	9.272554445606	6.966023481928	11.883070141505	10.098519832822	2.777870814325	9.877059767230	11.616605470639	11.664004391265	10.666778146055	8.604913388508	6.005993065747	8.088434590023	6.916375752654	6.149709982368	7.306850659522	11.943211088580	11.238687363006	8.179465222271	10.747917744473	10.107587816320	11.624383193192	11.122477598283	10.336798590553	11.488790705600	15.451843255278	16.094714331002	12.916680780845	11.627549833188	12.024352610195	9.275431020797	7.022398468022	6.536693771401	10.282111196102	13.104457011491	14.290322132369	13.006332424853	12.658795612368	13.411400128248	3.654126880641	14.356167046658	12.655149342624	18.157388218609	18.948257321982	19.045954954007	22.534772716685	7.523098446780	9.096864464849	6.757295277780	6.038901223552	7.688479163358	7.390566733707	8.385458932511	7.496526985601	7.263100758845	8.521461380379	4.418104521195	3.586076842589	3.831363219205	5.591208420973	8.717480542982	7.648434903611	8.244044288343	8.702564183222	8.926434077949	9.305037641687	8.136664115211	11.794382418158	11.614542979298	14.622238581221	6.433150840436	10.405448311898	11.058815977260	9.130034528678	7.663037890208	6.194211643280	6.577300938535	5.013797694105	5.774602388859	4.703601079242	5.472909943353	8.594856629136	9.649959244656	9.446042356313	9.315389889664	9.359000389102	7.462065788811	7.285583971367	10.871678603985	6.780236072726	8.930504029361	8.884256974762	7.876782758074	6.341544639110	6.239458526139	11.761984288395	12.061756120886	11.525110483440	13.816432414079	10.717686155134	10.472155391777	10.061278329882	7.845880952203	10.365637997373	12.560701020899	14.336178216465	14.265194933614	14.466100319304	13.698132594642	12.633784504345	10.702915305106	9.442094512523	8.535180877900	7.138514239922	5.565282584035	7.197055120265	5.863027025195	5.689518414862	5.524482289138	6.503293483453	6.538223094556	8.436509879618	7.285580385123	4.675745604278	11.119660418623	9.227130237157	9.815035127624	9.001066810094	9.663359425390	6.217262724653	4.930938149450	3.604600656376	8.774929805082	6.087222670282	6.832987684797	7.330062088023	7.653420662686	7.908513227896	6.313195688820	8.611457888206	10.860005040364	10.001166908973	8.336362891095	9.054511419358	9.895191809828	9.409084298678	4.963998640743	3.094195950369	11.873013493666	12.294806196205	12.940162990569	12.671729210462	9.569700083466	9.067432800478	10.138879583191	9.571403265479	9.475494088346	
1140000	-671.981829	1	74	0.251262379677	953.384689069708	0.250525252849	3.222885382766	4.791303330623	12.169608678574	7.939591247987	7.331695677629	10.440666823939	9.523306680291	1.650443779188	8.140515267419	9.442045373245	10.819437194044	10.829878566397	9.772639638241	7.468023837565	8.683111592667	8.103917824250	7.805886638423	10.093220705016	10.813364134573	10.382637000249	8.741036372593	10.410827629759	10.194205910906	10.449731002518	10.643774999648	10.211135202736	11.427818102190	15.323759829595	16.027905692881	13.555048417528	13.332349312875	12.290124352531	9.608302212133	8.101753576646	8.266998536819	9.957680855469	12.138273549448	13.423905922011	12.733412609695	12.698521113112	12.821941616995	3.730081648179	11.999419327486	9.677343966090	17.465282717090	18.727818093502	18.380839180042	23.201286094081	6.788499930926	8.023978135356	6.777105259240	6.837725929289	7.562186388211	6.970224776268	7.343724508479	6.025610465518	5.242070252763	6.032373752816	2.300626414750	5.148966287832	1.730146077982	4.584149993652	6.702175512878	7.102732717733	7.552502200966	7.776661190807	7.703278395325	8.887280998172	8.856282268521	10.203851150778	9.723661654672	11.747694394678	6.785902592242	9.477952190736	10.780650399758	9.220248565858	8.409244328789	7.410189865588	6.897343086487	7.374920708384	5.940678314456	5.260131126640	6.502393564621	7.827905339462	7.963974324215	8.299044079769	8.720073499943	7.897481290291	4.555584905157	5.633977045903	10.097267284472	7.195453654013	8.131734615412	7.661664413059	11.488728468653	7.303811355710	7.398052414113	10.750015759813	10.786164252388	11.099956449342	13.283815508148	11.174092484173	10.710296262406	10.987936642643	10.170096465566	8.647085775114	12.110090650806	14.272890949202	13.931276520867	14.707571125214	13.587791663649	14.114767667646	10.386458128157	8.027678683314	7.876482648042	7.255970444591	5.345926031248	6.021872287850	6.100377346261	4.244570806405	3.968809795340	6.752596628128	7.043481307556	7.540767774077	5.717839471961	5.704271450370	11.564769454136	7.924542795913	8.748134929036	7.269543550335	8.413841923784	4.103840562596	3.385405965542	2.932221084003	6.603011480552	4.754329831707	4.400268512546	4.781239755585	4.901191403877	6.707224801597	5.057115977585	7.535094444805	9.666477032281	7.800162294214	7.504679385239	7.732708662612	9.485061365669	9.319883464492	5.662807879197	3.886017540862	11.048410549246	12.648720595526	13.083656002925	12.913353029509	9.420302715079	9.340355932378	10.083815732768	10.284394459916	10.230467161380	
1141000	-691.670741	1	616	0.240288225097	953.507794015126	0.244621437280	1.961328323629	5.896658628820	12.113911859032	11.332159227019	10.522418095077	12.026557861546	9.839318944174	2.985120046774	8.878691185497	11.079458824620	12.220120570944	12.096953191318	10.550831748457	10.022317384247	9.069583302587	8.223876402966	7.964086059185	7.673349021255	9.937817919608	9.197631717472	9.739620074679	9.898235031276	9.507941480963	10.567943282161	8.694859927255	8.051307313292	10.555430518278	15.100030337625	15.700554539450	14.595299640848	13.738329130979	14.226909814003	11.208689174642	10.133582527962	8.245336194725	12.194548660115	12.956931095953	13.855684329660	12.750349570841	12.376341170037	12.477419148006	5.308896200447	11.480336334436	7.449607337856	16.245350450558	18.060335971179	17.978227384961	23.162591391768	8.599521124181	8.389149383612	7.283121573535	7.566815012770	7.254319393641	6.687346653684	9.321941047130	6.345679455074	4.371313791051	5.802756602370	2.412555819011	5.311582480757	1.320232943427	3.645534912073	7.344989283144	8.220454952430	8.547666925791	7.872667104417	9.420364993173	10.575416626907	7.856850912400	10.204125477707	10.842943290044	13.038602712561	8.705873661804	10.640724085582	12.424529250494	10.744954459952	10.429729995875	9.295707364214	5.973737667493	6.083857824997	5.587541592186	5.354308421324	5.543603988446	9.649218933973	8.113517134096	9.986412055490	10.184811718580	8.998694867552	6.530033640065	7.909157497522	10.778701955890	7.603603112605	6.587621415325	5.688561138977	11.134934720133	5.596428702092	5.972551626892	11.687660055353	11.443560946864	12.237894951576	14.237731734957	11.318411270268	10.659606072870	10.599142528295	10.399257619844	9.272164102607	12.494696565516	14.604130444855	13.122057498511	12.507598844597	13.707738551100	12.680999035789	9.681751139084	8.055355378109	8.254678038287	7.218147812020	5.423742093230	4.296959250392	5.313556561298	3.817197152190	3.433159633858	7.496261496700	8.497707553295	8.521728361402	4.908813562923	6.626696329295	12.044377817535	7.873365071223	8.661157521111	7.854066712571	9.124760111441	5.147051869908	5.099499936629	3.968612372383	6.177536680747	5.525433879210	3.696067092942	4.335187345070	4.275392146943	6.155835684627	4.575774933839	9.152972088849	11.817657404166	9.146870746761	9.448690797658	8.793353313154	10.567722023764	11.313492259956	7.485792932687	5.441480568448	12.048911942417	13.378223823982	14.042359352108	13.788580631517	10.262249930463	10.600589415727	10.347640432972	11.111501761002	9.988001350882	
1142000	-677.226130	1	228	0.266236224234	953.216951402575	0.246362784850	2.655691903824	5.150513491787	10.709930695411	9.861983252914	10.381431508276	11.317322758184	8.772627377287	2.779417309398	7.644493983584	10.260816348851	10.811107874005	11.283200980845	8.791069596216	6.815577003905	7.590596460481	7.400290832408	7.516944704233	6.686070365421	9.129949628103	9.633491028208	11.183129971218	9.998542851803	8.543020728924	7.928317646434	9.263443137899	8.862766374123	10.979084407205	15.126281539603	16.137393268715	12.760111607292	10.089103110192	12.821767928104	9.274928671529	8.930338633798	8.028073470728	11.600735750176	13.631851100814	14.371993587166	13.392066663298	13.883443299308	14.254504793443	4.520403267764	13.053541497986	10.787939934779	16.844748407495	18.765825364510	17.803539213512	23.439276751441	7.617944915920	8.247566361737	7.376173350847	7.735368059245	7.564237860557	7.008671197692	7.894698335991	6.729355127970	5.763081100394	5.905560909544	2.136126871167	7.447128952996	0.708533995514	4.796967212178	7.638271100376	7.133589108243	8.537296745553	6.758643652189	7.711002018472	9.093007675294	3.879105882811	5.320370940277	9.040243609454	11.843852920378	7.304692473852	9.007350249194	10.725003122487	10.033442307264	10.392306328993	9.255197197912	6.766087003004	7.243569818596	6.113761241421	5.514791100143	5.701650973877	8.886417667513	7.694955748191	9.067049536931	10.009535128800	9.941019946976	4.033928438154	5.024816191686	11.458653064483	8.355287225276	9.636941947594	10.226266066468	10.880701502807	6.921985302099	7.098044340542	11.350450607400	10.350432628111	11.386451862377	13.539705360731	11.498882737286	9.984312838372	9.595486440651	10.819505275179	8.731227063464	11.959117600670	13.979377295687	13.522814753582	13.056674225872	12.445592289498	12.455535760824	10.562506115607	8.189572562450	8.134559895391	6.254226759471	5.352492447545	4.383793308675	4.968611924364	5.758074387365	5.523900022117	6.748855770276	6.616888156688	5.557329063061	2.499985770124	6.649147290754	9.246257290796	7.709719014642	8.674061371698	8.192740771099	9.163338154048	4.866703800285	4.896393903706	4.956945661647	6.953142436323	7.772696020776	4.058042411385	5.984260341676	5.043526378280	6.200535820520	3.991177592625	7.917510418575	10.083201564584	8.668242290111	9.050820759904	7.938926234465	9.257959085203	10.807248127799	8.166620295445	6.640691687935	9.348717396554	12.906387021078	13.413292659066	10.892767596151	9.153782822289	9.512097223057	9.226683527149	9.699011061559	9.408625148258	
1143000	-669.143283	1	131	0.245221119157	953.452440213774	0.240386996973	3.851783557769	7.641045628889	11.295066834893	9.431282769729	10.964779427234	11.339132817158	9.466499226059	3.120030971712	8.002504530131	10.832785717358	11.379333534374	11.141177909565	10.168662878387	9.730611381774	10.122884476752	10.248145808168	10.347169141034	8.408678363482	8.389504715529	9.675938406600	9.470498013524	9.861483894099	9.407460471971	9.345535301899	10.887135568315	9.985971103029	11.126071266104	14.819825576266	15.543736569974	12.144287880582	10.596949481291	13.837905005983	10.313108778817	9.118159912311	8.666353190846	11.810953588166	11.672054121123	12.092758644006	12.348369350701	12.877980296426	12.542537512339	4.834958541583	11.559044927347	10.338387114112	16.237608970175	16.858563503995	18.168863059281	23.911540712874	8.695282335208	9.446731768128	7.766600193224	8.365628662058	7.891641032554	6.972598033791	9.202634014280	6.506185070134	6.087029145589	6.549781450286	4.701419826133	7.464165419016	4.200930319243	5.010332889516	8.154381798170	8.785055944118	10.516755278803	9.332943793979	8.200520227833	9.986402115329	7.273829434632	8.147638651210	11.264328515732	14.756243478471	9.062577750905	9.673294001368	10.442559586234	9.979585439565	11.072535386752	9.552849772275	7.259628523247	7.186530961428	6.382766686242	5.771380692707	4.285304683083	8.620812888772	6.248622736839	8.398704631191	9.466301897867	9.553611763111	6.562366722367	8.695122600574	10.498750724894	9.253058095726	10.984599423503	10.340271067761	10.657691951018	6.667556231363	7.007284341726	9.967130241862	9.440970845594	9.708700971824	11.788998459120	10.040610841679	9.028877939249	8.654795531991	10.477928422529	7.594110784305	10.429002014257	11.363199559649	12.706670614677	12.221805116605	12.048824934777	13.652721693984	10.669388554308	7.200675255153	7.110639467843	6.097832303348	4.430238912649	1.439328824260	4.743367163288	5.854590819296	5.083457135494	6.009774688137	6.657751354839	5.663376651317	3.421974510338	5.382139414636	7.830093461617	6.506817616518	6.823618044297	3.595041155623	7.939210751674	4.035151710163	5.358112872433	5.355105259229	5.566768505005	5.681890468565	3.313564114627	3.863637770396	4.182467581798	5.557046092534	3.940097766128	7.563822484068	9.327626471610	8.946168793841	8.949740631470	6.218322754020	8.631450814850	10.436817413063	8.376115589989	7.012659851698	8.533027686982	13.089064875895	14.060571351745	11.284213395658	9.281873157903	9.100438649704	9.810992645602	10.280014988989	10.298708012510	
1144000	-669.181667	1	51	0.242370445619	953.484425075134	0.241184748100	2.514118259876	7.605122716904	11.172862503411	9.630200980225	11.732163198505	11.962252235770	10.702173063667	2.865332652816	8.057730681225	10.919576245044	10.942595657063	12.370453718077	9.442554100774	7.774299221662	9.309528739269	9.772196810825	10.203119398738	6.224597186184	6.273083988924	7.058812065261	7.729196294262	7.959522768151	8.403726603774	6.608877601948	11.778584177417	10.530309180676	11.629149201645	15.205859155426	15.706881835222	10.418872937636	7.799349868903	11.800789973147	8.344169127767	6.454939937841	7.526260278374	11.659994159439	11.588471031244	11.779095651484	12.299843859473	14.257940445479	13.560911499412	5.742936857086	13.194577185977	10.162034611904	17.668490035143	19.173072646475	18.107618020903	24.199656799367	8.582774857795	10.158647028530	6.238405965522	6.917384495185	7.098823739475	7.015226134185	10.291378354271	6.971774448382	6.354499756183	4.563673038509	2.845266508806	4.907344302557	4.019765921758	4.015796870871	7.905497788368	7.327591457360	8.175933193389	7.390694072655	8.945832192354	10.645122678784	9.674374040353	10.100425369682	11.652487956988	15.119947063257	7.327689498028	10.287487848545	11.631028210560	9.864211448479	10.609647586298	10.105628579406	7.362720014195	7.145423704824	6.184333686098	5.076548318276	3.532499911934	9.351391045548	8.376932230024	8.415168330878	9.262736694120	8.129371635923	5.807175801386	7.561474303527	8.840667293609	7.976906044004	9.064287519843	9.367383462587	9.006506360502	6.371653655800	6.524623381222	9.507367332318	8.745554918778	9.612625256381	11.295252180737	10.251377842063	9.858566740934	10.439455429878	10.699175399637	6.910735445002	10.179632653941	11.277295459723	12.929217897952	12.471764880366	9.952248711702	12.849395539863	10.303323602686	6.869265541764	5.993839518731	6.395920769103	7.696781833514	6.362565517981	8.055326052415	7.742328063216	6.663841050903	6.437416849014	5.615682102760	6.162064382035	3.496959203859	5.639091591226	6.318276254671	6.733692440837	7.567271361617	4.620411674125	9.051640361321	4.283153897504	5.284319107606	4.283646198921	5.910313323435	5.161750809658	3.701863085051	3.444060311142	5.304550037330	6.040169783023	4.444081942739	7.579058871291	8.875576238817	7.959525894804	8.023295370222	6.067640486301	8.329662832638	10.142664485618	8.888400532656	7.801786421178	8.635036851963	13.995168027560	14.776716429830	10.524864846562	8.577318153359	9.455516278843	9.341278110368	9.602947725113	10.258626951604	
1145000	-673.536239	1	503	0.239191617935	953.520103436968	0.237082706873	3.185791782664	7.305225261893	9.541927266414	6.829565360800	12.297582588138	11.856252124592	9.843932503558	3.712969411046	8.879504504340	10.372892828066	10.315838809561	12.411840869618	9.207746589141	8.408216088948	8.715295567309	9.160692608090	9.944082236641	7.088474676807	7.030615630825	7.902086614216	6.875502602113	7.432678358984	9.795675117018	7.524820202816	12.444537443094	10.447312877887	11.153162837749	14.935201861551	15.649268292161	11.447289818345	9.613672467556	12.157609631475	10.362063490201	6.549615140311	6.879029266501	12.432642763156	12.238406906182	12.458473353941	12.187664485642	14.033950868826	13.241610801375	5.343113819264	12.363294987413	10.435741555644	16.017523305429	16.550256842592	16.962446812679	23.311083192893	7.253550996870	7.925792882457	5.709974207020	5.723661807869	7.086946361332	7.108551862894	9.646545705446	6.052233131689	5.994620734445	3.548817885244	1.686291228300	7.281925800486	4.601979737376	2.788468635858	6.042110631134	5.030828751501	6.669309051431	4.826891225461	9.065390686828	9.340187063368	6.877231307680	7.183192119493	10.091821325941	13.195558908474	5.500691839740	9.666149595467	11.033952527125	9.086845739401	8.981793095398	9.332109722944	7.326049837153	6.624759760846	6.314977154516	6.560179206840	5.393937485349	9.191354778542	8.332117300073	8.044224894755	9.832830909167	8.885565222532	6.938400052788	8.738468786446	9.615450933320	10.254502304034	9.058640085292	8.576002452862	11.880754214507	8.455495926218	8.440022194128	9.904821232107	9.087929311052	9.062949587735	10.047561387728	8.848257505425	9.147516468046	9.197624214101	10.894937919155	7.066792613836	9.425460467437	10.341988280781	12.571166063350	13.399645837788	10.333997673136	13.703511611666	11.786300542563	7.650162680745	6.565616926746	6.816555993380	7.485202277786	6.222216959352	7.559972970262	5.531416281978	4.498632597281	6.924415317308	6.278146415035	5.935033882270	4.527218818983	7.496734711279	7.766364122012	8.639467273271	9.011500657272	6.599905877093	9.485223256159	5.288087540585	6.596226526755	6.055681506206	6.971426967753	6.232350186240	5.104798590161	4.616296999024	6.759919905667	6.645020216860	4.660737346013	7.762690043227	9.025356440371	8.864011521952	7.493649664194	6.658282018438	9.093520933358	11.501619219894	8.155559802573	5.539696977590	9.237253153829	13.430129690486	14.196856162867	11.626832968702	9.441521519071	10.709675517710	9.723761487117	9.716191636391	9.201243077633
[truncated: 2,145,489 more chars]
