# Supplementary material for: Investigating environmental effects on phonology using diachronic models
Source: Evol Hum Sci. 2024 Jan 3;6:e8. doi: 10.1017/ehs.2023.33 (PMC10955398; doi:10.1017/ehs.2023.33)
Supplement: Hartmann et al. supplementary material 4 — Hartmann et al. supplementary material [file S2513843X23000336sup004.zip › TonesClimateGeoPhylo_Public-1.0/results/BayesTraitsOutput/AncestralStateReconstruction/Anc_VOWELSRAW_continuous_est.Schedule.txt]

Default schedule
Rate	44.44
Est Data	55.56
Rate Tried	% Accepted	Est Data Tried	% Accepted	Alpha Trait 1 - Dev	Alpha Trait 1 - Tried	Alpha Trait 1 - Accepted	Data - Dev	Data - Tried	Data - Accepted	Sample Ave Acceptance	Total Ave Acceptance
449	0.000000	551	0.297641	6.324110	0	0.000000	1.271975	551	0.297641	0.164000	0.159264
464	0.000000	536	0.277985	6.324110	0	0.000000	1.271975	536	0.277985	0.149000	0.159253
454	0.000000	546	0.263736	6.324110	0	0.000000	1.271975	546	0.263736	0.144000	0.159238
456	0.002193	544	0.321691	6.324110	0	0.000000	1.271975	544	0.321691	0.176000	0.159255
454	0.002203	546	0.278388	6.324110	0	0.000000	1.271975	546	0.278388	0.153000	0.159249
469	0.002132	531	0.290019	6.324110	0	0.000000	1.271975	531	0.290019	0.155000	0.159244
443	0.000000	557	0.271095	6.324110	0	0.000000	1.271975	557	0.271095	0.151000	0.159236
435	0.002299	565	0.295575	6.324110	0	0.000000	1.271975	565	0.295575	0.168000	0.159245
456	0.002193	544	0.248162	6.324110	0	0.000000	1.271975	544	0.248162	0.136000	0.159222
477	0.008386	523	0.260038	6.324110	0	0.000000	1.271975	523	0.260038	0.140000	0.159203
435	0.004598	565	0.279646	6.324110	0	0.000000	1.271975	565	0.279646	0.160000	0.159204
457	0.006565	543	0.267035	6.324110	0	0.000000	1.271975	543	0.267035	0.148000	0.159193
454	0.006608	546	0.271062	6.324110	0	0.000000	1.271975	546	0.271062	0.151000	0.159184
449	0.000000	551	0.292196	6.324110	0	0.000000	1.271975	551	0.292196	0.161000	0.159186
424	0.000000	576	0.282986	6.324110	0	0.000000	1.271975	576	0.282986	0.163000	0.159190
440	0.002273	560	0.264286	6.324110	0	0.000000	1.271975	560	0.264286	0.149000	0.159180
463	0.006479	537	0.268156	6.324110	0	0.000000	1.271975	537	0.268156	0.147000	0.159168
449	0.000000	551	0.246824	6.324110	0	0.000000	1.271975	551	0.246824	0.136000	0.159145
459	0.006536	541	0.258780	6.324110	0	0.000000	1.271975	541	0.258780	0.143000	0.159129
442	0.004525	558	0.267025	6.324110	0	0.000000	1.271975	558	0.267025	0.151000	0.159121
440	0.000000	560	0.280357	6.324110	0	0.000000	1.271975	560	0.280357	0.157000	0.159119
426	0.002347	574	0.287456	6.324110	0	0.000000	1.271975	574	0.287456	0.166000	0.159126
433	0.004619	567	0.245150	6.324110	0	0.000000	1.271975	567	0.245150	0.141000	0.159108
477	0.006289	523	0.250478	6.324110	0	0.000000	1.271975	523	0.250478	0.134000	0.159084
458	0.000000	542	0.302583	6.324110	0	0.000000	1.271975	542	0.302583	0.164000	0.159089
484	0.006198	516	0.269380	6.324110	0	0.000000	1.271975	516	0.269380	0.142000	0.159072
430	0.000000	570	0.298246	6.324110	0	0.000000	1.271975	570	0.298246	0.170000	0.159083
451	0.002217	549	0.296903	6.324110	0	0.000000	1.271975	549	0.296903	0.164000	0.159087
407	0.012285	593	0.264755	6.324110	0	0.000000	1.271975	593	0.264755	0.162000	0.159090
469	0.006397	531	0.261770	6.324110	0	0.000000	1.271975	531	0.261770	0.142000	0.159074
473	0.004228	527	0.275142	6.324110	0	0.000000	1.271975	527	0.275142	0.147000	0.159062
477	0.004193	523	0.281071	6.324110	0	0.000000	1.271975	523	0.281071	0.149000	0.159052
453	0.002208	547	0.283364	6.324110	0	0.000000	1.271975	547	0.283364	0.156000	0.159049
435	0.002299	565	0.267257	6.324110	0	0.000000	1.271975	565	0.267257	0.152000	0.159042
409	0.002445	591	0.291032	6.324110	0	0.000000	1.271975	591	0.291032	0.173000	0.159056
464	0.002155	536	0.277985	6.324110	0	0.000000	1.271975	536	0.277985	0.150000	0.159047
424	0.004717	576	0.319444	6.324110	0	0.000000	1.271975	576	0.319444	0.186000	0.159073
439	0.006834	561	0.270945	6.324110	0	0.000000	1.271975	561	0.270945	0.155000	0.159069
427	0.002342	573	0.286213	6.324110	0	0.000000	1.271975	573	0.286213	0.165000	0.159075
419	0.000000	581	0.301205	6.324110	0	0.000000	1.271975	581	0.301205	0.175000	0.159090
419	0.002387	581	0.265060	6.324110	0	0.000000	1.271975	581	0.265060	0.155000	0.159086
436	0.004587	564	0.255319	6.324110	0	0.000000	1.271975	564	0.255319	0.146000	0.159074
412	0.002427	588	0.275510	6.324110	0	0.000000	1.271975	588	0.275510	0.163000	0.159078
444	0.002252	556	0.294964	6.324110	0	0.000000	1.271975	556	0.294964	0.165000	0.159083
422	0.000000	578	0.275087	6.324110	0	0.000000	1.271975	578	0.275087	0.159000	0.159083
432	0.009259	568	0.272887	6.324110	0	0.000000	1.271975	568	0.272887	0.159000	0.159083
449	0.004454	551	0.284936	6.324110	0	0.000000	1.271975	551	0.284936	0.159000	0.159083
426	0.009390	574	0.282230	6.324110	0	0.000000	1.271975	574	0.282230	0.166000	0.159090
431	0.004640	569	0.260105	6.324110	0	0.000000	1.271975	569	0.260105	0.150000	0.159081
453	0.004415	547	0.268739	6.324110	0	0.000000	1.271975	547	0.268739	0.149000	0.159071
439	0.000000	561	0.260250	6.324110	0	0.000000	1.271975	561	0.260250	0.146000	0.159059
435	0.006897	565	0.261947	6.324110	0	0.000000	1.271975	565	0.261947	0.151000	0.159051
449	0.004454	551	0.243194	6.324110	0	0.000000	1.271975	551	0.243194	0.136000	0.159029
431	0.000000	569	0.293497	6.324110	0	0.000000	1.271975	569	0.293497	0.167000	0.159037
431	0.006961	569	0.286467	6.324110	0	0.000000	1.271975	569	0.286467	0.166000	0.159043
430	0.002326	570	0.298246	6.324110	0	0.000000	1.271975	570	0.298246	0.171000	0.159055
428	0.002336	572	0.263986	6.324110	0	0.000000	1.271975	572	0.263986	0.152000	0.159048
436	0.011468	564	0.280142	6.324110	0	0.000000	1.271975	564	0.280142	0.163000	0.159052
442	0.002262	558	0.277778	6.324110	0	0.000000	1.271975	558	0.277778	0.156000	0.159049
446	0.006726	554	0.299639	6.324110	0	0.000000	1.271975	554	0.299639	0.169000	0.159058
441	0.009070	559	0.304114	6.324110	0	0.000000	1.271975	559	0.304114	0.174000	0.159072
444	0.004505	556	0.280576	6.324110	0	0.000000	1.271975	556	0.280576	0.158000	0.159071
446	0.002242	554	0.261733	6.324110	0	0.000000	1.271975	554	0.261733	0.146000	0.159059
434	0.004608	566	0.284452	6.324110	0	0.000000	1.271975	566	0.284452	0.163000	0.159063
448	0.002232	552	0.266304	6.324110	0	0.000000	1.271975	552	0.266304	0.148000	0.159052
471	0.006369	529	0.238185	6.324110	0	0.000000	1.271975	529	0.238185	0.129000	0.159024
440	0.000000	560	0.289286	6.324110	0	0.000000	1.271975	560	0.289286	0.162000	0.159027
437	0.004577	563	0.248668	6.324110	0	0.000000	1.271975	563	0.248668	0.142000	0.159011
462	0.006494	538	0.288104	6.324110	0	0.000000	1.271975	538	0.288104	0.158000	0.159010
444	0.002252	556	0.287770	6.324110	0	0.000000	1.271975	556	0.287770	0.161000	0.159012
441	0.006803	559	0.259392	6.324110	0	0.000000	1.271975	559	0.259392	0.148000	0.159002
462	0.006494	538	0.302974	6.324110	0	0.000000	1.271975	538	0.302974	0.166000	0.159008
447	0.004474	553	0.292948	6.324110	0	0.000000	1.271975	553	0.292948	0.164000	0.159013
431	0.002320	569	0.254833	6.324110	0	0.000000	1.271975	569	0.254833	0.146000	0.159001
428	0.002336	572	0.281469	6.324110	0	0.000000	1.271975	572	0.281469	0.162000	0.159004
449	0.011136	551	0.270417	6.324110	0	0.000000	1.271975	551	0.270417	0.154000	0.158999
449	0.008909	551	0.277677	6.324110	0	0.000000	1.271975	551	0.277677	0.157000	0.158997
465	0.002151	535	0.302804	6.324110	0	0.000000	1.271975	535	0.302804	0.163000	0.159001
421	0.007126	579	0.303972	6.324110	0	0.000000	1.271975	579	0.303972	0.179000	0.159019
426	0.002347	574	0.290941	6.324110	0	0.000000	1.271975	574	0.290941	0.168000	0.159028
433	0.006928	567	0.253968	6.324110	0	0.000000	1.271975	567	0.253968	0.147000	0.159017
440	0.004545	560	0.258929	6.324110	0	0.000000	1.271975	560	0.258929	0.147000	0.159005
442	0.011312	558	0.301075	6.324110	0	0.000000	1.271975	558	0.301075	0.173000	0.159018
462	0.002165	538	0.291822	6.324110	0	0.000000	1.271975	538	0.291822	0.158000	0.159017
401	0.000000	599	0.280467	6.324110	0	0.000000	1.271975	599	0.280467	0.168000	0.159026
419	0.004773	581	0.282272	6.324110	0	0.000000	1.271975	581	0.282272	0.166000	0.159032
453	0.002208	547	0.254113	6.324110	0	0.000000	1.271975	547	0.254113	0.140000	0.159015
425	0.007059	575	0.274783	6.324110	0	0.000000	1.271975	575	0.274783	0.161000	0.159016
415	0.002410	585	0.297436	6.324110	0	0.000000	1.271975	585	0.297436	0.175000	0.159031
479	0.002088	521	0.287908	6.324110	0	0.000000	1.271975	521	0.287908	0.151000	0.159024
422	0.004739	578	0.311419	6.324110	0	0.000000	1.271975	578	0.311419	0.182000	0.159045
435	0.006897	565	0.283186	6.324110	0	0.000000	1.271975	565	0.283186	0.163000	0.159048
433	0.000000	567	0.280423	6.324110	0	0.000000	1.271975	567	0.280423	0.159000	0.159048
443	0.002257	557	0.228007	6.324110	0	0.000000	1.271975	557	0.228007	0.128000	0.159020
426	0.018779	574	0.290941	6.324110	0	0.000000	1.271975	574	0.290941	0.175000	0.159035
470	0.004255	530	0.311321	6.324110	0	0.000000	1.271975	530	0.311321	0.167000	0.159042
436	0.009174	564	0.285461	6.324110	0	0.000000	1.271975	564	0.285461	0.165000	0.159047
424	0.004717	576	0.255208	6.324110	0	0.000000	1.271975	576	0.255208	0.149000	0.159038
426	0.002347	574	0.299652	6.324110	0	0.000000	1.271975	574	0.299652	0.173000	0.159051
443	0.006772	557	0.285458	6.324110	0	0.000000	1.271975	557	0.285458	0.162000	0.159053
440	0.004545	560	0.307143	6.324110	0	0.000000	1.271975	560	0.307143	0.174000	0.159067
450	0.008889	550	0.303636	6.324110	0	0.000000	1.271975	550	0.303636	0.171000	0.159078
443	0.004515	557	0.278276	6.324110	0	0.000000	1.271975	557	0.278276	0.157000	0.159076
437	0.004577	563	0.269982	6.324110	0	0.000000	1.271975	563	0.269982	0.154000	0.159071
420	0.002381	580	0.251724	6.324110	0	0.000000	1.271975	580	0.251724	0.147000	0.159060
425	0.000000	575	0.321739	6.324110	0	0.000000	1.271975	575	0.321739	0.185000	0.159084
436	0.002294	564	0.297872	6.324110	0	0.000000	1.271975	564	0.297872	0.169000	0.159093
452	0.002212	548	0.295620	6.324110	0	0.000000	1.271975	548	0.295620	0.163000	0.159096
431	0.000000	569	0.281195	6.324110	0	0.000000	1.271975	569	0.281195	0.160000	0.159097
465	0.004301	535	0.284112	6.324110	0	0.000000	1.271975	535	0.284112	0.154000	0.159093
450	0.002222	550	0.280000	6.324110	0	0.000000	1.271975	550	0.280000	0.155000	0.159089
433	0.006928	567	0.264550	6.324110	0	0.000000	1.271975	567	0.264550	0.153000	0.159083
445	0.006742	555	0.246847	6.324110	0	0.000000	1.271975	555	0.246847	0.140000	0.159066
432	0.002315	568	0.308099	6.324110	0	0.000000	1.271975	568	0.308099	0.176000	0.159082
421	0.002375	579	0.300518	6.324110	0	0.000000	1.271975	579	0.300518	0.175000	0.159096
451	0.006652	549	0.284153	6.324110	0	0.000000	1.271975	549	0.284153	0.159000	0.159096
454	0.006608	546	0.280220	6.324110	0	0.000000	1.271975	546	0.280220	0.156000	0.159093
445	0.008989	555	0.284685	6.324110	0	0.000000	1.271975	555	0.284685	0.162000	0.159096
462	0.002165	538	0.258364	6.324110	0	0.000000	1.271975	538	0.258364	0.140000	0.159078
444	0.006757	556	0.269784	6.324110	0	0.000000	1.271975	556	0.269784	0.153000	0.159073
444	0.006757	556	0.293165	6.324110	0	0.000000	1.271975	556	0.293165	0.166000	0.159079
431	0.011601	569	0.239016	6.324110	0	0.000000	1.271975	569	0.239016	0.141000	0.159063
434	0.011521	566	0.231449	6.324110	0	0.000000	1.271975	566	0.231449	0.136000	0.159043
445	0.004494	555	0.279279	6.324110	0	0.000000	1.271975	555	0.279279	0.157000	0.159041
437	0.006865	563	0.255773	6.324110	0	0.000000	1.271975	563	0.255773	0.147000	0.159030
448	0.006696	552	0.284420	6.324110	0	0.000000	1.271975	552	0.284420	0.160000	0.159031
452	0.011062	548	0.260949	6.324110	0	0.000000	1.271975	548	0.260949	0.148000	0.159021
426	0.007042	574	0.263066	6.324110	0	0.000000	1.271975	574	0.263066	0.154000	0.159017
408	0.009804	592	0.260135	6.324110	0	0.000000	1.271975	592	0.260135	0.158000	0.159016
456	0.010965	544	0.281250	6.324110	0	0.000000	1.271975	544	0.281250	0.158000	0.159015
451	0.008869	549	0.291439	6.324110	0	0.000000	1.271975	549	0.291439	0.164000	0.159019
448	0.011161	552	0.315217	6.324110	0	0.000000	1.271975	552	0.315217	0.179000	0.159037
434	0.004608	566	0.291519	6.324110	0	0.000000	1.271975	566	0.291519	0.167000	0.159044
426	0.007042	574	0.282230	6.324110	0	0.000000	1.271975	574	0.282230	0.165000	0.159049
455	0.015385	545	0.260550	6.324110	0	0.000000	1.271975	545	0.260550	0.149000	0.159040
448	0.013393	552	0.253623	6.324110	0	0.000000	1.271975	552	0.253623	0.146000	0.159029
427	0.009368	573	0.277487	6.324110	0	0.000000	1.271975	573	0.277487	0.163000	0.159032
444	0.009009	556	0.300360	6.324110	0	0.000000	1.271975	556	0.300360	0.171000	0.159043
453	0.006623	547	0.250457	6.324110	0	0.000000	1.271975	547	0.250457	0.140000	0.159026
440	0.002273	560	0.283929	6.324110	0	0.000000	1.271975	560	0.283929	0.160000	0.159027
455	0.017582	545	0.269725	6.324110	0	0.000000	1.271975	545	0.269725	0.155000	0.159024
448	0.013393	552	0.275362	6.324110	0	0.000000	1.271975	552	0.275362	0.158000	0.159023
453	0.008830	547	0.288848	6.324110	0	0.000000	1.271975	547	0.288848	0.162000	0.159025
414	0.004831	586	0.296928	6.324110	0	0.000000	1.271975	586	0.296928	0.176000	0.159040
448	0.017857	552	0.295290	6.324110	0	0.000000	1.271975	552	0.295290	0.171000	0.159051
443	0.004515	557	0.278276	6.324110	0	0.000000	1.271975	557	0.278276	0.157000	0.159049
465	0.008602	535	0.302804	6.324110	0	0.000000	1.271975	535	0.302804	0.166000	0.159055
424	0.014151	576	0.274306	6.324110	0	0.000000	1.271975	576	0.274306	0.164000	0.159059
459	0.015251	541	0.308688	6.324110	0	0.000000	1.271975	541	0.308688	0.174000	0.159072
448	0.006696	552	0.255435	6.324110	0	0.000000	1.271975	552	0.255435	0.144000	0.159059
451	0.004435	549	0.295082	6.324110	0	0.000000	1.271975	549	0.295082	0.164000	0.159063
458	0.006550	542	0.274908	6.324110	0	0.000000	1.271975	542	0.274908	0.152000	0.159057
435	0.009195	565	0.270796	6.324110	0	0.000000	1.271975	565	0.270796	0.157000	0.159055
468	0.012821	532	0.257519	6.324110	0	0.000000	1.271975	532	0.257519	0.143000	0.159041
455	0.015385	545	0.299083	6.324110	0	0.000000	1.271975	545	0.299083	0.170000	0.159051
442	0.002262	558	0.263441	6.324110	0	0.000000	1.271975	558	0.263441	0.148000	0.159041
457	0.013129	543	0.272560	6.324110	0	0.000000	1.271975	543	0.272560	0.154000	0.159037
476	0.016807	524	0.284351	6.324110	0	0.000000	1.271975	524	0.284351	0.157000	0.159035
448	0.008929	552	0.293478	6.324110	0	0.000000	1.271975	552	0.293478	0.166000	0.159041
471	0.006369	529	0.289225	6.324110	0	0.000000	1.271975	529	0.289225	0.156000	0.159039
433	0.016166	567	0.268078	6.324110	0	0.000000	1.271975	567	0.268078	0.159000	0.159039
439	0.011390	561	0.254902	6.324110	0	0.000000	1.271975	561	0.254902	0.148000	0.159029
440	0.009091	560	0.253571	6.324110	0	0.000000	1.271975	560	0.253571	0.146000	0.159018
453	0.004415	547	0.281536	6.324110	0	0.000000	1.271975	547	0.281536	0.156000	0.159015
438	0.015982	562	0.270463	6.324110	0	0.000000	1.271975	562	0.270463	0.159000	0.159015
459	0.004357	541	0.247689	6.324110	0	0.000000	1.271975	541	0.247689	0.136000	0.158996
437	0.020595	563	0.269982	6.324110	0	0.000000	1.271975	563	0.269982	0.161000	0.158997
415	0.019277	585	0.282051	6.324110	0	0.000000	1.271975	585	0.282051	0.173000	0.159009
444	0.011261	556	0.269784	6.324110	0	0.000000	1.271975	556	0.269784	0.155000	0.159006
433	0.006928	567	0.301587	6.324110	0	0.000000	1.271975	567	0.301587	0.174000	0.159019
435	0.006897	565	0.260177	6.324110	0	0.000000	1.271975	565	0.260177	0.150000	0.159011
451	0.004435	549	0.271403	6.324110	0	0.000000	1.271975	549	0.271403	0.151000	0.159004
444	0.004505	556	0.278777	6.324110	0	0.000000	1.271975	556	0.278777	0.157000	0.159002
425	0.011765	575	0.283478	6.324110	0	0.000000	1.271975	575	0.283478	0.168000	0.159010
429	0.009324	571	0.316988	6.324110	0	0.000000	1.271975	571	0.316988	0.185000	0.159032
419	0.002387	581	0.259897	6.324110	0	0.000000	1.271975	581	0.259897	0.152000	0.159026
436	0.006881	564	0.285461	6.324110	0	0.000000	1.271975	564	0.285461	0.164000	0.159030
468	0.002137	532	0.263158	6.324110	0	0.000000	1.271975	532	0.263158	0.141000	0.159015
432	0.009259	568	0.274648	6.324110	0	0.000000	1.271975	568	0.274648	0.160000	0.159016
429	0.002331	571	0.283713	6.324110	0	0.000000	1.271975	571	0.283713	0.163000	0.159019
421	0.009501	579	0.272884	6.324110	0	0.000000	1.271975	579	0.272884	0.162000	0.159022
423	0.009456	577	0.285962	6.324110	0	0.000000	1.271975	577	0.285962	0.169000	0.159030
423	0.002364	577	0.259965	6.324110	0	0.000000	1.271975	577	0.259965	0.151000	0.159024
454	0.006608	546	0.294872	6.324110	0	0.000000	1.271975	546	0.294872	0.164000	0.159028
444	0.002252	556	0.289568	6.324110	0	0.000000	1.271975	556	0.289568	0.162000	0.159030
444	0.000000	556	0.280576	6.324110	0	0.000000	1.271975	556	0.280576	0.156000	0.159028
433	0.009238	567	0.269841	6.324110	0	0.000000	1.271975	567	0.269841	0.157000	0.159026
415	0.004819	585	0.288889	6.324110	0	0.000000	1.271975	585	0.288889	0.171000	0.159036
425	0.004706	575	0.293913	6.324110	0	0.000000	1.271975	575	0.293913	0.171000	0.159046
438	0.009132	562	0.259786	6.324110	0	0.000000	1.271975	562	0.259786	0.150000	0.159039
439	0.004556	561	0.251337	6.324110	0	0.000000	1.271975	561	0.251337	0.143000	0.159025
443	0.004515	557	0.271095	6.324110	0	0.000000	1.271975	557	0.271095	0.153000	0.159020
454	0.013216	546	0.269231	6.324110	0	0.000000	1.271975	546	0.269231	0.153000	0.159015
449	0.008909	551	0.292196	6.324110	0	0.000000	1.271975	551	0.292196	0.165000	0.159020
409	0.002445	591	0.275804	6.324110	0	0.000000	1.271975	591	0.275804	0.164000	0.159024
443	0.004515	557	0.274686	6.324110	0	0.000000	1.271975	557	0.274686	0.155000	0.159021
443	0.004515	557	0.274686	6.324110	0	0.000000	1.271975	557	0.274686	0.155000	0.159017
461	0.000000	539	0.263451	6.324110	0	0.000000	1.271975	539	0.263451	0.142000	0.159003
427	0.007026	573	0.291449	6.324110	0	0.000000	1.271975	573	0.291449	0.170000	0.159012
442	0.015837	558	0.306452	6.324110	0	0.000000	1.271975	558	0.306452	0.178000	0.159028
461	0.008677	539	0.300557	6.324110	0	0.000000	1.271975	539	0.300557	0.166000	0.159034
446	0.008969	554	0.267148	6.324110	0	0.000000	1.271975	554	0.267148	0.152000	0.159028
448	0.011161	552	0.268116	6.324110	0	0.000000	1.271975	552	0.268116	0.153000	0.159023
450	0.004444	550	0.272727	6.324110	0	0.000000	1.271975	550	0.272727	0.152000	0.159017
465	0.010753	535	0.285981	6.324110	0	0.000000	1.271975	535	0.285981	0.158000	0.159016
457	0.002188	543	0.257827	6.324110	0	0.000000	1.271975	543	0.257827	0.141000	0.159002
442	0.004525	558	0.290323	6.324110	0	0.000000	1.271975	558	0.290323	0.164000	0.159006
464	0.004310	536	0.253731	6.324110	0	0.000000	1.271975	536	0.253731	0.138000	0.158988
453	0.008830	547	0.266910	6.324110	0	0.000000	1.271975	547	0.266910	0.150000	0.158981
452	0.011062	548	0.310219	6.324110	0	0.000000	1.271975	548	0.310219	0.175000	0.158994
444	0.004505	556	0.248201	6.324110	0	0.000000	1.271975	556	0.248201	0.140000	0.158978
444	0.011261	556	0.278777	6.324110	0	0.000000	1.271975	556	0.278777	0.160000	0.158979
455	0.008791	545	0.286239	6.324110	0	0.000000	1.271975	545	0.286239	0.160000	0.158980
451	0.006652	549	0.264117	6.324110	0	0.000000	1.271975	549	0.264117	0.148000	0.158971
458	0.010917	542	0.285978	6.324110	0	0.000000	1.271975	542	0.285978	0.160000	0.158972
466	0.008584	534	0.279026	6.324110	0	0.000000	1.271975	534	0.279026	0.153000	0.158967
442	0.006787	558	0.258065	6.324110	0	0.000000	1.271975	558	0.258065	0.147000	0.158957
423	0.011820	577	0.277296	6.324110	0	0.000000	1.271975	577	0.277296	0.165000	0.158962
430	0.004651	570	0.282456	6.324110	0	0.000000	1.271975	570	0.282456	0.163000	0.158965
455	0.006593	545	0.313761	6.324110	0	0.000000	1.271975	545	0.313761	0.174000	0.158978
426	0.007042	574	0.297909	6.324110	0	0.000000	1.271975	574	0.297909	0.174000	0.158990
465	0.017204	535	0.271028	6.324110	0	0.000000	1.271975	535	0.271028	0.153000	0.158985
480	0.006250	520	0.276923	6.324110	0	0.000000	1.271975	520	0.276923	0.147000	0.158975
427	0.009368	573	0.308901	6.324110	0	0.000000	1.271975	573	0.308901	0.181000	0.158993
445	0.000000	555	0.282883	6.324110	0	0.000000	1.271975	555	0.282883	0.157000	0.158992
420	0.021429	580	0.286207	6.324110	0	0.000000	1.271975	580	0.286207	0.175000	0.159005
438	0.018265	562	0.258007	6.324110	0	0.000000	1.271975	562	0.258007	0.153000	0.159000
427	0.009368	573	0.273997	6.324110	0	0.000000	1.271975	573	0.273997	0.161000	0.159001
467	0.006424	533	0.287054	6.324110	0	0.000000	1.271975	533	0.287054	0.156000	0.158999
475	0.021053	525	0.295238	6.324110	0	0.000000	1.271975	525	0.295238	0.165000	0.159004
459	0.008715	541	0.268022	6.324110	0	0.000000	1.271975	541	0.268022	0.149000	0.158996
444	0.011261	556	0.296763	6.324110	0	0.000000	1.271975	556	0.296763	0.170000	0.159005
427	0.016393	573	0.287958	6.324110	0	0.000000	1.271975	573	0.287958	0.172000	0.159015
426	0.007042	574	0.277003	6.324110	0	0.000000	1.271975	574	0.277003	0.162000	0.159018
414	0.009662	586	0.293515	6.324110	0	0.000000	1.271975	586	0.293515	0.176000	0.159031
441	0.006803	559	0.268336	6.324110	0	0.000000	1.271975	559	0.268336	0.153000	0.159027
486	0.010288	514	0.287938	6.324110	0	0.000000	1.271975	514	0.287938	0.153000	0.159022
480	0.004167	520	0.273077	6.324110	0	0.000000	1.271975	520	0.273077	0.144000	0.159010
422	0.011848	578	0.302768	6.324110	0	0.000000	1.271975	578	0.302768	0.180000	0.159027
432	0.004630	568	0.228873	6.324110	0	0.000000	1.271975	568	0.228873	0.132000	0.159005
481	0.008316	519	0.246628	6.324110	0	0.000000	1.271975	519	0.246628	0.132000	0.158983
438	0.006849	562	0.249110	6.324110	0	0.000000	1.271975	562	0.249110	0.143000	0.158970
458	0.008734	542	0.269373	6.324110	0	0.000000	1.271975	542	0.269373	0.150000	0.158963
461	0.008677	539	0.272727	6.324110	0	0.000000	1.271975	539	0.272727	0.151000	0.158956
465	0.010753	535	0.280374	6.324110	0	0.000000	1.271975	535	0.280374	0.155000	0.158953
454	0.006608	546	0.261905	6.324110	0	0.000000	1.271975	546	0.261905	0.146000	0.158943
431	0.009281	569	0.297012	6.324110	0	0.000000	1.271975	569	0.297012	0.173000	0.158954
443	0.002257	557	0.290844	6.324110	0	0.000000	1.271975	557	0.290844	0.163000	0.158957
477	0.006289	523	0.256214	6.324110	0	0.000000	1.271975	523	0.256214	0.137000	0.158940
445	0.006742	555	0.279279	6.324110	0	0.000000	1.271975	555	0.279279	0.158000	0.158939
454	0.006608	546	0.260073	6.324110	0	0.000000	1.271975	546	0.260073	0.145000	0.158928
466	0.019313	534	0.267790	6.324110	0	0.000000	1.271975	534	0.267790	0.152000	0.158922
451	0.008869	549	0.253188	6.324110	0	0.000000	1.271975	549	0.253188	0.143000	0.158910
419	0.004773	581	0.287435	6.324110	0	0.000000	1.271975	581	0.287435	0.169000	0.158918
463	0.010799	537	0.288641	6.324110	0	0.000000	1.271975	537	0.288641	0.160000	0.158919
423	0.002364	577	0.289428	6.324110	0	0.000000	1.271975	577	0.289428	0.168000	0.158926
443	0.009029	557	0.305206	6.324110	0	0.000000	1.271975	557	0.305206	0.174000	0.158938
446	0.004484	554	0.261733	6.324110	0	0.000000	1.271975	554	0.261733	0.147000	0.158928
432	0.009259	568	0.281690	6.324110	0	0.000000	1.271975	568	0.281690	0.164000	0.158932
447	0.008949	553	0.245931	6.324110	0	0.000000	1.271975	553	0.245931	0.140000	0.158917
463	0.000000	537	0.279330	6.324110	0	0.000000	1.271975	537	0.279330	0.150000	0.158910
442	0.002262	558	0.274194	6.324110	0	0.000000	1.271975	558	0.274194	0.154000	0.158906
450	0.006667	550	0.267273	6.324110	0	0.000000	1.271975	550	0.267273	0.150000	0.158899
414	0.009662	586	0.281570	6.324110	0	0.000000	1.271975	586	0.281570	0.169000	0.158907
443	0.004515	557	0.296230	6.324110	0	0.000000	1.271975	557	0.296230	0.167000	0.158914
429	0.011655	571	0.274956	6.324110	0	0.000000	1.271975	571	0.274956	0.162000	0.158916
450	0.004444	550	0.312727	6.324110	0	0.000000	1.271975	550	0.312727	0.174000	0.158928
449	0.006682	551	0.288566	6.324110	0	0.000000	1.271975	551	0.288566	0.162000	0.158930
464	0.004310	536	0.266791	6.324110	0	0.000000	1.271975	536	0.266791	0.145000	0.158919
450	0.002222	550	0.261818	6.324110	0	0.000000	1.271975	550	0.261818	0.145000	0.158909
451	0.004435	549	0.267760	6.324110	0	0.000000	1.271975	549	0.267760	0.149000	0.158901
456	0.010965	544	0.272059	6.324110	0	0.000000	1.271975	544	0.272059	0.153000	0.158896
413	0.009685	587	0.294719	6.324110	0	0.000000	1.271975	587	0.294719	0.177000	0.158910
437	0.011442	563	0.280639	6.324110	0	0.000000	1.271975	563	0.280639	0.163000	0.158914
440	0.002273	560	0.246429	6.324110	0	0.000000	1.271975	560	0.246429	0.139000	0.158898
432	0.006944	568	0.294014	6.324110	0	0.000000	1.271975	568	0.294014	0.170000	0.158907
469	0.004264	531	0.271186	6.324110	0	0.000000	1.271975	531	0.271186	0.146000	0.158897
431	0.002320	569	0.275923	6.324110	0	0.000000	1.271975	569	0.275923	0.158000	0.158896
464	0.015086	536	0.287313	6.324110	0	0.000000	1.271975	536	0.287313	0.161000	0.158897
407	0.012285	593	0.281619	6.324110	0	0.000000	1.271975	593	0.281619	0.172000	0.158908
424	0.009434	576	0.305556	6.324110	0	0.000000	1.271975	576	0.305556	0.180000	0.158924
425	0.004706	575	0.295652	6.324110	0	0.000000	1.271975	575	0.295652	0.172000	0.158934
455	0.010989	545	0.286239	6.324110	0	0.000000	1.271975	545	0.286239	0.161000	0.158936
444	0.000000	556	0.260791	6.324110	0	0.000000	1.271975	556	0.260791	0.145000	0.158925
447	0.002237	553	0.292948	6.324110	0	0.000000	1.271975	553	0.292948	0.163000	0.158928
457	0.004376	543	0.279926	6.324110	0	0.000000	1.271975	543	0.279926	0.154000	0.158924
424	0.014151	576	0.265625	6.324110	0	0.000000	1.271975	576	0.265625	0.159000	0.158925
450	0.004444	550	0.272727	6.324110	0	0.000000	1.271975	550	0.272727	0.152000	0.158919
433	0.002309	567	0.250441	6.324110	0	0.000000	1.271975	567	0.250441	0.143000	0.158907
455	0.008791	545	0.295413	6.324110	0	0.000000	1.271975	545	0.295413	0.165000	0.158912
456	0.002193	544	0.275735	6.324110	0	0.000000	1.271975	544	0.275735	0.151000	0.158905
450	0.004444	550	0.283636	6.324110	0	0.000000	1.271975	550	0.283636	0.158000	0.158905
445	0.006742	555	0.290090	6.324110	0	0.000000	1.271975	555	0.290090	0.164000	0.158909
498	0.004016	502	0.268924	6.324110	0	0.000000	1.271975	502	0.268924	0.137000	0.158892
444	0.011261	556	0.296763	6.324110	0	0.000000	1.271975	556	0.296763	0.170000	0.158900
465	0.002151	535	0.289720	6.324110	0	0.000000	1.271975	535	0.289720	0.156000	0.158898
430	0.006977	570	0.285965	6.324110	0	0.000000	1.271975	570	0.285965	0.166000	0.158904
417	0.002398	583	0.336192	6.324110	0	0.000000	1.271975	583	0.336192	0.197000	0.158933
448	0.006696	552	0.282609	6.324110	0	0.000000	1.271975	552	0.282609	0.159000	0.158933
449	0.004454	551	0.225045	6.324110	0	0.000000	1.271975	551	0.225045	0.126000	0.158908
475	0.006316	525	0.257143	6.324110	0	0.000000	1.271975	525	0.257143	0.138000	0.158891
458	0.010917	542	0.250923	6.324110	0	0.000000	1.271975	542	0.250923	0.141000	0.158878
444	0.009009	556	0.269784	6.324110	0	0.000000	1.271975	556	0.269784	0.154000	0.158874
433	0.004619	567	0.333333	6.324110	0	0.000000	1.271975	567	0.333333	0.191000	0.158899
436	0.002294	564	0.294326	6.324110	0	0.000000	1.271975	564	0.294326	0.167000	0.158905
422	0.000000	578	0.311419	6.324110	0	0.000000	1.271975	578	0.311419	0.180000	0.158921
447	0.002237	553	0.256781	6.324110	0	0.000000	1.271975	553	0.256781	0.143000	0.158909
433	0.006928	567	0.298060	6.324110	0	0.000000	1.271975	567	0.298060	0.172000	0.158919
445	0.002247	555	0.299099	6.324110	0	0.000000	1.271975	555	0.299099	0.167000	0.158925
429	0.011655	571	0.299475	6.324110	0	0.000000	1.271975	571	0.299475	0.176000	0.158938
441	0.009070	559	0.286225	6.324110	0	0.000000	1.271975	559	0.286225	0.164000	0.158942
421	0.002375	579	0.284974	6.324110	0	0.000000	1.271975	579	0.284974	0.166000	0.158947
436	0.000000	564	0.264184	6.324110	0	0.000000	1.271975	564	0.264184	0.149000	0.158940
441	0.002268	559	0.291592	6.324110	0	0.000000	1.271975	559	0.291592	0.164000	0.158944
465	0.010753	535	0.276636	6.324110	0	0.000000	1.271975	535	0.276636	0.153000	0.158939
462	0.004329	538	0.269517	6.324110	0	0.000000	1.271975	538	0.269517	0.147000	0.158930
416	0.009615	584	0.248288	6.324110	0	0.000000	1.271975	584	0.248288	0.149000	0.158922
432	0.009259	568	0.286972	6.324110	0	0.000000	1.271975	568	0.286972	0.167000	0.158929
430	0.011628	570	0.268421	6.324110	0	0.000000	1.271975	570	0.268421	0.158000	0.158928
418	0.002392	582	0.316151	6.324110	0	0.000000	1.271975	582	0.316151	0.185000	0.158948
431	0.006961	569	0.289982	6.324110	0	0.000000	1.271975	569	0.289982	0.168000	0.158954
451	0.006652	549	0.265938	6.324110	0	0.000000	1.271975	549	0.265938	0.149000	0.158947
439	0.006834	561	0.292335	6.324110	0	0.000000	1.271975	561	0.292335	0.167000	0.158953
454	0.004405	546	0.283883	6.324110	0	0.000000	1.271975	546	0.283883	0.157000	0.158952
455	0.004396	545	0.277064	6.324110	0	0.000000	1.271975	545	0.277064	0.153000	0.158947
433	0.009238	567	0.278660	6.324110	0	0.000000	1.271975	567	0.278660	0.162000	0.158949
457	0.006565	543	0.265193	6.324110	0	0.000000	1.271975	543	0.265193	0.147000	0.158940
441	0.004535	559	0.293381	6.324110	0	0.000000	1.271975	559	0.293381	0.166000	0.158946
426	0.004695	574	0.304878	6.324110	0	0.000000	1.271975	574	0.304878	0.177000	0.158959
423	0.007092	577	0.291161	6.324110	0	0.000000	1.271975	577	0.291161	0.171000	0.158968
425	0.004706	575	0.250435	6.324110	0	0.000000	1.271975	575	0.250435	0.146000	0.158959
434	0.004608	566	0.319788	6.324110	0	0.000000	1.271975	566	0.319788	0.183000	0.158977
445	0.004494	555	0.270270	6.324110	0	0.000000	1.271975	555	0.270270	0.152000	0.158971
428	0.000000	572	0.300699	6.324110	0	0.000000	1.271975	572	0.300699	0.172000	0.158981
444	0.006757	556	0.269784	6.324110	0	0.000000	1.271975	556	0.269784	0.153000	0.158977
440	0.009091	560	0.269643	6.324110	0	0.000000	1.271975	560	0.269643	0.155000	0.158974
487	0.016427	513	0.292398	6.324110	0	0.000000	1.271975	513	0.292398	0.158000	0.158973
454	0.013216	546	0.243590	6.324110	0	0.000000	1.271975	546	0.243590	0.139000	0.158958
432	0.011574	568	0.306338	6.324110	0	0.000000	1.271975	568	0.306338	0.179000	0.158973
436	0.013761	564	0.250000	6.324110	0	0.000000	1.271975	564	0.250000	0.147000	0.158964
448	0.004464	552	0.306159	6.324110	0	0.000000	1.271975	552	0.306159	0.171000	0.158973
437	0.002288	563	0.277087	6.324110	0	0.000000	1.271975	563	0.277087	0.157000	0.158972
448	0.008929	552	0.268116	6.324110	0	0.000000	1.271975	552	0.268116	0.152000	0.158966
444	0.013514	556	0.318345	6.324110	0	0.000000	1.271975	556	0.318345	0.183000	0.158984
460	0.006522	540	0.290741	6.324110	0	0.000000	1.271975	540	0.290741	0.160000	0.158985
451	0.017738	549	0.300546	6.324110	0	0.000000	1.271975	549	0.300546	0.173000	0.158995
472	0.014831	528	0.291667	6.324110	0	0.000000	1.271975	528	0.291667	0.161000	0.158997
437	0.004577	563	0.277087	6.324110	0	0.000000	1.271975	563	0.277087	0.158000	0.158996
443	0.018059	557	0.301616	6.324110	0	0.000000	1.271975	557	0.301616	0.176000	0.159009
440	0.011364	560	0.273214	6.324110	0	0.000000	1.271975	560	0.273214	0.158000	0.159008
440	0.009091	560	0.289286	6.324110	0	0.000000	1.271975	560	0.289286	0.166000	0.159013
416	0.016827	584	0.265411	6.324110	0	0.000000	1.271975	584	0.265411	0.162000	0.159015
457	0.004376	543	0.243094	6.324110	0	0.000000	1.271975	543	0.243094	0.134000	0.158997
457	0.008753	543	0.268877	6.324110	0	0.000000	1.271975	543	0.268877	0.150000	0.158990
429	0.016317	571	0.294221	6.324110	0	0.000000	1.271975	571	0.294221	0.175000	0.159002
455	0.006593	545	0.278899	6.324110	0	0.000000	1.271975	545	0.278899	0.155000	0.158999
436	0.011468	564	0.255319	6.324110	0	0.000000	1.271975	564	0.255319	0.149000	0.158992
432	0.009259	568	0.272887	6.324110	0	0.000000	1.271975	568	0.272887	0.159000	0.158992
453	0.013245	547	0.266910	6.324110	0	0.000000	1.271975	547	0.266910	0.152000	0.158987
428	0.009346	572	0.265734	6.324110	0	0.000000	1.271975	572	0.265734	0.156000	0.158984
456	0.010965	544	0.226103	6.324110	0	0.000000	1.271975	544	0.226103	0.128000	0.158962
408	0.002451	592	0.298986	6.324110	0	0.000000	1.271975	592	0.298986	0.178000	0.158976
436	0.013761	564	0.278369	6.324110	0	0.000000	1.271975	564	0.278369	0.163000	0.158979
431	0.016241	569	0.267135	6.324110	0	0.000000	1.271975	569	0.267135	0.159000	0.158979
433	0.006928	567	0.271605	6.324110	0	0.000000	1.271975	567	0.271605	0.157000	0.158977
418	0.004785	582	0.302405	6.324110	0	0.000000	1.271975	582	0.302405	0.178000	0.158991
447	0.008949	553	0.307414	6.324110	0	0.000000	1.271975	553	0.307414	0.174000	0.159002
463	0.000000	537	0.305400	6.324110	0	0.000000	1.271975	537	0.305400	0.164000	0.159006
436	0.013761	564	0.262411	6.324110	0	0.000000	1.271975	564	0.262411	0.154000	0.159002
450	0.008889	550	0.289091	6.324110	0	0.000000	1.271975	550	0.289091	0.163000	0.159005
414	0.000000	586	0.293515	6.324110	0	0.000000	1.271975	586	0.293515	0.172000	0.159014
446	0.013453	554	0.296029	6.324110	0	0.000000	1.271975	554	0.296029	0.170000	0.159022
421	0.007126	579	0.290155	6.324110	0	0.000000	1.271975	579	0.290155	0.171000	0.159031
423	0.009456	577	0.270364	6.324110	0	0.000000	1.271975	577	0.270364	0.160000	0.159032
424	0.007075	576	0.236111	6.324110	0	0.000000	1.271975	576	0.236111	0.139000	0.159017
469	0.006397	531	0.263653	6.324110	0	0.000000	1.271975	531	0.263653	0.143000	0.159006
452	0.004425	548	0.286496	6.324110	0	0.000000	1.271975	548	0.286496	0.159000	0.159006
431	0.006961	569	0.295255	6.324110	0	0.000000	1.271975	569	0.295255	0.171000	0.159014
434	0.016129	566	0.245583	6.324110	0	0.000000	1.271975	566	0.245583	0.146000	0.159005
459	0.006536	541	0.317930	6.324110	0	0.000000	1.271975	541	0.317930	0.175000	0.159017
448	0.008929	552	0.297101	6.324110	0	0.000000	1.271975	552	0.297101	0.168000	0.159023
446	0.004484	554	0.268953	6.324110	0	0.000000	1.271975	554	0.268953	0.151000	0.159017
419	0.007160	581	0.280551	6.324110	0	0.000000	1.271975	581	0.280551	0.166000	0.159022
434	0.006912	566	0.332155	6.324110	0	0.000000	1.271975	566	0.332155	0.191000	0.159045
475	0.014737	525	0.272381	6.324110	0	0.000000	1.271975	525	0.272381	0.150000	0.159039
450	0.013333	550	0.267273	6.324110	0	0.000000	1.271975	550	0.267273	0.153000	0.159035
411	0.009732	589	0.302207	6.324110	0	0.000000	1.271975	589	0.302207	0.182000	0.159051
440	0.020455	560	0.266071	6.324110	0	0.000000	1.271975	560	0.266071	0.158000	0.159050
478	0.012552	522	0.300766	6.324110	0	0.000000	1.271975	522	0.300766	0.163000	0.159053
458	0.006550	542	0.273063	6.324110	0	0.000000	1.271975	542	0.273063	0.151000	0.159047
452	0.004425	548	0.282847	6.324110	0	0.000000	1.271975	548	0.282847	0.157000	0.159046
444	0.011261	556	0.294964	6.324110	0	0.000000	1.271975	556	0.294964	0.169000	0.159053
435	0.006897	565	0.288496	6.324110	0	0.000000	1.271975	565	0.288496	0.166000	0.159058
436	0.006881	564	0.283688	6.324110	0	0.000000	1.271975	564	0.283688	0.163000	0.159061
445	0.020225	555	0.308108	6.324110	0	0.000000	1.271975	555	0.308108	0.180000	0.159076
459	0.002179	541	0.275416	6.324110	0	0.000000	1.271975	541	0.275416	0.150000	0.159069
421	0.009501	579	0.236615	6.324110	0	0.000000	1.271975	579	0.236615	0.141000	0.159056
466	0.015021	534	0.264045	6.324110	0	0.000000	1.271975	534	0.264045	0.148000	0.159049
435	0.002299	565	0.307965	6.324110	0	0.000000	1.271975	565	0.307965	0.175000	0.159060
422	0.009479	578	0.235294	6.324110	0	0.000000	1.271975	578	0.235294	0.140000	0.159046
436	0.009174	564	0.296099	6.324110	0	0.000000	1.271975	564	0.296099	0.171000	0.159055
452	0.008850	548	0.259124	6.324110	0	0.000000	1.271975	548	0.259124	0.146000	0.159046
427	0.011710	573	0.251309	6.324110	0	0.000000	1.271975	573	0.251309	0.149000	0.159038
448	0.022321	552	0.282609	6.324110	0	0.000000	1.271975	552	0.282609	0.166000	0.159043
439	0.018223	561	0.297683	6.324110	0	0.000000	1.271975	561	0.297683	0.175000	0.159055
438	0.002283	562	0.279359	6.324110	0	0.000000	1.271975	562	0.279359	0.158000	0.159054
434	0.009217	566	0.289753	6.324110	0	0.000000	1.271975	566	0.289753	0.168000	0.159060
426	0.011737	574	0.278746	6.324110	0	0.000000	1.271975	574	0.278746	0.165000	0.159065
417	0.002398	583	0.277873	6.324110	0	0.000000	1.271975	583	0.277873	0.163000	0.159067
425	0.002353	575	0.262609	6.324110	0	0.000000	1.271975	575	0.262609	0.152000	0.159062
440	0.004545	560	0.314286	6.324110	0	0.000000	1.271975	560	0.314286	0.178000	0.159076
450	0.008889	550	0.283636	6.324110	0	0.000000	1.271975	550	0.283636	0.160000	0.159076
443	0.018059	557	0.292639	6.324110	0	0.000000	1.271975	557	0.292639	0.171000	0.159085
438	0.006849	562	0.256228	6.324110	0	0.000000	1.271975	562	0.256228	0.147000	0.159076
432	0.004630	568	0.276408	6.324110	0	0.000000	1.271975	568	0.276408	0.159000	0.159076
432	0.002315	568	0.288732	6.324110	0	0.000000	1.271975	568	0.288732	0.165000	0.159080
422	0.011848	578	0.326990	6.324110	0	0.000000	1.271975	578	0.326990	0.194000	0.159105
437	0.002288	563	0.275311	6.324110	0	0.000000	1.271975	563	0.275311	0.156000	0.159103
427	0.007026	573	0.260035	6.324110	0	0.000000	1.271975	573	0.260035	0.152000	0.159098
439	0.006834	561	0.297683	6.324110	0	0.000000	1.271975	561	0.297683	0.170000	0.159106
453	0.008830	547	0.297989	6.324110	0	0.000000	1.271975	547	0.297989	0.167000	0.159111
437	0.004577	563	0.294849	6.324110	0	0.000000	1.271975	563	0.294849	0.168000	0.159117
440	0.011364	560	0.273214	6.324110	0	0.000000	1.271975	560	0.273214	0.158000	0.159117
472	0.016949	528	0.316288	6.324110	0	0.000000	1.271975	528	0.316288	0.175000	0.159128
454	0.008811	546	0.261905	6.324110	0	0.000000	1.271975	546	0.261905	0.147000	0.159119
421	0.007126	579	0.278066	6.324110	0	0.000000	1.271975	579	0.278066	0.164000	0.159123
457	0.004376	543	0.307551	6.324110	0	0.000000	1.271975	543	0.307551	0.169000	0.159130
450	0.000000	550	0.249091	6.324110	0	0.000000	1.271975	550	0.249091	0.137000	0.159114
441	0.011338	559	0.295170	6.324110	0	0.000000	1.271975	559	0.295170	0.170000	0.159122
443	0.009029	557	0.253142	6.324110	0	0.000000	1.271975	557	0.253142	0.145000	0.159112
454	0.004405	546	0.282051	6.324110	0	0.000000	1.271975	546	0.282051	0.156000	0.159110
435	0.004598	565	0.267257	6.324110	0	0.000000	1.271975	565	0.267257	0.153000	0.159105
465	0.012903	535	0.278505	6.324110	0	0.000000	1.271975	535	0.278505	0.155000	0.159102
459	0.008715	541	0.275416	6.324110	0	0.000000	1.271975	541	0.275416	0.153000	0.159098
470	0.017021	530	0.269811	6.324110	0	0.000000	1.271975	530	0.269811	0.151000	0.159093
451	0.006652	549	0.313297	6.324110	0	0.000000	1.271975	549	0.313297	0.175000	0.159104
454	0.000000	546	0.269231	6.324110	0	0.000000	1.271975	546	0.269231	0.147000	0.159095
442	0.002262	558	0.249104	6.324110	0	0.000000	1.271975	558	0.249104	0.140000	0.159082
429	0.013986	571	0.320490	6.324110	0	0.000000	1.271975	571	0.320490	0.189000	0.159103
443	0.002257	557	0.283662	6.324110	0	0.000000	1.271975	557	0.283662	0.159000	0.159103
441	0.006803	559	0.273703	6.324110	0	0.000000	1.271975	559	0.273703	0.156000	0.159101
440	0.002273	560	0.237500	6.324110	0	0.000000	1.271975	560	0.237500	0.134000	0.159083
459	0.006536	541	0.288355	6.324110	0	0.000000	1.271975	541	0.288355	0.159000	0.159083
464	0.010776	536	0.281716	6.324110	0	0.000000	1.271975	536	0.281716	0.156000	0.159081
459	0.006536	541	0.280961	6.324110	0	0.000000	1.271975	541	0.280961	0.155000	0.159078
440	0.004545	560	0.310714	6.324110	0	0.000000	1.271975	560	0.310714	0.176000	0.159090
434	0.006912	566	0.284452	6.324110	0	0.000000	1.271975	566	0.284452	0.164000	0.159093
435	0.016092	565	0.231858	6.324110	0	0.000000	1.271975	565	0.231858	0.138000	0.159079
440	0.009091	560	0.264286	6.324110	0	0.000000	1.271975	560	0.264286	0.152000	0.159074
422	0.004739	578	0.269896	6.324110	0	0.000000	1.271975	578	0.269896	0.158000	0.159073
460	0.000000	540	0.227778	6.324110	0	0.000000	1.271975	540	0.227778	0.123000	0.159048
431	0.004640	569	0.263620	6.324110	0	0.000000	1.271975	569	0.263620	0.152000	0.159043
465	0.012903	535	0.289720	6.324110	0	0.000000	1.271975	535	0.289720	0.161000	0.159045
426	0.007042	574	0.268293	6.324110	0	0.000000	1.271975	574	0.268293	0.157000	0.159043
450	0.004444	550	0.289091	6.324110	0	0.000000	1.271975	550	0.289091	0.161000	0.159045
443	0.011287	557	0.276481	6.324110	0	0.000000	1.271975	557	0.276481	0.159000	0.159045
450	0.004444	550	0.318182	6.324110	0	0.000000	1.271975	550	0.318182	0.177000	0.159057
430	0.000000	570	0.268421	6.324110	0	0.000000	1.271975	570	0.268421	0.153000	0.159053
435	0.004598	565	0.320354	6.324110	0	0.000000	1.271975	565	0.320354	0.183000	0.159069
439	0.006834	561	0.283422	6.324110	0	0.000000	1.271975	561	0.283422	0.162000	0.159071
448	0.006696	552	0.264493	6.324110	0	0.000000	1.271975	552	0.264493	0.149000	0.159064
449	0.011136	551	0.304900	6.324110	0	0.000000	1.271975	551	0.304900	0.173000	0.159074
436	0.002294	564	0.242908	6.324110	0	0.000000	1.271975	564	0.242908	0.138000	0.159059
432	0.002315	568	0.292254	6.324110	0	0.000000	1.271975	568	0.292254	0.167000	0.159065
469	0.004264	531	0.316384	6.324110	0	0.000000	1.271975	531	0.316384	0.170000	0.159072
440	0.000000	560	0.264286	6.324110	0	0.000000	1.271975	560	0.264286	0.148000	0.159065
440	0.006818	560	0.260714	6.324110	0	0.000000	1.271975	560	0.260714	0.149000	0.159058
467	0.006424	533	0.258912	6.324110	0	0.000000	1.271975	533	0.258912	0.141000	0.159046
434	0.004608	566	0.286219	6.324110	0	0.000000	1.271975	566	0.286219	0.164000	0.159049
463	0.002160	537	0.275605	6.324110	0	0.000000	1.271975	537	0.275605	0.149000	0.159042
429	0.002331	571	0.290718	6.324110	0	0.000000	1.271975	571	0.290718	0.167000	0.159047
445	0.002247	555	0.308108	6.324110	0	0.000000	1.271975	555	0.308108	0.172000	0.159056
439	0.004556	561	0.335116	6.324110	0	0.000000	1.271975	561	0.335116	0.190000	0.159077
449	0.000000	551	0.264973	6.324110	0	0.000000	1.271975	551	0.264973	0.146000	0.159068
451	0.002217	549	0.335155	6.324110	0	0.000000	1.271975	549	0.335155	0.185000	0.159086
449	0.002227	551	0.284936	6.324110	0	0.000000	1.271975	551	0.284936	0.158000	0.159085
427	0.009368	573	0.303665	6.324110	0	0.000000	1.271975	573	0.303665	0.178000	0.159098
451	0.006652	549	0.282332	6.324110	0	0.000000	1.271975	549	0.282332	0.158000	0.159097
432	0.006944	568	0.297535	6.324110	0	0.000000	1.271975	568	0.297535	0.172000	0.159106
434	0.002304	566	0.250883	6.324110	0	0.000000	1.271975	566	0.250883	0.143000	0.159095
437	0.011442	563	0.264654	6.324110	0	0.000000	1.271975	563	0.264654	0.154000	0.159092
444	0.000000	556	0.260791	6.324110	0	0.000000	1.271975	556	0.260791	0.145000	0.159082
459	0.004357	541	0.256932	6.324110	0	0.000000	1.271975	541	0.256932	0.141000	0.159070
448	0.004464	552	0.307971	6.324110	0	0.000000	1.271975	552	0.307971	0.172000	0.159079
437	0.018307	563	0.275311	6.324110	0	0.000000	1.271975	563	0.275311	0.163000	0.159081
451	0.008869	549	0.267760	6.324110	0	0.000000	1.271975	549	0.267760	0.151000	0.159076
451	0.002217	549	0.264117	6.324110	0	0.000000	1.271975	549	0.264117	0.146000	0.159067
422	0.004739	578	0.257785	6.324110	0	0.000000	1.271975	578	0.257785	0.151000	0.159062
481	0.008316	519	0.273603	6.324110	0	0.000000	1.271975	519	0.273603	0.146000	0.159053
420	0.007143	580	0.260345	6.324110	0	0.000000	1.271975	580	0.260345	0.154000	0.159050
438	0.006849	562	0.311388	6.324110	0	0.000000	1.271975	562	0.311388	0.178000	0.159062
462	0.008658	538	0.306691	6.324110	0	0.000000	1.271975	538	0.306691	0.169000	0.159069
455	0.017582	545	0.267890	6.324110	0	0.000000	1.271975	545	0.267890	0.154000	0.159066
475	0.006316	525	0.262857	6.324110	0	0.000000	1.271975	525	0.262857	0.141000	0.159053
433	0.009238	567	0.303351	6.324110	0	0.000000	1.271975	567	0.303351	0.176000	0.159065
445	0.002247	555	0.257658	6.324110	0	0.000000	1.271975	555	0.257658	0.144000	0.159055
452	0.004425	548	0.277372	6.324110	0	0.000000	1.271975	548	0.277372	0.154000	0.159051
421	0.009501	579	0.262522	6.324110	0	0.000000	1.271975	579	0.262522	0.156000	0.159049
445	0.006742	555	0.290090	6.324110	0	0.000000	1.271975	555	0.290090	0.164000	0.159053
445	0.002247	555	0.266667	6.324110	0	0.000000	1.271975	555	0.266667	0.149000	0.159046
477	0.002096	523	0.325048	6.324110	0	0.000000	1.271975	523	0.325048	0.171000	0.159054
447	0.006711	553	0.253165	6.324110	0	0.000000	1.271975	553	0.253165	0.143000	0.159043
437	0.006865	563	0.275311	6.324110	0	0.000000	1.271975	563	0.275311	0.158000	0.159042
438	0.002283	562	0.277580	6.324110	0	0.000000	1.271975	562	0.277580	0.157000	0.159041
421	0.004751	579	0.288428	6.324110	0	0.000000	1.271975	579	0.288428	0.169000	0.159048
442	0.002262	558	0.292115	6.324110	0	0.000000	1.271975	558	0.292115	0.164000	0.159051
427	0.007026	573	0.279232	6.324110	0	0.000000	1.271975	573	0.279232	0.163000	0.159054
468	0.002137	532	0.296992	6.324110	0	0.000000	1.271975	532	0.296992	0.159000	0.159054
446	0.006726	554	0.288809	6.324110	0	0.000000	1.271975	554	0.288809	0.163000	0.159056
460	0.000000	540	0.287037	6.324110	0	0.000000	1.271975	540	0.287037	0.155000	0.159054
416	0.004808	584	0.294521	6.324110	0	0.000000	1.271975	584	0.294521	0.174000	0.159063
447	0.004474	553	0.244123	6.324110	0	0.000000	1.271975	553	0.244123	0.137000	0.159049
447	0.004474	553	0.283906	6.324110	0	0.000000	1.271975	553	0.283906	0.159000	0.159049
420	0.004762	580	0.281034	6.324110	0	0.000000	1.271975	580	0.281034	0.165000	0.159053
438	0.009132	562	0.297153	6.324110	0	0.000000	1.271975	562	0.297153	0.171000	0.159061
462	0.004329	538	0.254647	6.324110	0	0.000000	1.271975	538	0.254647	0.139000	0.159047
437	0.018307	563	0.261101	6.324110	0	0.000000	1.271975	563	0.261101	0.155000	0.159045
463	0.006479	537	0.296089	6.324110	0	0.000000	1.271975	537	0.296089	0.162000	0.159047
453	0.004415	547	0.307130	6.324110	0	0.000000	1.271975	547	0.307130	0.170000	0.159054
445	0.006742	555	0.279279	6.324110	0	0.000000	1.271975	555	0.279279	0.158000	0.159053
427	0.007026	573	0.277487	6.324110	0	0.000000	1.271975	573	0.277487	0.162000	0.159055
449	0.004454	551	0.268603	6.324110	0	0.000000	1.271975	551	0.268603	0.150000	0.159049
455	0.008791	545	0.256881	6.324110	0	0.000000	1.271975	545	0.256881	0.144000	0.159039
473	0.008457	527	0.258065	6.324110	0	0.000000	1.271975	527	0.258065	0.140000	0.159027
475	0.010526	525	0.287619	6.324110	0	0.000000	1.271975	525	0.287619	0.156000	0.159025
428	0.004673	572	0.258741	6.324110	0	0.000000	1.271975	572	0.258741	0.150000	0.159019
455	0.006593	545	0.271560	6.324110	0	0.000000	1.271975	545	0.271560	0.151000	0.159014
455	0.008791	545	0.256881	6.324110	0	0.000000	1.271975	545	0.256881	0.144000	0.159004
415	0.004819	585	0.283761	6.324110	0	0.000000	1.271975	585	0.283761	0.168000	0.159010
432	0.016204	568	0.267606	6.324110	0	0.000000	1.271975	568	0.267606	0.159000	0.159010
473	0.004228	527	0.267552	6.324110	0	0.000000	1.271975	527	0.267552	0.143000	0.158999
449	0.011136	551	0.264973	6.324110	0	0.000000	1.271975	551	0.264973	0.151000	0.158994
425	0.007059	575	0.292174	6.324110	0	0.000000	1.271975	575	0.292174	0.171000	0.159002
459	0.006536	541	0.280961	6.324110	0	0.000000	1.271975	541	0.280961	0.155000	0.158999
459	0.008715	541	0.271719	6.324110	0	0.000000	1.271975	541	0.271719	0.151000	0.158994
428	0.011682	572	0.260490	6.324110	0	0.000000	1.271975	572	0.260490	0.154000	0.158991
434	0.006912	566	0.309187	6.324110	0	0.000000	1.271975	566	0.309187	0.178000	0.159003
459	0.004357	541	0.258780	6.324110	0	0.000000	1.271975	541	0.258780	0.142000	0.158992
426	0.009390	574	0.242160	6.324110	0	0.000000	1.271975	574	0.242160	0.143000	0.158982
463	0.006479	537	0.245810	6.324110	0	0.000000	1.271975	537	0.245810	0.135000	0.158966
423	0.004728	577	0.251300	6.324110	0	0.000000	1.271975	577	0.251300	0.147000	0.158958
456	0.006579	544	0.273897	6.324110	0	0.000000	1.271975	544	0.273897	0.152000	0.158954
434	0.016129	566	0.261484	6.324110	0	0.000000	1.271975	566	0.261484	0.155000	0.158951
462	0.015152	538	0.327138	6.324110	0	0.000000	1.271975	538	0.327138	0.183000	0.158967
470	0.006383	530	0.307547	6.324110	0	0.000000	1.271975	530	0.307547	0.166000	0.158971
418	0.007177	582	0.288660	6.324110	0	0.000000	1.271975	582	0.288660	0.171000	0.158979
468	0.010684	532	0.255639	6.324110	0	0.000000	1.271975	532	0.255639	0.141000	0.158968
450	0.008889	550	0.303636	6.324110	0	0.000000	1.271975	550	0.303636	0.171000	0.158975
414	0.012077	586	0.238908	6.324110	0	0.000000	1.271975	586	0.238908	0.145000	0.158966
477	0.006289	523	0.267686	6.324110	0	0.000000	1.271975	523	0.267686	0.143000	0.158956
448	0.011161	552	0.271739	6.324110	0	0.000000	1.271975	552	0.271739	0.155000	0.158953
461	0.004338	539	0.283859	6.324110	0	0.000000	1.271975	539	0.283859	0.155000	0.158951
426	0.009390	574	0.257840	6.324110	0	0.000000	1.271975	574	0.257840	0.152000	0.158946
469	0.000000	531	0.290019	6.324110	0	0.000000	1.271975	531	0.290019	0.154000	0.158943
428	0.016355	572	0.309441	6.324110	0	0.000000	1.271975	572	0.309441	0.184000	0.158959
449	0.015590	551	0.268603	6.324110	0	0.000000	1.271975	551	0.268603	0.155000	0.158957
464	0.012931	536	0.307836	6.324110	0	0.000000	1.271975	536	0.307836	0.171000	0.158965
448	0.011161	552	0.304348	6.324110	0	0.000000	1.271975	552	0.304348	0.173000	0.158974
431	0.004640	569	0.275923	6.324110	0	0.000000	1.271975	569	0.275923	0.159000	0.158974
434	0.016129	566	0.291519	6.324110	0	0.000000	1.271975	566	0.291519	0.172000	0.158982
454	0.004405	546	0.254579	6.324110	0	0.000000	1.271975	546	0.254579	0.141000	0.158970
428	0.007009	572	0.274476	6.324110	0	0.000000	1.271975	572	0.274476	0.160000	0.158971
456	0.013158	544	0.264706	6.324110	0	0.000000	1.271975	544	0.264706	0.150000	0.158965
463	0.010799	537	0.283054	6.324110	0	0.000000	1.271975	537	0.283054	0.157000	0.158964
430	0.011628	570	0.305263	6.324110	0	0.000000	1.271975	570	0.305263	0.179000	0.158977
455	0.026374	545	0.291743	6.324110	0	0.000000	1.271975	545	0.291743	0.171000	0.158985
428	0.009346	572	0.279720	6.324110	0	0.000000	1.271975	572	0.279720	0.164000	0.158988
428	0.009346	572	0.286713	6.324110	0	0.000000	1.271975	572	0.286713	0.168000	0.158994
436	0.011468	564	0.273050	6.324110	0	0.000000	1.271975	564	0.273050	0.159000	0.158994
445	0.004494	555	0.288288	6.324110	0	0.000000	1.271975	555	0.288288	0.162000	0.158995
457	0.006565	543	0.276243	6.324110	0	0.000000	1.271975	543	0.276243	0.153000	0.158992
483	0.004141	517	0.282398	6.324110	0	0.000000	1.271975	517	0.282398	0.148000	0.158985
444	0.015766	556	0.307554	6.324110	0	0.000000	1.271975	556	0.307554	0.178000	0.158997
452	0.002212	548	0.291971	6.324110	0	0.000000	1.271975	548	0.291971	0.161000	0.158998
450	0.002222	550	0.261818	6.324110	0	0.000000	1.271975	550	0.261818	0.145000	0.158989
452	0.006637	548	0.248175	6.324110	0	0.000000	1.271975	548	0.248175	0.139000	0.158976
435	0.002299	565	0.237168	6.324110	0	0.000000	1.271975	565	0.237168	0.135000	0.158961
443	0.004515	557	0.262118	6.324110	0	0.000000	1.271975	557	0.262118	0.148000	0.158954
493	0.010142	507	0.321499	6.324110	0	0.000000	1.271975	507	0.321499	0.168000	0.158960
435	0.009195	565	0.277876	6.324110	0	0.000000	1.271975	565	0.277876	0.161000	0.158961
428	0.007009	572	0.286713	6.324110	0	0.000000	1.271975	572	0.286713	0.167000	0.158966
474	0.008439	526	0.292776	6.324110	0	0.000000	1.271975	526	0.292776	0.158000	0.158966
440	0.009091	560	0.287500	6.324110	0	0.000000	1.271975	560	0.287500	0.165000	0.158970
433	0.002309	567	0.285714	6.324110	0	0.000000	1.271975	567	0.285714	0.163000	0.158972
441	0.011338	559	0.279070	6.324110	0	0.000000	1.271975	559	0.279070	0.161000	0.158973
448	0.011161	552	0.304348	6.324110	0	0.000000	1.271975	552	0.304348	0.173000	0.158982
439	0.022779	561	0.288770	6.324110	0	0.000000	1.271975	561	0.288770	0.172000	0.158990
443	0.004515	557	0.281867	6.324110	0	0.000000	1.271975	557	0.281867	0.159000	0.158990
435	0.000000	565	0.277876	6.324110	0	0.000000	1.271975	565	0.277876	0.157000	0.158989
457	0.010941	543	0.316759	6.324110	0	0.000000	1.271975	543	0.316759	0.177000	0.159001
439	0.006834	561	0.247772	6.324110	0	0.000000	1.271975	561	0.247772	0.142000	0.158990
440	0.004545	560	0.257143	6.324110	0	0.000000	1.271975	560	0.257143	0.146000	0.158982
440	0.009091	560	0.269643	6.324110	0	0.000000	1.271975	560	0.269643	0.155000	0.158979
445	0.011236	555	0.279279	6.324110	0	0.000000	1.271975	555	0.279279	0.160000	0.158980
436	0.009174	564	0.221631	6.324110	0	0.000000	1.271975	564	0.221631	0.129000	0.158961
432	0.004630	568	0.258803	6.324110	0	0.000000	1.271975	568	0.258803	0.149000	0.158955
457	0.017505	543	0.279926	6.324110	0	0.000000	1.271975	543	0.279926	0.160000	0.158955
437	0.009153	563	0.282416	6.324110	0	0.000000	1.271975	563	0.282416	0.163000	0.158958
455	0.008791	545	0.288073	6.324110	0	0.000000	1.271975	545	0.288073	0.161000	0.158959
427	0.004684	573	0.258290	6.324110	0	0.000000	1.271975	573	0.258290	0.150000	0.158954
467	0.010707	533	0.277674	6.324110	0	0.000000	1.271975	533	0.277674	0.153000	0.158950
433	0.006928	567	0.273369	6.324110	0	0.000000	1.271975	567	0.273369	0.158000	0.158949
420	0.004762	580	0.268966	6.324110	0	0.000000	1.271975	580	0.268966	0.158000	0.158949
457	0.004376	543	0.279926	6.324110	0	0.000000	1.271975	543	0.279926	0.154000	0.158946
446	0.011211	554	0.240072	6.324110	0	0.000000	1.271975	554	0.240072	0.138000	0.158933
440	0.009091	560	0.300000	6.324110	0	0.000000	1.271975	560	0.300000	0.172000	0.158941
463	0.002160	537	0.279330	6.324110	0	0.000000	1.271975	537	0.279330	0.151000	0.158936
470	0.002128	530	0.294340	6.324110	0	0.000000	1.271975	530	0.294340	0.157000	0.158935
442	0.004525	558	0.258065	6.324110	0	0.000000	1.271975	558	0.258065	0.146000	0.158927
445	0.008989	555	0.252252	6.324110	0	0.000000	1.271975	555	0.252252	0.144000	0.158917
433	0.004619	567	0.308642	6.324110	0	0.000000	1.271975	567	0.308642	0.177000	0.158929
437	0.004577	563	0.296625	6.324110	0	0.000000	1.271975	563	0.296625	0.169000	0.158935
492	0.004065	508	0.255906	6.324110	0	0.000000	1.271975	508	0.255906	0.132000	0.158918
468	0.008547	532	0.298872	6.324110	0	0.000000	1.271975	532	0.298872	0.163000	0.158921
457	0.008753	543	0.279926	6.324110	0	0.000000	1.271975	543	0.279926	0.156000	0.158919
447	0.004474	553	0.245931	6.324110	0	0.000000	1.271975	553	0.245931	0.138000	0.158906
452	0.002212	548	0.270073	6.324110	0	0.000000	1.271975	548	0.270073	0.149000	0.158900
439	0.011390	561	0.285205	6.324110	0	0.000000	1.271975	561	0.285205	0.165000	0.158903
447	0.008949	553	0.271248	6.324110	0	0.000000	1.271975	553	0.271248	0.154000	0.158900
430	0.006977	570	0.287719	6.324110	0	0.000000	1.271975	570	0.287719	0.167000	0.158905
484	0.010331	516	0.253876	6.324110	0	0.000000	1.271975	516	0.253876	0.136000	0.158891
461	0.008677	539	0.282004	6.324110	0	0.000000	1.271975	539	0.282004	0.156000	0.158890
438	0.009132	562	0.233096	6.324110	0	0.000000	1.271975	562	0.233096	0.135000	0.158875
448	0.000000	552	0.242754	6.324110	0	0.000000	1.271975	552	0.242754	0.134000	0.158860
464	0.004310	536	0.287313	6.324110	0	0.000000	1.271975	536	0.287313	0.156000	0.158858
423	0.007092	577	0.259965	6.324110	0	0.000000	1.271975	577	0.259965	0.153000	0.158854
439	0.013667	561	0.278075	6.324110	0	0.000000	1.271975	561	0.278075	0.162000	0.158856
448	0.004464	552	0.271739	6.324110	0	0.000000	1.271975	552	0.271739	0.152000	0.158852
427	0.002342	573	0.312391	6.324110	0	0.000000	1.271975	573	0.312391	0.180000	0.158865
462	0.000000	538	0.265799	6.324110	0	0.000000	1.271975	538	0.265799	0.143000	0.158855
429	0.009324	571	0.306480	6.324110	0	0.000000	1.271975	571	0.306480	0.179000	0.158867
445	0.015730	555	0.273874	6.324110	0	0.000000	1.271975	555	0.273874	0.159000	0.158868
439	0.004556	561	0.303030	6.324110	0	0.000000	1.271975	561	0.303030	0.172000	0.158876
427	0.004684	573	0.287958	6.324110	0	0.000000	1.271975	573	0.287958	0.167000	0.158881
462	0.008658	538	0.276952	6.324110	0	0.000000	1.271975	538	0.276952	0.153000	0.158877
443	0.004515	557	0.263914	6.324110	0	0.000000	1.271975	557	0.263914	0.149000	0.158871
437	0.004577	563	0.266430	6.324110	0	0.000000	1.271975	563	0.266430	0.152000	0.158867
444	0.009009	556	0.271583	6.324110	0	0.000000	1.271975	556	0.271583	0.155000	0.158864
445	0.008989	555	0.300901	6.324110	0	0.000000	1.271975	555	0.300901	0.171000	0.158872
422	0.028436	578	0.301038	6.324110	0	0.000000	1.271975	578	0.301038	0.186000	0.158888
464	0.010776	536	0.253731	6.324110	0	0.000000	1.271975	536	0.253731	0.141000	0.158877
420	0.007143	580	0.267241	6.324110	0	0.000000	1.271975	580	0.267241	0.158000	0.158877
455	0.000000	545	0.291743	6.324110	0	0.000000	1.271975	545	0.291743	0.159000	0.158877
454	0.006608	546	0.261905	6.324110	0	0.000000	1.271975	546	0.261905	0.146000	0.158869
427	0.007026	573	0.247818	6.324110	0	0.000000	1.271975	573	0.247818	0.145000	0.158861
441	0.011338	559	0.293381	6.324110	0	0.000000	1.271975	559	0.293381	0.169000	0.158867
465	0.008602	535	0.265421	6.324110	0	0.000000	1.271975	535	0.265421	0.146000	0.158859
434	0.009217	566	0.265018	6.324110	0	0.000000	1.271975	566	0.265018	0.154000	0.158856
434	0.011521	566	0.277385	6.324110	0	0.000000	1.271975	566	0.277385	0.162000	0.158858
449	0.002227	551	0.286751	6.324110	0	0.000000	1.271975	551	0.286751	0.159000	0.158858
459	0.000000	541	0.262477	6.324110	0	0.000000	1.271975	541	0.262477	0.142000	0.158848
442	0.013575	558	0.281362	6.324110	0	0.000000	1.271975	558	0.281362	0.163000	0.158850
424	0.009434	576	0.277778	6.324110	0	0.000000	1.271975	576	0.277778	0.164000	0.158854
446	0.011211	554	0.290614	6.324110	0	0.000000	1.271975	554	0.290614	0.166000	0.158858
451	0.004435	549	0.273224	6.324110	0	0.000000	1.271975	549	0.273224	0.152000	0.158854
453	0.011038	547	0.303473	6.324110	0	0.000000	1.271975	547	0.303473	0.171000	0.158861
421	0.014252	579	0.262522	6.324110	0	0.000000	1.271975	579	0.262522	0.158000	0.158860
456	0.006579	544	0.259191	6.324110	0	0.000000	1.271975	544	0.259191	0.144000	0.158852
447	0.008949	553	0.244123	6.324110	0	0.000000	1.271975	553	0.244123	0.139000	0.158840
466	0.008584	534	0.333333	6.324110	0	0.000000	1.271975	534	0.333333	0.182000	0.158854
434	0.004608	566	0.307420	6.324110	0	0.000000	1.271975	566	0.307420	0.176000	0.158864
439	0.006834	561	0.297683	6.324110	0	0.000000	1.271975	561	0.297683	0.170000	0.158871
459	0.000000	541	0.249538	6.324110	0	0.000000	1.271975	541	0.249538	0.135000	0.158856
454	0.004405	546	0.219780	6.324110	0	0.000000	1.271975	546	0.219780	0.122000	0.158834
416	0.007212	584	0.265411	6.324110	0	0.000000	1.271975	584	0.265411	0.158000	0.158834
441	0.004535	559	0.271914	6.324110	0	0.000000	1.271975	559	0.271914	0.154000	0.158831
433	0.011547	567	0.261023	6.324110	0	0.000000	1.271975	567	0.261023	0.153000	0.158827
436	0.009174	564	0.251773	6.324110	0	0.000000	1.271975	564	0.251773	0.146000	0.158819
457	0.006565	543	0.313076	6.324110	0	0.000000	1.271975	543	0.313076	0.173000	0.158828
448	0.008929	552	0.264493	6.324110	0	0.000000	1.271975	552	0.264493	0.150000	0.158823
428	0.002336	572	0.290210	6.324110	0	0.000000	1.271975	572	0.290210	0.167000	0.158828
458	0.017467	542	0.258303	6.324110	0	0.000000	1.271975	542	0.258303	0.148000	0.158821
446	0.004484	554	0.272563	6.324110	0	0.000000	1.271975	554	0.272563	0.153000	0.158818
441	0.009070	559	0.320215	6.324110	0	0.000000	1.271975	559	0.320215	0.183000	0.158832
452	0.006637	548	0.246350	6.324110	0	0.000000	1.271975	548	0.246350	0.138000	0.158820
442	0.006787	558	0.290323	6.324110	0	0.000000	1.271975	558	0.290323	0.165000	0.158823
437	0.004577	563	0.307282	6.324110	0	0.000000	1.271975	563	0.307282	0.175000	0.158833
448	0.002232	552	0.271739	6.324110	0	0.000000	1.271975	552	0.271739	0.151000	0.158828
446	0.004484	554	0.277978	6.324110	0	0.000000	1.271975	554	0.277978	0.156000	0.158827
435	0.011494	565	0.274336	6.324110	0	0.000000	1.271975	565	0.274336	0.160000	0.158827
454	0.008811	546	0.267399	6.324110	0	0.000000	1.271975	546	0.267399	0.150000	0.158822
452	0.004425	548	0.291971	6.324110	0	0.000000	1.271975	548	0.291971	0.162000	0.158824
449	0.013363	551	0.261343	6.324110	0	0.000000	1.271975	551	0.261343	0.150000	0.158819
449	0.004454	551	0.264973	6.324110	0	0.000000	1.271975	551	0.264973	0.148000	0.158812
443	0.006772	557	0.271095	6.324110	0	0.000000	1.271975	557	0.271095	0.154000	0.158809
447	0.011186	553	0.287523	6.324110	0	0.000000	1.271975	553	0.287523	0.164000	0.158812
439	0.002278	561	0.267380	6.324110	0	0.000000	1.271975	561	0.267380	0.151000	0.158808
423	0.002364	577	0.242634	6.324110	0	0.000000	1.271975	577	0.242634	0.141000	0.158797
459	0.006536	541	0.256932	6.324110	0	0.000000	1.271975	541	0.256932	0.142000	0.158787
439	0.009112	561	0.310160	6.324110	0	0.000000	1.271975	561	0.310160	0.178000	0.158799
468	0.010684	532	0.263158	6.324110	0	0.000000	1.271975	532	0.263158	0.145000	0.158791
446	0.002242	554	0.277978	6.324110	0	0.000000	1.271975	554	0.277978	0.155000	0.158788
418	0.007177	582	0.283505	6.324110	0	0.000000	1.271975	582	0.283505	0.168000	0.158794
436	0.018349	564	0.280142	6.324110	0	0.000000	1.271975	564	0.280142	0.166000	0.158798
450	0.004444	550	0.276364	6.324110	0	0.000000	1.271975	550	0.276364	0.154000	0.158795
416	0.007212	584	0.251712	6.324110	0	0.000000	1.271975	584	0.251712	0.150000	0.158790
442	0.009050	558	0.277778	6.324110	0	0.000000	1.271975	558	0.277778	0.159000	0.158790
457	0.010941	543	0.285451	6.324110	0	0.000000	1.271975	543	0.285451	0.160000	0.158791
474	0.012658	526	0.294677	6.324110	0	0.000000	1.271975	526	0.294677	0.161000	0.158792
445	0.004494	555	0.252252	6.324110	0	0.000000	1.271975	555	0.252252	0.142000	0.158782
475	0.004211	525	0.310476	6.324110	0	0.000000	1.271975	525	0.310476	0.165000	0.158786
422	0.002370	578	0.285467	6.324110	0	0.000000	1.271975	578	0.285467	0.166000	0.158790
450	0.004444	550	0.280000	6.324110	0	0.000000	1.271975	550	0.280000	0.156000	0.158789
434	0.011521	566	0.282686	6.324110	0	0.000000	1.271975	566	0.282686	0.165000	0.158792
428	0.000000	572	0.297203	6.324110	0	0.000000	1.271975	572	0.297203	0.170000	0.158799
464	0.004310	536	0.253731	6.324110	0	0.000000	1.271975	536	0.253731	0.138000	0.158787
473	0.012685	527	0.252372	6.324110	0	0.000000	1.271975	527	0.252372	0.139000	0.158775
465	0.004301	535	0.261682	6.324110	0	0.000000	1.271975	535	0.261682	0.142000	0.158765
427	0.009368	573	0.286213	6.324110	0	0.000000	1.271975	573	0.286213	0.168000	0.158771
466	0.004292	534	0.273408	6.324110	0	0.000000	1.271975	534	0.273408	0.148000	0.158764
432	0.004630	568	0.302817	6.324110	0	0.000000	1.271975	568	0.302817	0.174000	0.158773
446	0.011211	554	0.274368	6.324110	0	0.000000	1.271975	554	0.274368	0.157000	0.158772
437	0.002288	563	0.252220	6.324110	0	0.000000	1.271975	563	0.252220	0.143000	0.158763
479	0.010438	521	0.261036	6.324110	0	0.000000	1.271975	521	0.261036	0.141000	0.158753
449	0.006682	551	0.286751	6.324110	0	0.000000	1.271975	551	0.286751	0.161000	0.158754
466	0.004292	534	0.286517	6.324110	0	0.000000	1.271975	534	0.286517	0.155000	0.158752
424	0.004717	576	0.295139	6.324110	0	0.000000	1.271975	576	0.295139	0.172000	0.158759
433	0.006928	567	0.259259	6.324110	0	0.000000	1.271975	567	0.259259	0.150000	0.158754
455	0.004396	545	0.286239	6.324110	0	0.000000	1.271975	545	0.286239	0.158000	0.158754
422	0.004739	578	0.282007	6.324110	0	0.000000	1.271975	578	0.282007	0.165000	0.158757
456	0.008772	544	0.272059	6.324110	0	0.000000	1.271975	544	0.272059	0.152000	0.158754
492	0.002033	508	0.273622	6.324110	0	0.000000	1.271975	508	0.273622	0.140000	0.158743
454	0.011013	546	0.274725	6.324110	0	0.000000	1.271975	546	0.274725	0.155000	0.158740
441	0.009070	559	0.255814	6.324110	0	0.000000	1.271975	559	0.255814	0.147000	0.158734
451	0.011086	549	0.245902	6.324110	0	0.000000	1.271975	549	0.245902	0.140000	0.158723
435	0.000000	565	0.258407	6.324110	0	0.000000	1.271975	565	0.258407	0.146000	0.158715
447	0.004474	553	0.235081	6.324110	0	0.000000	1.271975	553	0.235081	0.132000	0.158700
443	0.013544	557	0.308797	6.324110	0	0.000000	1.271975	557	0.308797	0.178000	0.158711
448	0.006696	552	0.306159	6.324110	0	0.000000	1.271975	552	0.306159	0.172000	0.158719
447	0.011186	553	0.273056	6.324110	0	0.000000	1.271975	553	0.273056	0.156000	0.158717
498	0.002008	502	0.312749	6.324110	0	0.000000	1.271975	502	0.312749	0.158000	0.158717
430	0.013953	570	0.277193	6.324110	0	0.000000	1.271975	570	0.277193	0.164000	0.158720
445	0.011236	555	0.282883	6.324110	0	0.000000	1.271975	555	0.282883	0.162000	0.158722
434	0.006912	566	0.275618	6.324110	0	0.000000	1.271975	566	0.275618	0.159000	0.158722
449	0.004454	551	0.297641	6.324110	0	0.000000	1.271975	551	0.297641	0.166000	0.158726
441	0.004535	559	0.305903	6.324110	0	0.000000	1.271975	559	0.305903	0.173000	0.158734
460	0.006522	540	0.261111	6.324110	0	0.000000	1.271975	540	0.261111	0.144000	0.158726
449	0.004454	551	0.281307	6.324110	0	0.000000	1.271975	551	0.281307	0.157000	0.158725
454	0.006608	546	0.300366	6.324110	0	0.000000	1.271975	546	0.300366	0.167000	0.158730
430	0.002326	570	0.284211	6.324110	0	0.000000	1.271975	570	0.284211	0.163000	0.158732
454	0.015419	546	0.274725	6.324110	0	0.000000	1.271975	546	0.274725	0.157000	0.158731
440	0.000000	560	0.275000	6.324110	0	0.000000	1.271975	560	0.275000	0.154000	0.158728
452	0.013274	548	0.310219	6.324110	0	0.000000	1.271975	548	0.310219	0.176000	0.158738
425	0.011765	575	0.300870	6.324110	0	0.000000	1.271975	575	0.300870	0.178000	0.158749
460	0.013043	540	0.279630	6.324110	0	0.000000	1.271975	540	0.279630	0.157000	0.158748
450	0.004444	550	0.269091	6.324110	0	0.000000	1.271975	550	0.269091	0.150000	0.158743
436	0.009174	564	0.257092	6.324110	0	0.000000	1.271975	564	0.257092	0.149000	0.158738
484	0.002066	516	0.275194	6.324110	0	0.000000	1.271975	516	0.275194	0.143000	0.158729
438	0.006849	562	0.256228	6.324110	0	0.000000	1.271975	562	0.256228	0.147000	0.158722
436	0.006881	564	0.313830	6.324110	0	0.000000	1.271975	564	0.313830	0.180000	0.158734
457	0.006565	543	0.270718	6.324110	0	0.000000	1.271975	543	0.270718	0.150000	0.158729
445	0.008989	555	0.239640	6.324110	0	0.000000	1.271975	555	0.239640	0.137000	0.158717
424	0.007075	576	0.300347	6.324110	0	0.000000	1.271975	576	0.300347	0.176000	0.158727
475	0.004211	525	0.222857	6.324110	0	0.000000	1.271975	525	0.222857	0.119000	0.158704
430	0.002326	570	0.257895	6.324110	0	0.000000	1.271975	570	0.257895	0.148000	0.158698
470	0.006383	530	0.318868	6.324110	0	0.000000	1.271975	530	0.318868	0.172000	0.158705
478	0.000000	522	0.289272	6.324110	0	0.000000	1.271975	522	0.289272	0.151000	0.158701
441	0.002268	559	0.322004	6.324110	0	0.000000	1.271975	559	0.322004	0.181000	0.158714
409	0.007335	591	0.297800	6.324110	0	0.000000	1.271975	591	0.297800	0.179000	0.158725
472	0.012712	528	0.257576	6.324110	0	0.000000	1.271975	528	0.257576	0.142000	0.158716
441	0.002268	559	0.298748	6.324110	0	0.000000	1.271975	559	0.298748	0.168000	0.158721
432	0.004630	568	0.297535	6.324110	0	0.000000	1.271975	568	0.297535	0.171000	0.158728
431	0.004640	569	0.293497	6.324110	0	0.000000	1.271975	569	0.293497	0.169000	0.158734
451	0.006652	549	0.287796	6.324110	0	0.000000	1.271975	549	0.287796	0.161000	0.158735
466	0.002146	534	0.295880	6.324110	0	0.000000	1.271975	534	0.295880	0.159000	0.158735
448	0.006696	552	0.268116	6.324110	0	0.000000	1.271975	552	0.268116	0.151000	0.158731
426	0.000000	574	0.287456	6.324110	0	0.000000	1.271975	574	0.287456	0.165000	0.158734
470	0.002128	530	0.301887	6.324110	0	0.000000	1.271975	530	0.301887	0.161000	0.158736
443	0.000000	557	0.253142	6.324110	0	0.000000	1.271975	557	0.253142	0.141000	0.158726
412	0.002427	588	0.292517	6.324110	0	0.000000	1.271975	588	0.292517	0.173000	0.158734
467	0.008565	533	0.264540	6.324110	0	0.000000	1.271975	533	0.264540	0.145000	0.158726
442	0.004525	558	0.281362	6.324110	0	0.000000	1.271975	558	0.281362	0.159000	0.158726
457	0.004376	543	0.287293	6.324110	0	0.000000	1.271975	543	0.287293	0.158000	0.158726
456	0.006579	544	0.334559	6.324110	0	0.000000	1.271975	544	0.334559	0.185000	0.158741
444	0.004505	556	0.253597	6.324110	0	0.000000	1.271975	556	0.253597	0.143000	0.158732
462	0.000000	538	0.282528	6.324110	0	0.000000	1.271975	538	0.282528	0.152000	0.158728
465	0.006452	535	0.306542	6.324110	0	0.000000	1.271975	535	0.306542	0.167000	0.158733
408	0.004902	592	0.268581	6.324110	0	0.000000	1.271975	592	0.268581	0.161000	0.158734
462	0.002165	538	0.217472	6.324110	0	0.000000	1.271975	538	0.217472	0.118000	0.158711
457	0.008753	543	0.267035	6.324110	0	0.000000	1.271975	543	0.267035	0.149000	0.158706
454	0.004405	546	0.283883	6.324110	0	0.000000	1.271975	546	0.283883	0.157000	0.158705
470	0.002128	530	0.294340	6.324110	0	0.000000	1.271975	530	0.294340	0.157000	0.158704
440	0.006818	560	0.337500	6.324110	0	0.000000	1.271975	560	0.337500	0.192000	0.158722
448	0.006696	552	0.273551	6.324110	0	0.000000	1.271975	552	0.273551	0.154000	0.158720
459	0.004357	541	0.280961	6.324110	0	0.000000	1.271975	541	0.280961	0.154000	0.158717
423	0.000000	577	0.284229	6.324110	0	0.000000	1.271975	577	0.284229	0.164000	0.158720
439	0.002278	561	0.310160	6.324110	0	0.000000	1.271975	561	0.310160	0.175000	0.158729
459	0.004357	541	0.306839	6.324110	0	0.000000	1.271975	541	0.306839	0.168000	0.158734
449	0.004454	551	0.255898	6.324110	0	0.000000	1.271975	551	0.255898	0.143000	0.158725
450	0.002222	550	0.260000	6.324110	0	0.000000	1.271975	550	0.260000	0.144000	0.158717
472	0.004237	528	0.291667	6.324110	0	0.000000	1.271975	528	0.291667	0.156000	0.158716
440	0.004545	560	0.317857	6.324110	0	0.000000	1.271975	560	0.317857	0.180000	0.158728
421	0.007126	579	0.291883	6.324110	0	0.000000	1.271975	579	0.291883	0.172000	0.158735
439	0.011390	561	0.238859	6.324110	0	0.000000	1.271975	561	0.238859	0.139000	0.158724
436	0.006881	564	0.267730	6.324110	0	0.000000	1.271975	564	0.267730	0.154000	0.158721
429	0.002331	571	0.294221	6.324110	0	0.000000	1.271975	571	0.294221	0.169000	0.158727
426	0.004695	574	0.252613	6.324110	0	0.000000	1.271975	574	0.252613	0.147000	0.158721
435	0.004598	565	0.272566	6.324110	0	0.000000	1.271975	565	0.272566	0.156000	0.158719
436	0.006881	564	0.306738	6.324110	0	0.000000	1.271975	564	0.306738	0.176000	0.158729
465	0.004301	535	0.310280	6.324110	0	0.000000	1.271975	535	0.310280	0.168000	0.158734
433	0.002309	567	0.287478	6.324110	0	0.000000	1.271975	567	0.287478	0.164000	0.158737
410	0.002439	590	0.294915	6.324110	0	0.000000	1.271975	590	0.294915	0.175000	0.158746
430	0.000000	570	0.271930	6.324110	0	0.000000	1.271975	570	0.271930	0.155000	0.158744
436	0.002294	564	0.328014	6.324110	0	0.000000	1.271975	564	0.328014	0.186000	0.158759
430	0.000000	570	0.278947	6.324110	0	0.000000	1.271975	570	0.278947	0.159000	0.158759
418	0.004785	582	0.288660	6.324110	0	0.000000	1.271975	582	0.288660	0.170000	0.158765
449	0.004454	551	0.270417	6.324110	0	0.000000	1.271975	551	0.270417	0.151000	0.158761
448	0.002232	552	0.273551	6.324110	0	0.000000	1.271975	552	0.273551	0.152000	0.158757
445	0.002247	555	0.291892	6.324110	0	0.000000	1.271975	555	0.291892	0.163000	0.158759
466	0.002146	534	0.301498	6.324110	0	0.000000	1.271975	534	0.301498	0.162000	0.158761
422	0.007109	578	0.288927	6.324110	0	0.000000	1.271975	578	0.288927	0.170000	0.158767
437	0.000000	563	0.266430	6.324110	0	0.000000	1.271975	563	0.266430	0.150000	0.158763
446	0.008969	554	0.267148	6.324110	0	0.000000	1.271975	554	0.267148	0.152000	0.158759
454	0.004405	546	0.298535	6.324110	0	0.000000	1.271975	546	0.298535	0.165000	0.158762
445	0.004494	555	0.270270	6.324110	0	0.000000	1.271975	555	0.270270	0.152000	0.158759
445	0.000000	555	0.261261	6.324110	0	0.000000	1.271975	555	0.261261	0.145000	0.158751
472	0.010593	528	0.272727	6.324110	0	0.000000	1.271975	528	0.272727	0.149000	0.158746
444	0.002252	556	0.280576	6.324110	0	0.000000	1.271975	556	0.280576	0.157000	0.158745
476	0.008403	524	0.322519	6.324110	0	0.000000	1.271975	524	0.322519	0.173000	0.158753
453	0.015453	547	0.297989	6.324110	0	0.000000	1.271975	547	0.297989	0.170000	0.158759
444	0.011261	556	0.275180	6.324110	0	0.000000	1.271975	556	0.275180	0.158000	0.158758
445	0.013483	555	0.324324	6.324110	0	0.000000	1.271975	555	0.324324	0.186000	0.158773
448	0.006696	552	0.255435	6.324110	0	0.000000	1.271975	552	0.255435	0.144000	0.158765
431	0.004640	569	0.298770	6.324110	0	0.000000	1.271975	569	0.298770	0.172000	0.158772
430	0.009302	570	0.282456	6.324110	0	0.000000	1.271975	570	0.282456	0.165000	0.158776
455	0.008791	545	0.304587	6.324110	0	0.000000	1.271975	545	0.304587	0.170000	0.158782
438	0.002283	562	0.261566	6.324110	0	0.000000	1.271975	562	0.261566	0.148000	0.158776
451	0.006652	549	0.260474	6.324110	0	0.000000	1.271975	549	0.260474	0.146000	0.158769
446	0.004484	554	0.314079	6.324110	0	0.000000	1.271975	554	0.314079	0.176000	0.158778
457	0.008753	543	0.300184	6.324110	0	0.000000	1.271975	543	0.300184	0.167000	0.158783
437	0.006865	563	0.284192	6.324110	0	0.000000	1.271975	563	0.284192	0.163000	0.158785
459	0.002179	541	0.288355	6.324110	0	0.000000	1.271975	541	0.288355	0.157000	0.158784
443	0.009029	557	0.283662	6.324110	0	0.000000	1.271975	557	0.283662	0.162000	0.158786
437	0.009153	563	0.248668	6.324110	0	0.000000	1.271975	563	0.248668	0.144000	0.158778
461	0.021692	539	0.274583	6.324110	0	0.000000	1.271975	539	0.274583	0.158000	0.158778
410	0.002439	590	0.311864	6.324110	0	0.000000	1.271975	590	0.311864	0.185000	0.158792
458	0.008734	542	0.317343	6.324110	0	0.000000	1.271975	542	0.317343	0.176000	0.158801
430	0.004651	570	0.268421	6.324110	0	0.000000	1.271975	570	0.268421	0.155000	0.158799
463	0.006479	537	0.243948	6.324110	0	0.000000	1.271975	537	0.243948	0.134000	0.158786
436	0.004587	564	0.319149	6.324110	0	0.000000	1.271975	564	0.319149	0.182000	0.158798
464	0.002155	536	0.315299	6.324110	0	0.000000	1.271975	536	0.315299	0.170000	0.158804
455	0.004396	545	0.280734	6.324110	0	0.000000	1.271975	545	0.280734	0.155000	0.158802
447	0.002237	553	0.309222	6.324110	0	0.000000	1.271975	553	0.309222	0.172000	0.158809
430	0.002326	570	0.273684	6.324110	0	0.000000	1.271975	570	0.273684	0.157000	0.158808
427	0.002342	573	0.270506	6.324110	0	0.000000	1.271975	573	0.270506	0.156000	0.158807
442	0.009050	558	0.279570	6.324110	0	0.000000	1.271975	558	0.279570	0.160000	0.158808
450	0.004444	550	0.292727	6.324110	0	0.000000	1.271975	550	0.292727	0.163000	0.158810
462	0.004329	538	0.299257	6.324110	0	0.000000	1.271975	538	0.299257	0.163000	0.158812
427	0.011710	573	0.268761	6.324110	0	0.000000	1.271975	573	0.268761	0.159000	0.158812
446	0.006726	554	0.283394	6.324110	0	0.000000	1.271975	554	0.283394	0.160000	0.158813
427	0.009368	573	0.286213	6.324110	0	0.000000	1.271975	573	0.286213	0.168000	0.158818
409	0.000000	591	0.291032	6.324110	0	0.000000	1.271975	591	0.291032	0.172000	0.158825
437	0.006865	563	0.278863	6.324110	0	0.000000	1.271975	563	0.278863	0.160000	0.158826
468	0.012821	532	0.280075	6.324110	0	0.000000	1.271975	532	0.280075	0.155000	0.158824
441	0.011338	559	0.259392	6.324110	0	0.000000	1.271975	559	0.259392	0.150000	0.158819
436	0.009174	564	0.273050	6.324110	0	0.000000	1.271975	564	0.273050	0.158000	0.158818
454	0.004405	546	0.267399	6.324110	0	0.000000	1.271975	546	0.267399	0.148000	0.158813
440	0.009091	560	0.275000	6.324110	0	0.000000	1.271975	560	0.275000	0.158000	0.158812
468	0.004274	532	0.285714	6.324110	0	0.000000	1.271975	532	0.285714	0.154000	0.158809
446	0.006726	554	0.312274	6.324110	0	0.000000	1.271975	554	0.312274	0.176000	0.158819
419	0.009547	581	0.287435	6.324110	0	0.000000	1.271975	581	0.287435	0.171000	0.158825
462	0.015152	538	0.273234	6.324110	0	0.000000	1.271975	538	0.273234	0.154000	0.158823
439	0.004556	561	0.285205	6.324110	0	0.000000	1.271975	561	0.285205	0.162000	0.158824
453	0.008830	547	0.312614	6.324110	0	0.000000	1.271975	547	0.312614	0.175000	0.158833
444	0.011261	556	0.271583	6.324110	0	0.000000	1.271975	556	0.271583	0.156000	0.158832
460	0.008696	540	0.253704	6.324110	0	0.000000	1.271975	540	0.253704	0.141000	0.158822
478	0.002092	522	0.247126	6.324110	0	0.000000	1.271975	522	0.247126	0.130000	0.158807
482	0.010373	518	0.279923	6.324110	0	0.000000	1.271975	518	0.279923	0.150000	0.158802
433	0.004619	567	0.268078	6.324110	0	0.000000	1.271975	567	0.268078	0.154000	0.158799
440	0.004545	560	0.296429	6.324110	0	0.000000	1.271975	560	0.296429	0.168000	0.158804
467	0.010707	533	0.260788	6.324110	0	0.000000	1.271975	533	0.260788	0.144000	0.158796
457	0.010941	543	0.327808	6.324110	0	0.000000	1.271975	543	0.327808	0.183000	0.158809
453	0.011038	547	0.308958	6.324110	0	0.000000	1.271975	547	0.308958	0.174000	0.158817
448	0.011161	552	0.273551	6.324110	0	0.000000	1.271975	552	0.273551	0.156000	0.158816
439	0.015945	561	0.235294	6.324110	0	0.000000	1.271975	561	0.235294	0.139000	0.158805
464	0.006466	536	0.274254	6.324110	0	0.000000	1.271975	536	0.274254	0.150000	0.158801
437	0.011442	563	0.261101	6.324110	0	0.000000	1.271975	563	0.261101	0.152000	0.158797
438	0.011416	562	0.272242	6.324110	0	0.000000	1.271975	562	0.272242	0.158000	0.158797
463	0.008639	537	0.303538	6.324110	0	0.000000	1.271975	537	0.303538	0.167000	0.158801
437	0.016018	563	0.280639	6.324110	0	0.000000	1.271975	563	0.280639	0.165000	0.158804
440	0.009091	560	0.307143	6.324110	0	0.000000	1.271975	560	0.307143	0.176000	0.158813
427	0.009368	573	0.294939	6.324110	0	0.000000	1.271975	573	0.294939	0.173000	0.158821
422	0.009479	578	0.264706	6.324110	0	0.000000	1.271975	578	0.264706	0.157000	0.158820
446	0.015695	554	0.252708	6.324110	0	0.000000	1.271975	554	0.252708	0.147000	0.158814
429	0.011655	571	0.306480	6.324110	0	0.000000	1.271975	571	0.306480	0.180000	0.158825
430	0.011628	570	0.270175	6.324110	0	0.000000	1.271975	570	0.270175	0.159000	0.158825
435	0.020690	565	0.300885	6.324110	0	0.000000	1.271975	565	0.300885	0.179000	0.158836
432	0.006944	568	0.292254	6.324110	0	0.000000	1.271975	568	0.292254	0.169000	0.158841
443	0.011287	557	0.337522	6.324110	0	0.000000	1.271975	557	0.337522	0.193000	0.158859
443	0.009029	557	0.335727	6.324110	0	0.000000	1.271975	557	0.335727	0.191000	0.158876
432	0.006944	568	0.255282	6.324110	0	0.000000	1.271975	568	0.255282	0.148000	0.158870
448	0.011161	552	0.297101	6.324110	0	0.000000	1.271975	552	0.297101	0.169000	0.158876
437	0.011442	563	0.253996	6.324110	0	0.000000	1.271975	563	0.253996	0.148000	0.158870
456	0.010965	544	0.251838	6.324110	0	0.000000	1.271975	544	0.251838	0.142000	0.158861
420	0.009524	580	0.267241	6.324110	0	0.000000	1.271975	580	0.267241	0.159000	0.158861
444	0.018018	556	0.271583	6.324110	0	0.000000	1.271975	556	0.271583	0.159000	0.158861
468	0.010684	532	0.238722	6.324110	0	0.000000	1.271975	532	0.238722	0.132000	0.158847
434	0.004608	566	0.286219	6.324110	0	0.000000	1.271975	566	0.286219	0.164000	0.158850
450	0.015556	550	0.247273	6.324110	0	0.000000	1.271975	550	0.247273	0.143000	0.158841
425	0.016471	575	0.292174	6.324110	0	0.000000	1.271975	575	0.292174	0.175000	0.158850
445	0.013483	555	0.263063	6.324110	0	0.000000	1.271975	555	0.263063	0.152000	0.158846
448	0.011161	552	0.317029	6.324110	0	0.000000	1.271975	552	0.317029	0.180000	0.158857
411	0.009732	589	0.300509	6.324110	0	0.000000	1.271975	589	0.300509	0.181000	0.158869
437	0.011442	563	0.301954	6.324110	0	0.000000	1.271975	563	0.301954	0.175000	0.158878
468	0.006410	532	0.298872	6.324110	0	0.000000	1.271975	532	0.298872	0.162000	0.158879
446	0.004484	554	0.279783	6.324110	0	0.000000	1.271975	554	0.279783	0.157000	0.158878
445	0.013483	555	0.295495	6.324110	0	0.000000	1.271975	555	0.295495	0.170000	0.158884
425	0.007059	575	0.255652	6.324110	0	0.000000	1.271975	575	0.255652	0.150000	0.158879
436	0.013761	564	0.313830	6.324110	0	0.000000	1.271975	564	0.313830	0.183000	0.158892
439	0.009112	561	0.306595	6.324110	0	0.000000	1.271975	561	0.306595	0.176000	0.158901
441	0.009070	559	0.288014	6.324110	0	0.000000	1.271975	559	0.288014	0.165000	0.158904
425	0.007059	575	0.295652	6.324110	0	0.000000	1.271975	575	0.295652	0.173000	0.158912
443	0.011287	557	0.290844	6.324110	0	0.000000	1.271975	557	0.290844	0.167000	0.158916
461	0.002169	539	0.304267	6.324110	0	0.000000	1.271975	539	0.304267	0.165000	0.158919
420	0.009524	580	0.260345	6.324110	0	0.000000	1.271975	580	0.260345	0.155000	0.158917
464	0.012931	536	0.294776	6.324110	0	0.000000	1.271975	536	0.294776	0.164000	0.158920
449	0.008909	551	0.272232	6.324110	0	0.000000	1.271975	551	0.272232	0.154000	0.158917
446	0.004484	554	0.277978	6.324110	0	0.000000	1.271975	554	0.277978	0.156000	0.158915
459	0.004357	541	0.280961	6.324110	0	0.000000	1.271975	541	0.280961	0.154000	0.158913
454	0.004405	546	0.324176	6.324110	0	0.000000	1.271975	546	0.324176	0.179000	0.158923
434	0.011521	566	0.279152	6.324110	0	0.000000	1.271975	566	0.279152	0.163000	0.158925
454	0.008811	546	0.294872	6.324110	0	0.000000	1.271975	546	0.294872	0.165000	0.158929
422	0.009479	578	0.254325	6.324110	0	0.000000	1.271975	578	0.254325	0.151000	0.158925
478	0.010460	522	0.279693	6.324110	0	0.000000	1.271975	522	0.279693	0.151000	0.158920
479	0.010438	521	0.272553	6.324110	0	0.000000	1.271975	521	0.272553	0.147000	0.158914
435	0.004598	565	0.286726	6.324110	0	0.000000	1.271975	565	0.286726	0.164000	0.158917
453	0.008830	547	0.294333	6.324110	0	0.000000	1.271975	547	0.294333	0.165000	0.158920
460	0.010870	540	0.312963	6.324110	0	0.000000	1.271975	540	0.312963	0.174000	0.158928
439	0.006834	561	0.247772	6.324110	0	0.000000	1.271975	561	0.247772	0.142000	0.158919
460	0.008696	540	0.285185	6.324110	0	0.000000	1.271975	540	0.285185	0.158000	0.158919
435	0.018391	565	0.258407	6.324110	0	0.000000	1.271975	565	0.258407	0.154000	0.158916
432	0.013889	568	0.311620	6.324110	0	0.000000	1.271975	568	0.311620	0.183000	0.158928
443	0.006772	557	0.258528	6.324110	0	0.000000	1.271975	557	0.258528	0.147000	0.158922
439	0.009112	561	0.278075	6.324110	0	0.000000	1.271975	561	0.278075	0.160000	0.158923
453	0.015453	547	0.292505	6.324110	0	0.000000	1.271975	547	0.292505	0.167000	0.158927
434	0.004608	566	0.277385	6.324110	0	0.000000	1.271975	566	0.277385	0.159000	0.158927
479	0.004175	521	0.293666	6.324110	0	0.000000	1.271975	521	0.293666	0.155000	0.158925
443	0.011287	557	0.317774	6.324110	0	0.000000	1.271975	557	0.317774	0.182000	0.158937
428	0.011682	572	0.274476	6.324110	0	0.000000	1.271975	572	0.274476	0.162000	0.158939
414	0.016908	586	0.298635	6.324110	0	0.000000	1.271975	586	0.298635	0.182000	0.158950
457	0.008753	543	0.255985	6.324110	0	0.000000	1.271975	543	0.255985	0.143000	0.158942
441	0.004535	559	0.304114	6.324110	0	0.000000	1.271975	559	0.304114	0.172000	0.158949
462	0.000000	538	0.249071	6.324110	0	0.000000	1.271975	538	0.249071	0.134000	0.158936
459	0.008715	541	0.234750	6.324110	0	0.000000	1.271975	541	0.234750	0.131000	0.158922
462	0.010823	538	0.332714	6.324110	0	0.000000	1.271975	538	0.332714	0.184000	0.158935
443	0.011287	557	0.265709	6.324110	0	0.000000	1.271975	557	0.265709	0.153000	0.158932
442	0.013575	558	0.301075	6.324110	0	0.000000	1.271975	558	0.301075	0.174000	0.158939
464	0.017241	536	0.283582	6.324110	0	0.000000	1.271975	536	0.283582	0.160000	0.158940
436	0.002294	564	0.301418	6.324110	0	0.000000	1.271975	564	0.301418	0.171000	0.158946
453	0.006623	547	0.288848	6.324110	0	0.000000	1.271975	547	0.288848	0.161000	0.158947
459	0.015251	541	0.256932	6.324110	0	0.000000	1.271975	541	0.256932	0.146000	0.158940
451	0.019956	549	0.262295	6.324110	0	0.000000	1.271975	549	0.262295	0.153000	0.158937
426	0.007042	574	0.289199	6.324110	0	0.000000	1.271975	574	0.289199	0.169000	0.158943
456	0.019737	544	0.273897	6.324110	0	0.000000	1.271975	544	0.273897	0.158000	0.158942
466	0.010730	534	0.299625	6.324110	0	0.000000	1.271975	534	0.299625	0.165000	0.158945
424	0.009434	576	0.272569	6.324110	0	0.000000	1.271975	576	0.272569	0.161000	0.158946
441	0.006803	559	0.252236	6.324110	0	0.000000	1.271975	559	0.252236	0.144000	0.158939
447	0.006711	553	0.274864	6.324110	0	0.000000	1.271975	553	0.274864	0.155000	0.158937
456	0.017544	544	0.297794	6.324110	0	0.000000	1.271975	544	0.297794	0.170000	0.158942
422	0.007109	578	0.301038	6.324110	0	0.000000	1.271975	578	0.301038	0.177000	0.158951
458	0.006550	542	0.271218	6.324110	0	0.000000	1.271975	542	0.271218	0.150000	0.158947
460	0.004348	540	0.274074	6.324110	0	0.000000	1.271975	540	0.274074	0.150000	0.158942
437	0.011442	563	0.289520	6.324110	0	0.000000	1.271975	563	0.289520	0.168000	0.158947
440	0.009091	560	0.289286	6.324110	0	0.000000	1.271975	560	0.289286	0.166000	0.158951
438	0.006849	562	0.282918	6.324110	0	0.000000	1.271975	562	0.282918	0.162000	0.158952
475	0.012632	525	0.287619	6.324110	0	0.000000	1.271975	525	0.287619	0.157000	0.158951
462	0.008658	538	0.265799	6.324110	0	0.000000	1.271975	538	0.265799	0.147000	0.158945
457	0.010941	543	0.232044	6.324110	0	0.000000	1.271975	543	0.232044	0.131000	0.158931
459	0.002179	541	0.277264	6.324110	0	0.000000	1.271975	541	0.277264	0.151000	0.158927
424	0.004717	576	0.277778	6.324110	0	0.000000	1.271975	576	0.277778	0.162000	0.158928
438	0.015982	562	0.277580	6.324110	0	0.000000	1.271975	562	0.277580	0.163000	0.158930
452	0.013274	548	0.290146	6.324110	0	0.000000	1.271975	548	0.290146	0.165000	0.158933
489	0.006135	511	0.315068	6.324110	0	0.000000	1.271975	511	0.315068	0.164000	0.158936
459	0.010893	541	0.258780	6.324110	0	0.000000	1.271975	541	0.258780	0.145000	0.158929
441	0.013605	559	0.264758	6.324110	0	0.000000	1.271975	559	0.264758	0.154000	0.158927
441	0.006803	559	0.266547	6.324110	0	0.000000	1.271975	559	0.266547	0.152000	0.158923
436	0.011468	564	0.239362	6.324110	0	0.000000	1.271975	564	0.239362	0.140000	0.158913
451	0.006652	549	0.278689	6.324110	0	0.000000	1.271975	549	0.278689	0.156000	0.158912
466	0.006438	534	0.305243	6.324110	0	0.000000	1.271975	534	0.305243	0.166000	0.158916
480	0.008333	520	0.261538	6.324110	0	0.000000	1.271975	520	0.261538	0.140000	0.158906
450	0.011111	550	0.292727	6.324110	0	0.000000	1.271975	550	0.292727	0.166000	0.158910
434	0.018433	566	0.263251	6.324110	0	0.000000	1.271975	566	0.263251	0.157000	0.158909
416	0.012019	584	0.308219	6.324110	0	0.000000	1.271975	584	0.308219	0.185000	0.158922
456	0.008772	544	0.310662	6.324110	0	0.000000	1.271975	544	0.310662	0.173000	0.158929
448	0.017857	552	0.255435	6.324110	0	0.000000	1.271975	552	0.255435	0.149000	0.158924
455	0.006593	545	0.271560	6.324110	0	0.000000	1.271975	545	0.271560	0.151000	0.158920
446	0.011211	554	0.301444	6.324110	0	0.000000	1.271975	554	0.301444	0.172000	0.158926
451	0.004435	549	0.284153	6.324110	0	0.000000	1.271975	549	0.284153	0.158000	0.158926
428	0.021028	572	0.293706	6.324110	0	0.000000	1.271975	572	0.293706	0.177000	0.158935
420	0.009524	580	0.308621	6.324110	0	0.000000	1.271975	580	0.308621	0.183000	0.158947
438	0.013699	562	0.274021	6.324110	0	0.000000	1.271975	562	0.274021	0.160000	0.158948
434	0.013825	566	0.298587	6.324110	0	0.000000	1.271975	566	0.298587	0.175000	0.158956
434	0.004608	566	0.279152	6.324110	0	0.000000	1.271975	566	0.279152	0.160000	0.158956
467	0.012848	533	0.290807	6.324110	0	0.000000	1.271975	533	0.290807	0.161000	0.158957
443	0.004515	557	0.287253	6.324110	0	0.000000	1.271975	557	0.287253	0.162000	0.158959
459	0.010893	541	0.312384	6.324110	0	0.000000	1.271975	541	0.312384	0.174000	0.158966
444	0.009009	556	0.282374	6.324110	0	0.000000	1.271975	556	0.282374	0.161000	0.158967
440	0.009091	560	0.237500	6.324110	0	0.000000	1.271975	560	0.237500	0.137000	0.158956
425	0.011765	575	0.286957	6.324110	0	0.000000	1.271975	575	0.286957	0.170000	0.158962
476	0.010504	524	0.263359	6.324110	0	0.000000	1.271975	524	0.263359	0.143000	0.158954
