# Supplementary material for: Investigating environmental effects on phonology using diachronic models
Source: Evol Hum Sci. 2024 Jan 3;6:e8. doi: 10.1017/ehs.2023.33 (PMC10955398; doi:10.1017/ehs.2023.33)
Supplement: Hartmann et al. supplementary material 4 — Hartmann et al. supplementary material [file S2513843X23000336sup004.zip › TonesClimateGeoPhylo_Public-1.0/results/BayesTraitsOutput/AncestralStateReconstruction/Anc_VOWELSRAW_continuous_make.Schedule.txt]

Default schedule
Rate	100.00
Rate Tried	% Accepted	Alpha Trait 1 - Dev	Alpha Trait 1 - Tried	Alpha Trait 1 - Accepted	Sample Ave Acceptance	Total Ave Acceptance
1000	0.293000	7.112492	1000	0.293000	0.293000	0.284588
1000	0.297000	7.112492	1000	0.297000	0.297000	0.284601
1000	0.275000	7.112492	1000	0.275000	0.275000	0.284591
1000	0.305000	7.112492	1000	0.305000	0.305000	0.284611
1000	0.282000	7.112492	1000	0.282000	0.282000	0.284609
1000	0.292000	7.112492	1000	0.292000	0.292000	0.284616
1000	0.279000	7.112492	1000	0.279000	0.279000	0.284610
1000	0.287000	7.112492	1000	0.287000	0.287000	0.284613
1000	0.287000	7.112492	1000	0.287000	0.287000	0.284615
1000	0.273000	7.112492	1000	0.273000	0.273000	0.284604
1000	0.304000	7.112492	1000	0.304000	0.304000	0.284623
1000	0.279000	7.112492	1000	0.279000	0.279000	0.284617
1000	0.266000	7.112492	1000	0.266000	0.266000	0.284599
1000	0.268000	7.112492	1000	0.268000	0.268000	0.284583
1000	0.254000	7.112492	1000	0.254000	0.254000	0.284552
1000	0.280000	7.112492	1000	0.280000	0.280000	0.284548
1000	0.267000	7.112492	1000	0.267000	0.267000	0.284531
1000	0.287000	7.112492	1000	0.287000	0.287000	0.284533
1000	0.302000	7.112492	1000	0.302000	0.302000	0.284550
1000	0.291000	7.112492	1000	0.291000	0.291000	0.284557
1000	0.281000	7.112492	1000	0.281000	0.281000	0.284553
1000	0.289000	7.112492	1000	0.289000	0.289000	0.284557
1000	0.307000	7.112492	1000	0.307000	0.307000	0.284579
1000	0.294000	7.112492	1000	0.294000	0.294000	0.284589
1000	0.253000	7.112492	1000	0.253000	0.253000	0.284558
1000	0.278000	7.112492	1000	0.278000	0.278000	0.284551
1000	0.274000	7.112492	1000	0.274000	0.274000	0.284541
1000	0.290000	7.112492	1000	0.290000	0.290000	0.284546
1000	0.268000	7.112492	1000	0.268000	0.268000	0.284530
1000	0.295000	7.112492	1000	0.295000	0.295000	0.284541
1000	0.265000	7.112492	1000	0.265000	0.265000	0.284522
1000	0.268000	7.112492	1000	0.268000	0.268000	0.284506
1000	0.290000	7.112492	1000	0.290000	0.290000	0.284511
1000	0.281000	7.112492	1000	0.281000	0.281000	0.284507
1000	0.295000	7.112492	1000	0.295000	0.295000	0.284518
1000	0.267000	7.112492	1000	0.267000	0.267000	0.284501
1000	0.282000	7.112492	1000	0.282000	0.282000	0.284498
1000	0.274000	7.112492	1000	0.274000	0.274000	0.284488
1000	0.280000	7.112492	1000	0.280000	0.280000	0.284484
1000	0.272000	7.112492	1000	0.272000	0.272000	0.284472
1000	0.278000	7.112492	1000	0.278000	0.278000	0.284466
1000	0.272000	7.112492	1000	0.272000	0.272000	0.284454
1000	0.310000	7.112492	1000	0.310000	0.310000	0.284478
1000	0.263000	7.112492	1000	0.263000	0.263000	0.284458
1000	0.291000	7.112492	1000	0.291000	0.291000	0.284464
1000	0.312000	7.112492	1000	0.312000	0.312000	0.284490
1000	0.265000	7.112492	1000	0.265000	0.265000	0.284472
1000	0.259000	7.112492	1000	0.259000	0.259000	0.284447
1000	0.297000	7.112492	1000	0.297000	0.297000	0.284459
1000	0.274000	7.112492	1000	0.274000	0.274000	0.284449
1000	0.282000	7.112492	1000	0.282000	0.282000	0.284447
1000	0.287000	7.112492	1000	0.287000	0.287000	0.284449
1000	0.305000	7.112492	1000	0.305000	0.305000	0.284469
1000	0.282000	7.112492	1000	0.282000	0.282000	0.284467
1000	0.314000	7.112492	1000	0.314000	0.314000	0.284495
1000	0.295000	7.112492	1000	0.295000	0.295000	0.284504
1000	0.294000	7.112492	1000	0.294000	0.294000	0.284513
1000	0.268000	7.112492	1000	0.268000	0.268000	0.284498
1000	0.273000	7.112492	1000	0.273000	0.273000	0.284487
1000	0.293000	7.112492	1000	0.293000	0.293000	0.284495
1000	0.257000	7.112492	1000	0.257000	0.257000	0.284469
1000	0.273000	7.112492	1000	0.273000	0.273000	0.284458
1000	0.268000	7.112492	1000	0.268000	0.268000	0.284443
1000	0.286000	7.112492	1000	0.286000	0.286000	0.284444
1000	0.304000	7.112492	1000	0.304000	0.304000	0.284463
1000	0.291000	7.112492	1000	0.291000	0.291000	0.284469
1000	0.283000	7.112492	1000	0.283000	0.283000	0.284467
1000	0.265000	7.112492	1000	0.265000	0.265000	0.284449
1000	0.273000	7.112492	1000	0.273000	0.273000	0.284438
1000	0.273000	7.112492	1000	0.273000	0.273000	0.284428
1000	0.273000	7.112492	1000	0.273000	0.273000	0.284417
1000	0.269000	7.112492	1000	0.269000	0.269000	0.284403
1000	0.285000	7.112492	1000	0.285000	0.285000	0.284403
1000	0.292000	7.112492	1000	0.292000	0.292000	0.284410
1000	0.276000	7.112492	1000	0.276000	0.276000	0.284403
1000	0.308000	7.112492	1000	0.308000	0.308000	0.284424
1000	0.286000	7.112492	1000	0.286000	0.286000	0.284426
1000	0.284000	7.112492	1000	0.284000	0.284000	0.284426
1000	0.294000	7.112492	1000	0.294000	0.294000	0.284434
1000	0.311000	7.112492	1000	0.311000	0.311000	0.284459
1000	0.269000	7.112492	1000	0.269000	0.269000	0.284445
1000	0.298000	7.112492	1000	0.298000	0.298000	0.284457
1000	0.278000	7.112492	1000	0.278000	0.278000	0.284451
1000	0.290000	7.112492	1000	0.290000	0.290000	0.284456
1000	0.280000	7.112492	1000	0.280000	0.280000	0.284452
1000	0.266000	7.112492	1000	0.266000	0.266000	0.284435
1000	0.286000	7.112492	1000	0.286000	0.286000	0.284437
1000	0.302000	7.112492	1000	0.302000	0.302000	0.284453
1000	0.295000	7.112492	1000	0.295000	0.295000	0.284463
1000	0.274000	7.112492	1000	0.274000	0.274000	0.284453
1000	0.305000	7.112492	1000	0.305000	0.305000	0.284472
1000	0.290000	7.112492	1000	0.290000	0.290000	0.284477
1000	0.327000	7.112492	1000	0.327000	0.327000	0.284516
1000	0.281000	7.112492	1000	0.281000	0.281000	0.284513
1000	0.298000	7.112492	1000	0.298000	0.298000	0.284525
1000	0.288000	7.112492	1000	0.288000	0.288000	0.284528
1000	0.305000	7.112492	1000	0.305000	0.305000	0.284547
1000	0.263000	7.112492	1000	0.263000	0.263000	0.284527
1000	0.278000	7.112492	1000	0.278000	0.278000	0.284521
1000	0.272000	7.112492	1000	0.272000	0.272000	0.284510
1000	0.249000	7.112492	1000	0.249000	0.249000	0.284477
1000	0.267000	7.112492	1000	0.267000	0.267000	0.284462
1000	0.292000	7.112492	1000	0.292000	0.292000	0.284468
1000	0.264000	7.112492	1000	0.264000	0.264000	0.284450
1000	0.274000	7.112492	1000	0.274000	0.274000	0.284440
1000	0.257000	7.112492	1000	0.257000	0.257000	0.284416
1000	0.275000	7.112492	1000	0.275000	0.275000	0.284407
1000	0.257000	7.112492	1000	0.257000	0.257000	0.284382
1000	0.287000	7.112492	1000	0.287000	0.287000	0.284385
1000	0.298000	7.112492	1000	0.298000	0.298000	0.284397
1000	0.287000	7.112492	1000	0.287000	0.287000	0.284399
1000	0.300000	7.112492	1000	0.300000	0.300000	0.284413
1000	0.293000	7.112492	1000	0.293000	0.293000	0.284421
1000	0.289000	7.112492	1000	0.289000	0.289000	0.284425
1000	0.289000	7.112492	1000	0.289000	0.289000	0.284429
1000	0.293000	7.112492	1000	0.293000	0.293000	0.284437
1000	0.308000	7.112492	1000	0.308000	0.308000	0.284458
1000	0.309000	7.112492	1000	0.309000	0.309000	0.284480
1000	0.274000	7.112492	1000	0.274000	0.274000	0.284471
1000	0.290000	7.112492	1000	0.290000	0.290000	0.284476
1000	0.278000	7.112492	1000	0.278000	0.278000	0.284470
1000	0.293000	7.112492	1000	0.293000	0.293000	0.284477
1000	0.294000	7.112492	1000	0.294000	0.294000	0.284486
1000	0.293000	7.112492	1000	0.293000	0.293000	0.284494
1000	0.293000	7.112492	1000	0.293000	0.293000	0.284501
1000	0.274000	7.112492	1000	0.274000	0.274000	0.284492
1000	0.302000	7.112492	1000	0.302000	0.302000	0.284507
1000	0.269000	7.112492	1000	0.269000	0.269000	0.284494
1000	0.285000	7.112492	1000	0.285000	0.285000	0.284494
1000	0.279000	7.112492	1000	0.279000	0.279000	0.284489
1000	0.304000	7.112492	1000	0.304000	0.304000	0.284506
1000	0.297000	7.112492	1000	0.297000	0.297000	0.284517
1000	0.290000	7.112492	1000	0.290000	0.290000	0.284522
1000	0.276000	7.112492	1000	0.276000	0.276000	0.284515
1000	0.284000	7.112492	1000	0.284000	0.284000	0.284514
1000	0.306000	7.112492	1000	0.306000	0.306000	0.284533
1000	0.285000	7.112492	1000	0.285000	0.285000	0.284534
1000	0.269000	7.112492	1000	0.269000	0.269000	0.284520
1000	0.272000	7.112492	1000	0.272000	0.272000	0.284509
1000	0.297000	7.112492	1000	0.297000	0.297000	0.284520
1000	0.282000	7.112492	1000	0.282000	0.282000	0.284518
1000	0.275000	7.112492	1000	0.275000	0.275000	0.284509
1000	0.282000	7.112492	1000	0.282000	0.282000	0.284507
1000	0.269000	7.112492	1000	0.269000	0.269000	0.284494
1000	0.277000	7.112492	1000	0.277000	0.277000	0.284487
1000	0.308000	7.112492	1000	0.308000	0.308000	0.284508
1000	0.269000	7.112492	1000	0.269000	0.269000	0.284494
1000	0.271000	7.112492	1000	0.271000	0.271000	0.284482
1000	0.280000	7.112492	1000	0.280000	0.280000	0.284478
1000	0.296000	7.112492	1000	0.296000	0.296000	0.284488
1000	0.256000	7.112492	1000	0.256000	0.256000	0.284464
1000	0.287000	7.112492	1000	0.287000	0.287000	0.284466
1000	0.292000	7.112492	1000	0.292000	0.292000	0.284472
1000	0.304000	7.112492	1000	0.304000	0.304000	0.284489
1000	0.278000	7.112492	1000	0.278000	0.278000	0.284484
1000	0.306000	7.112492	1000	0.306000	0.306000	0.284502
1000	0.281000	7.112492	1000	0.281000	0.281000	0.284499
1000	0.275000	7.112492	1000	0.275000	0.275000	0.284491
1000	0.282000	7.112492	1000	0.282000	0.282000	0.284489
1000	0.335000	7.112492	1000	0.335000	0.335000	0.284533
1000	0.269000	7.112492	1000	0.269000	0.269000	0.284519
1000	0.283000	7.112492	1000	0.283000	0.283000	0.284518
1000	0.253000	7.112492	1000	0.253000	0.253000	0.284491
1000	0.297000	7.112492	1000	0.297000	0.297000	0.284501
1000	0.285000	7.112492	1000	0.285000	0.285000	0.284502
1000	0.267000	7.112492	1000	0.267000	0.267000	0.284487
1000	0.284000	7.112492	1000	0.284000	0.284000	0.284486
1000	0.281000	7.112492	1000	0.281000	0.281000	0.284483
1000	0.298000	7.112492	1000	0.298000	0.298000	0.284495
1000	0.291000	7.112492	1000	0.291000	0.291000	0.284501
1000	0.291000	7.112492	1000	0.291000	0.291000	0.284506
1000	0.307000	7.112492	1000	0.307000	0.307000	0.284525
1000	0.286000	7.112492	1000	0.286000	0.286000	0.284527
1000	0.273000	7.112492	1000	0.273000	0.273000	0.284517
1000	0.295000	7.112492	1000	0.295000	0.295000	0.284526
1000	0.309000	7.112492	1000	0.309000	0.309000	0.284547
1000	0.276000	7.112492	1000	0.276000	0.276000	0.284539
1000	0.300000	7.112492	1000	0.300000	0.300000	0.284552
1000	0.289000	7.112492	1000	0.289000	0.289000	0.284556
1000	0.267000	7.112492	1000	0.267000	0.267000	0.284541
1000	0.250000	7.112492	1000	0.250000	0.250000	0.284512
1000	0.292000	7.112492	1000	0.292000	0.292000	0.284518
1000	0.274000	7.112492	1000	0.274000	0.274000	0.284509
1000	0.275000	7.112492	1000	0.275000	0.275000	0.284501
1000	0.271000	7.112492	1000	0.271000	0.271000	0.284490
1000	0.281000	7.112492	1000	0.281000	0.281000	0.284487
1000	0.244000	7.112492	1000	0.244000	0.244000	0.284453
1000	0.269000	7.112492	1000	0.269000	0.269000	0.284440
1000	0.259000	7.112492	1000	0.259000	0.259000	0.284419
1000	0.294000	7.112492	1000	0.294000	0.294000	0.284427
1000	0.264000	7.112492	1000	0.264000	0.264000	0.284410
1000	0.260000	7.112492	1000	0.260000	0.260000	0.284389
1000	0.284000	7.112492	1000	0.284000	0.284000	0.284389
1000	0.288000	7.112492	1000	0.288000	0.288000	0.284392
1000	0.286000	7.112492	1000	0.286000	0.286000	0.284393
1000	0.264000	7.112492	1000	0.264000	0.264000	0.284376
1000	0.288000	7.112492	1000	0.288000	0.288000	0.284379
1000	0.289000	7.112492	1000	0.289000	0.289000	0.284383
1000	0.278000	7.112492	1000	0.278000	0.278000	0.284378
1000	0.289000	7.112492	1000	0.289000	0.289000	0.284381
1000	0.267000	7.112492	1000	0.267000	0.267000	0.284367
1000	0.298000	7.112492	1000	0.298000	0.298000	0.284378
1000	0.259000	7.112492	1000	0.259000	0.259000	0.284357
1000	0.294000	7.112492	1000	0.294000	0.294000	0.284365
1000	0.303000	7.112492	1000	0.303000	0.303000	0.284381
1000	0.266000	7.112492	1000	0.266000	0.266000	0.284365
1000	0.308000	7.112492	1000	0.308000	0.308000	0.284385
1000	0.285000	7.112492	1000	0.285000	0.285000	0.284386
1000	0.329000	7.112492	1000	0.329000	0.329000	0.284422
1000	0.303000	7.112492	1000	0.303000	0.303000	0.284438
1000	0.294000	7.112492	1000	0.294000	0.294000	0.284446
1000	0.272000	7.112492	1000	0.272000	0.272000	0.284435
1000	0.290000	7.112492	1000	0.290000	0.290000	0.284440
1000	0.290000	7.112492	1000	0.290000	0.290000	0.284445
1000	0.300000	7.112492	1000	0.300000	0.300000	0.284457
1000	0.284000	7.112492	1000	0.284000	0.284000	0.284457
1000	0.288000	7.112492	1000	0.288000	0.288000	0.284460
1000	0.269000	7.112492	1000	0.269000	0.269000	0.284447
1000	0.283000	7.112492	1000	0.283000	0.283000	0.284446
1000	0.317000	7.112492	1000	0.317000	0.317000	0.284473
1000	0.287000	7.112492	1000	0.287000	0.287000	0.284475
1000	0.272000	7.112492	1000	0.272000	0.272000	0.284465
1000	0.285000	7.112492	1000	0.285000	0.285000	0.284465
1000	0.294000	7.112492	1000	0.294000	0.294000	0.284473
1000	0.294000	7.112492	1000	0.294000	0.294000	0.284481
1000	0.286000	7.112492	1000	0.286000	0.286000	0.284482
1000	0.278000	7.112492	1000	0.278000	0.278000	0.284477
1000	0.264000	7.112492	1000	0.264000	0.264000	0.284460
1000	0.260000	7.112492	1000	0.260000	0.260000	0.284440
1000	0.288000	7.112492	1000	0.288000	0.288000	0.284443
1000	0.285000	7.112492	1000	0.285000	0.285000	0.284443
1000	0.283000	7.112492	1000	0.283000	0.283000	0.284442
1000	0.286000	7.112492	1000	0.286000	0.286000	0.284443
1000	0.265000	7.112492	1000	0.265000	0.265000	0.284428
1000	0.278000	7.112492	1000	0.278000	0.278000	0.284422
1000	0.250000	7.112492	1000	0.250000	0.250000	0.284395
1000	0.284000	7.112492	1000	0.284000	0.284000	0.284394
1000	0.275000	7.112492	1000	0.275000	0.275000	0.284387
1000	0.286000	7.112492	1000	0.286000	0.286000	0.284388
1000	0.264000	7.112492	1000	0.264000	0.264000	0.284372
1000	0.276000	7.112492	1000	0.276000	0.276000	0.284365
1000	0.287000	7.112492	1000	0.287000	0.287000	0.284367
1000	0.306000	7.112492	1000	0.306000	0.306000	0.284384
1000	0.303000	7.112492	1000	0.303000	0.303000	0.284399
1000	0.259000	7.112492	1000	0.259000	0.259000	0.284379
1000	0.284000	7.112492	1000	0.284000	0.284000	0.284379
1000	0.289000	7.112492	1000	0.289000	0.289000	0.284382
1000	0.242000	7.112492	1000	0.242000	0.242000	0.284348
1000	0.309000	7.112492	1000	0.309000	0.309000	0.284368
1000	0.277000	7.112492	1000	0.277000	0.277000	0.284362
1000	0.278000	7.112492	1000	0.278000	0.278000	0.284357
1000	0.303000	7.112492	1000	0.303000	0.303000	0.284372
1000	0.286000	7.112492	1000	0.286000	0.286000	0.284373
1000	0.296000	7.112492	1000	0.296000	0.296000	0.284383
1000	0.293000	7.112492	1000	0.293000	0.293000	0.284389
1000	0.281000	7.112492	1000	0.281000	0.281000	0.284387
1000	0.268000	7.112492	1000	0.268000	0.268000	0.284374
1000	0.316000	7.112492	1000	0.316000	0.316000	0.284399
1000	0.331000	7.112492	1000	0.331000	0.331000	0.284436
1000	0.279000	7.112492	1000	0.279000	0.279000	0.284432
1000	0.285000	7.112492	1000	0.285000	0.285000	0.284432
1000	0.284000	7.112492	1000	0.284000	0.284000	0.284432
1000	0.285000	7.112492	1000	0.285000	0.285000	0.284432
1000	0.271000	7.112492	1000	0.271000	0.271000	0.284421
1000	0.274000	7.112492	1000	0.274000	0.274000	0.284413
1000	0.290000	7.112492	1000	0.290000	0.290000	0.284418
1000	0.274000	7.112492	1000	0.274000	0.274000	0.284409
1000	0.300000	7.112492	1000	0.300000	0.300000	0.284422
1000	0.284000	7.112492	1000	0.284000	0.284000	0.284421
1000	0.302000	7.112492	1000	0.302000	0.302000	0.284435
1000	0.295000	7.112492	1000	0.295000	0.295000	0.284444
1000	0.298000	7.112492	1000	0.298000	0.298000	0.284454
1000	0.279000	7.112492	1000	0.279000	0.279000	0.284450
1000	0.264000	7.112492	1000	0.264000	0.264000	0.284434
1000	0.290000	7.112492	1000	0.290000	0.290000	0.284438
1000	0.272000	7.112492	1000	0.272000	0.272000	0.284428
1000	0.273000	7.112492	1000	0.273000	0.273000	0.284420
1000	0.307000	7.112492	1000	0.307000	0.307000	0.284437
1000	0.274000	7.112492	1000	0.274000	0.274000	0.284429
1000	0.287000	7.112492	1000	0.287000	0.287000	0.284431
1000	0.276000	7.112492	1000	0.276000	0.276000	0.284424
1000	0.286000	7.112492	1000	0.286000	0.286000	0.284426
1000	0.277000	7.112492	1000	0.277000	0.277000	0.284420
1000	0.295000	7.112492	1000	0.295000	0.295000	0.284428
1000	0.303000	7.112492	1000	0.303000	0.303000	0.284443
1000	0.293000	7.112492	1000	0.293000	0.293000	0.284449
1000	0.263000	7.112492	1000	0.263000	0.263000	0.284433
1000	0.285000	7.112492	1000	0.285000	0.285000	0.284433
1000	0.287000	7.112492	1000	0.287000	0.287000	0.284435
1000	0.267000	7.112492	1000	0.267000	0.267000	0.284421
1000	0.303000	7.112492	1000	0.303000	0.303000	0.284436
1000	0.277000	7.112492	1000	0.277000	0.277000	0.284430
1000	0.268000	7.112492	1000	0.268000	0.268000	0.284417
1000	0.265000	7.112492	1000	0.265000	0.265000	0.284402
1000	0.278000	7.112492	1000	0.278000	0.278000	0.284397
1000	0.289000	7.112492	1000	0.289000	0.289000	0.284401
1000	0.274000	7.112492	1000	0.274000	0.274000	0.284393
1000	0.258000	7.112492	1000	0.258000	0.258000	0.284373
1000	0.289000	7.112492	1000	0.289000	0.289000	0.284376
1000	0.277000	7.112492	1000	0.277000	0.277000	0.284371
1000	0.257000	7.112492	1000	0.257000	0.257000	0.284350
1000	0.263000	7.112492	1000	0.263000	0.263000	0.284333
1000	0.274000	7.112492	1000	0.274000	0.274000	0.284325
1000	0.264000	7.112492	1000	0.264000	0.264000	0.284310
1000	0.301000	7.112492	1000	0.301000	0.301000	0.284322
1000	0.266000	7.112492	1000	0.266000	0.266000	0.284308
1000	0.265000	7.112492	1000	0.265000	0.265000	0.284294
1000	0.271000	7.112492	1000	0.271000	0.271000	0.284283
1000	0.272000	7.112492	1000	0.272000	0.272000	0.284274
1000	0.293000	7.112492	1000	0.293000	0.293000	0.284281
1000	0.274000	7.112492	1000	0.274000	0.274000	0.284273
1000	0.312000	7.112492	1000	0.312000	0.312000	0.284294
1000	0.280000	7.112492	1000	0.280000	0.280000	0.284291
1000	0.279000	7.112492	1000	0.279000	0.279000	0.284287
1000	0.275000	7.112492	1000	0.275000	0.275000	0.284280
1000	0.293000	7.112492	1000	0.293000	0.293000	0.284286
1000	0.282000	7.112492	1000	0.282000	0.282000	0.284285
1000	0.258000	7.112492	1000	0.258000	0.258000	0.284265
1000	0.279000	7.112492	1000	0.279000	0.279000	0.284261
1000	0.286000	7.112492	1000	0.286000	0.286000	0.284262
1000	0.272000	7.112492	1000	0.272000	0.272000	0.284253
1000	0.261000	7.112492	1000	0.261000	0.261000	0.284235
1000	0.282000	7.112492	1000	0.282000	0.282000	0.284233
1000	0.263000	7.112492	1000	0.263000	0.263000	0.284217
1000	0.279000	7.112492	1000	0.279000	0.279000	0.284213
1000	0.285000	7.112492	1000	0.285000	0.285000	0.284214
1000	0.269000	7.112492	1000	0.269000	0.269000	0.284202
1000	0.278000	7.112492	1000	0.278000	0.278000	0.284198
1000	0.274000	7.112492	1000	0.274000	0.274000	0.284190
1000	0.275000	7.112492	1000	0.275000	0.275000	0.284183
1000	0.294000	7.112492	1000	0.294000	0.294000	0.284191
1000	0.268000	7.112492	1000	0.268000	0.268000	0.284178
1000	0.300000	7.112492	1000	0.300000	0.300000	0.284190
1000	0.284000	7.112492	1000	0.284000	0.284000	0.284190
1000	0.290000	7.112492	1000	0.290000	0.290000	0.284195
1000	0.272000	7.112492	1000	0.272000	0.272000	0.284185
1000	0.269000	7.112492	1000	0.269000	0.269000	0.284174
1000	0.268000	7.112492	1000	0.268000	0.268000	0.284162
1000	0.294000	7.112492	1000	0.294000	0.294000	0.284169
1000	0.257000	7.112492	1000	0.257000	0.257000	0.284149
1000	0.259000	7.112492	1000	0.259000	0.259000	0.284130
1000	0.285000	7.112492	1000	0.285000	0.285000	0.284131
1000	0.274000	7.112492	1000	0.274000	0.274000	0.284123
1000	0.320000	7.112492	1000	0.320000	0.320000	0.284150
1000	0.303000	7.112492	1000	0.303000	0.303000	0.284164
1000	0.262000	7.112492	1000	0.262000	0.262000	0.284148
1000	0.289000	7.112492	1000	0.289000	0.289000	0.284151
1000	0.259000	7.112492	1000	0.259000	0.259000	0.284133
1000	0.272000	7.112492	1000	0.272000	0.272000	0.284124
1000	0.278000	7.112492	1000	0.278000	0.278000	0.284119
1000	0.286000	7.112492	1000	0.286000	0.286000	0.284120
1000	0.245000	7.112492	1000	0.245000	0.245000	0.284092
1000	0.287000	7.112492	1000	0.287000	0.287000	0.284094
1000	0.287000	7.112492	1000	0.287000	0.287000	0.284096
1000	0.272000	7.112492	1000	0.272000	0.272000	0.284087
1000	0.265000	7.112492	1000	0.265000	0.265000	0.284073
1000	0.302000	7.112492	1000	0.302000	0.302000	0.284086
1000	0.292000	7.112492	1000	0.292000	0.292000	0.284092
1000	0.292000	7.112492	1000	0.292000	0.292000	0.284098
1000	0.262000	7.112492	1000	0.262000	0.262000	0.284081
1000	0.287000	7.112492	1000	0.287000	0.287000	0.284084
1000	0.261000	7.112492	1000	0.261000	0.261000	0.284067
1000	0.262000	7.112492	1000	0.262000	0.262000	0.284050
1000	0.298000	7.112492	1000	0.298000	0.298000	0.284061
1000	0.262000	7.112492	1000	0.262000	0.262000	0.284044
1000	0.258000	7.112492	1000	0.258000	0.258000	0.284025
1000	0.293000	7.112492	1000	0.293000	0.293000	0.284032
1000	0.267000	7.112492	1000	0.267000	0.267000	0.284020
1000	0.297000	7.112492	1000	0.297000	0.297000	0.284029
1000	0.267000	7.112492	1000	0.267000	0.267000	0.284017
1000	0.294000	7.112492	1000	0.294000	0.294000	0.284024
1000	0.283000	7.112492	1000	0.283000	0.283000	0.284023
1000	0.272000	7.112492	1000	0.272000	0.272000	0.284014
1000	0.294000	7.112492	1000	0.294000	0.294000	0.284022
1000	0.274000	7.112492	1000	0.274000	0.274000	0.284014
1000	0.294000	7.112492	1000	0.294000	0.294000	0.284022
1000	0.290000	7.112492	1000	0.290000	0.290000	0.284026
1000	0.281000	7.112492	1000	0.281000	0.281000	0.284024
1000	0.280000	7.112492	1000	0.280000	0.280000	0.284021
1000	0.309000	7.112492	1000	0.309000	0.309000	0.284039
1000	0.281000	7.112492	1000	0.281000	0.281000	0.284037
1000	0.275000	7.112492	1000	0.275000	0.275000	0.284030
1000	0.275000	7.112492	1000	0.275000	0.275000	0.284024
1000	0.293000	7.112492	1000	0.293000	0.293000	0.284030
1000	0.276000	7.112492	1000	0.276000	0.276000	0.284024
1000	0.298000	7.112492	1000	0.298000	0.298000	0.284034
1000	0.266000	7.112492	1000	0.266000	0.266000	0.284021
1000	0.274000	7.112492	1000	0.274000	0.274000	0.284014
1000	0.250000	7.112492	1000	0.250000	0.250000	0.283990
1000	0.295000	7.112492	1000	0.295000	0.295000	0.283998
1000	0.257000	7.112492	1000	0.257000	0.257000	0.283978
1000	0.273000	7.112492	1000	0.273000	0.273000	0.283970
1000	0.277000	7.112492	1000	0.277000	0.277000	0.283965
1000	0.273000	7.112492	1000	0.273000	0.273000	0.283957
1000	0.292000	7.112492	1000	0.292000	0.292000	0.283963
1000	0.283000	7.112492	1000	0.283000	0.283000	0.283963
1000	0.279000	7.112492	1000	0.279000	0.279000	0.283959
1000	0.280000	7.112492	1000	0.280000	0.280000	0.283956
1000	0.283000	7.112492	1000	0.283000	0.283000	0.283955
1000	0.240000	7.112492	1000	0.240000	0.240000	0.283924
1000	0.299000	7.112492	1000	0.299000	0.299000	0.283935
1000	0.298000	7.112492	1000	0.298000	0.298000	0.283945
1000	0.299000	7.112492	1000	0.299000	0.299000	0.283956
1000	0.267000	7.112492	1000	0.267000	0.267000	0.283944
1000	0.269000	7.112492	1000	0.269000	0.269000	0.283933
1000	0.305000	7.112492	1000	0.305000	0.305000	0.283948
1000	0.268000	7.112492	1000	0.268000	0.268000	0.283937
1000	0.279000	7.112492	1000	0.279000	0.279000	0.283933
1000	0.279000	7.112492	1000	0.279000	0.279000	0.283930
1000	0.294000	7.112492	1000	0.294000	0.294000	0.283937
1000	0.292000	7.112492	1000	0.292000	0.292000	0.283942
1000	0.292000	7.112492	1000	0.292000	0.292000	0.283948
1000	0.306000	7.112492	1000	0.306000	0.306000	0.283964
1000	0.286000	7.112492	1000	0.286000	0.286000	0.283965
1000	0.284000	7.112492	1000	0.284000	0.284000	0.283965
1000	0.278000	7.112492	1000	0.278000	0.278000	0.283961
1000	0.298000	7.112492	1000	0.298000	0.298000	0.283971
1000	0.283000	7.112492	1000	0.283000	0.283000	0.283970
1000	0.271000	7.112492	1000	0.271000	0.271000	0.283961
1000	0.270000	7.112492	1000	0.270000	0.270000	0.283951
1000	0.287000	7.112492	1000	0.287000	0.287000	0.283953
1000	0.296000	7.112492	1000	0.296000	0.296000	0.283962
1000	0.299000	7.112492	1000	0.299000	0.299000	0.283972
1000	0.270000	7.112492	1000	0.270000	0.270000	0.283963
1000	0.276000	7.112492	1000	0.276000	0.276000	0.283957
1000	0.294000	7.112492	1000	0.294000	0.294000	0.283964
1000	0.261000	7.112492	1000	0.261000	0.261000	0.283948
1000	0.278000	7.112492	1000	0.278000	0.278000	0.283944
1000	0.316000	7.112492	1000	0.316000	0.316000	0.283966
1000	0.303000	7.112492	1000	0.303000	0.303000	0.283980
1000	0.261000	7.112492	1000	0.261000	0.261000	0.283963
1000	0.283000	7.112492	1000	0.283000	0.283000	0.283963
1000	0.302000	7.112492	1000	0.302000	0.302000	0.283975
1000	0.275000	7.112492	1000	0.275000	0.275000	0.283969
1000	0.260000	7.112492	1000	0.260000	0.260000	0.283952
1000	0.299000	7.112492	1000	0.299000	0.299000	0.283963
1000	0.292000	7.112492	1000	0.292000	0.292000	0.283968
1000	0.273000	7.112492	1000	0.273000	0.273000	0.283961
1000	0.314000	7.112492	1000	0.314000	0.314000	0.283982
1000	0.280000	7.112492	1000	0.280000	0.280000	0.283979
1000	0.246000	7.112492	1000	0.246000	0.246000	0.283953
1000	0.268000	7.112492	1000	0.268000	0.268000	0.283942
1000	0.271000	7.112492	1000	0.271000	0.271000	0.283933
1000	0.242000	7.112492	1000	0.242000	0.242000	0.283904
1000	0.256000	7.112492	1000	0.256000	0.256000	0.283884
1000	0.295000	7.112492	1000	0.295000	0.295000	0.283892
1000	0.262000	7.112492	1000	0.262000	0.262000	0.283877
1000	0.279000	7.112492	1000	0.279000	0.279000	0.283873
1000	0.273000	7.112492	1000	0.273000	0.273000	0.283866
1000	0.270000	7.112492	1000	0.270000	0.270000	0.283856
1000	0.306000	7.112492	1000	0.306000	0.306000	0.283872
1000	0.258000	7.112492	1000	0.258000	0.258000	0.283854
1000	0.298000	7.112492	1000	0.298000	0.298000	0.283864
1000	0.288000	7.112492	1000	0.288000	0.288000	0.283866
1000	0.269000	7.112492	1000	0.269000	0.269000	0.283856
1000	0.275000	7.112492	1000	0.275000	0.275000	0.283850
1000	0.285000	7.112492	1000	0.285000	0.285000	0.283851
1000	0.280000	7.112492	1000	0.280000	0.280000	0.283848
1000	0.298000	7.112492	1000	0.298000	0.298000	0.283858
1000	0.278000	7.112492	1000	0.278000	0.278000	0.283854
1000	0.247000	7.112492	1000	0.247000	0.247000	0.283829
1000	0.303000	7.112492	1000	0.303000	0.303000	0.283842
1000	0.283000	7.112492	1000	0.283000	0.283000	0.283841
1000	0.271000	7.112492	1000	0.271000	0.271000	0.283832
1000	0.272000	7.112492	1000	0.272000	0.272000	0.283824
1000	0.265000	7.112492	1000	0.265000	0.265000	0.283812
1000	0.278000	7.112492	1000	0.278000	0.278000	0.283808
1000	0.278000	7.112492	1000	0.278000	0.278000	0.283804
1000	0.286000	7.112492	1000	0.286000	0.286000	0.283805
1000	0.290000	7.112492	1000	0.290000	0.290000	0.283809
1000	0.273000	7.112492	1000	0.273000	0.273000	0.283802
1000	0.260000	7.112492	1000	0.260000	0.260000	0.283786
1000	0.262000	7.112492	1000	0.262000	0.262000	0.283771
1000	0.270000	7.112492	1000	0.270000	0.270000	0.283762
1000	0.280000	7.112492	1000	0.280000	0.280000	0.283759
1000	0.280000	7.112492	1000	0.280000	0.280000	0.283757
1000	0.263000	7.112492	1000	0.263000	0.263000	0.283743
1000	0.265000	7.112492	1000	0.265000	0.265000	0.283730
1000	0.278000	7.112492	1000	0.278000	0.278000	0.283726
1000	0.273000	7.112492	1000	0.273000	0.273000	0.283719
1000	0.277000	7.112492	1000	0.277000	0.277000	0.283714
1000	0.263000	7.112492	1000	0.263000	0.263000	0.283700
1000	0.284000	7.112492	1000	0.284000	0.284000	0.283700
1000	0.294000	7.112492	1000	0.294000	0.294000	0.283707
1000	0.286000	7.112492	1000	0.286000	0.286000	0.283709
1000	0.285000	7.112492	1000	0.285000	0.285000	0.283710
1000	0.262000	7.112492	1000	0.262000	0.262000	0.283695
1000	0.324000	7.112492	1000	0.324000	0.324000	0.283722
1000	0.285000	7.112492	1000	0.285000	0.285000	0.283723
1000	0.282000	7.112492	1000	0.282000	0.282000	0.283722
1000	0.286000	7.112492	1000	0.286000	0.286000	0.283723
1000	0.302000	7.112492	1000	0.302000	0.302000	0.283736
1000	0.270000	7.112492	1000	0.270000	0.270000	0.283727
1000	0.289000	7.112492	1000	0.289000	0.289000	0.283730
1000	0.294000	7.112492	1000	0.294000	0.294000	0.283737
1000	0.287000	7.112492	1000	0.287000	0.287000	0.283739
1000	0.291000	7.112492	1000	0.291000	0.291000	0.283744
1000	0.298000	7.112492	1000	0.298000	0.298000	0.283753
1000	0.293000	7.112492	1000	0.293000	0.293000	0.283760
1000	0.295000	7.112492	1000	0.295000	0.295000	0.283767
1000	0.271000	7.112492	1000	0.271000	0.271000	0.283759
1000	0.298000	7.112492	1000	0.298000	0.298000	0.283768
1000	0.285000	7.112492	1000	0.285000	0.285000	0.283769
1000	0.284000	7.112492	1000	0.284000	0.284000	0.283769
1000	0.291000	7.112492	1000	0.291000	0.291000	0.283774
1000	0.290000	7.112492	1000	0.290000	0.290000	0.283778
1000	0.281000	7.112492	1000	0.281000	0.281000	0.283776
1000	0.286000	7.112492	1000	0.286000	0.286000	0.283778
1000	0.275000	7.112492	1000	0.275000	0.275000	0.283772
1000	0.298000	7.112492	1000	0.298000	0.298000	0.283781
1000	0.304000	7.112492	1000	0.304000	0.304000	0.283795
1000	0.295000	7.112492	1000	0.295000	0.295000	0.283802
1000	0.278000	7.112492	1000	0.278000	0.278000	0.283798
1000	0.275000	7.112492	1000	0.275000	0.275000	0.283792
1000	0.286000	7.112492	1000	0.286000	0.286000	0.283794
1000	0.322000	7.112492	1000	0.322000	0.322000	0.283819
1000	0.278000	7.112492	1000	0.278000	0.278000	0.283815
1000	0.297000	7.112492	1000	0.297000	0.297000	0.283824
1000	0.308000	7.112492	1000	0.308000	0.308000	0.283840
1000	0.288000	7.112492	1000	0.288000	0.288000	0.283843
1000	0.295000	7.112492	1000	0.295000	0.295000	0.283850
1000	0.269000	7.112492	1000	0.269000	0.269000	0.283840
1000	0.268000	7.112492	1000	0.268000	0.268000	0.283830
1000	0.271000	7.112492	1000	0.271000	0.271000	0.283821
1000	0.298000	7.112492	1000	0.298000	0.298000	0.283831
1000	0.285000	7.112492	1000	0.285000	0.285000	0.283831
1000	0.254000	7.112492	1000	0.254000	0.254000	0.283812
1000	0.282000	7.112492	1000	0.282000	0.282000	0.283811
1000	0.290000	7.112492	1000	0.290000	0.290000	0.283815
1000	0.282000	7.112492	1000	0.282000	0.282000	0.283814
1000	0.302000	7.112492	1000	0.302000	0.302000	0.283825
1000	0.259000	7.112492	1000	0.259000	0.259000	0.283809
1000	0.291000	7.112492	1000	0.291000	0.291000	0.283814
1000	0.310000	7.112492	1000	0.310000	0.310000	0.283831
1000	0.255000	7.112492	1000	0.255000	0.255000	0.283812
1000	0.282000	7.112492	1000	0.282000	0.282000	0.283811
1000	0.269000	7.112492	1000	0.269000	0.269000	0.283801
1000	0.264000	7.112492	1000	0.264000	0.264000	0.283789
1000	0.271000	7.112492	1000	0.271000	0.271000	0.283780
1000	0.276000	7.112492	1000	0.276000	0.276000	0.283775
1000	0.265000	7.112492	1000	0.265000	0.265000	0.283763
1000	0.263000	7.112492	1000	0.263000	0.263000	0.283749
1000	0.272000	7.112492	1000	0.272000	0.272000	0.283742
1000	0.276000	7.112492	1000	0.276000	0.276000	0.283737
1000	0.268000	7.112492	1000	0.268000	0.268000	0.283727
1000	0.285000	7.112492	1000	0.285000	0.285000	0.283728
1000	0.299000	7.112492	1000	0.299000	0.299000	0.283737
1000	0.285000	7.112492	1000	0.285000	0.285000	0.283738
1000	0.283000	7.112492	1000	0.283000	0.283000	0.283738
1000	0.294000	7.112492	1000	0.294000	0.294000	0.283744
1000	0.266000	7.112492	1000	0.266000	0.266000	0.283733
1000	0.285000	7.112492	1000	0.285000	0.285000	0.283734
1000	0.275000	7.112492	1000	0.275000	0.275000	0.283728
1000	0.280000	7.112492	1000	0.280000	0.280000	0.283726
1000	0.275000	7.112492	1000	0.275000	0.275000	0.283720
1000	0.265000	7.112492	1000	0.265000	0.265000	0.283708
1000	0.292000	7.112492	1000	0.292000	0.292000	0.283713
1000	0.281000	7.112492	1000	0.281000	0.281000	0.283712
1000	0.284000	7.112492	1000	0.284000	0.284000	0.283712
1000	0.260000	7.112492	1000	0.260000	0.260000	0.283697
1000	0.260000	7.112492	1000	0.260000	0.260000	0.283681
1000	0.291000	7.112492	1000	0.291000	0.291000	0.283686
1000	0.288000	7.112492	1000	0.288000	0.288000	0.283689
1000	0.285000	7.112492	1000	0.285000	0.285000	0.283690
1000	0.310000	7.112492	1000	0.310000	0.310000	0.283707
1000	0.318000	7.112492	1000	0.318000	0.318000	0.283728
1000	0.302000	7.112492	1000	0.302000	0.302000	0.283740
1000	0.290000	7.112492	1000	0.290000	0.290000	0.283744
1000	0.290000	7.112492	1000	0.290000	0.290000	0.283748
1000	0.275000	7.112492	1000	0.275000	0.275000	0.283742
1000	0.297000	7.112492	1000	0.297000	0.297000	0.283751
1000	0.291000	7.112492	1000	0.291000	0.291000	0.283756
1000	0.297000	7.112492	1000	0.297000	0.297000	0.283764
1000	0.317000	7.112492	1000	0.317000	0.317000	0.283785
1000	0.299000	7.112492	1000	0.299000	0.299000	0.283795
1000	0.290000	7.112492	1000	0.290000	0.290000	0.283799
1000	0.264000	7.112492	1000	0.264000	0.264000	0.283786
1000	0.288000	7.112492	1000	0.288000	0.288000	0.283789
1000	0.263000	7.112492	1000	0.263000	0.263000	0.283776
1000	0.289000	7.112492	1000	0.289000	0.289000	0.283779
1000	0.257000	7.112492	1000	0.257000	0.257000	0.283762
1000	0.287000	7.112492	1000	0.287000	0.287000	0.283764
1000	0.276000	7.112492	1000	0.276000	0.276000	0.283759
1000	0.287000	7.112492	1000	0.287000	0.287000	0.283761
1000	0.292000	7.112492	1000	0.292000	0.292000	0.283766
1000	0.289000	7.112492	1000	0.289000	0.289000	0.283770
1000	0.269000	7.112492	1000	0.269000	0.269000	0.283760
1000	0.287000	7.112492	1000	0.287000	0.287000	0.283762
1000	0.285000	7.112492	1000	0.285000	0.285000	0.283763
1000	0.298000	7.112492	1000	0.298000	0.298000	0.283772
1000	0.284000	7.112492	1000	0.284000	0.284000	0.283772
1000	0.290000	7.112492	1000	0.290000	0.290000	0.283776
1000	0.292000	7.112492	1000	0.292000	0.292000	0.283781
1000	0.274000	7.112492	1000	0.274000	0.274000	0.283775
1000	0.287000	7.112492	1000	0.287000	0.287000	0.283777
1000	0.269000	7.112492	1000	0.269000	0.269000	0.283768
1000	0.271000	7.112492	1000	0.271000	0.271000	0.283760
1000	0.275000	7.112492	1000	0.275000	0.275000	0.283755
1000	0.299000	7.112492	1000	0.299000	0.299000	0.283764
1000	0.248000	7.112492	1000	0.248000	0.248000	0.283742
1000	0.284000	7.112492	1000	0.284000	0.284000	0.283742
1000	0.286000	7.112492	1000	0.286000	0.286000	0.283743
1000	0.277000	7.112492	1000	0.277000	0.277000	0.283739
1000	0.267000	7.112492	1000	0.267000	0.267000	0.283729
1000	0.252000	7.112492	1000	0.252000	0.252000	0.283709
1000	0.282000	7.112492	1000	0.282000	0.282000	0.283708
1000	0.265000	7.112492	1000	0.265000	0.265000	0.283696
1000	0.280000	7.112492	1000	0.280000	0.280000	0.283694
1000	0.268000	7.112492	1000	0.268000	0.268000	0.283684
1000	0.301000	7.112492	1000	0.301000	0.301000	0.283695
1000	0.284000	7.112492	1000	0.284000	0.284000	0.283695
1000	0.319000	7.112492	1000	0.319000	0.319000	0.283717
1000	0.300000	7.112492	1000	0.300000	0.300000	0.283727
1000	0.300000	7.112492	1000	0.300000	0.300000	0.283737
1000	0.276000	7.112492	1000	0.276000	0.276000	0.283732
1000	0.270000	7.112492	1000	0.270000	0.270000	0.283724
1000	0.288000	7.112492	1000	0.288000	0.288000	0.283726
1000	0.296000	7.112492	1000	0.296000	0.296000	0.283734
1000	0.303000	7.112492	1000	0.303000	0.303000	0.283746
1000	0.264000	7.112492	1000	0.264000	0.264000	0.283734
1000	0.320000	7.112492	1000	0.320000	0.320000	0.283756
1000	0.270000	7.112492	1000	0.270000	0.270000	0.283748
1000	0.287000	7.112492	1000	0.287000	0.287000	0.283750
1000	0.295000	7.112492	1000	0.295000	0.295000	0.283757
1000	0.299000	7.112492	1000	0.299000	0.299000	0.283766
1000	0.284000	7.112492	1000	0.284000	0.284000	0.283766
1000	0.276000	7.112492	1000	0.276000	0.276000	0.283761
1000	0.280000	7.112492	1000	0.280000	0.280000	0.283759
1000	0.304000	7.112492	1000	0.304000	0.304000	0.283771
1000	0.289000	7.112492	1000	0.289000	0.289000	0.283775
1000	0.298000	7.112492	1000	0.298000	0.298000	0.283783
1000	0.278000	7.112492	1000	0.278000	0.278000	0.283780
1000	0.299000	7.112492	1000	0.299000	0.299000	0.283789
1000	0.298000	7.112492	1000	0.298000	0.298000	0.283798
1000	0.296000	7.112492	1000	0.296000	0.296000	0.283805
1000	0.271000	7.112492	1000	0.271000	0.271000	0.283798
1000	0.286000	7.112492	1000	0.286000	0.286000	0.283799
1000	0.272000	7.112492	1000	0.272000	0.272000	0.283792
1000	0.279000	7.112492	1000	0.279000	0.279000	0.283789
1000	0.268000	7.112492	1000	0.268000	0.268000	0.283779
1000	0.300000	7.112492	1000	0.300000	0.300000	0.283789
1000	0.267000	7.112492	1000	0.267000	0.267000	0.283779
1000	0.284000	7.112492	1000	0.284000	0.284000	0.283779
1000	0.278000	7.112492	1000	0.278000	0.278000	0.283775
1000	0.286000	7.112492	1000	0.286000	0.286000	0.283777
1000	0.270000	7.112492	1000	0.270000	0.270000	0.283768
1000	0.274000	7.112492	1000	0.274000	0.274000	0.283762
1000	0.279000	7.112492	1000	0.279000	0.279000	0.283760
1000	0.278000	7.112492	1000	0.278000	0.278000	0.283756
1000	0.321000	7.112492	1000	0.321000	0.321000	0.283779
1000	0.306000	7.112492	1000	0.306000	0.306000	0.283792
1000	0.281000	7.112492	1000	0.281000	0.281000	0.283790
1000	0.313000	7.112492	1000	0.313000	0.313000	0.283808
1000	0.264000	7.112492	1000	0.264000	0.264000	0.283796
1000	0.291000	7.112492	1000	0.291000	0.291000	0.283800
1000	0.275000	7.112492	1000	0.275000	0.275000	0.283795
1000	0.286000	7.112492	1000	0.286000	0.286000	0.283796
1000	0.282000	7.112492	1000	0.282000	0.282000	0.283795
1000	0.280000	7.112492	1000	0.280000	0.280000	0.283793
1000	0.275000	7.112492	1000	0.275000	0.275000	0.283788
1000	0.292000	7.112492	1000	0.292000	0.292000	0.283793
1000	0.314000	7.112492	1000	0.314000	0.314000	0.283811
1000	0.267000	7.112492	1000	0.267000	0.267000	0.283801
1000	0.290000	7.112492	1000	0.290000	0.290000	0.283805
1000	0.289000	7.112492	1000	0.289000	0.289000	0.283808
1000	0.283000	7.112492	1000	0.283000	0.283000	0.283807
1000	0.300000	7.112492	1000	0.300000	0.300000	0.283817
1000	0.288000	7.112492	1000	0.288000	0.288000	0.283819
1000	0.273000	7.112492	1000	0.273000	0.273000	0.283813
1000	0.285000	7.112492	1000	0.285000	0.285000	0.283814
1000	0.269000	7.112492	1000	0.269000	0.269000	0.283805
1000	0.276000	7.112492	1000	0.276000	0.276000	0.283800
1000	0.287000	7.112492	1000	0.287000	0.287000	0.283802
1000	0.271000	7.112492	1000	0.271000	0.271000	0.283794
1000	0.283000	7.112492	1000	0.283000	0.283000	0.283794
1000	0.296000	7.112492	1000	0.296000	0.296000	0.283801
1000	0.251000	7.112492	1000	0.251000	0.251000	0.283782
1000	0.302000	7.112492	1000	0.302000	0.302000	0.283792
1000	0.262000	7.112492	1000	0.262000	0.262000	0.283779
1000	0.251000	7.112492	1000	0.251000	0.251000	0.283760
1000	0.275000	7.112492	1000	0.275000	0.275000	0.283755
1000	0.252000	7.112492	1000	0.252000	0.252000	0.283736
1000	0.267000	7.112492	1000	0.267000	0.267000	0.283726
1000	0.287000	7.112492	1000	0.287000	0.287000	0.283728
1000	0.280000	7.112492	1000	0.280000	0.280000	0.283726
1000	0.279000	7.112492	1000	0.279000	0.279000	0.283723
1000	0.285000	7.112492	1000	0.285000	0.285000	0.283724
1000	0.294000	7.112492	1000	0.294000	0.294000	0.283730
1000	0.301000	7.112492	1000	0.301000	0.301000	0.283740
1000	0.293000	7.112492	1000	0.293000	0.293000	0.283745
1000	0.286000	7.112492	1000	0.286000	0.286000	0.283747
1000	0.281000	7.112492	1000	0.281000	0.281000	0.283745
1000	0.274000	7.112492	1000	0.274000	0.274000	0.283739
1000	0.307000	7.112492	1000	0.307000	0.307000	0.283753
1000	0.257000	7.112492	1000	0.257000	0.257000	0.283737
1000	0.302000	7.112492	1000	0.302000	0.302000	0.283748
1000	0.280000	7.112492	1000	0.280000	0.280000	0.283746
1000	0.268000	7.112492	1000	0.268000	0.268000	0.283737
1000	0.325000	7.112492	1000	0.325000	0.325000	0.283761
1000	0.259000	7.112492	1000	0.259000	0.259000	0.283746
1000	0.294000	7.112492	1000	0.294000	0.294000	0.283752
1000	0.271000	7.112492	1000	0.271000	0.271000	0.283745
1000	0.309000	7.112492	1000	0.309000	0.309000	0.283760
1000	0.267000	7.112492	1000	0.267000	0.267000	0.283750
1000	0.255000	7.112492	1000	0.255000	0.255000	0.283733
1000	0.266000	7.112492	1000	0.266000	0.266000	0.283723
1000	0.243000	7.112492	1000	0.243000	0.243000	0.283699
1000	0.302000	7.112492	1000	0.302000	0.302000	0.283709
1000	0.267000	7.112492	1000	0.267000	0.267000	0.283700
1000	0.262000	7.112492	1000	0.262000	0.262000	0.283687
1000	0.298000	7.112492	1000	0.298000	0.298000	0.283695
1000	0.282000	7.112492	1000	0.282000	0.282000	0.283694
1000	0.283000	7.112492	1000	0.283000	0.283000	0.283694
1000	0.306000	7.112492	1000	0.306000	0.306000	0.283707
1000	0.274000	7.112492	1000	0.274000	0.274000	0.283701
1000	0.273000	7.112492	1000	0.273000	0.273000	0.283695
1000	0.297000	7.112492	1000	0.297000	0.297000	0.283703
1000	0.291000	7.112492	1000	0.291000	0.291000	0.283707
1000	0.287000	7.112492	1000	0.287000	0.287000	0.283709
1000	0.265000	7.112492	1000	0.265000	0.265000	0.283698
1000	0.301000	7.112492	1000	0.301000	0.301000	0.283708
1000	0.303000	7.112492	1000	0.303000	0.303000	0.283719
1000	0.274000	7.112492	1000	0.274000	0.274000	0.283714
1000	0.285000	7.112492	1000	0.285000	0.285000	0.283714
1000	0.303000	7.112492	1000	0.303000	0.303000	0.283726
1000	0.328000	7.112492	1000	0.328000	0.328000	0.283751
1000	0.259000	7.112492	1000	0.259000	0.259000	0.283737
1000	0.283000	7.112492	1000	0.283000	0.283000	0.283737
1000	0.258000	7.112492	1000	0.258000	0.258000	0.283722
1000	0.266000	7.112492	1000	0.266000	0.266000	0.283711
1000	0.285000	7.112492	1000	0.285000	0.285000	0.283712
1000	0.287000	7.112492	1000	0.287000	0.287000	0.283714
1000	0.273000	7.112492	1000	0.273000	0.273000	0.283708
1000	0.283000	7.112492	1000	0.283000	0.283000	0.283707
1000	0.296000	7.112492	1000	0.296000	0.296000	0.283715
1000	0.303000	7.112492	1000	0.303000	0.303000	0.283726
1000	0.281000	7.112492	1000	0.281000	0.281000	0.283724
1000	0.300000	7.112492	1000	0.300000	0.300000	0.283733
1000	0.295000	7.112492	1000	0.295000	0.295000	0.283740
1000	0.275000	7.112492	1000	0.275000	0.275000	0.283735
1000	0.300000	7.112492	1000	0.300000	0.300000	0.283744
1000	0.307000	7.112492	1000	0.307000	0.307000	0.283758
1000	0.298000	7.112492	1000	0.298000	0.298000	0.283766
1000	0.287000	7.112492	1000	0.287000	0.287000	0.283768
1000	0.319000	7.112492	1000	0.319000	0.319000	0.283788
1000	0.307000	7.112492	1000	0.307000	0.307000	0.283801
1000	0.308000	7.112492	1000	0.308000	0.308000	0.283815
1000	0.305000	7.112492	1000	0.305000	0.305000	0.283827
1000	0.314000	7.112492	1000	0.314000	0.314000	0.283844
1000	0.326000	7.112492	1000	0.326000	0.326000	0.283868
1000	0.274000	7.112492	1000	0.274000	0.274000	0.283863
1000	0.278000	7.112492	1000	0.278000	0.278000	0.283859
1000	0.268000	7.112492	1000	0.268000	0.268000	0.283850
1000	0.274000	7.112492	1000	0.274000	0.274000	0.283845
1000	0.255000	7.112492	1000	0.255000	0.255000	0.283828
1000	0.282000	7.112492	1000	0.282000	0.282000	0.283827
1000	0.292000	7.112492	1000	0.292000	0.292000	0.283832
1000	0.283000	7.112492	1000	0.283000	0.283000	0.283831
1000	0.270000	7.112492	1000	0.270000	0.270000	0.283824
1000	0.295000	7.112492	1000	0.295000	0.295000	0.283830
1000	0.275000	7.112492	1000	0.275000	0.275000	0.283825
1000	0.282000	7.112492	1000	0.282000	0.282000	0.283824
1000	0.296000	7.112492	1000	0.296000	0.296000	0.283831
1000	0.274000	7.112492	1000	0.274000	0.274000	0.283825
1000	0.275000	7.112492	1000	0.275000	0.275000	0.283820
1000	0.276000	7.112492	1000	0.276000	0.276000	0.283816
1000	0.302000	7.112492	1000	0.302000	0.302000	0.283826
1000	0.310000	7.112492	1000	0.310000	0.310000	0.283841
1000	0.285000	7.112492	1000	0.285000	0.285000	0.283842
1000	0.310000	7.112492	1000	0.310000	0.310000	0.283856
1000	0.284000	7.112492	1000	0.284000	0.284000	0.283856
1000	0.295000	7.112492	1000	0.295000	0.295000	0.283863
1000	0.288000	7.112492	1000	0.288000	0.288000	0.283865
1000	0.283000	7.112492	1000	0.283000	0.283000	0.283865
1000	0.273000	7.112492	1000	0.273000	0.273000	0.283858
1000	0.310000	7.112492	1000	0.310000	0.310000	0.283873
1000	0.278000	7.112492	1000	0.278000	0.278000	0.283870
1000	0.282000	7.112492	1000	0.282000	0.282000	0.283869
1000	0.274000	7.112492	1000	0.274000	0.274000	0.283863
1000	0.295000	7.112492	1000	0.295000	0.295000	0.283870
1000	0.287000	7.112492	1000	0.287000	0.287000	0.283871
1000	0.296000	7.112492	1000	0.296000	0.296000	0.283878
1000	0.279000	7.112492	1000	0.279000	0.279000	0.283875
1000	0.284000	7.112492	1000	0.284000	0.284000	0.283875
1000	0.277000	7.112492	1000	0.277000	0.277000	0.283872
1000	0.281000	7.112492	1000	0.281000	0.281000	0.283870
1000	0.266000	7.112492	1000	0.266000	0.266000	0.283860
1000	0.254000	7.112492	1000	0.254000	0.254000	0.283843
1000	0.257000	7.112492	1000	0.257000	0.257000	0.283828
1000	0.252000	7.112492	1000	0.252000	0.252000	0.283810
1000	0.274000	7.112492	1000	0.274000	0.274000	0.283805
1000	0.288000	7.112492	1000	0.288000	0.288000	0.283807
1000	0.261000	7.112492	1000	0.261000	0.261000	0.283795
1000	0.248000	7.112492	1000	0.248000	0.248000	0.283775
1000	0.258000	7.112492	1000	0.258000	0.258000	0.283760
1000	0.287000	7.112492	1000	0.287000	0.287000	0.283762
1000	0.265000	7.112492	1000	0.265000	0.265000	0.283752
1000	0.258000	7.112492	1000	0.258000	0.258000	0.283737
1000	0.275000	7.112492	1000	0.275000	0.275000	0.283732
1000	0.276000	7.112492	1000	0.276000	0.276000	0.283728
1000	0.301000	7.112492	1000	0.301000	0.301000	0.283738
1000	0.315000	7.112492	1000	0.315000	0.315000	0.283755
1000	0.293000	7.112492	1000	0.293000	0.293000	0.283760
1000	0.278000	7.112492	1000	0.278000	0.278000	0.283757
1000	0.320000	7.112492	1000	0.320000	0.320000	0.283777
1000	0.287000	7.112492	1000	0.287000	0.287000	0.283779
1000	0.259000	7.112492	1000	0.259000	0.259000	0.283765
1000	0.291000	7.112492	1000	0.291000	0.291000	0.283769
1000	0.277000	7.112492	1000	0.277000	0.277000	0.283765
1000	0.256000	7.112492	1000	0.256000	0.256000	0.283750
1000	0.246000	7.112492	1000	0.246000	0.246000	0.283729
1000	0.281000	7.112492	1000	0.281000	0.281000	0.283728
1000	0.271000	7.112492	1000	0.271000	0.271000	0.283721
1000	0.281000	7.112492	1000	0.281000	0.281000	0.283719
1000	0.287000	7.112492	1000	0.287000	0.287000	0.283721
1000	0.273000	7.112492	1000	0.273000	0.273000	0.283715
1000	0.267000	7.112492	1000	0.267000	0.267000	0.283706
1000	0.295000	7.112492	1000	0.295000	0.295000	0.283712
1000	0.254000	7.112492	1000	0.254000	0.254000	0.283696
1000	0.274000	7.112492	1000	0.274000	0.274000	0.283691
1000	0.276000	7.112492	1000	0.276000	0.276000	0.283686
1000	0.281000	7.112492	1000	0.281000	0.281000	0.283685
1000	0.281000	7.112492	1000	0.281000	0.281000	0.283683
1000	0.282000	7.112492	1000	0.282000	0.282000	0.283682
1000	0.316000	7.112492	1000	0.316000	0.316000	0.283700
1000	0.274000	7.112492	1000	0.274000	0.274000	0.283695
1000	0.316000	7.112492	1000	0.316000	0.316000	0.283712
1000	0.287000	7.112492	1000	0.287000	0.287000	0.283714
1000	0.292000	7.112492	1000	0.292000	0.292000	0.283719
1000	0.276000	7.112492	1000	0.276000	0.276000	0.283715
1000	0.279000	7.112492	1000	0.279000	0.279000	0.283712
1000	0.309000	7.112492	1000	0.309000	0.309000	0.283726
1000	0.294000	7.112492	1000	0.294000	0.294000	0.283731
1000	0.269000	7.112492	1000	0.269000	0.269000	0.283723
1000	0.283000	7.112492	1000	0.283000	0.283000	0.283723
1000	0.298000	7.112492	1000	0.298000	0.298000	0.283731
1000	0.252000	7.112492	1000	0.252000	0.252000	0.283714
1000	0.292000	7.112492	1000	0.292000	0.292000	0.283718
1000	0.295000	7.112492	1000	0.295000	0.295000	0.283724
1000	0.294000	7.112492	1000	0.294000	0.294000	0.283730
1000	0.288000	7.112492	1000	0.288000	0.288000	0.283732
1000	0.293000	7.112492	1000	0.293000	0.293000	0.283737
1000	0.299000	7.112492	1000	0.299000	0.299000	0.283745
1000	0.293000	7.112492	1000	0.293000	0.293000	0.283750
1000	0.273000	7.112492	1000	0.273000	0.273000	0.283745
1000	0.294000	7.112492	1000	0.294000	0.294000	0.283750
1000	0.270000	7.112492	1000	0.270000	0.270000	0.283743
1000	0.271000	7.112492	1000	0.271000	0.271000	0.283736
1000	0.293000	7.112492	1000	0.293000	0.293000	0.283741
1000	0.287000	7.112492	1000	0.287000	0.287000	0.283743
1000	0.285000	7.112492	1000	0.285000	0.285000	0.283743
1000	0.276000	7.112492	1000	0.276000	0.276000	0.283739
1000	0.295000	7.112492	1000	0.295000	0.295000	0.283745
1000	0.284000	7.112492	1000	0.284000	0.284000	0.283745
1000	0.288000	7.112492	1000	0.288000	0.288000	0.283748
1000	0.292000	7.112492	1000	0.292000	0.292000	0.283752
1000	0.288000	7.112492	1000	0.288000	0.288000	0.283754
1000	0.289000	7.112492	1000	0.289000	0.289000	0.283757
1000	0.270000	7.112492	1000	0.270000	0.270000	0.283750
1000	0.292000	7.112492	1000	0.292000	0.292000	0.283754
1000	0.297000	7.112492	1000	0.297000	0.297000	0.283761
1000	0.255000	7.112492	1000	0.255000	0.255000	0.283746
1000	0.297000	7.112492	1000	0.297000	0.297000	0.283753
1000	0.273000	7.112492	1000	0.273000	0.273000	0.283747
1000	0.289000	7.112492	1000	0.289000	0.289000	0.283750
1000	0.282000	7.112492	1000	0.282000	0.282000	0.283749
1000	0.271000	7.112492	1000	0.271000	0.271000	0.283742
1000	0.277000	7.112492	1000	0.277000	0.277000	0.283739
1000	0.263000	7.112492	1000	0.263000	0.263000	0.283728
1000	0.263000	7.112492	1000	0.263000	0.263000	0.283716
1000	0.283000	7.112492	1000	0.283000	0.283000	0.283716
1000	0.255000	7.112492	1000	0.255000	0.255000	0.283701
1000	0.288000	7.112492	1000	0.288000	0.288000	0.283703
1000	0.279000	7.112492	1000	0.279000	0.279000	0.283700
1000	0.272000	7.112492	1000	0.272000	0.272000	0.283694
1000	0.291000	7.112492	1000	0.291000	0.291000	0.283698
1000	0.269000	7.112492	1000	0.269000	0.269000	0.283690
1000	0.276000	7.112492	1000	0.276000	0.276000	0.283686
1000	0.273000	7.112492	1000	0.273000	0.273000	0.283681
1000	0.288000	7.112492	1000	0.288000	0.288000	0.283683
1000	0.277000	7.112492	1000	0.277000	0.277000	0.283679
1000	0.279000	7.112492	1000	0.279000	0.279000	0.283677
1000	0.269000	7.112492	1000	0.269000	0.269000	0.283669
1000	0.269000	7.112492	1000	0.269000	0.269000	0.283661
1000	0.274000	7.112492	1000	0.274000	0.274000	0.283656
1000	0.289000	7.112492	1000	0.289000	0.289000	0.283659
1000	0.247000	7.112492	1000	0.247000	0.247000	0.283639
1000	0.261000	7.112492	1000	0.261000	0.261000	0.283627
1000	0.259000	7.112492	1000	0.259000	0.259000	0.283614
1000	0.307000	7.112492	1000	0.307000	0.307000	0.283627
1000	0.278000	7.112492	1000	0.278000	0.278000	0.283624
1000	0.275000	7.112492	1000	0.275000	0.275000	0.283619
1000	0.303000	7.112492	1000	0.303000	0.303000	0.283630
1000	0.271000	7.112492	1000	0.271000	0.271000	0.283623
1000	0.303000	7.112492	1000	0.303000	0.303000	0.283633
1000	0.258000	7.112492	1000	0.258000	0.258000	0.283620
1000	0.303000	7.112492	1000	0.303000	0.303000	0.283630
1000	0.297000	7.112492	1000	0.297000	0.297000	0.283637
1000	0.279000	7.112492	1000	0.279000	0.279000	0.283634
1000	0.302000	7.112492	1000	0.302000	0.302000	0.283644
1000	0.313000	7.112492	1000	0.313000	0.313000	0.283660
1000	0.313000	7.112492	1000	0.313000	0.313000	0.283675
1000	0.287000	7.112492	1000	0.287000	0.287000	0.283677
1000	0.285000	7.112492	1000	0.285000	0.285000	0.283677
1000	0.274000	7.112492	1000	0.274000	0.274000	0.283672
1000	0.293000	7.112492	1000	0.293000	0.293000	0.283677
1000	0.277000	7.112492	1000	0.277000	0.277000	0.283674
1000	0.300000	7.112492	1000	0.300000	0.300000	0.283682
1000	0.289000	7.112492	1000	0.289000	0.289000	0.283685
1000	0.256000	7.112492	1000	0.256000	0.256000	0.283671
1000	0.263000	7.112492	1000	0.263000	0.263000	0.283660
1000	0.280000	7.112492	1000	0.280000	0.280000	0.283658
1000	0.277000	7.112492	1000	0.277000	0.277000	0.283654
1000	0.285000	7.112492	1000	0.285000	0.285000	0.283655
1000	0.293000	7.112492	1000	0.293000	0.293000	0.283660
1000	0.300000	7.112492	1000	0.300000	0.300000	0.283668
1000	0.266000	7.112492	1000	0.266000	0.266000	0.283659
1000	0.290000	7.112492	1000	0.290000	0.290000	0.283663
1000	0.299000	7.112492	1000	0.299000	0.299000	0.283671
1000	0.269000	7.112492	1000	0.269000	0.269000	0.283663
1000	0.265000	7.112492	1000	0.265000	0.265000	0.283653
1000	0.297000	7.112492	1000	0.297000	0.297000	0.283660
1000	0.300000	7.112492	1000	0.300000	0.300000	0.283669
1000	0.262000	7.112492	1000	0.262000	0.262000	0.283657
1000	0.279000	7.112492	1000	0.279000	0.279000	0.283655
1000	0.259000	7.112492	1000	0.259000	0.259000	0.283642
1000	0.285000	7.112492	1000	0.285000	0.285000	0.283643
1000	0.293000	7.112492	1000	0.293000	0.293000	0.283648
1000	0.271000	7.112492	1000	0.271000	0.271000	0.283641
1000	0.267000	7.112492	1000	0.267000	0.267000	0.283632
1000	0.289000	7.112492	1000	0.289000	0.289000	0.283635
1000	0.296000	7.112492	1000	0.296000	0.296000	0.283642
1000	0.281000	7.112492	1000	0.281000	0.281000	0.283640
1000	0.267000	7.112492	1000	0.267000	0.267000	0.283632
1000	0.293000	7.112492	1000	0.293000	0.293000	0.283637
1000	0.248000	7.112492	1000	0.248000	0.248000	0.283618
1000	0.295000	7.112492	1000	0.295000	0.295000	0.283624
1000	0.300000	7.112492	1000	0.300000	0.300000	0.283632
1000	0.246000	7.112492	1000	0.246000	0.246000	0.283613
1000	0.278000	7.112492	1000	0.278000	0.278000	0.283610
1000	0.255000	7.112492	1000	0.255000	0.255000	0.283595
1000	0.285000	7.112492	1000	0.285000	0.285000	0.283596
1000	0.278000	7.112492	1000	0.278000	0.278000	0.283593
1000	0.288000	7.112492	1000	0.288000	0.288000	0.283596
1000	0.287000	7.112492	1000	0.287000	0.287000	0.283597
1000	0.253000	7.112492	1000	0.253000	0.253000	0.283582
1000	0.262000	7.112492	1000	0.262000	0.262000	0.283570
1000	0.293000	7.112492	1000	0.293000	0.293000	0.283575
1000	0.267000	7.112492	1000	0.267000	0.267000	0.283567
1000	0.296000	7.112492	1000	0.296000	0.296000	0.283573
1000	0.252000	7.112492	1000	0.252000	0.252000	0.283557
1000	0.267000	7.112492	1000	0.267000	0.267000	0.283549
1000	0.268000	7.112492	1000	0.268000	0.268000	0.283541
1000	0.293000	7.112492	1000	0.293000	0.293000	0.283545
1000	0.293000	7.112492	1000	0.293000	0.293000	0.283550
1000	0.279000	7.112492	1000	0.279000	0.279000	0.283548
1000	0.283000	7.112492	1000	0.283000	0.283000	0.283548
1000	0.265000	7.112492	1000	0.265000	0.265000	0.283538
1000	0.267000	7.112492	1000	0.267000	0.267000	0.283530
1000	0.300000	7.112492	1000	0.300000	0.300000	0.283538
1000	0.283000	7.112492	1000	0.283000	0.283000	0.283538
1000	0.273000	7.112492	1000	0.273000	0.273000	0.283532
1000	0.288000	7.112492	1000	0.288000	0.288000	0.283535
1000	0.278000	7.112492	1000	0.278000	0.278000	0.283532
1000	0.267000	7.112492	1000	0.267000	0.267000	0.283524
1000	0.274000	7.112492	1000	0.274000	0.274000	0.283519
1000	0.285000	7.112492	1000	0.285000	0.285000	0.283519
1000	0.293000	7.112492	1000	0.293000	0.293000	0.283524
1000	0.302000	7.112492	1000	0.302000	0.302000	0.283534
1000	0.287000	7.112492	1000	0.287000	0.287000	0.283535
1000	0.253000	7.112492	1000	0.253000	0.253000	0.283520
1000	0.244000	7.112492	1000	0.244000	0.244000	0.283500
1000	0.295000	7.112492	1000	0.295000	0.295000	0.283506
1000	0.314000	7.112492	1000	0.314000	0.314000	0.283521
1000	0.289000	7.112492	1000	0.289000	0.289000	0.283524
1000	0.289000	7.112492	1000	0.289000	0.289000	0.283527
1000	0.275000	7.112492	1000	0.275000	0.275000	0.283522
1000	0.283000	7.112492	1000	0.283000	0.283000	0.283522
1000	0.278000	7.112492	1000	0.278000	0.278000	0.283519
1000	0.259000	7.112492	1000	0.259000	0.259000	0.283507
1000	0.272000	7.112492	1000	0.272000	0.272000	0.283501
1000	0.270000	7.112492	1000	0.270000	0.270000	0.283494
1000	0.274000	7.112492	1000	0.274000	0.274000	0.283490
1000	0.239000	7.112492	1000	0.239000	0.239000	0.283467
1000	0.294000	7.112492	1000	0.294000	0.294000	0.283472
1000	0.271000	7.112492	1000	0.271000	0.271000	0.283466
1000	0.275000	7.112492	1000	0.275000	0.275000	0.283462
1000	0.281000	7.112492	1000	0.281000	0.281000	0.283461
1000	0.271000	7.112492	1000	0.271000	0.271000	0.283454
1000	0.279000	7.112492	1000	0.279000	0.279000	0.283452
1000	0.291000	7.112492	1000	0.291000	0.291000	0.283456
1000	0.283000	7.112492	1000	0.283000	0.283000	0.283456
1000	0.271000	7.112492	1000	0.271000	0.271000	0.283449
1000	0.286000	7.112492	1000	0.286000	0.286000	0.283451
1000	0.314000	7.112492	1000	0.314000	0.314000	0.283466
1000	0.286000	7.112492	1000	0.286000	0.286000	0.283467
1000	0.293000	7.112492	1000	0.293000	0.293000	0.283472
1000	0.274000	7.112492	1000	0.274000	0.274000	0.283467
1000	0.282000	7.112492	1000	0.282000	0.282000	0.283467
1000	0.298000	7.112492	1000	0.298000	0.298000	0.283474
