# Supplementary material for: Investigating environmental effects on phonology using diachronic models
Source: Evol Hum Sci. 2024 Jan 3;6:e8. doi: 10.1017/ehs.2023.33 (PMC10955398; doi:10.1017/ehs.2023.33)
Supplement: Hartmann et al. supplementary material 4 — Hartmann et al. supplementary material [file S2513843X23000336sup004.zip › TonesClimateGeoPhylo_Public-1.0/results/BayesTraitsOutput/AncestralStateReconstruction/Anc_VOWELS_continuous_VOWELS_make.Log.txt]

Options:
Model:                           Continuous: Random Walk
Tree File Name:                  ../../data/processed/GTree_phylo4g_combined_trimmed_VOWELS.nex
Data File Name:                  ../../data/processed/AncestralStateReconstruction/GTree_Data_VOWELS_continuous.txt
Log File Name:                   ../../results/BayesTraitsOutput/AncestralStateReconstruction/Anc_VOWELS_continuous_VOWELS_make.Log.txt
Save Initial Trees:              False
Save Trees:                      False
Summary:                         False
Seed:                            4222295830
Precision:                       64 bits
Cores:                           1
Analysis Type:                   MCMC
Sample Period:                   1000
Iterations:                      2000000
Burn in:                         1000000
MCMC ML Start:                   False
Schedule File:                   ../../results/BayesTraitsOutput/AncestralStateReconstruction/Anc_VOWELS_continuous_VOWELS_make.Schedule.txt
Rate Dev:                        AutoTune
No of Rates:                     1
Test for trait correlation:      True
Kappa:                           Not in use
Delta:                           Not in use
Lambda:                          Not in use
OU:                              Not in use
Save Model:                      ../../results/BayesTraitsOutput/AncestralStateReconstruction/Anc_VOWELS_continuous_models.bin
Restrictions:
    alpha-1                      None
Prior Information:
    Priors
        alpha-1 - gamma 5.80 19.70 
Tree Information
     Trees:                      1
     Taxa:                       161
     Sites:                      1
Iteration	Lh	Tree No	Alpha 1	Sigma^2 1 	
1001000	181.503471	1	0.350054481346	0.498213625096	
1002000	181.467740	1	0.352444559909	0.498434815773	
1003000	181.066189	1	0.375537068807	0.500927324221	
1004000	181.787072	1	0.327427938588	0.496461508436	
1005000	182.047046	1	0.262937483274	0.494860776088	
1006000	181.993629	1	0.300724020937	0.495189260220	
1007000	180.643438	1	0.395251420770	0.503564895502	
1008000	180.821218	1	0.387369313491	0.502454026055	
1009000	181.370602	1	0.358603834248	0.499036631192	
1010000	180.235863	1	0.411676679612	0.506120932654	
1011000	181.258836	1	0.365181933573	0.499729973862	
1012000	181.556538	1	0.346360102871	0.497885303484	
1013000	179.836446	1	0.426123109210	0.508638388968	
1014000	182.040921	1	0.288746215802	0.494898432241	
1015000	180.287498	1	0.409701922478	0.505796393639	
1016000	182.043506	1	0.287780776472	0.494882537845	
1017000	182.058452	1	0.270081735381	0.494790665702	
1018000	180.674657	1	0.393903744570	0.503369641316	
1019000	181.235669	1	0.366487562653	0.499873806038	
1020000	182.054566	1	0.282397615180	0.494814553435	
1021000	182.052289	1	0.283768710867	0.494828546787	
1022000	181.908126	1	0.314029546023	0.495715502693	
1023000	181.964748	1	0.305857416519	0.495366952915	
1024000	179.337586	1	0.442515288903	0.511800223220	
1025000	180.929303	1	0.382304735846	0.501779848109	
1026000	181.677365	1	0.337149709305	0.497138555730	
1027000	180.031009	1	0.419257448193	0.507410534409	
1028000	181.457054	1	0.353145376036	0.498500981318	
1029000	182.004758	1	0.250814829788	0.495120806544	
1030000	182.046421	1	0.262668407057	0.494864621425	
1031000	181.798777	1	0.326283634590	0.496389326061	
1032000	181.705607	1	0.334796218181	0.496964179631	
1033000	181.397927	1	0.356917063005	0.498867262444	
1034000	181.927646	1	0.311417205517	0.495595311727	
1035000	181.716257	1	0.333884572332	0.496898431262	
1036000	182.057110	1	0.280497428667	0.494798914441	
1037000	181.388705	1	0.357490139478	0.498924419603	
1038000	181.572031	1	0.204022356917	0.497789488605	
1039000	181.801854	1	0.325978627316	0.496370353269	
1040000	179.414590	1	0.440084615068	0.511310882567	
1041000	178.393824	1	0.470024351246	0.517835747467	
1042000	180.758827	1	0.390194722046	0.502843597769	
1043000	181.742468	1	0.331579544595	0.496736669543	
1044000	181.639117	1	0.340203839360	0.497374818671	
1045000	180.614775	1	0.396476054607	0.503744225604	
1046000	181.817437	1	0.324405373197	0.496274274638	
1047000	181.873734	1	0.318254494986	0.495927334722	
1048000	181.895882	1	0.315583464274	0.495790906841	
1049000	182.054104	1	0.282694686742	0.494817392636	
1050000	182.060281	1	0.273181793337	0.494779423676	
1051000	181.469947	1	0.352299006543	0.498421148172	
1052000	181.564595	1	0.345782634793	0.497835473432	
1053000	182.013749	1	0.296446560599	0.495065507871	
1054000	181.231961	1	0.366694905524	0.499896837041	
1055000	181.712261	1	0.334228233899	0.496923098422	
1056000	181.011394	1	0.378297804690	0.501268413431	
1057000	176.812960	1	0.509541459496	0.528105547569	
1058000	181.786824	1	0.327451934736	0.496463039038	
1059000	181.928609	1	0.311283636296	0.495589387865	
1060000	182.015065	1	0.253130742673	0.495057413448	
1061000	182.049190	1	0.263910713363	0.494847597985	
1062000	182.057188	1	0.280429011905	0.494798432699	
1063000	179.067008	1	0.450807874850	0.513523383937	
1064000	181.757728	1	0.330193841632	0.496642512794	
1065000	182.017705	1	0.295502683868	0.495041176812	
1066000	181.985165	1	0.246941037000	0.495241324742	
1067000	178.541313	1	0.465965993601	0.516887858884	
1068000	181.962531	1	0.306217063515	0.495380595266	
1069000	179.744573	1	0.429264713890	0.509219221227	
1070000	181.737626	1	0.332012270231	0.496766547942	
1071000	181.499046	1	0.350354477078	0.498241009616	
1072000	182.048310	1	0.285766870176	0.494853005965	
1073000	180.838152	1	0.386590511118	0.502348338870	
1074000	181.156969	1	0.370793413758	0.500362745023	
1075000	181.982158	1	0.246393291471	0.495259828458	
1076000	182.053160	1	0.283269980777	0.494823193998	
1077000	181.042013	1	0.376764059737	0.501077782495	
1078000	181.039779	1	0.376876756334	0.501091692963	
1079000	181.973101	1	0.304463476643	0.495315553447	
1080000	181.583123	1	0.344436804594	0.497720904280	
1081000	180.375476	1	0.406272072964	0.505243914853	
1082000	181.560814	1	0.346054214112	0.497858857995	
1083000	180.144177	1	0.415117744066	0.506697705627	
1084000	182.050243	1	0.284845014052	0.494841122412	
1085000	178.683316	1	0.461982787581	0.515976868599	
1086000	181.510233	1	0.349593708289	0.498171776046	
1087000	180.962900	1	0.380682658338	0.501570473824	
1088000	181.891070	1	0.316178334957	0.495820545054	
1089000	182.028078	1	0.292796880675	0.494977391464	
1090000	180.673308	1	0.393962294875	0.503378078622	
1091000	176.909003	1	0.507311676530	0.527475851505	
1092000	180.028063	1	0.419363684515	0.507429100008	
1093000	179.911723	1	0.423502358623	0.508162975075	
1094000	181.149796	1	0.371176509324	0.500407331279	
1095000	181.936794	1	0.310127139287	0.495538997723	
1096000	181.538179	1	0.347659072793	0.497998864456	
1097000	181.996680	1	0.300121431925	0.495170489126	
1098000	182.058669	1	0.278937225288	0.494789334313	
1099000	181.471468	1	0.352198555624	0.498411730659	
1100000	181.599099	1	0.343255395446	0.497622135368	
1101000	180.297042	1	0.409333893093	0.505736431048	
1102000	181.612231	1	0.342269023431	0.497540963481	
1103000	179.364635	1	0.441665240078	0.511628280816	
1104000	181.367522	1	0.358791824708	0.499055720177	
1105000	180.154396	1	0.414738219039	0.506633389896	
1106000	181.991913	1	0.301056886346	0.495199817285	
1107000	181.292106	1	0.363273897483	0.499523481999	
1108000	180.918388	1	0.382826646932	0.501847891085	
1109000	181.950050	1	0.308170045499	0.495457404773	
1110000	181.828615	1	0.323245776781	0.496205372033	
1111000	181.789067	1	0.327234678834	0.496449206658	
1112000	181.586730	1	0.344171805491	0.497698602988	
1113000	181.553062	1	0.346607783706	0.497906799439	
1114000	180.393007	1	0.405578332174	0.505133895113	
1115000	181.791831	1	0.326965687868	0.496432159374	
1116000	181.351179	1	0.359782806632	0.499157052398	
1117000	181.789584	1	0.222083437172	0.496446017276	
1118000	181.085721	1	0.374535020334	0.500805798249	
1119000	181.414372	1	0.355885341756	0.498765361225	
1120000	180.849404	1	0.386070147578	0.502278131363	
1121000	181.904938	1	0.314439914427	0.495735132466	
1122000	181.468416	1	0.352400001063	0.498430628937	
1123000	181.990400	1	0.301346782663	0.495209120591	
1124000	182.045395	1	0.287028200360	0.494870928778	
1125000	180.517269	1	0.400556062425	0.504354755843	
1126000	177.203982	1	0.500342794801	0.525546539013	
1127000	180.900195	1	0.383691135798	0.501961320726	
1128000	178.199480	1	0.475257636725	0.519087425583	
1129000	181.865718	1	0.319181878650	0.495976718052	
1130000	180.888656	1	0.384235985299	0.502033274231	
1131000	181.730622	1	0.332632536233	0.496809769904	
1132000	182.053664	1	0.282967738262	0.494820096290	
1133000	180.694781	1	0.393027180317	0.503243820361	
1134000	181.065572	1	0.375568562637	0.500931163374	
1135000	181.210853	1	0.367866299683	0.500027927289	
1136000	180.924604	1	0.382529723902	0.501809140070	
1137000	181.619346	1	0.341728635846	0.497496991453	
1138000	181.937227	1	0.310064884115	0.495536331005	
1139000	181.412165	1	0.356024572663	0.498779037758	
1140000	182.030792	1	0.292019647591	0.494960704330	
1141000	180.749249	1	0.390622595733	0.502903434365	
1142000	182.059956	1	0.272307053734	0.494781420174	
1143000	180.494556	1	0.401488318717	0.504497080317	
1144000	181.998247	1	0.249461345299	0.495160854796	
1145000	180.338191	1	0.407735988117	0.505477983549	
1146000	182.035082	1	0.290714922655	0.494934332569	
1147000	181.599666	1	0.343213073330	0.497618628407	
1148000	180.839283	1	0.386538294133	0.502341278985	
1149000	181.501926	1	0.350159336367	0.498223184222	
1150000	181.853648	1	0.228724678190	0.496051091306	
1151000	181.540250	1	0.347513680655	0.497986052416	
1152000	181.822137	1	0.323921095377	0.496245301587	
1153000	181.177467	1	0.369690305991	0.500235350908	
1154000	180.601437	1	0.397041914116	0.503827699544	
1155000	181.944993	1	0.308929841992	0.495488531930	
1156000	181.396456	1	0.357008763441	0.498876381747	
1157000	178.012137	1	0.480187821940	0.520296872345	
1158000	181.981232	1	0.303041103540	0.495265524914	
1159000	180.014296	1	0.419859286787	0.507515890389	
1160000	181.655615	1	0.338904089731	0.497272894799	
1161000	181.532958	1	0.348024359358	0.498031166385	
1162000	181.426382	1	0.355123672420	0.498690957530	
1163000	181.547373	1	0.202256454416	0.497941991186	
1164000	180.005530	1	0.420174014143	0.507571159798	
1165000	181.314584	1	0.361961646290	0.499384019514	
1166000	180.887574	1	0.384286936160	0.502040021199	
1167000	181.425492	1	0.355180330102	0.498696468013	
1168000	181.387333	1	0.357575034562	0.498932920554	
1169000	182.044975	1	0.262068575093	0.494873508337	
1170000	179.865200	1	0.425127175356	0.508456745534	
1171000	180.663802	1	0.394374014639	0.503437525837	
1172000	180.620915	1	0.396214743107	0.503705808241	
1173000	180.302048	1	0.409140452777	0.505704979643	
1174000	181.304942	1	0.362526894585	0.499443837547	
1175000	179.034625	1	0.451776162196	0.513730005350	
1176000	181.794784	1	0.326676789382	0.496413947795	
1177000	181.981560	1	0.246285749103	0.495263503972	
1178000	179.341584	1	0.442389875855	0.511774800589	
1179000	182.030254	1	0.292176453192	0.494964012177	
1180000	178.668189	1	0.462410764845	0.516073831379	
1181000	181.681256	1	0.212437192129	0.497114527767	
1182000	182.050591	1	0.284670479829	0.494838988081	
1183000	178.203446	1	0.475152067361	0.519061848946	
1184000	181.794393	1	0.326715153622	0.496416360395	
1185000	182.006064	1	0.298172254428	0.495112774805	
1186000	181.776180	1	0.328471086269	0.496528688033	
1187000	182.028317	1	0.256537894373	0.494975926864	
1188000	181.880387	1	0.231798287430	0.495886351029	
1189000	180.448961	1	0.403340148298	0.504782906796	
1190000	181.891326	1	0.316146907878	0.495818968569	
1191000	181.201032	1	0.368406461771	0.500088934981	
1192000	179.958912	1	0.421836980589	0.507865180388	
1193000	180.003294	1	0.420254182972	0.507585257401	
1194000	181.962328	1	0.243018154147	0.495381842549	
1195000	181.629299	1	0.340965402421	0.497435487092	
1196000	181.445044	1	0.353925784412	0.498575359490	
1197000	181.056410	1	0.376035130537	0.500988179168	
1198000	181.501263	1	0.350204366239	0.498227293455	
1199000	179.519021	1	0.436733798449	0.510648000084	
1200000	181.458563	1	0.353046775482	0.498491636367	
1201000	181.378901	1	0.358095061475	0.498985183330	
1202000	182.003704	1	0.298677249686	0.495127287031	
1203000	181.841794	1	0.321842152428	0.496124142341	
1204000	182.057900	1	0.269501200084	0.494794061439	
1205000	181.931889	1	0.238443318010	0.495569192666	
1206000	182.035584	1	0.290555184341	0.494931245142	
1207000	181.541049	1	0.347457487813	0.497981107512	
1208000	181.160983	1	0.370578353119	0.500337793064	
1209000	180.732528	1	0.391365867331	0.503007903956	
1210000	182.048108	1	0.263408917313	0.494854249721	
1211000	180.393035	1	0.405577210087	0.505133717633	
1212000	181.089740	1	0.374327600678	0.500780794418	
1213000	178.609037	1	0.464075885734	0.516453187101	
1214000	182.036048	1	0.258861868305	0.494928390047	
1215000	181.906247	1	0.314271930210	0.495727072431	
1216000	182.060296	1	0.273234619018	0.494779332701	
1217000	182.059639	1	0.277573368863	0.494783368403	
1218000	179.488820	1	0.437709455968	0.510839612045	
1219000	180.830310	1	0.386951841605	0.502397282031	
1220000	181.058758	1	0.375915748529	0.500973565348	
1221000	180.970334	1	0.380320454457	0.501524155398	
1222000	181.919954	1	0.236799768352	0.495642672424	
1223000	182.036523	1	0.290252040200	0.494925470711	
1224000	181.318243	1	0.361746156057	0.499361316630	
1225000	180.921336	1	0.382685921347	0.501829511908	
1226000	181.403701	1	0.356556304172	0.498831484763	
1227000	178.009859	1	0.480247117246	0.520311597037	
1228000	181.938573	1	0.309870826471	0.495528048533	
1229000	180.906577	1	0.383388635419	0.501921526957	
1230000	181.794020	1	0.326751747159	0.496418663297	
1231000	177.884404	1	0.483488980436	0.521123106320	
1232000	181.416960	1	0.355721787986	0.498749325388	
1233000	181.164721	1	0.370377673001	0.500314559964	
1234000	180.906633	1	0.383385949422	0.501921174111	
1235000	181.607896	1	0.342596226637	0.497567759876	
1236000	180.732799	1	0.391353857939	0.503006210688	
1237000	181.271882	1	0.364438444391	0.499648988902	
1238000	182.057366	1	0.280270918421	0.494797341145	
1239000	182.059515	1	0.277781470223	0.494784133439	
1240000	181.950314	1	0.308129977988	0.495455782653	
1241000	181.877064	1	0.317863364806	0.495906818444	
1242000	182.049241	1	0.263934852988	0.494847285661	
1243000	179.202774	1	0.446693454913	0.512658044148	
1244000	181.770428	1	0.220253967700	0.496564167436	
1245000	181.773432	1	0.328731056299	0.496545634929	
1246000	180.947904	1	0.381409627480	0.501663916435	
1247000	181.841837	1	0.321837507274	0.496123877471	
1248000	182.033057	1	0.257924329750	0.494946782322	
1249000	179.671444	1	0.431722970935	0.509682027523	
1250000	181.025512	1	0.377593397597	0.501180509030	
1251000	180.610171	1	0.396671675442	0.503773039274	
1252000	181.964427	1	0.305909750747	0.495368928376	
1253000	181.784980	1	0.327629885571	0.496474411394	
1254000	182.060335	1	0.273384786861	0.494779092495	
1255000	180.651000	1	0.394926305522	0.503517591329	
1256000	181.657920	1	0.338720414991	0.497258655938	
1257000	181.973612	1	0.304375997342	0.495312406046	
1258000	181.198300	1	0.368556195705	0.500105908816	
1259000	181.262774	1	0.364958102490	0.499705522691	
1260000	181.827229	1	0.323391049338	0.496213915056	
1261000	182.022590	1	0.294274908414	0.495011137807	
1262000	180.557259	1	0.398898373746	0.504104275006	
1263000	181.350572	1	0.359819370857	0.499160813941	
1264000	181.625958	1	0.341222570289	0.497456132092	
1265000	180.536937	1	0.399743428922	0.504231550171	
1266000	181.650034	1	0.339346693512	0.497307373811	
1267000	182.035776	1	0.290493631553	0.494930063675	
1268000	178.560324	1	0.465437155244	0.516765806113	
1269000	181.028788	1	0.377429239626	0.501160109535	
1270000	181.149617	1	0.371186055879	0.500408444610	
1271000	181.732978	1	0.216843291315	0.496795228776	
1272000	182.060090	1	0.276647002091	0.494780597553	
1273000	181.353752	1	0.359627526458	0.499141095949	
1274000	181.196265	1	0.368667590213	0.500118554063	
1275000	180.934683	1	0.382046560617	0.501746310734	
1276000	179.329241	1	0.442776721602	0.511853279640	
1277000	182.042089	1	0.288318619220	0.494891253657	
1278000	180.339229	1	0.407695435626	0.505471464658	
1279000	179.378628	1	0.441223879764	0.511539349536	
1280000	178.211544	1	0.474936401082	0.519009640612	
1281000	181.910116	1	0.313771233410	0.495703250756	
1282000	181.027312	1	0.377503231220	0.501169300253	
1283000	182.034179	1	0.290997972620	0.494939879062	
1284000	179.736520	1	0.429537213896	0.509270163992	
1285000	181.570652	1	0.345345420987	0.497798013938	
1286000	181.924217	1	0.237378579339	0.495616422754	
1287000	182.014004	1	0.296387003472	0.495063940810	
1288000	182.005863	1	0.251052366701	0.495114006317	
1289000	182.035370	1	0.258644661134	0.494932556639	
1290000	182.036477	1	0.259000774634	0.494925755343	
1291000	181.982414	1	0.302828333649	0.495258251371	
1292000	179.860030	1	0.425306687583	0.508489397363	
1293000	180.630328	1	0.395813021789	0.503646909045	
1294000	181.373404	1	0.358432404287	0.499019261011	
1295000	181.563062	1	0.345892828991	0.497844951054	
1296000	179.123255	1	0.449114230282	0.513164702482	
1297000	182.058331	1	0.279319618830	0.494791410311	
1298000	181.717444	1	0.333782170528	0.496891108707	
1299000	182.034809	1	0.258466930221	0.494936008368	
1300000	181.009733	1	0.378380374679	0.501278756755	
1301000	182.017166	1	0.295633958385	0.495044496352	
1302000	180.311202	1	0.408786088942	0.505647480972	
1303000	181.101177	1	0.373735029375	0.500709647993	
1304000	181.294416	1	0.363139898309	0.499509145575	
1305000	180.053568	1	0.418441291263	0.507268359498	
1306000	180.743967	1	0.390857861139	0.502936429611	
1307000	180.894825	1	0.383945044578	0.501994807620	
1308000	182.051065	1	0.264840977771	0.494836071125	
1309000	181.831972	1	0.322892036568	0.496184676293	
1310000	181.914946	1	0.313136948147	0.495673508128	
1311000	182.011316	1	0.297007327377	0.495080472794	
1312000	180.088369	1	0.417173498827	0.507049105144	
1313000	181.148529	1	0.371243999465	0.500415204428	
1314000	182.059238	1	0.271066165682	0.494785837913	
1315000	180.089624	1	0.417127593224	0.507041202567	
1316000	181.765246	1	0.329498459070	0.496596136455	
1317000	181.739151	1	0.331876344986	0.496757138349	
1318000	180.765697	1	0.389886890853	0.502800685465	
1319000	180.855504	1	0.385787026583	0.502240070037	
1320000	182.034730	1	0.258442027433	0.494936495055	
1321000	181.974422	1	0.304237057386	0.495307426153	
1322000	179.599883	1	0.434093929759	0.510135313785	
1323000	181.953785	1	0.307597613867	0.495434414119	
1324000	176.105036	1	0.525442741413	0.532770233538	
1325000	178.402874	1	0.469777566822	0.517777539261	
1326000	181.816256	1	0.324526387627	0.496281558849	
1327000	181.939252	1	0.309772423361	0.495523866022	
1328000	181.671823	1	0.337601337619	0.497172783150	
1329000	182.027396	1	0.292987068376	0.494981585903	
1330000	180.814410	1	0.387680946490	0.502496521370	
1331000	180.451103	1	0.403253745770	0.504769478599	
1332000	181.385731	1	0.357674096358	0.498942851092	
1333000	182.031141	1	0.291917193458	0.494958559080	
1334000	181.399428	1	0.356823468328	0.498857965239	
1335000	179.610722	1	0.433736948979	0.510066631026	
1336000	181.639467	1	0.340176561307	0.497372658615	
1337000	181.938570	1	0.309871175145	0.495528063373	
1338000	181.283635	1	0.363763474469	0.499576045681	
1339000	181.500025	1	0.350288192282	0.498234949583	
1340000	182.055026	1	0.282089684006	0.494811722963	
1341000	181.974116	1	0.244978355973	0.495309304466	
1342000	181.171441	1	0.370015871741	0.500272796488	
1343000	181.780727	1	0.328038119851	0.496500645069	
1344000	181.027244	1	0.377506652688	0.501169725404	
1345000	181.938979	1	0.239455826750	0.495525549680	
1346000	181.320873	1	0.361590970289	0.499345001840	
1347000	182.037525	1	0.259345823884	0.494919311479	
1348000	181.970662	1	0.304877007391	0.495330556918	
1349000	177.796386	1	0.485736682994	0.521693207645	
1350000	180.021880	1	0.419586480904	0.507468079632	
1351000	180.797128	1	0.388468294185	0.502604409320	
1352000	181.628821	1	0.341002203471	0.497438436520	
1353000	181.807356	1	0.325428691918	0.496336428830	
1354000	181.060011	1	0.375851969908	0.500965765118	
1355000	181.736516	1	0.332111026330	0.496773398453	
1356000	182.055225	1	0.267315165400	0.494810500891	
1357000	179.604608	1	0.433938396576	0.510105370427	
1358000	180.724681	1	0.391713124253	0.503056940926	
1359000	180.069084	1	0.417877358544	0.507170592208	
1360000	181.933395	1	0.310611935893	0.495559924296	
1361000	181.623622	1	0.341401769986	0.497470565167	
1362000	181.993438	1	0.248506565619	0.495190436827	
1363000	181.998068	1	0.299842678799	0.495161954139	
1364000	181.996590	1	0.300139533137	0.495171046603	
1365000	181.647119	1	0.339576636555	0.497325379867	
1366000	180.747417	1	0.390704251329	0.502914878734	
1367000	181.882832	1	0.317177473414	0.495871286967	
1368000	181.792754	1	0.326875574000	0.496426467959	
1369000	181.251222	1	0.365613072283	0.499777241740	
1370000	182.035406	1	0.290611831953	0.494932336502	
1371000	179.513810	1	0.436902533063	0.510681056088	
1372000	182.047079	1	0.286316229066	0.494860575830	
1373000	181.747409	1	0.331134542351	0.496706179382	
1374000	180.749501	1	0.390611340693	0.502901857556	
1375000	181.626237	1	0.341201109109	0.497454406170	
1376000	182.045609	1	0.286940053201	0.494869613798	
1377000	181.532089	1	0.348084926363	0.498036537843	
1378000	178.327775	1	0.471817087640	0.518260802394	
1379000	181.838010	1	0.322249324681	0.496147460923	
1380000	181.885226	1	0.316889560890	0.495856541464	
1381000	181.367574	1	0.358788663443	0.499055398822	
1382000	181.101060	1	0.373741134861	0.500710378879	
1383000	182.053604	1	0.283004010996	0.494820462226	
1384000	182.018848	1	0.295222062215	0.495034150538	
1385000	181.489049	1	0.351028058057	0.498302892197	
1386000	181.178098	1	0.369656129978	0.500231427513	
1387000	181.791775	1	0.326971139163	0.496432503982	
1388000	182.058149	1	0.279513701829	0.494792531553	
1389000	181.127687	1	0.372348078809	0.500544783459	
1390000	182.026043	1	0.255909160386	0.494989908829	
1391000	182.031673	1	0.257508060856	0.494955288887	
1392000	180.404942	1	0.405104021511	0.505059009207	
1393000	179.913825	1	0.423428551885	0.508149706372	
1394000	181.984790	1	0.302395782979	0.495243633202	
1395000	181.161226	1	0.178702535299	0.500336287331	
1396000	180.836669	1	0.386658912955	0.502357591976	
1397000	182.019350	1	0.254170265846	0.495031065395	
1398000	181.394208	1	0.357148637031	0.498890311273	
1399000	181.396497	1	0.357006223100	0.498876128982	
1400000	181.188916	1	0.369068700677	0.500164211352	
1401000	180.451800	1	0.403225616261	0.504765108814	
1402000	182.048196	1	0.285819096692	0.494853709937	
1403000	181.909192	1	0.313891404835	0.495708940540	
1404000	181.745678	1	0.331290835101	0.496716860820	
1405000	181.414658	1	0.193400561709	0.498763593989	
1406000	181.546101	1	0.347101359208	0.497949857296	
1407000	182.060176	1	0.276415938579	0.494780067944	
1408000	180.259253	1	0.410785517073	0.505973892432	
1409000	181.781114	1	0.328001086112	0.496498256930	
1410000	182.026220	1	0.255957456719	0.494988817871	
1411000	181.408695	1	0.356242985359	0.498800539427	
1412000	180.041883	1	0.418864586870	0.507341997350	
1413000	182.040782	1	0.288796355307	0.494899288461	
1414000	182.055081	1	0.282051927383	0.494811383791	
1415000	182.057066	1	0.280535185470	0.494799182719	
1416000	179.036177	1	0.451729854332	0.513720097997	
1417000	181.419207	1	0.355579587863	0.498735409455	
1418000	181.783501	1	0.327772181719	0.496483532678	
1419000	182.060201	1	0.272923228793	0.494779917598	
1420000	180.059738	1	0.418217276762	0.507229476800	
1421000	182.036666	1	0.290205272352	0.494924589738	
1422000	182.021908	1	0.294451099874	0.495015336642	
1423000	182.016858	1	0.295708357095	0.495046386915	
1424000	182.055240	1	0.281942632293	0.494810411687	
1425000	178.752449	1	0.460015212526	0.515533940359	
1426000	178.835472	1	0.457626613372	0.515002518085	
1427000	181.077048	1	0.374981154375	0.500859754498	
1428000	181.345697	1	0.360112668861	0.499191045392	
1429000	181.806907	1	0.325473781670	0.496339196580	
1430000	177.681510	1	0.488638403008	0.522438216694	
1431000	182.055325	1	0.267384689864	0.494809889180	
1432000	178.349005	1	0.471242472792	0.518124139392	
1433000	181.960348	1	0.242700771904	0.495394023992	
1434000	178.557061	1	0.465528027960	0.516786754963	
1435000	178.606822	1	0.464137977448	0.516467397901	
1436000	181.480784	1	0.197687385341	0.498354055582	
1437000	181.400799	1	0.356737799652	0.498849464637	
1438000	181.842309	1	0.321786473515	0.496120969198	
1439000	180.985263	1	0.379589426199	0.501431154595	
1440000	181.126143	1	0.372429391664	0.500554384865	
1441000	181.052123	1	0.376252731878	0.501014860525	
1442000	181.916065	1	0.312988504795	0.495666617561	
1443000	180.789088	1	0.388832805898	0.502654610875	
1444000	176.847901	1	0.508732407322	0.527876375074	
1445000	181.922640	1	0.312104560119	0.495626137043	
1446000	182.058631	1	0.278981302823	0.494789564601	
1447000	180.764476	1	0.389941666520	0.502808312935	
1448000	181.805028	1	0.325662101204	0.496350782772	
1449000	182.006229	1	0.298136521518	0.495111759606	
1450000	180.230659	1	0.411874190732	0.506153651501	
1451000	181.907594	1	0.235169602823	0.495718776952	
1452000	181.694392	1	0.335741536902	0.497033416708	
1453000	180.420878	1	0.404468116595	0.504959036600	
1454000	179.868348	1	0.425017744860	0.508436860104	
1455000	181.371472	1	0.358550617994	0.499031235243	
1456000	180.146050	1	0.415048270492	0.506685919366	
1457000	181.839008	1	0.322142297323	0.496141312110	
1458000	181.998761	1	0.299702317173	0.495157692014	
1459000	181.330128	1	0.361042765315	0.499287601549	
1460000	182.057910	1	0.279756053828	0.494793995533	
1461000	181.021154	1	0.377811319739	0.501207639950	
1462000	181.866548	1	0.319086730853	0.495971603592	
1463000	182.058607	1	0.279009410394	0.494789712679	
1464000	181.578252	1	0.344793107626	0.497751023055	
1465000	176.263213	1	0.521966591407	0.531724409137	
1466000	181.694114	1	0.335764765909	0.497035131636	
1467000	181.168308	1	0.370184730790	0.500292268564	
1468000	180.915042	1	0.382986110118	0.501868746360	
1469000	179.049057	1	0.451345251680	0.513637914135	
1470000	180.047122	1	0.418674945646	0.507308979997	
1471000	181.829495	1	0.323153264271	0.496199944949	
1472000	181.066710	1	0.375510462246	0.500924081768	
1473000	181.872880	1	0.318354220504	0.495932595272	
1474000	178.766175	1	0.459622271721	0.515446044171	
1475000	181.935467	1	0.238950704897	0.495547167567	
1476000	181.833800	1	0.226569545326	0.496173408592	
1477000	181.097203	1	0.373941331079	0.500734369253	
1478000	182.036628	1	0.290217906445	0.494924827468	
1479000	182.057070	1	0.280532325226	0.494799162335	
1480000	181.748539	1	0.218235569099	0.496699209620	
1481000	181.253336	1	0.365493573391	0.499764117991	
1482000	178.381997	1	0.470346468734	0.517911834905	
1483000	180.863794	1	0.385401147557	0.502188350366	
1484000	181.048150	1	0.376453985627	0.501039588320	
1485000	179.461244	1	0.438595562460	0.511014633207	
1486000	182.048529	1	0.263601455285	0.494851661503	
1487000	181.400710	1	0.356743371607	0.498850017253	
1488000	182.041385	1	0.288577677015	0.494895576406	
1489000	181.931645	1	0.310858953545	0.495570696158	
1490000	178.039175	1	0.479482914042	0.520122149246	
1491000	181.285216	1	0.363672327345	0.499566237690	
1492000	180.666494	1	0.394257537111	0.503420687160	
1493000	181.706562	1	0.334714975456	0.496958279618	
1494000	180.495617	1	0.401444946802	0.504490435586	
1495000	181.999028	1	0.249619819106	0.495156051338	
1496000	181.729921	1	0.332694308943	0.496814099854	
1497000	178.228304	1	0.474489335924	0.518901594349	
1498000	181.786066	1	0.221742701664	0.496467716171	
1499000	181.631542	1	0.340792151406	0.497421623833	
1500000	178.783456	1	0.459126472545	0.515335405914	
1501000	182.053536	1	0.283045562216	0.494820883366	
1502000	181.755571	1	0.330391803385	0.496655822035	
1503000	181.707272	1	0.334654590970	0.496953899538	
1504000	181.534938	1	0.347886008678	0.498018913209	
1505000	181.926022	1	0.237626304410	0.495605311832	
1506000	181.377582	1	0.358176124558	0.498993359610	
1507000	180.898973	1	0.383748939664	0.501968937373	
1508000	180.957716	1	0.380934514992	0.501602774515	
1509000	181.318157	1	0.361751253283	0.499361852998	
1510000	182.055325	1	0.281882657260	0.494809884382	
1511000	181.439604	1	0.354276831795	0.498609056558	
1512000	182.055648	1	0.267615330975	0.494807901697	
1513000	179.318894	1	0.443100360023	0.511919074752	
1514000	181.256268	1	0.365327530169	0.499745911231	
1515000	181.841259	1	0.321899946942	0.496127440013	
1516000	181.381525	1	0.357933554076	0.498968916843	
1517000	182.057923	1	0.279743916403	0.494793920527	
1518000	181.625715	1	0.341241231646	0.497457633303	
1519000	175.762195	1	0.532839219005	0.535044086199	
1520000	181.658300	1	0.338690118451	0.497256311200	
1521000	180.183253	1	0.413661108815	0.506451806354	
1522000	182.045535	1	0.262297603563	0.494870063836	
1523000	182.059731	1	0.271858402908	0.494782802765	
1524000	180.643054	1	0.395267913345	0.503567298569	
1525000	181.950363	1	0.308122504598	0.495455480310	
1526000	181.555068	1	0.346464943598	0.497894393454	
1527000	181.715591	1	0.333942007383	0.496902543877	
1528000	181.536817	1	0.347754556857	0.498007292458	
1529000	181.838902	1	0.322153661694	0.496141964346	
1530000	181.988657	1	0.301677091749	0.495219844543	
1531000	181.964153	1	0.243313633568	0.495370611128	
1532000	181.866593	1	0.319081643697	0.495971330451	
1533000	181.309521	1	0.362258851820	0.499415423508	
1534000	180.961932	1	0.380729704550	0.501576501695	
1535000	182.058160	1	0.269766142544	0.494792461206	
1536000	179.856179	1	0.425440283058	0.508513722569	
1537000	182.025435	1	0.293523209112	0.494993645252	
1538000	181.059961	1	0.375854546214	0.500966080109	
1539000	181.573591	1	0.345132318066	0.497779839459	
1540000	181.609911	1	0.342444315782	0.497555303013	
1541000	181.939689	1	0.239558798050	0.495521180596	
1542000	181.989004	1	0.247656165963	0.495217711994	
1543000	180.628952	1	0.395871849200	0.503655521963	
1544000	182.045367	1	0.287039506829	0.494871098127	
1545000	182.043480	1	0.261476746454	0.494882702623	
1546000	180.145696	1	0.415061410063	0.506688148060	
1547000	181.834961	1	0.226692904271	0.496166255825	
1548000	182.045649	1	0.262344604100	0.494869364801	
1549000	181.973972	1	0.304314256820	0.495310190261	
1550000	181.988203	1	0.301762506157	0.495222639089	
1551000	182.028003	1	0.292818104490	0.494977857373	
1552000	181.907303	1	0.314135906422	0.495720570862	
1553000	181.096104	1	0.373998322510	0.500741207634	
1554000	179.859106	1	0.425338765436	0.508495236166	
1555000	182.025028	1	0.255635360449	0.494996146917	
1556000	182.057783	1	0.279880873285	0.494794777211	
1557000	180.696230	1	0.392963846035	0.503234765389	
1558000	179.554306	1	0.435586841161	0.510424216475	
1559000	182.052009	1	0.283923488799	0.494830269082	
1560000	181.402894	1	0.356606777066	0.498836480873	
1561000	182.039650	1	0.289197540577	0.494906248758	
1562000	181.351942	1	0.359736788101	0.499152320539	
1563000	181.953611	1	0.307624514834	0.495435485683	
1564000	181.318425	1	0.361735423399	0.499360187361	
1565000	181.565096	1	0.345746558604	0.497832373765	
1566000	180.295382	1	0.409397972376	0.505746859646	
1567000	181.310711	1	0.362189101500	0.499408043812	
1568000	181.040570	1	0.376836845267	0.501086764869	
1569000	181.860176	1	0.319811968672	0.496010863143	
1570000	181.794011	1	0.326752588005	0.496418716232	
1571000	180.137062	1	0.415381450611	0.506742496771	
1572000	178.180503	1	0.475762001888	0.519209805581	
1573000	181.880685	1	0.231833879899	0.495884510169	
1574000	181.434882	1	0.354580279834	0.498638304510	
1575000	182.060153	1	0.272787805610	0.494780208514	
1576000	181.344292	1	0.360196983480	0.499199755281	
1577000	181.806793	1	0.325485210598	0.496339898514	
1578000	181.994861	1	0.300482420031	0.495181681499	
1579000	181.775346	1	0.328550079784	0.496533828819	
1580000	182.015946	1	0.295927671237	0.495051998862	
1581000	182.002105	1	0.299013641241	0.495137124974	
1582000	181.849503	1	0.321001510076	0.496076632645	
1583000	181.542845	1	0.201936809656	0.497969998191	
1584000	181.858350	1	0.320017673548	0.496022114294	
1585000	182.060379	1	0.275688748076	0.494778822044	
1586000	179.835660	1	0.426150274155	0.508643360233	
1587000	181.618353	1	0.207463539694	0.497503131600	
1588000	180.108986	1	0.416417364223	0.506919262112	
1589000	180.984983	1	0.379603160621	0.501432895927	
1590000	181.924895	1	0.311796528424	0.495612252390	
1591000	181.474983	1	0.351965907344	0.498389966132	
1592000	178.236754	1	0.474263593516	0.518847128879	
1593000	182.059926	1	0.277025780857	0.494781605246	
1594000	180.407110	1	0.405017678863	0.505045406350	
1595000	181.326693	1	0.361246621085	0.499308904053	
1596000	181.220130	1	0.367353270351	0.499970310389	
1597000	180.065869	1	0.417994371581	0.507190846816	
1598000	181.598371	1	0.343309676964	0.497626636494	
1599000	180.589610	1	0.397541556262	0.503901726821	
1600000	182.021777	1	0.254783258241	0.495016140112	
1601000	179.697319	1	0.430857323657	0.509518222905	
1602000	180.010268	1	0.420003978160	0.507541284845	
1603000	181.921979	1	0.312194388251	0.495630207667	
1604000	180.061903	1	0.418138612141	0.507215837186	
1605000	181.817487	1	0.324400304023	0.496273969896	
1606000	180.932817	1	0.382136173143	0.501757942422	
1607000	180.173975	1	0.414008296146	0.506510183525	
1608000	182.059644	1	0.277565789738	0.494783341527	
1609000	181.577752	1	0.344829519902	0.497754109670	
1610000	181.875955	1	0.317993952224	0.495913647706	
1611000	181.953821	1	0.241675838564	0.495434192859	
1612000	181.305257	1	0.362508477067	0.499441882410	
1613000	180.890661	1	0.384141531614	0.502020774866	
1614000	181.233254	1	0.366622632666	0.499888803300	
1615000	179.998372	1	0.420430501566	0.507616290152	
1616000	181.620256	1	0.341659211363	0.497491367863	
1617000	181.041944	1	0.376767559427	0.501078214241	
1618000	181.986083	1	0.302157533253	0.495235678011	
1619000	179.300366	1	0.443678424030	0.512036908939	
1620000	180.412025	1	0.404821741003	0.505014570715	
1621000	180.849494	1	0.386065972298	0.502277569356	
1622000	181.764044	1	0.329610234620	0.496603551574	
1623000	181.994536	1	0.248721594790	0.495183678487	
1624000	179.857032	1	0.425410705265	0.508508335155	
1625000	179.100385	1	0.449804688607	0.513310509983	
1626000	181.460934	1	0.352891635389	0.498476956609	
1627000	181.577176	1	0.344871564374	0.497757675710	
1628000	181.959493	1	0.306703316137	0.495399288520	
1629000	180.133818	1	0.415501518819	0.506762918454	
1630000	181.419443	1	0.355564577786	0.498733941970	
1631000	180.909283	1	0.383260131955	0.501904655843	
1632000	177.131400	1	0.502074973720	0.526020608718	
1633000	182.037206	1	0.290027768195	0.494921270112	
1634000	182.057448	1	0.280196802929	0.494796839811	
1635000	181.328286	1	0.361152125141	0.499299023182	
1636000	181.932964	1	0.310672943641	0.495562577847	
1637000	182.057054	1	0.268722135157	0.494799258163	
1638000	182.060483	1	0.274864648062	0.494778182220	
1639000	180.595541	1	0.397291231868	0.503864600917	
1640000	180.980597	1	0.379818415287	0.501460216963	
1641000	180.776435	1	0.389404186292	0.502733625921	
1642000	181.495359	1	0.350603617706	0.498263834558	
1643000	177.362407	1	0.496520559052	0.524513276358	
1644000	182.056524	1	0.268282014533	0.494802518049	
1645000	182.039627	1	0.260062593360	0.494906385326	
1646000	180.688022	1	0.393322283371	0.503286075457	
1647000	178.420015	1	0.469309304641	0.517667294071	
1648000	179.382362	1	0.441105923921	0.511515622034	
1649000	181.748555	1	0.331030848348	0.496699108957	
1650000	182.059420	1	0.271335905964	0.494784719387	
1651000	181.534574	1	0.201356452562	0.498021164051	
1652000	179.954523	1	0.421992638388	0.507892872417	
1653000	181.627058	1	0.208129936796	0.497449330767	
1654000	180.937545	1	0.381908994499	0.501728473556	
1655000	181.771622	1	0.328901711767	0.496556803981	
1656000	179.691717	1	0.431045111818	0.509553680784	
1657000	181.445166	1	0.353917878371	0.498574602302	
1658000	181.994440	1	0.300565166065	0.495184269200	
1659000	179.175237	1	0.447535299552	0.512833435979	
1660000	182.045515	1	0.262289255161	0.494870188280	
1661000	181.900475	1	0.234260317674	0.495762621662	
1662000	181.126157	1	0.372428646303	0.500554296817	
1663000	181.975426	1	0.245204094425	0.495301248945	
1664000	180.897844	1	0.383802355879	0.501975979461	
1665000	178.074003	1	0.478571652832	0.519897167541	
1666000	180.077305	1	0.417577733873	0.507118803466	
1667000	181.937506	1	0.310024760499	0.495534614780	
1668000	181.309370	1	0.362267726380	0.499416362872	
1669000	180.929945	1	0.382273964218	0.501775846599	
1670000	181.524067	1	0.348642227798	0.498086170760	
1671000	181.514055	1	0.349332044519	0.498148124981	
1672000	179.251027	1	0.445208927878	0.512350840211	
1673000	180.921675	1	0.382669700170	0.501827394912	
1674000	178.830537	1	0.457769401512	0.515034092318	
1675000	182.009177	1	0.297488769769	0.495093623868	
1676000	181.938598	1	0.239400688381	0.495527894472	
1677000	180.753358	1	0.390439204573	0.502877760692	
1678000	181.296532	1	0.363017018589	0.499496017874	
1679000	180.555012	1	0.398992053479	0.504118341755	
1680000	179.904509	1	0.423755411452	0.508208517934	
1681000	181.929180	1	0.311204070049	0.495585869304	
1682000	181.856872	1	0.320183504220	0.496031221714	
1683000	180.210058	1	0.412653443753	0.506283198925	
1684000	178.446681	1	0.468578840125	0.517495846182	
1685000	181.081162	1	0.374769761739	0.500834158325	
1686000	182.033614	1	0.291172999914	0.494943357225	
1687000	180.680837	1	0.393635238943	0.503331001742	
1688000	179.521565	1	0.436651355595	0.510631861598	
1689000	181.941755	1	0.309407600017	0.495508461695	
1690000	181.519633	1	0.348948489148	0.498113605936	
1691000	181.704157	1	0.334919237263	0.496973128704	
1692000	180.599823	1	0.397110215253	0.503837801287	
1693000	181.850216	1	0.228344925329	0.496072237467	
1694000	181.620936	1	0.207660592269	0.497487166921	
1695000	180.877523	1	0.384759198833	0.502102707971	
1696000	181.831237	1	0.322969750112	0.496189210006	
1697000	181.930544	1	0.311013525401	0.495577474166	
1698000	181.893772	1	0.315845400654	0.495803904614	
1699000	181.853903	1	0.320514900868	0.496049521535	
1700000	181.845751	1	0.321412526019	0.496099754950	
1701000	176.605954	1	0.514285729033	0.529465323748	
1702000	181.229853	1	0.366812540924	0.499909926705	
1703000	180.313172	1	0.408709706438	0.505635107105	
1704000	181.325587	1	0.361312160160	0.499315763413	
1705000	181.080206	1	0.374818945851	0.500840108894	
1706000	181.799014	1	0.223007661728	0.496387866422	
1707000	181.968905	1	0.244096376569	0.495341368133	
1708000	181.927529	1	0.311433481179	0.495596035034	
1709000	180.044253	1	0.418778815155	0.507327058745	
1710000	181.615335	1	0.342033848656	0.497521783658	
1711000	178.849271	1	0.457226848874	0.514914250578	
1712000	179.447199	1	0.439045170117	0.511103801102	
1713000	179.970759	1	0.421416056111	0.507790443131	
1714000	180.941222	1	0.381731983592	0.501705555495	
1715000	181.337284	1	0.360616483050	0.499243218173	
1716000	181.820413	1	0.225168596899	0.496255930045	
1717000	181.994082	1	0.300635331234	0.495186469943	
1718000	182.038096	1	0.289730698790	0.494915799561	
1719000	181.639793	1	0.340151120852	0.497370644882	
1720000	181.832934	1	0.322790199583	0.496178746293	
1721000	182.040741	1	0.260456822947	0.494899540354	
1722000	181.971711	1	0.244568067589	0.495324103293	
1723000	178.357881	1	0.471001786661	0.518067014541	
1724000	181.808501	1	0.325313548667	0.496329372119	
1725000	181.951158	1	0.308001197599	0.495450582154	
1726000	180.149711	1	0.414912364488	0.506662879634	
1727000	182.054437	1	0.266786620872	0.494815342206	
1728000	180.630158	1	0.395820306187	0.503647975326	
1729000	181.187463	1	0.369147786260	0.500173236380	
1730000	182.056151	1	0.267990374845	0.494804807058	
1731000	181.849579	1	0.320993147109	0.496076164292	
1732000	181.284910	1	0.363689941240	0.499568132271	
1733000	181.959656	1	0.306677406707	0.495398285267	
1734000	181.885781	1	0.316822482900	0.495853120432	
1735000	180.637162	1	0.395520570566	0.503604153319	
1736000	180.731146	1	0.391427071625	0.503016536185	
1737000	180.297958	1	0.409298513893	0.505730675377	
1738000	181.903967	1	0.314564087065	0.495741112291	
1739000	181.239008	1	0.366300508344	0.499853073183	
1740000	181.935271	1	0.310345123647	0.495548372038	
1741000	182.050557	1	0.264580257525	0.494839196267	
1742000	181.593548	1	0.343668180834	0.497656453690	
1743000	181.649026	1	0.339426302557	0.497313600496	
1744000	181.865658	1	0.319188715471	0.495977085972	
1745000	180.867138	1	0.385245143781	0.502167492113	
1746000	180.557662	1	0.398881556821	0.504101750935	
1747000	181.975191	1	0.304104283696	0.495302689060	
1748000	182.010950	1	0.297090399788	0.495082722011	
1749000	182.048826	1	0.285528603187	0.494849836119	
1750000	181.946895	1	0.308646102231	0.495476826168	
1751000	180.155201	1	0.414708272073	0.506628322377	
1752000	181.396532	1	0.357004023701	0.498875910147	
1753000	181.125375	1	0.372469831407	0.500559162956	
1754000	181.130451	1	0.372202395899	0.500527601222	
1755000	180.315275	1	0.408628118276	0.505621897713	
1756000	182.043625	1	0.287734834725	0.494881809551	
1757000	182.059052	1	0.278457845631	0.494786981286	
1758000	179.091277	1	0.450078988808	0.513368595141	
1759000	181.941849	1	0.309393746554	0.495507879914	
1760000	180.374739	1	0.406301158764	0.505248540242	
1761000	181.676276	1	0.337238728419	0.497145282700	
1762000	181.200041	1	0.368460818635	0.500095093743	
1763000	181.864408	1	0.229936269871	0.495984789498	
1764000	179.897049	1	0.424016664689	0.508255617802	
1765000	181.961382	1	0.306401737704	0.495387661152	
1766000	181.023423	1	0.377697913026	0.501193513857	
1767000	181.827479	1	0.323364847338	0.496212372315	
1768000	181.550927	1	0.346759532542	0.497920006165	
1769000	181.051799	1	0.376269137191	0.501016874393	
1770000	182.053129	1	0.265979528395	0.494823385998	
1771000	181.936721	1	0.310137680255	0.495539449712	
1772000	182.059794	1	0.277292589686	0.494782419088	
1773000	181.002688	1	0.378729857074	0.501322626682	
1774000	181.833452	1	0.322735320338	0.496175555850	
1775000	177.172715	1	0.501090430851	0.525750710497	
1776000	181.874380	1	0.318178918803	0.495923356058	
1777000	181.360005	1	0.359249023718	0.499102323375	
1778000	180.535269	1	0.399812519296	0.504241994132	
1779000	181.515233	1	0.349251215024	0.498140835746	
1780000	181.447802	1	0.353747259586	0.498558279976	
1781000	181.846308	1	0.227916138148	0.496096323442	
1782000	181.496367	1	0.350535602305	0.498257595907	
1783000	180.714253	1	0.392173004045	0.503122105817	
1784000	180.925900	1	0.382467708613	0.501801059984	
1785000	180.003119	1	0.420260435732	0.507586357269	
1786000	181.538090	1	0.347665315484	0.497999415137	
1787000	181.502252	1	0.350137255701	0.498221170131	
1788000	181.062607	1	0.375719776863	0.500949613340	
1789000	181.038336	1	0.376949456988	0.501100674756	
1790000	180.366382	1	0.406630555795	0.505300994146	
1791000	181.774758	1	0.328605739994	0.496537455633	
1792000	180.531609	1	0.399964059898	0.504264921774	
1793000	181.331552	1	0.360958056527	0.499278764420	
1794000	180.956846	1	0.380976700983	0.501608192372	
1795000	181.889368	1	0.316386705330	0.495831027766	
1796000	181.603110	1	0.342955629975	0.497597342347	
1797000	181.966973	1	0.305492241084	0.495353260717	
1798000	181.930714	1	0.238278201230	0.495576427266	
1799000	182.032400	1	0.291542453487	0.494950820542	
1800000	181.984797	1	0.302394511101	0.495243590552	
1801000	181.960295	1	0.242692190093	0.495394355060	
1802000	181.920988	1	0.236939341280	0.495636305623	
1803000	182.040879	1	0.288761463963	0.494898692309	
1804000	181.791545	1	0.326993635397	0.496433926478	
1805000	181.407487	1	0.356318868678	0.498808023259	
1806000	180.663918	1	0.394369001750	0.503436800806	
1807000	181.486759	1	0.351181481572	0.498317064006	
1808000	181.811314	1	0.325029393517	0.496312025810	
1809000	181.694550	1	0.213539553456	0.497032442831	
1810000	181.699783	1	0.335288961827	0.497000134498	
1811000	181.605940	1	0.342743342906	0.497579850146	
1812000	182.043135	1	0.287923938461	0.494884823678	
1813000	181.318255	1	0.187522434535	0.499361243447	
1814000	181.660326	1	0.338528161498	0.497243795683	
1815000	181.707218	1	0.334659142616	0.496954229545	
1816000	181.735024	1	0.332243483894	0.496782605263	
1817000	182.041462	1	0.288549552182	0.494895103180	
1818000	181.973508	1	0.304393826663	0.495313046774	
1819000	181.077954	1	0.374934649966	0.500854118947	
1820000	182.053956	1	0.266480350351	0.494818301976	
1821000	182.055212	1	0.267306045923	0.494810581562	
1822000	181.493034	1	0.198507644723	0.498278222797	
1823000	181.964952	1	0.305824042330	0.495365694867	
1824000	182.059486	1	0.271439847042	0.494784311836	
1825000	182.058200	1	0.269808412871	0.494792213740	
1826000	181.965974	1	0.305656614841	0.495359403952	
1827000	181.764915	1	0.329529181427	0.496598173053	
1828000	179.048680	1	0.451356512295	0.513640317822	
1829000	181.604249	1	0.342870249193	0.497590300528	
1830000	181.826404	1	0.323477293084	0.496218998839	
1831000	182.053873	1	0.266428976730	0.494818809542	
1832000	179.174474	1	0.447558585743	0.512838299645	
1833000	181.891018	1	0.316184655870	0.495820862275	
1834000	181.149600	1	0.371186959663	0.500408550016	
1835000	181.393032	1	0.357221704522	0.498897597208	
1836000	181.978769	1	0.245788548576	0.495280678570	
1837000	182.060482	1	0.274370152054	0.494778192104	
1838000	181.224873	1	0.367089864108	0.499940851487	
1839000	181.733946	1	0.332338987198	0.496789256619	
1840000	181.594146	1	0.343623800299	0.497652754088	
1841000	178.855647	1	0.457041849028	0.514873468179	
1842000	181.965402	1	0.305750539132	0.495362928891	
1843000	180.331075	1	0.408013622212	0.505522667113	
1844000	182.043707	1	0.261565184384	0.494881301818	
1845000	181.825824	1	0.323537836892	0.496222573064	
1846000	181.713206	1	0.334147203184	0.496917269389	
1847000	182.059849	1	0.272083532484	0.494782078599	
1848000	181.571378	1	0.345292858564	0.497793526057	
1849000	180.331752	1	0.407987222049	0.505518414157	
1850000	182.007848	1	0.251484752474	0.495101802885	
1851000	182.042474	1	0.261093403453	0.494888883779	
1852000	181.703756	1	0.334953191376	0.496975601929	
1853000	178.499218	1	0.467132273810	0.517158223489	
1854000	182.058153	1	0.279509329285	0.494792505792	
1855000	182.060284	1	0.276076055066	0.494779406114	
1856000	181.665564	1	0.338107608892	0.497211444675	
1857000	181.925670	1	0.311690084947	0.495607481053	
1858000	181.576805	1	0.344898568198	0.497759967191	
1859000	181.704997	1	0.214419877422	0.496967945578	
1860000	180.024341	1	0.419497839775	0.507452564129	
1861000	180.557051	1	0.398907021911	0.504105573152	
1862000	181.860474	1	0.319778356579	0.496009029568	
1863000	181.789026	1	0.327238635450	0.496449458061	
1864000	180.007188	1	0.420114526427	0.507560703964	
1865000	181.991112	1	0.248057143718	0.495204742455	
1866000	181.398209	1	0.192368399717	0.498865516562	
1867000	181.304121	1	0.362574850155	0.499448930259	
1868000	181.142024	1	0.371589947645	0.500455647845	
1869000	180.535285	1	0.399811889920	0.504241898967	
1870000	181.362950	1	0.359070236532	0.499084069181	
1871000	180.174023	1	0.414006493433	0.506509880035	
1872000	182.035531	1	0.258695988181	0.494931566912	
1873000	180.016506	1	0.419779824297	0.507501954864	
1874000	181.777287	1	0.328366016809	0.496521861943	
1875000	181.609705	1	0.342459843206	0.497556575000	
1876000	181.462939	1	0.352760151381	0.498464538011	
1877000	181.674867	1	0.211914171184	0.497153986814	
1878000	182.018047	1	0.253848670740	0.495039077194	
1879000	181.775344	1	0.220717542828	0.496533846565	
1880000	180.652785	1	0.394849465552	0.503506429790	
1881000	179.304622	1	0.443545797075	0.512009838209	
1882000	181.403060	1	0.356596404051	0.498835453838	
1883000	182.051789	1	0.265224566049	0.494831622485	
1884000	179.662946	1	0.432006270313	0.509735832256	
1885000	180.968747	1	0.380397847738	0.501534039094	
1886000	182.031050	1	0.291944065833	0.494959120524	
1887000	181.485182	1	0.351287004002	0.498326827670	
1888000	181.598789	1	0.343278524473	0.497624052835	
1889000	180.734183	1	0.391292491446	0.502997561015	
1890000	180.030161	1	0.419288039460	0.507415879066	
1891000	177.180659	1	0.500900680835	0.525698827844	
1892000	181.512164	1	0.199806249068	0.498159828966	
1893000	182.059016	1	0.270762931450	0.494787200263	
1894000	180.140406	1	0.415257560653	0.506721443324	
1895000	181.212135	1	0.367795572751	0.500019965250	
1896000	180.153425	1	0.414774335329	0.506639502807	
1897000	181.497047	1	0.350489642037	0.498253383408	
1898000	178.163157	1	0.476222052330	0.519321700947	
1899000	182.014761	1	0.296209153697	0.495059286748	
1900000	177.904094	1	0.482983177419	0.520995656935	
1901000	181.236256	1	0.366454710307	0.499870161667	
1902000	180.016421	1	0.419782880726	0.507502490736	
1903000	182.058737	1	0.278855583359	0.494788913963	
1904000	181.920447	1	0.236866308315	0.495639634182	
1905000	182.035552	1	0.290565303448	0.494931439810	
1906000	178.090058	1	0.478150333646	0.519793486939	
1907000	181.833403	1	0.322740491470	0.496175856323	
1908000	178.990059	1	0.453100755092	0.514014492585	
1909000	182.041174	1	0.260613215138	0.494896876939	
1910000	182.031102	1	0.291928631556	0.494958797950	
1911000	182.049589	1	0.264101570002	0.494845147859	
1912000	176.943154	1	0.506514300179	0.527252128336	
1913000	181.898038	1	0.315314171568	0.495777630433	
1914000	177.780843	1	0.486131393243	0.521793950829	
1915000	181.774279	1	0.328651068549	0.496540412002	
1916000	181.777755	1	0.220946387160	0.496518974337	
1917000	181.899635	1	0.315113510691	0.495767794598	
1918000	181.882620	1	0.317202943899	0.495872596265	
1919000	181.993249	1	0.300798098284	0.495191598058	
1920000	180.113980	1	0.416233648125	0.506887818764	
1921000	181.343921	1	0.360219250082	0.499202056904	
1922000	181.882611	1	0.317204018153	0.495872651503	
1923000	177.197205	1	0.500505034794	0.525590787675	
1924000	181.614721	1	0.342080376082	0.497525572930	
1925000	179.806088	1	0.427167977223	0.508830245124	
1926000	181.312927	1	0.362059033047	0.499394298058	
1927000	177.954105	1	0.481693480362	0.520672084920	
1928000	182.034450	1	0.258354216361	0.494938217166	
1929000	180.048723	1	0.418616928872	0.507298887705	
1930000	181.943058	1	0.309216137919	0.495500441712	
1931000	181.108993	1	0.373328126854	0.500661039310	
1932000	181.867561	1	0.318970371827	0.495965363833	
1933000	180.734459	1	0.391280244689	0.502995835366	
1934000	181.881563	1	0.317329316116	0.495879103953	
1935000	181.949675	1	0.308226891994	0.495459709512	
1936000	180.963409	1	0.380657879447	0.501567300064	
1937000	181.498577	1	0.350386256607	0.498243916916	
1938000	180.350144	1	0.407268365202	0.505402932888	
1939000	177.324507	1	0.497440240233	0.524760280986	
1940000	182.053171	1	0.283263516726	0.494823126593	
1941000	182.040036	1	0.289061721786	0.494903870625	
1942000	180.894995	1	0.383936999895	0.501993745448	
1943000	181.709370	1	0.334475690676	0.496940948590	
1944000	181.533554	1	0.347982731713	0.498027477156	
1945000	181.950915	1	0.241229545920	0.495452080379	
1946000	180.549937	1	0.399203474527	0.504150127245	
1947000	181.250249	1	0.365668015724	0.499783281592	
1948000	181.185584	1	0.369249994037	0.500184911240	
1949000	179.590547	1	0.434400810955	0.510194480475	
1950000	181.775641	1	0.328522144303	0.496532009956	
1951000	182.058205	1	0.269813161063	0.494792186077	
1952000	182.050098	1	0.264350430108	0.494842019202	
1953000	179.936338	1	0.422635875714	0.508007616796	
1954000	180.673509	1	0.393953581794	0.503376822774	
1955000	181.200064	1	0.368459555387	0.500094950573	
1956000	179.587719	1	0.434493655776	0.510212403370	
1957000	181.704774	1	0.334866939358	0.496969322038	
1958000	181.933448	1	0.310604345439	0.495559594461	
1959000	181.508623	1	0.349703650737	0.498181738115	
1960000	181.701085	1	0.335179116663	0.496992093836	
1961000	180.244594	1	0.411344656825	0.506066037365	
1962000	182.053254	1	0.283214703047	0.494822619207	
1963000	180.429718	1	0.404114073382	0.504903588033	
1964000	182.057522	1	0.280128704091	0.494796385023	
1965000	181.607586	1	0.342619528113	0.497569673089	
1966000	182.055206	1	0.281966232093	0.494810620369	
1967000	182.047124	1	0.286296419368	0.494860296527	
1968000	181.897964	1	0.233944436762	0.495778086821	
1969000	180.680824	1	0.393635778768	0.503331079339	
1970000	182.022991	1	0.294170751909	0.495008673280	
1971000	182.055356	1	0.267406769991	0.494809696130	
1972000	178.722757	1	0.460862585783	0.515724122453	
1973000	180.165113	1	0.414339147754	0.506565949443	
1974000	180.036689	1	0.419052337807	0.507374728390	
1975000	180.551601	1	0.399134175560	0.504139702743	
1976000	178.860708	1	0.456894871582	0.514841097118	
1977000	181.353906	1	0.359618214392	0.499140139975	
1978000	180.692535	1	0.393125355232	0.503257866114	
1979000	181.727241	1	0.332929642501	0.496830637757	
1980000	179.129227	1	0.448933519544	0.513126635983	
1981000	179.831619	1	0.426289711138	0.508668891642	
1982000	181.505713	1	0.349902040466	0.498199751485	
1983000	179.882536	1	0.424523667297	0.508347257681	
1984000	182.030257	1	0.292175597241	0.494963994040	
1985000	182.032409	1	0.257728314926	0.494950761862	
1986000	179.388008	1	0.440927434880	0.511479749886	
1987000	181.682747	1	0.336708075482	0.497105324017	
1988000	181.118598	1	0.372825762927	0.500601302660	
1989000	182.038951	1	0.289439572133	0.494910541867	
1990000	181.160722	1	0.370592347563	0.500339415041	
1991000	179.866237	1	0.425091124701	0.508450192903	
1992000	180.096443	1	0.416877854150	0.506998254973	
1993000	181.831162	1	0.322977602386	0.496189668504	
1994000	178.227997	1	0.474497515294	0.518903568963	
1995000	181.430173	1	0.354881753792	0.498667472333	
1996000	181.684726	1	0.336544819676	0.497093099116	
1997000	181.969254	1	0.305113274943	0.495339221757	
1998000	181.441556	1	0.195116890964	0.498596961234	
1999000	181.975239	1	0.304096104326	0.495302397933	
2000000	180.479260	1	0.402112441716	0.504592949773	
