# Supplementary material for: Investigating environmental effects on phonology using diachronic models
Source: Evol Hum Sci. 2024 Jan 3;6:e8. doi: 10.1017/ehs.2023.33 (PMC10955398; doi:10.1017/ehs.2023.33)
Supplement: Hartmann et al. supplementary material 4 — Hartmann et al. supplementary material [file S2513843X23000336sup004.zip › TonesClimateGeoPhylo_Public-1.0/results/BayesTraitsOutput/AncestralStateReconstruction/Anc_VOWELS_continuous_VOWELS_make.Schedule.txt]

Default schedule
Rate	100.00
Rate Tried	% Accepted	Alpha Trait 1 - Dev	Alpha Trait 1 - Tried	Alpha Trait 1 - Accepted	Sample Ave Acceptance	Total Ave Acceptance
1000	0.260000	0.842836	1000	0.260000	0.260000	0.268132
1000	0.260000	0.842836	1000	0.260000	0.260000	0.268123
1000	0.242000	0.842836	1000	0.242000	0.242000	0.268097
1000	0.269000	0.842836	1000	0.269000	0.269000	0.268098
1000	0.242000	0.842836	1000	0.242000	0.242000	0.268072
1000	0.239000	0.842836	1000	0.239000	0.239000	0.268043
1000	0.252000	0.842836	1000	0.252000	0.252000	0.268028
1000	0.199000	0.842836	1000	0.199000	0.199000	0.267959
1000	0.418000	0.430692	1000	0.418000	0.418000	0.268108
1000	0.251000	0.772328	1000	0.251000	0.251000	0.268091
1000	0.280000	0.772328	1000	0.280000	0.280000	0.268103
1000	0.252000	0.772328	1000	0.252000	0.252000	0.268087
1000	0.262000	0.772328	1000	0.262000	0.262000	0.268081
1000	0.260000	0.772328	1000	0.260000	0.260000	0.268073
1000	0.272000	0.772328	1000	0.272000	0.272000	0.268077
1000	0.277000	0.772328	1000	0.277000	0.277000	0.268085
1000	0.264000	0.772328	1000	0.264000	0.264000	0.268081
1000	0.252000	0.772328	1000	0.252000	0.252000	0.268066
1000	0.267000	0.772328	1000	0.267000	0.267000	0.268065
1000	0.241000	0.772328	1000	0.241000	0.241000	0.268038
1000	0.240000	0.772328	1000	0.240000	0.240000	0.268011
1000	0.242000	0.772328	1000	0.242000	0.242000	0.267985
1000	0.257000	0.772328	1000	0.257000	0.257000	0.267974
1000	0.284000	0.772328	1000	0.284000	0.284000	0.267990
1000	0.290000	0.772328	1000	0.290000	0.290000	0.268011
1000	0.274000	0.772328	1000	0.274000	0.274000	0.268017
1000	0.291000	0.772328	1000	0.291000	0.291000	0.268040
1000	0.304000	0.772328	1000	0.304000	0.304000	0.268075
1000	0.276000	0.772328	1000	0.276000	0.276000	0.268082
1000	0.258000	0.772328	1000	0.258000	0.258000	0.268073
1000	0.269000	0.772328	1000	0.269000	0.269000	0.268073
1000	0.250000	0.772328	1000	0.250000	0.250000	0.268056
1000	0.288000	0.772328	1000	0.288000	0.288000	0.268075
1000	0.259000	0.772328	1000	0.259000	0.259000	0.268066
1000	0.240000	0.772328	1000	0.240000	0.240000	0.268039
1000	0.274000	0.772328	1000	0.274000	0.274000	0.268045
1000	0.271000	0.772328	1000	0.271000	0.271000	0.268048
1000	0.264000	0.772328	1000	0.264000	0.264000	0.268044
1000	0.273000	0.772328	1000	0.273000	0.273000	0.268049
1000	0.279000	0.772328	1000	0.279000	0.279000	0.268059
1000	0.272000	0.772328	1000	0.272000	0.272000	0.268063
1000	0.249000	0.772328	1000	0.249000	0.249000	0.268045
1000	0.280000	0.772328	1000	0.280000	0.280000	0.268056
1000	0.254000	0.772328	1000	0.254000	0.254000	0.268043
1000	0.290000	0.772328	1000	0.290000	0.290000	0.268064
1000	0.261000	0.772328	1000	0.261000	0.261000	0.268057
1000	0.291000	0.772328	1000	0.291000	0.291000	0.268079
1000	0.293000	0.772328	1000	0.293000	0.293000	0.268103
1000	0.279000	0.772328	1000	0.279000	0.279000	0.268113
1000	0.262000	0.772328	1000	0.262000	0.262000	0.268107
1000	0.267000	0.772328	1000	0.267000	0.267000	0.268106
1000	0.251000	0.772328	1000	0.251000	0.251000	0.268090
1000	0.264000	0.772328	1000	0.264000	0.264000	0.268086
1000	0.267000	0.772328	1000	0.267000	0.267000	0.268085
1000	0.287000	0.772328	1000	0.287000	0.287000	0.268103
1000	0.273000	0.772328	1000	0.273000	0.273000	0.268108
1000	0.293000	0.772328	1000	0.293000	0.293000	0.268131
1000	0.265000	0.772328	1000	0.265000	0.265000	0.268128
1000	0.263000	0.772328	1000	0.263000	0.263000	0.268123
1000	0.278000	0.772328	1000	0.278000	0.278000	0.268133
1000	0.277000	0.772328	1000	0.277000	0.277000	0.268141
1000	0.247000	0.772328	1000	0.247000	0.247000	0.268121
1000	0.277000	0.772328	1000	0.277000	0.277000	0.268130
1000	0.260000	0.772328	1000	0.260000	0.260000	0.268122
1000	0.256000	0.772328	1000	0.256000	0.256000	0.268111
1000	0.291000	0.772328	1000	0.291000	0.291000	0.268132
1000	0.263000	0.772328	1000	0.263000	0.263000	0.268127
1000	0.285000	0.772328	1000	0.285000	0.285000	0.268143
1000	0.280000	0.772328	1000	0.280000	0.280000	0.268154
1000	0.262000	0.772328	1000	0.262000	0.262000	0.268148
1000	0.218000	0.772328	1000	0.218000	0.218000	0.268102
1000	0.277000	0.772328	1000	0.277000	0.277000	0.268110
1000	0.266000	0.772328	1000	0.266000	0.266000	0.268108
1000	0.284000	0.772328	1000	0.284000	0.284000	0.268123
1000	0.268000	0.772328	1000	0.268000	0.268000	0.268123
1000	0.257000	0.772328	1000	0.257000	0.257000	0.268112
1000	0.244000	0.772328	1000	0.244000	0.244000	0.268090
1000	0.261000	0.772328	1000	0.261000	0.261000	0.268083
1000	0.263000	0.772328	1000	0.263000	0.263000	0.268079
1000	0.246000	0.772328	1000	0.246000	0.246000	0.268058
1000	0.261000	0.772328	1000	0.261000	0.261000	0.268052
1000	0.299000	0.772328	1000	0.299000	0.299000	0.268080
1000	0.255000	0.772328	1000	0.255000	0.255000	0.268068
1000	0.309000	0.772328	1000	0.309000	0.309000	0.268106
1000	0.275000	0.772328	1000	0.275000	0.275000	0.268112
1000	0.237000	0.772328	1000	0.237000	0.237000	0.268084
1000	0.262000	0.772328	1000	0.262000	0.262000	0.268078
1000	0.263000	0.772328	1000	0.263000	0.263000	0.268073
1000	0.259000	0.772328	1000	0.259000	0.259000	0.268065
1000	0.283000	0.772328	1000	0.283000	0.283000	0.268079
1000	0.289000	0.772328	1000	0.289000	0.289000	0.268098
1000	0.255000	0.772328	1000	0.255000	0.255000	0.268086
1000	0.283000	0.772328	1000	0.283000	0.283000	0.268099
1000	0.266000	0.772328	1000	0.266000	0.266000	0.268098
1000	0.284000	0.772328	1000	0.284000	0.284000	0.268112
1000	0.272000	0.772328	1000	0.272000	0.272000	0.268116
1000	0.283000	0.772328	1000	0.283000	0.283000	0.268129
1000	0.247000	0.772328	1000	0.247000	0.247000	0.268110
1000	0.240000	0.772328	1000	0.240000	0.240000	0.268084
1000	0.268000	0.772328	1000	0.268000	0.268000	0.268084
1000	0.277000	0.772328	1000	0.277000	0.277000	0.268092
1000	0.258000	0.772328	1000	0.258000	0.258000	0.268083
1000	0.259000	0.772328	1000	0.259000	0.259000	0.268075
1000	0.262000	0.772328	1000	0.262000	0.262000	0.268070
1000	0.312000	0.772328	1000	0.312000	0.312000	0.268109
1000	0.277000	0.772328	1000	0.277000	0.277000	0.268117
1000	0.258000	0.772328	1000	0.258000	0.258000	0.268108
1000	0.270000	0.772328	1000	0.270000	0.270000	0.268110
1000	0.264000	0.772328	1000	0.264000	0.264000	0.268106
1000	0.266000	0.772328	1000	0.266000	0.266000	0.268104
1000	0.290000	0.772328	1000	0.290000	0.290000	0.268124
1000	0.274000	0.772328	1000	0.274000	0.274000	0.268129
1000	0.247000	0.772328	1000	0.247000	0.247000	0.268110
1000	0.297000	0.772328	1000	0.297000	0.297000	0.268136
1000	0.275000	0.772328	1000	0.275000	0.275000	0.268142
1000	0.276000	0.772328	1000	0.276000	0.276000	0.268149
1000	0.261000	0.772328	1000	0.261000	0.261000	0.268143
1000	0.297000	0.772328	1000	0.297000	0.297000	0.268169
1000	0.271000	0.772328	1000	0.271000	0.271000	0.268171
1000	0.293000	0.772328	1000	0.293000	0.293000	0.268194
1000	0.276000	0.772328	1000	0.276000	0.276000	0.268200
1000	0.280000	0.772328	1000	0.280000	0.280000	0.268211
1000	0.288000	0.772328	1000	0.288000	0.288000	0.268229
1000	0.259000	0.772328	1000	0.259000	0.259000	0.268220
1000	0.284000	0.772328	1000	0.284000	0.284000	0.268234
1000	0.274000	0.772328	1000	0.274000	0.274000	0.268240
1000	0.282000	0.772328	1000	0.282000	0.282000	0.268252
1000	0.277000	0.772328	1000	0.277000	0.277000	0.268260
1000	0.282000	0.772328	1000	0.282000	0.282000	0.268272
1000	0.240000	0.772328	1000	0.240000	0.240000	0.268247
1000	0.270000	0.772328	1000	0.270000	0.270000	0.268248
1000	0.276000	0.772328	1000	0.276000	0.276000	0.268255
1000	0.299000	0.772328	1000	0.299000	0.299000	0.268282
1000	0.270000	0.772328	1000	0.270000	0.270000	0.268284
1000	0.266000	0.772328	1000	0.266000	0.266000	0.268282
1000	0.283000	0.772328	1000	0.283000	0.283000	0.268295
1000	0.265000	0.772328	1000	0.265000	0.265000	0.268292
1000	0.271000	0.772328	1000	0.271000	0.271000	0.268294
1000	0.281000	0.772328	1000	0.281000	0.281000	0.268305
1000	0.272000	0.772328	1000	0.272000	0.272000	0.268309
1000	0.252000	0.772328	1000	0.252000	0.252000	0.268294
1000	0.244000	0.772328	1000	0.244000	0.244000	0.268273
1000	0.274000	0.772328	1000	0.274000	0.274000	0.268278
1000	0.242000	0.772328	1000	0.242000	0.242000	0.268255
1000	0.273000	0.772328	1000	0.273000	0.273000	0.268259
1000	0.295000	0.772328	1000	0.295000	0.295000	0.268282
1000	0.253000	0.772328	1000	0.253000	0.253000	0.268269
1000	0.264000	0.772328	1000	0.264000	0.264000	0.268265
1000	0.278000	0.772328	1000	0.278000	0.278000	0.268274
1000	0.261000	0.772328	1000	0.261000	0.261000	0.268268
1000	0.296000	0.772328	1000	0.296000	0.296000	0.268292
1000	0.272000	0.772328	1000	0.272000	0.272000	0.268295
1000	0.257000	0.772328	1000	0.257000	0.257000	0.268285
1000	0.291000	0.772328	1000	0.291000	0.291000	0.268305
1000	0.285000	0.772328	1000	0.285000	0.285000	0.268319
1000	0.262000	0.772328	1000	0.262000	0.262000	0.268314
1000	0.254000	0.772328	1000	0.254000	0.254000	0.268301
1000	0.263000	0.772328	1000	0.263000	0.263000	0.268297
1000	0.273000	0.772328	1000	0.273000	0.273000	0.268301
1000	0.279000	0.772328	1000	0.279000	0.279000	0.268310
1000	0.280000	0.772328	1000	0.280000	0.280000	0.268320
1000	0.271000	0.772328	1000	0.271000	0.271000	0.268322
1000	0.293000	0.772328	1000	0.293000	0.293000	0.268344
1000	0.312000	0.772328	1000	0.312000	0.312000	0.268381
1000	0.256000	0.772328	1000	0.256000	0.256000	0.268371
1000	0.286000	0.772328	1000	0.286000	0.286000	0.268386
1000	0.267000	0.772328	1000	0.267000	0.267000	0.268385
1000	0.276000	0.772328	1000	0.276000	0.276000	0.268391
1000	0.274000	0.772328	1000	0.274000	0.274000	0.268396
1000	0.277000	0.772328	1000	0.277000	0.277000	0.268403
1000	0.273000	0.772328	1000	0.273000	0.273000	0.268407
1000	0.288000	0.772328	1000	0.288000	0.288000	0.268424
1000	0.285000	0.772328	1000	0.285000	0.285000	0.268438
1000	0.238000	0.772328	1000	0.238000	0.238000	0.268412
1000	0.269000	0.772328	1000	0.269000	0.269000	0.268413
1000	0.251000	0.772328	1000	0.251000	0.251000	0.268398
1000	0.279000	0.772328	1000	0.279000	0.279000	0.268407
1000	0.303000	0.772328	1000	0.303000	0.303000	0.268436
1000	0.261000	0.772328	1000	0.261000	0.261000	0.268430
1000	0.249000	0.772328	1000	0.249000	0.249000	0.268413
1000	0.260000	0.772328	1000	0.260000	0.260000	0.268406
1000	0.267000	0.772328	1000	0.267000	0.267000	0.268405
1000	0.282000	0.772328	1000	0.282000	0.282000	0.268417
1000	0.249000	0.772328	1000	0.249000	0.249000	0.268400
1000	0.265000	0.772328	1000	0.265000	0.265000	0.268397
1000	0.243000	0.772328	1000	0.243000	0.243000	0.268376
1000	0.327000	0.772328	1000	0.327000	0.327000	0.268425
1000	0.267000	0.772328	1000	0.267000	0.267000	0.268424
1000	0.258000	0.772328	1000	0.258000	0.258000	0.268415
1000	0.280000	0.772328	1000	0.280000	0.280000	0.268425
1000	0.294000	0.772328	1000	0.294000	0.294000	0.268446
1000	0.247000	0.772328	1000	0.247000	0.247000	0.268428
1000	0.273000	0.772328	1000	0.273000	0.273000	0.268432
1000	0.273000	0.772328	1000	0.273000	0.273000	0.268436
1000	0.272000	0.772328	1000	0.272000	0.272000	0.268439
1000	0.260000	0.772328	1000	0.260000	0.260000	0.268432
1000	0.275000	0.772328	1000	0.275000	0.275000	0.268438
1000	0.263000	0.772328	1000	0.263000	0.263000	0.268433
1000	0.260000	0.772328	1000	0.260000	0.260000	0.268426
1000	0.266000	0.772328	1000	0.266000	0.266000	0.268424
1000	0.296000	0.772328	1000	0.296000	0.296000	0.268447
1000	0.248000	0.772328	1000	0.248000	0.248000	0.268430
1000	0.283000	0.772328	1000	0.283000	0.283000	0.268442
1000	0.255000	0.772328	1000	0.255000	0.255000	0.268431
1000	0.294000	0.772328	1000	0.294000	0.294000	0.268452
1000	0.261000	0.772328	1000	0.261000	0.261000	0.268446
1000	0.290000	0.772328	1000	0.290000	0.290000	0.268464
1000	0.268000	0.772328	1000	0.268000	0.268000	0.268463
1000	0.273000	0.772328	1000	0.273000	0.273000	0.268467
1000	0.275000	0.772328	1000	0.275000	0.275000	0.268473
1000	0.258000	0.772328	1000	0.258000	0.258000	0.268464
1000	0.265000	0.772328	1000	0.265000	0.265000	0.268461
1000	0.269000	0.772328	1000	0.269000	0.269000	0.268461
1000	0.294000	0.772328	1000	0.294000	0.294000	0.268482
1000	0.286000	0.772328	1000	0.286000	0.286000	0.268497
1000	0.275000	0.772328	1000	0.275000	0.275000	0.268502
1000	0.274000	0.772328	1000	0.274000	0.274000	0.268507
1000	0.296000	0.772328	1000	0.296000	0.296000	0.268529
1000	0.276000	0.772328	1000	0.276000	0.276000	0.268535
1000	0.242000	0.772328	1000	0.242000	0.242000	0.268514
1000	0.287000	0.772328	1000	0.287000	0.287000	0.268529
1000	0.267000	0.772328	1000	0.267000	0.267000	0.268528
1000	0.252000	0.772328	1000	0.252000	0.252000	0.268514
1000	0.275000	0.772328	1000	0.275000	0.275000	0.268519
1000	0.276000	0.772328	1000	0.276000	0.276000	0.268525
1000	0.300000	0.772328	1000	0.300000	0.300000	0.268551
1000	0.262000	0.772328	1000	0.262000	0.262000	0.268546
1000	0.277000	0.772328	1000	0.277000	0.277000	0.268553
1000	0.282000	0.772328	1000	0.282000	0.282000	0.268564
1000	0.277000	0.772328	1000	0.277000	0.277000	0.268571
1000	0.276000	0.772328	1000	0.276000	0.276000	0.268577
1000	0.243000	0.772328	1000	0.243000	0.243000	0.268556
1000	0.280000	0.772328	1000	0.280000	0.280000	0.268565
1000	0.272000	0.772328	1000	0.272000	0.272000	0.268568
1000	0.270000	0.772328	1000	0.270000	0.270000	0.268569
1000	0.274000	0.772328	1000	0.274000	0.274000	0.268573
1000	0.269000	0.772328	1000	0.269000	0.269000	0.268574
1000	0.277000	0.772328	1000	0.277000	0.277000	0.268581
1000	0.263000	0.772328	1000	0.263000	0.263000	0.268576
1000	0.287000	0.772328	1000	0.287000	0.287000	0.268591
1000	0.276000	0.772328	1000	0.276000	0.276000	0.268597
1000	0.298000	0.772328	1000	0.298000	0.298000	0.268621
1000	0.304000	0.772328	1000	0.304000	0.304000	0.268649
1000	0.265000	0.772328	1000	0.265000	0.265000	0.268646
1000	0.263000	0.772328	1000	0.263000	0.263000	0.268642
1000	0.242000	0.772328	1000	0.242000	0.242000	0.268620
1000	0.278000	0.772328	1000	0.278000	0.278000	0.268628
1000	0.264000	0.772328	1000	0.264000	0.264000	0.268624
1000	0.253000	0.772328	1000	0.253000	0.253000	0.268611
1000	0.258000	0.772328	1000	0.258000	0.258000	0.268603
1000	0.275000	0.772328	1000	0.275000	0.275000	0.268608
1000	0.255000	0.772328	1000	0.255000	0.255000	0.268597
1000	0.240000	0.772328	1000	0.240000	0.240000	0.268574
1000	0.289000	0.772328	1000	0.289000	0.289000	0.268591
1000	0.274000	0.772328	1000	0.274000	0.274000	0.268595
1000	0.269000	0.772328	1000	0.269000	0.269000	0.268595
1000	0.264000	0.772328	1000	0.264000	0.264000	0.268592
1000	0.273000	0.772328	1000	0.273000	0.273000	0.268595
1000	0.254000	0.772328	1000	0.254000	0.254000	0.268584
1000	0.269000	0.772328	1000	0.269000	0.269000	0.268584
1000	0.281000	0.772328	1000	0.281000	0.281000	0.268594
1000	0.278000	0.772328	1000	0.278000	0.278000	0.268601
1000	0.262000	0.772328	1000	0.262000	0.262000	0.268596
1000	0.280000	0.772328	1000	0.280000	0.280000	0.268605
1000	0.263000	0.772328	1000	0.263000	0.263000	0.268601
1000	0.275000	0.772328	1000	0.275000	0.275000	0.268606
1000	0.255000	0.772328	1000	0.255000	0.255000	0.268595
1000	0.260000	0.772328	1000	0.260000	0.260000	0.268588
1000	0.281000	0.772328	1000	0.281000	0.281000	0.268598
1000	0.280000	0.772328	1000	0.280000	0.280000	0.268607
1000	0.267000	0.772328	1000	0.267000	0.267000	0.268606
1000	0.264000	0.772328	1000	0.264000	0.264000	0.268602
1000	0.266000	0.772328	1000	0.266000	0.266000	0.268600
1000	0.270000	0.772328	1000	0.270000	0.270000	0.268601
1000	0.268000	0.772328	1000	0.268000	0.268000	0.268601
1000	0.273000	0.772328	1000	0.273000	0.273000	0.268604
1000	0.280000	0.772328	1000	0.280000	0.280000	0.268613
1000	0.230000	0.772328	1000	0.230000	0.230000	0.268583
1000	0.276000	0.772328	1000	0.276000	0.276000	0.268589
1000	0.291000	0.772328	1000	0.291000	0.291000	0.268606
1000	0.260000	0.772328	1000	0.260000	0.260000	0.268599
1000	0.268000	0.772328	1000	0.268000	0.268000	0.268599
1000	0.237000	0.772328	1000	0.237000	0.237000	0.268574
1000	0.265000	0.772328	1000	0.265000	0.265000	0.268571
1000	0.290000	0.772328	1000	0.290000	0.290000	0.268588
1000	0.279000	0.772328	1000	0.279000	0.279000	0.268596
1000	0.294000	0.772328	1000	0.294000	0.294000	0.268616
1000	0.221000	0.772328	1000	0.221000	0.221000	0.268579
1000	0.269000	0.772328	1000	0.269000	0.269000	0.268579
1000	0.291000	0.772328	1000	0.291000	0.291000	0.268597
1000	0.293000	0.772328	1000	0.293000	0.293000	0.268616
1000	0.274000	0.772328	1000	0.274000	0.274000	0.268620
1000	0.289000	0.772328	1000	0.289000	0.289000	0.268636
1000	0.255000	0.772328	1000	0.255000	0.255000	0.268625
1000	0.276000	0.772328	1000	0.276000	0.276000	0.268631
1000	0.284000	0.772328	1000	0.284000	0.284000	0.268643
1000	0.266000	0.772328	1000	0.266000	0.266000	0.268641
1000	0.294000	0.772328	1000	0.294000	0.294000	0.268660
1000	0.292000	0.772328	1000	0.292000	0.292000	0.268678
1000	0.268000	0.772328	1000	0.268000	0.268000	0.268677
1000	0.260000	0.772328	1000	0.260000	0.260000	0.268671
1000	0.281000	0.772328	1000	0.281000	0.281000	0.268680
1000	0.281000	0.772328	1000	0.281000	0.281000	0.268690
1000	0.299000	0.772328	1000	0.299000	0.299000	0.268713
1000	0.271000	0.772328	1000	0.271000	0.271000	0.268715
1000	0.279000	0.772328	1000	0.279000	0.279000	0.268723
1000	0.255000	0.772328	1000	0.255000	0.255000	0.268712
1000	0.296000	0.772328	1000	0.296000	0.296000	0.268733
1000	0.255000	0.772328	1000	0.255000	0.255000	0.268722
1000	0.263000	0.772328	1000	0.263000	0.263000	0.268718
1000	0.263000	0.772328	1000	0.263000	0.263000	0.268714
1000	0.251000	0.772328	1000	0.251000	0.251000	0.268700
1000	0.247000	0.772328	1000	0.247000	0.247000	0.268684
1000	0.247000	0.772328	1000	0.247000	0.247000	0.268667
1000	0.263000	0.772328	1000	0.263000	0.263000	0.268663
1000	0.266000	0.772328	1000	0.266000	0.266000	0.268661
1000	0.282000	0.772328	1000	0.282000	0.282000	0.268671
1000	0.305000	0.772328	1000	0.305000	0.305000	0.268699
1000	0.286000	0.772328	1000	0.286000	0.286000	0.268712
1000	0.277000	0.772328	1000	0.277000	0.277000	0.268718
1000	0.258000	0.772328	1000	0.258000	0.258000	0.268710
1000	0.265000	0.772328	1000	0.265000	0.265000	0.268707
1000	0.269000	0.772328	1000	0.269000	0.269000	0.268707
1000	0.262000	0.772328	1000	0.262000	0.262000	0.268702
1000	0.231000	0.772328	1000	0.231000	0.231000	0.268674
1000	0.242000	0.772328	1000	0.242000	0.242000	0.268654
1000	0.283000	0.772328	1000	0.283000	0.283000	0.268664
1000	0.259000	0.772328	1000	0.259000	0.259000	0.268657
1000	0.274000	0.772328	1000	0.274000	0.274000	0.268661
1000	0.274000	0.772328	1000	0.274000	0.274000	0.268665
1000	0.249000	0.772328	1000	0.249000	0.249000	0.268650
1000	0.272000	0.772328	1000	0.272000	0.272000	0.268653
1000	0.272000	0.772328	1000	0.272000	0.272000	0.268655
1000	0.266000	0.772328	1000	0.266000	0.266000	0.268653
1000	0.275000	0.772328	1000	0.275000	0.275000	0.268658
1000	0.277000	0.772328	1000	0.277000	0.277000	0.268664
1000	0.285000	0.772328	1000	0.285000	0.285000	0.268677
1000	0.271000	0.772328	1000	0.271000	0.271000	0.268678
1000	0.249000	0.772328	1000	0.249000	0.249000	0.268664
1000	0.268000	0.772328	1000	0.268000	0.268000	0.268663
1000	0.284000	0.772328	1000	0.284000	0.284000	0.268675
1000	0.260000	0.772328	1000	0.260000	0.260000	0.268668
1000	0.257000	0.772328	1000	0.257000	0.257000	0.268660
1000	0.254000	0.772328	1000	0.254000	0.254000	0.268649
1000	0.259000	0.772328	1000	0.259000	0.259000	0.268641
1000	0.265000	0.772328	1000	0.265000	0.265000	0.268639
1000	0.270000	0.772328	1000	0.270000	0.270000	0.268640
1000	0.254000	0.772328	1000	0.254000	0.254000	0.268629
1000	0.275000	0.772328	1000	0.275000	0.275000	0.268634
1000	0.276000	0.772328	1000	0.276000	0.276000	0.268639
1000	0.233000	0.772328	1000	0.233000	0.233000	0.268613
1000	0.284000	0.772328	1000	0.284000	0.284000	0.268624
1000	0.243000	0.772328	1000	0.243000	0.243000	0.268605
1000	0.246000	0.772328	1000	0.246000	0.246000	0.268588
1000	0.261000	0.772328	1000	0.261000	0.261000	0.268583
1000	0.274000	0.772328	1000	0.274000	0.274000	0.268587
1000	0.256000	0.772328	1000	0.256000	0.256000	0.268578
1000	0.266000	0.772328	1000	0.266000	0.266000	0.268576
1000	0.286000	0.772328	1000	0.286000	0.286000	0.268588
1000	0.268000	0.772328	1000	0.268000	0.268000	0.268588
1000	0.263000	0.772328	1000	0.263000	0.263000	0.268584
1000	0.235000	0.772328	1000	0.235000	0.235000	0.268559
1000	0.279000	0.772328	1000	0.279000	0.279000	0.268567
1000	0.269000	0.772328	1000	0.269000	0.269000	0.268567
1000	0.269000	0.772328	1000	0.269000	0.269000	0.268568
1000	0.245000	0.772328	1000	0.245000	0.245000	0.268550
1000	0.250000	0.772328	1000	0.250000	0.250000	0.268537
1000	0.276000	0.772328	1000	0.276000	0.276000	0.268542
1000	0.267000	0.772328	1000	0.267000	0.267000	0.268541
1000	0.236000	0.772328	1000	0.236000	0.236000	0.268517
1000	0.275000	0.772328	1000	0.275000	0.275000	0.268522
1000	0.260000	0.772328	1000	0.260000	0.260000	0.268516
1000	0.282000	0.772328	1000	0.282000	0.282000	0.268526
1000	0.256000	0.772328	1000	0.256000	0.256000	0.268517
1000	0.260000	0.772328	1000	0.260000	0.260000	0.268510
1000	0.267000	0.772328	1000	0.267000	0.267000	0.268509
1000	0.274000	0.772328	1000	0.274000	0.274000	0.268513
1000	0.278000	0.772328	1000	0.278000	0.278000	0.268520
1000	0.293000	0.772328	1000	0.293000	0.293000	0.268538
1000	0.293000	0.772328	1000	0.293000	0.293000	0.268556
1000	0.242000	0.772328	1000	0.242000	0.242000	0.268536
1000	0.267000	0.772328	1000	0.267000	0.267000	0.268535
1000	0.284000	0.772328	1000	0.284000	0.284000	0.268546
1000	0.263000	0.772328	1000	0.263000	0.263000	0.268542
1000	0.265000	0.772328	1000	0.265000	0.265000	0.268540
1000	0.270000	0.772328	1000	0.270000	0.270000	0.268541
1000	0.266000	0.772328	1000	0.266000	0.266000	0.268539
1000	0.261000	0.772328	1000	0.261000	0.261000	0.268534
1000	0.247000	0.772328	1000	0.247000	0.247000	0.268518
1000	0.256000	0.772328	1000	0.256000	0.256000	0.268509
1000	0.285000	0.772328	1000	0.285000	0.285000	0.268521
1000	0.294000	0.772328	1000	0.294000	0.294000	0.268539
1000	0.273000	0.772328	1000	0.273000	0.273000	0.268543
1000	0.246000	0.772328	1000	0.246000	0.246000	0.268526
1000	0.261000	0.772328	1000	0.261000	0.261000	0.268521
1000	0.301000	0.772328	1000	0.301000	0.301000	0.268544
1000	0.259000	0.772328	1000	0.259000	0.259000	0.268537
1000	0.263000	0.772328	1000	0.263000	0.263000	0.268533
1000	0.255000	0.772328	1000	0.255000	0.255000	0.268524
1000	0.280000	0.772328	1000	0.280000	0.280000	0.268532
1000	0.272000	0.772328	1000	0.272000	0.272000	0.268534
1000	0.277000	0.772328	1000	0.277000	0.277000	0.268540
1000	0.290000	0.772328	1000	0.290000	0.290000	0.268556
1000	0.266000	0.772328	1000	0.266000	0.266000	0.268554
1000	0.275000	0.772328	1000	0.275000	0.275000	0.268559
1000	0.244000	0.772328	1000	0.244000	0.244000	0.268541
1000	0.265000	0.772328	1000	0.265000	0.265000	0.268539
1000	0.294000	0.772328	1000	0.294000	0.294000	0.268557
1000	0.293000	0.772328	1000	0.293000	0.293000	0.268574
1000	0.286000	0.772328	1000	0.286000	0.286000	0.268586
1000	0.289000	0.772328	1000	0.289000	0.289000	0.268601
1000	0.272000	0.772328	1000	0.272000	0.272000	0.268603
1000	0.273000	0.772328	1000	0.273000	0.273000	0.268606
1000	0.278000	0.772328	1000	0.278000	0.278000	0.268613
1000	0.272000	0.772328	1000	0.272000	0.272000	0.268615
1000	0.273000	0.772328	1000	0.273000	0.273000	0.268618
1000	0.284000	0.772328	1000	0.284000	0.284000	0.268629
1000	0.266000	0.772328	1000	0.266000	0.266000	0.268627
1000	0.277000	0.772328	1000	0.277000	0.277000	0.268633
1000	0.280000	0.772328	1000	0.280000	0.280000	0.268641
1000	0.274000	0.772328	1000	0.274000	0.274000	0.268645
1000	0.266000	0.772328	1000	0.266000	0.266000	0.268643
1000	0.290000	0.772328	1000	0.290000	0.290000	0.268658
1000	0.294000	0.772328	1000	0.294000	0.294000	0.268676
1000	0.263000	0.772328	1000	0.263000	0.263000	0.268672
1000	0.275000	0.772328	1000	0.275000	0.275000	0.268677
1000	0.255000	0.772328	1000	0.255000	0.255000	0.268667
1000	0.270000	0.772328	1000	0.270000	0.270000	0.268668
1000	0.251000	0.772328	1000	0.251000	0.251000	0.268656
1000	0.276000	0.772328	1000	0.276000	0.276000	0.268661
1000	0.275000	0.772328	1000	0.275000	0.275000	0.268665
1000	0.274000	0.772328	1000	0.274000	0.274000	0.268669
1000	0.308000	0.772328	1000	0.308000	0.308000	0.268696
1000	0.278000	0.772328	1000	0.278000	0.278000	0.268703
1000	0.257000	0.772328	1000	0.257000	0.257000	0.268695
1000	0.296000	0.772328	1000	0.296000	0.296000	0.268714
1000	0.297000	0.772328	1000	0.297000	0.297000	0.268733
1000	0.288000	0.772328	1000	0.288000	0.288000	0.268747
1000	0.268000	0.772328	1000	0.268000	0.268000	0.268746
1000	0.258000	0.772328	1000	0.258000	0.258000	0.268739
1000	0.262000	0.772328	1000	0.262000	0.262000	0.268734
1000	0.267000	0.772328	1000	0.267000	0.267000	0.268733
1000	0.301000	0.772328	1000	0.301000	0.301000	0.268755
1000	0.283000	0.772328	1000	0.283000	0.283000	0.268765
1000	0.261000	0.772328	1000	0.261000	0.261000	0.268760
1000	0.280000	0.772328	1000	0.280000	0.280000	0.268767
1000	0.269000	0.772328	1000	0.269000	0.269000	0.268768
1000	0.256000	0.772328	1000	0.256000	0.256000	0.268759
1000	0.274000	0.772328	1000	0.274000	0.274000	0.268762
1000	0.256000	0.772328	1000	0.256000	0.256000	0.268754
1000	0.253000	0.772328	1000	0.253000	0.253000	0.268743
1000	0.290000	0.772328	1000	0.290000	0.290000	0.268757
1000	0.270000	0.772328	1000	0.270000	0.270000	0.268758
1000	0.258000	0.772328	1000	0.258000	0.258000	0.268751
1000	0.284000	0.772328	1000	0.284000	0.284000	0.268761
1000	0.292000	0.772328	1000	0.292000	0.292000	0.268777
1000	0.255000	0.772328	1000	0.255000	0.255000	0.268768
1000	0.266000	0.772328	1000	0.266000	0.266000	0.268766
1000	0.260000	0.772328	1000	0.260000	0.260000	0.268760
1000	0.271000	0.772328	1000	0.271000	0.271000	0.268761
1000	0.267000	0.772328	1000	0.267000	0.267000	0.268760
1000	0.273000	0.772328	1000	0.273000	0.273000	0.268763
1000	0.266000	0.772328	1000	0.266000	0.266000	0.268761
1000	0.278000	0.772328	1000	0.278000	0.278000	0.268768
1000	0.253000	0.772328	1000	0.253000	0.253000	0.268757
1000	0.293000	0.772328	1000	0.293000	0.293000	0.268773
1000	0.246000	0.772328	1000	0.246000	0.246000	0.268758
1000	0.254000	0.772328	1000	0.254000	0.254000	0.268748
1000	0.271000	0.772328	1000	0.271000	0.271000	0.268749
1000	0.284000	0.772328	1000	0.284000	0.284000	0.268760
1000	0.249000	0.772328	1000	0.249000	0.249000	0.268746
1000	0.260000	0.772328	1000	0.260000	0.260000	0.268740
1000	0.254000	0.772328	1000	0.254000	0.254000	0.268730
1000	0.268000	0.772328	1000	0.268000	0.268000	0.268730
1000	0.282000	0.772328	1000	0.282000	0.282000	0.268739
1000	0.263000	0.772328	1000	0.263000	0.263000	0.268735
1000	0.275000	0.772328	1000	0.275000	0.275000	0.268739
1000	0.215000	0.772328	1000	0.215000	0.215000	0.268703
1000	0.259000	0.772328	1000	0.259000	0.259000	0.268696
1000	0.273000	0.772328	1000	0.273000	0.273000	0.268699
1000	0.258000	0.772328	1000	0.258000	0.258000	0.268692
1000	0.251000	0.772328	1000	0.251000	0.251000	0.268680
1000	0.296000	0.772328	1000	0.296000	0.296000	0.268698
1000	0.265000	0.772328	1000	0.265000	0.265000	0.268696
1000	0.270000	0.772328	1000	0.270000	0.270000	0.268697
1000	0.264000	0.772328	1000	0.264000	0.264000	0.268694
1000	0.280000	0.772328	1000	0.280000	0.280000	0.268701
1000	0.259000	0.772328	1000	0.259000	0.259000	0.268695
1000	0.274000	0.772328	1000	0.274000	0.274000	0.268698
1000	0.276000	0.772328	1000	0.276000	0.276000	0.268703
1000	0.286000	0.772328	1000	0.286000	0.286000	0.268715
1000	0.293000	0.772328	1000	0.293000	0.293000	0.268731
1000	0.279000	0.772328	1000	0.279000	0.279000	0.268738
1000	0.251000	0.772328	1000	0.251000	0.251000	0.268726
1000	0.275000	0.772328	1000	0.275000	0.275000	0.268730
1000	0.268000	0.772328	1000	0.268000	0.268000	0.268730
1000	0.272000	0.772328	1000	0.272000	0.272000	0.268732
1000	0.280000	0.772328	1000	0.280000	0.280000	0.268739
1000	0.282000	0.772328	1000	0.282000	0.282000	0.268748
1000	0.275000	0.772328	1000	0.275000	0.275000	0.268752
1000	0.264000	0.772328	1000	0.264000	0.264000	0.268749
1000	0.271000	0.772328	1000	0.271000	0.271000	0.268751
1000	0.272000	0.772328	1000	0.272000	0.272000	0.268753
1000	0.257000	0.772328	1000	0.257000	0.257000	0.268745
1000	0.276000	0.772328	1000	0.276000	0.276000	0.268750
1000	0.278000	0.772328	1000	0.278000	0.278000	0.268756
1000	0.260000	0.772328	1000	0.260000	0.260000	0.268750
1000	0.251000	0.772328	1000	0.251000	0.251000	0.268739
1000	0.247000	0.772328	1000	0.247000	0.247000	0.268724
1000	0.263000	0.772328	1000	0.263000	0.263000	0.268720
1000	0.240000	0.772328	1000	0.240000	0.240000	0.268701
1000	0.258000	0.772328	1000	0.258000	0.258000	0.268694
1000	0.270000	0.772328	1000	0.270000	0.270000	0.268695
1000	0.258000	0.772328	1000	0.258000	0.258000	0.268688
1000	0.306000	0.772328	1000	0.306000	0.306000	0.268713
1000	0.262000	0.772328	1000	0.262000	0.262000	0.268708
1000	0.276000	0.772328	1000	0.276000	0.276000	0.268713
1000	0.274000	0.772328	1000	0.274000	0.274000	0.268717
1000	0.253000	0.772328	1000	0.253000	0.253000	0.268706
1000	0.277000	0.772328	1000	0.277000	0.277000	0.268712
1000	0.271000	0.772328	1000	0.271000	0.271000	0.268713
1000	0.264000	0.772328	1000	0.264000	0.264000	0.268710
1000	0.255000	0.772328	1000	0.255000	0.255000	0.268701
1000	0.260000	0.772328	1000	0.260000	0.260000	0.268695
1000	0.285000	0.772328	1000	0.285000	0.285000	0.268706
1000	0.290000	0.772328	1000	0.290000	0.290000	0.268720
1000	0.254000	0.772328	1000	0.254000	0.254000	0.268710
1000	0.259000	0.772328	1000	0.259000	0.259000	0.268704
1000	0.262000	0.772328	1000	0.262000	0.262000	0.268700
1000	0.280000	0.772328	1000	0.280000	0.280000	0.268707
1000	0.275000	0.772328	1000	0.275000	0.275000	0.268711
1000	0.275000	0.772328	1000	0.275000	0.275000	0.268715
1000	0.279000	0.772328	1000	0.279000	0.279000	0.268722
1000	0.263000	0.772328	1000	0.263000	0.263000	0.268718
1000	0.266000	0.772328	1000	0.266000	0.266000	0.268716
1000	0.272000	0.772328	1000	0.272000	0.272000	0.268719
1000	0.260000	0.772328	1000	0.260000	0.260000	0.268713
1000	0.288000	0.772328	1000	0.288000	0.288000	0.268725
1000	0.277000	0.772328	1000	0.277000	0.277000	0.268731
1000	0.269000	0.772328	1000	0.269000	0.269000	0.268731
1000	0.295000	0.772328	1000	0.295000	0.295000	0.268748
1000	0.264000	0.772328	1000	0.264000	0.264000	0.268745
1000	0.287000	0.772328	1000	0.287000	0.287000	0.268757
1000	0.281000	0.772328	1000	0.281000	0.281000	0.268765
1000	0.310000	0.772328	1000	0.310000	0.310000	0.268791
1000	0.265000	0.772328	1000	0.265000	0.265000	0.268789
1000	0.259000	0.772328	1000	0.259000	0.259000	0.268783
1000	0.248000	0.772328	1000	0.248000	0.248000	0.268769
1000	0.287000	0.772328	1000	0.287000	0.287000	0.268781
1000	0.251000	0.772328	1000	0.251000	0.251000	0.268770
1000	0.243000	0.772328	1000	0.243000	0.243000	0.268753
1000	0.265000	0.772328	1000	0.265000	0.265000	0.268750
1000	0.286000	0.772328	1000	0.286000	0.286000	0.268762
1000	0.249000	0.772328	1000	0.249000	0.249000	0.268749
1000	0.274000	0.772328	1000	0.274000	0.274000	0.268752
1000	0.284000	0.772328	1000	0.284000	0.284000	0.268762
1000	0.273000	0.772328	1000	0.273000	0.273000	0.268765
1000	0.248000	0.772328	1000	0.248000	0.248000	0.268751
1000	0.300000	0.772328	1000	0.300000	0.300000	0.268771
1000	0.275000	0.772328	1000	0.275000	0.275000	0.268775
1000	0.288000	0.772328	1000	0.288000	0.288000	0.268788
1000	0.284000	0.772328	1000	0.284000	0.284000	0.268798
1000	0.250000	0.772328	1000	0.250000	0.250000	0.268785
1000	0.287000	0.772328	1000	0.287000	0.287000	0.268797
1000	0.258000	0.772328	1000	0.258000	0.258000	0.268790
1000	0.277000	0.772328	1000	0.277000	0.277000	0.268795
1000	0.277000	0.772328	1000	0.277000	0.277000	0.268801
1000	0.261000	0.772328	1000	0.261000	0.261000	0.268796
1000	0.273000	0.772328	1000	0.273000	0.273000	0.268798
1000	0.260000	0.772328	1000	0.260000	0.260000	0.268793
1000	0.253000	0.772328	1000	0.253000	0.253000	0.268783
1000	0.256000	0.772328	1000	0.256000	0.256000	0.268775
1000	0.285000	0.772328	1000	0.285000	0.285000	0.268785
1000	0.242000	0.772328	1000	0.242000	0.242000	0.268768
1000	0.249000	0.772328	1000	0.249000	0.249000	0.268755
1000	0.280000	0.772328	1000	0.280000	0.280000	0.268763
1000	0.268000	0.772328	1000	0.268000	0.268000	0.268762
1000	0.256000	0.772328	1000	0.256000	0.256000	0.268754
1000	0.299000	0.772328	1000	0.299000	0.299000	0.268773
1000	0.286000	0.772328	1000	0.286000	0.286000	0.268784
1000	0.265000	0.772328	1000	0.265000	0.265000	0.268782
1000	0.275000	0.772328	1000	0.275000	0.275000	0.268786
1000	0.267000	0.772328	1000	0.267000	0.267000	0.268784
1000	0.257000	0.772328	1000	0.257000	0.257000	0.268777
1000	0.271000	0.772328	1000	0.271000	0.271000	0.268778
1000	0.277000	0.772328	1000	0.277000	0.277000	0.268784
1000	0.269000	0.772328	1000	0.269000	0.269000	0.268784
1000	0.293000	0.772328	1000	0.293000	0.293000	0.268799
1000	0.282000	0.772328	1000	0.282000	0.282000	0.268807
1000	0.284000	0.772328	1000	0.284000	0.284000	0.268817
1000	0.281000	0.772328	1000	0.281000	0.281000	0.268824
1000	0.285000	0.772328	1000	0.285000	0.285000	0.268835
1000	0.270000	0.772328	1000	0.270000	0.270000	0.268835
1000	0.270000	0.772328	1000	0.270000	0.270000	0.268836
1000	0.285000	0.772328	1000	0.285000	0.285000	0.268846
1000	0.246000	0.772328	1000	0.246000	0.246000	0.268832
1000	0.270000	0.772328	1000	0.270000	0.270000	0.268833
1000	0.264000	0.772328	1000	0.264000	0.264000	0.268830
1000	0.272000	0.772328	1000	0.272000	0.272000	0.268832
1000	0.259000	0.772328	1000	0.259000	0.259000	0.268825
1000	0.264000	0.772328	1000	0.264000	0.264000	0.268822
1000	0.272000	0.772328	1000	0.272000	0.272000	0.268824
1000	0.267000	0.772328	1000	0.267000	0.267000	0.268823
1000	0.261000	0.772328	1000	0.261000	0.261000	0.268818
1000	0.276000	0.772328	1000	0.276000	0.276000	0.268823
1000	0.279000	0.772328	1000	0.279000	0.279000	0.268829
1000	0.284000	0.772328	1000	0.284000	0.284000	0.268839
1000	0.264000	0.772328	1000	0.264000	0.264000	0.268836
1000	0.270000	0.772328	1000	0.270000	0.270000	0.268836
1000	0.267000	0.772328	1000	0.267000	0.267000	0.268835
1000	0.259000	0.772328	1000	0.259000	0.259000	0.268829
1000	0.290000	0.772328	1000	0.290000	0.290000	0.268842
1000	0.268000	0.772328	1000	0.268000	0.268000	0.268842
1000	0.268000	0.772328	1000	0.268000	0.268000	0.268841
1000	0.292000	0.772328	1000	0.292000	0.292000	0.268856
1000	0.242000	0.772328	1000	0.242000	0.242000	0.268839
1000	0.272000	0.772328	1000	0.272000	0.272000	0.268841
1000	0.270000	0.772328	1000	0.270000	0.270000	0.268842
1000	0.296000	0.772328	1000	0.296000	0.296000	0.268858
1000	0.281000	0.772328	1000	0.281000	0.281000	0.268866
1000	0.268000	0.772328	1000	0.268000	0.268000	0.268865
1000	0.278000	0.772328	1000	0.278000	0.278000	0.268871
1000	0.255000	0.772328	1000	0.255000	0.255000	0.268862
1000	0.316000	0.772328	1000	0.316000	0.316000	0.268891
1000	0.254000	0.772328	1000	0.254000	0.254000	0.268882
1000	0.299000	0.772328	1000	0.299000	0.299000	0.268901
1000	0.238000	0.772328	1000	0.238000	0.238000	0.268882
1000	0.260000	0.772328	1000	0.260000	0.260000	0.268876
1000	0.285000	0.772328	1000	0.285000	0.285000	0.268886
1000	0.272000	0.772328	1000	0.272000	0.272000	0.268888
1000	0.269000	0.772328	1000	0.269000	0.269000	0.268888
1000	0.281000	0.772328	1000	0.281000	0.281000	0.268896
1000	0.237000	0.772328	1000	0.237000	0.237000	0.268876
1000	0.272000	0.772328	1000	0.272000	0.272000	0.268878
1000	0.274000	0.772328	1000	0.274000	0.274000	0.268881
1000	0.258000	0.772328	1000	0.258000	0.258000	0.268875
1000	0.271000	0.772328	1000	0.271000	0.271000	0.268876
1000	0.294000	0.772328	1000	0.294000	0.294000	0.268891
1000	0.275000	0.772328	1000	0.275000	0.275000	0.268895
1000	0.266000	0.772328	1000	0.266000	0.266000	0.268893
1000	0.275000	0.772328	1000	0.275000	0.275000	0.268897
1000	0.273000	0.772328	1000	0.273000	0.273000	0.268899
1000	0.267000	0.772328	1000	0.267000	0.267000	0.268898
1000	0.309000	0.772328	1000	0.309000	0.309000	0.268923
1000	0.280000	0.772328	1000	0.280000	0.280000	0.268929
1000	0.273000	0.772328	1000	0.273000	0.273000	0.268932
1000	0.263000	0.772328	1000	0.263000	0.263000	0.268928
1000	0.276000	0.772328	1000	0.276000	0.276000	0.268932
1000	0.262000	0.772328	1000	0.262000	0.262000	0.268928
1000	0.256000	0.772328	1000	0.256000	0.256000	0.268920
1000	0.269000	0.772328	1000	0.269000	0.269000	0.268920
1000	0.273000	0.772328	1000	0.273000	0.273000	0.268923
1000	0.278000	0.772328	1000	0.278000	0.278000	0.268928
1000	0.270000	0.772328	1000	0.270000	0.270000	0.268929
1000	0.265000	0.772328	1000	0.265000	0.265000	0.268927
1000	0.294000	0.772328	1000	0.294000	0.294000	0.268942
1000	0.287000	0.772328	1000	0.287000	0.287000	0.268953
1000	0.254000	0.772328	1000	0.254000	0.254000	0.268944
1000	0.260000	0.772328	1000	0.260000	0.260000	0.268938
1000	0.277000	0.772328	1000	0.277000	0.277000	0.268943
1000	0.268000	0.772328	1000	0.268000	0.268000	0.268943
1000	0.273000	0.772328	1000	0.273000	0.273000	0.268945
1000	0.276000	0.772328	1000	0.276000	0.276000	0.268949
1000	0.297000	0.772328	1000	0.297000	0.297000	0.268966
1000	0.264000	0.772328	1000	0.264000	0.264000	0.268963
1000	0.296000	0.772328	1000	0.296000	0.296000	0.268979
1000	0.268000	0.772328	1000	0.268000	0.268000	0.268979
1000	0.272000	0.772328	1000	0.272000	0.272000	0.268981
1000	0.278000	0.772328	1000	0.278000	0.278000	0.268986
1000	0.272000	0.772328	1000	0.272000	0.272000	0.268988
1000	0.272000	0.772328	1000	0.272000	0.272000	0.268990
1000	0.274000	0.772328	1000	0.274000	0.274000	0.268993
1000	0.276000	0.772328	1000	0.276000	0.276000	0.268997
1000	0.275000	0.772328	1000	0.275000	0.275000	0.269000
1000	0.282000	0.772328	1000	0.282000	0.282000	0.269008
1000	0.278000	0.772328	1000	0.278000	0.278000	0.269014
1000	0.251000	0.772328	1000	0.251000	0.251000	0.269003
1000	0.276000	0.772328	1000	0.276000	0.276000	0.269007
1000	0.303000	0.772328	1000	0.303000	0.303000	0.269027
1000	0.256000	0.772328	1000	0.256000	0.256000	0.269019
1000	0.255000	0.772328	1000	0.255000	0.255000	0.269011
1000	0.269000	0.772328	1000	0.269000	0.269000	0.269011
1000	0.281000	0.772328	1000	0.281000	0.281000	0.269018
1000	0.269000	0.772328	1000	0.269000	0.269000	0.269018
1000	0.294000	0.772328	1000	0.294000	0.294000	0.269033
1000	0.280000	0.772328	1000	0.280000	0.280000	0.269040
1000	0.272000	0.772328	1000	0.272000	0.272000	0.269041
1000	0.277000	0.772328	1000	0.277000	0.277000	0.269046
1000	0.287000	0.772328	1000	0.287000	0.287000	0.269057
1000	0.267000	0.772328	1000	0.267000	0.267000	0.269055
1000	0.277000	0.772328	1000	0.277000	0.277000	0.269060
1000	0.276000	0.772328	1000	0.276000	0.276000	0.269064
1000	0.265000	0.772328	1000	0.265000	0.265000	0.269062
1000	0.252000	0.772328	1000	0.252000	0.252000	0.269052
1000	0.264000	0.772328	1000	0.264000	0.264000	0.269049
1000	0.269000	0.772328	1000	0.269000	0.269000	0.269049
1000	0.259000	0.772328	1000	0.259000	0.259000	0.269043
1000	0.271000	0.772328	1000	0.271000	0.271000	0.269044
1000	0.257000	0.772328	1000	0.257000	0.257000	0.269037
1000	0.257000	0.772328	1000	0.257000	0.257000	0.269030
1000	0.256000	0.772328	1000	0.256000	0.256000	0.269022
1000	0.266000	0.772328	1000	0.266000	0.266000	0.269020
1000	0.249000	0.772328	1000	0.249000	0.249000	0.269009
1000	0.263000	0.772328	1000	0.263000	0.263000	0.269005
1000	0.276000	0.772328	1000	0.276000	0.276000	0.269009
1000	0.288000	0.772328	1000	0.288000	0.288000	0.269020
1000	0.273000	0.772328	1000	0.273000	0.273000	0.269023
1000	0.277000	0.772328	1000	0.277000	0.277000	0.269027
1000	0.267000	0.772328	1000	0.267000	0.267000	0.269026
1000	0.263000	0.772328	1000	0.263000	0.263000	0.269023
1000	0.283000	0.772328	1000	0.283000	0.283000	0.269031
1000	0.278000	0.772328	1000	0.278000	0.278000	0.269036
1000	0.266000	0.772328	1000	0.266000	0.266000	0.269034
1000	0.249000	0.772328	1000	0.249000	0.249000	0.269023
1000	0.277000	0.772328	1000	0.277000	0.277000	0.269027
1000	0.267000	0.772328	1000	0.267000	0.267000	0.269026
1000	0.263000	0.772328	1000	0.263000	0.263000	0.269023
1000	0.260000	0.772328	1000	0.260000	0.260000	0.269017
1000	0.275000	0.772328	1000	0.275000	0.275000	0.269021
1000	0.273000	0.772328	1000	0.273000	0.273000	0.269023
1000	0.271000	0.772328	1000	0.271000	0.271000	0.269024
1000	0.300000	0.772328	1000	0.300000	0.300000	0.269042
1000	0.252000	0.772328	1000	0.252000	0.252000	0.269032
1000	0.260000	0.772328	1000	0.260000	0.260000	0.269027
1000	0.244000	0.772328	1000	0.244000	0.244000	0.269013
1000	0.285000	0.772328	1000	0.285000	0.285000	0.269022
1000	0.260000	0.772328	1000	0.260000	0.260000	0.269017
1000	0.259000	0.772328	1000	0.259000	0.259000	0.269011
1000	0.267000	0.772328	1000	0.267000	0.267000	0.269010
1000	0.311000	0.772328	1000	0.311000	0.311000	0.269034
1000	0.286000	0.772328	1000	0.286000	0.286000	0.269044
1000	0.277000	0.772328	1000	0.277000	0.277000	0.269048
1000	0.255000	0.772328	1000	0.255000	0.255000	0.269040
1000	0.255000	0.772328	1000	0.255000	0.255000	0.269032
1000	0.282000	0.772328	1000	0.282000	0.282000	0.269040
1000	0.270000	0.772328	1000	0.270000	0.270000	0.269040
1000	0.243000	0.772328	1000	0.243000	0.243000	0.269025
1000	0.266000	0.772328	1000	0.266000	0.266000	0.269023
1000	0.273000	0.772328	1000	0.273000	0.273000	0.269026
1000	0.289000	0.772328	1000	0.289000	0.289000	0.269037
1000	0.269000	0.772328	1000	0.269000	0.269000	0.269037
1000	0.266000	0.772328	1000	0.266000	0.266000	0.269035
1000	0.245000	0.772328	1000	0.245000	0.245000	0.269022
1000	0.275000	0.772328	1000	0.275000	0.275000	0.269025
1000	0.259000	0.772328	1000	0.259000	0.259000	0.269019
1000	0.272000	0.772328	1000	0.272000	0.272000	0.269021
1000	0.275000	0.772328	1000	0.275000	0.275000	0.269024
1000	0.292000	0.772328	1000	0.292000	0.292000	0.269038
1000	0.281000	0.772328	1000	0.281000	0.281000	0.269044
1000	0.260000	0.772328	1000	0.260000	0.260000	0.269039
1000	0.286000	0.772328	1000	0.286000	0.286000	0.269049
1000	0.276000	0.772328	1000	0.276000	0.276000	0.269053
1000	0.284000	0.772328	1000	0.284000	0.284000	0.269061
1000	0.270000	0.772328	1000	0.270000	0.270000	0.269062
1000	0.251000	0.772328	1000	0.251000	0.251000	0.269052
1000	0.277000	0.772328	1000	0.277000	0.277000	0.269056
1000	0.284000	0.772328	1000	0.284000	0.284000	0.269065
1000	0.271000	0.772328	1000	0.271000	0.271000	0.269066
1000	0.248000	0.772328	1000	0.248000	0.248000	0.269054
1000	0.292000	0.772328	1000	0.292000	0.292000	0.269067
1000	0.273000	0.772328	1000	0.273000	0.273000	0.269069
1000	0.254000	0.772328	1000	0.254000	0.254000	0.269061
1000	0.248000	0.772328	1000	0.248000	0.248000	0.269049
1000	0.246000	0.772328	1000	0.246000	0.246000	0.269036
1000	0.268000	0.772328	1000	0.268000	0.268000	0.269035
1000	0.275000	0.772328	1000	0.275000	0.275000	0.269038
1000	0.261000	0.772328	1000	0.261000	0.261000	0.269034
1000	0.242000	0.772328	1000	0.242000	0.242000	0.269019
1000	0.279000	0.772328	1000	0.279000	0.279000	0.269024
1000	0.258000	0.772328	1000	0.258000	0.258000	0.269018
1000	0.281000	0.772328	1000	0.281000	0.281000	0.269025
1000	0.253000	0.772328	1000	0.253000	0.253000	0.269016
1000	0.259000	0.772328	1000	0.259000	0.259000	0.269010
1000	0.276000	0.772328	1000	0.276000	0.276000	0.269014
1000	0.255000	0.772328	1000	0.255000	0.255000	0.269006
1000	0.254000	0.772328	1000	0.254000	0.254000	0.268998
1000	0.250000	0.772328	1000	0.250000	0.250000	0.268987
1000	0.288000	0.772328	1000	0.288000	0.288000	0.268998
1000	0.268000	0.772328	1000	0.268000	0.268000	0.268997
1000	0.291000	0.772328	1000	0.291000	0.291000	0.269009
1000	0.273000	0.772328	1000	0.273000	0.273000	0.269012
1000	0.288000	0.772328	1000	0.288000	0.288000	0.269022
1000	0.264000	0.772328	1000	0.264000	0.264000	0.269019
1000	0.267000	0.772328	1000	0.267000	0.267000	0.269018
1000	0.284000	0.772328	1000	0.284000	0.284000	0.269027
1000	0.257000	0.772328	1000	0.257000	0.257000	0.269020
1000	0.279000	0.772328	1000	0.279000	0.279000	0.269026
1000	0.268000	0.772328	1000	0.268000	0.268000	0.269025
1000	0.256000	0.772328	1000	0.256000	0.256000	0.269018
1000	0.254000	0.772328	1000	0.254000	0.254000	0.269009
1000	0.269000	0.772328	1000	0.269000	0.269000	0.269009
1000	0.256000	0.772328	1000	0.256000	0.256000	0.269002
1000	0.306000	0.772328	1000	0.306000	0.306000	0.269023
1000	0.260000	0.772328	1000	0.260000	0.260000	0.269018
1000	0.247000	0.772328	1000	0.247000	0.247000	0.269005
1000	0.260000	0.772328	1000	0.260000	0.260000	0.269000
1000	0.262000	0.772328	1000	0.262000	0.262000	0.268997
1000	0.253000	0.772328	1000	0.253000	0.253000	0.268988
1000	0.286000	0.772328	1000	0.286000	0.286000	0.268997
1000	0.260000	0.772328	1000	0.260000	0.260000	0.268992
1000	0.282000	0.772328	1000	0.282000	0.282000	0.268999
1000	0.251000	0.772328	1000	0.251000	0.251000	0.268989
1000	0.271000	0.772328	1000	0.271000	0.271000	0.268990
1000	0.273000	0.772328	1000	0.273000	0.273000	0.268993
1000	0.282000	0.772328	1000	0.282000	0.282000	0.269000
1000	0.249000	0.772328	1000	0.249000	0.249000	0.268989
1000	0.262000	0.772328	1000	0.262000	0.262000	0.268985
1000	0.273000	0.772328	1000	0.273000	0.273000	0.268987
1000	0.270000	0.772328	1000	0.270000	0.270000	0.268988
1000	0.291000	0.772328	1000	0.291000	0.291000	0.269000
1000	0.249000	0.772328	1000	0.249000	0.249000	0.268989
1000	0.271000	0.772328	1000	0.271000	0.271000	0.268990
1000	0.272000	0.772328	1000	0.272000	0.272000	0.268992
1000	0.297000	0.772328	1000	0.297000	0.297000	0.269007
1000	0.280000	0.772328	1000	0.280000	0.280000	0.269013
1000	0.253000	0.772328	1000	0.253000	0.253000	0.269004
1000	0.254000	0.772328	1000	0.254000	0.254000	0.268996
1000	0.249000	0.772328	1000	0.249000	0.249000	0.268985
1000	0.271000	0.772328	1000	0.271000	0.271000	0.268986
1000	0.287000	0.772328	1000	0.287000	0.287000	0.268996
1000	0.327000	0.772328	1000	0.327000	0.327000	0.269028
1000	0.272000	0.772328	1000	0.272000	0.272000	0.269029
1000	0.292000	0.772328	1000	0.292000	0.292000	0.269042
1000	0.250000	0.772328	1000	0.250000	0.250000	0.269032
1000	0.266000	0.772328	1000	0.266000	0.266000	0.269030
1000	0.279000	0.772328	1000	0.279000	0.279000	0.269035
1000	0.287000	0.772328	1000	0.287000	0.287000	0.269045
1000	0.269000	0.772328	1000	0.269000	0.269000	0.269045
1000	0.260000	0.772328	1000	0.260000	0.260000	0.269040
1000	0.281000	0.772328	1000	0.281000	0.281000	0.269047
1000	0.291000	0.772328	1000	0.291000	0.291000	0.269059
1000	0.243000	0.772328	1000	0.243000	0.243000	0.269045
1000	0.251000	0.772328	1000	0.251000	0.251000	0.269035
1000	0.240000	0.772328	1000	0.240000	0.240000	0.269019
1000	0.252000	0.772328	1000	0.252000	0.252000	0.269010
1000	0.275000	0.772328	1000	0.275000	0.275000	0.269013
1000	0.265000	0.772328	1000	0.265000	0.265000	0.269011
1000	0.260000	0.772328	1000	0.260000	0.260000	0.269006
1000	0.255000	0.772328	1000	0.255000	0.255000	0.268998
1000	0.248000	0.772328	1000	0.248000	0.248000	0.268987
1000	0.270000	0.772328	1000	0.270000	0.270000	0.268987
1000	0.293000	0.772328	1000	0.293000	0.293000	0.269000
1000	0.254000	0.772328	1000	0.254000	0.254000	0.268992
1000	0.260000	0.772328	1000	0.260000	0.260000	0.268987
1000	0.263000	0.772328	1000	0.263000	0.263000	0.268984
1000	0.233000	0.772328	1000	0.233000	0.233000	0.268965
1000	0.271000	0.772328	1000	0.271000	0.271000	0.268966
1000	0.255000	0.772328	1000	0.255000	0.255000	0.268958
1000	0.262000	0.772328	1000	0.262000	0.262000	0.268954
1000	0.238000	0.772328	1000	0.238000	0.238000	0.268938
1000	0.286000	0.772328	1000	0.286000	0.286000	0.268947
1000	0.281000	0.772328	1000	0.281000	0.281000	0.268953
1000	0.269000	0.772328	1000	0.269000	0.269000	0.268953
1000	0.282000	0.772328	1000	0.282000	0.282000	0.268960
1000	0.273000	0.772328	1000	0.273000	0.273000	0.268963
1000	0.280000	0.772328	1000	0.280000	0.280000	0.268969
1000	0.263000	0.772328	1000	0.263000	0.263000	0.268965
1000	0.269000	0.772328	1000	0.269000	0.269000	0.268965
1000	0.241000	0.772328	1000	0.241000	0.241000	0.268950
1000	0.279000	0.772328	1000	0.279000	0.279000	0.268956
1000	0.240000	0.772328	1000	0.240000	0.240000	0.268940
1000	0.251000	0.772328	1000	0.251000	0.251000	0.268931
1000	0.266000	0.772328	1000	0.266000	0.266000	0.268929
1000	0.264000	0.772328	1000	0.264000	0.264000	0.268926
1000	0.279000	0.772328	1000	0.279000	0.279000	0.268932
1000	0.280000	0.772328	1000	0.280000	0.280000	0.268938
1000	0.272000	0.772328	1000	0.272000	0.272000	0.268939
1000	0.260000	0.772328	1000	0.260000	0.260000	0.268935
1000	0.234000	0.772328	1000	0.234000	0.234000	0.268916
1000	0.282000	0.772328	1000	0.282000	0.282000	0.268923
1000	0.248000	0.772328	1000	0.248000	0.248000	0.268912
1000	0.266000	0.772328	1000	0.266000	0.266000	0.268910
1000	0.263000	0.772328	1000	0.263000	0.263000	0.268907
1000	0.276000	0.772328	1000	0.276000	0.276000	0.268911
1000	0.281000	0.772328	1000	0.281000	0.281000	0.268917
1000	0.283000	0.772328	1000	0.283000	0.283000	0.268925
1000	0.267000	0.772328	1000	0.267000	0.267000	0.268924
1000	0.246000	0.772328	1000	0.246000	0.246000	0.268911
1000	0.254000	0.772328	1000	0.254000	0.254000	0.268904
1000	0.265000	0.772328	1000	0.265000	0.265000	0.268901
1000	0.262000	0.772328	1000	0.262000	0.262000	0.268898
1000	0.268000	0.772328	1000	0.268000	0.268000	0.268897
1000	0.278000	0.772328	1000	0.278000	0.278000	0.268902
1000	0.276000	0.772328	1000	0.276000	0.276000	0.268906
1000	0.276000	0.772328	1000	0.276000	0.276000	0.268910
1000	0.255000	0.772328	1000	0.255000	0.255000	0.268902
1000	0.276000	0.772328	1000	0.276000	0.276000	0.268906
1000	0.249000	0.772328	1000	0.249000	0.249000	0.268896
1000	0.304000	0.772328	1000	0.304000	0.304000	0.268914
1000	0.262000	0.772328	1000	0.262000	0.262000	0.268910
1000	0.236000	0.772328	1000	0.236000	0.236000	0.268893
1000	0.279000	0.772328	1000	0.279000	0.279000	0.268898
1000	0.250000	0.772328	1000	0.250000	0.250000	0.268888
1000	0.266000	0.772328	1000	0.266000	0.266000	0.268887
1000	0.269000	0.772328	1000	0.269000	0.269000	0.268887
1000	0.274000	0.772328	1000	0.274000	0.274000	0.268890
1000	0.276000	0.772328	1000	0.276000	0.276000	0.268893
1000	0.289000	0.772328	1000	0.289000	0.289000	0.268904
1000	0.295000	0.772328	1000	0.295000	0.295000	0.268918
1000	0.266000	0.772328	1000	0.266000	0.266000	0.268916
1000	0.277000	0.772328	1000	0.277000	0.277000	0.268920
1000	0.275000	0.772328	1000	0.275000	0.275000	0.268924
1000	0.265000	0.772328	1000	0.265000	0.265000	0.268922
1000	0.246000	0.772328	1000	0.246000	0.246000	0.268910
1000	0.256000	0.772328	1000	0.256000	0.256000	0.268903
1000	0.263000	0.772328	1000	0.263000	0.263000	0.268900
1000	0.239000	0.772328	1000	0.239000	0.239000	0.268884
1000	0.272000	0.772328	1000	0.272000	0.272000	0.268886
1000	0.287000	0.772328	1000	0.287000	0.287000	0.268895
1000	0.256000	0.772328	1000	0.256000	0.256000	0.268888
1000	0.277000	0.772328	1000	0.277000	0.277000	0.268893
1000	0.299000	0.772328	1000	0.299000	0.299000	0.268908
1000	0.256000	0.772328	1000	0.256000	0.256000	0.268902
1000	0.286000	0.772328	1000	0.286000	0.286000	0.268911
1000	0.268000	0.772328	1000	0.268000	0.268000	0.268910
1000	0.268000	0.772328	1000	0.268000	0.268000	0.268910
1000	0.272000	0.772328	1000	0.272000	0.272000	0.268911
1000	0.302000	0.772328	1000	0.302000	0.302000	0.268928
1000	0.282000	0.772328	1000	0.282000	0.282000	0.268935
1000	0.260000	0.772328	1000	0.260000	0.260000	0.268931
1000	0.273000	0.772328	1000	0.273000	0.273000	0.268933
1000	0.284000	0.772328	1000	0.284000	0.284000	0.268941
1000	0.263000	0.772328	1000	0.263000	0.263000	0.268937
1000	0.297000	0.772328	1000	0.297000	0.297000	0.268952
1000	0.294000	0.772328	1000	0.294000	0.294000	0.268965
1000	0.244000	0.772328	1000	0.244000	0.244000	0.268952
1000	0.244000	0.772328	1000	0.244000	0.244000	0.268939
1000	0.275000	0.772328	1000	0.275000	0.275000	0.268942
1000	0.270000	0.772328	1000	0.270000	0.270000	0.268943
1000	0.286000	0.772328	1000	0.286000	0.286000	0.268952
1000	0.277000	0.772328	1000	0.277000	0.277000	0.268956
1000	0.295000	0.772328	1000	0.295000	0.295000	0.268969
1000	0.262000	0.772328	1000	0.262000	0.262000	0.268966
1000	0.260000	0.772328	1000	0.260000	0.260000	0.268961
1000	0.267000	0.772328	1000	0.267000	0.267000	0.268960
1000	0.273000	0.772328	1000	0.273000	0.273000	0.268962
1000	0.280000	0.772328	1000	0.280000	0.280000	0.268968
1000	0.248000	0.772328	1000	0.248000	0.248000	0.268957
1000	0.289000	0.772328	1000	0.289000	0.289000	0.268967
1000	0.273000	0.772328	1000	0.273000	0.273000	0.268969
1000	0.298000	0.772328	1000	0.298000	0.298000	0.268984
1000	0.254000	0.772328	1000	0.254000	0.254000	0.268977
1000	0.271000	0.772328	1000	0.271000	0.271000	0.268978
1000	0.286000	0.772328	1000	0.286000	0.286000	0.268986
1000	0.267000	0.772328	1000	0.267000	0.267000	0.268985
1000	0.255000	0.772328	1000	0.255000	0.255000	0.268978
1000	0.271000	0.772328	1000	0.271000	0.271000	0.268979
1000	0.260000	0.772328	1000	0.260000	0.260000	0.268975
1000	0.302000	0.772328	1000	0.302000	0.302000	0.268992
1000	0.281000	0.772328	1000	0.281000	0.281000	0.268998
1000	0.246000	0.772328	1000	0.246000	0.246000	0.268986
1000	0.270000	0.772328	1000	0.270000	0.270000	0.268987
1000	0.269000	0.772328	1000	0.269000	0.269000	0.268987
1000	0.262000	0.772328	1000	0.262000	0.262000	0.268983
1000	0.281000	0.772328	1000	0.281000	0.281000	0.268989
1000	0.280000	0.772328	1000	0.280000	0.280000	0.268995
1000	0.258000	0.772328	1000	0.258000	0.258000	0.268989
1000	0.284000	0.772328	1000	0.284000	0.284000	0.268997
1000	0.263000	0.772328	1000	0.263000	0.263000	0.268994
1000	0.289000	0.772328	1000	0.289000	0.289000	0.269004
1000	0.290000	0.772328	1000	0.290000	0.290000	0.269015
1000	0.261000	0.772328	1000	0.261000	0.261000	0.269011
1000	0.288000	0.772328	1000	0.288000	0.288000	0.269020
1000	0.272000	0.772328	1000	0.272000	0.272000	0.269022
1000	0.280000	0.772328	1000	0.280000	0.280000	0.269027
1000	0.257000	0.772328	1000	0.257000	0.257000	0.269021
1000	0.238000	0.772328	1000	0.238000	0.238000	0.269005
1000	0.288000	0.772328	1000	0.288000	0.288000	0.269015
1000	0.282000	0.772328	1000	0.282000	0.282000	0.269022
1000	0.261000	0.772328	1000	0.261000	0.261000	0.269018
1000	0.282000	0.772328	1000	0.282000	0.282000	0.269024
1000	0.282000	0.772328	1000	0.282000	0.282000	0.269031
1000	0.258000	0.772328	1000	0.258000	0.258000	0.269025
1000	0.274000	0.772328	1000	0.274000	0.274000	0.269028
1000	0.284000	0.772328	1000	0.284000	0.284000	0.269035
1000	0.271000	0.772328	1000	0.271000	0.271000	0.269036
1000	0.259000	0.772328	1000	0.259000	0.259000	0.269031
1000	0.264000	0.772328	1000	0.264000	0.264000	0.269029
1000	0.271000	0.772328	1000	0.271000	0.271000	0.269030
1000	0.275000	0.772328	1000	0.275000	0.275000	0.269033
1000	0.255000	0.772328	1000	0.255000	0.255000	0.269026
1000	0.238000	0.772328	1000	0.238000	0.238000	0.269010
1000	0.275000	0.772328	1000	0.275000	0.275000	0.269013
1000	0.255000	0.772328	1000	0.255000	0.255000	0.269006
1000	0.276000	0.772328	1000	0.276000	0.276000	0.269009
1000	0.254000	0.772328	1000	0.254000	0.254000	0.269002
1000	0.283000	0.772328	1000	0.283000	0.283000	0.269009
1000	0.277000	0.772328	1000	0.277000	0.277000	0.269013
1000	0.291000	0.772328	1000	0.291000	0.291000	0.269024
1000	0.245000	0.772328	1000	0.245000	0.245000	0.269012
1000	0.239000	0.772328	1000	0.239000	0.239000	0.268997
1000	0.261000	0.772328	1000	0.261000	0.261000	0.268993
1000	0.271000	0.772328	1000	0.271000	0.271000	0.268994
1000	0.287000	0.772328	1000	0.287000	0.287000	0.269003
1000	0.280000	0.772328	1000	0.280000	0.280000	0.269008
1000	0.259000	0.772328	1000	0.259000	0.259000	0.269003
1000	0.254000	0.772328	1000	0.254000	0.254000	0.268996
1000	0.287000	0.772328	1000	0.287000	0.287000	0.269005
1000	0.262000	0.772328	1000	0.262000	0.262000	0.269001
1000	0.248000	0.772328	1000	0.248000	0.248000	0.268991
