# Supplementary material for: Investigating environmental effects on phonology using diachronic models
Source: Evol Hum Sci. 2024 Jan 3;6:e8. doi: 10.1017/ehs.2023.33 (PMC10955398; doi:10.1017/ehs.2023.33)
Supplement: Hartmann et al. supplementary material 4 — Hartmann et al. supplementary material [file S2513843X23000336sup004.zip › TonesClimateGeoPhylo_Public-1.0/results/BayesTraitsOutput/AncestralStateReconstruction/Anc_VOWELS_continuous_est.Log.txt]

Options:
Model:                           Continuous: Random Walk
Tree File Name:                  ../../data/processed/GTree_phylo4g_combined_trimmed_VOWELS.nex
Data File Name:                  ../../data/processed/AncestralStateReconstruction/GTree_Data_VOWELS_continuous.txt
Log File Name:                   ../../results/BayesTraitsOutput/AncestralStateReconstruction/Anc_VOWELS_continuous_est.Log.txt
Save Initial Trees:              False
Save Trees:                      False
Summary:                         False
Seed:                            3886751565
Precision:                       64 bits
Cores:                           1
Analysis Type:                   MCMC
Sample Period:                   1000
Iterations:                      2000000
Burn in:                         1000000
MCMC ML Start:                   False
Schedule File:                   ../../results/BayesTraitsOutput/AncestralStateReconstruction/Anc_VOWELS_continuous_est.Schedule.txt
Rate Dev:                        AutoTune
No of Rates:                     1
Test for trait correlation:      True
Kappa:                           Not in use
Delta:                           Not in use
Lambda:                          Not in use
OU:                              Not in use
Tags:	160
	N162	161	Tiv_Tivoid Aghem_Grassfields Kom_Grassfields Oku_Grassfields Moghamo_Grassfields Fefe_Grassfields Mungaka_Grassfields Bamun_Grassfields A53_Bafia_rikpa A31_Bubi A45_Nyokon A44_Tunen A46_Nomaande A462_Yambeta A601_Tuki A622_Nugunu A62B_Mmala A62C_Libie A43a_Basaa A42_Abo A61_Ngoro-lunda A61_Ngoro-Asom A61_Ngoro-Bisoo A71_Eton A72a_Ewondo A74a_Bulu A75a_Fang_Bitam A75a_Fang_Minvoul A75a_Fang_Medouneu A24_Duala A32C_Batanga A22_Bakweri A122_Bakundu A11_Londo A121_Mbonge A141_Lefo A15C_Akossi A15C_Mkaa A15C_Elung_Central_Manenguba A15A_Mbuu A15_Manenguba A15B_Mienge_NW_Manenguba A91_Kwakum A93_Kako A803_Shiwa A83_Mekaa A84_Njem A841_Badwe A86c_Mpiemo B32_Kande B11a_Mpongwe B11b_Orungu B11c_Galwa B11d_Dyumba B11F_Enenga C85_Wongo C36d_Lingala C101_Babole_Ma C101_Babole_Dz C101_Babole_Ep C25_Mboshi D12_Lengola C61_Mongo D23_Kibira-Kumu_1919 D311_Bila D201_Liko C401_Pakabete H42_Hunganna H11_Beembe H13_Kikunyi_1989 C34_Sakata B85_Yanzi B501_Wanzi_E B52_Nzebi L13_Kwese K31_Luyana L52_Lunda K14_Lwena K33_Kwangali K332_Rumanyo R11_Umbundu R31_Herero R21_Kwanyama R22_Ndonga D28_Holoholo D43_Nyanga M42_Bemba JD66_Kiha JD62_Rundi JD65_Hangaza JE25_Mkwaya JE25_Jita JE25_Kilegi JE45_Nata JE43_Kuria JE43_Kuria_Mago JE43_Kuria_Tari JE15_Luganda JE32_Luyia JE34_Samialugwe JE31_Lumasaaba JE31c_Bukusu JE23_Zinza JE21_Runyambo JE22_Haya JE13_Runyankore F23_Sumbwa F22_Nyamwezi F21_Ntuzu F21_Sukuma M13_Fipa M14_Rungu M15_Mambwe M21_Ndali N21_Tumbuka_Malawi S11_Shona S16_Kalanga S311_Shekgalagari S41_Xhosa S42_Zulu S44_Ndebele P21_Yao P23_Simakonde P25_Mabia P13_Matumbi G52_Ndamba G64_Pangwa G63_Bena F33_Langi G31_Zigua G12_Kagulu E71A_Upper_Pokomo E72a_Giryama E73_Digo G44a_Ngazija G44b_Ndzwani G42a_Amu G41_Bajuni G401_Mwani G43_Kae G42_Swahili G42d_Unguja G39_Saghala E65_Gweno E621D_Kibosho E621B_Machame E53_Meru E621C_Siha E64_Kahe E622A_Kimochi E622C_Lema E55_Kamba_Kitu E55_Kamba E55_Kamba_Mach E51_Kikuyu E53_Igoji E53_Miutini E53_Tigania E53_Merutig E53_Imenti E53_Meruimenti 
	N163	8	Tiv_Tivoid Aghem_Grassfields Kom_Grassfields Oku_Grassfields Moghamo_Grassfields Fefe_Grassfields Mungaka_Grassfields Bamun_Grassfields 
	N164	7	Aghem_Grassfields Kom_Grassfields Oku_Grassfields Moghamo_Grassfields Fefe_Grassfields Mungaka_Grassfields Bamun_Grassfields 
	N165	3	Aghem_Grassfields Kom_Grassfields Oku_Grassfields 
	N166	2	Kom_Grassfields Oku_Grassfields 
	N167	4	Moghamo_Grassfields Fefe_Grassfields Mungaka_Grassfields Bamun_Grassfields 
	N168	3	Fefe_Grassfields Mungaka_Grassfields Bamun_Grassfields 
	N169	2	Mungaka_Grassfields Bamun_Grassfields 
	N170	153	A53_Bafia_rikpa A31_Bubi A45_Nyokon A44_Tunen A46_Nomaande A462_Yambeta A601_Tuki A622_Nugunu A62B_Mmala A62C_Libie A43a_Basaa A42_Abo A61_Ngoro-lunda A61_Ngoro-Asom A61_Ngoro-Bisoo A71_Eton A72a_Ewondo A74a_Bulu A75a_Fang_Bitam A75a_Fang_Minvoul A75a_Fang_Medouneu A24_Duala A32C_Batanga A22_Bakweri A122_Bakundu A11_Londo A121_Mbonge A141_Lefo A15C_Akossi A15C_Mkaa A15C_Elung_Central_Manenguba A15A_Mbuu A15_Manenguba A15B_Mienge_NW_Manenguba A91_Kwakum A93_Kako A803_Shiwa A83_Mekaa A84_Njem A841_Badwe A86c_Mpiemo B32_Kande B11a_Mpongwe B11b_Orungu B11c_Galwa B11d_Dyumba B11F_Enenga C85_Wongo C36d_Lingala C101_Babole_Ma C101_Babole_Dz C101_Babole_Ep C25_Mboshi D12_Lengola C61_Mongo D23_Kibira-Kumu_1919 D311_Bila D201_Liko C401_Pakabete H42_Hunganna H11_Beembe H13_Kikunyi_1989 C34_Sakata B85_Yanzi B501_Wanzi_E B52_Nzebi L13_Kwese K31_Luyana L52_Lunda K14_Lwena K33_Kwangali K332_Rumanyo R11_Umbundu R31_Herero R21_Kwanyama R22_Ndonga D28_Holoholo D43_Nyanga M42_Bemba JD66_Kiha JD62_Rundi JD65_Hangaza JE25_Mkwaya JE25_Jita JE25_Kilegi JE45_Nata JE43_Kuria JE43_Kuria_Mago JE43_Kuria_Tari JE15_Luganda JE32_Luyia JE34_Samialugwe JE31_Lumasaaba JE31c_Bukusu JE23_Zinza JE21_Runyambo JE22_Haya JE13_Runyankore F23_Sumbwa F22_Nyamwezi F21_Ntuzu F21_Sukuma M13_Fipa M14_Rungu M15_Mambwe M21_Ndali N21_Tumbuka_Malawi S11_Shona S16_Kalanga S311_Shekgalagari S41_Xhosa S42_Zulu S44_Ndebele P21_Yao P23_Simakonde P25_Mabia P13_Matumbi G52_Ndamba G64_Pangwa G63_Bena F33_Langi G31_Zigua G12_Kagulu E71A_Upper_Pokomo E72a_Giryama E73_Digo G44a_Ngazija G44b_Ndzwani G42a_Amu G41_Bajuni G401_Mwani G43_Kae G42_Swahili G42d_Unguja G39_Saghala E65_Gweno E621D_Kibosho E621B_Machame E53_Meru E621C_Siha E64_Kahe E622A_Kimochi E622C_Lema E55_Kamba_Kitu E55_Kamba E55_Kamba_Mach E51_Kikuyu E53_Igoji E53_Miutini E53_Tigania E53_Merutig E53_Imenti E53_Meruimenti 
	N171	34	A53_Bafia_rikpa A31_Bubi A45_Nyokon A44_Tunen A46_Nomaande A462_Yambeta A601_Tuki A622_Nugunu A62B_Mmala A62C_Libie A43a_Basaa A42_Abo A61_Ngoro-lunda A61_Ngoro-Asom A61_Ngoro-Bisoo A71_Eton A72a_Ewondo A74a_Bulu A75a_Fang_Bitam A75a_Fang_Minvoul A75a_Fang_Medouneu A24_Duala A32C_Batanga A22_Bakweri A122_Bakundu A11_Londo A121_Mbonge A141_Lefo A15C_Akossi A15C_Mkaa A15C_Elung_Central_Manenguba A15A_Mbuu A15_Manenguba A15B_Mienge_NW_Manenguba 
	N172	10	A53_Bafia_rikpa A31_Bubi A45_Nyokon A44_Tunen A46_Nomaande A462_Yambeta A601_Tuki A622_Nugunu A62B_Mmala A62C_Libie 
	N173	9	A31_Bubi A45_Nyokon A44_Tunen A46_Nomaande A462_Yambeta A601_Tuki A622_Nugunu A62B_Mmala A62C_Libie 
	N174	8	A45_Nyokon A44_Tunen A46_Nomaande A462_Yambeta A601_Tuki A622_Nugunu A62B_Mmala A62C_Libie 
	N175	7	A44_Tunen A46_Nomaande A462_Yambeta A601_Tuki A622_Nugunu A62B_Mmala A62C_Libie 
	N176	2	A44_Tunen A46_Nomaande 
	N177	5	A462_Yambeta A601_Tuki A622_Nugunu A62B_Mmala A62C_Libie 
	N178	4	A601_Tuki A622_Nugunu A62B_Mmala A62C_Libie 
	N179	3	A622_Nugunu A62B_Mmala A62C_Libie 
	N180	2	A62B_Mmala A62C_Libie 
	N181	24	A43a_Basaa A42_Abo A61_Ngoro-lunda A61_Ngoro-Asom A61_Ngoro-Bisoo A71_Eton A72a_Ewondo A74a_Bulu A75a_Fang_Bitam A75a_Fang_Minvoul A75a_Fang_Medouneu A24_Duala A32C_Batanga A22_Bakweri A122_Bakundu A11_Londo A121_Mbonge A141_Lefo A15C_Akossi A15C_Mkaa A15C_Elung_Central_Manenguba A15A_Mbuu A15_Manenguba A15B_Mienge_NW_Manenguba 
	N182	11	A43a_Basaa A42_Abo A61_Ngoro-lunda A61_Ngoro-Asom A61_Ngoro-Bisoo A71_Eton A72a_Ewondo A74a_Bulu A75a_Fang_Bitam A75a_Fang_Minvoul A75a_Fang_Medouneu 
	N183	2	A43a_Basaa A42_Abo 
	N184	9	A61_Ngoro-lunda A61_Ngoro-Asom A61_Ngoro-Bisoo A71_Eton A72a_Ewondo A74a_Bulu A75a_Fang_Bitam A75a_Fang_Minvoul A75a_Fang_Medouneu 
	N185	8	A61_Ngoro-Asom A61_Ngoro-Bisoo A71_Eton A72a_Ewondo A74a_Bulu A75a_Fang_Bitam A75a_Fang_Minvoul A75a_Fang_Medouneu 
	N186	2	A61_Ngoro-Asom A61_Ngoro-Bisoo 
	N187	6	A71_Eton A72a_Ewondo A74a_Bulu A75a_Fang_Bitam A75a_Fang_Minvoul A75a_Fang_Medouneu 
	N188	5	A72a_Ewondo A74a_Bulu A75a_Fang_Bitam A75a_Fang_Minvoul A75a_Fang_Medouneu 
	N189	4	A74a_Bulu A75a_Fang_Bitam A75a_Fang_Minvoul A75a_Fang_Medouneu 
	N190	3	A75a_Fang_Bitam A75a_Fang_Minvoul A75a_Fang_Medouneu 
	N191	2	A75a_Fang_Minvoul A75a_Fang_Medouneu 
	N192	13	A24_Duala A32C_Batanga A22_Bakweri A122_Bakundu A11_Londo A121_Mbonge A141_Lefo A15C_Akossi A15C_Mkaa A15C_Elung_Central_Manenguba A15A_Mbuu A15_Manenguba A15B_Mienge_NW_Manenguba 
	N193	2	A24_Duala A32C_Batanga 
	N194	11	A22_Bakweri A122_Bakundu A11_Londo A121_Mbonge A141_Lefo A15C_Akossi A15C_Mkaa A15C_Elung_Central_Manenguba A15A_Mbuu A15_Manenguba A15B_Mienge_NW_Manenguba 
	N195	4	A22_Bakweri A122_Bakundu A11_Londo A121_Mbonge 
	N196	3	A122_Bakundu A11_Londo A121_Mbonge 
	N197	2	A11_Londo A121_Mbonge 
	N198	7	A141_Lefo A15C_Akossi A15C_Mkaa A15C_Elung_Central_Manenguba A15A_Mbuu A15_Manenguba A15B_Mienge_NW_Manenguba 
	N199	6	A15C_Akossi A15C_Mkaa A15C_Elung_Central_Manenguba A15A_Mbuu A15_Manenguba A15B_Mienge_NW_Manenguba 
	N200	2	A15C_Akossi A15C_Mkaa 
	N201	4	A15C_Elung_Central_Manenguba A15A_Mbuu A15_Manenguba A15B_Mienge_NW_Manenguba 
	N202	3	A15A_Mbuu A15_Manenguba A15B_Mienge_NW_Manenguba 
	N203	2	A15_Manenguba A15B_Mienge_NW_Manenguba 
	N204	119	A91_Kwakum A93_Kako A803_Shiwa A83_Mekaa A84_Njem A841_Badwe A86c_Mpiemo B32_Kande B11a_Mpongwe B11b_Orungu B11c_Galwa B11d_Dyumba B11F_Enenga C85_Wongo C36d_Lingala C101_Babole_Ma C101_Babole_Dz C101_Babole_Ep C25_Mboshi D12_Lengola C61_Mongo D23_Kibira-Kumu_1919 D311_Bila D201_Liko C401_Pakabete H42_Hunganna H11_Beembe H13_Kikunyi_1989 C34_Sakata B85_Yanzi B501_Wanzi_E B52_Nzebi L13_Kwese K31_Luyana L52_Lunda K14_Lwena K33_Kwangali K332_Rumanyo R11_Umbundu R31_Herero R21_Kwanyama R22_Ndonga D28_Holoholo D43_Nyanga M42_Bemba JD66_Kiha JD62_Rundi JD65_Hangaza JE25_Mkwaya JE25_Jita JE25_Kilegi JE45_Nata JE43_Kuria JE43_Kuria_Mago JE43_Kuria_Tari JE15_Luganda JE32_Luyia JE34_Samialugwe JE31_Lumasaaba JE31c_Bukusu JE23_Zinza JE21_Runyambo JE22_Haya JE13_Runyankore F23_Sumbwa F22_Nyamwezi F21_Ntuzu F21_Sukuma M13_Fipa M14_Rungu M15_Mambwe M21_Ndali N21_Tumbuka_Malawi S11_Shona S16_Kalanga S311_Shekgalagari S41_Xhosa S42_Zulu S44_Ndebele P21_Yao P23_Simakonde P25_Mabia P13_Matumbi G52_Ndamba G64_Pangwa G63_Bena F33_Langi G31_Zigua G12_Kagulu E71A_Upper_Pokomo E72a_Giryama E73_Digo G44a_Ngazija G44b_Ndzwani G42a_Amu G41_Bajuni G401_Mwani G43_Kae G42_Swahili G42d_Unguja G39_Saghala E65_Gweno E621D_Kibosho E621B_Machame E53_Meru E621C_Siha E64_Kahe E622A_Kimochi E622C_Lema E55_Kamba_Kitu E55_Kamba E55_Kamba_Mach E51_Kikuyu E53_Igoji E53_Miutini E53_Tigania E53_Merutig E53_Imenti E53_Meruimenti 
	N205	7	A91_Kwakum A93_Kako A803_Shiwa A83_Mekaa A84_Njem A841_Badwe A86c_Mpiemo 
	N206	2	A91_Kwakum A93_Kako 
	N207	5	A803_Shiwa A83_Mekaa A84_Njem A841_Badwe A86c_Mpiemo 
	N208	2	A803_Shiwa A83_Mekaa 
	N209	3	A84_Njem A841_Badwe A86c_Mpiemo 
	N210	2	A84_Njem A841_Badwe 
	N211	112	B32_Kande B11a_Mpongwe B11b_Orungu B11c_Galwa B11d_Dyumba B11F_Enenga C85_Wongo C36d_Lingala C101_Babole_Ma C101_Babole_Dz C101_Babole_Ep C25_Mboshi D12_Lengola C61_Mongo D23_Kibira-Kumu_1919 D311_Bila D201_Liko C401_Pakabete H42_Hunganna H11_Beembe H13_Kikunyi_1989 C34_Sakata B85_Yanzi B501_Wanzi_E B52_Nzebi L13_Kwese K31_Luyana L52_Lunda K14_Lwena K33_Kwangali K332_Rumanyo R11_Umbundu R31_Herero R21_Kwanyama R22_Ndonga D28_Holoholo D43_Nyanga M42_Bemba JD66_Kiha JD62_Rundi JD65_Hangaza JE25_Mkwaya JE25_Jita JE25_Kilegi JE45_Nata JE43_Kuria JE43_Kuria_Mago JE43_Kuria_Tari JE15_Luganda JE32_Luyia JE34_Samialugwe JE31_Lumasaaba JE31c_Bukusu JE23_Zinza JE21_Runyambo JE22_Haya JE13_Runyankore F23_Sumbwa F22_Nyamwezi F21_Ntuzu F21_Sukuma M13_Fipa M14_Rungu M15_Mambwe M21_Ndali N21_Tumbuka_Malawi S11_Shona S16_Kalanga S311_Shekgalagari S41_Xhosa S42_Zulu S44_Ndebele P21_Yao P23_Simakonde P25_Mabia P13_Matumbi G52_Ndamba G64_Pangwa G63_Bena F33_Langi G31_Zigua G12_Kagulu E71A_Upper_Pokomo E72a_Giryama E73_Digo G44a_Ngazija G44b_Ndzwani G42a_Amu G41_Bajuni G401_Mwani G43_Kae G42_Swahili G42d_Unguja G39_Saghala E65_Gweno E621D_Kibosho E621B_Machame E53_Meru E621C_Siha E64_Kahe E622A_Kimochi E622C_Lema E55_Kamba_Kitu E55_Kamba E55_Kamba_Mach E51_Kikuyu E53_Igoji E53_Miutini E53_Tigania E53_Merutig E53_Imenti E53_Meruimenti 
	N212	6	B32_Kande B11a_Mpongwe B11b_Orungu B11c_Galwa B11d_Dyumba B11F_Enenga 
	N213	5	B11a_Mpongwe B11b_Orungu B11c_Galwa B11d_Dyumba B11F_Enenga 
	N214	2	B11a_Mpongwe B11b_Orungu 
	N215	3	B11c_Galwa B11d_Dyumba B11F_Enenga 
	N216	2	B11d_Dyumba B11F_Enenga 
	N217	106	C85_Wongo C36d_Lingala C101_Babole_Ma C101_Babole_Dz C101_Babole_Ep C25_Mboshi D12_Lengola C61_Mongo D23_Kibira-Kumu_1919 D311_Bila D201_Liko C401_Pakabete H42_Hunganna H11_Beembe H13_Kikunyi_1989 C34_Sakata B85_Yanzi B501_Wanzi_E B52_Nzebi L13_Kwese K31_Luyana L52_Lunda K14_Lwena K33_Kwangali K332_Rumanyo R11_Umbundu R31_Herero R21_Kwanyama R22_Ndonga D28_Holoholo D43_Nyanga M42_Bemba JD66_Kiha JD62_Rundi JD65_Hangaza JE25_Mkwaya JE25_Jita JE25_Kilegi JE45_Nata JE43_Kuria JE43_Kuria_Mago JE43_Kuria_Tari JE15_Luganda JE32_Luyia JE34_Samialugwe JE31_Lumasaaba JE31c_Bukusu JE23_Zinza JE21_Runyambo JE22_Haya JE13_Runyankore F23_Sumbwa F22_Nyamwezi F21_Ntuzu F21_Sukuma M13_Fipa M14_Rungu M15_Mambwe M21_Ndali N21_Tumbuka_Malawi S11_Shona S16_Kalanga S311_Shekgalagari S41_Xhosa S42_Zulu S44_Ndebele P21_Yao P23_Simakonde P25_Mabia P13_Matumbi G52_Ndamba G64_Pangwa G63_Bena F33_Langi G31_Zigua G12_Kagulu E71A_Upper_Pokomo E72a_Giryama E73_Digo G44a_Ngazija G44b_Ndzwani G42a_Amu G41_Bajuni G401_Mwani G43_Kae G42_Swahili G42d_Unguja G39_Saghala E65_Gweno E621D_Kibosho E621B_Machame E53_Meru E621C_Siha E64_Kahe E622A_Kimochi E622C_Lema E55_Kamba_Kitu E55_Kamba E55_Kamba_Mach E51_Kikuyu E53_Igoji E53_Miutini E53_Tigania E53_Merutig E53_Imenti E53_Meruimenti 
	N218	12	C85_Wongo C36d_Lingala C101_Babole_Ma C101_Babole_Dz C101_Babole_Ep C25_Mboshi D12_Lengola C61_Mongo D23_Kibira-Kumu_1919 D311_Bila D201_Liko C401_Pakabete 
	N219	11	C36d_Lingala C101_Babole_Ma C101_Babole_Dz C101_Babole_Ep C25_Mboshi D12_Lengola C61_Mongo D23_Kibira-Kumu_1919 D311_Bila D201_Liko C401_Pakabete 
	N220	5	C36d_Lingala C101_Babole_Ma C101_Babole_Dz C101_Babole_Ep C25_Mboshi 
	N221	4	C101_Babole_Ma C101_Babole_Dz C101_Babole_Ep C25_Mboshi 
	N222	2	C101_Babole_Ma C101_Babole_Dz 
	N223	2	C101_Babole_Ep C25_Mboshi 
	N224	6	D12_Lengola C61_Mongo D23_Kibira-Kumu_1919 D311_Bila D201_Liko C401_Pakabete 
	N225	2	D12_Lengola C61_Mongo 
	N226	4	D23_Kibira-Kumu_1919 D311_Bila D201_Liko C401_Pakabete 
	N227	2	D23_Kibira-Kumu_1919 D311_Bila 
	N228	2	D201_Liko C401_Pakabete 
	N229	94	H42_Hunganna H11_Beembe H13_Kikunyi_1989 C34_Sakata B85_Yanzi B501_Wanzi_E B52_Nzebi L13_Kwese K31_Luyana L52_Lunda K14_Lwena K33_Kwangali K332_Rumanyo R11_Umbundu R31_Herero R21_Kwanyama R22_Ndonga D28_Holoholo D43_Nyanga M42_Bemba JD66_Kiha JD62_Rundi JD65_Hangaza JE25_Mkwaya JE25_Jita JE25_Kilegi JE45_Nata JE43_Kuria JE43_Kuria_Mago JE43_Kuria_Tari JE15_Luganda JE32_Luyia JE34_Samialugwe JE31_Lumasaaba JE31c_Bukusu JE23_Zinza JE21_Runyambo JE22_Haya JE13_Runyankore F23_Sumbwa F22_Nyamwezi F21_Ntuzu F21_Sukuma M13_Fipa M14_Rungu M15_Mambwe M21_Ndali N21_Tumbuka_Malawi S11_Shona S16_Kalanga S311_Shekgalagari S41_Xhosa S42_Zulu S44_Ndebele P21_Yao P23_Simakonde P25_Mabia P13_Matumbi G52_Ndamba G64_Pangwa G63_Bena F33_Langi G31_Zigua G12_Kagulu E71A_Upper_Pokomo E72a_Giryama E73_Digo G44a_Ngazija G44b_Ndzwani G42a_Amu G41_Bajuni G401_Mwani G43_Kae G42_Swahili G42d_Unguja G39_Saghala E65_Gweno E621D_Kibosho E621B_Machame E53_Meru E621C_Siha E64_Kahe E622A_Kimochi E622C_Lema E55_Kamba_Kitu E55_Kamba E55_Kamba_Mach E51_Kikuyu E53_Igoji E53_Miutini E53_Tigania E53_Merutig E53_Imenti E53_Meruimenti 
	N230	7	H42_Hunganna H11_Beembe H13_Kikunyi_1989 C34_Sakata B85_Yanzi B501_Wanzi_E B52_Nzebi 
	N231	3	H42_Hunganna H11_Beembe H13_Kikunyi_1989 
	N232	2	H11_Beembe H13_Kikunyi_1989 
	N233	4	C34_Sakata B85_Yanzi B501_Wanzi_E B52_Nzebi 
	N234	2	C34_Sakata B85_Yanzi 
	N235	2	B501_Wanzi_E B52_Nzebi 
	N236	87	L13_Kwese K31_Luyana L52_Lunda K14_Lwena K33_Kwangali K332_Rumanyo R11_Umbundu R31_Herero R21_Kwanyama R22_Ndonga D28_Holoholo D43_Nyanga M42_Bemba JD66_Kiha JD62_Rundi JD65_Hangaza JE25_Mkwaya JE25_Jita JE25_Kilegi JE45_Nata JE43_Kuria JE43_Kuria_Mago JE43_Kuria_Tari JE15_Luganda JE32_Luyia JE34_Samialugwe JE31_Lumasaaba JE31c_Bukusu JE23_Zinza JE21_Runyambo JE22_Haya JE13_Runyankore F23_Sumbwa F22_Nyamwezi F21_Ntuzu F21_Sukuma M13_Fipa M14_Rungu M15_Mambwe M21_Ndali N21_Tumbuka_Malawi S11_Shona S16_Kalanga S311_Shekgalagari S41_Xhosa S42_Zulu S44_Ndebele P21_Yao P23_Simakonde P25_Mabia P13_Matumbi G52_Ndamba G64_Pangwa G63_Bena F33_Langi G31_Zigua G12_Kagulu E71A_Upper_Pokomo E72a_Giryama E73_Digo G44a_Ngazija G44b_Ndzwani G42a_Amu G41_Bajuni G401_Mwani G43_Kae G42_Swahili G42d_Unguja G39_Saghala E65_Gweno E621D_Kibosho E621B_Machame E53_Meru E621C_Siha E64_Kahe E622A_Kimochi E622C_Lema E55_Kamba_Kitu E55_Kamba E55_Kamba_Mach E51_Kikuyu E53_Igoji E53_Miutini E53_Tigania E53_Merutig E53_Imenti E53_Meruimenti 
	N237	86	K31_Luyana L52_Lunda K14_Lwena K33_Kwangali K332_Rumanyo R11_Umbundu R31_Herero R21_Kwanyama R22_Ndonga D28_Holoholo D43_Nyanga M42_Bemba JD66_Kiha JD62_Rundi JD65_Hangaza JE25_Mkwaya JE25_Jita JE25_Kilegi JE45_Nata JE43_Kuria JE43_Kuria_Mago JE43_Kuria_Tari JE15_Luganda JE32_Luyia JE34_Samialugwe JE31_Lumasaaba JE31c_Bukusu JE23_Zinza JE21_Runyambo JE22_Haya JE13_Runyankore F23_Sumbwa F22_Nyamwezi F21_Ntuzu F21_Sukuma M13_Fipa M14_Rungu M15_Mambwe M21_Ndali N21_Tumbuka_Malawi S11_Shona S16_Kalanga S311_Shekgalagari S41_Xhosa S42_Zulu S44_Ndebele P21_Yao P23_Simakonde P25_Mabia P13_Matumbi G52_Ndamba G64_Pangwa G63_Bena F33_Langi G31_Zigua G12_Kagulu E71A_Upper_Pokomo E72a_Giryama E73_Digo G44a_Ngazija G44b_Ndzwani G42a_Amu G41_Bajuni G401_Mwani G43_Kae G42_Swahili G42d_Unguja G39_Saghala E65_Gweno E621D_Kibosho E621B_Machame E53_Meru E621C_Siha E64_Kahe E622A_Kimochi E622C_Lema E55_Kamba_Kitu E55_Kamba E55_Kamba_Mach E51_Kikuyu E53_Igoji E53_Miutini E53_Tigania E53_Merutig E53_Imenti E53_Meruimenti 
	N238	9	K31_Luyana L52_Lunda K14_Lwena K33_Kwangali K332_Rumanyo R11_Umbundu R31_Herero R21_Kwanyama R22_Ndonga 
	N239	8	L52_Lunda K14_Lwena K33_Kwangali K332_Rumanyo R11_Umbundu R31_Herero R21_Kwanyama R22_Ndonga 
	N240	7	K14_Lwena K33_Kwangali K332_Rumanyo R11_Umbundu R31_Herero R21_Kwanyama R22_Ndonga 
	N241	6	K33_Kwangali K332_Rumanyo R11_Umbundu R31_Herero R21_Kwanyama R22_Ndonga 
	N242	2	K33_Kwangali K332_Rumanyo 
	N243	4	R11_Umbundu R31_Herero R21_Kwanyama R22_Ndonga 
	N244	3	R31_Herero R21_Kwanyama R22_Ndonga 
	N245	2	R21_Kwanyama R22_Ndonga 
	N246	77	D28_Holoholo D43_Nyanga M42_Bemba JD66_Kiha JD62_Rundi JD65_Hangaza JE25_Mkwaya JE25_Jita JE25_Kilegi JE45_Nata JE43_Kuria JE43_Kuria_Mago JE43_Kuria_Tari JE15_Luganda JE32_Luyia JE34_Samialugwe JE31_Lumasaaba JE31c_Bukusu JE23_Zinza JE21_Runyambo JE22_Haya JE13_Runyankore F23_Sumbwa F22_Nyamwezi F21_Ntuzu F21_Sukuma M13_Fipa M14_Rungu M15_Mambwe M21_Ndali N21_Tumbuka_Malawi S11_Shona S16_Kalanga S311_Shekgalagari S41_Xhosa S42_Zulu S44_Ndebele P21_Yao P23_Simakonde P25_Mabia P13_Matumbi G52_Ndamba G64_Pangwa G63_Bena F33_Langi G31_Zigua G12_Kagulu E71A_Upper_Pokomo E72a_Giryama E73_Digo G44a_Ngazija G44b_Ndzwani G42a_Amu G41_Bajuni G401_Mwani G43_Kae G42_Swahili G42d_Unguja G39_Saghala E65_Gweno E621D_Kibosho E621B_Machame E53_Meru E621C_Siha E64_Kahe E622A_Kimochi E622C_Lema E55_Kamba_Kitu E55_Kamba E55_Kamba_Mach E51_Kikuyu E53_Igoji E53_Miutini E53_Tigania E53_Merutig E53_Imenti E53_Meruimenti 
	N247	2	D28_Holoholo D43_Nyanga 
	N248	75	M42_Bemba JD66_Kiha JD62_Rundi JD65_Hangaza JE25_Mkwaya JE25_Jita JE25_Kilegi JE45_Nata JE43_Kuria JE43_Kuria_Mago JE43_Kuria_Tari JE15_Luganda JE32_Luyia JE34_Samialugwe JE31_Lumasaaba JE31c_Bukusu JE23_Zinza JE21_Runyambo JE22_Haya JE13_Runyankore F23_Sumbwa F22_Nyamwezi F21_Ntuzu F21_Sukuma M13_Fipa M14_Rungu M15_Mambwe M21_Ndali N21_Tumbuka_Malawi S11_Shona S16_Kalanga S311_Shekgalagari S41_Xhosa S42_Zulu S44_Ndebele P21_Yao P23_Simakonde P25_Mabia P13_Matumbi G52_Ndamba G64_Pangwa G63_Bena F33_Langi G31_Zigua G12_Kagulu E71A_Upper_Pokomo E72a_Giryama E73_Digo G44a_Ngazija G44b_Ndzwani G42a_Amu G41_Bajuni G401_Mwani G43_Kae G42_Swahili G42d_Unguja G39_Saghala E65_Gweno E621D_Kibosho E621B_Machame E53_Meru E621C_Siha E64_Kahe E622A_Kimochi E622C_Lema E55_Kamba_Kitu E55_Kamba E55_Kamba_Mach E51_Kikuyu E53_Igoji E53_Miutini E53_Tigania E53_Merutig E53_Imenti E53_Meruimenti 
	N249	74	JD66_Kiha JD62_Rundi JD65_Hangaza JE25_Mkwaya JE25_Jita JE25_Kilegi JE45_Nata JE43_Kuria JE43_Kuria_Mago JE43_Kuria_Tari JE15_Luganda JE32_Luyia JE34_Samialugwe JE31_Lumasaaba JE31c_Bukusu JE23_Zinza JE21_Runyambo JE22_Haya JE13_Runyankore F23_Sumbwa F22_Nyamwezi F21_Ntuzu F21_Sukuma M13_Fipa M14_Rungu M15_Mambwe M21_Ndali N21_Tumbuka_Malawi S11_Shona S16_Kalanga S311_Shekgalagari S41_Xhosa S42_Zulu S44_Ndebele P21_Yao P23_Simakonde P25_Mabia P13_Matumbi G52_Ndamba G64_Pangwa G63_Bena F33_Langi G31_Zigua G12_Kagulu E71A_Upper_Pokomo E72a_Giryama E73_Digo G44a_Ngazija G44b_Ndzwani G42a_Amu G41_Bajuni G401_Mwani G43_Kae G42_Swahili G42d_Unguja G39_Saghala E65_Gweno E621D_Kibosho E621B_Machame E53_Meru E621C_Siha E64_Kahe E622A_Kimochi E622C_Lema E55_Kamba_Kitu E55_Kamba E55_Kamba_Mach E51_Kikuyu E53_Igoji E53_Miutini E53_Tigania E53_Merutig E53_Imenti E53_Meruimenti 
	N250	19	JD66_Kiha JD62_Rundi JD65_Hangaza JE25_Mkwaya JE25_Jita JE25_Kilegi JE45_Nata JE43_Kuria JE43_Kuria_Mago JE43_Kuria_Tari JE15_Luganda JE32_Luyia JE34_Samialugwe JE31_Lumasaaba JE31c_Bukusu JE23_Zinza JE21_Runyambo JE22_Haya JE13_Runyankore 
	N251	3	JD66_Kiha JD62_Rundi JD65_Hangaza 
	N252	2	JD62_Rundi JD65_Hangaza 
	N253	16	JE25_Mkwaya JE25_Jita JE25_Kilegi JE45_Nata JE43_Kuria JE43_Kuria_Mago JE43_Kuria_Tari JE15_Luganda JE32_Luyia JE34_Samialugwe JE31_Lumasaaba JE31c_Bukusu JE23_Zinza JE21_Runyambo JE22_Haya JE13_Runyankore 
	N254	7	JE25_Mkwaya JE25_Jita JE25_Kilegi JE45_Nata JE43_Kuria JE43_Kuria_Mago JE43_Kuria_Tari 
	N255	3	JE25_Mkwaya JE25_Jita JE25_Kilegi 
	N256	2	JE25_Jita JE25_Kilegi 
	N257	4	JE45_Nata JE43_Kuria JE43_Kuria_Mago JE43_Kuria_Tari 
	N258	3	JE43_Kuria JE43_Kuria_Mago JE43_Kuria_Tari 
	N259	2	JE43_Kuria_Mago JE43_Kuria_Tari 
	N260	9	JE15_Luganda JE32_Luyia JE34_Samialugwe JE31_Lumasaaba JE31c_Bukusu JE23_Zinza JE21_Runyambo JE22_Haya JE13_Runyankore 
	N261	5	JE15_Luganda JE32_Luyia JE34_Samialugwe JE31_Lumasaaba JE31c_Bukusu 
	N262	4	JE32_Luyia JE34_Samialugwe JE31_Lumasaaba JE31c_Bukusu 
	N263	3	JE34_Samialugwe JE31_Lumasaaba JE31c_Bukusu 
	N264	2	JE31_Lumasaaba JE31c_Bukusu 
	N265	4	JE23_Zinza JE21_Runyambo JE22_Haya JE13_Runyankore 
	N266	3	JE21_Runyambo JE22_Haya JE13_Runyankore 
	N267	2	JE21_Runyambo JE22_Haya 
	N268	55	F23_Sumbwa F22_Nyamwezi F21_Ntuzu F21_Sukuma M13_Fipa M14_Rungu M15_Mambwe M21_Ndali N21_Tumbuka_Malawi S11_Shona S16_Kalanga S311_Shekgalagari S41_Xhosa S42_Zulu S44_Ndebele P21_Yao P23_Simakonde P25_Mabia P13_Matumbi G52_Ndamba G64_Pangwa G63_Bena F33_Langi G31_Zigua G12_Kagulu E71A_Upper_Pokomo E72a_Giryama E73_Digo G44a_Ngazija G44b_Ndzwani G42a_Amu G41_Bajuni G401_Mwani G43_Kae G42_Swahili G42d_Unguja G39_Saghala E65_Gweno E621D_Kibosho E621B_Machame E53_Meru E621C_Siha E64_Kahe E622A_Kimochi E622C_Lema E55_Kamba_Kitu E55_Kamba E55_Kamba_Mach E51_Kikuyu E53_Igoji E53_Miutini E53_Tigania E53_Merutig E53_Imenti E53_Meruimenti 
	N269	8	F23_Sumbwa F22_Nyamwezi F21_Ntuzu F21_Sukuma M13_Fipa M14_Rungu M15_Mambwe M21_Ndali 
	N270	4	F23_Sumbwa F22_Nyamwezi F21_Ntuzu F21_Sukuma 
	N271	3	F22_Nyamwezi F21_Ntuzu F21_Sukuma 
	N272	2	F21_Ntuzu F21_Sukuma 
	N273	4	M13_Fipa M14_Rungu M15_Mambwe M21_Ndali 
	N274	3	M13_Fipa M14_Rungu M15_Mambwe 
	N275	2	M14_Rungu M15_Mambwe 
	N276	47	N21_Tumbuka_Malawi S11_Shona S16_Kalanga S311_Shekgalagari S41_Xhosa S42_Zulu S44_Ndebele P21_Yao P23_Simakonde P25_Mabia P13_Matumbi G52_Ndamba G64_Pangwa G63_Bena F33_Langi G31_Zigua G12_Kagulu E71A_Upper_Pokomo E72a_Giryama E73_Digo G44a_Ngazija G44b_Ndzwani G42a_Amu G41_Bajuni G401_Mwani G43_Kae G42_Swahili G42d_Unguja G39_Saghala E65_Gweno E621D_Kibosho E621B_Machame E53_Meru E621C_Siha E64_Kahe E622A_Kimochi E622C_Lema E55_Kamba_Kitu E55_Kamba E55_Kamba_Mach E51_Kikuyu E53_Igoji E53_Miutini E53_Tigania E53_Merutig E53_Imenti E53_Meruimenti 
	N277	14	N21_Tumbuka_Malawi S11_Shona S16_Kalanga S311_Shekgalagari S41_Xhosa S42_Zulu S44_Ndebele P21_Yao P23_Simakonde P25_Mabia P13_Matumbi G52_Ndamba G64_Pangwa G63_Bena 
	N278	7	N21_Tumbuka_Malawi S11_Shona S16_Kalanga S311_Shekgalagari S41_Xhosa S42_Zulu S44_Ndebele 
	N279	6	S11_Shona S16_Kalanga S311_Shekgalagari S41_Xhosa S42_Zulu S44_Ndebele 
	N280	2	S11_Shona S16_Kalanga 
	N281	4	S311_Shekgalagari S41_Xhosa S42_Zulu S44_Ndebele 
	N282	3	S41_Xhosa S42_Zulu S44_Ndebele 
	N283	2	S42_Zulu S44_Ndebele 
	N284	7	P21_Yao P23_Simakonde P25_Mabia P13_Matumbi G52_Ndamba G64_Pangwa G63_Bena 
	N285	4	P21_Yao P23_Simakonde P25_Mabia P13_Matumbi 
	N286	3	P21_Yao P23_Simakonde P25_Mabia 
	N287	2	P23_Simakonde P25_Mabia 
	N288	3	G52_Ndamba G64_Pangwa G63_Bena 
	N289	2	G64_Pangwa G63_Bena 
	N290	33	F33_Langi G31_Zigua G12_Kagulu E71A_Upper_Pokomo E72a_Giryama E73_Digo G44a_Ngazija G44b_Ndzwani G42a_Amu G41_Bajuni G401_Mwani G43_Kae G42_Swahili G42d_Unguja G39_Saghala E65_Gweno E621D_Kibosho E621B_Machame E53_Meru E621C_Siha E64_Kahe E622A_Kimochi E622C_Lema E55_Kamba_Kitu E55_Kamba E55_Kamba_Mach E51_Kikuyu E53_Igoji E53_Miutini E53_Tigania E53_Merutig E53_Imenti E53_Meruimenti 
	N291	32	G31_Zigua G12_Kagulu E71A_Upper_Pokomo E72a_Giryama E73_Digo G44a_Ngazija G44b_Ndzwani G42a_Amu G41_Bajuni G401_Mwani G43_Kae G42_Swahili G42d_Unguja G39_Saghala E65_Gweno E621D_Kibosho E621B_Machame E53_Meru E621C_Siha E64_Kahe E622A_Kimochi E622C_Lema E55_Kamba_Kitu E55_Kamba E55_Kamba_Mach E51_Kikuyu E53_Igoji E53_Miutini E53_Tigania E53_Merutig E53_Imenti E53_Meruimenti 
	N292	2	G31_Zigua G12_Kagulu 
	N293	30	E71A_Upper_Pokomo E72a_Giryama E73_Digo G44a_Ngazija G44b_Ndzwani G42a_Amu G41_Bajuni G401_Mwani G43_Kae G42_Swahili G42d_Unguja G39_Saghala E65_Gweno E621D_Kibosho E621B_Machame E53_Meru E621C_Siha E64_Kahe E622A_Kimochi E622C_Lema E55_Kamba_Kitu E55_Kamba E55_Kamba_Mach E51_Kikuyu E53_Igoji E53_Miutini E53_Tigania E53_Merutig E53_Imenti E53_Meruimenti 
	N294	11	E71A_Upper_Pokomo E72a_Giryama E73_Digo G44a_Ngazija G44b_Ndzwani G42a_Amu G41_Bajuni G401_Mwani G43_Kae G42_Swahili G42d_Unguja 
	N295	3	E71A_Upper_Pokomo E72a_Giryama E73_Digo 
	N296	2	E72a_Giryama E73_Digo 
	N297	8	G44a_Ngazija G44b_Ndzwani G42a_Amu G41_Bajuni G401_Mwani G43_Kae G42_Swahili G42d_Unguja 
	N298	2	G44a_Ngazija G44b_Ndzwani 
	N299	6	G42a_Amu G41_Bajuni G401_Mwani G43_Kae G42_Swahili G42d_Unguja 
	N300	2	G42a_Amu G41_Bajuni 
	N301	4	G401_Mwani G43_Kae G42_Swahili G42d_Unguja 
	N302	3	G43_Kae G42_Swahili G42d_Unguja 
	N303	2	G42_Swahili G42d_Unguja 
	N304	19	G39_Saghala E65_Gweno E621D_Kibosho E621B_Machame E53_Meru E621C_Siha E64_Kahe E622A_Kimochi E622C_Lema E55_Kamba_Kitu E55_Kamba E55_Kamba_Mach E51_Kikuyu E53_Igoji E53_Miutini E53_Tigania E53_Merutig E53_Imenti E53_Meruimenti 
	N305	18	E65_Gweno E621D_Kibosho E621B_Machame E53_Meru E621C_Siha E64_Kahe E622A_Kimochi E622C_Lema E55_Kamba_Kitu E55_Kamba E55_Kamba_Mach E51_Kikuyu E53_Igoji E53_Miutini E53_Tigania E53_Merutig E53_Imenti E53_Meruimenti 
	N306	8	E65_Gweno E621D_Kibosho E621B_Machame E53_Meru E621C_Siha E64_Kahe E622A_Kimochi E622C_Lema 
	N307	7	E621D_Kibosho E621B_Machame E53_Meru E621C_Siha E64_Kahe E622A_Kimochi E622C_Lema 
	N308	4	E621D_Kibosho E621B_Machame E53_Meru E621C_Siha 
	N309	3	E621B_Machame E53_Meru E621C_Siha 
	N310	2	E53_Meru E621C_Siha 
	N311	3	E64_Kahe E622A_Kimochi E622C_Lema 
	N312	2	E622A_Kimochi E622C_Lema 
	N313	10	E55_Kamba_Kitu E55_Kamba E55_Kamba_Mach E51_Kikuyu E53_Igoji E53_Miutini E53_Tigania E53_Merutig E53_Imenti E53_Meruimenti 
	N314	3	E55_Kamba_Kitu E55_Kamba E55_Kamba_Mach 
	N315	2	E55_Kamba E55_Kamba_Mach 
	N316	7	E51_Kikuyu E53_Igoji E53_Miutini E53_Tigania E53_Merutig E53_Imenti E53_Meruimenti 
	N317	6	E53_Igoji E53_Miutini E53_Tigania E53_Merutig E53_Imenti E53_Meruimenti 
	N318	2	E53_Igoji E53_Miutini 
	N319	4	E53_Tigania E53_Merutig E53_Imenti E53_Meruimenti 
	N320	2	E53_Tigania E53_Merutig 
	N321	2	E53_Imenti E53_Meruimenti 
Load Model:                      ../../results/BayesTraitsOutput/AncestralStateReconstruction/Anc_VOWELS_continuous_models.bin
Estimating values for taxa and Sites
	A162                 1 
	A163                 1 
	A164                 1 
	A165                 1 
	A166                 1 
	A167                 1 
	A168                 1 
	A169                 1 
	A170                 1 
	A171                 1 
	A172                 1 
	A173                 1 
	A174                 1 
	A175                 1 
	A176                 1 
	A177                 1 
	A178                 1 
	A179                 1 
	A180                 1 
	A181                 1 
	A182                 1 
	A183                 1 
	A184                 1 
	A185                 1 
	A186                 1 
	A187                 1 
	A188                 1 
	A189                 1 
	A190                 1 
	A191                 1 
	A192                 1 
	A193                 1 
	A194                 1 
	A195                 1 
	A196                 1 
	A197                 1 
	A198                 1 
	A199                 1 
	A200                 1 
	A201                 1 
	A202                 1 
	A203                 1 
	A204                 1 
	A205                 1 
	A206                 1 
	A207                 1 
	A208                 1 
	A209                 1 
	A210                 1 
	A211                 1 
	A212                 1 
	A213                 1 
	A214                 1 
	A215                 1 
	A216                 1 
	A217                 1 
	A218                 1 
	A219                 1 
	A220                 1 
	A221                 1 
	A222                 1 
	A223                 1 
	A224                 1 
	A225                 1 
	A226                 1 
	A227                 1 
	A228                 1 
	A229                 1 
	A230                 1 
	A231                 1 
	A232                 1 
	A233                 1 
	A234                 1 
	A235                 1 
	A236                 1 
	A237                 1 
	A238                 1 
	A239                 1 
	A240                 1 
	A241                 1 
	A242                 1 
	A243                 1 
	A244                 1 
	A245                 1 
	A246                 1 
	A247                 1 
	A248                 1 
	A249                 1 
	A250                 1 
	A251                 1 
	A252                 1 
	A253                 1 
	A254                 1 
	A255                 1 
	A256                 1 
	A257                 1 
	A258                 1 
	A259                 1 
	A260                 1 
	A261                 1 
	A262                 1 
	A263                 1 
	A264                 1 
	A265                 1 
	A266                 1 
	A267                 1 
	A268                 1 
	A269                 1 
	A270                 1 
	A271                 1 
	A272                 1 
	A273                 1 
	A274                 1 
	A275                 1 
	A276                 1 
	A277                 1 
	A278                 1 
	A279                 1 
	A280                 1 
	A281                 1 
	A282                 1 
	A283                 1 
	A284                 1 
	A285                 1 
	A286                 1 
	A287                 1 
	A288                 1 
	A289                 1 
	A290                 1 
	A291                 1 
	A292                 1 
	A293                 1 
	A294                 1 
	A295                 1 
	A296                 1 
	A297                 1 
	A298                 1 
	A299                 1 
	A300                 1 
	A301                 1 
	A302                 1 
	A303                 1 
	A304                 1 
	A305                 1 
	A306                 1 
	A307                 1 
	A308                 1 
	A309                 1 
	A310                 1 
	A311                 1 
	A312                 1 
	A313                 1 
	A314                 1 
	A315                 1 
	A316                 1 
	A317                 1 
	A318                 1 
	A319                 1 
	A320                 1 
	A321                 1 
Restrictions:
    alpha-1                      None
Prior Information:
    Priors
        alpha-1 - gamma 5.80 19.70 
        AncState-1 - uniform -100.00 100.00 
Tree Information
     Trees:                      1
     Taxa:                       321
     Sites:                      1
Iteration	Lh	Tree No	Model No	Alpha 1	Sigma^2 1 	Est A162 - 1	Est A163 - 1	Est A164 - 1	Est A165 - 1	Est A166 - 1	Est A167 - 1	Est A168 - 1	Est A169 - 1	Est A170 - 1	Est A171 - 1	Est A172 - 1	Est A173 - 1	Est A174 - 1	Est A175 - 1	Est A176 - 1	Est A177 - 1	Est A178 - 1	Est A179 - 1	Est A180 - 1	Est A181 - 1	Est A182 - 1	Est A183 - 1	Est A184 - 1	Est A185 - 1	Est A186 - 1	Est A187 - 1	Est A188 - 1	Est A189 - 1	Est A190 - 1	Est A191 - 1	Est A192 - 1	Est A193 - 1	Est A194 - 1	Est A195 - 1	Est A196 - 1	Est A197 - 1	Est A198 - 1	Est A199 - 1	Est A200 - 1	Est A201 - 1	Est A202 - 1	Est A203 - 1	Est A204 - 1	Est A205 - 1	Est A206 - 1	Est A207 - 1	Est A208 - 1	Est A209 - 1	Est A210 - 1	Est A211 - 1	Est A212 - 1	Est A213 - 1	Est A214 - 1	Est A215 - 1	Est A216 - 1	Est A217 - 1	Est A218 - 1	Est A219 - 1	Est A220 - 1	Est A221 - 1	Est A222 - 1	Est A223 - 1	Est A224 - 1	Est A225 - 1	Est A226 - 1	Est A227 - 1	Est A228 - 1	Est A229 - 1	Est A230 - 1	Est A231 - 1	Est A232 - 1	Est A233 - 1	Est A234 - 1	Est A235 - 1	Est A236 - 1	Est A237 - 1	Est A238 - 1	Est A239 - 1	Est A240 - 1	Est A241 - 1	Est A242 - 1	Est A243 - 1	Est A244 - 1	Est A245 - 1	Est A246 - 1	Est A247 - 1	Est A248 - 1	Est A249 - 1	Est A250 - 1	Est A251 - 1	Est A252 - 1	Est A253 - 1	Est A254 - 1	Est A255 - 1	Est A256 - 1	Est A257 - 1	Est A258 - 1	Est A259 - 1	Est A260 - 1	Est A261 - 1	Est A262 - 1	Est A263 - 1	Est A264 - 1	Est A265 - 1	Est A266 - 1	Est A267 - 1	Est A268 - 1	Est A269 - 1	Est A270 - 1	Est A271 - 1	Est A272 - 1	Est A273 - 1	Est A274 - 1	Est A275 - 1	Est A276 - 1	Est A277 - 1	Est A278 - 1	Est A279 - 1	Est A280 - 1	Est A281 - 1	Est A282 - 1	Est A283 - 1	Est A284 - 1	Est A285 - 1	Est A286 - 1	Est A287 - 1	Est A288 - 1	Est A289 - 1	Est A290 - 1	Est A291 - 1	Est A292 - 1	Est A293 - 1	Est A294 - 1	Est A295 - 1	Est A296 - 1	Est A297 - 1	Est A298 - 1	Est A299 - 1	Est A300 - 1	Est A301 - 1	Est A302 - 1	Est A303 - 1	Est A304 - 1	Est A305 - 1	Est A306 - 1	Est A307 - 1	Est A308 - 1	Est A309 - 1	Est A310 - 1	Est A311 - 1	Est A312 - 1	Est A313 - 1	Est A314 - 1	Est A315 - 1	Est A316 - 1	Est A317 - 1	Est A318 - 1	Est A319 - 1	Est A320 - 1	Est A321 - 1	
1001000	527.108780	1	518	0.532839219005	0.535044086199	0.532842777653	0.494507104740	0.262957986162	0.282784671334	0.225841289834	0.350335745525	0.388574654461	0.366703731814	0.451609483770	0.323837319141	0.323722128432	0.342846918703	0.366625313446	0.335395841643	0.375987433103	0.319070472179	0.337463535917	0.266147005500	0.262623372002	0.372218796065	0.298855159018	0.252890137287	0.276018925728	0.325503399224	0.316229793678	0.321959730131	0.348966824217	0.330151729918	0.365503259496	0.397036193006	0.334206013494	0.329338871388	0.338444955736	0.295204930879	0.263944649937	0.253486182746	0.441440634014	0.427214765250	0.394492166165	0.417930745620	0.415459403372	0.434970917462	0.396498753984	0.343095581451	0.319791909983	0.327714895045	0.348519009736	0.410081467718	0.509703125587	0.375627447916	0.285762888519	0.214339269717	0.173162029759	0.204727079673	0.199158287395	0.356709217219	0.337917995251	0.339967239706	0.317981803830	0.347405464988	0.203356542920	0.307596886109	0.299514090475	0.281383020892	0.198745623626	0.230118209733	0.208412092704	0.334975379956	0.293830435304	0.276548130326	0.292478221380	0.341083638549	0.413654694032	0.234554056562	0.349085819368	0.301944320953	0.298009444046	0.327461213560	0.310199278326	0.275511316864	0.230959412574	0.278414760016	0.264854828683	0.209424640125	0.267295357029	0.318688913830	0.263702744514	0.252456694078	0.258071206441	0.235389893980	0.205700024083	0.270371447413	0.315585358162	0.372072905421	0.377708324668	0.238445995575	0.307432864407	0.299388521257	0.280571903443	0.251033600571	0.297414193876	0.277759635199	0.235167934025	0.310948858219	0.385649621770	0.398396456719	0.237210759720	0.263241399632	0.266956189678	0.258948905157	0.283165400624	0.316444274831	0.334096036089	0.301813271235	0.236338010524	0.246939496428	0.221960574095	0.214512218727	0.163452866369	0.188874801892	0.088330516297	0.116760984574	0.261623114384	0.277728827701	0.276761686981	0.167840109648	0.235357731687	0.307098718234	0.229341384891	0.212319356928	0.130696031003	0.246079787356	0.182975639190	0.206468397895	0.149867256729	0.121682109577	0.101667945238	0.105610847108	0.116564576714	0.063848239459	0.097105576412	0.143442420398	0.267758402962	0.286926746697	0.222121648412	0.257013386799	0.257026734400	0.230740914814	0.274574595636	0.201285273438	0.169311142619	0.400490686370	0.500460098917	0.551189070696	0.405734227735	0.377663475532	0.354264104473	0.386887762540	0.373614956393	0.357741095583	
1002000	538.366402	1	518	0.532839219005	0.535044086199	0.532787512001	0.489439497257	0.297586450114	0.300750067937	0.257941493129	0.328654824730	0.346550445361	0.326152522703	0.455414466331	0.331581290876	0.368134108801	0.364623133763	0.350362517605	0.326749183327	0.345934398151	0.295821914391	0.303825278538	0.231106733913	0.253061068701	0.390247967436	0.255549707537	0.226287964064	0.269307681255	0.302622991172	0.331683687898	0.320714857489	0.346752179072	0.320832846659	0.362055916256	0.390217617566	0.338157256132	0.313230133025	0.306879448431	0.288884494981	0.247829589246	0.221309159623	0.388608678909	0.372194521611	0.381625750029	0.383381973296	0.401116074072	0.425275423169	0.406344343064	0.374809445012	0.307659686965	0.362767041310	0.382235326200	0.425381804273	0.509039577917	0.412888311400	0.284676370990	0.222997685088	0.197150902254	0.217008852837	0.204934910765	0.399483197582	0.379994550389	0.381558689224	0.351652207947	0.349752532884	0.248552998024	0.290059030046	0.365323860294	0.260129204353	0.242786263495	0.281563247170	0.256673275054	0.388819648219	0.340905110506	0.307534524585	0.314271498521	0.377296026632	0.456126634400	0.313727968468	0.391323045646	0.339542898705	0.294930750179	0.307791755832	0.261606241905	0.219485057600	0.215792279712	0.224025539861	0.237897801774	0.165868536420	0.307494854874	0.331374881490	0.313432189871	0.300617849683	0.283348501807	0.267686686639	0.252320077203	0.272877814118	0.325172018291	0.372502114453	0.382508744911	0.232183019532	0.336344321795	0.315139480105	0.273475948703	0.186911284104	0.237895827842	0.244969397484	0.227575253279	0.280910690003	0.335800606144	0.350526616744	0.289437705912	0.290463782431	0.262445427198	0.263428433678	0.301304731191	0.307977446034	0.350080959768	0.321003666805	0.291141626127	0.279079714576	0.220377706381	0.234012201210	0.202563668215	0.208904348540	0.120210979037	0.139775653965	0.283233299854	0.291423823636	0.313813845089	0.188898506705	0.276838030315	0.332317019574	0.280561619938	0.255297759776	0.217196263619	0.269404858024	0.202697224873	0.200332233613	0.171650022925	0.161221427265	0.138585234924	0.148140880868	0.173911027074	0.118044841782	0.129965408643	0.147451686147	0.311906291142	0.313654437388	0.246615505647	0.280771415595	0.280199858367	0.251153792099	0.293151235139	0.227773563977	0.199482334269	0.450684516673	0.511363193008	0.549657550565	0.455655441225	0.389777460489	0.378701029319	0.404016167091	0.382045091207	0.382468900509	
1003000	533.715770	1	518	0.532839219005	0.535044086199	0.532792103435	0.505700817758	0.323147520991	0.293487587822	0.251237177012	0.283286534657	0.283471610653	0.292759106096	0.403829689434	0.280296919921	0.312097476736	0.314636109977	0.322275397862	0.306875164881	0.361487195669	0.271137566496	0.288593365116	0.219261987345	0.248392751491	0.348572067777	0.228495423953	0.205148777777	0.275991999047	0.297242889807	0.320678995403	0.298008336040	0.330152900641	0.309399184959	0.361796828985	0.396520427680	0.291519566048	0.307013087057	0.281396736114	0.290548227710	0.248892671830	0.230625642555	0.354047429158	0.347539781758	0.374266524288	0.330921601964	0.339279992048	0.372634086396	0.363929314998	0.356173499489	0.277300641691	0.348695271994	0.407198838273	0.386303325551	0.489703597849	0.356833633324	0.240909829033	0.181597400249	0.176986753063	0.188387119032	0.179557498191	0.364710773768	0.347249691041	0.338878897061	0.289217654458	0.289528985972	0.258890459859	0.227147111756	0.365725351825	0.243700065946	0.230053587919	0.266209862721	0.279471019150	0.369781044438	0.365055554994	0.299722774018	0.294662873572	0.374407646332	0.503004440688	0.329974403224	0.352206766930	0.283906378765	0.265913112217	0.289174075940	0.252493622819	0.231184600887	0.204581225002	0.235100201085	0.251358509581	0.195393398792	0.293150164956	0.313531552894	0.305850410200	0.281563247123	0.280198896343	0.182797203378	0.152466677571	0.273523364513	0.328771667813	0.334349966426	0.350204600131	0.241298153093	0.309490732847	0.296366094701	0.265846035597	0.199964207599	0.259977814352	0.265565579928	0.243419327872	0.304278087242	0.337053544915	0.338647666268	0.253109750225	0.294268453219	0.265845676940	0.246533806778	0.297832525040	0.325217422674	0.366888154369	0.339716356716	0.266381044900	0.271789539667	0.211181992899	0.197735971226	0.173684798500	0.142492941686	0.092047568524	0.103191648003	0.268139567230	0.270499885289	0.304760137256	0.222452099949	0.258862065319	0.323670217250	0.244281345883	0.211558995675	0.152251323728	0.207830663647	0.134950053237	0.131317076762	0.097783488472	0.102584572087	0.080785711294	0.106783314637	0.179966850764	0.081692202925	0.088980026062	0.116251626236	0.245460444152	0.252972375812	0.204031151070	0.242118809055	0.261312734710	0.247684418487	0.290347509042	0.214441718680	0.163312543280	0.407723571263	0.465375798236	0.502746973351	0.430555916318	0.381285741077	0.363750887694	0.380925137124	0.364909937790	0.358506006121	
1004000	546.710683	1	518	0.532839219005	0.535044086199	0.532688348570	0.486883893030	0.331152951820	0.278555916143	0.205861307944	0.271152864440	0.299244298676	0.289458225547	0.411916493353	0.306689199233	0.292544442979	0.302939319344	0.284947312774	0.282873102050	0.316784532322	0.239853807620	0.243842280872	0.209049108782	0.281917030514	0.334019721187	0.220385939939	0.204823170570	0.234554939106	0.281803769213	0.285299522118	0.295779188574	0.305178498965	0.298635381346	0.348203902783	0.375861913153	0.285271044582	0.287107641364	0.293484063729	0.260582496698	0.253138934058	0.248265318908	0.380811988716	0.396146893017	0.397486546854	0.413367893009	0.389813391511	0.405214370434	0.358293008632	0.341782107601	0.294546408629	0.328226045255	0.384653188342	0.383076276967	0.518761356835	0.331421337147	0.303298710297	0.217825651127	0.206261305384	0.219395278764	0.198367159449	0.341735419906	0.328513558447	0.327921520071	0.314271890316	0.338063788627	0.259805491580	0.296382371903	0.360767087858	0.189289659829	0.294579698220	0.330623875724	0.324372161538	0.348909854179	0.318531967165	0.307184232281	0.274586738268	0.346663723319	0.472009774463	0.315125803175	0.344858313901	0.288509395092	0.280863456016	0.307555157139	0.267327636984	0.209706938950	0.227442927574	0.204827854537	0.232261999956	0.190528473589	0.290094669718	0.347650828063	0.313946514837	0.283226310973	0.309763158851	0.221271294378	0.197244968318	0.288469520698	0.315948260379	0.347021712197	0.378994026111	0.257352857500	0.320775101596	0.322964051472	0.294581967830	0.218672187170	0.282603823048	0.284845563003	0.250644508964	0.298228995180	0.311324761452	0.323218075819	0.258158803575	0.271324627611	0.285884589149	0.239356781164	0.273345797770	0.310768730629	0.349246990647	0.332626627048	0.269944952889	0.277343809335	0.192317201572	0.197492752185	0.198026505754	0.158697514767	0.068847080203	0.090116455669	0.271238112646	0.262623638314	0.286826638296	0.228970248299	0.269102792915	0.323898140411	0.254765714760	0.227834101230	0.177681740923	0.221982727887	0.166598353484	0.138787798762	0.128089170871	0.104339663591	0.127168149806	0.132878271088	0.206332030674	0.130283092420	0.117691417037	0.142276527756	0.280401003948	0.278006062210	0.236242448111	0.286537487326	0.294757034386	0.272858018308	0.311931123050	0.275153966056	0.208990619997	0.437924151841	0.524762959061	0.532079201249	0.445377861794	0.382216003258	0.363734666531	0.390959322703	0.375564476217	0.372455301833	
1005000	551.001795	1	518	0.532839219005	0.535044086199	0.532711636395	0.502356166194	0.353622371616	0.297638597486	0.237150117080	0.314307002114	0.316721841024	0.291257473952	0.432316001510	0.342130518565	0.350941721657	0.338399030995	0.293108468670	0.291683756479	0.317309281623	0.259298671790	0.261738761397	0.221838008021	0.274359761578	0.332730422283	0.260380267506	0.255626408847	0.263545956335	0.290032148120	0.307663420843	0.315479646313	0.306717542995	0.309579120635	0.367344307055	0.387526691915	0.291628962974	0.310190932170	0.318827682606	0.291635893361	0.256143158047	0.262779966539	0.405796480300	0.402453348269	0.423159811873	0.420287792836	0.401223790262	0.417396473442	0.371190420479	0.331992010856	0.316477851637	0.325255193104	0.374168985434	0.362456669544	0.517199528633	0.328884965263	0.282119470967	0.194593852888	0.193417068114	0.203531705105	0.188621576369	0.331871925145	0.283072572048	0.278373884827	0.256367801145	0.236494335364	0.250486757938	0.167917333399	0.311658955506	0.171221423367	0.229521374417	0.259681905644	0.296017875538	0.343337513100	0.253610926928	0.294665536261	0.216527924771	0.253155288722	0.332852627379	0.179853897412	0.323762942444	0.276700074499	0.263081742606	0.315251154168	0.264790273158	0.232735443559	0.213611249873	0.224860670114	0.248342038225	0.168002238434	0.264701933533	0.290496100097	0.298168284466	0.257876758161	0.274775347943	0.208769803636	0.187242604301	0.266956861785	0.319603335757	0.336493045594	0.356868158146	0.281174926050	0.332330043293	0.326621059077	0.294955547007	0.238340629989	0.305645900220	0.300176612418	0.260985241893	0.295564690522	0.298244274726	0.308898162271	0.250898075302	0.262872751758	0.255563259459	0.228949374575	0.248533025426	0.267672670527	0.367948261261	0.365313953835	0.263359201451	0.270536534129	0.191646992388	0.180105904847	0.196300221140	0.159448310474	0.121572009848	0.128176243602	0.234741036454	0.236873871442	0.258641364711	0.214670198504	0.255844162784	0.330709138091	0.256092301659	0.231867298801	0.227593556673	0.224118780030	0.181776279867	0.121223070982	0.068992387124	0.128462406858	0.136799281629	0.155758346631	0.211052188636	0.141302001981	0.133760044024	0.145825611941	0.265801783812	0.261996517410	0.223865836622	0.261142000818	0.258358674174	0.259205234647	0.304735702193	0.238600752911	0.178729889268	0.409948521740	0.481694836748	0.490163266727	0.427053921183	0.382569827490	0.380971400868	0.396733733138	0.385889234132	0.364782643194	
1006000	544.102986	1	518	0.532839219005	0.535044086199	0.532701223575	0.520170656765	0.347675575137	0.238637585130	0.200660897125	0.344533384018	0.338446875496	0.314144564841	0.446117722142	0.395879299547	0.391123943302	0.372532395608	0.338147006959	0.356892045542	0.363900308423	0.311657041473	0.323393506637	0.292212660930	0.318879397149	0.362620725968	0.257630954799	0.225952903325	0.246741407279	0.276657279701	0.272535049797	0.345043613245	0.317669521395	0.328290173476	0.380544074385	0.394050007904	0.250216063735	0.304482499283	0.252817176999	0.246862054950	0.251173360987	0.242536485146	0.358342490157	0.372129085923	0.408920424667	0.377418402913	0.391000217716	0.402904937851	0.380321505476	0.327085210544	0.288367921192	0.335143829917	0.390480662120	0.363152744040	0.508827540267	0.330890153507	0.293232115720	0.182462444186	0.190248987220	0.202278076624	0.191341141544	0.354814593697	0.304455497624	0.303936250098	0.300964325413	0.291703731253	0.228628378825	0.202377123627	0.340740658706	0.244111343510	0.220444204764	0.245990812448	0.236528374018	0.362889047988	0.329085890598	0.405715818580	0.318572934240	0.353260828483	0.436020434980	0.244547246894	0.339869024387	0.299462549953	0.275070722213	0.306206230276	0.242860314175	0.197473140931	0.173035278753	0.205502410827	0.214871211920	0.152336041056	0.284431041107	0.320233872139	0.313122422114	0.283750208810	0.290551880454	0.194570472247	0.189792131743	0.254217676047	0.306449752648	0.343036732080	0.328549516668	0.278433832317	0.326401143235	0.305180859653	0.270562904175	0.254414685199	0.335325200981	0.337778576821	0.271846792247	0.286517503953	0.290043547830	0.300549812907	0.271056953523	0.280101020741	0.283076101587	0.258865485477	0.290054409043	0.237707521959	0.392293197027	0.394954437943	0.278937417127	0.276260634826	0.188913954845	0.147777879477	0.148710215705	0.124388335567	0.105379827931	0.098314857222	0.239344691601	0.264205409900	0.310995819769	0.244074917796	0.256125860848	0.321292602279	0.257382451244	0.231420894685	0.192942284499	0.222720066406	0.186979132917	0.109587798302	0.069671044380	0.138393848855	0.145060839840	0.181481799317	0.201843453888	0.164949522558	0.136862115710	0.151320155421	0.244266949905	0.224659251786	0.187561876969	0.250294960710	0.257319250780	0.265628721744	0.314057054870	0.234458402687	0.181535793892	0.389124064473	0.510410660085	0.521743263448	0.424351550121	0.378101531849	0.378916481734	0.375959180760	0.360696864790	0.348079810821	
1007000	542.760204	1	518	0.532839219005	0.535044086199	0.532775206557	0.504570103713	0.378634383280	0.232911182548	0.230711787472	0.358277334677	0.371650619199	0.330243404515	0.436034819975	0.362505782992	0.363206101546	0.335342084102	0.316078613079	0.314750365393	0.312769114461	0.272164803629	0.290373571763	0.241371390627	0.293899437198	0.332007450915	0.232582748153	0.202850117621	0.243022286637	0.267660647394	0.264093674899	0.320706480708	0.302792194755	0.318910288196	0.358081575650	0.380773672740	0.236707192108	0.278547828344	0.225976544275	0.235663925700	0.231740142117	0.203963251802	0.317609041135	0.369112134979	0.395105061124	0.376802597060	0.378372018023	0.376763528130	0.366868996967	0.311735713616	0.255266148978	0.317422127732	0.382151484583	0.355979209726	0.512588108152	0.326523327859	0.301661964843	0.191328899879	0.190725988661	0.212021145623	0.195557816156	0.328054561255	0.287496473186	0.311714515323	0.311929755633	0.320133570361	0.242894195003	0.238142805439	0.344557754668	0.222364054220	0.199485994603	0.233790474782	0.227712367091	0.371975278325	0.340749325045	0.363810379326	0.284620366555	0.335706086607	0.409066414221	0.247881723350	0.343364477333	0.319527648136	0.270519358715	0.298131738608	0.246523839455	0.204714590878	0.182010828149	0.206379750618	0.225420915483	0.167825407812	0.296691656763	0.316927362057	0.322030994812	0.298739588247	0.325641445375	0.214673069470	0.195040503841	0.304813353414	0.339518365396	0.344663153008	0.338523879059	0.309309255218	0.344558027468	0.329173576162	0.310749595935	0.295695188244	0.356601229699	0.363444200535	0.332383147841	0.330082554453	0.324798348399	0.360459533691	0.283586214455	0.280561682854	0.254443695457	0.277853079958	0.323720350003	0.250631014128	0.333755695401	0.314851019365	0.282161799959	0.281953884708	0.200349138248	0.161658059559	0.160408288306	0.106955377982	0.102516776659	0.107302832494	0.248981907375	0.264902385757	0.311182653681	0.222852465236	0.267620809864	0.264348552868	0.259153651410	0.221060838602	0.188076652103	0.215837708613	0.180080699996	0.097826214349	0.073216594473	0.120903963459	0.135594149180	0.174004508491	0.201270303232	0.139745679045	0.113001399845	0.127112566440	0.244140374650	0.232541450143	0.195363682432	0.231420785263	0.234209304401	0.230220081732	0.294617119041	0.211258795489	0.167800455785	0.369670535932	0.484595205582	0.492488987887	0.417351918368	0.368497668440	0.369856966470	0.366989959366	0.363376630599	0.354892897990	
1008000	530.272787	1	518	0.532839219005	0.535044086199	0.532764266212	0.505799297553	0.418770451602	0.251007699632	0.232937057938	0.402609870118	0.404419411468	0.336043631632	0.448984575388	0.412282607663	0.383220190793	0.343167210453	0.312685465965	0.289699329735	0.285282008533	0.256868307353	0.276807643675	0.218280817254	0.255046644965	0.354322775940	0.271661896481	0.230369677423	0.289913092105	0.317302915728	0.328891081228	0.339987596754	0.308445573165	0.337902394932	0.373339504279	0.398952015263	0.257532717299	0.299850564485	0.260074663995	0.220973621289	0.245759498103	0.214627605420	0.364994046981	0.391944783629	0.422926585635	0.397224018977	0.406055262961	0.401352186109	0.367335615010	0.315853892043	0.268672374727	0.347953995439	0.412937917540	0.374874778484	0.502798807098	0.334359655214	0.287704441309	0.190561276174	0.197754710838	0.192107124907	0.192110555459	0.335344447669	0.306003874998	0.347583577378	0.347101666207	0.329790275606	0.223450126597	0.244011848619	0.379139108900	0.226080534522	0.245624854816	0.285750849259	0.253826458188	0.390514068220	0.383730138723	0.361673008215	0.296665179767	0.389452692126	0.461148157807	0.294619424430	0.350204290541	0.308927963426	0.225060142145	0.228221341871	0.221588741846	0.187757812291	0.167211619917	0.183964839583	0.213938220020	0.126823921721	0.288670860548	0.345474839541	0.314242284112	0.279797732702	0.284108136275	0.238071954496	0.240913202846	0.286680863701	0.308953805270	0.350878948928	0.355454445129	0.282972741903	0.306969399768	0.297020902405	0.272605907139	0.271527990351	0.320214634928	0.313678569299	0.254225422425	0.301398726857	0.288093857871	0.347656996937	0.282848204361	0.281890456020	0.242343283405	0.238575561245	0.288428409329	0.276474111251	0.399518655329	0.374326641127	0.292504940868	0.265496777826	0.174725571210	0.153367584234	0.130632825429	0.089398226244	0.092386226500	0.091908777794	0.235012054951	0.209946820294	0.236976309596	0.147583973469	0.261769280651	0.295735510599	0.245865843553	0.217272563956	0.213527536483	0.216353765547	0.148560902477	0.059814891459	0.050562277412	0.111594888069	0.118129645113	0.163866151789	0.193921896909	0.135195513604	0.115182666892	0.144211001289	0.261797391897	0.267922409079	0.224484060761	0.251969033419	0.266152563030	0.250143833980	0.324017726747	0.234263184002	0.192563588166	0.372111082375	0.454848166865	0.465682399872	0.420346258272	0.389772767464	0.401037314085	0.398308330474	0.388280307029	0.387358363454	
1009000	532.433255	1	518	0.532839219005	0.535044086199	0.532677318133	0.514366334464	0.326964992824	0.229944393646	0.213280481171	0.351472982362	0.343033023210	0.251818648624	0.454452127363	0.417136287174	0.400310397680	0.355929725790	0.347055277740	0.314566086546	0.308485688674	0.289850932407	0.326346995715	0.297736299622	0.297120943771	0.306212546715	0.259022586820	0.260664730895	0.261852015652	0.291719319678	0.287585350907	0.312035440301	0.285968765320	0.320963287517	0.363798165788	0.380335083553	0.249588811181	0.268267745244	0.237736567478	0.211845568275	0.250879860602	0.227902020395	0.349448903670	0.381402034184	0.413070405082	0.368052061353	0.388713672402	0.386227191667	0.351227619472	0.322138195462	0.264399317672	0.351650919075	0.417242844132	0.371408347342	0.511851078103	0.309357516358	0.299407969655	0.205324817042	0.200439727556	0.208327643104	0.206238330075	0.302043989979	0.239086529588	0.287858863819	0.307610333632	0.292738178177	0.164207808984	0.235332074935	0.357587025071	0.208362469242	0.197761867298	0.220205844337	0.200035197572	0.359936112893	0.399953793407	0.348720706808	0.296023174936	0.391703538725	0.413121037690	0.301068050493	0.310851060418	0.292302738321	0.233779735888	0.276047565659	0.298259567091	0.275196566368	0.269480547411	0.258842438493	0.295113382044	0.212184425505	0.284981066892	0.299354364040	0.311262316547	0.278934914010	0.295132860771	0.198771358551	0.219165584201	0.315396205635	0.337903970443	0.329742859865	0.381798507773	0.287326371402	0.337646387468	0.327975486431	0.311318538398	0.325895739286	0.357338844327	0.345685561424	0.244661985534	0.332135655754	0.295380466288	0.327641646549	0.275075528202	0.298526610184	0.239630481379	0.232594313560	0.260283830157	0.316822730896	0.382853921807	0.353582958334	0.281231732259	0.247398977946	0.169506448966	0.173816933918	0.162126257255	0.101103279258	0.151147811026	0.147499712323	0.224260346069	0.200189115952	0.242434579137	0.189200994796	0.260514187932	0.268462072921	0.251050181862	0.234011389007	0.193877090651	0.251520711280	0.160097266411	0.131897189068	0.071801485453	0.123698421490	0.130797284482	0.150203585847	0.172029242864	0.119667427785	0.117670152748	0.152789238267	0.294480420231	0.294336174182	0.252313070227	0.256588387957	0.265306338774	0.270183504818	0.316759458064	0.225716107615	0.175829736089	0.367003260792	0.458568504000	0.477267914732	0.422587966550	0.377061959075	0.364886434744	0.365328133496	0.374317809498	0.345201464934	
1010000	522.980355	1	518	0.532839219005	0.535044086199	0.532673514047	0.514615992804	0.366948957949	0.291836976453	0.261036986714	0.397825062772	0.389952348629	0.334335848924	0.502303915052	0.368472616662	0.396320238195	0.387450759917	0.369298472293	0.335557686527	0.392570795838	0.296197423910	0.302687152908	0.249692490319	0.267325854375	0.287262708506	0.242761518796	0.234225481062	0.265918246551	0.271089683163	0.255482454041	0.290731257386	0.268475114224	0.302467417544	0.364262532664	0.386155285558	0.259054248722	0.276905314454	0.255193306894	0.238674061350	0.286318267914	0.278829544914	0.380330561657	0.389018725702	0.379002067173	0.353811916421	0.375659968409	0.397305546589	0.386154557975	0.304731307507	0.265179494997	0.335809097884	0.413672254138	0.375911975610	0.539701793250	0.374007987592	0.320784801800	0.206797731874	0.199450430267	0.198102104844	0.192319251439	0.336023250006	0.283995901931	0.309472323146	0.349130693577	0.288816634346	0.247837725063	0.286702578363	0.387472199489	0.262254279475	0.253486380456	0.264830954062	0.270166874109	0.380624196050	0.385844575438	0.411338613281	0.363820763249	0.369881534444	0.364579192597	0.240331724441	0.311896198023	0.292917498485	0.239586350738	0.263924109472	0.229133389789	0.194552908147	0.165698851065	0.159990426573	0.214141508771	0.148926687972	0.300535090697	0.301098908024	0.347745715167	0.287129508078	0.303947982477	0.172147903886	0.177778480817	0.335627200255	0.321480263809	0.312210033068	0.353494547397	0.279469460555	0.316891095436	0.305376123877	0.323396388105	0.314746670978	0.313244814376	0.310128543199	0.220946194481	0.341447322984	0.317525176473	0.326975995327	0.298212439010	0.344701963578	0.302020554256	0.269199447767	0.263335176411	0.367600962347	0.403194916454	0.347959773491	0.294299322245	0.272308205521	0.206545632427	0.206652052803	0.150929762116	0.089441921180	0.097488632346	0.084471089036	0.264837301504	0.244665117675	0.266509248343	0.215648384023	0.289380031029	0.351820651413	0.279400965446	0.252037769092	0.217620772056	0.278204289168	0.160463974018	0.097934746323	0.034278696239	0.125458216425	0.127716583753	0.139255452819	0.172096923955	0.129828029937	0.139770810768	0.171049196958	0.299163060894	0.309006333365	0.214666374749	0.269230167857	0.276816588765	0.274111456491	0.295199620363	0.230196893774	0.168538146272	0.394034392271	0.482009962041	0.517874734180	0.452092683928	0.394040496130	0.383616450677	0.386331984282	0.375583777691	0.368655325570	
1011000	527.081330	1	518	0.532839219005	0.535044086199	0.532801001760	0.495555786360	0.342095110442	0.309909027677	0.304502826496	0.360729497384	0.336279004796	0.260082333083	0.472023538981	0.302252508680	0.386347687703	0.381611942887	0.370148490804	0.298180402666	0.388721011429	0.269046090442	0.278928401762	0.233783992341	0.280579241232	0.236624122679	0.225991976521	0.218747958765	0.260782819333	0.286433411130	0.280607280693	0.292700718640	0.281496215269	0.300398051671	0.368038976232	0.392075990846	0.208455634478	0.206472046233	0.206974402076	0.214981257189	0.265764807503	0.237383819271	0.348581303916	0.392471657501	0.407811362364	0.373062907966	0.365241841433	0.386548100844	0.355835015021	0.241651662077	0.223371833441	0.292217676124	0.338296118448	0.349862174003	0.527832511910	0.356609732252	0.324190232685	0.195616089970	0.188117904437	0.200407015103	0.200169473788	0.343276275284	0.292868384199	0.295019000670	0.324979375436	0.274010880231	0.245717246062	0.287778178557	0.334072460356	0.196828792116	0.190470083086	0.229588611901	0.216680654133	0.391581517508	0.393110032348	0.382442254300	0.317583487732	0.404855463252	0.427261890964	0.303574846134	0.321397825120	0.311773738147	0.237418647267	0.271721087551	0.253194291563	0.214680883638	0.215392129851	0.199374086840	0.226106778285	0.162767565864	0.301885895275	0.289652567452	0.337138996271	0.285297897426	0.348284666671	0.189014784435	0.177613857217	0.361152775623	0.368386191380	0.334620220305	0.382493955945	0.321701434098	0.332237134575	0.327016886675	0.336582085354	0.323881397119	0.333849351732	0.329887893128	0.274840831224	0.365467653807	0.329704385258	0.308739045722	0.308934496311	0.352862472716	0.275552811721	0.239173499436	0.255844585496	0.379656639246	0.395518998454	0.323304647223	0.302653158289	0.284459746801	0.197255931586	0.195276029783	0.129892524796	0.132480991496	0.100945241957	0.093804804880	0.275366490083	0.258482029113	0.274569220485	0.238020113641	0.283299751504	0.303905784459	0.306983723362	0.268940212896	0.226908917157	0.293157637441	0.173228427194	0.173332399677	0.111384309283	0.117010960783	0.125244939794	0.115080747796	0.124500854149	0.109796593694	0.129643686018	0.150928373879	0.301832588255	0.306989602871	0.221585613355	0.256409400737	0.263822019003	0.270033038488	0.268939137027	0.245598319653	0.182040695792	0.429886188818	0.495327919934	0.527302426925	0.458327716618	0.375248275456	0.391464677712	0.369992590978	0.346962709832	0.344438562243	
1012000	535.736302	1	518	0.532839219005	0.535044086199	0.532842984934	0.481029195890	0.386919413824	0.300574924745	0.250327536567	0.382197796173	0.371811612280	0.312266783150	0.469463324764	0.312768116358	0.350755428108	0.361400018476	0.363988544820	0.321617026090	0.424112651999	0.294615833446	0.302662158130	0.240530736944	0.261312015400	0.268894986474	0.299632521090	0.282056660857	0.329559016361	0.331783440207	0.331976609903	0.333335428779	0.309765399900	0.323712472797	0.362340549959	0.388915925152	0.202080170675	0.177412405491	0.213551357349	0.242896523289	0.287286010789	0.262808986860	0.355773205370	0.390002452869	0.430302420092	0.373283897416	0.373523797563	0.396326919933	0.364521394004	0.239661974590	0.219694267635	0.273585201265	0.356334960470	0.337716504674	0.503944282417	0.334685648906	0.305517583752	0.187493767752	0.181265921471	0.190609872249	0.197576201038	0.336038121339	0.333885171173	0.309925683396	0.305395618366	0.231949927413	0.189356954408	0.245256487762	0.318417447600	0.198754632311	0.194879897159	0.240887986016	0.214397660004	0.379681275900	0.335329874177	0.332909887646	0.243402590468	0.367373228115	0.431852105120	0.268646301924	0.316829149974	0.287009655162	0.192041020865	0.205569030558	0.219450535156	0.149363627792	0.149029920613	0.156389170719	0.196870049009	0.170064613880	0.297851982063	0.286596139271	0.318868441541	0.288262470975	0.329691588734	0.230425815707	0.206626145149	0.358114601278	0.368234002828	0.355834757667	0.397578442045	0.317108050391	0.307519665001	0.307742272486	0.344519099611	0.357480834463	0.332762725674	0.355253900754	0.257678024594	0.387553224769	0.356623838900	0.325334596795	0.321508857537	0.378381745388	0.334338967485	0.273993844728	0.265499146822	0.387537456723	0.399698642295	0.322057068526	0.308630689114	0.295447531849	0.245431294517	0.241365886649	0.168837362976	0.192206511913	0.141421507528	0.109817013867	0.291479089157	0.300651491475	0.296928067564	0.259485531913	0.283424238475	0.282993900773	0.303716407908	0.263215196175	0.216297441481	0.279238672621	0.185156239157	0.211727323251	0.158934891637	0.134146385134	0.128514410790	0.092946382749	0.117052830790	0.087218049229	0.108452850678	0.120443824255	0.297518063995	0.301401361631	0.251115848995	0.260291607474	0.281984840015	0.286649094809	0.265439903535	0.270657433793	0.228478534202	0.435917260483	0.524345915427	0.548682855854	0.439996519086	0.377177947516	0.361732152259	0.366837944446	0.358395731073	0.360709751176	
1013000	525.303515	1	518	0.532839219005	0.535044086199	0.532749700772	0.489921210705	0.410025865910	0.319610634068	0.219437583343	0.399675658803	0.384274439148	0.275107649062	0.465195846339	0.330415696234	0.359960803200	0.356270809616	0.380797274367	0.327381121474	0.424813193071	0.323108068415	0.317208325072	0.238410938117	0.259854151938	0.273962127418	0.299836284641	0.295814962488	0.335142253531	0.307990361515	0.319651312846	0.343180053235	0.319745531624	0.322503075815	0.368346531343	0.400684424617	0.201148289974	0.197198184549	0.199457333983	0.242429426495	0.255909094539	0.261275648463	0.331399840520	0.355069966325	0.369580130263	0.371499045810	0.370928759759	0.388232656705	0.361323493819	0.296946789616	0.279798954437	0.329830011555	0.414016680415	0.417745591963	0.512684735999	0.314749707469	0.299307141977	0.178582620462	0.184242299513	0.171909711099	0.190294085378	0.308188671749	0.299348063308	0.266376982161	0.266633315482	0.233714773570	0.189631336430	0.222375514067	0.238742233639	0.095367368695	0.151834261333	0.223501301993	0.185630938603	0.360579097065	0.310965524657	0.306820608201	0.201939028100	0.365521201888	0.399159120951	0.257402839189	0.300140298455	0.282121426736	0.191649509259	0.226865072666	0.236438546299	0.196126496715	0.201789703382	0.198954975356	0.246375562989	0.205025159501	0.288729628731	0.338108881367	0.306915022740	0.272749016439	0.295542797927	0.197781525065	0.181777527958	0.346202557841	0.374934225959	0.390001120976	0.404621980334	0.318021460120	0.324301812550	0.319895571896	0.343327710359	0.372337770029	0.330641620146	0.366575311380	0.279937178422	0.420054152165	0.376742094434	0.328205334854	0.312424164465	0.357124690902	0.287373543296	0.226515665970	0.210281117590	0.390355201181	0.358897021747	0.308612045063	0.294867343487	0.286534880446	0.275205272735	0.281176204977	0.177126475479	0.213809144092	0.152192238860	0.130928473844	0.277864080030	0.272570183459	0.287635689031	0.234005809390	0.257068495065	0.250030068109	0.268202209430	0.226641857405	0.183832422670	0.241362443423	0.166367979268	0.192055482593	0.145890816015	0.127205223967	0.143778970173	0.092996071587	0.110933918581	0.096833933530	0.115115352628	0.137933610780	0.251817097352	0.257901009776	0.219674299141	0.233076386358	0.267464506929	0.302056119072	0.295476733920	0.234448288958	0.210648354869	0.383734912144	0.491687611354	0.518770266332	0.387055712711	0.389774873726	0.368046413815	0.371612510384	0.364541784262	0.372162624970	
1014000	534.871226	1	518	0.532839219005	0.535044086199	0.532704568991	0.468758254409	0.379664450348	0.310201925218	0.219264405105	0.405318254824	0.378906597000	0.279345627556	0.481990169912	0.331516684115	0.356775335524	0.361869167787	0.375710647625	0.356067173497	0.408761159338	0.356390998727	0.351423416484	0.256415477154	0.282355911229	0.271544086478	0.322007017770	0.294152104165	0.360469620104	0.344211887336	0.331721966082	0.379951900840	0.307614854062	0.319856365369	0.372306058411	0.401222205018	0.259729138021	0.268082877489	0.211508753416	0.268472015780	0.266979335319	0.261522024939	0.342919611579	0.348756784536	0.373371136183	0.379099427486	0.380901715005	0.385847305659	0.363515706056	0.269569202580	0.262281786707	0.290155045264	0.356851773158	0.386872672009	0.507375283451	0.322237374739	0.274320838768	0.186880871019	0.190538676333	0.180039387043	0.192587177195	0.309562227565	0.310923066758	0.290914216349	0.302006166886	0.301345879284	0.216678673220	0.324301782232	0.296566330775	0.203813865664	0.206306715587	0.293921129771	0.224980279417	0.337082029952	0.306536412455	0.319239281886	0.238864681567	0.367949074633	0.423788383202	0.283904322635	0.281310983842	0.270462198866	0.212340204126	0.248870738332	0.250157170723	0.220128065582	0.240215029291	0.207372505687	0.241705034410	0.190821167745	0.287555266943	0.336443884241	0.271490666493	0.263111099079	0.277309413535	0.208682816403	0.185432862245	0.308930957230	0.356520602980	0.336555425889	0.361492805709	0.295195141985	0.331845239302	0.325496622164	0.333848454620	0.370591341586	0.347020449169	0.374559026953	0.308383450602	0.376666188906	0.365896916262	0.336780223158	0.304237441682	0.351628912965	0.293048188994	0.268891644713	0.260112488612	0.372023888297	0.413718141643	0.352492979274	0.265684711761	0.250560651534	0.231169917942	0.265176518599	0.189493210956	0.212243042314	0.116687862781	0.108110557813	0.230085707624	0.218961394223	0.224513003984	0.240727729607	0.234802102827	0.227427196824	0.241370677440	0.199663470532	0.153902085018	0.205184964928	0.172205960701	0.191069467775	0.146334336006	0.128506316354	0.119199315220	0.095740968990	0.088915675176	0.117990798321	0.142471118502	0.142360133860	0.208020711228	0.231236829452	0.174680342122	0.206236431299	0.261772483408	0.304097594913	0.323049297789	0.244408883541	0.215401457259	0.384516467334	0.494488659493	0.519333222973	0.396612587974	0.413615855571	0.379999556185	0.382383307321	0.361244707860	0.387940711249	
1015000	530.236465	1	518	0.532839219005	0.535044086199	0.532781763119	0.481138171418	0.426176706486	0.354309514168	0.245887961610	0.428441931283	0.416764306957	0.333003407121	0.479230963960	0.324822426876	0.342684085075	0.334098097568	0.291665580076	0.288119294511	0.330304132787	0.297909953203	0.297497265491	0.218046259413	0.234965692151	0.256874846749	0.301410502891	0.277602539480	0.356032796321	0.347564252501	0.343644185474	0.378988883326	0.321967340222	0.328600392098	0.374884923066	0.391293635840	0.243665435194	0.292021226113	0.216201624910	0.242713335826	0.195344378900	0.211891602723	0.349887920279	0.374504812739	0.390591760354	0.365098451680	0.357932402694	0.369492347106	0.343617146672	0.293681983568	0.263297439499	0.293194675082	0.342150340882	0.383993680696	0.501316626649	0.295996065004	0.299421040964	0.208939639376	0.194467311420	0.178334517693	0.186020158976	0.269620831034	0.273562609632	0.291454407251	0.266795781187	0.264578953989	0.229231964868	0.254882630808	0.285675400059	0.217594518055	0.214667792679	0.290082416674	0.230910452385	0.303786560372	0.266222468305	0.290287928161	0.266904485772	0.345685863085	0.422334693745	0.178658741652	0.264613709301	0.242239452503	0.202598248483	0.228585984705	0.240780654498	0.185214356648	0.162608342420	0.209041128412	0.203365991123	0.170840647518	0.293666240864	0.363278084371	0.291141291134	0.281180710345	0.272215716568	0.222499052774	0.212724597557	0.298478825357	0.347367690351	0.347720320286	0.358072506604	0.294543388267	0.321851121048	0.326371095489	0.303418669697	0.347654303737	0.292872864907	0.325327134782	0.251753158137	0.363992503952	0.364164972283	0.361640901202	0.314716640868	0.364199994906	0.327541255396	0.273428505943	0.248008702282	0.401531983924	0.414587578799	0.366667656335	0.281025758383	0.258524790462	0.227933356671	0.255560673219	0.118473542814	0.208867639566	0.083728189125	0.070060384255	0.262887291267	0.250095782953	0.242211218475	0.232143404529	0.295117151331	0.303063762865	0.274883938640	0.239787725738	0.160521924097	0.226973196996	0.157906869218	0.190883520885	0.117096183388	0.159878792385	0.143232325596	0.128328194466	0.135736771498	0.151514040074	0.168331721298	0.166592471592	0.217297775916	0.217060909668	0.166978264739	0.181670657725	0.242446499550	0.276503117162	0.277466896017	0.213212644983	0.199853416473	0.381019932916	0.483580828952	0.527492000553	0.413955476856	0.399525766041	0.384992079760	0.364130039966	0.342784908445	0.393237788780	
1016000	527.284223	1	518	0.532839219005	0.535044086199	0.532730722057	0.473502850233	0.407027981111	0.313067194314	0.225413395421	0.429280009208	0.368451226896	0.296477154361	0.516684163632	0.385671875806	0.418676215615	0.375927198604	0.351208507866	0.297453913610	0.319276338552	0.300707981262	0.276336032868	0.212886401436	0.282872730085	0.328962379038	0.311807834224	0.281457235770	0.350497378861	0.343743027932	0.313565514950	0.375876299327	0.310411587742	0.316292802266	0.363248627174	0.385294722325	0.266549472946	0.304001321394	0.245240862514	0.281788876410	0.234030406777	0.256647851622	0.361443989268	0.404290890975	0.424329585825	0.390551234635	0.418089670144	0.415606746275	0.372380966261	0.235434243862	0.200969757579	0.279817936927	0.347890570097	0.374803995214	0.490856322194	0.322037291091	0.286981091291	0.219069372803	0.213711147397	0.184405314113	0.188806267501	0.285288779697	0.229302229011	0.243477674476	0.226200408033	0.216108993289	0.105976690186	0.200476790550	0.260923115861	0.156235487579	0.224687533103	0.268706870693	0.221537423914	0.316627538080	0.274573479127	0.321840955994	0.295802076958	0.370720313764	0.415049896279	0.239342769014	0.268740102712	0.241584681144	0.209161615888	0.237808568236	0.250780388315	0.224940103001	0.231888449422	0.228190027629	0.215881051484	0.186125933669	0.268105001440	0.330627438311	0.271567770945	0.253519268965	0.241214732830	0.217734218887	0.194747831423	0.292447012896	0.326536594667	0.334032570097	0.322943068089	0.279901438692	0.337627017043	0.333088472587	0.280761604684	0.301813884757	0.263140422464	0.281038938388	0.230995590743	0.295289451631	0.289703974337	0.315702859051	0.300843294375	0.345854556814	0.322644187228	0.246429579766	0.260282357796	0.376341163010	0.352669496004	0.331449609141	0.269946144060	0.244042678256	0.217828528640	0.231594121827	0.146252608337	0.229880711178	0.144969804316	0.130684039836	0.259960560498	0.253573839655	0.254141583488	0.250144173883	0.284682546640	0.289483300507	0.264970419069	0.222764573460	0.112627789270	0.204807867395	0.136864605492	0.150723751140	0.109497118918	0.115761748765	0.110161187301	0.083031544569	0.113261212479	0.104028518356	0.123384014844	0.119035814860	0.229200653666	0.224371788382	0.185760097474	0.228966002242	0.258571549544	0.289070486570	0.297737525707	0.216514801269	0.214474978881	0.370027007828	0.491655812695	0.528249245349	0.382990785858	0.387052439861	0.366121129436	0.359872902442	0.332283423792	0.373960020672	
1017000	534.423261	1	518	0.532839219005	0.535044086199	0.532809835772	0.444433391165	0.370925255177	0.266525724716	0.193982524064	0.358713911593	0.320564301183	0.261076933491	0.471855186113	0.341594581171	0.358617877287	0.331042796853	0.293854526335	0.285752622858	0.361782963470	0.289931110490	0.259906060366	0.207572184767	0.256064572723	0.322635986340	0.289405865202	0.226561215704	0.314553473713	0.306167371324	0.285480554014	0.367247676714	0.315739941016	0.314225961457	0.373798483650	0.398871685859	0.296207487173	0.322089512707	0.251367447121	0.237002040357	0.221230715896	0.242576673081	0.350509498565	0.389428047506	0.416811924994	0.395747327527	0.399009351500	0.391163077297	0.362288490675	0.249108748519	0.224663089077	0.324862507347	0.389251061179	0.403602345921	0.506348902897	0.332736281836	0.293437844557	0.203465174188	0.201281854655	0.179379547972	0.187551593683	0.295753068484	0.259460948832	0.276627726078	0.294505911826	0.320925196572	0.207833980603	0.280856673957	0.292842143678	0.231007457839	0.230328771827	0.288682089289	0.230905315625	0.331077570106	0.264498525235	0.328112049741	0.359393018259	0.386190789534	0.456997982516	0.253584518208	0.297806304122	0.285342289466	0.206324177956	0.196311889286	0.183757447307	0.193833686048	0.175388133111	0.212636317216	0.190924021089	0.163391955120	0.278297114604	0.327054491751	0.273575701323	0.250060442510	0.277866570764	0.239087157041	0.233002090883	0.313743770196	0.319583971592	0.360992631355	0.345094371170	0.241883530923	0.314522296258	0.307735499893	0.296894534798	0.283764412593	0.220272397558	0.244610018525	0.210104389868	0.328212311653	0.341466890003	0.350664886621	0.306385383475	0.369807592960	0.363353957048	0.257300046991	0.231097410675	0.417188373886	0.351233220506	0.316737189197	0.273098955144	0.237905030626	0.209048215751	0.209945308559	0.129426245616	0.227193178341	0.104377452164	0.109745022826	0.211822941023	0.218346787425	0.238629184295	0.185610453102	0.219315452085	0.282362365283	0.280849833965	0.237710359678	0.165752044442	0.222229931923	0.153646872135	0.168010573057	0.136485831067	0.136573693796	0.136190201988	0.095294569200	0.106038057610	0.116038583541	0.150147883915	0.112375505543	0.267023883599	0.275257326309	0.227886252122	0.264415408337	0.270316465544	0.293207945312	0.299253876500	0.251166654406	0.201076664106	0.380576255485	0.513637325399	0.545271447475	0.384236859277	0.397855859698	0.383750727563	0.370149673112	0.339491605710	0.372775048993	
1018000	528.869899	1	518	0.532839219005	0.535044086199	0.532719457494	0.427020591462	0.355422902367	0.302191209691	0.220097059488	0.332466792477	0.331601895426	0.254134958295	0.469954960024	0.363098469375	0.369165384961	0.366065148932	0.311677641303	0.310283711152	0.355570120919	0.305037037680	0.291013879273	0.209402711391	0.229462802865	0.333048391052	0.286024310288	0.267138670419	0.337825746494	0.339898739734	0.318368148278	0.386562263017	0.343526909102	0.320866285394	0.366890445979	0.390085869746	0.326252637946	0.361943867082	0.270752976440	0.254445316756	0.231466122269	0.276505850901	0.378296923305	0.383154866387	0.451800927427	0.353780197629	0.373289040506	0.352678710896	0.375725026346	0.268437778066	0.234082316356	0.348255015562	0.426096302887	0.415476332679	0.510498487293	0.324732449200	0.278154494801	0.211562916724	0.208002010293	0.194016741047	0.202719024364	0.300761600218	0.247863809619	0.295393570399	0.277912440896	0.295098207926	0.196897478948	0.236434221397	0.270158311601	0.191024601593	0.255246412560	0.325931866938	0.273721029165	0.327808352207	0.302575746162	0.347964098639	0.319318589166	0.407363330789	0.468148151608	0.250612947771	0.289978491828	0.270620848782	0.191723148789	0.202166466053	0.212435269231	0.219271829076	0.167018808536	0.221044487022	0.229491532162	0.199677804005	0.277115541145	0.280276132681	0.290886725724	0.280456877656	0.282022760537	0.264651209222	0.268237141509	0.324554500421	0.305679734104	0.319175730152	0.301108801711	0.266120621864	0.351050905212	0.333560334864	0.337730961282	0.351851399278	0.286673623745	0.302896930199	0.286440784998	0.343879752907	0.340270633232	0.331855725619	0.351602721154	0.415136923170	0.422372148694	0.302207279754	0.241857369491	0.439182005623	0.385311476437	0.340565263148	0.308479502527	0.276459725025	0.235505472918	0.221941259052	0.122709779518	0.204799389004	0.136556837088	0.134097018526	0.246117618616	0.244594779053	0.250114280731	0.222294346911	0.252737579613	0.297104359150	0.304132098684	0.264077925860	0.169182283156	0.249854161572	0.164889845718	0.159795336442	0.099340813698	0.157498365833	0.108019367532	0.123451143342	0.164862012873	0.136263303469	0.184768417255	0.141866703660	0.261057234049	0.266818057847	0.204449117024	0.250075592415	0.279715936793	0.319687863158	0.313131372239	0.221189455269	0.166671510029	0.360549581516	0.502864702676	0.535238860107	0.368506254347	0.372141970484	0.367670214686	0.375010556455	0.363115294772	0.376909022567	
1019000	524.859257	1	518	0.532839219005	0.535044086199	0.532937935738	0.442734575033	0.407639226805	0.323090380757	0.215809291334	0.410040652739	0.401000986187	0.337378839284	0.487253023970	0.332191126061	0.371365761023	0.350442098694	0.319024596089	0.340871723537	0.376912510051	0.328320662326	0.315376015752	0.245458437598	0.268751793167	0.314694066305	0.285583325717	0.248690494773	0.305192663294	0.322784327271	0.299299432298	0.389272165477	0.328190138213	0.319434819335	0.364069060333	0.391120136493	0.304568942702	0.284055932399	0.253136598861	0.227734704115	0.169241052219	0.215592904351	0.356989943322	0.370241359352	0.443184669231	0.354397892419	0.375551459967	0.361525010766	0.397251612814	0.265375757516	0.235539109454	0.355853231287	0.427589704576	0.433481295653	0.531446256581	0.347262631104	0.264321072873	0.204180150158	0.191821267465	0.192527815448	0.196879056365	0.304479660966	0.223629920663	0.284123858629	0.272401594803	0.297753545294	0.259088283658	0.224317468521	0.253269081407	0.214341555057	0.191196485658	0.265363122214	0.216429296638	0.357981964209	0.299441264983	0.355180190661	0.346910446833	0.410643227853	0.443570535790	0.255726043164	0.312223969024	0.283225535800	0.183068194300	0.197249301089	0.205592106590	0.220950305546	0.201663429912	0.220783639061	0.238971251595	0.201211850475	0.251243670570	0.241026595063	0.277408908226	0.276561153113	0.276804309859	0.199545453975	0.227312702026	0.319203144610	0.292580244823	0.350926822390	0.337604596718	0.281459167199	0.352097520692	0.335739432076	0.331088873084	0.375458783113	0.336694014382	0.353000521618	0.350848033176	0.356821254001	0.348249737892	0.323152480826	0.340063635238	0.420253246986	0.409778943207	0.340476697961	0.302000928620	0.442746381650	0.406033117902	0.368020845396	0.289378993092	0.253206776801	0.217252362804	0.237339004454	0.140967437487	0.196140142026	0.103249857597	0.092911793099	0.229014561836	0.218791979476	0.233801020560	0.197366217174	0.250100145886	0.323175820694	0.276784833376	0.246095366111	0.180869144059	0.238153754798	0.169511465352	0.186659891743	0.152256628881	0.175231517952	0.109484148601	0.146037305818	0.170636887893	0.158829814857	0.167511928434	0.106614967148	0.255701821211	0.257498854095	0.199390474095	0.233429461231	0.245017430562	0.285847404713	0.282408354273	0.208448429513	0.145249389622	0.349332005865	0.527434833585	0.541995096464	0.367074266285	0.369752389162	0.373490228170	0.369144929632	0.359700749215	0.370172897298	
1020000	538.928065	1	518	0.532839219005	0.535044086199	0.532741824607	0.443064618723	0.412913533074	0.316320016290	0.220304910391	0.355251607819	0.329219158978	0.274494174977	0.457414516341	0.310248559008	0.328194742015	0.301618551307	0.283848007739	0.305887670081	0.343153545300	0.318522349307	0.294784363693	0.252845592891	0.301053944675	0.281676575220	0.240160409405	0.229053539159	0.253330616082	0.280170546493	0.251901042197	0.346238701537	0.301797804758	0.323219609510	0.362367347983	0.391451069555	0.311390605418	0.297169499394	0.243532609004	0.240332375811	0.189339129176	0.240315642226	0.338044561728	0.366491769757	0.421106895841	0.362008635078	0.383545680269	0.393424312253	0.354255326944	0.269635107898	0.230473110031	0.333666094330	0.390773206914	0.394044044894	0.525276264365	0.313863306585	0.281379634884	0.206110859175	0.199742515242	0.189951284599	0.193310418315	0.291619611263	0.219803254982	0.260744388125	0.211696411060	0.262998219393	0.242492462203	0.179525188607	0.240886097739	0.212390436320	0.185875180832	0.243285046211	0.197917299896	0.324433352716	0.288508529437	0.285994487694	0.255800204999	0.401862534272	0.410260981566	0.225403469751	0.290886154775	0.241284046613	0.141437795677	0.161433575312	0.153464278128	0.150664936224	0.170957757209	0.117582906059	0.148480494643	0.131301604069	0.215937760277	0.223699880547	0.237500813449	0.256075040008	0.253869888506	0.167173140228	0.209427334340	0.303884677394	0.326840147591	0.384020352688	0.390058621045	0.292665639506	0.335233935312	0.311777377590	0.303714445230	0.314349231415	0.271687855307	0.295696023714	0.277602169605	0.336751883597	0.337368948099	0.325229065384	0.312613482181	0.382675523824	0.365076222920	0.320309310710	0.298028350363	0.385313789742	0.381013569756	0.358446034205	0.274504570928	0.243254491905	0.232861178421	0.218466433680	0.135922083744	0.154721003372	0.092473394134	0.082842686128	0.181366996082	0.185796783220	0.194460996333	0.222834223873	0.193950599214	0.279146901291	0.268772091100	0.246549835926	0.168613093684	0.241204120411	0.176817103615	0.191477650890	0.148476852350	0.194990184073	0.166062931426	0.176749357984	0.166682915473	0.198835020717	0.184749695322	0.116800397629	0.260224507262	0.267298005415	0.208023189552	0.245555105953	0.261845698530	0.304271544860	0.289039448874	0.217758036354	0.162617706662	0.368981749358	0.521912452085	0.519813262921	0.377570766547	0.363714124442	0.366103236340	0.365759096725	0.367771909106	0.368097293713	
1021000	534.435145	1	518	0.532839219005	0.535044086199	0.532623369544	0.428233060038	0.393909925676	0.318528084481	0.214309753915	0.367856149429	0.333145094643	0.282897876322	0.419410123533	0.301212616009	0.321177721431	0.292367268520	0.283767786300	0.304257941957	0.314742441624	0.266773241037	0.223467458511	0.162178239822	0.248387460423	0.235038032422	0.209873510768	0.176491952196	0.259180484646	0.277965257804	0.260503215663	0.338677959656	0.315829585671	0.312940325072	0.370768532612	0.391246467640	0.264584558824	0.297816128127	0.246808479776	0.243160492102	0.186306762828	0.245648851177	0.327175384136	0.378143644647	0.388270599354	0.369289524140	0.385609704635	0.399313664587	0.350301362841	0.272934354355	0.249190509215	0.336530167992	0.385293033626	0.371863505927	0.498040403636	0.309983853908	0.278028079303	0.222394255964	0.218942797997	0.205760361198	0.210097079662	0.287459551208	0.220301425095	0.262844820575	0.228856277796	0.296407023980	0.267471770916	0.225618152341	0.236426763171	0.189223010837	0.200209417119	0.259099270609	0.202324874174	0.325402736826	0.272601927228	0.331430660199	0.281144656592	0.381113221625	0.339274388056	0.293926199603	0.292692985827	0.241188512145	0.161564521692	0.186446066537	0.185026273908	0.196541393297	0.241905901646	0.169423746216	0.188877179067	0.173843353593	0.205015883980	0.218992843766	0.223919366213	0.234420358204	0.253004840548	0.182230650656	0.242999894464	0.309451743018	0.351685613520	0.403476567339	0.401942162123	0.304004325110	0.332223190057	0.312374408642	0.288546139090	0.319435119888	0.287183957566	0.298950680705	0.285042917203	0.313513209602	0.291816777377	0.290466998398	0.295975872831	0.370641289750	0.345500213656	0.296695756817	0.275283816335	0.369076472545	0.396245948394	0.373665222221	0.283445891566	0.249480719985	0.251965819455	0.252392842478	0.185036485341	0.183982604080	0.130760156634	0.111964081304	0.184926494025	0.204908487667	0.239758130420	0.252598894806	0.190344792228	0.321520901550	0.283873065121	0.253403464149	0.170892289231	0.243951386476	0.164956169393	0.159389470409	0.076108504694	0.201609615736	0.167617138216	0.165139403269	0.166316814085	0.183978522297	0.157062568486	0.116572487688	0.259400850429	0.277198514421	0.191178607371	0.217157342170	0.236391661895	0.266578480416	0.290009740887	0.193392756839	0.157722903881	0.380960504234	0.522850004483	0.521339052775	0.368862438661	0.356028865164	0.379523613839	0.366798168917	0.366733483486	0.377901029339	
1022000	534.736286	1	518	0.532839219005	0.535044086199	0.532739314392	0.423398978144	0.372414188046	0.293583894864	0.207720836749	0.359038695843	0.331936427331	0.297121337836	0.443436339288	0.359369991553	0.386401104846	0.352046185349	0.337676740622	0.353297010223	0.420562828623	0.327850858849	0.304863378020	0.245970381471	0.297693577563	0.278880410498	0.265594695595	0.251292272021	0.291548852968	0.298346338235	0.326778971292	0.362160462638	0.333695527868	0.323081939485	0.359359085951	0.371948825318	0.300091105853	0.322403074041	0.262132733331	0.278159459560	0.203898263330	0.256714643200	0.319365499894	0.379837711384	0.400047337489	0.384968622696	0.427629373844	0.450611897005	0.385754779551	0.286607482782	0.247798904050	0.348337467923	0.400915507629	0.390863147175	0.542878598150	0.335826569533	0.249094801558	0.201069306673	0.203414052011	0.192341719963	0.190170082557	0.308044074300	0.216247037773	0.242690858782	0.207186278386	0.289339879795	0.278198358945	0.204597609226	0.216420641753	0.201742587799	0.185751613682	0.254485602756	0.162136322745	0.330906955825	0.293080574228	0.384814448224	0.311394917803	0.368198227179	0.328841241532	0.317064731071	0.296932184822	0.260511829316	0.145227155296	0.161752544588	0.161977382561	0.183139022251	0.238638869292	0.167165323768	0.186863915475	0.182870301964	0.226709576864	0.258790792741	0.233848915678	0.229926709120	0.271598526360	0.186172468178	0.220936186919	0.292280732146	0.300122823321	0.334819320971	0.338326945723	0.259617417547	0.306164377894	0.292816247091	0.285699889186	0.327657723568	0.336064106368	0.361373325454	0.322695525534	0.344280255598	0.324832956799	0.326555707494	0.271099072505	0.318260263202	0.333080099735	0.293960982761	0.250049529297	0.338896529243	0.382215712382	0.355227003278	0.267556070630	0.237214133669	0.258828141626	0.257480208927	0.229315780868	0.154806217869	0.111449116013	0.102092915131	0.173793555645	0.210122089368	0.245611174264	0.230286119833	0.171509469521	0.318412082432	0.260259210394	0.244260275901	0.172321421205	0.241462938129	0.154325356256	0.160587339366	0.086103730476	0.175657275804	0.127922062238	0.173844160486	0.168163021071	0.178594386610	0.136965227068	0.122194916881	0.269750599010	0.284370760673	0.205591173603	0.234399188779	0.242206569172	0.239394088020	0.268609366432	0.209192835606	0.189148064244	0.360346489078	0.526522224495	0.526124525531	0.360833720241	0.365278860248	0.380041780823	0.375005071641	0.363264010618	0.374548449477	
1023000	546.723775	1	518	0.532839219005	0.535044086199	0.532738734118	0.441726722595	0.366718699304	0.318543275083	0.244873525921	0.358590740084	0.339597500209	0.292983572076	0.475747666337	0.384562419518	0.367596049467	0.325229317604	0.339302655977	0.358769406604	0.441226615644	0.335450065692	0.283309116747	0.237256712136	0.275887406339	0.313466537829	0.293578518961	0.333432579187	0.295514330353	0.278074283132	0.298976905760	0.372304789224	0.355294233233	0.335418813643	0.372282423793	0.380410220893	0.329976328560	0.290065895539	0.294765795831	0.270248170185	0.248368994405	0.267264237427	0.369386698821	0.409183156159	0.389560814512	0.418013553549	0.428788541681	0.414031738606	0.405072290912	0.281910285430	0.229522932239	0.339985555295	0.369871598081	0.369247660567	0.523839013963	0.380601689864	0.308095111480	0.202023739691	0.194886422350	0.207243815164	0.193074234617	0.375497537913	0.288630934065	0.307612801080	0.270437520593	0.348460901969	0.283861642620	0.290054101368	0.250172727836	0.272323925381	0.169516016622	0.269941891570	0.155565619980	0.350345857836	0.333723233475	0.362337628847	0.271835654185	0.390021568193	0.380759289506	0.275195066052	0.318452382748	0.288810985721	0.187652806319	0.197770237678	0.200240485895	0.195587700470	0.193364061332	0.166819726085	0.194916894984	0.166916686469	0.247779304038	0.260085626449	0.249350240586	0.243841795926	0.270958826638	0.252756851985	0.289578181935	0.313318386347	0.303819376248	0.350326174700	0.340975709190	0.267541753272	0.323471648610	0.322594884519	0.318370720578	0.331574305734	0.331148534126	0.360415065494	0.321290072123	0.368774887858	0.367917271769	0.375420029797	0.269678900675	0.325164657456	0.347490677940	0.334883631113	0.290533505825	0.359784165617	0.353391900669	0.315134966635	0.267419340181	0.243270056218	0.250312810398	0.241966160160	0.221181908984	0.168862145946	0.093572547107	0.098131635690	0.200106603847	0.238741246151	0.270606839251	0.216077772826	0.211325050010	0.308012218130	0.261719596154	0.231951772046	0.181603368388	0.235996998492	0.140752068961	0.142642566590	0.099683528200	0.158211861806	0.162231474875	0.172614782830	0.151012422030	0.177722304459	0.156771188575	0.150688210149	0.246139322764	0.268700069816	0.212762247130	0.252840683185	0.245555566123	0.235979311792	0.270163806780	0.248483394396	0.241499401949	0.362823896273	0.476834771071	0.496377628101	0.366221613333	0.363729667013	0.389205504799	0.370120852007	0.361407404824	0.362739835253	
1024000	542.958877	1	518	0.532839219005	0.535044086199	0.532747801141	0.475330624354	0.314443634787	0.292947678175	0.194956859315	0.340438965024	0.320461224233	0.271449304360	0.467385806824	0.357036278704	0.340293956865	0.298738706571	0.310688162737	0.335064996166	0.434274262712	0.322727925532	0.275680896197	0.233582051271	0.272426344485	0.307511917226	0.246332876608	0.297781626453	0.279704069766	0.279001070543	0.300473482355	0.368042662194	0.340052130433	0.329929396026	0.372725068502	0.381779751737	0.355527543241	0.352163296178	0.325722558440	0.339504412873	0.274508911676	0.279500927551	0.370013467973	0.406540544390	0.379975794209	0.412213858670	0.417152078063	0.404651524691	0.407640777542	0.328283858018	0.284434690486	0.370714934158	0.402871195244	0.399733671265	0.535155500685	0.410111549755	0.360267522500	0.226329359269	0.212718995187	0.223178287301	0.199288293878	0.379427061828	0.293616913877	0.299453146784	0.234716051871	0.299636135715	0.210040710819	0.277392662863	0.256818431690	0.238086242710	0.179188218444	0.254286911943	0.161065371794	0.346821126464	0.312321534850	0.350426763781	0.237330462903	0.378480487215	0.406681591239	0.285482790060	0.315662057046	0.291526960118	0.194291366424	0.161758723320	0.171562564610	0.170757572351	0.180243215559	0.154969554555	0.195087776103	0.143250644270	0.260299623606	0.291147206356	0.251305753697	0.244005086681	0.275843212795	0.237131529448	0.269382181468	0.296037180278	0.282094919266	0.305005319451	0.307791357885	0.252286128460	0.320251874279	0.314747576863	0.287898014928	0.286157361561	0.283678099634	0.305451882939	0.215713780174	0.333300725361	0.333046384219	0.348137483586	0.257216509166	0.315933778743	0.283065225417	0.273878486329	0.248902239660	0.348710647725	0.358597631336	0.305067548194	0.248294567279	0.237824591035	0.226821888535	0.211649871465	0.162702221111	0.122276225069	0.110852571157	0.123026111127	0.194362006687	0.250582453861	0.281736420288	0.239653197640	0.191088787299	0.257094051400	0.257440176283	0.236905287374	0.209034689523	0.248527807687	0.112309273773	0.124479366503	0.099418077983	0.131061399067	0.142200562307	0.146292910281	0.145323293879	0.174238423114	0.173662639719	0.158489063944	0.252907398142	0.277612570376	0.230472117601	0.255392849958	0.258228962713	0.258935141908	0.302825136382	0.240805156637	0.218871420017	0.335866800039	0.458521842007	0.471755810805	0.345742670438	0.359507619885	0.367384643934	0.370954069498	0.361762208518	0.358239102150	
1025000	546.331146	1	518	0.532839219005	0.535044086199	0.532882315711	0.480679706592	0.308234332347	0.336757022259	0.196611322477	0.338645718615	0.354089025156	0.315534258285	0.428525108004	0.344856286373	0.366122145603	0.320872944760	0.311308466454	0.319497184414	0.394994216621	0.325545721816	0.274846571111	0.216049168799	0.242962190133	0.289741553298	0.222661814085	0.262856983119	0.239840555633	0.251779498032	0.265179166189	0.347303836534	0.331362100890	0.321379384371	0.366171313404	0.372238601647	0.348163848311	0.336973277294	0.318870885359	0.312013859574	0.230184099947	0.231079989533	0.374812329640	0.406076871316	0.397569934332	0.396020387561	0.395176005476	0.376591293030	0.365544174297	0.290007954764	0.264400829989	0.360683187437	0.416535871547	0.379638914394	0.529389055624	0.356116865693	0.337667065172	0.203409485232	0.199490475071	0.214573116195	0.195293277622	0.352317697730	0.283216444901	0.308053112728	0.248165178520	0.298282432876	0.238622361306	0.263887022374	0.280535745671	0.225562896223	0.188435735869	0.287350712558	0.163387603168	0.316819560611	0.346127531291	0.330999707696	0.242932557507	0.442542273718	0.442787199468	0.314027117058	0.282334463591	0.265881661634	0.230215425271	0.199242491914	0.214814505869	0.236547518538	0.256046959018	0.207818971847	0.236892443051	0.190374766880	0.235481242191	0.285816468050	0.241327617689	0.228755068123	0.258468537323	0.206897542665	0.261844073569	0.273346195547	0.276073999025	0.312051123966	0.325041317701	0.279836334012	0.326267844866	0.313415569300	0.307565277849	0.305308875313	0.305910658563	0.314572949737	0.247803348602	0.360274874396	0.377900550644	0.395007251609	0.244977135960	0.303128961597	0.283457271765	0.297192392362	0.301128048158	0.330563810071	0.363846200262	0.325147363115	0.242508792145	0.230642195895	0.219325972582	0.218847982038	0.183419873415	0.116421727998	0.133894262885	0.142377378637	0.188748133396	0.219721662927	0.273756254343	0.249444029951	0.204416626240	0.253846808143	0.245232909075	0.235775125263	0.175309787063	0.252756007878	0.118132734705	0.136792261942	0.127519976514	0.120666675675	0.147455158091	0.124288864736	0.139398834472	0.170965196955	0.174403739890	0.139489106321	0.276711711587	0.300923284122	0.261486433382	0.239281925654	0.223993284583	0.240813741144	0.284569645389	0.203627604792	0.166997110338	0.360510835926	0.509474812523	0.515793135890	0.372878145901	0.367754604691	0.364777128425	0.379217461289	0.373321344494	0.371380241420	
1026000	527.332559	1	518	0.532839219005	0.535044086199	0.532839284601	0.504438481674	0.312542943344	0.307968931857	0.172637969910	0.345973934338	0.367518297415	0.309028285719	0.419401312044	0.342622283788	0.400528872724	0.338944855967	0.307460053227	0.324345935416	0.409337732973	0.344657753581	0.309177432450	0.273282415440	0.284103685076	0.274134263806	0.256504286531	0.309429005799	0.267866832316	0.261860783008	0.329920335040	0.312736395991	0.320336606096	0.305831859549	0.378698997302	0.378303166467	0.322272941559	0.327372111949	0.351901755810	0.336510093506	0.248807414683	0.262984764342	0.426719444258	0.438107804098	0.457185399301	0.425634233288	0.382938283312	0.383050600563	0.293319180497	0.269788239146	0.199779027291	0.340345967530	0.378525115146	0.357933376551	0.528339421367	0.313356103516	0.339062726154	0.194322396292	0.191046809749	0.204533542534	0.185237575191	0.320910539478	0.293416177332	0.289771501712	0.239291291145	0.280291435721	0.222875895081	0.209608822118	0.282597791009	0.183283987791	0.128858302815	0.223476159262	0.107818278101	0.278007945586	0.299678366534	0.272548166004	0.222393556602	0.391206083362	0.386907007607	0.245415029757	0.263210131044	0.252178131951	0.205293615379	0.158868663762	0.167309831496	0.166191366975	0.144980179022	0.168219650493	0.221732587047	0.165031368085	0.234937588873	0.268832479730	0.226377024922	0.215832976630	0.275262742990	0.193835159518	0.267883800603	0.285298564822	0.302763951969	0.346179043389	0.346310952610	0.230222767847	0.325817766016	0.324542345838	0.285905568981	0.274749332533	0.278098451142	0.310949810498	0.247359352545	0.280967748017	0.276931030759	0.297311257208	0.247868178500	0.298651659472	0.260964722519	0.274419187649	0.259771471831	0.315803158096	0.354886766196	0.328666642512	0.261338760270	0.248239828441	0.216814462075	0.213743988327	0.152399053538	0.104130017495	0.084059179554	0.107425186311	0.196921881050	0.216142040127	0.274968254268	0.263153762051	0.219230143961	0.267684813921	0.271972742408	0.271864010866	0.218063645867	0.298003564613	0.131572214040	0.157655549176	0.107588282486	0.146112186098	0.164930395061	0.140027399222	0.135137343634	0.180343046140	0.159963882805	0.137915472880	0.324323875307	0.343744863090	0.317501340927	0.281727836879	0.252588090602	0.255597588835	0.283309172930	0.258235095043	0.207782449274	0.357978968575	0.524832314050	0.537755542657	0.388009760113	0.379933748672	0.376848978394	0.391058965035	0.362192578766	0.384813698041	
1027000	535.150804	1	518	0.532839219005	0.535044086199	0.532968675208	0.521565251505	0.320048114102	0.289374047748	0.197141138334	0.328000743115	0.351965108115	0.327029031455	0.394521953352	0.326643188357	0.341104503447	0.283293279175	0.252773169913	0.275106357471	0.410930281146	0.307924122267	0.290305916028	0.268545259581	0.279053183391	0.230634987095	0.199563898234	0.240282946490	0.234456273470	0.226418247869	0.313584816808	0.314678993167	0.312420317732	0.317094971256	0.385621186699	0.386883757784	0.278891375207	0.287360210620	0.313521473935	0.309514314614	0.241612602088	0.262965088280	0.413196800398	0.449269878245	0.429527990509	0.422318547612	0.381335360531	0.396921975805	0.315093886526	0.283601094052	0.235300257135	0.333180136200	0.383978819448	0.347508315621	0.505670120438	0.356991365982	0.351884597150	0.188388634559	0.177417313094	0.204299889052	0.191751178411	0.338561448173	0.331293099701	0.320569032017	0.237093197666	0.287007031570	0.242624447601	0.254851574541	0.312969597358	0.254668288450	0.171216261457	0.267189918957	0.143214018609	0.294533933179	0.296162287589	0.233370204941	0.178881059331	0.384399628143	0.377978525087	0.240767876224	0.290666135080	0.264141423935	0.237407638287	0.217002069578	0.197022302016	0.232750751759	0.182664261918	0.221526399754	0.232677476256	0.174051711288	0.249523463280	0.287775767396	0.238198979544	0.238283081692	0.291764261558	0.232484459705	0.303434457568	0.305256542589	0.337366962307	0.374484214143	0.381149707657	0.284459831722	0.320930274603	0.321804367508	0.305929620425	0.288394317916	0.291181872134	0.295522347087	0.227631531119	0.331947356766	0.332165675724	0.348963345709	0.274985288590	0.342959846078	0.307450524240	0.282924551376	0.306159827339	0.381472014613	0.395940965822	0.381927816929	0.260086297109	0.240745573771	0.186889013472	0.190972314112	0.121152126836	0.073023943867	0.072805191014	0.106616891918	0.207885839467	0.258369807072	0.254431054130	0.252827350155	0.235633788547	0.245634228736	0.266905526413	0.256085870270	0.173179062743	0.272595674057	0.123934563127	0.135804084314	0.100565789435	0.120177569417	0.119309785076	0.111930368430	0.093914752759	0.157059387819	0.129558844408	0.123865516967	0.283414696948	0.285736184841	0.288312445367	0.273542653500	0.260114594870	0.283621573628	0.296279547411	0.224633626793	0.196483150058	0.341188720638	0.501307386369	0.496854626495	0.369448070596	0.363859731396	0.367632993608	0.382810164905	0.370200356779	0.362310424936	
1028000	534.774163	1	518	0.532839219005	0.535044086199	0.532906355699	0.547501310617	0.268835950681	0.281252935003	0.218593896234	0.291629831700	0.330074653274	0.305815411404	0.383597120136	0.362909033279	0.363322816945	0.298284575394	0.266601044564	0.299503693883	0.399528456178	0.331368188766	0.296171624252	0.285866850639	0.287580729973	0.245845854211	0.178683924869	0.253207325404	0.234138850400	0.240329316061	0.319389664442	0.365519264696	0.342305562621	0.327330453902	0.390687096507	0.391974261901	0.302573160397	0.323574097982	0.322111759468	0.333370642994	0.225522109547	0.260773366120	0.429129800880	0.441892827814	0.422492465143	0.415314360315	0.403996338247	0.413063576314	0.307698443572	0.290256770357	0.268683911627	0.340388639571	0.362970861576	0.353117362333	0.528927173848	0.338564847547	0.351040998840	0.197755963290	0.177860096744	0.225093845978	0.206237570944	0.325247823371	0.341747625115	0.296957328766	0.207338866329	0.252944219662	0.207210766375	0.214401493946	0.287458467778	0.175343510825	0.127993990539	0.215770039080	0.102068537481	0.304970950928	0.278206745378	0.274462558890	0.246670340010	0.362846897450	0.395069023432	0.245180920476	0.308080803771	0.271131380217	0.262848759667	0.276927420325	0.261098174755	0.262031612447	0.226501014360	0.233464616141	0.244576283954	0.162980253622	0.240255347256	0.256848674775	0.233392924564	0.232015537638	0.283149708330	0.184717251494	0.221272020028	0.310425868528	0.324207300376	0.379839976085	0.380454236582	0.303481412722	0.307720354369	0.286063827229	0.309732199008	0.309693944775	0.303080759646	0.317291975932	0.269745821082	0.304895409730	0.276767539423	0.330728436184	0.251760765254	0.313962837779	0.302666456255	0.276168144285	0.289674694840	0.317862396818	0.375218497851	0.350658180257	0.240343915215	0.224992709008	0.195039850272	0.189390535182	0.170930876672	0.079780763643	0.076611461431	0.119473911299	0.217483003619	0.224299636105	0.223709010627	0.252895072364	0.257018621121	0.282178892860	0.244755741449	0.232539854003	0.165161786043	0.254764074899	0.123932488409	0.130808464509	0.066914581651	0.146622886308	0.137775154957	0.136748811733	0.131925947819	0.173409626076	0.138318046168	0.141697926106	0.259446910744	0.290100875763	0.274813658178	0.277699813841	0.259061196815	0.263113244011	0.272912159020	0.254249733585	0.215223590148	0.322560882251	0.488664219843	0.493186481903	0.357114952577	0.372987548014	0.383567827014	0.384046969054	0.376451397662	0.367205262581	
1029000	533.831857	1	518	0.532839219005	0.535044086199	0.532916789175	0.578689200389	0.283819884726	0.316117602232	0.235522251723	0.289112246009	0.323033143343	0.299875715802	0.421322379680	0.347246666382	0.329072767188	0.259200274660	0.222772521810	0.270452907291	0.379530381668	0.315645648223	0.271109594250	0.268548242158	0.314818364440	0.257515229466	0.226812624889	0.264373547223	0.257020375371	0.255998159747	0.343480160579	0.387465086148	0.345823537790	0.313799957962	0.372919435593	0.375789579404	0.312004676349	0.321106060438	0.310420827987	0.325497139441	0.234698739950	0.248970632752	0.381714203109	0.384098387467	0.366748989530	0.380041070649	0.386085691972	0.384559331276	0.357527563453	0.303380913880	0.264331914780	0.340803401748	0.343134680181	0.361072406000	0.502842431733	0.358879333113	0.308042887544	0.184727897780	0.176929911422	0.207622474118	0.190640415957	0.335468041707	0.349827632435	0.317979596848	0.225540289139	0.264778087494	0.203979133177	0.246013120132	0.305188187774	0.235022543815	0.163227429263	0.258294128037	0.153408680283	0.303902903709	0.255687216277	0.324237581175	0.287328960373	0.297029079267	0.381713221214	0.200203957322	0.304321053213	0.265269085764	0.249813360874	0.251461089511	0.218715898145	0.212287691754	0.162688855363	0.171256103403	0.216769866808	0.148464306143	0.252264807252	0.306251582792	0.243486694855	0.253908065638	0.320563207536	0.243663044325	0.285342593022	0.340285253428	0.338944323780	0.359640028368	0.330068588011	0.307938282022	0.314521955562	0.315941177529	0.315511064898	0.302471343929	0.304650469577	0.325763923204	0.260954414303	0.326634793646	0.302358796129	0.341446410919	0.259858640980	0.307582876287	0.280089724005	0.266789903069	0.284192507769	0.294470675341	0.378190098246	0.347609512095	0.266166656978	0.260074982459	0.257954424481	0.207642304098	0.240425539900	0.118318682114	0.081905283540	0.118642913218	0.215230727444	0.231443523558	0.227621606171	0.220055064388	0.259384005016	0.287047141353	0.285768623023	0.257009147153	0.152397122522	0.265642984508	0.154740137105	0.170117558142	0.116436790825	0.191801189200	0.199906671768	0.152402478213	0.131014324996	0.173326529144	0.132411265014	0.128062782513	0.268489845343	0.272972989844	0.247606863443	0.285351411226	0.273652187220	0.262146986027	0.275826553939	0.252967427238	0.217325197495	0.330925507716	0.513098946701	0.513378080642	0.359785174325	0.370191535297	0.348600631160	0.375276735915	0.367239447084	0.375054771425	
1030000	531.615598	1	518	0.532839219005	0.535044086199	0.532938851720	0.543191022843	0.243808759958	0.254282629631	0.208153035261	0.326338126025	0.332347455166	0.334687402749	0.419498047534	0.345603940219	0.319942598640	0.241194294818	0.204098527103	0.239125644856	0.323083036240	0.271982752620	0.236887250681	0.256372714376	0.271977291287	0.294511450057	0.253171731871	0.287362790916	0.290520071529	0.283514775593	0.341341082758	0.376361126320	0.342105700008	0.325779029004	0.380876682945	0.386193383822	0.308639109646	0.341696623233	0.330289243589	0.315676927131	0.240121862875	0.249336795788	0.387543642563	0.351660176471	0.363934590694	0.413462987776	0.399426985074	0.405470133582	0.372603195943	0.303391625500	0.269392430137	0.347531813287	0.333337179516	0.382867970906	0.507738656195	0.391768112605	0.286828345963	0.184248799018	0.194126148039	0.208371667837	0.186109689885	0.377314089137	0.345016755838	0.290842097071	0.221640311728	0.271837196427	0.206892919170	0.262921727371	0.282144934168	0.207834570645	0.182117689415	0.231182545287	0.199549332545	0.328102583979	0.315126680503	0.404349521468	0.315604998388	0.341186877832	0.381710440929	0.245937872471	0.320448155423	0.286949571258	0.228214887406	0.233427758064	0.194649813396	0.177561615227	0.170939142034	0.149000020677	0.187864271766	0.120114777822	0.271669857068	0.332388649464	0.242091549600	0.256791580671	0.316811238859	0.222657839693	0.259258180784	0.319578592927	0.306471560937	0.359182103152	0.310843535712	0.286177476039	0.325484304942	0.319273430819	0.254740294916	0.267828150774	0.284712625248	0.297474713642	0.240276490325	0.240781680141	0.244097970676	0.318285783949	0.262546980933	0.325184170576	0.288895060158	0.261570971886	0.240054172788	0.316150696388	0.392281661599	0.364604408648	0.282535016705	0.265275777732	0.279108950645	0.207739412339	0.227502719449	0.129849583682	0.057752210921	0.087937899168	0.212013833560	0.229815820490	0.216713105045	0.252657498078	0.255614774314	0.288714479269	0.302472779870	0.287457614471	0.164955581798	0.284805221855	0.171069838596	0.167407094867	0.090017366252	0.181780502540	0.188725960106	0.147786377667	0.149389077547	0.179756617276	0.165610466967	0.132242003141	0.294692226946	0.300108590521	0.287703086891	0.293770391847	0.252868193595	0.253042853422	0.275747850118	0.266019566854	0.251323818846	0.376202696492	0.496584035605	0.505107599770	0.401496113325	0.383994459221	0.368744246264	0.366723382918	0.377115796631	0.372100901659	
1031000	522.786875	1	518	0.532839219005	0.535044086199	0.533102358963	0.531496883209	0.230102516659	0.237054400249	0.211596943064	0.300398923883	0.314181392943	0.331464308983	0.423258681762	0.350978875865	0.319083490014	0.254346755195	0.223608008490	0.252686146137	0.334900684376	0.308538678060	0.272791192343	0.294584190760	0.283993880475	0.292352456670	0.250825816241	0.273052160036	0.258088913013	0.259179796682	0.337187381258	0.406223152350	0.351347687187	0.341947968550	0.389763116260	0.399040250651	0.343920977384	0.381622974996	0.366176320808	0.361002556408	0.289191402793	0.277759312525	0.434490527214	0.397732581615	0.388935374353	0.433511746390	0.412063759515	0.408598324926	0.369868351057	0.313582337925	0.249397472840	0.372523070606	0.374717256560	0.409604777620	0.489490919994	0.392594626938	0.302947624431	0.184586520997	0.201897356557	0.205472757698	0.182459296513	0.367257022074	0.363138547889	0.312526758030	0.226724421545	0.292493124741	0.270770546344	0.284871964243	0.304108278320	0.218372150893	0.204918101208	0.251771548844	0.241952939562	0.314696415790	0.262442316959	0.407242189855	0.279933586181	0.326268463026	0.391060657071	0.290710024450	0.288697831797	0.266585773657	0.246934333154	0.229086023440	0.197376749903	0.161016039995	0.153675238783	0.150867255956	0.185379054161	0.139565621639	0.244893726468	0.294336059021	0.235653046336	0.252978992143	0.314962287218	0.206689069766	0.259332162742	0.316719143923	0.337341876570	0.376835364449	0.346596119877	0.319706774662	0.328465517636	0.328467806184	0.254950875550	0.264582995774	0.279682880369	0.300226374748	0.253453873427	0.272577164013	0.289668032009	0.344626576020	0.257042766476	0.341047674843	0.318385476735	0.296314448820	0.295598688645	0.351864050699	0.391050419928	0.368612617918	0.250047007721	0.233707735858	0.257701690282	0.224009816739	0.223265099323	0.159654498862	0.100980057945	0.123237652144	0.169887439070	0.193430809057	0.205212280103	0.263111973873	0.195406575521	0.247466329211	0.268018118714	0.256833032743	0.112724641894	0.251371127148	0.135327819412	0.128742293818	0.052387070331	0.173557103272	0.151766033000	0.149457936308	0.146685983592	0.184315192759	0.163910377424	0.137804625156	0.249761800068	0.261916075762	0.253353558353	0.262712029602	0.234231316797	0.260614178526	0.275783942055	0.223132906780	0.184210946082	0.372414870604	0.490503931609	0.518544522616	0.397577409974	0.390645556784	0.383050612312	0.368777302319	0.374428075763	0.376980087946	
1032000	502.296960	1	518	0.532839219005	0.535044086199	0.533098210136	0.541915843415	0.219445333413	0.216972258558	0.185920730890	0.312425541117	0.296619592788	0.296500151301	0.402014077315	0.326074518254	0.285706352970	0.202855360324	0.202932275756	0.220994719345	0.272123249561	0.281226305061	0.255016589421	0.263657496671	0.271305500275	0.251452042743	0.242154901437	0.273219934046	0.242875627230	0.232628850581	0.301603405231	0.369955784943	0.332008869645	0.326026121217	0.370147984564	0.380482812796	0.320710698757	0.353707486568	0.359876724703	0.377844925803	0.305099410586	0.274327159517	0.416981195657	0.382710800165	0.455176591357	0.380909124855	0.363319921296	0.342153568305	0.367838063486	0.373623455878	0.327112116500	0.418983492028	0.379245546224	0.436880480700	0.499920601377	0.397367417372	0.285935218657	0.203764064193	0.218943155829	0.222840511316	0.195769392045	0.371715988418	0.340464530730	0.322731565491	0.194989868996	0.264760779276	0.271565364566	0.287293835143	0.332328211313	0.241703888705	0.237252787196	0.268820314745	0.272237808774	0.345033622399	0.248326406642	0.342819271792	0.212083271171	0.314966996112	0.376386308938	0.289534913799	0.314077091596	0.280755292035	0.265470348034	0.263487172006	0.275999259635	0.251125705791	0.266801223130	0.236255831773	0.271765247572	0.211119480464	0.240384274961	0.288856894862	0.244595326997	0.259062832021	0.301152808017	0.158837133424	0.226767480784	0.307188054744	0.319155221335	0.418784870572	0.366362421308	0.305686601628	0.318601991482	0.318288421932	0.240619679518	0.261704857342	0.245793105965	0.274519418727	0.225704479919	0.272927433851	0.275752324792	0.320032322360	0.276684058910	0.349339757020	0.315008101282	0.259523146533	0.206637782494	0.306283681331	0.353935708171	0.329600355743	0.237632552935	0.204146037921	0.228005747265	0.177524230810	0.141130981787	0.123915949766	0.093102095970	0.120894113893	0.162752534344	0.178653350613	0.153994473670	0.221246830586	0.183340960643	0.253727304041	0.252320610784	0.233162612535	0.127482304981	0.244031166091	0.123981584115	0.133506537906	0.060240386761	0.164604143033	0.114968468032	0.148983968062	0.129340462983	0.172432063833	0.164854640551	0.131710887429	0.255573370976	0.275336823751	0.264819852291	0.267240305863	0.251174000178	0.261547560956	0.251866568368	0.235994507955	0.193580654793	0.375840491736	0.513190130335	0.551124213331	0.400726952960	0.391911330498	0.395346410070	0.387551600934	0.369266999985	0.377889000754	
1033000	521.087207	1	518	0.532839219005	0.535044086199	0.533025890139	0.502794161276	0.279897101167	0.259633155370	0.236873435707	0.363552212949	0.322574351481	0.322273198539	0.426707454484	0.344525990728	0.303449784737	0.214170221372	0.227950925770	0.278499197752	0.363864698991	0.304706592865	0.281328894761	0.274669873744	0.292122729336	0.243173345190	0.195462932725	0.239910364563	0.204856271219	0.194603703344	0.297842790439	0.324098106759	0.322535281041	0.315970559737	0.363205257925	0.388513594505	0.287831298854	0.297658063337	0.353171488452	0.371884696805	0.275906111711	0.237488881317	0.411501382265	0.387434478120	0.435277403533	0.397502518205	0.374817222814	0.342259814258	0.365812390011	0.336094450405	0.321217949911	0.392081650871	0.347167306482	0.395580705630	0.507574790797	0.362228568092	0.248237793232	0.175448698501	0.202795526744	0.203772853998	0.188810773569	0.335045994389	0.303477439834	0.269560405313	0.170379359459	0.231021903832	0.223338301077	0.227111370729	0.281098517317	0.192537123624	0.180945124552	0.221677369578	0.230344394036	0.326794883835	0.209149192961	0.347849831580	0.222936223595	0.252652269218	0.278414931946	0.199721661288	0.306996846022	0.298451041619	0.228437071287	0.190416899922	0.231211162678	0.164743721484	0.164118860052	0.179824168093	0.194478309842	0.104039319013	0.286502279482	0.340924552707	0.284675148026	0.300741027925	0.340926532900	0.210812799321	0.260452750273	0.321587703310	0.308190579062	0.406172466978	0.369711210955	0.307402040665	0.315660405727	0.324149787197	0.279964923253	0.303890266513	0.279959410167	0.292523313162	0.249324283245	0.300662436865	0.276594429135	0.298682701367	0.312342091579	0.358941253170	0.351791461009	0.286091965917	0.269362617071	0.304336729760	0.360127384893	0.335523329872	0.294485146280	0.245069684474	0.256349614137	0.211762218216	0.171369149319	0.160150079406	0.109696699983	0.106334201049	0.204475344151	0.243540495221	0.238153170667	0.241045682781	0.213157688139	0.306447383942	0.283259505306	0.256822405747	0.172567866129	0.256779354897	0.113362227384	0.115972732572	0.092414575230	0.161432673618	0.141434251205	0.155034362076	0.141694198796	0.165468366727	0.138445964288	0.116334905151	0.247827666208	0.268267272859	0.255498214137	0.238593036016	0.224474594232	0.223560759864	0.221801843031	0.205542878597	0.179219151032	0.355771087818	0.486236278775	0.541702266702	0.385678735262	0.374948057992	0.375765877529	0.378717923988	0.377406674835	0.369075588574	
1034000	518.588227	1	518	0.532839219005	0.535044086199	0.533042610288	0.451195533828	0.266028106688	0.254503306286	0.223722859101	0.324087037605	0.309881060463	0.278932837608	0.449829048076	0.353453313095	0.343057826831	0.242452296588	0.233683162526	0.235453328197	0.314258091340	0.234653784351	0.249350850065	0.250130781115	0.286902350473	0.226472081215	0.181268300318	0.231610733441	0.205279633689	0.202367204491	0.292521542490	0.344146250049	0.301958369105	0.309064205072	0.358562709344	0.381340017389	0.300937023954	0.272900620770	0.365980428966	0.367664377420	0.319847857278	0.261569658592	0.433533442429	0.436174039637	0.436235350972	0.447753696477	0.405481609933	0.379139383284	0.380864046801	0.352389542211	0.319742400277	0.410831573087	0.370948198797	0.396636381760	0.528167870308	0.401113082360	0.249616140347	0.181180444876	0.188860079634	0.217238169494	0.210823990252	0.371407044940	0.351182554964	0.303838570105	0.191687681182	0.279753557948	0.257491858822	0.272820071105	0.283077465273	0.149985831487	0.170813868268	0.258752558682	0.194417020075	0.325534369099	0.227535362115	0.344335307692	0.256662768356	0.278110268649	0.279350695269	0.220405017192	0.334324127423	0.319480409849	0.261756714604	0.216266228742	0.257146553681	0.221461879143	0.171413646159	0.211778612088	0.244196119816	0.159008785662	0.322188029204	0.337518256317	0.328932836091	0.334550530452	0.364386549904	0.174196992183	0.220571973115	0.350201183248	0.321477935181	0.382309520588	0.373538954520	0.348366760475	0.320689469234	0.315847512757	0.294286715264	0.327072610558	0.302665471785	0.296078312500	0.271005513841	0.287701913002	0.263634705396	0.316982731878	0.332834227917	0.400446640786	0.352599711446	0.260289465398	0.252379539871	0.324962233452	0.347957238873	0.340349778768	0.300727608388	0.255166330698	0.250969890644	0.221489628109	0.101132565389	0.152790597912	0.061537434898	0.079805211989	0.226848180784	0.264418045666	0.241874788965	0.245938155603	0.241000181845	0.357190220925	0.285352355237	0.239838084933	0.177503233089	0.246584171465	0.122752696126	0.122623711727	0.124800577323	0.145653914777	0.133319747423	0.156424818883	0.121247138687	0.172411729258	0.150819789038	0.145512574565	0.257311968979	0.283282994271	0.275823748207	0.238599146458	0.231606320724	0.247116688164	0.253874454886	0.212351222422	0.188425339776	0.350686205453	0.460727924649	0.499698334279	0.376203081953	0.386881270707	0.372802570283	0.392445075486	0.393412235215	0.368585831579	
1035000	517.323830	1	518	0.532839219005	0.535044086199	0.533201225466	0.443762182429	0.313167425355	0.310616342146	0.259213941724	0.338059959154	0.283296267247	0.268645927253	0.417111442130	0.292738535357	0.283434471190	0.165829674147	0.223951970639	0.214229029104	0.315847062809	0.232362549094	0.257540968145	0.272441275212	0.302240902324	0.183908854100	0.214072103739	0.235975363119	0.242005846084	0.232778643748	0.316656570612	0.343613264432	0.311188494620	0.310844976977	0.364091319294	0.381978276437	0.293105834181	0.257043048154	0.357665602881	0.366521861649	0.297555440265	0.249223619875	0.444660830866	0.437240962758	0.433642936849	0.449299107005	0.414213987797	0.390320552383	0.367081099248	0.310584409609	0.289531007610	0.386153489820	0.357899013378	0.326707854495	0.493094305546	0.369235284263	0.270865431822	0.182234482163	0.180521217478	0.214334736641	0.213355134042	0.366685648318	0.368162604907	0.314648819445	0.232480939065	0.300421551286	0.235995844019	0.306109073421	0.294676960265	0.199668189012	0.140765610697	0.251484209825	0.139312915097	0.327452324033	0.256543134124	0.387599811206	0.298312949525	0.300567978177	0.310194858646	0.237177071094	0.352329806501	0.330688091923	0.290630764812	0.249167316827	0.297618233400	0.241380444712	0.158351827290	0.225513789819	0.228635721655	0.171092093629	0.327041910840	0.326544537726	0.340670739914	0.334112825954	0.353412224095	0.180753103815	0.208336862100	0.328789294459	0.321760408942	0.388256783556	0.388958455571	0.363771325291	0.322825809917	0.321113439235	0.305876244989	0.335143620348	0.331908317261	0.309494976309	0.293745581836	0.289071493178	0.288901457730	0.301331774181	0.318647053883	0.390266055956	0.346198205916	0.269680919235	0.301494296698	0.340329634253	0.346747482835	0.336772456992	0.307311486701	0.276068153720	0.251577542823	0.247935458626	0.158477173275	0.179425429308	0.092880129510	0.124509875305	0.247164363225	0.233355939702	0.181344589157	0.188909503717	0.280178622398	0.363422975983	0.278415205410	0.227179027436	0.195982104042	0.247715090204	0.136719970056	0.162074936712	0.168363608538	0.169153375380	0.152548390798	0.171976337393	0.143174185704	0.164146013949	0.125168895540	0.136995792881	0.260451415153	0.290036939459	0.311514146853	0.260824341521	0.255511507138	0.277811105088	0.294596180027	0.227805377886	0.230800579889	0.365478895431	0.458889316266	0.502781299965	0.376138568678	0.371963932772	0.361192666234	0.380536752888	0.378548835814	0.357670396456	
1036000	520.235484	1	518	0.532839219005	0.535044086199	0.533099534166	0.442676017605	0.279678572124	0.254138942549	0.225562077609	0.304959551662	0.267374958474	0.281941027410	0.432327708965	0.283011581162	0.269973009065	0.153982603259	0.193662523894	0.236984248355	0.362780566951	0.257691955319	0.263453585763	0.269830106190	0.318129765095	0.212743672783	0.267947871938	0.278488074097	0.274489117195	0.255050366507	0.333160028943	0.360265578002	0.325762916391	0.311745104410	0.367259560587	0.382520649535	0.276354426766	0.222338678828	0.320797827433	0.346610261733	0.260357953886	0.210255237102	0.410177410529	0.408928612703	0.422606485167	0.419314381426	0.381732707035	0.364906550318	0.373545918010	0.330617550587	0.318045900283	0.399306490104	0.386858679110	0.343176113951	0.507506326003	0.341329320226	0.253525253426	0.167136749824	0.174695725177	0.189691571035	0.194383743956	0.332782914041	0.327641102102	0.267086866026	0.229712913391	0.249260056415	0.264121554584	0.237715517453	0.249905596840	0.150635831322	0.142577612845	0.225659719670	0.137514441232	0.289441909774	0.243385471112	0.321264967793	0.232369721420	0.326257960186	0.288813524877	0.240418571185	0.298463892145	0.290222773615	0.272887566475	0.250994333543	0.316291689307	0.288190969820	0.191425663659	0.274544509694	0.265077029993	0.211721347134	0.300407247568	0.334405350803	0.310844376516	0.322351887610	0.328166651925	0.173341578041	0.212309195582	0.286637807017	0.290321418159	0.351204815875	0.343984945377	0.333633215340	0.311329886445	0.318637146269	0.278524864274	0.311790349218	0.314011182154	0.315028314842	0.275915324976	0.305096113182	0.309930349429	0.340611844843	0.326233789950	0.420574122714	0.373292689604	0.255924243285	0.276766215300	0.379528517096	0.344270873167	0.328953369755	0.296472719569	0.275499202749	0.265150699640	0.239420106576	0.162906777504	0.200904040151	0.112237205447	0.123402078124	0.226099293476	0.204306131095	0.132119251628	0.140612844164	0.257551540740	0.341378228921	0.271292775895	0.226786122118	0.233993942612	0.224531970318	0.107895114311	0.141858523567	0.135567117782	0.149242263068	0.078053777175	0.126220130955	0.095628408703	0.124700176800	0.123581116002	0.138125123246	0.264489038562	0.284484376242	0.317541651403	0.256140767236	0.245044755393	0.244149260502	0.290263539018	0.237635023678	0.228046074289	0.391610006799	0.467733381896	0.513817779418	0.393278808075	0.368564379858	0.367757802193	0.369996253430	0.364897950287	0.360451993213	
1037000	526.836057	1	518	0.532839219005	0.535044086199	0.532925331389	0.468388304283	0.374077068233	0.318109886629	0.224917053065	0.368399332820	0.328734336329	0.285413607367	0.417233826514	0.323062024277	0.296211521865	0.178424237260	0.201217059060	0.241216586794	0.365333443094	0.263058191656	0.263974173471	0.265671275711	0.320546049289	0.272898970768	0.306457747065	0.308087850290	0.296535499239	0.288265782307	0.320209899469	0.370491085622	0.327285265499	0.320628522257	0.368618403273	0.386684710981	0.291385646080	0.261182147237	0.322080421416	0.335930113349	0.295963483037	0.261362633938	0.399522527645	0.393666385588	0.362434279437	0.375553224631	0.350829208523	0.365332812361	0.354226710271	0.312445489760	0.277227431216	0.382273112417	0.339070967727	0.350818016602	0.518862938516	0.336945548390	0.227369125258	0.161410354726	0.168920983706	0.183648403672	0.190281030500	0.331158792183	0.319075316309	0.256287388914	0.180232861864	0.197911994875	0.208295784494	0.218467358131	0.230639317993	0.174012316125	0.173534656133	0.244233102136	0.194187734168	0.300120173447	0.214414852913	0.282019569661	0.172361182587	0.259442803749	0.305301899910	0.208272356771	0.306136569585	0.277528091751	0.239965980600	0.238523159970	0.303247355854	0.262159364803	0.203240742056	0.247286132341	0.243316825731	0.206246683411	0.284829957303	0.321018501738	0.307188376037	0.306179647995	0.330956171270	0.210688289512	0.256390911846	0.289106843929	0.288085119343	0.383284617096	0.376878639112	0.345371522633	0.332478463493	0.341623613357	0.287708249866	0.292974191974	0.303462196577	0.318913584131	0.269067680454	0.313721440438	0.330007895030	0.362095826962	0.306007532447	0.404834137781	0.351207031902	0.268314078992	0.294611165929	0.370100794363	0.340571222294	0.324768526480	0.292769464268	0.286738260077	0.264170045088	0.243842883790	0.187464494690	0.224465052013	0.151079025726	0.148907898527	0.229874612390	0.241305632866	0.175649533913	0.218163223476	0.254230349601	0.332087025805	0.253403009117	0.219502956348	0.201290735142	0.227981138278	0.122839751666	0.161147771232	0.165411421129	0.164123548381	0.051506441629	0.124308771342	0.128348384110	0.111176017783	0.141077005685	0.147350276870	0.270109277153	0.284208721009	0.300247530209	0.232648888483	0.243330851847	0.257902399958	0.295874409768	0.215012243009	0.197417152052	0.422758092560	0.499441377296	0.516501255037	0.428947898208	0.363483021384	0.361690835223	0.372406553384	0.358491899881	0.365391771803	
1038000	522.338243	1	518	0.532839219005	0.535044086199	0.532846183320	0.437683061926	0.316339893111	0.262142811893	0.188508236183	0.345566805139	0.312980036624	0.252385733803	0.398387146800	0.334958377602	0.299918031414	0.207269837085	0.238160867607	0.275705996832	0.392581378759	0.276759936416	0.273298811615	0.273720677022	0.285948156472	0.355509999435	0.318430112259	0.302398891942	0.286627563767	0.293133568830	0.338958078501	0.391779534528	0.327767320703	0.296074312732	0.342983756323	0.370302759245	0.372167820659	0.331019409434	0.388999657332	0.384386274230	0.308016743811	0.241187887905	0.435981759060	0.424393904717	0.340074203012	0.433263622842	0.416822176124	0.434508768423	0.356618369533	0.330194671302	0.332706917867	0.401093209200	0.374711751362	0.375440699125	0.479421350548	0.328329734192	0.266242409662	0.195177084158	0.205279686144	0.219813710047	0.212703716086	0.322157487318	0.352767719753	0.294102048065	0.226409357936	0.258571673925	0.240826472031	0.278262267081	0.301163809187	0.194160026216	0.231219854189	0.324754682931	0.241302952981	0.294254074170	0.258381498827	0.310415915536	0.235126965708	0.305586701755	0.336503199123	0.259929317698	0.301676150863	0.297088942515	0.291944817267	0.287343076783	0.298857769576	0.271104571664	0.231090553820	0.246918711318	0.208900245715	0.163409937198	0.295588830643	0.319853192103	0.304644785943	0.304119862616	0.307184146007	0.179657698130	0.246575607403	0.284486831842	0.291642421884	0.415641995140	0.397133269822	0.337039527677	0.315384663673	0.304497603037	0.301789088420	0.284766836935	0.299658044995	0.318127220369	0.262609078223	0.316390778921	0.350923243195	0.362500738909	0.281849196196	0.377963982584	0.292274840297	0.254338612238	0.304456881861	0.390790467612	0.356190356381	0.345502870796	0.275890369360	0.265676146041	0.223739811351	0.197717905603	0.161513762848	0.158097293955	0.112737164101	0.131641560010	0.213260828031	0.211984944525	0.165698543026	0.224518010659	0.248572452163	0.309699443445	0.220149673994	0.210899923300	0.196549741507	0.208822940464	0.125499092076	0.173682920892	0.170967228615	0.164931634525	0.065565134119	0.145078670563	0.143236126542	0.113395966395	0.154159515427	0.139679703157	0.252327183771	0.272862832152	0.301688295572	0.228222130555	0.222674987469	0.250069263416	0.275608157801	0.216067326003	0.190198587697	0.399379257640	0.473896407319	0.481095652069	0.417637176514	0.384187224575	0.387328980888	0.384706971794	0.375928609325	0.377691785057	
1039000	519.212094	1	518	0.532839219005	0.535044086199	0.532788353622	0.455545928333	0.313869922416	0.299535509089	0.180146049441	0.375015273744	0.322639603281	0.249296943101	0.370847119966	0.291636270719	0.255023613096	0.179728445836	0.195024713608	0.253206498742	0.379828528222	0.258512388811	0.236979482354	0.245517619493	0.295905849969	0.321846543920	0.289459503473	0.284975037295	0.271919794780	0.301773046350	0.329475942803	0.393949308459	0.324030154465	0.292472423888	0.344124292231	0.375844829529	0.325152694177	0.304866395498	0.349358981583	0.340148547975	0.288150822153	0.217846375638	0.374115927456	0.391298432563	0.327842350010	0.396837081792	0.390576376227	0.395439199788	0.336203657317	0.333250941399	0.342807176888	0.404562952674	0.375650261018	0.386947131762	0.484132148260	0.331714858530	0.253971276162	0.176071071052	0.195187067061	0.200042782437	0.196427459644	0.344676766306	0.368410470451	0.285709242788	0.226211602724	0.250913577682	0.233455604353	0.195261361557	0.290307176525	0.190739147876	0.207694514423	0.288036244241	0.197138332726	0.304888529012	0.310925901532	0.359412509668	0.268238215394	0.318626889815	0.332281526511	0.282482297945	0.291783647599	0.285382239126	0.248712327891	0.252873134536	0.278371221758	0.254929014546	0.234758141431	0.228764761705	0.200464673931	0.153605123934	0.275446451674	0.291429884588	0.288507720681	0.286033525423	0.293023065991	0.232270160922	0.284072342781	0.269463746344	0.286390166586	0.399516685568	0.360992097683	0.326374172577	0.312940369195	0.299977067990	0.286436727659	0.258632203923	0.286079436480	0.296458941217	0.248277430066	0.277221198271	0.296624501041	0.331342224651	0.275482354945	0.380543849135	0.271315699531	0.211917620372	0.281092038761	0.380014269970	0.382758991939	0.372347670201	0.266829441522	0.264813110727	0.223826173281	0.198516103311	0.184143596643	0.167220703882	0.147613137866	0.166100610435	0.223356705898	0.192285067534	0.172071601287	0.229015390372	0.243903151082	0.288616875543	0.229495230564	0.223862291400	0.159433451590	0.209062957344	0.138094183361	0.163151810565	0.164845816033	0.185372468291	0.146446715285	0.158401028574	0.135706373891	0.092053260077	0.108842266500	0.105728866737	0.253210043210	0.274076202832	0.299471517373	0.206655267828	0.213517259118	0.237354716454	0.266948373626	0.214919191971	0.206448475511	0.403488936429	0.470291981734	0.484917225157	0.397043757195	0.355171849302	0.341353617056	0.375608007314	0.371810489818	0.367699060003	
1040000	531.018313	1	518	0.532839219005	0.535044086199	0.532893597934	0.500843859739	0.315690902252	0.347684846345	0.243568619049	0.372890443909	0.339994572547	0.294679968835	0.410257043723	0.295411699868	0.270006597863	0.228243711475	0.260635776152	0.308802201733	0.459526117191	0.320236881814	0.303102182833	0.284201701774	0.280628393852	0.353272300394	0.293461389028	0.253141483761	0.257985508693	0.281632323156	0.288717726668	0.389631244242	0.351198932344	0.323600398925	0.358384329815	0.380284651085	0.326000310666	0.323600991915	0.328874453784	0.305201050027	0.267437815789	0.207797256218	0.364193233424	0.384177705730	0.341998601848	0.416143239292	0.411449094550	0.395040571458	0.372899943891	0.342125216303	0.340592965677	0.418931937094	0.401233451037	0.420100591762	0.496303625998	0.345405090529	0.237705800675	0.180423649607	0.180130502040	0.194147273737	0.188780845768	0.351147044202	0.365944973530	0.263070586778	0.252188171026	0.269843210614	0.265815879511	0.236079577899	0.244729523704	0.120174493432	0.177918139906	0.249151950572	0.189372256643	0.306429509464	0.311290274641	0.359549427798	0.286383600439	0.328651343546	0.316880324178	0.333281431828	0.288123539356	0.268955846847	0.230291076706	0.227152931531	0.239288390511	0.237742325106	0.206401885602	0.231289014137	0.189239230141	0.107774354721	0.257703956605	0.280192293939	0.276439098953	0.275845708255	0.296434647727	0.245918874741	0.287162419787	0.327243838458	0.325566324416	0.412209006623	0.377813316020	0.352710201261	0.349462859308	0.328051061680	0.328661666685	0.346341712349	0.363809336367	0.364719896344	0.272456285819	0.308722064339	0.333772577551	0.364314192953	0.260092252754	0.351847267305	0.262842579884	0.204307653304	0.277949369329	0.349200076211	0.352812020735	0.337856066157	0.249167637461	0.226267211804	0.180075656059	0.144645389114	0.162152557291	0.140932462470	0.074519051582	0.098695404820	0.217574640118	0.172943318336	0.162372558271	0.237394653037	0.250652628549	0.274085622788	0.234446240742	0.219831909905	0.157607204077	0.217440642023	0.117083201821	0.108209834666	0.137168448735	0.192904193011	0.170756830072	0.164749216818	0.140356072410	0.096958430111	0.117051908110	0.117220713428	0.282209779254	0.295897575723	0.305832389744	0.242125410658	0.268906137286	0.271209329161	0.310506203609	0.229417625709	0.195611894779	0.420622549403	0.487376169250	0.501040574826	0.417773890442	0.364218910517	0.365431330880	0.385092745642	0.354443890626	0.378059127484	
1041000	530.228831	1	518	0.532839219005	0.535044086199	0.532949225871	0.462919650193	0.331612624635	0.310284239445	0.275007192365	0.347838585379	0.334533646754	0.275761344279	0.443003864605	0.285348872649	0.241609898897	0.218775564404	0.205998991424	0.260026701197	0.337580894435	0.277668825677	0.288063767806	0.261492597802	0.276618794665	0.324853293157	0.301443476141	0.264530222052	0.290304964480	0.323332717132	0.329684816915	0.425874521905	0.358590039224	0.327953064819	0.378452717696	0.388926010136	0.301166299352	0.280667108943	0.285710879543	0.270541102846	0.262140223460	0.232396288583	0.327141590973	0.356164019084	0.368709298210	0.382588601401	0.373081291498	0.379084304358	0.416850737303	0.341454144138	0.335238560707	0.385891905816	0.349510401491	0.401691746809	0.508698565150	0.364019214674	0.280824901625	0.187012452859	0.168269371484	0.218142770723	0.220605964939	0.352744521159	0.394264060422	0.298392308773	0.335062461283	0.336785510177	0.249584863339	0.306544119729	0.301496421319	0.196531243493	0.204456159094	0.282972518826	0.225529525178	0.324079396055	0.299700828102	0.338589207531	0.347096141088	0.314497525357	0.339987009611	0.278942104740	0.299570637650	0.311155883253	0.286714635728	0.286863476135	0.296477896626	0.296244994576	0.248994500002	0.291322886943	0.265239029371	0.181898988841	0.287405369127	0.324291068828	0.310327186888	0.305891146297	0.321953648310	0.215578736875	0.245382338379	0.332468183342	0.308921865207	0.422459926549	0.391642956576	0.337210340109	0.324231217421	0.316092085416	0.315584372974	0.335233453473	0.348812876991	0.336947185877	0.253169708115	0.336829487366	0.356985474281	0.375500268089	0.293033416425	0.355092892073	0.304264523800	0.285716910476	0.343395945630	0.283042406350	0.346265203852	0.338813421297	0.279222431715	0.234341907355	0.180910583143	0.133807741636	0.180252961762	0.123407651780	0.084292688390	0.128602829856	0.243524662263	0.203614921228	0.191223089179	0.250813227328	0.262720828090	0.315570547258	0.265719240642	0.248495652776	0.200683659784	0.226839688955	0.115903035886	0.084702887839	0.123148926706	0.192801212897	0.173206169909	0.182173578190	0.141979384380	0.149031839059	0.154628630255	0.141032718901	0.287663041739	0.290959702229	0.293429196575	0.246170217118	0.269820630621	0.246106953956	0.258196118826	0.217959191572	0.191883399104	0.429532868866	0.471582373145	0.493793606924	0.392047704374	0.382609720101	0.372735102400	0.395771956622	0.367021206568	0.394555906532	
1042000	538.436767	1	518	0.532839219005	0.535044086199	0.532904091949	0.460336990215	0.294534597362	0.298615701684	0.220266618456	0.339444167013	0.308971567881	0.282944131915	0.408142419766	0.243270566319	0.254339240939	0.232691928653	0.184699359539	0.268026298360	0.314605736895	0.293978738345	0.282512812575	0.290612384050	0.292865724435	0.289069659477	0.268242723044	0.269302464070	0.275170896212	0.297386652329	0.308951232834	0.369458261413	0.325688759802	0.311087890114	0.368761969096	0.386294818706	0.329422476511	0.322531312871	0.311864523111	0.261333440252	0.246561064866	0.220359909990	0.352364034843	0.390849039595	0.399315381491	0.417200065443	0.406745351738	0.416860875885	0.358050296703	0.328093324647	0.307566063165	0.385967232350	0.351092078405	0.399970212226	0.503737483022	0.320319835698	0.250170176324	0.182580091426	0.176746061787	0.206799292132	0.204182927212	0.296799116706	0.344285865063	0.261413086605	0.297908642477	0.309495650429	0.187261344525	0.266911745468	0.285979149945	0.238297722194	0.184149715041	0.216486794665	0.215922674262	0.265095032696	0.252671917213	0.288704017933	0.293900815489	0.307859955814	0.303910298678	0.256470015556	0.271255208558	0.288140652778	0.277337577992	0.268244312424	0.266853897050	0.255430812003	0.213166226213	0.234585307691	0.234871112300	0.149861945785	0.312014843381	0.329230077513	0.306788715299	0.307800658639	0.321976985264	0.202110083842	0.224766102472	0.343567466190	0.321361729364	0.417426549392	0.389591490385	0.275161706688	0.279273941038	0.275522802351	0.319138521258	0.327847269481	0.358931666674	0.328464211742	0.235139161372	0.286407418033	0.296880310425	0.298221198673	0.284433986123	0.322281345317	0.246952300867	0.227778469990	0.300881563377	0.268336020955	0.351948892232	0.348568170870	0.267270360540	0.224476871013	0.176503585475	0.141594393104	0.186719195442	0.095222527946	0.096061569250	0.115275141844	0.230472011375	0.208143988326	0.164809624031	0.190241787225	0.248894835642	0.337710372275	0.264225768165	0.231460213989	0.261402826020	0.217808192863	0.118032070649	0.089383292373	0.150833724760	0.171814520740	0.143509127635	0.162555647295	0.112861904250	0.120070326931	0.125954855628	0.128627068129	0.277783944379	0.286459948438	0.280096609813	0.244644570037	0.262307706634	0.294251422162	0.305103426300	0.235298581849	0.187389469883	0.420719057633	0.488458433927	0.519561716313	0.391246476415	0.395531740770	0.366453390927	0.402243563710	0.379737328102	0.403171904222	
1043000	535.870749	1	518	0.532839219005	0.535044086199	0.532920165687	0.483694100440	0.360062954436	0.318423866948	0.240558506663	0.433081525145	0.349620736571	0.310692842607	0.407815320341	0.292413138384	0.268854788563	0.256898137004	0.194367099670	0.243625309736	0.299601867749	0.269858809567	0.252637038634	0.264083568172	0.279035095117	0.275514361922	0.251963643767	0.250951886514	0.234568928331	0.261991626311	0.243549721663	0.357438733509	0.318520570927	0.301569765749	0.361844207222	0.366512711305	0.330409311178	0.312138001452	0.325583676130	0.323542591442	0.295481342180	0.267116317483	0.367120999496	0.386879142245	0.398726055428	0.390374095986	0.367622238938	0.404620341894	0.359463351055	0.327743496379	0.292078160154	0.400739048912	0.392257375972	0.396055387471	0.479517053255	0.324833292346	0.251874947811	0.182740760022	0.157906309125	0.199768147717	0.206810163408	0.314733030422	0.340062096481	0.275437372703	0.316864532466	0.323195888594	0.282013158646	0.276849574785	0.307030918834	0.230800581950	0.230848261572	0.263236773265	0.266984972774	0.294247331436	0.336102569655	0.305700210503	0.304281693730	0.364941491560	0.344708566885	0.291948980287	0.297565187297	0.310619632552	0.296940778807	0.310810840443	0.266808377475	0.230879758894	0.193947627442	0.230145267513	0.210778766734	0.131203196882	0.311389188147	0.356315923652	0.304861210898	0.304413529388	0.336961763682	0.262766353971	0.273444127496	0.373509943808	0.358684554946	0.421110415391	0.341154115324	0.352917164399	0.323831141610	0.322568934885	0.373879794594	0.336154484279	0.366062319035	0.356375764886	0.288199750448	0.304085638562	0.313386737552	0.297000481604	0.296231943882	0.351698163428	0.280816172414	0.248109657081	0.290297858794	0.289814096018	0.391882005156	0.388187028316	0.284407668890	0.260762761285	0.235579688401	0.172773106267	0.211449755769	0.129125179046	0.082923594128	0.077432743809	0.295576598306	0.255735086461	0.212626168676	0.237513195803	0.318520153815	0.348522213291	0.273655597547	0.241531751660	0.298600100385	0.222064888479	0.129273392913	0.094664305206	0.144330956613	0.173003610057	0.128700244763	0.148900577306	0.133624659961	0.108906667354	0.141916980467	0.125765203580	0.262627893015	0.273538247782	0.282443626201	0.224548180557	0.225584994850	0.261526835494	0.294613746539	0.212924702850	0.206133112870	0.392422134799	0.503631127683	0.513288371704	0.384102131107	0.375884873484	0.360667086434	0.382111601048	0.352708040785	0.388462144216	
1044000	531.205594	1	518	0.532839219005	0.535044086199	0.532901977111	0.489052935552	0.376641673008	0.333368278747	0.264026402060	0.444409713082	0.342377863296	0.299891698667	0.383907365388	0.307371930193	0.285814933309	0.258591865317	0.222562921038	0.232215174828	0.277828210006	0.242081555839	0.257676827256	0.287498367739	0.298479727887	0.279582717347	0.274061872405	0.246619552336	0.258808508496	0.280983915633	0.282866652073	0.377454421825	0.327833187193	0.302349272263	0.368486251706	0.376966453954	0.310396832656	0.247334159860	0.314390625441	0.299345629496	0.263932063695	0.233061065380	0.387079071286	0.391233065245	0.383403421945	0.378248119649	0.392655168741	0.405032744056	0.357743776885	0.394968256478	0.351197850654	0.460048053500	0.434443705884	0.474003181330	0.537993292923	0.355262615749	0.257872348668	0.199026322398	0.185209681405	0.213953128724	0.207384186018	0.321063444444	0.338946638825	0.279749552033	0.303449031967	0.298428513621	0.200357056300	0.277359594551	0.301358029416	0.192812398589	0.256091535567	0.270596152669	0.273407414030	0.318306350669	0.317466121195	0.275939327039	0.288660498628	0.329851968352	0.314091961772	0.228657457081	0.311916524789	0.331610423093	0.319361990144	0.331586907546	0.354900929705	0.313049912920	0.298238280996	0.285728484139	0.273610543644	0.237142373696	0.299732241907	0.333328618586	0.311755625113	0.310444003368	0.318558224718	0.207061619598	0.201106420262	0.359692923736	0.365946853244	0.412638043413	0.372468151803	0.337969085061	0.322487285004	0.327415375397	0.369617201887	0.360174658863	0.365450935742	0.344135224003	0.269703037423	0.318947125659	0.322354032926	0.309041564991	0.290701303823	0.343409106668	0.282504642654	0.299393292769	0.323504133794	0.272639414908	0.378509797362	0.365151087275	0.271501490090	0.244153669348	0.217905540027	0.181738580627	0.296306034468	0.165777458437	0.088467810304	0.078582505304	0.284725147100	0.260234952844	0.236042398111	0.255344704968	0.283302795492	0.353482731798	0.249137479659	0.224041585899	0.285298384446	0.187195688189	0.113571065679	0.102352653393	0.172688562619	0.167232474049	0.099720556972	0.149986495283	0.140437904174	0.131248338769	0.142503099795	0.141232088756	0.226329083860	0.249115169390	0.226102184182	0.183685656933	0.209980821364	0.262540062920	0.282511160988	0.178972133137	0.196689609771	0.396689031713	0.489764843398	0.485185628322	0.385699797367	0.385671506229	0.378406560512	0.389628134705	0.366106342168	0.394485368744	
1045000	544.227234	1	518	0.532839219005	0.535044086199	0.532685732005	0.474102305245	0.356491545685	0.319775811323	0.225968127678	0.427450263771	0.337665979484	0.291158828027	0.405598746731	0.364797074289	0.324516156864	0.310389654947	0.299179821261	0.257522886211	0.335731659444	0.255529940116	0.268657855799	0.274083142004	0.254955314142	0.304859254136	0.276432763403	0.243691149380	0.243039727296	0.255896471973	0.258654704388	0.351160478196	0.308650514516	0.298399854037	0.361125612362	0.386616585970	0.313699610239	0.259714628425	0.337423943246	0.275520439444	0.274144455750	0.220209767265	0.374268462456	0.403236092774	0.426821697651	0.399822203816	0.407930896089	0.414725431773	0.408339989849	0.390934294833	0.341468254240	0.451846019046	0.430436169335	0.446345203289	0.493253315410	0.399419550008	0.251997702659	0.203045709360	0.185881845972	0.215884601853	0.192765827730	0.369740403801	0.365651656844	0.312130211403	0.338309714007	0.300401193744	0.238256896405	0.277033466067	0.318711731253	0.184323633535	0.228485451226	0.201510256359	0.248167568337	0.330032931549	0.321253446287	0.216960001047	0.217763734125	0.316802018244	0.316943454219	0.257093332748	0.317088324565	0.330460274726	0.306813400976	0.264074226103	0.307635803674	0.272308119127	0.232736573164	0.239566227619	0.220253241392	0.161552339569	0.263653707064	0.295356801801	0.303890088832	0.295217446803	0.265827031438	0.233757351246	0.229342065009	0.329081043488	0.341907043112	0.401358083282	0.385163634637	0.338653454819	0.308066941004	0.297863803006	0.343695251618	0.316717455289	0.297674893125	0.272016508055	0.245976392975	0.332751710069	0.343116864419	0.364385323130	0.280776633506	0.335183771452	0.287410021945	0.277325468114	0.279729272143	0.283230192676	0.383118310596	0.370409966433	0.254234509009	0.225994622856	0.234206293215	0.197577171525	0.272566305359	0.148006375426	0.072168648909	0.082761094877	0.257916567156	0.252413273942	0.232913910586	0.233807247011	0.256842907552	0.343972255820	0.220844737261	0.206919756467	0.221445379568	0.173461923039	0.107775855768	0.102725825715	0.138451649698	0.178325467114	0.100927976376	0.161271716631	0.135311942359	0.170533220814	0.153864730565	0.154473402456	0.238972272436	0.256563548199	0.238102742600	0.213400454180	0.229204755012	0.275767329715	0.303523541215	0.209673878356	0.207267468895	0.432425160772	0.479151814135	0.484862158720	0.405932837365	0.399654311319	0.378558220843	0.380565128293	0.361766549186	0.385626908307	
1046000	531.170262	1	518	0.532839219005	0.535044086199	0.532813520092	0.494412981904	0.359724241746	0.367801393767	0.263639341467	0.453866978040	0.377477994814	0.304571698252	0.399562042588	0.397261256083	0.332388237126	0.325950403156	0.298677224083	0.254975030411	0.394755043292	0.258635939038	0.283550628223	0.324542431212	0.286907166149	0.354019312958	0.317226859049	0.241577088637	0.237938228257	0.246279993146	0.242066308886	0.347652492767	0.301617154797	0.307727116618	0.376400939779	0.406123042717	0.369665159453	0.380330045345	0.368175523046	0.302259861853	0.259410296918	0.226722345663	0.356687596084	0.387063369178	0.380102501045	0.382738504309	0.407850364325	0.422994864163	0.402191009390	0.370574556689	0.319409778238	0.405348160024	0.363219681497	0.431478752281	0.496945909767	0.429229319510	0.305277302438	0.208961828121	0.186352357265	0.212057675324	0.193397386017	0.380629635171	0.391027711492	0.320986528024	0.370669104736	0.344182398212	0.240647801706	0.344047821953	0.320569852274	0.168093578693	0.227397750006	0.222158524604	0.225987217713	0.363149965096	0.355309499395	0.275408278787	0.278373805345	0.361822933065	0.335962049111	0.242918715681	0.326596531831	0.327626868798	0.295504308936	0.270700726727	0.283541544340	0.253318640941	0.204248223164	0.258769389975	0.222902722786	0.138395769503	0.263642840782	0.271086329434	0.285777658603	0.264068341777	0.259527541798	0.252975123612	0.263953267686	0.328589654521	0.329532427445	0.372973136288	0.367592517355	0.342145628904	0.317818970691	0.313945966439	0.329624546789	0.309609229304	0.318513889788	0.274730877992	0.273062794844	0.298406881499	0.321312813279	0.315395649052	0.253811200219	0.314124172954	0.287903826672	0.209954227615	0.206537493587	0.290773711387	0.367253842638	0.349634806116	0.228689547738	0.201004848644	0.204339324165	0.171960893646	0.220685104551	0.123228756383	0.069609651156	0.095521566002	0.241617591019	0.237862900781	0.195226321964	0.181465965831	0.251017851826	0.351465642585	0.224007127506	0.210474992778	0.255387886402	0.189112589034	0.120060669468	0.078991229846	0.110009585895	0.189128672914	0.130310749083	0.185743826575	0.161761419291	0.185379759969	0.170010214073	0.155302079242	0.291767493422	0.300960874180	0.270270611474	0.242560826873	0.244505533792	0.282592261880	0.309853313219	0.214920686878	0.190604366652	0.465072592697	0.501139203301	0.511396328982	0.426795716532	0.407659274386	0.380040239232	0.379235358593	0.370064713462	0.391466948982	
1047000	521.821329	1	518	0.532839219005	0.535044086199	0.532998659935	0.446728139508	0.369883443977	0.322381047975	0.189986410400	0.441134849063	0.384406884291	0.293774038534	0.414911310275	0.395006267204	0.359509519697	0.338330703487	0.273742021040	0.235016423504	0.345380149592	0.255969364670	0.282764800671	0.306843402193	0.294745096752	0.363710381603	0.354327889430	0.290816828887	0.296533204230	0.326622516521	0.310862476953	0.397797817653	0.330558927459	0.301492246267	0.361539626392	0.383205090787	0.372913131996	0.385929528187	0.319504878283	0.254365954851	0.268748164547	0.231204898047	0.375228235175	0.401636028312	0.418871697088	0.378827691750	0.386932130640	0.412860698055	0.420438151635	0.354308110964	0.290805867839	0.409924998283	0.373958901090	0.424781702931	0.512481019956	0.441477467522	0.280116553508	0.198494109303	0.168885917213	0.199116257575	0.180493422409	0.380592358812	0.391374896608	0.313453596908	0.341680310739	0.308301004965	0.266125204541	0.305953464576	0.299633951836	0.199811245338	0.204517110856	0.206606614954	0.213038797165	0.364682310344	0.366361438163	0.290461201943	0.261586662741	0.380115849187	0.387523627821	0.231891217599	0.333663090166	0.331589135580	0.300648243159	0.269461736809	0.299916773665	0.267387950197	0.280366044356	0.256726154772	0.195769457401	0.112692164639	0.263420583082	0.227561804205	0.299993187036	0.288224890545	0.274830799415	0.235093861677	0.217434930961	0.350643874107	0.334408507493	0.368594911219	0.346971566801	0.366662236194	0.319233858466	0.321636366781	0.359568657596	0.316429390995	0.333115455979	0.313332894023	0.337010991420	0.354641871784	0.378707552051	0.334139807689	0.273270917630	0.327439348405	0.328864432608	0.303840992656	0.315195785138	0.329041163476	0.374154808531	0.380580317342	0.248798931669	0.214199967221	0.249949264125	0.210997160912	0.202038587221	0.135267315311	0.077860669721	0.108779957699	0.224223370647	0.229983962568	0.160136368065	0.188864618276	0.224830919416	0.307313355914	0.236449076060	0.212408428587	0.243476325347	0.188347544478	0.158459991630	0.142532890043	0.148518100904	0.191975734783	0.125324839617	0.180765787845	0.142675598813	0.160180662589	0.117085789500	0.114236587569	0.294039335010	0.288168392191	0.271242842310	0.250257980911	0.242703959680	0.270901336428	0.294894806331	0.215897726504	0.192072637951	0.503667659521	0.546412654843	0.535907640207	0.447155760238	0.411673629345	0.369817874431	0.380596136235	0.386008823373	0.404889976176	
1048000	525.837653	1	518	0.532839219005	0.535044086199	0.533080685079	0.426426343971	0.354995300748	0.345615416837	0.203248567072	0.451352916026	0.354572241103	0.280980354784	0.427457057414	0.378596188817	0.335695605806	0.305030983516	0.253983248713	0.230120716745	0.328362519972	0.268219698648	0.275976553965	0.259154039047	0.283758187872	0.322598786064	0.322972864961	0.235610287746	0.316991262088	0.354232097224	0.321728331124	0.410846381475	0.342312324413	0.327395709524	0.376490554269	0.395774527180	0.391812706942	0.411655744504	0.338197212496	0.266947684003	0.294988678157	0.247816301891	0.396906246009	0.399369418453	0.429413723155	0.380647809625	0.376771820538	0.420147547519	0.430560960528	0.344722989753	0.286622948517	0.418770660157	0.381842345707	0.415690975228	0.504160141091	0.444585422317	0.339439153940	0.210448637512	0.202132236619	0.203225715389	0.186838292676	0.378072589317	0.348195411520	0.263346626921	0.260407390490	0.240484312279	0.194795002168	0.272787552882	0.264112174181	0.160672892900	0.165437504642	0.221773630357	0.183198531690	0.373946322071	0.373544864901	0.346757186003	0.300038774125	0.355749206865	0.368009571077	0.194537725551	0.332761983251	0.323492604929	0.281708253532	0.228008053607	0.269614384664	0.247166691754	0.235068291320	0.248456845920	0.199281101708	0.175807426219	0.245081711032	0.203565319828	0.277491378742	0.259843392177	0.253516372424	0.227311345113	0.228408860712	0.317223862898	0.330813492775	0.395524608936	0.378480734583	0.360583969467	0.318502200057	0.306876017752	0.304445235610	0.288951386170	0.288333587348	0.263428542585	0.283989614007	0.332211996647	0.344846857624	0.294004215092	0.262777581233	0.302742450373	0.291310458258	0.253255277840	0.262028211850	0.307323328553	0.378244801649	0.365794252166	0.243056614283	0.195540076733	0.248961819819	0.233356783948	0.210594133291	0.152352616035	0.085509591495	0.124508523679	0.194077453855	0.213293949929	0.157051033057	0.186954348430	0.211951525489	0.282460606832	0.229225563540	0.201168728858	0.209360261935	0.162651394726	0.132744990113	0.120424701697	0.131145011796	0.211362679938	0.139122752551	0.184324162951	0.137970845099	0.178043001172	0.121436399152	0.130071212087	0.266841132339	0.281972227024	0.304934068249	0.263747899727	0.267861137482	0.295222646731	0.304244307260	0.228308042046	0.182803449336	0.476040170149	0.524971574416	0.510158617330	0.417112794908	0.400892387970	0.375271787568	0.371012483237	0.379787272286	0.386329357513	
1049000	520.923326	1	518	0.532839219005	0.535044086199	0.533052539288	0.448808580206	0.430104913307	0.376116679963	0.208629545039	0.451848987841	0.349587002762	0.289860852764	0.436071722813	0.373066849513	0.368593544663	0.317791792582	0.282660096519	0.246193284669	0.327996007522	0.290957392623	0.279898361967	0.246972501080	0.267576227677	0.339878495347	0.331962726180	0.228067415487	0.350989113386	0.368014396632	0.336449381499	0.412656243067	0.341112944125	0.316434115581	0.364250443842	0.385082622040	0.436094525582	0.408758242180	0.391961410611	0.310134467703	0.302997779596	0.250542123823	0.469090624301	0.450452456682	0.433956655208	0.444639894661	0.402228590219	0.440792569147	0.459856816657	0.380502922703	0.341034024588	0.442850749772	0.434936998288	0.411285099941	0.527908756245	0.453938213340	0.356104425252	0.204844204955	0.199661705374	0.198882836125	0.193731204758	0.399679532669	0.390553284773	0.279410968861	0.264759780523	0.274002264041	0.262174680723	0.285138682593	0.289445854954	0.183411939534	0.214175825987	0.267595120393	0.246876615664	0.385241782605	0.406159569459	0.338105365335	0.281374258901	0.378895959637	0.370189662943	0.284619312705	0.349442177335	0.342693558209	0.301523017906	0.243331563126	0.282336326270	0.261591392879	0.202812463496	0.277601527307	0.224179101780	0.189882268021	0.291800197198	0.240488351442	0.295110843225	0.271139303238	0.271989632894	0.223052747870	0.230628975906	0.323422263194	0.356251389150	0.366805012899	0.336151510353	0.358976390949	0.336359588790	0.313808768931	0.300972722846	0.305320768471	0.281472958876	0.251857125829	0.270775962744	0.311728445051	0.334484440524	0.301187581527	0.246651236789	0.299959773681	0.275400786871	0.238012642549	0.240728997649	0.300768898422	0.359834809213	0.353951526052	0.243844201149	0.202424277878	0.239411512571	0.249696532414	0.213281143978	0.149073609024	0.070829480711	0.114084050820	0.195745631401	0.194771983407	0.165555469754	0.206014773973	0.202964799711	0.295464351109	0.225921048404	0.207241418789	0.222417545989	0.151357867787	0.097967945971	0.105837371322	0.104450074505	0.183160653636	0.119502697814	0.176003979786	0.160233959997	0.191667444099	0.131065124348	0.137428708401	0.254537123236	0.290823518557	0.295610800769	0.252887473883	0.248775257640	0.273817768378	0.296169761547	0.237806727278	0.195434967531	0.454855115012	0.505483600153	0.484187119927	0.399145468873	0.408950610396	0.389474390814	0.378417855834	0.388719059358	0.385196430618	
1050000	528.364076	1	518	0.532839219005	0.535044086199	0.532936930500	0.448616769588	0.425220153201	0.369306252905	0.214151488263	0.432325749184	0.307320430222	0.281222873294	0.389224874769	0.343629416072	0.318733163698	0.291514483656	0.307877628953	0.287949889521	0.332681039246	0.327760591777	0.324724482381	0.306602528866	0.265471256131	0.279890330849	0.301225443219	0.191942956859	0.349507049100	0.348739932219	0.323136157555	0.405405665720	0.350994953210	0.314174995161	0.363866931858	0.391096299792	0.355288753870	0.314034467183	0.363451039631	0.283929778607	0.252829516769	0.196915322285	0.458033661796	0.425770008011	0.400725633601	0.420950692370	0.364168609197	0.367544979050	0.401065872585	0.303033706233	0.245818182415	0.371480710795	0.396834730712	0.371782082102	0.519349549543	0.411842602847	0.336780958556	0.208017783723	0.208955989398	0.188770533458	0.191730963608	0.380418677528	0.364534320073	0.268033699594	0.245634077820	0.293354178462	0.222699901296	0.306963228054	0.299216450470	0.207094739248	0.218731410168	0.272822978870	0.224579176703	0.361012406711	0.388856396606	0.303394928821	0.237807792342	0.356443882237	0.371015455787	0.281694042272	0.329681997019	0.333235099574	0.274624586341	0.228425598721	0.255723474189	0.205763164133	0.133873279099	0.218145788994	0.170701325411	0.127701797202	0.306480562923	0.280621722870	0.302825877552	0.284913701118	0.278103535378	0.238834543308	0.260154037686	0.331592211375	0.374575983988	0.410941711980	0.370943042551	0.359429316388	0.313331103580	0.302933852779	0.318159951786	0.354901146696	0.340868837905	0.299307787686	0.325016942539	0.355587497145	0.379617274824	0.377700083822	0.253837052397	0.307382318105	0.284227700157	0.277123966986	0.303661763848	0.310598147490	0.366395008026	0.350723610818	0.245309879665	0.222863300520	0.255566911442	0.224533033513	0.165640882010	0.105133305673	0.058588264003	0.092609316346	0.211349606931	0.218197147541	0.255731938846	0.262060063179	0.248227436325	0.346672624255	0.240662723942	0.226151905009	0.232649505085	0.171482622547	0.095161392495	0.104494881140	0.103368348616	0.179702426156	0.144383781779	0.179611558573	0.157134381676	0.193808635154	0.115532325261	0.128605332920	0.245630372897	0.271218689455	0.282985669202	0.224594830486	0.233336701730	0.248685744998	0.286912945449	0.201728904470	0.200615737888	0.416933139526	0.494043107724	0.478937735726	0.371532056792	0.389679424513	0.374695782040	0.364411635986	0.348206232561	0.354170529229	
1051000	524.228633	1	518	0.532839219005	0.535044086199	0.532990186913	0.471891255411	0.376378365527	0.326976768555	0.176035627612	0.414372370943	0.378492430029	0.340648518744	0.327509990379	0.365578550114	0.286924271138	0.275802436984	0.284249181723	0.250791209720	0.275642997106	0.273561885111	0.289723764156	0.279470498671	0.255306214275	0.276379790747	0.274168825579	0.200437349948	0.318599951775	0.309921385568	0.312434352490	0.347223943100	0.334854410233	0.308717914284	0.369408716153	0.393248647621	0.326681436932	0.272656320592	0.345869739851	0.280042563755	0.295255565703	0.257374006362	0.447479817695	0.415816627315	0.401192693988	0.415620732910	0.387539442061	0.383841578981	0.369460262915	0.256912513437	0.216365514252	0.322709740155	0.341433924887	0.341967617659	0.510384354244	0.372586854966	0.331179585159	0.224127104612	0.212803338484	0.195655874611	0.195283572720	0.348160243799	0.346976959163	0.275196618176	0.219995124664	0.272436254716	0.235930433789	0.278234324118	0.297631628864	0.192479852059	0.199188915128	0.300654951813	0.203668755880	0.326885714772	0.366704132084	0.316422429489	0.297655611737	0.294959432753	0.295761749610	0.303457069804	0.313896888563	0.307685395874	0.254726196918	0.221970794967	0.271110883382	0.209725086636	0.168916807097	0.218225789163	0.189034160298	0.162667601580	0.268660887764	0.232736835785	0.285661852926	0.261624933913	0.266152932002	0.225248546229	0.284083641232	0.291844308729	0.355652202911	0.368086368554	0.336448113335	0.371217366857	0.336840379637	0.331912048374	0.283701924647	0.345130080154	0.331730253494	0.283592136892	0.294178021035	0.313839081981	0.333231220462	0.341279745608	0.229891828054	0.293665530289	0.202008127076	0.224713007289	0.270043629568	0.306874144594	0.396293209003	0.372467453920	0.223242633346	0.208220779500	0.236088595969	0.220922993790	0.170974289331	0.116615572312	0.103748786309	0.146790113978	0.201535240478	0.172401490900	0.252470708421	0.249759849394	0.264050676733	0.329406392726	0.220708775977	0.209965153409	0.218392115276	0.150254055188	0.085179477476	0.084804670156	0.101254173121	0.175050071852	0.134892969070	0.175076534968	0.133151715573	0.193986605004	0.126929280227	0.141444178864	0.235059651670	0.254310352856	0.292438471578	0.256772652252	0.255837200222	0.252380799017	0.297437974088	0.240152376398	0.239548282534	0.414092586022	0.504599136150	0.484317264170	0.387544818489	0.396949985338	0.393021408961	0.383603279840	0.373216546143	0.371260727288	
1052000	533.804729	1	518	0.532839219005	0.535044086199	0.533043251339	0.491146758025	0.355139205899	0.345290981389	0.229400729880	0.408802739146	0.341717443498	0.290216608686	0.336550989023	0.407324235042	0.331419068099	0.309995362156	0.286565849932	0.242897568200	0.285224796862	0.247206851638	0.257048910168	0.268382738999	0.267936313935	0.303637252401	0.325528971116	0.283666130145	0.357318060984	0.332885892836	0.320523072204	0.365027844442	0.333038576101	0.311205997780	0.367716866338	0.392655515047	0.315511038838	0.296000488130	0.335186269360	0.261918395966	0.256690941754	0.225301885024	0.452769002916	0.416085612075	0.398718409012	0.402897255866	0.406929140320	0.399205530640	0.383445679813	0.269331877534	0.252636378789	0.307848647754	0.303057031825	0.331881950803	0.530502873398	0.345667942670	0.324545145639	0.213108410509	0.196817071994	0.187833710780	0.182857043935	0.328806207796	0.322102938025	0.283928518545	0.232773640535	0.240906092342	0.245250923451	0.256482690496	0.293040486370	0.217001735749	0.222437214327	0.304966695174	0.232388050672	0.292327701918	0.338509389501	0.284358591820	0.287003643284	0.278801974175	0.298322317680	0.300056523734	0.296345800615	0.286290015945	0.259016663763	0.229430252616	0.264230156765	0.197315473855	0.204676445126	0.202332749752	0.185482916489	0.140391775369	0.254218502786	0.220592437119	0.270347979445	0.263479287323	0.260423312601	0.149924478522	0.212083975455	0.261059984792	0.355250993723	0.386127292034	0.372040557093	0.331936104821	0.312697059252	0.319312801905	0.235542590987	0.264837375409	0.263694070150	0.234725388295	0.235024500996	0.280407425922	0.308810893401	0.326089017170	0.241910708913	0.313886653257	0.260199143233	0.288725090704	0.303301215185	0.325459298216	0.406500422995	0.376251290799	0.230099584565	0.231721653628	0.261019236322	0.230840467061	0.176810421498	0.143524677843	0.081628458463	0.136808491211	0.249622524715	0.233692865404	0.285495988803	0.244321714411	0.300739551938	0.346893349120	0.219455675886	0.211797985639	0.243802689914	0.145698355703	0.090116922082	0.096101981192	0.128924893069	0.160147570605	0.175079537173	0.173979394036	0.134445661159	0.176564187352	0.114638723837	0.135323299274	0.219251587683	0.238629959484	0.258153771414	0.226152879893	0.224655740867	0.237260278835	0.286369391875	0.217553649154	0.201348508503	0.399083785189	0.481378629335	0.489143543285	0.396445304793	0.381615720316	0.388674903705	0.376355012456	0.358913541335	0.362445869626	
1053000	537.920226	1	518	0.532839219005	0.535044086199	0.532983714241	0.490537227481	0.372298618484	0.342531033329	0.224233572048	0.393923015202	0.356276783126	0.319341848131	0.349435029722	0.406259852061	0.322700679432	0.292822573473	0.298845857529	0.281814608550	0.321951479017	0.298697825589	0.306727085561	0.304193947872	0.290887732641	0.353502896391	0.311937075856	0.261115353673	0.318031181507	0.328075833958	0.289519141981	0.360636539096	0.338869778940	0.320557835074	0.371251284504	0.386134563392	0.350501545340	0.325438555591	0.344661889568	0.256741902967	0.238344575275	0.195220122174	0.447246168765	0.396242928142	0.368136635335	0.397243657659	0.360340983638	0.361603944315	0.396634520805	0.318370927540	0.298596063492	0.354770509681	0.383206611834	0.335802700947	0.504653530508	0.367425991066	0.320408639350	0.222142625101	0.200647455060	0.199110437725	0.203977385221	0.368523551947	0.367862291139	0.327821553789	0.308212318699	0.294987641586	0.267570426341	0.318778649159	0.303054650309	0.183728278809	0.202928139087	0.275671002044	0.215406288319	0.328715851572	0.359766654380	0.295418792702	0.284521855466	0.255176846040	0.278536776022	0.229301443194	0.334703021260	0.323078373632	0.288559578583	0.253334576983	0.282612313904	0.254206897449	0.246931673848	0.270677645055	0.258235696037	0.205048644815	0.270385988904	0.265050255894	0.289403633968	0.290465394041	0.278705310141	0.169070267258	0.225338422206	0.296114541190	0.360674324493	0.365670635583	0.325019642220	0.326222648004	0.325153478602	0.337485406735	0.253702858385	0.265481803158	0.273743066579	0.261782265128	0.255400828896	0.310440540771	0.343028131481	0.365190257087	0.266971067799	0.323266869685	0.259177771626	0.291725197655	0.278835854033	0.350268633089	0.361191030146	0.330197453802	0.239829358752	0.229528011936	0.212763888026	0.210320691572	0.158215422379	0.114645201805	0.085337276553	0.137945885892	0.236392777488	0.210413774746	0.226183589679	0.157185792567	0.269268682654	0.269783259727	0.243040202239	0.242338588743	0.292742315264	0.181290525106	0.099651581011	0.073375037300	0.082479907800	0.125606368921	0.158344116647	0.153499247540	0.110771892156	0.151647901803	0.116942557421	0.138503165990	0.251344696785	0.267220800078	0.253585529638	0.195627360422	0.200665561562	0.230976201449	0.266607690453	0.200604786173	0.180234006823	0.400964736354	0.486837096050	0.494715601077	0.399081834305	0.377866458105	0.373905351043	0.362475551221	0.360495037954	0.360121319064	
1054000	539.827046	1	518	0.532839219005	0.535044086199	0.532912727648	0.514538421931	0.345631578261	0.352165845549	0.249987938980	0.352225901135	0.343547530632	0.287834096911	0.381634455714	0.410686266425	0.328147077453	0.314916992704	0.315560028692	0.321525254837	0.359846059554	0.321204854161	0.299983038611	0.285573265203	0.290242189147	0.332662210192	0.308966030969	0.298822842977	0.337189984099	0.328500905573	0.301859507590	0.347263303656	0.340554469439	0.322908520356	0.366677803232	0.385504577594	0.372490191529	0.313690500050	0.344738301495	0.297013046586	0.281047761594	0.225047447167	0.463995016432	0.422990087687	0.384550206432	0.423034224666	0.419142026796	0.404619827658	0.429617326998	0.328509384133	0.296848641260	0.383400582770	0.413627447872	0.376240313581	0.528514745827	0.359758834194	0.277982213078	0.216577437214	0.198861417462	0.190914176586	0.189269710782	0.354019207120	0.356056161525	0.306630050098	0.277083627617	0.251839686945	0.207281752536	0.276138516401	0.298065423956	0.157164926747	0.215884600317	0.236832655459	0.255864187248	0.311327609262	0.364998319345	0.276468447216	0.264352970807	0.273862400605	0.320300391982	0.234005659596	0.333058418901	0.322865571507	0.292113695231	0.229978258517	0.242113035166	0.203641345528	0.213668360855	0.229059121573	0.220921559401	0.150383167508	0.266125393655	0.256359980275	0.294104032438	0.292762325842	0.304083885636	0.242857261064	0.254941169291	0.341041139966	0.367902279310	0.407890934084	0.358021838033	0.297901360786	0.291273243090	0.318389687585	0.297336928227	0.311659846143	0.321951217742	0.312739298353	0.306861451108	0.317330301611	0.342927906380	0.360288044695	0.267410443319	0.311580216479	0.270893835815	0.311698777505	0.267228673956	0.312771481157	0.322922868749	0.292444151462	0.253746109830	0.244329154836	0.228398989298	0.220812511788	0.209785722119	0.129708108909	0.096799863208	0.147106782432	0.264304662519	0.232311641106	0.247286633071	0.184119718517	0.259857889302	0.238102111312	0.257981641364	0.273946447633	0.285273137675	0.214549271866	0.123332443902	0.126005981997	0.159216807480	0.137630492044	0.140369043277	0.164180858320	0.129324785737	0.158540412425	0.129742617378	0.121521242012	0.287981448666	0.298037097708	0.274718555924	0.234681178331	0.242287959744	0.290054127313	0.327921506891	0.231875574070	0.219127101164	0.419362128400	0.518706670499	0.550906838306	0.430209245586	0.380939243627	0.366536725532	0.370490549549	0.357439749360	0.360788800658	
1055000	535.644306	1	518	0.532839219005	0.535044086199	0.532971995546	0.532484896121	0.275937675309	0.292885444179	0.236358241288	0.280970642852	0.271601797358	0.237449358211	0.386025320537	0.382775159333	0.320498403465	0.297381205838	0.302250733767	0.324462450775	0.367055528981	0.314297664711	0.290049456101	0.263112825509	0.252465644446	0.304247617785	0.223658930076	0.169429409940	0.309275879038	0.309146904878	0.304021426516	0.312015371928	0.334026457626	0.327636798843	0.376923496991	0.391527686766	0.340713420053	0.303740122922	0.307892038176	0.249489299177	0.287876546708	0.227356420113	0.411597296878	0.358753681060	0.341037702798	0.391247963768	0.417138911086	0.421991328186	0.423528036057	0.361935963456	0.314862069112	0.360489376694	0.377838817526	0.372380321515	0.528321682661	0.346947391258	0.274996626317	0.213487510041	0.207944884255	0.190732713717	0.189168973076	0.329211292814	0.336251122599	0.306885908802	0.285355989402	0.268649525408	0.196207791933	0.293526917574	0.279375641926	0.169479556325	0.193892260050	0.251708360316	0.228930043087	0.291903124430	0.393525115732	0.329132634340	0.348407237590	0.333443705455	0.387673801191	0.253767863040	0.299022565033	0.285250788632	0.268901568564	0.207528921894	0.231533670801	0.189049456106	0.157206294929	0.224683478993	0.228980841764	0.144495597512	0.263744403561	0.226117053901	0.285620565188	0.287485141935	0.317496547183	0.227295187681	0.237139492073	0.325793966057	0.379766661677	0.398075267580	0.341442374560	0.306488221029	0.312072316908	0.329554680496	0.271178197251	0.254380899687	0.272219128059	0.261888109497	0.276604754493	0.317453126293	0.349712888801	0.345701483575	0.260000012300	0.319502185879	0.253505888526	0.303955784544	0.264216414571	0.343344144641	0.379746446308	0.353705324196	0.238160219398	0.224315756668	0.195854374788	0.172910089816	0.134771121128	0.072129686840	0.066169072512	0.109733813859	0.240832580283	0.250471221574	0.271253446687	0.216246924109	0.281307013110	0.284621950220	0.261183127776	0.273048530354	0.266832122270	0.204863725031	0.122228176292	0.138789476391	0.180698353280	0.110783342891	0.162675697791	0.119179472435	0.099180087534	0.123751692944	0.132004126765	0.132334071879	0.283348327154	0.293512115923	0.273000884278	0.210809486033	0.218530507077	0.271575114267	0.304719703706	0.208778966281	0.218687744015	0.406088510661	0.503951163891	0.527249014145	0.419270953528	0.386136215275	0.380693096462	0.373173429072	0.359250570478	0.368916378759	
1056000	527.610266	1	518	0.532839219005	0.535044086199	0.532968327304	0.539404429989	0.239385746639	0.305440525888	0.197741221362	0.320749872413	0.309327727113	0.267206543429	0.351469325059	0.319773442312	0.285771340541	0.272437162013	0.234816981524	0.268168491820	0.330807523981	0.262873640237	0.242745390677	0.230496019450	0.278448399331	0.276005190532	0.224172803886	0.159353213780	0.288303072571	0.282460717749	0.278444994378	0.293773637984	0.324450358922	0.318379313229	0.360936830547	0.373137708928	0.308460479986	0.264840485153	0.277570165080	0.230368291410	0.295585896501	0.272117919175	0.417751626986	0.362746826455	0.363297476646	0.376166164407	0.406034359055	0.408859658843	0.425989506987	0.350203931373	0.297694594226	0.382451975326	0.367039627317	0.379347740623	0.519900100490	0.366256156713	0.283588331876	0.215633095969	0.214243608178	0.192478025961	0.198188823780	0.341338049344	0.374047143433	0.337467840832	0.303834556512	0.283755993796	0.248235765740	0.282322805508	0.330878901584	0.180644188191	0.266712392697	0.302427435940	0.266063462766	0.314968836783	0.402945222425	0.330246116831	0.365040799351	0.374824590682	0.433730848672	0.261279335558	0.329741480348	0.303651452185	0.265830275672	0.210948345835	0.275486036505	0.214122537988	0.183462000034	0.240782242297	0.238468003422	0.142964177465	0.279077020802	0.232975334758	0.292640802988	0.278063117873	0.308591872387	0.227933160237	0.221286728051	0.315064214437	0.379971844078	0.415928319490	0.360292983049	0.260774676172	0.303858107082	0.309982441419	0.266441844097	0.280049267634	0.279046112625	0.264468594835	0.261375312491	0.303794459987	0.338333021371	0.351204048042	0.259085046656	0.326675538952	0.262826560484	0.297979831161	0.266474379661	0.331890932687	0.394605688845	0.363265783043	0.245936586958	0.243563012328	0.204558376028	0.194414049746	0.169162352408	0.096634122615	0.101259607864	0.149451942737	0.241484975452	0.257511383537	0.301509808607	0.258984988113	0.253004872451	0.235018410754	0.253165489262	0.255760919210	0.221890168845	0.183387273875	0.105599685704	0.142641345669	0.178057438223	0.101358168659	0.164753813196	0.123886592023	0.147259244322	0.152981564231	0.168022201043	0.157185987360	0.266475237257	0.270013395461	0.238335596011	0.188091816049	0.201970382943	0.238532188564	0.291401239918	0.170966747165	0.177459553475	0.410838146752	0.503633060569	0.515323382040	0.392784030449	0.390142367860	0.378101892557	0.386478689323	0.364962845321	0.376446854404	
1057000	523.806811	1	518	0.532839219005	0.535044086199	0.532843053707	0.525237303534	0.267237978480	0.366039775416	0.271818563820	0.345733045355	0.325426066252	0.273602428651	0.349114962062	0.363065392067	0.337646178244	0.338542486164	0.305122893267	0.337987221399	0.402702107149	0.331501112790	0.299792881100	0.299633594619	0.285767904385	0.336120050711	0.294698436589	0.240531482624	0.335939341118	0.315867381814	0.315890393155	0.343986346819	0.327714013830	0.323993152338	0.366548109015	0.379040053669	0.345798562321	0.337382840873	0.302186583148	0.223144951183	0.249071051312	0.231996080462	0.424292412921	0.373691015557	0.380333707790	0.378193655593	0.411188012120	0.392855100523	0.429623515959	0.373034229124	0.329884058694	0.428758102800	0.414751042147	0.405488461888	0.531280065309	0.364047669809	0.255230683294	0.190440854604	0.184381289408	0.186141723375	0.201783988627	0.325622297141	0.320902721161	0.277219574739	0.253468960695	0.239073847337	0.238659355438	0.230369415357	0.227166519561	0.074279812562	0.155044032384	0.226377979913	0.189452647958	0.309650870504	0.394131602747	0.316977836728	0.321619290010	0.373756083630	0.405686783005	0.220842738400	0.322866666499	0.297879381439	0.261332442562	0.205148852919	0.266182240618	0.227046247185	0.205004761121	0.274591393155	0.246581830311	0.181640252585	0.274238821324	0.231420852327	0.297585044032	0.296159239165	0.330084145622	0.253124402601	0.241424904690	0.329360053013	0.377782308523	0.397664676130	0.352005354132	0.298207175630	0.317771765292	0.321912814942	0.283324623613	0.291073105764	0.300569240380	0.301889645956	0.328071927218	0.294494412611	0.332916889089	0.312730682737	0.240742961598	0.285378282829	0.247998750472	0.241587532281	0.196994542722	0.283908153435	0.411124527469	0.383250254818	0.195928411339	0.194085656457	0.173829163269	0.176681851365	0.147543318715	0.054036181804	0.082477569478	0.127089796233	0.229690147834	0.212090650614	0.224692621276	0.173307336046	0.265505209527	0.268407903656	0.199417083139	0.216095708196	0.178325026581	0.170864287342	0.107104673926	0.096679505752	0.105051591883	0.110984488652	0.189237051583	0.140905304687	0.173477505436	0.158438289328	0.175042053237	0.158153429053	0.236604077255	0.243033247278	0.207796434529	0.183104458116	0.208278829245	0.249508117758	0.284345973211	0.173118794699	0.173413048275	0.392264890886	0.506716181518	0.510542937117	0.381332295504	0.406701619634	0.367297857276	0.400189362369	0.353907884610	0.398093224009	
1058000	530.126371	1	518	0.532839219005	0.535044086199	0.532762437184	0.522057779780	0.264685797013	0.337273647420	0.216434747029	0.324322625736	0.285938670515	0.237175029485	0.349799549835	0.332013339580	0.283763636766	0.249297739229	0.213872490211	0.270425697659	0.317917257580	0.287048665215	0.299779782611	0.302374889022	0.286572067932	0.336268042003	0.243084813927	0.201710918676	0.303645750267	0.304863049775	0.288371697951	0.352099058114	0.344804296737	0.325290103732	0.373288487107	0.379450737864	0.336118007551	0.317064317118	0.263572413358	0.194133179514	0.212349678058	0.203689434450	0.409556110581	0.382191142013	0.395006554214	0.395744807331	0.425557446436	0.387233794738	0.398821126125	0.355690682050	0.294273858677	0.451773051489	0.438648919552	0.435906061832	0.519560053833	0.373724345926	0.251878107410	0.176430624039	0.181619999650	0.170243673388	0.185762627749	0.365798565326	0.366873714380	0.304690873471	0.267267883675	0.247985579769	0.243226636089	0.237774414984	0.241000438092	0.138068288831	0.204303507231	0.270652042260	0.222232711215	0.336055413186	0.421368794295	0.218333352472	0.258659848645	0.413120351266	0.494793386504	0.283925526140	0.307917668782	0.298106564822	0.267559972576	0.222820503648	0.268112607862	0.222575622557	0.196089571930	0.252711155434	0.205968486240	0.167719237762	0.268123870114	0.225757581608	0.307715700346	0.299320754010	0.308405571099	0.235572975919	0.232371080929	0.290453423951	0.339538029916	0.380721819169	0.367519628541	0.291759893442	0.311342034796	0.319525445040	0.243250245904	0.270093642623	0.290348606389	0.283981366629	0.334660256995	0.255671580086	0.310960512528	0.294321345703	0.245773031358	0.306533670320	0.277340433155	0.309938895206	0.270383142744	0.287595568799	0.372883587447	0.350806354699	0.208891416709	0.199713983474	0.172011872363	0.163897994317	0.172364323991	0.086056465034	0.046883416689	0.096945564682	0.237397927773	0.224825988436	0.249935733862	0.233716268118	0.273640516519	0.269958421345	0.216832364013	0.233966298392	0.219003883298	0.196886159492	0.118974765208	0.109445448098	0.083162769955	0.110255421550	0.192902496895	0.135050963502	0.150064307420	0.157683433805	0.159656063868	0.140849943818	0.253654878846	0.276723569140	0.212263292847	0.212544026177	0.241914068047	0.264551315077	0.308264168179	0.215750377306	0.198874648535	0.406905641714	0.516156501069	0.517851772149	0.388053852331	0.407609371182	0.378623245973	0.396748978382	0.353931956413	0.381849699818	
1059000	528.783084	1	518	0.532839219005	0.535044086199	0.532720075912	0.532202465989	0.315293638258	0.333773201310	0.216293157656	0.386422049853	0.346181089299	0.328403098457	0.309886716042	0.333651066062	0.318150688665	0.291019710581	0.236331237625	0.263996764965	0.313551961152	0.283291471455	0.295405424973	0.290375116566	0.277913784183	0.324424575810	0.218747874057	0.208244516679	0.301528483788	0.282401621364	0.272465699043	0.322713457613	0.343168562922	0.326607397884	0.373326434200	0.380740071274	0.364540506858	0.309061623478	0.279547784535	0.223722858826	0.272642915426	0.253202483668	0.397327565615	0.386133802633	0.390850175705	0.408852143239	0.427926005169	0.387798237593	0.359459377305	0.376218585202	0.318880141219	0.465022812093	0.433976261515	0.437804825545	0.526240857718	0.350384793830	0.250110810261	0.201800237661	0.210548643672	0.184464202211	0.198885997634	0.326110584924	0.328049263185	0.272438951482	0.235640108671	0.220616503778	0.254187257462	0.193899036545	0.233494645685	0.168485625878	0.189275240751	0.230551829241	0.210296767761	0.298073425938	0.386751156379	0.225663725527	0.332894890452	0.409866590167	0.467222760197	0.289372750826	0.279156147447	0.248194799243	0.250826381240	0.205251256016	0.301330795322	0.206428101752	0.167347779875	0.237195348274	0.169647193648	0.138303949760	0.243430215936	0.201286711506	0.283499812819	0.293253897527	0.358738486682	0.245935764221	0.228997275861	0.340491251471	0.346184858067	0.374153841668	0.381453833374	0.312466886092	0.300114589936	0.316678408553	0.331811289602	0.331599207355	0.343568200803	0.335337922590	0.347127558495	0.307556885879	0.353624624220	0.315708019909	0.240463923114	0.285227803089	0.290256252606	0.324924498585	0.285880484429	0.276206443884	0.411702176385	0.357120483583	0.211125526447	0.211056350025	0.207937277527	0.211467692342	0.198955987707	0.137675409392	0.056303091993	0.119939940548	0.233906912730	0.236656829203	0.224471525354	0.259302605376	0.280960137067	0.300979376639	0.216689612565	0.236240917990	0.216142051071	0.218148810397	0.096677855097	0.100198992096	0.067095029605	0.108061920377	0.138782714884	0.115318936312	0.148351379675	0.140093579780	0.146709716029	0.142822387853	0.269751414507	0.283839485187	0.214217980715	0.225432122762	0.255976080214	0.253885501997	0.302517983839	0.242544050527	0.219069044612	0.406794928078	0.501647831178	0.508979904284	0.398468213610	0.396364104794	0.362137192926	0.386297234448	0.357502495158	0.375603576625	
1060000	526.673665	1	518	0.532839219005	0.535044086199	0.532837794319	0.539085551021	0.298069668647	0.331169393130	0.208428714057	0.372437253083	0.329590323810	0.277252904718	0.325481561333	0.302867658936	0.316154311106	0.265638279822	0.234048096915	0.275874091429	0.298715560638	0.297705636220	0.307066482323	0.344300415074	0.285835380746	0.306568921809	0.224119163735	0.199424165618	0.294670649644	0.264776484404	0.268804437548	0.297549267235	0.347144735498	0.330138673186	0.374774081952	0.384697088328	0.362003287082	0.292926546298	0.278572255677	0.257834244585	0.313897222009	0.279463382893	0.381683856712	0.369700291675	0.355150512233	0.402253715263	0.402576642526	0.383111413197	0.368690133611	0.310644572532	0.246242098091	0.424902025137	0.401660930871	0.383528838137	0.506303446545	0.386822688995	0.238258449084	0.204096790206	0.212015602308	0.184920014729	0.188687349935	0.362608552831	0.309930386752	0.290252344738	0.275324045985	0.234376504690	0.257542560065	0.223373433741	0.308314425285	0.231994905486	0.242329480392	0.228928840572	0.248347652116	0.329885525186	0.389366770329	0.212995420617	0.280943962575	0.417527907532	0.468519030314	0.344868360091	0.308212573569	0.270856735924	0.242060933572	0.229224842696	0.302730265040	0.240407437719	0.227330989360	0.266231380620	0.210067196786	0.197360167982	0.249769291144	0.226832152551	0.283115626787	0.268430410548	0.352883618600	0.200947850196	0.192226223479	0.330881297772	0.344817759868	0.356316304284	0.385638757598	0.311672678491	0.311936294383	0.333867560827	0.322665878700	0.308578370117	0.309501391253	0.288165831842	0.247918126120	0.294873120825	0.327221853590	0.322006561770	0.213859653811	0.259487520040	0.270635148472	0.296532491611	0.253032043690	0.276495248414	0.394832837844	0.354087354918	0.184203273872	0.185522541445	0.183815047518	0.171733997012	0.158211563425	0.108916486017	0.060412618113	0.107993037473	0.192993819910	0.179603004881	0.209651213144	0.184151393683	0.248179545876	0.294168578594	0.198048983967	0.220624683324	0.193261917470	0.204286381320	0.095198915190	0.099363300175	0.026270276363	0.119028015215	0.110780504443	0.138788295795	0.183217831153	0.173169345467	0.160726020389	0.152418937804	0.256873366607	0.247049585786	0.183640932168	0.206823268157	0.249426780930	0.249572146501	0.310538175827	0.209883281033	0.185312423489	0.379831536106	0.490294899389	0.512136782302	0.379606553222	0.401033168036	0.358933579241	0.382799940962	0.370501668570	0.368855689154	
1061000	525.993744	1	518	0.532839219005	0.535044086199	0.532712479405	0.524576576187	0.293622280489	0.366335684597	0.247111280045	0.339921019091	0.336457999186	0.310000261284	0.351916052412	0.293044135976	0.381762895776	0.289650160196	0.274466781571	0.329494745919	0.372228246797	0.355741153276	0.344575568875	0.373508390179	0.330997868745	0.301138459778	0.222765539719	0.224889099258	0.280684164146	0.258603689309	0.291014398502	0.279830488368	0.331244345954	0.332574373070	0.368895778598	0.384900058887	0.361001520126	0.342048293897	0.303659444017	0.274720193407	0.309743876632	0.271373142603	0.365865547531	0.362262724094	0.354411036658	0.398290604286	0.429944201692	0.402492850861	0.390805240767	0.357172604366	0.288836090228	0.438630249754	0.418774678935	0.407644066274	0.509019520764	0.416517648765	0.266131838084	0.213694574712	0.216019016239	0.188014315965	0.191420975680	0.370740515760	0.326566472320	0.299983490912	0.277891007807	0.233590867825	0.194849087964	0.167111195429	0.318898968498	0.232375092001	0.250149370328	0.249964616294	0.262624593808	0.354408518605	0.366416603971	0.200930204814	0.276412998045	0.379920806229	0.422958170720	0.316818036029	0.337976362664	0.296925632506	0.297304371580	0.289121434327	0.337683661302	0.289047588304	0.263062872996	0.261793932952	0.169088076289	0.144452665308	0.263671965726	0.253518741225	0.272848458865	0.259784983666	0.344303210073	0.252634417278	0.270010686029	0.339654329319	0.321797799390	0.359845607668	0.365109688288	0.286383066270	0.304933219608	0.312168090245	0.296759393869	0.295884793738	0.303437492712	0.280716025660	0.251631430950	0.268917607412	0.299893849997	0.292619196437	0.214662871178	0.260386698003	0.258304596621	0.309489810856	0.272745220303	0.236446769249	0.400380528911	0.366361039623	0.191249050558	0.192821430177	0.192433588685	0.191110419591	0.173577903822	0.152966664916	0.116373724863	0.148000534477	0.191800944434	0.211566562590	0.256150817635	0.215082580151	0.214300109288	0.263645704208	0.194391093673	0.217919766733	0.185747568587	0.190579390043	0.090679094270	0.106913367769	0.064362269200	0.135396980008	0.110886790293	0.156314419605	0.162753457063	0.172199824195	0.165603329838	0.130199926528	0.262405585937	0.247770218943	0.203848776475	0.221395409699	0.242060293295	0.246407374163	0.310461123466	0.207502635615	0.203274175281	0.397489195750	0.472575995581	0.497242616550	0.409027736824	0.414110911866	0.351371548173	0.395112147834	0.372591204316	0.373845051143	
1062000	520.751243	1	518	0.532839219005	0.535044086199	0.532909180480	0.532309614709	0.276588830613	0.360672952379	0.248146821154	0.324504506439	0.367608995365	0.306741055899	0.351737513984	0.290195017007	0.365073722068	0.315411319432	0.306821247660	0.388941566464	0.361643317388	0.394990557947	0.376202971313	0.402259370189	0.301570639938	0.265145830414	0.216953556616	0.230141346030	0.291776735506	0.252267276260	0.276291056313	0.293993933947	0.316437110431	0.317838481471	0.363814093281	0.377086960303	0.369934911310	0.337947377190	0.316785860832	0.276063891428	0.297808662303	0.249190831210	0.387071223291	0.372573767830	0.382366273964	0.426615301402	0.420789644352	0.406840980911	0.387854810820	0.345522489556	0.262317719469	0.425729927115	0.398713789950	0.419112207429	0.523010775271	0.404433226084	0.243344040430	0.193012176608	0.188414658912	0.175519912903	0.186364905934	0.352488898542	0.321264873842	0.300535766884	0.268776546414	0.254120710662	0.208830009527	0.219924757995	0.325794548891	0.200812042151	0.326394793714	0.340102221500	0.345774202154	0.323698920773	0.346386480989	0.282083113517	0.325784537126	0.358306041011	0.402678599388	0.318887209670	0.339382341974	0.315358998453	0.299836526977	0.297823358649	0.342526442779	0.261262793538	0.175030995771	0.270063446520	0.180180767405	0.159985504428	0.252302305783	0.259680421863	0.299553388656	0.266376390837	0.342864921746	0.203942579727	0.213941946243	0.374510617549	0.381888144228	0.346917521878	0.333263778927	0.343765239242	0.314978055789	0.343182821120	0.345883283592	0.358214199771	0.338069918963	0.326435627978	0.273109318338	0.353634453484	0.378613508213	0.342821300980	0.225671730351	0.263033469844	0.276756517665	0.312985845929	0.294428166824	0.261081775517	0.412101814409	0.379186661592	0.191435125542	0.195704482470	0.227724842348	0.228248407229	0.198113769083	0.166728347786	0.099155643553	0.127958617720	0.207568617944	0.215420465717	0.231601780342	0.187519019151	0.216635880785	0.251774183451	0.207146028933	0.232545148659	0.213560253700	0.207694730181	0.112733503574	0.168260831772	0.145589343286	0.162580327087	0.174749705317	0.170807518611	0.144493211859	0.185972239841	0.173486899290	0.139562633216	0.261152633433	0.247799644527	0.191443378401	0.203836029652	0.213065505259	0.209038492759	0.286823020256	0.204052459780	0.208259053253	0.374309152207	0.489314972254	0.528308692312	0.371840025743	0.407248083869	0.365456338368	0.386704925742	0.349486763822	0.369973669839	
1063000	522.341867	1	518	0.532839219005	0.535044086199	0.532836600592	0.519688552505	0.211429513573	0.309525922365	0.199198878116	0.282527465983	0.365573283108	0.314074036026	0.338630412952	0.248446386874	0.333563672398	0.281590511027	0.291098551108	0.349989426758	0.312318593838	0.367851758065	0.338592161578	0.336304970445	0.234518828975	0.260230405329	0.260825124324	0.255998685210	0.329144296229	0.295549015000	0.319261593957	0.323208844358	0.329802160081	0.331603740885	0.368667579617	0.378150449369	0.355428344209	0.317166019896	0.319918674905	0.290038653014	0.301892673482	0.263249043638	0.397758251937	0.362618546108	0.370528756348	0.393134090971	0.379485931461	0.365349743017	0.348309173554	0.352171799954	0.286940640212	0.403798393217	0.377162493777	0.420526641285	0.512084527535	0.348238990587	0.247993665575	0.210206155741	0.199799496090	0.193401379640	0.203414489808	0.320782420109	0.313245850987	0.262621626255	0.261377574093	0.223515147266	0.258948891659	0.222514055167	0.275968656712	0.187428101354	0.240716133820	0.329223380747	0.242537358306	0.288455492932	0.330700812889	0.252774816305	0.297467483844	0.344151619254	0.380782601626	0.295403405851	0.325985216847	0.320664461969	0.295218389775	0.306881595899	0.358390725038	0.270655597292	0.209412866038	0.256728477013	0.164456118677	0.171370175851	0.267823036224	0.294422639875	0.308449387008	0.253648826746	0.318384277688	0.205942042216	0.221711905020	0.356075112733	0.383368269616	0.356110705766	0.336267162159	0.323980202052	0.290263386444	0.314660006012	0.329460953803	0.367816241849	0.367361643217	0.353353519923	0.266939137209	0.352041584798	0.369678297567	0.321425753379	0.211806171925	0.236253944872	0.238903700126	0.325717767713	0.317114642103	0.269220378562	0.436950918930	0.390427562633	0.183931755199	0.186069720264	0.211123274063	0.241469515515	0.251061657533	0.155425388297	0.069898593149	0.105624847944	0.232747546946	0.243266311357	0.267067230253	0.230477310122	0.250110964226	0.272393915351	0.207352520242	0.231613803986	0.239771272382	0.217652706421	0.114850509742	0.172030351738	0.122095642625	0.110046430109	0.119922304689	0.146141902975	0.111679388846	0.166802821434	0.158284566685	0.126375224918	0.274729808149	0.271674685669	0.219021533734	0.229107867573	0.215124906253	0.221793849635	0.292993361396	0.208202929435	0.207407737786	0.379471972597	0.478488313530	0.532122544390	0.370912656186	0.398886952350	0.355748791985	0.389089111368	0.373711745114	0.375397841004	
1064000	518.377706	1	518	0.532839219005	0.535044086199	0.532760355528	0.538871230083	0.219395328644	0.328401101862	0.222876991422	0.266557548529	0.344885337278	0.311555270705	0.320770934042	0.272780947405	0.320015177960	0.284916492832	0.327349433347	0.389884210945	0.350889567961	0.404086980070	0.377938782841	0.356369954062	0.301900592288	0.294055434639	0.214954137629	0.209963102332	0.245512672863	0.272026989780	0.302968649592	0.337307736278	0.348065058892	0.336448958593	0.385413125383	0.395920320942	0.366917073465	0.287086013097	0.345756670291	0.331752160994	0.310793164932	0.250359539530	0.426350911702	0.381922089145	0.386792963005	0.435372122349	0.422312674613	0.410391159062	0.332666428146	0.316857129927	0.230406698340	0.404758905191	0.412140261470	0.429068451221	0.499215365499	0.305007391381	0.237702697881	0.216958333845	0.210091380387	0.195742593404	0.203492184808	0.297496533508	0.260396854087	0.202409401990	0.202935059777	0.169261805622	0.167928043686	0.193101510408	0.211949357927	0.157355556466	0.118506868469	0.219406057543	0.130687543470	0.275449426550	0.303784680823	0.258769704089	0.257495672607	0.313476353110	0.348460011309	0.283631263669	0.326906133088	0.333444489291	0.337909821112	0.329581069349	0.364668222427	0.287233532734	0.280120222852	0.260603558609	0.174663846134	0.147893680733	0.285979538206	0.335526109318	0.305816463847	0.255701803048	0.287488577998	0.233604833780	0.231626434812	0.327138131836	0.334119784621	0.321076970771	0.272902947627	0.299682418899	0.333248455924	0.344500705775	0.285719151055	0.289202137895	0.287573201935	0.310488326664	0.271872421974	0.314174254527	0.345966904308	0.301901197262	0.218034310348	0.247280053000	0.272133026616	0.293370431430	0.285032332628	0.297571467862	0.362793150849	0.337885960845	0.175659492933	0.172469989711	0.194493741824	0.204255540699	0.210683338066	0.149202984359	0.025589901056	0.072124330183	0.214114154527	0.225669870348	0.264730481567	0.196422886107	0.205617304810	0.262322292593	0.206433741450	0.235162899971	0.236295418656	0.216738923093	0.122063844326	0.164203374516	0.155082552936	0.115728581834	0.149770722063	0.134525097816	0.105937818251	0.157666046505	0.149769341053	0.121122848359	0.267111667919	0.265753255844	0.224370561038	0.242900138672	0.228132177703	0.224419683748	0.289635956025	0.231474211865	0.210835193432	0.392487160843	0.469912847026	0.507270600007	0.404126435251	0.425192424586	0.405545097526	0.395204510115	0.379309969814	0.377680853776	
1065000	516.859890	1	518	0.532839219005	0.535044086199	0.532801986537	0.545109214454	0.204537184080	0.355483232266	0.251240182177	0.210317468264	0.281273787740	0.248363864100	0.281154527516	0.290144484854	0.298221537322	0.279885745285	0.294233755583	0.329675443565	0.301513908276	0.367141901351	0.361447625985	0.328196301382	0.264291343411	0.311497871086	0.225812316746	0.217693286892	0.270533668893	0.305864918605	0.349762246656	0.342973653695	0.342424611205	0.342660715548	0.386501878859	0.390211974260	0.390581430837	0.342010081232	0.378700625697	0.323377570899	0.312715409061	0.263603058473	0.448041591482	0.374589477076	0.401450934046	0.428878698772	0.418329673790	0.416315101899	0.315068848582	0.318016684904	0.213460085688	0.380294484510	0.367115549331	0.390311040774	0.497724060731	0.317987695348	0.199529339672	0.202761209502	0.205464059829	0.188598315216	0.191646990500	0.323172868183	0.305970686436	0.255654769961	0.254111949187	0.231953457848	0.221374036319	0.259188753212	0.245987415599	0.270233281794	0.140850787524	0.227132951714	0.153232587149	0.299136346076	0.300392905635	0.244168278476	0.305059579609	0.306761972253	0.336153402467	0.321939076279	0.307909885056	0.314187192820	0.300904630225	0.282577992252	0.313799777621	0.216999307491	0.218672015347	0.218823372321	0.145805389235	0.149703177781	0.288967461073	0.350865764965	0.318986407899	0.287675268660	0.337035296496	0.246211565594	0.244687006256	0.366391470664	0.359604990380	0.397226948804	0.356884809782	0.325879700048	0.299403473638	0.294064626428	0.326583185929	0.328585838436	0.307959570487	0.336025337132	0.253176765728	0.335478792276	0.376576215521	0.362599340990	0.241872142367	0.291870365100	0.267759491037	0.260862339920	0.255148840888	0.321050788607	0.391301765006	0.382254420959	0.204042850586	0.189883042486	0.230978113303	0.211115596479	0.218179902489	0.175646824941	0.081839291922	0.129601259998	0.263932983994	0.294527126569	0.345014443673	0.269038315559	0.266164267220	0.280237856582	0.240196309518	0.251444920461	0.295484651314	0.218955618960	0.131397252127	0.168114716740	0.107772503502	0.128878035900	0.185056979219	0.138842007826	0.093713127260	0.144620781219	0.153361336165	0.133060232535	0.253361582127	0.246408493582	0.177637472310	0.213815019674	0.195647902176	0.225853624058	0.282851200232	0.205353824951	0.178074539578	0.392364569077	0.471634521561	0.516471797302	0.390596878968	0.407350150717	0.380998164442	0.376358072450	0.363764327289	0.359022478253	
1066000	536.607743	1	518	0.532839219005	0.535044086199	0.532815169589	0.549590779855	0.305517473023	0.352217182257	0.228355052266	0.267750524133	0.344080803005	0.305978917156	0.339739285504	0.345902915544	0.327725362937	0.304261565433	0.316564543490	0.347345741927	0.364198800808	0.387080771336	0.386640697898	0.326481175497	0.257749839993	0.331026162837	0.264135245681	0.269248589009	0.287543640328	0.299687850236	0.340996700293	0.338081338718	0.320480079904	0.336052439932	0.377243229634	0.377087460887	0.373448456915	0.317730187904	0.332390455664	0.316303016468	0.292720286251	0.229323892166	0.398278866769	0.349264486003	0.400465985904	0.407036006194	0.404841423377	0.391670439685	0.348071851089	0.329721436089	0.262053397004	0.376314212672	0.333119792682	0.406545731075	0.521521959184	0.346761546535	0.207973699953	0.209206670588	0.192676975598	0.192044825496	0.197623818358	0.333444034933	0.320702415028	0.280182216138	0.284220830810	0.234758361508	0.211999714531	0.228675469924	0.241228325739	0.239991411607	0.150852641632	0.259186068205	0.158367418948	0.315563131705	0.327058214756	0.255896535415	0.282779370073	0.323171897140	0.352447770613	0.250043749557	0.297450152900	0.282530435335	0.310313361300	0.308315849250	0.311613008266	0.226837127478	0.251911751704	0.215269444289	0.177810619827	0.157815081858	0.261857057288	0.362850519197	0.296612218111	0.259691019299	0.315293275785	0.234897600220	0.236183578809	0.345815003336	0.368361204993	0.386802923163	0.375323728183	0.343840893387	0.312000885127	0.310272185909	0.334698221921	0.339272898938	0.267955365240	0.292275595428	0.233339413813	0.304537916507	0.339728027782	0.332854943290	0.210879900828	0.253650288948	0.257566399119	0.233202964750	0.242734245101	0.260441202019	0.336636725405	0.330572170924	0.181575398654	0.175180382473	0.189290577094	0.179720384215	0.127403717487	0.161115904142	0.061675459721	0.102050634962	0.233189330292	0.256335627404	0.302509620814	0.218947522004	0.252720647135	0.255803886836	0.221804876732	0.240318678445	0.310759040390	0.224158024665	0.111766701520	0.139259153692	0.099512342423	0.112366187430	0.137128578775	0.132889232504	0.104666126408	0.136910014782	0.146508856959	0.125748639593	0.227516945571	0.229824198447	0.154759581375	0.202876937986	0.215048807710	0.257253647097	0.280529497202	0.197722323324	0.163722033676	0.387745364035	0.473257940327	0.501779336880	0.391108652025	0.406425111619	0.385348836052	0.400142914054	0.392258146975	0.387672798861	
1067000	539.158863	1	518	0.532839219005	0.535044086199	0.533035722891	0.505208645992	0.284034106262	0.380129695934	0.235385394409	0.236541995934	0.296175314308	0.263218220486	0.348199688721	0.337778718374	0.337365847745	0.311680334566	0.311273928544	0.339046082613	0.392953229065	0.374663614977	0.366204517585	0.332584037781	0.245456097458	0.318099118460	0.229816073484	0.251146185724	0.276027631979	0.301925974826	0.342066786423	0.339990616783	0.327155489810	0.334295300843	0.382138291476	0.383974770844	0.363310034803	0.302324115412	0.339903539092	0.316591622686	0.290122786723	0.223127345361	0.379687342222	0.336823887748	0.413560725124	0.395293967533	0.376200004647	0.369732576963	0.348828980160	0.348369562890	0.275696210208	0.415281599668	0.404838911045	0.454195037820	0.525760598557	0.328138877122	0.191576283471	0.206386984656	0.192811422404	0.200034421276	0.199823041706	0.325368879839	0.321663726515	0.293852863571	0.318319908710	0.250909079675	0.240426052204	0.293941600471	0.291776981941	0.276440543553	0.190948014241	0.284969218362	0.193054199542	0.320327164862	0.355207279441	0.259730714629	0.261605962997	0.362122448952	0.360848846410	0.345904498071	0.310065013102	0.289561504808	0.277287645756	0.294100082743	0.287395610001	0.225322010294	0.206684204353	0.204917490103	0.181853145782	0.159066730919	0.286723698171	0.348155748861	0.307457847543	0.277069848681	0.344820984509	0.244618919127	0.253032337319	0.343105355113	0.343687039382	0.365693080039	0.351129480660	0.348032578848	0.310380934885	0.315334767856	0.365847806786	0.397000291512	0.346224676732	0.363030479927	0.292899510335	0.352391456253	0.389361920267	0.342761024716	0.237263605381	0.282180414048	0.291944000952	0.281653441914	0.303869225127	0.310331763854	0.391468682729	0.357384981375	0.204850366196	0.203444740927	0.221834474683	0.222528453837	0.206864649008	0.193529342385	0.063862980247	0.103369952321	0.250389324714	0.225609333201	0.239994443035	0.160280841243	0.265850931543	0.252497627461	0.237505668129	0.245895700391	0.274288408750	0.259560520760	0.127893513600	0.103555893718	0.058572014294	0.145491555814	0.141766184216	0.130553907745	0.121718152937	0.129824276831	0.125220233854	0.136362051107	0.238983142691	0.226652693764	0.186056733195	0.225301166666	0.243922744911	0.272828833740	0.302335334927	0.224982720413	0.194050064557	0.379919196895	0.469343233473	0.496573013760	0.399948583373	0.381331281801	0.362593906970	0.382987106851	0.364372460657	0.381763819946	
1068000	532.370779	1	518	0.532839219005	0.535044086199	0.532953961896	0.520140957128	0.307826668391	0.362274490350	0.214394499889	0.267043561908	0.321562393484	0.306673206789	0.350110043943	0.344108477263	0.329643204189	0.313113904021	0.345386840771	0.362262526304	0.347474611769	0.406305144686	0.404797687123	0.362138763430	0.286495895873	0.321717871317	0.253731836494	0.226941671017	0.285192885058	0.319837246696	0.353079242160	0.350715779131	0.328059135415	0.325521068502	0.382419202122	0.389082972885	0.372440432397	0.346333991396	0.355111350950	0.330685152751	0.278758908603	0.260628067941	0.372350435695	0.329531618296	0.403363518380	0.409029469154	0.373426931592	0.379888876337	0.331493638049	0.367201013866	0.328208240408	0.418308934338	0.392825556815	0.434299104677	0.503915534985	0.281576112034	0.151608776097	0.198620825748	0.183405351416	0.197453639122	0.197111513504	0.306869722451	0.312900684385	0.269838608484	0.307293958033	0.239907275939	0.251461169559	0.283272923146	0.253535724433	0.228466202839	0.202804373607	0.240222288907	0.196518383317	0.294998308267	0.318231165620	0.260054698677	0.264034466255	0.311455513836	0.344444144664	0.312563532328	0.301815699952	0.281966414346	0.251071127070	0.268209738822	0.260314223797	0.196058235723	0.170503085975	0.173530375522	0.163390717077	0.157538105226	0.290306531245	0.299453919175	0.340236101041	0.300324908416	0.339844040624	0.272042597902	0.260154995335	0.337109557363	0.325801844598	0.375443984203	0.368383207403	0.334873245087	0.292318721794	0.291381250364	0.352653126229	0.369722050369	0.337340545995	0.322191058922	0.269930701733	0.276593218816	0.312549611269	0.239671490501	0.249628585727	0.270756064124	0.279894498916	0.274228294354	0.297891506563	0.293108625191	0.374894115512	0.341035039636	0.211187989960	0.209670723289	0.236176712195	0.244230768719	0.210928357665	0.200510965637	0.089391958506	0.135877648634	0.267461771711	0.263282718616	0.295192314676	0.215889418333	0.266295128601	0.239063466209	0.215953630229	0.245288164822	0.262124503819	0.266802735840	0.144913383712	0.153464350827	0.123185908147	0.145988704374	0.124541712560	0.132622254397	0.140687028196	0.119644008741	0.116994601661	0.149942743358	0.279100418916	0.273947070462	0.223371878663	0.244036872041	0.250511546799	0.275988796876	0.299566109310	0.253681378907	0.222851410379	0.394028711846	0.489672548265	0.515500634578	0.391170940567	0.389759708808	0.357042060112	0.407678095027	0.376642222491	0.403358828681	
1069000	532.458668	1	518	0.532839219005	0.535044086199	0.532965677025	0.501391976189	0.313036905661	0.366597370930	0.237197908988	0.241016016125	0.300732794027	0.285857860953	0.356963539633	0.336620520922	0.336276200183	0.299029010471	0.317806702522	0.322859748670	0.333033877413	0.360058022082	0.379612090496	0.334280879966	0.279613893797	0.299674229938	0.242894028469	0.218733655311	0.310316996439	0.312258373780	0.330354039062	0.331757758671	0.315657073485	0.323668810961	0.381510621503	0.383028930505	0.373030755929	0.373185537349	0.386806599009	0.366581095548	0.262764264025	0.259342418030	0.388604768252	0.304089627677	0.374767499815	0.379938386124	0.370482264899	0.381538069935	0.329125746594	0.326625651338	0.269962219422	0.384355489767	0.347011541190	0.397200069551	0.500957217702	0.286182759238	0.180457292172	0.200249159807	0.185727676176	0.183341904372	0.181273485051	0.327974052611	0.311905191383	0.267203727899	0.323231452740	0.257367422523	0.205982994231	0.318051344948	0.243103796657	0.177054550247	0.133713772571	0.134953337640	0.117181900893	0.308856784099	0.326239505040	0.318991977798	0.338787198975	0.308275883901	0.355068683387	0.325617843188	0.305416135184	0.294030179110	0.229041888624	0.267894058948	0.233280339281	0.188979509910	0.227504711947	0.203570345083	0.199553989850	0.163274434009	0.301009340852	0.295298102061	0.348359977080	0.305002533461	0.339770771262	0.249913306214	0.221151109335	0.320667131767	0.308981109626	0.373509227290	0.363662331219	0.334563835392	0.329047977981	0.304501452455	0.348044053037	0.352979599474	0.337335587566	0.328875067431	0.274696742109	0.328603455781	0.365418001169	0.312148099838	0.253908289966	0.283103414678	0.300274516319	0.277353977729	0.333341819087	0.305155435554	0.369694451038	0.351161521390	0.226315657492	0.224921809349	0.193005881864	0.204266135267	0.186011357870	0.150159017844	0.082323313649	0.113517275466	0.278082352450	0.276766205182	0.286839445628	0.185937064189	0.288538174872	0.286175890184	0.240337616190	0.255211622553	0.271659606800	0.289253344657	0.170035467136	0.189988317018	0.156089926263	0.142956383653	0.149736481547	0.128119232223	0.128883592605	0.118812579870	0.110004751265	0.120893109523	0.270828335702	0.259271598106	0.210703979486	0.216751707665	0.217795232403	0.231790106068	0.272825896485	0.193653232777	0.173800128955	0.397459189665	0.494866328268	0.511401113414	0.389200989828	0.395656040590	0.373238661454	0.405949622550	0.381076121488	0.373455716612	
1070000	527.850209	1	518	0.532839219005	0.535044086199	0.533032253512	0.481584712583	0.335261092074	0.345398249861	0.216608803952	0.260243709030	0.308844471232	0.307598349978	0.378367147899	0.349315547803	0.321876912033	0.257030348223	0.276900159178	0.278110928354	0.307446350526	0.333611577211	0.329334028071	0.249866016548	0.260071049576	0.325417625726	0.235362713244	0.227085625864	0.340715647498	0.324195497141	0.324375519889	0.354031474253	0.348303093450	0.328050373825	0.377504859328	0.384188832576	0.406722470047	0.399023285379	0.393303599216	0.379890023252	0.260127100377	0.252452788671	0.358820986802	0.292762770717	0.391918049055	0.373469294872	0.389639803271	0.388142714191	0.337168975952	0.310723254088	0.257829463658	0.354117967082	0.322695569559	0.398146905843	0.505744644620	0.319309014355	0.200639947847	0.214642384688	0.200340754186	0.197854059511	0.206944702808	0.333092833319	0.324201874353	0.270658755381	0.300525983479	0.239277224098	0.239636566378	0.286083691556	0.247110206828	0.214975977870	0.194699911477	0.198038475950	0.167367272075	0.314304731062	0.358956943423	0.322467544297	0.335369343150	0.330452570158	0.366130319252	0.297104409215	0.297429077582	0.292080877071	0.243267352993	0.302851278708	0.234521540417	0.151287601211	0.170577014012	0.190652486585	0.198528732080	0.167538688291	0.298957214870	0.324966409264	0.344843290212	0.301187487532	0.346398230187	0.282418040981	0.274886542821	0.341348067726	0.366352505488	0.378738127595	0.375369003433	0.399619122842	0.350203293926	0.323528184783	0.368275748353	0.337761067785	0.328959506817	0.317785275654	0.265018216227	0.330515086902	0.346067705329	0.318166762293	0.270662668674	0.286973394419	0.286947196749	0.249497257208	0.264954190877	0.291574578558	0.380100728717	0.358281179829	0.256708368828	0.241276561095	0.191847095702	0.213920874108	0.166075865882	0.162996114324	0.088844882388	0.116904014576	0.297003422545	0.305016511521	0.273159795640	0.200993745652	0.322508612378	0.290123662808	0.283535625533	0.288093356397	0.378262938344	0.315809742204	0.206572070259	0.207031177552	0.179135319555	0.188437012025	0.183002411503	0.162782402265	0.143012098221	0.135511199400	0.109651724338	0.144898757806	0.299609118526	0.287373478554	0.222264575441	0.244435716297	0.256846231395	0.245550960991	0.297428653597	0.215697583813	0.175003322748	0.428916277974	0.502390988356	0.525338109540	0.413713856759	0.390945669796	0.376589326876	0.398630994189	0.361224348981	0.383351855536	
1071000	527.638063	1	518	0.532839219005	0.535044086199	0.532867674852	0.495168714660	0.307319424324	0.327482040357	0.211775102700	0.257743311585	0.283577318838	0.299167673673	0.356383608547	0.341002678825	0.328922847402	0.291362051611	0.313968041593	0.325033164751	0.407394380581	0.380048185665	0.374477599492	0.303459372789	0.277098490777	0.299321492205	0.194728468549	0.173216361974	0.312656049065	0.313391503139	0.325783268919	0.338434818490	0.344289860415	0.323613311655	0.381585472361	0.384137500388	0.354436431829	0.290519901493	0.353111010142	0.315680091876	0.235374595320	0.249962861576	0.330918394416	0.275316626763	0.387641950665	0.344363969883	0.402150755288	0.374104495108	0.355583480710	0.324287771812	0.283958948034	0.357456857815	0.343554849989	0.392663318753	0.505067067233	0.370902578283	0.264329363475	0.223093438218	0.210981086353	0.203474371988	0.210794490632	0.346485891481	0.345088233603	0.310632147931	0.346984871760	0.258900176299	0.190154769823	0.279888944373	0.292699792349	0.190918235229	0.238574424981	0.265660896154	0.193421414863	0.318045201898	0.314511041744	0.279182074873	0.265461786915	0.263517321268	0.329413612538	0.263287443241	0.286253705896	0.287574131880	0.256016378566	0.327351659551	0.254429343743	0.163216467596	0.181310718694	0.191759633697	0.215738709489	0.165249789315	0.292159668745	0.324869828745	0.344340730544	0.285769200491	0.312543575476	0.212397934085	0.185544039426	0.296262161760	0.318275784428	0.386000603672	0.376257275641	0.355016430497	0.313136995062	0.279269235620	0.347463414954	0.303176012954	0.304356472949	0.289737163504	0.265824636005	0.311394797531	0.336764801610	0.354178436720	0.267165978772	0.266012227302	0.259249052458	0.260292262108	0.277429047907	0.265406654939	0.396065741034	0.355935969164	0.243697086801	0.228785158184	0.187718490337	0.222029608024	0.208244688300	0.174815191870	0.077771290284	0.095467666510	0.292070297675	0.306402973903	0.253548785449	0.182599610376	0.320539285881	0.303065578373	0.267309287293	0.284664240847	0.294975302734	0.299873696244	0.187925160945	0.176296284780	0.170779371299	0.151740922882	0.166490976842	0.152485257483	0.161482148472	0.157271256297	0.115001722645	0.143647611231	0.304982584316	0.291413638672	0.222070417474	0.269593819411	0.257012869843	0.234999809680	0.281873480001	0.243092313616	0.202642421434	0.398305843637	0.511309697070	0.517216488640	0.392372167574	0.403485909811	0.386275639104	0.400347130477	0.368371314825	0.364716317099	
1072000	530.181453	1	518	0.532839219005	0.535044086199	0.532860300389	0.486101597450	0.278496111049	0.296615535844	0.219022171866	0.292366864246	0.308406044818	0.311933224066	0.384894642563	0.354339648575	0.355701891601	0.310209457426	0.312381918179	0.328868860443	0.416371768172	0.365889742803	0.362914413255	0.305469424207	0.276917151414	0.300946004763	0.238240438155	0.208393112926	0.334131155502	0.308998165295	0.331644934568	0.347542838759	0.323607715362	0.315417062917	0.372229072583	0.376380839162	0.378167583943	0.291373229423	0.335287507339	0.282461212605	0.196715797334	0.212706671202	0.343643391444	0.303852011730	0.420811389447	0.352983381489	0.414948437623	0.397169279569	0.367198472731	0.288798767474	0.294926844659	0.351446688897	0.363997092697	0.406580793153	0.510153840363	0.374792240221	0.260761867607	0.203844212621	0.198634078692	0.168932031074	0.185761917071	0.333374486166	0.387876671623	0.357036453936	0.367918354574	0.286428402940	0.212373362436	0.273464828025	0.282962961709	0.215780244125	0.281122165371	0.281827338965	0.248041219599	0.333509600826	0.361888274251	0.290716230437	0.303099740025	0.320103372207	0.329005509932	0.314714604662	0.295196543501	0.292439837269	0.277178310121	0.355807038307	0.286673086498	0.201612955463	0.183762029771	0.197444756578	0.197491609605	0.174363739384	0.299572687756	0.353416222031	0.329745040742	0.285542183172	0.306427750951	0.244050434682	0.232816656685	0.280467971872	0.277095429681	0.350536403022	0.335874193121	0.327249583621	0.313708038804	0.302964805028	0.333058239565	0.280350684883	0.273811955164	0.259000209065	0.226079729474	0.316587163673	0.344960794409	0.368614537385	0.257561151648	0.237759565223	0.259599145289	0.235279986348	0.260725576100	0.205259063187	0.367903137605	0.352766730963	0.240978346298	0.219496224986	0.155249528689	0.185356173913	0.181348457455	0.189602063189	0.105321852216	0.132585297141	0.318402071546	0.343273721687	0.282499491834	0.185954179264	0.331592266149	0.336725349482	0.257354141830	0.258208707118	0.249117923293	0.251473576744	0.154401793339	0.157762973160	0.101606493096	0.151542201309	0.149495174541	0.137699117830	0.134485146972	0.167028939673	0.125675856892	0.138263451973	0.280094828315	0.270394277293	0.225417346247	0.249798641092	0.238886115621	0.239120266052	0.260452740255	0.237653799667	0.207989545659	0.380937570403	0.479290157014	0.539681311674	0.387138447217	0.398145499844	0.384084140319	0.398540570376	0.360162985473	0.360434312591	
1073000	526.953578	1	518	0.532839219005	0.535044086199	0.532833563097	0.503179120352	0.296486434639	0.308129412377	0.203310442138	0.287526094625	0.318291029687	0.310965920485	0.390376872758	0.364313625984	0.388438619096	0.353286664279	0.355505340022	0.347675432390	0.438121713014	0.340150823454	0.346020767653	0.288011716332	0.258705664866	0.305743226191	0.224719181570	0.173102588848	0.308962184879	0.319428682682	0.326295769214	0.376109889949	0.336054089191	0.315471161169	0.366288893355	0.376681748280	0.361531209812	0.267284321761	0.341436487515	0.247632336312	0.202328527954	0.240307679694	0.368588111987	0.279561475142	0.384444641491	0.338357119411	0.378215344774	0.351914690748	0.323976860836	0.278948441429	0.248439659060	0.363305557388	0.347540921103	0.406013398657	0.524633179131	0.338955708853	0.304695182984	0.211441462656	0.193573227384	0.173164520926	0.197699170801	0.309119878353	0.321303543241	0.308256260369	0.327439878852	0.270333727371	0.224900222807	0.273214583224	0.206727331246	0.144814938031	0.207238428287	0.216857945336	0.186359534224	0.320305136339	0.355850784021	0.288112136038	0.258675845076	0.355320324980	0.367008788723	0.306150911708	0.300214123015	0.309532665861	0.264877380697	0.344108048931	0.338959495321	0.231688020070	0.207145898625	0.216514648650	0.227603433340	0.207593511274	0.295237249105	0.316360471781	0.336366985744	0.280527376771	0.303539263480	0.189988446919	0.200350977142	0.282203361840	0.322744245665	0.395998220961	0.393210446908	0.372972462020	0.325167759152	0.321061951062	0.351939908273	0.299402200952	0.297279723779	0.289026277253	0.284776113794	0.311449485072	0.319190277097	0.341185041434	0.238518752614	0.225441740114	0.233806560267	0.211295587459	0.239963172041	0.211846717539	0.394467072609	0.384623644880	0.228859964033	0.210324918427	0.175892085628	0.206779041133	0.184611799067	0.187968614940	0.096171927541	0.116678327917	0.284657733469	0.306275115776	0.235350596556	0.198836777163	0.287980476974	0.288250677598	0.239997783008	0.226484310747	0.264321623504	0.230860433535	0.168701235593	0.193901215538	0.144199001460	0.175341803210	0.168760369804	0.138156637473	0.124078216206	0.178871735147	0.122929155009	0.133279544269	0.277659048694	0.278709954470	0.205242577288	0.251098451328	0.241246001225	0.242261678411	0.283345279637	0.254624627676	0.231333768004	0.373011271203	0.461181178168	0.514516596334	0.411950163638	0.391822109924	0.374472035443	0.393759686686	0.373989392359	0.346856154299	
1074000	540.001652	1	518	0.532839219005	0.535044086199	0.532756219661	0.476459933356	0.283385606922	0.351039557113	0.223623492807	0.329580790852	0.342719456530	0.331927210791	0.373566947739	0.341122575271	0.348037253160	0.327242471136	0.326946679521	0.309914649209	0.369672815781	0.319333054858	0.315571909445	0.266030556582	0.275229729567	0.279740040895	0.243032281412	0.212193432585	0.300273091258	0.317064870691	0.285314991010	0.341850752373	0.327311620576	0.323654528732	0.377582299265	0.385117195044	0.335585082186	0.284823770768	0.357259562001	0.270808817796	0.237696958402	0.254122080184	0.398025407608	0.333718588232	0.435622556467	0.385424395740	0.431940182444	0.408516391584	0.295434832783	0.284954874490	0.259814600160	0.361220748644	0.380783676064	0.397289357047	0.500809444107	0.353697321206	0.288164969034	0.213952197352	0.202469431302	0.180100822939	0.195703550654	0.331792021055	0.282051324015	0.248470021999	0.302026952783	0.265975677946	0.264844412086	0.267698371166	0.158619098921	0.181439705783	0.201820570886	0.224075564537	0.193452001114	0.372378381824	0.361547083109	0.312062238721	0.294879160624	0.380666451183	0.371445150247	0.303958455522	0.314013962222	0.317687046968	0.236292722703	0.308139528637	0.289737456801	0.190303009019	0.205132180216	0.192365418430	0.211937799419	0.195915267395	0.305082008290	0.317249078247	0.343226221980	0.291485094019	0.288994422293	0.219950473542	0.260193318440	0.270489696621	0.313282675281	0.411394302503	0.400305802764	0.332907423508	0.305843808054	0.323715318347	0.318980637729	0.286189986076	0.289428889030	0.280788149781	0.259637465535	0.329749752948	0.341842594132	0.356407862227	0.257776069454	0.248194095889	0.282633554031	0.219937436592	0.246040209770	0.237885661042	0.402428278328	0.375546332946	0.223059299353	0.203062172647	0.159355115268	0.181166604052	0.189428387650	0.166908360996	0.080049440339	0.094347164942	0.285028367590	0.300531455406	0.230470337939	0.214700528059	0.285534473094	0.318920956131	0.234520055656	0.219875459022	0.260461636427	0.205158036859	0.162076499268	0.169586571290	0.097868456930	0.181510401649	0.175404635472	0.143570956567	0.138834578585	0.176018219876	0.125362302105	0.147332858248	0.250886317546	0.267519170965	0.220590956255	0.249337920682	0.253830420115	0.236009777925	0.288536988842	0.247514384417	0.198160566878	0.390975841892	0.484083108369	0.534297942823	0.412700657482	0.387846405979	0.365411115138	0.393859228882	0.392192852786	0.351537360520	
1075000	523.224138	1	518	0.532839219005	0.535044086199	0.532888221988	0.507067866640	0.321223733113	0.321728134977	0.195509024629	0.368273816679	0.334021804168	0.305688410329	0.389842653510	0.352582566060	0.380848671550	0.317700281414	0.315384710811	0.300591616275	0.337487594027	0.315584863288	0.297910268060	0.281227831918	0.257004072870	0.321375437535	0.253479083724	0.262919841234	0.309366544332	0.339543483789	0.330792463943	0.375520481124	0.347872344620	0.309149267863	0.376739842573	0.385509742645	0.340804326838	0.293708769679	0.381094273213	0.297596692358	0.258788293504	0.262054160335	0.413898390897	0.300754476460	0.416459651592	0.346124985666	0.384357506605	0.351287666387	0.332033677539	0.305964386456	0.306084790578	0.410963101680	0.431272279524	0.455332805638	0.546882802995	0.366293900401	0.305878512572	0.216076129947	0.197743339093	0.174805940448	0.198689656429	0.332423492398	0.288438954058	0.238791011052	0.302393895687	0.286598415630	0.241529173059	0.331056707281	0.191372751470	0.225011419572	0.191988949006	0.189363776666	0.182214618682	0.370935453190	0.340970903803	0.305995602031	0.289226036657	0.342163100907	0.362247399748	0.314524413301	0.339091631980	0.345617000148	0.308388843805	0.370343746385	0.345030161702	0.244852527230	0.215009014719	0.237557550848	0.238694952346	0.235884866694	0.315514349482	0.269006161955	0.330739291479	0.276369618461	0.253862019941	0.214543799944	0.194525443958	0.230642588385	0.254599204963	0.359242507979	0.365080425491	0.264747970250	0.282062209952	0.319342374785	0.269612878479	0.276705932539	0.265574217851	0.249606386159	0.249847637070	0.306019954326	0.326129130032	0.369985681969	0.239585040614	0.244364082291	0.303937154043	0.301055010829	0.315653383996	0.210949723046	0.382529954279	0.360783925365	0.214612154629	0.176632449775	0.149936526511	0.155867172702	0.134967351659	0.120521652872	0.090650382326	0.085596573387	0.230982280606	0.265118140906	0.169833938605	0.184230468709	0.216723548603	0.262745458594	0.233752929750	0.216588860945	0.187209682004	0.209142567779	0.140822880468	0.159418488968	0.085535075952	0.160350247053	0.150095971052	0.118738567808	0.107390462710	0.162488110177	0.110620176624	0.133645480891	0.241445098566	0.255817549845	0.236272112969	0.241317613507	0.249869067364	0.238836617364	0.292245541646	0.237272785871	0.165043249908	0.376779311998	0.442037442783	0.503971702490	0.392454640771	0.384502941634	0.361501181923	0.392657172986	0.377845948628	0.355909339926	
1076000	525.698277	1	518	0.532839219005	0.535044086199	0.532683139739	0.535847505191	0.315438828621	0.320534026074	0.214443588362	0.355627765291	0.302120335643	0.267150472397	0.353840149307	0.330002681382	0.351521677759	0.312158370199	0.288883161718	0.301266880246	0.361320354602	0.297968923362	0.292939158874	0.316782133019	0.288038588687	0.278211460853	0.249218248268	0.256938186071	0.279012156902	0.299455209028	0.247207622015	0.360065480023	0.336659653118	0.317874767309	0.374627121254	0.390315885155	0.332997781632	0.313100431302	0.376341140860	0.318979033644	0.291338385963	0.286583951546	0.404656932978	0.316344805945	0.383751633917	0.344498330027	0.392012182940	0.371712846471	0.282670615822	0.243654648886	0.282091159028	0.354861433189	0.378935013776	0.394581792627	0.493816730770	0.336574052290	0.269725703357	0.203860565039	0.173763757133	0.176873253404	0.202083468582	0.320152243466	0.266333319286	0.208083641341	0.242995020307	0.238832900363	0.187585643856	0.307717765576	0.188750148614	0.234637345708	0.204350687609	0.232239009431	0.195367084168	0.382753578911	0.319824152764	0.264075005674	0.248328390382	0.288024397957	0.345212322435	0.251357953207	0.355616629467	0.350216921097	0.291306928883	0.347737125693	0.302837522595	0.193478700474	0.185761135231	0.189485995184	0.171055085310	0.150234554145	0.310087273029	0.274561981365	0.325874658191	0.274045499436	0.272987540293	0.258852588332	0.242360596243	0.256128137347	0.288606232826	0.362617308354	0.363581158289	0.307730008825	0.290909439521	0.333162765109	0.295432011099	0.311881545424	0.311711737365	0.290220716647	0.305764728802	0.361196911749	0.355166744764	0.427227041187	0.241509847327	0.233627089637	0.289891207690	0.285368622457	0.269138616604	0.210851545774	0.379345795403	0.353488399706	0.241659596576	0.209232203648	0.192747915719	0.195430656817	0.133416340065	0.129578538273	0.075708807153	0.069343451700	0.256248545527	0.292199228103	0.239582585716	0.254038693387	0.259811234186	0.295363926351	0.255301552616	0.243779753816	0.233033748508	0.248246562874	0.181243797816	0.198215425189	0.102072453843	0.177036926528	0.184445796512	0.133487464793	0.141375448930	0.158280088194	0.131111120967	0.151157542396	0.274538524902	0.272971984539	0.236757368237	0.239652609992	0.268706174707	0.240467296295	0.291038373615	0.271378324739	0.195933503003	0.411211432670	0.472611241861	0.528304597398	0.420340222262	0.404897355295	0.376900212598	0.402388606255	0.393030035898	0.354629639975	
1077000	526.536778	1	518	0.532839219005	0.535044086199	0.532597967930	0.513362438076	0.334956920510	0.304699292162	0.225723566812	0.348530590281	0.300090802615	0.279326960392	0.383087410928	0.336659456877	0.368965962341	0.331215157054	0.333977532028	0.309973688597	0.373549553039	0.293870193822	0.301703542715	0.297977372568	0.260773752919	0.308870589890	0.278911752521	0.304109343520	0.341423823549	0.339830517373	0.304527717127	0.389495058976	0.351095825074	0.312160783045	0.365926473897	0.376857384096	0.312144192335	0.309261578745	0.312838333259	0.255849182924	0.234189632208	0.232286102932	0.391984286807	0.361255613895	0.422133020051	0.384481588621	0.438664122736	0.395526020812	0.301315023754	0.255962141208	0.278276390279	0.361067094025	0.386178483656	0.402360862429	0.487334117185	0.331900896972	0.263724201109	0.191331284595	0.165514779344	0.166776750513	0.201121133516	0.310942201357	0.302583549356	0.219697573660	0.238350958941	0.218774596821	0.233773656718	0.255622336250	0.228849752420	0.244873471602	0.291907747450	0.324617140857	0.247999390003	0.347550007824	0.292312437428	0.243869258731	0.203643605218	0.290681341479	0.380389136910	0.257192354665	0.343942568292	0.335331303983	0.295569892492	0.310105450438	0.289851580633	0.201631664613	0.216341789523	0.198155130375	0.182685473993	0.167028538539	0.277203159656	0.265225652450	0.308804937503	0.278765572208	0.262836890639	0.236144961723	0.217488015126	0.259864091506	0.272629924291	0.363621486174	0.342183425962	0.296957811986	0.300138802083	0.343899175784	0.317112898744	0.298619560912	0.288976471607	0.246397359699	0.251805432328	0.346787311653	0.337005390363	0.439942882268	0.258008808628	0.230137870230	0.269682204985	0.258740697694	0.239837572107	0.211240727140	0.355368402347	0.337905394342	0.259268785115	0.216162982540	0.207012627676	0.216459680405	0.173653384714	0.147177880991	0.111079533596	0.092863194428	0.247161826566	0.299554565780	0.232081351557	0.274967229837	0.239765677764	0.300432695647	0.262257835408	0.257265491613	0.225902112568	0.260626121787	0.163003412582	0.188306530571	0.088819878206	0.143820879762	0.157485352467	0.138802475718	0.160199963894	0.154916464949	0.136332529288	0.116528056728	0.286357121099	0.284777615618	0.279596680687	0.265570409489	0.279113282000	0.261495015540	0.307622508264	0.273035973668	0.229836900901	0.418584143818	0.488312841975	0.515657248643	0.432832406282	0.390819429030	0.352138969858	0.381118548674	0.374195019011	0.348076387954	
1078000	534.763179	1	518	0.532839219005	0.535044086199	0.532585460959	0.501953008024	0.283390146146	0.268708778155	0.207471896027	0.309371401497	0.286281011133	0.252604268467	0.394252471759	0.324245826791	0.370884033290	0.332952989265	0.337011716523	0.340058259084	0.386643991597	0.306907022696	0.335929814257	0.319873342139	0.271440329543	0.277252850891	0.201319309189	0.260501913386	0.264624223443	0.256089500885	0.203394916370	0.352815254312	0.342142790620	0.322063042852	0.361940608903	0.372456479339	0.326032684711	0.296927672049	0.305209989530	0.277935581354	0.256787456252	0.262135565187	0.370484574655	0.369254484463	0.414223113388	0.372670650352	0.424061067261	0.380402560219	0.328521334731	0.307473658547	0.287537023866	0.373340705709	0.398830760937	0.397888192162	0.500733849343	0.328146077302	0.267500226136	0.201539555038	0.186661759616	0.177845357694	0.207714224795	0.293930520090	0.251458674122	0.184099418160	0.207546708376	0.179878937839	0.216832882710	0.251027094457	0.184503831618	0.181042925586	0.224777229467	0.279234806855	0.200771927754	0.332873006224	0.312315929703	0.264913363978	0.211447477650	0.315427075166	0.422359667261	0.302859688681	0.351586951518	0.339258086296	0.319994887638	0.303237046536	0.290742837434	0.224992787919	0.239707753864	0.220083753206	0.197522138906	0.218873522157	0.293017947360	0.305535407809	0.318357265591	0.294082946812	0.262749971231	0.227855093890	0.214087999179	0.253800345728	0.262120584532	0.373359293865	0.382184759552	0.274464418428	0.268740438984	0.327446681718	0.299919002873	0.315488147415	0.292716897049	0.262207123783	0.268355745730	0.274484822391	0.246944286550	0.352801299180	0.284178195029	0.285240267950	0.348090408776	0.325089760862	0.286269262308	0.246338508820	0.380424836984	0.391143935041	0.268668437394	0.229468608875	0.199888724944	0.192464076410	0.136520231136	0.132094856919	0.116757036061	0.085958084242	0.231906044123	0.266054741613	0.199311283208	0.211631274253	0.201212879423	0.226029139195	0.267321496511	0.255295779749	0.215264151743	0.255254002635	0.163066434256	0.159311789544	0.056287103233	0.147142216260	0.147759517556	0.154611074209	0.146816592959	0.173786789816	0.172701289600	0.147733420286	0.278797403734	0.271415973440	0.262019463555	0.220014713307	0.248840607096	0.259644956266	0.290776256023	0.254260186717	0.226213463637	0.416234277366	0.489619483468	0.505305575913	0.429282861281	0.408005324462	0.384262246626	0.383945345290	0.367503390742	0.358563873592	
1079000	532.139523	1	518	0.532839219005	0.535044086199	0.532700823643	0.529317507151	0.326501098616	0.296119372922	0.232183654687	0.339823306995	0.316187429080	0.316987528893	0.399988091524	0.303669040767	0.376424494195	0.338071677337	0.379426786281	0.368651145909	0.385344699774	0.328876917330	0.326529829021	0.337406724922	0.285069444074	0.270136190056	0.221191162629	0.266312623251	0.273630901483	0.268786341267	0.227802439636	0.368389102439	0.334926652031	0.322335566400	0.363443145449	0.375958438196	0.331935145682	0.298605675855	0.330442035243	0.303641719340	0.261404412759	0.273609614753	0.373624011987	0.348446216793	0.405160355102	0.375112088977	0.438390445390	0.389130944441	0.329726254190	0.297501154042	0.269017766057	0.360098251560	0.389930669476	0.380955172301	0.495863630422	0.326244167954	0.264858566650	0.220509983365	0.212070519866	0.195313675393	0.215074486255	0.325656019775	0.281707248853	0.212991279667	0.255698839613	0.251841370590	0.264211225110	0.329999307363	0.181258510265	0.207836165109	0.182199654998	0.246114812159	0.142291095829	0.372204284169	0.329009483359	0.303295850380	0.265057512714	0.368473183766	0.439894429770	0.326291477816	0.364550449201	0.342750402139	0.283779085101	0.263115668732	0.288827655789	0.177758383083	0.192913719629	0.170110432521	0.120541596988	0.120508362073	0.302245986994	0.333345210837	0.325356486413	0.304681545197	0.306648114925	0.238015147454	0.219503738634	0.276683972637	0.260249333576	0.406279967532	0.402491282117	0.244322550976	0.252320085590	0.311802393242	0.289666788521	0.333894856305	0.333562653612	0.295959647091	0.275907659774	0.275459410655	0.255556649080	0.351196440797	0.284339143947	0.302519505249	0.348671627062	0.286514254668	0.243283835507	0.274630859175	0.354268955144	0.368526816897	0.260705763876	0.226074811495	0.211908905857	0.220506347114	0.148977624837	0.152960195667	0.154730040491	0.126759736639	0.244253894188	0.244307991331	0.195808370152	0.236130392470	0.202216889833	0.289796427047	0.258362113953	0.254468798003	0.229575235785	0.253141842828	0.159533183963	0.158173079792	0.098815504438	0.130412149634	0.152139793614	0.150969327210	0.124111265208	0.156216258249	0.174973970237	0.137984430310	0.270189283174	0.257170445211	0.246357196889	0.197363639040	0.244064889438	0.254486198529	0.282388132818	0.245934635968	0.205490236688	0.404289266359	0.482291499293	0.495346168506	0.413227655948	0.402765393162	0.360017153418	0.373507538430	0.368722083809	0.376046434055	
1080000	525.193881	1	518	0.532839219005	0.535044086199	0.532481904250	0.519896463990	0.348214310556	0.305597469947	0.220437693769	0.350921299037	0.338512513918	0.318472177464	0.387925929469	0.327663521738	0.358221859109	0.339852690795	0.361831171233	0.369599263853	0.363176212365	0.306017985509	0.286954594826	0.315719962091	0.258104404226	0.329768738758	0.265999641388	0.251956060040	0.271580823726	0.269783788061	0.245323921658	0.370352293033	0.334266122179	0.322687256181	0.377169152415	0.384602463620	0.374385167907	0.301209274792	0.377806349701	0.333029092561	0.255893266071	0.249718725113	0.418173492563	0.394947340634	0.433236054999	0.412659448557	0.432959472290	0.383314173121	0.343788109151	0.342013318489	0.301887627601	0.395007708701	0.401531178796	0.413564139270	0.539764095286	0.308156222814	0.270758213796	0.197714997415	0.193946680007	0.183390163472	0.199317416398	0.313383439092	0.259060416429	0.206899959392	0.241353239109	0.233425089380	0.235141122182	0.344151666240	0.188043977443	0.222870817735	0.125665185045	0.199965329095	0.098098704530	0.345298967706	0.326496534088	0.265467802356	0.196946538488	0.358958663914	0.427735266626	0.317464255315	0.334827775370	0.325310292356	0.285837529429	0.271372188237	0.306136707157	0.168711122827	0.152996094458	0.200370255597	0.127266463407	0.143148456515	0.308648019315	0.358730189277	0.299071914262	0.282990168684	0.299539729980	0.191184712039	0.214243469846	0.279767480114	0.270616474180	0.389487675686	0.347558156038	0.258338495700	0.281113281853	0.327490155026	0.286028776465	0.334595890802	0.354182997140	0.322491790261	0.296527467348	0.278248967614	0.258452927767	0.303135890668	0.271056934159	0.309799946084	0.339850684992	0.282210146397	0.279107965201	0.304681102866	0.355620660755	0.397088776790	0.253418171692	0.218638789415	0.211913589574	0.227717701277	0.218325274468	0.133417855194	0.128170457674	0.078848486951	0.241180216675	0.242716568533	0.190058151479	0.269181754466	0.204047739848	0.307853101575	0.252448271882	0.243254381658	0.182539381660	0.248237174698	0.138309889121	0.132259406623	0.089138104217	0.149260390455	0.147676354585	0.171275418714	0.170356819927	0.161062962811	0.180900114746	0.152086463860	0.232293263184	0.235896353273	0.240506648116	0.158538578244	0.236931798967	0.257239778968	0.312751452525	0.190564038727	0.149787646409	0.421937520714	0.531645319986	0.526176563937	0.423410362370	0.417041275995	0.365550303369	0.384003008962	0.373303246394	0.376061445835	
1081000	524.274350	1	518	0.532839219005	0.535044086199	0.532519932976	0.516383639257	0.282707237044	0.279968620275	0.222098739372	0.343755833077	0.313185360117	0.307069565297	0.419895904544	0.329883114210	0.388106693350	0.343763757376	0.379620335865	0.405147544433	0.353838979464	0.346138290339	0.336468322722	0.370621148093	0.324348458725	0.310662060390	0.290976010767	0.295175100828	0.287384403311	0.308742853160	0.305877479111	0.385755567283	0.336155759946	0.314327645533	0.365381906491	0.376273651750	0.341861570993	0.293943640015	0.300019760891	0.309585547523	0.252018486282	0.258409759265	0.384310208796	0.371364223431	0.389589341622	0.402443101425	0.416548741702	0.368585599044	0.369552654528	0.289246762067	0.235412674959	0.352937421390	0.315468061897	0.378089431259	0.489147947088	0.329934895961	0.292459208064	0.205428332585	0.208701396567	0.186327491088	0.204125064278	0.326399350510	0.247388355654	0.164183973995	0.207093660252	0.218140922130	0.259142613944	0.322872595101	0.163906797566	0.182898535379	0.155540626912	0.215851996003	0.117119612279	0.351022153091	0.353271451337	0.293874624716	0.202975221550	0.366135027715	0.456490280565	0.327825422832	0.326625285675	0.314344310618	0.331152247363	0.325113478400	0.336012363039	0.212080011171	0.147653178042	0.223567001065	0.128756292281	0.150833257611	0.306727983950	0.328525959565	0.294922559076	0.265838713923	0.284697652487	0.188051173044	0.208867769053	0.269025615780	0.271601772228	0.334412154956	0.348313171749	0.268461808141	0.278048683853	0.330956318626	0.274561770729	0.292533867412	0.298862091117	0.268378277843	0.232709916653	0.304277642494	0.281411603228	0.317343287551	0.245212954323	0.296891504927	0.311657553724	0.277393129542	0.281823302889	0.294002909100	0.341987485950	0.385256667830	0.222490855291	0.189610378080	0.199960286870	0.201633705540	0.175111384091	0.123491654441	0.108376079571	0.088258563176	0.214907935111	0.219913526207	0.188918854239	0.210197296311	0.176763748684	0.332848392188	0.217780100246	0.204935598629	0.162403061386	0.218097930599	0.142802404709	0.163555407966	0.111297600099	0.140791195132	0.124677849923	0.146395532021	0.139326235745	0.142808873899	0.162640662323	0.131353784050	0.214542876609	0.237892019393	0.232454674409	0.186785606652	0.241118766360	0.264223269366	0.315479664536	0.234519166706	0.205498288371	0.414276141131	0.496142858903	0.462789798569	0.406028014184	0.390807721801	0.361094418749	0.367801081187	0.363533423615	0.358132804547	
1082000	521.635910	1	518	0.532839219005	0.535044086199	0.532640538975	0.515209632696	0.295415729485	0.310420270646	0.245798588193	0.365605307415	0.319672627737	0.339511978040	0.396469561232	0.310179623112	0.317672113261	0.279090878428	0.300179671079	0.325560502977	0.347667472961	0.256507923338	0.224432460895	0.254650393854	0.259372485660	0.287398212500	0.295322147213	0.295470112848	0.295873525640	0.310973459583	0.333026648164	0.367988229401	0.318680607445	0.308595527499	0.363629904137	0.376182265071	0.335798706499	0.289031932998	0.277170937596	0.298594325497	0.220439080899	0.253198427549	0.364914853456	0.364241314666	0.363239100516	0.397508049827	0.399068796458	0.360784809239	0.345640975329	0.302879934331	0.227545563237	0.356627059988	0.353896716185	0.390019789591	0.520752477079	0.290937642356	0.283656469231	0.190409247328	0.215530020840	0.191642628220	0.201273974015	0.313274417754	0.260573890272	0.194342293961	0.195971918153	0.212269868556	0.249099233078	0.324891091922	0.192362459970	0.139832147075	0.183204572692	0.269701783647	0.137832739832	0.363451634590	0.389696458444	0.275870499801	0.180027502975	0.358060626710	0.447166335564	0.308863558882	0.328653242251	0.331851135768	0.368084813624	0.337042800127	0.345009489772	0.216949570182	0.152357667866	0.236416181148	0.144100997641	0.141123748335	0.322395254520	0.359010472864	0.309322608789	0.284205237063	0.307137866502	0.220553533325	0.231004190259	0.283931493348	0.290161823781	0.316156555207	0.317023861083	0.261022710327	0.284521839313	0.329035123502	0.297432701105	0.316472456325	0.313367381881	0.302586147444	0.253865214771	0.342727637968	0.317689049921	0.338492100232	0.259921195753	0.309466509877	0.335410488691	0.263063298356	0.288577864272	0.297871470747	0.348549529833	0.380552594493	0.246085081028	0.223980590734	0.217932778685	0.192102457609	0.159069842486	0.096537537465	0.071770907967	0.066052513660	0.256389261371	0.239021536483	0.183032534596	0.187552778758	0.214046495811	0.360153146729	0.246386087567	0.230228588071	0.180635359570	0.260284090999	0.155367465713	0.167282208722	0.129361539585	0.140367605809	0.117619606281	0.137795177965	0.120483356220	0.104609302175	0.135509657343	0.104656851842	0.248686600287	0.275437185287	0.249293276625	0.193397295494	0.261909577724	0.268943412467	0.327059717224	0.231060507017	0.202206813171	0.438303780013	0.549259093429	0.503337217238	0.429845772957	0.405051295623	0.378755040029	0.389391089493	0.385428900425	0.374625227746	
1083000	520.854834	1	518	0.532839219005	0.535044086199	0.532560827224	0.502938710794	0.215426483001	0.270001121704	0.230138832974	0.294281181712	0.263129391782	0.277216296208	0.402642124971	0.279710069116	0.266160905402	0.204475334915	0.219954799358	0.271171969961	0.319011212116	0.195023918484	0.164797116116	0.194570487972	0.247999460607	0.283499224102	0.256616583352	0.250933346835	0.268332773899	0.293852928270	0.302416514997	0.372853781770	0.323993888939	0.301392765038	0.359682828054	0.379319642473	0.303941992712	0.249222570121	0.272865597739	0.302061079881	0.223358619768	0.259079701486	0.365108939677	0.355577096802	0.375825438475	0.397514297454	0.409989476499	0.390960322453	0.368432370663	0.302571308276	0.227361435733	0.354711126036	0.340026656215	0.355842814616	0.489498113759	0.286925871921	0.240729798790	0.185887784003	0.196342809193	0.191506113706	0.191681879867	0.321290544373	0.262875630201	0.207663250437	0.185237261487	0.168452668489	0.215736490355	0.258176316032	0.206597427322	0.220741334379	0.173955735516	0.213643131943	0.144034051525	0.355424980485	0.396667772721	0.349167649924	0.274088100481	0.365109563672	0.444496716677	0.358299275330	0.304417771633	0.308744869034	0.360289513960	0.312791174659	0.323854306402	0.212906855452	0.123958169174	0.259581092445	0.203531519069	0.188012026693	0.322828176167	0.307063904838	0.309442239619	0.294430035897	0.310240449328	0.197271842759	0.185514120484	0.316465781594	0.303583134812	0.310259935740	0.322133740674	0.255724369107	0.280755413093	0.306589504551	0.292349729664	0.281789211714	0.313810229101	0.323796169651	0.261528965931	0.309879960397	0.292476964304	0.302073298575	0.289624698698	0.346533522026	0.360214466633	0.277483238617	0.295079757881	0.340660893623	0.323344115890	0.355076238655	0.284152486993	0.261988888470	0.268948353386	0.248121128116	0.189284862256	0.172371122507	0.139225933547	0.128840827214	0.279956557666	0.271598723959	0.235810090306	0.232014609711	0.242161261179	0.396639210924	0.272021773768	0.258507099450	0.180427657012	0.279235085249	0.155476372597	0.160891993271	0.157991020699	0.163216164894	0.132035753933	0.164936107284	0.131094447694	0.102302647776	0.128061270758	0.108654544954	0.258663591247	0.286499584063	0.235278997705	0.168350969414	0.223029852303	0.234023233813	0.285861629142	0.204307800188	0.183731407786	0.431815182482	0.550814787685	0.499358310838	0.418208775356	0.374238306670	0.354688394240	0.385332383511	0.366975690025	0.387287914310	
1084000	512.340199	1	518	0.532839219005	0.535044086199	0.532657785744	0.518576899546	0.254043294018	0.262868294181	0.232737167614	0.367149488722	0.317322150838	0.310594798226	0.400607995844	0.325998347121	0.317298830860	0.249446782571	0.264328972013	0.323043438712	0.394406545338	0.270466864025	0.243872372226	0.266740899768	0.308337538179	0.290531478963	0.237888328614	0.213438061515	0.249367788628	0.263966607933	0.315302988640	0.342007521211	0.307269745618	0.290240057122	0.353844691839	0.378405872718	0.295617146341	0.290158422310	0.236080280449	0.283149531777	0.215261747063	0.246506196250	0.324917451200	0.319400161326	0.363684130101	0.355968834780	0.354937928736	0.337885397368	0.374846091819	0.296901028595	0.209636112779	0.339939295297	0.329435939141	0.344738764378	0.508559700384	0.292259241905	0.233924415438	0.183039502622	0.186416135032	0.190256514442	0.188822432414	0.341947840628	0.294109939088	0.236907352261	0.207745993262	0.146792533671	0.201593055428	0.270452727696	0.254351679245	0.250631057122	0.195975622063	0.252516729598	0.150809841883	0.370688036139	0.407842868282	0.367596080432	0.234447971931	0.349321039546	0.429197813214	0.255354216229	0.323091584691	0.331541800488	0.368269923994	0.350560221926	0.349583925846	0.229625222200	0.122278114776	0.252972014832	0.180944111717	0.184760595482	0.340993750216	0.353669079558	0.325762581126	0.304145469635	0.314469805471	0.202461342160	0.202350802019	0.305852291581	0.279636089162	0.334834562173	0.332307354210	0.263464504437	0.276737304563	0.314483030245	0.293287179328	0.301589121637	0.334837426459	0.338379704793	0.312764776885	0.297787248468	0.295421691380	0.284753787890	0.290696969530	0.362360687761	0.360179764765	0.271860890445	0.286387568876	0.364044667330	0.350184304101	0.345128916739	0.278645332081	0.244441782088	0.233198255435	0.229540567918	0.156251460742	0.167729193488	0.088448275062	0.084672116660	0.249044528126	0.267980884846	0.214606485666	0.227113444915	0.208798864239	0.351877062868	0.283818321406	0.256847474655	0.180151884389	0.289193039059	0.165868957534	0.183164777441	0.191737092836	0.176805210653	0.118137663509	0.185424276253	0.133536252991	0.147967495247	0.157218981298	0.127636324810	0.255603196946	0.291812680403	0.239725610518	0.163853268418	0.220046337690	0.224152133087	0.255589710975	0.199146861565	0.179676728217	0.452499451432	0.547640988138	0.500676595318	0.443193614192	0.360045109313	0.346243122141	0.345044037265	0.336083922251	0.347265188730	
1085000	513.183611	1	518	0.532839219005	0.535044086199	0.532662803396	0.531069213372	0.233641898643	0.254662830814	0.214883990881	0.306725136882	0.319154762140	0.300536703865	0.403781419860	0.335777886487	0.329384611906	0.233512840970	0.247585531026	0.335239965439	0.430476265844	0.286721788305	0.259521382118	0.234252981016	0.276972204540	0.311047145440	0.231034421374	0.192074477767	0.236031021106	0.238518915288	0.277458534786	0.351234000351	0.325948186136	0.294158152815	0.358856903919	0.382519179124	0.312664697562	0.340459698191	0.263863571760	0.283550511928	0.248163507989	0.273634482222	0.354959929514	0.371794085084	0.438681536592	0.394123515769	0.417727990358	0.397563661586	0.414203565385	0.350323323455	0.269295125234	0.370108270998	0.393976788110	0.369798135517	0.528704041059	0.341946333793	0.231216174881	0.207873391673	0.216697692003	0.211729845336	0.199411672472	0.353702385032	0.327070390449	0.279967969275	0.255578829995	0.210575823057	0.304310122952	0.357315972763	0.288432433549	0.302437058600	0.199183071895	0.208587644828	0.158860052079	0.382800919276	0.410612453559	0.389585497970	0.259681020180	0.391180176598	0.409923473001	0.259098717810	0.328568708616	0.316040192913	0.375036015862	0.356046595167	0.355011460036	0.226771554989	0.127318214201	0.262337939763	0.205197224837	0.202475409319	0.338527367328	0.347502950439	0.318525214194	0.300399925601	0.313276379844	0.255633321008	0.227671692585	0.330319641271	0.315627217583	0.363208841163	0.366619986859	0.271783332894	0.293270473850	0.328767903764	0.322321743875	0.300532118214	0.300896547904	0.316005311172	0.296497388265	0.309545235031	0.304476476814	0.300097160076	0.275473029135	0.341567881471	0.341064798156	0.251840771076	0.231385482724	0.355909156253	0.349887748827	0.336918505615	0.298327199339	0.273779281101	0.254588287451	0.268698987244	0.218996549012	0.221145754622	0.131014507418	0.125353466535	0.248033115435	0.277255071538	0.225463562376	0.241850000179	0.200983333653	0.344439287565	0.314084662875	0.298046676407	0.277359798340	0.336838989537	0.221952824075	0.222810559827	0.182876223196	0.187193430749	0.156916538596	0.206573579216	0.127211608568	0.186081766994	0.172815600437	0.140087865183	0.276297720184	0.303241929092	0.248217053671	0.177644447848	0.247329263832	0.240877768626	0.260251950417	0.216381283260	0.194090584394	0.455806309702	0.527647105972	0.501155212537	0.453485337405	0.374861448196	0.360353210064	0.373297356465	0.361623683315	0.379439266351	
1086000	522.548015	1	518	0.532839219005	0.535044086199	0.532750188668	0.528362986085	0.248818743233	0.277633700221	0.196147153858	0.291368265765	0.306817005906	0.289111303041	0.373552980015	0.293032299653	0.303784694240	0.220255393039	0.284349116510	0.350372396855	0.435010531079	0.324290886815	0.294286550151	0.257663037079	0.288794143897	0.272664290301	0.191042413477	0.190800446608	0.218886723233	0.251617380308	0.262658634968	0.332866995265	0.313873493957	0.312028408175	0.374264218317	0.391137750285	0.302574483431	0.321029085867	0.261371811624	0.265109648156	0.193436922906	0.226338021258	0.317721688016	0.349625395878	0.387329078308	0.374808339699	0.377447264223	0.354712812247	0.385118523100	0.437155016438	0.348516095829	0.460030132387	0.514927659438	0.413676641637	0.533612899121	0.327460360546	0.219567284905	0.195052890427	0.191246025109	0.192678302306	0.183851202696	0.333829831225	0.281690159314	0.275834725356	0.229951228670	0.165035778935	0.198361295264	0.312356763766	0.282058370228	0.278193460528	0.231010147951	0.295812508503	0.204058439419	0.354915992409	0.391755508473	0.380663400900	0.254966702294	0.401090689407	0.413633779022	0.277016009401	0.298441516170	0.300137569793	0.364154622430	0.358928990088	0.356394312575	0.234295997681	0.158248819740	0.246984684759	0.193400433478	0.170991748653	0.337732383037	0.358177951849	0.324445411741	0.309167769481	0.337432492879	0.284541646520	0.218706488696	0.332642378068	0.344497952110	0.372877171546	0.369630613023	0.313914028535	0.286297649436	0.321109480395	0.330973789448	0.304457980323	0.283125721578	0.312185106834	0.291918905293	0.328802015529	0.321737816207	0.325402663761	0.300799767621	0.386264921382	0.350006641193	0.316542897215	0.290990295614	0.413188109141	0.376182093321	0.380030147898	0.314367674878	0.292673559571	0.280893182040	0.276412368459	0.203227258251	0.217723374232	0.118887673772	0.118930855608	0.252509436051	0.314966291986	0.207709401641	0.221019528848	0.196907345902	0.245738051520	0.305929757091	0.292236912644	0.288382787856	0.314198931794	0.200816795962	0.214751809867	0.161567551183	0.166136683154	0.132729422201	0.172762730179	0.114249216694	0.161970006748	0.155383630680	0.123876421639	0.263436044633	0.293098756566	0.235407120140	0.206240976033	0.251240514633	0.247836155193	0.259115848498	0.247866532338	0.228793468485	0.445250228318	0.509467516478	0.498583522200	0.424743815605	0.377451569928	0.371998487350	0.379567094347	0.364631885984	0.382266720405	
1087000	509.090672	1	518	0.532839219005	0.535044086199	0.532744779802	0.563323901393	0.253234271742	0.299148789477	0.225316421676	0.315122859219	0.325598923145	0.319396946594	0.362328704240	0.329109043940	0.356172240066	0.285366107633	0.314803120998	0.361256175182	0.490264942952	0.306713691698	0.284559468868	0.263293071673	0.313325265748	0.305585293476	0.240624146605	0.209823022837	0.255541180801	0.284941247471	0.267808836683	0.342510047792	0.336934300801	0.330771700902	0.373598238596	0.388187630430	0.308568034375	0.300306263991	0.258123707528	0.232121714062	0.148547582856	0.193538278537	0.331572624099	0.356181760417	0.362918402968	0.402057833951	0.404997699525	0.397560568518	0.376017607502	0.439282309145	0.348758864651	0.462212294340	0.500550377444	0.404102790350	0.505266121790	0.275594433605	0.214572483582	0.200721527630	0.190529476217	0.196566345427	0.195971075235	0.249134153755	0.200513980030	0.177528106720	0.145585743352	0.086204350581	0.168964906672	0.219900378135	0.182754923768	0.145742772465	0.180737234256	0.242437068652	0.122877603201	0.307731203443	0.341052150558	0.292560956890	0.225906492976	0.344164221098	0.322437572529	0.272172739756	0.257629371791	0.255085953889	0.332542558000	0.325015107800	0.330518004303	0.222112674235	0.162766632821	0.238144121516	0.166848884318	0.171030603745	0.327150176111	0.369883586952	0.319856063036	0.300125032128	0.337779858308	0.314550720044	0.276616150426	0.342235738581	0.357137419210	0.430063565149	0.438194382342	0.359523790693	0.322615349399	0.329890578933	0.348291229282	0.335160991556	0.324980632135	0.336670585259	0.276094203225	0.302999629213	0.304537366385	0.305968629138	0.292222727310	0.367774849958	0.368360566225	0.321727048175	0.315530304359	0.394527574719	0.323803487928	0.344600805330	0.292857849406	0.295022217235	0.253541529701	0.233736459482	0.176731417627	0.178304333240	0.078457755075	0.084446214871	0.237682820073	0.315682029079	0.213862046279	0.249613111387	0.217391386937	0.279434736883	0.287541395000	0.277977824556	0.272750813902	0.303739216475	0.195846821945	0.188823841447	0.173674413279	0.181044388384	0.141904794555	0.177033513631	0.134378833315	0.180270310474	0.164878700752	0.142386940343	0.273017364231	0.300749281204	0.249866576941	0.211747109015	0.281044352728	0.287164462520	0.307104818482	0.243002048995	0.240590689597	0.482666607387	0.557539507964	0.557667124860	0.453652076047	0.389838550557	0.387775576709	0.375984942804	0.356443186883	0.380746137520	
1088000	519.785675	1	518	0.532839219005	0.535044086199	0.532912708949	0.588013041658	0.254875956748	0.276254242216	0.204658059864	0.314707364999	0.345458767800	0.315664928380	0.372280320041	0.288157736820	0.327155643158	0.246438062052	0.248603957594	0.286079786583	0.404742363939	0.221668615406	0.210161068474	0.185985380614	0.243714480946	0.275654218236	0.264693937254	0.254553164192	0.260736675514	0.278119278728	0.277813440439	0.335905417193	0.368165475459	0.339622054881	0.374267974352	0.381751404537	0.267923818253	0.253682414175	0.270215833221	0.251170537930	0.195604982149	0.240652095238	0.338837696171	0.340759531774	0.340647537493	0.370605760789	0.390964662570	0.383090947001	0.392733888296	0.372534930985	0.298963631540	0.410023621226	0.444705653912	0.367270314214	0.484042871287	0.313482506486	0.245854009156	0.212439422354	0.201281368370	0.190319303102	0.185835462929	0.290400673587	0.223165076117	0.208270893474	0.172179856993	0.138634603087	0.253541053385	0.252434202363	0.203372669353	0.150790424521	0.221329344016	0.267165080802	0.158208025031	0.318358941177	0.414014250148	0.354865522739	0.271189885561	0.440228016506	0.386954479598	0.340311464484	0.269755347331	0.260757131416	0.330217733557	0.329929379983	0.343436375079	0.250480181779	0.200761134165	0.229659906005	0.178934907574	0.173203525594	0.350331217461	0.413072925712	0.333101652504	0.293634924402	0.313136424239	0.285181466616	0.218313113365	0.325942224121	0.356062417789	0.406904845140	0.394265436205	0.352932245201	0.300691085618	0.298766595857	0.345435120850	0.321649888510	0.308736513308	0.319191722051	0.263037185133	0.315567160172	0.336053486975	0.341435601309	0.278694424628	0.334875754080	0.325409534952	0.293225908569	0.283206079873	0.340387113903	0.306887921364	0.322187694514	0.274484685542	0.261499442091	0.196247473609	0.201262642306	0.166493263638	0.177720385808	0.091388729146	0.101841305195	0.216603407910	0.314310272620	0.233759598518	0.251564425453	0.188139382028	0.237956347392	0.258991392671	0.254389552291	0.257395108350	0.267522203200	0.176348685678	0.199384217536	0.139559093162	0.190228107541	0.165575311410	0.195365235417	0.165055917941	0.202722352381	0.181313875993	0.130389088166	0.223447858990	0.263297691366	0.187053798224	0.174694549396	0.249676237861	0.246841357658	0.266477606625	0.201411412841	0.210888089732	0.448004363483	0.516400612717	0.525126997757	0.434902572262	0.383045521724	0.389332077529	0.372410364228	0.354380182090	0.392962906849	
1089000	518.971617	1	518	0.532839219005	0.535044086199	0.532882909735	0.565474207300	0.245564449847	0.252194684605	0.214028545520	0.267724068119	0.342889316368	0.283055170057	0.348508505490	0.289132044896	0.315827824389	0.253835256449	0.275261922208	0.326607273256	0.428801463913	0.242407053640	0.247639100181	0.221084427997	0.278598035418	0.285426470428	0.269858818420	0.236795356121	0.266693579539	0.291890017653	0.288043380296	0.358185069280	0.383127618728	0.347677437229	0.382637301407	0.392415318363	0.296057804362	0.276635189916	0.315241528279	0.304817112524	0.226012219827	0.245609460287	0.368278348930	0.381192627516	0.373175871414	0.413011184430	0.436002979829	0.420566243465	0.331520792335	0.299372735398	0.248939674146	0.353539551729	0.400986718040	0.323976259999	0.496912254565	0.294752517053	0.226969712180	0.200672088288	0.171548314804	0.186073134675	0.193880431867	0.284933151357	0.220914591901	0.168366634911	0.142004034209	0.125824919793	0.243429831954	0.248650243595	0.194641202766	0.121040991316	0.250463793057	0.255512034560	0.160215402543	0.304994471325	0.371991569046	0.310763530332	0.237862698915	0.435854986139	0.369129247199	0.356396230837	0.256105701803	0.234904730226	0.281655196861	0.298017971729	0.306308624702	0.202440184071	0.143645121677	0.207705444252	0.147508853316	0.166063881238	0.324282616639	0.393621786808	0.314934926611	0.306342072787	0.312672438752	0.312701196742	0.255865864159	0.304773762483	0.352224838479	0.407665508843	0.385238220998	0.335813966736	0.306184595818	0.310669577647	0.308136806855	0.291226369691	0.277930838923	0.288412320550	0.241323989448	0.295589952756	0.309307049617	0.297360310640	0.286347998885	0.330444258039	0.341557250875	0.322894148375	0.299629058879	0.344235155768	0.332400326590	0.347642826264	0.260939451410	0.238834329529	0.141150016870	0.127628437619	0.188092556522	0.149807483823	0.060637015865	0.084484503426	0.217337572203	0.293561079348	0.238507967998	0.226324073137	0.177079677351	0.263092365255	0.225158566694	0.224839427179	0.212539587342	0.243979942648	0.127393470117	0.100399413009	0.076371377322	0.157521796416	0.108952095026	0.156371062822	0.132822467929	0.197070487658	0.160047895031	0.143925978198	0.213732711505	0.257013996900	0.195811911274	0.181748797968	0.242429593522	0.243626945456	0.264329880393	0.218585039279	0.234229309275	0.403980722552	0.484275868578	0.509133398643	0.399541322200	0.373605922972	0.378005103031	0.373591297885	0.365243772554	0.392326378744	
1090000	503.170824	1	518	0.532839219005	0.535044086199	0.532978350422	0.559043630766	0.331431866526	0.290297892206	0.218878694575	0.365533237190	0.398614482022	0.346624149030	0.323139885883	0.262418412546	0.280057266651	0.225468757049	0.248778004224	0.293213130221	0.390243267889	0.190202801207	0.188722322340	0.170747041974	0.262113432719	0.251507122093	0.233381056695	0.200899266308	0.252607413539	0.307753537843	0.253246222755	0.356514336078	0.382491933708	0.342140717217	0.386731572340	0.390596035932	0.294710029475	0.261601703964	0.288869048816	0.284208609148	0.218998458636	0.248667726581	0.387994084864	0.381599992680	0.374731013816	0.419571269493	0.428920639221	0.391682476307	0.314879396690	0.349060580214	0.287641196738	0.376956031038	0.393390422643	0.324784403112	0.520217888331	0.301925133752	0.239982174997	0.192155714653	0.163540215134	0.179920176719	0.208996387422	0.296686776588	0.237729779608	0.189979629732	0.154164886003	0.140226892309	0.258447094105	0.248013334200	0.227491677977	0.143931579085	0.320128505741	0.276993137804	0.230613232420	0.342783548028	0.387810393073	0.356619301033	0.240251388733	0.440546632490	0.385154809257	0.319981719441	0.300454291247	0.268425569378	0.309726224965	0.303916519150	0.337317352773	0.224954966319	0.170194632632	0.247580745041	0.216594578477	0.240824484102	0.312582433687	0.405154051255	0.306982770316	0.297096787152	0.293854949020	0.256588088008	0.248954882090	0.298036539492	0.359218609762	0.413815303938	0.383300751007	0.353860071688	0.331429335765	0.329646378327	0.296498498227	0.283430723035	0.275596663025	0.309050979555	0.277276591975	0.305369457376	0.335965808363	0.336961995240	0.264115824719	0.324440055568	0.350678777543	0.332257421604	0.283970730334	0.310673228457	0.338882008928	0.358188100691	0.256613424207	0.233079667496	0.146853653693	0.147938493119	0.176120178389	0.193481418211	0.059649619894	0.077077076467	0.215588800457	0.301114851729	0.223560917859	0.248518342799	0.195729555342	0.285071103192	0.228816120284	0.208446579588	0.234299557775	0.205588502241	0.133127510904	0.120947843860	0.108709984179	0.132020047295	0.083365224448	0.136775887705	0.094620992782	0.182367238503	0.139144572091	0.138334514307	0.170815494778	0.220949676802	0.181326354208	0.199245499873	0.255616194702	0.261919521334	0.267946496306	0.197408450334	0.224322195427	0.365011631166	0.479461931205	0.492914936911	0.377968806148	0.372115006331	0.343995450907	0.387168795524	0.397912966515	0.399351062204	
1091000	493.978273	1	518	0.532839219005	0.535044086199	0.532914315194	0.591138702998	0.303209765994	0.332120677850	0.240176447380	0.341011892613	0.366327122891	0.355217317128	0.357963034010	0.290755818606	0.333818327179	0.295905316130	0.291724132257	0.332242584101	0.410480879561	0.228796756375	0.199561535441	0.172297363076	0.240339148987	0.281795035723	0.246734553202	0.264608893632	0.259667519675	0.276973202331	0.233156683073	0.353398173101	0.376263449372	0.323856188421	0.360380019266	0.368722429119	0.334469688417	0.312604172886	0.336118753456	0.300579452146	0.211125971912	0.234250888642	0.430679707930	0.397668264018	0.351941988114	0.417489621439	0.395995313941	0.361509131782	0.366661486707	0.326448512023	0.277026296949	0.355713870983	0.383551171820	0.291754335464	0.509968457314	0.351909207462	0.269204864556	0.197409745109	0.168299193182	0.178540949069	0.210181318269	0.328870767357	0.259063704756	0.214162498896	0.180851208406	0.157045506076	0.211489635162	0.237059776998	0.253781405158	0.152244428403	0.344859606037	0.307163373780	0.244109236905	0.343136201581	0.342547527726	0.338033377267	0.215656668038	0.400614215024	0.326853341094	0.262945499267	0.268381649512	0.242405952801	0.260900226651	0.253781596691	0.282591962572	0.181934611554	0.153518492667	0.201315033249	0.182767684123	0.197028356537	0.282655269134	0.373893621725	0.265442433313	0.291586218144	0.302092907918	0.299072337610	0.275745022330	0.333013773463	0.369501934549	0.422250213131	0.400607762645	0.359597683994	0.321878326253	0.324605818965	0.303504761664	0.331562362143	0.290055104827	0.330022673285	0.310366437875	0.332640342753	0.380475653249	0.380893381958	0.262321525904	0.281944125176	0.286680195435	0.290725571245	0.221822242585	0.275287814800	0.366126487842	0.367128417662	0.264162158952	0.255793525802	0.174956276174	0.172233613224	0.158520913816	0.192958838364	0.065920539305	0.106787452520	0.251214030259	0.338138160073	0.240070016832	0.266087031048	0.213815899554	0.342229357844	0.234890315218	0.207562012044	0.241771416048	0.188682592621	0.113071301772	0.088251109594	0.097980362763	0.119655015500	0.113532083728	0.148424028797	0.126318605725	0.177011839805	0.141765662954	0.139454633403	0.180411706567	0.220787643693	0.166155957784	0.186509289022	0.244073917923	0.242689554381	0.233208026189	0.209002325989	0.198987444617	0.366976734964	0.480332317212	0.500808738409	0.388198489850	0.359407930428	0.353893785798	0.385039940954	0.394681294022	0.390100487377	
1092000	504.604481	1	518	0.532839219005	0.535044086199	0.533006201305	0.575488324928	0.236329137493	0.281808107248	0.222435724083	0.297650791281	0.299466528206	0.300303470244	0.355281632375	0.250634003942	0.274910059594	0.262864545779	0.284402744882	0.324251659167	0.392924901864	0.242540837191	0.231992343320	0.217598944558	0.294091448412	0.285647351694	0.240208068940	0.248833156752	0.258090214183	0.271140345176	0.205076662410	0.329892322774	0.390329493608	0.337109575751	0.375477554900	0.386764718259	0.355110692869	0.333862952560	0.372524654811	0.308060162116	0.187995170738	0.208923778308	0.461079582839	0.438361645869	0.353786221040	0.441637255038	0.420542975791	0.396122247160	0.373028624625	0.342438137049	0.286916535678	0.361775487530	0.413973983983	0.311709363641	0.490554862243	0.372667297130	0.305189218038	0.220781022446	0.200120354118	0.200672935081	0.213896970245	0.321936005270	0.254343034957	0.220561143653	0.223901946330	0.163653099632	0.230294563465	0.278459382373	0.277374219331	0.116288623523	0.356436535118	0.304633209082	0.274584651279	0.336906233080	0.346419781290	0.389776906500	0.266085388412	0.420274313873	0.358914881272	0.354909568808	0.283040624251	0.253572649973	0.228727673892	0.223108185281	0.256843780948	0.171360902445	0.156773250910	0.225866772254	0.204770829840	0.237434474306	0.264388963282	0.363524616205	0.249734292037	0.285620526764	0.300128291260	0.207857487589	0.162647956061	0.319814829598	0.364346240706	0.387238685125	0.372361324266	0.324943798609	0.327506743461	0.343649753459	0.308511537418	0.324413502834	0.287103634588	0.305006552049	0.314680509456	0.324060955638	0.356928251952	0.348367620207	0.253170090544	0.282400742562	0.291103780073	0.318337130757	0.261285039105	0.264901147452	0.377375545297	0.367028394895	0.253887130117	0.260519170181	0.217373481634	0.184943666392	0.156766158701	0.194153777579	0.096173730210	0.112834856109	0.245785101610	0.277438988659	0.227342938373	0.232041007670	0.212181385461	0.360887601519	0.229253957949	0.213074802323	0.222639280097	0.204938085237	0.111485473082	0.085991692068	0.074843612439	0.121296086856	0.166100172098	0.153199730315	0.103588406780	0.167888009221	0.135021809925	0.140417523664	0.195836291773	0.233047531975	0.181938731965	0.220803606279	0.268907702551	0.277207429232	0.273097436160	0.217768113333	0.210893969927	0.382589880871	0.496746136487	0.506808681360	0.409277899429	0.347498164250	0.357823789807	0.373841728247	0.371628993989	0.372783397654	
1093000	520.665886	1	518	0.532839219005	0.535044086199	0.533062341021	0.562813082942	0.280447621964	0.336660954518	0.229699642662	0.376524371709	0.352186489371	0.363367647421	0.355165761328	0.247310178175	0.317536863168	0.293395169571	0.282201096552	0.296592922804	0.393214037389	0.232371398110	0.202532526420	0.190816776161	0.261769207390	0.271904268803	0.234827906536	0.262708520171	0.234385787601	0.268380553464	0.216892296554	0.334030930679	0.372936496262	0.323662931141	0.374253367993	0.383046030776	0.333790796979	0.294182746162	0.368216255930	0.331204558644	0.204108885730	0.219758933417	0.418671047899	0.423757630939	0.384212606728	0.423283293223	0.396415690372	0.373510335101	0.325233062063	0.322079749253	0.248938838283	0.375231385735	0.422877821692	0.329013279902	0.506496782013	0.393758147645	0.294921794411	0.213367799837	0.178945392551	0.198639473565	0.201661142314	0.333842778565	0.263660293042	0.233257005677	0.231125418476	0.174696555554	0.223328450765	0.283827528529	0.255495657238	0.142222922693	0.322573131443	0.266805266579	0.246132975205	0.353260983003	0.348188321123	0.305436911264	0.237753775416	0.425955142409	0.354138151971	0.331262891881	0.308489834901	0.266266379729	0.265192201168	0.242167435464	0.285735298336	0.229878315833	0.240804172947	0.273661617182	0.232357300924	0.237411620476	0.273708158648	0.368853590605	0.256139775778	0.286998956879	0.295078779061	0.228549457741	0.183452807044	0.323221782539	0.351310135771	0.385049052969	0.379817369467	0.308267444030	0.313261784806	0.323885728276	0.311564651383	0.329291472851	0.305730061036	0.322443052683	0.293983946143	0.320266926084	0.361490266420	0.343975154256	0.261933928064	0.276262846849	0.315480513548	0.313313471683	0.267985699382	0.237124302649	0.353742757677	0.334470606061	0.262523096736	0.270738968536	0.236098106515	0.219107381220	0.167293972903	0.221229587244	0.119353212246	0.137780118862	0.274581479146	0.290400767837	0.222783297518	0.230565681567	0.241446199359	0.325097864547	0.241768506565	0.237401869067	0.234157121483	0.222372253834	0.139020355577	0.148774495757	0.080048366254	0.150359551344	0.132323258357	0.157493500960	0.114823639638	0.166246086223	0.115506668507	0.125607871732	0.204779422379	0.229740124685	0.172607002466	0.201691603665	0.234285387297	0.271207736092	0.285190680904	0.222781630531	0.215224701889	0.390680938469	0.491872537455	0.505618350729	0.420418383787	0.350517173525	0.375867678319	0.385265886963	0.372772355692	0.368510475281	
1094000	513.462104	1	518	0.532839219005	0.535044086199	0.532999638099	0.534290935885	0.288679804517	0.341305025178	0.203374431371	0.356304417353	0.313684927936	0.330814257043	0.373758610339	0.276806551307	0.338931585242	0.330988536158	0.302264725213	0.330618358278	0.421590208261	0.296400599755	0.262590753048	0.258878278368	0.323978862197	0.309938319141	0.262648214839	0.258443972655	0.273918547360	0.294828779329	0.275146534131	0.372955464521	0.383709786360	0.328005944581	0.377559014922	0.386859802968	0.367991054425	0.328183414344	0.406053130459	0.364257974303	0.203309251053	0.216747937858	0.429465413065	0.413072200699	0.382879075693	0.412955527052	0.400357634413	0.358211909865	0.338163663914	0.313854015038	0.226983720093	0.364327190915	0.418988029385	0.304412349470	0.481009653890	0.370659995694	0.265674625146	0.207896103218	0.194971378514	0.188195604640	0.191150313465	0.300759502290	0.253313217752	0.221907538918	0.216937672432	0.137564715369	0.205385721338	0.237343759642	0.262434870561	0.207538545394	0.333037357351	0.288988691053	0.262226386768	0.342234153100	0.402625555788	0.362911540698	0.267118900497	0.444589914682	0.406137557087	0.276898354917	0.299879807494	0.258992510689	0.240146124943	0.219292076825	0.260668625031	0.161283964815	0.137596334387	0.209880117964	0.165382090357	0.173650081510	0.261862374885	0.357556828906	0.244907059494	0.264282093027	0.296694333608	0.245681781457	0.197534280434	0.331360102969	0.375656318583	0.389212512035	0.374881370220	0.329994042164	0.328445907033	0.331959934202	0.327625868272	0.355063190488	0.370464981343	0.370916873642	0.329913458052	0.299200571301	0.354071186192	0.328387791546	0.257920285038	0.270188554195	0.315540990959	0.297062872271	0.268005857052	0.232169019624	0.333292016232	0.331578118917	0.278916605088	0.275046933114	0.252670458322	0.208751968040	0.146987357134	0.200415033526	0.105666473249	0.123488091826	0.275992331080	0.258108150718	0.235279440694	0.236292016403	0.222566769440	0.347761780734	0.261974091590	0.266543694573	0.293974900802	0.248675656173	0.157019504512	0.187255936766	0.136063379783	0.134939576348	0.123890945773	0.130069905171	0.125236463591	0.161921314078	0.133682731000	0.164221393538	0.242226913871	0.259439086916	0.172374204870	0.156701633724	0.197126342175	0.261163342209	0.257903218140	0.164725888485	0.159277899165	0.412109373276	0.498105252276	0.520762168689	0.431029887436	0.356263576457	0.364374248182	0.390460756312	0.390662381741	0.369663427036	
1095000	517.832509	1	518	0.532839219005	0.535044086199	0.532983073051	0.516653460368	0.234301937997	0.322563411761	0.227254726393	0.289627025971	0.277763264316	0.300237973187	0.391857174234	0.260138290728	0.288832527760	0.291988031898	0.279787163001	0.294494201450	0.359242030199	0.257272564420	0.226866719418	0.246834834007	0.297411341909	0.295328883582	0.269911189478	0.233993125312	0.285899752110	0.291384824180	0.265489340956	0.360660263026	0.384949159620	0.333791981111	0.374220347194	0.382420293840	0.347786272592	0.342805096451	0.429497530421	0.421471072609	0.225423676308	0.242306867113	0.433784137456	0.422706410723	0.392325721551	0.429264680277	0.413224774111	0.369711577704	0.339216813747	0.305474123712	0.199558498421	0.312044016656	0.383048736656	0.289863264481	0.498299566276	0.346970270446	0.238571833367	0.213042352198	0.182360836052	0.189343367300	0.182594963692	0.292640356908	0.249851707138	0.196700459967	0.202460317247	0.142728826566	0.214777100333	0.241321049821	0.244196949965	0.159861384244	0.318434670700	0.310078861955	0.244929855721	0.339380512416	0.360833531912	0.351055649621	0.257004218722	0.370048627519	0.343089590724	0.254006801451	0.314555414525	0.281455543726	0.267990328336	0.265369609551	0.309728339632	0.215834727690	0.197211176263	0.256204665059	0.196143593225	0.209170536025	0.263494216917	0.346810343422	0.255599089954	0.274270409783	0.312040589099	0.335432151596	0.301189809319	0.351149751501	0.373731536980	0.393795965083	0.388194302218	0.289116691463	0.325775344682	0.328248762285	0.358050476546	0.366437325683	0.356141340915	0.353601953415	0.313561163480	0.311184925175	0.357898377146	0.355465508175	0.261170410048	0.291916783320	0.345768470259	0.323995702896	0.310974786996	0.288382568899	0.356550188525	0.365105305551	0.279211972256	0.287681408685	0.277857740030	0.240924176562	0.224398329906	0.233298101464	0.134867478608	0.132030902786	0.283941617059	0.282310920230	0.270549825796	0.253875611040	0.241858843315	0.329035566541	0.268722466212	0.265582420546	0.304288662322	0.241263310868	0.150184536740	0.154263791977	0.129765425892	0.136668662245	0.135271015574	0.122959650580	0.104466461383	0.138532423812	0.095889294458	0.117377187329	0.241330397797	0.256732611309	0.178439685012	0.196730399133	0.241276603332	0.303670875004	0.305223023418	0.212195686803	0.218788983586	0.409311038115	0.488602834639	0.501977330023	0.432413514636	0.364695740961	0.373280737271	0.379986493652	0.381052646771	0.372613781179	
1096000	510.444040	1	518	0.532839219005	0.535044086199	0.533087329172	0.525416172047	0.259655696020	0.328734266193	0.241125423455	0.309360575313	0.321536212105	0.315647644757	0.392208370323	0.295060800969	0.319086247431	0.357292974595	0.336997298680	0.370164553353	0.446546567193	0.335207928827	0.287520989580	0.308727907293	0.238229205580	0.355869565298	0.302398228931	0.271060574221	0.297405327064	0.329762734267	0.308445983343	0.392033552566	0.412350621891	0.346916334061	0.385691898429	0.391376504148	0.401036116389	0.416518173171	0.451038847163	0.453299424057	0.291492642883	0.287932115880	0.454434458336	0.399163790206	0.354322400535	0.383474062232	0.392628733110	0.349452142453	0.342846829693	0.320559521366	0.247814702200	0.322841009148	0.367489668440	0.289389970830	0.505985328646	0.335782297474	0.254365510564	0.219726785570	0.207437056485	0.202799752018	0.196318745772	0.303204179848	0.231003399754	0.164369904824	0.161471271276	0.107075896305	0.193463862473	0.189736560319	0.192358298364	0.144672649373	0.257500219092	0.274020345749	0.209549944606	0.330775295127	0.360119438192	0.364880592115	0.286919246829	0.354283189471	0.327379064746	0.318228086047	0.315634867205	0.264542372944	0.228861944835	0.232038712499	0.263851679361	0.189322052177	0.156866365667	0.226395155518	0.189561603361	0.208853205211	0.228278321234	0.294525325783	0.245983601532	0.258620108227	0.298376972277	0.238726247009	0.241509967380	0.323626324906	0.344131610754	0.377238159441	0.363759048817	0.269456686529	0.329612322916	0.330824987492	0.341050158888	0.354799602719	0.343261326034	0.351200041607	0.302547535824	0.306283074571	0.354702596032	0.360686790777	0.245606996614	0.267864133821	0.304471681859	0.304886384328	0.297019375189	0.260866681602	0.334576595171	0.358485811858	0.250447313950	0.253769310941	0.265461982380	0.249413850493	0.223234387487	0.239456100992	0.127597080050	0.134635065331	0.269019426790	0.269391658955	0.255823996421	0.199066916979	0.256283204616	0.322238338610	0.253881235890	0.256104417989	0.304358810677	0.247325618183	0.151753091688	0.177555215099	0.171390032898	0.146014207946	0.117307760518	0.114139592164	0.104252128705	0.143977814186	0.081271143117	0.126301835095	0.232410481891	0.239092430656	0.170727784516	0.204888739583	0.211386000320	0.256286539384	0.275135295971	0.182519030702	0.194025447265	0.410206820726	0.518565947199	0.524910118870	0.428621202019	0.369727456445	0.409172549390	0.374910968222	0.371607628926	0.343988468236	
1097000	516.718491	1	518	0.532839219005	0.535044086199	0.533175851683	0.538295068543	0.305782981439	0.345144576017	0.239457705810	0.325277409146	0.303413007823	0.284852982559	0.398184758602	0.263040168397	0.252202087308	0.288296200428	0.335515510160	0.373855348732	0.452069854148	0.355468487414	0.336408974844	0.374580684584	0.279245216855	0.330082236186	0.248953323626	0.270889392781	0.256286987800	0.290318262511	0.294309880229	0.381782428240	0.378686470142	0.317625234503	0.372456913156	0.374577808237	0.319070204495	0.349934931772	0.375519166412	0.391421137059	0.259115985895	0.253151369692	0.390695254622	0.414149630188	0.348142957103	0.406708482536	0.391029658040	0.366257744754	0.384000683805	0.375595857661	0.287336579405	0.396351829899	0.399408569918	0.342489894618	0.523152251388	0.385866752297	0.255603870546	0.232599267889	0.219926653579	0.217850796663	0.198373786977	0.333441590263	0.270964677239	0.221499694079	0.210072028574	0.163403478453	0.205908663348	0.256108081210	0.235201707539	0.210743490200	0.275340480562	0.295166747303	0.238755354617	0.351421140030	0.380246668210	0.391900972678	0.312878935267	0.339110965253	0.289205174404	0.288091127088	0.317528182520	0.256919895749	0.214213618265	0.220364015948	0.272646916754	0.197643230686	0.135332895344	0.220619582738	0.182597967070	0.218939712826	0.225465937673	0.250568413731	0.246410584834	0.253028242344	0.284044762006	0.286670859398	0.302199952950	0.321936629191	0.319683290132	0.376589134739	0.381335471937	0.231471182580	0.296880074473	0.299001285981	0.335794105745	0.356297735271	0.339937344294	0.325872702529	0.285850407480	0.293623473819	0.368533229488	0.356973729673	0.221598109495	0.247981629484	0.256055807592	0.299084340385	0.269666081077	0.241227597167	0.330222785690	0.373660587136	0.245421935099	0.250782990215	0.233796612708	0.243239742649	0.176300145149	0.199449549739	0.083706495116	0.097697627715	0.268476315956	0.234087207378	0.229130983551	0.212256759519	0.255486380771	0.329800263787	0.251739418764	0.246090874705	0.242819738954	0.229935979902	0.169756448793	0.164126551830	0.174035678288	0.130256406880	0.070350387646	0.101984466128	0.116514762741	0.143407503338	0.096314524676	0.116067510137	0.208817824693	0.226145645391	0.178286254097	0.215827071692	0.242277338146	0.269152282236	0.284819616161	0.203563341620	0.175548115285	0.399647077986	0.520129970554	0.511160109057	0.416468555009	0.364828017780	0.396573335054	0.382215055874	0.362625325684	0.364487142134	
1098000	512.468280	1	518	0.532839219005	0.535044086199	0.533100928108	0.516767582816	0.331528556160	0.392273903900	0.265797209048	0.326153051449	0.325651249430	0.313130428749	0.377408018734	0.236497053370	0.241431426295	0.253051067341	0.289998194610	0.324749936294	0.437323317316	0.307961440402	0.326192963800	0.343277159608	0.239560339580	0.258373823821	0.210028911232	0.233585631215	0.223578909462	0.272202768021	0.313397889739	0.358841271775	0.368188648974	0.330323933745	0.374871333848	0.384490203128	0.275882408534	0.351064731360	0.373014578577	0.406384420647	0.272967073307	0.248640058433	0.382282506235	0.436024617404	0.330062651720	0.446861184643	0.431963083926	0.386977998333	0.375259311542	0.388277015384	0.342146498023	0.382051487711	0.368161090360	0.332346102646	0.461938514185	0.369151885162	0.281603353220	0.227895285888	0.209567406900	0.210351209101	0.178493511511	0.314833503816	0.266717168192	0.244791199386	0.224546253540	0.170980597744	0.243578491279	0.236788790754	0.265774934926	0.239416561579	0.255731177726	0.278909320921	0.234239628898	0.343982773764	0.373499670895	0.345860283020	0.254861383361	0.363267725465	0.357579677442	0.301768512187	0.325479660636	0.261260889900	0.259350922209	0.245903829532	0.286532212306	0.242722017369	0.216511703408	0.243615433034	0.197983678472	0.211623922267	0.230163952753	0.290296683145	0.254999955563	0.264414360786	0.263044125084	0.242339813422	0.242977576912	0.292749129530	0.321744981418	0.329726775983	0.313276427474	0.243959205707	0.325397028348	0.322695261288	0.304118040756	0.313552683741	0.320212723119	0.329500314240	0.304727024346	0.269833658728	0.344461835051	0.326710966531	0.241790009429	0.263729767935	0.256952411050	0.312553644065	0.291681053855	0.248083463247	0.310383443121	0.368197107748	0.252936900718	0.256597562003	0.265707919753	0.274418345600	0.164098095688	0.268145799081	0.127940854555	0.136906337120	0.282134690922	0.262974846310	0.273400953997	0.216243720422	0.250536238723	0.333449482459	0.257373003596	0.266583855616	0.257640894406	0.241154949059	0.205936816890	0.181998635533	0.126879151120	0.143012833531	0.085419039528	0.158152528165	0.153679608525	0.172147784847	0.111738859760	0.126934285905	0.224164951743	0.262868736339	0.201304839018	0.211177124889	0.252019134879	0.261192684937	0.259898275569	0.206665771938	0.181088674696	0.365206553118	0.492456365916	0.493022845613	0.405521717029	0.363021075709	0.380451009798	0.360079335293	0.364684348229	0.347023258218	
1099000	524.580441	1	518	0.532839219005	0.535044086199	0.533089785969	0.541121888917	0.306166488681	0.324597436825	0.196359739545	0.303806216673	0.285861462167	0.265645927759	0.364631944667	0.288036412657	0.266957697162	0.280917285565	0.310057000329	0.329079861979	0.447962914439	0.278719256485	0.273747782199	0.295516533639	0.252412853035	0.282985795860	0.243240327158	0.250651920050	0.263133215147	0.299160363719	0.321695544463	0.337371323929	0.345547098237	0.311137516589	0.372991696417	0.380484907900	0.277135179202	0.344805983771	0.379340968279	0.393460493988	0.278148835563	0.234501739172	0.354365572133	0.428677179890	0.335701368011	0.416625299063	0.383344494305	0.353637016748	0.348796145729	0.391118087753	0.328866069672	0.407577246465	0.398905532675	0.356140804667	0.491807438560	0.338778965857	0.281348692708	0.216138874845	0.204180793265	0.201228958555	0.184796234810	0.257194105977	0.190480614907	0.181078661116	0.190564929206	0.144994028802	0.211312765760	0.143924384720	0.188897763432	0.122790198107	0.176880339634	0.219320742452	0.180339105545	0.266293614556	0.296747956599	0.321013100904	0.301688815558	0.348573948034	0.384336817726	0.289530624518	0.303274078005	0.255815573933	0.288356083247	0.307254281727	0.324866745765	0.223654347089	0.190030392444	0.198234683284	0.174626872484	0.163384650082	0.218876000217	0.277217480169	0.228929118125	0.232477423845	0.253245903440	0.212608786389	0.204500423545	0.300575967851	0.338335163153	0.336502358112	0.349057612929	0.262781102547	0.343256142602	0.334978046487	0.277306421239	0.305879761368	0.310025482266	0.303201480940	0.255043956266	0.257303438253	0.332385328644	0.331883420151	0.233497490466	0.282847467918	0.263259945863	0.301271698700	0.234574670553	0.251650192630	0.346267346881	0.403728337060	0.259935044617	0.255303905680	0.266599153519	0.263945290148	0.200907700395	0.242452384572	0.097971793713	0.099017527750	0.268275641295	0.255676094513	0.243423774615	0.178367387237	0.207125947937	0.278424689695	0.269681802764	0.273706934421	0.205319113929	0.259921997750	0.203324852369	0.178553112140	0.146252013777	0.152634080697	0.101714792823	0.161907765797	0.148830739367	0.170822496914	0.126785014806	0.135625164294	0.228374908634	0.245237622969	0.215841273830	0.237885357133	0.284052139751	0.279955084209	0.297861984286	0.241269266475	0.208911835128	0.362356529046	0.542015847748	0.540102946192	0.402121948244	0.370608180288	0.375012691081	0.373120042437	0.377522723620	0.358999862812	
1100000	528.811304	1	518	0.532839219005	0.535044086199	0.533155716169	0.556301343936	0.380190798096	0.369608169753	0.257393379619	0.367261768483	0.353343309379	0.324978608246	0.364445501901	0.301456404346	0.280995436310	0.282996233477	0.313757803025	0.357079390635	0.447598248356	0.324439293070	0.316195383031	0.302576529574	0.268580954185	0.283358307305	0.291831545049	0.259407025098	0.279804117494	0.299990257419	0.313662538395	0.321975112017	0.332884729062	0.297571481140	0.355652489798	0.370330089965	0.272228075376	0.305121279635	0.340836050280	0.358214628998	0.237748278012	0.202768051914	0.369129041167	0.471831523717	0.401769149466	0.466575985996	0.413995573812	0.380795668716	0.375635264621	0.374514086417	0.310205144294	0.371144678148	0.334719565279	0.372158505044	0.509528235369	0.365164487739	0.292941113683	0.217851591406	0.201743951333	0.206049506762	0.185900328226	0.307488531498	0.243368228675	0.261805735301	0.229975463649	0.217417099007	0.254247375127	0.244053905495	0.215195334871	0.129823057773	0.191969226120	0.211662861858	0.197327794227	0.312551681355	0.374184788804	0.333281813670	0.289357273562	0.407580175665	0.455010760818	0.335542361822	0.374951326373	0.340246861089	0.323550154675	0.325786463626	0.343826583905	0.224638642426	0.212543281612	0.187473517800	0.150102613056	0.164455058996	0.271903941100	0.352289103886	0.267543297428	0.268274565195	0.277959132591	0.300504863789	0.302775303287	0.332721106567	0.363683963285	0.328422765208	0.342521459863	0.313592086884	0.327504210833	0.327622447533	0.308861812372	0.303352709572	0.280003182047	0.289413041908	0.250730995367	0.292936524588	0.336703346196	0.372774439975	0.269471680129	0.338734236074	0.304995341418	0.335192074367	0.280453531847	0.330158573026	0.358859241120	0.393141890892	0.305045558954	0.295292121640	0.276329661253	0.249228440982	0.204066571729	0.220617909637	0.093346864511	0.103212626696	0.299980695849	0.298084012108	0.260267097458	0.191545551258	0.259875098363	0.337325470398	0.308576973710	0.321868720426	0.250296203397	0.288447225251	0.200404511397	0.159293759889	0.101997713455	0.168579786924	0.183835426525	0.165499895484	0.146967639734	0.174089792822	0.127876022308	0.123340215847	0.252235372003	0.260457606105	0.215736867864	0.245327275831	0.286579377803	0.289253856388	0.302893094093	0.266853718744	0.222660562949	0.363608646548	0.533793704048	0.530078575889	0.393545900035	0.361183938093	0.361016884780	0.355993736341	0.362992097294	0.360316970002	
1101000	534.887511	1	518	0.532839219005	0.535044086199	0.533239247286	0.522136711964	0.325322527039	0.339415048251	0.234082916883	0.302327354268	0.300993931294	0.282438490661	0.354044765389	0.293193218772	0.278002271428	0.264053760987	0.280676963403	0.348829341215	0.416707486696	0.305206070582	0.302982604110	0.291196956057	0.305114350793	0.298032265450	0.251853714323	0.231147813765	0.284372550754	0.268971086023	0.255068411466	0.336958648445	0.344309657940	0.329407488217	0.378789928783	0.394661593328	0.256486507001	0.261219168978	0.357300759518	0.354308534829	0.257231720128	0.204574079904	0.410761627196	0.491883475505	0.414133062325	0.483561101940	0.449211821927	0.422848354926	0.363124642242	0.424604302850	0.343835195227	0.423390397317	0.414735182281	0.415926034438	0.511117850598	0.327656411358	0.286963242168	0.227479005146	0.198732076219	0.220981213858	0.195169785219	0.294253594797	0.244967081728	0.266737836186	0.197507401737	0.224855274822	0.245990132968	0.203363199705	0.216485702174	0.133598018477	0.215038778005	0.212583587320	0.242003590500	0.327643081288	0.388634489799	0.303995900184	0.258878943798	0.412148069919	0.409402098168	0.286767490044	0.369985194137	0.324857061892	0.298840862543	0.307975702692	0.312191241777	0.247920265022	0.218570520112	0.188616868227	0.169024446491	0.201291043739	0.256721131960	0.311314299801	0.265573927097	0.263901247196	0.317049452367	0.207951583416	0.201033405770	0.316759477345	0.369308965787	0.338590336413	0.385867141304	0.322632886271	0.333150604313	0.321924287181	0.316625011695	0.306524241121	0.304915842973	0.312748511718	0.279162930709	0.308205390964	0.335880562123	0.337593399820	0.257526720232	0.313667149192	0.294835435749	0.276348287253	0.248093932929	0.303581478027	0.348586636661	0.377101776059	0.299344031562	0.290714556292	0.252778558278	0.261913751031	0.199333745797	0.223117454981	0.058639242124	0.069819507488	0.304285473160	0.288379737394	0.261726491667	0.189190798039	0.271087212192	0.336199605059	0.307126738617	0.309236905482	0.238782314613	0.291438412010	0.188066215958	0.153863194579	0.128672763390	0.164802152495	0.154820393287	0.169775018103	0.153100976025	0.182126436168	0.157094178386	0.137794762095	0.242395307354	0.253336891424	0.187443652526	0.221559345998	0.261036351600	0.279474744462	0.310429413308	0.219394256585	0.168696669891	0.346055636006	0.517751038566	0.529622305959	0.383675612282	0.357065780702	0.351468857401	0.373101712556	0.384107747570	0.362690450561	
1102000	539.122494	1	518	0.532839219005	0.535044086199	0.533004856738	0.489959650149	0.350855151390	0.354505851454	0.222145541033	0.307848878336	0.316140525475	0.305633530922	0.365140862480	0.295139050910	0.273730317830	0.286189187511	0.289977508317	0.363786841885	0.405030012192	0.309832987422	0.306583534178	0.273233599209	0.277133120156	0.276631170397	0.238065957694	0.253169578378	0.288233035001	0.279643141669	0.287210650057	0.319454225637	0.319651274868	0.318965543448	0.376508690262	0.388311788346	0.208159661933	0.195186585475	0.295952654041	0.311634247289	0.297823275618	0.267639642456	0.344849679915	0.420594959021	0.384904644092	0.414169471971	0.393222716388	0.371311437126	0.363742192906	0.390181813536	0.317629565854	0.372471320624	0.407096848028	0.399684634817	0.503648233030	0.353739861440	0.291803428495	0.232939381498	0.203551116697	0.222720736424	0.198905241483	0.325603586445	0.256598329575	0.277381010969	0.232204715701	0.237876953405	0.244445834278	0.186830134464	0.242209990948	0.205597550385	0.220361741294	0.213920287956	0.262348657481	0.356959915817	0.442997382493	0.358233155131	0.339409464778	0.441986797079	0.437302645644	0.247911313996	0.388128781467	0.346489274232	0.319855763505	0.320876263390	0.296359304338	0.248951172250	0.167176668728	0.192012317841	0.164882836203	0.201187351856	0.282292997069	0.340037549501	0.298242930958	0.293645695988	0.343872464561	0.195290872895	0.171069731514	0.338884392476	0.360801786947	0.319534001423	0.381742013354	0.329679248041	0.330735133379	0.310434091410	0.352558974457	0.343284532157	0.299434164970	0.334265140198	0.296130331878	0.345323269974	0.358999528742	0.364677480774	0.272488060308	0.323971611673	0.289860463860	0.299077968024	0.271153896643	0.309043970972	0.333441422646	0.336198478276	0.295088301453	0.287368754026	0.221596727838	0.244323023620	0.183642698408	0.216147434569	0.087627949118	0.091780681650	0.296484459142	0.290978787212	0.268263952519	0.203818223420	0.255728820240	0.282235587748	0.300357109480	0.316825606221	0.218433535991	0.305659411500	0.202464931688	0.169303128637	0.162903913391	0.167187852266	0.112581836423	0.158361788061	0.153349271766	0.162390277335	0.147040427987	0.145463518510	0.246015359030	0.251840209360	0.192296819780	0.204647793726	0.253172293992	0.274923974272	0.299831953636	0.237506516079	0.172826876205	0.345357219581	0.527804419124	0.541219828021	0.395832635739	0.367363086566	0.363632128853	0.367763660793	0.382604674633	0.357713851489	
1103000	536.346748	1	518	0.532839219005	0.535044086199	0.533095212776	0.520765894530	0.371262350386	0.322260117039	0.230230136265	0.314720178875	0.312378390329	0.289519127787	0.389106794300	0.285137252957	0.259721747284	0.264578836237	0.272318599645	0.352497763079	0.379249076321	0.296132873773	0.306400796796	0.278546813254	0.250698659225	0.287360429712	0.246212221816	0.234999474981	0.313888100232	0.285934955132	0.276930715867	0.299974514767	0.295542296446	0.310108099465	0.367294564393	0.381169649217	0.221497944057	0.208276100252	0.301476911997	0.302101693122	0.275517924215	0.218225184700	0.339877295577	0.425618965629	0.399378852101	0.436137639603	0.412336898347	0.396658621950	0.367056164787	0.380514085295	0.309698223521	0.394610697890	0.422729388313	0.398068924148	0.515029356016	0.361408121622	0.284272395867	0.232043865228	0.197662994930	0.221396839241	0.198958918678	0.350628784710	0.279799826839	0.289276999013	0.250038655547	0.238385291956	0.241452511165	0.191214717053	0.244290323196	0.193834203239	0.202760296694	0.224120097748	0.257134519878	0.363333171639	0.443660086795	0.356891607855	0.321374682265	0.455672944902	0.452441641412	0.268827518723	0.393805937584	0.349290887519	0.357954063761	0.331024670976	0.298833037420	0.258950567404	0.175881240146	0.185688476980	0.153393203756	0.142022947406	0.269746909926	0.300200640759	0.298708450317	0.298313388977	0.349172510932	0.263450416146	0.230214126415	0.322419651626	0.354200109877	0.306861049987	0.361838852912	0.319321183514	0.315245507438	0.295043983457	0.331047297659	0.318298786992	0.263016979735	0.303344819338	0.278028701672	0.385035115430	0.394279535736	0.369543212467	0.260115497454	0.285363769216	0.252779656950	0.278471566533	0.258707679357	0.306484061235	0.335869348142	0.366800229249	0.287187687587	0.261401960754	0.254329971858	0.266896357002	0.211516280907	0.240020987198	0.107194769474	0.120268025527	0.280563871079	0.261797880192	0.255033724950	0.232918889792	0.271300922706	0.333523808663	0.300423755555	0.307399866871	0.266000741396	0.302299049527	0.249456821730	0.187012360648	0.126513121298	0.201949559000	0.100122929416	0.160002946771	0.136886950930	0.167965131481	0.135720591932	0.111575704267	0.245082093177	0.243400232977	0.198556822910	0.227510404355	0.249767166279	0.275839311060	0.314570063546	0.270446554641	0.206097543606	0.359881670032	0.471078192029	0.482283831649	0.414912425280	0.382936595272	0.360345983406	0.382540633467	0.378280270571	0.381758918024	
1104000	519.377585	1	518	0.532839219005	0.535044086199	0.533102227899	0.533611913429	0.377290769042	0.357229301116	0.254741842562	0.308228012944	0.302342272045	0.300096360462	0.348764318815	0.267201139126	0.273601237491	0.268278984799	0.270884665845	0.324336556799	0.313035943762	0.277335023901	0.295974379983	0.271642647354	0.305099005252	0.303880263366	0.286927561974	0.300360931868	0.318297113876	0.294425065621	0.273475151150	0.315114589726	0.313324835365	0.321000132026	0.372760943310	0.372616736403	0.241352268702	0.226785957326	0.294243365057	0.311397158761	0.259473445170	0.182291025885	0.331869892764	0.427025331737	0.396402543314	0.406947703346	0.408519702561	0.394671510164	0.320407434225	0.329515327922	0.276079921064	0.333710793233	0.368764512488	0.335618296276	0.497779431353	0.310752870036	0.249352713112	0.212701544471	0.174990291631	0.202867583801	0.178030841012	0.301532275461	0.258087522502	0.263283969210	0.232279394671	0.230123841897	0.207969373169	0.199708321315	0.221421033232	0.251048977461	0.218261241259	0.258132545450	0.282569753900	0.328021805961	0.395763944721	0.357821924875	0.256144436798	0.439400461116	0.436439559994	0.290768060206	0.361514543160	0.330432275777	0.346264553569	0.318913342415	0.286516675127	0.258869358320	0.134538341608	0.192973534716	0.196079901578	0.146340925966	0.263566192733	0.314369497531	0.279503280097	0.288638519636	0.352722893917	0.290933741009	0.255769078194	0.321999188298	0.337960146157	0.306388209961	0.357376140258	0.312295541799	0.330189609383	0.316718220055	0.349474221442	0.364322107612	0.319542301852	0.374427341695	0.349619145067	0.361021741188	0.357568521254	0.328756641721	0.259357102740	0.271031933413	0.246480079462	0.274019884083	0.245985177908	0.296711510842	0.350583867330	0.388601133452	0.260429616933	0.246963587359	0.239888093287	0.253585558149	0.169612530799	0.207211245899	0.083646214223	0.087293300366	0.261854199518	0.259400770288	0.236906908387	0.263832852496	0.268321823627	0.317683325239	0.278553435510	0.300521320986	0.247215976647	0.297417173054	0.268784755573	0.183930833185	0.131838330136	0.247002774114	0.103952804506	0.181681989100	0.151135440551	0.204574683458	0.162415608078	0.139482611688	0.237563516089	0.250735236921	0.172542978736	0.197937393336	0.245395994664	0.257261164571	0.298758153238	0.225953103209	0.177203711244	0.361586123912	0.467981578512	0.487270540484	0.429025781391	0.417387406094	0.370804802494	0.404596515866	0.402558858374	0.387686929159	
1105000	520.812584	1	518	0.532839219005	0.535044086199	0.533174866931	0.526008418076	0.363037198723	0.355447277793	0.210670045542	0.263278320361	0.270502855069	0.270650106843	0.358784615951	0.249728885008	0.229842452628	0.223302908697	0.233923777384	0.334884753234	0.339332564183	0.295768412427	0.256839450298	0.233105611958	0.289023898076	0.300105948308	0.256202101678	0.294797010310	0.309085800202	0.308930146088	0.317286220671	0.336737851306	0.317136059873	0.334320479348	0.388084836822	0.386636298937	0.233446512145	0.288085504026	0.313128255939	0.338517503324	0.274908086776	0.223940435337	0.285519804070	0.425289305342	0.394466416718	0.408030172632	0.419126675271	0.407181825318	0.328343989412	0.323100266320	0.266152688654	0.363798675011	0.406201038908	0.372080635711	0.500812025258	0.306890031874	0.263162364248	0.219029432325	0.202278200390	0.212928400023	0.187122353422	0.290990156962	0.227091895275	0.243612831560	0.182688818484	0.136190513578	0.188576515259	0.137137167758	0.187771230599	0.169447658785	0.176021439645	0.206957556541	0.244427277714	0.291294186107	0.365498028759	0.344004387116	0.303285910929	0.382443514275	0.394553067156	0.318481471507	0.317139672122	0.301905999902	0.324613662018	0.323419800884	0.280638851287	0.240833201558	0.139076797490	0.173799350632	0.155947858640	0.131091215592	0.232226865546	0.275252416412	0.269353765571	0.272231106992	0.322764182819	0.301580827962	0.274694862170	0.309985078511	0.295432736538	0.300377828598	0.320213224770	0.283635492152	0.344702107876	0.327824213290	0.327782916838	0.349167365308	0.246891414554	0.281608959790	0.278326016984	0.342442034002	0.320161167637	0.329168498160	0.234270895246	0.257856799138	0.224712332150	0.289163905959	0.275738028378	0.311581871126	0.352494584379	0.378206522199	0.235222240541	0.204348832865	0.213379627525	0.220516153421	0.139042691284	0.147413986245	0.091983201770	0.104497485626	0.203966564635	0.252727860872	0.252990691711	0.266844732153	0.230477421627	0.264870624141	0.243089048887	0.267671822161	0.202434525942	0.277651928314	0.244011743244	0.187795909859	0.160693816237	0.227562356562	0.126142451072	0.173694181882	0.130246952617	0.195263835778	0.137503333995	0.109813572769	0.228916202965	0.239439420942	0.163878769283	0.197444780091	0.249137361130	0.275188097921	0.323240855828	0.217595885443	0.176813491391	0.340200408048	0.490021652374	0.501729774553	0.390119410308	0.385629618040	0.357007763544	0.376982029944	0.386672531893	0.372389134980	
1106000	516.395955	1	518	0.532839219005	0.535044086199	0.533322969154	0.509367793971	0.400470082980	0.380094578753	0.258333723326	0.303586438646	0.290631686762	0.283706073113	0.359420401550	0.251878000048	0.215691485827	0.219898546290	0.212713827750	0.304612482610	0.347766053428	0.265906019742	0.252640450424	0.249821456602	0.291103434096	0.278004896143	0.199846655732	0.218745380159	0.267557749576	0.289829749457	0.272645919074	0.309942392798	0.283853030477	0.318857870547	0.367058633285	0.363000121511	0.231866346467	0.290463447637	0.308760692329	0.314853054243	0.211581684302	0.179939891249	0.321621876638	0.435662454952	0.398984433985	0.415924956761	0.408165418246	0.386060939444	0.332252677174	0.313078807803	0.266700784119	0.368595524392	0.372452981638	0.374170114363	0.499027660830	0.317257121072	0.262734750005	0.215073388280	0.199626589665	0.202404391000	0.187535259417	0.292720480526	0.234302349353	0.239046621862	0.207091210503	0.178766225446	0.253092228288	0.207131692732	0.207101612809	0.207352675451	0.215124583802	0.225324419452	0.259106930556	0.266035093872	0.331191133042	0.354825157194	0.319753827854	0.358317852792	0.370054664212	0.258088047354	0.315723169269	0.295109237304	0.338216574219	0.349700151328	0.298209781166	0.299639564606	0.217961851735	0.238169916792	0.212151599158	0.184626101748	0.217592121158	0.223227270896	0.269545520531	0.281683860801	0.324061188541	0.261496446610	0.236756138619	0.305346841958	0.306284305498	0.331270141090	0.383163386229	0.283636115443	0.336190698023	0.335974719056	0.340216193628	0.336762720654	0.233651660791	0.264441798859	0.237363348756	0.346958912994	0.305478429611	0.316866933749	0.240652278349	0.271758818355	0.243852458809	0.291995673694	0.291262816779	0.300345337838	0.337951339277	0.354907877762	0.259084557603	0.245056854515	0.228541645448	0.234624404042	0.128828194640	0.193052453141	0.086630136993	0.101515288030	0.261965016108	0.323732386856	0.321404602337	0.298672797750	0.289908327927	0.327892836971	0.263614650924	0.276160751333	0.201573269820	0.283367930200	0.259088202228	0.143026805434	0.109557669679	0.249234564757	0.166888468546	0.191573739441	0.163782528398	0.207462630010	0.168186182612	0.121501670832	0.220115276658	0.230079275975	0.160005791914	0.208731936472	0.273580052193	0.276083098191	0.336404046316	0.213334134841	0.205307119046	0.334701287390	0.505207417004	0.519890024533	0.391949349193	0.374358988070	0.368335495285	0.361811052004	0.365965443926	0.375446122133	
1107000	519.885724	1	518	0.532839219005	0.535044086199	0.533121625585	0.514222349620	0.442527327002	0.365753042844	0.234198492355	0.291414539180	0.282044947705	0.257795262855	0.370571999613	0.313452693520	0.246469654467	0.249405099941	0.207028825421	0.271301353621	0.334982114536	0.247701853626	0.234080100001	0.250253968474	0.300352725001	0.343912079120	0.300237694707	0.319049674113	0.309020073404	0.307114392700	0.274672459708	0.307797542985	0.288367593191	0.335801421813	0.385960524074	0.385632731336	0.271357014320	0.322366661967	0.325836775208	0.339188156453	0.221853615543	0.240900633142	0.320791008726	0.428684686473	0.380087364651	0.405822114871	0.390010780707	0.376758079262	0.348708782623	0.334573907380	0.300087282173	0.394509203067	0.402222779077	0.395117409727	0.503235093400	0.295817650551	0.277270559437	0.220601692658	0.204280639276	0.206115575378	0.198305293852	0.289123994754	0.246049524637	0.270022163259	0.203480275889	0.174367382585	0.208992477613	0.222052646544	0.227474317571	0.248935855349	0.230602310376	0.259136002611	0.255371898641	0.268890301390	0.309050125582	0.315141850570	0.302343655686	0.349045006110	0.381332285452	0.204802508044	0.286773362032	0.278693021494	0.324146743081	0.324181768355	0.285030902544	0.276951588775	0.188635949585	0.200351385210	0.173280923278	0.158148118427	0.196050958680	0.197474791112	0.245732331100	0.261475341344	0.304716535138	0.273565682585	0.251312040200	0.284961544458	0.293275701199	0.313557147665	0.350610674914	0.281679034244	0.315884665537	0.313493340855	0.312510224024	0.290824232711	0.188409405152	0.239011215489	0.228301435190	0.366259910960	0.350049308577	0.374762292834	0.218615587274	0.196311269900	0.187698856597	0.240093031606	0.263925610483	0.258471535852	0.371198159370	0.387244171609	0.228312329510	0.219170658218	0.221639473183	0.214816125175	0.128707044637	0.151028539161	0.099508205791	0.113687244464	0.232132348902	0.237780740186	0.232978867793	0.199855067707	0.242620414100	0.290102925164	0.236741420736	0.244780377709	0.163761292196	0.277180114803	0.266978130472	0.166293234843	0.135917978957	0.255672095182	0.160753687348	0.225505712318	0.178934090752	0.247673751758	0.212944380269	0.141734580237	0.232741034549	0.245029838442	0.180955604381	0.207604991785	0.257631205056	0.247461936996	0.280757532917	0.216143823312	0.224654006362	0.347118523155	0.524115677141	0.522960021827	0.403885554590	0.378458467315	0.387955776300	0.365095970493	0.354711323279	0.367042932284	
1108000	523.233849	1	518	0.532839219005	0.535044086199	0.532990451702	0.514117235077	0.483285204792	0.400791004152	0.262796426792	0.364937433425	0.307170805820	0.282224495895	0.326033488194	0.266565003574	0.238745805961	0.236989236905	0.212583041451	0.257454615869	0.298843022937	0.232953701729	0.215347401170	0.224331217475	0.296258941035	0.300185614184	0.272147181644	0.228359711579	0.290152177326	0.286266015909	0.273578005771	0.323604442527	0.288743759455	0.329028728273	0.380721996898	0.378135463618	0.235554639917	0.293859441565	0.311413932239	0.308399623816	0.230625391565	0.248821634646	0.311024240217	0.417742699198	0.381288387872	0.413851666393	0.397385967909	0.385245152010	0.285584191597	0.363195342228	0.339161504444	0.433721777131	0.447861422432	0.435348604336	0.501729933251	0.232649799065	0.270237352470	0.201307506625	0.178947880352	0.201692130939	0.195763234417	0.266312814342	0.221527840340	0.253422891128	0.213878110697	0.169308335286	0.142046138378	0.257683633282	0.197577632299	0.159544880941	0.218708240517	0.273732429950	0.219787534393	0.251148265110	0.271388833231	0.251815200595	0.269300105449	0.330694726142	0.373338417721	0.259314436752	0.291182271608	0.285256634078	0.288244843435	0.289277004463	0.279728379806	0.266155688949	0.205500304622	0.228792129737	0.184325868057	0.133527866026	0.195828019795	0.197276964434	0.265799606470	0.289144918162	0.318412804702	0.236994863651	0.250055436998	0.303968240332	0.300156425418	0.328336283742	0.381271250571	0.301054742765	0.321296089542	0.313854408963	0.323126595242	0.334921416967	0.243757882998	0.304139734412	0.288811429403	0.305860144614	0.280469205733	0.336557676579	0.249118542362	0.219292539845	0.189934958162	0.292088901256	0.285812839160	0.277817108076	0.354316560183	0.358560496363	0.238921495701	0.231523683787	0.232918123158	0.217994832857	0.173353104005	0.138036756747	0.088956194212	0.108261662262	0.215074358173	0.183041145784	0.217814097096	0.237279606900	0.224764278180	0.270256946108	0.253515664517	0.245996611732	0.179783702744	0.281009704848	0.239369200750	0.166988827615	0.132840129576	0.230957250834	0.161242771490	0.198740584887	0.140023889756	0.215841590920	0.203863136254	0.169580262776	0.225716521612	0.228483775140	0.166932374569	0.184255277098	0.218150901024	0.214073222371	0.244376893833	0.226547687495	0.208813798887	0.318602024583	0.506214350221	0.498511185369	0.359797270176	0.361391037299	0.370463526504	0.367487786293	0.370217340891	0.381692197616	
1109000	532.636800	1	518	0.532839219005	0.535044086199	0.533258871331	0.489834851211	0.434441327414	0.388527039494	0.211869285867	0.356735593842	0.292854353602	0.267713984599	0.348857249205	0.263661113024	0.242248700437	0.248968588323	0.237308406870	0.265712947636	0.336730976393	0.242985289826	0.198000555112	0.192010434456	0.277188804772	0.283873348856	0.274347285823	0.216175719546	0.261171556331	0.270401061228	0.268458189919	0.319977352316	0.278362310760	0.315026861671	0.365114516112	0.374215452556	0.214825848752	0.275731054645	0.301465456798	0.305754436709	0.240597882778	0.249592829003	0.326080021882	0.407176192560	0.350408588714	0.391179198254	0.373071265803	0.366681793250	0.308092717442	0.303082494579	0.294797167775	0.398203921942	0.388319647591	0.419077876516	0.488715646499	0.244218545290	0.253303586036	0.216459725549	0.209282048284	0.216495174553	0.206342170687	0.273813802084	0.251292021893	0.256142086963	0.213505620721	0.189504912233	0.218738400089	0.256764344729	0.218320946881	0.239029364108	0.202496631371	0.273489064805	0.192071216007	0.275519906713	0.305602506121	0.302348986568	0.285970897513	0.350481374013	0.383656277940	0.259610356018	0.329087954695	0.305557331330	0.301619481059	0.315858658680	0.298597847929	0.305589692706	0.232705359385	0.274810819941	0.217380852192	0.120635337290	0.216663465661	0.233473406667	0.267865353854	0.281737056395	0.306812003349	0.252723215992	0.281030011602	0.304951594523	0.290938820357	0.326831716365	0.402207841544	0.299717505918	0.322292472135	0.320510941887	0.324140134570	0.317936445431	0.240016791062	0.300525311112	0.258262619884	0.337562101697	0.314241914383	0.334496100860	0.258884508781	0.245024682587	0.228080993251	0.275539852762	0.266913795971	0.309778078541	0.344683364366	0.353034547788	0.258310789912	0.251155377602	0.245649425851	0.233658721251	0.207388215205	0.144354421150	0.120477399831	0.130194607583	0.241688711270	0.225590630716	0.299739730358	0.292156563116	0.257976481104	0.355185589939	0.275902648226	0.261408308328	0.197967850497	0.275246257264	0.199025739730	0.135781997408	0.119167981095	0.189427109812	0.106837124635	0.156853947864	0.161582260691	0.170216929125	0.165604631297	0.124375125175	0.251203656742	0.261315796834	0.204626041184	0.236816665263	0.277420066905	0.260524007749	0.302539103635	0.237423951397	0.198006099949	0.333622531924	0.503437226773	0.512312344430	0.384873869471	0.359520747539	0.354702840701	0.363804563352	0.382578094070	0.384340793703	
1110000	524.383212	1	518	0.532839219005	0.535044086199	0.533040948665	0.462401919239	0.468976909512	0.381033281779	0.236049661413	0.384944971876	0.371150052150	0.347500697866	0.331187353380	0.269304525003	0.279192564272	0.271879020528	0.285386955826	0.306693700476	0.355257530667	0.281968597894	0.233622010941	0.219654873610	0.279103533725	0.299840798551	0.261492860937	0.191526086954	0.263834178305	0.281149558326	0.246145483455	0.355443381480	0.277079625596	0.309148649208	0.356085889288	0.357997041904	0.236085321915	0.295265671183	0.342695873642	0.328471119830	0.279997825469	0.297487474824	0.387991541475	0.433044186736	0.371072853049	0.442110411934	0.399261767123	0.387125227998	0.297303302753	0.319363240140	0.261761867593	0.408340337394	0.400039757123	0.445710086793	0.517067252992	0.231815542258	0.217716585415	0.224632295404	0.214268695589	0.209006246891	0.192419835481	0.255980509720	0.248627199992	0.266309732175	0.222359419665	0.207461885173	0.236562422971	0.292674721356	0.231098112568	0.222990367232	0.147068896115	0.231312205866	0.144621738139	0.267511302114	0.320451177993	0.324543288577	0.326503659409	0.362794384663	0.385090253124	0.232010511622	0.339261161186	0.310429576087	0.310399376609	0.302055620128	0.278227291459	0.313092055974	0.253376476167	0.299443427932	0.237835485645	0.159686642073	0.228681015818	0.239807936612	0.266705472419	0.273007803290	0.299355621070	0.205631213911	0.248888412389	0.301169269066	0.279914296281	0.298803065339	0.332004620798	0.328101434148	0.333070920096	0.320697444354	0.326764079609	0.316466723969	0.252386759524	0.301790455088	0.259490418914	0.348414401819	0.308792586567	0.327789872590	0.242667791714	0.227954923231	0.199410551557	0.254524707210	0.261423886899	0.312691624200	0.361381567244	0.333102110053	0.253193416394	0.237081320964	0.224347395586	0.213417395908	0.140638653207	0.129547947367	0.092278538095	0.096836903350	0.198475039608	0.204254883056	0.235585571546	0.214578831608	0.198715564691	0.262304236713	0.274887324462	0.264229503569	0.201322050417	0.264701982738	0.168628648510	0.118097066099	0.102804230070	0.151256609049	0.100973264844	0.121386469098	0.137679826503	0.116727085754	0.162521914592	0.122637306159	0.231109100731	0.250387355006	0.181555928651	0.213999464837	0.261004245006	0.253632358189	0.314965727636	0.220666074528	0.186667142645	0.358212913348	0.489641117528	0.469830810925	0.395276969649	0.356284685610	0.371207476630	0.369054209483	0.378887011471	0.369192791318	
1111000	530.284485	1	518	0.532839219005	0.535044086199	0.533231238008	0.462626765448	0.432267319806	0.316107221678	0.212365023740	0.357392126379	0.319531102125	0.339004830000	0.331344022706	0.273846944114	0.328663999150	0.322556685047	0.315342246602	0.324835838185	0.330271658461	0.304437245887	0.246187618159	0.245230449150	0.273764148621	0.281152669313	0.260646962222	0.201191047664	0.270128163012	0.306740975706	0.279653253924	0.368288161932	0.304327969761	0.340240592510	0.392797363207	0.395187729175	0.222064622252	0.298149266196	0.364070159180	0.349536979764	0.262545416747	0.243324492680	0.408227099579	0.461844265638	0.408548206488	0.476864422607	0.416637334568	0.421790731888	0.312813084777	0.336385459528	0.276433848200	0.393814941317	0.374221889054	0.418560355553	0.514365472089	0.267395702066	0.212320994411	0.217885766763	0.214575284258	0.205587238991	0.198182682989	0.282294420939	0.280564685983	0.294794580936	0.229170108285	0.207812030795	0.213108083191	0.308546217302	0.288888436517	0.213119216750	0.215640618829	0.292465734874	0.189402089735	0.281852257904	0.356291112808	0.327739959936	0.349409125413	0.376721460475	0.398750038430	0.274947999461	0.345750861515	0.301892564048	0.303357429726	0.303675417151	0.269803279636	0.268400062967	0.198954287193	0.260339781584	0.195018029426	0.136290652819	0.250376142525	0.300755808261	0.284688222022	0.298471155092	0.334269565711	0.211069498587	0.226699406580	0.314038452214	0.313742161145	0.330730046538	0.342737060955	0.343870749032	0.324799033208	0.316031530503	0.335270003918	0.328865889631	0.264708010567	0.300469936879	0.247998629278	0.381053791580	0.345931622330	0.341230243398	0.281588880073	0.280782617976	0.264088480411	0.317664229186	0.312006473622	0.366507064511	0.379918496416	0.356620167421	0.279499162299	0.270442698321	0.253963746170	0.250977852252	0.109309084786	0.137490947792	0.113361500607	0.121841907757	0.221049073670	0.208415335054	0.221231186949	0.196765241550	0.218545782026	0.335124764922	0.282918876886	0.267373351391	0.182295213944	0.263220824394	0.198060295972	0.155958516841	0.103119634173	0.169498659034	0.116342643494	0.147688771297	0.158984211679	0.151350646051	0.179081800542	0.144356098737	0.246110412439	0.274357852396	0.189127577291	0.214195537848	0.247333400199	0.216767845981	0.267000622308	0.212672927105	0.176685899876	0.353440788501	0.479468610436	0.470324341355	0.393315427743	0.358154773500	0.377399732478	0.379970516667	0.389687655269	0.374264305350	
1112000	518.339521	1	518	0.532839219005	0.535044086199	0.533239166312	0.456090643654	0.450707274086	0.346761719199	0.225520134764	0.369422158017	0.341744555121	0.362836852900	0.322919681653	0.292602960012	0.300278022560	0.303307873652	0.354383584401	0.344392126082	0.352049811272	0.296056005394	0.230098358683	0.244380976281	0.273595701948	0.277615105900	0.238541971077	0.214113134058	0.253211313867	0.315176503962	0.304939112929	0.368548704308	0.290008742396	0.339292955324	0.386647685817	0.394003251223	0.217997178233	0.242061281050	0.338915309628	0.325372287241	0.239141777092	0.225562999800	0.386952603933	0.418024753979	0.349952265693	0.443210067415	0.382519217607	0.386843992984	0.318597777750	0.353292565837	0.312626024656	0.400010842073	0.371689353821	0.413135389567	0.496374708873	0.236157380609	0.221160017458	0.207384342646	0.206256729627	0.192925011872	0.185441850550	0.238037444465	0.225755099456	0.248165190120	0.227364078117	0.207350424151	0.177721729922	0.291973828151	0.234776643410	0.169560351710	0.193270647029	0.253084591478	0.161171341415	0.250535587428	0.371490265064	0.284677467911	0.262162472045	0.364851328102	0.394402610024	0.288557705221	0.342769368641	0.300449351637	0.258901100703	0.310523180665	0.310952513534	0.283369043792	0.202168378143	0.279373067671	0.227654118905	0.182916808066	0.259684812377	0.278521787138	0.290183994150	0.309195377938	0.355451322619	0.222645729457	0.248405405551	0.345051470841	0.302718791914	0.358530980276	0.392636677220	0.331070821386	0.306507467518	0.299506527128	0.344891147362	0.357928084657	0.310188048528	0.339734920875	0.288089674173	0.348593252322	0.307241635222	0.299635904994	0.274135244676	0.277802278422	0.256540375089	0.290779902459	0.274993804666	0.335710857290	0.360111658359	0.355776249584	0.252689521644	0.256806257606	0.256664912046	0.279313959442	0.130470319217	0.146517945579	0.120631139173	0.112404131532	0.197328918235	0.181550329739	0.249924929087	0.211926459043	0.186687504130	0.313997778524	0.245200763866	0.234830826808	0.157743383862	0.240843248169	0.145454086830	0.105072590220	0.051757014787	0.111884193100	0.119211457921	0.109407624084	0.080426283545	0.100463521625	0.162494162635	0.109978532671	0.257837071972	0.287694056382	0.245203889357	0.246764041397	0.290172917324	0.291276140932	0.347352055698	0.252217748414	0.202758438220	0.352272306361	0.482623537238	0.482494758318	0.368915714715	0.359028957437	0.379372428140	0.385505629535	0.394798739017	0.379616079961	
1113000	524.457668	1	518	0.532839219005	0.535044086199	0.533155947169	0.466501965683	0.454712602402	0.319364868751	0.199849089183	0.348736100995	0.288808906024	0.311905098957	0.336581536596	0.315359233056	0.325667264066	0.299006668734	0.350358724792	0.364451986305	0.370691659247	0.332649297421	0.274611295366	0.278001903873	0.276153968361	0.299622607487	0.287825365894	0.250828255811	0.272055936481	0.310922666058	0.275110965225	0.368586716599	0.304733784569	0.347630652913	0.377906506093	0.388007012303	0.263931059538	0.317183771618	0.389178020673	0.363537087772	0.289407885328	0.275256805452	0.400244776649	0.407165599576	0.318475094507	0.438068329760	0.366685055658	0.362203568171	0.369950547329	0.331304505535	0.280900994103	0.389285801048	0.377886373011	0.399505209403	0.514586969805	0.289559221983	0.269687255539	0.226870966754	0.216191897704	0.218767772669	0.196014301394	0.313090512214	0.262283064370	0.272469166773	0.273688728274	0.257769057787	0.218639229975	0.316687045554	0.277502069554	0.219357870799	0.275000322714	0.337127744745	0.269344300286	0.328124894670	0.452733667723	0.308441099368	0.296064507773	0.414953476995	0.447207991371	0.275409047061	0.369706348271	0.319260355549	0.254135545095	0.250992437666	0.281753339100	0.235694672490	0.146515546965	0.235529471044	0.199058510423	0.158066847379	0.270291766254	0.280577318725	0.273552980213	0.268983659570	0.330357199823	0.231239040717	0.260358316505	0.302787183861	0.295605439757	0.340251607010	0.369222156759	0.349625630121	0.326152297431	0.329365632439	0.319332623184	0.300552106502	0.249994327410	0.291469638714	0.231989746258	0.345262997409	0.327017117499	0.336414199877	0.243418773733	0.259964185032	0.261717244504	0.287424911232	0.285895681251	0.294165157049	0.345758565808	0.354097519629	0.222869391752	0.239472484739	0.235427628425	0.245035099980	0.116473387343	0.130927896064	0.105238288116	0.081749710374	0.178072296866	0.159420855704	0.245291491290	0.226687865858	0.171828455720	0.335326338615	0.211334830389	0.205468914654	0.170141674969	0.202397876086	0.150953582922	0.138176688944	0.116628143001	0.125353487466	0.133624682662	0.153747025797	0.107747716942	0.131251151410	0.171449440785	0.118705204090	0.251035650370	0.290622850303	0.214912880152	0.225925334177	0.251340718223	0.241985853842	0.285672383127	0.235078270917	0.178957870133	0.337881545482	0.482257751230	0.478829674666	0.335460874801	0.360666953803	0.369448307463	0.360590968286	0.379697542724	0.351487912314	
1114000	531.369714	1	518	0.532839219005	0.535044086199	0.533313270786	0.464867833280	0.440750040682	0.330034894343	0.206228891897	0.328922724470	0.278862577250	0.296468082538	0.354345317244	0.336925061312	0.353247251705	0.328878586415	0.332371543656	0.362254239265	0.372859860645	0.326496106344	0.276933490147	0.276986096977	0.262580127810	0.332959301367	0.360662311890	0.317422255582	0.308801463719	0.336032116825	0.316678819693	0.373375927423	0.295169285316	0.331252816277	0.366406811781	0.375704970927	0.272510708274	0.314136776527	0.362446067859	0.360401095146	0.301784709731	0.308716533631	0.422649417710	0.427024050632	0.386599358439	0.450498832860	0.411858473193	0.429590591216	0.335918122707	0.293768366741	0.251671307527	0.376059576668	0.415571281291	0.383224816958	0.508874977868	0.274649277778	0.226324235626	0.219586753604	0.201680233077	0.218114207755	0.179671203270	0.287713869875	0.232388487155	0.223817017591	0.268234089894	0.237811043025	0.199284441196	0.223134534121	0.224992129094	0.197942921687	0.250787055746	0.305156940921	0.239933984488	0.334257969178	0.397559680999	0.301782053369	0.297071916555	0.385657670303	0.411803785738	0.221772629826	0.370026424124	0.317122643834	0.250709466401	0.232736172974	0.262655821309	0.220545744038	0.154170686820	0.218739337566	0.194428068709	0.165113131444	0.261164172727	0.235986078495	0.280813432846	0.281258775547	0.338149202674	0.262968683774	0.273155413347	0.337434711264	0.316716270725	0.320208539829	0.352662544047	0.370106303265	0.283939271414	0.300228451708	0.340334955579	0.360835948029	0.280104999801	0.318977244476	0.268438440097	0.330276179156	0.306106568558	0.341503658769	0.270057303163	0.301066725973	0.299129991612	0.296525458236	0.296838357859	0.340587460920	0.371557473637	0.353474015915	0.249855012726	0.259886501693	0.245606948399	0.265714723069	0.165569944390	0.188297272017	0.155427618007	0.131673509271	0.232139542653	0.233047122669	0.302720408153	0.275018774893	0.206163924255	0.365561254399	0.234284468977	0.224484599302	0.197302757792	0.211212408034	0.150598014307	0.107687467370	0.105116930030	0.132623454390	0.126044796233	0.154716828240	0.127567248727	0.142477359475	0.177459516591	0.147885483486	0.261242650900	0.284531048581	0.232461508161	0.236442557547	0.282068789987	0.247947667356	0.266938366046	0.232357265141	0.173139803234	0.368749663167	0.491653312769	0.486818123167	0.358241044865	0.354718553136	0.364551957036	0.347578277987	0.356456151103	0.336554277075	
1115000	536.956141	1	518	0.532839219005	0.535044086199	0.533126638508	0.467139537005	0.466816729881	0.372628464732	0.194490785214	0.330315687529	0.334764047816	0.348162273977	0.342619972520	0.322240570923	0.310080960419	0.231707501315	0.254502330280	0.287029588857	0.325209589523	0.292936771624	0.280012938688	0.281052496127	0.269742397548	0.337012118491	0.323968309305	0.273490563559	0.288193226329	0.307375046991	0.273982301523	0.362473271731	0.299087406653	0.335796780198	0.380173852165	0.391517887205	0.235225958932	0.246493153640	0.268494938137	0.254513822074	0.235988766833	0.252504745934	0.302480147591	0.333692961802	0.380327053371	0.350318866871	0.364286366737	0.385715817893	0.337717802456	0.340510724330	0.270819527285	0.413133345878	0.443722672249	0.413845140510	0.527336868563	0.292051595255	0.190610205560	0.222653012523	0.205922207482	0.215944494375	0.186227842292	0.305709892635	0.275811413739	0.256060420406	0.268103505056	0.226362074674	0.211778854629	0.217232064362	0.262085720757	0.212767054846	0.237390425649	0.288290329902	0.228785899244	0.360366598056	0.364918048412	0.266447365435	0.255661293388	0.356411086883	0.369174675044	0.201996470757	0.408907915316	0.339204587379	0.270532130752	0.263255486211	0.265865293354	0.227950913094	0.182493821610	0.231893878917	0.177826562471	0.143228149381	0.271786696375	0.256414457873	0.299932421624	0.304910569295	0.350677110148	0.244759756759	0.243419472634	0.352472858177	0.352418596654	0.378678060051	0.392701478415	0.395594008593	0.303882739242	0.308420935574	0.381035143141	0.371382642209	0.299408024200	0.333468019722	0.277222718726	0.358958829061	0.338733427082	0.362626772934	0.279944175955	0.306430758149	0.296319611432	0.267576309506	0.257828065743	0.361953802160	0.386724408008	0.370804218442	0.256760518391	0.252156744950	0.271718362707	0.270128433840	0.215239310266	0.172055047179	0.130141253336	0.121033187482	0.207301080762	0.191111328210	0.238919617272	0.207771555067	0.176867993677	0.343852957397	0.250134570623	0.229093148901	0.232072399647	0.225919039361	0.191499945510	0.148140614979	0.099630545931	0.148164890093	0.132924388612	0.172879235105	0.142399492382	0.149274740452	0.176391732729	0.153396256445	0.269870080902	0.281570304489	0.206885810058	0.218769845614	0.278523127337	0.231176692132	0.244958566562	0.214488012057	0.188740612545	0.367410137203	0.497088225880	0.492546136677	0.371193741863	0.383308804113	0.388010838250	0.376289211620	0.394926122410	0.375600336071	
1116000	533.464644	1	518	0.532839219005	0.535044086199	0.533079078085	0.482123209376	0.489367776159	0.393128614493	0.229259484914	0.302888382903	0.319008889906	0.330042111054	0.348452995623	0.304758823759	0.316854272380	0.277323325431	0.282305446779	0.299364607761	0.336126002859	0.296068917717	0.307076591657	0.302806419395	0.266745975740	0.347470196079	0.324562053943	0.309301533988	0.292479752784	0.306763348742	0.268219051169	0.355774659401	0.285158368842	0.306208368589	0.354919012343	0.375790838401	0.237359420919	0.204660217241	0.285257818249	0.282364932312	0.244517855920	0.254891742476	0.312990027427	0.365326849677	0.400489724974	0.385082077366	0.404818037732	0.403946451191	0.345133027165	0.315420890078	0.265167590678	0.382441654465	0.378252190948	0.384657611388	0.495770348733	0.290301720892	0.199764756755	0.223078905929	0.197087275043	0.225196961299	0.196478649018	0.311329819748	0.277682547863	0.258644461147	0.252489806567	0.199887604892	0.235617424477	0.230198329577	0.255917427326	0.185015331188	0.201049503026	0.229953502382	0.212328513627	0.353080528747	0.333621727936	0.268470328457	0.279928177786	0.365090790918	0.396247308046	0.251965457983	0.375658354850	0.299317428576	0.256696717191	0.223830025280	0.250709854447	0.230359562237	0.207475699612	0.218964783764	0.165931936062	0.138831689602	0.249099572368	0.291126962699	0.274887817636	0.286173387555	0.358842786568	0.225070367581	0.202124592828	0.332005502494	0.289521671942	0.335000161012	0.355312902247	0.341010537716	0.309610136378	0.318241071470	0.339992828954	0.322129400179	0.234808987552	0.291651912802	0.210076787537	0.319744741772	0.313611876658	0.337390619554	0.273131215381	0.283082071268	0.278832932932	0.249951299608	0.237392833752	0.320700918800	0.390536917352	0.384534593598	0.252581922440	0.232337278397	0.256029584736	0.267582878854	0.209929158004	0.168537277564	0.132249054646	0.130467886149	0.201013202922	0.188981563201	0.249809686445	0.146537855214	0.195395015958	0.339213920537	0.262358981612	0.246826895036	0.259441406505	0.234793668791	0.209081275950	0.170438747074	0.149884852057	0.129454455208	0.123745341641	0.146364365711	0.119758438578	0.133583983941	0.133653305674	0.127796770566	0.285832544542	0.290487741844	0.232095134779	0.251334833397	0.314686463545	0.263502742411	0.280060892747	0.230855465840	0.204420379068	0.385812725356	0.495162561291	0.500549977818	0.369998978560	0.356343324219	0.375606656255	0.346893146196	0.375005616790	0.352651914748	
1117000	534.844227	1	518	0.532839219005	0.535044086199	0.533038239305	0.458309525162	0.471025954779	0.401715229735	0.224824356345	0.336179509932	0.321936057541	0.316499792691	0.379403009307	0.341584123943	0.323065042401	0.251646116751	0.291539757958	0.298268535679	0.367787460595	0.290433965873	0.275579985422	0.310515354965	0.247089227209	0.357326998536	0.367895176942	0.325643687570	0.323643973936	0.349309715009	0.309319010064	0.392561796972	0.323159112858	0.328901027206	0.383829962211	0.396331731660	0.256235317762	0.214510071527	0.296476526738	0.273819104159	0.251785963975	0.266132720865	0.333554017030	0.376485202008	0.385928204216	0.391694067449	0.399344751750	0.381592400212	0.357332884287	0.314542206340	0.287707680775	0.374036555702	0.383882277635	0.379139572865	0.517128929600	0.289596023690	0.228330695106	0.220113030515	0.193213389322	0.223557416862	0.187102663860	0.305301899412	0.282679265090	0.264406582702	0.242055157149	0.244452655238	0.231682368018	0.224676885872	0.271110668601	0.148328382135	0.239378801888	0.283590614896	0.234115787027	0.344307524159	0.314827214350	0.258490514453	0.254186215574	0.366177362160	0.401187454541	0.253370487433	0.379296001448	0.294162933089	0.218845301070	0.205508702008	0.247169820407	0.237616332803	0.180279799858	0.212714060514	0.163220249302	0.144424159130	0.261962836671	0.268054222998	0.269653566490	0.273631180137	0.326823762034	0.258526511344	0.232816409987	0.337473120412	0.303986268305	0.339935261203	0.336250056269	0.338254495834	0.286926680697	0.301959167191	0.373760915201	0.361749375541	0.290024638206	0.328117490400	0.260273348373	0.369479562981	0.340135065017	0.362329587129	0.271630016646	0.297227421748	0.276596683232	0.250277946833	0.251958063755	0.297983182775	0.349130526527	0.360093529781	0.247187832381	0.235795815975	0.256016163874	0.251663081598	0.195085005309	0.117878829801	0.068272641282	0.070159896531	0.199665066442	0.187847788329	0.260488709253	0.168565332782	0.188585400010	0.299951999303	0.257501813825	0.245879379550	0.253309768781	0.240265353353	0.212624552481	0.157114565465	0.155739746039	0.152376222612	0.177908194257	0.167099020723	0.123949698505	0.148005127896	0.147838521865	0.127729448855	0.277794706073	0.273602054187	0.210903441373	0.218439252087	0.287044296234	0.252701678497	0.257413272435	0.191344327980	0.154928998282	0.386720725060	0.504814222173	0.524429384598	0.357537968005	0.338746627692	0.362974253755	0.341754622754	0.378069243229	0.352961367693	
1118000	531.855306	1	518	0.532839219005	0.535044086199	0.532874232222	0.487912335880	0.445940301253	0.427710883313	0.244232107116	0.330518129773	0.304803170623	0.283306363222	0.403609717696	0.317158182487	0.283419206259	0.217286896646	0.278832084112	0.294731174628	0.324778707078	0.302078214369	0.295132060531	0.313675443627	0.267861466487	0.359230931859	0.367145020322	0.326893508878	0.320347194431	0.369343474950	0.310021847337	0.385221173303	0.328762723161	0.332367065651	0.383139334121	0.389468066077	0.243034014773	0.185224491703	0.301381184411	0.268608604002	0.254612955548	0.267127415954	0.334382633109	0.368729125828	0.413472013904	0.376108650186	0.380340460693	0.369336144985	0.367687439881	0.332701373074	0.304997396855	0.367411613293	0.345475760017	0.377574141215	0.521108912291	0.279593513534	0.255117351867	0.225425601267	0.192949753228	0.227058092460	0.202406385622	0.295040888504	0.240661569454	0.189279342049	0.164375030256	0.186244169967	0.210182722765	0.175943929048	0.234240958436	0.129978490914	0.224342936713	0.313221839567	0.222887188655	0.353326169908	0.325872267796	0.273230438574	0.282971159021	0.356662730045	0.374540093056	0.305060770832	0.384876669348	0.318780705079	0.265041336051	0.253056152950	0.272232280653	0.279056002903	0.202292769956	0.268158497112	0.226036119527	0.194448844510	0.278162857775	0.288913533118	0.278168612568	0.273409833673	0.324778920557	0.249758371221	0.222855316238	0.305864394225	0.282768203411	0.318505918459	0.338739578376	0.330589697542	0.293410915691	0.308508054669	0.328310486207	0.306580418162	0.266339290886	0.297818971453	0.265710249154	0.286610593581	0.275885480131	0.281820583916	0.280912797826	0.301054274376	0.256170000869	0.238157407085	0.280783036857	0.295635363138	0.354149608691	0.331391753959	0.266720453563	0.243856412139	0.262224162338	0.242318115094	0.169591733045	0.134268242044	0.126269412662	0.121084445478	0.191516755216	0.211842594984	0.290120836085	0.199793309388	0.180718806072	0.323986760550	0.274938285791	0.277317737420	0.288645249054	0.276646019946	0.207963954104	0.157374709796	0.152068917102	0.142583292479	0.174607389312	0.166135976631	0.148962656310	0.155903070249	0.149580665350	0.111559847202	0.282086517280	0.278351796316	0.240879300455	0.262914084698	0.289213213056	0.262870163075	0.268489737029	0.248871644044	0.210621431893	0.370993777811	0.519954413462	0.531151922338	0.350744983042	0.365781025083	0.374882310430	0.352573383301	0.398270125325	0.374319895059	
1119000	533.020127	1	518	0.532839219005	0.535044086199	0.532807220024	0.488841610852	0.442686389925	0.410906666105	0.242344702462	0.350086009113	0.349158374208	0.313135650837	0.421589069346	0.330505461124	0.296925491481	0.214460228334	0.260460900059	0.277301921137	0.301509322187	0.296188619193	0.274741910844	0.285541106252	0.255599176840	0.360465954178	0.313299462616	0.250930915135	0.278118866129	0.330697086688	0.278413763496	0.373948574054	0.323872215523	0.321349407521	0.370651327185	0.375383481082	0.274871235821	0.257186016175	0.318858628914	0.302700409620	0.275752227134	0.273961689995	0.319188219170	0.353545375305	0.423177737236	0.382658510772	0.412345127646	0.389488861817	0.380546696195	0.266999355048	0.225862048774	0.310169866303	0.316824354050	0.347292928872	0.514291657921	0.305913456380	0.245080778458	0.215142239204	0.182801562184	0.220717752449	0.194966731357	0.297636115435	0.266638365399	0.213877621191	0.202459143685	0.181186419718	0.192065617530	0.185112813936	0.236229713261	0.214816989523	0.271096426797	0.353576088052	0.263853635686	0.344597512538	0.305499416874	0.263218853705	0.279821118464	0.340166885336	0.338394720884	0.262887132872	0.370639106030	0.316535816262	0.257192773203	0.216625965403	0.211679868196	0.255296041879	0.198828214550	0.239857433022	0.231817761573	0.203252956847	0.292674447123	0.269767696382	0.295427955329	0.281585007313	0.329441978121	0.220950469786	0.179362433281	0.326773134093	0.327572039588	0.387828131143	0.380509390813	0.349343421091	0.293796798767	0.310253352029	0.357589079332	0.367083186707	0.308860353758	0.319515506844	0.267974445556	0.378940193407	0.360846626435	0.354543891836	0.284956698595	0.286953189934	0.258074085722	0.246946948334	0.268215484242	0.272372473068	0.374329823551	0.348365455758	0.257949923584	0.233126149970	0.264905794892	0.243144700231	0.183378259592	0.140753752766	0.120884310841	0.110782330985	0.178272140116	0.209754587926	0.285674557219	0.192892480522	0.164896682302	0.277093317974	0.247874628963	0.264942238613	0.315459155436	0.251362494106	0.202564586561	0.171786904529	0.154341851054	0.143993311265	0.187434407156	0.187400499980	0.160221979338	0.177223308243	0.167177125690	0.136760662131	0.260695716028	0.259490619721	0.227349235722	0.257253142773	0.261748816132	0.231651260463	0.255790122498	0.238641742157	0.191044230981	0.350250135738	0.541763869138	0.546803270214	0.339458404022	0.351708792259	0.369021598928	0.344595836027	0.373991023805	0.355740013836	
1120000	528.798863	1	518	0.532839219005	0.535044086199	0.532686671901	0.459764087907	0.413974829358	0.338207464451	0.212729353615	0.362971997134	0.375779100699	0.319702464900	0.388886071923	0.304995788280	0.255634408998	0.186427940185	0.240265542771	0.267921565779	0.265203049022	0.299432961547	0.298540668173	0.303914152692	0.277102357597	0.292231838393	0.273582421363	0.221020981698	0.268268638218	0.312634131835	0.294612275249	0.379777139059	0.341135712114	0.330515039136	0.379497516672	0.377609660029	0.232133002081	0.210152415372	0.292725277266	0.239486525366	0.245644139406	0.254956197039	0.308418764517	0.344360045000	0.405192371353	0.390236721546	0.421405927581	0.382504140461	0.363120729730	0.293209506247	0.240081469476	0.333562759994	0.326920865897	0.386156413307	0.555757996005	0.285740769225	0.232694172013	0.193115966653	0.177162363187	0.206153247604	0.195646216134	0.270819133684	0.257556926176	0.215365007460	0.196881825294	0.185984796348	0.177298316691	0.224280182919	0.238311741265	0.230820828719	0.234297230659	0.299310535994	0.229959030036	0.316652103728	0.273840322276	0.211053343434	0.263810703681	0.302133146378	0.331340177956	0.209935370775	0.326843753608	0.270415615768	0.242252551926	0.202261858841	0.212512035037	0.235519434067	0.175353774735	0.218919223680	0.194423927559	0.183693621506	0.258852300322	0.207042394497	0.281229620837	0.287928892722	0.324279645870	0.222511305339	0.205447953247	0.295213598089	0.312312393032	0.361708994112	0.365881813765	0.334099953337	0.282305239831	0.296731665200	0.341047331527	0.332258011489	0.300333898295	0.306936897638	0.236585107863	0.364996984707	0.366506995985	0.360768076280	0.286152855829	0.292017572435	0.276728078762	0.257873236502	0.250780416570	0.274829786233	0.379172100520	0.342020633327	0.230912729270	0.227888912225	0.243663555991	0.210833715056	0.113304178796	0.117613802597	0.084469663393	0.086132988158	0.200009814657	0.238499096406	0.308245661234	0.226402238935	0.141290982176	0.216566846168	0.226836049608	0.237612906334	0.250991166592	0.220889244172	0.201991820514	0.172441485197	0.138126943183	0.149948071270	0.177668445873	0.187983296053	0.167945819509	0.197786988036	0.180259904192	0.140525944227	0.225035876684	0.237668288154	0.233374737437	0.256326804184	0.261165892798	0.239348265894	0.259589825597	0.266903670457	0.208110073412	0.373843588564	0.529799260545	0.530967067997	0.361255015991	0.370255512059	0.388842184578	0.356935450662	0.400690942186	0.376046544067	
1121000	536.063677	1	518	0.532839219005	0.535044086199	0.532834377318	0.490719687267	0.396401930487	0.303134658276	0.196977372624	0.369693214378	0.351084124279	0.310510890475	0.404421833478	0.358366005897	0.305691557284	0.220038832421	0.270759711768	0.306509859604	0.332715704486	0.349328920656	0.322547413042	0.317599878272	0.258123550862	0.341501547043	0.285947220596	0.165688616627	0.286614083073	0.311930498986	0.296659416356	0.382268029744	0.352277393635	0.336387811168	0.383625067337	0.384175877650	0.246437311715	0.258646546737	0.327685278325	0.265708371852	0.255917563428	0.284007514333	0.330348578368	0.352685741062	0.366015795160	0.394685112887	0.431028438859	0.383915420419	0.365396657139	0.259598948441	0.217351362054	0.299830058772	0.301800604980	0.345540646714	0.505292502370	0.314871052111	0.261719987516	0.195085066447	0.178202300968	0.199856059872	0.195839058942	0.326876398904	0.303184296695	0.279274942887	0.216196648997	0.239372196996	0.254801819921	0.252016733255	0.263556825429	0.201782531416	0.217228113751	0.271239392813	0.231260318629	0.347290657667	0.279004371456	0.244158294032	0.268352705879	0.340081431985	0.369583804160	0.288002305572	0.354691861796	0.286571989511	0.255216673237	0.211614466434	0.197377443146	0.212579031480	0.167146324003	0.196307776956	0.175122605882	0.169677253442	0.268335806066	0.230725010962	0.279014624474	0.280428999972	0.321444799022	0.219016610850	0.212448857650	0.332613049978	0.332844485918	0.353495124937	0.366748194408	0.342933621650	0.279058508142	0.306444514894	0.368588827975	0.343687684208	0.298491165260	0.312435151669	0.282098194150	0.352654185851	0.345601462398	0.358971105864	0.264630189034	0.261618444254	0.250348500898	0.289475485087	0.289758648873	0.259546435424	0.347167456522	0.318130333249	0.215545897345	0.216254432814	0.221397207990	0.192788815379	0.127204580460	0.091021342010	0.097309730702	0.101724399953	0.194142454135	0.241574297000	0.323934441681	0.214611768462	0.137642740813	0.255263361278	0.202515078467	0.207043411865	0.234492184222	0.214658534940	0.194414766449	0.154734649307	0.131324208973	0.126924136202	0.108357580581	0.151611523226	0.135238210461	0.171210229287	0.161353862827	0.112383810489	0.239063565839	0.239463863303	0.241952331316	0.250632923815	0.229666168571	0.230246752966	0.263266492443	0.255175537578	0.191361510727	0.371630830445	0.513915849011	0.538306279397	0.340021267154	0.369687216837	0.372037576825	0.348810861742	0.380322320784	0.354831697271	
1122000	528.576627	1	518	0.532839219005	0.535044086199	0.532868463984	0.462437196698	0.375764049592	0.329459005941	0.255833155861	0.358758221107	0.312053253176	0.277713464304	0.405160052707	0.374690631645	0.327792233940	0.264528599906	0.340645264053	0.341020248701	0.374896739404	0.331471587257	0.295179359669	0.328207833881	0.220269147812	0.352175809435	0.312121651075	0.214728687561	0.322920626943	0.320687010846	0.306071989109	0.369282579155	0.334362880898	0.316572971969	0.380708323602	0.378895873295	0.244976644760	0.297886356021	0.329615331777	0.217186356443	0.228583483930	0.259533322369	0.323080389269	0.365888775475	0.393930791449	0.403769286906	0.427758680031	0.386930762026	0.364879602942	0.287099191314	0.229366930703	0.345408367297	0.360309120590	0.385088976841	0.529019216418	0.289025233329	0.258316720767	0.213206031786	0.188411185128	0.218005418699	0.200438492112	0.301081324185	0.249204916650	0.246191175984	0.213575831412	0.269122472669	0.251562331738	0.281518389109	0.230702871176	0.215406254323	0.170886437010	0.217262603342	0.179609013653	0.317201409280	0.252843422850	0.282936639068	0.309571443742	0.334022072450	0.328705598363	0.236502074199	0.332382214465	0.272607037525	0.269212161967	0.219714262795	0.203360417227	0.230155189687	0.167681493360	0.213901300356	0.184506736278	0.176919578993	0.244403271694	0.215047583383	0.277059625248	0.280344652691	0.312692720023	0.237524825647	0.230047547083	0.326421855531	0.302605017060	0.297289424523	0.350500662129	0.348780663643	0.290687026656	0.330525112399	0.327812155654	0.304453838639	0.259513901226	0.286918298260	0.218214159189	0.376598243812	0.351793472525	0.354585555249	0.275441209709	0.268741036910	0.230800893295	0.293161077047	0.315923820400	0.283652785003	0.360908361773	0.328727758392	0.220762811235	0.205834971525	0.213685146472	0.194281255107	0.142988623963	0.109794988633	0.096448854562	0.116089401543	0.198789182899	0.241666557091	0.310570021366	0.201524136961	0.142709739369	0.266729607790	0.214298284655	0.210300372754	0.229650463596	0.209232104108	0.174541793966	0.164596164296	0.139699862551	0.131715862629	0.139770689033	0.144845822368	0.138817166077	0.167388609591	0.155199842308	0.133983713353	0.225691161563	0.238316972631	0.231697668728	0.270480945817	0.234979077691	0.257220937709	0.296263209084	0.255812914199	0.166833764982	0.350925238432	0.503464949163	0.536698402697	0.332274546977	0.371804672620	0.363277540161	0.353714332698	0.394698657684	0.365160599470	
1123000	539.754973	1	518	0.532839219005	0.535044086199	0.532971155344	0.468826653742	0.420066795871	0.311117668851	0.245638206665	0.400387299824	0.332528476669	0.298173799799	0.393836988771	0.380093351276	0.350181302253	0.310123661822	0.358012881127	0.346113186326	0.373488206479	0.327752975601	0.306939940958	0.316297399813	0.262855640784	0.350935246304	0.303995308836	0.233505381635	0.305873579608	0.303572989866	0.278413116412	0.357893227689	0.337619679140	0.320215965185	0.389330057698	0.388090272205	0.274585996696	0.327258834348	0.362060569239	0.217006521042	0.198546832651	0.221813499641	0.379325361942	0.382289563080	0.409283990539	0.431260821387	0.413901864649	0.394462312453	0.368826998193	0.325826919352	0.248198469771	0.355006107060	0.353055444070	0.414514189752	0.531488120444	0.331841430662	0.254026158625	0.191376110163	0.180053049533	0.199007367439	0.197235936505	0.301038988267	0.278127021301	0.232755140179	0.193843179469	0.264864598648	0.279785342742	0.255614812050	0.231708244141	0.182978120271	0.225041885222	0.277338132465	0.227606816936	0.332214162493	0.296356577100	0.313777052758	0.286402721818	0.402863624131	0.438094497354	0.263761400270	0.332867760618	0.282963087483	0.299699583097	0.274139756992	0.230268910023	0.238679063740	0.212085296841	0.230641854327	0.199774118076	0.176131212750	0.274228910419	0.219045223419	0.300056282894	0.289873128144	0.319044531473	0.220791258712	0.193161827456	0.335306057416	0.310445467607	0.335903261805	0.368386107225	0.319275813090	0.280441806728	0.309745675549	0.363448912008	0.369833484427	0.331284031448	0.349381634073	0.311667220253	0.375272572650	0.327483244958	0.326733285238	0.301333199368	0.287649702597	0.234800955126	0.271380664973	0.304809091256	0.280946278646	0.349081143733	0.331882164622	0.269909019363	0.249522762538	0.289721041710	0.252393175874	0.152476572065	0.141921172625	0.090342370551	0.106790868794	0.249392615219	0.318134529546	0.347486467836	0.238950953867	0.217211850763	0.318359208669	0.259733789057	0.232556851027	0.199019091530	0.212261410881	0.182811063887	0.162685009915	0.167618428365	0.117277033303	0.076019793866	0.143828233216	0.111162674957	0.180000859615	0.130221943606	0.149762078354	0.227863107935	0.242194578190	0.217135850831	0.266719953273	0.239817318661	0.240946550603	0.280551800544	0.254235801123	0.184797019219	0.352916449329	0.492118219139	0.522394875229	0.337578607617	0.376955771984	0.375782338686	0.347816714639	0.374725066691	0.355641875578	
1124000	539.792353	1	518	0.532839219005	0.535044086199	0.532829075777	0.479906125782	0.421702490131	0.259138630564	0.206958797879	0.390537046050	0.363236278918	0.306761512826	0.401155822915	0.359063156514	0.310508964593	0.278046272713	0.322470135724	0.331907876348	0.401204278159	0.301933245556	0.281396320052	0.289071089211	0.240460015003	0.344262376703	0.258444340999	0.167377114319	0.260873557377	0.292048094937	0.257747876667	0.346642851462	0.328358384684	0.320996031620	0.396587642587	0.394480585646	0.281137861667	0.330976236408	0.345792689436	0.232537007318	0.203449169555	0.223161898754	0.384414209328	0.362331859989	0.405827232397	0.393251940902	0.401060977221	0.373469871102	0.373731656068	0.326502931335	0.235439870037	0.381415037395	0.348191399900	0.414068934489	0.528022559357	0.320055320274	0.300624192796	0.198746790198	0.198634324232	0.209912081275	0.208711639540	0.298468150422	0.286444952909	0.227471441230	0.195169986604	0.246627677861	0.190739279744	0.251841730487	0.212473555281	0.161622213875	0.242155312558	0.239722841741	0.251476257931	0.324309204286	0.263124204868	0.272948724102	0.277304596705	0.342968630621	0.433307998453	0.267235775268	0.331760458208	0.306012586919	0.274255394969	0.246985843322	0.211022644085	0.210869640114	0.154270458820	0.204790006770	0.196551933672	0.197786725823	0.262762532887	0.189053073008	0.279261397784	0.250716764568	0.280429566009	0.262849992650	0.258901507035	0.305728991925	0.312151568993	0.330314919063	0.363843536616	0.304370166260	0.289222822791	0.309352479938	0.338731925289	0.325145478550	0.299241161041	0.314676517452	0.289413072290	0.335202410707	0.324121786235	0.346186954682	0.273161823647	0.266988442469	0.226241611125	0.278185529305	0.296018536699	0.273155273287	0.365459062114	0.333669872683	0.239510587200	0.217464075686	0.267687678214	0.238738297099	0.147565145183	0.143532859558	0.079245626503	0.125132889075	0.218963200907	0.259779008705	0.266830120023	0.229758450902	0.184360182756	0.314588739919	0.242899743409	0.230202196502	0.208953883432	0.212730764323	0.164712988138	0.140971021044	0.117494691012	0.126798344743	0.109054648952	0.163338420158	0.137988699117	0.203375279087	0.133946200924	0.162035254688	0.217379151672	0.244040140977	0.252605003627	0.301125539959	0.270482052662	0.287198652094	0.304375862442	0.291076699265	0.254487851612	0.358562271777	0.509075922879	0.519487711508	0.348326251139	0.358738350434	0.359101415164	0.333444416640	0.366987352638	0.345141185203	
1125000	541.368749	1	518	0.532839219005	0.535044086199	0.532844679558	0.495219592633	0.418626754627	0.299948675738	0.210725253836	0.382652713954	0.341235190622	0.300336929842	0.371295301149	0.279416320147	0.256376087400	0.219377700799	0.273938227716	0.294520363663	0.372566846800	0.283161631272	0.263623583300	0.281219413084	0.264669194778	0.334161587879	0.285214193432	0.217325083697	0.266558040766	0.302134902405	0.294306046991	0.317521580731	0.306733615971	0.305146113847	0.373347418401	0.366608594241	0.270611987203	0.351451180368	0.340543513635	0.230999813182	0.228438629403	0.271409697001	0.375738782701	0.378839319430	0.389702436261	0.397951268935	0.403344203737	0.373106323887	0.346263540620	0.307912789175	0.265554658455	0.370203160106	0.350837115700	0.411253115975	0.515435064003	0.295303529318	0.284531559278	0.190661443392	0.200640854182	0.203797848573	0.201209263426	0.283163265331	0.268709764603	0.215618138867	0.179386953444	0.247344246969	0.250754260363	0.246615411478	0.211567396628	0.181322088672	0.232855033881	0.247195138257	0.217589404395	0.300110705456	0.298799086474	0.233199322533	0.242227223594	0.403611464499	0.459476946628	0.321803855621	0.303025067875	0.311017417587	0.277568811326	0.257928302522	0.216717465441	0.210217519464	0.182774623225	0.204301197734	0.210484892609	0.200080812693	0.298689437966	0.201755241922	0.297987158238	0.260075204341	0.319485730500	0.253209811763	0.240186788969	0.325146231575	0.333731489423	0.358841299382	0.397154139936	0.305776184194	0.288530870450	0.297673596928	0.328182531011	0.333336996255	0.333006772216	0.339952431108	0.321508891322	0.311047542477	0.296583996409	0.306098290168	0.283951895398	0.285687306431	0.229266813980	0.232220040286	0.268715923471	0.274787556369	0.372930074706	0.340454424255	0.231593792678	0.192498621250	0.220149629904	0.188507345700	0.127516228305	0.100210468082	0.059064545242	0.110104526115	0.216143450870	0.263970355782	0.259916436859	0.218315581439	0.182921674640	0.289055668062	0.220130938462	0.199806185899	0.181944088404	0.194612587958	0.185450046372	0.149909257811	0.126953980069	0.141218401180	0.127820480881	0.152463856388	0.129800063610	0.152609551585	0.108626452471	0.127339549051	0.190089637711	0.213121329930	0.208820806861	0.268463396899	0.261794866819	0.272373708535	0.301698005236	0.234112296989	0.189124514224	0.389152075073	0.551133764947	0.516097049626	0.366446198941	0.365224563104	0.356930265964	0.354524496569	0.383546361018	0.379887582706	
1126000	539.837706	1	518	0.532839219005	0.535044086199	0.532770665109	0.478274009971	0.410506308053	0.342553160915	0.255724577197	0.399188181736	0.348548557081	0.330749865125	0.403317955347	0.277793115655	0.277378856633	0.251886166811	0.271719453930	0.295963804398	0.370706540686	0.276366928002	0.264523259214	0.297274349603	0.265105594972	0.338891683134	0.293743012575	0.220174397551	0.271566558550	0.290905808388	0.291731873565	0.319049115583	0.336977569432	0.322514301404	0.391587217019	0.383730355378	0.280333823090	0.349253781700	0.328798057292	0.220175630301	0.192573471797	0.222793565280	0.370616758249	0.374284488215	0.369854700175	0.425455105415	0.419854578321	0.398221490242	0.358275930784	0.295393525324	0.213261170863	0.373356798742	0.381057167509	0.404815339709	0.488518507251	0.291014699999	0.298281726312	0.185150481208	0.199311392167	0.198149672355	0.202514226626	0.291718835088	0.238702490794	0.193741659916	0.162129717746	0.194985682436	0.206497873354	0.213064940971	0.188247788261	0.130267020677	0.225122682768	0.263751284249	0.215921744998	0.321406415137	0.306219692358	0.281600968111	0.291042127917	0.416625967837	0.516632830211	0.292304800461	0.315893383852	0.303016664283	0.259818292738	0.237357730239	0.231414175866	0.211938338419	0.195855339235	0.198473045179	0.180509367437	0.146666952561	0.300934574185	0.238204523949	0.321079741896	0.263005063027	0.305363796677	0.194275221278	0.185036476444	0.294124219830	0.314733128634	0.361852622834	0.421415000981	0.286603451262	0.306696048581	0.326516781549	0.307122353295	0.314572512412	0.298594740848	0.300825029896	0.268090349700	0.317838782390	0.312369832210	0.328630234628	0.267935446887	0.272070740735	0.204341841461	0.279840464008	0.273195451540	0.308657948808	0.426612380551	0.400052069288	0.235476936078	0.202123929033	0.204653256021	0.212468368930	0.216481611227	0.141687255065	0.081661533504	0.132464420313	0.209543844321	0.239799305223	0.235749564779	0.198918711158	0.203917212799	0.333632832049	0.223908239279	0.206823915655	0.152812550410	0.221058418745	0.214730596673	0.179201703343	0.158387065615	0.145389515913	0.119846187912	0.158687160418	0.144175130207	0.164864760880	0.093891739403	0.123655754673	0.241974827388	0.260421602940	0.250654450176	0.287779157997	0.280102647672	0.296546784924	0.314300165886	0.251976220061	0.201611067913	0.400150112378	0.514317472075	0.485247509454	0.382090357743	0.363851010487	0.356689855684	0.347787811257	0.379338360814	0.372665824949	
1127000	541.995415	1	518	0.532839219005	0.535044086199	0.532972038724	0.501230587660	0.373620373100	0.315029532049	0.249213012733	0.328151726088	0.309354417766	0.277539819106	0.382778135102	0.318182524092	0.334782416092	0.316422402564	0.338444295424	0.346813679249	0.422400389861	0.304113390536	0.291390838525	0.279195679920	0.287628432305	0.350241862050	0.325242670668	0.261853391224	0.303648367559	0.344252362409	0.327906397626	0.353711293845	0.352178878154	0.331789844797	0.379131325267	0.378959375584	0.324900942735	0.383465006167	0.346747242981	0.254015704058	0.194911872774	0.224822272235	0.367377271043	0.379418470326	0.388740787766	0.423602866503	0.418291989415	0.403314462565	0.334827733028	0.333492671911	0.256301778146	0.384732847294	0.395967526377	0.404984928882	0.493417455286	0.282727918289	0.266828519096	0.191893325563	0.206945065466	0.193517374187	0.190753159028	0.270620195078	0.256246584012	0.236068384361	0.251592740906	0.283662206985	0.186894570695	0.280546387097	0.226776135935	0.097227429773	0.306365615679	0.342944993735	0.310672736671	0.288361906160	0.280401568017	0.284976135502	0.306602782049	0.342379520058	0.394361396160	0.230849891472	0.309752677611	0.319347385763	0.334619954742	0.289371285440	0.243907875122	0.215388473112	0.197146868632	0.198653081990	0.182574447108	0.157279702609	0.316596041551	0.208397209188	0.321121910437	0.268724665507	0.308063098114	0.211206881051	0.211614494158	0.299411032202	0.311063464223	0.346184394195	0.344493682871	0.273522031248	0.288514538129	0.315440074209	0.329321540068	0.325106639562	0.307616695190	0.325315953069	0.276591643134	0.313642815930	0.323620001666	0.369219297391	0.246143476391	0.261547803201	0.211394944922	0.277126326055	0.292420825921	0.282618199106	0.337094814519	0.309088612326	0.219784096647	0.220421824415	0.192718855528	0.171399777046	0.174136867797	0.104542406431	0.089295550669	0.144838965771	0.227267071940	0.252340240687	0.255713026864	0.261496172098	0.223755163024	0.271875874676	0.214243695481	0.217125618171	0.164622474746	0.221540746124	0.205424737903	0.149335424469	0.136589804422	0.109066378258	0.074203082952	0.128214804018	0.129988644842	0.131773669147	0.096295440551	0.161287549381	0.245490875405	0.286820457927	0.251163174710	0.276493733960	0.287799676916	0.299726242621	0.284379129540	0.199862649029	0.147818842199	0.419843849364	0.536867690419	0.514549005551	0.387740449388	0.366201298764	0.370841895793	0.344920650918	0.374771292288	0.374108284342	
1128000	536.238466	1	518	0.532839219005	0.535044086199	0.533030297984	0.478027995294	0.348689583809	0.259350345795	0.200709619767	0.304292584334	0.331933908098	0.312192516854	0.418700794481	0.331185211778	0.351781593108	0.331291549489	0.325367968520	0.326462113641	0.342813229282	0.281044117296	0.273238752046	0.266592704808	0.246365236304	0.359751322957	0.359609228142	0.299545958782	0.347554149194	0.334718463782	0.305386346075	0.359078457213	0.331245624525	0.337504942165	0.381755121858	0.384551114133	0.338733860349	0.387501557335	0.369075229282	0.295404452410	0.217457171893	0.253892976335	0.388564433774	0.392288460277	0.402144026224	0.436888108486	0.450140962421	0.415395899549	0.354181246327	0.387161530236	0.292728453822	0.436896861590	0.424696831549	0.445962967369	0.505767695630	0.302855371757	0.198451998181	0.189851217343	0.191487545681	0.187959367238	0.197975710112	0.301598984429	0.301355846884	0.262694025722	0.237886919790	0.260481719594	0.227253521163	0.276104433787	0.257710358178	0.153686509335	0.289094106830	0.315732217189	0.289194186234	0.310415891895	0.324480093445	0.334274507286	0.307174478064	0.387673442768	0.429696242748	0.261963274160	0.324740342136	0.356918234295	0.336908458862	0.312915318825	0.288462363122	0.235491034625	0.249841989049	0.229100420971	0.202415188013	0.178779714790	0.344948921381	0.239113157192	0.340946074266	0.280385225558	0.294544658661	0.196211530726	0.201915267616	0.294287491712	0.315512655476	0.340523255037	0.362748508372	0.321859333117	0.302174118387	0.304290192075	0.363391973298	0.362033665282	0.346086171904	0.357702177474	0.316699984275	0.299134838680	0.279634348965	0.373748203895	0.256378673419	0.293148513567	0.209477609907	0.265248779782	0.266694826216	0.324888856468	0.368696374880	0.338662977275	0.226680139621	0.231076743953	0.199585835380	0.177367468885	0.188324281182	0.114482696024	0.083207455618	0.116966284576	0.249168550282	0.302439774361	0.327943067383	0.293048102609	0.256620601669	0.302205976406	0.229238646334	0.242209137309	0.202233247801	0.250572121897	0.215387743370	0.167429558928	0.138499445519	0.086024362765	0.077914234490	0.108246047139	0.131724149805	0.098694588162	0.052098112376	0.115672156740	0.280674875873	0.303115386237	0.260541513496	0.278591985428	0.299399048329	0.309636872729	0.298421249102	0.211094406866	0.146906356020	0.415638772634	0.524041281233	0.507101462227	0.386756599455	0.369428864723	0.366975776085	0.349027922856	0.359750884915	0.377276907909	
1129000	536.067494	1	518	0.532839219005	0.535044086199	0.532987352486	0.450997505151	0.420883638825	0.304029133810	0.245715303227	0.371491192893	0.345606063720	0.334452518016	0.406888450344	0.289726363081	0.278609737889	0.266291072763	0.296153351508	0.350875000880	0.342328262949	0.307933003446	0.285055418464	0.331302848042	0.314275562280	0.330804241674	0.352942300079	0.300436642772	0.377299094861	0.366983392790	0.323372226504	0.346392120083	0.324538955307	0.344608396056	0.387277829437	0.387855729758	0.306331721161	0.340429077404	0.355927695035	0.288259137064	0.232782657400	0.292155913623	0.364922671108	0.371085282021	0.380600378943	0.403747542534	0.393318581449	0.359786685374	0.337598788517	0.358394362587	0.253246617392	0.402496290650	0.391862415663	0.421369097156	0.518559132526	0.333065200352	0.256551447733	0.204092738774	0.195935106044	0.193224609383	0.208547374242	0.324022580918	0.300411017270	0.280340367002	0.240060726547	0.241935967951	0.254286927399	0.245934690440	0.221636301865	0.145924514428	0.271693373029	0.265228130819	0.272818187134	0.325501325677	0.354666426755	0.365309625719	0.354292719147	0.401392521153	0.439806501565	0.253377746905	0.335592548113	0.358285834567	0.309493058128	0.280320306718	0.254191977633	0.242778245978	0.247200455458	0.215080733889	0.203547878090	0.165390267110	0.337899725722	0.217066820075	0.362328169856	0.296994211688	0.299600956843	0.192135762130	0.229176343909	0.318449594394	0.339398453562	0.376418839509	0.373890679756	0.330132553616	0.342484658022	0.323377910848	0.380270596168	0.378345017513	0.362167287595	0.339025367210	0.288384461759	0.290311481640	0.267142406290	0.318435145452	0.274738505631	0.310032152654	0.247350287594	0.294764603840	0.311011016224	0.326590773688	0.348050521242	0.343064626559	0.243652151425	0.231817256279	0.190618508855	0.188876140791	0.156291995888	0.153090176942	0.078427620706	0.098801536026	0.244075638183	0.295335753506	0.327336455496	0.265229885671	0.244585951262	0.275772599920	0.249384959145	0.256446005346	0.217866376877	0.254373970813	0.237749390747	0.210614753433	0.168251252308	0.124978611787	0.094462597528	0.141804790912	0.161085105209	0.138063542787	0.113486587504	0.168995147667	0.271037390592	0.301276580927	0.295785903561	0.284205404167	0.300830550469	0.282361518484	0.289750285669	0.225028721632	0.184692041748	0.387242202956	0.513198877928	0.514585230585	0.353819715415	0.354675540568	0.354903818184	0.353250383477	0.349830256511	0.368007107962	
1130000	536.829304	1	518	0.532839219005	0.535044086199	0.533039790298	0.457015508811	0.437672584122	0.327082947169	0.271550461292	0.377556187509	0.369842669031	0.318394582231	0.419184476571	0.340290592723	0.295650704631	0.303277415749	0.303510439340	0.378965769694	0.394451058952	0.338371670268	0.317316368331	0.330558312860	0.255674641443	0.335129671820	0.375986856226	0.315770221144	0.376759604404	0.376476005592	0.309835749091	0.341347403434	0.327634981503	0.348691805638	0.392553999853	0.382771245752	0.302623024326	0.338272864451	0.317567397199	0.267620788309	0.238248424848	0.284370377133	0.352094856023	0.369702842192	0.398796013533	0.409965202621	0.393232293667	0.372580595776	0.353511316929	0.365860857336	0.272875674935	0.429542840470	0.430848123798	0.449694222738	0.533522081173	0.336623154448	0.229112481727	0.205830767359	0.205007712525	0.195572935673	0.207521149838	0.301206848597	0.287327540000	0.292765242020	0.259015275546	0.278775963248	0.237373175231	0.271878336246	0.228188835417	0.135610897980	0.290671906128	0.315141875129	0.253340855905	0.281085332422	0.296008454155	0.312730552466	0.289074956013	0.335368977003	0.367197219979	0.220012305172	0.286665046998	0.311862998119	0.239459618396	0.206481885194	0.215622989320	0.227621066201	0.223772636107	0.227817228964	0.217983671459	0.175226497646	0.307793864043	0.222714279088	0.359449609733	0.281658822264	0.306687593917	0.225294661800	0.225820510256	0.314692922673	0.324354018284	0.363095962741	0.365196554381	0.287108884686	0.320976461939	0.323727835848	0.383944284969	0.374104916444	0.379594129860	0.338098742372	0.279163599934	0.311629767671	0.271246088393	0.316642830288	0.255911956657	0.296722621372	0.242953057421	0.287722778740	0.264983730066	0.332406607614	0.351664896307	0.352223484407	0.234363184504	0.220012614322	0.205698393683	0.208380086040	0.186323340502	0.179055611782	0.086189977768	0.103884629454	0.255465336945	0.292773702040	0.349012681948	0.261964084246	0.236836576496	0.303925452435	0.236586223620	0.242947835424	0.216896058917	0.236562359159	0.215937625949	0.173796096070	0.168562531756	0.133929523527	0.129635191534	0.138340205565	0.133806850195	0.135255668240	0.095523349305	0.151493964784	0.233639412151	0.277979438802	0.269107735105	0.268643744486	0.292153820617	0.256734127326	0.256501289540	0.183448226119	0.164081474459	0.407163969792	0.506471039012	0.513397824505	0.392267148086	0.377819802035	0.383340525597	0.363930756866	0.368341921982	0.376834061184	
1131000	536.968695	1	518	0.532839219005	0.535044086199	0.532933677339	0.448545076382	0.392693197578	0.275814782651	0.207901408586	0.351914405034	0.351516285466	0.280933960448	0.369680788057	0.310798772335	0.233164271353	0.253669589362	0.293622369465	0.365853141764	0.360360131724	0.352162243984	0.335789166332	0.355591496768	0.260560696341	0.358225510817	0.381035429157	0.325683216376	0.390137151908	0.376276835020	0.323930694146	0.344936881203	0.343306436968	0.347224574634	0.375154809945	0.375588910040	0.361390958754	0.412060467290	0.336471632825	0.306416751894	0.269317428112	0.283472935691	0.349655170422	0.366877246838	0.383360014555	0.404192556654	0.363407265782	0.347861780489	0.344268749938	0.326637903547	0.249499113519	0.354992112099	0.329846903854	0.382140892825	0.516571605400	0.319309820942	0.246694636419	0.192298158423	0.184801988689	0.177714749555	0.195827801035	0.307677986952	0.287578587204	0.306311271927	0.295487053595	0.304319917269	0.203490634254	0.308699891757	0.220111660826	0.151403771333	0.247233033024	0.289049386762	0.213072547244	0.279994821086	0.345387556281	0.321804046691	0.321867318540	0.365702596980	0.404249806656	0.269939224467	0.282383963323	0.312219894795	0.206311326884	0.183889356613	0.222080831021	0.244541603029	0.200236102045	0.239198485183	0.224713193078	0.188875985863	0.342539744875	0.311859089053	0.380331309726	0.301373398587	0.309046206728	0.245617424635	0.214289749180	0.305320533209	0.325994496637	0.371551582758	0.371885417338	0.320850250192	0.315485339544	0.313035895628	0.377028445082	0.378819227959	0.375644738299	0.345000215104	0.307764714472	0.321096121521	0.298695144534	0.335320421017	0.266146436825	0.294492878300	0.260360563720	0.291551981291	0.249986563227	0.334070697157	0.342290615177	0.334343082537	0.244252018472	0.210900106896	0.188603117532	0.214850353745	0.173853231550	0.167954294057	0.059473293518	0.084021494721	0.236423157438	0.256845337307	0.294280554524	0.195951842038	0.247200698346	0.309632292491	0.265815766817	0.273810052691	0.187049606904	0.264628453949	0.184241917717	0.154190614482	0.135710958242	0.128449949114	0.093535217911	0.114503072112	0.112293308467	0.129817064892	0.107163200209	0.149862240703	0.242103172452	0.281225805233	0.268247310191	0.268034130749	0.296099902081	0.275137823151	0.278593365015	0.197617439022	0.176012243570	0.393047846438	0.505397672958	0.514361017406	0.373094568007	0.352436053013	0.380932282675	0.361035260375	0.378109202199	0.357071875751	
1132000	526.214899	1	518	0.532839219005	0.535044086199	0.533163586292	0.472624659298	0.438510352207	0.275831188769	0.191830810310	0.339326850406	0.382642952858	0.330443069979	0.388008591593	0.393292243948	0.289098822056	0.303592467015	0.301373887826	0.354686887507	0.342639345231	0.348196874058	0.313016951574	0.342881732284	0.297440213656	0.413430896837	0.437911555004	0.346215282295	0.430308870168	0.404230612640	0.331328430993	0.361479134153	0.351166487024	0.349115701436	0.368898815202	0.372987747415	0.405879452200	0.416554030278	0.383576028764	0.348463855348	0.282585431996	0.261700117113	0.409680219688	0.415592998513	0.419187396301	0.449268540122	0.404861396770	0.411408837289	0.374612575877	0.322312776781	0.238666667912	0.341516461666	0.342136546653	0.361712459505	0.502939038911	0.331538738096	0.222869636185	0.194008736901	0.197538317764	0.178510581393	0.197282476111	0.320418580496	0.316756927865	0.321052764543	0.380161970524	0.366501130339	0.258689702307	0.340183063785	0.206984265749	0.210136263297	0.284026450433	0.342152082623	0.275140746078	0.324583566776	0.344505583631	0.260416246535	0.288590569203	0.326999734896	0.364289589456	0.211063424205	0.325908868166	0.353193754077	0.309097569647	0.266666768601	0.312559781661	0.279603367764	0.214549576079	0.276160304938	0.247224348002	0.186054152651	0.350591805382	0.373568901866	0.383178565105	0.305393434027	0.331323784371	0.292195128439	0.218868387219	0.317384035429	0.345848882233	0.400259339205	0.403984574367	0.313834242242	0.335122076462	0.327584447311	0.352370274305	0.369583887278	0.362553362536	0.338655454525	0.278679420591	0.348696266361	0.323740886496	0.328868385739	0.274214572961	0.308765395880	0.287314434493	0.374766627133	0.302528103693	0.356127335093	0.385057176077	0.355447214442	0.264975152962	0.217386439208	0.181709264951	0.205541870070	0.138127134744	0.202545416253	0.112425957101	0.127492543470	0.224544683815	0.247689697090	0.276610319368	0.250684604645	0.246640487006	0.309479725515	0.275763279796	0.278422525624	0.236567242181	0.274092676583	0.225047756723	0.153401451035	0.103160060176	0.143176459780	0.147457106096	0.130610915441	0.126831487544	0.143612679540	0.118353090093	0.130330367330	0.254834021176	0.293416038548	0.302531597981	0.294404900734	0.320471437117	0.290424035021	0.288669534422	0.250952503593	0.224704469501	0.436412582372	0.514938647756	0.511092108227	0.409544294324	0.378377839732	0.375098163921	0.374894246623	0.380654068400	0.367725609614	
1133000	521.764663	1	518	0.532839219005	0.535044086199	0.533324453933	0.482073571390	0.447960598616	0.287730218156	0.220938527082	0.347003809393	0.382787352749	0.335529858143	0.355845453530	0.351804197108	0.270619116874	0.304037685641	0.292937897269	0.349894753510	0.370377391674	0.320019502459	0.261374112022	0.312429456732	0.280952633440	0.374874085866	0.386323269328	0.293572715215	0.367978583243	0.365000818255	0.291579336615	0.378166745396	0.368638738528	0.371071601460	0.384953905031	0.380940554816	0.384928329360	0.412885604426	0.361501327446	0.319295493618	0.284236294988	0.275960658537	0.365020053305	0.374696348725	0.388995186280	0.411131260929	0.397104609218	0.404048634591	0.333333324448	0.350540619892	0.252835952868	0.398887058459	0.412659884557	0.387810487739	0.506836913431	0.292700625353	0.167155799194	0.186907554239	0.194501225538	0.175281024890	0.178193411020	0.273041242182	0.257705044863	0.304228974039	0.345337424487	0.313011555804	0.211601836837	0.248071744468	0.181086277431	0.148434961579	0.285873012768	0.320038758126	0.283224940491	0.295765317342	0.385221314682	0.355379325472	0.348718624482	0.380756560712	0.425426338041	0.265494331135	0.312725597263	0.330062571589	0.248545018734	0.234082136705	0.286349491413	0.250776747925	0.203667854327	0.262868900571	0.232449901784	0.159393637130	0.311598829951	0.321836214100	0.350079601486	0.301931688443	0.316584906458	0.273935869536	0.215505851745	0.300870680349	0.353135005420	0.374983245011	0.354605130968	0.308459769398	0.301322375670	0.300343682926	0.346719075880	0.415255784286	0.387762836602	0.371301511812	0.281648398072	0.333233032209	0.287628097450	0.313430383244	0.274343896240	0.291701511628	0.293584625243	0.362340455513	0.280467864381	0.324116889820	0.375396314369	0.326939952982	0.263001855902	0.217717294980	0.217738079005	0.213239333305	0.173490031548	0.201123540495	0.076196877883	0.086187762609	0.202185392337	0.233991415149	0.234730584952	0.236378855369	0.209993900465	0.309763609249	0.267305974286	0.287363680856	0.257939417182	0.273959328867	0.179522229889	0.126055755395	0.066981366884	0.107905240561	0.095098464101	0.107965073144	0.078105416923	0.145294117005	0.127497524947	0.136854627651	0.262280172988	0.291483623986	0.274234231478	0.224174247639	0.261465418177	0.248315386110	0.263678222277	0.203315942635	0.180109764466	0.432719684787	0.477380206413	0.465756163360	0.402912903955	0.385343275084	0.378491168640	0.383392871330	0.385120069461	0.383772919178	
1134000	536.038128	1	518	0.532839219005	0.535044086199	0.533360701130	0.462507702887	0.363546926247	0.264024182019	0.231291676837	0.311168691471	0.359385363807	0.288792165069	0.338424145866	0.353415943593	0.305561315012	0.334818282325	0.312344620508	0.363414028088	0.408396514702	0.333389631779	0.263469503845	0.265578361269	0.267773525697	0.381432481369	0.376012710715	0.278779359882	0.342471389479	0.338496163668	0.299703462211	0.352401369536	0.335521074555	0.338984203099	0.375592322977	0.378182120036	0.369840351998	0.384363947313	0.342700100627	0.293635094874	0.240857154846	0.242048548908	0.348585139857	0.362161213750	0.365688076677	0.406770554813	0.379516992101	0.395262432434	0.309485826579	0.379916609549	0.276730105463	0.416057393065	0.407305454203	0.399229591887	0.513610030033	0.244893377361	0.220054036210	0.200443050436	0.217518632083	0.199518462697	0.200059832666	0.248098144431	0.247347284031	0.284547411434	0.313381256348	0.313050457246	0.198940452999	0.265584868474	0.166516679298	0.124042701481	0.171670212733	0.199663189596	0.195009638967	0.263669206532	0.328414478955	0.284023755183	0.299831854911	0.311640190829	0.356145989453	0.250346564169	0.284455615508	0.295037213983	0.262407367155	0.236755794864	0.302803961444	0.269497308707	0.170600978790	0.291752146285	0.247404481853	0.157793294907	0.303395552272	0.314158882622	0.344218399631	0.301115666712	0.323032654685	0.322473212115	0.271882921241	0.301727580122	0.349101353479	0.332176050662	0.342113930446	0.295257714276	0.274284892980	0.290035928838	0.351714433913	0.399806542520	0.354847175890	0.344319606874	0.229695129072	0.365845624353	0.325712172051	0.361385356212	0.275657059934	0.282815865146	0.333155004328	0.319087088259	0.255630224082	0.331332287842	0.338956971421	0.293927131885	0.273802540921	0.238986870539	0.221949212601	0.218247270396	0.183575344787	0.208285313015	0.112396383453	0.106098146601	0.248111126851	0.259336652540	0.229369504431	0.212103269017	0.243332017478	0.338338215861	0.270523962465	0.281680191850	0.233162137193	0.262511089140	0.177325652822	0.120897278510	0.094818016051	0.110575647986	0.121246340288	0.116801811069	0.105644748693	0.128327207409	0.146605668951	0.140712220597	0.278518461043	0.292653852777	0.250132171124	0.216476268385	0.282312829367	0.280553835545	0.296165478223	0.184548787060	0.184286279571	0.417491134760	0.487300052969	0.489971211063	0.402335463924	0.355893361026	0.366406024665	0.371536678737	0.369099059786	0.377491498710	
1135000	533.602502	1	518	0.532839219005	0.535044086199	0.533239277906	0.427069893444	0.336006729091	0.262670493261	0.229569398060	0.291477501887	0.362447834557	0.288715082818	0.307837351233	0.321964360874	0.298051103060	0.336064724377	0.298470711752	0.322291879071	0.348455199643	0.308887538067	0.258098906685	0.260926056591	0.283804764196	0.318340794993	0.348114518673	0.284413677543	0.353795128515	0.360248689648	0.318511895303	0.367935730469	0.323872706399	0.327587388066	0.376967278198	0.383573991264	0.353177765075	0.360484165336	0.312852308637	0.262700439993	0.222643961028	0.247211173090	0.346457957297	0.338047839928	0.389740329816	0.380328605574	0.365313530046	0.392880978540	0.295324602906	0.331865630352	0.248460916423	0.395464390707	0.367373880973	0.391919326055	0.522693009674	0.270195994758	0.216761463744	0.186584746221	0.207566108549	0.198528346393	0.209502538547	0.252003395228	0.256566259051	0.288454601202	0.299894800165	0.298298871036	0.200394269020	0.237476733434	0.182192176847	0.175408699382	0.130324399755	0.152075634340	0.151708518921	0.261596342380	0.343053063695	0.254774431284	0.309930870584	0.344112697071	0.425479604954	0.178852341656	0.290240286090	0.291534352006	0.235834255375	0.231948982043	0.316013637749	0.275681082195	0.194683263871	0.298187896138	0.231270400711	0.136399284602	0.297910816153	0.333206279594	0.343882186699	0.313943847935	0.338824191523	0.199879737505	0.181844981491	0.299350151051	0.352418959929	0.336084903790	0.385464532770	0.302474631531	0.263844165511	0.285468135442	0.338184886989	0.380439239243	0.350007489663	0.326792602648	0.246348120716	0.372744185336	0.344667867067	0.339028332623	0.285492994098	0.303213297253	0.339263865225	0.319503388502	0.249403386294	0.358013025237	0.355602206623	0.337920819505	0.265455092922	0.212547643571	0.173255352868	0.198990709428	0.156116217044	0.170842813021	0.072811515391	0.068741991990	0.236838019403	0.246876004007	0.246051594063	0.236396403129	0.270629124856	0.317776110440	0.274044225543	0.285800015338	0.233854524583	0.288637541761	0.171093468251	0.151701997734	0.150224637095	0.121693860988	0.103363152299	0.151621669097	0.127568827222	0.161770439852	0.151287702394	0.142686707900	0.265116288458	0.286924287560	0.225929056136	0.218971666947	0.271902959750	0.268722488283	0.285440128194	0.198841242157	0.187776098801	0.421109362536	0.488030766085	0.488705640302	0.392786548665	0.353920982553	0.356177244114	0.362691491049	0.361805049606	0.361109525853	
1136000	530.623282	1	518	0.532839219005	0.535044086199	0.533110322069	0.440906607204	0.334592528637	0.273762867922	0.254401023905	0.284729531158	0.336518341969	0.277489469728	0.326454404468	0.323004265683	0.249886942342	0.295246127636	0.298172360574	0.345102261226	0.408320758062	0.344785790697	0.283530446526	0.281869552364	0.294386372396	0.337769691762	0.296641604732	0.212527902805	0.315384492190	0.328062768058	0.262709940241	0.349168653352	0.308966107179	0.302531235229	0.362857874908	0.379747081194	0.382438327234	0.341080114053	0.335509278470	0.284128485937	0.226899094129	0.245162679685	0.376474637786	0.374926413675	0.427614873248	0.424093061622	0.389863803668	0.424244938151	0.275979813888	0.332759080650	0.271096734400	0.371831740927	0.324372960813	0.394385467190	0.541372875829	0.265893598629	0.189028123873	0.172537847551	0.181818322372	0.193052710909	0.200801278585	0.267167823772	0.278749458290	0.291764849458	0.255852552111	0.248311813036	0.157298264935	0.217314511247	0.204211696432	0.177594718113	0.192335698590	0.265626427661	0.221192045352	0.259846034960	0.323323530656	0.250689026991	0.319100310681	0.331988199544	0.377555537584	0.248841244916	0.272528129007	0.271870029791	0.205957469804	0.188619035133	0.270894144702	0.247693559605	0.187696232645	0.282017877616	0.218953712761	0.150415051492	0.291626859261	0.338095702053	0.341785734747	0.317479098771	0.333525132247	0.242809330093	0.220069812175	0.283583715083	0.306321618451	0.369498398337	0.413404226512	0.260196414139	0.273714593332	0.299388985120	0.315670166239	0.340284915681	0.338892214951	0.329033502073	0.251449130451	0.329090735273	0.297768410333	0.318391002125	0.314793962660	0.337500319788	0.378784350589	0.326758469225	0.244644630467	0.395069649566	0.391134651246	0.363302439324	0.285527868519	0.229350528240	0.184445642248	0.195387173501	0.128430925772	0.192568248278	0.126053985005	0.131106392591	0.231778625124	0.274607572313	0.292418825776	0.281003773579	0.266810614775	0.326410466053	0.292474281252	0.303099259536	0.294355204808	0.288554787441	0.151460389273	0.133670712211	0.175578614860	0.109724624050	0.082737457721	0.144171637643	0.126205379571	0.163316917220	0.151449601103	0.153582296238	0.267594207751	0.294629721663	0.250686557638	0.216085419256	0.254241262892	0.241499672997	0.244037424448	0.210895005156	0.182899250552	0.416486006923	0.490784561808	0.499948624593	0.404450736113	0.372864452154	0.373323345099	0.368486277492	0.374756139309	0.361046300495	
1137000	537.777999	1	518	0.532839219005	0.535044086199	0.532955609127	0.470083989030	0.325816525750	0.279683492986	0.238385010050	0.314615100227	0.376454125906	0.311863933367	0.301310453978	0.291106391708	0.249676799823	0.304286869404	0.295749341775	0.309766458929	0.338491180658	0.305968148917	0.239253266246	0.271921455199	0.300787307766	0.360738693975	0.311044039044	0.246107427280	0.340291631727	0.333137713819	0.329619569684	0.361821430701	0.315087436181	0.311427680980	0.364713402964	0.385535889646	0.426359361699	0.344053877395	0.351935301695	0.323367134452	0.267615287423	0.263288737653	0.326414368006	0.341590731718	0.374296850352	0.392697151417	0.357096932763	0.383601930646	0.285414876430	0.331345702396	0.277188933068	0.361236708854	0.306634482921	0.401648641813	0.511000362566	0.261001859162	0.231127551100	0.177458497445	0.189898794667	0.193993811921	0.207119980051	0.254552948465	0.271433223896	0.283139431833	0.283233766890	0.287490881463	0.217637471947	0.266767898231	0.214003108947	0.163845733934	0.157900881427	0.205922639306	0.186705714687	0.259155638726	0.342093251507	0.273847211390	0.264077552140	0.368056484863	0.416427114390	0.263366685891	0.287946876233	0.268784700651	0.201637790935	0.190660226417	0.240514447676	0.168565641960	0.117072380405	0.213867366616	0.174617757830	0.141876465439	0.268910645622	0.313796143474	0.295596447952	0.284904559876	0.285401093858	0.220102439355	0.215694886231	0.265132637331	0.291552890505	0.365798075900	0.400902656086	0.270606426106	0.298809254273	0.314421937252	0.324232684014	0.330937039174	0.337263918928	0.302653980902	0.211888346953	0.320479560848	0.304381199494	0.330321735785	0.258714981628	0.273091452883	0.316896379989	0.314015016610	0.231565034050	0.341869702212	0.330696740078	0.303873651731	0.234351769258	0.183638951689	0.157518742541	0.184250363200	0.161274070750	0.168229095325	0.099005210846	0.108150266993	0.211937791647	0.240849655210	0.275986226799	0.283837688842	0.238284166126	0.301793310081	0.243344724090	0.262195865119	0.221621403096	0.253791469126	0.130210554397	0.091540205239	0.127296546961	0.110154654242	0.149458619591	0.149196072624	0.111942478259	0.158517672381	0.143838227667	0.138778643517	0.224294468521	0.270652055641	0.225411082053	0.193307132825	0.221666208479	0.253272835025	0.276868029595	0.174314023551	0.140985624184	0.369385725595	0.476267214186	0.476801661262	0.377433471962	0.352637538655	0.365660302838	0.361645380871	0.368213395510	0.350760333340	
1138000	533.162757	1	518	0.532839219005	0.535044086199	0.532869873138	0.463325785768	0.313869765452	0.270684633005	0.246867970456	0.302799695680	0.372475988264	0.305390856690	0.329142383699	0.305372866413	0.293358579093	0.339056942041	0.290674933646	0.311859341623	0.288430370069	0.301754275365	0.219698741035	0.264427570850	0.296209615951	0.370932112410	0.359235613482	0.252815395122	0.379913657692	0.380575421605	0.346860215546	0.423410016230	0.349694761507	0.333927880515	0.367286875455	0.386570098813	0.429975737296	0.376161528228	0.324405014364	0.287258087755	0.225675066229	0.248214458122	0.303324544905	0.358534692465	0.411441482938	0.417071501240	0.390320723735	0.390126366104	0.284083039252	0.405888482221	0.312943176231	0.395485213900	0.323655657995	0.419719737964	0.504319833891	0.257465871377	0.219792178694	0.177067244280	0.198873873347	0.187621175738	0.204926571403	0.244341930082	0.252854200596	0.266615233726	0.274248227526	0.248968733668	0.200603682135	0.228530159918	0.220546377928	0.214793377961	0.212564151828	0.242019505031	0.220302861231	0.282586970092	0.305624717726	0.268241254716	0.250963463572	0.357701580073	0.387891562003	0.282446005425	0.281064735278	0.266589008287	0.240839249993	0.234455425868	0.232057498124	0.208254500692	0.187635543395	0.215960438638	0.207898246544	0.165113917699	0.259080119203	0.295145121777	0.285423134842	0.305296379243	0.289050504767	0.245851516109	0.238250833929	0.284658947497	0.271089932544	0.322251026106	0.338135069277	0.237741421558	0.306683169073	0.332457136943	0.345299873378	0.345586464629	0.372154822106	0.346342910746	0.242951323814	0.299161732465	0.286028781291	0.307112425213	0.283734812263	0.314082339606	0.362993721903	0.320931020403	0.245331087333	0.360592138623	0.356707291853	0.335211912636	0.274102881626	0.257394891637	0.204657905087	0.210014189398	0.180822231854	0.161953739816	0.104214447308	0.110648273786	0.227892696526	0.219405665756	0.283162145851	0.223441024332	0.240242304579	0.374279347230	0.262575211841	0.275453166536	0.239091878088	0.262427985681	0.165471260660	0.085791186189	0.144817088889	0.149482033549	0.127370157327	0.156290984048	0.105547614409	0.154015151919	0.144446769629	0.147277056040	0.258030929198	0.287537352593	0.229942932084	0.197206351802	0.219752362059	0.257034594992	0.272443035801	0.165107802572	0.160407066204	0.409426171724	0.470745650081	0.475218608701	0.411704934908	0.377740612718	0.375391467664	0.393819133717	0.410478858454	0.358180085810	
1139000	525.276904	1	518	0.532839219005	0.535044086199	0.532955557777	0.470570404762	0.320848319807	0.248541615589	0.239649918057	0.301654783423	0.343386129571	0.272471136177	0.365343471869	0.318911505649	0.284857743446	0.338361641002	0.265580020147	0.293569628566	0.269753020523	0.282458953161	0.213220911663	0.250365255070	0.254799956091	0.399408694670	0.382043576075	0.289286350743	0.358700245161	0.351224491209	0.315933620831	0.405627530498	0.345382093231	0.311587302431	0.362698673842	0.376413050922	0.423347600333	0.332066592174	0.328261040919	0.280196756467	0.210677817525	0.212482515137	0.316882097086	0.360414327491	0.371883631512	0.421012429779	0.389204499506	0.389786201695	0.311970765940	0.424673915137	0.318055835048	0.426738561624	0.380723010154	0.440659119499	0.521449526695	0.287834138454	0.175145646193	0.159139767168	0.163525116457	0.185034960349	0.189023998118	0.279331139833	0.264399087267	0.258096831405	0.253279681924	0.239609472122	0.229117765693	0.181586949261	0.207023649977	0.209952886753	0.254131594040	0.225039606399	0.264885186511	0.299180366744	0.290506728798	0.228992724987	0.264218418122	0.373993611505	0.380758951008	0.288572208632	0.293771496138	0.281040990522	0.250914712578	0.245689891010	0.236771789057	0.230066664616	0.174171378918	0.250579965472	0.194309010289	0.137308850063	0.281155835539	0.327291168026	0.278892107414	0.283405543862	0.291231786486	0.217169857027	0.209258622398	0.279698151108	0.238539544489	0.285067493619	0.317711670608	0.208224929100	0.302988062982	0.313660822485	0.354684726934	0.330453692452	0.358251650139	0.378802492467	0.277334918152	0.322254868649	0.294251377519	0.310686942904	0.263781432680	0.315421585237	0.378799858930	0.391704402241	0.296391060947	0.376214474802	0.347316039994	0.342107586303	0.275324648811	0.282460446904	0.220772243191	0.215988943015	0.203888726821	0.198845662603	0.115170008014	0.133312098040	0.244828380217	0.258034542608	0.313655988532	0.249801030312	0.226447921672	0.359983172124	0.262520616461	0.278013702961	0.219617122180	0.263478418323	0.166027079887	0.094350437788	0.129653345722	0.154146877814	0.120539949298	0.138813566889	0.136786223667	0.148207818021	0.164911603967	0.142425270559	0.269444728586	0.295804126901	0.228294688877	0.227614844940	0.251104632206	0.291527562598	0.316048813547	0.206321037697	0.201772403386	0.397630819938	0.470255840437	0.486627770030	0.411252116071	0.351431407535	0.353674464316	0.358422687385	0.378177353394	0.348329569670	
1140000	521.798145	1	518	0.532839219005	0.535044086199	0.532828246083	0.485858421577	0.274230105530	0.216772998650	0.183135893571	0.265063403570	0.320497278453	0.264938111362	0.382241541306	0.297457165034	0.274652373811	0.360100715161	0.237654839589	0.288616063691	0.271964757115	0.275570402997	0.237880568689	0.263549737649	0.286903994661	0.358341691538	0.379318379934	0.290516755769	0.354033539792	0.327270507874	0.311364471901	0.388263642122	0.326769053562	0.309820930243	0.373746181940	0.384824973998	0.395967977523	0.279967863636	0.340954233209	0.287308854208	0.211876405446	0.215823133583	0.338892042908	0.401433234961	0.379339326871	0.450636650487	0.395134653664	0.400126948105	0.321289499601	0.372756106395	0.310992218576	0.380653691409	0.370436747894	0.412436205796	0.503557565455	0.280414673602	0.164499413048	0.170824371636	0.161804487565	0.200879855421	0.199645235945	0.253520643204	0.289197547153	0.272607375622	0.261070603786	0.251890899672	0.202099532637	0.185943164589	0.217498592072	0.256922344988	0.257443750000	0.229898467492	0.265508064041	0.286812211931	0.275724645767	0.209537175187	0.250928733645	0.370187099464	0.411064964545	0.291295509768	0.267765283105	0.275737923154	0.252528664003	0.259224153711	0.238658259232	0.239195347455	0.203075812634	0.263278742544	0.229534434042	0.182935857587	0.251676592027	0.293907187861	0.254082884725	0.270942277685	0.291325037989	0.198393274435	0.192233651467	0.306290494972	0.261091712955	0.284298767062	0.328635296251	0.247174589930	0.325482100031	0.319368676958	0.379832583733	0.365091226070	0.352865850360	0.371825391877	0.286592504740	0.352176891512	0.351371731066	0.343517485181	0.262005522848	0.306378596947	0.363022530824	0.365022326531	0.293389567285	0.387129127291	0.335375276188	0.328632487678	0.268014982900	0.261161508641	0.211215034422	0.182786340535	0.185448863217	0.135222925594	0.059139212060	0.068434458245	0.211297316636	0.221430603589	0.281456819473	0.213568468614	0.204237960071	0.345687643596	0.258372592822	0.279523630207	0.234887200542	0.256633654115	0.151886343103	0.070546306253	0.129405054921	0.134666601897	0.130359143374	0.122927546214	0.090089008207	0.127041493556	0.145233662487	0.146597064435	0.289811121259	0.311310722779	0.233183585994	0.238897816911	0.239170608244	0.264086264580	0.275935530920	0.204789835150	0.202883346722	0.378644978512	0.480588254319	0.511922628691	0.425235333398	0.359825629604	0.376203025990	0.354133599919	0.373492808525	0.341895744015	
1141000	524.306775	1	518	0.532839219005	0.535044086199	0.532788298441	0.494943748087	0.289171855474	0.276118641983	0.197110871986	0.357558574894	0.349632119907	0.299702959462	0.364272862993	0.299172703920	0.318817345369	0.375158678275	0.291502545753	0.290054230343	0.294875222519	0.272622494602	0.246606909651	0.239064641009	0.298117432109	0.339510909501	0.352717430479	0.272390381740	0.325980682611	0.308161117683	0.298957046013	0.367148510522	0.326575499688	0.299974967199	0.365594925451	0.375914773877	0.385205810189	0.276773531006	0.344468140194	0.295385934954	0.230005121691	0.240478805853	0.335604452019	0.405051564013	0.389879589008	0.444258669801	0.390346496602	0.392978005731	0.339485781825	0.312171848181	0.249671076013	0.378730243567	0.381083855164	0.413399273142	0.497501544351	0.300089895156	0.244989467062	0.189222666234	0.180934119731	0.210458497648	0.221266028402	0.281719318371	0.328578631670	0.305326866251	0.252097977446	0.245810050540	0.143244225794	0.200089228311	0.246722215286	0.266398427328	0.288100908205	0.308946817668	0.295779350531	0.293014760990	0.269583083910	0.223547972218	0.299596913049	0.364751422232	0.408335611567	0.272785501591	0.256135122973	0.263013270671	0.254315019192	0.257483331189	0.249180420496	0.216773732068	0.188663546038	0.245444674359	0.203971204458	0.196914249694	0.226547496169	0.256945158328	0.259519036095	0.255553149338	0.284189485307	0.273239114125	0.268249219080	0.294347038949	0.281204604940	0.309907616457	0.342873316259	0.241496251035	0.304644506676	0.295569162630	0.329142031312	0.336944462400	0.341547597434	0.369662469333	0.286665413894	0.275169953034	0.282334064226	0.258995116914	0.267028820904	0.312699198803	0.354183949330	0.303651481454	0.215463624159	0.419726550771	0.377073430058	0.364422799552	0.260937258509	0.241518975461	0.198194210998	0.162362345577	0.152170143160	0.126616100125	0.106156237576	0.098522296923	0.192688901762	0.215165101506	0.232936377333	0.218749034413	0.155945238805	0.305261094994	0.245693950811	0.275439472669	0.235729063290	0.261840819066	0.161691571553	0.091040833673	0.088345982529	0.188249267514	0.109470988542	0.155320131863	0.138509289413	0.163893803059	0.159379017257	0.156166580441	0.297514140818	0.326000482480	0.218787693899	0.255376744420	0.286776981710	0.290919500313	0.308331751698	0.209310778353	0.195313588998	0.386791568992	0.490615832659	0.536550080024	0.420587236839	0.353873942760	0.376830896217	0.351087725105	0.370183517316	0.362020652601	
1142000	525.259485	1	518	0.532839219005	0.535044086199	0.532932388308	0.509220914081	0.312232889136	0.293403160056	0.229383648258	0.367646316560	0.321781218995	0.288133466507	0.390313452303	0.276905765528	0.316614035964	0.367004598374	0.287428352813	0.295377239597	0.321878842766	0.273424015475	0.226802806670	0.235742177336	0.334664998492	0.330506402396	0.346688363234	0.298663259519	0.342416633951	0.325053927096	0.290107857776	0.358234842355	0.323813337127	0.308214074958	0.373390856611	0.395643321926	0.390098623295	0.311681337923	0.365578274444	0.246570748149	0.183580783318	0.234294430301	0.335430539055	0.395878208129	0.347150082564	0.423511493237	0.381159622026	0.387316067232	0.350736158710	0.319351744365	0.269837885583	0.374008057751	0.382698182328	0.398700043941	0.494486102540	0.310514191979	0.227465288568	0.164286555429	0.163942239146	0.177010249148	0.187802158420	0.272091018381	0.316019194737	0.273443656260	0.234868473460	0.252879636136	0.216621396660	0.160766324913	0.209319318584	0.188527690010	0.236866592518	0.257725458314	0.235132482565	0.295515294699	0.301749658515	0.311413656612	0.320129044375	0.357296410123	0.393140820460	0.229096896369	0.286527013322	0.285146821926	0.270338056484	0.276755092146	0.230973247221	0.199159261858	0.205932027524	0.237681604126	0.211505466764	0.216269588439	0.242835283761	0.267451374265	0.265092695783	0.258653994276	0.288783787952	0.292651598775	0.282623593057	0.286330914575	0.275492552460	0.308863119639	0.356277960910	0.281436545163	0.340350564784	0.335543492200	0.329148450879	0.350268510121	0.338939204727	0.355009686396	0.289945189380	0.293691054366	0.312089115214	0.344179777692	0.253708302110	0.327803341242	0.407262382017	0.353317482657	0.285176460075	0.441519500039	0.348338270617	0.327468918017	0.252957885627	0.247241963015	0.180318604858	0.173107269558	0.149135092772	0.170028041451	0.128054501104	0.129812928590	0.204274364220	0.213290330989	0.272921435979	0.234982609318	0.200140209178	0.323137958355	0.239816722876	0.265718557993	0.209402098258	0.241753687010	0.134310833559	0.114186139160	0.087780894907	0.144191757332	0.073017266373	0.126434656443	0.132393100446	0.162119482159	0.181444386743	0.159744685996	0.278674038769	0.295460852520	0.204508953959	0.243153634437	0.263545350100	0.286633273874	0.279622876242	0.199379748837	0.175350682897	0.367268646870	0.464322441880	0.515104128773	0.420264865187	0.343360076417	0.367037166312	0.356036993789	0.382564909788	0.383762880921	
1143000	540.326237	1	518	0.532839219005	0.535044086199	0.532866833158	0.504399072343	0.316651139816	0.245196097313	0.233210483328	0.373263119099	0.315713524685	0.281422591069	0.415368452383	0.325813224442	0.380994251508	0.411391327971	0.356511711958	0.356685363839	0.427068833221	0.352490091424	0.288211650497	0.220537234459	0.262583055903	0.339957205826	0.326055346369	0.253356899596	0.329092257085	0.320154460297	0.283173576758	0.326128632578	0.311276189330	0.297249466433	0.368224946213	0.385619495043	0.419036394333	0.346321492460	0.390101184533	0.272541507116	0.237938542627	0.246743164766	0.382948313894	0.418798859279	0.392893671228	0.440711582767	0.380553617908	0.406432841792	0.367572685306	0.310727057174	0.275138027789	0.363859497882	0.420369821839	0.386855095785	0.502534918308	0.324051902072	0.246231245208	0.198512292575	0.207351902375	0.200381132234	0.201836065992	0.293744293178	0.282366895041	0.244902089267	0.225465112607	0.214642625475	0.206864599413	0.125138446956	0.187185532796	0.179780158279	0.215321614693	0.222377763908	0.194751419997	0.308553075147	0.325983020004	0.318972207805	0.313567673706	0.358784874201	0.397549874700	0.267776945338	0.304375977736	0.299500475158	0.298693250781	0.294772016045	0.272918383505	0.201966841011	0.208601324615	0.225896346234	0.192100250855	0.191370597706	0.270452181176	0.263344889763	0.262283277648	0.256378698100	0.270777446900	0.252433746474	0.249464692423	0.261215827579	0.261721300338	0.277652869829	0.305932867652	0.288643934427	0.303199555721	0.298055783127	0.307541890941	0.327629273339	0.340316420358	0.362141342368	0.286317331138	0.291340905538	0.297039720907	0.364543632949	0.250348112393	0.321509320442	0.403307909195	0.345174788705	0.266830370948	0.437270764166	0.356008178993	0.352214092839	0.232611488807	0.213316578125	0.172079406034	0.140580239870	0.141548052004	0.143033797522	0.089344785780	0.099563134686	0.194569420055	0.222912506503	0.295349065169	0.248246379885	0.189096113666	0.329131264623	0.235443526727	0.264161786952	0.185386512468	0.240198489644	0.149907386433	0.144662262186	0.139547851114	0.146441738894	0.099130204020	0.120910965826	0.132770906021	0.138323465186	0.153808449110	0.140731853055	0.295898260634	0.318931664953	0.240398053851	0.269384596879	0.263210699199	0.281924894531	0.283346813437	0.238563899302	0.212124229944	0.397384373460	0.511284489996	0.553148594176	0.436141993552	0.343914386562	0.376052201618	0.349812067709	0.370760514141	0.376822269826	
1144000	540.863762	1	518	0.532839219005	0.535044086199	0.532795414422	0.496596053972	0.390572160119	0.290440873468	0.212055465462	0.421140866792	0.338590268437	0.287343485660	0.370819522393	0.296722282357	0.386494639647	0.404134621488	0.339388306743	0.320734581595	0.357828601938	0.336184482221	0.286231304709	0.235254486487	0.284360417803	0.305951739739	0.308771560908	0.234798902741	0.335974233604	0.332529898657	0.252451295335	0.302239899527	0.321302952016	0.286808489200	0.356560070631	0.382921337564	0.377952385182	0.267970493447	0.386706994650	0.306649741433	0.260459842044	0.279382734973	0.342721184047	0.395982093474	0.386177762273	0.420264459209	0.375588605316	0.387599337248	0.328320661521	0.292071769928	0.254380699751	0.367977913673	0.386906735160	0.380608758947	0.504108808567	0.285032746246	0.245439049818	0.202710651073	0.214592192806	0.206976209051	0.195971229881	0.283155076384	0.275544156622	0.275150235749	0.250352481800	0.267834698212	0.243070918967	0.196482633094	0.212677060251	0.108656244839	0.225575249559	0.215594548927	0.193150688674	0.287746613482	0.294011620144	0.279822001264	0.221861631633	0.334800080441	0.372161531023	0.283256897048	0.280890382015	0.268033950134	0.290958224378	0.275969340035	0.241065721553	0.186482504886	0.213272029799	0.199737948666	0.158968476430	0.128346615618	0.250446166953	0.278610417792	0.258120267213	0.272876849359	0.269825870191	0.252672203956	0.250698005945	0.286563709059	0.315399489646	0.326530246320	0.382363766687	0.316301175770	0.323918665046	0.329461715125	0.317249006599	0.326260630334	0.329346046577	0.349455398415	0.302576133693	0.314330722935	0.334603877500	0.371292978278	0.249787319321	0.310319863285	0.371080197868	0.315833429210	0.257870193145	0.404290114504	0.367122114168	0.366900396472	0.232630259964	0.222439364442	0.165489603828	0.124736158975	0.175749039998	0.160831607441	0.147440284550	0.157348498116	0.182920933508	0.203162937974	0.247777269067	0.200408984380	0.195514310675	0.329665835905	0.243560125246	0.275373691778	0.221856642574	0.246781505356	0.124153818949	0.139708855211	0.140040211394	0.171180431698	0.154718211968	0.144517616525	0.151716875623	0.158232576981	0.152616636761	0.133246361130	0.292071269813	0.294758815735	0.208274823900	0.239743102375	0.215619710078	0.219294346284	0.245935438073	0.220906065704	0.197683762076	0.351754759756	0.473062782103	0.515463236073	0.379211003983	0.338723035998	0.364366821672	0.334898335875	0.367305040006	0.364859533339	
1145000	528.104743	1	518	0.532839219005	0.535044086199	0.532871857948	0.463403757586	0.408372141764	0.315877769020	0.260171561596	0.434863889230	0.344427950071	0.322162993291	0.373645106654	0.322759027146	0.416979500464	0.427701446393	0.326626471963	0.303783081054	0.369566325814	0.339867684152	0.292680607709	0.247058428480	0.281396307077	0.314465097803	0.319613843035	0.261283186513	0.363982122199	0.359074350416	0.258521870052	0.323644646549	0.341615564542	0.297420078832	0.369053872683	0.392609121819	0.359606871816	0.238657425663	0.392754842229	0.302409345395	0.246107672268	0.237490223512	0.317909783050	0.386583803612	0.412888197415	0.416447156757	0.356949469773	0.362112863396	0.304946941625	0.287598496909	0.251723631205	0.383056869539	0.375166152109	0.384826034487	0.507466563168	0.285340351082	0.247462566805	0.196869902909	0.216010459174	0.188525582694	0.176771656257	0.330098741616	0.284952965480	0.279659330157	0.259309492845	0.266762329396	0.230106910853	0.237682732656	0.212974527438	0.136171036136	0.233207282896	0.226786446927	0.214280913639	0.305186340449	0.322076210662	0.298569888195	0.255293581614	0.372309369523	0.446309838781	0.289548243521	0.285632792626	0.267521455609	0.261415003374	0.271226426778	0.226214858406	0.187625367870	0.196085104895	0.221116654343	0.197281717295	0.123324251597	0.264329401758	0.260132330527	0.272961866488	0.282517652051	0.268782179587	0.219298066016	0.231508774877	0.291792303136	0.311188648022	0.320571798495	0.356560415455	0.296486655665	0.302413972978	0.314600428743	0.297493466656	0.290767875863	0.284089711838	0.295333154344	0.260749409682	0.302653025754	0.335056513883	0.389849685520	0.251674776992	0.297945780203	0.350867324923	0.314772512089	0.254913454667	0.408742520167	0.434609384013	0.417630059990	0.242794760944	0.227948422545	0.178100120269	0.133759409814	0.136048270051	0.177817154869	0.117259426263	0.125152510932	0.198190720769	0.243656491271	0.268511849139	0.224615363768	0.180584169919	0.311724010431	0.242216367266	0.269566620843	0.190133186364	0.251143026889	0.145494538964	0.145266535143	0.139121826471	0.177132039239	0.205879042963	0.156534560437	0.171247338002	0.170181825963	0.153165157361	0.128638755192	0.280345851634	0.276020667356	0.216027870032	0.251607235796	0.227196247421	0.236329606713	0.264267372792	0.224789922905	0.197079829319	0.338781748398	0.496051601582	0.535369337090	0.394432721606	0.352182958881	0.389909519206	0.346081595370	0.375821174387	0.382594270963	
1146000	519.471128	1	518	0.532839219005	0.535044086199	0.532845663397	0.457565428815	0.433283626039	0.337066901438	0.224977563163	0.441927754319	0.373026424591	0.314866958392	0.388573693995	0.241966219562	0.339278096303	0.350931268447	0.272882676897	0.254558400776	0.331519074928	0.301091648224	0.283796014184	0.249980905428	0.264200300213	0.239001720774	0.260519431192	0.225637729053	0.314961872516	0.345995729177	0.224333069723	0.325586503543	0.353832553827	0.305187605672	0.367045735119	0.386810836496	0.327630015057	0.173318886912	0.390919315746	0.339727805062	0.278179520306	0.284361155738	0.308338214258	0.375272368016	0.393951813647	0.410584999301	0.395592213938	0.409059908378	0.322613060447	0.314778616173	0.289202046168	0.416215825043	0.439302412205	0.441312234857	0.529331274700	0.302446791228	0.263559568796	0.199333884700	0.210133027689	0.190816033716	0.192619350817	0.340506779146	0.299193049008	0.292702254199	0.245688868016	0.255277702840	0.174655587067	0.260801133777	0.214239934098	0.103530860623	0.239645089854	0.253444327305	0.229246718210	0.324969364516	0.332420376552	0.349556982915	0.288825512602	0.398111076574	0.485059881103	0.243109758540	0.276499301652	0.255352189228	0.281448959007	0.293498682657	0.292551936816	0.253509015004	0.279066364766	0.274937495947	0.249751303196	0.190898450959	0.253605085594	0.290964479439	0.236310040860	0.252982429692	0.232275317831	0.259845400324	0.280892485587	0.266148551948	0.292467494174	0.332225233724	0.393333399686	0.283410338628	0.297784149634	0.308715855272	0.284651095666	0.275256546720	0.297489557411	0.294067104909	0.274328504898	0.311115842284	0.360837576024	0.394841559009	0.217024539387	0.280360145793	0.337317869883	0.322429893795	0.283850546602	0.353307750502	0.408347460794	0.380497736196	0.225410442860	0.225583752982	0.193267708587	0.170778410165	0.170428427428	0.190424750062	0.118406026581	0.117187785437	0.210731180911	0.233765519908	0.245066795897	0.226461543710	0.186448422307	0.263103117269	0.219210962542	0.251532636530	0.183719687929	0.240807263908	0.118340528756	0.121817026835	0.049975242154	0.135138193754	0.138853833931	0.109562296677	0.119352115549	0.153257394333	0.138285869432	0.111303258999	0.260188081717	0.257704266356	0.206135715103	0.250929056741	0.197512119569	0.235189117659	0.262870160705	0.243286896591	0.215300090200	0.320368865908	0.478765708718	0.525045645622	0.375048651695	0.358136121888	0.378836397256	0.364901083453	0.375955222039	0.396913638191	
1147000	526.480914	1	518	0.532839219005	0.535044086199	0.532590331087	0.467113983961	0.386476701060	0.328930971668	0.197003502797	0.398286542262	0.332991425927	0.246736326448	0.416174177511	0.266482451311	0.338822271629	0.333335840484	0.291068587944	0.235655926689	0.324746940417	0.278677409684	0.251264012373	0.242849440531	0.275766369213	0.240012288753	0.249103153820	0.203908312087	0.306710087974	0.361149984541	0.228692847629	0.354646294811	0.345948917920	0.302099137376	0.369487935311	0.390815778559	0.344620749422	0.208236047194	0.396394504272	0.374633509965	0.288779717896	0.282895588840	0.319873116368	0.381636030999	0.383563109516	0.389634255660	0.348807100456	0.368060645570	0.335136028752	0.257260104656	0.199774669508	0.344320392602	0.368183498020	0.371616166212	0.491194280262	0.306405339420	0.204251334215	0.200088013217	0.196421031237	0.189977250296	0.191455904085	0.350465263404	0.282729385506	0.302523211449	0.261201460335	0.246698953166	0.239031980239	0.270841799508	0.236911217132	0.188674843849	0.226148771614	0.227749644671	0.183997396844	0.318425019246	0.337543750160	0.339293068421	0.264864563207	0.397031074847	0.490301057644	0.244449358247	0.268923876353	0.265712917650	0.265431681917	0.266485717221	0.233659881608	0.206686968968	0.212829746068	0.226737237462	0.223575707591	0.181290730623	0.257831647539	0.314669699612	0.243081444779	0.256974439970	0.224974106500	0.259856529744	0.273521718742	0.268286091654	0.288139761560	0.332600718364	0.351450148669	0.312908958416	0.335059603782	0.335773878622	0.281517104927	0.287545804319	0.270165802749	0.282570711496	0.262005669116	0.239040146674	0.270238654841	0.318708163749	0.214981608170	0.267321389964	0.286729100928	0.282345145217	0.266160602906	0.331352480338	0.387272369713	0.369227415529	0.213622598971	0.212634261684	0.197975481157	0.179598017791	0.143295333150	0.193755217768	0.080346755121	0.090326167377	0.208343620591	0.223456915007	0.223189149292	0.224123179918	0.222030118575	0.276033812581	0.232965785603	0.263242952723	0.182188174483	0.240426103371	0.107606272045	0.155232118204	0.101183499093	0.154854177763	0.156237866104	0.146456628218	0.155387055194	0.177204943519	0.149575320363	0.108721042227	0.251924931593	0.266801137789	0.219987779677	0.247913045223	0.228849764917	0.287786819372	0.340280853307	0.210592555345	0.185930008911	0.338467185478	0.467874715854	0.520357063024	0.384733943563	0.348137191723	0.371836335577	0.342177891629	0.363371544428	0.363317083181	
1148000	529.513670	1	518	0.532839219005	0.535044086199	0.532388064619	0.490054368760	0.438497712053	0.351019108993	0.192510833375	0.414392519994	0.358813675875	0.305721294466	0.419168146028	0.254703956685	0.310952193123	0.302630456600	0.294327485817	0.254125699502	0.359337820137	0.301087852262	0.316760233421	0.284031815141	0.280423790133	0.235638586811	0.268507644630	0.254541718428	0.298725630754	0.350601632540	0.216739433943	0.357290632546	0.367759482729	0.329462170655	0.373371082039	0.396992534684	0.370392365351	0.215521489268	0.391582477958	0.369339741069	0.263195471355	0.252535921917	0.366273704521	0.418841559388	0.443367400127	0.420507210860	0.375239409975	0.418387421466	0.330304134119	0.279743086821	0.239678732461	0.330332776351	0.351511212977	0.375293321034	0.498622398328	0.345983994532	0.214627898045	0.215071845277	0.217414512182	0.197536717332	0.194036521786	0.364945296034	0.300898504057	0.309917062244	0.258057534534	0.219611340528	0.255173086063	0.269181774556	0.232491661471	0.163199612617	0.252275699196	0.259554337377	0.210890135053	0.335850423765	0.376545668101	0.370366571883	0.271672654745	0.419251500841	0.488476675338	0.309533273186	0.294125328759	0.297530493580	0.324591639491	0.284170402185	0.259411649163	0.218988990115	0.226033183257	0.215581125055	0.195448659945	0.163368664689	0.253340935196	0.317455087044	0.244992708995	0.257683737766	0.265765226763	0.235419268621	0.233098241375	0.297274481737	0.282495901482	0.318745825708	0.338724670223	0.328716648688	0.317144265495	0.335353657710	0.330371770069	0.336569597365	0.286234815738	0.283288450556	0.249995750911	0.299987013571	0.324058232253	0.348798547507	0.213016736851	0.280506374138	0.279945192942	0.266939371959	0.251986829381	0.338515530824	0.332315145045	0.344519077841	0.201552341818	0.203171501772	0.218402315032	0.172997268121	0.159214633843	0.194962774478	0.118654732409	0.127013070999	0.220669578761	0.258609410316	0.237758705902	0.231959669713	0.245058690524	0.312212077640	0.226247572980	0.252982623303	0.195032552372	0.231389390808	0.129890295659	0.132056547724	0.079612438956	0.162761157679	0.162367713372	0.167193966949	0.165446103232	0.192272896237	0.169862806273	0.161551545463	0.242555789402	0.261524477140	0.209398345720	0.222201551176	0.192575842479	0.251802975759	0.286950462905	0.221710713683	0.172278420924	0.350319375288	0.473805514523	0.530381439591	0.378655696665	0.342271968808	0.362653986067	0.351510685024	0.368892289685	0.362270486224
[truncated: 2,092,513 more chars]
