# Supplementary material for: Investigating environmental effects on phonology using diachronic models
Source: Evol Hum Sci. 2024 Jan 3;6:e8. doi: 10.1017/ehs.2023.33 (PMC10955398; doi:10.1017/ehs.2023.33)
Supplement: Hartmann et al. supplementary material 4 — Hartmann et al. supplementary material [file S2513843X23000336sup004.zip › TonesClimateGeoPhylo_Public-1.0/results/BayesTraitsOutput/AncestralStateReconstruction/Anc_VOWELS_continuous_est.Schedule.txt]

Default schedule
Rate	44.44
Est Data	55.56
Rate Tried	% Accepted	Est Data Tried	% Accepted	Alpha Trait 1 - Dev	Alpha Trait 1 - Tried	Alpha Trait 1 - Accepted	Data - Dev	Data - Tried	Data - Accepted	Sample Ave Acceptance	Total Ave Acceptance
440	0.002273	560	0.317857	5.493220	0	0.000000	0.028320	560	0.317857	0.179000	0.167659
438	0.000000	562	0.272242	5.493220	0	0.000000	0.028320	562	0.272242	0.153000	0.167645
435	0.000000	565	0.330973	5.493220	0	0.000000	0.028320	565	0.330973	0.187000	0.167664
427	0.000000	573	0.305410	5.493220	0	0.000000	0.028320	573	0.305410	0.175000	0.167671
452	0.002212	548	0.279197	5.493220	0	0.000000	0.028320	548	0.279197	0.154000	0.167658
465	0.002151	535	0.280374	5.493220	0	0.000000	0.028320	535	0.280374	0.151000	0.167641
461	0.000000	539	0.289425	5.493220	0	0.000000	0.028320	539	0.289425	0.156000	0.167629
463	0.004320	537	0.275605	5.493220	0	0.000000	0.028320	537	0.275605	0.150000	0.167612
460	0.000000	540	0.318519	5.493220	0	0.000000	0.028320	540	0.318519	0.172000	0.167616
469	0.000000	531	0.335217	5.493220	0	0.000000	0.028320	531	0.335217	0.178000	0.167627
444	0.000000	556	0.276978	5.493220	0	0.000000	0.028320	556	0.276978	0.154000	0.167613
444	0.000000	556	0.266187	5.493220	0	0.000000	0.028320	556	0.266187	0.148000	0.167594
477	0.002096	523	0.307839	5.493220	0	0.000000	0.028320	523	0.307839	0.162000	0.167588
456	0.000000	544	0.292279	5.493220	0	0.000000	0.028320	544	0.292279	0.159000	0.167580
418	0.000000	582	0.352234	5.493220	0	0.000000	0.028320	582	0.352234	0.205000	0.167617
471	0.002123	529	0.340265	5.493220	0	0.000000	0.028320	529	0.340265	0.181000	0.167630
437	0.002288	563	0.284192	5.493220	0	0.000000	0.028320	563	0.284192	0.161000	0.167623
450	0.000000	550	0.360000	5.493220	0	0.000000	0.028320	550	0.360000	0.198000	0.167653
479	0.004175	521	0.339731	5.493220	0	0.000000	0.028320	521	0.339731	0.179000	0.167664
442	0.002262	558	0.293907	5.493220	0	0.000000	0.028320	558	0.293907	0.165000	0.167662
455	0.000000	545	0.339450	5.493220	0	0.000000	0.028320	545	0.339450	0.185000	0.167679
467	0.000000	533	0.283302	5.493220	0	0.000000	0.028320	533	0.283302	0.151000	0.167662
470	0.002128	530	0.332075	5.493220	0	0.000000	0.028320	530	0.332075	0.177000	0.167671
452	0.004425	548	0.257299	5.493220	0	0.000000	0.028320	548	0.257299	0.143000	0.167647
431	0.000000	569	0.302285	5.493220	0	0.000000	0.028320	569	0.302285	0.172000	0.167652
436	0.000000	564	0.326241	5.493220	0	0.000000	0.028320	564	0.326241	0.184000	0.167667
438	0.002283	562	0.316726	5.493220	0	0.000000	0.028320	562	0.316726	0.179000	0.167679
443	0.000000	557	0.330341	5.493220	0	0.000000	0.028320	557	0.330341	0.184000	0.167694
439	0.000000	561	0.310160	5.493220	0	0.000000	0.028320	561	0.310160	0.174000	0.167701
454	0.000000	546	0.294872	5.493220	0	0.000000	0.028320	546	0.294872	0.161000	0.167694
458	0.000000	542	0.297048	5.493220	0	0.000000	0.028320	542	0.297048	0.161000	0.167688
427	0.002342	573	0.282723	5.493220	0	0.000000	0.028320	573	0.282723	0.163000	0.167683
446	0.002242	554	0.328520	5.493220	0	0.000000	0.028320	554	0.328520	0.183000	0.167698
457	0.000000	543	0.324125	5.493220	0	0.000000	0.028320	543	0.324125	0.176000	0.167706
449	0.000000	551	0.272232	5.493220	0	0.000000	0.028320	551	0.272232	0.150000	0.167689
428	0.000000	572	0.311189	5.493220	0	0.000000	0.028320	572	0.311189	0.178000	0.167699
424	0.000000	576	0.324653	5.493220	0	0.000000	0.028320	576	0.324653	0.187000	0.167717
456	0.002193	544	0.365809	5.493220	0	0.000000	0.028320	544	0.365809	0.200000	0.167748
435	0.002299	565	0.283186	5.493220	0	0.000000	0.028320	565	0.283186	0.161000	0.167742
441	0.000000	559	0.314848	5.493220	0	0.000000	0.028320	559	0.314848	0.176000	0.167750
403	0.000000	597	0.323283	5.493220	0	0.000000	0.028320	597	0.323283	0.193000	0.167774
432	0.000000	568	0.297535	5.493220	0	0.000000	0.028320	568	0.297535	0.169000	0.167775
423	0.004728	577	0.355286	5.493220	0	0.000000	0.028320	577	0.355286	0.207000	0.167813
458	0.000000	542	0.315498	5.493220	0	0.000000	0.028320	542	0.315498	0.171000	0.167816
472	0.000000	528	0.329545	5.493220	0	0.000000	0.028320	528	0.329545	0.174000	0.167822
467	0.000000	533	0.298311	5.493220	0	0.000000	0.028320	533	0.298311	0.159000	0.167813
428	0.002336	572	0.319930	5.493220	0	0.000000	0.028320	572	0.319930	0.184000	0.167829
444	0.000000	556	0.329137	5.493220	0	0.000000	0.028320	556	0.329137	0.183000	0.167843
447	0.000000	553	0.264014	5.493220	0	0.000000	0.028320	553	0.264014	0.146000	0.167823
460	0.000000	540	0.368519	5.493220	0	0.000000	0.028320	540	0.368519	0.199000	0.167852
440	0.000000	560	0.301786	5.493220	0	0.000000	0.028320	560	0.301786	0.169000	0.167853
444	0.000000	556	0.291367	5.493220	0	0.000000	0.028320	556	0.291367	0.162000	0.167848
429	0.000000	571	0.285464	5.493220	0	0.000000	0.028320	571	0.285464	0.163000	0.167843
459	0.000000	541	0.262477	5.493220	0	0.000000	0.028320	541	0.262477	0.142000	0.167819
454	0.004405	546	0.260073	5.493220	0	0.000000	0.028320	546	0.260073	0.144000	0.167796
478	0.002092	522	0.273946	5.493220	0	0.000000	0.028320	522	0.273946	0.144000	0.167774
455	0.000000	545	0.299083	5.493220	0	0.000000	0.028320	545	0.299083	0.163000	0.167769
443	0.000000	557	0.328546	5.493220	0	0.000000	0.028320	557	0.328546	0.183000	0.167783
431	0.000000	569	0.325132	5.493220	0	0.000000	0.028320	569	0.325132	0.185000	0.167800
445	0.004494	555	0.286486	5.493220	0	0.000000	0.028320	555	0.286486	0.161000	0.167793
432	0.002315	568	0.313380	5.493220	0	0.000000	0.028320	568	0.313380	0.179000	0.167804
456	0.002193	544	0.329044	5.493220	0	0.000000	0.028320	544	0.329044	0.180000	0.167815
439	0.002278	561	0.290553	5.493220	0	0.000000	0.028320	561	0.290553	0.164000	0.167812
439	0.000000	561	0.315508	5.493220	0	0.000000	0.028320	561	0.315508	0.177000	0.167820
444	0.000000	556	0.291367	5.493220	0	0.000000	0.028320	556	0.291367	0.162000	0.167815
427	0.000000	573	0.352531	5.493220	0	0.000000	0.028320	573	0.352531	0.202000	0.167847
451	0.002217	549	0.264117	5.493220	0	0.000000	0.028320	549	0.264117	0.146000	0.167826
429	0.000000	571	0.297723	5.493220	0	0.000000	0.028320	571	0.297723	0.170000	0.167828
442	0.000000	558	0.304659	5.493220	0	0.000000	0.028320	558	0.304659	0.170000	0.167831
452	0.000000	548	0.291971	5.493220	0	0.000000	0.028320	548	0.291971	0.160000	0.167823
412	0.000000	588	0.280612	5.493220	0	0.000000	0.028320	588	0.280612	0.165000	0.167821
444	0.000000	556	0.341727	5.493220	0	0.000000	0.028320	556	0.341727	0.190000	0.167841
409	0.002445	591	0.292724	5.493220	0	0.000000	0.028320	591	0.292724	0.174000	0.167847
459	0.000000	541	0.290203	5.493220	0	0.000000	0.028320	541	0.290203	0.157000	0.167837
453	0.000000	547	0.316271	5.493220	0	0.000000	0.028320	547	0.316271	0.173000	0.167842
432	0.000000	568	0.279930	5.493220	0	0.000000	0.028320	568	0.279930	0.159000	0.167833
439	0.000000	561	0.304813	5.493220	0	0.000000	0.028320	561	0.304813	0.171000	0.167836
452	0.002212	548	0.308394	5.493220	0	0.000000	0.028320	548	0.308394	0.170000	0.167838
444	0.002252	556	0.302158	5.493220	0	0.000000	0.028320	556	0.302158	0.169000	0.167840
456	0.000000	544	0.301471	5.493220	0	0.000000	0.028320	544	0.301471	0.164000	0.167836
426	0.002347	574	0.311847	5.493220	0	0.000000	0.028320	574	0.311847	0.180000	0.167847
425	0.002353	575	0.318261	5.493220	0	0.000000	0.028320	575	0.318261	0.184000	0.167862
436	0.000000	564	0.312057	5.493220	0	0.000000	0.028320	564	0.312057	0.176000	0.167870
465	0.000000	535	0.312150	5.493220	0	0.000000	0.028320	535	0.312150	0.167000	0.167869
429	0.000000	571	0.338004	5.493220	0	0.000000	0.028320	571	0.338004	0.193000	0.167892
454	0.000000	546	0.315018	5.493220	0	0.000000	0.028320	546	0.315018	0.172000	0.167896
471	0.004246	529	0.315690	5.493220	0	0.000000	0.028320	529	0.315690	0.169000	0.167897
455	0.000000	545	0.310092	5.493220	0	0.000000	0.028320	545	0.310092	0.169000	0.167898
428	0.000000	572	0.311189	5.493220	0	0.000000	0.028320	572	0.311189	0.178000	0.167907
469	0.000000	531	0.303202	5.493220	0	0.000000	0.028320	531	0.303202	0.161000	0.167901
457	0.000000	543	0.338858	5.493220	0	0.000000	0.028320	543	0.338858	0.184000	0.167916
417	0.000000	583	0.308748	5.493220	0	0.000000	0.028320	583	0.308748	0.180000	0.167927
444	0.000000	556	0.336331	5.493220	0	0.000000	0.028320	556	0.336331	0.187000	0.167944
452	0.000000	548	0.322993	5.493220	0	0.000000	0.028320	548	0.322993	0.177000	0.167952
453	0.002208	547	0.259598	5.493220	0	0.000000	0.028320	547	0.259598	0.143000	0.167930
443	0.000000	557	0.298025	5.493220	0	0.000000	0.028320	557	0.298025	0.166000	0.167928
436	0.000000	564	0.315603	5.493220	0	0.000000	0.028320	564	0.315603	0.178000	0.167937
434	0.000000	566	0.333922	5.493220	0	0.000000	0.028320	566	0.333922	0.189000	0.167956
445	0.002247	555	0.326126	5.493220	0	0.000000	0.028320	555	0.326126	0.182000	0.167969
419	0.000000	581	0.273666	5.493220	0	0.000000	0.028320	581	0.273666	0.159000	0.167961
432	0.000000	568	0.330986	5.493220	0	0.000000	0.028320	568	0.330986	0.188000	0.167979
445	0.000000	555	0.326126	5.493220	0	0.000000	0.028320	555	0.326126	0.181000	0.167991
416	0.002404	584	0.303082	5.493220	0	0.000000	0.028320	584	0.303082	0.178000	0.168000
449	0.000000	551	0.295826	5.493220	0	0.000000	0.028320	551	0.295826	0.163000	0.167995
459	0.000000	541	0.297597	5.493220	0	0.000000	0.028320	541	0.297597	0.161000	0.167989
442	0.000000	558	0.310036	5.493220	0	0.000000	0.028320	558	0.310036	0.173000	0.167994
438	0.000000	562	0.295374	5.493220	0	0.000000	0.028320	562	0.295374	0.166000	0.167992
420	0.000000	580	0.331034	5.493220	0	0.000000	0.028320	580	0.331034	0.192000	0.168013
427	0.000000	573	0.268761	5.493220	0	0.000000	0.028320	573	0.268761	0.154000	0.168001
445	0.002247	555	0.273874	5.493220	0	0.000000	0.028320	555	0.273874	0.153000	0.167987
436	0.000000	564	0.301418	5.493220	0	0.000000	0.028320	564	0.301418	0.170000	0.167989
428	0.000000	572	0.283217	5.493220	0	0.000000	0.028320	572	0.283217	0.162000	0.167984
425	0.002353	575	0.320000	5.493220	0	0.000000	0.028320	575	0.320000	0.185000	0.167999
426	0.000000	574	0.278746	5.493220	0	0.000000	0.028320	574	0.278746	0.160000	0.167992
405	0.002469	595	0.307563	5.493220	0	0.000000	0.028320	595	0.307563	0.184000	0.168006
448	0.002232	552	0.300725	5.493220	0	0.000000	0.028320	552	0.300725	0.167000	0.168005
426	0.004695	574	0.275261	5.493220	0	0.000000	0.028320	574	0.275261	0.160000	0.167998
450	0.000000	550	0.285455	5.493220	0	0.000000	0.028320	550	0.285455	0.157000	0.167988
408	0.000000	592	0.287162	5.493220	0	0.000000	0.028320	592	0.287162	0.170000	0.167990
449	0.002227	551	0.321234	5.493220	0	0.000000	0.028320	551	0.321234	0.178000	0.167999
460	0.000000	540	0.311111	5.493220	0	0.000000	0.028320	540	0.311111	0.168000	0.167999
445	0.000000	555	0.326126	5.493220	0	0.000000	0.028320	555	0.326126	0.181000	0.168011
448	0.000000	552	0.324275	5.493220	0	0.000000	0.028320	552	0.324275	0.179000	0.168020
490	0.002041	510	0.325490	5.493220	0	0.000000	0.028320	510	0.325490	0.167000	0.168019
429	0.000000	571	0.313485	5.493220	0	0.000000	0.028320	571	0.313485	0.179000	0.168029
455	0.000000	545	0.346789	5.493220	0	0.000000	0.028320	545	0.346789	0.189000	0.168048
417	0.000000	583	0.317324	5.493220	0	0.000000	0.028320	583	0.317324	0.185000	0.168063
440	0.002273	560	0.294643	5.493220	0	0.000000	0.028320	560	0.294643	0.166000	0.168061
437	0.002288	563	0.294849	5.493220	0	0.000000	0.028320	563	0.294849	0.167000	0.168060
413	0.002421	587	0.293015	5.493220	0	0.000000	0.028320	587	0.293015	0.173000	0.168064
444	0.000000	556	0.298561	5.493220	0	0.000000	0.028320	556	0.298561	0.166000	0.168063
437	0.000000	563	0.373002	5.493220	0	0.000000	0.028320	563	0.373002	0.210000	0.168100
443	0.000000	557	0.324955	5.493220	0	0.000000	0.028320	557	0.324955	0.181000	0.168111
445	0.002247	555	0.309910	5.493220	0	0.000000	0.028320	555	0.309910	0.173000	0.168115
444	0.000000	556	0.305755	5.493220	0	0.000000	0.028320	556	0.305755	0.170000	0.168117
412	0.000000	588	0.290816	5.493220	0	0.000000	0.028320	588	0.290816	0.171000	0.168120
435	0.000000	565	0.286726	5.493220	0	0.000000	0.028320	565	0.286726	0.162000	0.168114
458	0.002183	542	0.339483	5.493220	0	0.000000	0.028320	542	0.339483	0.185000	0.168129
425	0.002353	575	0.314783	5.493220	0	0.000000	0.028320	575	0.314783	0.182000	0.168141
474	0.000000	526	0.332700	5.493220	0	0.000000	0.028320	526	0.332700	0.175000	0.168147
421	0.000000	579	0.303972	5.493220	0	0.000000	0.028320	579	0.303972	0.176000	0.168154
456	0.000000	544	0.308824	5.493220	0	0.000000	0.028320	544	0.308824	0.168000	0.168154
459	0.000000	541	0.306839	5.493220	0	0.000000	0.028320	541	0.306839	0.166000	0.168152
422	0.000000	578	0.299308	5.493220	0	0.000000	0.028320	578	0.299308	0.173000	0.168156
445	0.000000	555	0.309910	5.493220	0	0.000000	0.028320	555	0.309910	0.172000	0.168160
477	0.002096	523	0.334608	5.493220	0	0.000000	0.028320	523	0.334608	0.176000	0.168167
476	0.000000	524	0.301527	5.493220	0	0.000000	0.028320	524	0.301527	0.158000	0.168158
422	0.000000	578	0.285467	5.493220	0	0.000000	0.028320	578	0.285467	0.165000	0.168155
447	0.000000	553	0.303797	5.493220	0	0.000000	0.028320	553	0.303797	0.168000	0.168155
467	0.002141	533	0.302064	5.493220	0	0.000000	0.028320	533	0.302064	0.162000	0.168149
418	0.002392	582	0.281787	5.493220	0	0.000000	0.028320	582	0.281787	0.165000	0.168147
460	0.000000	540	0.307407	5.493220	0	0.000000	0.028320	540	0.307407	0.166000	0.168145
435	0.002299	565	0.302655	5.493220	0	0.000000	0.028320	565	0.302655	0.172000	0.168148
443	0.002257	557	0.314183	5.493220	0	0.000000	0.028320	557	0.314183	0.176000	0.168155
469	0.000000	531	0.310734	5.493220	0	0.000000	0.028320	531	0.310734	0.165000	0.168152
436	0.000000	564	0.317376	5.493220	0	0.000000	0.028320	564	0.317376	0.179000	0.168162
439	0.000000	561	0.303030	5.493220	0	0.000000	0.028320	561	0.303030	0.170000	0.168163
434	0.002304	566	0.305654	5.493220	0	0.000000	0.028320	566	0.305654	0.174000	0.168168
460	0.000000	540	0.309259	5.493220	0	0.000000	0.028320	540	0.309259	0.167000	0.168167
452	0.000000	548	0.304745	5.493220	0	0.000000	0.028320	548	0.304745	0.167000	0.168166
435	0.000000	565	0.315044	5.493220	0	0.000000	0.028320	565	0.315044	0.178000	0.168175
456	0.000000	544	0.283088	5.493220	0	0.000000	0.028320	544	0.283088	0.154000	0.168163
449	0.002227	551	0.306715	5.493220	0	0.000000	0.028320	551	0.306715	0.170000	0.168164
455	0.002198	545	0.295413	5.493220	0	0.000000	0.028320	545	0.295413	0.162000	0.168159
454	0.002203	546	0.313187	5.493220	0	0.000000	0.028320	546	0.313187	0.172000	0.168162
460	0.000000	540	0.262963	5.493220	0	0.000000	0.028320	540	0.262963	0.142000	0.168140
454	0.002203	546	0.289377	5.493220	0	0.000000	0.028320	546	0.289377	0.159000	0.168132
460	0.002174	540	0.342593	5.493220	0	0.000000	0.028320	540	0.342593	0.186000	0.168147
426	0.000000	574	0.252613	5.493220	0	0.000000	0.028320	574	0.252613	0.145000	0.168127
426	0.007042	574	0.299652	5.493220	0	0.000000	0.028320	574	0.299652	0.175000	0.168133
465	0.000000	535	0.304673	5.493220	0	0.000000	0.028320	535	0.304673	0.163000	0.168129
447	0.002237	553	0.256781	5.493220	0	0.000000	0.028320	553	0.256781	0.143000	0.168107
440	0.000000	560	0.303571	5.493220	0	0.000000	0.028320	560	0.303571	0.170000	0.168109
411	0.002433	589	0.310696	5.493220	0	0.000000	0.028320	589	0.310696	0.184000	0.168123
427	0.000000	573	0.301920	5.493220	0	0.000000	0.028320	573	0.301920	0.173000	0.168127
478	0.002092	522	0.342912	5.493220	0	0.000000	0.028320	522	0.342912	0.180000	0.168137
437	0.000000	563	0.321492	5.493220	0	0.000000	0.028320	563	0.321492	0.181000	0.168148
438	0.000000	562	0.297153	5.493220	0	0.000000	0.028320	562	0.297153	0.167000	0.168147
447	0.000000	553	0.300181	5.493220	0	0.000000	0.028320	553	0.300181	0.166000	0.168145
444	0.000000	556	0.235612	5.493220	0	0.000000	0.028320	556	0.235612	0.131000	0.168113
424	0.004717	576	0.343750	5.493220	0	0.000000	0.028320	576	0.343750	0.200000	0.168140
474	0.004219	526	0.264259	5.493220	0	0.000000	0.028320	526	0.264259	0.141000	0.168117
439	0.000000	561	0.331551	5.493220	0	0.000000	0.028320	561	0.331551	0.186000	0.168133
437	0.000000	563	0.296625	5.493220	0	0.000000	0.028320	563	0.296625	0.167000	0.168132
437	0.000000	563	0.287744	5.493220	0	0.000000	0.028320	563	0.287744	0.162000	0.168126
429	0.000000	571	0.315236	5.493220	0	0.000000	0.028320	571	0.315236	0.180000	0.168136
468	0.000000	532	0.295113	5.493220	0	0.000000	0.028320	532	0.295113	0.157000	0.168127
412	0.002427	588	0.331633	5.493220	0	0.000000	0.028320	588	0.331633	0.196000	0.168151
441	0.000000	559	0.302326	5.493220	0	0.000000	0.028320	559	0.302326	0.169000	0.168151
423	0.000000	577	0.331023	5.493220	0	0.000000	0.028320	577	0.331023	0.191000	0.168170
450	0.004444	550	0.340000	5.493220	0	0.000000	0.028320	550	0.340000	0.189000	0.168188
464	0.000000	536	0.304104	5.493220	0	0.000000	0.028320	536	0.304104	0.163000	0.168184
432	0.000000	568	0.320423	5.493220	0	0.000000	0.028320	568	0.320423	0.182000	0.168195
431	0.000000	569	0.293497	5.493220	0	0.000000	0.028320	569	0.293497	0.167000	0.168194
452	0.000000	548	0.277372	5.493220	0	0.000000	0.028320	548	0.277372	0.152000	0.168181
452	0.000000	548	0.286496	5.493220	0	0.000000	0.028320	548	0.286496	0.157000	0.168171
456	0.002193	544	0.306985	5.493220	0	0.000000	0.028320	544	0.306985	0.168000	0.168171
455	0.000000	545	0.306422	5.493220	0	0.000000	0.028320	545	0.306422	0.167000	0.168170
458	0.000000	542	0.311808	5.493220	0	0.000000	0.028320	542	0.311808	0.169000	0.168171
459	0.004357	541	0.286506	5.493220	0	0.000000	0.028320	541	0.286506	0.157000	0.168162
450	0.002222	550	0.338182	5.493220	0	0.000000	0.028320	550	0.338182	0.187000	0.168177
464	0.000000	536	0.294776	5.493220	0	0.000000	0.028320	536	0.294776	0.158000	0.168169
457	0.002188	543	0.377532	5.493220	0	0.000000	0.028320	543	0.377532	0.206000	0.168200
447	0.002237	553	0.320072	5.493220	0	0.000000	0.028320	553	0.320072	0.178000	0.168208
443	0.000000	557	0.278276	5.493220	0	0.000000	0.028320	557	0.278276	0.155000	0.168197
441	0.000000	559	0.316637	5.493220	0	0.000000	0.028320	559	0.316637	0.177000	0.168205
430	0.002326	570	0.326316	5.493220	0	0.000000	0.028320	570	0.326316	0.187000	0.168220
417	0.004796	583	0.281304	5.493220	0	0.000000	0.028320	583	0.281304	0.166000	0.168218
447	0.000000	553	0.298373	5.493220	0	0.000000	0.028320	553	0.298373	0.165000	0.168216
431	0.002320	569	0.316344	5.493220	0	0.000000	0.028320	569	0.316344	0.181000	0.168226
466	0.002146	534	0.342697	5.493220	0	0.000000	0.028320	534	0.342697	0.184000	0.168239
459	0.000000	541	0.310536	5.493220	0	0.000000	0.028320	541	0.310536	0.168000	0.168239
450	0.000000	550	0.309091	5.493220	0	0.000000	0.028320	550	0.309091	0.170000	0.168241
432	0.000000	568	0.276408	5.493220	0	0.000000	0.028320	568	0.276408	0.157000	0.168231
445	0.000000	555	0.293694	5.493220	0	0.000000	0.028320	555	0.293694	0.163000	0.168227
421	0.000000	579	0.286701	5.493220	0	0.000000	0.028320	579	0.286701	0.166000	0.168225
415	0.000000	585	0.287179	5.493220	0	0.000000	0.028320	585	0.287179	0.168000	0.168225
442	0.000000	558	0.311828	5.493220	0	0.000000	0.028320	558	0.311828	0.174000	0.168230
476	0.004202	524	0.326336	5.493220	0	0.000000	0.028320	524	0.326336	0.173000	0.168234
436	0.002294	564	0.312057	5.493220	0	0.000000	0.028320	564	0.312057	0.177000	0.168241
447	0.000000	553	0.311031	5.493220	0	0.000000	0.028320	553	0.311031	0.172000	0.168244
439	0.002278	561	0.297683	5.493220	0	0.000000	0.028320	561	0.297683	0.168000	0.168244
431	0.002320	569	0.332162	5.493220	0	0.000000	0.028320	569	0.332162	0.190000	0.168262
424	0.000000	576	0.265625	5.493220	0	0.000000	0.028320	576	0.265625	0.153000	0.168249
447	0.002237	553	0.343580	5.493220	0	0.000000	0.028320	553	0.343580	0.191000	0.168268
438	0.004566	562	0.329181	5.493220	0	0.000000	0.028320	562	0.329181	0.187000	0.168283
460	0.000000	540	0.312963	5.493220	0	0.000000	0.028320	540	0.312963	0.169000	0.168283
432	0.000000	568	0.286972	5.493220	0	0.000000	0.028320	568	0.286972	0.163000	0.168279
471	0.000000	529	0.296786	5.493220	0	0.000000	0.028320	529	0.296786	0.157000	0.168270
436	0.002294	564	0.269504	5.493220	0	0.000000	0.028320	564	0.269504	0.153000	0.168258
420	0.002381	580	0.305172	5.493220	0	0.000000	0.028320	580	0.305172	0.178000	0.168266
443	0.000000	557	0.332136	5.493220	0	0.000000	0.028320	557	0.332136	0.185000	0.168279
447	0.002237	553	0.309222	5.493220	0	0.000000	0.028320	553	0.309222	0.172000	0.168282
465	0.000000	535	0.330841	5.493220	0	0.000000	0.028320	535	0.330841	0.177000	0.168289
440	0.000000	560	0.307143	5.493220	0	0.000000	0.028320	560	0.307143	0.172000	0.168292
447	0.000000	553	0.320072	5.493220	0	0.000000	0.028320	553	0.320072	0.177000	0.168299
444	0.000000	556	0.309353	5.493220	0	0.000000	0.028320	556	0.309353	0.172000	0.168302
430	0.000000	570	0.314035	5.493220	0	0.000000	0.028320	570	0.314035	0.179000	0.168311
431	0.002320	569	0.312830	5.493220	0	0.000000	0.028320	569	0.312830	0.179000	0.168319
461	0.002169	539	0.296846	5.493220	0	0.000000	0.028320	539	0.296846	0.161000	0.168314
442	0.004525	558	0.329749	5.493220	0	0.000000	0.028320	558	0.329749	0.186000	0.168328
456	0.002193	544	0.305147	5.493220	0	0.000000	0.028320	544	0.305147	0.167000	0.168327
456	0.000000	544	0.312500	5.493220	0	0.000000	0.028320	544	0.312500	0.170000	0.168328
470	0.000000	530	0.298113	5.493220	0	0.000000	0.028320	530	0.298113	0.158000	0.168320
430	0.002326	570	0.331579	5.493220	0	0.000000	0.028320	570	0.331579	0.190000	0.168337
438	0.000000	562	0.313167	5.493220	0	0.000000	0.028320	562	0.313167	0.176000	0.168343
453	0.002208	547	0.323583	5.493220	0	0.000000	0.028320	547	0.323583	0.178000	0.168351
445	0.006742	555	0.306306	5.493220	0	0.000000	0.028320	555	0.306306	0.173000	0.168355
444	0.002252	556	0.303957	5.493220	0	0.000000	0.028320	556	0.303957	0.170000	0.168356
440	0.000000	560	0.335714	5.493220	0	0.000000	0.028320	560	0.335714	0.188000	0.168372
455	0.002198	545	0.321101	5.493220	0	0.000000	0.028320	545	0.321101	0.176000	0.168378
443	0.000000	557	0.324955	5.493220	0	0.000000	0.028320	557	0.324955	0.181000	0.168388
450	0.000000	550	0.305455	5.493220	0	0.000000	0.028320	550	0.305455	0.168000	0.168388
453	0.000000	547	0.287020	5.493220	0	0.000000	0.028320	547	0.287020	0.157000	0.168379
414	0.000000	586	0.315700	5.493220	0	0.000000	0.028320	586	0.315700	0.185000	0.168392
451	0.000000	549	0.367942	5.493220	0	0.000000	0.028320	549	0.367942	0.202000	0.168419
445	0.000000	555	0.318919	5.493220	0	0.000000	0.028320	555	0.318919	0.177000	0.168425
446	0.000000	554	0.319495	5.493220	0	0.000000	0.028320	554	0.319495	0.177000	0.168432
447	0.000000	553	0.329114	5.493220	0	0.000000	0.028320	553	0.329114	0.182000	0.168443
432	0.000000	568	0.339789	5.493220	0	0.000000	0.028320	568	0.339789	0.193000	0.168463
458	0.000000	542	0.339483	5.493220	0	0.000000	0.028320	542	0.339483	0.184000	0.168475
441	0.002268	559	0.298748	5.493220	0	0.000000	0.028320	559	0.298748	0.168000	0.168475
434	0.002304	566	0.289753	5.493220	0	0.000000	0.028320	566	0.289753	0.165000	0.168472
412	0.002427	588	0.311224	5.493220	0	0.000000	0.028320	588	0.311224	0.184000	0.168484
457	0.000000	543	0.318600	5.493220	0	0.000000	0.028320	543	0.318600	0.173000	0.168488
414	0.000000	586	0.274744	5.493220	0	0.000000	0.028320	586	0.274744	0.161000	0.168482
466	0.006438	534	0.310861	5.493220	0	0.000000	0.028320	534	0.310861	0.169000	0.168482
449	0.004454	551	0.286751	5.493220	0	0.000000	0.028320	551	0.286751	0.160000	0.168475
453	0.002208	547	0.332724	5.493220	0	0.000000	0.028320	547	0.332724	0.183000	0.168487
453	0.002208	547	0.303473	5.493220	0	0.000000	0.028320	547	0.303473	0.167000	0.168486
428	0.004673	572	0.274476	5.493220	0	0.000000	0.028320	572	0.274476	0.159000	0.168478
434	0.000000	566	0.277385	5.493220	0	0.000000	0.028320	566	0.277385	0.157000	0.168469
440	0.000000	560	0.298214	5.493220	0	0.000000	0.028320	560	0.298214	0.167000	0.168468
456	0.004386	544	0.334559	5.493220	0	0.000000	0.028320	544	0.334559	0.184000	0.168480
463	0.004320	537	0.279330	5.493220	0	0.000000	0.028320	537	0.279330	0.152000	0.168467
426	0.000000	574	0.317073	5.493220	0	0.000000	0.028320	574	0.317073	0.182000	0.168478
454	0.000000	546	0.333333	5.493220	0	0.000000	0.028320	546	0.333333	0.182000	0.168489
446	0.000000	554	0.310469	5.493220	0	0.000000	0.028320	554	0.310469	0.172000	0.168491
418	0.000000	582	0.295533	5.493220	0	0.000000	0.028320	582	0.295533	0.172000	0.168494
483	0.000000	517	0.303675	5.493220	0	0.000000	0.028320	517	0.303675	0.157000	0.168485
447	0.000000	553	0.338156	5.493220	0	0.000000	0.028320	553	0.338156	0.187000	0.168499
431	0.000000	569	0.319859	5.493220	0	0.000000	0.028320	569	0.319859	0.182000	0.168510
446	0.002242	554	0.335740	5.493220	0	0.000000	0.028320	554	0.335740	0.187000	0.168524
455	0.002198	545	0.328440	5.493220	0	0.000000	0.028320	545	0.328440	0.180000	0.168533
445	0.002247	555	0.300901	5.493220	0	0.000000	0.028320	555	0.300901	0.168000	0.168533
450	0.002222	550	0.316364	5.493220	0	0.000000	0.028320	550	0.316364	0.175000	0.168538
441	0.000000	559	0.298748	5.493220	0	0.000000	0.028320	559	0.298748	0.167000	0.168537
442	0.004525	558	0.293907	5.493220	0	0.000000	0.028320	558	0.293907	0.166000	0.168535
449	0.000000	551	0.275862	5.493220	0	0.000000	0.028320	551	0.275862	0.152000	0.168522
434	0.002304	566	0.282686	5.493220	0	0.000000	0.028320	566	0.282686	0.161000	0.168516
445	0.000000	555	0.270270	5.493220	0	0.000000	0.028320	555	0.270270	0.150000	0.168502
458	0.002183	542	0.308118	5.493220	0	0.000000	0.028320	542	0.308118	0.168000	0.168501
458	0.000000	542	0.276753	5.493220	0	0.000000	0.028320	542	0.276753	0.150000	0.168487
489	0.002045	511	0.313112	5.493220	0	0.000000	0.028320	511	0.313112	0.161000	0.168481
464	0.002155	536	0.313433	5.493220	0	0.000000	0.028320	536	0.313433	0.169000	0.168482
449	0.000000	551	0.270417	5.493220	0	0.000000	0.028320	551	0.270417	0.149000	0.168467
465	0.000000	535	0.351402	5.493220	0	0.000000	0.028320	535	0.351402	0.188000	0.168482
417	0.000000	583	0.332762	5.493220	0	0.000000	0.028320	583	0.332762	0.194000	0.168501
436	0.002294	564	0.358156	5.493220	0	0.000000	0.028320	564	0.358156	0.203000	0.168528
425	0.000000	575	0.318261	5.493220	0	0.000000	0.028320	575	0.318261	0.183000	0.168539
436	0.002294	564	0.315603	5.493220	0	0.000000	0.028320	564	0.315603	0.179000	0.168547
450	0.000000	550	0.290909	5.493220	0	0.000000	0.028320	550	0.290909	0.160000	0.168541
431	0.002320	569	0.291740	5.493220	0	0.000000	0.028320	569	0.291740	0.167000	0.168539
467	0.002141	533	0.298311	5.493220	0	0.000000	0.028320	533	0.298311	0.160000	0.168533
475	0.002105	525	0.323810	5.493220	0	0.000000	0.028320	525	0.323810	0.171000	0.168535
468	0.002137	532	0.302632	5.493220	0	0.000000	0.028320	532	0.302632	0.162000	0.168530
457	0.000000	543	0.329650	5.493220	0	0.000000	0.028320	543	0.329650	0.179000	0.168538
455	0.000000	545	0.288073	5.493220	0	0.000000	0.028320	545	0.288073	0.157000	0.168529
435	0.000000	565	0.304425	5.493220	0	0.000000	0.028320	565	0.304425	0.172000	0.168532
442	0.002262	558	0.340502	5.493220	0	0.000000	0.028320	558	0.340502	0.191000	0.168549
443	0.000000	557	0.303411	5.493220	0	0.000000	0.028320	557	0.303411	0.169000	0.168549
445	0.004494	555	0.295495	5.493220	0	0.000000	0.028320	555	0.295495	0.166000	0.168547
438	0.000000	562	0.298932	5.493220	0	0.000000	0.028320	562	0.298932	0.168000	0.168547
437	0.000000	563	0.325044	5.493220	0	0.000000	0.028320	563	0.325044	0.183000	0.168558
458	0.002183	542	0.330258	5.493220	0	0.000000	0.028320	542	0.330258	0.180000	0.168566
457	0.002188	543	0.311234	5.493220	0	0.000000	0.028320	543	0.311234	0.170000	0.168568
455	0.002198	545	0.299083	5.493220	0	0.000000	0.028320	545	0.299083	0.164000	0.168564
480	0.004167	520	0.326923	5.493220	0	0.000000	0.028320	520	0.326923	0.172000	0.168567
454	0.000000	546	0.329670	5.493220	0	0.000000	0.028320	546	0.329670	0.180000	0.168575
424	0.000000	576	0.310764	5.493220	0	0.000000	0.028320	576	0.310764	0.179000	0.168583
448	0.000000	552	0.317029	5.493220	0	0.000000	0.028320	552	0.317029	0.175000	0.168588
471	0.002123	529	0.325142	5.493220	0	0.000000	0.028320	529	0.325142	0.173000	0.168591
436	0.002294	564	0.304965	5.493220	0	0.000000	0.028320	564	0.304965	0.173000	0.168595
453	0.000000	547	0.303473	5.493220	0	0.000000	0.028320	547	0.303473	0.166000	0.168593
448	0.000000	552	0.271739	5.493220	0	0.000000	0.028320	552	0.271739	0.150000	0.168579
431	0.002320	569	0.298770	5.493220	0	0.000000	0.028320	569	0.298770	0.171000	0.168581
467	0.000000	533	0.294559	5.493220	0	0.000000	0.028320	533	0.294559	0.157000	0.168572
447	0.004474	553	0.298373	5.493220	0	0.000000	0.028320	553	0.298373	0.167000	0.168571
436	0.000000	564	0.250000	5.493220	0	0.000000	0.028320	564	0.250000	0.141000	0.168550
432	0.004630	568	0.311620	5.493220	0	0.000000	0.028320	568	0.311620	0.179000	0.168558
463	0.002160	537	0.281192	5.493220	0	0.000000	0.028320	537	0.281192	0.152000	0.168545
457	0.004376	543	0.318600	5.493220	0	0.000000	0.028320	543	0.318600	0.175000	0.168550
438	0.004566	562	0.293594	5.493220	0	0.000000	0.028320	562	0.293594	0.167000	0.168549
441	0.000000	559	0.288014	5.493220	0	0.000000	0.028320	559	0.288014	0.161000	0.168543
447	0.000000	553	0.296564	5.493220	0	0.000000	0.028320	553	0.296564	0.164000	0.168540
445	0.000000	555	0.299099	5.493220	0	0.000000	0.028320	555	0.299099	0.166000	0.168538
465	0.000000	535	0.314019	5.493220	0	0.000000	0.028320	535	0.314019	0.168000	0.168538
453	0.002208	547	0.312614	5.493220	0	0.000000	0.028320	547	0.312614	0.172000	0.168540
430	0.000000	570	0.300000	5.493220	0	0.000000	0.028320	570	0.300000	0.171000	0.168542
437	0.004577	563	0.293073	5.493220	0	0.000000	0.028320	563	0.293073	0.167000	0.168541
439	0.000000	561	0.303030	5.493220	0	0.000000	0.028320	561	0.303030	0.170000	0.168542
475	0.002105	525	0.302857	5.493220	0	0.000000	0.028320	525	0.302857	0.160000	0.168536
466	0.000000	534	0.316479	5.493220	0	0.000000	0.028320	534	0.316479	0.169000	0.168536
445	0.000000	555	0.342342	5.493220	0	0.000000	0.028320	555	0.342342	0.190000	0.168552
432	0.000000	568	0.318662	5.493220	0	0.000000	0.028320	568	0.318662	0.181000	0.168561
460	0.000000	540	0.300000	5.493220	0	0.000000	0.028320	540	0.300000	0.162000	0.168556
439	0.000000	561	0.320856	5.493220	0	0.000000	0.028320	561	0.320856	0.180000	0.168565
444	0.000000	556	0.309353	5.493220	0	0.000000	0.028320	556	0.309353	0.172000	0.168567
465	0.000000	535	0.327103	5.493220	0	0.000000	0.028320	535	0.327103	0.175000	0.168572
420	0.000000	580	0.300000	5.493220	0	0.000000	0.028320	580	0.300000	0.174000	0.168576
470	0.000000	530	0.292453	5.493220	0	0.000000	0.028320	530	0.292453	0.155000	0.168566
459	0.002179	541	0.251386	5.493220	0	0.000000	0.028320	541	0.251386	0.137000	0.168543
430	0.000000	570	0.326316	5.493220	0	0.000000	0.028320	570	0.326316	0.186000	0.168556
440	0.002273	560	0.303571	5.493220	0	0.000000	0.028320	560	0.303571	0.171000	0.168557
445	0.000000	555	0.308108	5.493220	0	0.000000	0.028320	555	0.308108	0.171000	0.168559
448	0.000000	552	0.275362	5.493220	0	0.000000	0.028320	552	0.275362	0.152000	0.168547
464	0.000000	536	0.337687	5.493220	0	0.000000	0.028320	536	0.337687	0.181000	0.168556
449	0.000000	551	0.326679	5.493220	0	0.000000	0.028320	551	0.326679	0.180000	0.168565
437	0.000000	563	0.301954	5.493220	0	0.000000	0.028320	563	0.301954	0.170000	0.168566
449	0.000000	551	0.323049	5.493220	0	0.000000	0.028320	551	0.323049	0.178000	0.168573
458	0.000000	542	0.348708	5.493220	0	0.000000	0.028320	542	0.348708	0.189000	0.168588
455	0.002198	545	0.256881	5.493220	0	0.000000	0.028320	545	0.256881	0.141000	0.168567
451	0.002217	549	0.316940	5.493220	0	0.000000	0.028320	549	0.316940	0.175000	0.168572
462	0.002165	538	0.250929	5.493220	0	0.000000	0.028320	538	0.250929	0.136000	0.168548
470	0.000000	530	0.349057	5.493220	0	0.000000	0.028320	530	0.349057	0.185000	0.168560
443	0.002257	557	0.301616	5.493220	0	0.000000	0.028320	557	0.301616	0.169000	0.168561
474	0.000000	526	0.298479	5.493220	0	0.000000	0.028320	526	0.298479	0.157000	0.168552
442	0.002262	558	0.293907	5.493220	0	0.000000	0.028320	558	0.293907	0.165000	0.168550
434	0.000000	566	0.335689	5.493220	0	0.000000	0.028320	566	0.335689	0.190000	0.168565
435	0.000000	565	0.270796	5.493220	0	0.000000	0.028320	565	0.270796	0.153000	0.168554
430	0.000000	570	0.303509	5.493220	0	0.000000	0.028320	570	0.303509	0.173000	0.168557
433	0.000000	567	0.294533	5.493220	0	0.000000	0.028320	567	0.294533	0.167000	0.168556
442	0.000000	558	0.318996	5.493220	0	0.000000	0.028320	558	0.318996	0.178000	0.168563
456	0.002193	544	0.316176	5.493220	0	0.000000	0.028320	544	0.316176	0.173000	0.168566
477	0.004193	523	0.290631	5.493220	0	0.000000	0.028320	523	0.290631	0.154000	0.168556
448	0.000000	552	0.302536	5.493220	0	0.000000	0.028320	552	0.302536	0.167000	0.168554
457	0.000000	543	0.311234	5.493220	0	0.000000	0.028320	543	0.311234	0.169000	0.168555
457	0.000000	543	0.292818	5.493220	0	0.000000	0.028320	543	0.292818	0.159000	0.168548
456	0.000000	544	0.319853	5.493220	0	0.000000	0.028320	544	0.319853	0.174000	0.168552
434	0.000000	566	0.318021	5.493220	0	0.000000	0.028320	566	0.318021	0.180000	0.168560
428	0.004673	572	0.298951	5.493220	0	0.000000	0.028320	572	0.298951	0.173000	0.168563
463	0.000000	537	0.329609	5.493220	0	0.000000	0.028320	537	0.329609	0.177000	0.168569
430	0.000000	570	0.356140	5.493220	0	0.000000	0.028320	570	0.356140	0.203000	0.168594
438	0.002283	562	0.297153	5.493220	0	0.000000	0.028320	562	0.297153	0.168000	0.168594
473	0.000000	527	0.286528	5.493220	0	0.000000	0.028320	527	0.286528	0.151000	0.168581
439	0.000000	561	0.274510	5.493220	0	0.000000	0.028320	561	0.274510	0.154000	0.168571
437	0.004577	563	0.323268	5.493220	0	0.000000	0.028320	563	0.323268	0.184000	0.168582
472	0.000000	528	0.308712	5.493220	0	0.000000	0.028320	528	0.308712	0.163000	0.168578
455	0.000000	545	0.319266	5.493220	0	0.000000	0.028320	545	0.319266	0.174000	0.168582
440	0.002273	560	0.301786	5.493220	0	0.000000	0.028320	560	0.301786	0.170000	0.168583
428	0.000000	572	0.276224	5.493220	0	0.000000	0.028320	572	0.276224	0.158000	0.168575
428	0.000000	572	0.283217	5.493220	0	0.000000	0.028320	572	0.283217	0.162000	0.168570
428	0.000000	572	0.243007	5.493220	0	0.000000	0.028320	572	0.243007	0.139000	0.168549
437	0.000000	563	0.312611	5.493220	0	0.000000	0.028320	563	0.312611	0.176000	0.168554
448	0.002232	552	0.311594	5.493220	0	0.000000	0.028320	552	0.311594	0.173000	0.168558
457	0.000000	543	0.285451	5.493220	0	0.000000	0.028320	543	0.285451	0.155000	0.168548
456	0.000000	544	0.316176	5.493220	0	0.000000	0.028320	544	0.316176	0.172000	0.168550
415	0.000000	585	0.299145	5.493220	0	0.000000	0.028320	585	0.299145	0.175000	0.168555
424	0.002358	576	0.317708	5.493220	0	0.000000	0.028320	576	0.317708	0.184000	0.168566
424	0.000000	576	0.295139	5.493220	0	0.000000	0.028320	576	0.295139	0.170000	0.168567
424	0.000000	576	0.289931	5.493220	0	0.000000	0.028320	576	0.289931	0.167000	0.168566
449	0.002227	551	0.319419	5.493220	0	0.000000	0.028320	551	0.319419	0.177000	0.168572
442	0.000000	558	0.290323	5.493220	0	0.000000	0.028320	558	0.290323	0.162000	0.168567
454	0.002203	546	0.315018	5.493220	0	0.000000	0.028320	546	0.315018	0.173000	0.168570
431	0.000000	569	0.295255	5.493220	0	0.000000	0.028320	569	0.295255	0.168000	0.168570
418	0.000000	582	0.324742	5.493220	0	0.000000	0.028320	582	0.324742	0.189000	0.168585
448	0.000000	552	0.353261	5.493220	0	0.000000	0.028320	552	0.353261	0.195000	0.168603
442	0.000000	558	0.258065	5.493220	0	0.000000	0.028320	558	0.258065	0.144000	0.168586
454	0.000000	546	0.283883	5.493220	0	0.000000	0.028320	546	0.283883	0.155000	0.168576
470	0.000000	530	0.316981	5.493220	0	0.000000	0.028320	530	0.316981	0.168000	0.168576
424	0.000000	576	0.307292	5.493220	0	0.000000	0.028320	576	0.307292	0.177000	0.168582
418	0.000000	582	0.295533	5.493220	0	0.000000	0.028320	582	0.295533	0.172000	0.168584
427	0.000000	573	0.312391	5.493220	0	0.000000	0.028320	573	0.312391	0.179000	0.168592
446	0.000000	554	0.305054	5.493220	0	0.000000	0.028320	554	0.305054	0.169000	0.168592
433	0.000000	567	0.342152	5.493220	0	0.000000	0.028320	567	0.342152	0.194000	0.168610
457	0.000000	543	0.311234	5.493220	0	0.000000	0.028320	543	0.311234	0.169000	0.168610
448	0.000000	552	0.286232	5.493220	0	0.000000	0.028320	552	0.286232	0.158000	0.168603
467	0.000000	533	0.264540	5.493220	0	0.000000	0.028320	533	0.264540	0.141000	0.168583
503	0.003976	497	0.307847	5.493220	0	0.000000	0.028320	497	0.307847	0.155000	0.168574
443	0.002257	557	0.324955	5.493220	0	0.000000	0.028320	557	0.324955	0.182000	0.168583
451	0.000000	549	0.331512	5.493220	0	0.000000	0.028320	549	0.331512	0.182000	0.168592
440	0.004545	560	0.321429	5.493220	0	0.000000	0.028320	560	0.321429	0.182000	0.168602
421	0.000000	579	0.333333	5.493220	0	0.000000	0.028320	579	0.333333	0.193000	0.168619
432	0.000000	568	0.299296	5.493220	0	0.000000	0.028320	568	0.299296	0.170000	0.168620
432	0.000000	568	0.318662	5.493220	0	0.000000	0.028320	568	0.318662	0.181000	0.168629
452	0.002212	548	0.281022	5.493220	0	0.000000	0.028320	548	0.281022	0.155000	0.168619
448	0.000000	552	0.293478	5.493220	0	0.000000	0.028320	552	0.293478	0.162000	0.168614
430	0.002326	570	0.312281	5.493220	0	0.000000	0.028320	570	0.312281	0.179000	0.168622
434	0.000000	566	0.298587	5.493220	0	0.000000	0.028320	566	0.298587	0.169000	0.168622
463	0.000000	537	0.327747	5.493220	0	0.000000	0.028320	537	0.327747	0.176000	0.168627
464	0.000000	536	0.300373	5.493220	0	0.000000	0.028320	536	0.300373	0.161000	0.168622
450	0.000000	550	0.296364	5.493220	0	0.000000	0.028320	550	0.296364	0.163000	0.168618
425	0.000000	575	0.313043	5.493220	0	0.000000	0.028320	575	0.313043	0.180000	0.168626
418	0.004785	582	0.314433	5.493220	0	0.000000	0.028320	582	0.314433	0.185000	0.168637
457	0.000000	543	0.329650	5.493220	0	0.000000	0.028320	543	0.329650	0.179000	0.168644
472	0.002119	528	0.335227	5.493220	0	0.000000	0.028320	528	0.335227	0.178000	0.168651
469	0.004264	531	0.305085	5.493220	0	0.000000	0.028320	531	0.305085	0.164000	0.168648
428	0.000000	572	0.272727	5.493220	0	0.000000	0.028320	572	0.272727	0.156000	0.168639
442	0.000000	558	0.317204	5.493220	0	0.000000	0.028320	558	0.317204	0.177000	0.168645
456	0.002193	544	0.292279	5.493220	0	0.000000	0.028320	544	0.292279	0.160000	0.168639
456	0.000000	544	0.318015	5.493220	0	0.000000	0.028320	544	0.318015	0.173000	0.168642
429	0.002331	571	0.301226	5.493220	0	0.000000	0.028320	571	0.301226	0.173000	0.168645
433	0.004619	567	0.320988	5.493220	0	0.000000	0.028320	567	0.320988	0.184000	0.168655
456	0.000000	544	0.270221	5.493220	0	0.000000	0.028320	544	0.270221	0.147000	0.168640
423	0.002364	577	0.318891	5.493220	0	0.000000	0.028320	577	0.318891	0.185000	0.168652
443	0.000000	557	0.314183	5.493220	0	0.000000	0.028320	557	0.314183	0.175000	0.168656
437	0.002288	563	0.291297	5.493220	0	0.000000	0.028320	563	0.291297	0.165000	0.168654
455	0.004396	545	0.300917	5.493220	0	0.000000	0.028320	545	0.300917	0.166000	0.168652
446	0.004484	554	0.268953	5.493220	0	0.000000	0.028320	554	0.268953	0.151000	0.168640
433	0.000000	567	0.276896	5.493220	0	0.000000	0.028320	567	0.276896	0.157000	0.168632
451	0.000000	549	0.289617	5.493220	0	0.000000	0.028320	549	0.289617	0.159000	0.168625
439	0.000000	561	0.308378	5.493220	0	0.000000	0.028320	561	0.308378	0.173000	0.168628
444	0.004505	556	0.291367	5.493220	0	0.000000	0.028320	556	0.291367	0.164000	0.168625
443	0.000000	557	0.332136	5.493220	0	0.000000	0.028320	557	0.332136	0.185000	0.168636
413	0.000000	587	0.308348	5.493220	0	0.000000	0.028320	587	0.308348	0.181000	0.168645
420	0.002381	580	0.291379	5.493220	0	0.000000	0.028320	580	0.291379	0.170000	0.168645
449	0.000000	551	0.304900	5.493220	0	0.000000	0.028320	551	0.304900	0.168000	0.168645
448	0.000000	552	0.293478	5.493220	0	0.000000	0.028320	552	0.293478	0.162000	0.168640
434	0.000000	566	0.273852	5.493220	0	0.000000	0.028320	566	0.273852	0.155000	0.168631
448	0.002232	552	0.307971	5.493220	0	0.000000	0.028320	552	0.307971	0.171000	0.168633
466	0.002146	534	0.297753	5.493220	0	0.000000	0.028320	534	0.297753	0.160000	0.168627
450	0.000000	550	0.303636	5.493220	0	0.000000	0.028320	550	0.303636	0.167000	0.168626
452	0.002212	548	0.324818	5.493220	0	0.000000	0.028320	548	0.324818	0.179000	0.168633
436	0.000000	564	0.320922	5.493220	0	0.000000	0.028320	564	0.320922	0.181000	0.168641
428	0.000000	572	0.284965	5.493220	0	0.000000	0.028320	572	0.284965	0.163000	0.168637
455	0.000000	545	0.300917	5.493220	0	0.000000	0.028320	545	0.300917	0.164000	0.168634
403	0.000000	597	0.274707	5.493220	0	0.000000	0.028320	597	0.274707	0.164000	0.168631
430	0.002326	570	0.312281	5.493220	0	0.000000	0.028320	570	0.312281	0.179000	0.168638
463	0.000000	537	0.288641	5.493220	0	0.000000	0.028320	537	0.288641	0.155000	0.168629
430	0.002326	570	0.294737	5.493220	0	0.000000	0.028320	570	0.294737	0.169000	0.168629
432	0.004630	568	0.285211	5.493220	0	0.000000	0.028320	568	0.285211	0.164000	0.168626
447	0.000000	553	0.309222	5.493220	0	0.000000	0.028320	553	0.309222	0.171000	0.168628
443	0.004515	557	0.287253	5.493220	0	0.000000	0.028320	557	0.287253	0.162000	0.168623
435	0.004598	565	0.359292	5.493220	0	0.000000	0.028320	565	0.359292	0.205000	0.168648
452	0.002212	548	0.312044	5.493220	0	0.000000	0.028320	548	0.312044	0.172000	0.168650
443	0.000000	557	0.337522	5.493220	0	0.000000	0.028320	557	0.337522	0.188000	0.168663
446	0.000000	554	0.287004	5.493220	0	0.000000	0.028320	554	0.287004	0.159000	0.168657
449	0.002227	551	0.286751	5.493220	0	0.000000	0.028320	551	0.286751	0.159000	0.168650
447	0.000000	553	0.314647	5.493220	0	0.000000	0.028320	553	0.314647	0.174000	0.168654
454	0.004405	546	0.335165	5.493220	0	0.000000	0.028320	546	0.335165	0.185000	0.168665
430	0.002326	570	0.263158	5.493220	0	0.000000	0.028320	570	0.263158	0.151000	0.168653
424	0.002358	576	0.277778	5.493220	0	0.000000	0.028320	576	0.277778	0.161000	0.168648
465	0.002151	535	0.256075	5.493220	0	0.000000	0.028320	535	0.256075	0.138000	0.168627
434	0.000000	566	0.286219	5.493220	0	0.000000	0.028320	566	0.286219	0.162000	0.168623
429	0.000000	571	0.301226	5.493220	0	0.000000	0.028320	571	0.301226	0.172000	0.168625
452	0.002212	548	0.262774	5.493220	0	0.000000	0.028320	548	0.262774	0.145000	0.168609
437	0.004577	563	0.317940	5.493220	0	0.000000	0.028320	563	0.317940	0.181000	0.168617
414	0.002415	586	0.291809	5.493220	0	0.000000	0.028320	586	0.291809	0.172000	0.168620
465	0.000000	535	0.295327	5.493220	0	0.000000	0.028320	535	0.295327	0.158000	0.168612
428	0.002336	572	0.300699	5.493220	0	0.000000	0.028320	572	0.300699	0.173000	0.168615
448	0.000000	552	0.297101	5.493220	0	0.000000	0.028320	552	0.297101	0.164000	0.168612
421	0.000000	579	0.278066	5.493220	0	0.000000	0.028320	579	0.278066	0.161000	0.168607
446	0.000000	554	0.314079	5.493220	0	0.000000	0.028320	554	0.314079	0.174000	0.168611
418	0.000000	582	0.304124	5.493220	0	0.000000	0.028320	582	0.304124	0.177000	0.168616
428	0.000000	572	0.277972	5.493220	0	0.000000	0.028320	572	0.277972	0.159000	0.168610
471	0.002123	529	0.275992	5.493220	0	0.000000	0.028320	529	0.275992	0.147000	0.168595
465	0.000000	535	0.293458	5.493220	0	0.000000	0.028320	535	0.293458	0.157000	0.168588
442	0.000000	558	0.315412	5.493220	0	0.000000	0.028320	558	0.315412	0.176000	0.168593
476	0.000000	524	0.295802	5.493220	0	0.000000	0.028320	524	0.295802	0.155000	0.168584
446	0.000000	554	0.306859	5.493220	0	0.000000	0.028320	554	0.306859	0.170000	0.168585
444	0.000000	556	0.298561	5.493220	0	0.000000	0.028320	556	0.298561	0.166000	0.168583
437	0.000000	563	0.314387	5.493220	0	0.000000	0.028320	563	0.314387	0.177000	0.168588
452	0.000000	548	0.290146	5.493220	0	0.000000	0.028320	548	0.290146	0.159000	0.168582
432	0.000000	568	0.323944	5.493220	0	0.000000	0.028320	568	0.323944	0.184000	0.168592
442	0.004525	558	0.286738	5.493220	0	0.000000	0.028320	558	0.286738	0.162000	0.168588
459	0.000000	541	0.323475	5.493220	0	0.000000	0.028320	541	0.323475	0.175000	0.168592
455	0.002198	545	0.278899	5.493220	0	0.000000	0.028320	545	0.278899	0.153000	0.168582
460	0.000000	540	0.309259	5.493220	0	0.000000	0.028320	540	0.309259	0.167000	0.168581
443	0.000000	557	0.298025	5.493220	0	0.000000	0.028320	557	0.298025	0.166000	0.168579
461	0.000000	539	0.306122	5.493220	0	0.000000	0.028320	539	0.306122	0.165000	0.168577
452	0.002212	548	0.306569	5.493220	0	0.000000	0.028320	548	0.306569	0.169000	0.168577
446	0.002242	554	0.332130	5.493220	0	0.000000	0.028320	554	0.332130	0.185000	0.168588
418	0.002392	582	0.329897	5.493220	0	0.000000	0.028320	582	0.329897	0.193000	0.168604
446	0.002242	554	0.324910	5.493220	0	0.000000	0.028320	554	0.324910	0.181000	0.168612
446	0.000000	554	0.303249	5.493220	0	0.000000	0.028320	554	0.303249	0.168000	0.168612
448	0.002232	552	0.342391	5.493220	0	0.000000	0.028320	552	0.342391	0.190000	0.168626
448	0.000000	552	0.302536	5.493220	0	0.000000	0.028320	552	0.302536	0.167000	0.168625
445	0.000000	555	0.279279	5.493220	0	0.000000	0.028320	555	0.279279	0.155000	0.168616
455	0.000000	545	0.304587	5.493220	0	0.000000	0.028320	545	0.304587	0.166000	0.168614
468	0.000000	532	0.300752	5.493220	0	0.000000	0.028320	532	0.300752	0.160000	0.168608
443	0.002257	557	0.332136	5.493220	0	0.000000	0.028320	557	0.332136	0.186000	0.168620
441	0.000000	559	0.307692	5.493220	0	0.000000	0.028320	559	0.307692	0.172000	0.168622
453	0.000000	547	0.285192	5.493220	0	0.000000	0.028320	547	0.285192	0.156000	0.168614
461	0.000000	539	0.311688	5.493220	0	0.000000	0.028320	539	0.311688	0.168000	0.168613
431	0.000000	569	0.284710	5.493220	0	0.000000	0.028320	569	0.284710	0.162000	0.168609
451	0.002217	549	0.307832	5.493220	0	0.000000	0.028320	549	0.307832	0.170000	0.168610
438	0.000000	562	0.263345	5.493220	0	0.000000	0.028320	562	0.263345	0.148000	0.168596
459	0.000000	541	0.304991	5.493220	0	0.000000	0.028320	541	0.304991	0.165000	0.168594
451	0.004435	549	0.278689	5.493220	0	0.000000	0.028320	549	0.278689	0.155000	0.168585
435	0.000000	565	0.329204	5.493220	0	0.000000	0.028320	565	0.329204	0.186000	0.168597
453	0.004415	547	0.318099	5.493220	0	0.000000	0.028320	547	0.318099	0.176000	0.168601
486	0.000000	514	0.289883	5.493220	0	0.000000	0.028320	514	0.289883	0.149000	0.168589
430	0.002326	570	0.294737	5.493220	0	0.000000	0.028320	570	0.294737	0.169000	0.168589
461	0.000000	539	0.337662	5.493220	0	0.000000	0.028320	539	0.337662	0.182000	0.168598
418	0.000000	582	0.319588	5.493220	0	0.000000	0.028320	582	0.319588	0.186000	0.168609
453	0.002208	547	0.327239	5.493220	0	0.000000	0.028320	547	0.327239	0.180000	0.168616
496	0.000000	504	0.323413	5.493220	0	0.000000	0.028320	504	0.323413	0.163000	0.168613
444	0.002252	556	0.311151	5.493220	0	0.000000	0.028320	556	0.311151	0.174000	0.168616
436	0.002294	564	0.320922	5.493220	0	0.000000	0.028320	564	0.320922	0.182000	0.168625
402	0.000000	598	0.317726	5.493220	0	0.000000	0.028320	598	0.317726	0.190000	0.168639
454	0.002203	546	0.289377	5.493220	0	0.000000	0.028320	546	0.289377	0.159000	0.168633
420	0.000000	580	0.284483	5.493220	0	0.000000	0.028320	580	0.284483	0.165000	0.168630
456	0.002193	544	0.316176	5.493220	0	0.000000	0.028320	544	0.316176	0.173000	0.168633
430	0.000000	570	0.307018	5.493220	0	0.000000	0.028320	570	0.307018	0.175000	0.168637
450	0.000000	550	0.307273	5.493220	0	0.000000	0.028320	550	0.307273	0.169000	0.168637
416	0.000000	584	0.292808	5.493220	0	0.000000	0.028320	584	0.292808	0.171000	0.168639
429	0.000000	571	0.302977	5.493220	0	0.000000	0.028320	571	0.302977	0.173000	0.168642
448	0.004464	552	0.331522	5.493220	0	0.000000	0.028320	552	0.331522	0.185000	0.168652
434	0.000000	566	0.314488	5.493220	0	0.000000	0.028320	566	0.314488	0.178000	0.168658
435	0.000000	565	0.327434	5.493220	0	0.000000	0.028320	565	0.327434	0.185000	0.168669
443	0.002257	557	0.269300	5.493220	0	0.000000	0.028320	557	0.269300	0.151000	0.168658
451	0.000000	549	0.307832	5.493220	0	0.000000	0.028320	549	0.307832	0.169000	0.168658
426	0.002347	574	0.306620	5.493220	0	0.000000	0.028320	574	0.306620	0.177000	0.168663
428	0.000000	572	0.319930	5.493220	0	0.000000	0.028320	572	0.319930	0.183000	0.168672
449	0.000000	551	0.304900	5.493220	0	0.000000	0.028320	551	0.304900	0.168000	0.168672
470	0.000000	530	0.326415	5.493220	0	0.000000	0.028320	530	0.326415	0.173000	0.168675
447	0.000000	553	0.296564	5.493220	0	0.000000	0.028320	553	0.296564	0.164000	0.168672
405	0.000000	595	0.312605	5.493220	0	0.000000	0.028320	595	0.312605	0.186000	0.168683
459	0.000000	541	0.295749	5.493220	0	0.000000	0.028320	541	0.295749	0.160000	0.168677
457	0.000000	543	0.307551	5.493220	0	0.000000	0.028320	543	0.307551	0.167000	0.168676
486	0.000000	514	0.356031	5.493220	0	0.000000	0.028320	514	0.356031	0.183000	0.168685
449	0.002227	551	0.308530	5.493220	0	0.000000	0.028320	551	0.308530	0.171000	0.168687
483	0.002070	517	0.319149	5.493220	0	0.000000	0.028320	517	0.319149	0.166000	0.168685
460	0.004348	540	0.296296	5.493220	0	0.000000	0.028320	540	0.296296	0.162000	0.168681
441	0.000000	559	0.348837	5.493220	0	0.000000	0.028320	559	0.348837	0.195000	0.168698
441	0.000000	559	0.336315	5.493220	0	0.000000	0.028320	559	0.336315	0.188000	0.168710
436	0.000000	564	0.280142	5.493220	0	0.000000	0.028320	564	0.280142	0.158000	0.168703
450	0.000000	550	0.323636	5.493220	0	0.000000	0.028320	550	0.323636	0.178000	0.168709
432	0.002315	568	0.299296	5.493220	0	0.000000	0.028320	568	0.299296	0.171000	0.168711
457	0.000000	543	0.337017	5.493220	0	0.000000	0.028320	543	0.337017	0.183000	0.168720
419	0.000000	581	0.318417	5.493220	0	0.000000	0.028320	581	0.318417	0.185000	0.168730
440	0.000000	560	0.321429	5.493220	0	0.000000	0.028320	560	0.321429	0.180000	0.168737
433	0.000000	567	0.382716	5.493220	0	0.000000	0.028320	567	0.382716	0.217000	0.168768
458	0.000000	542	0.289668	5.493220	0	0.000000	0.028320	542	0.289668	0.157000	0.168760
443	0.000000	557	0.267504	5.493220	0	0.000000	0.028320	557	0.267504	0.149000	0.168748
431	0.002320	569	0.298770	5.493220	0	0.000000	0.028320	569	0.298770	0.171000	0.168749
445	0.004494	555	0.322523	5.493220	0	0.000000	0.028320	555	0.322523	0.181000	0.168757
447	0.002237	553	0.280289	5.493220	0	0.000000	0.028320	553	0.280289	0.156000	0.168749
438	0.000000	562	0.263345	5.493220	0	0.000000	0.028320	562	0.263345	0.148000	0.168736
437	0.002288	563	0.342806	5.493220	0	0.000000	0.028320	563	0.342806	0.194000	0.168752
456	0.006579	544	0.345588	5.493220	0	0.000000	0.028320	544	0.345588	0.191000	0.168766
461	0.000000	539	0.320965	5.493220	0	0.000000	0.028320	539	0.320965	0.173000	0.168769
441	0.002268	559	0.327370	5.493220	0	0.000000	0.028320	559	0.327370	0.184000	0.168778
424	0.000000	576	0.312500	5.493220	0	0.000000	0.028320	576	0.312500	0.180000	0.168785
439	0.000000	561	0.319073	5.493220	0	0.000000	0.028320	561	0.319073	0.179000	0.168792
430	0.002326	570	0.289474	5.493220	0	0.000000	0.028320	570	0.289474	0.166000	0.168790
462	0.000000	538	0.263941	5.493220	0	0.000000	0.028320	538	0.263941	0.142000	0.168773
435	0.000000	565	0.307965	5.493220	0	0.000000	0.028320	565	0.307965	0.174000	0.168776
424	0.002358	576	0.333333	5.493220	0	0.000000	0.028320	576	0.333333	0.193000	0.168792
468	0.004274	532	0.323308	5.493220	0	0.000000	0.028320	532	0.323308	0.174000	0.168795
439	0.002278	561	0.306595	5.493220	0	0.000000	0.028320	561	0.306595	0.173000	0.168798
442	0.002262	558	0.335125	5.493220	0	0.000000	0.028320	558	0.335125	0.188000	0.168810
450	0.000000	550	0.305455	5.493220	0	0.000000	0.028320	550	0.305455	0.168000	0.168809
432	0.002315	568	0.309859	5.493220	0	0.000000	0.028320	568	0.309859	0.177000	0.168814
450	0.002222	550	0.312727	5.493220	0	0.000000	0.028320	550	0.312727	0.173000	0.168817
435	0.000000	565	0.336283	5.493220	0	0.000000	0.028320	565	0.336283	0.190000	0.168830
408	0.002451	592	0.304054	5.493220	0	0.000000	0.028320	592	0.304054	0.181000	0.168838
456	0.000000	544	0.297794	5.493220	0	0.000000	0.028320	544	0.297794	0.162000	0.168833
451	0.000000	549	0.302368	5.493220	0	0.000000	0.028320	549	0.302368	0.166000	0.168832
434	0.000000	566	0.303887	5.493220	0	0.000000	0.028320	566	0.303887	0.172000	0.168834
448	0.000000	552	0.289855	5.493220	0	0.000000	0.028320	552	0.289855	0.160000	0.168828
450	0.000000	550	0.294545	5.493220	0	0.000000	0.028320	550	0.294545	0.162000	0.168824
453	0.002208	547	0.319927	5.493220	0	0.000000	0.028320	547	0.319927	0.176000	0.168828
438	0.000000	562	0.284698	5.493220	0	0.000000	0.028320	562	0.284698	0.160000	0.168823
468	0.000000	532	0.300752	5.493220	0	0.000000	0.028320	532	0.300752	0.160000	0.168817
424	0.000000	576	0.324653	5.493220	0	0.000000	0.028320	576	0.324653	0.187000	0.168829
442	0.000000	558	0.317204	5.493220	0	0.000000	0.028320	558	0.317204	0.177000	0.168834
465	0.000000	535	0.248598	5.493220	0	0.000000	0.028320	535	0.248598	0.133000	0.168811
452	0.002212	548	0.288321	5.493220	0	0.000000	0.028320	548	0.288321	0.159000	0.168805
458	0.000000	542	0.346863	5.493220	0	0.000000	0.028320	542	0.346863	0.188000	0.168817
418	0.002392	582	0.300687	5.493220	0	0.000000	0.028320	582	0.300687	0.176000	0.168822
459	0.002179	541	0.319778	5.493220	0	0.000000	0.028320	541	0.319778	0.174000	0.168825
424	0.000000	576	0.302083	5.493220	0	0.000000	0.028320	576	0.302083	0.174000	0.168828
449	0.000000	551	0.277677	5.493220	0	0.000000	0.028320	551	0.277677	0.153000	0.168818
434	0.000000	566	0.309187	5.493220	0	0.000000	0.028320	566	0.309187	0.175000	0.168822
430	0.000000	570	0.291228	5.493220	0	0.000000	0.028320	570	0.291228	0.166000	0.168820
434	0.000000	566	0.279152	5.493220	0	0.000000	0.028320	566	0.279152	0.158000	0.168814
419	0.000000	581	0.258176	5.493220	0	0.000000	0.028320	581	0.258176	0.150000	0.168802
423	0.000000	577	0.317158	5.493220	0	0.000000	0.028320	577	0.317158	0.183000	0.168811
450	0.000000	550	0.323636	5.493220	0	0.000000	0.028320	550	0.323636	0.178000	0.168817
436	0.002294	564	0.331560	5.493220	0	0.000000	0.028320	564	0.331560	0.188000	0.168828
418	0.000000	582	0.298969	5.493220	0	0.000000	0.028320	582	0.298969	0.174000	0.168832
434	0.000000	566	0.300353	5.493220	0	0.000000	0.028320	566	0.300353	0.170000	0.168832
448	0.000000	552	0.293478	5.493220	0	0.000000	0.028320	552	0.293478	0.162000	0.168828
439	0.004556	561	0.336898	5.493220	0	0.000000	0.028320	561	0.336898	0.191000	0.168842
448	0.002232	552	0.306159	5.493220	0	0.000000	0.028320	552	0.306159	0.170000	0.168842
407	0.000000	593	0.286678	5.493220	0	0.000000	0.028320	593	0.286678	0.170000	0.168843
446	0.000000	554	0.288809	5.493220	0	0.000000	0.028320	554	0.288809	0.160000	0.168838
434	0.000000	566	0.314488	5.493220	0	0.000000	0.028320	566	0.314488	0.178000	0.168843
438	0.002283	562	0.318505	5.493220	0	0.000000	0.028320	562	0.318505	0.180000	0.168850
451	0.000000	549	0.327869	5.493220	0	0.000000	0.028320	549	0.327869	0.180000	0.168857
420	0.000000	580	0.303448	5.493220	0	0.000000	0.028320	580	0.303448	0.176000	0.168861
436	0.000000	564	0.338652	5.493220	0	0.000000	0.028320	564	0.338652	0.191000	0.168875
442	0.000000	558	0.342294	5.493220	0	0.000000	0.028320	558	0.342294	0.191000	0.168889
440	0.000000	560	0.300000	5.493220	0	0.000000	0.028320	560	0.300000	0.168000	0.168888
427	0.000000	573	0.298429	5.493220	0	0.000000	0.028320	573	0.298429	0.171000	0.168889
432	0.000000	568	0.332746	5.493220	0	0.000000	0.028320	568	0.332746	0.189000	0.168902
447	0.002237	553	0.309222	5.493220	0	0.000000	0.028320	553	0.309222	0.172000	0.168903
434	0.002304	566	0.302120	5.493220	0	0.000000	0.028320	566	0.302120	0.172000	0.168905
433	0.000000	567	0.299824	5.493220	0	0.000000	0.028320	567	0.299824	0.170000	0.168906
450	0.000000	550	0.316364	5.493220	0	0.000000	0.028320	550	0.316364	0.174000	0.168909
444	0.000000	556	0.302158	5.493220	0	0.000000	0.028320	556	0.302158	0.168000	0.168909
424	0.000000	576	0.307292	5.493220	0	0.000000	0.028320	576	0.307292	0.177000	0.168913
463	0.000000	537	0.284916	5.493220	0	0.000000	0.028320	537	0.284916	0.153000	0.168904
411	0.000000	589	0.332767	5.493220	0	0.000000	0.028320	589	0.332767	0.196000	0.168920
416	0.000000	584	0.299658	5.493220	0	0.000000	0.028320	584	0.299658	0.175000	0.168924
445	0.000000	555	0.315315	5.493220	0	0.000000	0.028320	555	0.315315	0.175000	0.168928
417	0.000000	583	0.315609	5.493220	0	0.000000	0.028320	583	0.315609	0.184000	0.168937
436	0.002294	564	0.308511	5.493220	0	0.000000	0.028320	564	0.308511	0.175000	0.168940
434	0.000000	566	0.291519	5.493220	0	0.000000	0.028320	566	0.291519	0.165000	0.168938
433	0.000000	567	0.319224	5.493220	0	0.000000	0.028320	567	0.319224	0.181000	0.168945
462	0.002165	538	0.297398	5.493220	0	0.000000	0.028320	538	0.297398	0.161000	0.168941
439	0.000000	561	0.288770	5.493220	0	0.000000	0.028320	561	0.288770	0.162000	0.168936
442	0.002262	558	0.315412	5.493220	0	0.000000	0.028320	558	0.315412	0.177000	0.168941
447	0.000000	553	0.309222	5.493220	0	0.000000	0.028320	553	0.309222	0.171000	0.168942
450	0.000000	550	0.294545	5.493220	0	0.000000	0.028320	550	0.294545	0.162000	0.168938
462	0.000000	538	0.302974	5.493220	0	0.000000	0.028320	538	0.302974	0.163000	0.168935
439	0.004556	561	0.319073	5.493220	0	0.000000	0.028320	561	0.319073	0.181000	0.168942
418	0.000000	582	0.298969	5.493220	0	0.000000	0.028320	582	0.298969	0.174000	0.168945
440	0.004545	560	0.308929	5.493220	0	0.000000	0.028320	560	0.308929	0.175000	0.168949
444	0.000000	556	0.273381	5.493220	0	0.000000	0.028320	556	0.273381	0.152000	0.168938
455	0.000000	545	0.286239	5.493220	0	0.000000	0.028320	545	0.286239	0.156000	0.168931
448	0.000000	552	0.333333	5.493220	0	0.000000	0.028320	552	0.333333	0.184000	0.168940
460	0.002174	540	0.307407	5.493220	0	0.000000	0.028320	540	0.307407	0.167000	0.168939
443	0.002257	557	0.289048	5.493220	0	0.000000	0.028320	557	0.289048	0.162000	0.168934
458	0.000000	542	0.321033	5.493220	0	0.000000	0.028320	542	0.321033	0.174000	0.168937
432	0.000000	568	0.323944	5.493220	0	0.000000	0.028320	568	0.323944	0.184000	0.168947
422	0.000000	578	0.316609	5.493220	0	0.000000	0.028320	578	0.316609	0.183000	0.168955
446	0.000000	554	0.314079	5.493220	0	0.000000	0.028320	554	0.314079	0.174000	0.168958
416	0.000000	584	0.308219	5.493220	0	0.000000	0.028320	584	0.308219	0.180000	0.168965
429	0.002331	571	0.334501	5.493220	0	0.000000	0.028320	571	0.334501	0.192000	0.168978
448	0.002232	552	0.322464	5.493220	0	0.000000	0.028320	552	0.322464	0.179000	0.168984
459	0.000000	541	0.284658	5.493220	0	0.000000	0.028320	541	0.284658	0.154000	0.168975
434	0.002304	566	0.332155	5.493220	0	0.000000	0.028320	566	0.332155	0.189000	0.168987
429	0.000000	571	0.313485	5.493220	0	0.000000	0.028320	571	0.313485	0.179000	0.168993
437	0.002288	563	0.339254	5.493220	0	0.000000	0.028320	563	0.339254	0.192000	0.169007
466	0.002146	534	0.280899	5.493220	0	0.000000	0.028320	534	0.280899	0.151000	0.168996
462	0.000000	538	0.278810	5.493220	0	0.000000	0.028320	538	0.278810	0.150000	0.168985
436	0.000000	564	0.331560	5.493220	0	0.000000	0.028320	564	0.331560	0.187000	0.168996
465	0.000000	535	0.293458	5.493220	0	0.000000	0.028320	535	0.293458	0.157000	0.168989
454	0.000000	546	0.296703	5.493220	0	0.000000	0.028320	546	0.296703	0.162000	0.168984
418	0.000000	582	0.324742	5.493220	0	0.000000	0.028320	582	0.324742	0.189000	0.168996
462	0.000000	538	0.323420	5.493220	0	0.000000	0.028320	538	0.323420	0.174000	0.168999
451	0.000000	549	0.293260	5.493220	0	0.000000	0.028320	549	0.293260	0.161000	0.168995
426	0.002347	574	0.351916	5.493220	0	0.000000	0.028320	574	0.351916	0.203000	0.169015
414	0.000000	586	0.266212	5.493220	0	0.000000	0.028320	586	0.266212	0.156000	0.169007
432	0.002315	568	0.330986	5.493220	0	0.000000	0.028320	568	0.330986	0.189000	0.169019
468	0.002137	532	0.265038	5.493220	0	0.000000	0.028320	532	0.265038	0.142000	0.169003
453	0.002208	547	0.314442	5.493220	0	0.000000	0.028320	547	0.314442	0.173000	0.169005
445	0.000000	555	0.333333	5.493220	0	0.000000	0.028320	555	0.333333	0.185000	0.169015
468	0.000000	532	0.259398	5.493220	0	0.000000	0.028320	532	0.259398	0.138000	0.168996
467	0.000000	533	0.324578	5.493220	0	0.000000	0.028320	533	0.324578	0.173000	0.168999
447	0.002237	553	0.309222	5.493220	0	0.000000	0.028320	553	0.309222	0.172000	0.169000
428	0.002336	572	0.274476	5.493220	0	0.000000	0.028320	572	0.274476	0.158000	0.168994
443	0.000000	557	0.301616	5.493220	0	0.000000	0.028320	557	0.301616	0.168000	0.168993
445	0.002247	555	0.306306	5.493220	0	0.000000	0.028320	555	0.306306	0.171000	0.168995
458	0.000000	542	0.306273	5.493220	0	0.000000	0.028320	542	0.306273	0.166000	0.168993
442	0.000000	558	0.284946	5.493220	0	0.000000	0.028320	558	0.284946	0.159000	0.168987
464	0.002155	536	0.304104	5.493220	0	0.000000	0.028320	536	0.304104	0.164000	0.168984
440	0.002273	560	0.330357	5.493220	0	0.000000	0.028320	560	0.330357	0.186000	0.168994
402	0.000000	598	0.316054	5.493220	0	0.000000	0.028320	598	0.316054	0.189000	0.169006
454	0.000000	546	0.291209	5.493220	0	0.000000	0.028320	546	0.291209	0.159000	0.169000
467	0.000000	533	0.290807	5.493220	0	0.000000	0.028320	533	0.290807	0.155000	0.168992
471	0.002123	529	0.270321	5.493220	0	0.000000	0.028320	529	0.270321	0.144000	0.168977
445	0.002247	555	0.295495	5.493220	0	0.000000	0.028320	555	0.295495	0.165000	0.168975
460	0.002174	540	0.298148	5.493220	0	0.000000	0.028320	540	0.298148	0.162000	0.168971
429	0.000000	571	0.315236	5.493220	0	0.000000	0.028320	571	0.315236	0.180000	0.168977
418	0.002392	582	0.273196	5.493220	0	0.000000	0.028320	582	0.273196	0.160000	0.168972
413	0.000000	587	0.321976	5.493220	0	0.000000	0.028320	587	0.321976	0.189000	0.168984
435	0.000000	565	0.309735	5.493220	0	0.000000	0.028320	565	0.309735	0.175000	0.168987
459	0.000000	541	0.301294	5.493220	0	0.000000	0.028320	541	0.301294	0.163000	0.168984
458	0.000000	542	0.317343	5.493220	0	0.000000	0.028320	542	0.317343	0.172000	0.168985
437	0.000000	563	0.321492	5.493220	0	0.000000	0.028320	563	0.321492	0.181000	0.168992
445	0.000000	555	0.257658	5.493220	0	0.000000	0.028320	555	0.257658	0.143000	0.168977
409	0.000000	591	0.299492	5.493220	0	0.000000	0.028320	591	0.299492	0.177000	0.168982
453	0.000000	547	0.321755	5.493220	0	0.000000	0.028320	547	0.321755	0.176000	0.168986
453	0.000000	547	0.334552	5.493220	0	0.000000	0.028320	547	0.334552	0.183000	0.168994
453	0.000000	547	0.316271	5.493220	0	0.000000	0.028320	547	0.316271	0.173000	0.168996
470	0.002128	530	0.330189	5.493220	0	0.000000	0.028320	530	0.330189	0.176000	0.169000
449	0.000000	551	0.310345	5.493220	0	0.000000	0.028320	551	0.310345	0.171000	0.169002
408	0.007353	592	0.300676	5.493220	0	0.000000	0.028320	592	0.300676	0.181000	0.169009
441	0.000000	559	0.298748	5.493220	0	0.000000	0.028320	559	0.298748	0.167000	0.169007
449	0.000000	551	0.295826	5.493220	0	0.000000	0.028320	551	0.295826	0.163000	0.169004
442	0.002262	558	0.338710	5.493220	0	0.000000	0.028320	558	0.338710	0.190000	0.169016
439	0.002278	561	0.283422	5.493220	0	0.000000	0.028320	561	0.283422	0.160000	0.169011
430	0.004651	570	0.319298	5.493220	0	0.000000	0.028320	570	0.319298	0.184000	0.169020
454	0.000000	546	0.338828	5.493220	0	0.000000	0.028320	546	0.338828	0.185000	0.169029
424	0.000000	576	0.315972	5.493220	0	0.000000	0.028320	576	0.315972	0.182000	0.169036
446	0.000000	554	0.317690	5.493220	0	0.000000	0.028320	554	0.317690	0.176000	0.169040
466	0.000000	534	0.299625	5.493220	0	0.000000	0.028320	534	0.299625	0.160000	0.169035
475	0.004211	525	0.299048	5.493220	0	0.000000	0.028320	525	0.299048	0.159000	0.169029
443	0.000000	557	0.278276	5.493220	0	0.000000	0.028320	557	0.278276	0.155000	0.169021
423	0.000000	577	0.311958	5.493220	0	0.000000	0.028320	577	0.311958	0.180000	0.169028
433	0.000000	567	0.269841	5.493220	0	0.000000	0.028320	567	0.269841	0.153000	0.169018
414	0.000000	586	0.313993	5.493220	0	0.000000	0.028320	586	0.313993	0.184000	0.169027
448	0.000000	552	0.315217	5.493220	0	0.000000	0.028320	552	0.315217	0.174000	0.169030
459	0.000000	541	0.286506	5.493220	0	0.000000	0.028320	541	0.286506	0.155000	0.169022
439	0.002278	561	0.294118	5.493220	0	0.000000	0.028320	561	0.294118	0.166000	0.169020
451	0.000000	549	0.326047	5.493220	0	0.000000	0.028320	549	0.326047	0.179000	0.169026
437	0.000000	563	0.278863	5.493220	0	0.000000	0.028320	563	0.278863	0.157000	0.169019
441	0.002268	559	0.295170	5.493220	0	0.000000	0.028320	559	0.295170	0.166000	0.169017
457	0.002188	543	0.300184	5.493220	0	0.000000	0.028320	543	0.300184	0.164000	0.169014
471	0.002123	529	0.315690	5.493220	0	0.000000	0.028320	529	0.315690	0.168000	0.169014
460	0.000000	540	0.331481	5.493220	0	0.000000	0.028320	540	0.331481	0.179000	0.169019
466	0.000000	534	0.275281	5.493220	0	0.000000	0.028320	534	0.275281	0.147000	0.169007
450	0.000000	550	0.272727	5.493220	0	0.000000	0.028320	550	0.272727	0.150000	0.168996
465	0.004301	535	0.308411	5.493220	0	0.000000	0.028320	535	0.308411	0.167000	0.168995
459	0.004357	541	0.330869	5.493220	0	0.000000	0.028320	541	0.330869	0.181000	0.169002
434	0.000000	566	0.339223	5.493220	0	0.000000	0.028320	566	0.339223	0.192000	0.169015
455	0.000000	545	0.306422	5.493220	0	0.000000	0.028320	545	0.306422	0.167000	0.169014
440	0.002273	560	0.287500	5.493220	0	0.000000	0.028320	560	0.287500	0.162000	0.169010
440	0.000000	560	0.341071	5.493220	0	0.000000	0.028320	560	0.341071	0.191000	0.169022
450	0.002222	550	0.294545	5.493220	0	0.000000	0.028320	550	0.294545	0.163000	0.169019
464	0.000000	536	0.285448	5.493220	0	0.000000	0.028320	536	0.285448	0.153000	0.169010
448	0.004464	552	0.278986	5.493220	0	0.000000	0.028320	552	0.278986	0.156000	0.169002
456	0.000000	544	0.310662	5.493220	0	0.000000	0.028320	544	0.310662	0.169000	0.169002
448	0.004464	552	0.322464	5.493220	0	0.000000	0.028320	552	0.322464	0.180000	0.169008
428	0.000000	572	0.333916	5.493220	0	0.000000	0.028320	572	0.333916	0.191000	0.169021
422	0.000000	578	0.328720	5.493220	0	0.000000	0.028320	578	0.328720	0.190000	0.169033
428	0.000000	572	0.316434	5.493220	0	0.000000	0.028320	572	0.316434	0.181000	0.169040
439	0.000000	561	0.310160	5.493220	0	0.000000	0.028320	561	0.310160	0.174000	0.169042
461	0.002169	539	0.324675	5.493220	0	0.000000	0.028320	539	0.324675	0.176000	0.169046
407	0.000000	593	0.303541	5.493220	0	0.000000	0.028320	593	0.303541	0.180000	0.169053
445	0.000000	555	0.300901	5.493220	0	0.000000	0.028320	555	0.300901	0.167000	0.169051
434	0.002304	566	0.287986	5.493220	0	0.000000	0.028320	566	0.287986	0.164000	0.169049
423	0.000000	577	0.282496	5.493220	0	0.000000	0.028320	577	0.282496	0.163000	0.169045
445	0.000000	555	0.295495	5.493220	0	0.000000	0.028320	555	0.295495	0.164000	0.169042
442	0.002262	558	0.302867	5.493220	0	0.000000	0.028320	558	0.302867	0.170000	0.169043
446	0.000000	554	0.294224	5.493220	0	0.000000	0.028320	554	0.294224	0.163000	0.169039
467	0.000000	533	0.303940	5.493220	0	0.000000	0.028320	533	0.303940	0.162000	0.169035
459	0.000000	541	0.280961	5.493220	0	0.000000	0.028320	541	0.280961	0.152000	0.169026
433	0.002309	567	0.303351	5.493220	0	0.000000	0.028320	567	0.303351	0.173000	0.169028
459	0.004357	541	0.301294	5.493220	0	0.000000	0.028320	541	0.301294	0.165000	0.169026
480	0.000000	520	0.307692	5.493220	0	0.000000	0.028320	520	0.307692	0.160000	0.169021
434	0.002304	566	0.307420	5.493220	0	0.000000	0.028320	566	0.307420	0.175000	0.169024
429	0.004662	571	0.306480	5.493220	0	0.000000	0.028320	571	0.306480	0.177000	0.169029
461	0.002169	539	0.330241	5.493220	0	0.000000	0.028320	539	0.330241	0.179000	0.169034
458	0.000000	542	0.335793	5.493220	0	0.000000	0.028320	542	0.335793	0.182000	0.169042
450	0.000000	550	0.321818	5.493220	0	0.000000	0.028320	550	0.321818	0.177000	0.169046
423	0.000000	577	0.291161	5.493220	0	0.000000	0.028320	577	0.291161	0.168000	0.169045
457	0.000000	543	0.314917	5.493220	0	0.000000	0.028320	543	0.314917	0.171000	0.169047
444	0.000000	556	0.287770	5.493220	0	0.000000	0.028320	556	0.287770	0.160000	0.169041
460	0.000000	540	0.316667	5.493220	0	0.000000	0.028320	540	0.316667	0.171000	0.169043
440	0.000000	560	0.328571	5.493220	0	0.000000	0.028320	560	0.328571	0.184000	0.169051
456	0.000000	544	0.314338	5.493220	0	0.000000	0.028320	544	0.314338	0.171000	0.169052
447	0.000000	553	0.312839	5.493220	0	0.000000	0.028320	553	0.312839	0.173000	0.169054
427	0.000000	573	0.294939	5.493220	0	0.000000	0.028320	573	0.294939	0.169000	0.169054
447	0.000000	553	0.314647	5.493220	0	0.000000	0.028320	553	0.314647	0.174000	0.169057
444	0.000000	556	0.264388	5.493220	0	0.000000	0.028320	556	0.264388	0.147000	0.169045
425	0.000000	575	0.264348	5.493220	0	0.000000	0.028320	575	0.264348	0.152000	0.169035
466	0.000000	534	0.303371	5.493220	0	0.000000	0.028320	534	0.303371	0.162000	0.169031
441	0.002268	559	0.309481	5.493220	0	0.000000	0.028320	559	0.309481	0.174000	0.169034
448	0.000000	552	0.358696	5.493220	0	0.000000	0.028320	552	0.358696	0.198000	0.169050
470	0.002128	530	0.300000	5.493220	0	0.000000	0.028320	530	0.300000	0.160000	0.169045
453	0.000000	547	0.336380	5.493220	0	0.000000	0.028320	547	0.336380	0.184000	0.169053
426	0.000000	574	0.311847	5.493220	0	0.000000	0.028320	574	0.311847	0.179000	0.169059
405	0.000000	595	0.312605	5.493220	0	0.000000	0.028320	595	0.312605	0.186000	0.169068
461	0.002169	539	0.311688	5.493220	0	0.000000	0.028320	539	0.311688	0.169000	0.169068
439	0.000000	561	0.306595	5.493220	0	0.000000	0.028320	561	0.306595	0.172000	0.169070
421	0.000000	579	0.328152	5.493220	0	0.000000	0.028320	579	0.328152	0.190000	0.169082
435	0.000000	565	0.336283	5.493220	0	0.000000	0.028320	565	0.336283	0.190000	0.169093
444	0.000000	556	0.318345	5.493220	0	0.000000	0.028320	556	0.318345	0.177000	0.169098
413	0.000000	587	0.303237	5.493220	0	0.000000	0.028320	587	0.303237	0.178000	0.169103
455	0.000000	545	0.341284	5.493220	0	0.000000	0.028320	545	0.341284	0.186000	0.169112
439	0.000000	561	0.286988	5.493220	0	0.000000	0.028320	561	0.286988	0.161000	0.169107
457	0.004376	543	0.305709	5.493220	0	0.000000	0.028320	543	0.305709	0.168000	0.169107
436	0.002294	564	0.308511	5.493220	0	0.000000	0.028320	564	0.308511	0.175000	0.169110
429	0.004662	571	0.295972	5.493220	0	0.000000	0.028320	571	0.295972	0.171000	0.169111
434	0.000000	566	0.309187	5.493220	0	0.000000	0.028320	566	0.309187	0.175000	0.169114
454	0.000000	546	0.311355	5.493220	0	0.000000	0.028320	546	0.311355	0.170000	0.169115
458	0.002183	542	0.291513	5.493220	0	0.000000	0.028320	542	0.291513	0.159000	0.169109
437	0.000000	563	0.300178	5.493220	0	0.000000	0.028320	563	0.300178	0.169000	0.169109
418	0.000000	582	0.283505	5.493220	0	0.000000	0.028320	582	0.283505	0.165000	0.169107
406	0.000000	594	0.311448	5.493220	0	0.000000	0.028320	594	0.311448	0.185000	0.169116
474	0.000000	526	0.298479	5.493220	0	0.000000	0.028320	526	0.298479	0.157000	0.169109
436	0.002294	564	0.289007	5.493220	0	0.000000	0.028320	564	0.289007	0.164000	0.169106
438	0.000000	562	0.361210	5.493220	0	0.000000	0.028320	562	0.361210	0.203000	0.169125
462	0.000000	538	0.328996	5.493220	0	0.000000	0.028320	538	0.328996	0.177000	0.169129
440	0.000000	560	0.353571	5.493220	0	0.000000	0.028320	560	0.353571	0.198000	0.169145
422	0.002370	578	0.283737	5.493220	0	0.000000	0.028320	578	0.283737	0.165000	0.169143
463	0.000000	537	0.316574	5.493220	0	0.000000	0.028320	537	0.316574	0.170000	0.169143
444	0.000000	556	0.296763	5.493220	0	0.000000	0.028320	556	0.296763	0.165000	0.169141
435	0.000000	565	0.256637	5.493220	0	0.000000	0.028320	565	0.256637	0.145000	0.169128
453	0.000000	547	0.272395	5.493220	0	0.000000	0.028320	547	0.272395	0.149000	0.169117
436	0.000000	564	0.306738	5.493220	0	0.000000	0.028320	564	0.306738	0.173000	0.169119
463	0.004320	537	0.281192	5.493220	0	0.000000	0.028320	537	0.281192	0.153000	0.169110
425	0.000000	575	0.330435	5.493220	0	0.000000	0.028320	575	0.330435	0.190000	0.169121
424	0.007075	576	0.284722	5.493220	0	0.000000	0.028320	576	0.284722	0.167000	0.169120
441	0.002268	559	0.286225	5.493220	0	0.000000	0.028320	559	0.286225	0.161000	0.169116
430	0.004651	570	0.312281	5.493220	0	0.000000	0.028320	570	0.312281	0.180000	0.169122
440	0.002273	560	0.289286	5.493220	0	0.000000	0.028320	560	0.289286	0.163000	0.169118
428	0.004673	572	0.379371	5.493220	0	0.000000	0.028320	572	0.379371	0.219000	0.169146
432	0.000000	568	0.294014	5.493220	0	0.000000	0.028320	568	0.294014	0.167000	0.169144
447	0.000000	553	0.312839	5.493220	0	0.000000	0.028320	553	0.312839	0.173000	0.169147
456	0.000000	544	0.299632	5.493220	0	0.000000	0.028320	544	0.299632	0.163000	0.169143
420	0.004762	580	0.313793	5.493220	0	0.000000	0.028320	580	0.313793	0.184000	0.169151
448	0.000000	552	0.318841	5.493220	0	0.000000	0.028320	552	0.318841	0.176000	0.169155
472	0.004237	528	0.316288	5.493220	0	0.000000	0.028320	528	0.316288	0.169000	0.169155
458	0.002183	542	0.321033	5.493220	0	0.000000	0.028320	542	0.321033	0.175000	0.169158
462	0.000000	538	0.282528	5.493220	0	0.000000	0.028320	538	0.282528	0.152000	0.169149
448	0.004464	552	0.300725	5.493220	0	0.000000	0.028320	552	0.300725	0.168000	0.169148
464	0.000000	536	0.315299	5.493220	0	0.000000	0.028320	536	0.315299	0.169000	0.169148
468	0.000000	532	0.283835	5.493220	0	0.000000	0.028320	532	0.283835	0.151000	0.169138
465	0.000000	535	0.282243	5.493220	0	0.000000	0.028320	535	0.282243	0.151000	0.169128
398	0.005025	602	0.299003	5.493220	0	0.000000	0.028320	602	0.299003	0.182000	0.169135
448	0.002232	552	0.244565	5.493220	0	0.000000	0.028320	552	0.244565	0.136000	0.169117
441	0.000000	559	0.298748	5.493220	0	0.000000	0.028320	559	0.298748	0.167000	0.169116
408	0.000000	592	0.293919	5.493220	0	0.000000	0.028320	592	0.293919	0.174000	0.169119
439	0.002278	561	0.331551	5.493220	0	0.000000	0.028320	561	0.331551	0.187000	0.169129
499	0.004008	501	0.349301	5.493220	0	0.000000	0.028320	501	0.349301	0.177000	0.169133
477	0.002096	523	0.336520	5.493220	0	0.000000	0.028320	523	0.336520	0.177000	0.169137
437	0.000000	563	0.303730	5.493220	0	0.000000	0.028320	563	0.303730	0.171000	0.169138
437	0.000000	563	0.316163	5.493220	0	0.000000	0.028320	563	0.316163	0.178000	0.169143
466	0.000000	534	0.322097	5.493220	0	0.000000	0.028320	534	0.322097	0.172000	0.169144
465	0.000000	535	0.340187	5.493220	0	0.000000	0.028320	535	0.340187	0.182000	0.169151
453	0.000000	547	0.294333	5.493220	0	0.000000	0.028320	547	0.294333	0.161000	0.169147
454	0.000000	546	0.313187	5.493220	0	0.000000	0.028320	546	0.313187	0.171000	0.169148
430	0.002326	570	0.256140	5.493220	0	0.000000	0.028320	570	0.256140	0.147000	0.169136
450	0.000000	550	0.289091	5.493220	0	0.000000	0.028320	550	0.289091	0.159000	0.169131
458	0.000000	542	0.315498	5.493220	0	0.000000	0.028320	542	0.315498	0.171000	0.169132
446	0.000000	554	0.303249	5.493220	0	0.000000	0.028320	554	0.303249	0.168000	0.169131
442	0.000000	558	0.306452	5.493220	0	0.000000	0.028320	558	0.306452	0.171000	0.169132
489	0.000000	511	0.342466	5.493220	0	0.000000	0.028320	511	0.342466	0.175000	0.169135
488	0.000000	512	0.294922	5.493220	0	0.000000	0.028320	512	0.294922	0.151000	0.169125
427	0.000000	573	0.289703	5.493220	0	0.000000	0.028320	573	0.289703	0.166000	0.169124
441	0.000000	559	0.309481	5.493220	0	0.000000	0.028320	559	0.309481	0.173000	0.169126
462	0.002165	538	0.325279	5.493220	0	0.000000	0.028320	538	0.325279	0.176000	0.169130
472	0.000000	528	0.316288	5.493220	0	0.000000	0.028320	528	0.316288	0.167000	0.169128
438	0.002283	562	0.282918	5.493220	0	0.000000	0.028320	562	0.282918	0.160000	0.169124
427	0.002342	573	0.328098	5.493220	0	0.000000	0.028320	573	0.328098	0.189000	0.169134
443	0.000000	557	0.319569	5.493220	0	0.000000	0.028320	557	0.319569	0.178000	0.169139
478	0.002092	522	0.321839	5.493220	0	0.000000	0.028320	522	0.321839	0.169000	0.169139
427	0.004684	573	0.289703	5.493220	0	0.000000	0.028320	573	0.289703	0.168000	0.169138
438	0.000000	562	0.290036	5.493220	0	0.000000	0.028320	562	0.290036	0.163000	0.169135
458	0.000000	542	0.308118	5.493220	0	0.000000	0.028320	542	0.308118	0.167000	0.169134
441	0.002268	559	0.309481	5.493220	0	0.000000	0.028320	559	0.309481	0.174000	0.169136
426	0.000000	574	0.315331	5.493220	0	0.000000	0.028320	574	0.315331	0.181000	0.169143
434	0.000000	566	0.303887	5.493220	0	0.000000	0.028320	566	0.303887	0.172000	0.169144
450	0.004444	550	0.301818	5.493220	0	0.000000	0.028320	550	0.301818	0.168000	0.169144
421	0.002375	579	0.341969	5.493220	0	0.000000	0.028320	579	0.341969	0.199000	0.169159
444	0.000000	556	0.338129	5.493220	0	0.000000	0.028320	556	0.338129	0.188000	0.169170
446	0.000000	554	0.321300	5.493220	0	0.000000	0.028320	554	0.321300	0.178000	0.169174
426	0.002347	574	0.304878	5.493220	0	0.000000	0.028320	574	0.304878	0.176000	0.169178
440	0.002273	560	0.294643	5.493220	0	0.000000	0.028320	560	0.294643	0.166000	0.169176
437	0.000000	563	0.298401	5.493220	0	0.000000	0.028320	563	0.298401	0.168000	0.169176
439	0.002278	561	0.324421	5.493220	0	0.000000	0.028320	561	0.324421	0.183000	0.169183
446	0.000000	554	0.268953	5.493220	0	0.000000	0.028320	554	0.268953	0.149000	0.169172
443	0.000000	557	0.289048	5.493220	0	0.000000	0.028320	557	0.289048	0.161000	0.169168
445	0.000000	555	0.286486	5.493220	0	0.000000	0.028320	555	0.286486	0.159000	0.169162
487	0.002053	513	0.333333	5.493220	0	0.000000	0.028320	513	0.333333	0.172000	0.169164
439	0.000000	561	0.333333	5.493220	0	0.000000	0.028320	561	0.333333	0.187000	0.169173
456	0.000000	544	0.299632	5.493220	0	0.000000	0.028320	544	0.299632	0.163000	0.169170
446	0.004484	554	0.276173	5.493220	0	0.000000	0.028320	554	0.276173	0.155000	0.169163
446	0.000000	554	0.314079	5.493220	0	0.000000	0.028320	554	0.314079	0.174000	0.169165
457	0.002188	543	0.309392	5.493220	0	0.000000	0.028320	543	0.309392	0.169000	0.169165
435	0.000000	565	0.325664	5.493220	0	0.000000	0.028320	565	0.325664	0.184000	0.169173
477	0.000000	523	0.336520	5.493220	0	0.000000	0.028320	523	0.336520	0.176000	0.169177
453	0.006623	547	0.285192	5.493220	0	0.000000	0.028320	547	0.285192	0.159000	0.169171
452	0.002212	548	0.299270	5.493220	0	0.000000	0.028320	548	0.299270	0.165000	0.169169
448	0.004464	552	0.309783	5.493220	0	0.000000	0.028320	552	0.309783	0.173000	0.169171
450	0.002222	550	0.280000	5.493220	0	0.000000	0.028320	550	0.280000	0.155000	0.169164
426	0.000000	574	0.332753	5.493220	0	0.000000	0.028320	574	0.332753	0.191000	0.169175
408	0.000000	592	0.315878	5.493220	0	0.000000	0.028320	592	0.315878	0.187000	0.169184
477	0.004193	523	0.309751	5.493220	0	0.000000	0.028320	523	0.309751	0.164000	0.169182
425	0.000000	575	0.260870	5.493220	0	0.000000	0.028320	575	0.260870	0.150000	0.169172
444	0.002252	556	0.350719	5.493220	0	0.000000	0.028320	556	0.350719	0.196000	0.169186
426	0.000000	574	0.332753	5.493220	0	0.000000	0.028320	574	0.332753	0.191000	0.169197
434	0.000000	566	0.335689	5.493220	0	0.000000	0.028320	566	0.335689	0.190000	0.169208
445	0.000000	555	0.313514	5.493220	0	0.000000	0.028320	555	0.313514	0.174000	0.169210
467	0.000000	533	0.303940	5.493220	0	0.000000	0.028320	533	0.303940	0.162000	0.169207
447	0.000000	553	0.329114	5.493220	0	0.000000	0.028320	553	0.329114	0.182000	0.169213
434	0.000000	566	0.310954	5.493220	0	0.000000	0.028320	566	0.310954	0.176000	0.169217
464	0.002155	536	0.305970	5.493220	0	0.000000	0.028320	536	0.305970	0.165000	0.169215
448	0.000000	552	0.295290	5.493220	0	0.000000	0.028320	552	0.295290	0.163000	0.169212
463	0.000000	537	0.333333	5.493220	0	0.000000	0.028320	537	0.333333	0.179000	0.169217
483	0.000000	517	0.288201	5.493220	0	0.000000	0.028320	517	0.288201	0.149000	0.169206
447	0.000000	553	0.276673	5.493220	0	0.000000	0.028320	553	0.276673	0.153000	0.169198
433	0.000000	567	0.335097	5.493220	0	0.000000	0.028320	567	0.335097	0.190000	0.169208
464	0.000000	536	0.281716	5.493220	0	0.000000	0.028320	536	0.281716	0.151000	0.169199
429	0.000000	571	0.295972	5.493220	0	0.000000	0.028320	571	0.295972	0.169000	0.169199
426	0.004695	574	0.327526	5.493220	0	0.000000	0.028320	574	0.327526	0.190000	0.169210
450	0.000000	550	0.336364	5.493220	0	0.000000	0.028320	550	0.336364	0.185000	0.169218
437	0.000000	563	0.317940	5.493220	0	0.000000	0.028320	563	0.317940	0.179000	0.169223
424	0.000000	576	0.321181	5.493220	0	0.000000	0.028320	576	0.321181	0.185000	0.169231
455	0.000000	545	0.344954	5.493220	0	0.000000	0.028320	545	0.344954	0.188000	0.169241
461	0.002169	539	0.276438	5.493220	0	0.000000	0.028320	539	0.276438	0.150000	0.169231
446	0.000000	554	0.303249	5.493220	0	0.000000	0.028320	554	0.303249	0.168000	0.169230
409	0.000000	591	0.294416	5.493220	0	0.000000	0.028320	591	0.294416	0.174000	0.169233
441	0.004535	559	0.327370	5.493220	0	0.000000	0.028320	559	0.327370	0.185000	0.169241
446	0.000000	554	0.351986	5.493220	0	0.000000	0.028320	554	0.351986	0.195000	0.169254
468	0.000000	532	0.293233	5.493220	0	0.000000	0.028320	532	0.293233	0.156000	0.169247
437	0.000000	563	0.305506	5.493220	0	0.000000	0.028320	563	0.305506	0.172000	0.169249
450	0.000000	550	0.292727	5.493220	0	0.000000	0.028320	550	0.292727	0.161000	0.169245
448	0.000000	552	0.291667	5.493220	0	0.000000	0.028320	552	0.291667	0.161000	0.169240
423	0.000000	577	0.313692	5.493220	0	0.000000	0.028320	577	0.313692	0.181000	0.169246
433	0.002309	567	0.289242	5.493220	0	0.000000	0.028320	567	0.289242	0.165000	0.169244
471	0.000000	529	0.319471	5.493220	0	0.000000	0.028320	529	0.319471	0.169000	0.169244
493	0.002028	507	0.276134	5.493220	0	0.000000	0.028320	507	0.276134	0.141000	0.169230
419	0.000000	581	0.323580	5.493220	0	0.000000	0.028320	581	0.323580	0.188000	0.169239
459	0.004357	541	0.340111	5.493220	0	0.000000	0.028320	541	0.340111	0.186000	0.169248
440	0.000000	560	0.298214	5.493220	0	0.000000	0.028320	560	0.298214	0.167000	0.169247
447	0.004474	553	0.303797	5.493220	0	0.000000	0.028320	553	0.303797	0.170000	0.169247
430	0.000000	570	0.259649	5.493220	0	0.000000	0.028320	570	0.259649	0.148000	0.169236
459	0.000000	541	0.334566	5.493220	0	0.000000	0.028320	541	0.334566	0.181000	0.169242
444	0.002252	556	0.287770	5.493220	0	0.000000	0.028320	556	0.287770	0.161000	0.169238
437	0.000000	563	0.275311	5.493220	0	0.000000	0.028320	563	0.275311	0.155000	0.169231
431	0.002320	569	0.309315	5.493220	0	0.000000	0.028320	569	0.309315	0.177000	0.169235
443	0.000000	557	0.333932	5.493220	0	0.000000	0.028320	557	0.333932	0.186000	0.169243
478	0.002092	522	0.273946	5.493220	0	0.000000	0.028320	522	0.273946	0.144000	0.169230
442	0.002262	558	0.327957	5.493220	0	0.000000	0.028320	558	0.327957	0.184000	0.169238
436	0.000000	564	0.317376	5.493220	0	0.000000	0.028320	564	0.317376	0.179000	0.169243
431	0.000000	569	0.282953	5.493220	0	0.000000	0.028320	569	0.282953	0.161000	0.169239
432	0.000000	568	0.301056	5.493220	0	0.000000	0.028320	568	0.301056	0.171000	0.169240
422	0.000000	578	0.306228	5.493220	0	0.000000	0.028320	578	0.306228	0.177000	0.169244
410	0.000000	590	0.294915	5.493220	0	0.000000	0.028320	590	0.294915	0.174000	0.169246
436	0.000000	564	0.304965	5.493220	0	0.000000	0.028320	564	0.304965	0.172000	0.169247
458	0.002183	542	0.304428	5.493220	0	0.000000	0.028320	542	0.304428	0.166000	0.169246
450	0.002222	550	0.296364	5.493220	0	0.000000	0.028320	550	0.296364	0.164000	0.169243
422	0.000000	578	0.325260	5.493220	0	0.000000	0.028320	578	0.325260	0.188000	0.169253
453	0.002208	547	0.310786	5.493220	0	0.000000	0.028320	547	0.310786	0.171000	0.169253
451	0.000000	549	0.296903	5.493220	0	0.000000	0.028320	549	0.296903	0.163000	0.169250
462	0.000000	538	0.278810	5.493220	0	0.000000	0.028320	538	0.278810	0.150000	0.169240
472	0.000000	528	0.333333	5.493220	0	0.000000	0.028320	528	0.333333	0.176000	0.169244
466	0.000000	534	0.323970	5.493220	0	0.000000	0.028320	534	0.323970	0.173000	0.169246
472	0.002119	528	0.303030	5.493220	0	0.000000	0.028320	528	0.303030	0.161000	0.169242
450	0.000000	550	0.329091	5.493220	0	0.000000	0.028320	550	0.329091	0.181000	0.169248
470	0.000000	530	0.281132	5.493220	0	0.000000	0.028320	530	0.281132	0.149000	0.169237
453	0.000000	547	0.292505	5.493220	0	0.000000	0.028320	547	0.292505	0.160000	0.169233
442	0.000000	558	0.304659	5.493220	0	0.000000	0.028320	558	0.304659	0.170000	0.169233
444	0.000000	556	0.285971	5.493220	0	0.000000	0.028320	556	0.285971	0.159000	0.169228
462	0.000000	538	0.321561	5.493220	0	0.000000	0.028320	538	0.321561	0.173000	0.169230
492	0.002033	508	0.350394	5.493220	0	0.000000	0.028320	508	0.350394	0.179000	0.169235
444	0.000000	556	0.267986	5.493220	0	0.000000	0.028320	556	0.267986	0.149000	0.169224
432	0.000000	568	0.286972	5.493220	0	0.000000	0.028320	568	0.286972	0.163000	0.169221
425	0.000000	575	0.330435	5.493220	0	0.000000	0.028320	575	0.330435	0.190000	0.169232
461	0.000000	539	0.345083	5.493220	0	0.000000	0.028320	539	0.345083	0.186000	0.169240
433	0.000000	567	0.294533	5.493220	0	0.000000	0.028320	567	0.294533	0.167000	0.169239
432	0.000000	568	0.309859	5.493220	0	0.000000	0.028320	568	0.309859	0.176000	0.169243
430	0.000000	570	0.303509	5.493220	0	0.000000	0.028320	570	0.303509	0.173000	0.169244
435	0.000000	565	0.334513	5.493220	0	0.000000	0.028320	565	0.334513	0.189000	0.169254
440	0.002273	560	0.328571	5.493220	0	0.000000	0.028320	560	0.328571	0.185000	0.169262
449	0.000000	551	0.321234	5.493220	0	0.000000	0.028320	551	0.321234	0.177000	0.169266
442	0.002262	558	0.362007	5.493220	0	0.000000	0.028320	558	0.362007	0.203000	0.169283
447	0.002237	553	0.345389	5.493220	0	0.000000	0.028320	553	0.345389	0.192000	0.169295
430	0.000000	570	0.303509	5.493220	0	0.000000	0.028320	570	0.303509	0.173000	0.169297
456	0.000000	544	0.362132	5.493220	0	0.000000	0.028320	544	0.362132	0.197000	0.169311
438	0.000000	562	0.290036	5.493220	0	0.000000	0.028320	562	0.290036	0.163000	0.169307
433	0.000000	567	0.296296	5.493220	0	0.000000	0.028320	567	0.296296	0.168000	0.169307
423	0.000000	577	0.332756	5.493220	0	0.000000	0.028320	577	0.332756	0.192000	0.169318
445	0.002247	555	0.304505	5.493220	0	0.000000	0.028320	555	0.304505	0.170000	0.169319
446	0.002242	554	0.287004	5.493220	0	0.000000	0.028320	554	0.287004	0.160000	0.169314
444	0.004505	556	0.287770	5.493220	0	0.000000	0.028320	556	0.287770	0.162000	0.169310
446	0.000000	554	0.288809	5.493220	0	0.000000	0.028320	554	0.288809	0.160000	0.169305
421	0.000000	579	0.303972	5.493220	0	0.000000	0.028320	579	0.303972	0.176000	0.169309
432	0.002315	568	0.346831	5.493220	0	0.000000	0.028320	568	0.346831	0.198000	0.169323
492	0.002033	508	0.293307	5.493220	0	0.000000	0.028320	508	0.293307	0.150000	0.169314
446	0.000000	554	0.306859	5.493220	0	0.000000	0.028320	554	0.306859	0.170000	0.169314
459	0.002179	541	0.301294	5.493220	0	0.000000	0.028320	541	0.301294	0.164000	0.169311
446	0.004484	554	0.314079	5.493220	0	0.000000	0.028320	554	0.314079	0.176000	0.169315
420	0.000000	580	0.324138	5.493220	0	0.000000	0.028320	580	0.324138	0.188000	0.169324
