# Supplementary material for: Investigating environmental effects on phonology using diachronic models
Source: Evol Hum Sci. 2024 Jan 3;6:e8. doi: 10.1017/ehs.2023.33 (PMC10955398; doi:10.1017/ehs.2023.33)
Supplement: Hartmann et al. supplementary material 4 — Hartmann et al. supplementary material [file S2513843X23000336sup004.zip › TonesClimateGeoPhylo_Public-1.0/results/BayesTraitsOutput/ContinuousA/ContA_Tones_SpecHSimBi.Schedule.txt]

Rate	100.00
Rate Tried	% Accepted	Alpha Trait 1 - Dev	Alpha Trait 1 - Tried	Alpha Trait 1 - Accepted	Alpha Trait 2 - Dev	Alpha Trait 2 - Tried	Alpha Trait 2 - Accepted	Sample Ave Acceptance	Total Ave Acceptance
1000	0.273000	0.125771	522	0.250958	0.000027	478	0.297071	0.273000	0.165448
1000	0.258000	0.125771	496	0.258065	0.000027	504	0.257937	0.258000	0.167228
1000	0.248000	0.125771	487	0.238193	0.000027	513	0.257310	0.248000	0.168752
1000	0.279000	0.125771	506	0.268775	0.000027	494	0.289474	0.279000	0.170793
1000	0.276000	0.125771	487	0.252567	0.000027	513	0.298246	0.276000	0.172706
1000	0.253000	0.125771	524	0.248092	0.000027	476	0.258403	0.253000	0.174140
1000	0.276000	0.125771	501	0.277445	0.000027	499	0.274549	0.276000	0.175927
1000	0.265000	0.125771	516	0.248062	0.000027	484	0.283058	0.265000	0.177462
1000	0.282000	0.125771	498	0.265060	0.000027	502	0.298805	0.282000	0.179234
1000	0.267000	0.125771	512	0.251953	0.000027	488	0.282787	0.267000	0.180697
1000	0.269000	0.125771	518	0.260618	0.000027	482	0.278008	0.269000	0.182145
1000	0.280000	0.125771	497	0.263581	0.000027	503	0.296223	0.280000	0.183723
1000	0.268000	0.125771	501	0.251497	0.000027	499	0.284569	0.268000	0.185061
1000	0.252000	0.125771	480	0.237500	0.000027	520	0.265385	0.252000	0.186106
1000	0.269000	0.125771	490	0.271429	0.000027	510	0.266667	0.269000	0.187382
1000	0.267000	0.125771	506	0.294466	0.000027	494	0.238866	0.267000	0.188588
1000	0.248000	0.125771	474	0.238397	0.000027	526	0.256654	0.248000	0.189475
1000	0.264000	0.125771	529	0.266541	0.000027	471	0.261146	0.264000	0.190571
1000	0.272000	0.125771	512	0.294922	0.000027	488	0.247951	0.272000	0.191751
1000	0.249000	0.125771	500	0.264000	0.000027	500	0.234000	0.249000	0.192569
1000	0.273000	0.125771	508	0.283465	0.000027	492	0.262195	0.273000	0.193701
1000	0.261000	0.125771	513	0.239766	0.000027	487	0.283368	0.261000	0.194636
1000	0.255000	0.125771	508	0.220472	0.000027	492	0.290650	0.255000	0.195463
1000	0.288000	0.125771	478	0.297071	0.000027	522	0.279693	0.288000	0.196714
1000	0.254000	0.125771	520	0.251923	0.000027	480	0.256250	0.254000	0.197477
1000	0.270000	0.125771	500	0.258000	0.000027	500	0.282000	0.270000	0.198432
1000	0.263000	0.125771	505	0.267327	0.000027	495	0.258586	0.263000	0.199270
1000	0.256000	0.125771	506	0.256917	0.000027	494	0.255061	0.256000	0.199997
1000	0.250000	0.125771	509	0.245580	0.000027	491	0.254582	0.250000	0.200630
1000	0.281000	0.125771	489	0.267894	0.000027	511	0.293542	0.281000	0.201635
1000	0.270000	0.125771	503	0.250497	0.000027	497	0.289738	0.270000	0.202479
1000	0.262000	0.125771	504	0.265873	0.000027	496	0.258065	0.262000	0.203205
1000	0.248000	0.125771	503	0.248509	0.000027	497	0.247485	0.248000	0.203745
1000	0.244000	0.125771	483	0.256729	0.000027	517	0.232108	0.244000	0.204224
1000	0.280000	0.125771	477	0.293501	0.000027	523	0.267686	0.280000	0.205115
1000	0.269000	0.125771	509	0.294695	0.000027	491	0.242363	0.269000	0.205858
1000	0.231000	0.125771	490	0.232653	0.000027	510	0.229412	0.231000	0.206147
1000	0.248000	0.125771	468	0.250000	0.000027	532	0.246241	0.248000	0.206623
1000	0.266000	0.125771	481	0.259875	0.000027	519	0.271676	0.266000	0.207290
1000	0.248000	0.125771	520	0.236538	0.000027	480	0.260417	0.248000	0.207742
1000	0.259000	0.125771	521	0.289827	0.000027	479	0.225470	0.259000	0.208305
1000	0.276000	0.125771	517	0.270793	0.000027	483	0.281573	0.276000	0.209041
1000	0.258000	0.125771	484	0.252066	0.000027	516	0.263566	0.258000	0.209568
1000	0.266000	0.125771	471	0.261146	0.000027	529	0.270321	0.266000	0.210168
1000	0.255000	0.125771	508	0.234252	0.000027	492	0.276423	0.255000	0.210640
1000	0.268000	0.125771	491	0.226069	0.000027	509	0.308448	0.268000	0.211237
1000	0.249000	0.125771	488	0.241803	0.000027	512	0.255859	0.249000	0.211627
1000	0.278000	0.125771	501	0.271457	0.000027	499	0.284569	0.278000	0.212304
1000	0.282000	0.125771	517	0.280464	0.000027	483	0.283644	0.282000	0.213008
1000	0.265000	0.125771	521	0.257198	0.000027	479	0.273486	0.265000	0.213528
1000	0.263000	0.125771	468	0.275641	0.000027	532	0.251880	0.263000	0.214018
1000	0.267000	0.125771	472	0.260593	0.000027	528	0.272727	0.267000	0.214537
1000	0.302000	0.125771	510	0.300000	0.000027	490	0.304082	0.302000	0.215386
1000	0.245000	0.125771	499	0.240481	0.000027	501	0.249501	0.245000	0.215671
1000	0.248000	0.125771	506	0.243083	0.000027	494	0.253036	0.248000	0.215979
1000	0.260000	0.125771	505	0.273267	0.000027	495	0.246465	0.260000	0.216394
1000	0.255000	0.125771	498	0.251004	0.000027	502	0.258964	0.255000	0.216755
1000	0.254000	0.125771	507	0.248521	0.000027	493	0.259635	0.254000	0.217100
1000	0.265000	0.125771	519	0.246628	0.000027	481	0.284823	0.265000	0.217539
1000	0.282000	0.125771	496	0.308468	0.000027	504	0.255952	0.282000	0.218125
1000	0.275000	0.125771	503	0.270378	0.000027	497	0.279678	0.275000	0.218638
1000	0.276000	0.125771	517	0.255319	0.000027	483	0.298137	0.276000	0.219150
1000	0.245000	0.125771	528	0.242424	0.000027	472	0.247881	0.245000	0.219379
1000	0.284000	0.125771	501	0.271457	0.000027	499	0.296593	0.284000	0.219945
1000	0.276000	0.125771	461	0.266811	0.000027	539	0.283859	0.276000	0.220433
1000	0.242000	0.125771	505	0.257426	0.000027	495	0.226263	0.242000	0.220619
1000	0.260000	0.125771	519	0.248555	0.000027	481	0.272349	0.260000	0.220955
1000	0.275000	0.125771	529	0.279773	0.000027	471	0.269639	0.275000	0.221413
1000	0.250000	0.125771	488	0.213115	0.000027	512	0.285156	0.250000	0.221654
1000	0.282000	0.125771	499	0.294589	0.000027	501	0.269461	0.282000	0.222156
1000	0.250000	0.125771	501	0.237525	0.000027	499	0.262525	0.250000	0.222387
1000	0.234000	0.125771	516	0.232558	0.000027	484	0.235537	0.234000	0.222482
1000	0.252000	0.125771	510	0.274510	0.000027	490	0.228571	0.252000	0.222722
1000	0.256000	0.125771	476	0.264706	0.000027	524	0.248092	0.256000	0.222990
1000	0.304000	0.125771	486	0.290123	0.000027	514	0.317121	0.304000	0.223638
1000	0.259000	0.125771	502	0.270916	0.000027	498	0.246988	0.259000	0.223919
1000	0.257000	0.125771	491	0.256619	0.000027	509	0.257367	0.257000	0.224179
1000	0.245000	0.125771	485	0.222680	0.000027	515	0.266019	0.245000	0.224342
1000	0.259000	0.125771	497	0.259557	0.000027	503	0.258449	0.259000	0.224611
1000	0.246000	0.125771	510	0.247059	0.000027	490	0.244898	0.246000	0.224775
1000	0.255000	0.125771	519	0.233141	0.000027	481	0.278586	0.255000	0.225006
1000	0.272000	0.125771	510	0.288235	0.000027	490	0.255102	0.272000	0.225362
1000	0.275000	0.125771	474	0.255274	0.000027	526	0.292776	0.275000	0.225735
1000	0.245000	0.125771	486	0.236626	0.000027	514	0.252918	0.245000	0.225879
1000	0.274000	0.125771	496	0.262097	0.000027	504	0.285714	0.274000	0.226235
1000	0.251000	0.125771	503	0.246521	0.000027	497	0.255533	0.251000	0.226417
1000	0.233000	0.125771	485	0.224742	0.000027	515	0.240777	0.233000	0.226466
1000	0.279000	0.125771	504	0.303571	0.000027	496	0.254032	0.279000	0.226846
1000	0.269000	0.125771	505	0.243564	0.000027	495	0.294949	0.269000	0.227149
1000	0.275000	0.125771	506	0.274704	0.000027	494	0.275304	0.275000	0.227491
1000	0.276000	0.125771	490	0.261224	0.000027	510	0.290196	0.276000	0.227835
1000	0.263000	0.125771	506	0.245059	0.000027	494	0.281377	0.263000	0.228083
1000	0.290000	0.125771	477	0.301887	0.000027	523	0.279159	0.290000	0.228516
1000	0.267000	0.125771	452	0.250000	0.000027	548	0.281022	0.267000	0.228783
1000	0.286000	0.125771	513	0.272904	0.000027	487	0.299795	0.286000	0.229178
1000	0.267000	0.125771	491	0.248473	0.000027	509	0.284872	0.267000	0.229437
1000	0.233000	0.125771	492	0.229675	0.000027	508	0.236220	0.233000	0.229461
1000	0.254000	0.125771	500	0.260000	0.000027	500	0.248000	0.254000	0.229627
1000	0.280000	0.125771	534	0.277154	0.000027	466	0.283262	0.280000	0.229965
1000	0.249000	0.125771	536	0.257463	0.000027	464	0.239224	0.249000	0.230092
1000	0.262000	0.125771	509	0.255403	0.000027	491	0.268839	0.262000	0.230303
1000	0.251000	0.125771	523	0.217973	0.000027	477	0.287212	0.251000	0.230439
1000	0.296000	0.125771	490	0.295918	0.000027	510	0.296078	0.296000	0.230868
1000	0.280000	0.125771	513	0.259259	0.000027	487	0.301848	0.280000	0.231187
1000	0.257000	0.125771	489	0.255624	0.000027	511	0.258317	0.257000	0.231353
1000	0.249000	0.125771	506	0.243083	0.000027	494	0.255061	0.249000	0.231466
1000	0.248000	0.125771	478	0.251046	0.000027	522	0.245211	0.248000	0.231572
1000	0.252000	0.125771	508	0.240157	0.000027	492	0.264228	0.252000	0.231701
1000	0.249000	0.125771	498	0.255020	0.000027	502	0.243028	0.249000	0.231810
1000	0.250000	0.125771	452	0.236726	0.000027	548	0.260949	0.250000	0.231924
1000	0.277000	0.125771	503	0.282306	0.000027	497	0.271630	0.277000	0.232204
1000	0.257000	0.125771	476	0.256303	0.000027	524	0.257634	0.257000	0.232357
1000	0.249000	0.125771	485	0.261856	0.000027	515	0.236893	0.249000	0.232459
1000	0.253000	0.125771	495	0.242424	0.000027	505	0.263366	0.253000	0.232584
1000	0.301000	0.125771	511	0.289628	0.000027	489	0.312883	0.301000	0.232999
1000	0.258000	0.125771	477	0.259958	0.000027	523	0.256214	0.258000	0.233149
1000	0.259000	0.125771	528	0.285985	0.000027	472	0.228814	0.259000	0.233304
1000	0.247000	0.125771	526	0.245247	0.000027	474	0.248945	0.247000	0.233386
1000	0.257000	0.125771	506	0.272727	0.000027	494	0.240891	0.257000	0.233525
1000	0.251000	0.125771	498	0.248996	0.000027	502	0.252988	0.251000	0.233628
1000	0.257000	0.125771	525	0.240000	0.000027	475	0.275789	0.257000	0.233765
1000	0.275000	0.125771	514	0.274319	0.000027	486	0.275720	0.275000	0.234004
1000	0.227000	0.125771	500	0.236000	0.000027	500	0.218000	0.227000	0.233964
1000	0.248000	0.125771	493	0.257606	0.000027	507	0.238659	0.248000	0.234045
1000	0.275000	0.125771	513	0.251462	0.000027	487	0.299795	0.275000	0.234279
1000	0.252000	0.125771	515	0.256311	0.000027	485	0.247423	0.252000	0.234379
1000	0.274000	0.125771	524	0.250000	0.000027	476	0.300420	0.274000	0.234603
1000	0.273000	0.125771	494	0.301619	0.000027	506	0.245059	0.273000	0.234819
1000	0.273000	0.125771	492	0.282520	0.000027	508	0.263780	0.273000	0.235032
1000	0.257000	0.125771	491	0.276986	0.000027	509	0.237721	0.257000	0.235154
1000	0.251000	0.125771	502	0.254980	0.000027	498	0.246988	0.251000	0.235242
1000	0.268000	0.125771	497	0.263581	0.000027	503	0.272366	0.268000	0.235422
1000	0.276000	0.125771	466	0.289700	0.000027	534	0.264045	0.276000	0.235644
1000	0.282000	0.125771	490	0.253061	0.000027	510	0.309804	0.282000	0.235895
1000	0.237000	0.125771	522	0.218391	0.000027	478	0.257322	0.237000	0.235901
1000	0.266000	0.125771	495	0.262626	0.000027	505	0.269307	0.266000	0.236063
1000	0.272000	0.125771	511	0.289628	0.000027	489	0.253579	0.272000	0.236255
1000	0.280000	0.125771	492	0.268293	0.000027	508	0.291339	0.280000	0.236488
1000	0.276000	0.125771	520	0.240385	0.000027	480	0.314583	0.276000	0.236697
1000	0.276000	0.125771	506	0.258893	0.000027	494	0.293522	0.276000	0.236904
1000	0.284000	0.125771	523	0.282983	0.000027	477	0.285115	0.284000	0.237151
1000	0.266000	0.125771	503	0.266402	0.000027	497	0.265594	0.266000	0.237301
1000	0.263000	0.125771	488	0.274590	0.000027	512	0.251953	0.263000	0.237434
1000	0.299000	0.125771	497	0.315895	0.000027	503	0.282306	0.299000	0.237751
1000	0.296000	0.125771	506	0.316206	0.000027	494	0.275304	0.296000	0.238050
1000	0.290000	0.125771	500	0.306000	0.000027	500	0.274000	0.290000	0.238315
1000	0.262000	0.125771	483	0.252588	0.000027	517	0.270793	0.262000	0.238435
1000	0.309000	0.125771	537	0.275605	0.000027	463	0.347732	0.309000	0.238792
1000	0.276000	0.125771	492	0.252033	0.000027	508	0.299213	0.276000	0.238979
1000	0.277000	0.125771	496	0.288306	0.000027	504	0.265873	0.277000	0.239169
1000	0.265000	0.125771	516	0.273256	0.000027	484	0.256198	0.265000	0.239297
1000	0.267000	0.125771	492	0.264228	0.000027	508	0.269685	0.267000	0.239434
1000	0.246000	0.125771	500	0.250000	0.000027	500	0.242000	0.246000	0.239467
1000	0.270000	0.125771	497	0.255533	0.000027	503	0.284294	0.270000	0.239616
1000	0.249000	0.125771	507	0.244576	0.000027	493	0.253550	0.249000	0.239662
1000	0.270000	0.125771	495	0.276768	0.000027	505	0.263366	0.270000	0.239810
1000	0.287000	0.125771	497	0.279678	0.000027	503	0.294235	0.287000	0.240037
1000	0.268000	0.125771	481	0.251559	0.000027	519	0.283237	0.268000	0.240172
1000	0.271000	0.125771	520	0.271154	0.000027	480	0.270833	0.271000	0.240319
1000	0.272000	0.125771	518	0.252896	0.000027	482	0.292531	0.272000	0.240470
1000	0.241000	0.125771	485	0.241237	0.000027	515	0.240777	0.241000	0.240473
1000	0.280000	0.125771	497	0.263581	0.000027	503	0.296223	0.280000	0.240659
1000	0.269000	0.125771	482	0.259336	0.000027	518	0.277992	0.269000	0.240792
1000	0.247000	0.125771	474	0.223629	0.000027	526	0.268061	0.247000	0.240821
1000	0.273000	0.125771	491	0.266802	0.000027	509	0.278978	0.273000	0.240971
1000	0.278000	0.125771	511	0.268102	0.000027	489	0.288344	0.278000	0.241142
1000	0.279000	0.125771	531	0.299435	0.000027	469	0.255864	0.279000	0.241317
1000	0.262000	0.125771	489	0.278119	0.000027	511	0.246575	0.262000	0.241412
1000	0.287000	0.125771	481	0.274428	0.000027	519	0.298651	0.287000	0.241620
1000	0.246000	0.125771	528	0.208333	0.000027	472	0.288136	0.246000	0.241640
1000	0.251000	0.125771	506	0.272727	0.000027	494	0.228745	0.251000	0.241682
1000	0.262000	0.125771	484	0.254132	0.000027	516	0.269380	0.262000	0.241774
1000	0.264000	0.125771	520	0.267308	0.000027	480	0.260417	0.264000	0.241873
1000	0.257000	0.125771	507	0.246548	0.000027	493	0.267748	0.257000	0.241941
1000	0.245000	0.125771	505	0.221782	0.000027	495	0.268687	0.245000	0.241954
1000	0.243000	0.125771	485	0.253608	0.000027	515	0.233010	0.243000	0.241959
1000	0.270000	0.125771	497	0.263581	0.000027	503	0.276342	0.270000	0.242083
1000	0.261000	0.125771	456	0.247807	0.000027	544	0.272059	0.261000	0.242166
1000	0.273000	0.125771	500	0.270000	0.000027	500	0.276000	0.273000	0.242300
1000	0.271000	0.125771	510	0.300000	0.000027	490	0.240816	0.271000	0.242425
1000	0.258000	0.125771	473	0.274841	0.000027	527	0.242884	0.258000	0.242492
1000	0.237000	0.125771	487	0.213552	0.000027	513	0.259259	0.237000	0.242469
1000	0.272000	0.125771	495	0.258586	0.000027	505	0.285149	0.272000	0.242596
1000	0.281000	0.125771	514	0.301556	0.000027	486	0.259259	0.281000	0.242760
1000	0.263000	0.125771	532	0.278195	0.000027	468	0.245726	0.263000	0.242846
1000	0.240000	0.125771	511	0.236791	0.000027	489	0.243354	0.240000	0.242834
1000	0.264000	0.125771	519	0.262042	0.000027	481	0.266112	0.264000	0.242923
1000	0.275000	0.125771	524	0.282443	0.000027	476	0.266807	0.275000	0.243058
1000	0.253000	0.125771	465	0.238710	0.000027	535	0.265421	0.253000	0.243099
1000	0.243000	0.125771	510	0.239216	0.000027	490	0.246939	0.243000	0.243099
1000	0.259000	0.125771	516	0.250000	0.000027	484	0.268595	0.259000	0.243165
1000	0.246000	0.125771	504	0.257937	0.000027	496	0.233871	0.246000	0.243177
1000	0.255000	0.125771	478	0.236402	0.000027	522	0.272031	0.255000	0.243225
1000	0.256000	0.125771	491	0.234216	0.000027	509	0.277014	0.256000	0.243278
1000	0.291000	0.125771	486	0.304527	0.000027	514	0.278210	0.291000	0.243472
1000	0.249000	0.125771	477	0.253669	0.000027	523	0.244742	0.249000	0.243495
1000	0.283000	0.125771	493	0.281947	0.000027	507	0.284024	0.283000	0.243655
1000	0.265000	0.125771	511	0.272016	0.000027	489	0.257669	0.265000	0.243741
1000	0.241000	0.125771	468	0.250000	0.000027	532	0.233083	0.241000	0.243730
1000	0.279000	0.125771	506	0.250988	0.000027	494	0.307692	0.279000	0.243871
1000	0.271000	0.125771	505	0.261386	0.000027	495	0.280808	0.271000	0.243979
1000	0.286000	0.125771	504	0.269841	0.000027	496	0.302419	0.286000	0.244146
1000	0.244000	0.125771	494	0.234818	0.000027	506	0.252964	0.244000	0.244145
1000	0.278000	0.125771	518	0.279923	0.000027	482	0.275934	0.278000	0.244279
1000	0.245000	0.125771	527	0.263757	0.000027	473	0.224101	0.245000	0.244281
1000	0.254000	0.125771	503	0.266402	0.000027	497	0.241449	0.254000	0.244319
1000	0.268000	0.125771	496	0.237903	0.000027	504	0.297619	0.268000	0.244412
1000	0.262000	0.125771	509	0.265226	0.000027	491	0.258656	0.262000	0.244480
1000	0.336000	0.125771	498	0.317269	0.000027	502	0.354582	0.336000	0.244833
1000	0.260000	0.125771	514	0.260700	0.000027	486	0.259259	0.260000	0.244891
1000	0.290000	0.125771	506	0.310277	0.000027	494	0.269231	0.290000	0.245064
1000	0.270000	0.125771	484	0.268595	0.000027	516	0.271318	0.270000	0.245159
1000	0.249000	0.125771	486	0.242798	0.000027	514	0.254864	0.249000	0.245174
1000	0.283000	0.125771	531	0.258004	0.000027	469	0.311301	0.283000	0.245317
1000	0.263000	0.125771	479	0.240084	0.000027	521	0.284069	0.263000	0.245384
1000	0.262000	0.125771	500	0.244000	0.000027	500	0.280000	0.262000	0.245446
1000	0.275000	0.125771	504	0.238095	0.000027	496	0.312500	0.275000	0.245557
1000	0.263000	0.125771	477	0.251572	0.000027	523	0.273423	0.263000	0.245622
1000	0.255000	0.125771	500	0.256000	0.000027	500	0.254000	0.255000	0.245657
1000	0.265000	0.125771	483	0.273292	0.000027	517	0.257253	0.265000	0.245729
1000	0.244000	0.125771	472	0.239407	0.000027	528	0.248106	0.244000	0.245722
1000	0.297000	0.125771	497	0.321932	0.000027	503	0.272366	0.297000	0.245911
1000	0.255000	0.125771	482	0.280083	0.000027	518	0.231660	0.255000	0.245944
1000	0.258000	0.125771	486	0.263374	0.000027	514	0.252918	0.258000	0.245988
1000	0.262000	0.125771	495	0.280808	0.000027	505	0.243564	0.262000	0.246046
1000	0.251000	0.125771	510	0.223529	0.000027	490	0.279592	0.251000	0.246064
1000	0.264000	0.125771	487	0.271047	0.000027	513	0.257310	0.264000	0.246129
1000	0.276000	0.125771	525	0.268571	0.000027	475	0.284211	0.276000	0.246237
1000	0.245000	0.125771	525	0.230476	0.000027	475	0.261053	0.245000	0.246232
1000	0.267000	0.125771	516	0.253876	0.000027	484	0.280992	0.267000	0.246306
1000	0.272000	0.125771	500	0.238000	0.000027	500	0.306000	0.272000	0.246398
1000	0.228000	0.125771	492	0.223577	0.000027	508	0.232283	0.228000	0.246332
1000	0.260000	0.125771	514	0.243191	0.000027	486	0.277778	0.260000	0.246381
1000	0.254000	0.125771	526	0.268061	0.000027	474	0.238397	0.254000	0.246408
1000	0.265000	0.125771	513	0.249513	0.000027	487	0.281314	0.265000	0.246473
1000	0.279000	0.125771	522	0.298851	0.000027	478	0.257322	0.279000	0.246587
1000	0.252000	0.125771	513	0.247563	0.000027	487	0.256674	0.252000	0.246605
1000	0.252000	0.125771	525	0.259048	0.000027	475	0.244211	0.252000	0.246624
1000	0.274000	0.125771	491	0.264766	0.000027	509	0.282908	0.274000	0.246719
1000	0.274000	0.125771	542	0.265683	0.000027	458	0.283843	0.274000	0.246813
1000	0.240000	0.125771	481	0.249480	0.000027	519	0.231214	0.240000	0.246790
1000	0.272000	0.125771	462	0.281385	0.000027	538	0.263941	0.272000	0.246876
1000	0.283000	0.125771	505	0.283168	0.000027	495	0.282828	0.283000	0.246999
1000	0.254000	0.125771	531	0.235405	0.000027	469	0.275053	0.254000	0.247023
1000	0.249000	0.125771	498	0.238956	0.000027	502	0.258964	0.249000	0.247030
1000	0.261000	0.125771	490	0.238776	0.000027	510	0.282353	0.261000	0.247077
1000	0.252000	0.125771	483	0.248447	0.000027	517	0.255319	0.252000	0.247093
1000	0.274000	0.125771	517	0.270793	0.000027	483	0.277433	0.274000	0.247184
1000	0.257000	0.125771	506	0.270751	0.000027	494	0.242915	0.257000	0.247217
1000	0.297000	0.125771	499	0.280561	0.000027	501	0.313373	0.297000	0.247383
1000	0.281000	0.125771	471	0.286624	0.000027	529	0.275992	0.281000	0.247494
1000	0.251000	0.125771	494	0.255061	0.000027	506	0.247036	0.251000	0.247506
1000	0.253000	0.125771	506	0.227273	0.000027	494	0.279352	0.253000	0.247524
1000	0.270000	0.125771	484	0.252066	0.000027	516	0.286822	0.270000	0.247598
1000	0.288000	0.125771	524	0.265267	0.000027	476	0.313025	0.288000	0.247730
1000	0.276000	0.125771	500	0.274000	0.000027	500	0.278000	0.276000	0.247823
1000	0.247000	0.125771	513	0.239766	0.000027	487	0.254620	0.247000	0.247820
1000	0.262000	0.125771	501	0.265469	0.000027	499	0.258517	0.262000	0.247866
1000	0.268000	0.125771	511	0.256360	0.000027	489	0.280164	0.268000	0.247931
1000	0.264000	0.125771	488	0.262295	0.000027	512	0.265625	0.264000	0.247983
1000	0.249000	0.125771	463	0.257019	0.000027	537	0.242086	0.249000	0.247986
1000	0.258000	0.125771	477	0.266247	0.000027	523	0.250478	0.258000	0.248018
1000	0.252000	0.125771	492	0.258130	0.000027	508	0.246063	0.252000	0.248031
1000	0.281000	0.125771	485	0.274227	0.000027	515	0.287379	0.281000	0.248136
1000	0.263000	0.125771	499	0.256513	0.000027	501	0.269461	0.263000	0.248183
1000	0.271000	0.125771	497	0.291751	0.000027	503	0.250497	0.271000	0.248256
1000	0.263000	0.125771	497	0.269618	0.000027	503	0.256461	0.263000	0.248302
1000	0.238000	0.125771	507	0.258383	0.000027	493	0.217039	0.238000	0.248270
1000	0.253000	0.125771	508	0.230315	0.000027	492	0.276423	0.253000	0.248284
1000	0.248000	0.125771	500	0.258000	0.000027	500	0.238000	0.248000	0.248284
1000	0.290000	0.125771	518	0.312741	0.000027	482	0.265560	0.290000	0.248414
1000	0.262000	0.125771	501	0.259481	0.000027	499	0.264529	0.262000	0.248456
1000	0.294000	0.125771	492	0.290650	0.000027	508	0.297244	0.294000	0.248597
1000	0.265000	0.125771	490	0.230612	0.000027	510	0.298039	0.265000	0.248647
1000	0.264000	0.125771	482	0.257261	0.000027	518	0.270270	0.264000	0.248695
1000	0.262000	0.125771	501	0.277445	0.000027	499	0.246493	0.262000	0.248735
1000	0.250000	0.125771	527	0.263757	0.000027	473	0.234672	0.250000	0.248739
1000	0.295000	0.125771	491	0.283096	0.000027	509	0.306483	0.295000	0.248880
1000	0.270000	0.125771	499	0.292585	0.000027	501	0.247505	0.270000	0.248945
1000	0.266000	0.125771	474	0.227848	0.000027	526	0.300380	0.266000	0.248996
1000	0.259000	0.125771	518	0.243243	0.000027	482	0.275934	0.259000	0.249026
1000	0.250000	0.125771	523	0.242830	0.000027	477	0.257862	0.250000	0.249029
1000	0.266000	0.125771	511	0.266145	0.000027	489	0.265849	0.266000	0.249080
1000	0.270000	0.125771	504	0.255952	0.000027	496	0.284274	0.270000	0.249143
1000	0.285000	0.125771	528	0.278409	0.000027	472	0.292373	0.285000	0.249250
1000	0.285000	0.125771	456	0.293860	0.000027	544	0.277574	0.285000	0.249356
1000	0.276000	0.125771	515	0.281553	0.000027	485	0.270103	0.276000	0.249435
1000	0.260000	0.125771	524	0.248092	0.000027	476	0.273109	0.260000	0.249467
1000	0.270000	0.125771	509	0.294695	0.000027	491	0.244399	0.270000	0.249527
1000	0.287000	0.125771	501	0.273453	0.000027	499	0.300601	0.287000	0.249638
1000	0.264000	0.125771	500	0.306000	0.000027	500	0.222000	0.264000	0.249680
1000	0.284000	0.125771	495	0.244444	0.000027	505	0.322772	0.284000	0.249780
1000	0.276000	0.125771	496	0.272177	0.000027	504	0.279762	0.276000	0.249856
1000	0.269000	0.125771	493	0.255578	0.000027	507	0.282051	0.269000	0.249912
1000	0.294000	0.125771	491	0.279022	0.000027	509	0.308448	0.294000	0.250040
1000	0.249000	0.125771	507	0.256410	0.000027	493	0.241379	0.249000	0.250037
1000	0.248000	0.125771	521	0.270633	0.000027	479	0.223382	0.248000	0.250031
1000	0.240000	0.125771	479	0.242171	0.000027	521	0.238004	0.240000	0.250002
1000	0.276000	0.125771	508	0.293307	0.000027	492	0.258130	0.276000	0.250077
1000	0.286000	0.125771	476	0.287815	0.000027	524	0.284351	0.286000	0.250179
1000	0.244000	0.125771	490	0.230612	0.000027	510	0.256863	0.244000	0.250162
1000	0.234000	0.125771	515	0.196117	0.000027	485	0.274227	0.234000	0.250116
1000	0.290000	0.109735	481	0.311850	0.000027	519	0.269750	0.290000	0.250229
1000	0.306000	0.109735	513	0.313840	0.000027	487	0.297741	0.306000	0.250386
1000	0.285000	0.109735	534	0.295880	0.000027	466	0.272532	0.285000	0.250484
1000	0.304000	0.109735	496	0.300403	0.000027	504	0.307540	0.304000	0.250634
1000	0.306000	0.109735	496	0.336694	0.000027	504	0.275794	0.306000	0.250789
1000	0.255000	0.109735	484	0.289256	0.000027	516	0.222868	0.255000	0.250801
1000	0.281000	0.109735	495	0.311111	0.000027	505	0.251485	0.281000	0.250885
1000	0.306000	0.109735	504	0.317460	0.000027	496	0.294355	0.306000	0.251038
1000	0.278000	0.109735	540	0.298148	0.000027	460	0.254348	0.278000	0.251113
1000	0.296000	0.109735	508	0.334646	0.000027	492	0.256098	0.296000	0.251237
1000	0.290000	0.109735	496	0.340726	0.000027	504	0.240079	0.290000	0.251344
1000	0.274000	0.109735	508	0.283465	0.000027	492	0.264228	0.274000	0.251406
1000	0.271000	0.109735	521	0.289827	0.000027	479	0.250522	0.271000	0.251460
1000	0.280000	0.109735	494	0.303644	0.000027	506	0.256917	0.280000	0.251538
1000	0.278000	0.109735	488	0.274590	0.000027	512	0.281250	0.278000	0.251610
1000	0.285000	0.109735	521	0.287908	0.000027	479	0.281837	0.285000	0.251700
1000	0.252000	0.109735	508	0.232283	0.000027	492	0.272358	0.252000	0.251701
1000	0.292000	0.109735	502	0.310757	0.000027	498	0.273092	0.292000	0.251810
1000	0.301000	0.109735	517	0.284333	0.000027	483	0.318841	0.301000	0.251943
1000	0.311000	0.109735	501	0.343313	0.000027	499	0.278557	0.311000	0.252101
1000	0.296000	0.109735	487	0.301848	0.000027	513	0.290448	0.296000	0.252219
1000	0.250000	0.109735	505	0.231683	0.000027	495	0.268687	0.250000	0.252213
1000	0.299000	0.109735	520	0.321154	0.000027	480	0.275000	0.299000	0.252338
1000	0.269000	0.109735	479	0.269311	0.000027	521	0.268714	0.269000	0.252382
1000	0.279000	0.109735	494	0.311741	0.000027	506	0.247036	0.279000	0.252453
1000	0.257000	0.109735	488	0.268443	0.000027	512	0.246094	0.257000	0.252465
1000	0.278000	0.109735	521	0.295585	0.000027	479	0.258873	0.278000	0.252532
1000	0.281000	0.109735	479	0.290188	0.000027	521	0.272553	0.281000	0.252607
1000	0.272000	0.109735	527	0.280835	0.000027	473	0.262156	0.272000	0.252658
1000	0.268000	0.109735	514	0.270428	0.000027	486	0.265432	0.268000	0.252698
1000	0.283000	0.109735	512	0.287109	0.000027	488	0.278689	0.283000	0.252777
1000	0.305000	0.109735	492	0.323171	0.000027	508	0.287402	0.305000	0.252913
1000	0.288000	0.109735	490	0.332653	0.000027	510	0.245098	0.288000	0.253005
1000	0.272000	0.109735	514	0.280156	0.000027	486	0.263374	0.272000	0.253054
1000	0.274000	0.109735	498	0.263052	0.000027	502	0.284861	0.274000	0.253108
1000	0.282000	0.109735	517	0.282398	0.000027	483	0.281573	0.282000	0.253182
1000	0.289000	0.109735	484	0.287190	0.000027	516	0.290698	0.289000	0.253274
1000	0.319000	0.109735	486	0.366255	0.000027	514	0.274319	0.319000	0.253443
1000	0.283000	0.109735	489	0.302658	0.000027	511	0.264188	0.283000	0.253519
1000	0.266000	0.109735	505	0.275248	0.000027	495	0.256566	0.266000	0.253550
1000	0.297000	0.109735	523	0.325048	0.000027	477	0.266247	0.297000	0.253661
1000	0.270000	0.109735	467	0.319058	0.000027	533	0.227017	0.270000	0.253702
1000	0.299000	0.109735	483	0.325052	0.000027	517	0.274662	0.299000	0.253817
1000	0.273000	0.109735	472	0.317797	0.000027	528	0.232955	0.273000	0.253866
1000	0.269000	0.109735	529	0.279773	0.000027	471	0.256900	0.269000	0.253904
1000	0.287000	0.109735	495	0.311111	0.000027	505	0.263366	0.287000	0.253987
1000	0.294000	0.109735	509	0.314342	0.000027	491	0.272912	0.294000	0.254087
1000	0.315000	0.109735	474	0.358650	0.000027	526	0.275665	0.315000	0.254239
1000	0.324000	0.109735	495	0.333333	0.000027	505	0.314851	0.324000	0.254413
1000	0.277000	0.109735	493	0.294118	0.000027	507	0.260355	0.277000	0.254470
1000	0.252000	0.109735	499	0.262525	0.000027	501	0.241517	0.252000	0.254463
1000	0.269000	0.109735	489	0.263804	0.000027	511	0.273973	0.269000	0.254499
1000	0.272000	0.109735	523	0.279159	0.000027	477	0.264151	0.272000	0.254543
1000	0.299000	0.109735	506	0.308300	0.000027	494	0.289474	0.299000	0.254652
1000	0.299000	0.109735	501	0.295409	0.000027	499	0.302605	0.299000	0.254761
1000	0.268000	0.109735	458	0.262009	0.000027	542	0.273063	0.268000	0.254793
1000	0.268000	0.109735	512	0.281250	0.000027	488	0.254098	0.268000	0.254826
1000	0.284000	0.109735	506	0.296443	0.000027	494	0.271255	0.284000	0.254897
1000	0.272000	0.109735	489	0.292434	0.000027	511	0.252446	0.272000	0.254939
1000	0.262000	0.109735	502	0.252988	0.000027	498	0.271084	0.262000	0.254956
1000	0.293000	0.109735	519	0.300578	0.000027	481	0.284823	0.293000	0.255048
1000	0.303000	0.109735	505	0.300990	0.000027	495	0.305051	0.303000	0.255164
1000	0.286000	0.109735	500	0.326000	0.000027	500	0.246000	0.286000	0.255238
1000	0.304000	0.109735	498	0.331325	0.000027	502	0.276892	0.304000	0.255355
1000	0.263000	0.109735	515	0.289320	0.000027	485	0.235052	0.263000	0.255373
1000	0.278000	0.109735	502	0.272908	0.000027	498	0.283133	0.278000	0.255428
1000	0.290000	0.109735	490	0.293878	0.000027	510	0.286275	0.290000	0.255510
1000	0.279000	0.109735	468	0.303419	0.000027	532	0.257519	0.279000	0.255566
1000	0.281000	0.109735	505	0.287129	0.000027	495	0.274747	0.281000	0.255626
1000	0.282000	0.109735	479	0.279749	0.000027	521	0.284069	0.282000	0.255689
1000	0.282000	0.109735	495	0.309091	0.000027	505	0.255446	0.282000	0.255751
1000	0.268000	0.109735	490	0.312245	0.000027	510	0.225490	0.268000	0.255780
1000	0.285000	0.109735	498	0.271084	0.000027	502	0.298805	0.285000	0.255849
1000	0.274000	0.109735	460	0.247826	0.000027	540	0.296296	0.274000	0.255891
1000	0.267000	0.109735	494	0.283401	0.000027	506	0.250988	0.267000	0.255917
1000	0.277000	0.109735	500	0.296000	0.000027	500	0.258000	0.277000	0.255967
1000	0.287000	0.109735	511	0.289628	0.000027	489	0.284254	0.287000	0.256039
1000	0.263000	0.109735	531	0.259887	0.000027	469	0.266525	0.263000	0.256055
1000	0.284000	0.109735	501	0.299401	0.000027	499	0.268537	0.284000	0.256120
1000	0.284000	0.109735	466	0.324034	0.000027	534	0.249064	0.284000	0.256185
1000	0.269000	0.109735	513	0.306043	0.000027	487	0.229979	0.269000	0.256214
1000	0.290000	0.109735	503	0.306163	0.000027	497	0.273642	0.290000	0.256292
1000	0.297000	0.109735	494	0.295547	0.000027	506	0.298419	0.297000	0.256386
1000	0.293000	0.109735	490	0.295918	0.000027	510	0.290196	0.293000	0.256470
1000	0.265000	0.109735	497	0.283702	0.000027	503	0.246521	0.265000	0.256489
1000	0.278000	0.109735	543	0.325967	0.000027	457	0.221007	0.278000	0.256538
1000	0.292000	0.109735	492	0.292683	0.000027	508	0.291339	0.292000	0.256619
1000	0.287000	0.109735	494	0.291498	0.000027	506	0.282609	0.287000	0.256688
1000	0.292000	0.109735	500	0.282000	0.000027	500	0.302000	0.292000	0.256768
1000	0.273000	0.109735	488	0.305328	0.000027	512	0.242188	0.273000	0.256805
1000	0.298000	0.109735	489	0.316973	0.000027	511	0.279843	0.298000	0.256898
1000	0.300000	0.109735	495	0.335354	0.000027	505	0.265347	0.300000	0.256995
1000	0.278000	0.109735	486	0.279835	0.000027	514	0.276265	0.278000	0.257042
1000	0.282000	0.109735	501	0.299401	0.000027	499	0.264529	0.282000	0.257098
1000	0.284000	0.109735	500	0.294000	0.000027	500	0.274000	0.284000	0.257158
1000	0.273000	0.109735	521	0.287908	0.000027	479	0.256785	0.273000	0.257194
1000	0.292000	0.109735	485	0.309278	0.000027	515	0.275728	0.292000	0.257271
1000	0.309000	0.109735	486	0.349794	0.000027	514	0.270428	0.309000	0.257386
1000	0.291000	0.109735	479	0.313152	0.000027	521	0.270633	0.291000	0.257461
1000	0.302000	0.109735	507	0.311637	0.000027	493	0.292089	0.302000	0.257559
1000	0.293000	0.109735	498	0.317269	0.000027	502	0.268924	0.293000	0.257637
1000	0.264000	0.109735	496	0.245968	0.000027	504	0.281746	0.264000	0.257651
1000	0.268000	0.109735	490	0.281633	0.000027	510	0.254902	0.268000	0.257674
1000	0.261000	0.109735	509	0.249509	0.000027	491	0.272912	0.261000	0.257681
1000	0.267000	0.109735	502	0.268924	0.000027	498	0.265060	0.267000	0.257702
1000	0.277000	0.109735	479	0.290188	0.000027	521	0.264875	0.277000	0.257744
1000	0.298000	0.109735	520	0.315385	0.000027	480	0.279167	0.298000	0.257832
1000	0.302000	0.109735	517	0.295938	0.000027	483	0.308489	0.302000	0.257928
1000	0.284000	0.109735	535	0.289720	0.000027	465	0.277419	0.284000	0.257984
1000	0.263000	0.109735	493	0.275862	0.000027	507	0.250493	0.263000	0.257995
1000	0.296000	0.109735	477	0.276730	0.000027	523	0.313576	0.296000	0.258077
1000	0.297000	0.109735	513	0.302144	0.000027	487	0.291581	0.297000	0.258161
1000	0.286000	0.109735	521	0.301344	0.000027	479	0.269311	0.286000	0.258221
1000	0.271000	0.109735	513	0.282651	0.000027	487	0.258727	0.271000	0.258248
1000	0.294000	0.109735	503	0.304175	0.000027	497	0.283702	0.294000	0.258325
1000	0.280000	0.109735	493	0.316430	0.000027	507	0.244576	0.280000	0.258371
1000	0.272000	0.109735	489	0.280164	0.000027	511	0.264188	0.272000	0.258400
1000	0.301000	0.109735	497	0.319920	0.000027	503	0.282306	0.301000	0.258491
1000	0.274000	0.109735	490	0.269388	0.000027	510	0.278431	0.274000	0.258524
1000	0.278000	0.109735	523	0.292543	0.000027	477	0.262055	0.278000	0.258565
1000	0.284000	0.109735	504	0.275794	0.000027	496	0.292339	0.284000	0.258619
1000	0.287000	0.109735	493	0.298174	0.000027	507	0.276134	0.287000	0.258679
1000	0.282000	0.109735	511	0.285714	0.000027	489	0.278119	0.282000	0.258728
1000	0.274000	0.109735	486	0.288066	0.000027	514	0.260700	0.274000	0.258760
1000	0.290000	0.109735	477	0.303983	0.000027	523	0.277247	0.290000	0.258825
1000	0.279000	0.109735	491	0.299389	0.000027	509	0.259332	0.279000	0.258868
1000	0.269000	0.109735	496	0.284274	0.000027	504	0.253968	0.269000	0.258889
1000	0.304000	0.109735	501	0.305389	0.000027	499	0.302605	0.304000	0.258983
1000	0.292000	0.109735	511	0.291585	0.000027	489	0.292434	0.292000	0.259051
1000	0.284000	0.109735	489	0.310838	0.000027	511	0.258317	0.284000	0.259103
1000	0.283000	0.109735	524	0.290076	0.000027	476	0.275210	0.283000	0.259153
1000	0.303000	0.109735	513	0.323587	0.000027	487	0.281314	0.303000	0.259243
1000	0.295000	0.109735	471	0.320594	0.000027	529	0.272212	0.295000	0.259317
1000	0.294000	0.109735	482	0.280083	0.000027	518	0.306950	0.294000	0.259388
1000	0.293000	0.109735	496	0.322581	0.000027	504	0.263889	0.293000	0.259457
1000	0.290000	0.109735	513	0.319688	0.000027	487	0.258727	0.290000	0.259520
1000	0.291000	0.109735	496	0.314516	0.000027	504	0.267857	0.291000	0.259584
1000	0.270000	0.109735	487	0.289528	0.000027	513	0.251462	0.270000	0.259606
1000	0.261000	0.109735	503	0.276342	0.000027	497	0.245473	0.261000	0.259608
1000	0.286000	0.109735	509	0.318271	0.000027	491	0.252546	0.286000	0.259662
1000	0.292000	0.109735	510	0.315686	0.000027	490	0.267347	0.292000	0.259728
1000	0.269000	0.109735	476	0.273109	0.000027	524	0.265267	0.269000	0.259746
1000	0.259000	0.109735	509	0.253438	0.000027	491	0.264766	0.259000	0.259745
1000	0.285000	0.109735	488	0.309426	0.000027	512	0.261719	0.285000	0.259796
1000	0.266000	0.109735	488	0.299180	0.000027	512	0.234375	0.266000	0.259808
1000	0.293000	0.109735	506	0.308300	0.000027	494	0.277328	0.293000	0.259875
1000	0.266000	0.109735	510	0.227451	0.000027	490	0.306122	0.266000	0.259887
1000	0.284000	0.109735	523	0.263862	0.000027	477	0.306080	0.284000	0.259935
1000	0.287000	0.109735	510	0.309804	0.000027	490	0.263265	0.287000	0.259990
1000	0.276000	0.109735	521	0.272553	0.000027	479	0.279749	0.276000	0.260021
1000	0.306000	0.109735	503	0.326044	0.000027	497	0.285714	0.306000	0.260113
1000	0.275000	0.109735	473	0.262156	0.000027	527	0.286528	0.275000	0.260142
1000	0.301000	0.109735	488	0.346311	0.000027	512	0.257812	0.301000	0.260223
1000	0.275000	0.109735	523	0.302103	0.000027	477	0.245283	0.275000	0.260252
1000	0.282000	0.109735	512	0.292969	0.000027	488	0.270492	0.282000	0.260295
1000	0.261000	0.109735	470	0.255319	0.000027	530	0.266038	0.261000	0.260297
1000	0.292000	0.109735	492	0.335366	0.000027	508	0.250000	0.292000	0.260359
1000	0.272000	0.109735	493	0.275862	0.000027	507	0.268245	0.272000	0.260382
1000	0.297000	0.109735	482	0.319502	0.000027	518	0.276062	0.297000	0.260454
1000	0.276000	0.109735	510	0.301961	0.000027	490	0.248980	0.276000	0.260484
1000	0.276000	0.109735	507	0.287968	0.000027	493	0.263692	0.276000	0.260514
1000	0.291000	0.109735	505	0.291089	0.000027	495	0.290909	0.291000	0.260573
1000	0.313000	0.109735	489	0.310838	0.000027	511	0.315068	0.313000	0.260675
1000	0.245000	0.109735	469	0.253731	0.000027	531	0.237288	0.245000	0.260645
1000	0.307000	0.109735	491	0.334012	0.000027	509	0.280943	0.307000	0.260735
1000	0.307000	0.109735	501	0.339321	0.000027	499	0.274549	0.307000	0.260824
1000	0.290000	0.109735	508	0.277559	0.000027	492	0.302846	0.290000	0.260880
1000	0.288000	0.109735	503	0.308151	0.000027	497	0.267606	0.288000	0.260932
1000	0.312000	0.109735	529	0.321361	0.000027	471	0.301486	0.312000	0.261030
1000	0.272000	0.109735	462	0.283550	0.000027	538	0.262082	0.272000	0.261051
1000	0.273000	0.109735	499	0.290581	0.000027	501	0.255489	0.273000	0.261074
1000	0.268000	0.109735	494	0.289474	0.000027	506	0.247036	0.268000	0.261087
1000	0.319000	0.109735	455	0.336264	0.000027	545	0.304587	0.319000	0.261198
1000	0.293000	0.109735	490	0.308163	0.000027	510	0.278431	0.293000	0.261258
1000	0.287000	0.109735	504	0.311508	0.000027	496	0.262097	0.287000	0.261307
1000	0.276000	0.109735	507	0.270217	0.000027	493	0.281947	0.276000	0.261335
1000	0.294000	0.109735	515	0.306796	0.000027	485	0.280412	0.294000	0.261396
1000	0.283000	0.109735	495	0.278788	0.000027	505	0.287129	0.283000	0.261437
1000	0.275000	0.109735	516	0.306202	0.000027	484	0.241736	0.275000	0.261463
1000	0.286000	0.109735	465	0.275269	0.000027	535	0.295327	0.286000	0.261509
1000	0.296000	0.109735	487	0.297741	0.000027	513	0.294347	0.296000	0.261574
1000	0.286000	0.109735	541	0.295749	0.000027	459	0.274510	0.286000	0.261619
1000	0.266000	0.109735	488	0.262295	0.000027	512	0.269531	0.266000	0.261628
1000	0.311000	0.109735	496	0.306452	0.000027	504	0.315476	0.311000	0.261720
1000	0.286000	0.109735	494	0.297571	0.000027	506	0.274704	0.286000	0.261765
1000	0.283000	0.109735	525	0.312381	0.000027	475	0.250526	0.283000	0.261804
1000	0.269000	0.109735	480	0.264583	0.000027	520	0.273077	0.269000	0.261818
1000	0.292000	0.109735	513	0.327485	0.000027	487	0.254620	0.292000	0.261874
1000	0.280000	0.109735	502	0.282869	0.000027	498	0.277108	0.280000	0.261907
1000	0.273000	0.109735	492	0.313008	0.000027	508	0.234252	0.273000	0.261928
1000	0.302000	0.109735	518	0.285714	0.000027	482	0.319502	0.302000	0.262001
1000	0.275000	0.109735	528	0.287879	0.000027	472	0.260593	0.275000	0.262025
1000	0.264000	0.109735	483	0.265010	0.000027	517	0.263056	0.264000	0.262029
1000	0.284000	0.109735	470	0.274468	0.000027	530	0.292453	0.284000	0.262069
1000	0.286000	0.109735	518	0.310811	0.000027	482	0.259336	0.286000	0.262113
1000	0.279000	0.109735	504	0.313492	0.000027	496	0.243952	0.279000	0.262144
1000	0.283000	0.109735	483	0.304348	0.000027	517	0.263056	0.283000	0.262182
1000	0.260000	0.109735	479	0.267223	0.000027	521	0.253359	0.260000	0.262178
1000	0.266000	0.109735	513	0.245614	0.000027	487	0.287474	0.266000	0.262185
1000	0.287000	0.109735	509	0.318271	0.000027	491	0.254582	0.287000	0.262230
1000	0.281000	0.109735	535	0.321495	0.000027	465	0.234409	0.281000	0.262264
1000	0.297000	0.109735	526	0.325095	0.000027	474	0.265823	0.297000	0.262326
1000	0.287000	0.109735	522	0.304598	0.000027	478	0.267782	0.287000	0.262371
1000	0.265000	0.109735	514	0.291829	0.000027	486	0.236626	0.265000	0.262375
1000	0.295000	0.109735	496	0.290323	0.000027	504	0.299603	0.295000	0.262434
1000	0.279000	0.109735	496	0.288306	0.000027	504	0.269841	0.279000	0.262464
1000	0.276000	0.109735	506	0.280632	0.000027	494	0.271255	0.276000	0.262488
1000	0.286000	0.109735	535	0.308411	0.000027	465	0.260215	0.286000	0.262530
1000	0.280000	0.109735	513	0.298246	0.000027	487	0.260780	0.280000	0.262561
1000	0.277000	0.109735	501	0.291417	0.000027	499	0.262525	0.277000	0.262587
1000	0.288000	0.109735	508	0.291339	0.000027	492	0.284553	0.288000	0.262632
1000	0.273000	0.109735	478	0.255230	0.000027	522	0.289272	0.273000	0.262650
1000	0.282000	0.109735	505	0.293069	0.000027	495	0.270707	0.282000	0.262684
1000	0.280000	0.109735	492	0.292683	0.000027	508	0.267717	0.280000	0.262715
1000	0.268000	0.109735	504	0.287698	0.000027	496	0.247984	0.268000	0.262724
1000	0.270000	0.109735	522	0.285441	0.000027	478	0.253138	0.270000	0.262737
1000	0.275000	0.109735	510	0.300000	0.000027	490	0.248980	0.275000	0.262759
1000	0.272000	0.109735	479	0.306889	0.000027	521	0.239923	0.272000	0.262775
1000	0.307000	0.109735	488	0.344262	0.000027	512	0.271484	0.307000	0.262852
1000	0.290000	0.109735	494	0.299595	0.000027	506	0.280632	0.290000	0.262900
1000	0.277000	0.109735	492	0.317073	0.000027	508	0.238189	0.277000	0.262924
1000	0.294000	0.109735	491	0.327902	0.000027	509	0.261297	0.294000	0.262979
1000	0.265000	0.109735	456	0.287281	0.000027	544	0.246324	0.265000	0.262982
1000	0.281000	0.109735	512	0.289062	0.000027	488	0.272541	0.281000	0.263013
1000	0.304000	0.109735	486	0.323045	0.000027	514	0.285992	0.304000	0.263084
1000	0.298000	0.109735	498	0.331325	0.000027	502	0.264940	0.298000	0.263145
1000	0.270000	0.109735	473	0.266385	0.000027	527	0.273245	0.270000	0.263157
1000	0.285000	0.109735	521	0.310940	0.000027	479	0.256785	0.285000	0.263194
1000	0.307000	0.109735	499	0.304609	0.000027	501	0.309381	0.307000	0.263270
1000	0.313000	0.109735	493	0.324544	0.000027	507	0.301775	0.313000	0.263355
1000	0.324000	0.109735	486	0.341564	0.000027	514	0.307393	0.324000	0.263459
1000	0.262000	0.109735	528	0.265152	0.000027	472	0.258475	0.262000	0.263457
1000	0.272000	0.109735	525	0.283810	0.000027	475	0.258947	0.272000	0.263471
1000	0.273000	0.109735	525	0.291429	0.000027	475	0.252632	0.273000	0.263488
1000	0.252000	0.109735	511	0.277886	0.000027	489	0.224949	0.252000	0.263468
1000	0.309000	0.109735	473	0.327696	0.000027	527	0.292220	0.309000	0.263545
1000	0.269000	0.109735	510	0.284314	0.000027	490	0.253061	0.269000	0.263555
1000	0.288000	0.109735	504	0.287698	0.000027	496	0.288306	0.288000	0.263596
1000	0.307000	0.109735	519	0.292871	0.000027	481	0.322245	0.307000	0.263670
1000	0.281000	0.109735	520	0.301923	0.000027	480	0.258333	0.281000	0.263699
1000	0.285000	0.109735	524	0.291985	0.000027	476	0.277311	0.285000	0.263735
1000	0.257000	0.109735	495	0.282828	0.000027	505	0.231683	0.257000	0.263723
1000	0.297000	0.109735	466	0.289700	0.000027	534	0.303371	0.297000	0.263779
1000	0.273000	0.109735	514	0.276265	0.000027	486	0.269547	0.273000	0.263795
1000	0.287000	0.109735	507	0.329389	0.000027	493	0.243408	0.287000	0.263834
1000	0.280000	0.109735	477	0.303983	0.000027	523	0.258126	0.280000	0.263861
1000	0.291000	0.109735	494	0.319838	0.000027	506	0.262846	0.291000	0.263906
1000	0.280000	0.109735	510	0.305882	0.000027	490	0.253061	0.280000	0.263933
1000	0.289000	0.109735	497	0.317907	0.000027	503	0.260437	0.289000	0.263975
1000	0.296000	0.109735	514	0.334630	0.000027	486	0.255144	0.296000	0.264028
1000	0.274000	0.109735	507	0.284024	0.000027	493	0.263692	0.274000	0.264044
1000	0.292000	0.109735	516	0.313953	0.000027	484	0.268595	0.292000	0.264091
1000	0.291000	0.109735	485	0.292784	0.000027	515	0.289320	0.291000	0.264135
1000	0.288000	0.109735	498	0.309237	0.000027	502	0.266932	0.288000	0.264174
1000	0.280000	0.109735	484	0.311983	0.000027	516	0.250000	0.280000	0.264201
1000	0.276000	0.109735	503	0.314115	0.000027	497	0.237425	0.276000	0.264220
1000	0.283000	0.109735	482	0.313278	0.000027	518	0.254826	0.283000	0.264251
1000	0.301000	0.109735	514	0.319066	0.000027	486	0.281893	0.301000	0.264311
1000	0.276000	0.109735	512	0.277344	0.000027	488	0.274590	0.276000	0.264330
1000	0.326000	0.109735	499	0.362725	0.000027	501	0.289421	0.326000	0.264431
1000	0.284000	0.109735	488	0.299180	0.000027	512	0.269531	0.284000	0.264463
1000	0.271000	0.109735	496	0.280242	0.000027	504	0.261905	0.271000	0.264474
1000	0.317000	0.109735	502	0.356574	0.000027	498	0.277108	0.317000	0.264559
1000	0.286000	0.109735	477	0.310273	0.000027	523	0.263862	0.286000	0.264594
1000	0.298000	0.109735	521	0.299424	0.000027	479	0.296451	0.298000	0.264648
1000	0.300000	0.109735	517	0.313346	0.000027	483	0.285714	0.300000	0.264705
1000	0.262000	0.109735	512	0.232422	0.000027	488	0.293033	0.262000	0.264701
1000	0.304000	0.109735	494	0.297571	0.000027	506	0.310277	0.304000	0.264764
1000	0.255000	0.109735	511	0.283757	0.000027	489	0.224949	0.255000	0.264748
1000	0.288000	0.109735	517	0.297872	0.000027	483	0.277433	0.288000	0.264786
1000	0.277000	0.109735	479	0.279749	0.000027	521	0.274472	0.277000	0.264805
1000	0.304000	0.109735	529	0.311909	0.000027	471	0.295117	0.304000	0.264868
1000	0.271000	0.109735	514	0.289883	0.000027	486	0.251029	0.271000	0.264878
1000	0.271000	0.109735	553	0.278481	0.000027	447	0.261745	0.271000	0.264888
1000	0.252000	0.109735	505	0.285149	0.000027	495	0.218182	0.252000	0.264867
1000	0.308000	0.109735	534	0.303371	0.000027	466	0.313305	0.308000	0.264936
1000	0.281000	0.109735	502	0.298805	0.000027	498	0.263052	0.281000	0.264961
1000	0.271000	0.109735	493	0.296146	0.000027	507	0.246548	0.271000	0.264971
1000	0.294000	0.109735	495	0.325253	0.000027	505	0.263366	0.294000	0.265017
1000	0.282000	0.109735	507	0.278107	0.000027	493	0.286004	0.282000	0.265044
1000	0.292000	0.109735	504	0.309524	0.000027	496	0.274194	0.292000	0.265086
1000	0.291000	0.109735	510	0.309804	0.000027	490	0.271429	0.291000	0.265127
1000	0.265000	0.109735	525	0.278095	0.000027	475	0.250526	0.265000	0.265127
1000	0.279000	0.109735	496	0.302419	0.000027	504	0.255952	0.279000	0.265149
1000	0.283000	0.109735	515	0.295146	0.000027	485	0.270103	0.283000	0.265177
1000	0.278000	0.109735	508	0.275591	0.000027	492	0.280488	0.278000	0.265197
1000	0.286000	0.109735	531	0.308851	0.000027	469	0.260128	0.286000	0.265230
1000	0.299000	0.109735	518	0.320463	0.000027	482	0.275934	0.299000	0.265282
1000	0.276000	0.109735	506	0.306324	0.000027	494	0.244939	0.276000	0.265299
1000	0.291000	0.109735	516	0.277132	0.000027	484	0.305785	0.291000	0.265339
1000	0.280000	0.109735	508	0.299213	0.000027	492	0.260163	0.280000	0.265362
1000	0.294000	0.109735	478	0.299163	0.000027	522	0.289272	0.294000	0.265406
1000	0.281000	0.109735	523	0.313576	0.000027	477	0.245283	0.281000	0.265431
1000	0.287000	0.109735	520	0.301923	0.000027	480	0.270833	0.287000	0.265464
1000	0.290000	0.109735	496	0.298387	0.000027	504	0.281746	0.290000	0.265502
1000	0.280000	0.109735	499	0.300601	0.000027	501	0.259481	0.280000	0.265524
1000	0.273000	0.109735	521	0.287908	0.000027	479	0.256785	0.273000	0.265536
1000	0.280000	0.109735	519	0.323699	0.000027	481	0.232848	0.280000	0.265558
1000	0.312000	0.109735	500	0.314000	0.000027	500	0.310000	0.312000	0.265629
1000	0.276000	0.109735	516	0.294574	0.000027	484	0.256198	0.276000	0.265645
1000	0.279000	0.109735	491	0.266802	0.000027	509	0.290766	0.279000	0.265666
1000	0.300000	0.109735	489	0.308793	0.000027	511	0.291585	0.300000	0.265718
1000	0.300000	0.109735	468	0.333333	0.000027	532	0.270677	0.300000	0.265771
1000	0.303000	0.109735	487	0.324435	0.000027	513	0.282651	0.303000	0.265827
1000	0.300000	0.109735	502	0.314741	0.000027	498	0.285141	0.300000	0.265879
1000	0.307000	0.109735	498	0.307229	0.000027	502	0.306773	0.307000	0.265942
1000	0.295000	0.109735	539	0.345083	0.000027	461	0.236443	0.295000	0.265986
1000	0.255000	0.109735	496	0.284274	0.000027	504	0.226190	0.255000	0.265969
1000	0.303000	0.109735	491	0.297352	0.000027	509	0.308448	0.303000	0.266025
1000	0.280000	0.109735	502	0.276892	0.000027	498	0.283133	0.280000	0.266046
1000	0.286000	0.109735	470	0.331915	0.000027	530	0.245283	0.286000	0.266077
1000	0.292000	0.109735	477	0.337526	0.000027	523	0.250478	0.292000	0.266116
1000	0.279000	0.109735	507	0.303748	0.000027	493	0.253550	0.279000	0.266135
1000	0.296000	0.109735	494	0.297571	0.000027	506	0.294466	0.296000	0.266180
1000	0.299000	0.109735	468	0.320513	0.000027	532	0.280075	0.299000	0.266229
1000	0.289000	0.109735	494	0.297571	0.000027	506	0.280632	0.289000	0.266263
1000	0.293000	0.109735	488	0.321721	0.000027	512	0.265625	0.293000	0.266303
1000	0.288000	0.109735	501	0.311377	0.000027	499	0.264529	0.288000	0.266335
1000	0.280000	0.109735	512	0.304688	0.000027	488	0.254098	0.280000	0.266356
1000	0.288000	0.109735	482	0.311203	0.000027	518	0.266409	0.288000	0.266388
1000	0.276000	0.109735	508	0.305118	0.000027	492	0.245935	0.276000	0.266402
1000	0.270000	0.109735	500	0.306000	0.000027	500	0.234000	0.270000	0.266408
1000	0.264000	0.109735	516	0.277132	0.000027	484	0.250000	0.264000	0.266404
1000	0.285000	0.109735	513	0.276803	0.000027	487	0.293634	0.285000	0.266432
1000	0.284000	0.109735	518	0.326255	0.000027	482	0.238589	0.284000	0.266458
1000	0.270000	0.109735	512	0.267578	0.000027	488	0.272541	0.270000	0.266463
1000	0.307000	0.109735	510	0.296078	0.000027	490	0.318367	0.307000	0.266522
1000	0.281000	0.109735	518	0.318533	0.000027	482	0.240664	0.281000	0.266544
1000	0.295000	0.109735	490	0.316327	0.000027	510	0.274510	0.295000	0.266586
1000	0.292000	0.109735	487	0.299795	0.000027	513	0.284600	0.292000	0.266623
1000	0.292000	0.109735	475	0.288421	0.000027	525	0.295238	0.292000	0.266660
1000	0.276000	0.109735	460	0.286957	0.000027	540	0.266667	0.276000	0.266674
1000	0.284000	0.109735	502	0.306773	0.000027	498	0.261044	0.284000	0.266699
1000	0.284000	0.109735	528	0.314394	0.000027	472	0.250000	0.284000	0.266724
1000	0.250000	0.109735	500	0.266000	0.000027	500	0.234000	0.250000	0.266700
1000	0.274000	0.109735	496	0.290323	0.000027	504	0.257937	0.274000	0.266710
1000	0.277000	0.109735	525	0.316190	0.000027	475	0.233684	0.277000	0.266725
1000	0.278000	0.109735	503	0.306163	0.000027	497	0.249497	0.278000	0.266742
1000	0.289000	0.109735	513	0.296296	0.000027	487	0.281314	0.289000	0.266774
1000	0.273000	0.109735	501	0.291417	0.000027	499	0.254509	0.273000	0.266783
1000	0.273000	0.109735	501	0.275449	0.000027	499	0.270541	0.273000	0.266792
1000	0.285000	0.109735	519	0.294798	0.000027	481	0.274428	0.285000	0.266818
1000	0.289000	0.109735	504	0.327381	0.000027	496	0.250000	0.289000	0.266850
1000	0.258000	0.109735	490	0.293878	0.000027	510	0.223529	0.258000	0.266837
1000	0.293000	0.109735	530	0.294340	0.000027	470	0.291489	0.293000	0.266875
1000	0.284000	0.109735	501	0.289421	0.000027	499	0.278557	0.284000	0.266899
1000	0.292000	0.109735	509	0.304519	0.000027	491	0.279022	0.292000	0.266935
1000	0.302000	0.109735	513	0.319688	0.000027	487	0.283368	0.302000	0.266985
1000	0.277000	0.109735	498	0.297189	0.000027	502	0.256972	0.277000	0.267000
1000	0.299000	0.109735	504	0.323413	0.000027	496	0.274194	0.299000	0.267045
1000	0.271000	0.109735	526	0.288973	0.000027	474	0.251055	0.271000	0.267051
1000	0.292000	0.109735	484	0.316116	0.000027	516	0.269380	0.292000	0.267086
1000	0.276000	0.109735	466	0.281116	0.000027	534	0.271536	0.276000	0.267099
1000	0.268000	0.109735	499	0.256513	0.000027	501	0.279441	0.268000	0.267100
1000	0.308000	0.109735	513	0.315789	0.000027	487	0.299795	0.308000	0.267158
1000	0.317000	0.109735	498	0.357430	0.000027	502	0.276892	0.317000	0.267228
1000	0.295000	0.109735	498	0.313253	0.000027	502	0.276892	0.295000	0.267268
1000	0.292000	0.109735	504	0.315476	0.000027	496	0.268145	0.292000	0.267302
1000	0.284000	0.109735	498	0.299197	0.000027	502	0.268924	0.284000	0.267326
1000	0.268000	0.109735	535	0.274766	0.000027	465	0.260215	0.268000	0.267327
1000	0.263000	0.109735	500	0.290000	0.000027	500	0.236000	0.263000	0.267321
1000	0.287000	0.109735	494	0.287449	0.000027	506	0.286561	0.287000	0.267348
1000	0.284000	0.109735	487	0.283368	0.000027	513	0.284600	0.284000	0.267372
1000	0.299000	0.109735	509	0.302554	0.000027	491	0.295316	0.299000	0.267416
1000	0.284000	0.109735	522	0.285441	0.000027	478	0.282427	0.284000	0.267439
1000	0.272000	0.109735	532	0.306391	0.000027	468	0.232906	0.272000	0.267445
1000	0.263000	0.109735	513	0.296296	0.000027	487	0.227926	0.263000	0.267439
1000	0.283000	0.109735	507	0.293886	0.000027	493	0.271805	0.283000	0.267461
1000	0.284000	0.109735	487	0.316222	0.000027	513	0.253411	0.284000	0.267484
1000	0.308000	0.109735	521	0.328215	0.000027	479	0.286013	0.308000	0.267540
1000	0.319000	0.109735	498	0.343373	0.000027	502	0.294821	0.319000	0.267611
1000	0.281000	0.109735	497	0.255533	0.000027	503	0.306163	0.281000	0.267629
1000	0.291000	0.109735	489	0.282209	0.000027	511	0.299413	0.291000	0.267662
1000	0.305000	0.109735	507	0.315582	0.000027	493	0.294118	0.305000	0.267713
1000	0.294000	0.109735	473	0.315011	0.000027	527	0.275142	0.294000	0.267749
1000	0.272000	0.109735	472	0.292373	0.000027	528	0.253788	0.272000	0.267755
1000	0.293000	0.109735	495	0.290909	0.000027	505	0.295050	0.293000	0.267790
1000	0.270000	0.109735	484	0.299587	0.000027	516	0.242248	0.270000	0.267793
1000	0.274000	0.109735	488	0.258197	0.000027	512	0.289062	0.274000	0.267801
1000	0.297000	0.109735	486	0.333333	0.000027	514	0.262646	0.297000	0.267841
1000	0.283000	0.109735	520	0.288462	0.000027	480	0.277083	0.283000	0.267862
1000	0.292000	0.109735	479	0.315240	0.000027	521	0.270633	0.292000	0.267895
1000	0.261000	0.109735	521	0.264875	0.000027	479	0.256785	0.261000	0.267885
1000	0.297000	0.109735	520	0.326923	0.000027	480	0.264583	0.297000	0.267925
1000	0.295000	0.109735	484	0.291322	0.000027	516	0.298450	0.295000	0.267962
1000	0.291000	0.109735	511	0.299413	0.000027	489	0.282209	0.291000	0.267993
1000	0.301000	0.109735	488	0.350410	0.000027	512	0.253906	0.301000	0.268038
1000	0.284000	0.109735	461	0.266811	0.000027	539	0.298701	0.284000	0.268059
1000	0.323000	0.109735	492	0.335366	0.000027	508	0.311024	0.323000	0.268133
1000	0.280000	0.109735	480	0.289583	0.000027	520	0.271154	0.280000	0.268149
1000	0.279000	0.109735	481	0.299376	0.000027	519	0.260116	0.279000	0.268164
1000	0.295000	0.109735	497	0.285714	0.000027	503	0.304175	0.295000	0.268200
1000	0.280000	0.109735	513	0.294347	0.000027	487	0.264887	0.280000	0.268216
1000	0.272000	0.109735	499	0.262525	0.000027	501	0.281437	0.272000	0.268221
1000	0.277000	0.109735	522	0.298851	0.000027	478	0.253138	0.277000	0.268233
1000	0.301000	0.109735	478	0.357741	0.000027	522	0.249042	0.301000	0.268276
1000	0.277000	0.109735	492	0.306911	0.000027	508	0.248031	0.277000	0.268288
1000	0.245000	0.109735	497	0.233400	0.000027	503	0.256461	0.245000	0.268257
1000	0.271000	0.109735	511	0.291585	0.000027	489	0.249489	0.271000	0.268261
1000	0.301000	0.109735	493	0.328600	0.000027	507	0.274162	0.301000	0.268304
1000	0.290000	0.109735	502	0.312749	0.000027	498	0.267068	0.290000	0.268333
1000	0.270000	0.109735	488	0.254098	0.000027	512	0.285156	0.270000	0.268335
1000	0.254000	0.109735	519	0.281310	0.000027	481	0.224532	0.254000	0.268316
1000	0.258000	0.109735	519	0.269750	0.000027	481	0.245322	0.258000	0.268303
1000	0.279000	0.109735	469	0.304904	0.000027	531	0.256121	0.279000	0.268317
1000	0.276000	0.109735	517	0.286267	0.000027	483	0.265010	0.276000	0.268327
1000	0.273000	0.109735	480	0.289583	0.000027	520	0.257692	0.273000	0.268333
1000	0.290000	0.109735	528	0.285985	0.000027	472	0.294492	0.290000	0.268361
1000	0.300000	0.109735	513	0.319688	0.000027	487	0.279261	0.300000	0.268403
1000	0.323000	0.109735	501	0.345309	0.000027	499	0.300601	0.323000	0.268475
1000	0.285000	0.109735	492	0.304878	0.000027	508	0.265748	0.285000	0.268496
1000	0.306000	0.109735	497	0.317907	0.000027	503	0.294235	0.306000	0.268545
1000	0.313000	0.109735	501	0.297405	0.000027	499	0.328657	0.313000	0.268604
1000	0.263000	0.109735	494	0.257085	0.000027	506	0.268775	0.263000	0.268596
1000	0.279000	0.109735	499	0.296593	0.000027	501	0.261477	0.279000	0.268610
1000	0.291000	0.109735	492	0.294715	0.000027	508	0.287402	0.291000	0.268639
1000	0.273000	0.109735	503	0.286282	0.000027	497	0.259557	0.273000	0.268645
1000	0.291000	0.109735	522	0.300766	0.000027	478	0.280335	0.291000	0.268674
1000	0.274000	0.109735	489	0.276074	0.000027	511	0.272016	0.274000	0.268681
1000	0.286000	0.109735	505	0.295050	0.000027	495	0.276768	0.286000	0.268703
1000	0.285000	0.109735	515	0.295146	0.000027	485	0.274227	0.285000	0.268724
1000	0.294000	0.109735	511	0.324853	0.000027	489	0.261759	0.294000	0.268757
1000	0.293000	0.109735	517	0.311412	0.000027	483	0.273292	0.293000	0.268788
1000	0.301000	0.109735	519	0.294798	0.000027	481	0.307692	0.301000	0.268830
1000	0.297000	0.109735	528	0.310606	0.000027	472	0.281780	0.297000	0.268866
1000	0.326000	0.109735	502	0.334661	0.000027	498	0.317269	0.326000	0.268939
1000	0.315000	0.109735	538	0.306691	0.000027	462	0.324675	0.315000	0.268998
1000	0.292000	0.109735	514	0.293774	0.000027	486	0.290123	0.292000	0.269028
1000	0.256000	0.109735	512	0.255859	0.000027	488	0.256148	0.256000	0.269011
1000	0.281000	0.109735	502	0.276892	0.000027	498	0.285141	0.281000	0.269027
1000	0.291000	0.109735	486	0.308642	0.000027	514	0.274319	0.291000	0.269055
1000	0.278000	0.109735	518	0.303089	0.000027	482	0.251037	0.278000	0.269066
1000	0.292000	0.109735	530	0.326415	0.000027	470	0.253191	0.292000	0.269095
1000	0.302000	0.109735	493	0.320487	0.000027	507	0.284024	0.302000	0.269137
1000	0.312000	0.109735	519	0.315992	0.000027	481	0.307692	0.312000	0.269192
1000	0.298000	0.109735	489	0.304703	0.000027	511	0.291585	0.298000	0.269228
1000	0.286000	0.109735	492	0.292683	0.000027	508	0.279528	0.286000	0.269249
1000	0.292000	0.109735	485	0.325773	0.000027	515	0.260194	0.292000	0.269278
1000	0.291000	0.109735	486	0.283951	0.000027	514	0.297665	0.291000	0.269306
1000	0.273000	0.109735	506	0.300395	0.000027	494	0.244939	0.273000	0.269310
1000	0.301000	0.109735	522	0.342912	0.000027	478	0.255230	0.301000	0.269350
1000	0.279000	0.109735	486	0.275720	0.000027	514	0.282101	0.279000	0.269362
1000	0.305000	0.109735	499	0.322645	0.000027	501	0.287425	0.305000	0.269407
1000	0.305000	0.109735	502	0.332669	0.000027	498	0.277108	0.305000	0.269452
1000	0.295000	0.109735	486	0.325103	0.000027	514	0.266537	0.295000	0.269484
1000	0.281000	0.109735	479	0.313152	0.000027	521	0.251440	0.281000	0.269498
1000	0.299000	0.109735	495	0.349495	0.000027	505	0.249505	0.299000	0.269535
1000	0.281000	0.109735	515	0.318447	0.000027	485	0.241237	0.281000	0.269550
1000	0.304000	0.109735	475	0.296842	0.000027	525	0.310476	0.304000	0.269593
1000	0.276000	0.109735	505	0.302970	0.000027	495	0.248485	0.276000	0.269601
1000	0.276000	0.109735	492	0.284553	0.000027	508	0.267717	0.276000	0.269609
1000	0.289000	0.109735	476	0.310924	0.000027	524	0.269084	0.289000	0.269633
1000	0.267000	0.109735	542	0.273063	0.000027	458	0.259825	0.267000	0.269629
1000	0.274000	0.109735	484	0.283058	0.000027	516	0.265504	0.274000	0.269635
1000	0.279000	0.109735	502	0.320717	0.000027	498	0.236948	0.279000	0.269647
1000	0.293000	0.109735	507	0.309665	0.000027	493	0.275862	0.293000	0.269675
1000	0.296000	0.109735	531	0.318267	0.000027	469	0.270789	0.296000	0.269708
1000	0.307000	0.109735	500	0.316000	0.000027	500	0.298000	0.307000	0.269754
1000	0.274000	0.109735	499	0.296593	0.000027	501	0.251497	0.274000	0.269759
1000	0.275000	0.109735	509	0.320236	0.000027	491	0.228106	0.275000	0.269766
1000	0.267000	0.109735	504	0.283730	0.000027	496	0.250000	0.267000	0.269762
1000	0.259000	0.109735	502	0.272908	0.000027	498	0.244980	0.259000	0.269749
1000	0.310000	0.109735	522	0.304598	0.000027	478	0.315900	0.310000	0.269798
1000	0.293000	0.109735	527	0.332068	0.000027	473	0.249471	0.293000	0.269827
1000	0.270000	0.109735	504	0.277778	0.000027	496	0.262097	0.270000	0.269827
1000	0.285000	0.109735	523	0.323136	0.000027	477	0.243187	0.285000	0.269846
1000	0.268000	0.109735	521	0.262956	0.000027	479	0.273486	0.268000	0.269843
1000	0.278000	0.109735	498	0.271084	0.000027	502	0.284861	0.278000	0.269853
1000	0.305000	0.109735	496	0.336694	0.000027	504	0.273810	0.305000	0.269896
1000	0.283000	0.109735	548	0.310219	0.000027	452	0.250000	0.283000	0.269912
1000	0.276000	0.109735	499	0.266533	0.000027	501	0.285429	0.276000	0.269919
1000	0.262000	0.109735	513	0.272904	0.000027	487	0.250513	0.262000	0.269910
1000	0.284000	0.109735	509	0.298625	0.000027	491	0.268839	0.284000	0.269927
1000	0.268000	0.109735	499	0.266533	0.000027	501	0.269461	0.268000	0.269925
1000	0.304000	0.109735	499	0.320641	0.000027	501	0.287425	0.304000	0.269966
1000	0.303000	0.109735	464	0.331897	0.000027	536	0.277985	0.303000	0.270006
1000	0.286000	0.109735	509	0.312377	0.000027	491	0.258656	0.286000	0.270025
1000	0.288000	0.109735	514	0.305447	0.000027	486	0.269547	0.288000	0.270047
1000	0.301000	0.109735	498	0.327309	0.000027	502	0.274900	0.301000	0.270084
1000	0.288000	0.109735	505	0.300990	0.000027	495	0.274747	0.288000	0.270105
1000	0.290000	0.109735	509	0.284872	0.000027	491	0.295316	0.290000	0.270129
1000	0.301000	0.109735	475	0.298947	0.000027	525	0.302857	0.301000	0.270166
1000	0.271000	0.109735	500	0.276000	0.000027	500	0.266000	0.271000	0.270167
1000	0.265000	0.109735	505	0.285149	0.000027	495	0.244444	0.265000	0.270161
1000	0.251000	0.109735	504	0.263889	0.000027	496	0.237903	0.251000	0.270138
1000	0.300000	0.109735	497	0.323944	0.000027	503	0.276342	0.300000	0.270174
1000	0.272000	0.109735	481	0.286902	0.000027	519	0.258189	0.272000	0.270176
1000	0.281000	0.109735	493	0.275862	0.000027	507	0.285996	0.281000	0.270189
1000	0.307000	0.109735	485	0.303093	0.000027	515	0.310680	0.307000	0.270233
1000	0.290000	0.109735	516	0.294574	0.000027	484	0.285124	0.290000	0.270256
1000	0.255000	0.109735	493	0.265720	0.000027	507	0.244576	0.255000	0.270238
1000	0.307000	0.109735	505	0.326733	0.000027	495	0.286869	0.307000	0.270282
1000	0.302000	0.109735	500	0.280000	0.000027	500	0.324000	0.302000	0.270319
1000	0.308000	0.109735	497	0.313883	0.000027	503	0.302187	0.308000	0.270364
1000	0.285000	0.109735	532	0.327068	0.000027	468	0.237179	0.285000	0.270381
1000	0.290000	0.109735	531	0.329567	0.000027	469	0.245203	0.290000	0.270404
1000	0.255000	0.109735	504	0.251984	0.000027	496	0.258065	0.255000	0.270386
1000	0.290000	0.109735	518	0.285714	0.000027	482	0.294606	0.290000	0.270409
1000	0.289000	0.109735	502	0.304781	0.000027	498	0.273092	0.289000	0.270431
1000	0.286000	0.109735	518	0.312741	0.000027	482	0.257261	0.286000	0.270449
1000	0.306000	0.109735	496	0.304435	0.000027	504	0.307540	0.306000	0.270491
1000	0.292000	0.109735	519	0.300578	0.000027	481	0.282744	0.292000	0.270516
1000	0.277000	0.109735	513	0.276803	0.000027	487	0.277207	0.277000	0.270524
1000	0.280000	0.109735	506	0.280632	0.000027	494	0.279352	0.280000	0.270535
1000	0.277000	0.109735	518	0.293436	0.000027	482	0.259336	0.277000	0.270542
1000	0.274000	0.109735	522	0.302682	0.000027	478	0.242678	0.274000	0.270546
1000	0.296000	0.109735	501	0.301397	0.000027	499	0.290581	0.296000	0.270576
1000	0.258000	0.109735	520	0.273077	0.000027	480	0.241667	0.258000	0.270561
1000	0.261000	0.109735	514	0.266537	0.000027	486	0.255144	0.261000	0.270550
1000	0.280000	0.109735	500	0.292000	0.000027	500	0.268000	0.280000	0.270561
1000	0.263000	0.109735	491	0.256619	0.000027	509	0.269155	0.263000	0.270552
1000	0.269000	0.109735	501	0.273453	0.000027	499	0.264529	0.269000	0.270551
1000	0.287000	0.109735	498	0.291165	0.000027	502	0.282869	0.287000	0.270570
1000	0.276000	0.109735	488	0.297131	0.000027	512	0.255859	0.276000	0.270576
1000	0.263000	0.109735	487	0.281314	0.000027	513	0.245614	0.263000	0.270567
1000	0.278000	0.109735	533	0.294559	0.000027	467	0.259101	0.278000	0.270576
1000	0.293000	0.109735	513	0.311891	0.000027	487	0.273101	0.293000	0.270602
1000	0.277000	0.109735	489	0.292434	0.000027	511	0.262231	0.277000	0.270609
1000	0.279000	0.109735	485	0.317526	0.000027	515	0.242718	0.279000	0.270619
1000	0.294000	0.109735	503	0.318091	0.000027	497	0.269618	0.294000	0.270645
1000	0.265000	0.109735	502	0.318725	0.000027	498	0.210843	0.265000	0.270639
1000	0.288000	0.109735	484	0.303719	0.000027	516	0.273256	0.288000	0.270659
1000	0.287000	0.109735	505	0.293069	0.000027	495	0.280808	0.287000	0.270677
1000	0.279000	0.109735	510	0.305882	0.000027	490	0.251020	0.279000	0.270687
1000	0.296000	0.109735	497	0.293763	0.000027	503	0.298211	0.296000	0.270716
1000	0.290000	0.109735	508	0.309055	0.000027	492	0.270325	0.290000	0.270738
1000	0.290000	0.109735	504	0.261905	0.000027	496	0.318548	0.290000	0.270760
1000	0.259000	0.109735	482	0.267635	0.000027	518	0.250965	0.259000	0.270746
1000	0.276000	0.109735	527	0.273245	0.000027	473	0.279070	0.276000	0.270752
1000	0.266000	0.109735	513	0.259259	0.000027	487	0.273101	0.266000	0.270747
1000	0.305000	0.109735	514	0.311284	0.000027	486	0.298354	0.305000	0.270786
1000	0.322000	0.109735	497	0.334004	0.000027	503	0.310139	0.322000	0.270844
1000	0.310000	0.109735	498	0.339357	0.000027	502	0.280876	0.310000	0.270888
1000	0.276000	0.109735	508	0.293307	0.000027	492	0.258130	0.276000	0.270894
1000	0.291000	0.109735	462	0.294372	0.000027	538	0.288104	0.291000	0.270916
1000	0.297000	0.109735	496	0.324597	0.000027	504	0.269841	0.297000	0.270946
1000	0.290000	0.109735	500	0.294000	0.000027	500	0.286000	0.290000	0.270967
1000	0.292000	0.109735	486	0.314815	0.000027	514	0.270428	0.292000	0.270991
1000	0.271000	0.109735	493	0.298174	0.000027	507	0.244576	0.271000	0.270991
1000	0.260000	0.109735	497	0.239437	0.000027	503	0.280318	0.260000	0.270978
1000	0.279000	0.109735	472	0.292373	0.000027	528	0.267045	0.279000	0.270987
1000	0.292000	0.109735	514	0.291829	0.000027	486	0.292181	0.292000	0.271011
1000	0.264000	0.109735	494	0.279352	0.000027	506	0.249012	0.264000	0.271003
1000	0.283000	0.109735	499	0.290581	0.000027	501	0.275449	0.283000	0.271016
1000	0.308000	0.109735	478	0.341004	0.000027	522	0.277778	0.308000	0.271058
1000	0.284000	0.109735	494	0.283401	0.000027	506	0.284585	0.284000	0.271072
1000	0.281000	0.109735	491	0.315682	0.000027	509	0.247544	0.281000	0.271083
1000	0.287000	0.109735	506	0.318182	0.000027	494	0.255061	0.287000	0.271101
1000	0.282000	0.109735	501	0.295409	0.000027	499	0.268537	0.282000	0.271113
1000	0.265000	0.109735	499	0.294589	0.000027	501	0.235529	0.265000	0.271106
1000	0.309000	0.109735	503	0.355865	0.000027	497	0.261569	0.309000	0.271148
1000	0.280000	0.109735	505	0.289109	0.000027	495	0.270707	0.280000	0.271158
1000	0.260000	0.109735	501	0.305389	0.000027	499	0.214429	0.260000	0.271146
1000	0.284000	0.109735	482	0.321577	0.000027	518	0.249035	0.284000	0.271160
1000	0.284000	0.109735	496	0.312500	0.000027	504	0.255952	0.284000	0.271174
1000	0.323000	0.109735	489	0.335378	0.000027	511	0.311155	0.323000	0.271231
1000	0.275000	0.109735	476	0.252101	0.000027	524	0.295802	0.275000	0.271235
1000	0.277000	0.109735	480	0.293750	0.000027	520	0.261538	0.277000	0.271241
1000	0.280000	0.109735	492	0.268293	0.000027	508	0.291339	0.280000	0.271251
1000	0.287000	0.109735	509	0.292731	0.000027	491	0.281059	0.287000	0.271268
1000	0.328000	0.109735	493	0.320487	0.000027	507	0.335306	0.328000	0.271330
1000	0.301000	0.109735	505	0.300990	0.000027	495	0.301010	0.301000	0.271363
1000	0.296000	0.109735	488	0.303279	0.000027	512	0.289062	0.296000	0.271390
1000	0.271000	0.109735	488	0.264344	0.000027	512	0.277344	0.271000	0.271389
1000	0.289000	0.109735	520	0.300000	0.000027	480	0.277083	0.289000	0.271409
1000	0.304000	0.109735	500	0.310000	0.000027	500	0.298000	0.304000	0.271444
1000	0.298000	0.109735	485	0.305155	0.000027	515	0.291262	0.298000	0.271473
1000	0.289000	0.109735	498	0.285141	0.000027	502	0.292829	0.289000	0.271492
1000	0.302000	0.109735	506	0.296443	0.000027	494	0.307692	0.302000	0.271525
1000	0.278000	0.109735	487	0.271047	0.000027	513	0.284600	0.278000	0.271532
1000	0.289000	0.109735	495	0.321212	0.000027	505	0.257426	0.289000	0.271551
1000	0.278000	0.109735	494	0.269231	0.000027	506	0.286561	0.278000	0.271558
1000	0.251000	0.109735	491	0.285132	0.000027	509	0.218075	0.251000	0.271536
1000	0.313000	0.109735	508	0.342520	0.000027	492	0.282520	0.313000	0.271581
1000	0.301000	0.109735	510	0.309804	0.000027	490	0.291837	0.301000	0.271612
1000	0.286000	0.109735	467	0.325482	0.000027	533	0.251407	0.286000	0.271628
1000	0.284000	0.109735	507	0.274162	0.000027	493	0.294118	0.284000	0.271641
1000	0.281000	0.109735	509	0.275049	0.000027	491	0.287169	0.281000	0.271651
1000	0.282000	0.109735	507	0.301775	0.000027	493	0.261663	0.282000	0.271662
1000	0.286000	0.109735	506	0.332016	0.000027	494	0.238866	0.286000	0.271678
1000	0.287000	0.109735	494	0.315789	0.000027	506	0.258893	0.287000	0.271694
1000	0.283000	0.109735	500	0.284000	0.000027	500	0.282000	0.283000	0.271706
1000	0.275000	0.109735	491	0.293279	0.000027	509	0.257367	0.275000	0.271710
1000	0.281000	0.109735	521	0.303263	0.000027	479	0.256785	0.281000	0.271720
1000	0.270000	0.109735	513	0.261209	0.000027	487	0.279261	0.270000	0.271718
1000	0.320000	0.109735	486	0.345679	0.000027	514	0.295720	0.320000	0.271769
1000	0.272000	0.109735	489	0.298569	0.000027	511	0.246575	0.272000	0.271770
1000	0.287000	0.109735	502	0.302789	0.000027	498	0.271084	0.287000	0.271786
1000	0.296000	0.109735	508	0.332677	0.000027	492	0.258130	0.296000	0.271812
1000	0.262000	0.109735	501	0.281437	0.000027	499	0.242485	0.262000	0.271801
1000	0.289000	0.109735	499	0.310621	0.000027	501	0.267465	0.289000	0.271819
1000	0.288000	0.109735	500	0.324000	0.000027	500	0.252000	0.288000	0.271837
1000	0.280000	0.109735	500	0.294000	0.000027	500	0.266000	0.280000	0.271845
1000	0.283000	0.109735	512	0.304688	0.000027	488	0.260246	0.283000	0.271857
1000	0.276000	0.109735	485	0.294845	0.000027	515	0.258252	0.276000	0.271861
1000	0.282000	0.109735	513	0.263158	0.000027	487	0.301848	0.282000	0.271872
1000	0.293000	0.109735	506	0.314229	0.000027	494	0.271255	0.293000	0.271894
1000	0.269000	0.109735	531	0.290019	0.000027	469	0.245203	0.269000	0.271891
1000	0.267000	0.109735	497	0.281690	0.000027	503	0.252485	0.267000	0.271886
1000	0.264000	0.109735	491	0.272912	0.000027	509	0.255403	0.264000	0.271878
1000	0.300000	0.109735	478	0.334728	0.000027	522	0.268199	0.300000	0.271907
1000	0.269000	0.109735	498	0.261044	0.000027	502	0.276892	0.269000	0.271904
1000	0.288000	0.109735	463	0.280778	0.000027	537	0.294227	0.288000	0.271921
1000	0.300000	0.109735	481	0.311850	0.000027	519	0.289017	0.300000	0.271951
1000	0.282000	0.109735	496	0.282258	0.000027	504	0.281746	0.282000	0.271961
1000	0.282000	0.109735	502	0.302789	0.000027	498	0.261044	0.282000	0.271972
1000	0.285000	0.109735	480	0.287500	0.000027	520	0.282692	0.285000	0.271985
1000	0.314000	0.109735	489	0.366053	0.000027	511	0.264188	0.314000	0.272029
1000	0.268000	0.109735	492	0.274390	0.000027	508	0.261811	0.268000	0.272025
1000	0.301000	0.109735	491	0.317719	0.000027	509	0.284872	0.301000	0.272055
1000	0.319000	0.109735	503	0.314115	0.000027	497	0.323944	0.319000	0.272104
1000	0.268000	0.109735	507	0.299803	0.000027	493	0.235294	0.268000	0.272099
1000	0.269000	0.109735	488	0.311475	0.000027	512	0.228516	0.269000	0.272096
1000	0.255000	0.109735	501	0.255489	0.000027	499	0.254509	0.255000	0.272078
1000	0.300000	0.109735	530	0.330189	0.000027	470	0.265957	0.300000	0.272107
1000	0.296000	0.109735	507	0.319527	0.000027	493	0.271805	0.296000	0.272132
1000	0.284000	0.109735	488	0.311475	0.000027	512	0.257812	0.284000	0.272144
1000	0.274000	0.109735	505	0.289109	0.000027	495	0.258586	0.274000	0.272146
1000	0.295000	0.109735	463	0.317495	0.000027	537	0.275605	0.295000	0.272170
1000	0.309000	0.109735	480	0.297917	0.000027	520	0.319231	0.309000	0.272208
1000	0.291000	0.109735	502	0.320717	0.000027	498	0.261044	0.291000	0.272227
1000	0.303000	0.109735	495	0.349495	0.000027	505	0.257426	0.303000	0.272258
1000	0.273000	0.109735	510	0.288235	0.000027	490	0.257143	0.273000	0.272259
1000	0.303000	0.109735	543	0.333333	0.000027	457	0.266958	0.303000	0.272291
1000	0.301000	0.109735	522	0.296935	0.000027	478	0.305439	0.301000	0.272320
1000	0.293000	0.109735	513	0.319688	0.000027	487	0.264887	0.293000	0.272341
1000	0.290000	0.109735	509	0.306483	0.000027	491	0.272912	0.290000	0.272359
1000	0.292000	0.109735	502	0.306773	0.000027	498	0.277108	0.292000	0.272379
1000	0.272000	0.109735	515	0.291262	0.000027	485	0.251546	0.272000	0.272379
1000	0.290000	0.109735	499	0.318637	0.000027	501	0.261477	0.290000	0.272397
1000	0.292000	0.109735	503	0.296223	0.000027	497	0.287726	0.292000	0.272417
1000	0.288000	0.109735	520	0.321154	0.000027	480	0.252083	0.288000	0.272433
1000	0.278000	0.109735	491	0.266802	0.000027	509	0.288802	0.278000	0.272438
1000	0.290000	0.109735	476	0.283613	0.000027	524	0.295802	0.290000	0.272456
1000	0.306000	0.109735	481	0.334719	0.000027	519	0.279383	0.306000	0.272490
1000	0.308000	0.109735	485	0.309278	0.000027	515	0.306796	0.308000	0.272526
1000	0.270000	0.109735	492	0.302846	0.000027	508	0.238189	0.270000	0.272523
1000	0.269000	0.109735	502	0.284861	0.000027	498	0.253012	0.269000	0.272520
1000	0.247000	0.109735	496	0.217742	0.000027	504	0.275794	0.247000	0.272494
1000	0.282000	0.109735	499	0.280561	0.000027	501	0.283433	0.282000	0.272504
1000	0.287000	0.109735	504	0.317460	0.000027	496	0.256048	0.287000	0.272518
1000	0.279000	0.109735	502	0.300797	0.000027	498	0.257028	0.279000	0.272525
1000	0.265000	0.109735	491	0.281059	0.000027	509	0.249509	0.265000	0.272517
1000	0.289000	0.109735	498	0.291165	0.000027	502	0.286853	0.289000	0.272534
1000	0.298000	0.109735	497	0.301811	0.000027	503	0.294235	0.298000	0.272559
1000	0.303000	0.109735	482	0.317427	0.000027	518	0.289575	0.303000	0.272590
1000	0.307000	0.109735	487	0.338809	0.000027	513	0.276803	0.307000	0.272624
1000	0.293000	0.109735	494	0.311741	0.000027	506	0.274704	0.293000	0.272645
1000	0.285000	0.109735	494	0.305668	0.000027	506	0.264822	0.285000	0.272657
1000	0.253000	0.109735	485	0.270103	0.000027	515	0.236893	0.253000	0.272637
1000	0.290000	0.109735	474	0.333333	0.000027	526	0.250951	0.290000	0.272655
1000	0.307000	0.109735	505	0.291089	0.000027	495	0.323232	0.307000	0.272689
1000	0.286000	0.109735	510	0.301961	0.000027	490	0.269388	0.286000	0.272702
1000	0.289000	0.109735	516	0.279070	0.000027	484	0.299587	0.289000	0.272718
1000	0.301000	0.109735	515	0.312621	0.000027	485	0.288660	0.301000	0.272747
1000	0.274000	0.109735	474	0.272152	0.000027	526	0.275665	0.274000	0.272748
1000	0.286000	0.109735	486	0.296296	0.000027	514	0.276265	0.286000	0.272761
1000	0.282000	0.109735	529	0.306238	0.000027	471	0.254777	0.282000	0.272770
1000	0.291000	0.109735	504	0.307540	0.000027	496	0.274194	0.291000	0.272788
1000	0.326000	0.109735	499	0.328657	0.000027	501	0.323353	0.326000	0.272841
1000	0.284000	0.109735	521	0.330134	0.000027	479	0.233820	0.284000	0.272852
1000	0.288000	0.109735	497	0.321932	0.000027	503	0.254473	0.288000	0.272867
1000	0.310000	0.109735	499	0.332665	0.000027	501	0.287425	0.310000	0.272903
1000	0.266000	0.109735	503	0.256461	0.000027	497	0.275654	0.266000	0.272896
1000	0.281000	0.109735	478	0.317992	0.000027	522	0.247126	0.281000	0.272904
1000	0.292000	0.109735	482	0.302905	0.000027	518	0.281853	0.292000	0.272923
1000	0.270000	0.109735	493	0.283976	0.000027	507	0.256410	0.270000	0.272920
1000	0.295000	0.109735	518	0.297297	0.000027	482	0.292531	0.295000	0.272942
1000	0.306000	0.109735	509	0.335953	0.000027	491	0.274949	0.306000	0.272974
1000	0.263000	0.109735	550	0.254545	0.000027	450	0.273333	0.263000	0.272965
1000	0.274000	0.109735	525	0.270476	0.000027	475	0.277895	0.274000	0.272966
1000	0.303000	0.109735	504	0.325397	0.000027	496	0.280242	0.303000	0.272995
1000	0.316000	0.109735	518	0.328185	0.000027	482	0.302905	0.316000	0.273037
1000	0.292000	0.109735	483	0.302277	0.000027	517	0.282398	0.292000	0.273055
1000	0.294000	0.109735	474	0.289030	0.000027	526	0.298479	0.294000	0.273076
1000	0.295000	0.109735	464	0.329741	0.000027	536	0.264925	0.295000	0.273097
1000	0.287000	0.109735	514	0.334630	0.000027	486	0.236626	0.287000	0.273111
1000	0.307000	0.109735	509	0.316306	0.000027	491	0.297352	0.307000	0.273143
1000	0.306000	0.109735	504	0.315476	0.000027	496	0.296371	0.306000	0.273175
1000	0.283000	0.109735	486	0.290123	0.000027	514	0.276265	0.283000	0.273185
1000	0.270000	0.109735	515	0.283495	0.000027	485	0.255670	0.270000	0.273182
1000	0.291000	0.109735	512	0.287109	0.000027	488	0.295082	0.291000	0.273199
1000	0.273000	0.109735	517	0.276596	0.000027	483	0.269151	0.273000	0.273199
1000	0.308000	0.109735	508	0.314961	0.000027	492	0.300813	0.308000	0.273232
1000	0.285000	0.109735	499	0.312625	0.000027	501	0.257485	0.285000	0.273244
1000	0.253000	0.109735	479	0.263048	0.000027	521	0.243762	0.253000	0.273224
1000	0.283000	0.109735	508	0.305118	0.000027	492	0.260163	0.283000	0.273234
1000	0.256000	0.109735	520	0.267308	0.000027	480	0.243750	0.256000	0.273217
1000	0.311000	0.109735	526	0.370722	0.000027	474	0.244726	0.311000	0.273253
1000	0.276000	0.109735	481	0.303534	0.000027	519	0.250482	0.276000	0.273256
1000	0.282000	0.109735	475	0.290526	0.000027	525	0.274286	0.282000	0.273264
1000	0.278000	0.109735	478	0.278243	0.000027	522	0.277778	0.278000	0.273269
1000	0.267000	0.109735	503	0.302187	0.000027	497	0.231388	0.267000	0.273263
1000	0.303000	0.109735	488	0.313525	0.000027	512	0.292969	0.303000	0.273291
1000	0.286000	0.109735	521	0.301344	0.000027	479	0.269311	0.286000	0.273303
1000	0.255000	0.109735	489	0.284254	0.000027	511	0.227006	0.255000	0.273286
1000	0.267000	0.109735	485	0.282474	0.000027	515	0.252427	0.267000	0.273280
1000	0.311000	0.109735	507	0.333333	0.000027	493	0.288032	0.311000	0.273316
