# Supplementary material for: Investigating environmental effects on phonology using diachronic models
Source: Evol Hum Sci. 2024 Jan 3;6:e8. doi: 10.1017/ehs.2023.33 (PMC10955398; doi:10.1017/ehs.2023.33)
Supplement: Hartmann et al. supplementary material 4 — Hartmann et al. supplementary material [file S2513843X23000336sup004.zip › TonesClimateGeoPhylo_Public-1.0/results/BayesTraitsOutput/ContinuousA/ContA_Tones_SpecHSimBi_NoNodeFossils.Schedule.txt]

Rate	100.00
Rate Tried	% Accepted	Alpha Trait 1 - Dev	Alpha Trait 1 - Tried	Alpha Trait 1 - Accepted	Alpha Trait 2 - Dev	Alpha Trait 2 - Tried	Alpha Trait 2 - Accepted	Sample Ave Acceptance	Total Ave Acceptance
1000	0.322000	0.057678	477	0.301887	0.000047	523	0.340344	0.322000	0.152056
1000	0.285000	0.057678	521	0.307102	0.000047	479	0.260960	0.285000	0.154612
1000	0.300000	0.057678	491	0.331976	0.000047	509	0.269155	0.300000	0.157356
1000	0.286000	0.057678	505	0.273267	0.000047	495	0.298990	0.286000	0.159738
1000	0.283000	0.057678	484	0.283058	0.000047	516	0.282946	0.283000	0.161979
1000	0.280000	0.057678	475	0.282105	0.000047	525	0.278095	0.280000	0.164086
1000	0.273000	0.057678	493	0.286004	0.000047	507	0.260355	0.273000	0.165997
1000	0.271000	0.057678	472	0.288136	0.000047	528	0.255682	0.271000	0.167807
1000	0.276000	0.057678	508	0.301181	0.000047	492	0.250000	0.276000	0.169641
1000	0.262000	0.057678	517	0.243714	0.000047	483	0.281573	0.262000	0.171180
1000	0.256000	0.057678	514	0.241245	0.000047	486	0.271605	0.256000	0.172571
1000	0.282000	0.057678	496	0.294355	0.000047	504	0.269841	0.282000	0.174336
1000	0.291000	0.057678	513	0.288499	0.000047	487	0.293634	0.291000	0.176188
1000	0.300000	0.057678	507	0.282051	0.000047	493	0.318458	0.300000	0.178122
1000	0.297000	0.057678	528	0.282197	0.000047	472	0.313559	0.297000	0.179951
1000	0.297000	0.057678	491	0.311609	0.000047	509	0.282908	0.297000	0.181725
1000	0.295000	0.057678	492	0.276423	0.000047	508	0.312992	0.295000	0.183415
1000	0.292000	0.057678	523	0.275335	0.000047	477	0.310273	0.292000	0.185012
1000	0.301000	0.057678	486	0.306584	0.000047	514	0.295720	0.301000	0.186693
1000	0.266000	0.057678	514	0.254864	0.000047	486	0.277778	0.266000	0.187826
1000	0.300000	0.057678	516	0.337209	0.000047	484	0.260331	0.300000	0.189406
1000	0.302000	0.057678	514	0.305447	0.000047	486	0.298354	0.302000	0.190970
1000	0.264000	0.057678	495	0.270707	0.000047	505	0.257426	0.264000	0.191970
1000	0.319000	0.057678	466	0.293991	0.000047	534	0.340824	0.319000	0.193687
1000	0.259000	0.057678	477	0.245283	0.000047	523	0.271511	0.259000	0.194557
1000	0.260000	0.057678	513	0.259259	0.000047	487	0.260780	0.260000	0.195418
1000	0.265000	0.057678	499	0.266533	0.000047	501	0.263473	0.265000	0.196322
1000	0.276000	0.057678	510	0.280392	0.000047	490	0.271429	0.276000	0.197344
1000	0.258000	0.057678	515	0.283495	0.000047	485	0.230928	0.258000	0.198111
1000	0.301000	0.057678	464	0.336207	0.000047	536	0.270522	0.301000	0.199398
1000	0.291000	0.057678	521	0.262956	0.000047	479	0.321503	0.291000	0.200528
1000	0.278000	0.057678	525	0.260952	0.000047	475	0.296842	0.278000	0.201473
1000	0.298000	0.057678	531	0.288136	0.000047	469	0.309168	0.298000	0.202636
1000	0.293000	0.057678	486	0.298354	0.000047	514	0.287938	0.293000	0.203712
1000	0.273000	0.057678	528	0.299242	0.000047	472	0.243644	0.273000	0.204527
1000	0.269000	0.057678	510	0.278431	0.000047	490	0.259184	0.269000	0.205277
1000	0.270000	0.057678	497	0.273642	0.000047	503	0.266402	0.270000	0.206021
1000	0.308000	0.057678	489	0.286299	0.000047	511	0.328767	0.308000	0.207179
1000	0.270000	0.057678	500	0.262000	0.000047	500	0.278000	0.270000	0.207885
1000	0.252000	0.057678	489	0.259714	0.000047	511	0.244618	0.252000	0.208375
1000	0.288000	0.057678	505	0.271287	0.000047	495	0.305051	0.288000	0.209250
1000	0.306000	0.057678	479	0.313152	0.000047	521	0.299424	0.306000	0.210302
1000	0.302000	0.057678	487	0.305955	0.000047	513	0.298246	0.302000	0.211288
1000	0.292000	0.057678	508	0.309055	0.000047	492	0.274390	0.292000	0.212147
1000	0.264000	0.057678	525	0.268571	0.000047	475	0.258947	0.264000	0.212692
1000	0.297000	0.057678	508	0.297244	0.000047	492	0.296748	0.297000	0.213571
1000	0.280000	0.057678	491	0.281059	0.000047	509	0.278978	0.280000	0.214256
1000	0.281000	0.057678	511	0.260274	0.000047	489	0.302658	0.281000	0.214937
1000	0.281000	0.057678	534	0.280899	0.000047	466	0.281116	0.281000	0.215604
1000	0.304000	0.057678	503	0.318091	0.000047	497	0.289738	0.304000	0.216488
1000	0.292000	0.057678	514	0.319066	0.000047	486	0.263374	0.292000	0.217235
1000	0.256000	0.057678	527	0.263757	0.000047	473	0.247357	0.256000	0.217616
1000	0.267000	0.057678	515	0.297087	0.000047	485	0.235052	0.267000	0.218095
1000	0.299000	0.057678	492	0.325203	0.000047	508	0.273622	0.299000	0.218873
1000	0.255000	0.057678	496	0.274194	0.000047	504	0.236111	0.255000	0.219217
1000	0.302000	0.057678	516	0.315891	0.000047	484	0.287190	0.302000	0.219998
1000	0.294000	0.057678	472	0.305085	0.000047	528	0.284091	0.294000	0.220690
1000	0.272000	0.057678	506	0.282609	0.000047	494	0.261134	0.272000	0.221165
1000	0.291000	0.057678	492	0.276423	0.000047	508	0.305118	0.291000	0.221805
1000	0.295000	0.057678	509	0.288802	0.000047	491	0.301426	0.295000	0.222471
1000	0.316000	0.057678	499	0.308617	0.000047	501	0.323353	0.316000	0.223313
1000	0.289000	0.057678	512	0.269531	0.000047	488	0.309426	0.289000	0.223900
1000	0.290000	0.057678	525	0.302857	0.000047	475	0.275789	0.290000	0.224485
1000	0.310000	0.057678	517	0.292070	0.000047	483	0.329193	0.310000	0.225235
1000	0.283000	0.057678	545	0.291743	0.000047	455	0.272527	0.283000	0.225737
1000	0.296000	0.057678	505	0.281188	0.000047	495	0.311111	0.296000	0.226343
1000	0.279000	0.057678	499	0.278557	0.000047	501	0.279441	0.279000	0.226793
1000	0.261000	0.057678	519	0.265896	0.000047	481	0.255717	0.261000	0.227083
1000	0.314000	0.057678	510	0.335294	0.000047	490	0.291837	0.314000	0.227813
1000	0.276000	0.057678	504	0.281746	0.000047	496	0.270161	0.276000	0.228215
1000	0.300000	0.057678	516	0.304264	0.000047	484	0.295455	0.300000	0.228808
1000	0.278000	0.057678	509	0.290766	0.000047	491	0.264766	0.278000	0.229211
1000	0.301000	0.057678	480	0.295833	0.000047	520	0.305769	0.301000	0.229795
1000	0.271000	0.057678	491	0.279022	0.000047	509	0.263261	0.271000	0.230127
1000	0.324000	0.057678	475	0.328421	0.000047	525	0.320000	0.324000	0.230878
1000	0.275000	0.057678	519	0.271676	0.000047	481	0.278586	0.275000	0.231228
1000	0.274000	0.057678	519	0.306358	0.000047	481	0.239085	0.274000	0.231565
1000	0.279000	0.057678	509	0.288802	0.000047	491	0.268839	0.279000	0.231936
1000	0.295000	0.057678	491	0.299389	0.000047	509	0.290766	0.295000	0.232425
1000	0.273000	0.057678	502	0.284861	0.000047	498	0.261044	0.273000	0.232737
1000	0.284000	0.057678	517	0.282398	0.000047	483	0.285714	0.284000	0.233128
1000	0.293000	0.057678	523	0.284895	0.000047	477	0.301887	0.293000	0.233582
1000	0.284000	0.057678	493	0.290061	0.000047	507	0.278107	0.284000	0.233961
1000	0.286000	0.057678	488	0.311475	0.000047	512	0.261719	0.286000	0.234349
1000	0.294000	0.057678	493	0.308316	0.000047	507	0.280079	0.294000	0.234791
1000	0.306000	0.057678	501	0.289421	0.000047	499	0.322645	0.306000	0.235314
1000	0.295000	0.057678	528	0.289773	0.000047	472	0.300847	0.295000	0.235750
1000	0.309000	0.057678	492	0.302846	0.000047	508	0.314961	0.309000	0.236281
1000	0.270000	0.057678	499	0.250501	0.000047	501	0.289421	0.270000	0.236523
1000	0.293000	0.057678	508	0.287402	0.000047	492	0.298780	0.293000	0.236927
1000	0.291000	0.057678	475	0.309474	0.000047	525	0.274286	0.291000	0.237310
1000	0.308000	0.057678	494	0.309717	0.000047	506	0.306324	0.308000	0.237808
1000	0.292000	0.057678	473	0.334038	0.000047	527	0.254269	0.292000	0.238187
1000	0.264000	0.057678	515	0.291262	0.000047	485	0.235052	0.264000	0.238366
1000	0.278000	0.057678	520	0.288462	0.000047	480	0.266667	0.278000	0.238640
1000	0.312000	0.057678	515	0.333981	0.000047	485	0.288660	0.312000	0.239142
1000	0.300000	0.057678	504	0.283730	0.000047	496	0.316532	0.300000	0.239556
1000	0.257000	0.057678	470	0.240426	0.000047	530	0.271698	0.257000	0.239674
1000	0.293000	0.057678	523	0.317400	0.000047	477	0.266247	0.293000	0.240032
1000	0.288000	0.057678	538	0.282528	0.000047	462	0.294372	0.288000	0.240352
1000	0.251000	0.057678	486	0.242798	0.000047	514	0.258755	0.251000	0.240422
1000	0.337000	0.057678	516	0.368217	0.000047	484	0.303719	0.337000	0.241058
1000	0.297000	0.057678	502	0.314741	0.000047	498	0.279116	0.297000	0.241423
1000	0.282000	0.057678	513	0.300195	0.000047	487	0.262834	0.282000	0.241687
1000	0.258000	0.057678	495	0.252525	0.000047	505	0.263366	0.258000	0.241792
1000	0.277000	0.057678	485	0.265979	0.000047	515	0.287379	0.277000	0.242018
1000	0.271000	0.057678	489	0.274029	0.000047	511	0.268102	0.271000	0.242202
1000	0.309000	0.057678	498	0.309237	0.000047	502	0.308765	0.309000	0.242625
1000	0.283000	0.057678	485	0.263918	0.000047	515	0.300971	0.283000	0.242879
1000	0.291000	0.057678	493	0.308316	0.000047	507	0.274162	0.291000	0.243180
1000	0.259000	0.057678	483	0.244306	0.000047	517	0.272727	0.259000	0.243278
1000	0.306000	0.057678	484	0.307851	0.000047	516	0.304264	0.306000	0.243665
1000	0.269000	0.057678	509	0.265226	0.000047	491	0.272912	0.269000	0.243821
1000	0.285000	0.057678	508	0.261811	0.000047	492	0.308943	0.285000	0.244072
1000	0.300000	0.057678	481	0.288981	0.000047	519	0.310212	0.300000	0.244411
1000	0.284000	0.057678	499	0.302605	0.000047	501	0.265469	0.284000	0.244649
1000	0.261000	0.057678	510	0.278431	0.000047	490	0.242857	0.261000	0.244747
1000	0.287000	0.057678	497	0.301811	0.000047	503	0.272366	0.287000	0.244999
1000	0.293000	0.057678	468	0.305556	0.000047	532	0.281955	0.293000	0.245283
1000	0.300000	0.057678	498	0.301205	0.000047	502	0.298805	0.300000	0.245604
1000	0.301000	0.057678	520	0.311538	0.000047	480	0.289583	0.301000	0.245928
1000	0.291000	0.057678	544	0.314338	0.000047	456	0.263158	0.291000	0.246190
1000	0.291000	0.057678	493	0.294118	0.000047	507	0.287968	0.291000	0.246449
1000	0.290000	0.057678	488	0.284836	0.000047	512	0.294922	0.290000	0.246700
1000	0.298000	0.057678	501	0.341317	0.000047	499	0.254509	0.298000	0.246993
1000	0.277000	0.057678	495	0.276768	0.000047	505	0.277228	0.277000	0.247163
1000	0.311000	0.057678	494	0.313765	0.000047	506	0.308300	0.311000	0.247524
1000	0.265000	0.057678	504	0.253968	0.000047	496	0.276210	0.265000	0.247622
1000	0.278000	0.057678	476	0.264706	0.000047	524	0.290076	0.278000	0.247792
1000	0.273000	0.057678	488	0.270492	0.000047	512	0.275391	0.273000	0.247932
1000	0.266000	0.057678	524	0.269084	0.000047	476	0.262605	0.266000	0.248032
1000	0.279000	0.057678	525	0.281905	0.000047	475	0.275789	0.279000	0.248202
1000	0.271000	0.057678	505	0.279208	0.000047	495	0.262626	0.271000	0.248327
1000	0.297000	0.057678	492	0.323171	0.000047	508	0.271654	0.297000	0.248591
1000	0.313000	0.057678	494	0.301619	0.000047	506	0.324111	0.313000	0.248939
1000	0.291000	0.057678	463	0.311015	0.000047	537	0.273743	0.291000	0.249165
1000	0.269000	0.057678	508	0.309055	0.000047	492	0.227642	0.269000	0.249271
1000	0.293000	0.057678	498	0.319277	0.000047	502	0.266932	0.293000	0.249504
1000	0.284000	0.057678	500	0.274000	0.000047	500	0.294000	0.284000	0.249687
1000	0.295000	0.057678	520	0.307692	0.000047	480	0.281250	0.295000	0.249925
1000	0.284000	0.057678	479	0.283925	0.000047	521	0.284069	0.284000	0.250103
1000	0.290000	0.057678	476	0.298319	0.000047	524	0.282443	0.290000	0.250311
1000	0.296000	0.057678	498	0.293173	0.000047	502	0.298805	0.296000	0.250548
1000	0.290000	0.057678	520	0.300000	0.000047	480	0.279167	0.290000	0.250751
1000	0.289000	0.057678	511	0.297456	0.000047	489	0.280164	0.289000	0.250947
1000	0.304000	0.057678	494	0.307692	0.000047	506	0.300395	0.304000	0.251218
1000	0.289000	0.057678	521	0.293666	0.000047	479	0.283925	0.289000	0.251410
1000	0.294000	0.057678	511	0.295499	0.000047	489	0.292434	0.294000	0.251625
1000	0.284000	0.057678	506	0.294466	0.000047	494	0.273279	0.284000	0.251788
1000	0.266000	0.057678	509	0.275049	0.000047	491	0.256619	0.266000	0.251859
1000	0.262000	0.057678	512	0.267578	0.000047	488	0.256148	0.262000	0.251909
1000	0.278000	0.057678	491	0.285132	0.000047	509	0.271120	0.278000	0.252038
1000	0.268000	0.057678	499	0.286573	0.000047	501	0.249501	0.268000	0.252117
1000	0.301000	0.057678	501	0.311377	0.000047	499	0.290581	0.301000	0.252357
1000	0.313000	0.057678	498	0.351406	0.000047	502	0.274900	0.313000	0.252652
1000	0.305000	0.057678	481	0.322245	0.000047	519	0.289017	0.305000	0.252907
1000	0.283000	0.057678	516	0.279070	0.000047	484	0.287190	0.283000	0.253052
1000	0.295000	0.057678	494	0.287449	0.000047	506	0.302372	0.295000	0.253254
1000	0.286000	0.057678	505	0.297030	0.000047	495	0.274747	0.286000	0.253410
1000	0.269000	0.057678	487	0.250513	0.000047	513	0.286550	0.269000	0.253485
1000	0.281000	0.057678	495	0.280808	0.000047	505	0.281188	0.281000	0.253615
1000	0.308000	0.057678	504	0.319444	0.000047	496	0.296371	0.308000	0.253871
1000	0.299000	0.057678	503	0.318091	0.000047	497	0.279678	0.299000	0.254083
1000	0.264000	0.057678	501	0.247505	0.000047	499	0.280561	0.264000	0.254130
1000	0.258000	0.057678	506	0.235178	0.000047	494	0.281377	0.258000	0.254148
1000	0.315000	0.057678	514	0.303502	0.000047	486	0.327160	0.315000	0.254429
1000	0.293000	0.057678	500	0.296000	0.000047	500	0.290000	0.293000	0.254607
1000	0.250000	0.057678	530	0.245283	0.000047	470	0.255319	0.250000	0.254586
1000	0.273000	0.057678	525	0.270476	0.000047	475	0.275789	0.273000	0.254670
1000	0.300000	0.057678	500	0.296000	0.000047	500	0.304000	0.300000	0.254876
1000	0.292000	0.057678	503	0.308151	0.000047	497	0.275654	0.292000	0.255044
1000	0.289000	0.057678	526	0.306084	0.000047	474	0.270042	0.289000	0.255197
1000	0.286000	0.057678	507	0.266272	0.000047	493	0.306288	0.286000	0.255335
1000	0.295000	0.057678	496	0.334677	0.000047	504	0.255952	0.295000	0.255512
1000	0.269000	0.057678	475	0.286316	0.000047	525	0.253333	0.269000	0.255572
1000	0.286000	0.057678	485	0.292784	0.000047	515	0.279612	0.286000	0.255707
1000	0.295000	0.057678	489	0.278119	0.000047	511	0.311155	0.295000	0.255880
1000	0.296000	0.057678	522	0.310345	0.000047	478	0.280335	0.296000	0.256056
1000	0.311000	0.057678	512	0.300781	0.000047	488	0.321721	0.311000	0.256296
1000	0.263000	0.057678	482	0.263485	0.000047	518	0.262548	0.263000	0.256325
1000	0.292000	0.057678	493	0.296146	0.000047	507	0.287968	0.292000	0.256479
1000	0.284000	0.057678	524	0.276718	0.000047	476	0.292017	0.284000	0.256598
1000	0.286000	0.057678	491	0.297352	0.000047	509	0.275049	0.286000	0.256724
1000	0.298000	0.057678	515	0.308738	0.000047	485	0.286598	0.298000	0.256901
1000	0.302000	0.057678	492	0.308943	0.000047	508	0.295276	0.302000	0.257093
1000	0.290000	0.057678	510	0.280392	0.000047	490	0.300000	0.290000	0.257232
1000	0.267000	0.057678	531	0.310734	0.000047	469	0.217484	0.267000	0.257273
1000	0.296000	0.057678	494	0.303644	0.000047	506	0.288538	0.296000	0.257436
1000	0.312000	0.057678	515	0.333981	0.000047	485	0.288660	0.312000	0.257664
1000	0.300000	0.057678	471	0.284501	0.000047	529	0.313800	0.300000	0.257841
1000	0.281000	0.057678	480	0.285417	0.000047	520	0.276923	0.281000	0.257937
1000	0.299000	0.057678	505	0.310891	0.000047	495	0.286869	0.299000	0.258106
1000	0.292000	0.057678	497	0.289738	0.000047	503	0.294235	0.292000	0.258246
1000	0.296000	0.057678	501	0.301397	0.000047	499	0.290581	0.296000	0.258401
1000	0.264000	0.057678	493	0.275862	0.000047	507	0.252465	0.264000	0.258423
1000	0.272000	0.057678	504	0.257937	0.000047	496	0.286290	0.272000	0.258479
1000	0.289000	0.057678	524	0.303435	0.000047	476	0.273109	0.289000	0.258602
1000	0.284000	0.057678	474	0.291139	0.000047	526	0.277567	0.284000	0.258705
1000	0.303000	0.057678	489	0.310838	0.000047	511	0.295499	0.303000	0.258882
1000	0.287000	0.057678	490	0.314286	0.000047	510	0.260784	0.287000	0.258995
1000	0.294000	0.057678	492	0.276423	0.000047	508	0.311024	0.294000	0.259134
1000	0.280000	0.057678	518	0.295367	0.000047	482	0.263485	0.280000	0.259217
1000	0.271000	0.057678	505	0.312871	0.000047	495	0.228283	0.271000	0.259264
1000	0.318000	0.057678	501	0.317365	0.000047	499	0.318637	0.318000	0.259495
1000	0.271000	0.057678	526	0.279468	0.000047	474	0.261603	0.271000	0.259540
1000	0.279000	0.057678	503	0.262425	0.000047	497	0.295775	0.279000	0.259616
1000	0.291000	0.057678	505	0.283168	0.000047	495	0.298990	0.291000	0.259738
1000	0.275000	0.057678	513	0.300195	0.000047	487	0.248460	0.275000	0.259797
1000	0.278000	0.057678	502	0.256972	0.000047	498	0.299197	0.278000	0.259868
1000	0.303000	0.057678	475	0.305263	0.000047	525	0.300952	0.303000	0.260034
1000	0.260000	0.057678	494	0.285425	0.000047	506	0.235178	0.260000	0.260033
1000	0.279000	0.057678	484	0.272727	0.000047	516	0.284884	0.279000	0.260106
1000	0.302000	0.057678	495	0.309091	0.000047	505	0.295050	0.302000	0.260265
1000	0.293000	0.057678	490	0.314286	0.000047	510	0.272549	0.293000	0.260389
1000	0.261000	0.057678	490	0.265306	0.000047	510	0.256863	0.261000	0.260391
1000	0.274000	0.057678	509	0.282908	0.000047	491	0.264766	0.274000	0.260443
1000	0.318000	0.057678	515	0.312621	0.000047	485	0.323711	0.318000	0.260658
1000	0.276000	0.057678	507	0.287968	0.000047	493	0.263692	0.276000	0.260715
1000	0.288000	0.057678	487	0.273101	0.000047	513	0.302144	0.288000	0.260817
1000	0.298000	0.057678	483	0.262940	0.000047	517	0.330754	0.298000	0.260955
1000	0.291000	0.057678	500	0.276000	0.000047	500	0.306000	0.291000	0.261065
1000	0.278000	0.057678	483	0.271222	0.000047	517	0.284333	0.278000	0.261128
1000	0.307000	0.057678	513	0.311891	0.000047	487	0.301848	0.307000	0.261296
1000	0.303000	0.057678	474	0.303797	0.000047	526	0.302281	0.303000	0.261448
1000	0.303000	0.057678	476	0.277311	0.000047	524	0.326336	0.303000	0.261599
1000	0.319000	0.057678	482	0.325726	0.000047	518	0.312741	0.319000	0.261807
1000	0.297000	0.057678	475	0.303158	0.000047	525	0.291429	0.297000	0.261934
1000	0.272000	0.057678	533	0.273921	0.000047	467	0.269807	0.272000	0.261970
1000	0.298000	0.057678	473	0.304440	0.000047	527	0.292220	0.298000	0.262099
1000	0.319000	0.057678	473	0.323467	0.000047	527	0.314991	0.319000	0.262303
1000	0.278000	0.057678	520	0.282692	0.000047	480	0.272917	0.278000	0.262358
1000	0.296000	0.057678	512	0.289062	0.000047	488	0.303279	0.296000	0.262478
1000	0.304000	0.057678	494	0.311741	0.000047	506	0.296443	0.304000	0.262625
1000	0.292000	0.057678	471	0.297240	0.000047	529	0.287335	0.292000	0.262728
1000	0.283000	0.057678	465	0.305376	0.000047	535	0.263551	0.283000	0.262799
1000	0.296000	0.057678	459	0.322440	0.000047	541	0.273567	0.296000	0.262915
1000	0.278000	0.057678	495	0.317172	0.000047	505	0.239604	0.278000	0.262968
1000	0.280000	0.057678	503	0.272366	0.000047	497	0.287726	0.280000	0.263027
1000	0.256000	0.057678	497	0.245473	0.000047	503	0.266402	0.256000	0.263003
1000	0.284000	0.057678	510	0.264706	0.000047	490	0.304082	0.284000	0.263075
1000	0.309000	0.057678	488	0.340164	0.000047	512	0.279297	0.309000	0.263233
1000	0.294000	0.057678	490	0.314286	0.000047	510	0.274510	0.294000	0.263338
1000	0.285000	0.057678	514	0.278210	0.000047	486	0.292181	0.285000	0.263412
1000	0.304000	0.057678	522	0.293103	0.000047	478	0.315900	0.304000	0.263550
1000	0.279000	0.057678	508	0.273622	0.000047	492	0.284553	0.279000	0.263602
1000	0.268000	0.057678	504	0.253968	0.000047	496	0.282258	0.268000	0.263617
1000	0.282000	0.057678	510	0.284314	0.000047	490	0.279592	0.282000	0.263679
1000	0.269000	0.057678	511	0.273973	0.000047	489	0.263804	0.269000	0.263697
1000	0.288000	0.057678	503	0.298211	0.000047	497	0.277666	0.288000	0.263778
1000	0.309000	0.057678	507	0.301775	0.000047	493	0.316430	0.309000	0.263929
1000	0.291000	0.057678	506	0.266798	0.000047	494	0.315789	0.291000	0.264019
1000	0.292000	0.057678	484	0.289256	0.000047	516	0.294574	0.292000	0.264112
1000	0.278000	0.057678	505	0.285149	0.000047	495	0.270707	0.278000	0.264158
1000	0.292000	0.057678	513	0.282651	0.000047	487	0.301848	0.292000	0.264249
1000	0.268000	0.057678	500	0.266000	0.000047	500	0.270000	0.268000	0.264261
1000	0.309000	0.057678	476	0.336134	0.000047	524	0.284351	0.309000	0.264408
1000	0.281000	0.057678	458	0.294760	0.000047	542	0.269373	0.281000	0.264462
1000	0.280000	0.057678	492	0.308943	0.000047	508	0.251969	0.280000	0.264512
1000	0.264000	0.057678	487	0.273101	0.000047	513	0.255361	0.264000	0.264510
1000	0.282000	0.057678	501	0.285429	0.000047	499	0.278557	0.282000	0.264567
1000	0.299000	0.057678	505	0.324752	0.000047	495	0.272727	0.299000	0.264678
1000	0.281000	0.057678	503	0.316103	0.000047	497	0.245473	0.281000	0.264730
1000	0.292000	0.057678	509	0.310413	0.000047	491	0.272912	0.292000	0.264817
1000	0.285000	0.057678	507	0.307692	0.000047	493	0.261663	0.285000	0.264881
1000	0.284000	0.057678	490	0.306122	0.000047	510	0.262745	0.284000	0.264942
1000	0.289000	0.057678	470	0.287234	0.000047	530	0.290566	0.289000	0.265018
1000	0.271000	0.057678	471	0.269639	0.000047	529	0.272212	0.271000	0.265037
1000	0.301000	0.057678	503	0.320080	0.000047	497	0.281690	0.301000	0.265150
1000	0.268000	0.057678	494	0.265182	0.000047	506	0.270751	0.268000	0.265159
1000	0.264000	0.057678	517	0.263056	0.000047	483	0.265010	0.264000	0.265155
1000	0.289000	0.057678	474	0.251055	0.000047	526	0.323194	0.289000	0.265230
1000	0.283000	0.057678	508	0.281496	0.000047	492	0.284553	0.283000	0.265285
1000	0.264000	0.057678	481	0.257796	0.000047	519	0.269750	0.264000	0.265281
1000	0.288000	0.057678	486	0.263374	0.000047	514	0.311284	0.288000	0.265351
1000	0.298000	0.057678	523	0.284895	0.000047	477	0.312369	0.298000	0.265451
1000	0.299000	0.057678	505	0.304950	0.000047	495	0.292929	0.299000	0.265554
1000	0.295000	0.057678	522	0.316092	0.000047	478	0.271967	0.295000	0.265644
1000	0.255000	0.057678	505	0.271287	0.000047	495	0.238384	0.255000	0.265612
1000	0.293000	0.057678	490	0.302041	0.000047	510	0.284314	0.293000	0.265695
1000	0.291000	0.057678	485	0.292784	0.000047	515	0.289320	0.291000	0.265772
1000	0.315000	0.057678	483	0.312629	0.000047	517	0.317215	0.315000	0.265921
1000	0.265000	0.057678	490	0.285714	0.000047	510	0.245098	0.265000	0.265918
1000	0.302000	0.057678	497	0.305835	0.000047	503	0.298211	0.302000	0.266026
1000	0.285000	0.057678	517	0.292070	0.000047	483	0.277433	0.285000	0.266083
1000	0.292000	0.057678	481	0.309771	0.000047	519	0.275530	0.292000	0.266160
1000	0.276000	0.057678	488	0.325820	0.000047	512	0.228516	0.276000	0.266190
1000	0.290000	0.057678	481	0.307692	0.000047	519	0.273603	0.290000	0.266260
1000	0.275000	0.057678	475	0.294737	0.000047	525	0.257143	0.275000	0.266286
1000	0.272000	0.057678	515	0.283495	0.000047	485	0.259794	0.272000	0.266303
1000	0.289000	0.057678	502	0.320717	0.000047	498	0.257028	0.289000	0.266370
1000	0.270000	0.057678	500	0.288000	0.000047	500	0.252000	0.270000	0.266380
1000	0.302000	0.057678	513	0.302144	0.000047	487	0.301848	0.302000	0.266485
1000	0.271000	0.057678	516	0.294574	0.000047	484	0.245868	0.271000	0.266498
1000	0.282000	0.057678	486	0.271605	0.000047	514	0.291829	0.282000	0.266543
1000	0.285000	0.057678	513	0.296296	0.000047	487	0.273101	0.285000	0.266596
1000	0.280000	0.057678	510	0.292157	0.000047	490	0.267347	0.280000	0.266635
1000	0.287000	0.057678	493	0.290061	0.000047	507	0.284024	0.287000	0.266694
1000	0.285000	0.057678	482	0.294606	0.000047	518	0.276062	0.285000	0.266746
1000	0.271000	0.057678	497	0.245473	0.000047	503	0.296223	0.271000	0.266759
1000	0.259000	0.057678	516	0.269380	0.000047	484	0.247934	0.259000	0.266736
1000	0.259000	0.057678	505	0.257426	0.000047	495	0.260606	0.259000	0.266714
1000	0.280000	0.057678	515	0.279612	0.000047	485	0.280412	0.280000	0.266752
1000	0.253000	0.057678	495	0.260606	0.000047	505	0.245545	0.253000	0.266713
1000	0.289000	0.057678	511	0.283757	0.000047	489	0.294479	0.289000	0.266776
1000	0.257000	0.057678	495	0.256566	0.000047	505	0.257426	0.257000	0.266749
1000	0.279000	0.057678	481	0.274428	0.000047	519	0.283237	0.279000	0.266783
1000	0.291000	0.057678	502	0.286853	0.000047	498	0.295181	0.291000	0.266851
1000	0.277000	0.057678	502	0.306773	0.000047	498	0.246988	0.277000	0.266879
1000	0.293000	0.057678	504	0.315476	0.000047	496	0.270161	0.293000	0.266952
1000	0.278000	0.057678	534	0.279026	0.000047	466	0.276824	0.278000	0.266983
1000	0.251000	0.057678	481	0.249480	0.000047	519	0.252408	0.251000	0.266938
1000	0.283000	0.057678	518	0.289575	0.000047	482	0.275934	0.283000	0.266983
1000	0.292000	0.057678	512	0.281250	0.000047	488	0.303279	0.292000	0.267052
1000	0.296000	0.057678	487	0.301848	0.000047	513	0.290448	0.296000	0.267131
1000	0.319000	0.057678	500	0.310000	0.000047	500	0.328000	0.319000	0.267273
1000	0.317000	0.057678	508	0.320866	0.000047	492	0.313008	0.317000	0.267409
1000	0.273000	0.057678	509	0.282908	0.000047	491	0.262729	0.273000	0.267424
1000	0.283000	0.057678	518	0.305019	0.000047	482	0.259336	0.283000	0.267467
1000	0.300000	0.057678	497	0.279678	0.000047	503	0.320080	0.300000	0.267555
1000	0.325000	0.057678	475	0.322105	0.000047	525	0.327619	0.325000	0.267710
1000	0.277000	0.057678	521	0.272553	0.000047	479	0.281837	0.277000	0.267735
1000	0.281000	0.057678	509	0.292731	0.000047	491	0.268839	0.281000	0.267771
1000	0.273000	0.057678	500	0.286000	0.000047	500	0.260000	0.273000	0.267785
1000	0.268000	0.057678	503	0.266402	0.000047	497	0.269618	0.268000	0.267785
1000	0.274000	0.057678	470	0.293617	0.000047	530	0.256604	0.274000	0.267802
1000	0.323000	0.057678	499	0.318637	0.000047	501	0.327345	0.323000	0.267949
1000	0.290000	0.057678	513	0.296296	0.000047	487	0.283368	0.290000	0.268007
1000	0.273000	0.057678	494	0.283401	0.000047	506	0.262846	0.273000	0.268020
1000	0.286000	0.057678	508	0.279528	0.000047	492	0.292683	0.286000	0.268068
1000	0.291000	0.057678	464	0.286638	0.000047	536	0.294776	0.291000	0.268128
1000	0.284000	0.057678	498	0.281124	0.000047	502	0.286853	0.284000	0.268170
1000	0.266000	0.057678	500	0.260000	0.000047	500	0.272000	0.266000	0.268164
1000	0.264000	0.057678	505	0.269307	0.000047	495	0.258586	0.264000	0.268153
1000	0.289000	0.057678	514	0.285992	0.000047	486	0.292181	0.289000	0.268208
1000	0.307000	0.057678	523	0.296367	0.000047	477	0.318658	0.307000	0.268308
1000	0.299000	0.057678	504	0.301587	0.000047	496	0.296371	0.299000	0.268388
1000	0.286000	0.057678	463	0.306695	0.000047	537	0.268156	0.286000	0.268433
1000	0.296000	0.057678	496	0.288306	0.000047	504	0.303571	0.296000	0.268504
1000	0.277000	0.057678	497	0.269618	0.000047	503	0.284294	0.277000	0.268526
1000	0.308000	0.057678	490	0.314286	0.000047	510	0.301961	0.308000	0.268628
1000	0.305000	0.057678	528	0.314394	0.000047	472	0.294492	0.305000	0.268721
1000	0.281000	0.057678	511	0.295499	0.000047	489	0.265849	0.281000	0.268752
1000	0.285000	0.057678	486	0.269547	0.000047	514	0.299611	0.285000	0.268793
1000	0.288000	0.057678	482	0.284232	0.000047	518	0.291506	0.288000	0.268842
1000	0.284000	0.057678	500	0.270000	0.000047	500	0.298000	0.284000	0.268880
1000	0.301000	0.057678	532	0.283835	0.000047	468	0.320513	0.301000	0.268961
1000	0.295000	0.057678	495	0.268687	0.000047	505	0.320792	0.295000	0.269027
1000	0.285000	0.057678	502	0.272908	0.000047	498	0.297189	0.285000	0.269067
1000	0.304000	0.057678	478	0.311715	0.000047	522	0.296935	0.304000	0.269155
1000	0.295000	0.057678	504	0.259921	0.000047	496	0.330645	0.295000	0.269219
1000	0.283000	0.057678	515	0.273786	0.000047	485	0.292784	0.283000	0.269254
1000	0.289000	0.057678	523	0.279159	0.000047	477	0.299790	0.289000	0.269303
1000	0.287000	0.057678	525	0.297143	0.000047	475	0.275789	0.287000	0.269347
1000	0.286000	0.057678	471	0.335456	0.000047	529	0.241966	0.286000	0.269388
1000	0.281000	0.057678	498	0.263052	0.000047	502	0.298805	0.281000	0.269417
1000	0.300000	0.057678	482	0.267635	0.000047	518	0.330116	0.300000	0.269492
1000	0.305000	0.057678	487	0.301848	0.000047	513	0.307992	0.305000	0.269579
1000	0.301000	0.057678	505	0.300990	0.000047	495	0.301010	0.301000	0.269656
1000	0.280000	0.057678	494	0.305668	0.000047	506	0.254941	0.280000	0.269681
1000	0.284000	0.057678	491	0.305499	0.000047	509	0.263261	0.284000	0.269716
1000	0.291000	0.057678	537	0.305400	0.000047	463	0.274298	0.291000	0.269768
1000	0.311000	0.057678	513	0.315789	0.000047	487	0.305955	0.311000	0.269868
1000	0.303000	0.057678	483	0.314700	0.000047	517	0.292070	0.303000	0.269948
1000	0.278000	0.057678	517	0.276596	0.000047	483	0.279503	0.278000	0.269968
1000	0.321000	0.057678	499	0.320641	0.000047	501	0.321357	0.321000	0.270091
1000	0.297000	0.057678	490	0.287755	0.000047	510	0.305882	0.297000	0.270156
1000	0.282000	0.057678	453	0.278146	0.000047	547	0.285192	0.282000	0.270184
1000	0.299000	0.057678	489	0.321063	0.000047	511	0.277886	0.299000	0.270253
1000	0.230000	0.057678	480	0.210417	0.000047	520	0.248077	0.230000	0.270157
1000	0.274000	0.057678	501	0.281437	0.000047	499	0.266533	0.274000	0.270166
1000	0.262000	0.057678	514	0.276265	0.000047	486	0.246914	0.262000	0.270147
1000	0.268000	0.057678	492	0.256098	0.000047	508	0.279528	0.268000	0.270142
1000	0.277000	0.057678	523	0.321224	0.000047	477	0.228512	0.277000	0.270158
1000	0.275000	0.057678	470	0.297872	0.000047	530	0.254717	0.275000	0.270169
1000	0.306000	0.057678	497	0.327968	0.000047	503	0.284294	0.306000	0.270253
1000	0.295000	0.057678	524	0.282443	0.000047	476	0.308824	0.295000	0.270312
1000	0.294000	0.057678	494	0.313765	0.000047	506	0.274704	0.294000	0.270367
1000	0.298000	0.057678	519	0.325626	0.000047	481	0.268191	0.298000	0.270432
1000	0.280000	0.057678	500	0.276000	0.000047	500	0.284000	0.280000	0.270454
1000	0.315000	0.057678	499	0.298597	0.000047	501	0.331337	0.315000	0.270558
1000	0.289000	0.057678	504	0.315476	0.000047	496	0.262097	0.289000	0.270600
1000	0.282000	0.057678	495	0.266667	0.000047	505	0.297030	0.282000	0.270627
1000	0.281000	0.057678	491	0.254582	0.000047	509	0.306483	0.281000	0.270651
1000	0.274000	0.057678	535	0.289720	0.000047	465	0.255914	0.274000	0.270658
1000	0.260000	0.057678	490	0.257143	0.000047	510	0.262745	0.260000	0.270634
1000	0.282000	0.057678	524	0.303435	0.000047	476	0.258403	0.282000	0.270660
1000	0.295000	0.057678	522	0.323755	0.000047	478	0.263598	0.295000	0.270716
1000	0.264000	0.057678	498	0.279116	0.000047	502	0.249004	0.264000	0.270700
1000	0.268000	0.057678	466	0.272532	0.000047	534	0.264045	0.268000	0.270694
1000	0.268000	0.057678	465	0.298925	0.000047	535	0.241121	0.268000	0.270688
1000	0.292000	0.057678	502	0.282869	0.000047	498	0.301205	0.292000	0.270736
1000	0.256000	0.057678	474	0.265823	0.000047	526	0.247148	0.256000	0.270703
1000	0.275000	0.057678	491	0.295316	0.000047	509	0.255403	0.275000	0.270713
1000	0.293000	0.057678	501	0.313373	0.000047	499	0.272545	0.293000	0.270763
1000	0.289000	0.057678	521	0.297505	0.000047	479	0.279749	0.289000	0.270804
1000	0.313000	0.057678	493	0.324544	0.000047	507	0.301775	0.313000	0.270898
1000	0.283000	0.057678	533	0.302064	0.000047	467	0.261242	0.283000	0.270926
1000	0.269000	0.057678	504	0.269841	0.000047	496	0.268145	0.269000	0.270921
1000	0.260000	0.057678	491	0.287169	0.000047	509	0.233792	0.260000	0.270897
1000	0.292000	0.057678	503	0.282306	0.000047	497	0.301811	0.292000	0.270944
1000	0.277000	0.057678	493	0.298174	0.000047	507	0.256410	0.277000	0.270957
1000	0.268000	0.057678	483	0.269151	0.000047	517	0.266925	0.268000	0.270951
1000	0.307000	0.057678	511	0.291585	0.000047	489	0.323108	0.307000	0.271030
1000	0.292000	0.057678	490	0.304082	0.000047	510	0.280392	0.292000	0.271076
1000	0.278000	0.057678	494	0.285425	0.000047	506	0.270751	0.278000	0.271092
1000	0.279000	0.057678	527	0.294118	0.000047	473	0.262156	0.279000	0.271109
1000	0.268000	0.057678	490	0.271429	0.000047	510	0.264706	0.268000	0.271102
1000	0.283000	0.057678	513	0.286550	0.000047	487	0.279261	0.283000	0.271128
1000	0.265000	0.057678	486	0.283951	0.000047	514	0.247082	0.265000	0.271115
1000	0.282000	0.057678	517	0.284333	0.000047	483	0.279503	0.282000	0.271139
1000	0.287000	0.057678	510	0.266667	0.000047	490	0.308163	0.287000	0.271173
1000	0.297000	0.057678	491	0.301426	0.000047	509	0.292731	0.297000	0.271229
1000	0.284000	0.057678	468	0.282051	0.000047	532	0.285714	0.284000	0.271256
1000	0.306000	0.057678	515	0.308738	0.000047	485	0.303093	0.306000	0.271331
1000	0.276000	0.057678	517	0.297872	0.000047	483	0.252588	0.276000	0.271341
1000	0.274000	0.057678	462	0.266234	0.000047	538	0.280669	0.274000	0.271347
1000	0.290000	0.057678	494	0.321862	0.000047	506	0.258893	0.290000	0.271387
1000	0.302000	0.057678	476	0.319328	0.000047	524	0.286260	0.302000	0.271452
1000	0.289000	0.057678	507	0.282051	0.000047	493	0.296146	0.289000	0.271490
1000	0.310000	0.057678	473	0.325581	0.000047	527	0.296015	0.310000	0.271572
1000	0.262000	0.057678	519	0.275530	0.000047	481	0.247401	0.262000	0.271551
1000	0.284000	0.057678	498	0.313253	0.000047	502	0.254980	0.284000	0.271578
1000	0.285000	0.057678	506	0.304348	0.000047	494	0.265182	0.285000	0.271606
1000	0.286000	0.057678	485	0.247423	0.000047	515	0.322330	0.286000	0.271637
1000	0.282000	0.057678	510	0.280392	0.000047	490	0.283673	0.282000	0.271658
1000	0.297000	0.057678	509	0.320236	0.000047	491	0.272912	0.297000	0.271712
1000	0.285000	0.057678	500	0.310000	0.000047	500	0.260000	0.285000	0.271739
1000	0.293000	0.057678	508	0.275591	0.000047	492	0.310976	0.293000	0.271784
1000	0.288000	0.057678	496	0.280242	0.000047	504	0.295635	0.288000	0.271818
1000	0.325000	0.057678	535	0.315888	0.000047	465	0.335484	0.325000	0.271929
1000	0.297000	0.057678	495	0.298990	0.000047	505	0.295050	0.297000	0.271981
1000	0.254000	0.057678	495	0.248485	0.000047	505	0.259406	0.254000	0.271943
1000	0.284000	0.057678	512	0.277344	0.000047	488	0.290984	0.284000	0.271968
1000	0.276000	0.057678	492	0.286585	0.000047	508	0.265748	0.276000	0.271977
1000	0.293000	0.057678	504	0.283730	0.000047	496	0.302419	0.293000	0.272020
1000	0.296000	0.057678	497	0.289738	0.000047	503	0.302187	0.296000	0.272069
1000	0.295000	0.057678	500	0.298000	0.000047	500	0.292000	0.295000	0.272116
1000	0.270000	0.057678	503	0.268390	0.000047	497	0.271630	0.270000	0.272112
1000	0.290000	0.057678	490	0.275510	0.000047	510	0.303922	0.290000	0.272149
1000	0.284000	0.057678	484	0.303719	0.000047	516	0.265504	0.284000	0.272173
1000	0.266000	0.057678	495	0.286869	0.000047	505	0.245545	0.266000	0.272160
1000	0.288000	0.057678	503	0.302187	0.000047	497	0.273642	0.288000	0.272193
1000	0.289000	0.057678	487	0.297741	0.000047	513	0.280702	0.289000	0.272227
1000	0.259000	0.057678	521	0.247601	0.000047	479	0.271399	0.259000	0.272200
1000	0.265000	0.057678	516	0.296512	0.000047	484	0.231405	0.265000	0.272185
1000	0.265000	0.057678	528	0.268939	0.000047	472	0.260593	0.265000	0.272171
1000	0.294000	0.057678	499	0.308617	0.000047	501	0.279441	0.294000	0.272215
1000	0.284000	0.057678	513	0.280702	0.000047	487	0.287474	0.284000	0.272238
1000	0.266000	0.057678	506	0.270751	0.000047	494	0.261134	0.266000	0.272226
1000	0.294000	0.057678	465	0.296774	0.000047	535	0.291589	0.294000	0.272269
1000	0.285000	0.057678	495	0.337374	0.000047	505	0.233663	0.285000	0.272295
1000	0.310000	0.057678	524	0.301527	0.000047	476	0.319328	0.310000	0.272370
1000	0.321000	0.057678	516	0.321705	0.000047	484	0.320248	0.321000	0.272467
1000	0.282000	0.057678	511	0.299413	0.000047	489	0.263804	0.282000	0.272486
1000	0.296000	0.057678	490	0.312245	0.000047	510	0.280392	0.296000	0.272532
1000	0.300000	0.057678	545	0.299083	0.000047	455	0.301099	0.300000	0.272586
1000	0.283000	0.057678	522	0.273946	0.000047	478	0.292887	0.283000	0.272607
1000	0.278000	0.057678	512	0.302734	0.000047	488	0.252049	0.278000	0.272618
1000	0.287000	0.057678	523	0.269598	0.000047	477	0.306080	0.287000	0.272646
1000	0.285000	0.057678	507	0.299803	0.000047	493	0.269777	0.285000	0.272670
1000	0.311000	0.057678	487	0.308008	0.000047	513	0.313840	0.311000	0.272745
1000	0.277000	0.057678	505	0.281188	0.000047	495	0.272727	0.277000	0.272753
1000	0.276000	0.057678	500	0.282000	0.000047	500	0.270000	0.276000	0.272760
1000	0.278000	0.057678	500	0.300000	0.000047	500	0.256000	0.278000	0.272770
1000	0.301000	0.057678	507	0.323471	0.000047	493	0.277890	0.301000	0.272825
1000	0.295000	0.057678	490	0.293878	0.000047	510	0.296078	0.295000	0.272868
1000	0.300000	0.057678	484	0.318182	0.000047	516	0.282946	0.300000	0.272920
1000	0.290000	0.057678	485	0.278351	0.000047	515	0.300971	0.290000	0.272953
1000	0.298000	0.057678	483	0.302277	0.000047	517	0.294004	0.298000	0.273001
1000	0.301000	0.057678	512	0.312500	0.000047	488	0.288934	0.301000	0.273055
1000	0.276000	0.057678	490	0.283673	0.000047	510	0.268627	0.276000	0.273061
1000	0.284000	0.057678	502	0.290837	0.000047	498	0.277108	0.284000	0.273082
1000	0.256000	0.057678	503	0.264414	0.000047	497	0.247485	0.256000	0.273049
1000	0.274000	0.057678	506	0.288538	0.000047	494	0.259109	0.274000	0.273051
1000	0.268000	0.057678	490	0.246939	0.000047	510	0.288235	0.268000	0.273041
1000	0.264000	0.057678	502	0.276892	0.000047	498	0.251004	0.264000	0.273024
1000	0.284000	0.057678	494	0.313765	0.000047	506	0.254941	0.284000	0.273045
1000	0.288000	0.057678	513	0.304094	0.000047	487	0.271047	0.288000	0.273073
1000	0.281000	0.057678	505	0.277228	0.000047	495	0.284848	0.281000	0.273088
1000	0.283000	0.057678	500	0.270000	0.000047	500	0.296000	0.283000	0.273107
1000	0.287000	0.057678	490	0.308163	0.000047	510	0.266667	0.287000	0.273133
1000	0.325000	0.057678	497	0.313883	0.000047	503	0.335984	0.325000	0.273231
1000	0.284000	0.057678	512	0.294922	0.000047	488	0.272541	0.284000	0.273251
1000	0.289000	0.057678	504	0.279762	0.000047	496	0.298387	0.289000	0.273280
1000	0.293000	0.057678	493	0.308316	0.000047	507	0.278107	0.293000	0.273317
1000	0.281000	0.057678	493	0.288032	0.000047	507	0.274162	0.281000	0.273332
1000	0.275000	0.057678	492	0.278455	0.000047	508	0.271654	0.275000	0.273335
1000	0.269000	0.057678	489	0.253579	0.000047	511	0.283757	0.269000	0.273327
1000	0.260000	0.057678	496	0.266129	0.000047	504	0.253968	0.260000	0.273302
1000	0.280000	0.057678	477	0.278826	0.000047	523	0.281071	0.280000	0.273314
1000	0.275000	0.057678	481	0.303534	0.000047	519	0.248555	0.275000	0.273317
1000	0.282000	0.057678	495	0.292929	0.000047	505	0.271287	0.282000	0.273333
1000	0.287000	0.057678	496	0.326613	0.000047	504	0.248016	0.287000	0.273359
1000	0.277000	0.057678	513	0.304094	0.000047	487	0.248460	0.277000	0.273365
1000	0.309000	0.057678	497	0.293763	0.000047	503	0.324056	0.309000	0.273431
1000	0.298000	0.057678	471	0.307856	0.000047	529	0.289225	0.298000	0.273476
1000	0.296000	0.057678	492	0.333333	0.000047	508	0.259843	0.296000	0.273517
1000	0.291000	0.057678	510	0.290196	0.000047	490	0.291837	0.291000	0.273549
1000	0.283000	0.057678	523	0.304015	0.000047	477	0.259958	0.283000	0.273566
1000	0.253000	0.057678	488	0.254098	0.000047	512	0.251953	0.253000	0.273529
1000	0.285000	0.057678	518	0.274131	0.000047	482	0.296680	0.285000	0.273549
1000	0.271000	0.057678	498	0.271084	0.000047	502	0.270916	0.271000	0.273545
1000	0.284000	0.057678	498	0.295181	0.000047	502	0.272908	0.284000	0.273564
1000	0.304000	0.057678	506	0.335968	0.000047	494	0.271255	0.304000	0.273619
1000	0.274000	0.057678	521	0.276392	0.000047	479	0.271399	0.274000	0.273619
1000	0.276000	0.057678	490	0.257143	0.000047	510	0.294118	0.276000	0.273624
1000	0.277000	0.057678	514	0.268482	0.000047	486	0.286008	0.277000	0.273630
1000	0.296000	0.057678	501	0.325349	0.000047	499	0.266533	0.296000	0.273670
1000	0.318000	0.057678	503	0.343936	0.000047	497	0.291751	0.318000	0.273749
1000	0.306000	0.057678	504	0.337302	0.000047	496	0.274194	0.306000	0.273807
1000	0.285000	0.057678	503	0.302187	0.000047	497	0.267606	0.285000	0.273827
1000	0.276000	0.057678	494	0.281377	0.000047	506	0.270751	0.276000	0.273830
1000	0.311000	0.057678	539	0.317254	0.000047	461	0.303688	0.311000	0.273896
1000	0.260000	0.057678	517	0.268859	0.000047	483	0.250518	0.260000	0.273872
1000	0.299000	0.057678	514	0.322957	0.000047	486	0.273663	0.299000	0.273916
1000	0.296000	0.057678	470	0.293617	0.000047	530	0.298113	0.296000	0.273955
1000	0.299000	0.057678	500	0.314000	0.000047	500	0.284000	0.299000	0.274000
1000	0.281000	0.057678	511	0.285714	0.000047	489	0.276074	0.281000	0.274012
1000	0.298000	0.057678	479	0.279749	0.000047	521	0.314779	0.298000	0.274054
1000	0.306000	0.057678	516	0.310078	0.000047	484	0.301653	0.306000	0.274110
1000	0.316000	0.057678	511	0.318982	0.000047	489	0.312883	0.316000	0.274183
1000	0.280000	0.057678	513	0.286550	0.000047	487	0.273101	0.280000	0.274194
1000	0.284000	0.057678	500	0.280000	0.000047	500	0.288000	0.284000	0.274211
1000	0.268000	0.057678	514	0.293774	0.000047	486	0.240741	0.268000	0.274200
1000	0.299000	0.057678	495	0.288889	0.000047	505	0.308911	0.299000	0.274243
1000	0.264000	0.057678	496	0.272177	0.000047	504	0.255952	0.264000	0.274225
1000	0.289000	0.057678	476	0.271008	0.000047	524	0.305344	0.289000	0.274251
1000	0.295000	0.057678	494	0.285425	0.000047	506	0.304348	0.295000	0.274287
1000	0.272000	0.057678	502	0.243028	0.000047	498	0.301205	0.272000	0.274283
1000	0.292000	0.057678	505	0.300990	0.000047	495	0.282828	0.292000	0.274313
1000	0.276000	0.057678	520	0.282692	0.000047	480	0.268750	0.276000	0.274316
1000	0.288000	0.057678	488	0.270492	0.000047	512	0.304688	0.288000	0.274340
1000	0.254000	0.057678	519	0.248555	0.000047	481	0.259875	0.254000	0.274305
1000	0.289000	0.057678	526	0.302281	0.000047	474	0.274262	0.289000	0.274330
1000	0.271000	0.057678	520	0.271154	0.000047	480	0.270833	0.271000	0.274324
1000	0.312000	0.057678	510	0.307843	0.000047	490	0.316327	0.312000	0.274389
1000	0.285000	0.057678	497	0.281690	0.000047	503	0.288270	0.285000	0.274407
1000	0.250000	0.057678	483	0.254658	0.000047	517	0.245648	0.250000	0.274365
1000	0.274000	0.057678	520	0.271154	0.000047	480	0.277083	0.274000	0.274365
1000	0.257000	0.057678	506	0.274704	0.000047	494	0.238866	0.257000	0.274335
1000	0.283000	0.057678	494	0.301619	0.000047	506	0.264822	0.283000	0.274350
1000	0.289000	0.057678	503	0.292247	0.000047	497	0.285714	0.289000	0.274375
1000	0.292000	0.057678	519	0.302505	0.000047	481	0.280665	0.292000	0.274404
1000	0.281000	0.057678	477	0.285115	0.000047	523	0.277247	0.281000	0.274415
1000	0.289000	0.057678	520	0.296154	0.000047	480	0.281250	0.289000	0.274440
1000	0.301000	0.057678	501	0.297405	0.000047	499	0.304609	0.301000	0.274484
1000	0.289000	0.057678	489	0.286299	0.000047	511	0.291585	0.289000	0.274509
1000	0.292000	0.057678	493	0.296146	0.000047	507	0.287968	0.292000	0.274538
1000	0.303000	0.057678	505	0.308911	0.000047	495	0.296970	0.303000	0.274586
1000	0.301000	0.057678	483	0.304348	0.000047	517	0.297872	0.301000	0.274630
1000	0.313000	0.057678	517	0.317215	0.000047	483	0.308489	0.313000	0.274693
1000	0.294000	0.057678	487	0.289528	0.000047	513	0.298246	0.294000	0.274725
1000	0.251000	0.057678	502	0.266932	0.000047	498	0.234940	0.251000	0.274686
1000	0.302000	0.057678	496	0.320565	0.000047	504	0.283730	0.302000	0.274731
1000	0.294000	0.057678	503	0.272366	0.000047	497	0.315895	0.294000	0.274763
1000	0.262000	0.057678	500	0.276000	0.000047	500	0.248000	0.262000	0.274742
1000	0.291000	0.057678	543	0.305709	0.000047	457	0.273523	0.291000	0.274769
1000	0.256000	0.057678	508	0.244094	0.000047	492	0.268293	0.256000	0.274738
1000	0.249000	0.057678	486	0.273663	0.000047	514	0.225681	0.249000	0.274696
1000	0.291000	0.057678	489	0.310838	0.000047	511	0.272016	0.291000	0.274723
1000	0.277000	0.057678	461	0.299349	0.000047	539	0.257885	0.277000	0.274726
1000	0.301000	0.057678	499	0.298597	0.000047	501	0.303393	0.301000	0.274769
1000	0.315000	0.057678	486	0.308642	0.000047	514	0.321012	0.315000	0.274835
1000	0.292000	0.057678	516	0.317829	0.000047	484	0.264463	0.292000	0.274863
1000	0.307000	0.057678	488	0.290984	0.000047	512	0.322266	0.307000	0.274915
1000	0.306000	0.057678	486	0.296296	0.000047	514	0.315175	0.306000	0.274965
1000	0.290000	0.057678	492	0.278455	0.000047	508	0.301181	0.290000	0.274990
1000	0.306000	0.057678	479	0.283925	0.000047	521	0.326296	0.306000	0.275040
1000	0.294000	0.057678	492	0.310976	0.000047	508	0.277559	0.294000	0.275071
1000	0.294000	0.057678	491	0.270876	0.000047	509	0.316306	0.294000	0.275101
1000	0.261000	0.057678	529	0.264650	0.000047	471	0.256900	0.261000	0.275078
1000	0.274000	0.057678	491	0.276986	0.000047	509	0.271120	0.274000	0.275077
1000	0.258000	0.057678	508	0.269685	0.000047	492	0.245935	0.258000	0.275049
1000	0.257000	0.057678	539	0.252319	0.000047	461	0.262473	0.257000	0.275020
1000	0.267000	0.057678	491	0.276986	0.000047	509	0.257367	0.267000	0.275008
1000	0.285000	0.057678	512	0.289062	0.000047	488	0.280738	0.285000	0.275024
1000	0.294000	0.057678	523	0.294455	0.000047	477	0.293501	0.294000	0.275054
1000	0.275000	0.057678	533	0.270169	0.000047	467	0.280514	0.275000	0.275054
1000	0.282000	0.057678	515	0.316505	0.000047	485	0.245361	0.282000	0.275065
1000	0.281000	0.057678	518	0.287645	0.000047	482	0.273859	0.281000	0.275074
1000	0.293000	0.057678	499	0.310621	0.000047	501	0.275449	0.293000	0.275103
1000	0.297000	0.057678	511	0.297456	0.000047	489	0.296524	0.297000	0.275137
1000	0.287000	0.057678	511	0.307241	0.000047	489	0.265849	0.287000	0.275156
1000	0.293000	0.057678	505	0.289109	0.000047	495	0.296970	0.293000	0.275184
1000	0.283000	0.057678	494	0.307692	0.000047	506	0.258893	0.283000	0.275196
1000	0.303000	0.057678	469	0.292111	0.000047	531	0.312618	0.303000	0.275240
1000	0.299000	0.057678	508	0.320866	0.000047	492	0.276423	0.299000	0.275277
1000	0.293000	0.057678	488	0.282787	0.000047	512	0.302734	0.293000	0.275305
1000	0.284000	0.057678	509	0.290766	0.000047	491	0.276986	0.284000	0.275319
1000	0.271000	0.057678	502	0.245020	0.000047	498	0.297189	0.271000	0.275312
1000	0.277000	0.057678	515	0.269903	0.000047	485	0.284536	0.277000	0.275315
1000	0.278000	0.057678	522	0.289272	0.000047	478	0.265690	0.278000	0.275319
1000	0.296000	0.057678	509	0.300589	0.000047	491	0.291242	0.296000	0.275351
1000	0.291000	0.057678	518	0.297297	0.000047	482	0.284232	0.291000	0.275375
1000	0.288000	0.057678	529	0.277883	0.000047	471	0.299363	0.288000	0.275395
1000	0.274000	0.057678	520	0.278846	0.000047	480	0.268750	0.274000	0.275393
1000	0.245000	0.057678	502	0.250996	0.000047	498	0.238956	0.245000	0.275346
1000	0.278000	0.057678	471	0.269639	0.000047	529	0.285444	0.278000	0.275350
1000	0.281000	0.057678	488	0.299180	0.000047	512	0.263672	0.281000	0.275359
1000	0.325000	0.057678	501	0.349301	0.000047	499	0.300601	0.325000	0.275435
1000	0.275000	0.057678	481	0.268191	0.000047	519	0.281310	0.275000	0.275434
1000	0.260000	0.057678	483	0.246377	0.000047	517	0.272727	0.260000	0.275411
1000	0.290000	0.057678	489	0.292434	0.000047	511	0.287671	0.290000	0.275433
1000	0.276000	0.057678	506	0.260870	0.000047	494	0.291498	0.276000	0.275434
1000	0.274000	0.057678	512	0.292969	0.000047	488	0.254098	0.274000	0.275432
1000	0.288000	0.057678	500	0.298000	0.000047	500	0.278000	0.288000	0.275451
1000	0.284000	0.057678	535	0.285981	0.000047	465	0.281720	0.284000	0.275464
1000	0.269000	0.057678	508	0.293307	0.000047	492	0.243902	0.269000	0.275454
1000	0.273000	0.057678	497	0.263581	0.000047	503	0.282306	0.273000	0.275450
1000	0.262000	0.057678	516	0.259690	0.000047	484	0.264463	0.262000	0.275430
1000	0.291000	0.057678	508	0.303150	0.000047	492	0.278455	0.291000	0.275453
1000	0.271000	0.057678	485	0.282474	0.000047	515	0.260194	0.271000	0.275447
1000	0.279000	0.057678	489	0.304703	0.000047	511	0.254403	0.279000	0.275452
1000	0.293000	0.057678	469	0.317697	0.000047	531	0.271186	0.293000	0.275479
1000	0.264000	0.057678	474	0.244726	0.000047	526	0.281369	0.264000	0.275461
1000	0.289000	0.057678	500	0.304000	0.000047	500	0.274000	0.289000	0.275482
1000	0.307000	0.057678	509	0.320236	0.000047	491	0.293279	0.307000	0.275529
1000	0.299000	0.057678	524	0.286260	0.000047	476	0.313025	0.299000	0.275564
1000	0.301000	0.057678	474	0.312236	0.000047	526	0.290875	0.301000	0.275602
1000	0.303000	0.057678	501	0.277445	0.000047	499	0.328657	0.303000	0.275643
1000	0.280000	0.057678	491	0.272912	0.000047	509	0.286837	0.280000	0.275649
1000	0.246000	0.057678	509	0.237721	0.000047	491	0.254582	0.246000	0.275605
1000	0.302000	0.057678	501	0.285429	0.000047	499	0.318637	0.302000	0.275644
1000	0.302000	0.057678	468	0.303419	0.000047	532	0.300752	0.302000	0.275684
1000	0.296000	0.057678	522	0.275862	0.000047	478	0.317992	0.296000	0.275714
1000	0.278000	0.057678	523	0.294455	0.000047	477	0.259958	0.278000	0.275717
1000	0.280000	0.057678	494	0.293522	0.000047	506	0.266798	0.280000	0.275723
1000	0.291000	0.057678	490	0.285714	0.000047	510	0.296078	0.291000	0.275746
1000	0.268000	0.057678	482	0.267635	0.000047	518	0.268340	0.268000	0.275734
1000	0.270000	0.057678	508	0.251969	0.000047	492	0.288618	0.270000	0.275726
1000	0.302000	0.057678	518	0.308880	0.000047	482	0.294606	0.302000	0.275765
1000	0.262000	0.057678	529	0.258979	0.000047	471	0.265393	0.262000	0.275744
1000	0.272000	0.057678	481	0.261954	0.000047	519	0.281310	0.272000	0.275739
1000	0.301000	0.057678	507	0.305720	0.000047	493	0.296146	0.301000	0.275776
1000	0.272000	0.057678	516	0.267442	0.000047	484	0.276860	0.272000	0.275770
1000	0.289000	0.057678	510	0.292157	0.000047	490	0.285714	0.289000	0.275790
1000	0.296000	0.057678	507	0.280079	0.000047	493	0.312373	0.296000	0.275819
1000	0.280000	0.057678	501	0.277445	0.000047	499	0.282565	0.280000	0.275825
1000	0.295000	0.057678	519	0.306358	0.000047	481	0.282744	0.295000	0.275853
1000	0.283000	0.057678	473	0.287526	0.000047	527	0.278937	0.283000	0.275863
1000	0.291000	0.057678	492	0.306911	0.000047	508	0.275591	0.291000	0.275885
1000	0.282000	0.057678	506	0.292490	0.000047	494	0.271255	0.282000	0.275894
1000	0.285000	0.057678	485	0.288660	0.000047	515	0.281553	0.285000	0.275907
1000	0.289000	0.057678	503	0.302187	0.000047	497	0.275654	0.289000	0.275926
1000	0.295000	0.057678	491	0.297352	0.000047	509	0.292731	0.295000	0.275954
1000	0.282000	0.057678	511	0.309198	0.000047	489	0.253579	0.282000	0.275962
1000	0.293000	0.057678	509	0.314342	0.000047	491	0.270876	0.293000	0.275987
1000	0.273000	0.057678	512	0.298828	0.000047	488	0.245902	0.273000	0.275982
1000	0.305000	0.057678	475	0.317895	0.000047	525	0.293333	0.305000	0.276024
1000	0.256000	0.057678	495	0.272727	0.000047	505	0.239604	0.256000	0.275995
1000	0.295000	0.057678	522	0.285441	0.000047	478	0.305439	0.295000	0.276022
1000	0.267000	0.057678	497	0.273642	0.000047	503	0.260437	0.267000	0.276010
1000	0.283000	0.057678	496	0.312500	0.000047	504	0.253968	0.283000	0.276020
1000	0.260000	0.057678	492	0.247967	0.000047	508	0.271654	0.260000	0.275997
1000	0.303000	0.057678	497	0.301811	0.000047	503	0.304175	0.303000	0.276035
1000	0.258000	0.057678	511	0.260274	0.000047	489	0.255624	0.258000	0.276010
1000	0.298000	0.057678	505	0.289109	0.000047	495	0.307071	0.298000	0.276041
1000	0.263000	0.057678	523	0.258126	0.000047	477	0.268344	0.263000	0.276022
1000	0.275000	0.057678	517	0.284333	0.000047	483	0.265010	0.275000	0.276021
1000	0.284000	0.057678	514	0.313230	0.000047	486	0.253086	0.284000	0.276032
1000	0.309000	0.057678	516	0.327519	0.000047	484	0.289256	0.309000	0.276078
1000	0.303000	0.057678	506	0.343874	0.000047	494	0.261134	0.303000	0.276116
1000	0.291000	0.057678	498	0.291165	0.000047	502	0.290837	0.291000	0.276137
1000	0.293000	0.057678	517	0.328820	0.000047	483	0.254658	0.293000	0.276161
1000	0.268000	0.057678	469	0.240938	0.000047	531	0.291902	0.268000	0.276149
1000	0.283000	0.057678	495	0.294949	0.000047	505	0.271287	0.283000	0.276159
1000	0.287000	0.057678	487	0.279261	0.000047	513	0.294347	0.287000	0.276174
1000	0.291000	0.057678	502	0.286853	0.000047	498	0.295181	0.291000	0.276195
1000	0.275000	0.057678	475	0.269474	0.000047	525	0.280000	0.275000	0.276193
1000	0.296000	0.057678	483	0.279503	0.000047	517	0.311412	0.296000	0.276220
1000	0.267000	0.057678	471	0.299363	0.000047	529	0.238185	0.267000	0.276208
1000	0.273000	0.057678	492	0.270325	0.000047	508	0.275591	0.273000	0.276203
1000	0.273000	0.057678	492	0.260163	0.000047	508	0.285433	0.273000	0.276199
1000	0.275000	0.057678	488	0.309426	0.000047	512	0.242188	0.275000	0.276197
1000	0.290000	0.057678	517	0.290135	0.000047	483	0.289855	0.290000	0.276216
1000	0.297000	0.057678	500	0.282000	0.000047	500	0.312000	0.297000	0.276245
1000	0.290000	0.057678	507	0.274162	0.000047	493	0.306288	0.290000	0.276264
1000	0.278000	0.057678	494	0.265182	0.000047	506	0.290514	0.278000	0.276266
1000	0.273000	0.057678	471	0.297240	0.000047	529	0.251418	0.273000	0.276262
1000	0.284000	0.057678	479	0.308977	0.000047	521	0.261036	0.284000	0.276272
1000	0.262000	0.057678	527	0.263757	0.000047	473	0.260042	0.262000	0.276253
1000	0.300000	0.057678	494	0.297571	0.000047	506	0.302372	0.300000	0.276285
1000	0.295000	0.057678	503	0.312127	0.000047	497	0.277666	0.295000	0.276311
1000	0.267000	0.057678	495	0.264646	0.000047	505	0.269307	0.267000	0.276298
1000	0.318000	0.057678	510	0.325490	0.000047	490	0.310204	0.318000	0.276355
1000	0.290000	0.057678	486	0.290123	0.000047	514	0.289883	0.290000	0.276373
1000	0.264000	0.057678	516	0.261628	0.000047	484	0.266529	0.264000	0.276356
1000	0.296000	0.057678	508	0.307087	0.000047	492	0.284553	0.296000	0.276383
1000	0.287000	0.057678	499	0.292585	0.000047	501	0.281437	0.287000	0.276397
1000	0.281000	0.057678	509	0.278978	0.000047	491	0.283096	0.281000	0.276404
1000	0.268000	0.057678	489	0.274029	0.000047	511	0.262231	0.268000	0.276392
1000	0.286000	0.057678	504	0.285714	0.000047	496	0.286290	0.286000	0.276405
1000	0.286000	0.057678	486	0.302469	0.000047	514	0.270428	0.286000	0.276418
1000	0.279000	0.057678	468	0.269231	0.000047	532	0.287594	0.279000	0.276422
1000	0.269000	0.057678	516	0.300388	0.000047	484	0.235537	0.269000	0.276412
1000	0.268000	0.057678	503	0.252485	0.000047	497	0.283702	0.268000	0.276400
1000	0.268000	0.057678	476	0.273109	0.000047	524	0.263359	0.268000	0.276389
1000	0.269000	0.057678	494	0.259109	0.000047	506	0.278656	0.269000	0.276379
1000	0.287000	0.057678	487	0.293634	0.000047	513	0.280702	0.287000	0.276393
1000	0.281000	0.057678	496	0.294355	0.000047	504	0.267857	0.281000	0.276400
1000	0.292000	0.057678	518	0.281853	0.000047	482	0.302905	0.292000	0.276420
1000	0.265000	0.057678	487	0.264887	0.000047	513	0.265107	0.265000	0.276405
1000	0.309000	0.057678	480	0.314583	0.000047	520	0.303846	0.309000	0.276449
1000	0.283000	0.057678	490	0.263265	0.000047	510	0.301961	0.283000	0.276457
1000	0.273000	0.057678	492	0.282520	0.000047	508	0.263780	0.273000	0.276453
1000	0.252000	0.057678	502	0.274900	0.000047	498	0.228916	0.252000	0.276420
1000	0.264000	0.057678	516	0.244186	0.000047	484	0.285124	0.264000	0.276404
1000	0.265000	0.057678	498	0.273092	0.000047	502	0.256972	0.265000	0.276389
1000	0.292000	0.057678	513	0.294347	0.000047	487	0.289528	0.292000	0.276409
1000	0.304000	0.057678	493	0.324544	0.000047	507	0.284024	0.304000	0.276446
1000	0.277000	0.057678	519	0.289017	0.000047	481	0.264033	0.277000	0.276446
1000	0.284000	0.057678	494	0.297571	0.000047	506	0.270751	0.284000	0.276456
1000	0.279000	0.057678	465	0.290323	0.000047	535	0.269159	0.279000	0.276460
1000	0.291000	0.057678	507	0.268245	0.000047	493	0.314402	0.291000	0.276479
1000	0.278000	0.057678	501	0.265469	0.000047	499	0.290581	0.278000	0.276481
1000	0.281000	0.057678	481	0.282744	0.000047	519	0.279383	0.281000	0.276487
1000	0.297000	0.057678	488	0.303279	0.000047	512	0.291016	0.297000	0.276513
1000	0.291000	0.057678	490	0.287755	0.000047	510	0.294118	0.291000	0.276532
1000	0.301000	0.057678	508	0.320866	0.000047	492	0.280488	0.301000	0.276564
1000	0.274000	0.057678	500	0.262000	0.000047	500	0.286000	0.274000	0.276561
1000	0.279000	0.057678	534	0.299625	0.000047	466	0.255365	0.279000	0.276564
1000	0.295000	0.057678	508	0.299213	0.000047	492	0.290650	0.295000	0.276588
1000	0.289000	0.057678	478	0.274059	0.000047	522	0.302682	0.289000	0.276604
1000	0.296000	0.057678	507	0.321499	0.000047	493	0.269777	0.296000	0.276629
1000	0.290000	0.057678	486	0.312757	0.000047	514	0.268482	0.290000	0.276646
1000	0.288000	0.057678	527	0.299810	0.000047	473	0.274841	0.288000	0.276661
1000	0.297000	0.057678	516	0.292636	0.000047	484	0.301653	0.297000	0.276687
1000	0.278000	0.057678	504	0.293651	0.000047	496	0.262097	0.278000	0.276689
1000	0.305000	0.057678	484	0.318182	0.000047	516	0.292636	0.305000	0.276725
1000	0.244000	0.057678	467	0.267666	0.000047	533	0.223265	0.244000	0.276683
1000	0.264000	0.057678	505	0.263366	0.000047	495	0.264646	0.264000	0.276667
1000	0.273000	0.057678	531	0.278719	0.000047	469	0.266525	0.273000	0.276662
1000	0.299000	0.057678	508	0.277559	0.000047	492	0.321138	0.299000	0.276691
1000	0.296000	0.057678	511	0.317025	0.000047	489	0.274029	0.296000	0.276715
1000	0.296000	0.057678	487	0.310062	0.000047	513	0.282651	0.296000	0.276740
1000	0.287000	0.057678	474	0.293249	0.000047	526	0.281369	0.287000	0.276753
1000	0.317000	0.057678	476	0.334034	0.000047	524	0.301527	0.317000	0.276804
1000	0.299000	0.057678	483	0.308489	0.000047	517	0.290135	0.299000	0.276832
1000	0.260000	0.057678	480	0.277083	0.000047	520	0.244231	0.260000	0.276811
1000	0.291000	0.057678	488	0.297131	0.000047	512	0.285156	0.291000	0.276829
1000	0.261000	0.057678	485	0.292784	0.000047	515	0.231068	0.261000	0.276809
1000	0.287000	0.057678	500	0.286000	0.000047	500	0.288000	0.287000	0.276822
1000	0.294000	0.057678	502	0.280876	0.000047	498	0.307229	0.294000	0.276843
1000	0.289000	0.057678	505	0.300990	0.000047	495	0.276768	0.289000	0.276859
1000	0.281000	0.057678	515	0.299029	0.000047	485	0.261856	0.281000	0.276864
1000	0.311000	0.057678	492	0.302846	0.000047	508	0.318898	0.311000	0.276907
1000	0.290000	0.057678	500	0.286000	0.000047	500	0.294000	0.290000	0.276923
1000	0.289000	0.057678	485	0.288660	0.000047	515	0.289320	0.289000	0.276938
1000	0.273000	0.057678	510	0.276471	0.000047	490	0.269388	0.273000	0.276933
1000	0.280000	0.057678	491	0.301426	0.000047	509	0.259332	0.280000	0.276937
1000	0.288000	0.057678	497	0.285714	0.000047	503	0.290258	0.288000	0.276951
1000	0.261000	0.057678	494	0.261134	0.000047	506	0.260870	0.261000	0.276931
1000	0.274000	0.057678	483	0.289855	0.000047	517	0.259188	0.274000	0.276927
1000	0.274000	0.057678	504	0.301587	0.000047	496	0.245968	0.274000	0.276924
1000	0.272000	0.057678	495	0.280808	0.000047	505	0.263366	0.272000	0.276918
1000	0.280000	0.057678	511	0.275930	0.000047	489	0.284254	0.280000	0.276921
1000	0.285000	0.057678	513	0.296296	0.000047	487	0.273101	0.285000	0.276932
1000	0.257000	0.057678	524	0.251908	0.000047	476	0.262605	0.257000	0.276907
1000	0.303000	0.057678	507	0.311637	0.000047	493	0.294118	0.303000	0.276939
1000	0.284000	0.057678	517	0.280464	0.000047	483	0.287785	0.284000	0.276948
1000	0.285000	0.057678	525	0.304762	0.000047	475	0.263158	0.285000	0.276958
1000	0.295000	0.057678	512	0.292969	0.000047	488	0.297131	0.295000	0.276980
1000	0.304000	0.057678	464	0.312500	0.000047	536	0.296642	0.304000	0.277013
1000	0.291000	0.057678	513	0.280702	0.000047	487	0.301848	0.291000	0.277030
1000	0.266000	0.057678	507	0.234714	0.000047	493	0.298174	0.266000	0.277017
1000	0.274000	0.057678	509	0.284872	0.000047	491	0.262729	0.274000	0.277013
1000	0.279000	0.057678	520	0.301923	0.000047	480	0.254167	0.279000	0.277016
1000	0.277000	0.057678	520	0.282692	0.000047	480	0.270833	0.277000	0.277016
1000	0.306000	0.057678	523	0.294455	0.000047	477	0.318658	0.306000	0.277051
1000	0.259000	0.057678	526	0.233840	0.000047	474	0.286920	0.259000	0.277029
1000	0.304000	0.057678	507	0.313609	0.000047	493	0.294118	0.304000	0.277062
1000	0.281000	0.057678	504	0.283730	0.000047	496	0.278226	0.281000	0.277067
1000	0.276000	0.057678	490	0.322449	0.000047	510	0.231373	0.276000	0.277065
1000	0.271000	0.057678	481	0.282744	0.000047	519	0.260116	0.271000	0.277058
1000	0.280000	0.057678	500	0.314000	0.000047	500	0.246000	0.280000	0.277061
1000	0.278000	0.057678	506	0.280632	0.000047	494	0.275304	0.278000	0.277063
1000	0.291000	0.057678	497	0.277666	0.000047	503	0.304175	0.291000	0.277079
1000	0.269000	0.057678	506	0.272727	0.000047	494	0.265182	0.269000	0.277070
1000	0.275000	0.057678	502	0.264940	0.000047	498	0.285141	0.275000	0.277067
1000	0.302000	0.057678	494	0.313765	0.000047	506	0.290514	0.302000	0.277097
1000	0.294000	0.057678	493	0.298174	0.000047	507	0.289941	0.294000	0.277118
1000	0.289000	0.057678	491	0.274949	0.000047	509	0.302554	0.289000	0.277132
1000	0.302000	0.057678	490	0.302041	0.000047	510	0.301961	0.302000	0.277162
1000	0.304000	0.057678	494	0.327935	0.000047	506	0.280632	0.304000	0.277194
1000	0.280000	0.057678	510	0.286275	0.000047	490	0.273469	0.280000	0.277197
1000	0.296000	0.057678	496	0.308468	0.000047	504	0.283730	0.296000	0.277220
1000	0.292000	0.057678	501	0.283433	0.000047	499	0.300601	0.292000	0.277237
1000	0.258000	0.057678	498	0.297189	0.000047	502	0.219124	0.258000	0.277214
1000	0.275000	0.057678	500	0.272000	0.000047	500	0.278000	0.275000	0.277212
1000	0.269000	0.057678	489	0.276074	0.000047	511	0.262231	0.269000	0.277202
1000	0.301000	0.057678	516	0.310078	0.000047	484	0.291322	0.301000	0.277230
1000	0.286000	0.057678	514	0.301556	0.000047	486	0.269547	0.286000	0.277241
1000	0.283000	0.057678	486	0.316872	0.000047	514	0.250973	0.283000	0.277248
1000	0.263000	0.057678	498	0.269076	0.000047	502	0.256972	0.263000	0.277231
1000	0.287000	0.057678	526	0.296578	0.000047	474	0.276371	0.287000	0.277242
1000	0.264000	0.057678	486	0.255144	0.000047	514	0.272374	0.264000	0.277227
1000	0.296000	0.057678	502	0.284861	0.000047	498	0.307229	0.296000	0.277249
1000	0.302000	0.057678	514	0.311284	0.000047	486	0.292181	0.302000	0.277278
1000	0.269000	0.057678	493	0.255578	0.000047	507	0.282051	0.269000	0.277268
1000	0.293000	0.057678	507	0.295858	0.000047	493	0.290061	0.293000	0.277287
1000	0.301000	0.057678	523	0.305927	0.000047	477	0.295597	0.301000	0.277315
1000	0.280000	0.057678	491	0.291242	0.000047	509	0.269155	0.280000	0.277318
1000	0.283000	0.057678	461	0.308026	0.000047	539	0.261596	0.283000	0.277324
1000	0.263000	0.057678	505	0.287129	0.000047	495	0.238384	0.263000	0.277308
1000	0.273000	0.057678	513	0.280702	0.000047	487	0.264887	0.273000	0.277303
1000	0.257000	0.057678	508	0.261811	0.000047	492	0.252033	0.257000	0.277279
1000	0.273000	0.057678	489	0.284254	0.000047	511	0.262231	0.273000	0.277274
1000	0.298000	0.057678	516	0.329457	0.000047	484	0.264463	0.298000	0.277298
1000	0.310000	0.057678	509	0.302554	0.000047	491	0.317719	0.310000	0.277336
1000	0.278000	0.057678	503	0.292247	0.000047	497	0.263581	0.278000	0.277337
1000	0.299000	0.057678	468	0.339744	0.000047	532	0.263158	0.299000	0.277362
1000	0.313000	0.057678	509	0.304519	0.000047	491	0.321792	0.313000	0.277403
1000	0.289000	0.057678	508	0.289370	0.000047	492	0.288618	0.289000	0.277417
1000	0.293000	0.057678	508	0.279528	0.000047	492	0.306911	0.293000	0.277435
1000	0.315000	0.057678	502	0.298805	0.000047	498	0.331325	0.315000	0.277478
1000	0.290000	0.057678	519	0.308285	0.000047	481	0.270270	0.290000	0.277493
1000	0.275000	0.057678	504	0.293651	0.000047	496	0.256048	0.275000	0.277490
1000	0.301000	0.057678	493	0.314402	0.000047	507	0.287968	0.301000	0.277517
1000	0.308000	0.057678	469	0.330490	0.000047	531	0.288136	0.308000	0.277552
1000	0.311000	0.057678	501	0.325349	0.000047	499	0.296593	0.311000	0.277590
1000	0.276000	0.057678	481	0.268191	0.000047	519	0.283237	0.276000	0.277589
1000	0.265000	0.057678	487	0.260780	0.000047	513	0.269006	0.265000	0.277574
1000	0.281000	0.057678	512	0.314453	0.000047	488	0.245902	0.281000	0.277578
1000	0.273000	0.057678	485	0.290722	0.000047	515	0.256311	0.273000	0.277573
1000	0.268000	0.057678	509	0.253438	0.000047	491	0.283096	0.268000	0.277562
1000	0.298000	0.057678	497	0.311871	0.000047	503	0.284294	0.298000	0.277585
1000	0.289000	0.057678	493	0.328600	0.000047	507	0.250493	0.289000	0.277598
1000	0.306000	0.057678	545	0.311927	0.000047	455	0.298901	0.306000	0.277631
1000	0.271000	0.057678	506	0.280632	0.000047	494	0.261134	0.271000	0.277623
1000	0.281000	0.057678	483	0.281573	0.000047	517	0.280464	0.281000	0.277627
1000	0.262000	0.057678	521	0.251440	0.000047	479	0.273486	0.262000	0.277609
1000	0.276000	0.057678	507	0.264300	0.000047	493	0.288032	0.276000	0.277607
1000	0.300000	0.057678	505	0.306931	0.000047	495	0.292929	0.300000	0.277633
1000	0.278000	0.057678	500	0.262000	0.000047	500	0.294000	0.278000	0.277633
1000	0.268000	0.057678	506	0.278656	0.000047	494	0.257085	0.268000	0.277622
1000	0.282000	0.057678	505	0.300990	0.000047	495	0.262626	0.282000	0.277627
1000	0.282000	0.057678	495	0.288889	0.000047	505	0.275248	0.282000	0.277632
1000	0.289000	0.057678	493	0.269777	0.000047	507	0.307692	0.289000	0.277645
1000	0.277000	0.057678	494	0.283401	0.000047	506	0.270751	0.277000	0.277644
1000	0.278000	0.057678	486	0.257202	0.000047	514	0.297665	0.278000	0.277645
1000	0.273000	0.057678	499	0.296593	0.000047	501	0.249501	0.273000	0.277639
1000	0.270000	0.057678	542	0.265683	0.000047	458	0.275109	0.270000	0.277631
1000	0.273000	0.057678	494	0.277328	0.000047	506	0.268775	0.273000	0.277626
1000	0.275000	0.057678	535	0.282243	0.000047	465	0.266667	0.275000	0.277623
1000	0.308000	0.057678	497	0.293763	0.000047	503	0.322068	0.308000	0.277657
1000	0.308000	0.057678	510	0.264706	0.000047	490	0.353061	0.308000	0.277691
1000	0.295000	0.057678	513	0.302144	0.000047	487	0.287474	0.295000	0.277710
1000	0.289000	0.057678	515	0.266019	0.000047	485	0.313402	0.289000	0.277722
1000	0.309000	0.057678	516	0.317829	0.000047	484	0.299587	0.309000	0.277757
1000	0.290000	0.057678	500	0.298000	0.000047	500	0.282000	0.290000	0.277771
1000	0.276000	0.057678	485	0.292784	0.000047	515	0.260194	0.276000	0.277769
1000	0.265000	0.057678	509	0.284872	0.000047	491	0.244399	0.265000	0.277755
1000	0.277000	0.057678	490	0.281633	0.000047	510	0.272549	0.277000	0.277754
1000	0.301000	0.057678	498	0.279116	0.000047	502	0.322709	0.301000	0.277780
1000	0.291000	0.057678	500	0.276000	0.000047	500	0.306000	0.291000	0.277794
1000	0.286000	0.057678	500	0.288000	0.000047	500	0.284000	0.286000	0.277803
1000	0.300000	0.057678	513	0.317739	0.000047	487	0.281314	0.300000	0.277828
1000	0.290000	0.057678	514	0.291829	0.000047	486	0.288066	0.290000	0.277841
1000	0.270000	0.057678	517	0.263056	0.000047	483	0.277433	0.270000	0.277832
1000	0.260000	0.057678	516	0.242248	0.000047	484	0.278926	0.260000	0.277813
1000	0.299000	0.057678	511	0.311155	0.000047	489	0.286299	0.299000	0.277836
1000	0.272000	0.057678	475	0.292632	0.000047	525	0.253333	0.272000	0.277830
1000	0.299000	0.057678	508	0.295276	0.000047	492	0.302846	0.299000	0.277853
1000	0.288000	0.057678	485	0.292784	0.000047	515	0.283495	0.288000	0.277864
1000	0.266000	0.057678	484	0.237603	0.000047	516	0.292636	0.266000	0.277851
1000	0.309000	0.057678	481	0.293139	0.000047	519	0.323699	0.309000	0.277885
1000	0.297000	0.057678	503	0.310139	0.000047	497	0.283702	0.297000	0.277906
1000	0.270000	0.057678	506	0.254941	0.000047	494	0.285425	0.270000	0.277897
1000	0.276000	0.057678	525	0.276190	0.000047	475	0.275789	0.276000	0.277895
1000	0.269000	0.057678	522	0.268199	0.000047	478	0.269874	0.269000	0.277886
1000	0.260000	0.057678	490	0.289796	0.000047	510	0.231373	0.260000	0.277866
1000	0.266000	0.057678	492	0.282520	0.000047	508	0.250000	0.266000	0.277853
1000	0.272000	0.057678	518	0.264479	0.000047	482	0.280083	0.272000	0.277847
1000	0.270000	0.057678	500	0.260000	0.000047	500	0.280000	0.270000	0.277838
1000	0.276000	0.057678	485	0.257732	0.000047	515	0.293204	0.276000	0.277836
1000	0.282000	0.057678	500	0.286000	0.000047	500	0.278000	0.282000	0.277841
1000	0.288000	0.057678	480	0.272917	0.000047	520	0.301923	0.288000	0.277852
1000	0.323000	0.057678	516	0.343023	0.000047	484	0.301653	0.323000	0.277901
1000	0.265000	0.057678	485	0.272165	0.000047	515	0.258252	0.265000	0.277887
1000	0.293000	0.057678	493	0.259635	0.000047	507	0.325444	0.293000	0.277903
1000	0.295000	0.057678	477	0.312369	0.000047	523	0.279159	0.295000	0.277921
1000	0.268000	0.057678	506	0.286561	0.000047	494	0.248988	0.268000	0.277911
1000	0.310000	0.057678	505	0.336634	0.000047	495	0.282828	0.310000	0.277945
1000	0.300000	0.057678	504	0.289683	0.000047	496	0.310484	0.300000	0.277969
1000	0.277000	0.057678	489	0.288344	0.000047	511	0.266145	0.277000	0.277968
1000	0.281000	0.057678	505	0.279208	0.000047	495	0.282828	0.281000	0.277971
1000	0.276000	0.057678	506	0.266798	0.000047	494	0.285425	0.276000	0.277969
1000	0.281000	0.057678	504	0.287698	0.000047	496	0.274194	0.281000	0.277972
1000	0.276000	0.057678	475	0.273684	0.000047	525	0.278095	0.276000	0.277970
1000	0.241000	0.057678	503	0.226640	0.000047	497	0.255533	0.241000	0.277931
1000	0.287000	0.057678	491	0.291242	0.000047	509	0.282908	0.287000	0.277940
1000	0.305000	0.057678	493	0.288032	0.000047	507	0.321499	0.305000	0.277969
1000	0.268000	0.057678	508	0.269685	0.000047	492	0.266260	0.268000	0.277958
1000	0.303000	0.057678	508	0.314961	0.000047	492	0.290650	0.303000	0.277985
1000	0.306000	0.057678	520	0.319231	0.000047	480	0.291667	0.306000	0.278015
1000	0.292000	0.057678	507	0.295858	0.000047	493	0.288032	0.292000	0.278029
1000	0.271000	0.057678	515	0.281553	0.000047	485	0.259794	0.271000	0.278022
1000	0.281000	0.057678	492	0.274390	0.000047	508	0.287402	0.281000	0.278025
1000	0.263000	0.057678	511	0.244618	0.000047	489	0.282209	0.263000	0.278009
1000	0.296000	0.057678	488	0.313525	0.000047	512	0.279297	0.296000	0.278028
1000	0.304000	0.057678	531	0.295669	0.000047	469	0.313433	0.304000	0.278055
1000	0.320000	0.057678	450	0.340000	0.000047	550	0.303636	0.320000	0.278099
1000	0.264000	0.057678	494	0.259109	0.000047	506	0.268775	0.264000	0.278085
1000	0.292000	0.057678	475	0.286316	0.000047	525	0.297143	0.292000	0.278099
1000	0.287000	0.057678	492	0.272358	0.000047	508	0.301181	0.287000	0.278109
1000	0.276000	0.057678	525	0.272381	0.000047	475	0.280000	0.276000	0.278106
1000	0.257000	0.057678	460	0.258696	0.000047	540	0.255556	0.257000	0.278084
1000	0.292000	0.057678	508	0.295276	0.000047	492	0.288618	0.292000	0.278099
1000	0.282000	0.057678	508	0.305118	0.000047	492	0.258130	0.282000	0.278103
1000	0.275000	0.057678	523	0.258126	0.000047	477	0.293501	0.275000	0.278100
1000	0.271000	0.057678	517	0.286267	0.000047	483	0.254658	0.271000	0.278092
1000	0.286000	0.057678	499	0.286573	0.000047	501	0.285429	0.286000	0.278101
1000	0.294000	0.057678	506	0.280632	0.000047	494	0.307692	0.294000	0.278117
1000	0.279000	0.057678	509	0.290766	0.000047	491	0.266802	0.279000	0.278118
1000	0.285000	0.057678	501	0.273453	0.000047	499	0.296593	0.285000	0.278125
1000	0.273000	0.057678	463	0.267819	0.000047	537	0.277467	0.273000	0.278120
1000	0.286000	0.057678	514	0.270428	0.000047	486	0.302469	0.286000	0.278128
1000	0.289000	0.057678	521	0.303263	0.000047	479	0.273486	0.289000	0.278139
1000	0.283000	0.057678	510	0.262745	0.000047	490	0.304082	0.283000	0.278144
1000	0.279000	0.057678	519	0.258189	0.000047	481	0.301455	0.279000	0.278145
1000	0.301000	0.057678	515	0.322330	0.000047	485	0.278351	0.301000	0.278169
1000	0.311000	0.057678	498	0.297189	0.000047	502	0.324701	0.311000	0.278202
1000	0.285000	0.057678	487	0.289528	0.000047	513	0.280702	0.285000	0.278209
1000	0.287000	0.057678	495	0.301010	0.000047	505	0.273267	0.287000	0.278218
1000	0.278000	0.057678	460	0.295652	0.000047	540	0.262963	0.278000	0.278218
1000	0.292000	0.057678	504	0.307540	0.000047	496	0.276210	0.292000	0.278232
1000	0.267000	0.057678	501	0.289421	0.000047	499	0.244489	0.267000	0.278221
1000	0.263000	0.057678	490	0.238776	0.000047	510	0.286275	0.263000	0.278205
1000	0.293000	0.057678	533	0.315197	0.000047	467	0.267666	0.293000	0.278220
1000	0.290000	0.057678	518	0.306950	0.000047	482	0.271784	0.290000	0.278232
1000	0.283000	0.057678	493	0.283976	0.000047	507	0.282051	0.283000	0.278237
1000	0.312000	0.057678	516	0.333333	0.000047	484	0.289256	0.312000	0.278272
1000	0.295000	0.057678	502	0.302789	0.000047	498	0.287149	0.295000	0.278289
1000	0.282000	0.057678	496	0.284274	0.000047	504	0.279762	0.282000	0.278292
1000	0.284000	0.057678	485	0.303093	0.000047	515	0.266019	0.284000	0.278298
1000	0.278000	0.057678	497	0.279678	0.000047	503	0.276342	0.278000	0.278298
1000	0.269000	0.057678	479	0.311065	0.000047	521	0.230326	0.269000	0.278288
1000	0.271000	0.057678	526	0.269962	0.000047	474	0.272152	0.271000	0.278281
1000	0.285000	0.057678	489	0.278119	0.000047	511	0.291585	0.285000	0.278288
1000	0.293000	0.057678	511	0.279843	0.000047	489	0.306748	0.293000	0.278303
1000	0.273000	0.057678	513	0.276803	0.000047	487	0.268994	0.273000	0.278297
1000	0.252000	0.057678	520	0.257692	0.000047	480	0.245833	0.252000	0.278271
1000	0.291000	0.057678	493	0.275862	0.000047	507	0.305720	0.291000	0.278284
1000	0.286000	0.057678	474	0.297468	0.000047	526	0.275665	0.286000	0.278291
1000	0.292000	0.057678	510	0.292157	0.000047	490	0.291837	0.292000	0.278305
1000	0.294000	0.057678	481	0.299376	0.000047	519	0.289017	0.294000	0.278321
1000	0.278000	0.057678	475	0.273684	0.000047	525	0.281905	0.278000	0.278321
1000	0.268000	0.057678	476	0.289916	0.000047	524	0.248092	0.268000	0.278310
1000	0.268000	0.057678	482	0.280083	0.000047	518	0.256757	0.268000	0.278300
1000	0.273000	0.057678	503	0.274354	0.000047	497	0.271630	0.273000	0.278295
1000	0.288000	0.057678	529	0.293006	0.000047	471	0.282378	0.288000	0.278304
1000	0.286000	0.057678	520	0.292308	0.000047	480	0.279167	0.286000	0.278312
1000	0.294000	0.057678	495	0.311111	0.000047	505	0.277228	0.294000	0.278328
1000	0.275000	0.057678	492	0.278455	0.000047	508	0.271654	0.275000	0.278324
1000	0.270000	0.057678	498	0.285141	0.000047	502	0.254980	0.270000	0.278316
1000	0.289000	0.057678	509	0.288802	0.000047	491	0.289206	0.289000	0.278327
1000	0.281000	0.057678	513	0.307992	0.000047	487	0.252567	0.281000	0.278329
1000	0.285000	0.057678	484	0.301653	0.000047	516	0.269380	0.285000	0.278336
1000	0.280000	0.057678	531	0.291902	0.000047	469	0.266525	0.280000	0.278338
1000	0.301000	0.057678	469	0.292111	0.000047	531	0.308851	0.301000	0.278360
1000	0.284000	0.057678	485	0.276289	0.000047	515	0.291262	0.284000	0.278366
1000	0.286000	0.057678	508	0.305118	0.000047	492	0.266260	0.286000	0.278373
1000	0.299000	0.057678	502	0.298805	0.000047	498	0.299197	0.299000	0.278394
1000	0.275000	0.057678	478	0.278243	0.000047	522	0.272031	0.275000	0.278390
1000	0.290000	0.057678	527	0.309298	0.000047	473	0.268499	0.290000	0.278402
1000	0.264000	0.057678	469	0.247335	0.000047	531	0.278719	0.264000	0.278388
1000	0.289000	0.057678	468	0.294872	0.000047	532	0.283835	0.289000	0.278398
1000	0.274000	0.057678	546	0.272894	0.000047	454	0.275330	0.274000	0.278394
1000	0.289000	0.057678	513	0.298246	0.000047	487	0.279261	0.289000	0.278404
1000	0.323000	0.057678	485	0.344330	0.000047	515	0.302913	0.323000	0.278448
1000	0.257000	0.057678	523	0.244742	0.000047	477	0.270440	0.257000	0.278427
1000	0.305000	0.057678	490	0.324490	0.000047	510	0.286275	0.305000	0.278453
1000	0.300000	0.057678	504	0.309524	0.000047	496	0.290323	0.300000	0.278474
1000	0.314000	0.057678	513	0.302144	0.000047	487	0.326489	0.314000	0.278509
1000	0.261000	0.057678	522	0.293103	0.000047	478	0.225941	0.261000	0.278491
1000	0.306000	0.057678	502	0.284861	0.000047	498	0.327309	0.306000	0.278518
1000	0.290000	0.057678	495	0.311111	0.000047	505	0.269307	0.290000	0.278529
1000	0.271000	0.057678	491	0.305499	0.000047	509	0.237721	0.271000	0.278522
1000	0.308000	0.057678	538	0.310409	0.000047	462	0.305195	0.308000	0.278551
1000	0.285000	0.057678	488	0.280738	0.000047	512	0.289062	0.285000	0.278557
1000	0.285000	0.057678	519	0.287091	0.000047	481	0.282744	0.285000	0.278563
1000	0.295000	0.057678	489	0.310838	0.000047	511	0.279843	0.295000	0.278579
1000	0.286000	0.057678	544	0.273897	0.000047	456	0.300439	0.286000	0.278586
1000	0.256000	0.057678	521	0.228407	0.000047	479	0.286013	0.256000	0.278565
1000	0.328000	0.057678	533	0.324578	0.000047	467	0.331906	0.328000	0.278612
1000	0.293000	0.057678	507	0.309665	0.000047	493	0.275862	0.293000	0.278626
1000	0.285000	0.057678	502	0.276892	0.000047	498	0.293173	0.285000	0.278632
1000	0.289000	0.057678	478	0.307531	0.000047	522	0.272031	0.289000	0.278642
1000	0.274000	0.057678	506	0.286561	0.000047	494	0.261134	0.274000	0.278638
1000	0.265000	0.057678	509	0.255403	0.000047	491	0.274949	0.265000	0.278625
1000	0.280000	0.057678	484	0.276860	0.000047	516	0.282946	0.280000	0.278626
1000	0.252000	0.057678	492	0.272358	0.000047	508	0.232283	0.252000	0.278601
1000	0.263000	0.057678	482	0.288382	0.000047	518	0.239382	0.263000	0.278586
1000	0.274000	0.057678	490	0.279592	0.000047	510	0.268627	0.274000	0.278581
1000	0.301000	0.057678	516	0.317829	0.000047	484	0.283058	0.301000	0.278603
1000	0.311000	0.057678	501	0.337325	0.000047	499	0.284569	0.311000	0.278634
1000	0.270000	0.057678	484	0.247934	0.000047	516	0.290698	0.270000	0.278625
1000	0.304000	0.057678	507	0.319527	0.000047	493	0.288032	0.304000	0.278650
1000	0.264000	0.057678	503	0.276342	0.000047	497	0.251509	0.264000	0.278636
1000	0.271000	0.057678	518	0.287645	0.000047	482	0.253112	0.271000	0.278628
