# Supplementary material for: Investigating environmental effects on phonology using diachronic models
Source: Evol Hum Sci. 2024 Jan 3;6:e8. doi: 10.1017/ehs.2023.33 (PMC10955398; doi:10.1017/ehs.2023.33)
Supplement: Hartmann et al. supplementary material 4 — Hartmann et al. supplementary material [file S2513843X23000336sup004.zip › TonesClimateGeoPhylo_Public-1.0/results/BayesTraitsOutput/ContinuousA/ContA_Tones_SpecHSimBi_NoNodeFossils_TestCorrel.Schedule.txt]

Rate	100.00
Rate Tried	% Accepted	Alpha Trait 1 - Dev	Alpha Trait 1 - Tried	Alpha Trait 1 - Accepted	Alpha Trait 2 - Dev	Alpha Trait 2 - Tried	Alpha Trait 2 - Accepted	Sample Ave Acceptance	Total Ave Acceptance
1000	0.319000	0.050093	522	0.367816	0.000052	478	0.265690	0.319000	0.148625
1000	0.307000	0.050093	521	0.324376	0.000052	479	0.288100	0.307000	0.151670
1000	0.291000	0.050093	458	0.366812	0.000052	542	0.226937	0.291000	0.154299
1000	0.314000	0.050093	532	0.340226	0.000052	468	0.284188	0.314000	0.157256
1000	0.282000	0.050093	494	0.325911	0.000052	506	0.239130	0.282000	0.159524
1000	0.283000	0.050093	494	0.319838	0.000052	506	0.247036	0.283000	0.161729
1000	0.266000	0.050093	471	0.297240	0.000052	529	0.238185	0.266000	0.163559
1000	0.298000	0.050093	498	0.321285	0.000052	502	0.274900	0.298000	0.165876
1000	0.282000	0.050093	500	0.326000	0.000052	500	0.238000	0.282000	0.167845
1000	0.295000	0.050093	457	0.306346	0.000052	543	0.285451	0.295000	0.169964
1000	0.280000	0.050093	506	0.318182	0.000052	494	0.240891	0.280000	0.171768
1000	0.303000	0.050093	514	0.344358	0.000052	486	0.259259	0.303000	0.173884
1000	0.304000	0.050093	502	0.342629	0.000052	498	0.265060	0.304000	0.175950
1000	0.288000	0.050093	500	0.328000	0.000052	500	0.248000	0.288000	0.177700
1000	0.301000	0.050093	515	0.357282	0.000052	485	0.241237	0.301000	0.179597
1000	0.301000	0.050093	494	0.346154	0.000052	506	0.256917	0.301000	0.181437
1000	0.295000	0.050093	519	0.337187	0.000052	481	0.249480	0.295000	0.183132
1000	0.311000	0.050093	494	0.352227	0.000052	506	0.270751	0.311000	0.185012
1000	0.258000	0.050093	496	0.278226	0.000052	504	0.238095	0.258000	0.186070
1000	0.277000	0.050093	487	0.314168	0.000052	513	0.241715	0.277000	0.187369
1000	0.252000	0.050093	468	0.294872	0.000052	532	0.214286	0.252000	0.188279
1000	0.292000	0.050093	472	0.332627	0.000052	528	0.255682	0.292000	0.189720
1000	0.263000	0.050093	505	0.295050	0.000052	495	0.230303	0.263000	0.190723
1000	0.293000	0.050093	472	0.302966	0.000052	528	0.284091	0.293000	0.192106
1000	0.278000	0.050093	471	0.301486	0.000052	529	0.257089	0.278000	0.193251
1000	0.318000	0.050093	508	0.399606	0.000052	492	0.233740	0.318000	0.194892
1000	0.316000	0.050093	481	0.355509	0.000052	519	0.279383	0.316000	0.196465
1000	0.260000	0.050093	520	0.307692	0.000052	480	0.208333	0.260000	0.197280
1000	0.291000	0.050093	535	0.328972	0.000052	465	0.247312	0.291000	0.198466
1000	0.281000	0.050093	516	0.335271	0.000052	484	0.223140	0.281000	0.199498
1000	0.287000	0.050093	497	0.323944	0.000052	503	0.250497	0.287000	0.200578
1000	0.305000	0.050093	495	0.355556	0.000052	505	0.255446	0.305000	0.201851
1000	0.288000	0.050093	486	0.331276	0.000052	514	0.247082	0.288000	0.202889
1000	0.311000	0.050093	486	0.378601	0.000052	514	0.247082	0.311000	0.204176
1000	0.287000	0.050093	460	0.315217	0.000052	540	0.262963	0.287000	0.205151
1000	0.264000	0.050093	514	0.293774	0.000052	486	0.232510	0.264000	0.205835
1000	0.286000	0.050093	507	0.313609	0.000052	493	0.257606	0.286000	0.206756
1000	0.315000	0.050093	527	0.351044	0.000052	473	0.274841	0.315000	0.207986
1000	0.289000	0.050093	532	0.321429	0.000052	468	0.252137	0.289000	0.208897
1000	0.302000	0.050093	492	0.353659	0.000052	508	0.251969	0.302000	0.209931
1000	0.287000	0.050093	483	0.329193	0.000052	517	0.247582	0.287000	0.210778
1000	0.321000	0.050093	517	0.363636	0.000052	483	0.275362	0.321000	0.211976
1000	0.294000	0.050093	505	0.360396	0.000052	495	0.226263	0.294000	0.212858
1000	0.314000	0.050093	507	0.353057	0.000052	493	0.273834	0.314000	0.213934
1000	0.297000	0.050093	505	0.366337	0.000052	495	0.226263	0.297000	0.214808
1000	0.298000	0.050093	518	0.332046	0.000052	482	0.261411	0.298000	0.215675
1000	0.312000	0.050093	508	0.342520	0.000052	492	0.280488	0.312000	0.216668
1000	0.279000	0.050093	491	0.315682	0.000052	509	0.243615	0.279000	0.217304
1000	0.285000	0.050093	477	0.295597	0.000052	523	0.275335	0.285000	0.217988
1000	0.293000	0.050093	511	0.332681	0.000052	489	0.251534	0.293000	0.218738
1000	0.269000	0.050093	496	0.304435	0.000052	504	0.234127	0.269000	0.219235
1000	0.295000	0.050093	487	0.330595	0.000052	513	0.261209	0.295000	0.219978
1000	0.273000	0.050093	496	0.300403	0.000052	504	0.246032	0.273000	0.220493
1000	0.321000	0.050093	507	0.331361	0.000052	493	0.310345	0.321000	0.221459
1000	0.279000	0.050093	480	0.320833	0.000052	520	0.240385	0.279000	0.222007
1000	0.270000	0.050093	475	0.320000	0.000052	525	0.224762	0.270000	0.222460
1000	0.321000	0.050093	496	0.360887	0.000052	504	0.281746	0.321000	0.223381
1000	0.267000	0.050093	526	0.313688	0.000052	474	0.215190	0.267000	0.223785
1000	0.321000	0.050093	507	0.349112	0.000052	493	0.292089	0.321000	0.224677
1000	0.266000	0.050093	503	0.312127	0.000052	497	0.219316	0.266000	0.225052
1000	0.297000	0.050093	476	0.319328	0.000052	524	0.276718	0.297000	0.225701
1000	0.316000	0.050093	516	0.354651	0.000052	484	0.274793	0.316000	0.226507
1000	0.294000	0.050093	535	0.323364	0.000052	465	0.260215	0.294000	0.227104
1000	0.303000	0.050093	506	0.333992	0.000052	494	0.271255	0.303000	0.227770
1000	0.317000	0.050093	475	0.345263	0.000052	525	0.291429	0.317000	0.228546
1000	0.296000	0.050093	494	0.319838	0.000052	506	0.272727	0.296000	0.229127
1000	0.294000	0.050093	524	0.339695	0.000052	476	0.243697	0.294000	0.229682
1000	0.301000	0.050093	517	0.330754	0.000052	483	0.269151	0.301000	0.230286
1000	0.288000	0.050093	504	0.331349	0.000052	496	0.243952	0.288000	0.230771
1000	0.305000	0.050093	498	0.355422	0.000052	502	0.254980	0.305000	0.231390
1000	0.281000	0.050093	502	0.340637	0.000052	498	0.220884	0.281000	0.231800
1000	0.275000	0.050093	530	0.320755	0.000052	470	0.223404	0.275000	0.232154
1000	0.289000	0.050093	486	0.325103	0.000052	514	0.254864	0.289000	0.232616
1000	0.283000	0.050093	517	0.313346	0.000052	483	0.250518	0.283000	0.233022
1000	0.296000	0.050093	512	0.326172	0.000052	488	0.264344	0.296000	0.233526
1000	0.305000	0.050093	519	0.356455	0.000052	481	0.249480	0.305000	0.234093
1000	0.285000	0.050093	506	0.324111	0.000052	494	0.244939	0.285000	0.234494
1000	0.291000	0.050093	505	0.332673	0.000052	495	0.248485	0.291000	0.234936
1000	0.297000	0.050093	493	0.348884	0.000052	507	0.246548	0.297000	0.235417
1000	0.288000	0.050093	504	0.323413	0.000052	496	0.252016	0.288000	0.235821
1000	0.289000	0.050093	493	0.350913	0.000052	507	0.228797	0.289000	0.236227
1000	0.285000	0.050093	503	0.343936	0.000052	497	0.225352	0.285000	0.236597
1000	0.311000	0.050093	490	0.357143	0.000052	510	0.266667	0.311000	0.237156
1000	0.305000	0.050093	481	0.340956	0.000052	519	0.271676	0.305000	0.237662
1000	0.300000	0.050093	503	0.333996	0.000052	497	0.265594	0.300000	0.238124
1000	0.288000	0.050093	497	0.313883	0.000052	503	0.262425	0.288000	0.238491
1000	0.284000	0.050093	510	0.309804	0.000052	490	0.257143	0.284000	0.238823
1000	0.305000	0.050093	485	0.354639	0.000052	515	0.258252	0.305000	0.239303
1000	0.300000	0.050093	498	0.353414	0.000052	502	0.247012	0.300000	0.239739
1000	0.276000	0.050093	510	0.319608	0.000052	490	0.230612	0.276000	0.239998
1000	0.298000	0.050093	483	0.325052	0.000052	517	0.272727	0.298000	0.240410
1000	0.300000	0.050093	504	0.347222	0.000052	496	0.252016	0.300000	0.240829
1000	0.260000	0.050093	521	0.303263	0.000052	479	0.212944	0.260000	0.240963
1000	0.283000	0.050093	494	0.340081	0.000052	506	0.227273	0.283000	0.241255
1000	0.291000	0.050093	499	0.318637	0.000052	501	0.263473	0.291000	0.241598
1000	0.292000	0.050093	491	0.313646	0.000052	509	0.271120	0.292000	0.241944
1000	0.294000	0.050093	482	0.331950	0.000052	518	0.258687	0.294000	0.242298
1000	0.261000	0.050093	496	0.288306	0.000052	504	0.234127	0.261000	0.242424
1000	0.270000	0.050093	520	0.288462	0.000052	480	0.250000	0.270000	0.242609
1000	0.307000	0.050093	498	0.341365	0.000052	502	0.272908	0.307000	0.243038
1000	0.308000	0.050093	504	0.343254	0.000052	496	0.272177	0.308000	0.243469
1000	0.288000	0.050093	493	0.326572	0.000052	507	0.250493	0.288000	0.243762
1000	0.315000	0.050093	503	0.377734	0.000052	497	0.251509	0.315000	0.244227
1000	0.302000	0.050093	491	0.340122	0.000052	509	0.265226	0.302000	0.244602
1000	0.295000	0.050093	495	0.353535	0.000052	505	0.237624	0.295000	0.244927
1000	0.304000	0.050093	489	0.329243	0.000052	511	0.279843	0.304000	0.245306
1000	0.321000	0.050093	515	0.355340	0.000052	485	0.284536	0.321000	0.245788
1000	0.277000	0.050093	498	0.311245	0.000052	502	0.243028	0.277000	0.245986
1000	0.294000	0.050093	505	0.320792	0.000052	495	0.266667	0.294000	0.246288
1000	0.285000	0.050093	515	0.330097	0.000052	485	0.237113	0.285000	0.246530
1000	0.293000	0.050093	521	0.324376	0.000052	479	0.258873	0.293000	0.246818
1000	0.295000	0.050093	527	0.322581	0.000052	473	0.264271	0.295000	0.247116
1000	0.321000	0.050093	536	0.365672	0.000052	464	0.269397	0.321000	0.247569
1000	0.320000	0.050093	486	0.362140	0.000052	514	0.280156	0.320000	0.248011
1000	0.290000	0.050093	506	0.310277	0.000052	494	0.269231	0.290000	0.248265
1000	0.296000	0.050093	521	0.328215	0.000052	479	0.260960	0.296000	0.248553
1000	0.271000	0.050093	494	0.287449	0.000052	506	0.254941	0.271000	0.248687
1000	0.306000	0.050093	509	0.339882	0.000052	491	0.270876	0.306000	0.249028
1000	0.296000	0.050093	502	0.368526	0.000052	498	0.222892	0.296000	0.249306
1000	0.284000	0.050093	517	0.334623	0.000052	483	0.229814	0.284000	0.249510
1000	0.276000	0.050093	492	0.308943	0.000052	508	0.244094	0.276000	0.249665
1000	0.277000	0.050093	491	0.319756	0.000052	509	0.235756	0.277000	0.249824
1000	0.290000	0.050093	486	0.304527	0.000052	514	0.276265	0.290000	0.250056
1000	0.310000	0.050093	478	0.341004	0.000052	522	0.281609	0.310000	0.250401
1000	0.293000	0.050093	497	0.325956	0.000052	503	0.260437	0.293000	0.250644
1000	0.280000	0.050093	483	0.331263	0.000052	517	0.232108	0.280000	0.250811
1000	0.280000	0.050093	515	0.318447	0.000052	485	0.239175	0.280000	0.250976
1000	0.305000	0.050093	507	0.331361	0.000052	493	0.277890	0.305000	0.251279
1000	0.290000	0.050093	529	0.332703	0.000052	471	0.242038	0.290000	0.251496
1000	0.309000	0.050093	510	0.337255	0.000052	490	0.279592	0.309000	0.251815
1000	0.279000	0.050093	497	0.309859	0.000052	503	0.248509	0.279000	0.251965
1000	0.287000	0.050093	501	0.335329	0.000052	499	0.238477	0.287000	0.252158
1000	0.298000	0.050093	510	0.335294	0.000052	490	0.259184	0.298000	0.252408
1000	0.285000	0.050093	504	0.341270	0.000052	496	0.227823	0.285000	0.252586
1000	0.263000	0.050093	499	0.294589	0.000052	501	0.231537	0.263000	0.252642
1000	0.289000	0.050093	496	0.282258	0.000052	504	0.295635	0.289000	0.252837
1000	0.273000	0.050093	526	0.340304	0.000052	474	0.198312	0.273000	0.252945
1000	0.391000	0.050093	505	0.362376	0.000029	495	0.420202	0.391000	0.253680
1000	0.285000	0.050093	514	0.301556	0.000044	486	0.267490	0.285000	0.253845
1000	0.338000	0.050093	495	0.375758	0.000044	505	0.300990	0.338000	0.254288
1000	0.337000	0.050093	504	0.369048	0.000044	496	0.304435	0.337000	0.254721
1000	0.326000	0.050093	514	0.357977	0.000044	486	0.292181	0.326000	0.255092
1000	0.334000	0.050093	512	0.369141	0.000044	488	0.297131	0.334000	0.255501
1000	0.280000	0.050093	505	0.279208	0.000044	495	0.280808	0.280000	0.255628
1000	0.305000	0.050093	509	0.359528	0.000044	491	0.248473	0.305000	0.255881
1000	0.311000	0.050093	514	0.326848	0.000044	486	0.294239	0.311000	0.256162
1000	0.300000	0.050093	503	0.306163	0.000044	497	0.293763	0.300000	0.256384
1000	0.351000	0.050093	489	0.374233	0.000044	511	0.328767	0.351000	0.256862
1000	0.309000	0.050093	521	0.303263	0.000044	479	0.315240	0.309000	0.257124
1000	0.312000	0.050093	520	0.319231	0.000044	480	0.304167	0.312000	0.257399
1000	0.322000	0.050093	516	0.323643	0.000044	484	0.320248	0.322000	0.257720
1000	0.320000	0.050093	483	0.322981	0.000044	517	0.317215	0.320000	0.258028
1000	0.308000	0.050093	491	0.327902	0.000044	509	0.288802	0.308000	0.258275
1000	0.313000	0.050093	495	0.339394	0.000044	505	0.287129	0.313000	0.258543
1000	0.321000	0.050093	524	0.366412	0.000044	476	0.271008	0.321000	0.258848
1000	0.321000	0.050093	473	0.315011	0.000044	527	0.326376	0.321000	0.259149
1000	0.341000	0.050093	452	0.325221	0.000044	548	0.354015	0.341000	0.259545
1000	0.318000	0.050093	517	0.363636	0.000044	483	0.269151	0.318000	0.259826
1000	0.323000	0.050093	482	0.348548	0.000044	518	0.299228	0.323000	0.260128
1000	0.299000	0.050093	522	0.319923	0.000044	478	0.276151	0.299000	0.260313
1000	0.326000	0.050093	510	0.372549	0.000044	490	0.277551	0.326000	0.260624
1000	0.298000	0.050093	476	0.310924	0.000044	524	0.286260	0.298000	0.260801
1000	0.314000	0.050093	496	0.328629	0.000044	504	0.299603	0.314000	0.261050
1000	0.355000	0.050093	481	0.359667	0.000044	519	0.350674	0.355000	0.261489
1000	0.298000	0.050093	465	0.296774	0.000044	535	0.299065	0.298000	0.261659
1000	0.314000	0.050093	491	0.350305	0.000044	509	0.278978	0.314000	0.261902
1000	0.296000	0.050093	483	0.291925	0.000044	517	0.299807	0.296000	0.262059
1000	0.336000	0.050093	483	0.329193	0.000044	517	0.342360	0.336000	0.262398
1000	0.329000	0.050093	508	0.362205	0.000044	492	0.294715	0.329000	0.262702
1000	0.288000	0.050093	485	0.292784	0.000044	515	0.283495	0.288000	0.262817
1000	0.279000	0.050093	481	0.297297	0.000044	519	0.262042	0.279000	0.262890
1000	0.312000	0.050093	491	0.325866	0.000044	509	0.298625	0.312000	0.263111
1000	0.295000	0.050093	520	0.298077	0.000044	480	0.291667	0.295000	0.263254
1000	0.295000	0.050093	508	0.330709	0.000044	492	0.258130	0.295000	0.263396
1000	0.341000	0.050093	508	0.366142	0.000044	492	0.315041	0.341000	0.263741
1000	0.324000	0.050093	504	0.335317	0.000044	496	0.312500	0.324000	0.264008
1000	0.334000	0.050093	498	0.359438	0.000044	502	0.308765	0.334000	0.264316
1000	0.331000	0.050093	491	0.360489	0.000044	509	0.302554	0.331000	0.264608
1000	0.296000	0.050093	481	0.309771	0.000044	519	0.283237	0.296000	0.264746
1000	0.330000	0.050093	513	0.335283	0.000044	487	0.324435	0.330000	0.265029
1000	0.328000	0.050093	504	0.327381	0.000044	496	0.328629	0.328000	0.265302
1000	0.342000	0.050093	505	0.356436	0.000044	495	0.327273	0.342000	0.265632
1000	0.322000	0.050093	533	0.348968	0.000044	467	0.291221	0.322000	0.265874
1000	0.335000	0.050093	472	0.355932	0.000044	528	0.316288	0.335000	0.266170
1000	0.310000	0.050093	506	0.308300	0.000044	494	0.311741	0.310000	0.266356
1000	0.326000	0.050093	490	0.316327	0.000044	510	0.335294	0.326000	0.266609
1000	0.317000	0.050093	498	0.373494	0.000044	502	0.260956	0.317000	0.266822
1000	0.344000	0.050093	496	0.352823	0.000044	504	0.335317	0.344000	0.267146
1000	0.317000	0.050093	531	0.338983	0.000044	469	0.292111	0.317000	0.267355
1000	0.304000	0.050093	483	0.296066	0.000044	517	0.311412	0.304000	0.267507
1000	0.317000	0.050093	528	0.337121	0.000044	472	0.294492	0.317000	0.267713
1000	0.334000	0.050093	511	0.352250	0.000044	489	0.314928	0.334000	0.267986
1000	0.342000	0.050093	497	0.317907	0.000044	503	0.365805	0.342000	0.268291
1000	0.356000	0.050093	479	0.365344	0.000044	521	0.347409	0.356000	0.268651
1000	0.315000	0.050093	513	0.317739	0.000044	487	0.312115	0.315000	0.268840
1000	0.309000	0.050093	496	0.340726	0.000044	504	0.277778	0.309000	0.269003
1000	0.307000	0.050093	502	0.328685	0.000044	498	0.285141	0.307000	0.269157
1000	0.327000	0.050093	531	0.350282	0.000044	469	0.300640	0.327000	0.269390
1000	0.318000	0.050093	508	0.336614	0.000044	492	0.298780	0.318000	0.269585
1000	0.319000	0.050093	529	0.370510	0.000044	471	0.261146	0.319000	0.269783
1000	0.322000	0.050093	510	0.313725	0.000044	490	0.330612	0.322000	0.269991
1000	0.294000	0.050093	487	0.338809	0.000044	513	0.251462	0.294000	0.270086
1000	0.335000	0.050093	522	0.342912	0.000044	478	0.326360	0.335000	0.270343
1000	0.316000	0.050093	507	0.317554	0.000044	493	0.314402	0.316000	0.270523
1000	0.355000	0.050093	524	0.374046	0.000044	476	0.334034	0.355000	0.270854
1000	0.316000	0.050093	516	0.315891	0.000044	484	0.316116	0.316000	0.271030
1000	0.318000	0.050093	511	0.330724	0.000044	489	0.304703	0.318000	0.271213
1000	0.310000	0.050093	481	0.334719	0.000044	519	0.287091	0.310000	0.271363
1000	0.314000	0.050093	473	0.321353	0.000044	527	0.307400	0.314000	0.271528
1000	0.298000	0.050093	485	0.313402	0.000044	515	0.283495	0.298000	0.271630
1000	0.305000	0.050093	526	0.307985	0.000044	474	0.301688	0.305000	0.271758
1000	0.276000	0.050093	498	0.289157	0.000044	502	0.262948	0.276000	0.271774
1000	0.308000	0.050093	507	0.307692	0.000044	493	0.308316	0.308000	0.271912
1000	0.341000	0.050093	485	0.352577	0.000044	515	0.330097	0.341000	0.272173
1000	0.311000	0.050093	501	0.313373	0.000044	499	0.308617	0.311000	0.272320
1000	0.322000	0.050093	517	0.348162	0.000044	483	0.293996	0.322000	0.272506
1000	0.328000	0.050093	471	0.333333	0.000044	529	0.323251	0.328000	0.272714
1000	0.305000	0.050093	495	0.323232	0.000044	505	0.287129	0.305000	0.272835
1000	0.321000	0.050093	472	0.338983	0.000044	528	0.304924	0.321000	0.273014
1000	0.324000	0.050093	495	0.321212	0.000044	505	0.326733	0.324000	0.273203
1000	0.321000	0.050093	500	0.348000	0.000044	500	0.294000	0.321000	0.273379
1000	0.339000	0.050093	494	0.346154	0.000044	506	0.332016	0.339000	0.273620
1000	0.337000	0.050093	507	0.364892	0.000044	493	0.308316	0.337000	0.273852
1000	0.307000	0.050093	490	0.318367	0.000044	510	0.296078	0.307000	0.273973
1000	0.322000	0.050093	510	0.354902	0.000044	490	0.287755	0.322000	0.274148
1000	0.336000	0.050093	497	0.348089	0.000044	503	0.324056	0.336000	0.274372
1000	0.313000	0.050093	486	0.339506	0.000044	514	0.287938	0.313000	0.274512
1000	0.293000	0.050093	503	0.294235	0.000044	497	0.291751	0.293000	0.274578
1000	0.338000	0.050093	527	0.364326	0.000044	473	0.308668	0.338000	0.274805
1000	0.320000	0.050093	478	0.341004	0.000044	522	0.300766	0.320000	0.274967
1000	0.313000	0.050093	491	0.329939	0.000044	509	0.296660	0.313000	0.275102
1000	0.326000	0.050093	490	0.334694	0.000044	510	0.317647	0.326000	0.275283
1000	0.342000	0.050093	481	0.353430	0.000044	519	0.331407	0.342000	0.275518
1000	0.336000	0.050093	510	0.350980	0.000044	490	0.320408	0.336000	0.275731
1000	0.322000	0.050093	487	0.324435	0.000044	513	0.319688	0.322000	0.275894
1000	0.338000	0.050093	548	0.383212	0.000044	452	0.283186	0.338000	0.276111
1000	0.317000	0.050093	498	0.305221	0.000044	502	0.328685	0.317000	0.276253
1000	0.310000	0.050093	501	0.353293	0.000044	499	0.266533	0.310000	0.276371
1000	0.306000	0.050093	490	0.316327	0.000044	510	0.296078	0.306000	0.276473
1000	0.333000	0.050093	501	0.331337	0.000044	499	0.334669	0.333000	0.276668
1000	0.316000	0.050093	502	0.336653	0.000044	498	0.295181	0.316000	0.276803
1000	0.321000	0.050093	501	0.361277	0.000044	499	0.280561	0.321000	0.276955
1000	0.350000	0.050093	530	0.371698	0.000044	470	0.325532	0.350000	0.277204
1000	0.309000	0.050093	492	0.329268	0.000044	508	0.289370	0.309000	0.277312
1000	0.330000	0.050093	503	0.355865	0.000044	497	0.303823	0.330000	0.277491
1000	0.302000	0.050093	501	0.309381	0.000044	499	0.294589	0.302000	0.277573
1000	0.311000	0.050093	507	0.321499	0.000044	493	0.300203	0.311000	0.277686
1000	0.324000	0.050093	500	0.344000	0.000044	500	0.304000	0.324000	0.277841
1000	0.283000	0.050093	513	0.282651	0.000044	487	0.283368	0.283000	0.277859
1000	0.348000	0.050093	503	0.399602	0.000044	497	0.295775	0.348000	0.278092
1000	0.313000	0.050093	505	0.320792	0.000044	495	0.305051	0.313000	0.278208
1000	0.315000	0.050093	507	0.327416	0.000044	493	0.302231	0.315000	0.278330
1000	0.302000	0.050093	519	0.327553	0.000044	481	0.274428	0.302000	0.278408
1000	0.340000	0.050093	507	0.331361	0.000044	493	0.348884	0.340000	0.278611
1000	0.321000	0.050093	487	0.361396	0.000044	513	0.282651	0.321000	0.278750
1000	0.369000	0.050093	545	0.388991	0.000044	455	0.345055	0.369000	0.279045
1000	0.323000	0.050093	490	0.340816	0.000044	510	0.305882	0.323000	0.279188
1000	0.304000	0.050093	481	0.311850	0.000044	519	0.296724	0.304000	0.279269
1000	0.301000	0.050093	489	0.319018	0.000044	511	0.283757	0.301000	0.279339
1000	0.296000	0.050093	502	0.290837	0.000044	498	0.301205	0.296000	0.279393
1000	0.324000	0.050093	476	0.294118	0.000044	524	0.351145	0.324000	0.279536
1000	0.288000	0.050093	506	0.339921	0.000044	494	0.234818	0.288000	0.279563
1000	0.302000	0.050093	519	0.302505	0.000044	481	0.301455	0.302000	0.279635
1000	0.317000	0.050093	476	0.342437	0.000044	524	0.293893	0.317000	0.279754
1000	0.286000	0.050093	515	0.310680	0.000044	485	0.259794	0.286000	0.279774
1000	0.319000	0.050093	511	0.317025	0.000044	489	0.321063	0.319000	0.279898
1000	0.328000	0.050093	510	0.349020	0.000044	490	0.306122	0.328000	0.280050
1000	0.300000	0.050093	499	0.296593	0.000044	501	0.303393	0.300000	0.280112
1000	0.342000	0.050093	526	0.378327	0.000044	474	0.301688	0.342000	0.280306
1000	0.316000	0.050093	485	0.350515	0.000044	515	0.283495	0.316000	0.280418
1000	0.337000	0.050093	494	0.342105	0.000044	506	0.332016	0.337000	0.280594
1000	0.337000	0.050093	554	0.337545	0.000044	446	0.336323	0.337000	0.280769
1000	0.330000	0.050093	479	0.375783	0.000044	521	0.287908	0.330000	0.280922
1000	0.286000	0.050093	481	0.297297	0.000044	519	0.275530	0.286000	0.280937
1000	0.306000	0.050093	481	0.343035	0.000044	519	0.271676	0.306000	0.281015
1000	0.313000	0.050093	496	0.338710	0.000044	504	0.287698	0.313000	0.281113
1000	0.334000	0.050093	490	0.379592	0.000044	510	0.290196	0.334000	0.281274
1000	0.327000	0.050093	528	0.323864	0.000044	472	0.330508	0.327000	0.281414
1000	0.348000	0.050093	492	0.359756	0.000044	508	0.336614	0.348000	0.281616
1000	0.335000	0.050093	517	0.344294	0.000044	483	0.325052	0.335000	0.281778
1000	0.315000	0.050093	519	0.308285	0.000044	481	0.322245	0.315000	0.281878
1000	0.309000	0.050093	518	0.351351	0.000044	482	0.263485	0.309000	0.281960
1000	0.283000	0.050093	488	0.276639	0.000044	512	0.289062	0.283000	0.281963
1000	0.328000	0.050093	530	0.332075	0.000044	470	0.323404	0.328000	0.282101
1000	0.341000	0.050093	474	0.352321	0.000044	526	0.330798	0.341000	0.282277
1000	0.308000	0.050093	453	0.342163	0.000044	547	0.279707	0.308000	0.282353
1000	0.328000	0.050093	484	0.336777	0.000044	516	0.319767	0.328000	0.282489
1000	0.343000	0.050093	480	0.329167	0.000044	520	0.355769	0.343000	0.282668
1000	0.333000	0.050093	512	0.363281	0.000044	488	0.301230	0.333000	0.282816
1000	0.287000	0.050093	481	0.316008	0.000044	519	0.260116	0.287000	0.282829
1000	0.315000	0.050093	527	0.332068	0.000044	473	0.295983	0.315000	0.282923
1000	0.311000	0.050093	467	0.327623	0.000044	533	0.296435	0.311000	0.283005
1000	0.337000	0.050093	508	0.326772	0.000044	492	0.347561	0.337000	0.283162
1000	0.313000	0.050093	517	0.311412	0.000044	483	0.314700	0.313000	0.283249
1000	0.293000	0.050093	476	0.313025	0.000044	524	0.274809	0.293000	0.283277
1000	0.313000	0.050093	493	0.328600	0.000044	507	0.297830	0.313000	0.283363
1000	0.304000	0.050093	470	0.348936	0.000044	530	0.264151	0.304000	0.283423
1000	0.331000	0.050093	529	0.353497	0.000044	471	0.305732	0.331000	0.283560
1000	0.308000	0.050093	532	0.296992	0.000044	468	0.320513	0.308000	0.283630
1000	0.309000	0.050093	533	0.326454	0.000044	467	0.289079	0.309000	0.283702
1000	0.293000	0.050093	496	0.288306	0.000044	504	0.297619	0.293000	0.283729
1000	0.320000	0.050093	508	0.324803	0.000044	492	0.315041	0.320000	0.283832
1000	0.338000	0.050093	490	0.367347	0.000044	510	0.309804	0.338000	0.283985
1000	0.312000	0.050093	513	0.298246	0.000044	487	0.326489	0.312000	0.284064
1000	0.311000	0.050093	514	0.328794	0.000044	486	0.292181	0.311000	0.284140
1000	0.321000	0.050093	500	0.358000	0.000044	500	0.284000	0.321000	0.284244
1000	0.341000	0.050093	507	0.355030	0.000044	493	0.326572	0.341000	0.284403
1000	0.348000	0.050093	483	0.358178	0.000044	517	0.338491	0.348000	0.284580
1000	0.313000	0.050093	487	0.334702	0.000044	513	0.292398	0.313000	0.284659
1000	0.285000	0.050093	492	0.284553	0.000044	508	0.285433	0.285000	0.284660
1000	0.328000	0.050093	514	0.315175	0.000044	486	0.341564	0.328000	0.284780
1000	0.314000	0.050093	487	0.347023	0.000044	513	0.282651	0.314000	0.284861
1000	0.321000	0.050093	524	0.347328	0.000044	476	0.292017	0.321000	0.284961
1000	0.330000	0.050093	493	0.367140	0.000044	507	0.293886	0.330000	0.285084
1000	0.318000	0.050093	480	0.343750	0.000044	520	0.294231	0.318000	0.285175
1000	0.317000	0.050093	534	0.333333	0.000044	466	0.298283	0.317000	0.285262
1000	0.307000	0.050093	503	0.333996	0.000044	497	0.279678	0.307000	0.285321
1000	0.309000	0.050093	499	0.294589	0.000044	501	0.323353	0.309000	0.285385
1000	0.315000	0.050093	501	0.343313	0.000044	499	0.286573	0.315000	0.285465
1000	0.342000	0.050093	503	0.373757	0.000044	497	0.309859	0.342000	0.285618
1000	0.314000	0.050093	528	0.346591	0.000044	472	0.277542	0.314000	0.285695
1000	0.322000	0.050093	501	0.355289	0.000044	499	0.288577	0.322000	0.285792
1000	0.291000	0.050093	523	0.294455	0.000044	477	0.287212	0.291000	0.285806
1000	0.329000	0.050093	498	0.369478	0.000044	502	0.288845	0.329000	0.285922
1000	0.305000	0.050093	511	0.315068	0.000044	489	0.294479	0.305000	0.285973
1000	0.313000	0.050093	520	0.321154	0.000044	480	0.304167	0.313000	0.286044
1000	0.326000	0.050093	505	0.287129	0.000044	495	0.365657	0.326000	0.286150
1000	0.320000	0.050093	471	0.324841	0.000044	529	0.315690	0.320000	0.286240
1000	0.311000	0.050093	515	0.312621	0.000044	485	0.309278	0.311000	0.286305
1000	0.327000	0.050093	502	0.354582	0.000044	498	0.299197	0.327000	0.286412
1000	0.285000	0.050093	493	0.318458	0.000044	507	0.252465	0.285000	0.286409
1000	0.330000	0.050093	475	0.320000	0.000044	525	0.339048	0.330000	0.286523
1000	0.340000	0.050093	490	0.389796	0.000044	510	0.292157	0.340000	0.286662
1000	0.304000	0.050093	504	0.275794	0.000044	496	0.332661	0.304000	0.286708
1000	0.314000	0.050093	503	0.359841	0.000044	497	0.267606	0.314000	0.286778
1000	0.338000	0.050093	471	0.339703	0.000044	529	0.336484	0.338000	0.286911
1000	0.305000	0.050093	508	0.316929	0.000044	492	0.292683	0.305000	0.286958
1000	0.322000	0.050093	471	0.333333	0.000044	529	0.311909	0.322000	0.287048
1000	0.349000	0.050093	531	0.357815	0.000044	469	0.339019	0.349000	0.287207
1000	0.267000	0.050093	472	0.292373	0.000044	528	0.244318	0.267000	0.287156
1000	0.306000	0.050093	501	0.355289	0.000044	499	0.256513	0.306000	0.287204
1000	0.320000	0.050093	464	0.357759	0.000044	536	0.287313	0.320000	0.287288
1000	0.356000	0.050093	503	0.351889	0.000044	497	0.360161	0.356000	0.287462
1000	0.334000	0.050093	514	0.371595	0.000044	486	0.294239	0.334000	0.287580
1000	0.297000	0.050093	520	0.328846	0.000044	480	0.262500	0.297000	0.287604
1000	0.320000	0.050093	515	0.335922	0.000044	485	0.303093	0.320000	0.287686
1000	0.328000	0.050093	498	0.349398	0.000044	502	0.306773	0.328000	0.287788
1000	0.297000	0.050093	476	0.315126	0.000044	524	0.280534	0.297000	0.287811
1000	0.340000	0.050093	522	0.342912	0.000044	478	0.336820	0.340000	0.287942
1000	0.302000	0.050093	510	0.323529	0.000044	490	0.279592	0.302000	0.287977
1000	0.296000	0.050093	492	0.333333	0.000044	508	0.259843	0.296000	0.287997
1000	0.298000	0.050093	474	0.314346	0.000044	526	0.283270	0.298000	0.288022
1000	0.315000	0.050093	501	0.359281	0.000044	499	0.270541	0.315000	0.288089
1000	0.327000	0.050093	528	0.340909	0.000044	472	0.311441	0.327000	0.288185
1000	0.278000	0.050093	519	0.298651	0.000044	481	0.255717	0.278000	0.288160
1000	0.312000	0.050093	458	0.310044	0.000044	542	0.313653	0.312000	0.288219
1000	0.313000	0.050093	527	0.311195	0.000044	473	0.315011	0.313000	0.288279
1000	0.297000	0.050093	483	0.275362	0.000044	517	0.317215	0.297000	0.288301
1000	0.327000	0.050093	497	0.354125	0.000044	503	0.300199	0.327000	0.288395
1000	0.319000	0.050093	483	0.339545	0.000044	517	0.299807	0.319000	0.288470
1000	0.314000	0.050093	502	0.330677	0.000044	498	0.297189	0.314000	0.288532
1000	0.317000	0.050093	483	0.335404	0.000044	517	0.299807	0.317000	0.288601
1000	0.338000	0.050093	497	0.344064	0.000044	503	0.332008	0.338000	0.288721
1000	0.309000	0.050093	498	0.283133	0.000044	502	0.334661	0.309000	0.288770
1000	0.328000	0.050093	504	0.339286	0.000044	496	0.316532	0.328000	0.288864
1000	0.319000	0.050093	519	0.339114	0.000044	481	0.297297	0.319000	0.288937
1000	0.323000	0.050093	540	0.338889	0.000044	460	0.304348	0.323000	0.289018
1000	0.327000	0.050093	454	0.343612	0.000044	546	0.313187	0.327000	0.289109
1000	0.270000	0.050093	501	0.277445	0.000044	499	0.262525	0.270000	0.289064
1000	0.303000	0.050093	492	0.321138	0.000044	508	0.285433	0.303000	0.289097
1000	0.287000	0.050093	486	0.277778	0.000044	514	0.295720	0.287000	0.289092
1000	0.333000	0.050093	521	0.349328	0.000044	479	0.315240	0.333000	0.289196
1000	0.331000	0.050093	542	0.343173	0.000044	458	0.316594	0.331000	0.289295
1000	0.317000	0.050093	519	0.317919	0.000044	481	0.316008	0.317000	0.289360
1000	0.309000	0.050093	488	0.319672	0.000044	512	0.298828	0.309000	0.289406
1000	0.312000	0.050093	519	0.314066	0.000044	481	0.309771	0.312000	0.289459
1000	0.304000	0.050093	521	0.333973	0.000044	479	0.271399	0.304000	0.289493
1000	0.321000	0.050093	496	0.364919	0.000044	504	0.277778	0.321000	0.289567
1000	0.307000	0.050093	496	0.310484	0.000044	504	0.303571	0.307000	0.289608
1000	0.304000	0.050093	515	0.328155	0.000044	485	0.278351	0.304000	0.289641
1000	0.331000	0.050093	493	0.338742	0.000044	507	0.323471	0.331000	0.289737
1000	0.319000	0.050093	449	0.338530	0.000044	551	0.303085	0.319000	0.289805
1000	0.324000	0.050093	475	0.360000	0.000044	525	0.291429	0.324000	0.289884
1000	0.304000	0.050093	490	0.324490	0.000044	510	0.284314	0.304000	0.289916
1000	0.285000	0.050093	494	0.325911	0.000044	506	0.245059	0.285000	0.289905
1000	0.312000	0.050093	512	0.320312	0.000044	488	0.303279	0.312000	0.289956
1000	0.326000	0.050093	500	0.336000	0.000044	500	0.316000	0.326000	0.290038
1000	0.317000	0.050093	502	0.320717	0.000044	498	0.313253	0.317000	0.290100
1000	0.325000	0.050093	501	0.355289	0.000044	499	0.294589	0.325000	0.290179
1000	0.287000	0.050093	496	0.316532	0.000044	504	0.257937	0.287000	0.290172
1000	0.318000	0.050093	484	0.330579	0.000044	516	0.306202	0.318000	0.290235
1000	0.292000	0.050093	489	0.316973	0.000044	511	0.268102	0.292000	0.290239
1000	0.324000	0.050093	496	0.340726	0.000044	504	0.307540	0.324000	0.290315
1000	0.315000	0.050093	492	0.371951	0.000044	508	0.259843	0.315000	0.290371
1000	0.332000	0.050093	475	0.332632	0.000044	525	0.331429	0.332000	0.290465
1000	0.345000	0.050093	502	0.352590	0.000044	498	0.337349	0.345000	0.290587
1000	0.318000	0.050093	499	0.342685	0.000044	501	0.293413	0.318000	0.290648
1000	0.324000	0.050093	492	0.347561	0.000044	508	0.301181	0.324000	0.290723
1000	0.315000	0.050093	502	0.346614	0.000044	498	0.283133	0.315000	0.290777
1000	0.325000	0.050093	490	0.353061	0.000044	510	0.298039	0.325000	0.290853
1000	0.323000	0.050093	521	0.339731	0.000044	479	0.304802	0.323000	0.290924
1000	0.293000	0.050093	523	0.313576	0.000044	477	0.270440	0.293000	0.290929
1000	0.308000	0.050093	473	0.315011	0.000044	527	0.301708	0.308000	0.290966
1000	0.323000	0.050093	511	0.373777	0.000044	489	0.269939	0.323000	0.291037
1000	0.290000	0.050093	524	0.312977	0.000044	476	0.264706	0.290000	0.291035
1000	0.313000	0.050093	491	0.303462	0.000044	509	0.322200	0.313000	0.291083
1000	0.303000	0.050093	501	0.347305	0.000044	499	0.258517	0.303000	0.291109
1000	0.296000	0.050093	481	0.318087	0.000044	519	0.275530	0.296000	0.291119
1000	0.324000	0.050093	506	0.353755	0.000044	494	0.293522	0.324000	0.291191
1000	0.292000	0.050093	524	0.320611	0.000044	476	0.260504	0.292000	0.291193
1000	0.327000	0.050093	499	0.336673	0.000044	501	0.317365	0.327000	0.291271
1000	0.316000	0.050093	496	0.316532	0.000044	504	0.315476	0.316000	0.291324
1000	0.360000	0.050093	504	0.384921	0.000044	496	0.334677	0.360000	0.291472
1000	0.321000	0.050093	513	0.327485	0.000044	487	0.314168	0.321000	0.291536
1000	0.286000	0.050093	481	0.270270	0.000044	519	0.300578	0.286000	0.291524
1000	0.293000	0.050093	517	0.305609	0.000044	483	0.279503	0.293000	0.291527
1000	0.298000	0.050093	508	0.324803	0.000044	492	0.270325	0.298000	0.291541
1000	0.314000	0.050093	525	0.335238	0.000044	475	0.290526	0.314000	0.291589
1000	0.330000	0.050093	493	0.322515	0.000044	507	0.337278	0.330000	0.291671
1000	0.321000	0.050093	516	0.321705	0.000044	484	0.320248	0.321000	0.291733
1000	0.356000	0.050093	498	0.377510	0.000044	502	0.334661	0.356000	0.291870
1000	0.300000	0.050093	524	0.314885	0.000044	476	0.283613	0.300000	0.291887
1000	0.316000	0.050093	489	0.341513	0.000044	511	0.291585	0.316000	0.291938
1000	0.331000	0.050093	498	0.361446	0.000044	502	0.300797	0.331000	0.292020
1000	0.330000	0.050093	525	0.346667	0.000044	475	0.311579	0.330000	0.292100
1000	0.338000	0.050093	511	0.322896	0.000044	489	0.353783	0.338000	0.292197
1000	0.337000	0.050093	510	0.358824	0.000044	490	0.314286	0.337000	0.292291
1000	0.317000	0.050093	510	0.333333	0.000044	490	0.300000	0.317000	0.292342
1000	0.335000	0.050093	517	0.326886	0.000044	483	0.343685	0.335000	0.292432
1000	0.312000	0.050093	490	0.344898	0.000044	510	0.280392	0.312000	0.292472
1000	0.310000	0.050093	500	0.310000	0.000044	500	0.310000	0.310000	0.292509
1000	0.324000	0.050093	496	0.360887	0.000044	504	0.287698	0.324000	0.292574
1000	0.315000	0.050093	506	0.335968	0.000044	494	0.293522	0.315000	0.292621
1000	0.328000	0.050093	488	0.325820	0.000044	512	0.330078	0.328000	0.292694
1000	0.331000	0.050093	496	0.330645	0.000044	504	0.331349	0.331000	0.292773
1000	0.314000	0.050093	479	0.363257	0.000044	521	0.268714	0.314000	0.292816
1000	0.338000	0.050093	500	0.322000	0.000044	500	0.354000	0.338000	0.292909
1000	0.315000	0.050093	486	0.337449	0.000044	514	0.293774	0.315000	0.292954
1000	0.314000	0.050093	512	0.332031	0.000044	488	0.295082	0.314000	0.292997
1000	0.317000	0.050093	508	0.336614	0.000044	492	0.296748	0.317000	0.293046
1000	0.311000	0.050093	455	0.325275	0.000044	545	0.299083	0.311000	0.293083
1000	0.308000	0.050093	488	0.325820	0.000044	512	0.291016	0.308000	0.293113
1000	0.324000	0.050093	494	0.329960	0.000044	506	0.318182	0.324000	0.293176
1000	0.316000	0.050093	498	0.299197	0.000044	502	0.332669	0.316000	0.293222
1000	0.332000	0.050093	498	0.327309	0.000044	502	0.336653	0.332000	0.293300
1000	0.299000	0.050093	511	0.322896	0.000044	489	0.274029	0.299000	0.293312
1000	0.331000	0.050093	515	0.365049	0.000044	485	0.294845	0.331000	0.293388
1000	0.307000	0.050093	521	0.328215	0.000044	479	0.283925	0.307000	0.293415
1000	0.322000	0.050093	509	0.300589	0.000044	491	0.344196	0.322000	0.293472
1000	0.322000	0.050093	509	0.355599	0.000044	491	0.287169	0.322000	0.293529
1000	0.316000	0.050093	486	0.323045	0.000044	514	0.309339	0.316000	0.293574
1000	0.322000	0.050093	512	0.320312	0.000044	488	0.323770	0.322000	0.293631
1000	0.306000	0.050093	485	0.338144	0.000044	515	0.275728	0.306000	0.293655
1000	0.327000	0.050093	494	0.319838	0.000044	506	0.333992	0.327000	0.293722
1000	0.288000	0.050093	491	0.285132	0.000044	509	0.290766	0.288000	0.293710
1000	0.338000	0.050093	531	0.372881	0.000044	469	0.298507	0.338000	0.293798
1000	0.303000	0.050093	498	0.351406	0.000044	502	0.254980	0.303000	0.293816
1000	0.334000	0.050093	488	0.381148	0.000044	512	0.289062	0.334000	0.293895
1000	0.323000	0.050093	507	0.301775	0.000044	493	0.344828	0.323000	0.293952
1000	0.304000	0.050093	521	0.343570	0.000044	479	0.260960	0.304000	0.293972
1000	0.313000	0.050093	485	0.340206	0.000044	515	0.287379	0.313000	0.294009
1000	0.343000	0.050093	484	0.332645	0.000044	516	0.352713	0.343000	0.294105
1000	0.369000	0.050093	501	0.367265	0.000044	499	0.370741	0.369000	0.294251
1000	0.313000	0.050093	528	0.323864	0.000044	472	0.300847	0.313000	0.294287
1000	0.319000	0.050093	521	0.360845	0.000044	479	0.273486	0.319000	0.294335
1000	0.325000	0.050093	521	0.332054	0.000044	479	0.317328	0.325000	0.294395
1000	0.337000	0.050093	465	0.352688	0.000044	535	0.323364	0.337000	0.294477
1000	0.303000	0.050093	498	0.319277	0.000044	502	0.286853	0.303000	0.294494
1000	0.270000	0.050093	488	0.247951	0.000044	512	0.291016	0.270000	0.294446
1000	0.333000	0.050093	501	0.349301	0.000044	499	0.316633	0.333000	0.294521
1000	0.300000	0.050093	471	0.301486	0.000044	529	0.298677	0.300000	0.294531
1000	0.333000	0.050093	486	0.360082	0.000044	514	0.307393	0.333000	0.294605
1000	0.322000	0.050093	509	0.328094	0.000044	491	0.315682	0.322000	0.294657
1000	0.314000	0.050093	513	0.317739	0.000044	487	0.310062	0.314000	0.294694
1000	0.327000	0.050093	514	0.371595	0.000044	486	0.279835	0.327000	0.294756
1000	0.314000	0.050093	523	0.326960	0.000044	477	0.299790	0.314000	0.294792
1000	0.350000	0.050093	515	0.363107	0.000044	485	0.336082	0.350000	0.294897
1000	0.297000	0.050093	486	0.292181	0.000044	514	0.301556	0.297000	0.294901
1000	0.314000	0.050093	509	0.355599	0.000044	491	0.270876	0.314000	0.294937
1000	0.320000	0.050093	510	0.333333	0.000044	490	0.306122	0.320000	0.294984
1000	0.335000	0.050093	499	0.316633	0.000044	501	0.353293	0.335000	0.295060
1000	0.310000	0.050093	497	0.323944	0.000044	503	0.296223	0.310000	0.295088
1000	0.330000	0.050093	507	0.362919	0.000044	493	0.296146	0.330000	0.295153
1000	0.307000	0.050093	499	0.302605	0.000044	501	0.311377	0.307000	0.295175
1000	0.302000	0.050093	514	0.266537	0.000044	486	0.339506	0.302000	0.295188
1000	0.303000	0.050093	484	0.326446	0.000044	516	0.281008	0.303000	0.295203
1000	0.329000	0.050093	489	0.359918	0.000044	511	0.299413	0.329000	0.295266
1000	0.329000	0.050093	493	0.348884	0.000044	507	0.309665	0.329000	0.295328
1000	0.318000	0.050093	499	0.324649	0.000044	501	0.311377	0.318000	0.295371
1000	0.310000	0.050093	487	0.310062	0.000044	513	0.309942	0.310000	0.295398
1000	0.321000	0.050093	497	0.356137	0.000044	503	0.286282	0.321000	0.295445
1000	0.360000	0.050093	527	0.385199	0.000044	473	0.331924	0.360000	0.295564
1000	0.312000	0.050093	477	0.362683	0.000044	523	0.265774	0.312000	0.295594
1000	0.317000	0.050093	495	0.307071	0.000044	505	0.326733	0.317000	0.295634
1000	0.340000	0.050093	501	0.365269	0.000044	499	0.314629	0.340000	0.295715
1000	0.333000	0.050093	498	0.335341	0.000044	502	0.330677	0.333000	0.295783
1000	0.314000	0.050093	502	0.358566	0.000044	498	0.269076	0.314000	0.295817
1000	0.324000	0.050093	526	0.351711	0.000044	474	0.293249	0.324000	0.295868
1000	0.315000	0.050093	482	0.313278	0.000044	518	0.316602	0.315000	0.295903
1000	0.304000	0.050093	503	0.298211	0.000044	497	0.309859	0.304000	0.295918
1000	0.319000	0.050093	487	0.330595	0.000044	513	0.307992	0.319000	0.295960
1000	0.303000	0.050093	499	0.334669	0.000044	501	0.271457	0.303000	0.295972
1000	0.291000	0.050093	502	0.294821	0.000044	498	0.287149	0.291000	0.295963
1000	0.302000	0.050093	478	0.309623	0.000044	522	0.295019	0.302000	0.295974
1000	0.328000	0.050093	495	0.353535	0.000044	505	0.302970	0.328000	0.296032
1000	0.324000	0.050093	506	0.333992	0.000044	494	0.313765	0.324000	0.296082
1000	0.309000	0.050093	491	0.334012	0.000044	509	0.284872	0.309000	0.296105
1000	0.295000	0.050093	491	0.329939	0.000044	509	0.261297	0.295000	0.296103
1000	0.324000	0.050093	501	0.341317	0.000044	499	0.306613	0.324000	0.296153
1000	0.318000	0.050093	517	0.328820	0.000044	483	0.306418	0.318000	0.296192
1000	0.329000	0.050093	478	0.334728	0.000044	522	0.323755	0.329000	0.296251
1000	0.326000	0.050093	514	0.356031	0.000044	486	0.294239	0.326000	0.296304
1000	0.287000	0.050093	484	0.320248	0.000044	516	0.255814	0.287000	0.296287
1000	0.326000	0.050093	493	0.320487	0.000044	507	0.331361	0.326000	0.296340
1000	0.340000	0.050093	479	0.340292	0.000044	521	0.339731	0.340000	0.296417
1000	0.306000	0.050093	488	0.319672	0.000044	512	0.292969	0.306000	0.296434
1000	0.297000	0.050093	487	0.295688	0.000044	513	0.298246	0.297000	0.296435
1000	0.291000	0.050093	492	0.300813	0.000044	508	0.281496	0.291000	0.296426
1000	0.301000	0.050093	492	0.315041	0.000044	508	0.287402	0.301000	0.296434
1000	0.313000	0.050093	469	0.317697	0.000044	531	0.308851	0.313000	0.296463
1000	0.320000	0.050093	468	0.324786	0.000044	532	0.315789	0.320000	0.296504
1000	0.318000	0.050093	464	0.314655	0.000044	536	0.320896	0.318000	0.296541
1000	0.310000	0.050093	493	0.322515	0.000044	507	0.297830	0.310000	0.296565
1000	0.317000	0.050093	522	0.318008	0.000044	478	0.315900	0.317000	0.296601
1000	0.342000	0.050093	509	0.387033	0.000044	491	0.295316	0.342000	0.296679
1000	0.291000	0.050093	503	0.294235	0.000044	497	0.287726	0.291000	0.296670
1000	0.276000	0.050093	510	0.282353	0.000044	490	0.269388	0.276000	0.296634
1000	0.306000	0.050093	523	0.326960	0.000044	477	0.283019	0.306000	0.296650
1000	0.318000	0.050093	512	0.353516	0.000044	488	0.280738	0.318000	0.296687
1000	0.313000	0.050093	508	0.289370	0.000044	492	0.337398	0.313000	0.296715
1000	0.319000	0.050093	516	0.317829	0.000044	484	0.320248	0.319000	0.296753
1000	0.301000	0.050093	516	0.310078	0.000044	484	0.291322	0.301000	0.296761
1000	0.318000	0.050093	493	0.344828	0.000044	507	0.291913	0.318000	0.296797
1000	0.322000	0.050093	493	0.373225	0.000044	507	0.272189	0.322000	0.296840
1000	0.313000	0.050093	461	0.323210	0.000044	539	0.304267	0.313000	0.296868
1000	0.308000	0.050093	514	0.340467	0.000044	486	0.273663	0.308000	0.296887
1000	0.302000	0.050093	522	0.327586	0.000044	478	0.274059	0.302000	0.296896
1000	0.314000	0.050093	513	0.335283	0.000044	487	0.291581	0.314000	0.296925
1000	0.317000	0.050093	482	0.336100	0.000044	518	0.299228	0.317000	0.296959
1000	0.321000	0.050093	484	0.332645	0.000044	516	0.310078	0.321000	0.296999
1000	0.313000	0.050093	481	0.326403	0.000044	519	0.300578	0.313000	0.297027
1000	0.296000	0.050093	512	0.320312	0.000044	488	0.270492	0.296000	0.297025
1000	0.324000	0.050093	504	0.355159	0.000044	496	0.292339	0.324000	0.297070
1000	0.300000	0.050093	519	0.315992	0.000044	481	0.282744	0.300000	0.297075
1000	0.310000	0.050093	474	0.358650	0.000044	526	0.266160	0.310000	0.297097
1000	0.280000	0.050093	506	0.288538	0.000044	494	0.271255	0.280000	0.297068
1000	0.309000	0.050093	519	0.333333	0.000044	481	0.282744	0.309000	0.297088
1000	0.327000	0.050093	513	0.341131	0.000044	487	0.312115	0.327000	0.297138
1000	0.317000	0.050093	498	0.327309	0.000044	502	0.306773	0.317000	0.297171
1000	0.327000	0.050093	479	0.306889	0.000044	521	0.345489	0.327000	0.297221
1000	0.307000	0.050093	511	0.313112	0.000044	489	0.300613	0.307000	0.297237
1000	0.342000	0.050093	506	0.351779	0.000044	494	0.331984	0.342000	0.297312
1000	0.335000	0.050093	515	0.341748	0.000044	485	0.327835	0.335000	0.297374
1000	0.346000	0.050093	514	0.361868	0.000044	486	0.329218	0.346000	0.297455
1000	0.315000	0.050093	508	0.344488	0.000044	492	0.284553	0.315000	0.297484
1000	0.321000	0.050093	521	0.339731	0.000044	479	0.300626	0.321000	0.297523
1000	0.343000	0.050093	496	0.375000	0.000044	504	0.311508	0.343000	0.297598
1000	0.328000	0.050093	464	0.325431	0.000044	536	0.330224	0.328000	0.297648
1000	0.302000	0.050093	499	0.332665	0.000044	501	0.271457	0.302000	0.297655
1000	0.307000	0.050093	470	0.297872	0.000044	530	0.315094	0.307000	0.297670
1000	0.314000	0.050093	512	0.308594	0.000044	488	0.319672	0.314000	0.297697
1000	0.301000	0.050093	514	0.303502	0.000044	486	0.298354	0.301000	0.297702
1000	0.324000	0.050093	517	0.330754	0.000044	483	0.316770	0.324000	0.297745
1000	0.321000	0.050093	492	0.329268	0.000044	508	0.312992	0.321000	0.297783
1000	0.339000	0.050093	485	0.329897	0.000044	515	0.347573	0.339000	0.297850
1000	0.279000	0.050093	501	0.289421	0.000044	499	0.268537	0.279000	0.297819
1000	0.328000	0.050093	524	0.337786	0.000044	476	0.317227	0.328000	0.297868
1000	0.330000	0.050093	513	0.354776	0.000044	487	0.303901	0.330000	0.297920
1000	0.307000	0.050093	487	0.338809	0.000044	513	0.276803	0.307000	0.297935
1000	0.307000	0.050093	503	0.341948	0.000044	497	0.271630	0.307000	0.297950
1000	0.328000	0.050093	498	0.339357	0.000044	502	0.316733	0.328000	0.297998
1000	0.302000	0.050093	499	0.322645	0.000044	501	0.281437	0.302000	0.298004
1000	0.318000	0.050093	490	0.316327	0.000044	510	0.319608	0.318000	0.298036
1000	0.357000	0.050093	518	0.351351	0.000044	482	0.363071	0.357000	0.298131
1000	0.341000	0.050093	499	0.368737	0.000044	501	0.313373	0.341000	0.298200
1000	0.308000	0.050093	493	0.346856	0.000044	507	0.270217	0.308000	0.298215
1000	0.305000	0.050093	495	0.329293	0.000044	505	0.281188	0.305000	0.298226
1000	0.315000	0.050093	524	0.333969	0.000044	476	0.294118	0.315000	0.298253
1000	0.324000	0.050093	511	0.352250	0.000044	489	0.294479	0.324000	0.298294
1000	0.322000	0.050093	499	0.336673	0.000044	501	0.307385	0.322000	0.298331
1000	0.337000	0.050093	505	0.362376	0.000044	495	0.311111	0.337000	0.298393
1000	0.321000	0.050093	490	0.351020	0.000044	510	0.292157	0.321000	0.298428
1000	0.294000	0.050093	481	0.301455	0.000044	519	0.287091	0.294000	0.298421
1000	0.302000	0.050093	498	0.317269	0.000044	502	0.286853	0.302000	0.298427
1000	0.296000	0.050093	509	0.290766	0.000044	491	0.301426	0.296000	0.298423
1000	0.310000	0.050093	507	0.321499	0.000044	493	0.298174	0.310000	0.298441
1000	0.323000	0.050093	481	0.340956	0.000044	519	0.306358	0.323000	0.298480
1000	0.340000	0.050093	510	0.352941	0.000044	490	0.326531	0.340000	0.298545
1000	0.326000	0.050093	495	0.349495	0.000044	505	0.302970	0.326000	0.298588
1000	0.295000	0.050093	514	0.272374	0.000044	486	0.318930	0.295000	0.298582
1000	0.300000	0.050093	490	0.308163	0.000044	510	0.292157	0.300000	0.298585
1000	0.324000	0.050093	503	0.341948	0.000044	497	0.305835	0.324000	0.298624
1000	0.297000	0.050093	506	0.312253	0.000044	494	0.281377	0.297000	0.298622
1000	0.316000	0.050093	504	0.323413	0.000044	496	0.308468	0.316000	0.298649
1000	0.290000	0.050093	466	0.291845	0.000044	534	0.288390	0.290000	0.298635
1000	0.341000	0.050093	492	0.353659	0.000044	508	0.328740	0.341000	0.298701
1000	0.317000	0.050093	511	0.344423	0.000044	489	0.288344	0.317000	0.298729
1000	0.345000	0.050093	520	0.353846	0.000044	480	0.335417	0.345000	0.298800
1000	0.331000	0.050093	518	0.326255	0.000044	482	0.336100	0.331000	0.298850
1000	0.314000	0.050093	479	0.294363	0.000044	521	0.332054	0.314000	0.298873
1000	0.336000	0.050093	497	0.321932	0.000044	503	0.349901	0.336000	0.298930
1000	0.324000	0.050093	494	0.313765	0.000044	506	0.333992	0.324000	0.298969
1000	0.305000	0.050093	499	0.336673	0.000044	501	0.273453	0.305000	0.298978
1000	0.325000	0.050093	494	0.346154	0.000044	506	0.304348	0.325000	0.299018
1000	0.312000	0.050093	489	0.333333	0.000044	511	0.291585	0.312000	0.299038
1000	0.353000	0.050093	476	0.365546	0.000044	524	0.341603	0.353000	0.299120
1000	0.293000	0.050093	491	0.287169	0.000044	509	0.298625	0.293000	0.299111
1000	0.315000	0.050093	502	0.360558	0.000044	498	0.269076	0.315000	0.299135
1000	0.299000	0.050093	513	0.290448	0.000044	487	0.308008	0.299000	0.299135
1000	0.325000	0.050093	501	0.349301	0.000044	499	0.300601	0.325000	0.299174
1000	0.318000	0.050093	530	0.341509	0.000044	470	0.291489	0.318000	0.299202
1000	0.292000	0.050093	503	0.304175	0.000044	497	0.279678	0.292000	0.299191
1000	0.305000	0.050093	485	0.321649	0.000044	515	0.289320	0.305000	0.299200
1000	0.287000	0.050093	483	0.300207	0.000044	517	0.274662	0.287000	0.299182
1000	0.301000	0.050093	498	0.329317	0.000044	502	0.272908	0.301000	0.299185
1000	0.306000	0.050093	513	0.298246	0.000044	487	0.314168	0.306000	0.299195
1000	0.319000	0.050093	519	0.333333	0.000044	481	0.303534	0.319000	0.299224
1000	0.311000	0.050093	501	0.347305	0.000044	499	0.274549	0.311000	0.299242
1000	0.317000	0.050093	510	0.337255	0.000044	490	0.295918	0.317000	0.299269
1000	0.328000	0.050093	491	0.319756	0.000044	509	0.335953	0.328000	0.299311
1000	0.317000	0.050093	493	0.350913	0.000044	507	0.284024	0.317000	0.299338
1000	0.300000	0.050093	487	0.297741	0.000044	513	0.302144	0.300000	0.299339
1000	0.302000	0.050093	521	0.295585	0.000044	479	0.308977	0.302000	0.299343
1000	0.321000	0.050093	496	0.302419	0.000044	504	0.339286	0.321000	0.299375
1000	0.315000	0.050093	497	0.331992	0.000044	503	0.298211	0.315000	0.299398
1000	0.314000	0.050093	465	0.333333	0.000044	535	0.297196	0.314000	0.299420
1000	0.335000	0.050093	507	0.366864	0.000044	493	0.302231	0.335000	0.299472
1000	0.338000	0.050093	483	0.360248	0.000044	517	0.317215	0.338000	0.299529
1000	0.307000	0.050093	496	0.336694	0.000044	504	0.277778	0.307000	0.299540
1000	0.310000	0.050093	523	0.347992	0.000044	477	0.268344	0.310000	0.299555
1000	0.318000	0.050093	482	0.331950	0.000044	518	0.305019	0.318000	0.299583
1000	0.306000	0.050093	502	0.328685	0.000044	498	0.283133	0.306000	0.299592
1000	0.331000	0.050093	490	0.371429	0.000044	510	0.292157	0.331000	0.299638
1000	0.326000	0.050093	492	0.313008	0.000044	508	0.338583	0.326000	0.299676
1000	0.332000	0.050093	508	0.350394	0.000044	492	0.313008	0.332000	0.299724
1000	0.301000	0.050093	497	0.293763	0.000044	503	0.308151	0.301000	0.299726
1000	0.294000	0.050093	502	0.316733	0.000044	498	0.271084	0.294000	0.299717
1000	0.319000	0.050093	486	0.290123	0.000044	514	0.346304	0.319000	0.299745
1000	0.300000	0.050093	481	0.345114	0.000044	519	0.258189	0.300000	0.299746
1000	0.311000	0.050093	488	0.331967	0.000044	512	0.291016	0.311000	0.299762
1000	0.305000	0.050093	508	0.322835	0.000044	492	0.286585	0.305000	0.299769
1000	0.321000	0.050093	500	0.326000	0.000044	500	0.316000	0.321000	0.299800
1000	0.311000	0.050093	503	0.333996	0.000044	497	0.287726	0.311000	0.299816
1000	0.322000	0.050093	511	0.324853	0.000044	489	0.319018	0.322000	0.299848
1000	0.311000	0.050093	475	0.334737	0.000044	525	0.289524	0.311000	0.299864
1000	0.320000	0.050093	497	0.313883	0.000044	503	0.326044	0.320000	0.299893
1000	0.287000	0.050093	501	0.279441	0.000044	499	0.294589	0.287000	0.299875
1000	0.303000	0.050093	499	0.330661	0.000044	501	0.275449	0.303000	0.299879
1000	0.304000	0.050093	484	0.322314	0.000044	516	0.286822	0.304000	0.299885
1000	0.305000	0.050093	481	0.347193	0.000044	519	0.265896	0.305000	0.299892
1000	0.337000	0.050093	506	0.333992	0.000044	494	0.340081	0.337000	0.299945
1000	0.316000	0.050093	485	0.327835	0.000044	515	0.304854	0.316000	0.299968
1000	0.345000	0.050093	503	0.399602	0.000044	497	0.289738	0.345000	0.300032
1000	0.324000	0.050093	489	0.327198	0.000044	511	0.320939	0.324000	0.300066
1000	0.281000	0.050093	490	0.281633	0.000044	510	0.280392	0.281000	0.300039
1000	0.318000	0.050093	500	0.350000	0.000044	500	0.286000	0.318000	0.300065
1000	0.311000	0.050093	507	0.321499	0.000044	493	0.300203	0.311000	0.300080
1000	0.296000	0.050093	490	0.306122	0.000044	510	0.286275	0.296000	0.300074
1000	0.316000	0.050093	515	0.295146	0.000044	485	0.338144	0.316000	0.300097
1000	0.296000	0.050093	483	0.302277	0.000044	517	0.290135	0.296000	0.300091
1000	0.301000	0.050093	520	0.321154	0.000044	480	0.279167	0.301000	0.300092
1000	0.318000	0.050093	495	0.329293	0.000044	505	0.306931	0.318000	0.300118
1000	0.315000	0.050093	517	0.321083	0.000044	483	0.308489	0.315000	0.300138
1000	0.303000	0.050093	512	0.316406	0.000044	488	0.288934	0.303000	0.300142
1000	0.320000	0.050093	502	0.336653	0.000044	498	0.303213	0.320000	0.300170
1000	0.308000	0.050093	494	0.309717	0.000044	506	0.306324	0.308000	0.300181
1000	0.330000	0.050093	522	0.331418	0.000044	478	0.328452	0.330000	0.300223
1000	0.344000	0.050093	517	0.359768	0.000044	483	0.327122	0.344000	0.300284
1000	0.310000	0.050093	495	0.319192	0.000044	505	0.300990	0.310000	0.300297
1000	0.292000	0.050093	490	0.312245	0.000044	510	0.272549	0.292000	0.300286
1000	0.337000	0.050093	485	0.344330	0.000044	515	0.330097	0.337000	0.300337
1000	0.304000	0.050093	503	0.306163	0.000044	497	0.301811	0.304000	0.300342
1000	0.325000	0.050093	514	0.328794	0.000044	486	0.320988	0.325000	0.300376
1000	0.340000	0.050093	490	0.344898	0.000044	510	0.335294	0.340000	0.300431
1000	0.314000	0.050093	503	0.314115	0.000044	497	0.313883	0.314000	0.300449
1000	0.312000	0.050093	469	0.332623	0.000044	531	0.293785	0.312000	0.300465
1000	0.325000	0.050093	459	0.389978	0.000044	541	0.269871	0.325000	0.300499
1000	0.321000	0.050093	482	0.352697	0.000044	518	0.291506	0.321000	0.300527
1000	0.304000	0.050093	500	0.330000	0.000044	500	0.278000	0.304000	0.300532
1000	0.306000	0.050093	508	0.346457	0.000044	492	0.264228	0.306000	0.300539
1000	0.318000	0.050093	511	0.322896	0.000044	489	0.312883	0.318000	0.300563
1000	0.337000	0.050093	505	0.350495	0.000044	495	0.323232	0.337000	0.300613
1000	0.324000	0.050093	511	0.342466	0.000044	489	0.304703	0.324000	0.300645
1000	0.342000	0.050093	492	0.359756	0.000044	508	0.324803	0.342000	0.300701
1000	0.312000	0.050093	512	0.320312	0.000044	488	0.303279	0.312000	0.300717
1000	0.345000	0.050093	475	0.338947	0.000044	525	0.350476	0.345000	0.300777
1000	0.294000	0.050093	520	0.323077	0.000044	480	0.262500	0.294000	0.300768
1000	0.297000	0.050093	519	0.323699	0.000044	481	0.268191	0.297000	0.300762
1000	0.310000	0.050093	505	0.364356	0.000044	495	0.254545	0.310000	0.300775
1000	0.311000	0.050093	504	0.341270	0.000044	496	0.280242	0.311000	0.300789
1000	0.318000	0.050093	518	0.345560	0.000044	482	0.288382	0.318000	0.300812
1000	0.315000	0.050093	473	0.338266	0.000044	527	0.294118	0.315000	0.300831
1000	0.304000	0.050093	500	0.304000	0.000044	500	0.304000	0.304000	0.300835
1000	0.319000	0.050093	499	0.332665	0.000044	501	0.305389	0.319000	0.300860
1000	0.315000	0.050093	502	0.338645	0.000044	498	0.291165	0.315000	0.300879
1000	0.302000	0.050093	464	0.340517	0.000044	536	0.268657	0.302000	0.300880
1000	0.304000	0.050093	503	0.332008	0.000044	497	0.275654	0.304000	0.300884
1000	0.334000	0.050093	501	0.337325	0.000044	499	0.330661	0.334000	0.300929
1000	0.317000	0.050093	532	0.298872	0.000044	468	0.337607	0.317000	0.300950
1000	0.319000	0.050093	491	0.323829	0.000044	509	0.314342	0.319000	0.300974
1000	0.292000	0.050093	488	0.295082	0.000044	512	0.289062	0.292000	0.300962
1000	0.349000	0.050093	477	0.377358	0.000044	523	0.323136	0.349000	0.301026
1000	0.322000	0.050093	530	0.320755	0.000044	470	0.323404	0.322000	0.301054
1000	0.324000	0.050093	518	0.347490	0.000044	482	0.298755	0.324000	0.301084
1000	0.322000	0.050093	510	0.339216	0.000044	490	0.304082	0.322000	0.301112
1000	0.343000	0.050093	502	0.346614	0.000044	498	0.339357	0.343000	0.301168
1000	0.318000	0.050093	490	0.353061	0.000044	510	0.284314	0.318000	0.301190
1000	0.318000	0.050093	503	0.339960	0.000044	497	0.295775	0.318000	0.301212
1000	0.325000	0.050093	486	0.343621	0.000044	514	0.307393	0.325000	0.301243
1000	0.335000	0.050093	499	0.346693	0.000044	501	0.323353	0.335000	0.301288
1000	0.301000	0.050093	471	0.299363	0.000044	529	0.302457	0.301000	0.301287
1000	0.309000	0.050093	476	0.294118	0.000044	524	0.322519	0.309000	0.301298
1000	0.323000	0.050093	507	0.335306	0.000044	493	0.310345	0.323000	0.301326
1000	0.323000	0.050093	497	0.376258	0.000044	503	0.270378	0.323000	0.301354
1000	0.341000	0.050093	519	0.366089	0.000044	481	0.313929	0.341000	0.301406
1000	0.333000	0.050093	495	0.365657	0.000044	505	0.300990	0.333000	0.301447
1000	0.296000	0.050093	480	0.327083	0.000044	520	0.267308	0.296000	0.301440
1000	0.332000	0.050093	498	0.341365	0.000044	502	0.322709	0.332000	0.301480
1000	0.319000	0.050093	491	0.358452	0.000044	509	0.280943	0.319000	0.301503
1000	0.319000	0.050093	483	0.302277	0.000044	517	0.334623	0.319000	0.301526
1000	0.335000	0.050093	487	0.330595	0.000044	513	0.339181	0.335000	0.301569
1000	0.325000	0.050093	497	0.360161	0.000044	503	0.290258	0.325000	0.301599
1000	0.347000	0.050093	478	0.370293	0.000044	522	0.325670	0.347000	0.301658
1000	0.325000	0.050093	483	0.339545	0.000044	517	0.311412	0.325000	0.301688
1000	0.340000	0.050093	492	0.365854	0.000044	508	0.314961	0.340000	0.301738
1000	0.325000	0.050093	489	0.339468	0.000044	511	0.311155	0.325000	0.301768
1000	0.305000	0.050093	496	0.306452	0.000044	504	0.303571	0.305000	0.301772
1000	0.289000	0.050093	480	0.314583	0.000044	520	0.265385	0.289000	0.301755
1000	0.297000	0.050093	502	0.318725	0.000044	498	0.275100	0.297000	0.301749
1000	0.309000	0.050093	499	0.328657	0.000044	501	0.289421	0.309000	0.301759
1000	0.329000	0.050093	494	0.344130	0.000044	506	0.314229	0.329000	0.301793
1000	0.288000	0.050093	466	0.330472	0.000044	534	0.250936	0.288000	0.301776
1000	0.324000	0.050093	502	0.356574	0.000044	498	0.291165	0.324000	0.301804
1000	0.314000	0.050093	493	0.324544	0.000044	507	0.303748	0.314000	0.301820
1000	0.326000	0.050093	487	0.402464	0.000044	513	0.253411	0.326000	0.301851
1000	0.244000	0.092803	504	0.182540	0.000044	496	0.306452	0.244000	0.301777
1000	0.235000	0.075137	544	0.207721	0.000044	456	0.267544	0.235000	0.301692
1000	0.233000	0.075137	476	0.168067	0.000044	524	0.291985	0.233000	0.301605
1000	0.306000	0.050285	500	0.324000	0.000044	500	0.288000	0.306000	0.301611
1000	0.329000	0.050285	483	0.351967	0.000044	517	0.307544	0.329000	0.301645
1000	0.298000	0.050285	510	0.321569	0.000044	490	0.273469	0.298000	0.301641
1000	0.337000	0.050285	489	0.368098	0.000044	511	0.307241	0.337000	0.301685
1000	0.322000	0.050285	528	0.344697	0.000044	472	0.296610	0.322000	0.301711
1000	0.333000	0.050285	527	0.343454	0.000044	473	0.321353	0.333000	0.301750
1000	0.318000	0.050285	519	0.317919	0.000044	481	0.318087	0.318000	0.301771
1000	0.306000	0.050285	496	0.326613	0.000044	504	0.285714	0.306000	0.301776
1000	0.291000	0.050285	527	0.314991	0.000044	473	0.264271	0.291000	0.301762
1000	0.288000	0.050285	509	0.294695	0.000044	491	0.281059	0.288000	0.301745
1000	0.292000	0.050285	499	0.292585	0.000044	501	0.291417	0.292000	0.301733
1000	0.303000	0.050285	510	0.309804	0.000044	490	0.295918	0.303000	0.301735
1000	0.308000	0.050285	501	0.301397	0.000044	499	0.314629	0.308000	0.301742
1000	0.329000	0.050285	475	0.347368	0.000044	525	0.312381	0.329000	0.301776
1000	0.286000	0.050285	495	0.311111	0.000044	505	0.261386	0.286000	0.301757
1000	0.329000	0.050285	501	0.357285	0.000044	499	0.300601	0.329000	0.301791
1000	0.321000	0.050285	521	0.332054	0.000044	479	0.308977	0.321000	0.301815
1000	0.305000	0.050285	489	0.349693	0.000044	511	0.262231	0.305000	0.301818
1000	0.321000	0.050285	494	0.329960	0.000044	506	0.312253	0.321000	0.301842
1000	0.298000	0.050285	488	0.352459	0.000044	512	0.246094	0.298000	0.301837
1000	0.306000	0.050285	500	0.358000	0.000044	500	0.254000	0.306000	0.301843
1000	0.317000	0.050285	516	0.308140	0.000044	484	0.326446	0.317000	0.301861
1000	0.342000	0.050285	475	0.368421	0.000044	525	0.318095	0.342000	0.301911
1000	0.333000	0.050285	524	0.351145	0.000044	476	0.313025	0.333000	0.301949
1000	0.328000	0.050285	509	0.355599	0.000044	491	0.299389	0.328000	0.301981
1000	0.300000	0.050285	500	0.308000	0.000044	500	0.292000	0.300000	0.301979
1000	0.331000	0.050285	484	0.351240	0.000044	516	0.312016	0.331000	0.302014
1000	0.299000	0.050285	474	0.314346	0.000044	526	0.285171	0.299000	0.302011
1000	0.305000	0.050285	488	0.282787	0.000044	512	0.326172	0.305000	0.302014
1000	0.336000	0.050285	515	0.328155	0.000044	485	0.344330	0.336000	0.302056
1000	0.299000	0.050285	500	0.318000	0.000044	500	0.280000	0.299000	0.302052
1000	0.293000	0.050285	503	0.290258	0.000044	497	0.295775	0.293000	0.302041
1000	0.313000	0.050285	508	0.328740	0.000044	492	0.296748	0.313000	0.302054
1000	0.337000	0.050285	501	0.355289	0.000044	499	0.318637	0.337000	0.302097
1000	0.302000	0.050285	473	0.306554	0.000044	527	0.297913	0.302000	0.302097
1000	0.291000	0.050285	494	0.315789	0.000044	506	0.266798	0.291000	0.302083
1000	0.302000	0.050285	514	0.326848	0.000044	486	0.275720	0.302000	0.302083
1000	0.319000	0.050285	503	0.339960	0.000044	497	0.297787	0.319000	0.302104
1000	0.304000	0.050285	509	0.316306	0.000044	491	0.291242	0.304000	0.302106
1000	0.296000	0.050285	496	0.312500	0.000044	504	0.279762	0.296000	0.302099
1000	0.329000	0.050285	533	0.347092	0.000044	467	0.308351	0.329000	0.302131
1000	0.314000	0.050285	519	0.314066	0.000044	481	0.313929	0.314000	0.302145
1000	0.291000	0.050285	484	0.291322	0.000044	516	0.290698	0.291000	0.302132
1000	0.303000	0.050285	484	0.280992	0.000044	516	0.323643	0.303000	0.302133
1000	0.302000	0.050285	500	0.332000	0.000044	500	0.272000	0.302000	0.302133
1000	0.290000	0.050285	491	0.293279	0.000044	509	0.286837	0.290000	0.302118
1000	0.308000	0.050285	530	0.328302	0.000044	470	0.285106	0.308000	0.302125
1000	0.275000	0.050285	531	0.290019	0.000044	469	0.257996	0.275000	0.302093
1000	0.324000	0.050285	524	0.341603	0.000044	476	0.304622	0.324000	0.302119
1000	0.345000	0.050285	513	0.368421	0.000044	487	0.320329	0.345000	0.302170
1000	0.317000	0.050285	501	0.329341	0.000044	499	0.304609	0.317000	0.302188
1000	0.320000	0.050285	489	0.296524	0.000044	511	0.342466	0.320000	0.302209
1000	0.315000	0.050285	505	0.346535	0.000044	495	0.282828	0.315000	0.302224
1000	0.305000	0.050285	507	0.325444	0.000044	493	0.283976	0.305000	0.302228
1000	0.304000	0.050285	455	0.353846	0.000044	545	0.262385	0.304000	0.302230
1000	0.334000	0.050285	515	0.372816	0.000044	485	0.292784	0.334000	0.302267
1000	0.294000	0.050285	525	0.308571	0.000044	475	0.277895	0.294000	0.302258
1000	0.339000	0.050285	494	0.327935	0.000044	506	0.349802	0.339000	0.302301
1000	0.340000	0.050285	461	0.366594	0.000044	539	0.317254	0.340000	0.302346
1000	0.311000	0.050285	494	0.317814	0.000044	506	0.304348	0.311000	0.302356
1000	0.268000	0.050285	501	0.297405	0.000044	499	0.238477	0.268000	0.302315
1000	0.303000	0.050285	483	0.300207	0.000044	517	0.305609	0.303000	0.302316
1000	0.316000	0.050285	513	0.317739	0.000044	487	0.314168	0.316000	0.302332
1000	0.333000	0.050285	506	0.339921	0.000044	494	0.325911	0.333000	0.302368
1000	0.336000	0.050285	483	0.366460	0.000044	517	0.307544	0.336000	0.302408
1000	0.315000	0.050285	490	0.306122	0.000044	510	0.323529	0.315000	0.302422
1000	0.318000	0.050285	510	0.331373	0.000044	490	0.304082	0.318000	0.302441
1000	0.319000	0.050285	514	0.322957	0.000044	486	0.314815	0.319000	0.302460
1000	0.291000	0.050285	506	0.290514	0.000044	494	0.291498	0.291000	0.302447
1000	0.310000	0.050285	527	0.326376	0.000044	473	0.291755	0.310000	0.302455
1000	0.319000	0.050285	511	0.311155	0.000044	489	0.327198	0.319000	0.302475
1000	0.291000	0.050285	489	0.312883	0.000044	511	0.270059	0.291000	0.302461
1000	0.312000	0.050285	501	0.343313	0.000044	499	0.280561	0.312000	0.302472
1000	0.342000	0.050285	498	0.363454	0.000044	502	0.320717	0.342000	0.302518
1000	0.324000	0.050285	481	0.365904	0.000044	519	0.285164	0.324000	0.302543
1000	0.315000	0.050285	477	0.312369	0.000044	523	0.317400	0.315000	0.302558
1000	0.337000	0.050285	489	0.341513	0.000044	511	0.332681	0.337000	0.302597
1000	0.326000	0.050285	509	0.324165	0.000044	491	0.327902	0.326000	0.302624
1000	0.307000	0.050285	503	0.316103	0.000044	497	0.297787	0.307000	0.302629
1000	0.300000	0.050285	478	0.324268	0.000044	522	0.277778	0.300000	0.302626
1000	0.317000	0.050285	506	0.310277	0.000044	494	0.323887	0.317000	0.302643
1000	0.317000	0.050285	510	0.345098	0.000044	490	0.287755	0.317000	0.302659
1000	0.314000	0.050285	490	0.334694	0.000044	510	0.294118	0.314000	0.302672
1000	0.329000	0.050285	521	0.360845	0.000044	479	0.294363	0.329000	0.302703
1000	0.355000	0.050285	499	0.352705	0.000044	501	0.357285	0.355000	0.302763
1000	0.324000	0.050285	519	0.350674	0.000044	481	0.295218	0.324000	0.302787
1000	0.312000	0.050285	486	0.331276	0.000044	514	0.293774	0.312000	0.302797
1000	0.365000	0.050285	519	0.393064	0.000044	481	0.334719	0.365000	0.302868
1000	0.317000	0.050285	477	0.339623	0.000044	523	0.296367	0.317000	0.302884
1000	0.366000	0.050285	503	0.371769	0.000044	497	0.360161	0.366000	0.302956
1000	0.346000	0.050285	488	0.375000	0.000044	512	0.318359	0.346000	0.303005
1000	0.314000	0.050285	491	0.317719	0.000044	509	0.310413	0.314000	0.303018
1000	0.311000	0.050285	492	0.298780	0.000044	508	0.322835	0.311000	0.303027
1000	0.307000	0.050285	499	0.342685	0.000044	501	0.271457	0.307000	0.303031
1000	0.322000	0.050285	522	0.319923	0.000044	478	0.324268	0.322000	0.303053
1000	0.310000	0.050285	498	0.317269	0.000044	502	0.302789	0.310000	0.303061
1000	0.309000	0.050285	512	0.335938	0.000044	488	0.280738	0.309000	0.303067
1000	0.329000	0.050285	510	0.358824	0.000044	490	0.297959	0.329000	0.303097
1000	0.306000	0.050285	512	0.333984	0.000044	488	0.276639	0.306000	0.303100
1000	0.324000	0.050285	483	0.364389	0.000044	517	0.286267	0.324000	0.303124
1000	0.325000	0.050285	509	0.326130	0.000044	491	0.323829	0.325000	0.303148
1000	0.315000	0.050285	497	0.327968	0.000044	503	0.302187	0.315000	0.303161
1000	0.311000	0.050285	495	0.292929	0.000044	505	0.328713	0.311000	0.303170
1000	0.313000	0.050285	507	0.315582	0.000044	493	0.310345	0.313000	0.303181
1000	0.332000	0.050285	481	0.351351	0.000044	519	0.314066	0.332000	0.303214
1000	0.298000	0.050285	483	0.298137	0.000044	517	0.297872	0.298000	0.303208
1000	0.311000	0.050285	522	0.321839	0.000044	478	0.299163	0.311000	0.303216
1000	0.304000	0.050285	531	0.310734	0.000044	469	0.296375	0.304000	0.303217
1000	0.323000	0.050285	498	0.339357	0.000044	502	0.306773	0.323000	0.303239
1000	0.310000	0.050285	478	0.313808	0.000044	522	0.306513	0.310000	0.303247
1000	0.314000	0.050285	508	0.322835	0.000044	492	0.304878	0.314000	0.303259
1000	0.319000	0.050285	514	0.315175	0.000044	486	0.323045	0.319000	0.303276
1000	0.323000	0.050285	494	0.319838	0.000044	506	0.326087	0.323000	0.303298
1000	0.315000	0.050285	532	0.342105	0.000044	468	0.284188	0.315000	0.303311
1000	0.330000	0.050285	498	0.349398	0.000044	502	0.310757	0.330000	0.303341
1000	0.311000	0.050285	486	0.335391	0.000044	514	0.287938	0.311000	0.303349
1000	0.341000	0.050285	499	0.378758	0.000044	501	0.303393	0.341000	0.303391
1000	0.334000	0.050285	493	0.350913	0.000044	507	0.317554	0.334000	0.303425
1000	0.332000	0.050285	542	0.365314	0.000044	458	0.292576	0.332000	0.303456
1000	0.275000	0.050285	482	0.327801	0.000044	518	0.225869	0.275000	0.303425
1000	0.321000	0.050285	516	0.323643	0.000044	484	0.318182	0.321000	0.303444
1000	0.304000	0.050285	486	0.310700	0.000044	514	0.297665	0.304000	0.303445
1000	0.302000	0.050285	486	0.290123	0.000044	514	0.313230	0.302000	0.303443
1000	0.330000	0.050285	507	0.357002	0.000044	493	0.302231	0.330000	0.303472
1000	0.317000	0.050285	484	0.303719	0.000044	516	0.329457	0.317000	0.303487
1000	0.327000	0.050285	499	0.332665	0.000044	501	0.321357	0.327000	0.303513
1000	0.312000	0.050285	515	0.314563	0.000044	485	0.309278	0.312000	0.303522
1000	0.330000	0.050285	522	0.348659	0.000044	478	0.309623	0.330000	0.303551
1000	0.315000	0.050285	485	0.329897	0.000044	515	0.300971	0.315000	0.303563
1000	0.319000	0.050285	487	0.322382	0.000044	513	0.315789	0.319000	0.303580
1000	0.294000	0.050285	497	0.277666	0.000044	503	0.310139	0.294000	0.303570
1000	0.295000	0.050285	476	0.281513	0.000044	524	0.307252	0.295000	0.303561
1000	0.326000	0.050285	498	0.323293	0.000044	502	0.328685	0.326000	0.303585
1000	0.349000	0.050285	523	0.374761	0.000044	477	0.320755	0.349000	0.303634
1000	0.350000	0.050285	485	0.367010	0.000044	515	0.333981	0.350000	0.303684
1000	0.317000	0.050285	460	0.356522	0.000044	540	0.283333	0.317000	0.303699
1000	0.318000	0.050285	483	0.343685	0.000044	517	0.294004	0.318000	0.303714
1000	0.330000	0.050285	509	0.365422	0.000044	491	0.293279	0.330000	0.303743
1000	0.300000	0.050285	492	0.325203	0.000044	508	0.275591	0.300000	0.303739
1000	0.304000	0.050285	526	0.313688	0.000044	474	0.293249	0.304000	0.303739
1000	0.339000	0.050285	505	0.348515	0.000044	495	0.329293	0.339000	0.303777
1000	0.347000	0.050285	487	0.347023	0.000044	513	0.346979	0.347000	0.303823
1000	0.317000	0.050285	515	0.330097	0.000044	485	0.303093	0.317000	0.303837
1000	0.320000	0.050285	484	0.320248	0.000044	516	0.319767	0.320000	0.303855
1000	0.302000	0.050285	523	0.328872	0.000044	477	0.272537	0.302000	0.303853
1000	0.320000	0.050285	485	0.338144	0.000044	515	0.302913	0.320000	0.303870
1000	0.320000	0.050285	543	0.327808	0.000044	457	0.310722	0.320000	0.303887
1000	0.343000	0.050285	492	0.337398	0.000044	508	0.348425	0.343000	0.303929
1000	0.331000	0.050285	474	0.375527	0.000044	526	0.290875	0.331000	0.303958
1000	0.296000	0.050285	465	0.313978	0.000044	535	0.280374	0.296000	0.303950
1000	0.306000	0.050285	482	0.284232	0.000044	518	0.326255	0.306000	0.303952
1000	0.303000	0.050285	464	0.331897	0.000044	536	0.277985	0.303000	0.303951
1000	0.316000	0.050285	485	0.329897	0.000044	515	0.302913	0.316000	0.303964
1000	0.298000	0.050285	506	0.320158	0.000044	494	0.275304	0.298000	0.303957
1000	0.323000	0.050285	506	0.345850	0.000044	494	0.299595	0.323000	0.303977
1000	0.297000	0.050285	461	0.321041	0.000044	539	0.276438	0.297000	0.303970
1000	0.331000	0.050285	530	0.367925	0.000044	470	0.289362	0.331000	0.303999
1000	0.332000	0.050285	494	0.348178	0.000044	506	0.316206	0.332000	0.304028
1000	0.333000	0.050285	488	0.317623	0.000044	512	0.347656	0.333000	0.304059
1000	0.308000	0.050285	506	0.343874	0.000044	494	0.271255	0.308000	0.304063
1000	0.332000	0.050285	516	0.354651	0.000044	484	0.307851	0.332000	0.304092
1000	0.336000	0.050285	501	0.363273	0.000044	499	0.308617	0.336000	0.304126
1000	0.300000	0.050285	530	0.316981	0.000044	470	0.280851	0.300000	0.304122
1000	0.293000	0.050285	488	0.307377	0.000044	512	0.279297	0.293000	0.304110
1000	0.328000	0.050285	508	0.348425	0.000044	492	0.306911	0.328000	0.304135
1000	0.301000	0.050285	496	0.296371	0.000044	504	0.305556	0.301000	0.304132
1000	0.317000	0.050285	501	0.323353	0.000044	499	0.310621	0.317000	0.304145
1000	0.290000	0.050285	505	0.285149	0.000044	495	0.294949	0.290000	0.304130
1000	0.347000	0.050285	516	0.358527	0.000044	484	0.334711	0.347000	0.304175
1000	0.319000	0.050285	500	0.352000	0.000044	500	0.286000	0.319000	0.304191
1000	0.300000	0.050285	496	0.326613	0.000044	504	0.273810	0.300000	0.304186
1000	0.313000	0.050285	510	0.327451	0.000044	490	0.297959	0.313000	0.304196
1000	0.307000	0.050285	512	0.341797	0.000044	488	0.270492	0.307000	0.304198
1000	0.298000	0.050285	475	0.320000	0.000044	525	0.278095	0.298000	0.304192
1000	0.300000	0.050285	500	0.340000	0.000044	500	0.260000	0.300000	0.304188
1000	0.311000	0.050285	513	0.335283	0.000044	487	0.285421	0.311000	0.304195
1000	0.332000	0.050285	503	0.324056	0.000044	497	0.340040	0.332000	0.304224
1000	0.309000	0.050285	518	0.341699	0.000044	482	0.273859	0.309000	0.304228
1000	0.304000	0.050285	509	0.302554	0.000044	491	0.305499	0.304000	0.304228
1000	0.321000	0.050285	481	0.301455	0.000044	519	0.339114	0.321000	0.304246
1000	0.304000	0.050285	508	0.332677	0.000044	492	0.274390	0.304000	0.304245
1000	0.318000	0.050285	505	0.348515	0.000044	495	0.286869	0.318000	0.304259
1000	0.339000	0.050285	501	0.335329	0.000044	499	0.342685	0.339000	0.304295
1000	0.331000	0.050285	494	0.331984	0.000044	506	0.330040	0.331000	0.304323
1000	0.319000	0.050285	499	0.320641	0.000044	501	0.317365	0.319000	0.304338
1000	0.316000	0.050285	476	0.329832	0.000044	524	0.303435	0.316000	0.304350
1000	0.283000	0.050285	524	0.280534	0.000044	476	0.285714	0.283000	0.304328
1000	0.302000	0.050285	495	0.305051	0.000044	505	0.299010	0.302000	0.304326
1000	0.317000	0.050285	514	0.359922	0.000044	486	0.271605	0.317000	0.304338
1000	0.351000	0.050285	522	0.360153	0.000044	478	0.341004	0.351000	0.304386
1000	0.325000	0.050285	494	0.370445	0.000044	506	0.280632	0.325000	0.304407
1000	0.316000	0.050285	493	0.375254	0.000044	507	0.258383	0.316000	0.304419
1000	0.309000	0.050285	534	0.323970	0.000044	466	0.291845	0.309000	0.304424
1000	0.344000	0.050285	514	0.352140	0.000044	486	0.335391	0.344000	0.304464
1000	0.302000	0.050285	489	0.323108	0.000044	511	0.281800	0.302000	0.304462
1000	0.335000	0.050285	484	0.394628	0.000044	516	0.279070	0.335000	0.304493
1000	0.310000	0.050285	508	0.336614	0.000044	492	0.282520	0.310000	0.304498
1000	0.302000	0.050285	503	0.326044	0.000044	497	0.277666	0.302000	0.304496
1000	0.311000	0.050285	527	0.352941	0.000044	473	0.264271	0.311000	0.304502
1000	0.311000	0.050285	512	0.326172	0.000044	488	0.295082	0.311000	0.304509
1000	0.298000	0.050285	524	0.312977	0.000044	476	0.281513	0.298000	0.304502
1000	0.288000	0.050285	513	0.302144	0.000044	487	0.273101	0.288000	0.304486
1000	0.290000	0.050285	494	0.281377	0.000044	506	0.298419	0.290000	0.304471
1000	0.310000	0.050285	511	0.301370	0.000044	489	0.319018	0.310000	0.304477
1000	0.326000	0.050285	530	0.311321	0.000044	470	0.342553	0.326000	0.304498
1000	0.342000	0.050285	512	0.384766	0.000044	488	0.297131	0.342000	0.304536
1000	0.300000	0.050285	465	0.283871	0.000044	535	0.314019	0.300000	0.304531
1000	0.310000	0.050285	510	0.305882	0.000044	490	0.314286	0.310000	0.304537
1000	0.340000	0.050285	518	0.345560	0.000044	482	0.334025	0.340000	0.304572
1000	0.293000	0.050285	513	0.315789	0.000044	487	0.268994	0.293000	0.304561
1000	0.330000	0.050285	478	0.353556	0.000044	522	0.308429	0.330000	0.304586
1000	0.312000	0.050285	496	0.338710	0.000044	504	0.285714	0.312000	0.304594
1000	0.328000	0.050285	493	0.342799	0.000044	507	0.313609	0.328000	0.304617
1000	0.303000	0.050285	509	0.316306	0.000044	491	0.289206	0.303000	0.304615
1000	0.297000	0.050285	483	0.310559	0.000044	517	0.284333	0.297000	0.304608
1000	0.316000	0.050285	514	0.324903	0.000044	486	0.306584	0.316000	0.304619
1000	0.307000	0.050285	512	0.310547	0.000044	488	0.303279	0.307000	0.304622
1000	0.300000	0.050285	519	0.327553	0.000044	481	0.270270	0.300000	0.304617
1000	0.333000	0.050285	469	0.345416	0.000044	531	0.322034	0.333000	0.304645
1000	0.325000	0.050285	490	0.320408	0.000044	510	0.329412	0.325000	0.304665
1000	0.318000	0.050285	538	0.302974	0.000044	462	0.335498	0.318000	0.304679
1000	0.334000	0.050285	498	0.353414	0.000044	502	0.314741	0.334000	0.304708
1000	0.303000	0.050285	507	0.276134	0.000044	493	0.330629	0.303000	0.304706
1000	0.328000	0.050285	485	0.319588	0.000044	515	0.335922	0.328000	0.304729
1000	0.301000	0.050285	510	0.350980	0.000044	490	0.248980	0.301000	0.304725
1000	0.276000	0.050285	524	0.301527	0.000044	476	0.247899	0.276000	0.304697
1000	0.316000	0.050285	517	0.301741	0.000044	483	0.331263	0.316000	0.304708
1000	0.320000	0.050285	513	0.327485	0.000044	487	0.312115	0.320000	0.304723
1000	0.317000	0.050285	521	0.345489	0.000044	479	0.286013	0.317000	0.304735
1000	0.293000	0.050285	506	0.304348	0.000044	494	0.281377	0.293000	0.304724
1000	0.309000	0.050285	497	0.329980	0.000044	503	0.288270	0.309000	0.304728
1000	0.343000	0.050285	501	0.355289	0.000044	499	0.330661	0.343000	0.304765
1000	0.337000	0.050285	473	0.408034	0.000044	527	0.273245	0.337000	0.304797
1000	0.264000	0.066738	538	0.258364	0.000044	462	0.270563	0.264000	0.304757
1000	0.309000	0.066738	520	0.292308	0.000044	480	0.327083	0.309000	0.304761
1000	0.284000	0.066738	509	0.284872	0.000044	491	0.283096	0.284000	0.304741
1000	0.284000	0.066738	497	0.269618	0.000044	503	0.298211	0.284000	0.304721
1000	0.261000	0.066738	488	0.245902	0.000044	512	0.275391	0.261000	0.304678
1000	0.269000	0.066738	485	0.270103	0.000044	515	0.267961	0.269000	0.304643
1000	0.286000	0.066738	510	0.243137	0.000044	490	0.330612	0.286000	0.304625
1000	0.282000	0.066738	505	0.235644	0.000044	495	0.329293	0.282000	0.304603
1000	0.280000	0.066738	532	0.248120	0.000044	468	0.316239	0.280000	0.304579
1000	0.231000	0.066738	500	0.226000	0.000044	500	0.236000	0.231000	0.304508
1000	0.248000	0.066738	460	0.208696	0.000044	540	0.281481	0.248000	0.304453
1000	0.282000	0.066738	511	0.281800	0.000044	489	0.282209	0.282000	0.304431
1000	0.299000	0.066738	462	0.255411	0.000044	538	0.336431	0.299000	0.304426
1000	0.272000	0.066738	487	0.250513	0.000044	513	0.292398	0.272000	0.304395
1000	0.265000	0.066738	478	0.238494	0.000044	522	0.289272	0.265000	0.304357
1000	0.282000	0.066738	475	0.269474	0.000044	525	0.293333	0.282000	0.304335
1000	0.306000	0.066738	501	0.307385	0.000044	499	0.304609	0.306000	0.304337
1000	0.250000	0.066738	499	0.216433	0.000044	501	0.283433	0.250000	0.304285
1000	0.273000	0.066738	499	0.234469	0.000044	501	0.311377	0.273000	0.304255
1000	0.286000	0.066738	501	0.249501	0.000044	499	0.322645	0.286000	0.304237
1000	0.276000	0.066738	502	0.260956	0.000044	498	0.291165	0.276000	0.304210
1000	0.262000	0.066738	491	0.248473	0.000044	509	0.275049	0.262000	0.304169
1000	0.263000	0.066738	508	0.248031	0.000044	492	0.278455	0.263000	0.304130
1000	0.274000	0.066738	480	0.262500	0.000044	520	0.284615	0.274000	0.304101
1000	0.272000	0.066738	516	0.248062	0.000044	484	0.297521	0.272000	0.304070
1000	0.272000	0.066738	480	0.241667	0.000044	520	0.300000	0.272000	0.304040
1000	0.284000	0.066738	511	0.258317	0.000044	489	0.310838	0.284000	0.304021
1000	0.268000	0.066738	503	0.240557	0.000044	497	0.295775	0.268000	0.303986
1000	0.271000	0.066738	508	0.271654	0.000044	492	0.270325	0.271000	0.303955
