# Supplementary material for: Investigating environmental effects on phonology using diachronic models
Source: Evol Hum Sci. 2024 Jan 3;6:e8. doi: 10.1017/ehs.2023.33 (PMC10955398; doi:10.1017/ehs.2023.33)
Supplement: Hartmann et al. supplementary material 4 — Hartmann et al. supplementary material [file S2513843X23000336sup004.zip › TonesClimateGeoPhylo_Public-1.0/results/BayesTraitsOutput/ContinuousA/ContA_Tones_SpecHSimBi_TestCorrel.Schedule.txt]

Rate	100.00
Rate Tried	% Accepted	Alpha Trait 1 - Dev	Alpha Trait 1 - Tried	Alpha Trait 1 - Accepted	Alpha Trait 2 - Dev	Alpha Trait 2 - Tried	Alpha Trait 2 - Accepted	Sample Ave Acceptance	Total Ave Acceptance
1000	0.289000	0.124969	485	0.249485	0.000022	515	0.326214	0.289000	0.169075
1000	0.339000	0.124969	489	0.302658	0.000022	511	0.373777	0.339000	0.172343
1000	0.317000	0.124969	475	0.288421	0.000022	525	0.342857	0.317000	0.175072
1000	0.318000	0.124969	502	0.270916	0.000022	498	0.365462	0.318000	0.177719
1000	0.280000	0.124969	518	0.254826	0.000022	482	0.307054	0.280000	0.179579
1000	0.327000	0.124969	500	0.304000	0.000022	500	0.350000	0.327000	0.182211
1000	0.303000	0.124969	511	0.277886	0.000022	489	0.329243	0.303000	0.184330
1000	0.288000	0.124969	518	0.266409	0.000022	482	0.311203	0.288000	0.186117
1000	0.293000	0.124969	501	0.249501	0.000022	499	0.336673	0.293000	0.187929
1000	0.282000	0.124969	512	0.240234	0.000022	488	0.325820	0.282000	0.189497
1000	0.271000	0.124969	505	0.223762	0.000022	495	0.319192	0.271000	0.190833
1000	0.296000	0.124969	479	0.296451	0.000022	521	0.295585	0.296000	0.192529
1000	0.308000	0.124969	501	0.279441	0.000022	499	0.336673	0.308000	0.194362
1000	0.307000	0.124969	503	0.252485	0.000022	497	0.362173	0.307000	0.196122
1000	0.320000	0.124969	504	0.240079	0.000022	496	0.401210	0.320000	0.198028
1000	0.277000	0.124969	517	0.237911	0.000023	483	0.318841	0.277000	0.199224
1000	0.303000	0.124969	540	0.261111	0.000023	460	0.352174	0.303000	0.200773
1000	0.281000	0.124969	484	0.272727	0.000023	516	0.288760	0.281000	0.201953
1000	0.294000	0.124969	511	0.293542	0.000023	489	0.294479	0.294000	0.203287
1000	0.301000	0.124969	521	0.276392	0.000023	479	0.327766	0.301000	0.204683
1000	0.292000	0.124969	457	0.245077	0.000023	543	0.331492	0.292000	0.205913
1000	0.293000	0.124969	499	0.262525	0.000023	501	0.323353	0.293000	0.207122
1000	0.286000	0.124969	513	0.286550	0.000023	487	0.285421	0.286000	0.208203
1000	0.294000	0.124969	485	0.265979	0.000023	515	0.320388	0.294000	0.209362
1000	0.283000	0.124969	506	0.272727	0.000023	494	0.293522	0.283000	0.210344
1000	0.283000	0.124969	511	0.236791	0.000023	489	0.331288	0.283000	0.211300
1000	0.289000	0.124969	475	0.267368	0.000023	525	0.308571	0.289000	0.212309
1000	0.293000	0.124969	513	0.276803	0.000023	487	0.310062	0.293000	0.213343
1000	0.305000	0.124969	452	0.269912	0.000023	548	0.333942	0.305000	0.214504
1000	0.276000	0.124969	513	0.245614	0.000023	487	0.308008	0.276000	0.215272
1000	0.289000	0.124969	523	0.229446	0.000023	477	0.354298	0.289000	0.216183
1000	0.286000	0.124969	492	0.233740	0.000023	508	0.336614	0.286000	0.217034
1000	0.265000	0.124969	527	0.242884	0.000023	473	0.289641	0.265000	0.217612
1000	0.296000	0.124969	522	0.289272	0.000023	478	0.303347	0.296000	0.218545
1000	0.271000	0.124969	526	0.266160	0.000023	474	0.276371	0.271000	0.219162
1000	0.284000	0.124969	494	0.244939	0.000023	506	0.322134	0.284000	0.219916
1000	0.297000	0.124969	514	0.262646	0.000023	486	0.333333	0.297000	0.220802
1000	0.276000	0.124969	535	0.246729	0.000023	465	0.309677	0.276000	0.221429
1000	0.264000	0.124969	504	0.244048	0.000023	496	0.284274	0.264000	0.221908
1000	0.278000	0.124969	489	0.257669	0.000023	511	0.297456	0.278000	0.222531
1000	0.299000	0.124969	489	0.298569	0.000023	511	0.299413	0.299000	0.223371
1000	0.293000	0.124969	468	0.258547	0.000023	532	0.323308	0.293000	0.224128
1000	0.312000	0.124969	498	0.297189	0.000023	502	0.326693	0.312000	0.225073
1000	0.301000	0.124969	499	0.282565	0.000023	501	0.319361	0.301000	0.225881
1000	0.290000	0.124969	511	0.252446	0.000023	489	0.329243	0.290000	0.226556
1000	0.292000	0.124969	481	0.266112	0.000023	519	0.315992	0.292000	0.227237
1000	0.273000	0.124969	495	0.256566	0.000023	505	0.289109	0.273000	0.227709
1000	0.269000	0.124969	510	0.209804	0.000023	490	0.330612	0.269000	0.228130
1000	0.280000	0.124969	487	0.262834	0.000023	513	0.296296	0.280000	0.228654
1000	0.247000	0.124969	518	0.208494	0.000023	482	0.288382	0.247000	0.228838
1000	0.289000	0.124969	538	0.265799	0.000023	462	0.316017	0.289000	0.229433
1000	0.294000	0.124969	507	0.258383	0.000023	493	0.330629	0.294000	0.230066
1000	0.314000	0.124969	525	0.278095	0.000023	475	0.353684	0.314000	0.230881
1000	0.301000	0.124969	492	0.245935	0.000023	508	0.354331	0.301000	0.231555
1000	0.318000	0.124969	495	0.309091	0.000023	505	0.326733	0.318000	0.232379
1000	0.330000	0.124969	527	0.292220	0.000023	473	0.372093	0.330000	0.233300
1000	0.248000	0.124969	521	0.238004	0.000023	479	0.258873	0.248000	0.233437
1000	0.304000	0.124969	508	0.283465	0.000023	492	0.325203	0.304000	0.234090
1000	0.261000	0.124969	477	0.230608	0.000023	523	0.288719	0.261000	0.234337
1000	0.293000	0.124969	500	0.256000	0.000023	500	0.330000	0.293000	0.234871
1000	0.299000	0.124969	491	0.256619	0.000023	509	0.339882	0.299000	0.235448
1000	0.282000	0.124969	498	0.246988	0.000023	502	0.316733	0.282000	0.235864
1000	0.294000	0.124969	500	0.280000	0.000023	500	0.308000	0.294000	0.236378
1000	0.277000	0.124969	489	0.247444	0.000023	511	0.305284	0.277000	0.236735
1000	0.300000	0.124969	498	0.255020	0.000023	502	0.344622	0.300000	0.237285
1000	0.285000	0.124969	528	0.270833	0.000023	472	0.300847	0.285000	0.237696
1000	0.289000	0.124969	509	0.255403	0.000023	491	0.323829	0.289000	0.238135
1000	0.289000	0.124969	515	0.248544	0.000023	485	0.331959	0.289000	0.238566
1000	0.287000	0.124969	505	0.257426	0.000023	495	0.317172	0.287000	0.238973
1000	0.293000	0.124969	488	0.247951	0.000023	512	0.335938	0.293000	0.239423
1000	0.301000	0.124969	489	0.247444	0.000023	511	0.352250	0.301000	0.239932
1000	0.276000	0.124969	488	0.245902	0.000023	512	0.304688	0.276000	0.240228
1000	0.291000	0.124969	534	0.284644	0.000023	466	0.298283	0.291000	0.240640
1000	0.305000	0.124969	491	0.279022	0.000023	509	0.330059	0.305000	0.241159
1000	0.306000	0.124969	513	0.307992	0.000023	487	0.303901	0.306000	0.241678
1000	0.299000	0.124969	499	0.298597	0.000023	501	0.299401	0.299000	0.242133
1000	0.301000	0.124969	515	0.277670	0.000023	485	0.325773	0.301000	0.242597
1000	0.304000	0.124969	519	0.265896	0.000023	481	0.345114	0.304000	0.243076
1000	0.272000	0.124969	487	0.254620	0.000023	513	0.288499	0.272000	0.243300
1000	0.273000	0.124969	494	0.253036	0.000023	506	0.292490	0.273000	0.243529
1000	0.277000	0.124969	495	0.246465	0.000023	505	0.306931	0.277000	0.243784
1000	0.290000	0.124969	485	0.263918	0.000023	515	0.314563	0.290000	0.244135
1000	0.288000	0.124969	494	0.257085	0.000023	506	0.318182	0.288000	0.244464
1000	0.319000	0.124969	521	0.301344	0.000023	479	0.338205	0.319000	0.245021
1000	0.279000	0.124969	510	0.221569	0.000023	490	0.338776	0.279000	0.245272
1000	0.291000	0.124969	505	0.267327	0.000023	495	0.315152	0.291000	0.245608
1000	0.309000	0.124969	478	0.255230	0.000023	522	0.358238	0.309000	0.246071
1000	0.307000	0.124969	489	0.253579	0.000023	511	0.358121	0.307000	0.246513
1000	0.300000	0.124969	508	0.295276	0.000023	492	0.304878	0.300000	0.246898
1000	0.274000	0.124969	485	0.257732	0.000023	515	0.289320	0.274000	0.247091
1000	0.290000	0.124969	497	0.271630	0.000023	503	0.308151	0.290000	0.247395
1000	0.304000	0.124969	485	0.286598	0.000023	515	0.320388	0.304000	0.247794
1000	0.300000	0.124969	491	0.248473	0.000023	509	0.349705	0.300000	0.248159
1000	0.310000	0.124969	497	0.281690	0.000023	503	0.337972	0.310000	0.248589
1000	0.303000	0.124969	479	0.283925	0.000023	521	0.320537	0.303000	0.248964
1000	0.304000	0.124969	469	0.268657	0.000023	531	0.335217	0.304000	0.249341
1000	0.291000	0.124969	509	0.280943	0.000023	491	0.301426	0.291000	0.249624
1000	0.287000	0.124969	493	0.275862	0.000023	507	0.297830	0.287000	0.249877
1000	0.327000	0.124969	457	0.299781	0.000023	543	0.349908	0.327000	0.250394
1000	0.270000	0.124969	497	0.235412	0.000023	503	0.304175	0.270000	0.250525
1000	0.312000	0.124969	509	0.263261	0.000023	491	0.362525	0.312000	0.250932
1000	0.316000	0.124969	487	0.283368	0.000023	513	0.346979	0.316000	0.251360
1000	0.292000	0.124969	513	0.267057	0.000023	487	0.318275	0.292000	0.251626
1000	0.315000	0.124969	461	0.288503	0.000023	539	0.337662	0.315000	0.252037
1000	0.302000	0.124969	511	0.281800	0.000023	489	0.323108	0.302000	0.252360
1000	0.274000	0.124969	486	0.255144	0.000023	514	0.291829	0.274000	0.252498
1000	0.280000	0.124969	552	0.268116	0.000023	448	0.294643	0.280000	0.252674
1000	0.302000	0.124969	511	0.256360	0.000023	489	0.349693	0.302000	0.252986
1000	0.296000	0.124969	499	0.266533	0.000023	501	0.325349	0.296000	0.253256
1000	0.321000	0.124969	516	0.288760	0.000023	484	0.355372	0.321000	0.253680
1000	0.309000	0.124969	490	0.279592	0.000023	510	0.337255	0.309000	0.254023
1000	0.292000	0.124969	509	0.245580	0.000023	491	0.340122	0.292000	0.254258
1000	0.286000	0.124969	476	0.256303	0.000023	524	0.312977	0.286000	0.254452
1000	0.277000	0.124969	539	0.243043	0.000023	461	0.316703	0.277000	0.254590
1000	0.279000	0.124969	522	0.260536	0.000023	478	0.299163	0.279000	0.254738
1000	0.303000	0.124969	475	0.275789	0.000023	525	0.327619	0.303000	0.255029
1000	0.260000	0.124969	516	0.271318	0.000023	484	0.247934	0.260000	0.255058
1000	0.303000	0.124969	496	0.274194	0.000023	504	0.331349	0.303000	0.255344
1000	0.296000	0.124969	506	0.280632	0.000023	494	0.311741	0.296000	0.255584
1000	0.281000	0.124969	499	0.246493	0.000023	501	0.315369	0.281000	0.255734
1000	0.251000	0.124969	504	0.232143	0.000023	496	0.270161	0.251000	0.255706
1000	0.291000	0.124969	494	0.261134	0.000023	506	0.320158	0.291000	0.255911
1000	0.316000	0.124969	479	0.302714	0.000023	521	0.328215	0.316000	0.256259
1000	0.288000	0.124969	504	0.259921	0.000023	496	0.316532	0.288000	0.256441
1000	0.310000	0.124969	511	0.275930	0.000023	489	0.345603	0.310000	0.256747
1000	0.257000	0.124969	545	0.211009	0.000023	455	0.312088	0.257000	0.256749
1000	0.302000	0.124969	486	0.300412	0.000023	514	0.303502	0.302000	0.257004
1000	0.264000	0.124969	492	0.243902	0.000023	508	0.283465	0.264000	0.257043
1000	0.286000	0.124969	464	0.209052	0.000023	536	0.352612	0.286000	0.257205
1000	0.287000	0.124969	463	0.280778	0.000023	537	0.292365	0.287000	0.257371
1000	0.283000	0.124969	500	0.232000	0.000023	500	0.334000	0.283000	0.257512
1000	0.284000	0.124969	510	0.245098	0.000023	490	0.324490	0.284000	0.257658
1000	0.306000	0.124969	511	0.293542	0.000023	489	0.319018	0.306000	0.257922
1000	0.301000	0.124969	494	0.295547	0.000023	506	0.306324	0.301000	0.258156
1000	0.284000	0.124969	483	0.269151	0.000023	517	0.297872	0.284000	0.258296
1000	0.292000	0.124969	511	0.264188	0.000023	489	0.321063	0.292000	0.258477
1000	0.278000	0.124969	494	0.248988	0.000023	506	0.306324	0.278000	0.258582
1000	0.294000	0.124969	505	0.281188	0.000023	495	0.307071	0.294000	0.258770
1000	0.301000	0.124969	480	0.266667	0.000023	520	0.332692	0.301000	0.258993
1000	0.286000	0.124969	519	0.244701	0.000023	481	0.330561	0.286000	0.259135
1000	0.269000	0.124969	507	0.232742	0.000023	493	0.306288	0.269000	0.259187
1000	0.286000	0.124969	497	0.261569	0.000023	503	0.310139	0.286000	0.259327
1000	0.289000	0.124969	503	0.262425	0.000023	497	0.315895	0.289000	0.259481
1000	0.322000	0.124969	490	0.279592	0.000023	510	0.362745	0.322000	0.259803
1000	0.310000	0.124969	521	0.291747	0.000023	479	0.329854	0.310000	0.260060
1000	0.305000	0.124969	493	0.275862	0.000023	507	0.333333	0.305000	0.260289
1000	0.297000	0.124969	498	0.275100	0.000023	502	0.318725	0.297000	0.260476
1000	0.277000	0.124969	514	0.249027	0.000023	486	0.306584	0.277000	0.260559
1000	0.267000	0.124969	509	0.225933	0.000023	491	0.309572	0.267000	0.260592
1000	0.313000	0.124969	503	0.292247	0.000023	497	0.334004	0.313000	0.260854
1000	0.277000	0.124969	540	0.255556	0.000023	460	0.302174	0.277000	0.260934
1000	0.330000	0.124969	496	0.292339	0.000023	504	0.367063	0.330000	0.261276
1000	0.293000	0.124969	528	0.267045	0.000023	472	0.322034	0.293000	0.261432
1000	0.287000	0.124969	513	0.257310	0.000023	487	0.318275	0.287000	0.261558
1000	0.285000	0.124969	550	0.272727	0.000023	450	0.300000	0.285000	0.261672
1000	0.268000	0.124969	485	0.259794	0.000023	515	0.275728	0.268000	0.261703
1000	0.310000	0.124969	460	0.300000	0.000023	540	0.318519	0.310000	0.261936
1000	0.299000	0.124969	526	0.250951	0.000023	474	0.352321	0.299000	0.262114
1000	0.277000	0.124969	494	0.271255	0.000023	506	0.282609	0.277000	0.262185
1000	0.287000	0.124969	508	0.255906	0.000023	492	0.319106	0.287000	0.262304
1000	0.260000	0.124969	506	0.258893	0.000023	494	0.261134	0.260000	0.262293
1000	0.274000	0.124969	533	0.266417	0.000023	467	0.282655	0.274000	0.262348
1000	0.306000	0.124969	494	0.297571	0.000023	506	0.314229	0.306000	0.262553
1000	0.279000	0.124969	475	0.248421	0.000023	525	0.306667	0.279000	0.262630
1000	0.286000	0.124969	510	0.243137	0.000023	490	0.330612	0.286000	0.262738
1000	0.302000	0.124969	496	0.270161	0.000023	504	0.333333	0.302000	0.262920
1000	0.276000	0.124969	491	0.264766	0.000023	509	0.286837	0.276000	0.262980
1000	0.287000	0.124969	499	0.248497	0.000023	501	0.325349	0.287000	0.263091
1000	0.297000	0.124969	490	0.275510	0.000023	510	0.317647	0.297000	0.263245
1000	0.309000	0.124969	516	0.261628	0.000023	484	0.359504	0.309000	0.263453
1000	0.294000	0.124969	479	0.277662	0.000023	521	0.309021	0.294000	0.263592
1000	0.282000	0.124969	524	0.236641	0.000023	476	0.331933	0.282000	0.263674
1000	0.288000	0.124969	504	0.289683	0.000023	496	0.286290	0.288000	0.263784
1000	0.299000	0.124969	490	0.275510	0.000023	510	0.321569	0.299000	0.263941
1000	0.282000	0.124969	498	0.259036	0.000023	502	0.304781	0.282000	0.264021
1000	0.291000	0.124969	480	0.254167	0.000023	520	0.325000	0.291000	0.264140
1000	0.266000	0.124969	477	0.224319	0.000023	523	0.304015	0.266000	0.264149
1000	0.264000	0.124969	492	0.266260	0.000023	508	0.261811	0.264000	0.264148
1000	0.305000	0.124969	479	0.271399	0.000023	521	0.335893	0.305000	0.264326
1000	0.279000	0.124969	536	0.279851	0.000023	464	0.278017	0.279000	0.264390
1000	0.272000	0.124969	511	0.228963	0.000023	489	0.316973	0.272000	0.264423
1000	0.293000	0.124969	512	0.263672	0.000023	488	0.323770	0.293000	0.264546
1000	0.249000	0.124969	486	0.232510	0.000023	514	0.264591	0.249000	0.264480
1000	0.318000	0.124969	480	0.264583	0.000023	520	0.367308	0.318000	0.264708
1000	0.288000	0.124969	498	0.263052	0.000023	502	0.312749	0.288000	0.264807
1000	0.272000	0.124969	518	0.250965	0.000023	482	0.294606	0.272000	0.264838
1000	0.288000	0.124969	513	0.259259	0.000023	487	0.318275	0.288000	0.264936
1000	0.278000	0.124969	498	0.263052	0.000023	502	0.292829	0.278000	0.264990
1000	0.294000	0.124969	522	0.260536	0.000023	478	0.330544	0.294000	0.265112
1000	0.310000	0.124969	511	0.262231	0.000023	489	0.359918	0.310000	0.265299
1000	0.296000	0.124969	497	0.259557	0.000023	503	0.332008	0.296000	0.265426
1000	0.313000	0.124969	487	0.291581	0.000023	513	0.333333	0.313000	0.265623
1000	0.303000	0.124969	490	0.265306	0.000023	510	0.339216	0.303000	0.265777
1000	0.268000	0.124969	496	0.239919	0.000023	504	0.295635	0.268000	0.265786
1000	0.282000	0.124969	498	0.267068	0.000023	502	0.296813	0.282000	0.265852
1000	0.310000	0.124969	490	0.267347	0.000023	510	0.350980	0.310000	0.266031
1000	0.275000	0.124969	500	0.222000	0.000023	500	0.328000	0.275000	0.266068
1000	0.327000	0.124969	482	0.290456	0.000023	518	0.361004	0.327000	0.266313
1000	0.301000	0.124969	441	0.249433	0.000023	559	0.341682	0.301000	0.266453
1000	0.312000	0.124969	500	0.270000	0.000023	500	0.354000	0.312000	0.266635
1000	0.284000	0.124969	497	0.265594	0.000023	503	0.302187	0.284000	0.266704
1000	0.293000	0.124969	501	0.261477	0.000023	499	0.324649	0.293000	0.266808
1000	0.286000	0.124969	473	0.228330	0.000023	527	0.337761	0.286000	0.266884
1000	0.288000	0.124969	516	0.271318	0.000023	484	0.305785	0.288000	0.266967
1000	0.268000	0.124969	504	0.230159	0.000023	496	0.306452	0.268000	0.266972
1000	0.268000	0.124969	505	0.247525	0.000023	495	0.288889	0.268000	0.266976
1000	0.308000	0.124969	520	0.267308	0.000023	480	0.352083	0.308000	0.267135
1000	0.297000	0.124969	467	0.267666	0.000023	533	0.322702	0.297000	0.267251
1000	0.292000	0.124969	499	0.252505	0.000023	501	0.331337	0.292000	0.267346
1000	0.288000	0.124969	528	0.278409	0.000023	472	0.298729	0.288000	0.267426
1000	0.309000	0.124969	494	0.297571	0.000023	506	0.320158	0.309000	0.267585
1000	0.319000	0.124969	474	0.278481	0.000023	526	0.355513	0.319000	0.267781
1000	0.302000	0.124969	527	0.225806	0.000023	473	0.386892	0.302000	0.267912
1000	0.265000	0.124969	476	0.287815	0.000023	524	0.244275	0.265000	0.267901
1000	0.298000	0.124969	499	0.292585	0.000023	501	0.303393	0.298000	0.268014
1000	0.314000	0.124969	499	0.262525	0.000023	501	0.365269	0.314000	0.268187
1000	0.304000	0.124969	510	0.256863	0.000023	490	0.353061	0.304000	0.268321
1000	0.268000	0.124969	522	0.229885	0.000023	478	0.309623	0.268000	0.268320
1000	0.299000	0.124969	484	0.247934	0.000023	516	0.346899	0.299000	0.268434
1000	0.286000	0.124969	497	0.255533	0.000023	503	0.316103	0.286000	0.268499
1000	0.290000	0.124969	481	0.278586	0.000023	519	0.300578	0.290000	0.268578
1000	0.295000	0.124969	491	0.281059	0.000023	509	0.308448	0.295000	0.268675
1000	0.281000	0.124969	518	0.256757	0.000023	482	0.307054	0.281000	0.268721
1000	0.311000	0.124969	502	0.312749	0.000023	498	0.309237	0.311000	0.268875
1000	0.290000	0.124969	503	0.248509	0.000023	497	0.331992	0.290000	0.268952
1000	0.299000	0.124969	486	0.283951	0.000023	514	0.313230	0.299000	0.269061
1000	0.294000	0.124969	498	0.271084	0.000023	502	0.316733	0.294000	0.269151
1000	0.313000	0.124969	494	0.269231	0.000023	506	0.355731	0.313000	0.269308
1000	0.291000	0.124969	456	0.254386	0.000023	544	0.321691	0.291000	0.269386
1000	0.302000	0.124969	510	0.262745	0.000023	490	0.342857	0.302000	0.269503
1000	0.288000	0.124969	483	0.248447	0.000023	517	0.324952	0.288000	0.269568
1000	0.316000	0.124969	457	0.288840	0.000023	543	0.338858	0.316000	0.269733
1000	0.300000	0.124969	522	0.264368	0.000023	478	0.338912	0.300000	0.269840
1000	0.277000	0.124969	514	0.223735	0.000023	486	0.333333	0.277000	0.269865
1000	0.319000	0.124969	509	0.314342	0.000023	491	0.323829	0.319000	0.270038
1000	0.300000	0.124969	522	0.272031	0.000023	478	0.330544	0.300000	0.270142
1000	0.274000	0.124969	510	0.249020	0.000023	490	0.300000	0.274000	0.270156
1000	0.231000	0.124969	470	0.217021	0.000023	530	0.243396	0.231000	0.270020
1000	0.290000	0.124969	506	0.282609	0.000023	494	0.297571	0.290000	0.270089
1000	0.267000	0.124969	500	0.264000	0.000023	500	0.270000	0.267000	0.270078
1000	0.320000	0.124969	496	0.276210	0.000023	504	0.363095	0.320000	0.270250
1000	0.301000	0.124969	478	0.278243	0.000023	522	0.321839	0.301000	0.270355
1000	0.270000	0.124969	516	0.250000	0.000023	484	0.291322	0.270000	0.270354
1000	0.270000	0.124969	495	0.230303	0.000023	505	0.308911	0.270000	0.270353
1000	0.300000	0.124969	511	0.283757	0.000023	489	0.316973	0.300000	0.270453
1000	0.296000	0.124969	503	0.252485	0.000023	497	0.340040	0.296000	0.270540
1000	0.312000	0.124969	497	0.263581	0.000023	503	0.359841	0.312000	0.270679
1000	0.289000	0.124969	483	0.265010	0.000023	517	0.311412	0.289000	0.270741
1000	0.320000	0.124969	530	0.288679	0.000023	470	0.355319	0.320000	0.270905
1000	0.281000	0.124969	465	0.270968	0.000023	535	0.289720	0.281000	0.270939
1000	0.279000	0.124969	534	0.237828	0.000023	466	0.326180	0.279000	0.270966
1000	0.301000	0.124969	508	0.287402	0.000023	492	0.315041	0.301000	0.271065
1000	0.295000	0.124969	515	0.283495	0.000023	485	0.307216	0.295000	0.271144
1000	0.289000	0.124969	487	0.242300	0.000023	513	0.333333	0.289000	0.271203
1000	0.289000	0.124969	489	0.218814	0.000023	511	0.356164	0.289000	0.271261
1000	0.291000	0.124969	480	0.281250	0.000023	520	0.300000	0.291000	0.271326
1000	0.288000	0.124969	524	0.251908	0.000023	476	0.327731	0.288000	0.271380
1000	0.319000	0.124969	519	0.325626	0.000023	481	0.311850	0.319000	0.271535
1000	0.292000	0.124969	498	0.259036	0.000023	502	0.324701	0.292000	0.271601
1000	0.290000	0.124969	458	0.272926	0.000023	542	0.304428	0.290000	0.271660
1000	0.284000	0.124969	509	0.282908	0.000023	491	0.285132	0.284000	0.271700
1000	0.274000	0.124969	517	0.251451	0.000023	483	0.298137	0.274000	0.271707
1000	0.282000	0.124969	493	0.269777	0.000023	507	0.293886	0.282000	0.271740
1000	0.315000	0.124969	483	0.277433	0.000023	517	0.350097	0.315000	0.271878
1000	0.315000	0.124969	488	0.301230	0.000023	512	0.328125	0.315000	0.272015
1000	0.275000	0.124969	502	0.249004	0.000023	498	0.301205	0.275000	0.272024
1000	0.312000	0.124969	503	0.260437	0.000023	497	0.364185	0.312000	0.272151
1000	0.258000	0.124969	493	0.235294	0.000023	507	0.280079	0.258000	0.272106
1000	0.308000	0.124969	482	0.269710	0.000023	518	0.343629	0.308000	0.272219
1000	0.285000	0.124969	495	0.244444	0.000023	505	0.324752	0.285000	0.272259
1000	0.316000	0.124969	509	0.284872	0.000023	491	0.348269	0.316000	0.272395
1000	0.330000	0.124969	483	0.283644	0.000023	517	0.373308	0.330000	0.272574
1000	0.303000	0.124969	496	0.292339	0.000023	504	0.313492	0.303000	0.272668
1000	0.310000	0.124969	477	0.289308	0.000023	523	0.328872	0.310000	0.272783
1000	0.294000	0.124969	490	0.269388	0.000023	510	0.317647	0.294000	0.272848
1000	0.285000	0.124969	486	0.261317	0.000023	514	0.307393	0.285000	0.272886
1000	0.283000	0.124969	501	0.269461	0.000023	499	0.296593	0.283000	0.272917
1000	0.292000	0.124969	507	0.260355	0.000023	493	0.324544	0.292000	0.272975
1000	0.309000	0.124969	515	0.289320	0.000023	485	0.329897	0.309000	0.273084
1000	0.298000	0.124969	501	0.267465	0.000023	499	0.328657	0.298000	0.273160
1000	0.267000	0.124969	504	0.246032	0.000023	496	0.288306	0.267000	0.273141
1000	0.311000	0.124969	470	0.240426	0.000023	530	0.373585	0.311000	0.273255
1000	0.300000	0.124969	471	0.246285	0.000023	529	0.347826	0.300000	0.273336
1000	0.320000	0.124969	500	0.306000	0.000023	500	0.334000	0.320000	0.273475
1000	0.290000	0.124969	493	0.277890	0.000023	507	0.301775	0.290000	0.273525
1000	0.264000	0.124969	487	0.225873	0.000023	513	0.300195	0.264000	0.273496
1000	0.283000	0.124969	478	0.276151	0.000023	522	0.289272	0.283000	0.273524
1000	0.270000	0.124969	462	0.244589	0.000023	538	0.291822	0.270000	0.273514
1000	0.304000	0.124969	501	0.289421	0.000023	499	0.318637	0.304000	0.273604
1000	0.284000	0.124969	492	0.250000	0.000023	508	0.316929	0.284000	0.273634
1000	0.273000	0.124969	466	0.218884	0.000023	534	0.320225	0.273000	0.273633
1000	0.293000	0.124969	477	0.272537	0.000023	523	0.311663	0.293000	0.273689
1000	0.284000	0.124969	511	0.252446	0.000023	489	0.316973	0.284000	0.273719
1000	0.300000	0.124969	486	0.273663	0.000023	514	0.324903	0.300000	0.273796
1000	0.277000	0.124969	485	0.247423	0.000023	515	0.304854	0.277000	0.273805
1000	0.268000	0.124969	502	0.213147	0.000023	498	0.323293	0.268000	0.273788
1000	0.296000	0.124969	514	0.258755	0.000023	486	0.335391	0.296000	0.273852
1000	0.290000	0.124969	500	0.236000	0.000023	500	0.344000	0.290000	0.273899
1000	0.272000	0.124969	488	0.227459	0.000023	512	0.314453	0.272000	0.273893
1000	0.292000	0.124969	474	0.255274	0.000023	526	0.325095	0.292000	0.273945
1000	0.282000	0.124969	516	0.253876	0.000023	484	0.311983	0.282000	0.273968
1000	0.310000	0.124969	525	0.287619	0.000023	475	0.334737	0.310000	0.274070
1000	0.302000	0.124969	503	0.306163	0.000023	497	0.297787	0.302000	0.274149
1000	0.295000	0.124969	500	0.264000	0.000023	500	0.326000	0.295000	0.274208
1000	0.274000	0.124969	529	0.274102	0.000023	471	0.273885	0.274000	0.274208
1000	0.277000	0.124969	522	0.270115	0.000023	478	0.284519	0.277000	0.274216
1000	0.280000	0.124969	516	0.248062	0.000023	484	0.314050	0.280000	0.274232
1000	0.291000	0.124969	505	0.273267	0.000023	495	0.309091	0.291000	0.274279
1000	0.276000	0.124969	506	0.225296	0.000023	494	0.327935	0.276000	0.274283
1000	0.300000	0.124969	484	0.278926	0.000023	516	0.319767	0.300000	0.274355
1000	0.251000	0.124969	527	0.208729	0.000023	473	0.298097	0.251000	0.274290
1000	0.308000	0.124969	546	0.285714	0.000023	454	0.334802	0.308000	0.274383
1000	0.303000	0.124969	497	0.273642	0.000023	503	0.332008	0.303000	0.274462
1000	0.313000	0.124969	487	0.303901	0.000023	513	0.321637	0.313000	0.274568
1000	0.268000	0.124969	503	0.260437	0.000023	497	0.275654	0.268000	0.274550
1000	0.279000	0.124969	510	0.249020	0.000023	490	0.310204	0.279000	0.274562
1000	0.288000	0.124969	454	0.253304	0.000023	546	0.316850	0.288000	0.274599
1000	0.289000	0.124969	496	0.282258	0.000023	504	0.295635	0.289000	0.274638
1000	0.249000	0.124969	485	0.243299	0.000023	515	0.254369	0.249000	0.274568
1000	0.270000	0.124969	517	0.268859	0.000023	483	0.271222	0.270000	0.274556
1000	0.295000	0.124969	481	0.291060	0.000023	519	0.298651	0.295000	0.274611
1000	0.315000	0.124969	491	0.276986	0.000023	509	0.351670	0.315000	0.274720
1000	0.326000	0.124969	501	0.295409	0.000023	499	0.356713	0.326000	0.274857
1000	0.293000	0.124969	486	0.263374	0.000023	514	0.321012	0.293000	0.274906
1000	0.301000	0.124969	527	0.256167	0.000023	473	0.350951	0.301000	0.274975
1000	0.298000	0.124969	484	0.266529	0.000023	516	0.327519	0.298000	0.275037
1000	0.296000	0.124969	493	0.249493	0.000023	507	0.341223	0.296000	0.275092
1000	0.274000	0.124969	481	0.257796	0.000023	519	0.289017	0.274000	0.275089
1000	0.321000	0.124969	510	0.278431	0.000023	490	0.365306	0.321000	0.275210
1000	0.267000	0.124969	507	0.246548	0.000023	493	0.288032	0.267000	0.275189
1000	0.287000	0.124969	494	0.238866	0.000023	506	0.333992	0.287000	0.275220
1000	0.305000	0.124969	524	0.291985	0.000023	476	0.319328	0.305000	0.275298
1000	0.287000	0.124969	488	0.254098	0.000023	512	0.318359	0.287000	0.275328
1000	0.318000	0.124969	514	0.317121	0.000023	486	0.318930	0.318000	0.275439
1000	0.286000	0.124969	490	0.261224	0.000023	510	0.309804	0.286000	0.275467
1000	0.295000	0.124969	507	0.250493	0.000023	493	0.340771	0.295000	0.275517
1000	0.279000	0.124969	462	0.244589	0.000023	538	0.308550	0.279000	0.275526
1000	0.272000	0.124969	517	0.235977	0.000023	483	0.310559	0.272000	0.275517
1000	0.302000	0.124969	488	0.264344	0.000023	512	0.337891	0.302000	0.275585
1000	0.277000	0.124969	499	0.268537	0.000023	501	0.285429	0.277000	0.275589
1000	0.285000	0.124969	522	0.264368	0.000023	478	0.307531	0.285000	0.275613
1000	0.293000	0.124969	463	0.269978	0.000023	537	0.312849	0.293000	0.275657
1000	0.265000	0.124969	461	0.266811	0.000023	539	0.263451	0.265000	0.275630
1000	0.267000	0.124969	474	0.229958	0.000023	526	0.300380	0.267000	0.275608
1000	0.283000	0.124969	487	0.254620	0.000023	513	0.309942	0.283000	0.275627
1000	0.270000	0.124969	500	0.260000	0.000023	500	0.280000	0.270000	0.275613
1000	0.283000	0.124969	493	0.269777	0.000023	507	0.295858	0.283000	0.275632
1000	0.322000	0.124969	494	0.303644	0.000023	506	0.339921	0.322000	0.275748
1000	0.280000	0.124969	512	0.265625	0.000023	488	0.295082	0.280000	0.275759
1000	0.282000	0.124969	486	0.271605	0.000023	514	0.291829	0.282000	0.275774
1000	0.310000	0.124969	474	0.261603	0.000023	526	0.353612	0.310000	0.275860
1000	0.303000	0.124969	498	0.271084	0.000023	502	0.334661	0.303000	0.275927
1000	0.321000	0.124969	515	0.295146	0.000023	485	0.348454	0.321000	0.276039
1000	0.284000	0.124969	492	0.262195	0.000023	508	0.305118	0.284000	0.276059
1000	0.282000	0.124969	475	0.290526	0.000023	525	0.274286	0.282000	0.276073
1000	0.310000	0.124969	477	0.285115	0.000023	523	0.332696	0.310000	0.276157
1000	0.286000	0.124969	519	0.271676	0.000023	481	0.301455	0.286000	0.276181
1000	0.308000	0.124969	508	0.246063	0.000023	492	0.371951	0.308000	0.276259
1000	0.302000	0.124969	490	0.289796	0.000023	510	0.313725	0.302000	0.276322
1000	0.279000	0.124969	481	0.268191	0.000023	519	0.289017	0.279000	0.276329
1000	0.285000	0.124969	491	0.250509	0.000023	509	0.318271	0.285000	0.276350
1000	0.283000	0.124969	487	0.252567	0.000023	513	0.311891	0.283000	0.276366
1000	0.293000	0.124969	501	0.251497	0.000023	499	0.334669	0.293000	0.276406
1000	0.307000	0.124969	477	0.259958	0.000023	523	0.349904	0.307000	0.276480
1000	0.301000	0.124969	514	0.268482	0.000023	486	0.335391	0.301000	0.276539
1000	0.305000	0.124969	476	0.283613	0.000023	524	0.324427	0.305000	0.276608
1000	0.261000	0.124969	484	0.227273	0.000023	516	0.292636	0.261000	0.276570
1000	0.258000	0.124969	524	0.242366	0.000023	476	0.275210	0.258000	0.276526
1000	0.316000	0.124969	492	0.284553	0.000023	508	0.346457	0.316000	0.276620
1000	0.261000	0.124969	516	0.248062	0.000023	484	0.274793	0.261000	0.276583
1000	0.300000	0.124969	466	0.274678	0.000023	534	0.322097	0.300000	0.276638
1000	0.297000	0.124969	495	0.268687	0.000023	505	0.324752	0.297000	0.276687
1000	0.299000	0.124969	531	0.305085	0.000023	469	0.292111	0.299000	0.276739
1000	0.276000	0.124969	481	0.255717	0.000023	519	0.294798	0.276000	0.276738
1000	0.308000	0.124969	500	0.278000	0.000023	500	0.338000	0.308000	0.276811
1000	0.271000	0.124969	528	0.215909	0.000023	472	0.332627	0.271000	0.276797
1000	0.267000	0.124969	497	0.243461	0.000023	503	0.290258	0.267000	0.276775
1000	0.274000	0.124969	477	0.262055	0.000023	523	0.284895	0.274000	0.276768
1000	0.286000	0.124969	495	0.254545	0.000023	505	0.316832	0.286000	0.276790
1000	0.258000	0.124969	508	0.255906	0.000023	492	0.260163	0.258000	0.276746
1000	0.293000	0.124969	524	0.255725	0.000023	476	0.334034	0.293000	0.276784
1000	0.282000	0.124969	487	0.268994	0.000023	513	0.294347	0.282000	0.276796
1000	0.294000	0.124969	522	0.275862	0.000023	478	0.313808	0.294000	0.276835
1000	0.331000	0.124969	506	0.298419	0.000023	494	0.364372	0.331000	0.276960
1000	0.273000	0.124969	482	0.246888	0.000023	518	0.297297	0.273000	0.276951
1000	0.291000	0.124969	485	0.278351	0.000023	515	0.302913	0.291000	0.276983
1000	0.294000	0.124969	508	0.285433	0.000023	492	0.302846	0.294000	0.277022
1000	0.268000	0.124969	524	0.253817	0.000023	476	0.283613	0.268000	0.277002
1000	0.298000	0.124969	483	0.256729	0.000023	517	0.336557	0.298000	0.277049
1000	0.270000	0.124969	492	0.237805	0.000023	508	0.301181	0.270000	0.277033
1000	0.310000	0.124969	516	0.269380	0.000023	484	0.353306	0.310000	0.277108
1000	0.271000	0.124969	527	0.254269	0.000023	473	0.289641	0.271000	0.277094
1000	0.285000	0.124969	532	0.263158	0.000023	468	0.309829	0.285000	0.277112
1000	0.311000	0.124969	497	0.313883	0.000023	503	0.308151	0.311000	0.277189
1000	0.312000	0.124969	502	0.284861	0.000023	498	0.339357	0.312000	0.277267
1000	0.288000	0.124969	518	0.250965	0.000023	482	0.327801	0.288000	0.277291
1000	0.308000	0.124969	476	0.279412	0.000023	524	0.333969	0.308000	0.277360
1000	0.287000	0.124969	499	0.240481	0.000023	501	0.333333	0.287000	0.277381
1000	0.310000	0.124969	495	0.288889	0.000023	505	0.330693	0.310000	0.277454
1000	0.292000	0.124969	513	0.274854	0.000023	487	0.310062	0.292000	0.277486
1000	0.283000	0.124969	474	0.261603	0.000023	526	0.302281	0.283000	0.277498
1000	0.310000	0.124969	506	0.241107	0.000023	494	0.380567	0.310000	0.277570
1000	0.311000	0.124969	489	0.284254	0.000023	511	0.336595	0.311000	0.277644
1000	0.286000	0.124969	501	0.265469	0.000023	499	0.306613	0.286000	0.277662
1000	0.281000	0.124969	539	0.256030	0.000023	461	0.310195	0.281000	0.277670
1000	0.293000	0.124969	518	0.277992	0.000023	482	0.309129	0.293000	0.277703
1000	0.309000	0.124969	503	0.282306	0.000023	497	0.336016	0.309000	0.277772
1000	0.296000	0.124969	493	0.271805	0.000023	507	0.319527	0.296000	0.277812
1000	0.295000	0.124969	510	0.262745	0.000023	490	0.328571	0.295000	0.277849
1000	0.275000	0.124969	478	0.230126	0.000023	522	0.316092	0.275000	0.277843
1000	0.281000	0.124969	496	0.233871	0.000023	504	0.327381	0.281000	0.277850
1000	0.281000	0.124969	513	0.263158	0.000023	487	0.299795	0.281000	0.277857
1000	0.300000	0.124969	531	0.297552	0.000023	469	0.302772	0.300000	0.277904
1000	0.266000	0.124969	476	0.243697	0.000023	524	0.286260	0.266000	0.277879
1000	0.282000	0.124969	482	0.267635	0.000023	518	0.295367	0.282000	0.277888
1000	0.284000	0.124969	505	0.257426	0.000023	495	0.311111	0.284000	0.277901
1000	0.295000	0.124969	509	0.245580	0.000023	491	0.346232	0.295000	0.277937
1000	0.278000	0.124969	489	0.249489	0.000023	511	0.305284	0.278000	0.277937
1000	0.308000	0.124969	524	0.269084	0.000023	476	0.350840	0.308000	0.278002
1000	0.282000	0.124969	523	0.250478	0.000023	477	0.316562	0.282000	0.278010
1000	0.296000	0.124969	490	0.251020	0.000023	510	0.339216	0.296000	0.278048
1000	0.285000	0.124969	477	0.266247	0.000023	523	0.302103	0.285000	0.278063
1000	0.257000	0.124969	520	0.238462	0.000023	480	0.277083	0.257000	0.278018
1000	0.282000	0.124969	506	0.245059	0.000023	494	0.319838	0.282000	0.278027
1000	0.295000	0.124969	522	0.268199	0.000023	478	0.324268	0.295000	0.278063
1000	0.291000	0.124969	523	0.275335	0.000023	477	0.308176	0.291000	0.278090
1000	0.310000	0.124969	491	0.309572	0.000023	509	0.310413	0.310000	0.278157
1000	0.318000	0.124969	487	0.262834	0.000023	513	0.370370	0.318000	0.278240
1000	0.311000	0.124969	500	0.290000	0.000023	500	0.332000	0.311000	0.278308
1000	0.300000	0.124969	481	0.274428	0.000023	519	0.323699	0.300000	0.278354
1000	0.296000	0.124969	473	0.268499	0.000023	527	0.320683	0.296000	0.278390
1000	0.281000	0.124969	518	0.281853	0.000023	482	0.280083	0.281000	0.278396
1000	0.291000	0.124969	507	0.278107	0.000023	493	0.304260	0.291000	0.278422
1000	0.301000	0.124969	503	0.278330	0.000023	497	0.323944	0.301000	0.278468
1000	0.298000	0.124969	471	0.269639	0.000023	529	0.323251	0.298000	0.278509
1000	0.284000	0.124969	497	0.255533	0.000023	503	0.312127	0.284000	0.278520
1000	0.294000	0.124969	488	0.245902	0.000023	512	0.339844	0.294000	0.278552
1000	0.276000	0.124969	481	0.228690	0.000023	519	0.319846	0.276000	0.278547
1000	0.276000	0.124969	507	0.252465	0.000023	493	0.300203	0.276000	0.278541
1000	0.309000	0.124969	488	0.295082	0.000023	512	0.322266	0.309000	0.278604
1000	0.310000	0.124969	482	0.271784	0.000023	518	0.345560	0.310000	0.278667
1000	0.295000	0.124969	501	0.247505	0.000023	499	0.342685	0.295000	0.278701
1000	0.282000	0.124969	496	0.282258	0.000023	504	0.281746	0.282000	0.278707
1000	0.326000	0.124969	522	0.318008	0.000023	478	0.334728	0.326000	0.278803
1000	0.295000	0.124969	525	0.276190	0.000023	475	0.315789	0.295000	0.278836
1000	0.293000	0.124969	497	0.285714	0.000023	503	0.300199	0.293000	0.278864
1000	0.252000	0.124969	501	0.245509	0.000023	499	0.258517	0.252000	0.278810
1000	0.302000	0.124969	505	0.281188	0.000023	495	0.323232	0.302000	0.278857
1000	0.289000	0.124969	494	0.265182	0.000023	506	0.312253	0.289000	0.278877
1000	0.256000	0.124969	538	0.226766	0.000023	462	0.290043	0.256000	0.278831
1000	0.284000	0.124969	540	0.251852	0.000023	460	0.321739	0.284000	0.278842
1000	0.314000	0.124969	486	0.273663	0.000023	514	0.352140	0.314000	0.278912
1000	0.246000	0.124969	512	0.208984	0.000023	488	0.284836	0.246000	0.278846
1000	0.303000	0.124969	526	0.262357	0.000023	474	0.348101	0.303000	0.278894
1000	0.287000	0.124969	497	0.271630	0.000023	503	0.302187	0.287000	0.278910
1000	0.298000	0.124969	509	0.251473	0.000023	491	0.346232	0.298000	0.278948
1000	0.259000	0.124969	516	0.226744	0.000023	484	0.293388	0.259000	0.278909
1000	0.276000	0.124969	518	0.262548	0.000023	482	0.290456	0.276000	0.278903
1000	0.307000	0.124969	517	0.274662	0.000023	483	0.341615	0.307000	0.278958
1000	0.268000	0.124969	510	0.256863	0.000023	490	0.279592	0.268000	0.278937
1000	0.267000	0.124969	515	0.238835	0.000023	485	0.296907	0.267000	0.278913
1000	0.279000	0.124969	490	0.257143	0.000023	510	0.300000	0.279000	0.278914
1000	0.301000	0.124969	518	0.312741	0.000023	482	0.288382	0.301000	0.278957
1000	0.275000	0.124969	497	0.259557	0.000023	503	0.290258	0.275000	0.278949
1000	0.288000	0.124969	496	0.306452	0.000023	504	0.269841	0.288000	0.278966
1000	0.287000	0.124969	485	0.282474	0.000023	515	0.291262	0.287000	0.278982
1000	0.263000	0.124969	495	0.258586	0.000023	505	0.267327	0.263000	0.278951
1000	0.280000	0.124969	516	0.273256	0.000023	484	0.287190	0.280000	0.278953
1000	0.307000	0.124969	507	0.274162	0.000023	493	0.340771	0.307000	0.279007
1000	0.267000	0.124969	537	0.273743	0.000023	463	0.259179	0.267000	0.278984
1000	0.267000	0.124969	495	0.238384	0.000023	505	0.295050	0.267000	0.278961
1000	0.300000	0.124969	487	0.258727	0.000023	513	0.339181	0.300000	0.279001
1000	0.284000	0.124969	461	0.279826	0.000023	539	0.287570	0.284000	0.279011
1000	0.287000	0.124969	481	0.257796	0.000023	519	0.314066	0.287000	0.279026
1000	0.281000	0.124969	512	0.263672	0.000023	488	0.299180	0.281000	0.279030
1000	0.330000	0.124969	513	0.306043	0.000023	487	0.355236	0.330000	0.279127
1000	0.294000	0.124969	528	0.272727	0.000023	472	0.317797	0.294000	0.279155
1000	0.294000	0.124969	504	0.269841	0.000023	496	0.318548	0.294000	0.279183
1000	0.253000	0.124969	509	0.235756	0.000023	491	0.270876	0.253000	0.279134
1000	0.318000	0.124969	511	0.279843	0.000023	489	0.357873	0.318000	0.279207
1000	0.307000	0.124969	466	0.296137	0.000023	534	0.316479	0.307000	0.279259
1000	0.302000	0.124969	486	0.251029	0.000023	514	0.350195	0.302000	0.279302
1000	0.296000	0.124969	497	0.263581	0.000023	503	0.328032	0.296000	0.279333
1000	0.271000	0.124969	527	0.210626	0.000023	473	0.338266	0.271000	0.279318
1000	0.272000	0.124969	496	0.235887	0.000023	504	0.307540	0.272000	0.279304
1000	0.307000	0.124969	500	0.286000	0.000023	500	0.328000	0.307000	0.279356
1000	0.305000	0.124969	520	0.275000	0.000023	480	0.337500	0.305000	0.279404
1000	0.291000	0.124969	509	0.296660	0.000023	491	0.285132	0.291000	0.279425
1000	0.294000	0.124969	515	0.246602	0.000023	485	0.344330	0.294000	0.279452
1000	0.296000	0.124969	496	0.245968	0.000023	504	0.345238	0.296000	0.279483
1000	0.316000	0.124969	483	0.254658	0.000023	517	0.373308	0.316000	0.279550
1000	0.288000	0.124969	490	0.248980	0.000023	510	0.325490	0.288000	0.279566
1000	0.292000	0.124969	485	0.251546	0.000023	515	0.330097	0.292000	0.279589
1000	0.292000	0.124969	494	0.271255	0.000023	506	0.312253	0.292000	0.279612
1000	0.285000	0.124969	496	0.247984	0.000023	504	0.321429	0.285000	0.279622
1000	0.313000	0.124969	471	0.290870	0.000023	529	0.332703	0.313000	0.279683
1000	0.276000	0.124969	491	0.244399	0.000023	509	0.306483	0.276000	0.279676
1000	0.331000	0.124969	472	0.317797	0.000023	528	0.342803	0.331000	0.279770
1000	0.255000	0.124969	492	0.211382	0.000023	508	0.297244	0.255000	0.279724
1000	0.273000	0.124969	505	0.229703	0.000023	495	0.317172	0.273000	0.279712
1000	0.283000	0.124969	504	0.251984	0.000023	496	0.314516	0.283000	0.279718
1000	0.307000	0.124969	487	0.264887	0.000023	513	0.346979	0.307000	0.279768
1000	0.285000	0.124969	504	0.267857	0.000023	496	0.302419	0.285000	0.279777
1000	0.324000	0.124969	502	0.298805	0.000023	498	0.349398	0.324000	0.279857
1000	0.313000	0.124969	522	0.268199	0.000023	478	0.361925	0.313000	0.279917
1000	0.295000	0.124969	507	0.252465	0.000023	493	0.338742	0.295000	0.279944
1000	0.295000	0.124969	492	0.254065	0.000023	508	0.334646	0.295000	0.279971
1000	0.302000	0.124969	468	0.288462	0.000023	532	0.313910	0.302000	0.280010
1000	0.275000	0.124969	515	0.233010	0.000023	485	0.319588	0.275000	0.280001
1000	0.290000	0.124969	506	0.231225	0.000023	494	0.350202	0.290000	0.280019
1000	0.298000	0.124969	501	0.249501	0.000023	499	0.346693	0.298000	0.280051
1000	0.284000	0.124969	497	0.287726	0.000023	503	0.280318	0.284000	0.280058
1000	0.281000	0.124969	520	0.238462	0.000023	480	0.327083	0.281000	0.280060
1000	0.297000	0.124969	487	0.277207	0.000023	513	0.315789	0.297000	0.280090
1000	0.289000	0.124969	503	0.268390	0.000023	497	0.309859	0.289000	0.280106
1000	0.304000	0.124969	498	0.273092	0.000023	502	0.334661	0.304000	0.280148
1000	0.284000	0.124969	482	0.290456	0.000023	518	0.277992	0.284000	0.280155
1000	0.316000	0.124969	498	0.277108	0.000023	502	0.354582	0.316000	0.280218
1000	0.294000	0.124969	460	0.297826	0.000023	540	0.290741	0.294000	0.280242
1000	0.306000	0.124969	527	0.284630	0.000023	473	0.329810	0.306000	0.280287
1000	0.288000	0.124969	490	0.263265	0.000023	510	0.311765	0.288000	0.280301
1000	0.285000	0.124969	497	0.283702	0.000023	503	0.286282	0.285000	0.280309
1000	0.296000	0.124969	512	0.289062	0.000023	488	0.303279	0.296000	0.280336
1000	0.289000	0.124969	500	0.274000	0.000023	500	0.304000	0.289000	0.280351
1000	0.279000	0.124969	475	0.250526	0.000023	525	0.304762	0.279000	0.280349
1000	0.264000	0.124969	505	0.225743	0.000023	495	0.303030	0.264000	0.280321
1000	0.298000	0.124969	483	0.267081	0.000023	517	0.326886	0.298000	0.280351
1000	0.308000	0.124969	487	0.283368	0.000023	513	0.331384	0.308000	0.280399
1000	0.287000	0.124969	502	0.268924	0.000023	498	0.305221	0.287000	0.280411
1000	0.295000	0.124969	492	0.256098	0.000023	508	0.332677	0.295000	0.280436
1000	0.302000	0.124969	478	0.248954	0.000023	522	0.350575	0.302000	0.280473
1000	0.288000	0.124969	520	0.280769	0.000023	480	0.295833	0.288000	0.280486
1000	0.299000	0.124969	474	0.236287	0.000023	526	0.355513	0.299000	0.280518
1000	0.276000	0.124969	501	0.241517	0.000023	499	0.310621	0.276000	0.280510
1000	0.313000	0.124969	500	0.274000	0.000023	500	0.352000	0.313000	0.280565
1000	0.273000	0.124969	507	0.246548	0.000023	493	0.300203	0.273000	0.280552
1000	0.291000	0.124969	505	0.271287	0.000023	495	0.311111	0.291000	0.280570
1000	0.279000	0.124969	477	0.262055	0.000023	523	0.294455	0.279000	0.280568
1000	0.297000	0.124969	504	0.248016	0.000023	496	0.346774	0.297000	0.280595
1000	0.286000	0.124969	509	0.241650	0.000023	491	0.331976	0.286000	0.280605
1000	0.302000	0.124969	526	0.317490	0.000023	474	0.284810	0.302000	0.280641
1000	0.283000	0.124969	489	0.284254	0.000023	511	0.281800	0.283000	0.280645
1000	0.260000	0.124969	494	0.206478	0.000023	506	0.312253	0.260000	0.280610
1000	0.305000	0.124969	479	0.244259	0.000023	521	0.360845	0.305000	0.280651
1000	0.294000	0.124969	463	0.261339	0.000023	537	0.322160	0.294000	0.280673
1000	0.310000	0.124969	534	0.275281	0.000023	466	0.349785	0.310000	0.280723
1000	0.273000	0.124969	477	0.220126	0.000023	523	0.321224	0.273000	0.280710
1000	0.276000	0.124969	529	0.238185	0.000023	471	0.318471	0.276000	0.280702
1000	0.286000	0.124969	500	0.266000	0.000023	500	0.306000	0.286000	0.280711
1000	0.301000	0.124969	522	0.266284	0.000023	478	0.338912	0.301000	0.280745
1000	0.289000	0.124969	478	0.280335	0.000023	522	0.296935	0.289000	0.280758
1000	0.273000	0.124969	481	0.245322	0.000023	519	0.298651	0.273000	0.280745
1000	0.290000	0.124969	504	0.271825	0.000023	496	0.308468	0.290000	0.280761
1000	0.296000	0.124969	472	0.245763	0.000023	528	0.340909	0.296000	0.280786
1000	0.298000	0.124969	493	0.271805	0.000023	507	0.323471	0.298000	0.280814
1000	0.261000	0.124969	509	0.229862	0.000023	491	0.293279	0.261000	0.280782
1000	0.244000	0.124969	501	0.215569	0.000023	499	0.272545	0.244000	0.280721
1000	0.297000	0.124969	490	0.271429	0.000023	510	0.321569	0.297000	0.280748
1000	0.302000	0.124969	500	0.248000	0.000023	500	0.356000	0.302000	0.280783
1000	0.304000	0.124969	513	0.269006	0.000023	487	0.340862	0.304000	0.280821
1000	0.278000	0.124969	518	0.252896	0.000023	482	0.304979	0.278000	0.280816
1000	0.308000	0.124969	526	0.306084	0.000023	474	0.310127	0.308000	0.280861
1000	0.312000	0.124969	463	0.291577	0.000023	537	0.329609	0.312000	0.280911
1000	0.311000	0.124969	540	0.325926	0.000023	460	0.293478	0.311000	0.280960
1000	0.291000	0.124969	527	0.314991	0.000023	473	0.264271	0.291000	0.280977
1000	0.295000	0.124969	513	0.302144	0.000023	487	0.287474	0.295000	0.281000
1000	0.290000	0.124969	495	0.268687	0.000023	505	0.310891	0.290000	0.281014
1000	0.289000	0.124969	473	0.283298	0.000023	527	0.294118	0.289000	0.281027
1000	0.300000	0.124969	509	0.237721	0.000023	491	0.364562	0.300000	0.281058
1000	0.296000	0.124969	512	0.285156	0.000023	488	0.307377	0.296000	0.281082
1000	0.313000	0.124969	494	0.289474	0.000023	506	0.335968	0.313000	0.281133
1000	0.247000	0.124969	489	0.216769	0.000023	511	0.275930	0.247000	0.281078
1000	0.290000	0.124969	522	0.241379	0.000023	478	0.343096	0.290000	0.281093
1000	0.299000	0.124969	470	0.251064	0.000023	530	0.341509	0.299000	0.281121
1000	0.293000	0.124969	511	0.277886	0.000023	489	0.308793	0.293000	0.281140
1000	0.283000	0.124969	510	0.272549	0.000023	490	0.293878	0.283000	0.281143
1000	0.319000	0.124969	501	0.299401	0.000023	499	0.338677	0.319000	0.281204
1000	0.305000	0.124969	519	0.281310	0.000023	481	0.330561	0.305000	0.281242
1000	0.284000	0.124969	472	0.262712	0.000023	528	0.303030	0.284000	0.281246
1000	0.303000	0.124969	523	0.288719	0.000023	477	0.318658	0.303000	0.281281
1000	0.329000	0.124969	523	0.307839	0.000023	477	0.352201	0.329000	0.281356
1000	0.312000	0.124969	522	0.291188	0.000023	478	0.334728	0.312000	0.281405
1000	0.288000	0.124969	498	0.265060	0.000023	502	0.310757	0.288000	0.281415
1000	0.305000	0.124969	496	0.274194	0.000023	504	0.335317	0.305000	0.281452
1000	0.299000	0.124969	525	0.285714	0.000023	475	0.313684	0.299000	0.281480
1000	0.275000	0.124969	502	0.260956	0.000023	498	0.289157	0.275000	0.281470
1000	0.304000	0.124969	516	0.279070	0.000023	484	0.330579	0.304000	0.281505
1000	0.300000	0.124969	495	0.290909	0.000023	505	0.308911	0.300000	0.281534
1000	0.276000	0.124969	484	0.250000	0.000023	516	0.300388	0.276000	0.281525
1000	0.279000	0.124969	490	0.259184	0.000023	510	0.298039	0.279000	0.281521
1000	0.302000	0.124969	483	0.248447	0.000023	517	0.352031	0.302000	0.281553
1000	0.250000	0.124969	493	0.235294	0.000023	507	0.264300	0.250000	0.281504
1000	0.285000	0.124969	508	0.279528	0.000023	492	0.290650	0.285000	0.281510
1000	0.315000	0.124969	526	0.309886	0.000023	474	0.320675	0.315000	0.281562
1000	0.275000	0.124969	523	0.233270	0.000023	477	0.320755	0.275000	0.281552
1000	0.305000	0.124969	508	0.279528	0.000023	492	0.331301	0.305000	0.281588
1000	0.288000	0.124969	487	0.266940	0.000023	513	0.307992	0.288000	0.281598
1000	0.300000	0.124969	467	0.276231	0.000023	533	0.320826	0.300000	0.281626
1000	0.286000	0.124969	485	0.253608	0.000023	515	0.316505	0.286000	0.281633
1000	0.313000	0.124969	497	0.279678	0.000023	503	0.345924	0.313000	0.281681
1000	0.284000	0.124969	482	0.269710	0.000023	518	0.297297	0.284000	0.281685
1000	0.288000	0.124969	481	0.264033	0.000023	519	0.310212	0.288000	0.281694
1000	0.309000	0.124969	485	0.296907	0.000023	515	0.320388	0.309000	0.281736
1000	0.292000	0.124969	518	0.256757	0.000023	482	0.329876	0.292000	0.281752
1000	0.297000	0.124969	489	0.288344	0.000023	511	0.305284	0.297000	0.281775
1000	0.290000	0.124969	528	0.303030	0.000023	472	0.275424	0.290000	0.281788
1000	0.302000	0.124969	493	0.275862	0.000023	507	0.327416	0.302000	0.281818
1000	0.281000	0.124969	495	0.260606	0.000023	505	0.300990	0.281000	0.281817
1000	0.299000	0.124969	510	0.301961	0.000023	490	0.295918	0.299000	0.281843
1000	0.308000	0.124969	509	0.292731	0.000023	491	0.323829	0.308000	0.281883
1000	0.288000	0.124969	491	0.256619	0.000023	509	0.318271	0.288000	0.281892
1000	0.286000	0.124969	495	0.250505	0.000023	505	0.320792	0.286000	0.281898
1000	0.312000	0.124969	490	0.295918	0.000023	510	0.327451	0.312000	0.281944
1000	0.313000	0.124969	484	0.268595	0.000023	516	0.354651	0.313000	0.281991
1000	0.278000	0.124969	522	0.252874	0.000023	478	0.305439	0.278000	0.281985
1000	0.272000	0.124969	470	0.248936	0.000023	530	0.292453	0.272000	0.281970
1000	0.272000	0.124969	492	0.252033	0.000023	508	0.291339	0.272000	0.281955
1000	0.299000	0.124969	484	0.278926	0.000023	516	0.317829	0.299000	0.281980
1000	0.286000	0.124969	476	0.243697	0.000023	524	0.324427	0.286000	0.281986
1000	0.294000	0.124969	488	0.270492	0.000023	512	0.316406	0.294000	0.282004
1000	0.295000	0.124969	536	0.244403	0.000023	464	0.353448	0.295000	0.282023
1000	0.276000	0.124969	475	0.252632	0.000023	525	0.297143	0.276000	0.282014
1000	0.289000	0.124969	484	0.274793	0.000023	516	0.302326	0.289000	0.282025
1000	0.280000	0.124969	465	0.247312	0.000023	535	0.308411	0.280000	0.282022
1000	0.282000	0.124969	509	0.280943	0.000023	491	0.283096	0.282000	0.282022
1000	0.316000	0.124969	500	0.314000	0.000023	500	0.318000	0.316000	0.282072
1000	0.271000	0.124969	513	0.261209	0.000023	487	0.281314	0.271000	0.282056
1000	0.291000	0.124969	504	0.269841	0.000023	496	0.312500	0.291000	0.282069
1000	0.278000	0.124969	515	0.262136	0.000023	485	0.294845	0.278000	0.282063
1000	0.290000	0.124969	497	0.263581	0.000023	503	0.316103	0.290000	0.282075
1000	0.259000	0.124969	490	0.242857	0.000023	510	0.274510	0.259000	0.282041
1000	0.314000	0.124969	497	0.283702	0.000023	503	0.343936	0.314000	0.282088
1000	0.309000	0.124969	518	0.303089	0.000023	482	0.315353	0.309000	0.282127
1000	0.286000	0.124969	482	0.257261	0.000023	518	0.312741	0.286000	0.282133
1000	0.275000	0.124969	519	0.242775	0.000023	481	0.309771	0.275000	0.282122
1000	0.280000	0.124969	534	0.258427	0.000023	466	0.304721	0.280000	0.282119
1000	0.317000	0.124969	530	0.292453	0.000023	470	0.344681	0.317000	0.282170
1000	0.302000	0.124969	511	0.291585	0.000023	489	0.312883	0.302000	0.282199
1000	0.293000	0.124969	496	0.227823	0.000023	504	0.357143	0.293000	0.282214
1000	0.270000	0.124969	537	0.236499	0.000023	463	0.308855	0.270000	0.282197
1000	0.275000	0.124969	490	0.267347	0.000023	510	0.282353	0.275000	0.282186
1000	0.302000	0.124969	482	0.271784	0.000023	518	0.330116	0.302000	0.282215
1000	0.294000	0.124969	494	0.251012	0.000023	506	0.335968	0.294000	0.282232
1000	0.318000	0.124969	479	0.263048	0.000023	521	0.368522	0.318000	0.282283
1000	0.295000	0.124969	497	0.265594	0.000023	503	0.324056	0.295000	0.282302
1000	0.265000	0.124969	492	0.239837	0.000023	508	0.289370	0.265000	0.282277
1000	0.298000	0.124969	496	0.268145	0.000023	504	0.327381	0.298000	0.282299
1000	0.283000	0.124969	508	0.238189	0.000023	492	0.329268	0.283000	0.282300
1000	0.296000	0.124969	546	0.267399	0.000023	454	0.330396	0.296000	0.282320
1000	0.299000	0.124969	525	0.251429	0.000023	475	0.351579	0.299000	0.282344
1000	0.282000	0.124969	506	0.264822	0.000023	494	0.299595	0.282000	0.282343
1000	0.315000	0.124969	440	0.254545	0.000023	560	0.362500	0.315000	0.282390
1000	0.271000	0.124969	482	0.244813	0.000023	518	0.295367	0.271000	0.282374
1000	0.284000	0.124969	501	0.259481	0.000023	499	0.308617	0.284000	0.282376
1000	0.288000	0.124969	511	0.272016	0.000023	489	0.304703	0.288000	0.282384
1000	0.282000	0.124969	463	0.267819	0.000023	537	0.294227	0.282000	0.282383
1000	0.297000	0.124969	510	0.266667	0.000023	490	0.328571	0.297000	0.282404
1000	0.279000	0.124969	457	0.264770	0.000023	543	0.290976	0.279000	0.282399
1000	0.316000	0.124969	506	0.296443	0.000023	494	0.336032	0.316000	0.282447
1000	0.322000	0.124969	484	0.291322	0.000023	516	0.350775	0.322000	0.282502
1000	0.272000	0.124969	493	0.261663	0.000023	507	0.282051	0.272000	0.282488
1000	0.286000	0.124969	490	0.287755	0.000023	510	0.284314	0.286000	0.282493
1000	0.299000	0.124969	512	0.261719	0.000023	488	0.338115	0.299000	0.282516
1000	0.276000	0.124969	472	0.254237	0.000023	528	0.295455	0.276000	0.282507
1000	0.286000	0.124969	484	0.258264	0.000023	516	0.312016	0.286000	0.282511
1000	0.277000	0.124969	506	0.229249	0.000023	494	0.325911	0.277000	0.282504
1000	0.290000	0.124969	533	0.268293	0.000023	467	0.314775	0.290000	0.282514
1000	0.279000	0.124969	526	0.258555	0.000023	474	0.301688	0.279000	0.282509
1000	0.294000	0.124969	464	0.258621	0.000023	536	0.324627	0.294000	0.282525
1000	0.289000	0.124969	503	0.286282	0.000023	497	0.291751	0.289000	0.282534
1000	0.298000	0.124969	447	0.275168	0.000023	553	0.316456	0.298000	0.282556
1000	0.301000	0.124969	514	0.278210	0.000023	486	0.325103	0.301000	0.282581
1000	0.291000	0.124969	490	0.232653	0.000023	510	0.347059	0.291000	0.282593
1000	0.293000	0.124969	489	0.243354	0.000023	511	0.340509	0.293000	0.282607
1000	0.278000	0.124969	494	0.248988	0.000023	506	0.306324	0.278000	0.282601
1000	0.304000	0.124969	520	0.294231	0.000023	480	0.314583	0.304000	0.282630
1000	0.300000	0.124969	496	0.260081	0.000023	504	0.339286	0.300000	0.282654
1000	0.253000	0.124969	497	0.219316	0.000023	503	0.286282	0.253000	0.282614
1000	0.301000	0.124969	504	0.273810	0.000023	496	0.328629	0.301000	0.282639
1000	0.271000	0.124969	509	0.225933	0.000023	491	0.317719	0.271000	0.282623
1000	0.292000	0.124969	517	0.261122	0.000023	483	0.325052	0.292000	0.282636
1000	0.271000	0.124969	515	0.262136	0.000023	485	0.280412	0.271000	0.282620
1000	0.312000	0.124969	525	0.299048	0.000023	475	0.326316	0.312000	0.282660
1000	0.304000	0.124969	506	0.304348	0.000023	494	0.303644	0.304000	0.282689
1000	0.276000	0.124969	523	0.267686	0.000023	477	0.285115	0.276000	0.282680
1000	0.294000	0.124969	475	0.254737	0.000023	525	0.329524	0.294000	0.282695
1000	0.310000	0.124969	487	0.297741	0.000023	513	0.321637	0.310000	0.282732
1000	0.294000	0.124969	525	0.278095	0.000023	475	0.311579	0.294000	0.282748
1000	0.289000	0.124969	549	0.278689	0.000023	451	0.301552	0.289000	0.282756
1000	0.328000	0.124969	515	0.300971	0.000023	485	0.356701	0.328000	0.282817
1000	0.303000	0.124969	477	0.283019	0.000023	523	0.321224	0.303000	0.282844
1000	0.314000	0.124969	488	0.309426	0.000023	512	0.318359	0.314000	0.282886
1000	0.291000	0.124969	501	0.255489	0.000023	499	0.326653	0.291000	0.282897
1000	0.298000	0.124969	514	0.252918	0.000023	486	0.345679	0.298000	0.282918
1000	0.321000	0.124969	508	0.285433	0.000023	492	0.357724	0.321000	0.282969
1000	0.293000	0.124969	491	0.276986	0.000023	509	0.308448	0.293000	0.282982
1000	0.268000	0.124969	475	0.263158	0.000023	525	0.272381	0.268000	0.282962
1000	0.302000	0.124969	490	0.255102	0.000023	510	0.347059	0.302000	0.282988
1000	0.303000	0.124969	508	0.289370	0.000023	492	0.317073	0.303000	0.283014
1000	0.300000	0.124969	464	0.288793	0.000023	536	0.309701	0.300000	0.283037
1000	0.266000	0.124969	505	0.231683	0.000023	495	0.301010	0.266000	0.283014
1000	0.326000	0.124969	483	0.287785	0.000023	517	0.361702	0.326000	0.283071
1000	0.295000	0.124969	488	0.264344	0.000023	512	0.324219	0.295000	0.283087
1000	0.281000	0.124969	503	0.250497	0.000023	497	0.311871	0.281000	0.283085
1000	0.289000	0.124969	497	0.237425	0.000023	503	0.339960	0.289000	0.283092
1000	0.287000	0.124969	500	0.260000	0.000023	500	0.314000	0.287000	0.283098
1000	0.327000	0.124969	483	0.308489	0.000023	517	0.344294	0.327000	0.283156
1000	0.286000	0.124969	476	0.258403	0.000023	524	0.311069	0.286000	0.283159
1000	0.295000	0.124969	505	0.257426	0.000023	495	0.333333	0.295000	0.283175
1000	0.275000	0.124969	483	0.246377	0.000023	517	0.301741	0.275000	0.283164
1000	0.306000	0.124969	477	0.301887	0.000023	523	0.309751	0.306000	0.283194
1000	0.264000	0.124969	499	0.228457	0.000023	501	0.299401	0.264000	0.283169
1000	0.276000	0.124969	499	0.236473	0.000023	501	0.315369	0.276000	0.283160
1000	0.299000	0.124969	497	0.303823	0.000023	503	0.294235	0.299000	0.283180
1000	0.288000	0.124969	508	0.269685	0.000023	492	0.306911	0.288000	0.283187
1000	0.278000	0.124969	483	0.279503	0.000023	517	0.276596	0.278000	0.283180
1000	0.270000	0.124969	500	0.244000	0.000023	500	0.296000	0.270000	0.283163
1000	0.293000	0.124969	451	0.272727	0.000023	549	0.309654	0.293000	0.283175
1000	0.296000	0.124969	511	0.254403	0.000023	489	0.339468	0.296000	0.283192
1000	0.297000	0.124969	502	0.260956	0.000023	498	0.333333	0.297000	0.283210
1000	0.272000	0.124969	492	0.239837	0.000023	508	0.303150	0.272000	0.283195
1000	0.269000	0.124969	494	0.257085	0.000023	506	0.280632	0.269000	0.283177
1000	0.294000	0.124969	516	0.284884	0.000023	484	0.303719	0.294000	0.283191
1000	0.282000	0.124969	517	0.274662	0.000023	483	0.289855	0.282000	0.283190
1000	0.311000	0.124969	506	0.300395	0.000023	494	0.321862	0.311000	0.283225
1000	0.289000	0.124969	497	0.285714	0.000023	503	0.292247	0.289000	0.283233
1000	0.295000	0.124969	507	0.252465	0.000023	493	0.338742	0.295000	0.283248
1000	0.258000	0.124969	498	0.242972	0.000023	502	0.272908	0.258000	0.283216
1000	0.297000	0.124969	480	0.277083	0.000023	520	0.315385	0.297000	0.283233
1000	0.302000	0.124969	477	0.253669	0.000023	523	0.346080	0.302000	0.283257
1000	0.275000	0.124969	504	0.248016	0.000023	496	0.302419	0.275000	0.283247
1000	0.285000	0.124969	498	0.267068	0.000023	502	0.302789	0.285000	0.283249
1000	0.309000	0.124969	456	0.254386	0.000023	544	0.354779	0.309000	0.283282
1000	0.288000	0.124969	491	0.283096	0.000023	509	0.292731	0.288000	0.283288
1000	0.319000	0.124969	490	0.304082	0.000023	510	0.333333	0.319000	0.283333
1000	0.302000	0.124969	510	0.292157	0.000023	490	0.312245	0.302000	0.283357
1000	0.317000	0.124969	480	0.295833	0.000023	520	0.336538	0.317000	0.283400
1000	0.286000	0.124969	484	0.268595	0.000023	516	0.302326	0.286000	0.283403
1000	0.283000	0.124969	478	0.228033	0.000023	522	0.333333	0.283000	0.283403
1000	0.282000	0.124969	517	0.278530	0.000023	483	0.285714	0.282000	0.283401
1000	0.267000	0.124969	510	0.254902	0.000023	490	0.279592	0.267000	0.283380
1000	0.273000	0.124969	496	0.254032	0.000023	504	0.291667	0.273000	0.283367
1000	0.294000	0.124969	511	0.268102	0.000023	489	0.321063	0.294000	0.283380
1000	0.311000	0.124969	479	0.315240	0.000023	521	0.307102	0.311000	0.283415
1000	0.291000	0.124969	519	0.290944	0.000023	481	0.291060	0.291000	0.283425
1000	0.272000	0.124969	521	0.245681	0.000023	479	0.300626	0.272000	0.283410
1000	0.265000	0.124969	494	0.232794	0.000023	506	0.296443	0.265000	0.283387
1000	0.332000	0.124969	480	0.306250	0.000023	520	0.355769	0.332000	0.283448
1000	0.290000	0.124969	508	0.277559	0.000023	492	0.302846	0.290000	0.283456
1000	0.276000	0.124969	488	0.223361	0.000023	512	0.326172	0.276000	0.283447
1000	0.283000	0.124969	545	0.255046	0.000023	455	0.316484	0.283000	0.283447
1000	0.276000	0.124969	532	0.246241	0.000023	468	0.309829	0.276000	0.283437
1000	0.302000	0.124969	510	0.300000	0.000023	490	0.304082	0.302000	0.283460
1000	0.293000	0.124969	509	0.253438	0.000023	491	0.334012	0.293000	0.283472
1000	0.306000	0.124969	523	0.273423	0.000023	477	0.341719	0.306000	0.283500
1000	0.304000	0.124969	498	0.283133	0.000023	502	0.324701	0.304000	0.283526
1000	0.285000	0.124969	494	0.242915	0.000023	506	0.326087	0.285000	0.283528
1000	0.289000	0.124969	457	0.258206	0.000023	543	0.314917	0.289000	0.283534
1000	0.285000	0.124969	477	0.276730	0.000023	523	0.292543	0.285000	0.283536
1000	0.279000	0.124969	483	0.258799	0.000023	517	0.297872	0.279000	0.283531
1000	0.294000	0.124969	509	0.282908	0.000023	491	0.305499	0.294000	0.283543
1000	0.295000	0.124969	516	0.269380	0.000023	484	0.322314	0.295000	0.283558
1000	0.312000	0.124969	500	0.298000	0.000023	500	0.326000	0.312000	0.283593
1000	0.297000	0.124969	507	0.297830	0.000023	493	0.296146	0.297000	0.283609
1000	0.273000	0.124969	493	0.227181	0.000023	507	0.317554	0.273000	0.283596
1000	0.289000	0.124969	506	0.280632	0.000023	494	0.297571	0.289000	0.283603
1000	0.291000	0.124969	511	0.273973	0.000023	489	0.308793	0.291000	0.283612
1000	0.290000	0.124969	493	0.253550	0.000023	507	0.325444	0.290000	0.283619
1000	0.296000	0.124969	500	0.290000	0.000023	500	0.302000	0.296000	0.283635
1000	0.305000	0.124969	485	0.301031	0.000023	515	0.308738	0.305000	0.283661
1000	0.288000	0.124969	494	0.251012	0.000023	506	0.324111	0.288000	0.283666
1000	0.290000	0.124969	534	0.264045	0.000023	466	0.319742	0.290000	0.283674
1000	0.305000	0.124969	530	0.271698	0.000023	470	0.342553	0.305000	0.283700
1000	0.278000	0.124969	518	0.260618	0.000023	482	0.296680	0.278000	0.283693
1000	0.296000	0.124969	475	0.254737	0.000023	525	0.333333	0.296000	0.283708
1000	0.294000	0.124969	501	0.255489	0.000023	499	0.332665	0.294000	0.283720
1000	0.290000	0.124969	460	0.263043	0.000023	540	0.312963	0.290000	0.283728
1000	0.291000	0.124969	498	0.281124	0.000023	502	0.300797	0.291000	0.283736
1000	0.277000	0.124969	461	0.219089	0.000023	539	0.326531	0.277000	0.283728
1000	0.279000	0.124969	499	0.244489	0.000023	501	0.313373	0.279000	0.283723
1000	0.273000	0.124969	494	0.269231	0.000023	506	0.276680	0.273000	0.283710
1000	0.280000	0.124969	493	0.239351	0.000023	507	0.319527	0.280000	0.283705
1000	0.282000	0.124969	491	0.266802	0.000023	509	0.296660	0.282000	0.283703
1000	0.291000	0.124969	470	0.221277	0.000023	530	0.352830	0.291000	0.283712
1000	0.294000	0.124969	501	0.277445	0.000023	499	0.310621	0.294000	0.283724
1000	0.259000	0.124969	506	0.213439	0.000023	494	0.305668	0.259000	0.283695
1000	0.257000	0.124969	498	0.218876	0.000023	502	0.294821	0.257000	0.283663
1000	0.287000	0.124969	494	0.240891	0.000023	506	0.332016	0.287000	0.283667
1000	0.326000	0.124969	468	0.286325	0.000023	532	0.360902	0.326000	0.283717
1000	0.309000	0.124969	477	0.245283	0.000023	523	0.367113	0.309000	0.283747
1000	0.275000	0.124969	496	0.237903	0.000023	504	0.311508	0.275000	0.283737
1000	0.283000	0.124969	506	0.266798	0.000023	494	0.299595	0.283000	0.283736
1000	0.277000	0.124969	491	0.254582	0.000023	509	0.298625	0.277000	0.283728
1000	0.301000	0.124969	511	0.279843	0.000023	489	0.323108	0.301000	0.283748
1000	0.309000	0.124969	478	0.299163	0.000023	522	0.318008	0.309000	0.283778
1000	0.289000	0.124969	511	0.279843	0.000023	489	0.298569	0.289000	0.283785
1000	0.302000	0.124969	484	0.274793	0.000023	516	0.327519	0.302000	0.283806
1000	0.283000	0.124969	507	0.289941	0.000023	493	0.275862	0.283000	0.283805
1000	0.295000	0.124969	498	0.257028	0.000023	502	0.332669	0.295000	0.283818
1000	0.291000	0.124969	508	0.273622	0.000023	492	0.308943	0.291000	0.283827
1000	0.287000	0.124969	524	0.255725	0.000023	476	0.321429	0.287000	0.283830
1000	0.288000	0.124969	504	0.257937	0.000023	496	0.318548	0.288000	0.283835
1000	0.299000	0.124969	483	0.256729	0.000023	517	0.338491	0.299000	0.283853
1000	0.317000	0.124969	479	0.269311	0.000023	521	0.360845	0.317000	0.283892
1000	0.309000	0.124969	507	0.274162	0.000023	493	0.344828	0.309000	0.283921
1000	0.304000	0.124969	500	0.268000	0.000023	500	0.340000	0.304000	0.283945
1000	0.305000	0.124969	525	0.249524	0.000023	475	0.366316	0.305000	0.283969
1000	0.296000	0.124969	511	0.307241	0.000023	489	0.284254	0.296000	0.283983
1000	0.305000	0.124969	517	0.263056	0.000023	483	0.349896	0.305000	0.284008
1000	0.290000	0.124969	519	0.279383	0.000023	481	0.301455	0.290000	0.284015
1000	0.298000	0.124969	492	0.252033	0.000023	508	0.342520	0.298000	0.284031
1000	0.272000	0.124969	502	0.231076	0.000023	498	0.313253	0.272000	0.284017
1000	0.305000	0.124969	533	0.245779	0.000023	467	0.372591	0.305000	0.284041
1000	0.272000	0.124969	493	0.235294	0.000023	507	0.307692	0.272000	0.284027
1000	0.278000	0.124969	479	0.256785	0.000023	521	0.297505	0.278000	0.284020
1000	0.272000	0.124969	502	0.270916	0.000023	498	0.273092	0.272000	0.284007
1000	0.293000	0.124969	513	0.261209	0.000023	487	0.326489	0.293000	0.284017
1000	0.276000	0.124969	529	0.257089	0.000023	471	0.297240	0.276000	0.284008
1000	0.271000	0.124969	496	0.262097	0.000023	504	0.279762	0.271000	0.283993
1000	0.283000	0.124969	512	0.257812	0.000023	488	0.309426	0.283000	0.283992
1000	0.303000	0.124969	491	0.268839	0.000023	509	0.335953	0.303000	0.284013
1000	0.300000	0.124969	480	0.285417	0.000023	520	0.313462	0.300000	0.284032
1000	0.289000	0.124969	482	0.263485	0.000023	518	0.312741	0.289000	0.284037
1000	0.287000	0.124969	505	0.297030	0.000023	495	0.276768	0.287000	0.284041
1000	0.308000	0.124969	504	0.273810	0.000023	496	0.342742	0.308000	0.284068
1000	0.280000	0.124969	470	0.225532	0.000023	530	0.328302	0.280000	0.284064
1000	0.281000	0.124969	512	0.287109	0.000023	488	0.274590	0.281000	0.284060
1000	0.297000	0.124969	484	0.268595	0.000023	516	0.323643	0.297000	0.284075
1000	0.264000	0.124969	494	0.214575	0.000023	506	0.312253	0.264000	0.284052
1000	0.311000	0.124969	500	0.286000	0.000023	500	0.336000	0.311000	0.284083
1000	0.288000	0.124969	504	0.246032	0.000023	496	0.330645	0.288000	0.284087
1000	0.286000	0.124969	500	0.254000	0.000023	500	0.318000	0.286000	0.284089
1000	0.278000	0.124969	496	0.278226	0.000023	504	0.277778	0.278000	0.284082
1000	0.302000	0.124969	486	0.286008	0.000023	514	0.317121	0.302000	0.284103
1000	0.274000	0.124969	503	0.266402	0.000023	497	0.281690	0.274000	0.284091
1000	0.286000	0.124969	497	0.251509	0.000023	503	0.320080	0.286000	0.284093
1000	0.272000	0.124969	508	0.257874	0.000023	492	0.286585	0.272000	0.284080
1000	0.260000	0.124969	500	0.230000	0.000023	500	0.290000	0.260000	0.284053
1000	0.286000	0.124969	494	0.248988	0.000023	506	0.322134	0.286000	0.284055
1000	0.278000	0.124969	502	0.254980	0.000023	498	0.301205	0.278000	0.284048
1000	0.289000	0.124969	511	0.262231	0.000023	489	0.316973	0.289000	0.284054
1000	0.299000	0.124969	478	0.261506	0.000023	522	0.333333	0.299000	0.284070
1000	0.312000	0.124969	501	0.287425	0.000023	499	0.336673	0.312000	0.284102
1000	0.282000	0.124969	541	0.253235	0.000023	459	0.315904	0.282000	0.284099
1000	0.315000	0.124969	511	0.279843	0.000023	489	0.351738	0.315000	0.284134
1000	0.274000	0.124969	503	0.274354	0.000023	497	0.273642	0.274000	0.284122
1000	0.287000	0.124969	483	0.229814	0.000023	517	0.340426	0.287000	0.284126
1000	0.272000	0.124969	506	0.252964	0.000023	494	0.291498	0.272000	0.284112
1000	0.289000	0.124969	479	0.242171	0.000023	521	0.332054	0.289000	0.284118
1000	0.276000	0.124969	503	0.226640	0.000023	497	0.325956	0.276000	0.284109
1000	0.314000	0.124969	525	0.308571	0.000023	475	0.320000	0.314000	0.284142
1000	0.316000	0.124969	469	0.287846	0.000023	531	0.340866	0.316000	0.284177
1000	0.294000	0.124969	478	0.290795	0.000023	522	0.296935	0.294000	0.284188
1000	0.299000	0.124969	511	0.268102	0.000023	489	0.331288	0.299000	0.284204
1000	0.280000	0.124969	484	0.258264	0.000023	516	0.300388	0.280000	0.284200
1000	0.302000	0.124969	477	0.266247	0.000023	523	0.334608	0.302000	0.284219
1000	0.304000	0.124969	494	0.273279	0.000023	506	0.333992	0.304000	0.284241
1000	0.295000	0.124969	537	0.266294	0.000023	463	0.328294	0.295000	0.284253
1000	0.283000	0.124969	535	0.256075	0.000023	465	0.313978	0.283000	0.284252
1000	0.317000	0.124969	498	0.279116	0.000023	502	0.354582	0.317000	0.284288
1000	0.310000	0.124969	474	0.299578	0.000023	526	0.319392	0.310000	0.284316
1000	0.293000	0.124969	486	0.283951	0.000023	514	0.301556	0.293000	0.284325
1000	0.288000	0.124969	502	0.245020	0.000023	498	0.331325	0.288000	0.284329
1000	0.280000	0.124969	516	0.242248	0.000023	484	0.320248	0.280000	0.284325
1000	0.285000	0.124969	536	0.264925	0.000023	464	0.308190	0.285000	0.284325
1000	0.312000	0.124969	474	0.261603	0.000023	526	0.357414	0.312000	0.284356
1000	0.288000	0.124969	476	0.247899	0.000023	524	0.324427	0.288000	0.284360
1000	0.326000	0.124969	512	0.283203	0.000023	488	0.370902	0.326000	0.284405
1000	0.299000	0.124969	492	0.270325	0.000023	508	0.326772	0.299000	0.284421
1000	0.304000	0.124969	480	0.293750	0.000023	520	0.313462	0.304000	0.284442
1000	0.292000	0.124969	489	0.290389	0.000023	511	0.293542	0.292000	0.284450
1000	0.263000	0.124969	512	0.238281	0.000023	488	0.288934	0.263000	0.284427
1000	0.302000	0.124969	518	0.279923	0.000023	482	0.325726	0.302000	0.284446
1000	0.302000	0.124969	494	0.289474	0.000023	506	0.314229	0.302000	0.284465
1000	0.248000	0.124969	510	0.221569	0.000023	490	0.275510	0.248000	0.284426
1000	0.280000	0.124969	502	0.241036	0.000023	498	0.319277	0.280000	0.284421
1000	0.298000	0.124969	466	0.281116	0.000023	534	0.312734	0.298000	0.284436
1000	0.294000	0.124969	516	0.257752	0.000023	484	0.332645	0.294000	0.284446
1000	0.316000	0.124969	510	0.294118	0.000023	490	0.338776	0.316000	0.284480
1000	0.288000	0.124969	518	0.272201	0.000023	482	0.304979	0.288000	0.284484
1000	0.268000	0.124969	509	0.231827	0.000023	491	0.305499	0.268000	0.284466
1000	0.283000	0.124969	514	0.268482	0.000023	486	0.298354	0.283000	0.284464
1000	0.289000	0.124969	508	0.253937	0.000023	492	0.325203	0.289000	0.284469
1000	0.271000	0.124969	511	0.240705	0.000023	489	0.302658	0.271000	0.284455
1000	0.280000	0.124969	524	0.242366	0.000023	476	0.321429	0.280000	0.284450
1000	0.283000	0.124969	504	0.275794	0.000023	496	0.290323	0.283000	0.284448
1000	0.292000	0.124969	513	0.269006	0.000023	487	0.316222	0.292000	0.284456
1000	0.282000	0.124969	477	0.289308	0.000023	523	0.275335	0.282000	0.284454
1000	0.288000	0.124969	503	0.258449	0.000023	497	0.317907	0.288000	0.284458
1000	0.271000	0.124969	500	0.230000	0.000023	500	0.312000	0.271000	0.284443
1000	0.277000	0.124969	492	0.252033	0.000023	508	0.301181	0.277000	0.284435
1000	0.276000	0.124969	500	0.248000	0.000023	500	0.304000	0.276000	0.284426
1000	0.297000	0.124969	490	0.269388	0.000023	510	0.323529	0.297000	0.284440
1000	0.299000	0.124969	482	0.269710	0.000023	518	0.326255	0.299000	0.284455
1000	0.293000	0.124969	517	0.263056	0.000023	483	0.325052	0.293000	0.284464
1000	0.298000	0.124969	490	0.275510	0.000023	510	0.319608	0.298000	0.284479
1000	0.307000	0.124969	497	0.275654	0.000023	503	0.337972	0.307000	0.284502
1000	0.285000	0.124969	484	0.231405	0.000023	516	0.335271	0.285000	0.284503
1000	0.289000	0.124969	500	0.260000	0.000023	500	0.318000	0.289000	0.284508
1000	0.289000	0.124969	506	0.268775	0.000023	494	0.309717	0.289000	0.284512
1000	0.298000	0.124969	478	0.278243	0.000023	522	0.316092	0.298000	0.284527
1000	0.273000	0.124969	504	0.259921	0.000023	496	0.286290	0.273000	0.284514
1000	0.275000	0.124969	502	0.245020	0.000023	498	0.305221	0.275000	0.284504
1000	0.290000	0.124969	489	0.247444	0.000023	511	0.330724	0.290000	0.284510
1000	0.284000	0.124969	517	0.261122	0.000023	483	0.308489	0.284000	0.284510
1000	0.301000	0.124969	476	0.254202	0.000023	524	0.343511	0.301000	0.284527
1000	0.281000	0.124969	493	0.253550	0.000023	507	0.307692	0.281000	0.284523
1000	0.297000	0.124969	510	0.288235	0.000023	490	0.306122	0.297000	0.284536
1000	0.291000	0.124969	509	0.271120	0.000023	491	0.311609	0.291000	0.284543
1000	0.302000	0.124969	485	0.296907	0.000023	515	0.306796	0.302000	0.284561
1000	0.291000	0.124969	505	0.285149	0.000023	495	0.296970	0.291000	0.284568
1000	0.278000	0.124969	524	0.263359	0.000023	476	0.294118	0.278000	0.284561
1000	0.285000	0.124969	512	0.261719	0.000023	488	0.309426	0.285000	0.284561
1000	0.301000	0.124969	501	0.269461	0.000023	499	0.332665	0.301000	0.284579
1000	0.292000	0.124969	505	0.285149	0.000023	495	0.298990	0.292000	0.284586
1000	0.271000	0.124969	503	0.232604	0.000023	497	0.309859	0.271000	0.284572
1000	0.299000	0.124969	489	0.237219	0.000023	511	0.358121	0.299000	0.284587
1000	0.319000	0.124969	499	0.294589	0.000023	501	0.343313	0.319000	0.284623
1000	0.293000	0.124969	487	0.260780	0.000023	513	0.323587	0.293000	0.284631
1000	0.309000	0.124969	496	0.266129	0.000023	504	0.351190	0.309000	0.284656
1000	0.278000	0.124969	508	0.263780	0.000023	492	0.292683	0.278000	0.284650
1000	0.266000	0.124969	510	0.235294	0.000023	490	0.297959	0.266000	0.284630
1000	0.269000	0.124969	499	0.216433	0.000023	501	0.321357	0.269000	0.284614
1000	0.271000	0.124969	507	0.236686	0.000023	493	0.306288	0.271000	0.284600
1000	0.272000	0.124969	524	0.246183	0.000023	476	0.300420	0.272000	0.284587
1000	0.312000	0.124969	512	0.283203	0.000023	488	0.342213	0.312000	0.284615
1000	0.298000	0.124969	532	0.259398	0.000023	468	0.341880	0.298000	0.284629
1000	0.305000	0.124969	486	0.271605	0.000023	514	0.336576	0.305000	0.284650
1000	0.283000	0.124969	500	0.252000	0.000023	500	0.314000	0.283000	0.284648
1000	0.284000	0.124969	541	0.290203	0.000023	459	0.276688	0.284000	0.284648
1000	0.290000	0.124969	501	0.267465	0.000023	499	0.312625	0.290000	0.284653
1000	0.289000	0.124969	517	0.284333	0.000023	483	0.293996	0.289000	0.284658
1000	0.299000	0.124969	522	0.268199	0.000023	478	0.332636	0.299000	0.284672
1000	0.259000	0.124969	479	0.254697	0.000023	521	0.262956	0.259000	0.284646
1000	0.296000	0.124969	506	0.254941	0.000023	494	0.338057	0.296000	0.284658
1000	0.278000	0.124969	515	0.242718	0.000023	485	0.315464	0.278000	0.284651
1000	0.311000	0.124969	515	0.273786	0.000023	485	0.350515	0.311000	0.284678
1000	0.285000	0.124969	538	0.234201	0.000023	462	0.344156	0.285000	0.284678
1000	0.290000	0.124969	492	0.280488	0.000023	508	0.299213	0.290000	0.284683
1000	0.299000	0.124969	526	0.262357	0.000023	474	0.339662	0.299000	0.284698
1000	0.298000	0.124969	491	0.268839	0.000023	509	0.326130	0.298000	0.284711
1000	0.290000	0.124969	477	0.259958	0.000023	523	0.317400	0.290000	0.284716
1000	0.261000	0.124969	478	0.215481	0.000023	522	0.302682	0.261000	0.284693
1000	0.270000	0.124969	505	0.247525	0.000023	495	0.292929	0.270000	0.284678
1000	0.273000	0.124969	540	0.250000	0.000023	460	0.300000	0.273000	0.284666
1000	0.300000	0.124969	507	0.284024	0.000023	493	0.316430	0.300000	0.284681
1000	0.301000	0.124969	501	0.259481	0.000023	499	0.342685	0.301000	0.284698
1000	0.289000	0.124969	509	0.273084	0.000023	491	0.305499	0.289000	0.284702
1000	0.338000	0.124969	490	0.283673	0.000023	510	0.390196	0.338000	0.284755
1000	0.273000	0.124969	506	0.258893	0.000023	494	0.287449	0.273000	0.284744
1000	0.287000	0.124969	497	0.261569	0.000023	503	0.312127	0.287000	0.284746
1000	0.292000	0.124969	478	0.248954	0.000023	522	0.331418	0.292000	0.284753
1000	0.285000	0.124969	505	0.279208	0.000023	495	0.290909	0.285000	0.284753
1000	0.295000	0.124969	500	0.290000	0.000023	500	0.300000	0.295000	0.284764
1000	0.286000	0.124969	519	0.277457	0.000023	481	0.295218	0.286000	0.284765
1000	0.314000	0.124969	517	0.305609	0.000023	483	0.322981	0.314000	0.284794
1000	0.333000	0.124969	506	0.296443	0.000023	494	0.370445	0.333000	0.284842
1000	0.299000	0.124969	502	0.292829	0.000023	498	0.305221	0.299000	0.284856
1000	0.275000	0.124969	504	0.251984	0.000023	496	0.298387	0.275000	0.284846
1000	0.308000	0.124969	493	0.281947	0.000023	507	0.333333	0.308000	0.284869
1000	0.299000	0.124969	493	0.269777	0.000023	507	0.327416	0.299000	0.284883
1000	0.285000	0.124969	492	0.300813	0.000023	508	0.269685	0.285000	0.284883
1000	0.299000	0.124969	524	0.280534	0.000023	476	0.319328	0.299000	0.284897
1000	0.301000	0.124969	476	0.256303	0.000023	524	0.341603	0.301000	0.284913
1000	0.286000	0.124969	520	0.273077	0.000023	480	0.300000	0.286000	0.284914
1000	0.318000	0.124969	487	0.283368	0.000023	513	0.350877	0.318000	0.284947
1000	0.271000	0.124969	516	0.238372	0.000023	484	0.305785	0.271000	0.284933
1000	0.282000	0.124969	485	0.288660	0.000023	515	0.275728	0.282000	0.284930
1000	0.274000	0.124969	538	0.226766	0.000023	462	0.329004	0.274000	0.284919
1000	0.300000	0.124969	518	0.260618	0.000023	482	0.342324	0.300000	0.284934
1000	0.277000	0.124969	499	0.236473	0.000023	501	0.317365	0.277000	0.284926
1000	0.274000	0.124969	512	0.240234	0.000023	488	0.309426	0.274000	0.284916
1000	0.310000	0.124969	483	0.273292	0.000023	517	0.344294	0.310000	0.284940
1000	0.268000	0.124969	528	0.244318	0.000023	472	0.294492	0.268000	0.284924
1000	0.301000	0.124969	525	0.293333	0.000023	475	0.309474	0.301000	0.284939
1000	0.263000	0.124969	493	0.237323	0.000023	507	0.287968	0.263000	0.284918
1000	0.282000	0.124969	521	0.262956	0.000023	479	0.302714	0.282000	0.284915
1000	0.296000	0.124969	495	0.262626	0.000023	505	0.328713	0.296000	0.284926
1000	0.308000	0.124969	475	0.275789	0.000023	525	0.337143	0.308000	0.284948
1000	0.274000	0.124969	498	0.230924	0.000023	502	0.316733	0.274000	0.284938
1000	0.286000	0.124969	496	0.298387	0.000023	504	0.273810	0.286000	0.284939
1000	0.283000	0.124969	479	0.254697	0.000023	521	0.309021	0.283000	0.284937
1000	0.285000	0.124969	471	0.254777	0.000023	529	0.311909	0.285000	0.284937
1000	0.293000	0.124969	495	0.266667	0.000023	505	0.318812	0.293000	0.284945
1000	0.271000	0.124969	505	0.223762	0.000023	495	0.319192	0.271000	0.284931
1000	0.303000	0.124969	499	0.266533	0.000023	501	0.339321	0.303000	0.284949
1000	0.290000	0.124969	505	0.312871	0.000023	495	0.266667	0.290000	0.284953
1000	0.300000	0.124969	490	0.261224	0.000023	510	0.337255	0.300000	0.284968
1000	0.296000	0.124969	494	0.261134	0.000023	506	0.330040	0.296000	0.284979
1000	0.304000	0.124969	506	0.250988	0.000023	494	0.358300	0.304000	0.284997
1000	0.312000	0.124969	500	0.256000	0.000023	500	0.368000	0.312000	0.285023
1000	0.295000	0.124969	485	0.257732	0.000023	515	0.330097	0.295000	0.285032
1000	0.277000	0.124969	486	0.248971	0.000023	514	0.303502	0.277000	0.285025
1000	0.299000	0.124969	499	0.292585	0.000023	501	0.305389	0.299000	0.285038
1000	0.278000	0.124969	493	0.251521	0.000023	507	0.303748	0.278000	0.285031
1000	0.323000	0.124969	501	0.291417	0.000023	499	0.354709	0.323000	0.285068
1000	0.300000	0.124969	479	0.271399	0.000023	521	0.326296	0.300000	0.285082
1000	0.283000	0.124969	490	0.261224	0.000023	510	0.303922	0.283000	0.285080
1000	0.317000	0.124969	519	0.300578	0.000023	481	0.334719	0.317000	0.285110
1000	0.283000	0.124969	528	0.291667	0.000023	472	0.273305	0.283000	0.285108
