# Supplementary material for: Investigating environmental effects on phonology using diachronic models
Source: Evol Hum Sci. 2024 Jan 3;6:e8. doi: 10.1017/ehs.2023.33 (PMC10955398; doi:10.1017/ehs.2023.33)
Supplement: Hartmann et al. supplementary material 4 — Hartmann et al. supplementary material [file S2513843X23000336sup004.zip › TonesClimateGeoPhylo_Public-1.0/results/BayesTraitsOutput/Discrete_Fossilised/FossilCorA.Log.txt]

Options:
Model:                           Discrete: Independent
Tree File Name:                  ../../data/processed/GTree_phylo4g_combined_trimmed.nex
Data File Name:                  ../../data/processed/Discrete_Fossilised/GTree_Data_Tones_3cat.txt
Log File Name:                   ../../results/BayesTraitsOutput/Discrete_Fossilised/FossilCorA.Log.txt
Save Initial Trees:              False
Save Trees:                      False
Summary:                         False
Seed:                            1538282812
Precision:                       64 bits
Cores:                           1
Analysis Type:                   MCMC
Sample Period:                   1000
Iterations:                      1010000
Burn in:                         10000
MCMC ML Start:                   False
Schedule File:                   ../../results/BayesTraitsOutput/Discrete_Fossilised/FossilCorA.Schedule.txt
Rate Dev:                        AutoTune
No of Rates:                     4
Base frequency (PI's):           None
Character Symbols:               00,01,10,11
Using a covarion model:          False
Normalise Q Matrix:              False
Tags:	249
	N251	250	Tiv_Tivoid Aghem_Grassfields Kom_Grassfields Oku_Grassfields Moghamo_Grassfields Fefe_Grassfields Mungaka_Grassfields Bamun_Grassfields Zaambo_Jarawan A53_Bafia_rikpa A31_Bubi A45_Nyokon A44_Tunen A46_Nomaande A462_Yambeta A601_Tuki A622_Nugunu A62B_Mmala A62C_Libie A43a_Basaa A42_Abo A61_Ngoro-lunda A61_Ngoro-Asom A61_Ngoro-Bisoo A63_Mangisa A71_Eton A72a_Ewondo A74a_Bulu A75a_Fang_Bitam A75a_Fang_Minvoul A75a_Fang_Medouneu A24_Duala A33a_Yasa A32C_Batanga A34_Benga A22_Bakweri A122_Bakundu A11_Londo A121_Mbonge A141_Lefo A15C_Akossi A15C_Mkaa A15C_Elung_Central_Manenguba A15A_Mbuu A15_Manenguba A15B_Mienge_NW_Manenguba B204_Ndambomo_Li B204_Ndambomo_Mbadi B204_Ndambomo_Massoukou B22E_Mwesa A91_Kwakum A93_Kako A803_Shiwa A81_Kwasio A83_Mekaa A832_Bekol A84_Njem A841_Badwe A86c_Mpiemo B203_Samaye B32_Kande B11a_Mpongwe B11b_Orungu B11c_Galwa B11d_Dyumba B11F_Enenga C85_Wongo C83_Bushong C71_Tetela C76_Ombo C105_Mbenga C36d_Lingala C142_Mondongo C104_Aka C101_Babole_Ma C101_Babole_Dz C32_Bobangi C323_Mpama C101_Babole_Ep C322_Zamba C141_Bonyala C22_Akwa C25E_Eboyi C25_Mboshi C25A_Bunji C25B_Olee C25C_Ondinga D12_Lengola C61_Mongo D23_Kibira-Kumu_1919 D311_Bila D201_Liko C401_Pakabete C43A_Baati H16c_Yombe B404_Ngubi B42_Sangu_Mb H42_Hunganna H11_Beembe H13_Kikunyi_1989 H131_Kisundi_Congo_Kimongo_1988 H16_Cimbala H16c_Kiyombe_DRC_1982 H16_Cilinji H16d_Ciwoyo_DRC_2012 H16_Cizobe H16_Kikongo H16b_Kindibu_2013 H16g_Ntandu H16g_Kimpangu_2012 H16_Kimbata_Ngidinga H16h_Kinkanu_2012 H16_Kimbeko C34_Sakata B865_Nzadi B85e_Mput B862_Lwel B85_Yanzi B864_Ngong B863_Pindi B503_Vili B501_Wanzi_E B52_Nzebi B78_Wuumu B77b_Fumu B63_Ndumu H21a_Kimbundu L13_Kwese K31_Luyana L52_Lunda K11_Ciokwe K14_Lwena K33_Kwangali K332_Rumanyo R11_Umbundu R31_Herero R21_Kwanyama R22_Ndonga L31a_Luba-Kasai L33_Luba-Shaba D28_Holoholo D20B_Vamba_1919 D43_Nyanga M61_Lenje M42_Bemba M54_Lamba JD66_Kiha JD62_Rundi JD65_Hangaza JE25_Mkwaya JE25_Jita JE25_Kilegi JE404_Shasi JE45_Nata JE42_Gusii JE403_Suba JE43_Kuria JE43_Kuria_Mago JE43_Kuria_Tari JE17_Gwere JE15_Luganda JE32_Luyia JE34_Samialugwe JE31_Lumasaaba JE31c_Bukusu JE23_Zinza JE21_Runyambo JE22_Haya JE13_Runyankore JE14_Rukiga F23_Sumbwa F22_Nyamwezi F21_Ntuzu F21_Sukuma F32_Nyaturucha F32_Nyaturuwil M13_Fipa M14_Rungu M15_Mambwe M21_Ndali M31_Nyakyusa M25_Safwa P31_Emakhua P31G_Ikorovere N21_Tumbuka_Malawi N31_Chewa S11_Shona S16_Kalanga S21_Venda K21_Lozi S31_Tswana S311_Shekgalagari S51_Tshwa S53_Tsonga S41_Xhosa S42_Zulu S44_Ndebele P21_Yao P23_Simakonde P25_Mabia P13_Matumbi G52_Ndamba N12_Ngoni G64_Pangwa G63_Bena F33_Langi G31_Zigua G23_Sambaa G24_Bondei G12_Kagulu G35_Luguru E71A_Upper_Pokomo E72a_Giryama E73_Digo G44a_Ngazija G44b_Ndzwani G44D_Maore G42a_Amu G41_Bajuni G412_Mwiini G401_Mwani G43_Kae G42_Swahili G42d_Unguja G22_Asu G22A_North_Pare G22B_South_Pare G39_Saghala E65_Gweno E623A_Kiseri E623D_Keni E623_Mkuu E621D_Kibosho E621B_Machame E53_Meru E621C_Siha E64_Kahe E622A_Kimochi E622C_Lema E55_Kamba_Kitu E55_Kamba E55_Kamba_Mach E51_Kikuyu E54_Tharaka E53_Igoji E53_Miutini E53_Tigania E53_Merutig E53_Imenti E53_Meruimenti 
	N252	8	Tiv_Tivoid Aghem_Grassfields Kom_Grassfields Oku_Grassfields Moghamo_Grassfields Fefe_Grassfields Mungaka_Grassfields Bamun_Grassfields 
	N253	7	Aghem_Grassfields Kom_Grassfields Oku_Grassfields Moghamo_Grassfields Fefe_Grassfields Mungaka_Grassfields Bamun_Grassfields 
	N254	3	Aghem_Grassfields Kom_Grassfields Oku_Grassfields 
	N255	2	Kom_Grassfields Oku_Grassfields 
	N256	4	Moghamo_Grassfields Fefe_Grassfields Mungaka_Grassfields Bamun_Grassfields 
	N257	3	Fefe_Grassfields Mungaka_Grassfields Bamun_Grassfields 
	N258	2	Mungaka_Grassfields Bamun_Grassfields 
	N259	242	Zaambo_Jarawan A53_Bafia_rikpa A31_Bubi A45_Nyokon A44_Tunen A46_Nomaande A462_Yambeta A601_Tuki A622_Nugunu A62B_Mmala A62C_Libie A43a_Basaa A42_Abo A61_Ngoro-lunda A61_Ngoro-Asom A61_Ngoro-Bisoo A63_Mangisa A71_Eton A72a_Ewondo A74a_Bulu A75a_Fang_Bitam A75a_Fang_Minvoul A75a_Fang_Medouneu A24_Duala A33a_Yasa A32C_Batanga A34_Benga A22_Bakweri A122_Bakundu A11_Londo A121_Mbonge A141_Lefo A15C_Akossi A15C_Mkaa A15C_Elung_Central_Manenguba A15A_Mbuu A15_Manenguba A15B_Mienge_NW_Manenguba B204_Ndambomo_Li B204_Ndambomo_Mbadi B204_Ndambomo_Massoukou B22E_Mwesa A91_Kwakum A93_Kako A803_Shiwa A81_Kwasio A83_Mekaa A832_Bekol A84_Njem A841_Badwe A86c_Mpiemo B203_Samaye B32_Kande B11a_Mpongwe B11b_Orungu B11c_Galwa B11d_Dyumba B11F_Enenga C85_Wongo C83_Bushong C71_Tetela C76_Ombo C105_Mbenga C36d_Lingala C142_Mondongo C104_Aka C101_Babole_Ma C101_Babole_Dz C32_Bobangi C323_Mpama C101_Babole_Ep C322_Zamba C141_Bonyala C22_Akwa C25E_Eboyi C25_Mboshi C25A_Bunji C25B_Olee C25C_Ondinga D12_Lengola C61_Mongo D23_Kibira-Kumu_1919 D311_Bila D201_Liko C401_Pakabete C43A_Baati H16c_Yombe B404_Ngubi B42_Sangu_Mb H42_Hunganna H11_Beembe H13_Kikunyi_1989 H131_Kisundi_Congo_Kimongo_1988 H16_Cimbala H16c_Kiyombe_DRC_1982 H16_Cilinji H16d_Ciwoyo_DRC_2012 H16_Cizobe H16_Kikongo H16b_Kindibu_2013 H16g_Ntandu H16g_Kimpangu_2012 H16_Kimbata_Ngidinga H16h_Kinkanu_2012 H16_Kimbeko C34_Sakata B865_Nzadi B85e_Mput B862_Lwel B85_Yanzi B864_Ngong B863_Pindi B503_Vili B501_Wanzi_E B52_Nzebi B78_Wuumu B77b_Fumu B63_Ndumu H21a_Kimbundu L13_Kwese K31_Luyana L52_Lunda K11_Ciokwe K14_Lwena K33_Kwangali K332_Rumanyo R11_Umbundu R31_Herero R21_Kwanyama R22_Ndonga L31a_Luba-Kasai L33_Luba-Shaba D28_Holoholo D20B_Vamba_1919 D43_Nyanga M61_Lenje M42_Bemba M54_Lamba JD66_Kiha JD62_Rundi JD65_Hangaza JE25_Mkwaya JE25_Jita JE25_Kilegi JE404_Shasi JE45_Nata JE42_Gusii JE403_Suba JE43_Kuria JE43_Kuria_Mago JE43_Kuria_Tari JE17_Gwere JE15_Luganda JE32_Luyia JE34_Samialugwe JE31_Lumasaaba JE31c_Bukusu JE23_Zinza JE21_Runyambo JE22_Haya JE13_Runyankore JE14_Rukiga F23_Sumbwa F22_Nyamwezi F21_Ntuzu F21_Sukuma F32_Nyaturucha F32_Nyaturuwil M13_Fipa M14_Rungu M15_Mambwe M21_Ndali M31_Nyakyusa M25_Safwa P31_Emakhua P31G_Ikorovere N21_Tumbuka_Malawi N31_Chewa S11_Shona S16_Kalanga S21_Venda K21_Lozi S31_Tswana S311_Shekgalagari S51_Tshwa S53_Tsonga S41_Xhosa S42_Zulu S44_Ndebele P21_Yao P23_Simakonde P25_Mabia P13_Matumbi G52_Ndamba N12_Ngoni G64_Pangwa G63_Bena F33_Langi G31_Zigua G23_Sambaa G24_Bondei G12_Kagulu G35_Luguru E71A_Upper_Pokomo E72a_Giryama E73_Digo G44a_Ngazija G44b_Ndzwani G44D_Maore G42a_Amu G41_Bajuni G412_Mwiini G401_Mwani G43_Kae G42_Swahili G42d_Unguja G22_Asu G22A_North_Pare G22B_South_Pare G39_Saghala E65_Gweno E623A_Kiseri E623D_Keni E623_Mkuu E621D_Kibosho E621B_Machame E53_Meru E621C_Siha E64_Kahe E622A_Kimochi E622C_Lema E55_Kamba_Kitu E55_Kamba E55_Kamba_Mach E51_Kikuyu E54_Tharaka E53_Igoji E53_Miutini E53_Tigania E53_Merutig E53_Imenti E53_Meruimenti 
	N260	38	Zaambo_Jarawan A53_Bafia_rikpa A31_Bubi A45_Nyokon A44_Tunen A46_Nomaande A462_Yambeta A601_Tuki A622_Nugunu A62B_Mmala A62C_Libie A43a_Basaa A42_Abo A61_Ngoro-lunda A61_Ngoro-Asom A61_Ngoro-Bisoo A63_Mangisa A71_Eton A72a_Ewondo A74a_Bulu A75a_Fang_Bitam A75a_Fang_Minvoul A75a_Fang_Medouneu A24_Duala A33a_Yasa A32C_Batanga A34_Benga A22_Bakweri A122_Bakundu A11_Londo A121_Mbonge A141_Lefo A15C_Akossi A15C_Mkaa A15C_Elung_Central_Manenguba A15A_Mbuu A15_Manenguba A15B_Mienge_NW_Manenguba 
	N261	11	Zaambo_Jarawan A53_Bafia_rikpa A31_Bubi A45_Nyokon A44_Tunen A46_Nomaande A462_Yambeta A601_Tuki A622_Nugunu A62B_Mmala A62C_Libie 
	N262	10	A53_Bafia_rikpa A31_Bubi A45_Nyokon A44_Tunen A46_Nomaande A462_Yambeta A601_Tuki A622_Nugunu A62B_Mmala A62C_Libie 
	N263	9	A31_Bubi A45_Nyokon A44_Tunen A46_Nomaande A462_Yambeta A601_Tuki A622_Nugunu A62B_Mmala A62C_Libie 
	N264	8	A45_Nyokon A44_Tunen A46_Nomaande A462_Yambeta A601_Tuki A622_Nugunu A62B_Mmala A62C_Libie 
	N265	7	A44_Tunen A46_Nomaande A462_Yambeta A601_Tuki A622_Nugunu A62B_Mmala A62C_Libie 
	N266	2	A44_Tunen A46_Nomaande 
	N267	5	A462_Yambeta A601_Tuki A622_Nugunu A62B_Mmala A62C_Libie 
	N268	4	A601_Tuki A622_Nugunu A62B_Mmala A62C_Libie 
	N269	3	A622_Nugunu A62B_Mmala A62C_Libie 
	N270	2	A62B_Mmala A62C_Libie 
	N271	27	A43a_Basaa A42_Abo A61_Ngoro-lunda A61_Ngoro-Asom A61_Ngoro-Bisoo A63_Mangisa A71_Eton A72a_Ewondo A74a_Bulu A75a_Fang_Bitam A75a_Fang_Minvoul A75a_Fang_Medouneu A24_Duala A33a_Yasa A32C_Batanga A34_Benga A22_Bakweri A122_Bakundu A11_Londo A121_Mbonge A141_Lefo A15C_Akossi A15C_Mkaa A15C_Elung_Central_Manenguba A15A_Mbuu A15_Manenguba A15B_Mienge_NW_Manenguba 
	N272	12	A43a_Basaa A42_Abo A61_Ngoro-lunda A61_Ngoro-Asom A61_Ngoro-Bisoo A63_Mangisa A71_Eton A72a_Ewondo A74a_Bulu A75a_Fang_Bitam A75a_Fang_Minvoul A75a_Fang_Medouneu 
	N273	2	A43a_Basaa A42_Abo 
	N274	10	A61_Ngoro-lunda A61_Ngoro-Asom A61_Ngoro-Bisoo A63_Mangisa A71_Eton A72a_Ewondo A74a_Bulu A75a_Fang_Bitam A75a_Fang_Minvoul A75a_Fang_Medouneu 
	N275	9	A61_Ngoro-Asom A61_Ngoro-Bisoo A63_Mangisa A71_Eton A72a_Ewondo A74a_Bulu A75a_Fang_Bitam A75a_Fang_Minvoul A75a_Fang_Medouneu 
	N276	2	A61_Ngoro-Asom A61_Ngoro-Bisoo 
	N277	7	A63_Mangisa A71_Eton A72a_Ewondo A74a_Bulu A75a_Fang_Bitam A75a_Fang_Minvoul A75a_Fang_Medouneu 
	N278	2	A63_Mangisa A71_Eton 
	N279	5	A72a_Ewondo A74a_Bulu A75a_Fang_Bitam A75a_Fang_Minvoul A75a_Fang_Medouneu 
	N280	4	A74a_Bulu A75a_Fang_Bitam A75a_Fang_Minvoul A75a_Fang_Medouneu 
	N281	3	A75a_Fang_Bitam A75a_Fang_Minvoul A75a_Fang_Medouneu 
	N282	2	A75a_Fang_Minvoul A75a_Fang_Medouneu 
	N283	15	A24_Duala A33a_Yasa A32C_Batanga A34_Benga A22_Bakweri A122_Bakundu A11_Londo A121_Mbonge A141_Lefo A15C_Akossi A15C_Mkaa A15C_Elung_Central_Manenguba A15A_Mbuu A15_Manenguba A15B_Mienge_NW_Manenguba 
	N284	4	A24_Duala A33a_Yasa A32C_Batanga A34_Benga 
	N285	3	A33a_Yasa A32C_Batanga A34_Benga 
	N286	2	A32C_Batanga A34_Benga 
	N287	11	A22_Bakweri A122_Bakundu A11_Londo A121_Mbonge A141_Lefo A15C_Akossi A15C_Mkaa A15C_Elung_Central_Manenguba A15A_Mbuu A15_Manenguba A15B_Mienge_NW_Manenguba 
	N288	4	A22_Bakweri A122_Bakundu A11_Londo A121_Mbonge 
	N289	3	A122_Bakundu A11_Londo A121_Mbonge 
	N290	2	A11_Londo A121_Mbonge 
	N291	7	A141_Lefo A15C_Akossi A15C_Mkaa A15C_Elung_Central_Manenguba A15A_Mbuu A15_Manenguba A15B_Mienge_NW_Manenguba 
	N292	6	A15C_Akossi A15C_Mkaa A15C_Elung_Central_Manenguba A15A_Mbuu A15_Manenguba A15B_Mienge_NW_Manenguba 
	N293	2	A15C_Akossi A15C_Mkaa 
	N294	4	A15C_Elung_Central_Manenguba A15A_Mbuu A15_Manenguba A15B_Mienge_NW_Manenguba 
	N295	3	A15A_Mbuu A15_Manenguba A15B_Mienge_NW_Manenguba 
	N296	2	A15_Manenguba A15B_Mienge_NW_Manenguba 
	N297	204	B204_Ndambomo_Li B204_Ndambomo_Mbadi B204_Ndambomo_Massoukou B22E_Mwesa A91_Kwakum A93_Kako A803_Shiwa A81_Kwasio A83_Mekaa A832_Bekol A84_Njem A841_Badwe A86c_Mpiemo B203_Samaye B32_Kande B11a_Mpongwe B11b_Orungu B11c_Galwa B11d_Dyumba B11F_Enenga C85_Wongo C83_Bushong C71_Tetela C76_Ombo C105_Mbenga C36d_Lingala C142_Mondongo C104_Aka C101_Babole_Ma C101_Babole_Dz C32_Bobangi C323_Mpama C101_Babole_Ep C322_Zamba C141_Bonyala C22_Akwa C25E_Eboyi C25_Mboshi C25A_Bunji C25B_Olee C25C_Ondinga D12_Lengola C61_Mongo D23_Kibira-Kumu_1919 D311_Bila D201_Liko C401_Pakabete C43A_Baati H16c_Yombe B404_Ngubi B42_Sangu_Mb H42_Hunganna H11_Beembe H13_Kikunyi_1989 H131_Kisundi_Congo_Kimongo_1988 H16_Cimbala H16c_Kiyombe_DRC_1982 H16_Cilinji H16d_Ciwoyo_DRC_2012 H16_Cizobe H16_Kikongo H16b_Kindibu_2013 H16g_Ntandu H16g_Kimpangu_2012 H16_Kimbata_Ngidinga H16h_Kinkanu_2012 H16_Kimbeko C34_Sakata B865_Nzadi B85e_Mput B862_Lwel B85_Yanzi B864_Ngong B863_Pindi B503_Vili B501_Wanzi_E B52_Nzebi B78_Wuumu B77b_Fumu B63_Ndumu H21a_Kimbundu L13_Kwese K31_Luyana L52_Lunda K11_Ciokwe K14_Lwena K33_Kwangali K332_Rumanyo R11_Umbundu R31_Herero R21_Kwanyama R22_Ndonga L31a_Luba-Kasai L33_Luba-Shaba D28_Holoholo D20B_Vamba_1919 D43_Nyanga M61_Lenje M42_Bemba M54_Lamba JD66_Kiha JD62_Rundi JD65_Hangaza JE25_Mkwaya JE25_Jita JE25_Kilegi JE404_Shasi JE45_Nata JE42_Gusii JE403_Suba JE43_Kuria JE43_Kuria_Mago JE43_Kuria_Tari JE17_Gwere JE15_Luganda JE32_Luyia JE34_Samialugwe JE31_Lumasaaba JE31c_Bukusu JE23_Zinza JE21_Runyambo JE22_Haya JE13_Runyankore JE14_Rukiga F23_Sumbwa F22_Nyamwezi F21_Ntuzu F21_Sukuma F32_Nyaturucha F32_Nyaturuwil M13_Fipa M14_Rungu M15_Mambwe M21_Ndali M31_Nyakyusa M25_Safwa P31_Emakhua P31G_Ikorovere N21_Tumbuka_Malawi N31_Chewa S11_Shona S16_Kalanga S21_Venda K21_Lozi S31_Tswana S311_Shekgalagari S51_Tshwa S53_Tsonga S41_Xhosa S42_Zulu S44_Ndebele P21_Yao P23_Simakonde P25_Mabia P13_Matumbi G52_Ndamba N12_Ngoni G64_Pangwa G63_Bena F33_Langi G31_Zigua G23_Sambaa G24_Bondei G12_Kagulu G35_Luguru E71A_Upper_Pokomo E72a_Giryama E73_Digo G44a_Ngazija G44b_Ndzwani G44D_Maore G42a_Amu G41_Bajuni G412_Mwiini G401_Mwani G43_Kae G42_Swahili G42d_Unguja G22_Asu G22A_North_Pare G22B_South_Pare G39_Saghala E65_Gweno E623A_Kiseri E623D_Keni E623_Mkuu E621D_Kibosho E621B_Machame E53_Meru E621C_Siha E64_Kahe E622A_Kimochi E622C_Lema E55_Kamba_Kitu E55_Kamba E55_Kamba_Mach E51_Kikuyu E54_Tharaka E53_Igoji E53_Miutini E53_Tigania E53_Merutig E53_Imenti E53_Meruimenti 
	N298	13	B204_Ndambomo_Li B204_Ndambomo_Mbadi B204_Ndambomo_Massoukou B22E_Mwesa A91_Kwakum A93_Kako A803_Shiwa A81_Kwasio A83_Mekaa A832_Bekol A84_Njem A841_Badwe A86c_Mpiemo 
	N299	4	B204_Ndambomo_Li B204_Ndambomo_Mbadi B204_Ndambomo_Massoukou B22E_Mwesa 
	N300	3	B204_Ndambomo_Li B204_Ndambomo_Mbadi B204_Ndambomo_Massoukou 
	N301	2	B204_Ndambomo_Mbadi B204_Ndambomo_Massoukou 
	N302	9	A91_Kwakum A93_Kako A803_Shiwa A81_Kwasio A83_Mekaa A832_Bekol A84_Njem A841_Badwe A86c_Mpiemo 
	N303	2	A91_Kwakum A93_Kako 
	N304	7	A803_Shiwa A81_Kwasio A83_Mekaa A832_Bekol A84_Njem A841_Badwe A86c_Mpiemo 
	N305	4	A803_Shiwa A81_Kwasio A83_Mekaa A832_Bekol 
	N306	2	A803_Shiwa A81_Kwasio 
	N307	2	A83_Mekaa A832_Bekol 
	N308	3	A84_Njem A841_Badwe A86c_Mpiemo 
	N309	2	A84_Njem A841_Badwe 
	N310	191	B203_Samaye B32_Kande B11a_Mpongwe B11b_Orungu B11c_Galwa B11d_Dyumba B11F_Enenga C85_Wongo C83_Bushong C71_Tetela C76_Ombo C105_Mbenga C36d_Lingala C142_Mondongo C104_Aka C101_Babole_Ma C101_Babole_Dz C32_Bobangi C323_Mpama C101_Babole_Ep C322_Zamba C141_Bonyala C22_Akwa C25E_Eboyi C25_Mboshi C25A_Bunji C25B_Olee C25C_Ondinga D12_Lengola C61_Mongo D23_Kibira-Kumu_1919 D311_Bila D201_Liko C401_Pakabete C43A_Baati H16c_Yombe B404_Ngubi B42_Sangu_Mb H42_Hunganna H11_Beembe H13_Kikunyi_1989 H131_Kisundi_Congo_Kimongo_1988 H16_Cimbala H16c_Kiyombe_DRC_1982 H16_Cilinji H16d_Ciwoyo_DRC_2012 H16_Cizobe H16_Kikongo H16b_Kindibu_2013 H16g_Ntandu H16g_Kimpangu_2012 H16_Kimbata_Ngidinga H16h_Kinkanu_2012 H16_Kimbeko C34_Sakata B865_Nzadi B85e_Mput B862_Lwel B85_Yanzi B864_Ngong B863_Pindi B503_Vili B501_Wanzi_E B52_Nzebi B78_Wuumu B77b_Fumu B63_Ndumu H21a_Kimbundu L13_Kwese K31_Luyana L52_Lunda K11_Ciokwe K14_Lwena K33_Kwangali K332_Rumanyo R11_Umbundu R31_Herero R21_Kwanyama R22_Ndonga L31a_Luba-Kasai L33_Luba-Shaba D28_Holoholo D20B_Vamba_1919 D43_Nyanga M61_Lenje M42_Bemba M54_Lamba JD66_Kiha JD62_Rundi JD65_Hangaza JE25_Mkwaya JE25_Jita JE25_Kilegi JE404_Shasi JE45_Nata JE42_Gusii JE403_Suba JE43_Kuria JE43_Kuria_Mago JE43_Kuria_Tari JE17_Gwere JE15_Luganda JE32_Luyia JE34_Samialugwe JE31_Lumasaaba JE31c_Bukusu JE23_Zinza JE21_Runyambo JE22_Haya JE13_Runyankore JE14_Rukiga F23_Sumbwa F22_Nyamwezi F21_Ntuzu F21_Sukuma F32_Nyaturucha F32_Nyaturuwil M13_Fipa M14_Rungu M15_Mambwe M21_Ndali M31_Nyakyusa M25_Safwa P31_Emakhua P31G_Ikorovere N21_Tumbuka_Malawi N31_Chewa S11_Shona S16_Kalanga S21_Venda K21_Lozi S31_Tswana S311_Shekgalagari S51_Tshwa S53_Tsonga S41_Xhosa S42_Zulu S44_Ndebele P21_Yao P23_Simakonde P25_Mabia P13_Matumbi G52_Ndamba N12_Ngoni G64_Pangwa G63_Bena F33_Langi G31_Zigua G23_Sambaa G24_Bondei G12_Kagulu G35_Luguru E71A_Upper_Pokomo E72a_Giryama E73_Digo G44a_Ngazija G44b_Ndzwani G44D_Maore G42a_Amu G41_Bajuni G412_Mwiini G401_Mwani G43_Kae G42_Swahili G42d_Unguja G22_Asu G22A_North_Pare G22B_South_Pare G39_Saghala E65_Gweno E623A_Kiseri E623D_Keni E623_Mkuu E621D_Kibosho E621B_Machame E53_Meru E621C_Siha E64_Kahe E622A_Kimochi E622C_Lema E55_Kamba_Kitu E55_Kamba E55_Kamba_Mach E51_Kikuyu E54_Tharaka E53_Igoji E53_Miutini E53_Tigania E53_Merutig E53_Imenti E53_Meruimenti 
	N311	190	B32_Kande B11a_Mpongwe B11b_Orungu B11c_Galwa B11d_Dyumba B11F_Enenga C85_Wongo C83_Bushong C71_Tetela C76_Ombo C105_Mbenga C36d_Lingala C142_Mondongo C104_Aka C101_Babole_Ma C101_Babole_Dz C32_Bobangi C323_Mpama C101_Babole_Ep C322_Zamba C141_Bonyala C22_Akwa C25E_Eboyi C25_Mboshi C25A_Bunji C25B_Olee C25C_Ondinga D12_Lengola C61_Mongo D23_Kibira-Kumu_1919 D311_Bila D201_Liko C401_Pakabete C43A_Baati H16c_Yombe B404_Ngubi B42_Sangu_Mb H42_Hunganna H11_Beembe H13_Kikunyi_1989 H131_Kisundi_Congo_Kimongo_1988 H16_Cimbala H16c_Kiyombe_DRC_1982 H16_Cilinji H16d_Ciwoyo_DRC_2012 H16_Cizobe H16_Kikongo H16b_Kindibu_2013 H16g_Ntandu H16g_Kimpangu_2012 H16_Kimbata_Ngidinga H16h_Kinkanu_2012 H16_Kimbeko C34_Sakata B865_Nzadi B85e_Mput B862_Lwel B85_Yanzi B864_Ngong B863_Pindi B503_Vili B501_Wanzi_E B52_Nzebi B78_Wuumu B77b_Fumu B63_Ndumu H21a_Kimbundu L13_Kwese K31_Luyana L52_Lunda K11_Ciokwe K14_Lwena K33_Kwangali K332_Rumanyo R11_Umbundu R31_Herero R21_Kwanyama R22_Ndonga L31a_Luba-Kasai L33_Luba-Shaba D28_Holoholo D20B_Vamba_1919 D43_Nyanga M61_Lenje M42_Bemba M54_Lamba JD66_Kiha JD62_Rundi JD65_Hangaza JE25_Mkwaya JE25_Jita JE25_Kilegi JE404_Shasi JE45_Nata JE42_Gusii JE403_Suba JE43_Kuria JE43_Kuria_Mago JE43_Kuria_Tari JE17_Gwere JE15_Luganda JE32_Luyia JE34_Samialugwe JE31_Lumasaaba JE31c_Bukusu JE23_Zinza JE21_Runyambo JE22_Haya JE13_Runyankore JE14_Rukiga F23_Sumbwa F22_Nyamwezi F21_Ntuzu F21_Sukuma F32_Nyaturucha F32_Nyaturuwil M13_Fipa M14_Rungu M15_Mambwe M21_Ndali M31_Nyakyusa M25_Safwa P31_Emakhua P31G_Ikorovere N21_Tumbuka_Malawi N31_Chewa S11_Shona S16_Kalanga S21_Venda K21_Lozi S31_Tswana S311_Shekgalagari S51_Tshwa S53_Tsonga S41_Xhosa S42_Zulu S44_Ndebele P21_Yao P23_Simakonde P25_Mabia P13_Matumbi G52_Ndamba N12_Ngoni G64_Pangwa G63_Bena F33_Langi G31_Zigua G23_Sambaa G24_Bondei G12_Kagulu G35_Luguru E71A_Upper_Pokomo E72a_Giryama E73_Digo G44a_Ngazija G44b_Ndzwani G44D_Maore G42a_Amu G41_Bajuni G412_Mwiini G401_Mwani G43_Kae G42_Swahili G42d_Unguja G22_Asu G22A_North_Pare G22B_South_Pare G39_Saghala E65_Gweno E623A_Kiseri E623D_Keni E623_Mkuu E621D_Kibosho E621B_Machame E53_Meru E621C_Siha E64_Kahe E622A_Kimochi E622C_Lema E55_Kamba_Kitu E55_Kamba E55_Kamba_Mach E51_Kikuyu E54_Tharaka E53_Igoji E53_Miutini E53_Tigania E53_Merutig E53_Imenti E53_Meruimenti 
	N312	6	B32_Kande B11a_Mpongwe B11b_Orungu B11c_Galwa B11d_Dyumba B11F_Enenga 
	N313	5	B11a_Mpongwe B11b_Orungu B11c_Galwa B11d_Dyumba B11F_Enenga 
	N314	2	B11a_Mpongwe B11b_Orungu 
	N315	3	B11c_Galwa B11d_Dyumba B11F_Enenga 
	N316	2	B11d_Dyumba B11F_Enenga 
	N317	184	C85_Wongo C83_Bushong C71_Tetela C76_Ombo C105_Mbenga C36d_Lingala C142_Mondongo C104_Aka C101_Babole_Ma C101_Babole_Dz C32_Bobangi C323_Mpama C101_Babole_Ep C322_Zamba C141_Bonyala C22_Akwa C25E_Eboyi C25_Mboshi C25A_Bunji C25B_Olee C25C_Ondinga D12_Lengola C61_Mongo D23_Kibira-Kumu_1919 D311_Bila D201_Liko C401_Pakabete C43A_Baati H16c_Yombe B404_Ngubi B42_Sangu_Mb H42_Hunganna H11_Beembe H13_Kikunyi_1989 H131_Kisundi_Congo_Kimongo_1988 H16_Cimbala H16c_Kiyombe_DRC_1982 H16_Cilinji H16d_Ciwoyo_DRC_2012 H16_Cizobe H16_Kikongo H16b_Kindibu_2013 H16g_Ntandu H16g_Kimpangu_2012 H16_Kimbata_Ngidinga H16h_Kinkanu_2012 H16_Kimbeko C34_Sakata B865_Nzadi B85e_Mput B862_Lwel B85_Yanzi B864_Ngong B863_Pindi B503_Vili B501_Wanzi_E B52_Nzebi B78_Wuumu B77b_Fumu B63_Ndumu H21a_Kimbundu L13_Kwese K31_Luyana L52_Lunda K11_Ciokwe K14_Lwena K33_Kwangali K332_Rumanyo R11_Umbundu R31_Herero R21_Kwanyama R22_Ndonga L31a_Luba-Kasai L33_Luba-Shaba D28_Holoholo D20B_Vamba_1919 D43_Nyanga M61_Lenje M42_Bemba M54_Lamba JD66_Kiha JD62_Rundi JD65_Hangaza JE25_Mkwaya JE25_Jita JE25_Kilegi JE404_Shasi JE45_Nata JE42_Gusii JE403_Suba JE43_Kuria JE43_Kuria_Mago JE43_Kuria_Tari JE17_Gwere JE15_Luganda JE32_Luyia JE34_Samialugwe JE31_Lumasaaba JE31c_Bukusu JE23_Zinza JE21_Runyambo JE22_Haya JE13_Runyankore JE14_Rukiga F23_Sumbwa F22_Nyamwezi F21_Ntuzu F21_Sukuma F32_Nyaturucha F32_Nyaturuwil M13_Fipa M14_Rungu M15_Mambwe M21_Ndali M31_Nyakyusa M25_Safwa P31_Emakhua P31G_Ikorovere N21_Tumbuka_Malawi N31_Chewa S11_Shona S16_Kalanga S21_Venda K21_Lozi S31_Tswana S311_Shekgalagari S51_Tshwa S53_Tsonga S41_Xhosa S42_Zulu S44_Ndebele P21_Yao P23_Simakonde P25_Mabia P13_Matumbi G52_Ndamba N12_Ngoni G64_Pangwa G63_Bena F33_Langi G31_Zigua G23_Sambaa G24_Bondei G12_Kagulu G35_Luguru E71A_Upper_Pokomo E72a_Giryama E73_Digo G44a_Ngazija G44b_Ndzwani G44D_Maore G42a_Amu G41_Bajuni G412_Mwiini G401_Mwani G43_Kae G42_Swahili G42d_Unguja G22_Asu G22A_North_Pare G22B_South_Pare G39_Saghala E65_Gweno E623A_Kiseri E623D_Keni E623_Mkuu E621D_Kibosho E621B_Machame E53_Meru E621C_Siha E64_Kahe E622A_Kimochi E622C_Lema E55_Kamba_Kitu E55_Kamba E55_Kamba_Mach E51_Kikuyu E54_Tharaka E53_Igoji E53_Miutini E53_Tigania E53_Merutig E53_Imenti E53_Meruimenti 
	N318	28	C85_Wongo C83_Bushong C71_Tetela C76_Ombo C105_Mbenga C36d_Lingala C142_Mondongo C104_Aka C101_Babole_Ma C101_Babole_Dz C32_Bobangi C323_Mpama C101_Babole_Ep C322_Zamba C141_Bonyala C22_Akwa C25E_Eboyi C25_Mboshi C25A_Bunji C25B_Olee C25C_Ondinga D12_Lengola C61_Mongo D23_Kibira-Kumu_1919 D311_Bila D201_Liko C401_Pakabete C43A_Baati 
	N319	4	C85_Wongo C83_Bushong C71_Tetela C76_Ombo 
	N320	2	C85_Wongo C83_Bushong 
	N321	2	C71_Tetela C76_Ombo 
	N322	24	C105_Mbenga C36d_Lingala C142_Mondongo C104_Aka C101_Babole_Ma C101_Babole_Dz C32_Bobangi C323_Mpama C101_Babole_Ep C322_Zamba C141_Bonyala C22_Akwa C25E_Eboyi C25_Mboshi C25A_Bunji C25B_Olee C25C_Ondinga D12_Lengola C61_Mongo D23_Kibira-Kumu_1919 D311_Bila D201_Liko C401_Pakabete C43A_Baati 
	N323	17	C105_Mbenga C36d_Lingala C142_Mondongo C104_Aka C101_Babole_Ma C101_Babole_Dz C32_Bobangi C323_Mpama C101_Babole_Ep C322_Zamba C141_Bonyala C22_Akwa C25E_Eboyi C25_Mboshi C25A_Bunji C25B_Olee C25C_Ondinga 
	N324	3	C105_Mbenga C36d_Lingala C142_Mondongo 
	N325	2	C105_Mbenga C36d_Lingala 
	N326	14	C104_Aka C101_Babole_Ma C101_Babole_Dz C32_Bobangi C323_Mpama C101_Babole_Ep C322_Zamba C141_Bonyala C22_Akwa C25E_Eboyi C25_Mboshi C25A_Bunji C25B_Olee C25C_Ondinga 
	N327	3	C104_Aka C101_Babole_Ma C101_Babole_Dz 
	N328	2	C101_Babole_Ma C101_Babole_Dz 
	N329	11	C32_Bobangi C323_Mpama C101_Babole_Ep C322_Zamba C141_Bonyala C22_Akwa C25E_Eboyi C25_Mboshi C25A_Bunji C25B_Olee C25C_Ondinga 
	N330	4	C32_Bobangi C323_Mpama C101_Babole_Ep C322_Zamba 
	N331	3	C323_Mpama C101_Babole_Ep C322_Zamba 
	N332	2	C101_Babole_Ep C322_Zamba 
	N333	7	C141_Bonyala C22_Akwa C25E_Eboyi C25_Mboshi C25A_Bunji C25B_Olee C25C_Ondinga 
	N334	2	C141_Bonyala C22_Akwa 
	N335	5	C25E_Eboyi C25_Mboshi C25A_Bunji C25B_Olee C25C_Ondinga 
	N336	4	C25_Mboshi C25A_Bunji C25B_Olee C25C_Ondinga 
	N337	3	C25A_Bunji C25B_Olee C25C_Ondinga 
	N338	2	C25B_Olee C25C_Ondinga 
	N339	7	D12_Lengola C61_Mongo D23_Kibira-Kumu_1919 D311_Bila D201_Liko C401_Pakabete C43A_Baati 
	N340	2	D12_Lengola C61_Mongo 
	N341	5	D23_Kibira-Kumu_1919 D311_Bila D201_Liko C401_Pakabete C43A_Baati 
	N342	2	D23_Kibira-Kumu_1919 D311_Bila 
	N343	3	D201_Liko C401_Pakabete C43A_Baati 
	N344	2	C401_Pakabete C43A_Baati 
	N345	156	H16c_Yombe B404_Ngubi B42_Sangu_Mb H42_Hunganna H11_Beembe H13_Kikunyi_1989 H131_Kisundi_Congo_Kimongo_1988 H16_Cimbala H16c_Kiyombe_DRC_1982 H16_Cilinji H16d_Ciwoyo_DRC_2012 H16_Cizobe H16_Kikongo H16b_Kindibu_2013 H16g_Ntandu H16g_Kimpangu_2012 H16_Kimbata_Ngidinga H16h_Kinkanu_2012 H16_Kimbeko C34_Sakata B865_Nzadi B85e_Mput B862_Lwel B85_Yanzi B864_Ngong B863_Pindi B503_Vili B501_Wanzi_E B52_Nzebi B78_Wuumu B77b_Fumu B63_Ndumu H21a_Kimbundu L13_Kwese K31_Luyana L52_Lunda K11_Ciokwe K14_Lwena K33_Kwangali K332_Rumanyo R11_Umbundu R31_Herero R21_Kwanyama R22_Ndonga L31a_Luba-Kasai L33_Luba-Shaba D28_Holoholo D20B_Vamba_1919 D43_Nyanga M61_Lenje M42_Bemba M54_Lamba JD66_Kiha JD62_Rundi JD65_Hangaza JE25_Mkwaya JE25_Jita JE25_Kilegi JE404_Shasi JE45_Nata JE42_Gusii JE403_Suba JE43_Kuria JE43_Kuria_Mago JE43_Kuria_Tari JE17_Gwere JE15_Luganda JE32_Luyia JE34_Samialugwe JE31_Lumasaaba JE31c_Bukusu JE23_Zinza JE21_Runyambo JE22_Haya JE13_Runyankore JE14_Rukiga F23_Sumbwa F22_Nyamwezi F21_Ntuzu F21_Sukuma F32_Nyaturucha F32_Nyaturuwil M13_Fipa M14_Rungu M15_Mambwe M21_Ndali M31_Nyakyusa M25_Safwa P31_Emakhua P31G_Ikorovere N21_Tumbuka_Malawi N31_Chewa S11_Shona S16_Kalanga S21_Venda K21_Lozi S31_Tswana S311_Shekgalagari S51_Tshwa S53_Tsonga S41_Xhosa S42_Zulu S44_Ndebele P21_Yao P23_Simakonde P25_Mabia P13_Matumbi G52_Ndamba N12_Ngoni G64_Pangwa G63_Bena F33_Langi G31_Zigua G23_Sambaa G24_Bondei G12_Kagulu G35_Luguru E71A_Upper_Pokomo E72a_Giryama E73_Digo G44a_Ngazija G44b_Ndzwani G44D_Maore G42a_Amu G41_Bajuni G412_Mwiini G401_Mwani G43_Kae G42_Swahili G42d_Unguja G22_Asu G22A_North_Pare G22B_South_Pare G39_Saghala E65_Gweno E623A_Kiseri E623D_Keni E623_Mkuu E621D_Kibosho E621B_Machame E53_Meru E621C_Siha E64_Kahe E622A_Kimochi E622C_Lema E55_Kamba_Kitu E55_Kamba E55_Kamba_Mach E51_Kikuyu E54_Tharaka E53_Igoji E53_Miutini E53_Tigania E53_Merutig E53_Imenti E53_Meruimenti 
	N346	32	H16c_Yombe B404_Ngubi B42_Sangu_Mb H42_Hunganna H11_Beembe H13_Kikunyi_1989 H131_Kisundi_Congo_Kimongo_1988 H16_Cimbala H16c_Kiyombe_DRC_1982 H16_Cilinji H16d_Ciwoyo_DRC_2012 H16_Cizobe H16_Kikongo H16b_Kindibu_2013 H16g_Ntandu H16g_Kimpangu_2012 H16_Kimbata_Ngidinga H16h_Kinkanu_2012 H16_Kimbeko C34_Sakata B865_Nzadi B85e_Mput B862_Lwel B85_Yanzi B864_Ngong B863_Pindi B503_Vili B501_Wanzi_E B52_Nzebi B78_Wuumu B77b_Fumu B63_Ndumu 
	N347	19	H16c_Yombe B404_Ngubi B42_Sangu_Mb H42_Hunganna H11_Beembe H13_Kikunyi_1989 H131_Kisundi_Congo_Kimongo_1988 H16_Cimbala H16c_Kiyombe_DRC_1982 H16_Cilinji H16d_Ciwoyo_DRC_2012 H16_Cizobe H16_Kikongo H16b_Kindibu_2013 H16g_Ntandu H16g_Kimpangu_2012 H16_Kimbata_Ngidinga H16h_Kinkanu_2012 H16_Kimbeko 
	N348	3	H16c_Yombe B404_Ngubi B42_Sangu_Mb 
	N349	2	B404_Ngubi B42_Sangu_Mb 
	N350	16	H42_Hunganna H11_Beembe H13_Kikunyi_1989 H131_Kisundi_Congo_Kimongo_1988 H16_Cimbala H16c_Kiyombe_DRC_1982 H16_Cilinji H16d_Ciwoyo_DRC_2012 H16_Cizobe H16_Kikongo H16b_Kindibu_2013 H16g_Ntandu H16g_Kimpangu_2012 H16_Kimbata_Ngidinga H16h_Kinkanu_2012 H16_Kimbeko 
	N351	15	H11_Beembe H13_Kikunyi_1989 H131_Kisundi_Congo_Kimongo_1988 H16_Cimbala H16c_Kiyombe_DRC_1982 H16_Cilinji H16d_Ciwoyo_DRC_2012 H16_Cizobe H16_Kikongo H16b_Kindibu_2013 H16g_Ntandu H16g_Kimpangu_2012 H16_Kimbata_Ngidinga H16h_Kinkanu_2012 H16_Kimbeko 
	N352	3	H11_Beembe H13_Kikunyi_1989 H131_Kisundi_Congo_Kimongo_1988 
	N353	2	H13_Kikunyi_1989 H131_Kisundi_Congo_Kimongo_1988 
	N354	12	H16_Cimbala H16c_Kiyombe_DRC_1982 H16_Cilinji H16d_Ciwoyo_DRC_2012 H16_Cizobe H16_Kikongo H16b_Kindibu_2013 H16g_Ntandu H16g_Kimpangu_2012 H16_Kimbata_Ngidinga H16h_Kinkanu_2012 H16_Kimbeko 
	N355	5	H16_Cimbala H16c_Kiyombe_DRC_1982 H16_Cilinji H16d_Ciwoyo_DRC_2012 H16_Cizobe 
	N356	4	H16c_Kiyombe_DRC_1982 H16_Cilinji H16d_Ciwoyo_DRC_2012 H16_Cizobe 
	N357	3	H16_Cilinji H16d_Ciwoyo_DRC_2012 H16_Cizobe 
	N358	2	H16d_Ciwoyo_DRC_2012 H16_Cizobe 
	N359	7	H16_Kikongo H16b_Kindibu_2013 H16g_Ntandu H16g_Kimpangu_2012 H16_Kimbata_Ngidinga H16h_Kinkanu_2012 H16_Kimbeko 
	N360	6	H16b_Kindibu_2013 H16g_Ntandu H16g_Kimpangu_2012 H16_Kimbata_Ngidinga H16h_Kinkanu_2012 H16_Kimbeko 
	N361	5	H16g_Ntandu H16g_Kimpangu_2012 H16_Kimbata_Ngidinga H16h_Kinkanu_2012 H16_Kimbeko 
	N362	4	H16g_Kimpangu_2012 H16_Kimbata_Ngidinga H16h_Kinkanu_2012 H16_Kimbeko 
	N363	3	H16_Kimbata_Ngidinga H16h_Kinkanu_2012 H16_Kimbeko 
	N364	2	H16h_Kinkanu_2012 H16_Kimbeko 
	N365	13	C34_Sakata B865_Nzadi B85e_Mput B862_Lwel B85_Yanzi B864_Ngong B863_Pindi B503_Vili B501_Wanzi_E B52_Nzebi B78_Wuumu B77b_Fumu B63_Ndumu 
	N366	7	C34_Sakata B865_Nzadi B85e_Mput B862_Lwel B85_Yanzi B864_Ngong B863_Pindi 
	N367	6	B865_Nzadi B85e_Mput B862_Lwel B85_Yanzi B864_Ngong B863_Pindi 
	N368	5	B85e_Mput B862_Lwel B85_Yanzi B864_Ngong B863_Pindi 
	N369	2	B85e_Mput B862_Lwel 
	N370	3	B85_Yanzi B864_Ngong B863_Pindi 
	N371	2	B85_Yanzi B864_Ngong 
	N372	6	B503_Vili B501_Wanzi_E B52_Nzebi B78_Wuumu B77b_Fumu B63_Ndumu 
	N373	3	B503_Vili B501_Wanzi_E B52_Nzebi 
	N374	2	B501_Wanzi_E B52_Nzebi 
	N375	3	B78_Wuumu B77b_Fumu B63_Ndumu 
	N376	2	B78_Wuumu B77b_Fumu 
	N377	124	H21a_Kimbundu L13_Kwese K31_Luyana L52_Lunda K11_Ciokwe K14_Lwena K33_Kwangali K332_Rumanyo R11_Umbundu R31_Herero R21_Kwanyama R22_Ndonga L31a_Luba-Kasai L33_Luba-Shaba D28_Holoholo D20B_Vamba_1919 D43_Nyanga M61_Lenje M42_Bemba M54_Lamba JD66_Kiha JD62_Rundi JD65_Hangaza JE25_Mkwaya JE25_Jita JE25_Kilegi JE404_Shasi JE45_Nata JE42_Gusii JE403_Suba JE43_Kuria JE43_Kuria_Mago JE43_Kuria_Tari JE17_Gwere JE15_Luganda JE32_Luyia JE34_Samialugwe JE31_Lumasaaba JE31c_Bukusu JE23_Zinza JE21_Runyambo JE22_Haya JE13_Runyankore JE14_Rukiga F23_Sumbwa F22_Nyamwezi F21_Ntuzu F21_Sukuma F32_Nyaturucha F32_Nyaturuwil M13_Fipa M14_Rungu M15_Mambwe M21_Ndali M31_Nyakyusa M25_Safwa P31_Emakhua P31G_Ikorovere N21_Tumbuka_Malawi N31_Chewa S11_Shona S16_Kalanga S21_Venda K21_Lozi S31_Tswana S311_Shekgalagari S51_Tshwa S53_Tsonga S41_Xhosa S42_Zulu S44_Ndebele P21_Yao P23_Simakonde P25_Mabia P13_Matumbi G52_Ndamba N12_Ngoni G64_Pangwa G63_Bena F33_Langi G31_Zigua G23_Sambaa G24_Bondei G12_Kagulu G35_Luguru E71A_Upper_Pokomo E72a_Giryama E73_Digo G44a_Ngazija G44b_Ndzwani G44D_Maore G42a_Amu G41_Bajuni G412_Mwiini G401_Mwani G43_Kae G42_Swahili G42d_Unguja G22_Asu G22A_North_Pare G22B_South_Pare G39_Saghala E65_Gweno E623A_Kiseri E623D_Keni E623_Mkuu E621D_Kibosho E621B_Machame E53_Meru E621C_Siha E64_Kahe E622A_Kimochi E622C_Lema E55_Kamba_Kitu E55_Kamba E55_Kamba_Mach E51_Kikuyu E54_Tharaka E53_Igoji E53_Miutini E53_Tigania E53_Merutig E53_Imenti E53_Meruimenti 
	N378	2	H21a_Kimbundu L13_Kwese 
	N379	122	K31_Luyana L52_Lunda K11_Ciokwe K14_Lwena K33_Kwangali K332_Rumanyo R11_Umbundu R31_Herero R21_Kwanyama R22_Ndonga L31a_Luba-Kasai L33_Luba-Shaba D28_Holoholo D20B_Vamba_1919 D43_Nyanga M61_Lenje M42_Bemba M54_Lamba JD66_Kiha JD62_Rundi JD65_Hangaza JE25_Mkwaya JE25_Jita JE25_Kilegi JE404_Shasi JE45_Nata JE42_Gusii JE403_Suba JE43_Kuria JE43_Kuria_Mago JE43_Kuria_Tari JE17_Gwere JE15_Luganda JE32_Luyia JE34_Samialugwe JE31_Lumasaaba JE31c_Bukusu JE23_Zinza JE21_Runyambo JE22_Haya JE13_Runyankore JE14_Rukiga F23_Sumbwa F22_Nyamwezi F21_Ntuzu F21_Sukuma F32_Nyaturucha F32_Nyaturuwil M13_Fipa M14_Rungu M15_Mambwe M21_Ndali M31_Nyakyusa M25_Safwa P31_Emakhua P31G_Ikorovere N21_Tumbuka_Malawi N31_Chewa S11_Shona S16_Kalanga S21_Venda K21_Lozi S31_Tswana S311_Shekgalagari S51_Tshwa S53_Tsonga S41_Xhosa S42_Zulu S44_Ndebele P21_Yao P23_Simakonde P25_Mabia P13_Matumbi G52_Ndamba N12_Ngoni G64_Pangwa G63_Bena F33_Langi G31_Zigua G23_Sambaa G24_Bondei G12_Kagulu G35_Luguru E71A_Upper_Pokomo E72a_Giryama E73_Digo G44a_Ngazija G44b_Ndzwani G44D_Maore G42a_Amu G41_Bajuni G412_Mwiini G401_Mwani G43_Kae G42_Swahili G42d_Unguja G22_Asu G22A_North_Pare G22B_South_Pare G39_Saghala E65_Gweno E623A_Kiseri E623D_Keni E623_Mkuu E621D_Kibosho E621B_Machame E53_Meru E621C_Siha E64_Kahe E622A_Kimochi E622C_Lema E55_Kamba_Kitu E55_Kamba E55_Kamba_Mach E51_Kikuyu E54_Tharaka E53_Igoji E53_Miutini E53_Tigania E53_Merutig E53_Imenti E53_Meruimenti 
	N380	10	K31_Luyana L52_Lunda K11_Ciokwe K14_Lwena K33_Kwangali K332_Rumanyo R11_Umbundu R31_Herero R21_Kwanyama R22_Ndonga 
	N381	9	L52_Lunda K11_Ciokwe K14_Lwena K33_Kwangali K332_Rumanyo R11_Umbundu R31_Herero R21_Kwanyama R22_Ndonga 
	N382	8	K11_Ciokwe K14_Lwena K33_Kwangali K332_Rumanyo R11_Umbundu R31_Herero R21_Kwanyama R22_Ndonga 
	N383	2	K11_Ciokwe K14_Lwena 
	N384	6	K33_Kwangali K332_Rumanyo R11_Umbundu R31_Herero R21_Kwanyama R22_Ndonga 
	N385	2	K33_Kwangali K332_Rumanyo 
	N386	4	R11_Umbundu R31_Herero R21_Kwanyama R22_Ndonga 
	N387	3	R31_Herero R21_Kwanyama R22_Ndonga 
	N388	2	R21_Kwanyama R22_Ndonga 
	N389	112	L31a_Luba-Kasai L33_Luba-Shaba D28_Holoholo D20B_Vamba_1919 D43_Nyanga M61_Lenje M42_Bemba M54_Lamba JD66_Kiha JD62_Rundi JD65_Hangaza JE25_Mkwaya JE25_Jita JE25_Kilegi JE404_Shasi JE45_Nata JE42_Gusii JE403_Suba JE43_Kuria JE43_Kuria_Mago JE43_Kuria_Tari JE17_Gwere JE15_Luganda JE32_Luyia JE34_Samialugwe JE31_Lumasaaba JE31c_Bukusu JE23_Zinza JE21_Runyambo JE22_Haya JE13_Runyankore JE14_Rukiga F23_Sumbwa F22_Nyamwezi F21_Ntuzu F21_Sukuma F32_Nyaturucha F32_Nyaturuwil M13_Fipa M14_Rungu M15_Mambwe M21_Ndali M31_Nyakyusa M25_Safwa P31_Emakhua P31G_Ikorovere N21_Tumbuka_Malawi N31_Chewa S11_Shona S16_Kalanga S21_Venda K21_Lozi S31_Tswana S311_Shekgalagari S51_Tshwa S53_Tsonga S41_Xhosa S42_Zulu S44_Ndebele P21_Yao P23_Simakonde P25_Mabia P13_Matumbi G52_Ndamba N12_Ngoni G64_Pangwa G63_Bena F33_Langi G31_Zigua G23_Sambaa G24_Bondei G12_Kagulu G35_Luguru E71A_Upper_Pokomo E72a_Giryama E73_Digo G44a_Ngazija G44b_Ndzwani G44D_Maore G42a_Amu G41_Bajuni G412_Mwiini G401_Mwani G43_Kae G42_Swahili G42d_Unguja G22_Asu G22A_North_Pare G22B_South_Pare G39_Saghala E65_Gweno E623A_Kiseri E623D_Keni E623_Mkuu E621D_Kibosho E621B_Machame E53_Meru E621C_Siha E64_Kahe E622A_Kimochi E622C_Lema E55_Kamba_Kitu E55_Kamba E55_Kamba_Mach E51_Kikuyu E54_Tharaka E53_Igoji E53_Miutini E53_Tigania E53_Merutig E53_Imenti E53_Meruimenti 
	N390	2	L31a_Luba-Kasai L33_Luba-Shaba 
	N391	110	D28_Holoholo D20B_Vamba_1919 D43_Nyanga M61_Lenje M42_Bemba M54_Lamba JD66_Kiha JD62_Rundi JD65_Hangaza JE25_Mkwaya JE25_Jita JE25_Kilegi JE404_Shasi JE45_Nata JE42_Gusii JE403_Suba JE43_Kuria JE43_Kuria_Mago JE43_Kuria_Tari JE17_Gwere JE15_Luganda JE32_Luyia JE34_Samialugwe JE31_Lumasaaba JE31c_Bukusu JE23_Zinza JE21_Runyambo JE22_Haya JE13_Runyankore JE14_Rukiga F23_Sumbwa F22_Nyamwezi F21_Ntuzu F21_Sukuma F32_Nyaturucha F32_Nyaturuwil M13_Fipa M14_Rungu M15_Mambwe M21_Ndali M31_Nyakyusa M25_Safwa P31_Emakhua P31G_Ikorovere N21_Tumbuka_Malawi N31_Chewa S11_Shona S16_Kalanga S21_Venda K21_Lozi S31_Tswana S311_Shekgalagari S51_Tshwa S53_Tsonga S41_Xhosa S42_Zulu S44_Ndebele P21_Yao P23_Simakonde P25_Mabia P13_Matumbi G52_Ndamba N12_Ngoni G64_Pangwa G63_Bena F33_Langi G31_Zigua G23_Sambaa G24_Bondei G12_Kagulu G35_Luguru E71A_Upper_Pokomo E72a_Giryama E73_Digo G44a_Ngazija G44b_Ndzwani G44D_Maore G42a_Amu G41_Bajuni G412_Mwiini G401_Mwani G43_Kae G42_Swahili G42d_Unguja G22_Asu G22A_North_Pare G22B_South_Pare G39_Saghala E65_Gweno E623A_Kiseri E623D_Keni E623_Mkuu E621D_Kibosho E621B_Machame E53_Meru E621C_Siha E64_Kahe E622A_Kimochi E622C_Lema E55_Kamba_Kitu E55_Kamba E55_Kamba_Mach E51_Kikuyu E54_Tharaka E53_Igoji E53_Miutini E53_Tigania E53_Merutig E53_Imenti E53_Meruimenti 
	N392	3	D28_Holoholo D20B_Vamba_1919 D43_Nyanga 
	N393	2	D20B_Vamba_1919 D43_Nyanga 
	N394	107	M61_Lenje M42_Bemba M54_Lamba JD66_Kiha JD62_Rundi JD65_Hangaza JE25_Mkwaya JE25_Jita JE25_Kilegi JE404_Shasi JE45_Nata JE42_Gusii JE403_Suba JE43_Kuria JE43_Kuria_Mago JE43_Kuria_Tari JE17_Gwere JE15_Luganda JE32_Luyia JE34_Samialugwe JE31_Lumasaaba JE31c_Bukusu JE23_Zinza JE21_Runyambo JE22_Haya JE13_Runyankore JE14_Rukiga F23_Sumbwa F22_Nyamwezi F21_Ntuzu F21_Sukuma F32_Nyaturucha F32_Nyaturuwil M13_Fipa M14_Rungu M15_Mambwe M21_Ndali M31_Nyakyusa M25_Safwa P31_Emakhua P31G_Ikorovere N21_Tumbuka_Malawi N31_Chewa S11_Shona S16_Kalanga S21_Venda K21_Lozi S31_Tswana S311_Shekgalagari S51_Tshwa S53_Tsonga S41_Xhosa S42_Zulu S44_Ndebele P21_Yao P23_Simakonde P25_Mabia P13_Matumbi G52_Ndamba N12_Ngoni G64_Pangwa G63_Bena F33_Langi G31_Zigua G23_Sambaa G24_Bondei G12_Kagulu G35_Luguru E71A_Upper_Pokomo E72a_Giryama E73_Digo G44a_Ngazija G44b_Ndzwani G44D_Maore G42a_Amu G41_Bajuni G412_Mwiini G401_Mwani G43_Kae G42_Swahili G42d_Unguja G22_Asu G22A_North_Pare G22B_South_Pare G39_Saghala E65_Gweno E623A_Kiseri E623D_Keni E623_Mkuu E621D_Kibosho E621B_Machame E53_Meru E621C_Siha E64_Kahe E622A_Kimochi E622C_Lema E55_Kamba_Kitu E55_Kamba E55_Kamba_Mach E51_Kikuyu E54_Tharaka E53_Igoji E53_Miutini E53_Tigania E53_Merutig E53_Imenti E53_Meruimenti 
	N395	3	M61_Lenje M42_Bemba M54_Lamba 
	N396	2	M42_Bemba M54_Lamba 
	N397	104	JD66_Kiha JD62_Rundi JD65_Hangaza JE25_Mkwaya JE25_Jita JE25_Kilegi JE404_Shasi JE45_Nata JE42_Gusii JE403_Suba JE43_Kuria JE43_Kuria_Mago JE43_Kuria_Tari JE17_Gwere JE15_Luganda JE32_Luyia JE34_Samialugwe JE31_Lumasaaba JE31c_Bukusu JE23_Zinza JE21_Runyambo JE22_Haya JE13_Runyankore JE14_Rukiga F23_Sumbwa F22_Nyamwezi F21_Ntuzu F21_Sukuma F32_Nyaturucha F32_Nyaturuwil M13_Fipa M14_Rungu M15_Mambwe M21_Ndali M31_Nyakyusa M25_Safwa P31_Emakhua P31G_Ikorovere N21_Tumbuka_Malawi N31_Chewa S11_Shona S16_Kalanga S21_Venda K21_Lozi S31_Tswana S311_Shekgalagari S51_Tshwa S53_Tsonga S41_Xhosa S42_Zulu S44_Ndebele P21_Yao P23_Simakonde P25_Mabia P13_Matumbi G52_Ndamba N12_Ngoni G64_Pangwa G63_Bena F33_Langi G31_Zigua G23_Sambaa G24_Bondei G12_Kagulu G35_Luguru E71A_Upper_Pokomo E72a_Giryama E73_Digo G44a_Ngazija G44b_Ndzwani G44D_Maore G42a_Amu G41_Bajuni G412_Mwiini G401_Mwani G43_Kae G42_Swahili G42d_Unguja G22_Asu G22A_North_Pare G22B_South_Pare G39_Saghala E65_Gweno E623A_Kiseri E623D_Keni E623_Mkuu E621D_Kibosho E621B_Machame E53_Meru E621C_Siha E64_Kahe E622A_Kimochi E622C_Lema E55_Kamba_Kitu E55_Kamba E55_Kamba_Mach E51_Kikuyu E54_Tharaka E53_Igoji E53_Miutini E53_Tigania E53_Merutig E53_Imenti E53_Meruimenti 
	N398	24	JD66_Kiha JD62_Rundi JD65_Hangaza JE25_Mkwaya JE25_Jita JE25_Kilegi JE404_Shasi JE45_Nata JE42_Gusii JE403_Suba JE43_Kuria JE43_Kuria_Mago JE43_Kuria_Tari JE17_Gwere JE15_Luganda JE32_Luyia JE34_Samialugwe JE31_Lumasaaba JE31c_Bukusu JE23_Zinza JE21_Runyambo JE22_Haya JE13_Runyankore JE14_Rukiga 
	N399	3	JD66_Kiha JD62_Rundi JD65_Hangaza 
	N400	2	JD62_Rundi JD65_Hangaza 
	N401	21	JE25_Mkwaya JE25_Jita JE25_Kilegi JE404_Shasi JE45_Nata JE42_Gusii JE403_Suba JE43_Kuria JE43_Kuria_Mago JE43_Kuria_Tari JE17_Gwere JE15_Luganda JE32_Luyia JE34_Samialugwe JE31_Lumasaaba JE31c_Bukusu JE23_Zinza JE21_Runyambo JE22_Haya JE13_Runyankore JE14_Rukiga 
	N402	10	JE25_Mkwaya JE25_Jita JE25_Kilegi JE404_Shasi JE45_Nata JE42_Gusii JE403_Suba JE43_Kuria JE43_Kuria_Mago JE43_Kuria_Tari 
	N403	3	JE25_Mkwaya JE25_Jita JE25_Kilegi 
	N404	2	JE25_Jita JE25_Kilegi 
	N405	7	JE404_Shasi JE45_Nata JE42_Gusii JE403_Suba JE43_Kuria JE43_Kuria_Mago JE43_Kuria_Tari 
	N406	2	JE404_Shasi JE45_Nata 
	N407	5	JE42_Gusii JE403_Suba JE43_Kuria JE43_Kuria_Mago JE43_Kuria_Tari 
	N408	4	JE403_Suba JE43_Kuria JE43_Kuria_Mago JE43_Kuria_Tari 
	N409	3	JE43_Kuria JE43_Kuria_Mago JE43_Kuria_Tari 
	N410	2	JE43_Kuria_Mago JE43_Kuria_Tari 
	N411	11	JE17_Gwere JE15_Luganda JE32_Luyia JE34_Samialugwe JE31_Lumasaaba JE31c_Bukusu JE23_Zinza JE21_Runyambo JE22_Haya JE13_Runyankore JE14_Rukiga 
	N412	6	JE17_Gwere JE15_Luganda JE32_Luyia JE34_Samialugwe JE31_Lumasaaba JE31c_Bukusu 
	N413	2	JE17_Gwere JE15_Luganda 
	N414	4	JE32_Luyia JE34_Samialugwe JE31_Lumasaaba JE31c_Bukusu 
	N415	3	JE34_Samialugwe JE31_Lumasaaba JE31c_Bukusu 
	N416	2	JE31_Lumasaaba JE31c_Bukusu 
	N417	5	JE23_Zinza JE21_Runyambo JE22_Haya JE13_Runyankore JE14_Rukiga 
	N418	4	JE21_Runyambo JE22_Haya JE13_Runyankore JE14_Rukiga 
	N419	2	JE21_Runyambo JE22_Haya 
	N420	2	JE13_Runyankore JE14_Rukiga 
	N421	80	F23_Sumbwa F22_Nyamwezi F21_Ntuzu F21_Sukuma F32_Nyaturucha F32_Nyaturuwil M13_Fipa M14_Rungu M15_Mambwe M21_Ndali M31_Nyakyusa M25_Safwa P31_Emakhua P31G_Ikorovere N21_Tumbuka_Malawi N31_Chewa S11_Shona S16_Kalanga S21_Venda K21_Lozi S31_Tswana S311_Shekgalagari S51_Tshwa S53_Tsonga S41_Xhosa S42_Zulu S44_Ndebele P21_Yao P23_Simakonde P25_Mabia P13_Matumbi G52_Ndamba N12_Ngoni G64_Pangwa G63_Bena F33_Langi G31_Zigua G23_Sambaa G24_Bondei G12_Kagulu G35_Luguru E71A_Upper_Pokomo E72a_Giryama E73_Digo G44a_Ngazija G44b_Ndzwani G44D_Maore G42a_Amu G41_Bajuni G412_Mwiini G401_Mwani G43_Kae G42_Swahili G42d_Unguja G22_Asu G22A_North_Pare G22B_South_Pare G39_Saghala E65_Gweno E623A_Kiseri E623D_Keni E623_Mkuu E621D_Kibosho E621B_Machame E53_Meru E621C_Siha E64_Kahe E622A_Kimochi E622C_Lema E55_Kamba_Kitu E55_Kamba E55_Kamba_Mach E51_Kikuyu E54_Tharaka E53_Igoji E53_Miutini E53_Tigania E53_Merutig E53_Imenti E53_Meruimenti 
	N422	12	F23_Sumbwa F22_Nyamwezi F21_Ntuzu F21_Sukuma F32_Nyaturucha F32_Nyaturuwil M13_Fipa M14_Rungu M15_Mambwe M21_Ndali M31_Nyakyusa M25_Safwa 
	N423	6	F23_Sumbwa F22_Nyamwezi F21_Ntuzu F21_Sukuma F32_Nyaturucha F32_Nyaturuwil 
	N424	5	F22_Nyamwezi F21_Ntuzu F21_Sukuma F32_Nyaturucha F32_Nyaturuwil 
	N425	3	F22_Nyamwezi F21_Ntuzu F21_Sukuma 
	N426	2	F21_Ntuzu F21_Sukuma 
	N427	2	F32_Nyaturucha F32_Nyaturuwil 
	N428	6	M13_Fipa M14_Rungu M15_Mambwe M21_Ndali M31_Nyakyusa M25_Safwa 
	N429	3	M13_Fipa M14_Rungu M15_Mambwe 
	N430	2	M14_Rungu M15_Mambwe 
	N431	3	M21_Ndali M31_Nyakyusa M25_Safwa 
	N432	2	M21_Ndali M31_Nyakyusa 
	N433	68	P31_Emakhua P31G_Ikorovere N21_Tumbuka_Malawi N31_Chewa S11_Shona S16_Kalanga S21_Venda K21_Lozi S31_Tswana S311_Shekgalagari S51_Tshwa S53_Tsonga S41_Xhosa S42_Zulu S44_Ndebele P21_Yao P23_Simakonde P25_Mabia P13_Matumbi G52_Ndamba N12_Ngoni G64_Pangwa G63_Bena F33_Langi G31_Zigua G23_Sambaa G24_Bondei G12_Kagulu G35_Luguru E71A_Upper_Pokomo E72a_Giryama E73_Digo G44a_Ngazija G44b_Ndzwani G44D_Maore G42a_Amu G41_Bajuni G412_Mwiini G401_Mwani G43_Kae G42_Swahili G42d_Unguja G22_Asu G22A_North_Pare G22B_South_Pare G39_Saghala E65_Gweno E623A_Kiseri E623D_Keni E623_Mkuu E621D_Kibosho E621B_Machame E53_Meru E621C_Siha E64_Kahe E622A_Kimochi E622C_Lema E55_Kamba_Kitu E55_Kamba E55_Kamba_Mach E51_Kikuyu E54_Tharaka E53_Igoji E53_Miutini E53_Tigania E53_Merutig E53_Imenti E53_Meruimenti 
	N434	23	P31_Emakhua P31G_Ikorovere N21_Tumbuka_Malawi N31_Chewa S11_Shona S16_Kalanga S21_Venda K21_Lozi S31_Tswana S311_Shekgalagari S51_Tshwa S53_Tsonga S41_Xhosa S42_Zulu S44_Ndebele P21_Yao P23_Simakonde P25_Mabia P13_Matumbi G52_Ndamba N12_Ngoni G64_Pangwa G63_Bena 
	N435	15	P31_Emakhua P31G_Ikorovere N21_Tumbuka_Malawi N31_Chewa S11_Shona S16_Kalanga S21_Venda K21_Lozi S31_Tswana S311_Shekgalagari S51_Tshwa S53_Tsonga S41_Xhosa S42_Zulu S44_Ndebele 
	N436	4	P31_Emakhua P31G_Ikorovere N21_Tumbuka_Malawi N31_Chewa 
	N437	2	P31_Emakhua P31G_Ikorovere 
	N438	2	N21_Tumbuka_Malawi N31_Chewa 
	N439	11	S11_Shona S16_Kalanga S21_Venda K21_Lozi S31_Tswana S311_Shekgalagari S51_Tshwa S53_Tsonga S41_Xhosa S42_Zulu S44_Ndebele 
	N440	2	S11_Shona S16_Kalanga 
	N441	9	S21_Venda K21_Lozi S31_Tswana S311_Shekgalagari S51_Tshwa S53_Tsonga S41_Xhosa S42_Zulu S44_Ndebele 
	N442	8	K21_Lozi S31_Tswana S311_Shekgalagari S51_Tshwa S53_Tsonga S41_Xhosa S42_Zulu S44_Ndebele 
	N443	3	K21_Lozi S31_Tswana S311_Shekgalagari 
	N444	2	S31_Tswana S311_Shekgalagari 
	N445	5	S51_Tshwa S53_Tsonga S41_Xhosa S42_Zulu S44_Ndebele 
	N446	2	S51_Tshwa S53_Tsonga 
	N447	3	S41_Xhosa S42_Zulu S44_Ndebele 
	N448	2	S42_Zulu S44_Ndebele 
	N449	8	P21_Yao P23_Simakonde P25_Mabia P13_Matumbi G52_Ndamba N12_Ngoni G64_Pangwa G63_Bena 
	N450	4	P21_Yao P23_Simakonde P25_Mabia P13_Matumbi 
	N451	3	P21_Yao P23_Simakonde P25_Mabia 
	N452	2	P23_Simakonde P25_Mabia 
	N453	4	G52_Ndamba N12_Ngoni G64_Pangwa G63_Bena 
	N454	3	N12_Ngoni G64_Pangwa G63_Bena 
	N455	2	G64_Pangwa G63_Bena 
	N456	45	F33_Langi G31_Zigua G23_Sambaa G24_Bondei G12_Kagulu G35_Luguru E71A_Upper_Pokomo E72a_Giryama E73_Digo G44a_Ngazija G44b_Ndzwani G44D_Maore G42a_Amu G41_Bajuni G412_Mwiini G401_Mwani G43_Kae G42_Swahili G42d_Unguja G22_Asu G22A_North_Pare G22B_South_Pare G39_Saghala E65_Gweno E623A_Kiseri E623D_Keni E623_Mkuu E621D_Kibosho E621B_Machame E53_Meru E621C_Siha E64_Kahe E622A_Kimochi E622C_Lema E55_Kamba_Kitu E55_Kamba E55_Kamba_Mach E51_Kikuyu E54_Tharaka E53_Igoji E53_Miutini E53_Tigania E53_Merutig E53_Imenti E53_Meruimenti 
	N457	44	G31_Zigua G23_Sambaa G24_Bondei G12_Kagulu G35_Luguru E71A_Upper_Pokomo E72a_Giryama E73_Digo G44a_Ngazija G44b_Ndzwani G44D_Maore G42a_Amu G41_Bajuni G412_Mwiini G401_Mwani G43_Kae G42_Swahili G42d_Unguja G22_Asu G22A_North_Pare G22B_South_Pare G39_Saghala E65_Gweno E623A_Kiseri E623D_Keni E623_Mkuu E621D_Kibosho E621B_Machame E53_Meru E621C_Siha E64_Kahe E622A_Kimochi E622C_Lema E55_Kamba_Kitu E55_Kamba E55_Kamba_Mach E51_Kikuyu E54_Tharaka E53_Igoji E53_Miutini E53_Tigania E53_Merutig E53_Imenti E53_Meruimenti 
	N458	5	G31_Zigua G23_Sambaa G24_Bondei G12_Kagulu G35_Luguru 
	N459	3	G31_Zigua G23_Sambaa G24_Bondei 
	N460	2	G23_Sambaa G24_Bondei 
	N461	2	G12_Kagulu G35_Luguru 
	N462	39	E71A_Upper_Pokomo E72a_Giryama E73_Digo G44a_Ngazija G44b_Ndzwani G44D_Maore G42a_Amu G41_Bajuni G412_Mwiini G401_Mwani G43_Kae G42_Swahili G42d_Unguja G22_Asu G22A_North_Pare G22B_South_Pare G39_Saghala E65_Gweno E623A_Kiseri E623D_Keni E623_Mkuu E621D_Kibosho E621B_Machame E53_Meru E621C_Siha E64_Kahe E622A_Kimochi E622C_Lema E55_Kamba_Kitu E55_Kamba E55_Kamba_Mach E51_Kikuyu E54_Tharaka E53_Igoji E53_Miutini E53_Tigania E53_Merutig E53_Imenti E53_Meruimenti 
	N463	13	E71A_Upper_Pokomo E72a_Giryama E73_Digo G44a_Ngazija G44b_Ndzwani G44D_Maore G42a_Amu G41_Bajuni G412_Mwiini G401_Mwani G43_Kae G42_Swahili G42d_Unguja 
	N464	3	E71A_Upper_Pokomo E72a_Giryama E73_Digo 
	N465	2	E72a_Giryama E73_Digo 
	N466	10	G44a_Ngazija G44b_Ndzwani G44D_Maore G42a_Amu G41_Bajuni G412_Mwiini G401_Mwani G43_Kae G42_Swahili G42d_Unguja 
	N467	3	G44a_Ngazija G44b_Ndzwani G44D_Maore 
	N468	2	G44b_Ndzwani G44D_Maore 
	N469	7	G42a_Amu G41_Bajuni G412_Mwiini G401_Mwani G43_Kae G42_Swahili G42d_Unguja 
	N470	3	G42a_Amu G41_Bajuni G412_Mwiini 
	N471	2	G41_Bajuni G412_Mwiini 
	N472	4	G401_Mwani G43_Kae G42_Swahili G42d_Unguja 
	N473	3	G43_Kae G42_Swahili G42d_Unguja 
	N474	2	G42_Swahili G42d_Unguja 
	N475	26	G22_Asu G22A_North_Pare G22B_South_Pare G39_Saghala E65_Gweno E623A_Kiseri E623D_Keni E623_Mkuu E621D_Kibosho E621B_Machame E53_Meru E621C_Siha E64_Kahe E622A_Kimochi E622C_Lema E55_Kamba_Kitu E55_Kamba E55_Kamba_Mach E51_Kikuyu E54_Tharaka E53_Igoji E53_Miutini E53_Tigania E53_Merutig E53_Imenti E53_Meruimenti 
	N476	3	G22_Asu G22A_North_Pare G22B_South_Pare 
	N477	2	G22A_North_Pare G22B_South_Pare 
	N478	23	G39_Saghala E65_Gweno E623A_Kiseri E623D_Keni E623_Mkuu E621D_Kibosho E621B_Machame E53_Meru E621C_Siha E64_Kahe E622A_Kimochi E622C_Lema E55_Kamba_Kitu E55_Kamba E55_Kamba_Mach E51_Kikuyu E54_Tharaka E53_Igoji E53_Miutini E53_Tigania E53_Merutig E53_Imenti E53_Meruimenti 
	N479	22	E65_Gweno E623A_Kiseri E623D_Keni E623_Mkuu E621D_Kibosho E621B_Machame E53_Meru E621C_Siha E64_Kahe E622A_Kimochi E622C_Lema E55_Kamba_Kitu E55_Kamba E55_Kamba_Mach E51_Kikuyu E54_Tharaka E53_Igoji E53_Miutini E53_Tigania E53_Merutig E53_Imenti E53_Meruimenti 
	N480	11	E65_Gweno E623A_Kiseri E623D_Keni E623_Mkuu E621D_Kibosho E621B_Machame E53_Meru E621C_Siha E64_Kahe E622A_Kimochi E622C_Lema 
	N481	10	E623A_Kiseri E623D_Keni E623_Mkuu E621D_Kibosho E621B_Machame E53_Meru E621C_Siha E64_Kahe E622A_Kimochi E622C_Lema 
	N482	3	E623A_Kiseri E623D_Keni E623_Mkuu 
	N483	2	E623D_Keni E623_Mkuu 
	N484	7	E621D_Kibosho E621B_Machame E53_Meru E621C_Siha E64_Kahe E622A_Kimochi E622C_Lema 
	N485	4	E621D_Kibosho E621B_Machame E53_Meru E621C_Siha 
	N486	3	E621B_Machame E53_Meru E621C_Siha 
	N487	2	E53_Meru E621C_Siha 
	N488	3	E64_Kahe E622A_Kimochi E622C_Lema 
	N489	2	E622A_Kimochi E622C_Lema 
	N490	11	E55_Kamba_Kitu E55_Kamba E55_Kamba_Mach E51_Kikuyu E54_Tharaka E53_Igoji E53_Miutini E53_Tigania E53_Merutig E53_Imenti E53_Meruimenti 
	N491	3	E55_Kamba_Kitu E55_Kamba E55_Kamba_Mach 
	N492	2	E55_Kamba E55_Kamba_Mach 
	N493	8	E51_Kikuyu E54_Tharaka E53_Igoji E53_Miutini E53_Tigania E53_Merutig E53_Imenti E53_Meruimenti 
	N494	7	E54_Tharaka E53_Igoji E53_Miutini E53_Tigania E53_Merutig E53_Imenti E53_Meruimenti 
	N495	6	E53_Igoji E53_Miutini E53_Tigania E53_Merutig E53_Imenti E53_Meruimenti 
	N496	2	E53_Igoji E53_Miutini 
	N497	4	E53_Tigania E53_Merutig E53_Imenti E53_Meruimenti 
	N498	2	E53_Tigania E53_Merutig 
	N499	2	E53_Imenti E53_Meruimenti 
Restrictions:
    alpha1                       None
    beta1                        None
    alpha2                       None
    beta2                        None
Prior Information:
    Prior Categories:            100
    Priors
        alpha1 - uniform 0.00 100.00 
        beta1 - uniform 0.00 100.00 
        alpha2 - uniform 0.00 100.00 
        beta2 - uniform 0.00 100.00 
Node reconstruction / fossilisation:
	Fossil F251 N251 (1)
Tree Information
     Trees:                      1
     Taxa:                       250
     Sites:                      1
     States:                     4
Iteration	Lh	Tree No	alpha1	beta1	alpha2	beta2	Root - P(0,0)	Root - P(0,1)	Root - P(1,0)	Root - P(1,1)	F251 - P(0,0)	F251 - P(0,1)	F251 - P(1,0)	F251 - P(1,1)	
11000	-200.142275	1	9.796515	1.220363	50.638690	42.284108	0.000000	1.000000	0.000000	0.000000	0.000000	1.000000	0.000000	0.000000	
12000	-201.090064	1	12.017828	2.333095	52.426275	54.818341	0.000000	1.000000	0.000000	0.000000	0.000000	1.000000	0.000000	0.000000	
13000	-203.198420	1	6.757883	0.367062	38.214256	47.455739	0.000000	1.000000	0.000000	0.000000	0.000000	1.000000	0.000000	0.000000	
14000	-201.111594	1	13.401472	2.100413	54.835366	41.790663	0.000000	1.000000	0.000000	0.000000	0.000000	1.000000	0.000000	0.000000	
15000	-202.525180	1	16.106334	2.207959	65.894545	62.198942	0.000000	1.000000	0.000000	0.000000	0.000000	1.000000	0.000000	0.000000	
16000	-201.935012	1	5.163907	2.102280	46.964954	45.533892	0.000000	1.000000	0.000000	0.000000	0.000000	1.000000	0.000000	0.000000	
17000	-201.200827	1	7.594050	1.048006	55.495359	57.936502	0.000000	1.000000	0.000000	0.000000	0.000000	1.000000	0.000000	0.000000	
18000	-203.556446	1	12.471977	5.195437	53.279536	53.736807	0.000000	1.000000	0.000000	0.000000	0.000000	1.000000	0.000000	0.000000	
19000	-200.910068	1	10.255085	2.527771	58.356926	48.500905	0.000000	1.000000	0.000000	0.000000	0.000000	1.000000	0.000000	0.000000	
20000	-201.586186	1	9.818987	3.798025	51.041067	43.331290	0.000000	1.000000	0.000000	0.000000	0.000000	1.000000	0.000000	0.000000	
21000	-201.575685	1	15.089391	2.523671	43.389597	35.874255	0.000000	1.000000	0.000000	0.000000	0.000000	1.000000	0.000000	0.000000	
22000	-200.357977	1	9.720292	1.840351	40.685947	40.126119	0.000000	1.000000	0.000000	0.000000	0.000000	1.000000	0.000000	0.000000	
23000	-202.375629	1	18.485959	1.320191	43.854268	35.694588	0.000000	1.000000	0.000000	0.000000	0.000000	1.000000	0.000000	0.000000	
24000	-201.493174	1	7.151898	2.957080	41.681037	35.345869	0.000000	1.000000	0.000000	0.000000	0.000000	1.000000	0.000000	0.000000	
25000	-201.362901	1	11.059654	2.341057	50.264047	33.984625	0.000000	1.000000	0.000000	0.000000	0.000000	1.000000	0.000000	0.000000	
26000	-203.745730	1	6.009398	3.827671	44.673835	54.520935	0.000000	1.000000	0.000000	0.000000	0.000000	1.000000	0.000000	0.000000	
27000	-201.297340	1	12.116207	2.564927	56.354242	56.859536	0.000000	1.000000	0.000000	0.000000	0.000000	1.000000	0.000000	0.000000	
28000	-203.375162	1	17.531883	1.847177	31.200244	36.158064	0.000000	1.000000	0.000000	0.000000	0.000000	1.000000	0.000000	0.000000	
29000	-201.074891	1	9.697057	2.181741	45.857352	32.297603	0.000000	1.000000	0.000000	0.000000	0.000000	1.000000	0.000000	0.000000	
30000	-202.150982	1	15.285055	0.496498	39.399561	32.017202	0.000000	1.000000	0.000000	0.000000	0.000000	1.000000	0.000000	0.000000	
31000	-201.173167	1	10.173078	0.945575	33.494973	36.377551	0.000000	1.000000	0.000000	0.000000	0.000000	1.000000	0.000000	0.000000	
32000	-201.656416	1	10.740256	2.153473	33.060601	29.656853	0.000000	1.000000	0.000000	0.000000	0.000000	1.000000	0.000000	0.000000	
33000	-204.689392	1	20.532173	3.360464	50.518204	53.488120	0.000000	1.000000	0.000000	0.000000	0.000000	1.000000	0.000000	0.000000	
34000	-201.900654	1	10.272143	1.072734	75.651016	73.104254	0.000000	1.000000	0.000000	0.000000	0.000000	1.000000	0.000000	0.000000	
35000	-200.399758	1	10.362724	1.046699	56.295599	46.750269	0.000000	1.000000	0.000000	0.000000	0.000000	1.000000	0.000000	0.000000	
36000	-203.133729	1	13.286989	4.497161	54.782541	55.840346	0.000000	1.000000	0.000000	0.000000	0.000000	1.000000	0.000000	0.000000	
37000	-200.681818	1	12.214141	1.509324	58.605697	54.095768	0.000000	1.000000	0.000000	0.000000	0.000000	1.000000	0.000000	0.000000	
38000	-201.892894	1	6.577333	2.806810	59.263675	47.495356	0.000000	1.000000	0.000000	0.000000	0.000000	1.000000	0.000000	0.000000	
39000	-202.520842	1	13.473095	2.629434	36.175141	46.117096	0.000000	1.000000	0.000000	0.000000	0.000000	1.000000	0.000000	0.000000	
40000	-202.924275	1	5.380087	0.441464	40.327106	34.037320	0.000000	1.000000	0.000000	0.000000	0.000000	1.000000	0.000000	0.000000	
41000	-202.422496	1	5.649899	1.871792	44.797198	52.645056	0.000000	1.000000	0.000000	0.000000	0.000000	1.000000	0.000000	0.000000	
42000	-203.551036	1	5.242864	2.066351	77.302847	68.749235	0.000000	1.000000	0.000000	0.000000	0.000000	1.000000	0.000000	0.000000	
43000	-200.644371	1	10.454609	0.869724	53.905022	40.783863	0.000000	1.000000	0.000000	0.000000	0.000000	1.000000	0.000000	0.000000	
44000	-202.599278	1	7.180183	3.317921	33.434120	37.559190	0.000000	1.000000	0.000000	0.000000	0.000000	1.000000	0.000000	0.000000	
45000	-200.636008	1	7.442669	1.498084	41.277208	40.593968	0.000000	1.000000	0.000000	0.000000	0.000000	1.000000	0.000000	0.000000	
46000	-201.645997	1	11.278464	0.391598	37.726475	33.040573	0.000000	1.000000	0.000000	0.000000	0.000000	1.000000	0.000000	0.000000	
47000	-204.486054	1	9.143736	0.563173	67.485994	37.043057	0.000000	1.000000	0.000000	0.000000	0.000000	1.000000	0.000000	0.000000	
48000	-200.721800	1	7.749267	1.673468	54.518644	52.677601	0.000000	1.000000	0.000000	0.000000	0.000000	1.000000	0.000000	0.000000	
49000	-204.286484	1	14.690578	2.098698	94.457952	94.842327	0.000000	1.000000	0.000000	0.000000	0.000000	1.000000	0.000000	0.000000	
50000	-200.972053	1	9.053700	0.863853	59.431102	45.141698	0.000000	1.000000	0.000000	0.000000	0.000000	1.000000	0.000000	0.000000	
51000	-200.892206	1	8.219113	2.849790	46.063169	42.218592	0.000000	1.000000	0.000000	0.000000	0.000000	1.000000	0.000000	0.000000	
52000	-200.937348	1	13.647334	1.360573	57.474528	45.916758	0.000000	1.000000	0.000000	0.000000	0.000000	1.000000	0.000000	0.000000	
53000	-200.520944	1	9.121687	0.944781	38.981819	36.889122	0.000000	1.000000	0.000000	0.000000	0.000000	1.000000	0.000000	0.000000	
54000	-201.482169	1	7.146381	1.315204	60.314420	43.993815	0.000000	1.000000	0.000000	0.000000	0.000000	1.000000	0.000000	0.000000	
55000	-200.769003	1	8.777798	2.397805	51.702517	51.081648	0.000000	1.000000	0.000000	0.000000	0.000000	1.000000	0.000000	0.000000	
56000	-200.884191	1	11.332379	0.860752	58.590706	44.875273	0.000000	1.000000	0.000000	0.000000	0.000000	1.000000	0.000000	0.000000	
57000	-202.299670	1	5.449909	3.154484	43.708884	42.038441	0.000000	1.000000	0.000000	0.000000	0.000000	1.000000	0.000000	0.000000	
58000	-200.865545	1	8.734890	1.470423	63.493224	55.037027	0.000000	1.000000	0.000000	0.000000	0.000000	1.000000	0.000000	0.000000	
59000	-204.445807	1	12.080364	2.757330	95.410329	72.219330	0.000000	1.000000	0.000000	0.000000	0.000000	1.000000	0.000000	0.000000	
60000	-200.663924	1	11.953492	0.673498	51.063162	48.331455	0.000000	1.000000	0.000000	0.000000	0.000000	1.000000	0.000000	0.000000	
61000	-202.626843	1	10.524605	2.255877	79.570557	80.242489	0.000000	1.000000	0.000000	0.000000	0.000000	1.000000	0.000000	0.000000	
62000	-201.554027	1	11.457583	3.257445	59.001244	50.168864	0.000000	1.000000	0.000000	0.000000	0.000000	1.000000	0.000000	0.000000	
63000	-204.755404	1	12.191489	4.895978	71.240621	50.290740	0.000000	1.000000	0.000000	0.000000	0.000000	1.000000	0.000000	0.000000	
64000	-201.439316	1	12.941720	0.390672	44.681562	36.704260	0.000000	1.000000	0.000000	0.000000	0.000000	1.000000	0.000000	0.000000	
65000	-202.963611	1	4.234434	1.305300	52.783602	41.885517	0.000000	1.000000	0.000000	0.000000	0.000000	1.000000	0.000000	0.000000	
66000	-200.480567	1	11.411591	1.081300	57.215458	48.358991	0.000000	1.000000	0.000000	0.000000	0.000000	1.000000	0.000000	0.000000	
67000	-206.291179	1	8.723011	5.303300	51.949610	27.000783	0.000000	1.000000	0.000000	0.000000	0.000000	1.000000	0.000000	0.000000	
68000	-201.158029	1	11.933998	0.988716	44.817226	51.988772	0.000000	1.000000	0.000000	0.000000	0.000000	1.000000	0.000000	0.000000	
69000	-204.957939	1	17.700824	4.469757	53.168604	59.333257	0.000000	1.000000	0.000000	0.000000	0.000000	1.000000	0.000000	0.000000	
70000	-201.295916	1	11.814625	1.533032	53.713836	60.322599	0.000000	1.000000	0.000000	0.000000	0.000000	1.000000	0.000000	0.000000	
71000	-203.208328	1	13.677857	4.547219	37.189883	35.339304	0.000000	1.000000	0.000000	0.000000	0.000000	1.000000	0.000000	0.000000	
72000	-202.449525	1	17.752921	1.243175	43.308029	32.388358	0.000000	1.000000	0.000000	0.000000	0.000000	1.000000	0.000000	0.000000	
73000	-201.765786	1	8.831774	1.121321	74.991225	64.177603	0.000000	1.000000	0.000000	0.000000	0.000000	1.000000	0.000000	0.000000	
74000	-205.074734	1	4.390597	0.796075	51.451775	29.622402	0.000000	1.000000	0.000000	0.000000	0.000000	1.000000	0.000000	0.000000	
75000	-201.512295	1	6.860096	1.077935	35.763457	32.468803	0.000000	1.000000	0.000000	0.000000	0.000000	1.000000	0.000000	0.000000	
76000	-203.788576	1	7.608202	5.545539	55.550529	51.411127	0.000000	1.000000	0.000000	0.000000	0.000000	1.000000	0.000000	0.000000	
77000	-202.687659	1	11.125009	3.062351	29.788241	33.550057	0.000000	1.000000	0.000000	0.000000	0.000000	1.000000	0.000000	0.000000	
78000	-201.913708	1	11.359500	1.272212	49.856302	30.003951	0.000000	1.000000	0.000000	0.000000	0.000000	1.000000	0.000000	0.000000	
79000	-204.816281	1	5.650302	2.891639	73.272994	84.551589	0.000000	1.000000	0.000000	0.000000	0.000000	1.000000	0.000000	0.000000	
80000	-201.314539	1	11.825766	1.547194	69.105756	60.273471	0.000000	1.000000	0.000000	0.000000	0.000000	1.000000	0.000000	0.000000	
81000	-200.746200	1	8.727187	1.277568	56.045662	41.618872	0.000000	1.000000	0.000000	0.000000	0.000000	1.000000	0.000000	0.000000	
82000	-203.165848	1	4.814136	2.577146	58.245629	59.731281	0.000000	1.000000	0.000000	0.000000	0.000000	1.000000	0.000000	0.000000	
83000	-202.827940	1	15.192031	4.010996	40.809784	36.309717	0.000000	1.000000	0.000000	0.000000	0.000000	1.000000	0.000000	0.000000	
84000	-201.607060	1	10.011107	1.227174	44.359626	55.499037	0.000000	1.000000	0.000000	0.000000	0.000000	1.000000	0.000000	0.000000	
85000	-203.327847	1	18.345457	3.431136	47.244089	39.105374	0.000000	1.000000	0.000000	0.000000	0.000000	1.000000	0.000000	0.000000	
86000	-200.797267	1	6.961299	1.304217	46.793548	46.804208	0.000000	1.000000	0.000000	0.000000	0.000000	1.000000	0.000000	0.000000	
87000	-201.012576	1	12.361612	2.928597	44.813770	40.589735	0.000000	1.000000	0.000000	0.000000	0.000000	1.000000	0.000000	0.000000	
88000	-202.387473	1	9.327567	2.753169	67.955630	71.881445	0.000000	1.000000	0.000000	0.000000	0.000000	1.000000	0.000000	0.000000	
89000	-201.624971	1	10.844708	0.808136	53.460395	34.311343	0.000000	1.000000	0.000000	0.000000	0.000000	1.000000	0.000000	0.000000	
90000	-201.098553	1	6.628914	2.149095	50.051232	40.612503	0.000000	1.000000	0.000000	0.000000	0.000000	1.000000	0.000000	0.000000	
91000	-201.042729	1	14.278893	2.232803	51.929073	46.467664	0.000000	1.000000	0.000000	0.000000	0.000000	1.000000	0.000000	0.000000	
92000	-204.470122	1	14.888875	2.871645	85.713609	64.263786	0.000000	1.000000	0.000000	0.000000	0.000000	1.000000	0.000000	0.000000	
93000	-201.464499	1	10.706895	1.005372	36.322189	45.164416	0.000000	1.000000	0.000000	0.000000	0.000000	1.000000	0.000000	0.000000	
94000	-201.780787	1	15.104337	1.427564	65.374021	55.218645	0.000000	1.000000	0.000000	0.000000	0.000000	1.000000	0.000000	0.000000	
95000	-202.576350	1	16.611728	2.035972	66.825612	57.521276	0.000000	1.000000	0.000000	0.000000	0.000000	1.000000	0.000000	0.000000	
96000	-201.160361	1	9.580276	3.249075	42.552183	41.253334	0.000000	1.000000	0.000000	0.000000	0.000000	1.000000	0.000000	0.000000	
97000	-204.441050	1	16.939055	0.186419	72.343979	55.419249	0.000000	1.000000	0.000000	0.000000	0.000000	1.000000	0.000000	0.000000	
98000	-205.034873	1	5.441483	4.855386	50.615619	32.188667	0.000000	1.000000	0.000000	0.000000	0.000000	1.000000	0.000000	0.000000	
99000	-202.923704	1	18.976505	0.627156	40.024167	35.118385	0.000000	1.000000	0.000000	0.000000	0.000000	1.000000	0.000000	0.000000	
100000	-200.201646	1	11.047101	1.817049	49.342315	42.214514	0.000000	1.000000	0.000000	0.000000	0.000000	1.000000	0.000000	0.000000	
101000	-201.284235	1	11.590860	0.577555	45.512119	32.938276	0.000000	1.000000	0.000000	0.000000	0.000000	1.000000	0.000000	0.000000	
102000	-205.671459	1	15.679107	6.520258	56.744753	47.391653	0.000000	1.000000	0.000000	0.000000	0.000000	1.000000	0.000000	0.000000	
103000	-202.825613	1	14.216518	1.372175	33.945645	25.178046	0.000000	1.000000	0.000000	0.000000	0.000000	1.000000	0.000000	0.000000	
104000	-202.033287	1	12.602191	1.639689	73.689718	57.395973	0.000000	1.000000	0.000000	0.000000	0.000000	1.000000	0.000000	0.000000	
105000	-202.187275	1	5.411919	2.607010	41.141362	34.943109	0.000000	1.000000	0.000000	0.000000	0.000000	1.000000	0.000000	0.000000	
106000	-202.852672	1	4.601294	0.789476	55.247933	47.305417	0.000000	1.000000	0.000000	0.000000	0.000000	1.000000	0.000000	0.000000	
107000	-203.833060	1	6.996675	4.519164	67.676922	52.920826	0.000000	1.000000	0.000000	0.000000	0.000000	1.000000	0.000000	0.000000	
108000	-200.638259	1	10.750551	1.867398	59.270985	48.966501	0.000000	1.000000	0.000000	0.000000	0.000000	1.000000	0.000000	0.000000	
109000	-202.110592	1	16.215450	1.840534	46.185259	32.728903	0.000000	1.000000	0.000000	0.000000	0.000000	1.000000	0.000000	0.000000	
110000	-201.261210	1	8.240756	1.180842	48.101322	32.268217	0.000000	1.000000	0.000000	0.000000	0.000000	1.000000	0.000000	0.000000	
111000	-200.670890	1	11.867171	1.687706	45.527188	34.175540	0.000000	1.000000	0.000000	0.000000	0.000000	1.000000	0.000000	0.000000	
112000	-200.942804	1	13.687609	1.645082	38.385167	35.558175	0.000000	1.000000	0.000000	0.000000	0.000000	1.000000	0.000000	0.000000	
113000	-203.774641	1	8.310115	1.768705	62.544753	80.969613	0.000000	1.000000	0.000000	0.000000	0.000000	1.000000	0.000000	0.000000	
114000	-201.163461	1	14.357030	2.388765	50.216217	41.580763	0.000000	1.000000	0.000000	0.000000	0.000000	1.000000	0.000000	0.000000	
115000	-201.395320	1	9.460556	2.213310	51.885634	34.482926	0.000000	1.000000	0.000000	0.000000	0.000000	1.000000	0.000000	0.000000	
116000	-202.087620	1	10.998712	2.809942	69.707249	54.679525	0.000000	1.000000	0.000000	0.000000	0.000000	1.000000	0.000000	0.000000	
117000	-201.111968	1	11.438883	0.878609	64.765816	53.522831	0.000000	1.000000	0.000000	0.000000	0.000000	1.000000	0.000000	0.000000	
118000	-200.381023	1	11.863802	1.835340	42.261157	37.833164	0.000000	1.000000	0.000000	0.000000	0.000000	1.000000	0.000000	0.000000	
119000	-201.499555	1	11.475825	0.672075	64.196721	48.923370	0.000000	1.000000	0.000000	0.000000	0.000000	1.000000	0.000000	0.000000	
120000	-201.071736	1	10.512178	3.007660	54.003302	44.178255	0.000000	1.000000	0.000000	0.000000	0.000000	1.000000	0.000000	0.000000	
121000	-202.325603	1	14.131470	2.814774	49.834184	56.981355	0.000000	1.000000	0.000000	0.000000	0.000000	1.000000	0.000000	0.000000	
122000	-201.122928	1	12.903668	0.841118	43.006882	48.061389	0.000000	1.000000	0.000000	0.000000	0.000000	1.000000	0.000000	0.000000	
123000	-201.362529	1	7.983180	1.781602	42.611511	29.939056	0.000000	1.000000	0.000000	0.000000	0.000000	1.000000	0.000000	0.000000	
124000	-201.708206	1	5.833502	2.256368	49.953343	50.230903	0.000000	1.000000	0.000000	0.000000	0.000000	1.000000	0.000000	0.000000	
125000	-200.711207	1	12.047062	1.815107	58.824996	49.249467	0.000000	1.000000	0.000000	0.000000	0.000000	1.000000	0.000000	0.000000	
126000	-202.148253	1	17.559717	1.694025	39.133622	38.606308	0.000000	1.000000	0.000000	0.000000	0.000000	1.000000	0.000000	0.000000	
127000	-202.056823	1	14.658070	3.250546	40.421220	41.041361	0.000000	1.000000	0.000000	0.000000	0.000000	1.000000	0.000000	0.000000	
128000	-202.319103	1	6.354345	3.570052	55.319067	51.570026	0.000000	1.000000	0.000000	0.000000	0.000000	1.000000	0.000000	0.000000	
129000	-202.420381	1	8.033577	2.664724	48.823851	59.867549	0.000000	1.000000	0.000000	0.000000	0.000000	1.000000	0.000000	0.000000	
130000	-200.826903	1	8.220420	0.956045	37.552355	34.886264	0.000000	1.000000	0.000000	0.000000	0.000000	1.000000	0.000000	0.000000	
131000	-201.876089	1	11.358805	0.484628	43.790196	30.061152	0.000000	1.000000	0.000000	0.000000	0.000000	1.000000	0.000000	0.000000	
132000	-204.317991	1	7.634446	0.744641	79.446023	50.563452	0.000000	1.000000	0.000000	0.000000	0.000000	1.000000	0.000000	0.000000	
133000	-201.606565	1	10.677548	1.200607	69.846063	52.366095	0.000000	1.000000	0.000000	0.000000	0.000000	1.000000	0.000000	0.000000	
134000	-200.325093	1	8.030727	1.311105	46.590103	44.368163	0.000000	1.000000	0.000000	0.000000	0.000000	1.000000	0.000000	0.000000	
135000	-202.106037	1	7.696179	2.057540	74.567599	63.835736	0.000000	1.000000	0.000000	0.000000	0.000000	1.000000	0.000000	0.000000	
136000	-202.776906	1	9.987825	4.647851	56.699744	54.670417	0.000000	1.000000	0.000000	0.000000	0.000000	1.000000	0.000000	0.000000	
137000	-200.832499	1	7.759143	1.611706	57.002680	54.840297	0.000000	1.000000	0.000000	0.000000	0.000000	1.000000	0.000000	0.000000	
138000	-203.348856	1	5.992354	4.071031	50.796856	55.263178	0.000000	1.000000	0.000000	0.000000	0.000000	1.000000	0.000000	0.000000	
139000	-200.495874	1	10.560380	0.783116	50.158822	49.507893	0.000000	1.000000	0.000000	0.000000	0.000000	1.000000	0.000000	0.000000	
140000	-202.443266	1	7.382277	0.724532	33.114548	42.159887	0.000000	1.000000	0.000000	0.000000	0.000000	1.000000	0.000000	0.000000	
141000	-202.180697	1	8.122771	1.081985	36.529088	48.518861	0.000000	1.000000	0.000000	0.000000	0.000000	1.000000	0.000000	0.000000	
142000	-200.622102	1	9.249708	1.634210	38.534139	41.368440	0.000000	1.000000	0.000000	0.000000	0.000000	1.000000	0.000000	0.000000	
143000	-200.496733	1	9.803436	1.797344	52.903469	40.392699	0.000000	1.000000	0.000000	0.000000	0.000000	1.000000	0.000000	0.000000	
144000	-202.150329	1	17.336392	2.246673	47.337149	47.127609	0.000000	1.000000	0.000000	0.000000	0.000000	1.000000	0.000000	0.000000	
145000	-201.521916	1	13.301660	2.529820	44.445701	49.611611	0.000000	1.000000	0.000000	0.000000	0.000000	1.000000	0.000000	0.000000	
146000	-203.518460	1	20.409916	0.766198	52.171442	53.082319	0.000000	1.000000	0.000000	0.000000	0.000000	1.000000	0.000000	0.000000	
147000	-204.807530	1	13.970116	4.103540	86.279003	79.184397	0.000000	1.000000	0.000000	0.000000	0.000000	1.000000	0.000000	0.000000	
148000	-200.823209	1	12.191272	0.741879	57.343871	48.350551	0.000000	1.000000	0.000000	0.000000	0.000000	1.000000	0.000000	0.000000	
149000	-200.794611	1	11.464565	1.125604	48.172213	52.921618	0.000000	1.000000	0.000000	0.000000	0.000000	1.000000	0.000000	0.000000	
150000	-200.598358	1	7.585027	0.916562	50.419081	43.373941	0.000000	1.000000	0.000000	0.000000	0.000000	1.000000	0.000000	0.000000	
151000	-202.130175	1	6.851997	1.133401	43.199108	53.558918	0.000000	1.000000	0.000000	0.000000	0.000000	1.000000	0.000000	0.000000	
152000	-201.504163	1	16.616256	1.006668	48.720841	41.504564	0.000000	1.000000	0.000000	0.000000	0.000000	1.000000	0.000000	0.000000	
153000	-203.551124	1	12.460568	4.580287	67.467703	61.754288	0.000000	1.000000	0.000000	0.000000	0.000000	1.000000	0.000000	0.000000	
154000	-200.786144	1	11.466553	2.225287	56.707296	45.323657	0.000000	1.000000	0.000000	0.000000	0.000000	1.000000	0.000000	0.000000	
155000	-201.170836	1	6.862977	1.784517	55.527879	42.706778	0.000000	1.000000	0.000000	0.000000	0.000000	1.000000	0.000000	0.000000	
156000	-202.228229	1	6.805838	2.153034	71.641723	63.475833	0.000000	1.000000	0.000000	0.000000	0.000000	1.000000	0.000000	0.000000	
157000	-203.164941	1	8.280509	0.638955	48.564233	27.138281	0.000000	1.000000	0.000000	0.000000	0.000000	1.000000	0.000000	0.000000	
158000	-200.313707	1	10.032968	1.561619	47.683506	48.701861	0.000000	1.000000	0.000000	0.000000	0.000000	1.000000	0.000000	0.000000	
159000	-201.134338	1	8.013987	1.419006	49.855871	55.716456	0.000000	1.000000	0.000000	0.000000	0.000000	1.000000	0.000000	0.000000	
160000	-202.384870	1	9.119013	2.404462	36.915431	25.647377	0.000000	1.000000	0.000000	0.000000	0.000000	1.000000	0.000000	0.000000	
161000	-202.511288	1	5.344101	2.037358	63.351280	59.720706	0.000000	1.000000	0.000000	0.000000	0.000000	1.000000	0.000000	0.000000	
162000	-201.940128	1	7.106426	2.567965	34.126654	37.210998	0.000000	1.000000	0.000000	0.000000	0.000000	1.000000	0.000000	0.000000	
163000	-201.455774	1	12.372996	0.380789	42.463817	43.502575	0.000000	1.000000	0.000000	0.000000	0.000000	1.000000	0.000000	0.000000	
164000	-201.929688	1	13.362593	2.631229	46.445587	53.764692	0.000000	1.000000	0.000000	0.000000	0.000000	1.000000	0.000000	0.000000	
165000	-201.297846	1	8.345735	2.139221	35.061433	32.119769	0.000000	1.000000	0.000000	0.000000	0.000000	1.000000	0.000000	0.000000	
166000	-201.244395	1	8.786670	0.441400	47.409214	48.273991	0.000000	1.000000	0.000000	0.000000	0.000000	1.000000	0.000000	0.000000	
167000	-202.133944	1	8.475620	0.507483	59.240845	64.311538	0.000000	1.000000	0.000000	0.000000	0.000000	1.000000	0.000000	0.000000	
168000	-201.642953	1	12.104078	2.335807	68.456864	61.032458	0.000000	1.000000	0.000000	0.000000	0.000000	1.000000	0.000000	0.000000	
169000	-203.205143	1	8.929563	3.992696	73.350677	64.177519	0.000000	1.000000	0.000000	0.000000	0.000000	1.000000	0.000000	0.000000	
170000	-200.949495	1	11.769308	1.588695	57.853400	42.194438	0.000000	1.000000	0.000000	0.000000	0.000000	1.000000	0.000000	0.000000	
171000	-201.236643	1	9.426070	0.598200	43.002523	48.530390	0.000000	1.000000	0.000000	0.000000	0.000000	1.000000	0.000000	0.000000	
172000	-204.903342	1	9.917547	3.227563	37.847652	58.556230	0.000000	1.000000	0.000000	0.000000	0.000000	1.000000	0.000000	0.000000	
173000	-201.957692	1	7.614542	1.796667	32.577262	29.111878	0.000000	1.000000	0.000000	0.000000	0.000000	1.000000	0.000000	0.000000	
174000	-202.839187	1	10.651180	5.005022	49.515124	47.830156	0.000000	1.000000	0.000000	0.000000	0.000000	1.000000	0.000000	0.000000	
175000	-200.286195	1	9.351355	1.882345	47.668964	38.993310	0.000000	1.000000	0.000000	0.000000	0.000000	1.000000	0.000000	0.000000	
176000	-203.241803	1	13.266940	1.839223	29.310434	25.356630	0.000000	1.000000	0.000000	0.000000	0.000000	1.000000	0.000000	0.000000	
177000	-202.048223	1	8.875709	3.502856	35.284489	34.074485	0.000000	1.000000	0.000000	0.000000	0.000000	1.000000	0.000000	0.000000	
178000	-202.747875	1	13.904317	0.305216	67.181052	56.220131	0.000000	1.000000	0.000000	0.000000	0.000000	1.000000	0.000000	0.000000	
179000	-201.452648	1	9.954523	1.072098	68.325108	51.853952	0.000000	1.000000	0.000000	0.000000	0.000000	1.000000	0.000000	0.000000	
180000	-201.714417	1	12.345723	3.420599	53.286033	52.341741	0.000000	1.000000	0.000000	0.000000	0.000000	1.000000	0.000000	0.000000	
181000	-200.827764	1	11.030024	1.183775	62.758034	58.143555	0.000000	1.000000	0.000000	0.000000	0.000000	1.000000	0.000000	0.000000	
182000	-201.536312	1	9.950269	1.485778	42.322328	53.108600	0.000000	1.000000	0.000000	0.000000	0.000000	1.000000	0.000000	0.000000	
183000	-202.591443	1	13.504204	0.241663	58.391461	57.927608	0.000000	1.000000	0.000000	0.000000	0.000000	1.000000	0.000000	0.000000	
184000	-201.419352	1	10.814347	2.690665	59.754634	59.762112	0.000000	1.000000	0.000000	0.000000	0.000000	1.000000	0.000000	0.000000	
185000	-204.307693	1	8.206907	3.949209	36.478352	51.494516	0.000000	1.000000	0.000000	0.000000	0.000000	1.000000	0.000000	0.000000	
186000	-201.397788	1	10.339883	0.310164	50.022850	45.388490	0.000000	1.000000	0.000000	0.000000	0.000000	1.000000	0.000000	0.000000	
187000	-204.564284	1	18.359245	1.790169	33.163210	24.720128	0.000000	1.000000	0.000000	0.000000	0.000000	1.000000	0.000000	0.000000	
188000	-201.658648	1	7.257331	1.447154	52.522282	59.694094	0.000000	1.000000	0.000000	0.000000	0.000000	1.000000	0.000000	0.000000	
189000	-203.251710	1	16.835762	3.352280	44.556513	50.024350	0.000000	1.000000	0.000000	0.000000	0.000000	1.000000	0.000000	0.000000	
190000	-203.480643	1	13.421002	4.347737	39.018100	46.654330	0.000000	1.000000	0.000000	0.000000	0.000000	1.000000	0.000000	0.000000	
191000	-201.105073	1	14.487656	0.687941	49.682101	41.533799	0.000000	1.000000	0.000000	0.000000	0.000000	1.000000	0.000000	0.000000	
192000	-203.144063	1	13.469062	3.976447	64.340511	48.988786	0.000000	1.000000	0.000000	0.000000	0.000000	1.000000	0.000000	0.000000	
193000	-200.446417	1	7.837486	1.172363	42.499112	38.963922	0.000000	1.000000	0.000000	0.000000	0.000000	1.000000	0.000000	0.000000	
194000	-203.818156	1	8.823439	4.439026	62.863303	41.816845	0.000000	1.000000	0.000000	0.000000	0.000000	1.000000	0.000000	0.000000	
195000	-200.750229	1	9.772108	1.613914	36.326807	33.115762	0.000000	1.000000	0.000000	0.000000	0.000000	1.000000	0.000000	0.000000	
196000	-201.207319	1	15.421602	1.249372	41.191313	40.788603	0.000000	1.000000	0.000000	0.000000	0.000000	1.000000	0.000000	0.000000	
197000	-202.116494	1	12.530509	3.268287	61.334459	46.572200	0.000000	1.000000	0.000000	0.000000	0.000000	1.000000	0.000000	0.000000	
198000	-203.974557	1	16.907945	3.785701	66.807642	60.416446	0.000000	1.000000	0.000000	0.000000	0.000000	1.000000	0.000000	0.000000	
199000	-204.448351	1	11.754608	4.299750	76.599501	55.312878	0.000000	1.000000	0.000000	0.000000	0.000000	1.000000	0.000000	0.000000	
200000	-203.574832	1	13.086395	4.662337	44.290016	51.332732	0.000000	1.000000	0.000000	0.000000	0.000000	1.000000	0.000000	0.000000	
201000	-201.403550	1	12.803808	2.287128	64.086540	55.141904	0.000000	1.000000	0.000000	0.000000	0.000000	1.000000	0.000000	0.000000	
202000	-200.641463	1	13.256759	2.005278	47.823648	45.478970	0.000000	1.000000	0.000000	0.000000	0.000000	1.000000	0.000000	0.000000	
203000	-201.682763	1	8.969268	0.454846	62.142711	58.680877	0.000000	1.000000	0.000000	0.000000	0.000000	1.000000	0.000000	0.000000	
204000	-206.496998	1	9.054079	7.348842	51.331399	59.026062	0.000000	1.000000	0.000000	0.000000	0.000000	1.000000	0.000000	0.000000	
205000	-201.683560	1	12.228000	0.396329	45.311149	49.584853	0.000000	1.000000	0.000000	0.000000	0.000000	1.000000	0.000000	0.000000	
206000	-203.967933	1	12.673084	1.406157	35.583895	55.052969	0.000000	1.000000	0.000000	0.000000	0.000000	1.000000	0.000000	0.000000	
207000	-200.401769	1	8.040331	1.541506	42.020058	39.592247	0.000000	1.000000	0.000000	0.000000	0.000000	1.000000	0.000000	0.000000	
208000	-201.440752	1	14.519590	1.814635	52.958285	55.584275	0.000000	1.000000	0.000000	0.000000	0.000000	1.000000	0.000000	0.000000	
209000	-200.710474	1	11.173187	1.155658	40.769742	45.527948	0.000000	1.000000	0.000000	0.000000	0.000000	1.000000	0.000000	0.000000	
210000	-201.628210	1	6.975846	1.825099	34.424874	38.130705	0.000000	1.000000	0.000000	0.000000	0.000000	1.000000	0.000000	0.000000	
211000	-201.949062	1	14.802232	1.041458	65.448716	50.289879	0.000000	1.000000	0.000000	0.000000	0.000000	1.000000	0.000000	0.000000	
212000	-204.968298	1	21.614312	1.646217	61.114588	65.864878	0.000000	1.000000	0.000000	0.000000	0.000000	1.000000	0.000000	0.000000	
213000	-203.372337	1	7.281230	2.212980	50.320514	27.668961	0.000000	1.000000	0.000000	0.000000	0.000000	1.000000	0.000000	0.000000	
214000	-201.038650	1	13.626275	1.374183	40.385792	44.441180	0.000000	1.000000	0.000000	0.000000	0.000000	1.000000	0.000000	0.000000	
215000	-202.689420	1	13.068016	2.753183	48.129758	29.455412	0.000000	1.000000	0.000000	0.000000	0.000000	1.000000	0.000000	0.000000	
216000	-203.209221	1	10.871218	1.628203	42.514948	23.236948	0.000000	1.000000	0.000000	0.000000	0.000000	1.000000	0.000000	0.000000	
217000	-201.948682	1	8.007808	1.639749	74.176022	59.968501	0.000000	1.000000	0.000000	0.000000	0.000000	1.000000	0.000000	0.000000	
218000	-201.319683	1	10.553828	0.933713	32.616785	35.147976	0.000000	1.000000	0.000000	0.000000	0.000000	1.000000	0.000000	0.000000	
219000	-201.335725	1	5.762275	1.351832	43.671684	40.341027	0.000000	1.000000	0.000000	0.000000	0.000000	1.000000	0.000000	0.000000	
220000	-201.208460	1	8.418666	1.226032	67.302409	58.108174	0.000000	1.000000	0.000000	0.000000	0.000000	1.000000	0.000000	0.000000	
221000	-200.479656	1	13.003533	1.082211	42.990852	38.714625	0.000000	1.000000	0.000000	0.000000	0.000000	1.000000	0.000000	0.000000	
222000	-200.507230	1	13.312990	1.264019	43.917094	42.333310	0.000000	1.000000	0.000000	0.000000	0.000000	1.000000	0.000000	0.000000	
223000	-202.811921	1	13.552430	1.402134	28.719258	37.945183	0.000000	1.000000	0.000000	0.000000	0.000000	1.000000	0.000000	0.000000	
224000	-203.068503	1	13.242171	4.772319	54.521748	44.916941	0.000000	1.000000	0.000000	0.000000	0.000000	1.000000	0.000000	0.000000	
225000	-203.232074	1	15.028996	0.346387	66.674622	48.715378	0.000000	1.000000	0.000000	0.000000	0.000000	1.000000	0.000000	0.000000	
226000	-200.763464	1	8.329744	0.983489	40.427709	43.604750	0.000000	1.000000	0.000000	0.000000	0.000000	1.000000	0.000000	0.000000	
227000	-201.927031	1	9.747783	1.377141	38.901735	51.433560	0.000000	1.000000	0.000000	0.000000	0.000000	1.000000	0.000000	0.000000	
228000	-202.047694	1	10.470810	2.917155	41.131631	50.608637	0.000000	1.000000	0.000000	0.000000	0.000000	1.000000	0.000000	0.000000	
229000	-201.193710	1	15.602157	1.640721	50.826794	47.143130	0.000000	1.000000	0.000000	0.000000	0.000000	1.000000	0.000000	0.000000	
230000	-203.172264	1	10.676973	0.087130	52.208858	46.753521	0.000000	1.000000	0.000000	0.000000	0.000000	1.000000	0.000000	0.000000	
231000	-201.002337	1	8.494798	1.321305	64.877971	56.123565	0.000000	1.000000	0.000000	0.000000	0.000000	1.000000	0.000000	0.000000	
232000	-200.496128	1	10.344303	1.783044	58.094576	51.780964	0.000000	1.000000	0.000000	0.000000	0.000000	1.000000	0.000000	0.000000	
233000	-200.322838	1	10.868642	1.228270	49.480906	38.444071	0.000000	1.000000	0.000000	0.000000	0.000000	1.000000	0.000000	0.000000	
234000	-202.660680	1	5.589136	2.438539	48.964915	55.931070	0.000000	1.000000	0.000000	0.000000	0.000000	1.000000	0.000000	0.000000	
235000	-203.671972	1	17.888141	1.652323	74.437104	71.780546	0.000000	1.000000	0.000000	0.000000	0.000000	1.000000	0.000000	0.000000	
236000	-203.848269	1	11.500613	2.875290	26.949081	26.507215	0.000000	1.000000	0.000000	0.000000	0.000000	1.000000	0.000000	0.000000	
237000	-201.690071	1	7.411049	3.611169	46.899876	40.912032	0.000000	1.000000	0.000000	0.000000	0.000000	1.000000	0.000000	0.000000	
238000	-200.308432	1	10.008055	1.314475	54.618312	51.373206	0.000000	1.000000	0.000000	0.000000	0.000000	1.000000	0.000000	0.000000	
239000	-200.150565	1	9.703541	1.809601	45.455963	42.219631	0.000000	1.000000	0.000000	0.000000	0.000000	1.000000	0.000000	0.000000	
240000	-204.326194	1	9.350322	6.099382	59.271526	52.444232	0.000000	1.000000	0.000000	0.000000	0.000000	1.000000	0.000000	0.000000	
241000	-201.031465	1	10.948726	2.181290	63.266650	55.601313	0.000000	1.000000	0.000000	0.000000	0.000000	1.000000	0.000000	0.000000	
242000	-200.547610	1	9.230545	1.105638	38.323723	39.537846	0.000000	1.000000	0.000000	0.000000	0.000000	1.000000	0.000000	0.000000	
243000	-200.521482	1	10.482953	1.002648	47.505288	50.150861	0.000000	1.000000	0.000000	0.000000	0.000000	1.000000	0.000000	0.000000	
244000	-201.867845	1	15.252272	1.749401	47.092755	53.513912	0.000000	1.000000	0.000000	0.000000	0.000000	1.000000	0.000000	0.000000	
245000	-201.093805	1	9.506703	0.646937	42.415867	32.075780	0.000000	1.000000	0.000000	0.000000	0.000000	1.000000	0.000000	0.000000	
246000	-203.812664	1	10.918970	4.083502	44.736337	26.905633	0.000000	1.000000	0.000000	0.000000	0.000000	1.000000	0.000000	0.000000	
247000	-204.289086	1	11.787159	4.743240	41.774834	26.830408	0.000000	1.000000	0.000000	0.000000	0.000000	1.000000	0.000000	0.000000	
248000	-200.810826	1	12.509528	1.960152	58.234715	52.412844	0.000000	1.000000	0.000000	0.000000	0.000000	1.000000	0.000000	0.000000	
249000	-203.491795	1	19.094683	2.681010	46.291570	50.143141	0.000000	1.000000	0.000000	0.000000	0.000000	1.000000	0.000000	0.000000	
250000	-201.646703	1	5.949323	1.314710	58.921891	54.528849	0.000000	1.000000	0.000000	0.000000	0.000000	1.000000	0.000000	0.000000	
251000	-203.856857	1	11.181143	4.248538	56.876708	67.406292	0.000000	1.000000	0.000000	0.000000	0.000000	1.000000	0.000000	0.000000	
252000	-203.144237	1	5.600846	1.260963	61.530067	39.873794	0.000000	1.000000	0.000000	0.000000	0.000000	1.000000	0.000000	0.000000	
253000	-201.855911	1	14.536421	0.780350	36.924444	42.852840	0.000000	1.000000	0.000000	0.000000	0.000000	1.000000	0.000000	0.000000	
254000	-203.550434	1	9.877398	1.464538	68.914877	85.855391	0.000000	1.000000	0.000000	0.000000	0.000000	1.000000	0.000000	0.000000	
255000	-201.318499	1	13.839210	2.489873	39.533397	40.159385	0.000000	1.000000	0.000000	0.000000	0.000000	1.000000	0.000000	0.000000	
256000	-202.963948	1	14.392319	4.097006	36.991250	36.725941	0.000000	1.000000	0.000000	0.000000	0.000000	1.000000	0.000000	0.000000	
257000	-201.096822	1	9.151063	1.332707	34.902975	30.852692	0.000000	1.000000	0.000000	0.000000	0.000000	1.000000	0.000000	0.000000	
258000	-201.988039	1	12.676218	2.563774	67.541587	52.643009	0.000000	1.000000	0.000000	0.000000	0.000000	1.000000	0.000000	0.000000	
259000	-201.833707	1	8.819008	1.174145	76.167294	66.931137	0.000000	1.000000	0.000000	0.000000	0.000000	1.000000	0.000000	0.000000	
260000	-202.386317	1	11.137774	2.000498	28.389178	31.377727	0.000000	1.000000	0.000000	0.000000	0.000000	1.000000	0.000000	0.000000	
261000	-202.825432	1	7.512464	2.339180	72.930040	51.874171	0.000000	1.000000	0.000000	0.000000	0.000000	1.000000	0.000000	0.000000	
262000	-202.608324	1	6.866331	2.272691	75.102044	61.378582	0.000000	1.000000	0.000000	0.000000	0.000000	1.000000	0.000000	0.000000	
263000	-203.206002	1	16.152218	2.810646	68.594346	53.427978	0.000000	1.000000	0.000000	0.000000	0.000000	1.000000	0.000000	0.000000	
264000	-203.123188	1	18.954786	2.580149	55.612646	50.504959	0.000000	1.000000	0.000000	0.000000	0.000000	1.000000	0.000000	0.000000	
265000	-204.636486	1	13.507607	6.157889	55.504110	50.773650	0.000000	1.000000	0.000000	0.000000	0.000000	1.000000	0.000000	0.000000	
266000	-201.609039	1	12.282086	2.336512	57.034111	39.252334	0.000000	1.000000	0.000000	0.000000	0.000000	1.000000	0.000000	0.000000	
267000	-202.802247	1	19.052430	0.680441	48.025586	48.283088	0.000000	1.000000	0.000000	0.000000	0.000000	1.000000	0.000000	0.000000	
268000	-206.204435	1	5.333607	4.042787	36.413084	54.308255	0.000000	1.000000	0.000000	0.000000	0.000000	1.000000	0.000000	0.000000	
269000	-204.535250	1	3.139068	2.147609	41.827121	35.203881	0.000000	1.000000	0.000000	0.000000	0.000000	1.000000	0.000000	0.000000	
270000	-200.269721	1	9.009585	1.111789	48.831927	47.554267	0.000000	1.000000	0.000000	0.000000	0.000000	1.000000	0.000000	0.000000	
271000	-202.504298	1	7.058600	1.394475	76.454608	74.747484	0.000000	1.000000	0.000000	0.000000	0.000000	1.000000	0.000000	0.000000	
272000	-201.287332	1	10.443637	1.667493	62.805459	44.885675	0.000000	1.000000	0.000000	0.000000	0.000000	1.000000	0.000000	0.000000	
273000	-202.538617	1	13.499303	1.086264	78.970617	75.745751	0.000000	1.000000	0.000000	0.000000	0.000000	1.000000	0.000000	0.000000	
274000	-204.926792	1	21.765892	1.807604	65.972713	50.269061	0.000000	1.000000	0.000000	0.000000	0.000000	1.000000	0.000000	0.000000	
275000	-202.543441	1	6.792705	1.088981	77.095293	70.352947	0.000000	1.000000	0.000000	0.000000	0.000000	1.000000	0.000000	0.000000	
276000	-201.384755	1	11.749697	1.481819	59.963706	64.493074	0.000000	1.000000	0.000000	0.000000	0.000000	1.000000	0.000000	0.000000	
277000	-200.810034	1	8.044778	1.503615	43.461440	47.835143	0.000000	1.000000	0.000000	0.000000	0.000000	1.000000	0.000000	0.000000	
278000	-203.308774	1	9.940626	3.769134	44.523453	57.050976	0.000000	1.000000	0.000000	0.000000	0.000000	1.000000	0.000000	0.000000	
279000	-202.915700	1	9.386938	4.945418	53.813163	51.561066	0.000000	1.000000	0.000000	0.000000	0.000000	1.000000	0.000000	0.000000	
280000	-200.558257	1	8.894429	1.873146	44.697099	34.812971	0.000000	1.000000	0.000000	0.000000	0.000000	1.000000	0.000000	0.000000	
281000	-201.145390	1	10.993765	0.873256	40.736599	47.935621	0.000000	1.000000	0.000000	0.000000	0.000000	1.000000	0.000000	0.000000	
282000	-202.201897	1	10.150791	2.646164	71.776635	71.134443	0.000000	1.000000	0.000000	0.000000	0.000000	1.000000	0.000000	0.000000	
283000	-203.716996	1	17.643815	3.667014	37.715358	40.424234	0.000000	1.000000	0.000000	0.000000	0.000000	1.000000	0.000000	0.000000	
284000	-202.331151	1	17.547473	2.276214	42.423706	43.518284	0.000000	1.000000	0.000000	0.000000	0.000000	1.000000	0.000000	0.000000	
285000	-205.511030	1	14.444238	6.721087	52.515648	51.462546	0.000000	1.000000	0.000000	0.000000	0.000000	1.000000	0.000000	0.000000	
286000	-203.221619	1	16.719977	1.961285	68.716060	70.888130	0.000000	1.000000	0.000000	0.000000	0.000000	1.000000	0.000000	0.000000	
287000	-200.352279	1	8.721995	1.624708	41.774515	36.466064	0.000000	1.000000	0.000000	0.000000	0.000000	1.000000	0.000000	0.000000	
288000	-202.274508	1	7.930388	3.599859	61.825353	48.789433	0.000000	1.000000	0.000000	0.000000	0.000000	1.000000	0.000000	0.000000	
289000	-205.708549	1	4.352648	2.205720	54.049141	71.701290	0.000000	1.000000	0.000000	0.000000	0.000000	1.000000	0.000000	0.000000	
290000	-200.698469	1	10.148581	2.136676	37.829446	37.982365	0.000000	1.000000	0.000000	0.000000	0.000000	1.000000	0.000000	0.000000	
291000	-200.823949	1	13.168198	1.365627	41.890551	45.194537	0.000000	1.000000	0.000000	0.000000	0.000000	1.000000	0.000000	0.000000	
292000	-200.737305	1	9.816654	1.835763	43.338795	32.393888	0.000000	1.000000	0.000000	0.000000	0.000000	1.000000	0.000000	0.000000	
293000	-200.528571	1	9.875756	1.626670	58.726370	53.965298	0.000000	1.000000	0.000000	0.000000	0.000000	1.000000	0.000000	0.000000	
294000	-203.476340	1	18.652910	2.657419	63.036322	54.152153	0.000000	1.000000	0.000000	0.000000	0.000000	1.000000	0.000000	0.000000	
295000	-200.699295	1	7.992787	0.940429	51.350227	51.119514	0.000000	1.000000	0.000000	0.000000	0.000000	1.000000	0.000000	0.000000	
296000	-201.172250	1	9.453389	2.498999	35.723110	34.492053	0.000000	1.000000	0.000000	0.000000	0.000000	1.000000	0.000000	0.000000	
297000	-202.124847	1	9.019240	3.666002	38.903354	43.883824	0.000000	1.000000	0.000000	0.000000	0.000000	1.000000	0.000000	0.000000	
298000	-204.321778	1	18.077343	2.338861	76.589808	59.349468	0.000000	1.000000	0.000000	0.000000	0.000000	1.000000	0.000000	0.000000	
299000	-200.506951	1	7.844358	0.989415	43.603304	38.145662	0.000000	1.000000	0.000000	0.000000	0.000000	1.000000	0.000000	0.000000	
300000	-200.204959	1	11.405906	1.126579	47.577120	45.659015	0.000000	1.000000	0.000000	0.000000	0.000000	1.000000	0.000000	0.000000	
301000	-201.351231	1	11.311390	2.489091	42.378751	30.864783	0.000000	1.000000	0.000000	0.000000	0.000000	1.000000	0.000000	0.000000	
302000	-204.184038	1	15.465710	4.162253	71.287448	65.393403	0.000000	1.000000	0.000000	0.000000	0.000000	1.000000	0.000000	0.000000	
303000	-203.159228	1	13.481509	0.072289	43.029095	35.996455	0.000000	1.000000	0.000000	0.000000	0.000000	1.000000	0.000000	0.000000	
304000	-202.002867	1	16.219139	2.072056	43.800014	33.083157	0.000000	1.000000	0.000000	0.000000	0.000000	1.000000	0.000000	0.000000	
305000	-200.360634	1	9.663305	1.463956	39.330448	36.026837	0.000000	1.000000	0.000000	0.000000	0.000000	1.000000	0.000000	0.000000	
306000	-201.846765	1	9.568049	2.707346	40.987765	28.626637	0.000000	1.000000	0.000000	0.000000	0.000000	1.000000	0.000000	0.000000	
307000	-200.641711	1	12.158774	0.749937	54.272040	47.345240	0.000000	1.000000	0.000000	0.000000	0.000000	1.000000	0.000000	0.000000	
308000	-200.533415	1	9.295916	1.508867	48.842424	51.607714	0.000000	1.000000	0.000000	0.000000	0.000000	1.000000	0.000000	0.000000	
309000	-201.606877	1	11.351659	2.514124	33.223115	33.690532	0.000000	1.000000	0.000000	0.000000	0.000000	1.000000	0.000000	0.000000	
310000	-203.322112	1	7.896578	0.624304	69.915433	44.984055	0.000000	1.000000	0.000000	0.000000	0.000000	1.000000	0.000000	0.000000	
311000	-203.052180	1	8.411116	4.222307	41.016172	49.046336	0.000000	1.000000	0.000000	0.000000	0.000000	1.000000	0.000000	0.000000	
312000	-200.227422	1	8.605347	1.368950	47.121277	45.331159	0.000000	1.000000	0.000000	0.000000	0.000000	1.000000	0.000000	0.000000	
313000	-201.560229	1	12.892260	1.568240	64.869170	47.898063	0.000000	1.000000	0.000000	0.000000	0.000000	1.000000	0.000000	0.000000	
314000	-202.343682	1	10.808390	2.485064	70.245856	49.964004	0.000000	1.000000	0.000000	0.000000	0.000000	1.000000	0.000000	0.000000	
315000	-204.228972	1	14.713356	4.251661	53.598705	63.045747	0.000000	1.000000	0.000000	0.000000	0.000000	1.000000	0.000000	0.000000	
316000	-201.109491	1	13.216256	1.813052	59.241415	46.015149	0.000000	1.000000	0.000000	0.000000	0.000000	1.000000	0.000000	0.000000	
317000	-202.602273	1	13.179787	3.621245	62.350108	61.066026	0.000000	1.000000	0.000000	0.000000	0.000000	1.000000	0.000000	0.000000	
318000	-202.081602	1	14.739737	2.461359	35.291407	32.030888	0.000000	1.000000	0.000000	0.000000	0.000000	1.000000	0.000000	0.000000	
319000	-201.797987	1	5.987003	1.180266	60.045259	57.242162	0.000000	1.000000	0.000000	0.000000	0.000000	1.000000	0.000000	0.000000	
320000	-205.359971	1	3.031326	2.811303	58.997916	58.465458	0.000000	1.000000	0.000000	0.000000	0.000000	1.000000	0.000000	0.000000	
321000	-201.326994	1	11.523522	3.248435	41.539001	41.548206	0.000000	1.000000	0.000000	0.000000	0.000000	1.000000	0.000000	0.000000	
322000	-200.274241	1	9.856436	1.567507	51.213879	40.575743	0.000000	1.000000	0.000000	0.000000	0.000000	1.000000	0.000000	0.000000	
323000	-204.774631	1	12.793689	4.183033	87.700567	73.378720	0.000000	1.000000	0.000000	0.000000	0.000000	1.000000	0.000000	0.000000	
324000	-202.239546	1	11.801698	3.353380	61.890413	62.603393	0.000000	1.000000	0.000000	0.000000	0.000000	1.000000	0.000000	0.000000	
325000	-201.435081	1	13.427795	0.552956	52.671514	53.762845	0.000000	1.000000	0.000000	0.000000	0.000000	1.000000	0.000000	0.000000	
326000	-203.992327	1	7.474029	0.232938	32.217351	28.023933	0.000000	1.000000	0.000000	0.000000	0.000000	1.000000	0.000000	0.000000	
327000	-201.157744	1	9.573506	2.485147	38.275813	42.831219	0.000000	1.000000	0.000000	0.000000	0.000000	1.000000	0.000000	0.000000	
328000	-201.140750	1	9.484979	1.833806	57.670823	61.333075	0.000000	1.000000	0.000000	0.000000	0.000000	1.000000	0.000000	0.000000	
329000	-202.699019	1	12.200049	0.394218	61.525156	40.916197	0.000000	1.000000	0.000000	0.000000	0.000000	1.000000	0.000000	0.000000	
330000	-200.991922	1	10.101895	1.789693	50.630665	34.608582	0.000000	1.000000	0.000000	0.000000	0.000000	1.000000	0.000000	0.000000	
331000	-201.916739	1	13.765666	0.540356	53.234425	36.906522	0.000000	1.000000	0.000000	0.000000	0.000000	1.000000	0.000000	0.000000	
332000	-203.074640	1	13.183423	1.351032	47.899420	64.333969	0.000000	1.000000	0.000000	0.000000	0.000000	1.000000	0.000000	0.000000	
333000	-201.129247	1	12.705496	0.873283	61.614477	57.580768	0.000000	1.000000	0.000000	0.000000	0.000000	1.000000	0.000000	0.000000	
334000	-200.461061	1	11.636125	1.742686	42.343752	35.116500	0.000000	1.000000	0.000000	0.000000	0.000000	1.000000	0.000000	0.000000	
335000	-201.252840	1	9.937017	2.053661	67.579003	59.487114	0.000000	1.000000	0.000000	0.000000	0.000000	1.000000	0.000000	0.000000	
336000	-202.966871	1	14.961592	3.453245	56.335571	60.172837	0.000000	1.000000	0.000000	0.000000	0.000000	1.000000	0.000000	0.000000	
337000	-202.725682	1	16.167225	2.411630	67.702218	61.800201	0.000000	1.000000	0.000000	0.000000	0.000000	1.000000	0.000000	0.000000	
338000	-201.517683	1	8.148319	2.213476	35.659686	41.749827	0.000000	1.000000	0.000000	0.000000	0.000000	1.000000	0.000000	0.000000	
339000	-202.116445	1	8.105147	4.122425	53.592337	46.602442	0.000000	1.000000	0.000000	0.000000	0.000000	1.000000	0.000000	0.000000	
340000	-204.519113	1	7.187640	2.172084	28.895752	46.186636	0.000000	1.000000	0.000000	0.000000	0.000000	1.000000	0.000000	0.000000	
341000	-206.076422	1	19.141752	4.496279	62.932070	68.495003	0.000000	1.000000	0.000000	0.000000	0.000000	1.000000	0.000000	0.000000	
342000	-202.675075	1	11.355106	2.475829	37.809018	24.945919	0.000000	1.000000	0.000000	0.000000	0.000000	1.000000	0.000000	0.000000	
343000	-202.537993	1	15.961721	2.453826	48.528470	55.283220	0.000000	1.000000	0.000000	0.000000	0.000000	1.000000	0.000000	0.000000	
344000	-203.457970	1	16.528593	2.360180	75.966667	69.765473	0.000000	1.000000	0.000000	0.000000	0.000000	1.000000	0.000000	0.000000	
345000	-201.644811	1	10.336537	0.956298	70.907241	54.914334	0.000000	1.000000	0.000000	0.000000	0.000000	1.000000	0.000000	0.000000	
346000	-203.156590	1	14.900170	1.267028	72.326881	49.381315	0.000000	1.000000	0.000000	0.000000	0.000000	1.000000	0.000000	0.000000	
347000	-201.211385	1	12.995065	2.293055	60.691923	53.044706	0.000000	1.000000	0.000000	0.000000	0.000000	1.000000	0.000000	0.000000	
348000	-201.023904	1	8.196183	1.543684	57.690228	42.003155	0.000000	1.000000	0.000000	0.000000	0.000000	1.000000	0.000000	0.000000	
349000	-203.335154	1	17.769547	0.671682	56.699025	62.851284	0.000000	1.000000	0.000000	0.000000	0.000000	1.000000	0.000000	0.000000	
350000	-203.306293	1	6.527456	3.684207	60.552520	64.961534	0.000000	1.000000	0.000000	0.000000	0.000000	1.000000	0.000000	0.000000	
351000	-200.323087	1	8.580949	1.746822	45.541028	44.692402	0.000000	1.000000	0.000000	0.000000	0.000000	1.000000	0.000000	0.000000	
352000	-200.792413	1	12.765945	1.072225	54.442528	41.428334	0.000000	1.000000	0.000000	0.000000	0.000000	1.000000	0.000000	0.000000	
353000	-205.025018	1	13.829653	1.886535	36.557911	19.756467	0.000000	1.000000	0.000000	0.000000	0.000000	1.000000	0.000000	0.000000	
354000	-203.525491	1	4.124755	2.495708	42.768550	32.810537	0.000000	1.000000	0.000000	0.000000	0.000000	1.000000	0.000000	0.000000	
355000	-202.098796	1	9.386819	1.687662	72.069878	51.513346	0.000000	1.000000	0.000000	0.000000	0.000000	1.000000	0.000000	0.000000	
356000	-202.137527	1	14.033251	1.923084	40.885535	51.099660	0.000000	1.000000	0.000000	0.000000	0.000000	1.000000	0.000000	0.000000	
357000	-201.702126	1	8.153520	1.215192	60.351944	66.449566	0.000000	1.000000	0.000000	0.000000	0.000000	1.000000	0.000000	0.000000	
358000	-201.237217	1	9.168245	2.342535	38.269656	30.664168	0.000000	1.000000	0.000000	0.000000	0.000000	1.000000	0.000000	0.000000	
359000	-201.395400	1	12.021919	2.716326	53.768219	56.006100	0.000000	1.000000	0.000000	0.000000	0.000000	1.000000	0.000000	0.000000	
360000	-202.482850	1	8.976678	3.250461	62.246756	66.943722	0.000000	1.000000	0.000000	0.000000	0.000000	1.000000	0.000000	0.000000	
361000	-202.778267	1	16.026670	0.487344	67.190207	59.752800	0.000000	1.000000	0.000000	0.000000	0.000000	1.000000	0.000000	0.000000	
362000	-201.157038	1	13.218098	1.023593	62.653476	56.645854	0.000000	1.000000	0.000000	0.000000	0.000000	1.000000	0.000000	0.000000	
363000	-203.118051	1	13.416551	4.906945	52.570883	45.893196	0.000000	1.000000	0.000000	0.000000	0.000000	1.000000	0.000000	0.000000	
364000	-200.749960	1	8.263463	0.906296	53.030052	40.480327	0.000000	1.000000	0.000000	0.000000	0.000000	1.000000	0.000000	0.000000	
365000	-201.416551	1	9.442445	1.341640	37.613029	47.013755	0.000000	1.000000	0.000000	0.000000	0.000000	1.000000	0.000000	0.000000	
366000	-200.935070	1	11.898391	1.424613	62.779853	58.813951	0.000000	1.000000	0.000000	0.000000	0.000000	1.000000	0.000000	0.000000	
367000	-201.960815	1	14.097509	2.321357	39.585590	47.185914	0.000000	1.000000	0.000000	0.000000	0.000000	1.000000	0.000000	0.000000	
368000	-201.047904	1	7.993593	1.738511	62.706484	57.245071	0.000000	1.000000	0.000000	0.000000	0.000000	1.000000	0.000000	0.000000	
369000	-202.017465	1	10.467989	4.302527	44.802561	40.924878	0.000000	1.000000	0.000000	0.000000	0.000000	1.000000	0.000000	0.000000	
370000	-202.260758	1	5.305391	2.050337	36.742057	36.831184	0.000000	1.000000	0.000000	0.000000	0.000000	1.000000	0.000000	0.000000	
371000	-202.113941	1	16.771148	2.424151	46.047835	36.404350	0.000000	1.000000	0.000000	0.000000	0.000000	1.000000	0.000000	0.000000	
372000	-201.729726	1	8.311317	1.585589	72.744350	67.948211	0.000000	1.000000	0.000000	0.000000	0.000000	1.000000	0.000000	0.000000	
373000	-204.891683	1	16.316442	3.055811	57.100057	72.581153	0.000000	1.000000	0.000000	0.000000	0.000000	1.000000	0.000000	0.000000	
374000	-200.761461	1	9.740884	0.853819	46.463352	34.071958	0.000000	1.000000	0.000000	0.000000	0.000000	1.000000	0.000000	0.000000	
375000	-202.921269	1	6.420454	1.576751	76.094032	76.684693	0.000000	1.000000	0.000000	0.000000	0.000000	1.000000	0.000000	0.000000	
376000	-203.322886	1	5.387434	3.737441	56.647685	42.182995	0.000000	1.000000	0.000000	0.000000	0.000000	1.000000	0.000000	0.000000	
377000	-200.942839	1	10.577195	1.295965	64.376904	60.658392	0.000000	1.000000	0.000000	0.000000	0.000000	1.000000	0.000000	0.000000	
378000	-200.670281	1	13.405195	1.875826	43.003093	37.710074	0.000000	1.000000	0.000000	0.000000	0.000000	1.000000	0.000000	0.000000	
379000	-202.201527	1	11.446293	2.664579	72.008283	69.424932	0.000000	1.000000	0.000000	0.000000	0.000000	1.000000	0.000000	0.000000	
380000	-203.408674	1	5.673623	3.164928	50.007560	31.987202	0.000000	1.000000	0.000000	0.000000	0.000000	1.000000	0.000000	0.000000	
381000	-203.738473	1	12.005914	0.052238	58.768014	48.564360	0.000000	1.000000	0.000000	0.000000	0.000000	1.000000	0.000000	0.000000	
382000	-202.768496	1	7.263783	0.248790	59.684803	48.903795	0.000000	1.000000	0.000000	0.000000	0.000000	1.000000	0.000000	0.000000	
383000	-204.011248	1	6.239530	0.158320	48.888133	35.863322	0.000000	1.000000	0.000000	0.000000	0.000000	1.000000	0.000000	0.000000	
384000	-200.424049	1	10.962041	1.735768	49.905911	38.362983	0.000000	1.000000	0.000000	0.000000	0.000000	1.000000	0.000000	0.000000	
385000	-201.266701	1	6.851161	1.522738	56.120110	41.862670	0.000000	1.000000	0.000000	0.000000	0.000000	1.000000	0.000000	0.000000	
386000	-201.357509	1	8.319475	3.241689	54.716957	47.563835	0.000000	1.000000	0.000000	0.000000	0.000000	1.000000	0.000000	0.000000	
387000	-200.566239	1	9.733938	1.483184	57.638350	55.681139	0.000000	1.000000	0.000000	0.000000	0.000000	1.000000	0.000000	0.000000	
388000	-200.479243	1	11.971254	1.933798	41.232960	39.664115	0.000000	1.000000	0.000000	0.000000	0.000000	1.000000	0.000000	0.000000	
389000	-200.224226	1	9.473751	1.172840	41.596363	37.844424	0.000000	1.000000	0.000000	0.000000	0.000000	1.000000	0.000000	0.000000	
390000	-206.229051	1	3.728982	2.257958	73.342056	47.518023	0.000000	1.000000	0.000000	0.000000	0.000000	1.000000	0.000000	0.000000	
391000	-201.452067	1	8.173963	1.942752	47.142002	55.206338	0.000000	1.000000	0.000000	0.000000	0.000000	1.000000	0.000000	0.000000	
392000	-200.971216	1	6.639639	1.329330	53.174194	43.421379	0.000000	1.000000	0.000000	0.000000	0.000000	1.000000	0.000000	0.000000	
393000	-201.437362	1	13.940476	0.506942	48.884836	37.964602	0.000000	1.000000	0.000000	0.000000	0.000000	1.000000	0.000000	0.000000	
394000	-202.090277	1	8.913411	2.794072	71.211875	58.860783	0.000000	1.000000	0.000000	0.000000	0.000000	1.000000	0.000000	0.000000	
395000	-204.263601	1	10.991770	6.150538	50.978128	39.357619	0.000000	1.000000	0.000000	0.000000	0.000000	1.000000	0.000000	0.000000	
396000	-200.302719	1	9.671943	1.231036	55.457833	46.631581	0.000000	1.000000	0.000000	0.000000	0.000000	1.000000	0.000000	0.000000	
397000	-201.249160	1	14.357144	1.070238	36.917801	37.106538	0.000000	1.000000	0.000000	0.000000	0.000000	1.000000	0.000000	0.000000	
398000	-201.231912	1	15.183215	1.645348	56.025006	48.179353	0.000000	1.000000	0.000000	0.000000	0.000000	1.000000	0.000000	0.000000	
399000	-200.442751	1	11.667548	2.004343	45.533712	37.378583	0.000000	1.000000	0.000000	0.000000	0.000000	1.000000	0.000000	0.000000	
400000	-202.615230	1	17.508916	2.997816	47.489647	39.880055	0.000000	1.000000	0.000000	0.000000	0.000000	1.000000	0.000000	0.000000	
401000	-201.970638	1	8.504459	2.440898	72.550692	62.586802	0.000000	1.000000	0.000000	0.000000	0.000000	1.000000	0.000000	0.000000	
402000	-200.637427	1	7.801428	2.021241	47.853971	38.524136	0.000000	1.000000	0.000000	0.000000	0.000000	1.000000	0.000000	0.000000	
403000	-200.233062	1	8.615195	1.712881	45.092161	42.051101	0.000000	1.000000	0.000000	0.000000	0.000000	1.000000	0.000000	0.000000	
404000	-202.530210	1	12.296304	3.306214	61.525232	65.262273	0.000000	1.000000	0.000000	0.000000	0.000000	1.000000	0.000000	0.000000	
405000	-203.685463	1	18.333070	2.085245	40.502418	27.894715	0.000000	1.000000	0.000000	0.000000	0.000000	1.000000	0.000000	0.000000	
406000	-201.359464	1	6.017091	2.309374	47.459033	41.838515	0.000000	1.000000	0.000000	0.000000	0.000000	1.000000	0.000000	0.000000	
407000	-200.741542	1	8.503660	1.400998	59.235949	56.294055	0.000000	1.000000	0.000000	0.000000	0.000000	1.000000	0.000000	0.000000	
408000	-201.421350	1	11.198244	1.833564	46.788884	55.873794	0.000000	1.000000	0.000000	0.000000	0.000000	1.000000	0.000000	0.000000	
409000	-200.996218	1	13.903205	2.035321	46.032073	47.251937	0.000000	1.000000	0.000000	0.000000	0.000000	1.000000	0.000000	0.000000	
410000	-200.315636	1	10.896519	1.362194	55.481374	50.407164	0.000000	1.000000	0.000000	0.000000	0.000000	1.000000	0.000000	0.000000	
411000	-202.445575	1	10.107400	4.290485	55.372436	54.876569	0.000000	1.000000	0.000000	0.000000	0.000000	1.000000	0.000000	0.000000	
412000	-201.659806	1	11.571417	1.264233	47.495941	58.205445	0.000000	1.000000	0.000000	0.000000	0.000000	1.000000	0.000000	0.000000	
413000	-202.254093	1	10.530637	2.560405	51.779381	62.840648	0.000000	1.000000	0.000000	0.000000	0.000000	1.000000	0.000000	0.000000	
414000	-205.003958	1	20.108799	0.562331	32.936264	26.733981	0.000000	1.000000	0.000000	0.000000	0.000000	1.000000	0.000000	0.000000	
415000	-201.179830	1	8.886290	2.224228	47.221603	32.880608	0.000000	1.000000	0.000000	0.000000	0.000000	1.000000	0.000000	0.000000	
416000	-200.766411	1	12.345385	2.300674	40.636612	37.046705	0.000000	1.000000	0.000000	0.000000	0.000000	1.000000	0.000000	0.000000	
417000	-200.389470	1	11.407399	0.860740	44.233037	43.650887	0.000000	1.000000	0.000000	0.000000	0.000000	1.000000	0.000000	0.000000	
418000	-200.348086	1	9.575634	1.345492	48.159679	49.488855	0.000000	1.000000	0.000000	0.000000	0.000000	1.000000	0.000000	0.000000	
419000	-201.503109	1	9.213165	2.354417	61.280275	43.891484	0.000000	1.000000	0.000000	0.000000	0.000000	1.000000	0.000000	0.000000	
420000	-201.421934	1	12.153033	3.245240	51.555536	50.089653	0.000000	1.000000	0.000000	0.000000	0.000000	1.000000	0.000000	0.000000	
421000	-201.711932	1	14.305665	1.422255	67.727534	58.867408	0.000000	1.000000	0.000000	0.000000	0.000000	1.000000	0.000000	0.000000	
422000	-201.290493	1	11.465901	2.414193	54.850815	38.773668	0.000000	1.000000	0.000000	0.000000	0.000000	1.000000	0.000000	0.000000	
423000	-202.388118	1	14.482644	0.966249	69.691144	70.658460	0.000000	1.000000	0.000000	0.000000	0.000000	1.000000	0.000000	0.000000	
424000	-200.313918	1	9.254631	1.948149	50.218765	41.422608	0.000000	1.000000	0.000000	0.000000	0.000000	1.000000	0.000000	0.000000	
425000	-201.175310	1	10.218153	2.562115	36.878221	32.767033	0.000000	1.000000	0.000000	0.000000	0.000000	1.000000	0.000000	0.000000	
426000	-201.283488	1	12.934100	2.135987	54.947691	57.412202	0.000000	1.000000	0.000000	0.000000	0.000000	1.000000	0.000000	0.000000	
427000	-203.986211	1	13.939787	0.193904	42.201984	54.412503	0.000000	1.000000	0.000000	0.000000	0.000000	1.000000	0.000000	0.000000	
428000	-201.622220	1	9.301667	3.054948	42.211143	31.362902	0.000000	1.000000	0.000000	0.000000	0.000000	1.000000	0.000000	0.000000	
429000	-204.434657	1	6.013620	0.738162	56.253313	30.482107	0.000000	1.000000	0.000000	0.000000	0.000000	1.000000	0.000000	0.000000	
430000	-202.774603	1	10.733678	0.810724	77.823435	55.711663	0.000000	1.000000	0.000000	0.000000	0.000000	1.000000	0.000000	0.000000	
431000	-202.634394	1	19.397640	1.211467	42.485866	38.797124	0.000000	1.000000	0.000000	0.000000	0.000000	1.000000	0.000000	0.000000	
432000	-200.764125	1	11.535923	0.543855	48.391524	45.917451	0.000000	1.000000	0.000000	0.000000	0.000000	1.000000	0.000000	0.000000	
433000	-201.630235	1	6.318983	0.969677	53.703574	39.382056	0.000000	1.000000	0.000000	0.000000	0.000000	1.000000	0.000000	0.000000	
434000	-202.113934	1	18.053721	0.985589	43.551736	37.836030	0.000000	1.000000	0.000000	0.000000	0.000000	1.000000	0.000000	0.000000	
435000	-202.420996	1	6.966836	0.816034	66.632007	69.870366	0.000000	1.000000	0.000000	0.000000	0.000000	1.000000	0.000000	0.000000	
436000	-202.348794	1	7.956208	2.580656	49.471046	60.213016	0.000000	1.000000	0.000000	0.000000	0.000000	1.000000	0.000000	0.000000	
437000	-200.919697	1	9.945301	1.055338	64.483300	58.423668	0.000000	1.000000	0.000000	0.000000	0.000000	1.000000	0.000000	0.000000	
438000	-201.481580	1	11.297630	3.111751	52.007878	53.894212	0.000000	1.000000	0.000000	0.000000	0.000000	1.000000	0.000000	0.000000	
439000	-200.990049	1	12.346761	0.680082	48.202985	50.728075	0.000000	1.000000	0.000000	0.000000	0.000000	1.000000	0.000000	0.000000	
440000	-200.801739	1	10.765365	1.620246	58.008669	58.555530	0.000000	1.000000	0.000000	0.000000	0.000000	1.000000	0.000000	0.000000	
441000	-207.749276	1	13.431058	4.954592	46.317602	70.861607	0.000000	1.000000	0.000000	0.000000	0.000000	1.000000	0.000000	0.000000	
442000	-202.760442	1	10.322825	0.721502	30.983742	43.221789	0.000000	1.000000	0.000000	0.000000	0.000000	1.000000	0.000000	0.000000	
443000	-201.127103	1	12.585980	0.702976	53.639258	39.567546	0.000000	1.000000	0.000000	0.000000	0.000000	1.000000	0.000000	0.000000	
444000	-201.231729	1	14.258642	0.839968	56.267094	53.910518	0.000000	1.000000	0.000000	0.000000	0.000000	1.000000	0.000000	0.000000	
445000	-201.730837	1	15.756941	1.874901	42.183023	46.157892	0.000000	1.000000	0.000000	0.000000	0.000000	1.000000	0.000000	0.000000	
446000	-200.406648	1	12.129163	1.374622	41.483105	41.541607	0.000000	1.000000	0.000000	0.000000	0.000000	1.000000	0.000000	0.000000	
447000	-205.351707	1	19.786838	3.694496	43.244748	29.000785	0.000000	1.000000	0.000000	0.000000	0.000000	1.000000	0.000000	0.000000	
448000	-201.507220	1	10.056998	1.007179	50.555362	59.883313	0.000000	1.000000	0.000000	0.000000	0.000000	1.000000	0.000000	0.000000	
449000	-206.113075	1	8.541457	0.333439	74.055415	96.647554	0.000000	1.000000	0.000000	0.000000	0.000000	1.000000	0.000000	0.000000	
450000	-202.358295	1	9.790582	1.105211	64.046834	39.760208	0.000000	1.000000	0.000000	0.000000	0.000000	1.000000	0.000000	0.000000	
451000	-202.650774	1	9.288540	2.852114	55.051196	33.192381	0.000000	1.000000	0.000000	0.000000	0.000000	1.000000	0.000000	0.000000	
452000	-201.360480	1	6.567990	0.967515	59.009596	51.783767	0.000000	1.000000	0.000000	0.000000	0.000000	1.000000	0.000000	0.000000	
453000	-203.491412	1	9.670323	4.840877	66.824312	57.711350	0.000000	1.000000	0.000000	0.000000	0.000000	1.000000	0.000000	0.000000	
454000	-202.308369	1	12.104584	1.260380	73.052531	51.950501	0.000000	1.000000	0.000000	0.000000	0.000000	1.000000	0.000000	0.000000	
455000	-201.064446	1	9.915625	1.057815	38.485227	45.570967	0.000000	1.000000	0.000000	0.000000	0.000000	1.000000	0.000000	0.000000	
456000	-202.058324	1	13.592623	0.822259	71.998279	65.086973	0.000000	1.000000	0.000000	0.000000	0.000000	1.000000	0.000000	0.000000	
457000	-200.569868	1	7.446719	1.492415	52.722499	44.945210	0.000000	1.000000	0.000000	0.000000	0.000000	1.000000	0.000000	0.000000	
458000	-201.404254	1	7.728505	0.673821	56.448069	41.695996	0.000000	1.000000	0.000000	0.000000	0.000000	1.000000	0.000000	0.000000	
459000	-200.253422	1	10.987702	1.889712	43.494568	41.098935	0.000000	1.000000	0.000000	0.000000	0.000000	1.000000	0.000000	0.000000	
460000	-205.434722	1	20.771669	4.235698	51.620530	52.811294	0.000000	1.000000	0.000000	0.000000	0.000000	1.000000	0.000000	0.000000	
461000	-204.125254	1	6.363680	2.489600	88.677795	70.419332	0.000000	1.000000	0.000000	0.000000	0.000000	1.000000	0.000000	0.000000	
462000	-201.268715	1	7.508823	0.639411	42.700014	33.884292	0.000000	1.000000	0.000000	0.000000	0.000000	1.000000	0.000000	0.000000	
463000	-205.907421	1	14.651988	1.012400	70.303578	35.748648	0.000000	1.000000	0.000000	0.000000	0.000000	1.000000	0.000000	0.000000	
464000	-202.074666	1	10.794396	3.600940	62.566049	57.632227	0.000000	1.000000	0.000000	0.000000	0.000000	1.000000	0.000000	0.000000	
465000	-200.916979	1	11.728079	2.146879	60.720416	52.180995	0.000000	1.000000	0.000000	0.000000	0.000000	1.000000	0.000000	0.000000	
466000	-201.623953	1	16.523556	1.202972	39.969939	37.686849	0.000000	1.000000	0.000000	0.000000	0.000000	1.000000	0.000000	0.000000	
467000	-200.749095	1	7.412150	1.456068	47.343893	48.864275	0.000000	1.000000	0.000000	0.000000	0.000000	1.000000	0.000000	0.000000	
468000	-201.345204	1	14.187183	0.972707	60.496151	48.189529	0.000000	1.000000	0.000000	0.000000	0.000000	1.000000	0.000000	0.000000	
469000	-206.104338	1	21.057766	1.353299	42.597537	24.005161	0.000000	1.000000	0.000000	0.000000	0.000000	1.000000	0.000000	0.000000	
470000	-204.286789	1	12.219393	4.724191	33.652356	43.414670	0.000000	1.000000	0.000000	0.000000	0.000000	1.000000	0.000000	0.000000	
471000	-201.547243	1	10.530127	0.399961	41.715526	45.993143	0.000000	1.000000	0.000000	0.000000	0.000000	1.000000	0.000000	0.000000	
472000	-203.043521	1	7.303930	1.970572	82.313698	64.334359	0.000000	1.000000	0.000000	0.000000	0.000000	1.000000	0.000000	0.000000	
473000	-201.116858	1	8.388158	0.781533	58.614174	57.918914	0.000000	1.000000	0.000000	0.000000	0.000000	1.000000	0.000000	0.000000	
474000	-203.836297	1	6.294267	1.902764	88.267681	70.515331	0.000000	1.000000	0.000000	0.000000	0.000000	1.000000	0.000000	0.000000	
475000	-200.512240	1	10.120311	1.369298	55.189978	41.913486	0.000000	1.000000	0.000000	0.000000	0.000000	1.000000	0.000000	0.000000	
476000	-200.807907	1	7.894915	2.028002	40.032171	34.661341	0.000000	1.000000	0.000000	0.000000	0.000000	1.000000	0.000000	0.000000	
477000	-204.660773	1	9.352560	3.240980	96.481135	74.086110	0.000000	1.000000	0.000000	0.000000	0.000000	1.000000	0.000000	0.000000	
478000	-201.655800	1	10.032503	1.645209	71.233925	54.419287	0.000000	1.000000	0.000000	0.000000	0.000000	1.000000	0.000000	0.000000	
479000	-202.798452	1	14.020387	2.744158	73.739065	69.227153	0.000000	1.000000	0.000000	0.000000	0.000000	1.000000	0.000000	0.000000	
480000	-200.649771	1	10.244776	2.327281	55.884465	50.872324	0.000000	1.000000	0.000000	0.000000	0.000000	1.000000	0.000000	0.000000	
481000	-202.024899	1	13.397082	2.779158	60.590331	44.249524	0.000000	1.000000	0.000000	0.000000	0.000000	1.000000	0.000000	0.000000	
482000	-201.022185	1	9.087687	1.449366	36.413861	42.208478	0.000000	1.000000	0.000000	0.000000	0.000000	1.000000	0.000000	0.000000	
483000	-205.700719	1	18.968173	2.355591	93.770873	86.639102	0.000000	1.000000	0.000000	0.000000	0.000000	1.000000	0.000000	0.000000	
484000	-202.017811	1	9.106340	1.707689	67.784215	73.414035	0.000000	1.000000	0.000000	0.000000	0.000000	1.000000	0.000000	0.000000	
485000	-204.869143	1	9.650395	3.077706	88.481346	59.763736	0.000000	1.000000	0.000000	0.000000	0.000000	1.000000	0.000000	0.000000	
486000	-201.319610	1	16.181114	1.352597	43.418088	40.252688	0.000000	1.000000	0.000000	0.000000	0.000000	1.000000	0.000000	0.000000	
487000	-201.005122	1	11.853720	0.950822	49.563737	54.653788	0.000000	1.000000	0.000000	0.000000	0.000000	1.000000	0.000000	0.000000	
488000	-201.086080	1	9.879406	2.640406	60.139485	50.344504	0.000000	1.000000	0.000000	0.000000	0.000000	1.000000	0.000000	0.000000	
489000	-201.894888	1	7.658394	3.607704	42.957226	34.882429	0.000000	1.000000	0.000000	0.000000	0.000000	1.000000	0.000000	0.000000	
490000	-201.012883	1	6.953781	1.650955	56.759326	46.176844	0.000000	1.000000	0.000000	0.000000	0.000000	1.000000	0.000000	0.000000	
491000	-202.149253	1	14.280494	0.853881	68.330314	67.115167	0.000000	1.000000	0.000000	0.000000	0.000000	1.000000	0.000000	0.000000	
492000	-201.697019	1	11.463565	2.118915	70.396125	66.777226	0.000000	1.000000	0.000000	0.000000	0.000000	1.000000	0.000000	0.000000	
493000	-203.104617	1	8.883532	3.684212	58.157697	66.765993	0.000000	1.000000	0.000000	0.000000	0.000000	1.000000	0.000000	0.000000	
494000	-201.234899	1	11.571459	2.153163	59.505296	60.695781	0.000000	1.000000	0.000000	0.000000	0.000000	1.000000	0.000000	0.000000	
495000	-201.062606	1	11.417265	2.979510	44.998033	45.285901	0.000000	1.000000	0.000000	0.000000	0.000000	1.000000	0.000000	0.000000	
496000	-201.946561	1	15.479200	2.285196	59.721815	47.062999	0.000000	1.000000	0.000000	0.000000	0.000000	1.000000	0.000000	0.000000	
497000	-200.429882	1	9.035307	0.995799	54.304702	50.830341	0.000000	1.000000	0.000000	0.000000	0.000000	1.000000	0.000000	0.000000	
498000	-202.196580	1	7.808470	2.804514	48.984364	57.795415	0.000000	1.000000	0.000000	0.000000	0.000000	1.000000	0.000000	0.000000	
499000	-202.483688	1	10.447871	4.356682	55.211678	54.341168	0.000000	1.000000	0.000000	0.000000	0.000000	1.000000	0.000000	0.000000	
500000	-201.455641	1	11.320883	1.320011	53.653364	61.918349	0.000000	1.000000	0.000000	0.000000	0.000000	1.000000	0.000000	0.000000	
501000	-200.925463	1	7.509107	1.802297	41.777943	33.348585	0.000000	1.000000	0.000000	0.000000	0.000000	1.000000	0.000000	0.000000	
502000	-200.745609	1	7.140655	1.430178	54.680575	47.617356	0.000000	1.000000	0.000000	0.000000	0.000000	1.000000	0.000000	0.000000	
503000	-202.784308	1	10.611950	4.867524	45.608559	46.561435	0.000000	1.000000	0.000000	0.000000	0.000000	1.000000	0.000000	0.000000	
504000	-202.191369	1	10.572498	1.293528	32.972519	44.996594	0.000000	1.000000	0.000000	0.000000	0.000000	1.000000	0.000000	0.000000	
505000	-201.212901	1	10.644313	2.188830	61.512381	61.456913	0.000000	1.000000	0.000000	0.000000	0.000000	1.000000	0.000000	0.000000	
506000	-204.006431	1	19.309009	1.527447	45.972030	56.550515	0.000000	1.000000	0.000000	0.000000	0.000000	1.000000	0.000000	0.000000	
507000	-202.718703	1	8.397678	1.923910	66.962205	42.275450	0.000000	1.000000	0.000000	0.000000	0.000000	1.000000	0.000000	0.000000	
508000	-201.810904	1	13.001469	2.768335	53.588647	37.351454	0.000000	1.000000	0.000000	0.000000	0.000000	1.000000	0.000000	0.000000	
509000	-202.528328	1	9.072639	0.354114	52.155084	60.268674	0.000000	1.000000	0.000000	0.000000	0.000000	1.000000	0.000000	0.000000	
510000	-201.412804	1	11.379620	2.614515	64.192013	57.334972	0.000000	1.000000	0.000000	0.000000	0.000000	1.000000	0.000000	0.000000	
511000	-200.878774	1	8.433567	2.183444	58.451272	47.572761	0.000000	1.000000	0.000000	0.000000	0.000000	1.000000	0.000000	0.000000	
512000	-200.585789	1	8.070392	1.806066	46.133172	47.366353	0.000000	1.000000	0.000000	0.000000	0.000000	1.000000	0.000000	0.000000	
513000	-201.477681	1	10.469108	1.634625	52.209358	61.179918	0.000000	1.000000	0.000000	0.000000	0.000000	1.000000	0.000000	0.000000	
514000	-203.305772	1	12.027763	4.555914	53.507731	58.510177	0.000000	1.000000	0.000000	0.000000	0.000000	1.000000	0.000000	0.000000	
515000	-201.595330	1	13.341665	0.613947	63.641359	54.890830	0.000000	1.000000	0.000000	0.000000	0.000000	1.000000	0.000000	0.000000	
516000	-200.721052	1	13.471508	1.854098	41.794798	37.288518	0.000000	1.000000	0.000000	0.000000	0.000000	1.000000	0.000000	0.000000	
517000	-205.321556	1	15.665872	0.141429	41.429847	57.574089	0.000000	1.000000	0.000000	0.000000	0.000000	1.000000	0.000000	0.000000	
518000	-202.040928	1	10.143938	3.003937	64.196712	65.470262	0.000000	1.000000	0.000000	0.000000	0.000000	1.000000	0.000000	0.000000	
519000	-203.650313	1	12.854673	0.061492	57.523260	56.402226	0.000000	1.000000	0.000000	0.000000	0.000000	1.000000	0.000000	0.000000	
520000	-200.665439	1	10.493758	1.247454	61.336786	56.052118	0.000000	1.000000	0.000000	0.000000	0.000000	1.000000	0.000000	0.000000	
521000	-203.201553	1	4.911954	2.812557	46.339410	32.403230	0.000000	1.000000	0.000000	0.000000	0.000000	1.000000	0.000000	0.000000	
522000	-201.880596	1	10.836885	1.952566	64.461246	70.317919	0.000000	1.000000	0.000000	0.000000	0.000000	1.000000	0.000000	0.000000	
523000	-206.203807	1	4.279163	0.425272	82.577536	64.682405	0.000000	1.000000	0.000000	0.000000	0.000000	1.000000	0.000000	0.000000	
524000	-202.598277	1	10.491265	3.102268	35.997493	46.759612	0.000000	1.000000	0.000000	0.000000	0.000000	1.000000	0.000000	0.000000	
525000	-202.430856	1	5.572343	1.574388	45.347091	30.869974	0.000000	1.000000	0.000000	0.000000	0.000000	1.000000	0.000000	0.000000	
526000	-202.440104	1	15.866022	1.328468	69.886246	65.460069	0.000000	1.000000	0.000000	0.000000	0.000000	1.000000	0.000000	0.000000	
527000	-202.839468	1	10.442935	2.135927	30.719180	43.624704	0.000000	1.000000	0.000000	0.000000	0.000000	1.000000	0.000000	0.000000	
528000	-202.829644	1	7.242121	3.575011	68.469859	56.636640	0.000000	1.000000	0.000000	0.000000	0.000000	1.000000	0.000000	0.000000	
529000	-202.213720	1	6.923843	1.972163	66.620417	68.740682	0.000000	1.000000	0.000000	0.000000	0.000000	1.000000	0.000000	0.000000	
530000	-202.149168	1	7.257740	0.567828	42.523778	50.675029	0.000000	1.000000	0.000000	0.000000	0.000000	1.000000	0.000000	0.000000	
531000	-201.758889	1	10.944630	1.929400	74.251509	62.803405	0.000000	1.000000	0.000000	0.000000	0.000000	1.000000	0.000000	0.000000	
532000	-206.143867	1	21.241867	0.749232	65.706341	78.345577	0.000000	1.000000	0.000000	0.000000	0.000000	1.000000	0.000000	0.000000	
533000	-200.600089	1	10.459710	2.379182	45.072959	36.486820	0.000000	1.000000	0.000000	0.000000	0.000000	1.000000	0.000000	0.000000	
534000	-201.963315	1	9.013896	0.655998	67.085366	68.783288	0.000000	1.000000	0.000000	0.000000	0.000000	1.000000	0.000000	0.000000	
535000	-202.032123	1	16.984730	1.299625	55.642848	55.050995	0.000000	1.000000	0.000000	0.000000	0.000000	1.000000	0.000000	0.000000	
536000	-200.643754	1	9.919872	2.256629	43.473699	45.665174	0.000000	1.000000	0.000000	0.000000	0.000000	1.000000	0.000000	0.000000	
537000	-200.248493	1	9.973235	1.868939	43.777076	42.758419	0.000000	1.000000	0.000000	0.000000	0.000000	1.000000	0.000000	0.000000	
538000	-204.549445	1	16.187044	1.861961	91.629940	71.449571	0.000000	1.000000	0.000000	0.000000	0.000000	1.000000	0.000000	0.000000	
539000	-200.997221	1	8.050392	0.602594	49.588190	49.251515	0.000000	1.000000	0.000000	0.000000	0.000000	1.000000	0.000000	0.000000	
540000	-202.408313	1	15.766491	0.398131	46.667456	34.281661	0.000000	1.000000	0.000000	0.000000	0.000000	1.000000	0.000000	0.000000	
541000	-206.293601	1	20.664949	3.768696	53.907267	64.506569	0.000000	1.000000	0.000000	0.000000	0.000000	1.000000	0.000000	0.000000	
542000	-201.198749	1	6.372742	1.257488	40.651422	41.424462	0.000000	1.000000	0.000000	0.000000	0.000000	1.000000	0.000000	0.000000	
543000	-201.431648	1	13.345013	1.751366	53.040656	58.387672	0.000000	1.000000	0.000000	0.000000	0.000000	1.000000	0.000000	0.000000	
544000	-201.735121	1	15.063938	0.796994	58.519545	57.777004	0.000000	1.000000	0.000000	0.000000	0.000000	1.000000	0.000000	0.000000	
545000	-200.298069	1	10.493674	0.851443	51.715549	45.957651	0.000000	1.000000	0.000000	0.000000	0.000000	1.000000	0.000000	0.000000	
546000	-202.732884	1	7.383923	0.487727	71.931965	68.569459	0.000000	1.000000	0.000000	0.000000	0.000000	1.000000	0.000000	0.000000	
547000	-201.244409	1	9.274959	0.713465	51.898820	56.983430	0.000000	1.000000	0.000000	0.000000	0.000000	1.000000	0.000000	0.000000	
548000	-201.621011	1	10.669123	3.156008	57.247135	57.538771	0.000000	1.000000	0.000000	0.000000	0.000000	1.000000	0.000000	0.000000	
549000	-201.508185	1	14.618711	0.435545	46.399114	42.680798	0.000000	1.000000	0.000000	0.000000	0.000000	1.000000	0.000000	0.000000	
550000	-201.543796	1	10.849868	2.002015	68.907016	66.754163	0.000000	1.000000	0.000000	0.000000	0.000000	1.000000	0.000000	0.000000	
551000	-200.412093	1	11.586367	2.042543	47.690141	46.340800	0.000000	1.000000	0.000000	0.000000	0.000000	1.000000	0.000000	0.000000	
552000	-202.121135	1	14.206618	0.421968	62.941115	54.882262	0.000000	1.000000	0.000000	0.000000	0.000000	1.000000	0.000000	0.000000	
553000	-204.022054	1	18.152735	1.134099	73.654152	76.234359	0.000000	1.000000	0.000000	0.000000	0.000000	1.000000	0.000000	0.000000	
554000	-200.425294	1	8.335261	1.620660	53.860712	49.508242	0.000000	1.000000	0.000000	0.000000	0.000000	1.000000	0.000000	0.000000	
555000	-206.520558	1	15.004583	5.088885	33.646150	22.993677	0.000000	1.000000	0.000000	0.000000	0.000000	1.000000	0.000000	0.000000	
556000	-201.806848	1	9.848278	0.843082	58.277550	66.372076	0.000000	1.000000	0.000000	0.000000	0.000000	1.000000	0.000000	0.000000	
557000	-202.075072	1	16.791544	1.787253	42.358134	32.844208	0.000000	1.000000	0.000000	0.000000	0.000000	1.000000	0.000000	0.000000	
558000	-202.154574	1	13.571624	2.924871	59.053373	61.134173	0.000000	1.000000	0.000000	0.000000	0.000000	1.000000	0.000000	0.000000	
559000	-204.368665	1	20.760532	1.777662	53.027638	35.219056	0.000000	1.000000	0.000000	0.000000	0.000000	1.000000	0.000000	0.000000	
560000	-201.902143	1	5.529870	2.264867	40.122557	36.139587	0.000000	1.000000	0.000000	0.000000	0.000000	1.000000	0.000000	0.000000	
561000	-202.859099	1	6.833027	0.422626	47.521454	56.245081	0.000000	1.000000	0.000000	0.000000	0.000000	1.000000	0.000000	0.000000	
562000	-201.319819	1	12.813880	2.085916	39.940164	46.052337	0.000000	1.000000	0.000000	0.000000	0.000000	1.000000	0.000000	0.000000	
563000	-205.568118	1	16.723923	5.184493	52.906571	61.019247	0.000000	1.000000	0.000000	0.000000	0.000000	1.000000	0.000000	0.000000	
564000	-200.482005	1	12.919942	1.381437	53.037776	44.797983	0.000000	1.000000	0.000000	0.000000	0.000000	1.000000	0.000000	0.000000	
565000	-200.225951	1	10.531833	1.501362	45.160442	36.761381	0.000000	1.000000	0.000000	0.000000	0.000000	1.000000	0.000000	0.000000	
566000	-200.634172	1	8.579477	1.085453	51.469099	38.481294	0.000000	1.000000	0.000000	0.000000	0.000000	1.000000	0.000000	0.000000	
567000	-202.683908	1	14.897099	0.452658	32.969549	36.986890	0.000000	1.000000	0.000000	0.000000	0.000000	1.000000	0.000000	0.000000	
568000	-202.204724	1	7.467220	0.600760	64.681593	47.234632	0.000000	1.000000	0.000000	0.000000	0.000000	1.000000	0.000000	0.000000	
569000	-203.581406	1	4.810487	1.683821	42.811814	53.762820	0.000000	1.000000	0.000000	0.000000	0.000000	1.000000	0.000000	0.000000	
570000	-200.539072	1	11.433435	2.282080	51.533672	42.791489	0.000000	1.000000	0.000000	0.000000	0.000000	1.000000	0.000000	0.000000	
571000	-201.286356	1	8.541185	2.034714	37.272972	43.738322	0.000000	1.000000	0.000000	0.000000	0.000000	1.000000	0.000000	0.000000	
572000	-204.373824	1	12.727470	1.827611	81.773299	51.527184	0.000000	1.000000	0.000000	0.000000	0.000000	1.000000	0.000000	0.000000	
573000	-200.531267	1	8.941361	0.658490	48.748165	43.090719	0.000000	1.000000	0.000000	0.000000	0.000000	1.000000	0.000000	0.000000	
574000	-200.983123	1	13.565426	0.889533	44.212090	34.408529	0.000000	1.000000	0.000000	0.000000	0.000000	1.000000	0.000000	0.000000	
575000	-200.485132	1	9.302317	1.705591	44.335921	47.093109	0.000000	1.000000	0.000000	0.000000	0.000000	1.000000	0.000000	0.000000	
576000	-201.835623	1	11.388763	0.308457	40.757873	43.919862	0.000000	1.000000	0.000000	0.000000	0.000000	1.000000	0.000000	0.000000	
577000	-200.897596	1	8.458808	2.259868	53.628323	53.894705	0.000000	1.000000	0.000000	0.000000	0.000000	1.000000	0.000000	0.000000	
578000	-201.824263	1	11.852595	2.961275	34.420969	37.131674	0.000000	1.000000	0.000000	0.000000	0.000000	1.000000	0.000000	0.000000	
579000	-202.403052	1	9.054064	1.174172	66.071227	75.951751	0.000000	1.000000	0.000000	0.000000	0.000000	1.000000	0.000000	0.000000	
580000	-203.639339	1	6.433794	2.525303	76.518449	54.785464	0.000000	1.000000	0.000000	0.000000	0.000000	1.000000	0.000000	0.000000	
581000	-201.866217	1	10.782876	2.233502	72.490132	58.010520	0.000000	1.000000	0.000000	0.000000	0.000000	1.000000	0.000000	0.000000	
582000	-200.470208	1	12.604903	1.611664	53.852771	47.868785	0.000000	1.000000	0.000000	0.000000	0.000000	1.000000	0.000000	0.000000	
583000	-204.420314	1	11.414676	2.248033	23.939312	37.068621	0.000000	1.000000	0.000000	0.000000	0.000000	1.000000	0.000000	0.000000	
584000	-200.634406	1	7.252421	1.765120	46.828612	45.072232	0.000000	1.000000	0.000000	0.000000	0.000000	1.000000	0.000000	0.000000	
585000	-202.335484	1	8.647487	2.158983	29.002833	32.434038	0.000000	1.000000	0.000000	0.000000	0.000000	1.000000	0.000000	0.000000	
586000	-202.881788	1	16.673683	1.048104	41.071840	27.866703	0.000000	1.000000	0.000000	0.000000	0.000000	1.000000	0.000000	0.000000	
587000	-201.192735	1	7.648127	2.202757	60.193646	56.032290	0.000000	1.000000	0.000000	0.000000	0.000000	1.000000	0.000000	0.000000	
588000	-200.776773	1	9.795572	1.866108	49.275915	53.509964	0.000000	1.000000	0.000000	0.000000	0.000000	1.000000	0.000000	0.000000	
589000	-201.018445	1	6.357748	1.669525	44.849572	38.198366	0.000000	1.000000	0.000000	0.000000	0.000000	1.000000	0.000000	0.000000	
590000	-200.531695	1	12.774494	1.745186	43.401426	36.725733	0.000000	1.000000	0.000000	0.000000	0.000000	1.000000	0.000000	0.000000	
591000	-201.400930	1	10.218989	3.129655	38.747609	41.052195	0.000000	1.000000	0.000000	0.000000	0.000000	1.000000	0.000000	0.000000	
592000	-204.091838	1	11.937386	4.118981	37.511070	51.018636	0.000000	1.000000	0.000000	0.000000	0.000000	1.000000	0.000000	0.000000	
593000	-201.746028	1	7.964850	3.487062	56.954605	48.561170	0.000000	1.000000	0.000000	0.000000	0.000000	1.000000	0.000000	0.000000	
594000	-201.377798	1	14.487534	2.155903	49.417250	51.515284	0.000000	1.000000	0.000000	0.000000	0.000000	1.000000	0.000000	0.000000	
595000	-203.252456	1	7.053726	0.632666	28.349532	34.811507	0.000000	1.000000	0.000000	0.000000	0.000000	1.000000	0.000000	0.000000	
596000	-202.333580	1	9.881309	2.899761	43.671085	27.941729	0.000000	1.000000	0.000000	0.000000	0.000000	1.000000	0.000000	0.000000	
597000	-203.912211	1	13.835627	4.031999	75.515367	63.683339	0.000000	1.000000	0.000000	0.000000	0.000000	1.000000	0.000000	0.000000	
598000	-202.172779	1	13.001523	2.630174	64.721129	46.920701	0.000000	1.000000	0.000000	0.000000	0.000000	1.000000	0.000000	0.000000	
599000	-201.123632	1	13.088488	1.172287	38.708655	43.962965	0.000000	1.000000	0.000000	0.000000	0.000000	1.000000	0.000000	0.000000	
600000	-201.876021	1	8.315605	3.991079	43.433191	39.249013	0.000000	1.000000	0.000000	0.000000	0.000000	1.000000	0.000000	0.000000	
601000	-202.573483	1	9.215521	2.764530	67.923046	73.524303	0.000000	1.000000	0.000000	0.000000	0.000000	1.000000	0.000000	0.000000	
602000	-202.777848	1	15.884920	2.507408	67.619634	64.337492	0.000000	1.000000	0.000000	0.000000	0.000000	1.000000	0.000000	0.000000	
603000	-203.565807	1	14.374420	0.931635	52.784488	28.730944	0.000000	1.000000	0.000000	0.000000	0.000000	1.000000	0.000000	0.000000	
604000	-202.024699	1	12.466614	0.556508	68.695350	54.799655	0.000000	1.000000	0.000000	0.000000	0.000000	1.000000	0.000000	0.000000	
605000	-201.277646	1	12.438889	2.871971	52.488781	40.599859	0.000000	1.000000	0.000000	0.000000	0.000000	1.000000	0.000000	0.000000	
606000	-201.319527	1	8.601412	2.455319	60.861778	59.443753	0.000000	1.000000	0.000000	0.000000	0.000000	1.000000	0.000000	0.000000	
607000	-200.294004	1	11.519216	1.793040	42.998671	41.205966	0.000000	1.000000	0.000000	0.000000	0.000000	1.000000	0.000000	0.000000	
608000	-200.730622	1	11.327859	0.709197	56.082612	45.889213	0.000000	1.000000	0.000000	0.000000	0.000000	1.000000	0.000000	0.000000	
609000	-200.529110	1	10.975439	1.776824	44.850819	47.799765	0.000000	1.000000	0.000000	0.000000	0.000000	1.000000	0.000000	0.000000	
610000	-203.992176	1	18.065513	2.329435	55.560021	65.209170	0.000000	1.000000	0.000000	0.000000	0.000000	1.000000	0.000000	0.000000	
611000	-202.810514	1	6.645434	3.102295	70.452766	63.886397	0.000000	1.000000	0.000000	0.000000	0.000000	1.000000	0.000000	0.000000	
612000	-200.507026	1	9.547087	2.085738	52.890919	41.954505	0.000000	1.000000	0.000000	0.000000	0.000000	1.000000	0.000000	0.000000	
613000	-205.191279	1	3.755408	2.949117	72.202953	57.398479	0.000000	1.000000	0.000000	0.000000	0.000000	1.000000	0.000000	0.000000	
614000	-206.938249	1	6.264309	0.136610	38.496988	56.643656	0.000000	1.000000	0.000000	0.000000	0.000000	1.000000	0.000000	0.000000	
615000	-200.527088	1	8.856332	1.649509	43.431103	34.138614	0.000000	1.000000	0.000000	0.000000	0.000000	1.000000	0.000000	0.000000	
616000	-201.222908	1	9.710607	3.128157	56.543668	49.663367	0.000000	1.000000	0.000000	0.000000	0.000000	1.000000	0.000000	0.000000	
617000	-201.582405	1	12.908643	3.390096	51.758962	47.980385	0.000000	1.000000	0.000000	0.000000	0.000000	1.000000	0.000000	0.000000	
618000	-205.005069	1	15.870032	4.250801	77.465314	61.615956	0.000000	1.000000	0.000000	0.000000	0.000000	1.000000	0.000000	0.000000	
619000	-200.607999	1	9.057992	1.677570	47.720693	50.988256	0.000000	1.000000	0.000000	0.000000	0.000000	1.000000	0.000000	0.000000	
620000	-201.336589	1	8.557687	2.179860	54.474755	59.249619	0.000000	1.000000	0.000000	0.000000	0.000000	1.000000	0.000000	0.000000	
621000	-200.499238	1	8.800320	1.812199	56.640898	48.814780	0.000000	1.000000	0.000000	0.000000	0.000000	1.000000	0.000000	0.000000	
622000	-202.837955	1	14.230714	2.875273	52.674025	33.172850	0.000000	1.000000	0.000000	0.000000	0.000000	1.000000	0.000000	0.000000	
623000	-203.366555	1	16.365560	1.040748	38.023322	25.408272	0.000000	1.000000	0.000000	0.000000	0.000000	1.000000	0.000000	0.000000	
624000	-204.016301	1	15.247101	1.075241	76.212844	87.095684	0.000000	1.000000	0.000000	0.000000	0.000000	1.000000	0.000000	0.000000	
625000	-205.597349	1	22.953237	1.981456	42.710639	51.537646	0.000000	1.000000	0.000000	0.000000	0.000000	1.000000	0.000000	0.000000	
626000	-200.614570	1	9.958005	1.778123	60.137268	51.131210	0.000000	1.000000	0.000000	0.000000	0.000000	1.000000	0.000000	0.000000	
627000	-201.331661	1	7.403133	1.207771	61.474360	60.724931	0.000000	1.000000	0.000000	0.000000	0.000000	1.000000	0.000000	0.000000	
628000	-202.488323	1	7.674575	3.322622	41.363151	29.129777	0.000000	1.000000	0.000000	0.000000	0.000000	1.000000	0.000000	0.000000	
629000	-201.908575	1	7.620556	0.858356	37.226241	27.995749	0.000000	1.000000	0.000000	0.000000	0.000000	1.000000	0.000000	0.000000	
630000	-200.228782	1	10.408074	1.391666	54.625694	47.466112	0.000000	1.000000	0.000000	0.000000	0.000000	1.000000	0.000000	0.000000	
631000	-200.711680	1	12.418382	0.928686	55.413289	43.921483	0.000000	1.000000	0.000000	0.000000	0.000000	1.000000	0.000000	0.000000	
632000	-200.925699	1	11.820844	1.432489	49.234140	54.612678	0.000000	1.000000	0.000000	0.000000	0.000000	1.000000	0.000000	0.000000	
633000	-201.615805	1	14.808798	2.742777	40.911423	39.454544	0.000000	1.000000	0.000000	0.000000	0.000000	1.000000	0.000000	0.000000	
634000	-201.339007	1	10.373232	0.599724	44.771283	31.668707	0.000000	1.000000	0.000000	0.000000	0.000000	1.000000	0.000000	0.000000	
635000	-202.203974	1	17.621163	1.713403	38.983902	39.026652	0.000000	1.000000	0.000000	0.000000	0.000000	1.000000	0.000000	0.000000	
636000	-203.374587	1	8.130099	0.888520	73.276868	84.969290	0.000000	1.000000	0.000000	0.000000	0.000000	1.000000	0.000000	0.000000	
637000	-203.414891	1	14.324585	4.112086	35.482856	40.898243	0.000000	1.000000	0.000000	0.000000	0.000000	1.000000	0.000000	0.000000	
638000	-200.565629	1	9.518609	0.980191	45.763407	48.912816	0.000000	1.000000	0.000000	0.000000	0.000000	1.000000	0.000000	0.000000	
639000	-201.815344	1	11.626959	3.123222	61.456034	47.375419	0.000000	1.000000	0.000000	0.000000	0.000000	1.000000	0.000000	0.000000	
640000	-202.393020	1	14.459039	3.784110	50.460374	39.879864	0.000000	1.000000	0.000000	0.000000	0.000000	1.000000	0.000000	0.000000	
641000	-201.267252	1	12.713780	2.798216	41.499189	34.591567	0.000000	1.000000	0.000000	0.000000	0.000000	1.000000	0.000000	0.000000	
642000	-201.435648	1	11.621739	2.505694	55.772452	59.233644	0.000000	1.000000	0.000000	0.000000	0.000000	1.000000	0.000000	0.000000	
643000	-203.793124	1	5.095474	3.937688	37.686472	31.546209	0.000000	1.000000	0.000000	0.000000	0.000000	1.000000	0.000000	0.000000	
644000	-201.221134	1	8.365725	2.506177	60.799041	49.514985	0.000000	1.000000	0.000000	0.000000	0.000000	1.000000	0.000000	0.000000	
645000	-201.681666	1	10.121657	2.581297	32.671345	35.339097	0.000000	1.000000	0.000000	0.000000	0.000000	1.000000	0.000000	0.000000	
646000	-201.947961	1	12.429195	3.765904	53.759608	50.872987	0.000000	1.000000	0.000000	0.000000	0.000000	1.000000	0.000000	0.000000	
647000	-202.159265	1	7.148018	4.030964	48.697883	45.165164	0.000000	1.000000	0.000000	0.000000	0.000000	1.000000	0.000000	0.000000	
648000	-203.250689	1	9.357550	2.044416	37.588462	54.887855	0.000000	1.000000	0.000000	0.000000	0.000000	1.000000	0.000000	0.000000	
649000	-200.943917	1	11.407236	1.259830	46.590335	53.043113	0.000000	1.000000	0.000000	0.000000	0.000000	1.000000	0.000000	0.000000	
650000	-202.115684	1	11.874899	1.101305	77.801405	63.285393	0.000000	1.000000	0.000000	0.000000	0.000000	1.000000	0.000000	0.000000	
651000	-204.779958	1	18.701760	0.835898	28.750150	38.872339	0.000000	1.000000	0.000000	0.000000	0.000000	1.000000	0.000000	0.000000	
652000	-203.100875	1	8.920504	5.106715	52.570863	41.402057	0.000000	1.000000	0.000000	0.000000	0.000000	1.000000	0.000000	0.000000	
653000	-202.000984	1	18.114990	1.196066	46.500993	42.314292	0.000000	1.000000	0.000000	0.000000	0.000000	1.000000	0.000000	0.000000	
654000	-203.113579	1	17.454975	1.493526	70.161999	67.057816	0.000000	1.000000	0.000000	0.000000	0.000000	1.000000	0.000000	0.000000	
655000	-202.568731	1	4.830391	2.930927	49.735480	43.480656	0.000000	1.000000	0.000000	0.000000	0.000000	1.000000	0.000000	0.000000	
656000	-207.060435	1	15.927026	7.436436	45.403363	50.187168	0.000000	1.000000	0.000000	0.000000	0.000000	1.000000	0.000000	0.000000	
657000	-201.034263	1	12.683585	2.820777	44.024356	38.544530	0.000000	1.000000	0.000000	0.000000	0.000000	1.000000	0.000000	0.000000	
658000	-202.243043	1	12.507114	1.031692	69.149070	47.868862	0.000000	1.000000	0.000000	0.000000	0.000000	1.000000	0.000000	0.000000	
659000	-201.743989	1	14.652303	3.187615	48.621410	42.240328	0.000000	1.000000	0.000000	0.000000	0.000000	1.000000	0.000000	0.000000	
660000	-200.177873	1	11.718111	1.109529	47.845411	42.813945	0.000000	1.000000	0.000000	0.000000	0.000000	1.000000	0.000000	0.000000	
661000	-203.493503	1	11.502625	1.000945	65.240076	36.773514	0.000000	1.000000	0.000000	0.000000	0.000000	1.000000	0.000000	0.000000	
662000	-200.672374	1	9.308942	1.531772	58.629624	45.359899	0.000000	1.000000	0.000000	0.000000	0.000000	1.000000	0.000000	0.000000	
663000	-201.598624	1	15.516167	0.621098	49.015678	38.850830	0.000000	1.000000	0.000000	0.000000	0.000000	1.000000	0.000000	0.000000	
664000	-201.401047	1	8.985547	3.002113	38.107358	40.574592	0.000000	1.000000	0.000000	0.000000	0.000000	1.000000	0.000000	0.000000	
665000	-205.860813	1	2.965704	2.970786	33.436581	33.841455	0.000000	1.000000	0.000000	0.000000	0.000000	1.000000	0.000000	0.000000	
666000	-202.258538	1	7.968738	0.647820	43.182672	27.955303	0.000000	1.000000	0.000000	0.000000	0.000000	1.000000	0.000000	0.000000	
667000	-200.436713	1	9.220825	2.145501	53.243908	46.314692	0.000000	1.000000	0.000000	0.000000	0.000000	1.000000	0.000000	0.000000	
668000	-204.201627	1	9.094121	0.387009	31.435051	23.094682	0.000000	1.000000	0.000000	0.000000	0.000000	1.000000	0.000000	0.000000	
669000	-201.258687	1	13.991249	1.980536	37.298035	34.721200	0.000000	1.000000	0.000000	0.000000	0.000000	1.000000	0.000000	0.000000	
670000	-203.738310	1	19.624096	1.827118	45.835662	31.256719	0.000000	1.000000	0.000000	0.000000	0.000000	1.000000	0.000000	0.000000	
671000	-202.053923	1	15.138767	2.893232	42.577680	45.777453	0.000000	1.000000	0.000000	0.000000	0.000000	1.000000	0.000000	0.000000	
672000	-201.818548	1	6.224729	2.951502	40.639558	38.619653	0.000000	1.000000	0.000000	0.000000	0.000000	1.000000	0.000000	0.000000	
673000	-202.769357	1	8.984158	2.608568	35.797293	24.912702	0.000000	1.000000	0.000000	0.000000	0.000000	1.000000	0.000000	0.000000	
674000	-203.803388	1	13.353509	4.751712	47.602154	54.775619	0.000000	1.000000	0.000000	0.000000	0.000000	1.000000	0.000000	0.000000	
675000	-202.936496	1	9.374609	2.190553	88.437974	75.761139	0.000000	1.000000	0.000000	0.000000	0.000000	1.000000	0.000000	0.000000	
676000	-202.308378	1	12.533171	3.861703	46.356501	50.157141	0.000000	1.000000	0.000000	0.000000	0.000000	1.000000	0.000000	0.000000	
677000	-200.577097	1	8.333522	1.682183	53.400761	41.509885	0.000000	1.000000	0.000000	0.000000	0.000000	1.000000	0.000000	0.000000	
678000	-200.686875	1	10.414308	1.233912	61.526111	56.518901	0.000000	1.000000	0.000000	0.000000	0.000000	1.000000	0.000000	0.000000	
679000	-202.864321	1	9.109046	0.684372	27.938836	29.139663	0.000000	1.000000	0.000000	0.000000	0.000000	1.000000	0.000000	0.000000	
680000	-203.435773	1	20.152848	1.645761	49.592691	52.529742	0.000000	1.000000	0.000000	0.000000	0.000000	1.000000	0.000000	0.000000	
681000	-201.091237	1	11.809558	1.619942	54.862688	59.231975	0.000000	1.000000	0.000000	0.000000	0.000000	1.000000	0.000000	0.000000	
682000	-200.421151	1	13.070934	1.619122	48.476575	42.233811	0.000000	1.000000	0.000000	0.000000	0.000000	1.000000	0.000000	0.000000	
683000	-201.795400	1	16.192822	2.470602	52.299162	46.383392	0.000000	1.000000	0.000000	0.000000	0.000000	1.000000	0.000000	0.000000	
684000	-203.099797	1	10.139096	5.153415	55.610482	46.778985	0.000000	1.000000	0.000000	0.000000	0.000000	1.000000	0.000000	0.000000	
685000	-200.505554	1	10.488468	1.589301	58.156006	47.214354	0.000000	1.000000	0.000000	0.000000	0.000000	1.000000	0.000000	0.000000	
686000	-206.936802	1	21.409086	4.951098	53.638662	36.648246	0.000000	1.000000	0.000000	0.000000	0.000000	1.000000	0.000000	0.000000	
687000	-201.851042	1	10.336231	3.249620	56.169394	39.932938	0.000000	1.000000	0.000000	0.000000	0.000000	1.000000	0.000000	0.000000	
688000	-204.184334	1	13.720472	2.113259	82.417931	55.327710	0.000000	1.000000	0.000000	0.000000	0.000000	1.000000	0.000000	0.000000	
689000	-200.573845	1	8.515669	1.399298	57.733132	47.252851	0.000000	1.000000	0.000000	0.000000	0.000000	1.000000	0.000000	0.000000	
690000	-201.511991	1	14.351134	0.553330	43.406193	45.667887	0.000000	1.000000	0.000000	0.000000	0.000000	1.000000	0.000000	0.000000	
691000	-202.938112	1	10.151086	0.670397	65.751646	77.423685	0.000000	1.000000	0.000000	0.000000	0.000000	1.000000	0.000000	0.000000	
692000	-202.550106	1	11.459290	4.392086	43.984834	47.023925	0.000000	1.000000	0.000000	0.000000	0.000000	1.000000	0.000000	0.000000	
693000	-201.417915	1	14.739309	1.355934	60.330124	57.021830	0.000000	1.000000	0.000000	0.000000	0.000000	1.000000	0.000000	0.000000	
694000	-200.527195	1	12.735863	1.629551	40.748810	38.844084	0.000000	1.000000	0.000000	0.000000	0.000000	1.000000	0.000000	0.000000	
695000	-201.493788	1	10.059845	1.171264	66.659288	48.318383	0.000000	1.000000	0.000000	0.000000	0.000000	1.000000	0.000000	0.000000	
696000	-201.906435	1	9.220984	0.975430	44.206315	56.249330	0.000000	1.000000	0.000000	0.000000	0.000000	1.000000	0.000000	0.000000	
697000	-202.319532	1	15.081886	3.037777	42.621182	32.322914	0.000000	1.000000	0.000000	0.000000	0.000000	1.000000	0.000000	0.000000	
698000	-202.819658	1	17.370392	1.580515	61.858744	63.711511	0.000000	1.000000	0.000000	0.000000	0.000000	1.000000	0.000000	0.000000	
699000	-202.485063	1	14.217882	0.442785	45.667322	54.013868	0.000000	1.000000	0.000000	0.000000	0.000000	1.000000	0.000000	0.000000	
700000	-202.631995	1	13.487026	2.835599	46.036967	29.207400	0.000000	1.000000	0.000000	0.000000	0.000000	1.000000	0.000000	0.000000	
701000	-201.736139	1	13.602569	1.530715	70.184864	60.283222	0.000000	1.000000	0.000000	0.000000	0.000000	1.000000	0.000000	0.000000	
702000	-201.019096	1	9.178904	1.962127	43.922306	31.424824	0.000000	1.000000	0.000000	0.000000	0.000000	1.000000	0.000000	0.000000	
703000	-201.066410	1	9.683751	0.654117	61.525025	55.444391	0.000000	1.000000	0.000000	0.000000	0.000000	1.000000	0.000000	0.000000	
704000	-200.383764	1	11.576381	1.060249	40.410088	38.731943	0.000000	1.000000	0.000000	0.000000	0.000000	1.000000	0.000000	0.000000	
705000	-204.181933	1	6.169647	2.372222	89.074516	88.510855	0.000000	1.000000	0.000000	0.000000	0.000000	1.000000	0.000000	0.000000	
706000	-202.267042	1	17.402401	2.114063	55.575813	52.293087	0.000000	1.000000	0.000000	0.000000	0.000000	1.000000	0.000000	0.000000	
707000	-202.837622	1	9.675467	0.433282	37.197621	25.701350	0.000000	1.000000	0.000000	0.000000	0.000000	1.000000	0.000000	0.000000	
708000	-201.042563	1	10.564355	0.564666	57.482045	45.759445	0.000000	1.000000	0.000000	0.000000	0.000000	1.000000	0.000000	0.000000	
709000	-202.145156	1	17.741675	1.031054	39.988676	39.758959	0.000000	1.000000	0.000000	0.000000	0.000000	1.000000	0.000000	0.000000	
710000	-201.913917	1	8.525142	0.831007	70.261873	53.236549	0.000000	1.000000	0.000000	0.000000	0.000000	1.000000	0.000000	0.000000	
711000	-200.869119	1	8.096025	1.945386	37.250500	37.170400	0.000000	1.000000	0.000000	0.000000	0.000000	1.000000	0.000000	0.000000	
712000	-202.922808	1	13.418974	4.282266	37.013205	38.061935	0.000000	1.000000	0.000000	0.000000	0.000000	1.000000	0.000000	0.000000	
713000	-202.689375	1	6.996487	3.280324	67.504698	64.149684	0.000000	1.000000	0.000000	0.000000	0.000000	1.000000	0.000000	0.000000	
714000	-202.690327	1	15.106982	0.830162	64.057981	69.641608	0.000000	1.000000	0.000000	0.000000	0.000000	1.000000	0.000000	0.000000	
715000	-203.324336	1	19.180567	2.592115	56.830150	52.554826	0.000000	1.000000	0.000000	0.000000	0.000000	1.000000	0.000000	0.000000	
716000	-201.449232	1	10.001899	0.742883	68.772513	61.136007	0.000000	1.000000	0.000000	0.000000	0.000000	1.000000	0.000000	0.000000	
717000	-202.500352	1	11.143814	4.381828	38.361909	35.859257	0.000000	1.000000	0.000000	0.000000	0.000000	1.000000	0.000000	0.000000	
718000	-201.126206	1	9.787428	2.807980	39.052372	33.904521	0.000000	1.000000	0.000000	0.000000	0.000000	1.000000	0.000000	0.000000	
719000	-200.585574	1	12.854063	0.771591	44.894610	40.990321	0.000000	1.000000	0.000000	0.000000	0.000000	1.000000	0.000000	0.000000	
720000	-201.974045	1	5.326585	1.030770	40.163428	39.921741	0.000000	1.000000	0.000000	0.000000	0.000000	1.000000	0.000000	0.000000	
721000	-202.076739	1	6.818736	1.198686	40.050602	27.881334	0.000000	1.000000	0.000000	0.000000	0.000000	1.000000	0.000000	0.000000	
722000	-205.477068	1	4.399244	3.022821	57.017042	32.580582	0.000000	1.000000	0.000000	0.000000	0.000000	1.000000	0.000000	0.000000	
723000	-200.989168	1	14.667296	2.073181	47.013412	43.171834	0.000000	1.000000	0.000000	0.000000	0.000000	1.000000	0.000000	0.000000	
724000	-201.488196	1	10.507467	1.136570	68.875788	68.383381	0.000000	1.000000	0.000000	0.000000	0.000000	1.000000	0.000000	0.000000	
725000	-200.882413	1	11.889951	1.530402	36.309897	39.468400	0.000000	1.000000	0.000000	0.000000	0.000000	1.000000	0.000000	0.000000	
726000	-203.899512	1	10.470905	0.254422	73.437336	51.263745	0.000000	1.000000	0.000000	0.000000	0.000000	1.000000	0.000000	0.000000	
727000	-200.509689	1	11.615274	2.223894	48.415179	39.712499	0.000000	1.000000	0.000000	0.000000	0.000000	1.000000	0.000000	0.000000	
728000	-200.686044	1	11.033559	1.089343	57.043789	56.539845	0.000000	1.000000	0.000000	0.000000	0.000000	1.000000	0.000000	0.000000	
729000	-202.551199	1	10.152914	3.833281	58.116968	61.689906	0.000000	1.000000	0.000000	0.000000	0.000000	1.000000	0.000000	0.000000	
730000	-201.447972	1	7.599258	0.993413	63.625083	48.792346	0.000000	1.000000	0.000000	0.000000	0.000000	1.000000	0.000000	0.000000	
731000	-202.349907	1	15.388499	1.358406	45.129873	29.313878	0.000000	1.000000	0.000000	0.000000	0.000000	1.000000	0.000000	0.000000	
732000	-200.949424	1	7.252064	1.294644	37.985401	38.564888	0.000000	1.000000	0.000000	0.000000	0.000000	1.000000	0.000000	0.000000	
733000	-203.707948	1	17.737326	3.048606	49.991722	57.020668	0.000000	1.000000	0.000000	0.000000	0.000000	1.000000	0.000000	0.000000	
734000	-201.084108	1	11.796952	0.939807	35.982355	40.348653	0.000000	1.000000	0.000000	0.000000	0.000000	1.000000	0.000000	0.000000	
735000	-204.186318	1	4.415091	2.495709	38.996248	49.496514	0.000000	1.000000	0.000000	0.000000	0.000000	1.000000	0.000000	0.000000	
736000	-201.616352	1	8.196337	2.118099	33.427225	30.931433	0.000000	1.000000	0.000000	0.000000	0.000000	1.000000	0.000000	0.000000	
737000	-201.147442	1	14.415755	0.855925	39.656078	35.900222	0.000000	1.000000	0.000000	0.000000	0.000000	1.000000	0.000000	0.000000	
738000	-204.649934	1	16.453080	3.292957	43.051160	57.665398	0.000000	1.000000	0.000000	0.000000	0.000000	1.000000	0.000000	0.000000	
739000	-203.097589	1	10.400805	3.591831	70.857244	51.680642	0.000000	1.000000	0.000000	0.000000	0.000000	1.000000	0.000000	0.000000	
740000	-200.859860	1	9.222465	2.812794	49.792828	40.327349	0.000000	1.000000	0.000000	0.000000	0.000000	1.000000	0.000000	0.000000	
741000	-204.132458	1	10.409578	5.934687	53.238754	40.097272	0.000000	1.000000	0.000000	0.000000	0.000000	1.000000	0.000000	0.000000	
742000	-200.907300	1	8.292056	1.322816	44.798254	50.401324	0.000000	1.000000	0.000000	0.000000	0.000000	1.000000	0.000000	0.000000	
743000	-202.520278	1	11.599535	4.632085	51.381345	47.648562	0.000000	1.000000	0.000000	0.000000	0.000000	1.000000	0.000000	0.000000	
744000	-201.764952	1	11.914347	3.503395	48.642494	50.677702	0.000000	1.000000	0.000000	0.000000	0.000000	1.000000	0.000000	0.000000	
745000	-201.004055	1	8.842853	3.046962	43.728182	41.642646	0.000000	1.000000	0.000000	0.000000	0.000000	1.000000	0.000000	0.000000	
746000	-204.949146	1	11.238078	2.338188	24.097530	40.418529	0.000000	1.000000	0.000000	0.000000	0.000000	1.000000	0.000000	0.000000	
747000	-201.641520	1	12.506065	1.454165	69.922463	67.353015	0.000000	1.000000	0.000000	0.000000	0.000000	1.000000	0.000000	0.000000	
748000	-202.502171	1	13.522129	2.845640	67.034260	49.921436	0.000000	1.000000	0.000000	0.000000	0.000000	1.000000	0.000000	0.000000	
749000	-200.805470	1	8.035411	1.155792	40.813713	44.596948	0.000000	1.000000	0.000000	0.000000	0.000000	1.000000	0.000000	0.000000	
750000	-203.232414	1	10.776087	3.889947	58.253732	37.198616	0.000000	1.000000	0.000000	0.000000	0.000000	1.000000	0.000000	0.000000	
751000	-201.164603	1	8.401881	3.218023	48.047438	40.980567	0.000000	1.000000	0.000000	0.000000	0.000000	1.000000	0.000000	0.000000	
752000	-202.687790	1	16.057820	0.528514	66.881985	58.979501	0.000000	1.000000	0.000000	0.000000	0.000000	1.000000	0.000000	0.000000	
753000	-200.702169	1	12.545174	1.542030	38.285524	39.098625	0.000000	1.000000	0.000000	0.000000	0.000000	1.000000	0.000000	0.000000	
754000	-201.978377	1	13.179980	2.870898	34.625734	32.972079	0.000000	1.000000	0.000000	0.000000	0.000000	1.000000	0.000000	0.000000	
755000	-201.933855	1	13.151194	0.633041	37.174978	45.035486	0.000000	1.000000	0.000000	0.000000	0.000000	1.000000	0.000000	0.000000	
756000	-200.934885	1	13.960958	0.828797	42.154614	36.433516	0.000000	1.000000	0.000000	0.000000	0.000000	1.000000	0.000000	0.000000	
757000	-201.619343	1	6.956199	0.928093	59.015480	60.282530	0.000000	1.000000	0.000000	0.000000	0.000000	1.000000	0.000000	0.000000	
758000	-204.709844	1	8.995292	5.575454	71.642281	65.883741	0.000000	1.000000	0.000000	0.000000	0.000000	1.000000	0.000000	0.000000	
759000	-201.752174	1	8.089022	3.534178	41.061792	34.775238	0.000000	1.000000	0.000000	0.000000	0.000000	1.000000	0.000000	0.000000	
760000	-200.388464	1	12.256795	1.745652	49.901179	47.400157	0.000000	1.000000	0.000000	0.000000	0.000000	1.000000	0.000000	0.000000	
761000	-200.773911	1	8.498328	2.345689	54.451585	51.370747	0.000000	1.000000	0.000000	0.000000	0.000000	1.000000	0.000000	0.000000	
762000	-200.744466	1	13.652566	1.225031	55.051385	50.065159	0.000000	1.000000	0.000000	0.000000	0.000000	1.000000	0.000000	0.000000	
763000	-201.005838	1	13.241660	1.195498	38.909861	32.323129	0.000000	1.000000	0.000000	0.000000	0.000000	1.000000	0.000000	0.000000	
764000	-201.725453	1	7.370112	0.705646	58.899753	60.786452	0.000000	1.000000	0.000000	0.000000	0.000000	1.000000	0.000000	0.000000	
765000	-202.303075	1	5.219598	2.030057	60.485265	51.675524	0.000000	1.000000	0.000000	0.000000	0.000000	1.000000	0.000000	0.000000	
766000	-201.901893	1	9.332779	2.874856	58.046583	39.644078	0.000000	1.000000	0.000000	0.000000	0.000000	1.000000	0.000000	0.000000	
767000	-201.285993	1	8.835796	0.421701	52.289480	41.584807	0.000000	1.000000	0.000000	0.000000	0.000000	1.000000	0.000000	0.000000	
768000	-203.322066	1	12.485806	2.829627	82.824696	66.059393	0.000000	1.000000	0.000000	0.000000	0.000000	1.000000	0.000000	0.000000	
769000	-200.674434	1	11.065353	2.163335	55.058336	53.001775	0.000000	1.000000	0.000000	0.000000	0.000000	1.000000	0.000000	0.000000	
770000	-203.449001	1	8.496618	5.418184	43.136064	44.357134	0.000000	1.000000	0.000000	0.000000	0.000000	1.000000	0.000000	0.000000	
771000	-202.266025	1	6.334583	2.197107	33.134511	31.956715	0.000000	1.000000	0.000000	0.000000	0.000000	1.000000	0.000000	0.000000	
772000	-201.773876	1	16.000273	1.955718	39.238606	33.965682	0.000000	1.000000	0.000000	0.000000	0.000000	1.000000	0.000000	0.000000	
773000	-201.813898	1	10.101491	2.859866	63.137534	46.442541	0.000000	1.000000	0.000000	0.000000	0.000000	1.000000	0.000000	0.000000	
774000	-202.331126	1	4.860964	2.191287	47.771378	37.908866	0.000000	1.000000	0.000000	0.000000	0.000000	1.000000	0.000000	0.000000	
775000	-201.456806	1	6.939078	2.374363	51.755816	53.940217	0.000000	1.000000	0.000000	0.000000	0.000000	1.000000	0.000000	0.000000	
776000	-202.979458	1	4.484639	1.017644	37.767170	37.089122	0.000000	1.000000	0.000000	0.000000	0.000000	1.000000	0.000000	0.000000	
777000	-201.343420	1	8.398909	0.411043	41.883266	41.425377	0.000000	1.000000	0.000000	0.000000	0.000000	1.000000	0.000000	0.000000	
778000	-204.170462	1	22.148993	0.656177	55.458112	48.249386	0.000000	1.000000	0.000000	0.000000	0.000000	1.000000	0.000000	0.000000	
779000	-202.299872	1	6.230738	3.524030	55.406049	50.209590	0.000000	1.000000	0.000000	0.000000	0.000000	1.000000	0.000000	0.000000	
780000	-200.577476	1	7.994622	0.787963	46.753521	44.199527	0.000000	1.000000	0.000000	0.000000	0.000000	1.000000	0.000000	0.000000	
781000	-200.873935	1	11.868912	1.590069	62.572294	56.583531	0.000000	1.000000	0.000000	0.000000	0.000000	1.000000	0.000000	0.000000	
782000	-204.599456	1	6.704414	4.936154	67.697269	68.977897	0.000000	1.000000	0.000000	0.000000	0.000000	1.000000	0.000000	0.000000	
783000	-201.688876	1	11.813123	1.603920	68.909680	51.194988	0.000000	1.000000	0.000000	0.000000	0.000000	1.000000	0.000000	0.000000	
784000	-203.264152	1	10.410876	2.191665	91.588283	74.799648	0.000000	1.000000	0.000000	0.000000	0.000000	1.000000	0.000000	0.000000	
785000	-201.337120	1	13.445956	1.708672	62.955899	59.925938	0.000000	1.000000	0.000000	0.000000	0.000000	1.000000	0.000000	0.000000	
786000	-201.290627	1	6.775886	2.205745	46.126323	35.205098	0.000000	1.000000	0.000000	0.000000	0.000000	1.000000	0.000000	0.000000	
787000	-200.628584	1	10.020790	2.146619	44.533154	47.221963	0.000000	1.000000	0.000000	0.000000	0.000000	1.000000	0.000000	0.000000	
788000	-203.596214	1	16.539015	2.377094	74.940065	73.730195	0.000000	1.000000	0.000000	0.000000	0.000000	1.000000	0.000000	0.000000	
789000	-203.783833	1	11.315716	2.806555	39.488542	57.168034	0.000000	1.000000	0.000000	0.000000	0.000000	1.000000	0.000000	0.000000	
790000	-200.649841	1	11.984100	2.217194	49.422049	39.123635	0.000000	1.000000	0.000000	0.000000	0.000000	1.000000	0.000000	0.000000	
791000	-203.381406	1	14.749929	2.181033	55.788799	69.301494	0.000000	1.000000	0.000000	0.000000	0.000000	1.000000	0.000000	0.000000	
792000	-203.624253	1	13.429459	0.557975	79.771062	57.434613	0.000000	1.000000	0.000000	0.000000	0.000000	1.000000	0.000000	0.000000	
793000	-203.487073	1	9.141337	3.611940	59.945341	36.481361	0.000000	1.000000	0.000000	0.000000	0.000000	1.000000	0.000000	0.000000	
794000	-203.058970	1	20.371893	1.283295	47.352111	39.236442	0.000000	1.000000	0.000000	0.000000	0.000000	1.000000	0.000000	0.000000	
795000	-203.955760	1	14.488777	4.089127	64.370155	68.480106	0.000000	1.000000	0.000000	0.000000	0.000000	1.000000	0.000000	0.000000	
796000	-201.778381	1	8.847966	3.660920	54.296750	42.579624	0.000000	1.000000	0.000000	0.000000	0.000000	1.000000	0.000000	0.000000	
797000	-200.886936	1	14.489207	1.791131	47.121243	39.220968	0.000000	1.000000	0.000000	0.000000	0.000000	1.000000	0.000000	0.000000	
798000	-202.144558	1	5.704970	1.549959	62.764361	60.023264	0.000000	1.000000	0.000000	0.000000	0.000000	1.000000	0.000000	0.000000	
799000	-200.314246	1	10.543446	1.062266	55.133601	49.055821	0.000000	1.000000	0.000000	0.000000	0.000000	1.000000	0.000000	0.000000	
800000	-204.373240	1	12.511575	0.335320	60.426519	76.502970	0.000000	1.000000	0.000000	0.000000	0.000000	1.000000	0.000000	0.000000	
801000	-202.066892	1	6.279011	0.627913	36.571473	34.173938	0.000000	1.000000	0.000000	0.000000	0.000000	1.000000	0.000000	0.000000	
802000	-205.107506	1	5.992201	3.220186	88.763511	92.984062	0.000000	1.000000	0.000000	0.000000	0.000000	1.000000	0.000000	0.000000	
803000	-201.195419	1	10.262016	3.065648	39.245928	36.218144	0.000000	1.000000	0.000000	0.000000	0.000000	1.000000	0.000000	0.000000	
804000	-200.520979	1	12.185710	1.584054	54.098489	51.781977	0.000000	1.000000	0.000000	0.000000	0.000000	1.000000	0.000000	0.000000	
805000	-200.615269	1	9.883889	2.140295	44.867274	47.409958	0.000000	1.000000	0.000000	0.000000	0.000000	1.000000	0.000000	0.000000	
806000	-201.055847	1	13.519101	1.259028	59.975949	56.282064	0.000000	1.000000	0.000000	0.000000	0.000000	1.000000	0.000000	0.000000	
807000	-201.193258	1	15.391990	1.959355	49.925990	45.508054	0.000000	1.000000	0.000000	0.000000	0.000000	1.000000	0.000000	0.000000	
808000	-200.714847	1	8.118841	1.750853	58.225683	48.524998	0.000000	1.000000	0.000000	0.000000	0.000000	1.000000	0.000000	0.000000	
809000	-200.300731	1	8.753139	1.109370	52.005409	48.169745	0.000000	1.000000	0.000000	0.000000	0.000000	1.000000	0.000000	0.000000	
810000	-202.611146	1	9.528598	2.996749	61.012714	69.338299	0.000000	1.000000	0.000000	0.000000	0.000000	1.000000	0.000000	0.000000	
811000	-201.006089	1	6.862616	1.139795	51.704734	40.027000	0.000000	1.000000	0.000000	0.000000	0.000000	1.000000	0.000000	0.000000	
812000	-201.015318	1	13.067539	2.369604	47.166571	36.586467	0.000000	1.000000	0.000000	0.000000	0.000000	1.000000	0.000000	0.000000	
813000	-200.622924	1	11.200263	1.967660	58.262721	49.585118	0.000000	1.000000	0.000000	0.000000	0.000000	1.000000	0.000000	0.000000	
814000	-207.377907	1	6.304517	7.784273	53.201453	36.249466	0.000000	1.000000	0.000000	0.000000	0.000000	1.000000	0.000000	0.000000	
815000	-202.635602	1	9.747587	1.801022	86.415163	81.263695	0.000000	1.000000	0.000000	0.000000	0.000000	1.000000	0.000000	0.000000	
816000	-201.338780	1	7.979932	0.720607	35.353712	36.206116	0.000000	1.000000	0.000000	0.000000	0.000000	1.000000	0.000000	0.000000	
817000	-203.320892	1	14.801019	1.876726	44.400274	59.629255	0.000000	1.000000	0.000000	0.000000	0.000000	1.000000	0.000000	0.000000	
818000	-200.451325	1	8.889060	1.755440	45.224113	46.906362	0.000000	1.000000	0.000000	0.000000	0.000000	1.000000	0.000000	0.000000	
819000	-202.429378	1	14.787478	1.354164	46.231204	57.564877	0.000000	1.000000	0.000000	0.000000	0.000000	1.000000	0.000000	0.000000	
820000	-202.347702	1	5.281927	1.174755	50.904155	54.831908	0.000000	1.000000	0.000000	0.000000	0.000000	1.000000	0.000000	0.000000	
821000	-204.172142	1	6.120307	2.428376	63.798246	37.230334	0.000000	1.000000	0.000000	0.000000	0.000000	1.000000	0.000000	0.000000	
822000	-200.513608	1	8.683155	0.992906	50.375183	50.547368	0.000000	1.000000	0.000000	0.000000	0.000000	1.000000	0.000000	0.000000	
823000	-200.174018	1	11.103028	1.732566	48.442872	45.090148	0.000000	1.000000	0.000000	0.000000	0.000000	1.000000	0.000000	0.000000	
824000	-200.914443	1	11.448864	2.246287	59.573685	48.683906	0.000000	1.000000	0.000000	0.000000	0.000000	1.000000	0.000000	0.000000	
825000	-203.682686	1	16.512127	2.556446	68.667987	73.105348	0.000000	1.000000	0.000000	0.000000	0.000000	1.000000	0.000000	0.000000	
826000	-201.095915	1	9.995366	1.659252	57.436092	39.811195	0.000000	1.000000	0.000000	0.000000	0.000000	1.000000	0.000000	0.000000	
827000	-201.936633	1	15.227835	2.208624	47.351088	33.425120	0.000000	1.000000	0.000000	0.000000	0.000000	1.000000	0.000000	0.000000	
828000	-200.611728	1	13.365625	1.494784	46.688681	46.715751	0.000000	1.000000	0.000000	0.000000	0.000000	1.000000	0.000000	0.000000	
829000	-201.878796	1	11.768867	3.072925	65.177456	54.484443	0.000000	1.000000	0.000000	0.000000	0.000000	1.000000	0.000000	0.000000	
830000	-201.675933	1	12.810106	1.545118	63.130282	44.223586	0.000000	1.000000	0.000000	0.000000	0.000000	1.000000	0.000000	0.000000	
831000	-203.037138	1	10.331309	3.949800	51.123592	32.467205	0.000000	1.000000	0.000000	0.000000	0.000000	1.000000	0.000000	0.000000	
832000	-201.583358	1	7.602486	2.000168	45.234220	53.304657	0.000000	1.000000	0.000000	0.000000	0.000000	1.000000	0.000000	0.000000	
833000	-202.523633	1	8.620064	2.709494	73.490902	73.614853	0.000000	1.000000	0.000000	0.000000	0.000000	1.000000	0.000000	0.000000	
834000	-201.247399	1	7.883517	1.030335	39.834459	46.435151	0.000000	1.000000	0.000000	0.000000	0.000000	1.000000	0.000000	0.000000	
835000	-203.077137	1	9.149787	2.469950	59.004663	73.195587	0.000000	1.000000	0.000000	0.000000	0.000000	1.000000	0.000000	0.000000	
836000	-201.060251	1	14.870941	1.790465	52.482260	43.755896	0.000000	1.000000	0.000000	0.000000	0.000000	1.000000	0.000000	0.000000	
837000	-200.337944	1	8.149472	1.784849	44.973723	41.449102	0.000000	1.000000	0.000000	0.000000	0.000000	1.000000	0.000000	0.000000	
838000	-201.248658	1	13.123490	1.957425	48.130857	33.877812	0.000000	1.000000	0.000000	0.000000	0.000000	1.000000	0.000000	0.000000	
839000	-200.943155	1	8.009622	2.839622	47.064871	43.977355	0.000000	1.000000	0.000000	0.000000	0.000000	1.000000	0.000000	0.000000	
840000	-202.606609	1	9.614464	3.070392	58.745188	67.594831	0.000000	1.000000	0.000000	0.000000	0.000000	1.000000	0.000000	0.000000	
841000	-204.167777	1	17.899169	3.309497	40.088341	49.095119	0.000000	1.000000	0.000000	0.000000	0.000000	1.000000	0.000000	0.000000	
842000	-201.727854	1	13.195640	2.650801	38.052958	31.004471	0.000000	1.000000	0.000000	0.000000	0.000000	1.000000	0.000000	0.000000	
843000	-202.922464	1	16.172626	1.679124	34.418692	44.116400	0.000000	1.000000	0.000000	0.000000	0.000000	1.000000	0.000000	0.000000	
844000	-203.421412	1	11.679990	0.855617	75.117837	48.054152	0.000000	1.000000	0.000000	0.000000	0.000000	1.000000	0.000000	0.000000	
845000	-205.069788	1	20.637985	1.609542	53.656940	65.367300	0.000000	1.000000	0.000000	0.000000	0.000000	1.000000	0.000000	0.000000	
846000	-204.620733	1	3.838462	1.163198	31.744519	34.564278	0.000000	1.000000	0.000000	0.000000	0.000000	1.000000	0.000000	0.000000	
847000	-201.092362	1	10.428592	2.727987	45.669172	34.276154	0.000000	1.000000	0.000000	0.000000	0.000000	1.000000	0.000000	0.000000	
848000	-204.800469	1	18.641362	2.064140	29.594618	40.348374	0.000000	1.000000	0.000000	0.000000	0.000000	1.000000	0.000000	0.000000	
849000	-202.015347	1	6.814589	3.305097	56.193144	53.579307	0.000000	1.000000	0.000000	0.000000	0.000000	1.000000	0.000000	0.000000	
850000	-206.711426	1	16.748916	5.098434	79.798935	58.665747	0.000000	1.000000	0.000000	0.000000	0.000000	1.000000	0.000000	0.000000	
851000	-204.954394	1	15.504711	5.298692	59.998765	61.999772	0.000000	1.000000	0.000000	0.000000	0.000000	1.000000	0.000000	0.000000	
852000	-202.306039	1	7.642937	0.225794	49.831724	45.394450	0.000000	1.000000	0.000000	0.000000	0.000000	1.000000	0.000000	0.000000	
853000	-204.500941	1	12.086242	3.746763	74.251032	48.367141	0.000000	1.000000	0.000000	0.000000	0.000000	1.000000	0.000000	0.000000	
854000	-200.863170	1	10.473123	1.363055	60.416763	60.259455	0.000000	1.000000	0.000000	0.000000	0.000000	1.000000	0.000000	0.000000	
855000	-200.813872	1	12.702131	0.603121	46.215157	39.096993	0.000000	1.000000	0.000000	0.000000	0.000000	1.000000	0.000000	0.000000	
856000	-201.546405	1	8.364830	1.499398	39.221307	27.907235	0.000000	1.000000	0.000000	0.000000	0.000000	1.000000	0.000000	0.000000	
857000	-203.867547	1	11.890107	0.516920	25.702333	28.943086	0.000000	1.000000	0.000000	0.000000	0.000000	1.000000	0.000000	0.000000	
858000	-204.789063	1	4.398888	0.955782	32.890109	25.842809	0.000000	1.000000	0.000000	0.000000	0.000000	1.000000	0.000000	0.000000	
859000	-203.232966	1	10.378489	0.646966	38.400499	54.911869	0.000000	1.000000	0.000000	0.000000	0.000000	1.000000	0.000000	0.000000	
860000	-200.696033	1	13.195678	1.094525	39.794642	39.000999	0.000000	1.000000	0.000000	0.000000	0.000000	1.000000	0.000000	0.000000	
861000	-202.510100	1	14.273906	0.346217	64.426552	59.263124	0.000000	1.000000	0.000000	0.000000	0.000000	1.000000	0.000000	0.000000	
862000	-201.245114	1	13.366578	0.996813	37.788710	31.420206	0.000000	1.000000	0.000000	0.000000	0.000000	1.000000	0.000000	0.000000	
863000	-201.294167	1	10.573961	0.996292	53.755376	35.460716	0.000000	1.000000	0.000000	0.000000	0.000000	1.000000	0.000000	0.000000	
864000	-203.905972	1	21.174125	2.289518	54.609868	46.623396	0.000000	1.000000	0.000000	0.000000	0.000000	1.000000	0.000000	0.000000	
865000	-201.312850	1	6.893170	2.704544	47.553158	47.119826	0.000000	1.000000	0.000000	0.000000	0.000000	1.000000	0.000000	0.000000	
866000	-200.890484	1	12.000615	2.309225	42.215640	33.864396	0.000000	1.000000	0.000000	0.000000	0.000000	1.000000	0.000000	0.000000	
867000	-203.668611	1	12.608492	1.788627	38.506165	22.017770	0.000000	1.000000	0.000000	0.000000	0.000000	1.000000	0.000000	0.000000	
868000	-200.818151	1	14.235890	1.852808	50.869441	44.205390	0.000000	1.000000	0.000000	0.000000	0.000000	1.000000	0.000000	0.000000	
869000	-200.960866	1	9.155371	0.591357	41.184088	34.115027	0.000000	1.000000	0.000000	0.000000	0.000000	1.000000	0.000000	0.000000	
870000	-200.361991	1	8.909059	2.037370	51.649699	45.972466	0.000000	1.000000	0.000000	0.000000	0.000000	1.000000	0.000000	0.000000	
871000	-201.202650	1	8.897661	1.013444	35.184886	40.772222	0.000000	1.000000	0.000000	0.000000	0.000000	1.000000	0.000000	0.000000	
872000	-201.122263	1	6.636622	2.347218	49.212964	46.273827	0.000000	1.000000	0.000000	0.000000	0.000000	1.000000	0.000000	0.000000	
873000	-201.273819	1	9.331820	3.225631	46.126093	36.389571	0.000000	1.000000	0.000000	0.000000	0.000000	1.000000	0.000000	0.000000	
874000	-201.459917	1	12.029446	1.818173	60.648469	42.294962	0.000000	1.000000	0.000000	0.000000	0.000000	1.000000	0.000000	0.000000	
875000	-202.665527	1	7.619060	0.701167	78.084331	73.364606	0.000000	1.000000	0.000000	0.000000	0.000000	1.000000	0.000000	0.000000	
876000	-201.346318	1	7.559661	3.171946	51.187006	44.078889	0.000000	1.000000	0.000000	0.000000	0.000000	1.000000	0.000000	0.000000	
877000	-203.601800	1	12.833172	3.157205	64.699536	40.118487	0.000000	1.000000	0.000000	0.000000	0.000000	1.000000	0.000000	0.000000	
878000	-202.224763	1	5.822082	1.835358	58.203307	41.281403	0.000000	1.000000	0.000000	0.000000	0.000000	1.000000	0.000000	0.000000	
879000	-202.642417	1	11.358341	3.401057	72.552090	64.045157	0.000000	1.000000	0.000000	0.000000	0.000000	1.000000	0.000000	0.000000	
880000	-203.083082	1	4.969181	0.572986	57.295879	55.343721	0.000000	1.000000	0.000000	0.000000	0.000000	1.000000	0.000000	0.000000	
881000	-200.784123	1	8.405062	1.798466	60.080353	50.061013	0.000000	1.000000	0.000000	0.000000	0.000000	1.000000	0.000000	0.000000	
882000	-200.659903	1	9.214403	1.836479	57.996461	45.869911	0.000000	1.000000	0.000000	0.000000	0.000000	1.000000	0.000000	0.000000	
883000	-204.111650	1	19.680183	0.505093	34.097916	39.408521	0.000000	1.000000	0.000000	0.000000	0.000000	1.000000	0.000000	0.000000	
884000	-200.477136	1	11.778339	1.017646	47.709066	48.745668	0.000000	1.000000	0.000000	0.000000	0.000000	1.000000	0.000000	0.000000	
885000	-200.477106	1	8.389559	1.592433	39.879291	39.213494	0.000000	1.000000	0.000000	0.000000	0.000000	1.000000	0.000000	0.000000	
886000	-200.648780	1	10.890712	1.251063	53.466959	38.985050	0.000000	1.000000	0.000000	0.000000	0.000000	1.000000	0.000000	0.000000	
887000	-202.084058	1	10.931569	3.221003	48.767610	32.522218	0.000000	1.000000	0.000000	0.000000	0.000000	1.000000	0.000000	0.000000	
888000	-202.193167	1	15.764647	1.316212	53.833682	36.016920	0.000000	1.000000	0.000000	0.000000	0.000000	1.000000	0.000000	0.000000	
889000	-202.515122	1	8.203391	2.015425	47.764244	61.564471	0.000000	1.000000	0.000000	0.000000	0.000000	1.000000	0.000000	0.000000	
890000	-203.449243	1	7.813898	2.058967	74.811393	48.612974	0.000000	1.000000	0.000000	0.000000	0.000000	1.000000	0.000000	0.000000	
891000	-201.725200	1	13.591363	1.002267	33.157271	31.494651	0.000000	1.000000	0.000000	0.000000	0.000000	1.000000	0.000000	0.000000	
892000	-201.357595	1	7.439582	1.405092	62.933395	61.478245	0.000000	1.000000	0.000000	0.000000	0.000000	1.000000	0.000000	0.000000	
893000	-200.858352	1	11.060634	2.310182	37.842635	34.861233	0.000000	1.000000	0.000000	0.000000	0.000000	1.000000	0.000000	0.000000	
894000	-203.519999	1	7.731566	0.493581	61.973884	74.287366	0.000000	1.000000	0.000000	0.000000	0.000000	1.000000	0.000000	0.000000	
895000	-201.973253	1	8.268929	0.885760	41.116620	27.203508	0.000000	1.000000	0.000000	0.000000	0.000000	1.000000	0.000000	0.000000	
896000	-200.604978	1	12.727911	2.177109	45.866527	43.669415	0.000000	1.000000	0.000000	0.000000	0.000000	1.000000	0.000000	0.000000	
897000	-201.248344	1	11.947240	0.612372	46.847960	51.648259	0.000000	1.000000	0.000000	0.000000	0.000000	1.000000	0.000000	0.000000	
898000	-201.519932	1	8.623534	2.615657	64.948554	59.169678	0.000000	1.000000	0.000000	0.000000	0.000000	1.000000	0.000000	0.000000	
899000	-201.054071	1	6.515898	1.832171	52.565254	48.975073	0.000000	1.000000	0.000000	0.000000	0.000000	1.000000	0.000000	0.000000	
900000	-201.017052	1	13.297239	2.276791	56.327445	47.727531	0.000000	1.000000	0.000000	0.000000	0.000000	1.000000	0.000000	0.000000	
901000	-201.746529	1	11.497905	2.855043	66.396742	57.570833	0.000000	1.000000	0.000000	0.000000	0.000000	1.000000	0.000000	0.000000	
902000	-203.042754	1	16.077940	0.738237	74.782829	63.940733	0.000000	1.000000	0.000000	0.000000	0.000000	1.000000	0.000000	0.000000	
903000	-200.642373	1	11.648831	0.725633	54.576877	45.629394	0.000000	1.000000	0.000000	0.000000	0.000000	1.000000	0.000000	0.000000	
904000	-202.604090	1	6.096237	1.014669	44.883739	28.916898	0.000000	1.000000	0.000000	0.000000	0.000000	1.000000	0.000000	0.000000	
905000	-202.374616	1	6.605575	1.355124	30.867748	36.275639	0.000000	1.000000	0.000000	0.000000	0.000000	1.000000	0.000000	0.000000	
906000	-201.586126	1	6.947969	3.081666	50.504260	49.174012	0.000000	1.000000	0.000000	0.000000	0.000000	1.000000	0.000000	0.000000	
907000	-202.613618	1	14.819944	2.023631	31.135613	37.582281	0.000000	1.000000	0.000000	0.000000	0.000000	1.000000	0.000000	0.000000	
908000	-202.288381	1	15.597126	2.410565	64.902189	55.317480	0.000000	1.000000	0.000000	0.000000	0.000000	1.000000	0.000000	0.000000	
909000	-202.492267	1	5.982467	2.722327	62.707606	48.092830	0.000000	1.000000	0.000000	0.000000	0.000000	1.000000	0.000000	0.000000	
910000	-204.537352	1	11.806561	3.624449	73.863388	46.881060	0.000000	1.000000	0.000000	0.000000	0.000000	1.000000	0.000000	0.000000	
911000	-202.754945	1	13.100519	2.766979	69.981117	72.645896	0.000000	1.000000	0.000000	0.000000	0.000000	1.000000	0.000000	0.000000	
912000	-202.677327	1	8.198742	0.438254	66.458019	47.076153	0.000000	1.000000	0.000000	0.000000	0.000000	1.000000	0.000000	0.000000	
913000	-203.411460	1	15.237352	4.139273	40.865442	46.209384	0.000000	1.000000	0.000000	0.000000	0.000000	1.000000	0.000000	0.000000	
914000	-201.183813	1	12.129640	0.474231	50.639200	50.430380	0.000000	1.000000	0.000000	0.000000	0.000000	1.000000	0.000000	0.000000	
915000	-200.777541	1	9.330667	2.714221	43.882414	37.069363	0.000000	1.000000	0.000000	0.000000	0.000000	1.000000	0.000000	0.000000	
916000	-208.958586	1	18.495277	3.945312	20.481369	29.571601	0.000000	1.000000	0.000000	0.000000	0.000000	1.000000	0.000000	0.000000	
917000	-200.815395	1	10.946871	1.286587	44.080908	50.181225	0.000000	1.000000	0.000000	0.000000	0.000000	1.000000	0.000000	0.000000	
918000	-205.247247	1	15.014972	5.185047	63.830018	43.693336	0.000000	1.000000	0.000000	0.000000	0.000000	1.000000	0.000000	0.000000	
919000	-203.104945	1	11.875288	2.754301	46.401411	26.632024	0.000000	1.000000	0.000000	0.000000	0.000000	1.000000	0.000000	0.000000	
920000	-202.001946	1	11.467736	3.842110	50.585239	51.739869	0.000000	1.000000	0.000000	0.000000	0.000000	1.000000	0.000000	0.000000	
921000	-201.889047	1	16.189691	0.839152	37.896267	34.242198	0.000000	1.000000	0.000000	0.000000	0.000000	1.000000	0.000000	0.000000	
922000	-201.917349	1	6.552323	1.089745	67.234674	55.510453	0.000000	1.000000	0.000000	0.000000	0.000000	1.000000	0.000000	0.000000	
923000	-202.208239	1	8.526607	0.750607	67.440914	72.033471	0.000000	1.000000	0.000000	0.000000	0.000000	1.000000	0.000000	0.000000	
924000	-201.460805	1	9.816660	3.529085	50.788374	49.438496	0.000000	1.000000	0.000000	0.000000	0.000000	1.000000	0.000000	0.000000	
925000	-201.997434	1	7.028412	3.137757	59.368263	56.514916	0.000000	1.000000	0.000000	0.000000	0.000000	1.000000	0.000000	0.000000	
926000	-201.803319	1	7.360394	1.603361	62.737998	66.281635	0.000000	1.000000	0.000000	0.000000	0.000000	1.000000	0.000000	0.000000	
927000	-201.165470	1	7.657550	0.963041	37.998310	42.323279	0.000000	1.000000	0.000000	0.000000	0.000000	1.000000	0.000000	0.000000	
928000	-203.184010	1	8.061323	2.061589	27.253435	37.281997	0.000000	1.000000	0.000000	0.000000	0.000000	1.000000	0.000000	0.000000	
929000	-200.342750	1	9.922613	1.846255	51.356468	49.875131	0.000000	1.000000	0.000000	0.000000	0.000000	1.000000	0.000000	0.000000	
930000	-200.602985	1	7.580155	1.619686	48.468182	48.156578	0.000000	1.000000	0.000000	0.000000	0.000000	1.000000	0.000000	0.000000	
931000	-202.010346	1	9.318699	0.553749	43.873493	28.861410	0.000000	1.000000	0.000000	0.000000	0.000000	1.000000	0.000000	0.000000	
932000	-200.301783	1	11.960128	1.746843	47.272846	45.194184	0.000000	1.000000	0.000000	0.000000	0.000000	1.000000	0.000000	0.000000	
933000	-202.432909	1	6.658702	0.434087	58.717884	43.857290	0.000000	1.000000	0.000000	0.000000	0.000000	1.000000	0.000000	0.000000	
934000	-201.011061	1	12.243343	2.577995	56.678049	48.640197	0.000000	1.000000	0.000000	0.000000	0.000000	1.000000	0.000000	0.000000	
935000	-204.244664	1	15.847503	1.453156	40.351691	22.785052	0.000000	1.000000	0.000000	0.000000	0.000000	1.000000	0.000000	0.000000	
936000	-202.273267	1	8.420480	2.929486	69.417577	53.926068	0.000000	1.000000	0.000000	0.000000	0.000000	1.000000	0.000000	0.000000	
937000	-203.163864	1	18.123531	3.367857	49.357230	41.323235	0.000000	1.000000	0.000000	0.000000	0.000000	1.000000	0.000000	0.000000	
938000	-203.847453	1	6.019421	4.609556	39.489709	31.068022	0.000000	1.000000	0.000000	0.000000	0.000000	1.000000	0.000000	0.000000	
939000	-200.942976	1	12.260844	1.172736	38.968091	44.093123	0.000000	1.000000	0.000000	0.000000	0.000000	1.000000	0.000000	0.000000	
940000	-201.860680	1	14.438119	2.917578	47.961103	35.902821	0.000000	1.000000	0.000000	0.000000	0.000000	1.000000	0.000000	0.000000	
941000	-205.423305	1	5.588656	5.695371	41.289028	29.700641	0.000000	1.000000	0.000000	0.000000	0.000000	1.000000	0.000000	0.000000	
942000	-200.407794	1	12.740496	1.313032	52.273403	46.998943	0.000000	1.000000	0.000000	0.000000	0.000000	1.000000	0.000000	0.000000	
943000	-200.879801	1	13.512904	1.722010	40.792879	34.290980	0.000000	1.000000	0.000000	0.000000	0.000000	1.000000	0.000000	0.000000	
944000	-204.463381	1	19.020894	0.340189	68.741277	51.466569	0.000000	1.000000	0.000000	0.000000	0.000000	1.000000	0.000000	0.000000	
945000	-200.950340	1	14.556109	1.100315	54.214322	46.336627	0.000000	1.000000	0.000000	0.000000	0.000000	1.000000	0.000000	0.000000	
946000	-201.440930	1	10.508483	1.203894	35.648005	44.515255	0.000000	1.000000	0.000000	0.000000	0.000000	1.000000	0.000000	0.000000	
947000	-203.085878	1	4.506266	1.815538	55.626541	40.228277	0.000000	1.000000	0.000000	0.000000	0.000000	1.000000	0.000000	0.000000	
948000	-201.896025	1	10.541768	1.513070	39.893219	52.342552	0.000000	1.000000	0.000000	0.000000	0.000000	1.000000	0.000000	0.000000	
949000	-203.042777	1	19.261707	2.279942	47.234356	37.123051	0.000000	1.000000	0.000000	0.000000	0.000000	1.000000	0.000000	0.000000	
950000	-200.186511	1	9.677854	0.922992	47.788177	43.803887	0.000000	1.000000	0.000000	0.000000	0.000000	1.000000	0.000000	0.000000	
951000	-202.968744	1	5.612944	3.863441	55.356752	44.721426	0.000000	1.000000	0.000000	0.000000	0.000000	1.000000	0.000000	0.000000	
952000	-201.675980	1	10.145507	2.831564	63.347923	48.107253	0.000000	1.000000	0.000000	0.000000	0.000000	1.000000	0.000000	0.000000	
953000	-201.533839	1	7.885802	2.055486	66.664811	62.521170	0.000000	1.000000	0.000000	0.000000	0.000000	1.000000	0.000000	0.000000	
954000	-200.798287	1	12.077602	0.799766	57.635563	53.003126	0.000000	1.000000	0.000000	0.000000	0.000000	1.000000	0.000000	0.000000	
955000	-203.124818	1	11.342873	2.034781	38.785634	55.616911	0.000000	1.000000	0.000000	0.000000	0.000000	1.000000	0.000000	0.000000	
956000	-200.275398	1	12.074320	1.230841	47.196327	45.559407	0.000000	1.000000	0.000000	0.000000	0.000000	1.000000	0.000000	0.000000	
957000	-202.995550	1	6.018439	0.901378	66.723634	71.337912	0.000000	1.000000	0.000000	0.000000	0.000000	1.000000	0.000000	0.000000	
958000	-200.898276	1	12.406641	1.687898	51.256226	54.551082	0.000000	1.000000	0.000000	0.000000	0.000000	1.000000	0.000000	0.000000	
959000	-201.233791	1	15.879983	1.712732	45.554278	40.667241	0.000000	1.000000	0.000000	0.000000	0.000000	1.000000	0.000000	0.000000	
960000	-204.114922	1	6.394600	0.996383	41.381647	59.569510	0.000000	1.000000	0.000000	0.000000	0.000000	1.000000	0.000000	0.000000	
961000	-201.483801	1	10.245542	0.678251	68.256461	59.834789	0.000000	1.000000	0.000000	0.000000	0.000000	1.000000	0.000000	0.000000	
962000	-200.464751	1	10.944748	2.114754	44.643068	36.514464	0.000000	1.000000	0.000000	0.000000	0.000000	1.000000	0.000000	0.000000	
963000	-202.290828	1	8.161662	3.833548	48.966140	35.179897	0.000000	1.000000	0.000000	0.000000	0.000000	1.000000	0.000000	0.000000	
964000	-200.990463	1	11.276450	0.752730	55.962706	41.261121	0.000000	1.000000	0.000000	0.000000	0.000000	1.000000	0.000000	0.000000	
965000	-202.821765	1	15.145124	1.441884	78.916741	70.293622	0.000000	1.000000	0.000000	0.000000	0.000000	1.000000	0.000000	0.000000	
966000	-200.211425	1	11.600409	1.339373	44.945606	43.751323	0.000000	1.000000	0.000000	0.000000	0.000000	1.000000	0.000000	0.000000	
967000	-204.297073	1	11.216118	3.857994	55.819381	71.220962	0.000000	1.000000	0.000000	0.000000	0.000000	1.000000	0.000000	0.000000	
968000	-202.314451	1	12.578588	2.392462	68.995010	49.805121	0.000000	1.000000	0.000000	0.000000	0.000000	1.000000	0.000000	0.000000	
969000	-201.110040	1	9.855846	2.225670	62.479226	49.078748	0.000000	1.000000	0.000000	0.000000	0.000000	1.000000	0.000000	0.000000	
970000	-201.786053	1	8.858889	3.376289	58.152362	56.823555	0.000000	1.000000	0.000000	0.000000	0.000000	1.000000	0.000000	0.000000	
971000	-201.117239	1	13.981090	1.863125	58.811490	50.072664	0.000000	1.000000	0.000000	0.000000	0.000000	1.000000	0.000000	0.000000	
972000	-200.773248	1	13.034300	0.960247	53.639219	41.975680	0.000000	1.000000	0.000000	0.000000	0.000000	1.000000	0.000000	0.000000	
973000	-200.961566	1	11.211294	0.747123	36.752035	38.824578	0.000000	1.000000	0.000000	0.000000	0.000000	1.000000	0.000000	0.000000	
974000	-200.523022	1	8.282776	0.812142	43.257674	38.680119	0.000000	1.000000	0.000000	0.000000	0.000000	1.000000	0.000000	0.000000	
975000	-200.886879	1	12.585387	1.508513	53.376027	55.641483	0.000000	1.000000	0.000000	0.000000	0.000000	1.000000	0.000000	0.000000	
976000	-205.265829	1	10.240712	1.867901	66.597331	32.520955	0.000000	1.000000	0.000000	0.000000	0.000000	1.000000	0.000000	0.000000	
977000	-204.789918	1	20.239481	4.209309	46.315451	43.893003	0.000000	1.000000	0.000000	0.000000	0.000000	1.000000	0.000000	0.000000	
978000	-201.863629	1	11.974303	0.446221	41.465599	48.522735	0.000000	1.000000	0.000000	0.000000	0.000000	1.000000	0.000000	0.000000	
979000	-202.380249	1	17.306411	2.167812	43.660981	47.238593	0.000000	1.000000	0.000000	0.000000	0.000000	1.000000	0.000000	0.000000	
980000	-202.213215	1	11.312381	1.041781	62.104720	38.805791	0.000000	1.000000	0.000000	0.000000	0.000000	1.000000	0.000000	0.000000	
981000	-201.087028	1	10.045577	2.265848	63.873057	55.838841	0.000000	1.000000	0.000000	0.000000	0.000000	1.000000	0.000000	0.000000	
982000	-201.681426	1	12.642859	2.695218	35.030755	37.755317	0.000000	1.000000	0.000000	0.000000	0.000000	1.000000	0.000000	0.000000	
983000	-203.242223	1	17.584758	2.588954	42.713743	30.277610	0.000000	1.000000	0.000000	0.000000	0.000000	1.000000	0.000000	0.000000	
984000	-202.108013	1	14.656324	3.562260	49.783859	41.839949	0.000000	1.000000	0.000000	0.000000	0.000000	1.000000	0.000000	0.000000	
985000	-200.547608	1	9.524810	2.050462	57.002703	49.103968	0.000000	1.000000	0.000000	0.000000	0.000000	1.000000	0.000000	0.000000	
986000	-202.150950	1	4.962313	1.440516	46.384368	36.574710	0.000000	1.000000	0.000000	0.000000	0.000000	1.000000	0.000000	0.000000	
987000	-203.892974	1	11.591328	4.201168	77.305730	73.954884	0.000000	1.000000	0.000000	0.000000	0.000000	1.000000	0.000000	0.000000	
988000	-206.674082	1	17.548461	0.640117	35.795967	58.618658	0.000000	1.000000	0.000000	0.000000	0.000000	1.000000	0.000000	0.000000	
989000	-200.860515	1	12.189490	1.747013	61.003855	55.319339	0.000000	1.000000	0.000000	0.000000	0.000000	1.000000	0.000000	0.000000	
990000	-203.862265	1	11.511490	4.681423	71.228482	57.367859	0.000000	1.000000	0.000000	0.000000	0.000000	1.000000	0.000000	0.000000	
991000	-203.594506	1	12.407782	4.237301	67.812579	49.990799	0.000000	1.000000	0.000000	0.000000	0.000000	1.000000	0.000000	0.000000	
992000	-200.252788	1	12.432294	1.406429	47.169587	41.827377	0.000000	1.000000	0.000000	0.000000	0.000000	1.000000	0.000000	0.000000	
993000	-201.619492	1	15.221106	0.920628	57.535652	56.619532	0.000000	1.000000	0.000000	0.000000	0.000000	1.000000	0.000000	0.000000	
994000	-201.009998	1	15.046534	1.417516	48.123574	39.161025	0.000000	1.000000	0.000000	0.000000	0.000000	1.000000	0.000000	0.000000	
995000	-202.385191	1	13.016123	2.978651	45.921379	30.154073	0.000000	1.000000	0.000000	0.000000	0.000000	1.000000	0.000000	0.000000	
996000	-203.589685	1	9.196323	3.045855	89.758665	78.369733	0.000000	1.000000	0.000000	0.000000	0.000000	1.000000	0.000000	0.000000	
997000	-201.341867	1	14.091155	1.938743	44.778417	49.535255	0.000000	1.000000	0.000000	0.000000	0.000000	1.000000	0.000000	0.000000	
998000	-203.088180	1	13.179742	1.906275	35.030914	23.772901	0.000000	1.000000	0.000000	0.000000	0.000000	1.000000	0.000000	0.000000	
999000	-200.175543	1	10.652396	1.010195	43.804500	39.347857	0.000000	1.000000	0.000000	0.000000	0.000000	1.000000	0.000000	0.000000	
1000000	-204.463214	1	4.985220	5.151502	55.019835	48.404224	0.000000	1.000000	0.000000	0.000000	0.000000	1.000000	0.000000	0.000000	
1001000	-201.273624	1	13.903901	2.032841	58.934075	47.031400	0.000000	1.000000	0.000000	0.000000	0.000000	1.000000	0.000000	0.000000	
1002000	-201.458457	1	10.177388	1.320022	71.718748	67.020075	0.000000	1.000000	0.000000	0.000000	0.000000	1.000000	0.000000	0.000000	
1003000	-200.854900	1	10.647138	2.845287	51.812334	48.130925	0.000000	1.000000	0.000000	0.000000	0.000000	1.000000	0.000000	0.000000	
1004000	-201.015793	1	7.490146	1.556703	36.440135	35.569444	0.000000	1.000000	0.000000	0.000000	0.000000	1.000000	0.000000	0.000000	
1005000	-201.337308	1	10.144579	2.778880	59.536453	58.045361	0.000000	1.000000	0.000000	0.000000	0.000000	1.000000	0.000000	0.000000	
1006000	-201.415337	1	15.408656	1.338976	52.915289	53.398458	0.000000	1.000000	0.000000	0.000000	0.000000	1.000000	0.000000	0.000000	
1007000	-203.560786	1	16.501734	3.033803	67.820963	51.071734	0.000000	1.000000	0.000000	0.000000	0.000000	1.000000	0.000000	0.000000	
1008000	-201.496927	1	9.597750	1.381363	64.033331	68.024977	0.000000	1.000000	0.000000	0.000000	0.000000	1.000000	0.000000	0.000000	
1009000	-201.332606	1	8.902484	3.432971	49.621606	47.088570	0.000000	1.000000	0.000000	0.000000	0.000000	1.000000	0.000000	0.000000	
1010000	-202.490958	1	12.046755	2.161444	68.337509	45.871073	0.000000	1.000000	0.000000	0.000000	0.000000	1.000000	0.000000	0.000000	
