# Supplementary material for: Investigating environmental effects on phonology using diachronic models
Source: Evol Hum Sci. 2024 Jan 3;6:e8. doi: 10.1017/ehs.2023.33 (PMC10955398; doi:10.1017/ehs.2023.33)
Supplement: Hartmann et al. supplementary material 4 — Hartmann et al. supplementary material [file S2513843X23000336sup004.zip › TonesClimateGeoPhylo_Public-1.0/results/BayesTraitsOutput/Discrete_Fossilised/FossilCorA.Schedule.txt]

Rate	100.00
Rate Tried	% Accepted	Rates - Dev	Rates - Tried	Rates - Accepted	Sample Ave Acceptance	Total Ave Acceptance
1000	0.324000	0.983538	1000	0.324000	0.324000	0.229706
1000	0.304000	0.983538	1000	0.304000	0.304000	0.235897
1000	0.324000	0.983538	1000	0.324000	0.324000	0.242674
1000	0.309000	0.983538	1000	0.309000	0.309000	0.247411
1000	0.306000	0.983538	1000	0.306000	0.306000	0.251317
1000	0.299000	0.983538	1000	0.299000	0.299000	0.254297
1000	0.298000	0.983538	1000	0.298000	0.298000	0.256867
1000	0.303000	0.983538	1000	0.303000	0.303000	0.259430
1000	0.314000	0.983538	1000	0.314000	0.314000	0.262302
1000	0.315000	0.983538	1000	0.315000	0.315000	0.264937
1000	0.312000	0.983538	1000	0.312000	0.312000	0.267178
1000	0.344000	0.983538	1000	0.344000	0.344000	0.270670
1000	0.314000	0.983538	1000	0.314000	0.314000	0.272553
1000	0.336000	0.983538	1000	0.336000	0.336000	0.275197
1000	0.330000	0.983538	1000	0.330000	0.330000	0.277389
1000	0.292000	0.983538	1000	0.292000	0.292000	0.277951
1000	0.335000	0.983538	1000	0.335000	0.335000	0.280064
1000	0.315000	0.983538	1000	0.315000	0.315000	0.281311
1000	0.308000	0.983538	1000	0.308000	0.308000	0.282232
1000	0.303000	0.983538	1000	0.303000	0.303000	0.282924
1000	0.313000	0.983538	1000	0.313000	0.313000	0.283894
1000	0.301000	0.983538	1000	0.301000	0.301000	0.284429
1000	0.277000	0.983538	1000	0.277000	0.277000	0.284204
1000	0.313000	0.983538	1000	0.313000	0.313000	0.285050
1000	0.332000	0.983538	1000	0.332000	0.332000	0.286392
1000	0.343000	0.983538	1000	0.343000	0.343000	0.287964
1000	0.313000	0.983538	1000	0.313000	0.313000	0.288641
1000	0.308000	0.983538	1000	0.308000	0.308000	0.289150
1000	0.346000	0.983538	1000	0.346000	0.346000	0.290608
1000	0.338000	0.983538	1000	0.338000	0.338000	0.291793
1000	0.311000	0.983538	1000	0.311000	0.311000	0.292261
1000	0.289000	0.983538	1000	0.289000	0.289000	0.292184
1000	0.306000	0.983538	1000	0.306000	0.306000	0.292505
1000	0.304000	0.983538	1000	0.304000	0.304000	0.292766
1000	0.335000	0.983538	1000	0.335000	0.335000	0.293705
1000	0.301000	0.983538	1000	0.301000	0.301000	0.293863
1000	0.332000	0.983538	1000	0.332000	0.332000	0.294675
1000	0.327000	0.983538	1000	0.327000	0.327000	0.295348
1000	0.323000	0.983538	1000	0.323000	0.323000	0.295912
1000	0.331000	0.983538	1000	0.331000	0.331000	0.296614
1000	0.314000	0.983538	1000	0.314000	0.314000	0.296955
1000	0.307000	0.983538	1000	0.307000	0.307000	0.297148
1000	0.287000	0.983538	1000	0.287000	0.287000	0.296957
1000	0.320000	0.983538	1000	0.320000	0.320000	0.297383
1000	0.329000	0.983538	1000	0.329000	0.329000	0.297958
1000	0.329000	0.983538	1000	0.329000	0.329000	0.298513
1000	0.318000	0.983538	1000	0.318000	0.318000	0.298854
1000	0.334000	0.983538	1000	0.334000	0.334000	0.299460
1000	0.328000	0.983538	1000	0.328000	0.328000	0.299944
1000	0.296000	0.983538	1000	0.296000	0.296000	0.299878
1000	0.319000	0.983538	1000	0.319000	0.319000	0.300192
1000	0.321000	0.983538	1000	0.321000	0.321000	0.300527
1000	0.295000	0.983538	1000	0.295000	0.295000	0.300440
1000	0.305000	0.983538	1000	0.305000	0.305000	0.300511
1000	0.321000	0.983538	1000	0.321000	0.321000	0.300826
1000	0.333000	0.983538	1000	0.333000	0.333000	0.301314
1000	0.309000	0.983538	1000	0.309000	0.309000	0.301428
1000	0.295000	0.983538	1000	0.295000	0.295000	0.301334
1000	0.357000	0.983538	1000	0.357000	0.357000	0.302141
1000	0.335000	0.983538	1000	0.335000	0.335000	0.302610
1000	0.316000	0.983538	1000	0.316000	0.316000	0.302799
1000	0.325000	0.983538	1000	0.325000	0.325000	0.303107
1000	0.317000	0.983538	1000	0.317000	0.317000	0.303297
1000	0.324000	0.983538	1000	0.324000	0.324000	0.303577
1000	0.348000	0.983538	1000	0.348000	0.348000	0.304169
1000	0.337000	0.983538	1000	0.337000	0.337000	0.304601
1000	0.316000	0.983538	1000	0.316000	0.316000	0.304749
1000	0.343000	0.983538	1000	0.343000	0.343000	0.305240
1000	0.272000	0.983538	1000	0.272000	0.272000	0.304819
1000	0.313000	0.983538	1000	0.313000	0.313000	0.304921
1000	0.322000	0.983538	1000	0.322000	0.322000	0.305132
1000	0.352000	0.983538	1000	0.352000	0.352000	0.305704
1000	0.346000	0.983538	1000	0.346000	0.346000	0.306189
1000	0.318000	0.983538	1000	0.318000	0.318000	0.306330
1000	0.319000	0.983538	1000	0.319000	0.319000	0.306479
1000	0.341000	0.983538	1000	0.341000	0.341000	0.306880
1000	0.299000	0.983538	1000	0.299000	0.299000	0.306790
1000	0.348000	0.983538	1000	0.348000	0.348000	0.307258
1000	0.331000	0.983538	1000	0.331000	0.331000	0.307525
1000	0.326000	0.983538	1000	0.326000	0.326000	0.307730
1000	0.306000	0.983538	1000	0.306000	0.306000	0.307711
1000	0.320000	0.983538	1000	0.320000	0.320000	0.307844
1000	0.315000	0.983538	1000	0.315000	0.315000	0.307921
1000	0.298000	0.983538	1000	0.298000	0.298000	0.307816
1000	0.325000	0.983538	1000	0.325000	0.325000	0.307997
1000	0.315000	0.983538	1000	0.315000	0.315000	0.308070
1000	0.334000	0.983538	1000	0.334000	0.334000	0.308337
1000	0.331000	0.983538	1000	0.331000	0.331000	0.308568
1000	0.301000	0.983538	1000	0.301000	0.301000	0.308492
1000	0.306000	0.983538	1000	0.306000	0.306000	0.308467
1000	0.306000	0.983538	1000	0.306000	0.306000	0.308442
1000	0.329000	0.983538	1000	0.329000	0.329000	0.308644
1000	0.349000	0.983538	1000	0.349000	0.349000	0.309036
1000	0.285000	0.983538	1000	0.285000	0.285000	0.308805
1000	0.284000	0.983538	1000	0.284000	0.284000	0.308568
1000	0.337000	0.983538	1000	0.337000	0.337000	0.308837
1000	0.316000	0.983538	1000	0.316000	0.316000	0.308904
1000	0.313000	0.983538	1000	0.313000	0.313000	0.308942
1000	0.339000	0.983538	1000	0.339000	0.339000	0.309217
1000	0.326000	0.983538	1000	0.326000	0.326000	0.309370
1000	0.321000	0.983538	1000	0.321000	0.321000	0.309475
1000	0.327000	0.983538	1000	0.327000	0.327000	0.309631
1000	0.324000	0.983538	1000	0.324000	0.324000	0.309758
1000	0.343000	0.983538	1000	0.343000	0.343000	0.310050
1000	0.308000	0.983538	1000	0.308000	0.308000	0.310032
1000	0.329000	0.983538	1000	0.329000	0.329000	0.310196
1000	0.350000	0.983538	1000	0.350000	0.350000	0.310536
1000	0.310000	0.983538	1000	0.310000	0.310000	0.310531
1000	0.304000	0.983538	1000	0.304000	0.304000	0.310476
1000	0.319000	0.983538	1000	0.319000	0.319000	0.310547
1000	0.302000	0.983538	1000	0.302000	0.302000	0.310477
1000	0.341000	0.983538	1000	0.341000	0.341000	0.310727
1000	0.308000	0.983538	1000	0.308000	0.308000	0.310705
1000	0.315000	0.983538	1000	0.315000	0.315000	0.310739
1000	0.323000	0.983538	1000	0.323000	0.323000	0.310838
1000	0.326000	0.983538	1000	0.326000	0.326000	0.310958
1000	0.344000	0.983538	1000	0.344000	0.344000	0.311218
1000	0.322000	0.983538	1000	0.322000	0.322000	0.311302
1000	0.356000	0.983538	1000	0.356000	0.356000	0.311649
1000	0.348000	0.983538	1000	0.348000	0.348000	0.311928
1000	0.329000	0.983538	1000	0.329000	0.329000	0.312059
1000	0.318000	0.983538	1000	0.318000	0.318000	0.312104
1000	0.306000	0.983538	1000	0.306000	0.306000	0.312058
1000	0.342000	0.983538	1000	0.342000	0.342000	0.312281
1000	0.335000	0.983538	1000	0.335000	0.335000	0.312450
1000	0.293000	0.983538	1000	0.293000	0.293000	0.312307
1000	0.295000	0.983538	1000	0.295000	0.295000	0.312180
1000	0.326000	0.983538	1000	0.326000	0.326000	0.312280
1000	0.311000	0.983538	1000	0.311000	0.311000	0.312271
1000	0.326000	0.983538	1000	0.326000	0.326000	0.312369
1000	0.343000	0.983538	1000	0.343000	0.343000	0.312586
1000	0.302000	0.983538	1000	0.302000	0.302000	0.312512
1000	0.316000	0.983538	1000	0.316000	0.316000	0.312536
1000	0.322000	0.983538	1000	0.322000	0.322000	0.312602
1000	0.299000	0.983538	1000	0.299000	0.299000	0.312508
1000	0.291000	0.983538	1000	0.291000	0.291000	0.312361
1000	0.329000	0.983538	1000	0.329000	0.329000	0.312474
1000	0.337000	0.983538	1000	0.337000	0.337000	0.312640
1000	0.321000	0.983538	1000	0.321000	0.321000	0.312696
1000	0.334000	0.983538	1000	0.334000	0.334000	0.312838
1000	0.320000	0.983538	1000	0.320000	0.320000	0.312885
1000	0.311000	0.983538	1000	0.311000	0.311000	0.312873
1000	0.337000	0.983538	1000	0.337000	0.337000	0.313031
1000	0.329000	0.983538	1000	0.329000	0.329000	0.313134
1000	0.302000	0.983538	1000	0.302000	0.302000	0.313062
1000	0.345000	0.983538	1000	0.345000	0.345000	0.313267
1000	0.299000	0.983538	1000	0.299000	0.299000	0.313176
1000	0.327000	0.983538	1000	0.327000	0.327000	0.313264
1000	0.328000	0.983538	1000	0.328000	0.328000	0.313357
1000	0.360000	0.983538	1000	0.360000	0.360000	0.313648
1000	0.321000	0.983538	1000	0.321000	0.321000	0.313694
1000	0.330000	0.983538	1000	0.330000	0.330000	0.313794
1000	0.331000	0.983538	1000	0.331000	0.331000	0.313900
1000	0.312000	0.983538	1000	0.312000	0.312000	0.313888
1000	0.338000	0.983538	1000	0.338000	0.338000	0.314034
1000	0.329000	0.983538	1000	0.329000	0.329000	0.314125
1000	0.327000	0.983538	1000	0.327000	0.327000	0.314202
1000	0.294000	0.983538	1000	0.294000	0.294000	0.314081
1000	0.332000	0.983538	1000	0.332000	0.332000	0.314187
1000	0.317000	0.983538	1000	0.317000	0.317000	0.314204
1000	0.291000	0.983538	1000	0.291000	0.291000	0.314068
1000	0.312000	0.983538	1000	0.312000	0.312000	0.314056
1000	0.313000	0.983538	1000	0.313000	0.313000	0.314050
1000	0.342000	0.983538	1000	0.342000	0.342000	0.314211
1000	0.323000	0.983538	1000	0.323000	0.323000	0.314261
1000	0.317000	0.983538	1000	0.317000	0.317000	0.314277
1000	0.320000	0.983538	1000	0.320000	0.320000	0.314309
1000	0.308000	0.983538	1000	0.308000	0.308000	0.314274
1000	0.337000	0.983538	1000	0.337000	0.337000	0.314400
1000	0.331000	0.983538	1000	0.331000	0.331000	0.314493
1000	0.292000	0.983538	1000	0.292000	0.292000	0.314368
1000	0.295000	0.983538	1000	0.295000	0.295000	0.314262
1000	0.319000	0.983538	1000	0.319000	0.319000	0.314288
1000	0.301000	0.983538	1000	0.301000	0.301000	0.314216
1000	0.334000	0.983538	1000	0.334000	0.334000	0.314323
1000	0.305000	0.983538	1000	0.305000	0.305000	0.314273
1000	0.315000	0.983538	1000	0.315000	0.315000	0.314276
1000	0.303000	0.983538	1000	0.303000	0.303000	0.314216
1000	0.313000	0.983538	1000	0.313000	0.313000	0.314210
1000	0.287000	0.983538	1000	0.287000	0.287000	0.314067
1000	0.306000	0.983538	1000	0.306000	0.306000	0.314025
1000	0.353000	0.983538	1000	0.353000	0.353000	0.314228
1000	0.320000	0.983538	1000	0.320000	0.320000	0.314257
1000	0.310000	0.983538	1000	0.310000	0.310000	0.314235
1000	0.328000	0.983538	1000	0.328000	0.328000	0.314306
1000	0.307000	0.983538	1000	0.307000	0.307000	0.314269
1000	0.312000	0.983538	1000	0.312000	0.312000	0.314257
1000	0.312000	0.983538	1000	0.312000	0.312000	0.314246
1000	0.311000	0.983538	1000	0.311000	0.311000	0.314230
1000	0.331000	0.983538	1000	0.331000	0.331000	0.314313
1000	0.317000	0.983538	1000	0.317000	0.317000	0.314327
1000	0.331000	0.983538	1000	0.331000	0.331000	0.314409
1000	0.332000	0.983538	1000	0.332000	0.332000	0.314496
1000	0.314000	0.983538	1000	0.314000	0.314000	0.314494
1000	0.320000	0.983538	1000	0.320000	0.320000	0.314520
1000	0.313000	0.983538	1000	0.313000	0.313000	0.314513
1000	0.296000	0.983538	1000	0.296000	0.296000	0.314424
1000	0.309000	0.983538	1000	0.309000	0.309000	0.314398
1000	0.340000	0.983538	1000	0.340000	0.340000	0.314520
1000	0.311000	0.983538	1000	0.311000	0.311000	0.314503
1000	0.322000	0.983538	1000	0.322000	0.322000	0.314539
1000	0.329000	0.983538	1000	0.329000	0.329000	0.314607
1000	0.316000	0.983538	1000	0.316000	0.316000	0.314614
1000	0.321000	0.983538	1000	0.321000	0.321000	0.314643
1000	0.298000	0.983538	1000	0.298000	0.298000	0.314566
1000	0.322000	0.983538	1000	0.322000	0.322000	0.314600
1000	0.302000	0.983538	1000	0.302000	0.302000	0.314542
1000	0.364000	0.983538	1000	0.364000	0.364000	0.314769
1000	0.314000	0.983538	1000	0.314000	0.314000	0.314766
1000	0.347000	0.983538	1000	0.347000	0.347000	0.314912
1000	0.302000	0.983538	1000	0.302000	0.302000	0.314854
1000	0.315000	0.983538	1000	0.315000	0.315000	0.314854
1000	0.311000	0.983538	1000	0.311000	0.311000	0.314837
1000	0.316000	0.983538	1000	0.316000	0.316000	0.314842
1000	0.316000	0.983538	1000	0.316000	0.316000	0.314847
1000	0.330000	0.983538	1000	0.330000	0.330000	0.314915
1000	0.328000	0.983538	1000	0.328000	0.328000	0.314972
1000	0.339000	0.983538	1000	0.339000	0.339000	0.315078
1000	0.287000	0.983538	1000	0.287000	0.287000	0.314955
1000	0.341000	0.983538	1000	0.341000	0.341000	0.315068
1000	0.331000	0.983538	1000	0.331000	0.331000	0.315137
1000	0.327000	0.983538	1000	0.327000	0.327000	0.315188
1000	0.345000	0.983538	1000	0.345000	0.345000	0.315316
1000	0.317000	0.983538	1000	0.317000	0.317000	0.315323
1000	0.309000	0.983538	1000	0.309000	0.309000	0.315297
1000	0.325000	0.983538	1000	0.325000	0.325000	0.315338
1000	0.318000	0.983538	1000	0.318000	0.318000	0.315349
1000	0.328000	0.983538	1000	0.328000	0.328000	0.315402
1000	0.341000	0.983538	1000	0.341000	0.341000	0.315509
1000	0.313000	0.983538	1000	0.313000	0.313000	0.315499
1000	0.320000	0.983538	1000	0.320000	0.320000	0.315517
1000	0.296000	0.983538	1000	0.296000	0.296000	0.315437
1000	0.323000	0.983538	1000	0.323000	0.323000	0.315468
1000	0.324000	0.983538	1000	0.324000	0.324000	0.315503
1000	0.343000	0.983538	1000	0.343000	0.343000	0.315615
1000	0.310000	0.983538	1000	0.310000	0.310000	0.315592
1000	0.316000	0.983538	1000	0.316000	0.316000	0.315594
1000	0.317000	0.983538	1000	0.317000	0.317000	0.315600
1000	0.325000	0.983538	1000	0.325000	0.325000	0.315637
1000	0.309000	0.983538	1000	0.309000	0.309000	0.315611
1000	0.331000	0.983538	1000	0.331000	0.331000	0.315672
1000	0.325000	0.983538	1000	0.325000	0.325000	0.315709
1000	0.326000	0.983538	1000	0.326000	0.326000	0.315750
1000	0.293000	0.983538	1000	0.293000	0.293000	0.315660
1000	0.307000	0.983538	1000	0.307000	0.307000	0.315626
1000	0.271000	0.983538	1000	0.271000	0.271000	0.315452
1000	0.307000	0.983538	1000	0.307000	0.307000	0.315419
1000	0.305000	0.983538	1000	0.305000	0.305000	0.315379
1000	0.318000	0.983538	1000	0.318000	0.318000	0.315389
1000	0.307000	0.983538	1000	0.307000	0.307000	0.315356
1000	0.334000	0.983538	1000	0.334000	0.334000	0.315428
1000	0.324000	0.983538	1000	0.324000	0.324000	0.315461
1000	0.335000	0.983538	1000	0.335000	0.335000	0.315535
1000	0.323000	0.983538	1000	0.323000	0.323000	0.315563
1000	0.322000	0.983538	1000	0.322000	0.322000	0.315587
1000	0.323000	0.983538	1000	0.323000	0.323000	0.315615
1000	0.332000	0.983538	1000	0.332000	0.332000	0.315677
1000	0.334000	0.983538	1000	0.334000	0.334000	0.315745
1000	0.301000	0.983538	1000	0.301000	0.301000	0.315690
1000	0.376000	0.983538	1000	0.376000	0.376000	0.315914
1000	0.318000	0.983538	1000	0.318000	0.318000	0.315921
1000	0.283000	0.983538	1000	0.283000	0.283000	0.315800
1000	0.318000	0.983538	1000	0.318000	0.318000	0.315808
1000	0.322000	0.983538	1000	0.322000	0.322000	0.315831
1000	0.318000	0.983538	1000	0.318000	0.318000	0.315839
1000	0.326000	0.983538	1000	0.326000	0.326000	0.315876
1000	0.313000	0.983538	1000	0.313000	0.313000	0.315865
1000	0.334000	0.983538	1000	0.334000	0.334000	0.315931
1000	0.305000	0.983538	1000	0.305000	0.305000	0.315891
1000	0.312000	0.983538	1000	0.312000	0.312000	0.315877
1000	0.306000	0.983538	1000	0.306000	0.306000	0.315842
1000	0.300000	0.983538	1000	0.300000	0.300000	0.315786
1000	0.300000	0.983538	1000	0.300000	0.300000	0.315730
1000	0.327000	0.983538	1000	0.327000	0.327000	0.315770
1000	0.296000	0.983538	1000	0.296000	0.296000	0.315701
1000	0.339000	0.983538	1000	0.339000	0.339000	0.315782
1000	0.334000	0.983538	1000	0.334000	0.334000	0.315846
1000	0.292000	0.983538	1000	0.292000	0.292000	0.315763
1000	0.327000	0.983538	1000	0.327000	0.327000	0.315802
1000	0.341000	0.983538	1000	0.341000	0.341000	0.315889
1000	0.298000	0.983538	1000	0.298000	0.298000	0.315827
1000	0.329000	0.983538	1000	0.329000	0.329000	0.315872
1000	0.322000	0.983538	1000	0.322000	0.322000	0.315893
1000	0.313000	0.983538	1000	0.313000	0.313000	0.315883
1000	0.318000	0.983538	1000	0.318000	0.318000	0.315890
1000	0.304000	0.983538	1000	0.304000	0.304000	0.315850
1000	0.327000	0.983538	1000	0.327000	0.327000	0.315888
1000	0.332000	0.983538	1000	0.332000	0.332000	0.315942
1000	0.312000	0.983538	1000	0.312000	0.312000	0.315929
1000	0.349000	0.983538	1000	0.349000	0.349000	0.316039
1000	0.302000	0.983538	1000	0.302000	0.302000	0.315992
1000	0.346000	0.983538	1000	0.346000	0.346000	0.316092
1000	0.320000	0.983538	1000	0.320000	0.320000	0.316105
1000	0.311000	0.983538	1000	0.311000	0.311000	0.316088
1000	0.350000	0.983538	1000	0.350000	0.350000	0.316199
1000	0.282000	0.983538	1000	0.282000	0.282000	0.316087
1000	0.342000	0.983538	1000	0.342000	0.342000	0.316172
1000	0.310000	0.983538	1000	0.310000	0.310000	0.316152
1000	0.301000	0.983538	1000	0.301000	0.301000	0.316103
1000	0.338000	0.983538	1000	0.338000	0.338000	0.316173
1000	0.325000	0.983538	1000	0.325000	0.325000	0.316202
1000	0.324000	0.983538	1000	0.324000	0.324000	0.316227
1000	0.300000	0.983538	1000	0.300000	0.300000	0.316175
1000	0.309000	0.983538	1000	0.309000	0.309000	0.316152
1000	0.327000	0.983538	1000	0.327000	0.327000	0.316186
1000	0.314000	0.983538	1000	0.314000	0.314000	0.316179
1000	0.311000	0.983538	1000	0.311000	0.311000	0.316163
1000	0.305000	0.983538	1000	0.305000	0.305000	0.316128
1000	0.301000	0.983538	1000	0.301000	0.301000	0.316081
1000	0.342000	0.983538	1000	0.342000	0.342000	0.316162
1000	0.282000	0.983538	1000	0.282000	0.282000	0.316055
1000	0.315000	0.983538	1000	0.315000	0.315000	0.316052
1000	0.323000	0.983538	1000	0.323000	0.323000	0.316073
1000	0.315000	0.983538	1000	0.315000	0.315000	0.316070
1000	0.316000	0.983538	1000	0.316000	0.316000	0.316070
1000	0.329000	0.983538	1000	0.329000	0.329000	0.316109
1000	0.344000	0.983538	1000	0.344000	0.344000	0.316195
1000	0.333000	0.983538	1000	0.333000	0.333000	0.316246
1000	0.333000	0.983538	1000	0.333000	0.333000	0.316297
1000	0.347000	0.983538	1000	0.347000	0.347000	0.316390
1000	0.303000	0.983538	1000	0.303000	0.303000	0.316349
1000	0.335000	0.983538	1000	0.335000	0.335000	0.316406
1000	0.343000	0.983538	1000	0.343000	0.343000	0.316486
1000	0.306000	0.983538	1000	0.306000	0.306000	0.316454
1000	0.353000	0.983538	1000	0.353000	0.353000	0.316563
1000	0.338000	0.983538	1000	0.338000	0.338000	0.316627
1000	0.315000	0.983538	1000	0.315000	0.315000	0.316622
1000	0.328000	0.983538	1000	0.328000	0.328000	0.316656
1000	0.304000	0.983538	1000	0.304000	0.304000	0.316619
1000	0.336000	0.983538	1000	0.336000	0.336000	0.316676
1000	0.338000	0.983538	1000	0.338000	0.338000	0.316738
1000	0.325000	0.983538	1000	0.325000	0.325000	0.316762
1000	0.340000	0.983538	1000	0.340000	0.340000	0.316830
1000	0.342000	0.983538	1000	0.342000	0.342000	0.316903
1000	0.268000	0.983538	1000	0.268000	0.268000	0.316761
1000	0.322000	0.983538	1000	0.322000	0.322000	0.316777
1000	0.316000	0.983538	1000	0.316000	0.316000	0.316774
1000	0.327000	0.983538	1000	0.327000	0.327000	0.316804
1000	0.312000	0.983538	1000	0.312000	0.312000	0.316790
1000	0.314000	0.983538	1000	0.314000	0.314000	0.316782
1000	0.321000	0.983538	1000	0.321000	0.321000	0.316794
1000	0.274000	0.983538	1000	0.274000	0.274000	0.316672
1000	0.287000	0.983538	1000	0.287000	0.287000	0.316588
1000	0.330000	0.983538	1000	0.330000	0.330000	0.316626
1000	0.328000	0.983538	1000	0.328000	0.328000	0.316658
1000	0.280000	0.983538	1000	0.280000	0.280000	0.316555
1000	0.318000	0.983538	1000	0.318000	0.318000	0.316559
1000	0.325000	0.983538	1000	0.325000	0.325000	0.316583
1000	0.350000	0.983538	1000	0.350000	0.350000	0.316676
1000	0.317000	0.983538	1000	0.317000	0.317000	0.316677
1000	0.324000	0.983538	1000	0.324000	0.324000	0.316697
1000	0.287000	0.983538	1000	0.287000	0.287000	0.316615
1000	0.285000	0.983538	1000	0.285000	0.285000	0.316528
1000	0.351000	0.983538	1000	0.351000	0.351000	0.316623
1000	0.353000	0.983538	1000	0.353000	0.353000	0.316722
1000	0.346000	0.983538	1000	0.346000	0.346000	0.316802
1000	0.339000	0.983538	1000	0.339000	0.339000	0.316863
1000	0.317000	0.983538	1000	0.317000	0.317000	0.316863
1000	0.321000	0.983538	1000	0.321000	0.321000	0.316874
1000	0.314000	0.983538	1000	0.314000	0.314000	0.316867
1000	0.298000	0.983538	1000	0.298000	0.298000	0.316816
1000	0.312000	0.983538	1000	0.312000	0.312000	0.316803
1000	0.323000	0.983538	1000	0.323000	0.323000	0.316820
1000	0.306000	0.983538	1000	0.306000	0.306000	0.316791
1000	0.313000	0.983538	1000	0.313000	0.313000	0.316780
1000	0.306000	0.983538	1000	0.306000	0.306000	0.316752
1000	0.308000	0.983538	1000	0.308000	0.308000	0.316729
1000	0.312000	0.983538	1000	0.312000	0.312000	0.316716
1000	0.331000	0.983538	1000	0.331000	0.331000	0.316754
1000	0.299000	0.983538	1000	0.299000	0.299000	0.316707
1000	0.322000	0.983538	1000	0.322000	0.322000	0.316721
1000	0.320000	0.983538	1000	0.320000	0.320000	0.316730
1000	0.320000	0.983538	1000	0.320000	0.320000	0.316738
1000	0.306000	0.983538	1000	0.306000	0.306000	0.316710
1000	0.285000	0.983538	1000	0.285000	0.285000	0.316628
1000	0.323000	0.983538	1000	0.323000	0.323000	0.316644
1000	0.321000	0.983538	1000	0.321000	0.321000	0.316656
1000	0.314000	0.983538	1000	0.314000	0.314000	0.316649
1000	0.318000	0.983538	1000	0.318000	0.318000	0.316652
1000	0.295000	0.983538	1000	0.295000	0.295000	0.316597
1000	0.298000	0.983538	1000	0.298000	0.298000	0.316549
1000	0.300000	0.983538	1000	0.300000	0.300000	0.316507
1000	0.343000	0.983538	1000	0.343000	0.343000	0.316574
1000	0.320000	0.983538	1000	0.320000	0.320000	0.316583
1000	0.328000	0.983538	1000	0.328000	0.328000	0.316612
1000	0.326000	0.983538	1000	0.326000	0.326000	0.316636
1000	0.319000	0.983538	1000	0.319000	0.319000	0.316642
1000	0.308000	0.983538	1000	0.308000	0.308000	0.316620
1000	0.338000	0.983538	1000	0.338000	0.338000	0.316673
1000	0.310000	0.983538	1000	0.310000	0.310000	0.316657
1000	0.289000	0.983538	1000	0.289000	0.289000	0.316588
1000	0.331000	0.983538	1000	0.331000	0.331000	0.316624
1000	0.272000	0.983538	1000	0.272000	0.272000	0.316513
1000	0.327000	0.983538	1000	0.327000	0.327000	0.316539
1000	0.292000	0.983538	1000	0.292000	0.292000	0.316478
1000	0.319000	0.983538	1000	0.319000	0.319000	0.316484
1000	0.300000	0.983538	1000	0.300000	0.300000	0.316444
1000	0.316000	0.983538	1000	0.316000	0.316000	0.316443
1000	0.292000	0.983538	1000	0.292000	0.292000	0.316383
1000	0.337000	0.983538	1000	0.337000	0.337000	0.316433
1000	0.312000	0.983538	1000	0.312000	0.312000	0.316423
1000	0.310000	0.983538	1000	0.310000	0.310000	0.316407
1000	0.311000	0.983538	1000	0.311000	0.311000	0.316394
1000	0.306000	0.983538	1000	0.306000	0.306000	0.316369
1000	0.315000	0.983538	1000	0.315000	0.315000	0.316366
1000	0.318000	0.983538	1000	0.318000	0.318000	0.316369
1000	0.320000	0.983538	1000	0.320000	0.320000	0.316378
1000	0.290000	0.983538	1000	0.290000	0.290000	0.316315
1000	0.324000	0.983538	1000	0.324000	0.324000	0.316333
1000	0.344000	0.983538	1000	0.344000	0.344000	0.316399
1000	0.315000	0.983538	1000	0.315000	0.315000	0.316396
1000	0.329000	0.983538	1000	0.329000	0.329000	0.316426
1000	0.337000	0.983538	1000	0.337000	0.337000	0.316474
1000	0.327000	0.983538	1000	0.327000	0.327000	0.316499
1000	0.314000	0.983538	1000	0.314000	0.314000	0.316493
1000	0.302000	0.983538	1000	0.302000	0.302000	0.316459
1000	0.330000	0.983538	1000	0.330000	0.330000	0.316491
1000	0.346000	0.983538	1000	0.346000	0.346000	0.316560
1000	0.325000	0.983538	1000	0.325000	0.325000	0.316580
1000	0.331000	0.983538	1000	0.331000	0.331000	0.316613
1000	0.349000	0.983538	1000	0.349000	0.349000	0.316688
1000	0.297000	0.983538	1000	0.297000	0.297000	0.316643
1000	0.342000	0.983538	1000	0.342000	0.342000	0.316701
1000	0.293000	0.983538	1000	0.293000	0.293000	0.316647
1000	0.314000	0.983538	1000	0.314000	0.314000	0.316641
1000	0.343000	0.983538	1000	0.343000	0.343000	0.316701
1000	0.294000	0.983538	1000	0.294000	0.294000	0.316649
1000	0.323000	0.983538	1000	0.323000	0.323000	0.316664
1000	0.319000	0.983538	1000	0.319000	0.319000	0.316669
1000	0.345000	0.983538	1000	0.345000	0.345000	0.316733
1000	0.296000	0.983538	1000	0.296000	0.296000	0.316686
1000	0.308000	0.983538	1000	0.308000	0.308000	0.316667
1000	0.324000	0.983538	1000	0.324000	0.324000	0.316683
1000	0.343000	0.983538	1000	0.343000	0.343000	0.316743
1000	0.301000	0.983538	1000	0.301000	0.301000	0.316707
1000	0.325000	0.983538	1000	0.325000	0.325000	0.316726
1000	0.340000	0.983538	1000	0.340000	0.340000	0.316778
1000	0.328000	0.983538	1000	0.328000	0.328000	0.316803
1000	0.322000	0.983538	1000	0.322000	0.322000	0.316814
1000	0.335000	0.983538	1000	0.335000	0.335000	0.316855
1000	0.327000	0.983538	1000	0.327000	0.327000	0.316877
1000	0.334000	0.983538	1000	0.334000	0.334000	0.316915
1000	0.303000	0.983538	1000	0.303000	0.303000	0.316885
1000	0.318000	0.983538	1000	0.318000	0.318000	0.316887
1000	0.319000	0.983538	1000	0.319000	0.319000	0.316892
1000	0.331000	0.983538	1000	0.331000	0.331000	0.316923
1000	0.307000	0.983538	1000	0.307000	0.307000	0.316901
1000	0.334000	0.983538	1000	0.334000	0.334000	0.316938
1000	0.291000	0.983538	1000	0.291000	0.291000	0.316882
1000	0.308000	0.983538	1000	0.308000	0.308000	0.316862
1000	0.330000	0.983538	1000	0.330000	0.330000	0.316891
1000	0.341000	0.983538	1000	0.341000	0.341000	0.316943
1000	0.320000	0.983538	1000	0.320000	0.320000	0.316950
1000	0.354000	0.983538	1000	0.354000	0.354000	0.317029
1000	0.302000	0.983538	1000	0.302000	0.302000	0.316997
1000	0.310000	0.983538	1000	0.310000	0.310000	0.316982
1000	0.303000	0.983538	1000	0.303000	0.303000	0.316952
1000	0.314000	0.983538	1000	0.314000	0.314000	0.316946
1000	0.322000	0.983538	1000	0.322000	0.322000	0.316957
1000	0.315000	0.983538	1000	0.315000	0.315000	0.316953
1000	0.352000	0.983538	1000	0.352000	0.352000	0.317027
1000	0.336000	0.983538	1000	0.336000	0.336000	0.317067
1000	0.304000	0.983538	1000	0.304000	0.304000	0.317039
1000	0.313000	0.983538	1000	0.313000	0.313000	0.317031
1000	0.302000	0.983538	1000	0.302000	0.302000	0.316999
1000	0.297000	0.983538	1000	0.297000	0.297000	0.316957
1000	0.321000	0.983538	1000	0.321000	0.321000	0.316966
1000	0.286000	0.983538	1000	0.286000	0.286000	0.316901
1000	0.347000	0.983538	1000	0.347000	0.347000	0.316964
1000	0.270000	0.983538	1000	0.270000	0.270000	0.316866
1000	0.331000	0.983538	1000	0.331000	0.331000	0.316895
1000	0.322000	0.983538	1000	0.322000	0.322000	0.316906
1000	0.319000	0.983538	1000	0.319000	0.319000	0.316910
1000	0.311000	0.983538	1000	0.311000	0.311000	0.316898
1000	0.319000	0.983538	1000	0.319000	0.319000	0.316902
1000	0.308000	0.983538	1000	0.308000	0.308000	0.316884
1000	0.317000	0.983538	1000	0.317000	0.317000	0.316884
1000	0.303000	0.983538	1000	0.303000	0.303000	0.316856
1000	0.350000	0.983538	1000	0.350000	0.350000	0.316924
1000	0.319000	0.983538	1000	0.319000	0.319000	0.316928
1000	0.311000	0.983538	1000	0.311000	0.311000	0.316916
1000	0.301000	0.983538	1000	0.301000	0.301000	0.316884
1000	0.325000	0.983538	1000	0.325000	0.325000	0.316900
1000	0.327000	0.983538	1000	0.327000	0.327000	0.316920
1000	0.312000	0.983538	1000	0.312000	0.312000	0.316910
1000	0.324000	0.983538	1000	0.324000	0.324000	0.316925
1000	0.308000	0.983538	1000	0.308000	0.308000	0.316907
1000	0.286000	0.983538	1000	0.286000	0.286000	0.316845
1000	0.300000	0.983538	1000	0.300000	0.300000	0.316811
1000	0.320000	0.983538	1000	0.320000	0.320000	0.316817
1000	0.308000	0.983538	1000	0.308000	0.308000	0.316800
1000	0.320000	0.983538	1000	0.320000	0.320000	0.316806
1000	0.330000	0.983538	1000	0.330000	0.330000	0.316832
1000	0.308000	0.983538	1000	0.308000	0.308000	0.316815
1000	0.333000	0.983538	1000	0.333000	0.333000	0.316847
1000	0.338000	0.983538	1000	0.338000	0.338000	0.316889
1000	0.287000	0.983538	1000	0.287000	0.287000	0.316830
1000	0.318000	0.983538	1000	0.318000	0.318000	0.316832
1000	0.331000	0.983538	1000	0.331000	0.331000	0.316860
1000	0.317000	0.983538	1000	0.317000	0.317000	0.316860
1000	0.326000	0.983538	1000	0.326000	0.326000	0.316878
1000	0.313000	0.983538	1000	0.313000	0.313000	0.316870
1000	0.311000	0.983538	1000	0.311000	0.311000	0.316859
1000	0.340000	0.983538	1000	0.340000	0.340000	0.316904
1000	0.335000	0.983538	1000	0.335000	0.335000	0.316939
1000	0.323000	0.983538	1000	0.323000	0.323000	0.316951
1000	0.307000	0.983538	1000	0.307000	0.307000	0.316932
1000	0.319000	0.983538	1000	0.319000	0.319000	0.316936
1000	0.338000	0.983538	1000	0.338000	0.338000	0.316976
1000	0.331000	0.983538	1000	0.331000	0.331000	0.317003
1000	0.314000	0.983538	1000	0.314000	0.314000	0.316997
1000	0.327000	0.983538	1000	0.327000	0.327000	0.317017
1000	0.348000	0.983538	1000	0.348000	0.348000	0.317076
1000	0.313000	0.983538	1000	0.313000	0.313000	0.317068
1000	0.324000	0.983538	1000	0.324000	0.324000	0.317081
1000	0.339000	0.983538	1000	0.339000	0.339000	0.317123
1000	0.352000	0.983538	1000	0.352000	0.352000	0.317189
1000	0.322000	0.983538	1000	0.322000	0.322000	0.317198
1000	0.282000	0.983538	1000	0.282000	0.282000	0.317132
1000	0.349000	0.983538	1000	0.349000	0.349000	0.317192
1000	0.284000	0.983538	1000	0.284000	0.284000	0.317129
1000	0.331000	0.983538	1000	0.331000	0.331000	0.317155
1000	0.332000	0.983538	1000	0.332000	0.332000	0.317183
1000	0.357000	0.983538	1000	0.357000	0.357000	0.317258
1000	0.307000	0.983538	1000	0.307000	0.307000	0.317239
1000	0.350000	0.983538	1000	0.350000	0.350000	0.317300
1000	0.352000	0.983538	1000	0.352000	0.352000	0.317364
1000	0.334000	0.983538	1000	0.334000	0.334000	0.317395
1000	0.305000	0.983538	1000	0.305000	0.305000	0.317372
1000	0.321000	0.983538	1000	0.321000	0.321000	0.317379
1000	0.301000	0.983538	1000	0.301000	0.301000	0.317349
1000	0.289000	0.983538	1000	0.289000	0.289000	0.317296
1000	0.328000	0.983538	1000	0.328000	0.328000	0.317316
1000	0.320000	0.983538	1000	0.320000	0.320000	0.317321
1000	0.328000	0.983538	1000	0.328000	0.328000	0.317341
1000	0.339000	0.983538	1000	0.339000	0.339000	0.317380
1000	0.334000	0.983538	1000	0.334000	0.334000	0.317411
1000	0.310000	0.983538	1000	0.310000	0.310000	0.317397
1000	0.321000	0.983538	1000	0.321000	0.321000	0.317404
1000	0.299000	0.983538	1000	0.299000	0.299000	0.317370
1000	0.331000	0.983538	1000	0.331000	0.331000	0.317395
1000	0.330000	0.983538	1000	0.330000	0.330000	0.317418
1000	0.295000	0.983538	1000	0.295000	0.295000	0.317377
1000	0.309000	0.983538	1000	0.309000	0.309000	0.317362
1000	0.321000	0.983538	1000	0.321000	0.321000	0.317369
1000	0.303000	0.983538	1000	0.303000	0.303000	0.317343
1000	0.341000	0.983538	1000	0.341000	0.341000	0.317385
1000	0.289000	0.983538	1000	0.289000	0.289000	0.317335
1000	0.331000	0.983538	1000	0.331000	0.331000	0.317359
1000	0.327000	0.983538	1000	0.327000	0.327000	0.317376
1000	0.332000	0.983538	1000	0.332000	0.332000	0.317402
1000	0.285000	0.983538	1000	0.285000	0.285000	0.317345
1000	0.283000	0.983538	1000	0.283000	0.283000	0.317284
1000	0.329000	0.983538	1000	0.329000	0.329000	0.317304
1000	0.314000	0.983538	1000	0.314000	0.314000	0.317299
1000	0.303000	0.983538	1000	0.303000	0.303000	0.317273
1000	0.307000	0.983538	1000	0.307000	0.307000	0.317255
1000	0.313000	0.983538	1000	0.313000	0.313000	0.317248
1000	0.319000	0.983538	1000	0.319000	0.319000	0.317251
1000	0.309000	0.983538	1000	0.309000	0.309000	0.317236
1000	0.347000	0.983538	1000	0.347000	0.347000	0.317288
1000	0.323000	0.983538	1000	0.323000	0.323000	0.317298
1000	0.357000	0.983538	1000	0.357000	0.357000	0.317368
1000	0.320000	0.983538	1000	0.320000	0.320000	0.317372
1000	0.336000	0.983538	1000	0.336000	0.336000	0.317405
1000	0.354000	0.983538	1000	0.354000	0.354000	0.317468
1000	0.316000	0.983538	1000	0.316000	0.316000	0.317466
1000	0.339000	0.983538	1000	0.339000	0.339000	0.317503
1000	0.333000	0.983538	1000	0.333000	0.333000	0.317530
1000	0.329000	0.983538	1000	0.329000	0.329000	0.317549
1000	0.312000	0.983538	1000	0.312000	0.312000	0.317540
1000	0.299000	0.983538	1000	0.299000	0.299000	0.317508
1000	0.298000	0.983538	1000	0.298000	0.298000	0.317475
1000	0.312000	0.983538	1000	0.312000	0.312000	0.317465
1000	0.291000	0.983538	1000	0.291000	0.291000	0.317420
1000	0.300000	0.983538	1000	0.300000	0.300000	0.317390
1000	0.324000	0.983538	1000	0.324000	0.324000	0.317402
1000	0.286000	0.983538	1000	0.286000	0.286000	0.317348
1000	0.319000	0.983538	1000	0.319000	0.319000	0.317351
1000	0.341000	0.983538	1000	0.341000	0.341000	0.317391
1000	0.339000	0.983538	1000	0.339000	0.339000	0.317428
1000	0.281000	0.983538	1000	0.281000	0.281000	0.317366
1000	0.307000	0.983538	1000	0.307000	0.307000	0.317349
1000	0.314000	0.983538	1000	0.314000	0.314000	0.317343
1000	0.313000	0.983538	1000	0.313000	0.313000	0.317336
1000	0.285000	0.983538	1000	0.285000	0.285000	0.317281
1000	0.312000	0.983538	1000	0.312000	0.312000	0.317273
1000	0.292000	0.983538	1000	0.292000	0.292000	0.317230
1000	0.321000	0.983538	1000	0.321000	0.321000	0.317237
1000	0.327000	0.983538	1000	0.327000	0.327000	0.317253
1000	0.340000	0.983538	1000	0.340000	0.340000	0.317291
1000	0.279000	0.983538	1000	0.279000	0.279000	0.317227
1000	0.306000	0.983538	1000	0.306000	0.306000	0.317208
1000	0.308000	0.983538	1000	0.308000	0.308000	0.317193
1000	0.335000	0.983538	1000	0.335000	0.335000	0.317223
1000	0.329000	0.983538	1000	0.329000	0.329000	0.317242
1000	0.328000	0.983538	1000	0.328000	0.328000	0.317260
1000	0.297000	0.983538	1000	0.297000	0.297000	0.317226
1000	0.299000	0.983538	1000	0.299000	0.299000	0.317197
1000	0.324000	0.983538	1000	0.324000	0.324000	0.317208
1000	0.353000	0.983538	1000	0.353000	0.353000	0.317266
1000	0.322000	0.983538	1000	0.322000	0.322000	0.317274
1000	0.339000	0.983538	1000	0.339000	0.339000	0.317309
1000	0.325000	0.983538	1000	0.325000	0.325000	0.317322
1000	0.345000	0.983538	1000	0.345000	0.345000	0.317367
1000	0.344000	0.983538	1000	0.344000	0.344000	0.317410
1000	0.324000	0.983538	1000	0.324000	0.324000	0.317421
1000	0.301000	0.983538	1000	0.301000	0.301000	0.317394
1000	0.332000	0.983538	1000	0.332000	0.332000	0.317418
1000	0.295000	0.983538	1000	0.295000	0.295000	0.317382
1000	0.330000	0.983538	1000	0.330000	0.330000	0.317402
1000	0.291000	0.983538	1000	0.291000	0.291000	0.317360
1000	0.331000	0.983538	1000	0.331000	0.331000	0.317382
1000	0.340000	0.983538	1000	0.340000	0.340000	0.317418
1000	0.305000	0.983538	1000	0.305000	0.305000	0.317398
1000	0.332000	0.983538	1000	0.332000	0.332000	0.317421
1000	0.324000	0.983538	1000	0.324000	0.324000	0.317432
1000	0.326000	0.983538	1000	0.326000	0.326000	0.317445
1000	0.305000	0.983538	1000	0.305000	0.305000	0.317426
1000	0.314000	0.983538	1000	0.314000	0.314000	0.317420
1000	0.316000	0.983538	1000	0.316000	0.316000	0.317418
1000	0.305000	0.983538	1000	0.305000	0.305000	0.317398
1000	0.279000	0.983538	1000	0.279000	0.279000	0.317338
1000	0.324000	0.983538	1000	0.324000	0.324000	0.317348
1000	0.302000	0.983538	1000	0.302000	0.302000	0.317324
1000	0.283000	0.983538	1000	0.283000	0.283000	0.317270
1000	0.331000	0.983538	1000	0.331000	0.331000	0.317291
1000	0.328000	0.983538	1000	0.328000	0.328000	0.317308
1000	0.309000	0.983538	1000	0.309000	0.309000	0.317295
1000	0.295000	0.983538	1000	0.295000	0.295000	0.317260
1000	0.286000	0.983538	1000	0.286000	0.286000	0.317212
1000	0.326000	0.983538	1000	0.326000	0.326000	0.317225
1000	0.323000	0.983538	1000	0.323000	0.323000	0.317234
1000	0.328000	0.983538	1000	0.328000	0.328000	0.317251
1000	0.300000	0.983538	1000	0.300000	0.300000	0.317224
1000	0.318000	0.983538	1000	0.318000	0.318000	0.317226
1000	0.289000	0.983538	1000	0.289000	0.289000	0.317182
1000	0.302000	0.983538	1000	0.302000	0.302000	0.317158
1000	0.308000	0.983538	1000	0.308000	0.308000	0.317144
1000	0.306000	0.983538	1000	0.306000	0.306000	0.317127
1000	0.322000	0.983538	1000	0.322000	0.322000	0.317135
1000	0.359000	0.983538	1000	0.359000	0.359000	0.317199
1000	0.326000	0.983538	1000	0.326000	0.326000	0.317212
1000	0.311000	0.983538	1000	0.311000	0.311000	0.317203
1000	0.340000	0.983538	1000	0.340000	0.340000	0.317238
1000	0.332000	0.983538	1000	0.332000	0.332000	0.317260
1000	0.292000	0.983538	1000	0.292000	0.292000	0.317222
1000	0.325000	0.983538	1000	0.325000	0.325000	0.317234
1000	0.312000	0.983538	1000	0.312000	0.312000	0.317226
1000	0.307000	0.983538	1000	0.307000	0.307000	0.317210
1000	0.306000	0.983538	1000	0.306000	0.306000	0.317193
1000	0.322000	0.983538	1000	0.322000	0.322000	0.317200
1000	0.314000	0.983538	1000	0.314000	0.314000	0.317196
1000	0.323000	0.983538	1000	0.323000	0.323000	0.317204
1000	0.314000	0.983538	1000	0.314000	0.314000	0.317200
1000	0.339000	0.983538	1000	0.339000	0.339000	0.317232
1000	0.332000	0.983538	1000	0.332000	0.332000	0.317254
1000	0.327000	0.983538	1000	0.327000	0.327000	0.317269
1000	0.318000	0.983538	1000	0.318000	0.318000	0.317270
1000	0.328000	0.983538	1000	0.328000	0.328000	0.317286
1000	0.321000	0.983538	1000	0.321000	0.321000	0.317292
1000	0.302000	0.983538	1000	0.302000	0.302000	0.317269
1000	0.318000	0.983538	1000	0.318000	0.318000	0.317270
1000	0.297000	0.983538	1000	0.297000	0.297000	0.317240
1000	0.303000	0.983538	1000	0.303000	0.303000	0.317219
1000	0.318000	0.983538	1000	0.318000	0.318000	0.317220
1000	0.332000	0.983538	1000	0.332000	0.332000	0.317242
1000	0.304000	0.983538	1000	0.304000	0.304000	0.317222
1000	0.329000	0.983538	1000	0.329000	0.329000	0.317240
1000	0.342000	0.983538	1000	0.342000	0.342000	0.317276
1000	0.333000	0.983538	1000	0.333000	0.333000	0.317299
1000	0.301000	0.983538	1000	0.301000	0.301000	0.317275
1000	0.330000	0.983538	1000	0.330000	0.330000	0.317294
1000	0.315000	0.983538	1000	0.315000	0.315000	0.317290
1000	0.317000	0.983538	1000	0.317000	0.317000	0.317290
1000	0.324000	0.983538	1000	0.324000	0.324000	0.317300
1000	0.337000	0.983538	1000	0.337000	0.337000	0.317329
1000	0.318000	0.983538	1000	0.318000	0.318000	0.317329
1000	0.307000	0.983538	1000	0.307000	0.307000	0.317314
1000	0.298000	0.983538	1000	0.298000	0.298000	0.317286
1000	0.317000	0.983538	1000	0.317000	0.317000	0.317286
1000	0.331000	0.983538	1000	0.331000	0.331000	0.317306
1000	0.278000	0.983538	1000	0.278000	0.278000	0.317249
1000	0.284000	0.983538	1000	0.284000	0.284000	0.317201
1000	0.323000	0.983538	1000	0.323000	0.323000	0.317210
1000	0.335000	0.983538	1000	0.335000	0.335000	0.317235
1000	0.351000	0.983538	1000	0.351000	0.351000	0.317284
1000	0.312000	0.983538	1000	0.312000	0.312000	0.317276
1000	0.312000	0.983538	1000	0.312000	0.312000	0.317269
1000	0.337000	0.983538	1000	0.337000	0.337000	0.317297
1000	0.361000	0.983538	1000	0.361000	0.361000	0.317359
1000	0.299000	0.983538	1000	0.299000	0.299000	0.317333
1000	0.297000	0.983538	1000	0.297000	0.297000	0.317304
1000	0.318000	0.983538	1000	0.318000	0.318000	0.317305
1000	0.362000	0.983538	1000	0.362000	0.362000	0.317368
1000	0.318000	0.983538	1000	0.318000	0.318000	0.317369
1000	0.310000	0.983538	1000	0.310000	0.310000	0.317359
1000	0.316000	0.983538	1000	0.316000	0.316000	0.317357
1000	0.308000	0.983538	1000	0.308000	0.308000	0.317344
1000	0.335000	0.983538	1000	0.335000	0.335000	0.317369
1000	0.304000	0.983538	1000	0.304000	0.304000	0.317350
1000	0.301000	0.983538	1000	0.301000	0.301000	0.317327
1000	0.299000	0.983538	1000	0.299000	0.299000	0.317301
1000	0.309000	0.983538	1000	0.309000	0.309000	0.317289
1000	0.343000	0.983538	1000	0.343000	0.343000	0.317325
1000	0.327000	0.983538	1000	0.327000	0.327000	0.317339
1000	0.313000	0.983538	1000	0.313000	0.313000	0.317333
1000	0.313000	0.983538	1000	0.313000	0.313000	0.317327
1000	0.329000	0.983538	1000	0.329000	0.329000	0.317343
1000	0.294000	0.983538	1000	0.294000	0.294000	0.317311
1000	0.320000	0.983538	1000	0.320000	0.320000	0.317314
1000	0.330000	0.983538	1000	0.330000	0.330000	0.317332
1000	0.315000	0.983538	1000	0.315000	0.315000	0.317329
1000	0.308000	0.983538	1000	0.308000	0.308000	0.317316
1000	0.314000	0.983538	1000	0.314000	0.314000	0.317311
1000	0.304000	0.983538	1000	0.304000	0.304000	0.317293
1000	0.304000	0.983538	1000	0.304000	0.304000	0.317275
1000	0.298000	0.983538	1000	0.298000	0.298000	0.317248
1000	0.309000	0.983538	1000	0.309000	0.309000	0.317237
1000	0.286000	0.983538	1000	0.286000	0.286000	0.317194
1000	0.300000	0.983538	1000	0.300000	0.300000	0.317171
1000	0.358000	0.983538	1000	0.358000	0.358000	0.317226
1000	0.339000	0.983538	1000	0.339000	0.339000	0.317256
1000	0.332000	0.983538	1000	0.332000	0.332000	0.317276
1000	0.282000	0.983538	1000	0.282000	0.282000	0.317228
1000	0.309000	0.983538	1000	0.309000	0.309000	0.317217
1000	0.282000	0.983538	1000	0.282000	0.282000	0.317169
1000	0.303000	0.983538	1000	0.303000	0.303000	0.317150
1000	0.329000	0.983538	1000	0.329000	0.329000	0.317166
1000	0.321000	0.983538	1000	0.321000	0.321000	0.317171
1000	0.316000	0.983538	1000	0.316000	0.316000	0.317170
1000	0.300000	0.983538	1000	0.300000	0.300000	0.317146
1000	0.308000	0.983538	1000	0.308000	0.308000	0.317134
1000	0.332000	0.983538	1000	0.332000	0.332000	0.317154
1000	0.287000	0.983538	1000	0.287000	0.287000	0.317114
1000	0.300000	0.983538	1000	0.300000	0.300000	0.317091
1000	0.325000	0.983538	1000	0.325000	0.325000	0.317101
1000	0.292000	0.983538	1000	0.292000	0.292000	0.317068
1000	0.346000	0.983538	1000	0.346000	0.346000	0.317106
1000	0.328000	0.983538	1000	0.328000	0.328000	0.317121
1000	0.303000	0.983538	1000	0.303000	0.303000	0.317102
1000	0.326000	0.983538	1000	0.326000	0.326000	0.317114
1000	0.325000	0.983538	1000	0.325000	0.325000	0.317124
1000	0.326000	0.983538	1000	0.326000	0.326000	0.317136
1000	0.307000	0.983538	1000	0.307000	0.307000	0.317123
1000	0.294000	0.983538	1000	0.294000	0.294000	0.317092
1000	0.321000	0.983538	1000	0.321000	0.321000	0.317097
1000	0.342000	0.983538	1000	0.342000	0.342000	0.317130
1000	0.302000	0.983538	1000	0.302000	0.302000	0.317110
1000	0.316000	0.983538	1000	0.316000	0.316000	0.317109
1000	0.312000	0.983538	1000	0.312000	0.312000	0.317102
1000	0.321000	0.983538	1000	0.321000	0.321000	0.317107
1000	0.322000	0.983538	1000	0.322000	0.322000	0.317114
1000	0.303000	0.983538	1000	0.303000	0.303000	0.317095
1000	0.304000	0.983538	1000	0.304000	0.304000	0.317078
1000	0.309000	0.983538	1000	0.309000	0.309000	0.317067
1000	0.322000	0.983538	1000	0.322000	0.322000	0.317074
1000	0.324000	0.983538	1000	0.324000	0.324000	0.317083
1000	0.362000	0.983538	1000	0.362000	0.362000	0.317141
1000	0.313000	0.983538	1000	0.313000	0.313000	0.317136
1000	0.332000	0.983538	1000	0.332000	0.332000	0.317155
1000	0.303000	0.983538	1000	0.303000	0.303000	0.317137
1000	0.308000	0.983538	1000	0.308000	0.308000	0.317125
1000	0.280000	0.983538	1000	0.280000	0.280000	0.317077
1000	0.327000	0.983538	1000	0.327000	0.327000	0.317090
1000	0.321000	0.983538	1000	0.321000	0.321000	0.317095
1000	0.325000	0.983538	1000	0.325000	0.325000	0.317105
1000	0.318000	0.983538	1000	0.318000	0.318000	0.317106
1000	0.315000	0.983538	1000	0.315000	0.315000	0.317104
1000	0.292000	0.983538	1000	0.292000	0.292000	0.317071
1000	0.312000	0.983538	1000	0.312000	0.312000	0.317065
1000	0.334000	0.983538	1000	0.334000	0.334000	0.317087
1000	0.352000	0.983538	1000	0.352000	0.352000	0.317131
1000	0.319000	0.983538	1000	0.319000	0.319000	0.317134
1000	0.326000	0.983538	1000	0.326000	0.326000	0.317145
1000	0.315000	0.983538	1000	0.315000	0.315000	0.317142
1000	0.293000	0.983538	1000	0.293000	0.293000	0.317111
1000	0.327000	0.983538	1000	0.327000	0.327000	0.317124
1000	0.340000	0.983538	1000	0.340000	0.340000	0.317153
1000	0.326000	0.983538	1000	0.326000	0.326000	0.317164
1000	0.309000	0.983538	1000	0.309000	0.309000	0.317154
1000	0.333000	0.983538	1000	0.333000	0.333000	0.317174
1000	0.311000	0.983538	1000	0.311000	0.311000	0.317166
1000	0.305000	0.983538	1000	0.305000	0.305000	0.317151
1000	0.273000	0.983538	1000	0.273000	0.273000	0.317095
1000	0.305000	0.983538	1000	0.305000	0.305000	0.317080
1000	0.323000	0.983538	1000	0.323000	0.323000	0.317087
1000	0.334000	0.983538	1000	0.334000	0.334000	0.317109
1000	0.316000	0.983538	1000	0.316000	0.316000	0.317107
1000	0.314000	0.983538	1000	0.314000	0.314000	0.317103
1000	0.300000	0.983538	1000	0.300000	0.300000	0.317082
1000	0.303000	0.983538	1000	0.303000	0.303000	0.317064
1000	0.355000	0.983538	1000	0.355000	0.355000	0.317112
1000	0.296000	0.983538	1000	0.296000	0.296000	0.317085
1000	0.314000	0.983538	1000	0.314000	0.314000	0.317082
1000	0.337000	0.983538	1000	0.337000	0.337000	0.317106
1000	0.291000	0.983538	1000	0.291000	0.291000	0.317074
1000	0.317000	0.983538	1000	0.317000	0.317000	0.317074
1000	0.324000	0.983538	1000	0.324000	0.324000	0.317082
1000	0.316000	0.983538	1000	0.316000	0.316000	0.317081
1000	0.332000	0.983538	1000	0.332000	0.332000	0.317099
1000	0.343000	0.983538	1000	0.343000	0.343000	0.317131
1000	0.325000	0.983538	1000	0.325000	0.325000	0.317141
1000	0.314000	0.983538	1000	0.314000	0.314000	0.317137
1000	0.280000	0.983538	1000	0.280000	0.280000	0.317092
1000	0.329000	0.983538	1000	0.329000	0.329000	0.317106
1000	0.317000	0.983538	1000	0.317000	0.317000	0.317106
1000	0.328000	0.983538	1000	0.328000	0.328000	0.317119
1000	0.321000	0.983538	1000	0.321000	0.321000	0.317124
1000	0.305000	0.983538	1000	0.305000	0.305000	0.317109
1000	0.305000	0.983538	1000	0.305000	0.305000	0.317095
1000	0.323000	0.983538	1000	0.323000	0.323000	0.317102
1000	0.306000	0.983538	1000	0.306000	0.306000	0.317088
1000	0.332000	0.983538	1000	0.332000	0.332000	0.317106
1000	0.324000	0.983538	1000	0.324000	0.324000	0.317115
1000	0.308000	0.983538	1000	0.308000	0.308000	0.317104
1000	0.312000	0.983538	1000	0.312000	0.312000	0.317098
1000	0.336000	0.983538	1000	0.336000	0.336000	0.317120
1000	0.305000	0.983538	1000	0.305000	0.305000	0.317106
1000	0.320000	0.983538	1000	0.320000	0.320000	0.317109
1000	0.315000	0.983538	1000	0.315000	0.315000	0.317107
1000	0.330000	0.983538	1000	0.330000	0.330000	0.317122
1000	0.320000	0.983538	1000	0.320000	0.320000	0.317126
1000	0.345000	0.983538	1000	0.345000	0.345000	0.317159
1000	0.316000	0.983538	1000	0.316000	0.316000	0.317158
1000	0.329000	0.983538	1000	0.329000	0.329000	0.317172
1000	0.307000	0.983538	1000	0.307000	0.307000	0.317160
1000	0.314000	0.983538	1000	0.314000	0.314000	0.317156
1000	0.321000	0.983538	1000	0.321000	0.321000	0.317161
1000	0.301000	0.983538	1000	0.301000	0.301000	0.317141
1000	0.329000	0.983538	1000	0.329000	0.329000	0.317155
1000	0.336000	0.983538	1000	0.336000	0.336000	0.317178
1000	0.313000	0.983538	1000	0.313000	0.313000	0.317173
1000	0.329000	0.983538	1000	0.329000	0.329000	0.317187
1000	0.302000	0.983538	1000	0.302000	0.302000	0.317169
1000	0.330000	0.983538	1000	0.330000	0.330000	0.317184
1000	0.333000	0.983538	1000	0.333000	0.333000	0.317203
1000	0.328000	0.983538	1000	0.328000	0.328000	0.317215
1000	0.309000	0.983538	1000	0.309000	0.309000	0.317206
1000	0.328000	0.983538	1000	0.328000	0.328000	0.317218
1000	0.291000	0.983538	1000	0.291000	0.291000	0.317188
1000	0.306000	0.983538	1000	0.306000	0.306000	0.317175
1000	0.292000	0.983538	1000	0.292000	0.292000	0.317145
1000	0.308000	0.983538	1000	0.308000	0.308000	0.317134
1000	0.318000	0.983538	1000	0.318000	0.318000	0.317135
1000	0.366000	0.983538	1000	0.366000	0.366000	0.317192
1000	0.300000	0.983538	1000	0.300000	0.300000	0.317172
1000	0.294000	0.983538	1000	0.294000	0.294000	0.317145
1000	0.322000	0.983538	1000	0.322000	0.322000	0.317151
1000	0.324000	0.983538	1000	0.324000	0.324000	0.317159
1000	0.317000	0.983538	1000	0.317000	0.317000	0.317159
1000	0.346000	0.983538	1000	0.346000	0.346000	0.317192
1000	0.309000	0.983538	1000	0.309000	0.309000	0.317183
1000	0.324000	0.983538	1000	0.324000	0.324000	0.317191
1000	0.323000	0.983538	1000	0.323000	0.323000	0.317197
1000	0.317000	0.983538	1000	0.317000	0.317000	0.317197
1000	0.315000	0.983538	1000	0.315000	0.315000	0.317195
1000	0.302000	0.983538	1000	0.302000	0.302000	0.317177
1000	0.361000	0.983538	1000	0.361000	0.361000	0.317227
1000	0.320000	0.983538	1000	0.320000	0.320000	0.317231
1000	0.334000	0.983538	1000	0.334000	0.334000	0.317250
1000	0.302000	0.983538	1000	0.302000	0.302000	0.317232
1000	0.316000	0.983538	1000	0.316000	0.316000	0.317231
1000	0.315000	0.983538	1000	0.315000	0.315000	0.317228
1000	0.355000	0.983538	1000	0.355000	0.355000	0.317272
1000	0.309000	0.983538	1000	0.309000	0.309000	0.317262
1000	0.330000	0.983538	1000	0.330000	0.330000	0.317277
1000	0.303000	0.983538	1000	0.303000	0.303000	0.317260
1000	0.325000	0.983538	1000	0.325000	0.325000	0.317269
1000	0.337000	0.983538	1000	0.337000	0.337000	0.317292
1000	0.322000	0.983538	1000	0.322000	0.322000	0.317297
1000	0.304000	0.983538	1000	0.304000	0.304000	0.317282
1000	0.345000	0.983538	1000	0.345000	0.345000	0.317313
1000	0.283000	0.983538	1000	0.283000	0.283000	0.317275
1000	0.332000	0.983538	1000	0.332000	0.332000	0.317291
1000	0.331000	0.983538	1000	0.331000	0.331000	0.317307
1000	0.337000	0.983538	1000	0.337000	0.337000	0.317329
1000	0.315000	0.983538	1000	0.315000	0.315000	0.317326
1000	0.316000	0.983538	1000	0.316000	0.316000	0.317325
1000	0.310000	0.983538	1000	0.310000	0.310000	0.317316
1000	0.304000	0.983538	1000	0.304000	0.304000	0.317302
1000	0.299000	0.983538	1000	0.299000	0.299000	0.317281
1000	0.342000	0.983538	1000	0.342000	0.342000	0.317309
1000	0.315000	0.983538	1000	0.315000	0.315000	0.317306
1000	0.333000	0.983538	1000	0.333000	0.333000	0.317324
1000	0.361000	0.983538	1000	0.361000	0.361000	0.317372
1000	0.309000	0.983538	1000	0.309000	0.309000	0.317363
1000	0.322000	0.983538	1000	0.322000	0.322000	0.317368
1000	0.341000	0.983538	1000	0.341000	0.341000	0.317395
1000	0.335000	0.983538	1000	0.335000	0.335000	0.317414
1000	0.331000	0.983538	1000	0.331000	0.331000	0.317429
1000	0.336000	0.983538	1000	0.336000	0.336000	0.317450
1000	0.320000	0.983538	1000	0.320000	0.320000	0.317453
1000	0.321000	0.983538	1000	0.321000	0.321000	0.317457
1000	0.296000	0.983538	1000	0.296000	0.296000	0.317433
1000	0.286000	0.983538	1000	0.286000	0.286000	0.317398
1000	0.279000	0.983538	1000	0.279000	0.279000	0.317356
1000	0.327000	0.983538	1000	0.327000	0.327000	0.317366
1000	0.294000	0.983538	1000	0.294000	0.294000	0.317341
1000	0.324000	0.983538	1000	0.324000	0.324000	0.317348
1000	0.332000	0.983538	1000	0.332000	0.332000	0.317364
1000	0.315000	0.983538	1000	0.315000	0.315000	0.317361
1000	0.332000	0.983538	1000	0.332000	0.332000	0.317378
1000	0.304000	0.983538	1000	0.304000	0.304000	0.317363
1000	0.309000	0.983538	1000	0.309000	0.309000	0.317354
1000	0.318000	0.983538	1000	0.318000	0.318000	0.317354
1000	0.319000	0.983538	1000	0.319000	0.319000	0.317356
1000	0.326000	0.983538	1000	0.326000	0.326000	0.317366
1000	0.318000	0.983538	1000	0.318000	0.318000	0.317366
1000	0.343000	0.983538	1000	0.343000	0.343000	0.317394
1000	0.347000	0.983538	1000	0.347000	0.347000	0.317426
1000	0.345000	0.983538	1000	0.345000	0.345000	0.317456
1000	0.348000	0.983538	1000	0.348000	0.348000	0.317489
1000	0.334000	0.983538	1000	0.334000	0.334000	0.317507
1000	0.312000	0.983538	1000	0.312000	0.312000	0.317501
1000	0.311000	0.983538	1000	0.311000	0.311000	0.317494
1000	0.334000	0.983538	1000	0.334000	0.334000	0.317512
1000	0.300000	0.983538	1000	0.300000	0.300000	0.317493
1000	0.336000	0.983538	1000	0.336000	0.336000	0.317513
1000	0.326000	0.983538	1000	0.326000	0.326000	0.317522
1000	0.325000	0.983538	1000	0.325000	0.325000	0.317530
1000	0.322000	0.983538	1000	0.322000	0.322000	0.317535
1000	0.306000	0.983538	1000	0.306000	0.306000	0.317523
1000	0.337000	0.983538	1000	0.337000	0.337000	0.317544
1000	0.329000	0.983538	1000	0.329000	0.329000	0.317556
1000	0.339000	0.983538	1000	0.339000	0.339000	0.317579
1000	0.323000	0.983538	1000	0.323000	0.323000	0.317585
1000	0.305000	0.983538	1000	0.305000	0.305000	0.317571
1000	0.332000	0.983538	1000	0.332000	0.332000	0.317586
1000	0.322000	0.983538	1000	0.322000	0.322000	0.317591
1000	0.316000	0.983538	1000	0.316000	0.316000	0.317589
1000	0.344000	0.983538	1000	0.344000	0.344000	0.317617
1000	0.302000	0.983538	1000	0.302000	0.302000	0.317601
1000	0.329000	0.983538	1000	0.329000	0.329000	0.317613
1000	0.287000	0.983538	1000	0.287000	0.287000	0.317581
1000	0.319000	0.983538	1000	0.319000	0.319000	0.317582
1000	0.287000	0.983538	1000	0.287000	0.287000	0.317550
1000	0.320000	0.983538	1000	0.320000	0.320000	0.317552
1000	0.324000	0.983538	1000	0.324000	0.324000	0.317559
1000	0.351000	0.983538	1000	0.351000	0.351000	0.317594
1000	0.303000	0.983538	1000	0.303000	0.303000	0.317579
1000	0.300000	0.983538	1000	0.300000	0.300000	0.317561
1000	0.331000	0.983538	1000	0.331000	0.331000	0.317575
1000	0.336000	0.983538	1000	0.336000	0.336000	0.317594
1000	0.310000	0.983538	1000	0.310000	0.310000	0.317586
1000	0.311000	0.983538	1000	0.311000	0.311000	0.317579
1000	0.302000	0.983538	1000	0.302000	0.302000	0.317563
1000	0.330000	0.983538	1000	0.330000	0.330000	0.317576
1000	0.319000	0.983538	1000	0.319000	0.319000	0.317577
1000	0.300000	0.983538	1000	0.300000	0.300000	0.317559
1000	0.333000	0.983538	1000	0.333000	0.333000	0.317575
1000	0.318000	0.983538	1000	0.318000	0.318000	0.317576
1000	0.333000	0.983538	1000	0.333000	0.333000	0.317592
1000	0.320000	0.983538	1000	0.320000	0.320000	0.317594
1000	0.338000	0.983538	1000	0.338000	0.338000	0.317615
1000	0.299000	0.983538	1000	0.299000	0.299000	0.317596
1000	0.340000	0.983538	1000	0.340000	0.340000	0.317619
1000	0.343000	0.983538	1000	0.343000	0.343000	0.317645
1000	0.314000	0.983538	1000	0.314000	0.314000	0.317642
1000	0.302000	0.983538	1000	0.302000	0.302000	0.317625
1000	0.318000	0.983538	1000	0.318000	0.318000	0.317626
1000	0.324000	0.983538	1000	0.324000	0.324000	0.317632
1000	0.348000	0.983538	1000	0.348000	0.348000	0.317664
1000	0.310000	0.983538	1000	0.310000	0.310000	0.317656
1000	0.305000	0.983538	1000	0.305000	0.305000	0.317643
1000	0.297000	0.983538	1000	0.297000	0.297000	0.317622
1000	0.312000	0.983538	1000	0.312000	0.312000	0.317616
1000	0.319000	0.983538	1000	0.319000	0.319000	0.317617
1000	0.319000	0.983538	1000	0.319000	0.319000	0.317619
1000	0.301000	0.983538	1000	0.301000	0.301000	0.317602
1000	0.304000	0.983538	1000	0.304000	0.304000	0.317588
1000	0.324000	0.983538	1000	0.324000	0.324000	0.317594
1000	0.322000	0.983538	1000	0.322000	0.322000	0.317599
1000	0.291000	0.983538	1000	0.291000	0.291000	0.317572
1000	0.312000	0.983538	1000	0.312000	0.312000	0.317566
1000	0.314000	0.983538	1000	0.314000	0.314000	0.317563
1000	0.328000	0.983538	1000	0.328000	0.328000	0.317573
1000	0.296000	0.983538	1000	0.296000	0.296000	0.317551
1000	0.290000	0.983538	1000	0.290000	0.290000	0.317523
1000	0.300000	0.983538	1000	0.300000	0.300000	0.317506
1000	0.309000	0.983538	1000	0.309000	0.309000	0.317497
1000	0.296000	0.983538	1000	0.296000	0.296000	0.317475
1000	0.319000	0.983538	1000	0.319000	0.319000	0.317477
1000	0.355000	0.983538	1000	0.355000	0.355000	0.317515
1000	0.305000	0.983538	1000	0.305000	0.305000	0.317502
1000	0.328000	0.983538	1000	0.328000	0.328000	0.317513
1000	0.311000	0.983538	1000	0.311000	0.311000	0.317506
1000	0.323000	0.983538	1000	0.323000	0.323000	0.317512
1000	0.313000	0.983538	1000	0.313000	0.313000	0.317507
1000	0.299000	0.983538	1000	0.299000	0.299000	0.317489
1000	0.294000	0.983538	1000	0.294000	0.294000	0.317465
1000	0.314000	0.983538	1000	0.314000	0.314000	0.317462
1000	0.329000	0.983538	1000	0.329000	0.329000	0.317473
1000	0.342000	0.983538	1000	0.342000	0.342000	0.317498
1000	0.297000	0.983538	1000	0.297000	0.297000	0.317477
1000	0.337000	0.983538	1000	0.337000	0.337000	0.317497
1000	0.279000	0.983538	1000	0.279000	0.279000	0.317458
1000	0.309000	0.983538	1000	0.309000	0.309000	0.317450
1000	0.299000	0.983538	1000	0.299000	0.299000	0.317432
1000	0.331000	0.983538	1000	0.331000	0.331000	0.317445
