# Supplementary material for: Investigating environmental effects on phonology using diachronic models
Source: Evol Hum Sci. 2024 Jan 3;6:e8. doi: 10.1017/ehs.2023.33 (PMC10955398; doi:10.1017/ehs.2023.33)
Supplement: Hartmann et al. supplementary material 4 — Hartmann et al. supplementary material [file S2513843X23000336sup004.zip › TonesClimateGeoPhylo_Public-1.0/results/BayesTraitsOutput/Discrete_Fossilised/FossilCorB.Log.txt]

Options:
Model:                           Discrete: Dependent
Tree File Name:                  ../../data/processed/GTree_phylo4g_combined_trimmed.nex
Data File Name:                  ../../data/processed/Discrete_Fossilised/GTree_Data_Tones_3cat.txt
Log File Name:                   ../../results/BayesTraitsOutput/Discrete_Fossilised/FossilCorB.Log.txt
Save Initial Trees:              False
Save Trees:                      False
Summary:                         False
Seed:                            196105626
Precision:                       64 bits
Cores:                           1
Analysis Type:                   MCMC
Sample Period:                   1000
Iterations:                      1010000
Burn in:                         10000
MCMC ML Start:                   False
Schedule File:                   ../../results/BayesTraitsOutput/Discrete_Fossilised/FossilCorB.Schedule.txt
Rate Dev:                        AutoTune
No of Rates:                     8
Base frequency (PI's):           None
Character Symbols:               00,01,10,11
Using a covarion model:          False
Normalise Q Matrix:              False
Tags:	249
	N251	250	Tiv_Tivoid Aghem_Grassfields Kom_Grassfields Oku_Grassfields Moghamo_Grassfields Fefe_Grassfields Mungaka_Grassfields Bamun_Grassfields Zaambo_Jarawan A53_Bafia_rikpa A31_Bubi A45_Nyokon A44_Tunen A46_Nomaande A462_Yambeta A601_Tuki A622_Nugunu A62B_Mmala A62C_Libie A43a_Basaa A42_Abo A61_Ngoro-lunda A61_Ngoro-Asom A61_Ngoro-Bisoo A63_Mangisa A71_Eton A72a_Ewondo A74a_Bulu A75a_Fang_Bitam A75a_Fang_Minvoul A75a_Fang_Medouneu A24_Duala A33a_Yasa A32C_Batanga A34_Benga A22_Bakweri A122_Bakundu A11_Londo A121_Mbonge A141_Lefo A15C_Akossi A15C_Mkaa A15C_Elung_Central_Manenguba A15A_Mbuu A15_Manenguba A15B_Mienge_NW_Manenguba B204_Ndambomo_Li B204_Ndambomo_Mbadi B204_Ndambomo_Massoukou B22E_Mwesa A91_Kwakum A93_Kako A803_Shiwa A81_Kwasio A83_Mekaa A832_Bekol A84_Njem A841_Badwe A86c_Mpiemo B203_Samaye B32_Kande B11a_Mpongwe B11b_Orungu B11c_Galwa B11d_Dyumba B11F_Enenga C85_Wongo C83_Bushong C71_Tetela C76_Ombo C105_Mbenga C36d_Lingala C142_Mondongo C104_Aka C101_Babole_Ma C101_Babole_Dz C32_Bobangi C323_Mpama C101_Babole_Ep C322_Zamba C141_Bonyala C22_Akwa C25E_Eboyi C25_Mboshi C25A_Bunji C25B_Olee C25C_Ondinga D12_Lengola C61_Mongo D23_Kibira-Kumu_1919 D311_Bila D201_Liko C401_Pakabete C43A_Baati H16c_Yombe B404_Ngubi B42_Sangu_Mb H42_Hunganna H11_Beembe H13_Kikunyi_1989 H131_Kisundi_Congo_Kimongo_1988 H16_Cimbala H16c_Kiyombe_DRC_1982 H16_Cilinji H16d_Ciwoyo_DRC_2012 H16_Cizobe H16_Kikongo H16b_Kindibu_2013 H16g_Ntandu H16g_Kimpangu_2012 H16_Kimbata_Ngidinga H16h_Kinkanu_2012 H16_Kimbeko C34_Sakata B865_Nzadi B85e_Mput B862_Lwel B85_Yanzi B864_Ngong B863_Pindi B503_Vili B501_Wanzi_E B52_Nzebi B78_Wuumu B77b_Fumu B63_Ndumu H21a_Kimbundu L13_Kwese K31_Luyana L52_Lunda K11_Ciokwe K14_Lwena K33_Kwangali K332_Rumanyo R11_Umbundu R31_Herero R21_Kwanyama R22_Ndonga L31a_Luba-Kasai L33_Luba-Shaba D28_Holoholo D20B_Vamba_1919 D43_Nyanga M61_Lenje M42_Bemba M54_Lamba JD66_Kiha JD62_Rundi JD65_Hangaza JE25_Mkwaya JE25_Jita JE25_Kilegi JE404_Shasi JE45_Nata JE42_Gusii JE403_Suba JE43_Kuria JE43_Kuria_Mago JE43_Kuria_Tari JE17_Gwere JE15_Luganda JE32_Luyia JE34_Samialugwe JE31_Lumasaaba JE31c_Bukusu JE23_Zinza JE21_Runyambo JE22_Haya JE13_Runyankore JE14_Rukiga F23_Sumbwa F22_Nyamwezi F21_Ntuzu F21_Sukuma F32_Nyaturucha F32_Nyaturuwil M13_Fipa M14_Rungu M15_Mambwe M21_Ndali M31_Nyakyusa M25_Safwa P31_Emakhua P31G_Ikorovere N21_Tumbuka_Malawi N31_Chewa S11_Shona S16_Kalanga S21_Venda K21_Lozi S31_Tswana S311_Shekgalagari S51_Tshwa S53_Tsonga S41_Xhosa S42_Zulu S44_Ndebele P21_Yao P23_Simakonde P25_Mabia P13_Matumbi G52_Ndamba N12_Ngoni G64_Pangwa G63_Bena F33_Langi G31_Zigua G23_Sambaa G24_Bondei G12_Kagulu G35_Luguru E71A_Upper_Pokomo E72a_Giryama E73_Digo G44a_Ngazija G44b_Ndzwani G44D_Maore G42a_Amu G41_Bajuni G412_Mwiini G401_Mwani G43_Kae G42_Swahili G42d_Unguja G22_Asu G22A_North_Pare G22B_South_Pare G39_Saghala E65_Gweno E623A_Kiseri E623D_Keni E623_Mkuu E621D_Kibosho E621B_Machame E53_Meru E621C_Siha E64_Kahe E622A_Kimochi E622C_Lema E55_Kamba_Kitu E55_Kamba E55_Kamba_Mach E51_Kikuyu E54_Tharaka E53_Igoji E53_Miutini E53_Tigania E53_Merutig E53_Imenti E53_Meruimenti 
	N252	8	Tiv_Tivoid Aghem_Grassfields Kom_Grassfields Oku_Grassfields Moghamo_Grassfields Fefe_Grassfields Mungaka_Grassfields Bamun_Grassfields 
	N253	7	Aghem_Grassfields Kom_Grassfields Oku_Grassfields Moghamo_Grassfields Fefe_Grassfields Mungaka_Grassfields Bamun_Grassfields 
	N254	3	Aghem_Grassfields Kom_Grassfields Oku_Grassfields 
	N255	2	Kom_Grassfields Oku_Grassfields 
	N256	4	Moghamo_Grassfields Fefe_Grassfields Mungaka_Grassfields Bamun_Grassfields 
	N257	3	Fefe_Grassfields Mungaka_Grassfields Bamun_Grassfields 
	N258	2	Mungaka_Grassfields Bamun_Grassfields 
	N259	242	Zaambo_Jarawan A53_Bafia_rikpa A31_Bubi A45_Nyokon A44_Tunen A46_Nomaande A462_Yambeta A601_Tuki A622_Nugunu A62B_Mmala A62C_Libie A43a_Basaa A42_Abo A61_Ngoro-lunda A61_Ngoro-Asom A61_Ngoro-Bisoo A63_Mangisa A71_Eton A72a_Ewondo A74a_Bulu A75a_Fang_Bitam A75a_Fang_Minvoul A75a_Fang_Medouneu A24_Duala A33a_Yasa A32C_Batanga A34_Benga A22_Bakweri A122_Bakundu A11_Londo A121_Mbonge A141_Lefo A15C_Akossi A15C_Mkaa A15C_Elung_Central_Manenguba A15A_Mbuu A15_Manenguba A15B_Mienge_NW_Manenguba B204_Ndambomo_Li B204_Ndambomo_Mbadi B204_Ndambomo_Massoukou B22E_Mwesa A91_Kwakum A93_Kako A803_Shiwa A81_Kwasio A83_Mekaa A832_Bekol A84_Njem A841_Badwe A86c_Mpiemo B203_Samaye B32_Kande B11a_Mpongwe B11b_Orungu B11c_Galwa B11d_Dyumba B11F_Enenga C85_Wongo C83_Bushong C71_Tetela C76_Ombo C105_Mbenga C36d_Lingala C142_Mondongo C104_Aka C101_Babole_Ma C101_Babole_Dz C32_Bobangi C323_Mpama C101_Babole_Ep C322_Zamba C141_Bonyala C22_Akwa C25E_Eboyi C25_Mboshi C25A_Bunji C25B_Olee C25C_Ondinga D12_Lengola C61_Mongo D23_Kibira-Kumu_1919 D311_Bila D201_Liko C401_Pakabete C43A_Baati H16c_Yombe B404_Ngubi B42_Sangu_Mb H42_Hunganna H11_Beembe H13_Kikunyi_1989 H131_Kisundi_Congo_Kimongo_1988 H16_Cimbala H16c_Kiyombe_DRC_1982 H16_Cilinji H16d_Ciwoyo_DRC_2012 H16_Cizobe H16_Kikongo H16b_Kindibu_2013 H16g_Ntandu H16g_Kimpangu_2012 H16_Kimbata_Ngidinga H16h_Kinkanu_2012 H16_Kimbeko C34_Sakata B865_Nzadi B85e_Mput B862_Lwel B85_Yanzi B864_Ngong B863_Pindi B503_Vili B501_Wanzi_E B52_Nzebi B78_Wuumu B77b_Fumu B63_Ndumu H21a_Kimbundu L13_Kwese K31_Luyana L52_Lunda K11_Ciokwe K14_Lwena K33_Kwangali K332_Rumanyo R11_Umbundu R31_Herero R21_Kwanyama R22_Ndonga L31a_Luba-Kasai L33_Luba-Shaba D28_Holoholo D20B_Vamba_1919 D43_Nyanga M61_Lenje M42_Bemba M54_Lamba JD66_Kiha JD62_Rundi JD65_Hangaza JE25_Mkwaya JE25_Jita JE25_Kilegi JE404_Shasi JE45_Nata JE42_Gusii JE403_Suba JE43_Kuria JE43_Kuria_Mago JE43_Kuria_Tari JE17_Gwere JE15_Luganda JE32_Luyia JE34_Samialugwe JE31_Lumasaaba JE31c_Bukusu JE23_Zinza JE21_Runyambo JE22_Haya JE13_Runyankore JE14_Rukiga F23_Sumbwa F22_Nyamwezi F21_Ntuzu F21_Sukuma F32_Nyaturucha F32_Nyaturuwil M13_Fipa M14_Rungu M15_Mambwe M21_Ndali M31_Nyakyusa M25_Safwa P31_Emakhua P31G_Ikorovere N21_Tumbuka_Malawi N31_Chewa S11_Shona S16_Kalanga S21_Venda K21_Lozi S31_Tswana S311_Shekgalagari S51_Tshwa S53_Tsonga S41_Xhosa S42_Zulu S44_Ndebele P21_Yao P23_Simakonde P25_Mabia P13_Matumbi G52_Ndamba N12_Ngoni G64_Pangwa G63_Bena F33_Langi G31_Zigua G23_Sambaa G24_Bondei G12_Kagulu G35_Luguru E71A_Upper_Pokomo E72a_Giryama E73_Digo G44a_Ngazija G44b_Ndzwani G44D_Maore G42a_Amu G41_Bajuni G412_Mwiini G401_Mwani G43_Kae G42_Swahili G42d_Unguja G22_Asu G22A_North_Pare G22B_South_Pare G39_Saghala E65_Gweno E623A_Kiseri E623D_Keni E623_Mkuu E621D_Kibosho E621B_Machame E53_Meru E621C_Siha E64_Kahe E622A_Kimochi E622C_Lema E55_Kamba_Kitu E55_Kamba E55_Kamba_Mach E51_Kikuyu E54_Tharaka E53_Igoji E53_Miutini E53_Tigania E53_Merutig E53_Imenti E53_Meruimenti 
	N260	38	Zaambo_Jarawan A53_Bafia_rikpa A31_Bubi A45_Nyokon A44_Tunen A46_Nomaande A462_Yambeta A601_Tuki A622_Nugunu A62B_Mmala A62C_Libie A43a_Basaa A42_Abo A61_Ngoro-lunda A61_Ngoro-Asom A61_Ngoro-Bisoo A63_Mangisa A71_Eton A72a_Ewondo A74a_Bulu A75a_Fang_Bitam A75a_Fang_Minvoul A75a_Fang_Medouneu A24_Duala A33a_Yasa A32C_Batanga A34_Benga A22_Bakweri A122_Bakundu A11_Londo A121_Mbonge A141_Lefo A15C_Akossi A15C_Mkaa A15C_Elung_Central_Manenguba A15A_Mbuu A15_Manenguba A15B_Mienge_NW_Manenguba 
	N261	11	Zaambo_Jarawan A53_Bafia_rikpa A31_Bubi A45_Nyokon A44_Tunen A46_Nomaande A462_Yambeta A601_Tuki A622_Nugunu A62B_Mmala A62C_Libie 
	N262	10	A53_Bafia_rikpa A31_Bubi A45_Nyokon A44_Tunen A46_Nomaande A462_Yambeta A601_Tuki A622_Nugunu A62B_Mmala A62C_Libie 
	N263	9	A31_Bubi A45_Nyokon A44_Tunen A46_Nomaande A462_Yambeta A601_Tuki A622_Nugunu A62B_Mmala A62C_Libie 
	N264	8	A45_Nyokon A44_Tunen A46_Nomaande A462_Yambeta A601_Tuki A622_Nugunu A62B_Mmala A62C_Libie 
	N265	7	A44_Tunen A46_Nomaande A462_Yambeta A601_Tuki A622_Nugunu A62B_Mmala A62C_Libie 
	N266	2	A44_Tunen A46_Nomaande 
	N267	5	A462_Yambeta A601_Tuki A622_Nugunu A62B_Mmala A62C_Libie 
	N268	4	A601_Tuki A622_Nugunu A62B_Mmala A62C_Libie 
	N269	3	A622_Nugunu A62B_Mmala A62C_Libie 
	N270	2	A62B_Mmala A62C_Libie 
	N271	27	A43a_Basaa A42_Abo A61_Ngoro-lunda A61_Ngoro-Asom A61_Ngoro-Bisoo A63_Mangisa A71_Eton A72a_Ewondo A74a_Bulu A75a_Fang_Bitam A75a_Fang_Minvoul A75a_Fang_Medouneu A24_Duala A33a_Yasa A32C_Batanga A34_Benga A22_Bakweri A122_Bakundu A11_Londo A121_Mbonge A141_Lefo A15C_Akossi A15C_Mkaa A15C_Elung_Central_Manenguba A15A_Mbuu A15_Manenguba A15B_Mienge_NW_Manenguba 
	N272	12	A43a_Basaa A42_Abo A61_Ngoro-lunda A61_Ngoro-Asom A61_Ngoro-Bisoo A63_Mangisa A71_Eton A72a_Ewondo A74a_Bulu A75a_Fang_Bitam A75a_Fang_Minvoul A75a_Fang_Medouneu 
	N273	2	A43a_Basaa A42_Abo 
	N274	10	A61_Ngoro-lunda A61_Ngoro-Asom A61_Ngoro-Bisoo A63_Mangisa A71_Eton A72a_Ewondo A74a_Bulu A75a_Fang_Bitam A75a_Fang_Minvoul A75a_Fang_Medouneu 
	N275	9	A61_Ngoro-Asom A61_Ngoro-Bisoo A63_Mangisa A71_Eton A72a_Ewondo A74a_Bulu A75a_Fang_Bitam A75a_Fang_Minvoul A75a_Fang_Medouneu 
	N276	2	A61_Ngoro-Asom A61_Ngoro-Bisoo 
	N277	7	A63_Mangisa A71_Eton A72a_Ewondo A74a_Bulu A75a_Fang_Bitam A75a_Fang_Minvoul A75a_Fang_Medouneu 
	N278	2	A63_Mangisa A71_Eton 
	N279	5	A72a_Ewondo A74a_Bulu A75a_Fang_Bitam A75a_Fang_Minvoul A75a_Fang_Medouneu 
	N280	4	A74a_Bulu A75a_Fang_Bitam A75a_Fang_Minvoul A75a_Fang_Medouneu 
	N281	3	A75a_Fang_Bitam A75a_Fang_Minvoul A75a_Fang_Medouneu 
	N282	2	A75a_Fang_Minvoul A75a_Fang_Medouneu 
	N283	15	A24_Duala A33a_Yasa A32C_Batanga A34_Benga A22_Bakweri A122_Bakundu A11_Londo A121_Mbonge A141_Lefo A15C_Akossi A15C_Mkaa A15C_Elung_Central_Manenguba A15A_Mbuu A15_Manenguba A15B_Mienge_NW_Manenguba 
	N284	4	A24_Duala A33a_Yasa A32C_Batanga A34_Benga 
	N285	3	A33a_Yasa A32C_Batanga A34_Benga 
	N286	2	A32C_Batanga A34_Benga 
	N287	11	A22_Bakweri A122_Bakundu A11_Londo A121_Mbonge A141_Lefo A15C_Akossi A15C_Mkaa A15C_Elung_Central_Manenguba A15A_Mbuu A15_Manenguba A15B_Mienge_NW_Manenguba 
	N288	4	A22_Bakweri A122_Bakundu A11_Londo A121_Mbonge 
	N289	3	A122_Bakundu A11_Londo A121_Mbonge 
	N290	2	A11_Londo A121_Mbonge 
	N291	7	A141_Lefo A15C_Akossi A15C_Mkaa A15C_Elung_Central_Manenguba A15A_Mbuu A15_Manenguba A15B_Mienge_NW_Manenguba 
	N292	6	A15C_Akossi A15C_Mkaa A15C_Elung_Central_Manenguba A15A_Mbuu A15_Manenguba A15B_Mienge_NW_Manenguba 
	N293	2	A15C_Akossi A15C_Mkaa 
	N294	4	A15C_Elung_Central_Manenguba A15A_Mbuu A15_Manenguba A15B_Mienge_NW_Manenguba 
	N295	3	A15A_Mbuu A15_Manenguba A15B_Mienge_NW_Manenguba 
	N296	2	A15_Manenguba A15B_Mienge_NW_Manenguba 
	N297	204	B204_Ndambomo_Li B204_Ndambomo_Mbadi B204_Ndambomo_Massoukou B22E_Mwesa A91_Kwakum A93_Kako A803_Shiwa A81_Kwasio A83_Mekaa A832_Bekol A84_Njem A841_Badwe A86c_Mpiemo B203_Samaye B32_Kande B11a_Mpongwe B11b_Orungu B11c_Galwa B11d_Dyumba B11F_Enenga C85_Wongo C83_Bushong C71_Tetela C76_Ombo C105_Mbenga C36d_Lingala C142_Mondongo C104_Aka C101_Babole_Ma C101_Babole_Dz C32_Bobangi C323_Mpama C101_Babole_Ep C322_Zamba C141_Bonyala C22_Akwa C25E_Eboyi C25_Mboshi C25A_Bunji C25B_Olee C25C_Ondinga D12_Lengola C61_Mongo D23_Kibira-Kumu_1919 D311_Bila D201_Liko C401_Pakabete C43A_Baati H16c_Yombe B404_Ngubi B42_Sangu_Mb H42_Hunganna H11_Beembe H13_Kikunyi_1989 H131_Kisundi_Congo_Kimongo_1988 H16_Cimbala H16c_Kiyombe_DRC_1982 H16_Cilinji H16d_Ciwoyo_DRC_2012 H16_Cizobe H16_Kikongo H16b_Kindibu_2013 H16g_Ntandu H16g_Kimpangu_2012 H16_Kimbata_Ngidinga H16h_Kinkanu_2012 H16_Kimbeko C34_Sakata B865_Nzadi B85e_Mput B862_Lwel B85_Yanzi B864_Ngong B863_Pindi B503_Vili B501_Wanzi_E B52_Nzebi B78_Wuumu B77b_Fumu B63_Ndumu H21a_Kimbundu L13_Kwese K31_Luyana L52_Lunda K11_Ciokwe K14_Lwena K33_Kwangali K332_Rumanyo R11_Umbundu R31_Herero R21_Kwanyama R22_Ndonga L31a_Luba-Kasai L33_Luba-Shaba D28_Holoholo D20B_Vamba_1919 D43_Nyanga M61_Lenje M42_Bemba M54_Lamba JD66_Kiha JD62_Rundi JD65_Hangaza JE25_Mkwaya JE25_Jita JE25_Kilegi JE404_Shasi JE45_Nata JE42_Gusii JE403_Suba JE43_Kuria JE43_Kuria_Mago JE43_Kuria_Tari JE17_Gwere JE15_Luganda JE32_Luyia JE34_Samialugwe JE31_Lumasaaba JE31c_Bukusu JE23_Zinza JE21_Runyambo JE22_Haya JE13_Runyankore JE14_Rukiga F23_Sumbwa F22_Nyamwezi F21_Ntuzu F21_Sukuma F32_Nyaturucha F32_Nyaturuwil M13_Fipa M14_Rungu M15_Mambwe M21_Ndali M31_Nyakyusa M25_Safwa P31_Emakhua P31G_Ikorovere N21_Tumbuka_Malawi N31_Chewa S11_Shona S16_Kalanga S21_Venda K21_Lozi S31_Tswana S311_Shekgalagari S51_Tshwa S53_Tsonga S41_Xhosa S42_Zulu S44_Ndebele P21_Yao P23_Simakonde P25_Mabia P13_Matumbi G52_Ndamba N12_Ngoni G64_Pangwa G63_Bena F33_Langi G31_Zigua G23_Sambaa G24_Bondei G12_Kagulu G35_Luguru E71A_Upper_Pokomo E72a_Giryama E73_Digo G44a_Ngazija G44b_Ndzwani G44D_Maore G42a_Amu G41_Bajuni G412_Mwiini G401_Mwani G43_Kae G42_Swahili G42d_Unguja G22_Asu G22A_North_Pare G22B_South_Pare G39_Saghala E65_Gweno E623A_Kiseri E623D_Keni E623_Mkuu E621D_Kibosho E621B_Machame E53_Meru E621C_Siha E64_Kahe E622A_Kimochi E622C_Lema E55_Kamba_Kitu E55_Kamba E55_Kamba_Mach E51_Kikuyu E54_Tharaka E53_Igoji E53_Miutini E53_Tigania E53_Merutig E53_Imenti E53_Meruimenti 
	N298	13	B204_Ndambomo_Li B204_Ndambomo_Mbadi B204_Ndambomo_Massoukou B22E_Mwesa A91_Kwakum A93_Kako A803_Shiwa A81_Kwasio A83_Mekaa A832_Bekol A84_Njem A841_Badwe A86c_Mpiemo 
	N299	4	B204_Ndambomo_Li B204_Ndambomo_Mbadi B204_Ndambomo_Massoukou B22E_Mwesa 
	N300	3	B204_Ndambomo_Li B204_Ndambomo_Mbadi B204_Ndambomo_Massoukou 
	N301	2	B204_Ndambomo_Mbadi B204_Ndambomo_Massoukou 
	N302	9	A91_Kwakum A93_Kako A803_Shiwa A81_Kwasio A83_Mekaa A832_Bekol A84_Njem A841_Badwe A86c_Mpiemo 
	N303	2	A91_Kwakum A93_Kako 
	N304	7	A803_Shiwa A81_Kwasio A83_Mekaa A832_Bekol A84_Njem A841_Badwe A86c_Mpiemo 
	N305	4	A803_Shiwa A81_Kwasio A83_Mekaa A832_Bekol 
	N306	2	A803_Shiwa A81_Kwasio 
	N307	2	A83_Mekaa A832_Bekol 
	N308	3	A84_Njem A841_Badwe A86c_Mpiemo 
	N309	2	A84_Njem A841_Badwe 
	N310	191	B203_Samaye B32_Kande B11a_Mpongwe B11b_Orungu B11c_Galwa B11d_Dyumba B11F_Enenga C85_Wongo C83_Bushong C71_Tetela C76_Ombo C105_Mbenga C36d_Lingala C142_Mondongo C104_Aka C101_Babole_Ma C101_Babole_Dz C32_Bobangi C323_Mpama C101_Babole_Ep C322_Zamba C141_Bonyala C22_Akwa C25E_Eboyi C25_Mboshi C25A_Bunji C25B_Olee C25C_Ondinga D12_Lengola C61_Mongo D23_Kibira-Kumu_1919 D311_Bila D201_Liko C401_Pakabete C43A_Baati H16c_Yombe B404_Ngubi B42_Sangu_Mb H42_Hunganna H11_Beembe H13_Kikunyi_1989 H131_Kisundi_Congo_Kimongo_1988 H16_Cimbala H16c_Kiyombe_DRC_1982 H16_Cilinji H16d_Ciwoyo_DRC_2012 H16_Cizobe H16_Kikongo H16b_Kindibu_2013 H16g_Ntandu H16g_Kimpangu_2012 H16_Kimbata_Ngidinga H16h_Kinkanu_2012 H16_Kimbeko C34_Sakata B865_Nzadi B85e_Mput B862_Lwel B85_Yanzi B864_Ngong B863_Pindi B503_Vili B501_Wanzi_E B52_Nzebi B78_Wuumu B77b_Fumu B63_Ndumu H21a_Kimbundu L13_Kwese K31_Luyana L52_Lunda K11_Ciokwe K14_Lwena K33_Kwangali K332_Rumanyo R11_Umbundu R31_Herero R21_Kwanyama R22_Ndonga L31a_Luba-Kasai L33_Luba-Shaba D28_Holoholo D20B_Vamba_1919 D43_Nyanga M61_Lenje M42_Bemba M54_Lamba JD66_Kiha JD62_Rundi JD65_Hangaza JE25_Mkwaya JE25_Jita JE25_Kilegi JE404_Shasi JE45_Nata JE42_Gusii JE403_Suba JE43_Kuria JE43_Kuria_Mago JE43_Kuria_Tari JE17_Gwere JE15_Luganda JE32_Luyia JE34_Samialugwe JE31_Lumasaaba JE31c_Bukusu JE23_Zinza JE21_Runyambo JE22_Haya JE13_Runyankore JE14_Rukiga F23_Sumbwa F22_Nyamwezi F21_Ntuzu F21_Sukuma F32_Nyaturucha F32_Nyaturuwil M13_Fipa M14_Rungu M15_Mambwe M21_Ndali M31_Nyakyusa M25_Safwa P31_Emakhua P31G_Ikorovere N21_Tumbuka_Malawi N31_Chewa S11_Shona S16_Kalanga S21_Venda K21_Lozi S31_Tswana S311_Shekgalagari S51_Tshwa S53_Tsonga S41_Xhosa S42_Zulu S44_Ndebele P21_Yao P23_Simakonde P25_Mabia P13_Matumbi G52_Ndamba N12_Ngoni G64_Pangwa G63_Bena F33_Langi G31_Zigua G23_Sambaa G24_Bondei G12_Kagulu G35_Luguru E71A_Upper_Pokomo E72a_Giryama E73_Digo G44a_Ngazija G44b_Ndzwani G44D_Maore G42a_Amu G41_Bajuni G412_Mwiini G401_Mwani G43_Kae G42_Swahili G42d_Unguja G22_Asu G22A_North_Pare G22B_South_Pare G39_Saghala E65_Gweno E623A_Kiseri E623D_Keni E623_Mkuu E621D_Kibosho E621B_Machame E53_Meru E621C_Siha E64_Kahe E622A_Kimochi E622C_Lema E55_Kamba_Kitu E55_Kamba E55_Kamba_Mach E51_Kikuyu E54_Tharaka E53_Igoji E53_Miutini E53_Tigania E53_Merutig E53_Imenti E53_Meruimenti 
	N311	190	B32_Kande B11a_Mpongwe B11b_Orungu B11c_Galwa B11d_Dyumba B11F_Enenga C85_Wongo C83_Bushong C71_Tetela C76_Ombo C105_Mbenga C36d_Lingala C142_Mondongo C104_Aka C101_Babole_Ma C101_Babole_Dz C32_Bobangi C323_Mpama C101_Babole_Ep C322_Zamba C141_Bonyala C22_Akwa C25E_Eboyi C25_Mboshi C25A_Bunji C25B_Olee C25C_Ondinga D12_Lengola C61_Mongo D23_Kibira-Kumu_1919 D311_Bila D201_Liko C401_Pakabete C43A_Baati H16c_Yombe B404_Ngubi B42_Sangu_Mb H42_Hunganna H11_Beembe H13_Kikunyi_1989 H131_Kisundi_Congo_Kimongo_1988 H16_Cimbala H16c_Kiyombe_DRC_1982 H16_Cilinji H16d_Ciwoyo_DRC_2012 H16_Cizobe H16_Kikongo H16b_Kindibu_2013 H16g_Ntandu H16g_Kimpangu_2012 H16_Kimbata_Ngidinga H16h_Kinkanu_2012 H16_Kimbeko C34_Sakata B865_Nzadi B85e_Mput B862_Lwel B85_Yanzi B864_Ngong B863_Pindi B503_Vili B501_Wanzi_E B52_Nzebi B78_Wuumu B77b_Fumu B63_Ndumu H21a_Kimbundu L13_Kwese K31_Luyana L52_Lunda K11_Ciokwe K14_Lwena K33_Kwangali K332_Rumanyo R11_Umbundu R31_Herero R21_Kwanyama R22_Ndonga L31a_Luba-Kasai L33_Luba-Shaba D28_Holoholo D20B_Vamba_1919 D43_Nyanga M61_Lenje M42_Bemba M54_Lamba JD66_Kiha JD62_Rundi JD65_Hangaza JE25_Mkwaya JE25_Jita JE25_Kilegi JE404_Shasi JE45_Nata JE42_Gusii JE403_Suba JE43_Kuria JE43_Kuria_Mago JE43_Kuria_Tari JE17_Gwere JE15_Luganda JE32_Luyia JE34_Samialugwe JE31_Lumasaaba JE31c_Bukusu JE23_Zinza JE21_Runyambo JE22_Haya JE13_Runyankore JE14_Rukiga F23_Sumbwa F22_Nyamwezi F21_Ntuzu F21_Sukuma F32_Nyaturucha F32_Nyaturuwil M13_Fipa M14_Rungu M15_Mambwe M21_Ndali M31_Nyakyusa M25_Safwa P31_Emakhua P31G_Ikorovere N21_Tumbuka_Malawi N31_Chewa S11_Shona S16_Kalanga S21_Venda K21_Lozi S31_Tswana S311_Shekgalagari S51_Tshwa S53_Tsonga S41_Xhosa S42_Zulu S44_Ndebele P21_Yao P23_Simakonde P25_Mabia P13_Matumbi G52_Ndamba N12_Ngoni G64_Pangwa G63_Bena F33_Langi G31_Zigua G23_Sambaa G24_Bondei G12_Kagulu G35_Luguru E71A_Upper_Pokomo E72a_Giryama E73_Digo G44a_Ngazija G44b_Ndzwani G44D_Maore G42a_Amu G41_Bajuni G412_Mwiini G401_Mwani G43_Kae G42_Swahili G42d_Unguja G22_Asu G22A_North_Pare G22B_South_Pare G39_Saghala E65_Gweno E623A_Kiseri E623D_Keni E623_Mkuu E621D_Kibosho E621B_Machame E53_Meru E621C_Siha E64_Kahe E622A_Kimochi E622C_Lema E55_Kamba_Kitu E55_Kamba E55_Kamba_Mach E51_Kikuyu E54_Tharaka E53_Igoji E53_Miutini E53_Tigania E53_Merutig E53_Imenti E53_Meruimenti 
	N312	6	B32_Kande B11a_Mpongwe B11b_Orungu B11c_Galwa B11d_Dyumba B11F_Enenga 
	N313	5	B11a_Mpongwe B11b_Orungu B11c_Galwa B11d_Dyumba B11F_Enenga 
	N314	2	B11a_Mpongwe B11b_Orungu 
	N315	3	B11c_Galwa B11d_Dyumba B11F_Enenga 
	N316	2	B11d_Dyumba B11F_Enenga 
	N317	184	C85_Wongo C83_Bushong C71_Tetela C76_Ombo C105_Mbenga C36d_Lingala C142_Mondongo C104_Aka C101_Babole_Ma C101_Babole_Dz C32_Bobangi C323_Mpama C101_Babole_Ep C322_Zamba C141_Bonyala C22_Akwa C25E_Eboyi C25_Mboshi C25A_Bunji C25B_Olee C25C_Ondinga D12_Lengola C61_Mongo D23_Kibira-Kumu_1919 D311_Bila D201_Liko C401_Pakabete C43A_Baati H16c_Yombe B404_Ngubi B42_Sangu_Mb H42_Hunganna H11_Beembe H13_Kikunyi_1989 H131_Kisundi_Congo_Kimongo_1988 H16_Cimbala H16c_Kiyombe_DRC_1982 H16_Cilinji H16d_Ciwoyo_DRC_2012 H16_Cizobe H16_Kikongo H16b_Kindibu_2013 H16g_Ntandu H16g_Kimpangu_2012 H16_Kimbata_Ngidinga H16h_Kinkanu_2012 H16_Kimbeko C34_Sakata B865_Nzadi B85e_Mput B862_Lwel B85_Yanzi B864_Ngong B863_Pindi B503_Vili B501_Wanzi_E B52_Nzebi B78_Wuumu B77b_Fumu B63_Ndumu H21a_Kimbundu L13_Kwese K31_Luyana L52_Lunda K11_Ciokwe K14_Lwena K33_Kwangali K332_Rumanyo R11_Umbundu R31_Herero R21_Kwanyama R22_Ndonga L31a_Luba-Kasai L33_Luba-Shaba D28_Holoholo D20B_Vamba_1919 D43_Nyanga M61_Lenje M42_Bemba M54_Lamba JD66_Kiha JD62_Rundi JD65_Hangaza JE25_Mkwaya JE25_Jita JE25_Kilegi JE404_Shasi JE45_Nata JE42_Gusii JE403_Suba JE43_Kuria JE43_Kuria_Mago JE43_Kuria_Tari JE17_Gwere JE15_Luganda JE32_Luyia JE34_Samialugwe JE31_Lumasaaba JE31c_Bukusu JE23_Zinza JE21_Runyambo JE22_Haya JE13_Runyankore JE14_Rukiga F23_Sumbwa F22_Nyamwezi F21_Ntuzu F21_Sukuma F32_Nyaturucha F32_Nyaturuwil M13_Fipa M14_Rungu M15_Mambwe M21_Ndali M31_Nyakyusa M25_Safwa P31_Emakhua P31G_Ikorovere N21_Tumbuka_Malawi N31_Chewa S11_Shona S16_Kalanga S21_Venda K21_Lozi S31_Tswana S311_Shekgalagari S51_Tshwa S53_Tsonga S41_Xhosa S42_Zulu S44_Ndebele P21_Yao P23_Simakonde P25_Mabia P13_Matumbi G52_Ndamba N12_Ngoni G64_Pangwa G63_Bena F33_Langi G31_Zigua G23_Sambaa G24_Bondei G12_Kagulu G35_Luguru E71A_Upper_Pokomo E72a_Giryama E73_Digo G44a_Ngazija G44b_Ndzwani G44D_Maore G42a_Amu G41_Bajuni G412_Mwiini G401_Mwani G43_Kae G42_Swahili G42d_Unguja G22_Asu G22A_North_Pare G22B_South_Pare G39_Saghala E65_Gweno E623A_Kiseri E623D_Keni E623_Mkuu E621D_Kibosho E621B_Machame E53_Meru E621C_Siha E64_Kahe E622A_Kimochi E622C_Lema E55_Kamba_Kitu E55_Kamba E55_Kamba_Mach E51_Kikuyu E54_Tharaka E53_Igoji E53_Miutini E53_Tigania E53_Merutig E53_Imenti E53_Meruimenti 
	N318	28	C85_Wongo C83_Bushong C71_Tetela C76_Ombo C105_Mbenga C36d_Lingala C142_Mondongo C104_Aka C101_Babole_Ma C101_Babole_Dz C32_Bobangi C323_Mpama C101_Babole_Ep C322_Zamba C141_Bonyala C22_Akwa C25E_Eboyi C25_Mboshi C25A_Bunji C25B_Olee C25C_Ondinga D12_Lengola C61_Mongo D23_Kibira-Kumu_1919 D311_Bila D201_Liko C401_Pakabete C43A_Baati 
	N319	4	C85_Wongo C83_Bushong C71_Tetela C76_Ombo 
	N320	2	C85_Wongo C83_Bushong 
	N321	2	C71_Tetela C76_Ombo 
	N322	24	C105_Mbenga C36d_Lingala C142_Mondongo C104_Aka C101_Babole_Ma C101_Babole_Dz C32_Bobangi C323_Mpama C101_Babole_Ep C322_Zamba C141_Bonyala C22_Akwa C25E_Eboyi C25_Mboshi C25A_Bunji C25B_Olee C25C_Ondinga D12_Lengola C61_Mongo D23_Kibira-Kumu_1919 D311_Bila D201_Liko C401_Pakabete C43A_Baati 
	N323	17	C105_Mbenga C36d_Lingala C142_Mondongo C104_Aka C101_Babole_Ma C101_Babole_Dz C32_Bobangi C323_Mpama C101_Babole_Ep C322_Zamba C141_Bonyala C22_Akwa C25E_Eboyi C25_Mboshi C25A_Bunji C25B_Olee C25C_Ondinga 
	N324	3	C105_Mbenga C36d_Lingala C142_Mondongo 
	N325	2	C105_Mbenga C36d_Lingala 
	N326	14	C104_Aka C101_Babole_Ma C101_Babole_Dz C32_Bobangi C323_Mpama C101_Babole_Ep C322_Zamba C141_Bonyala C22_Akwa C25E_Eboyi C25_Mboshi C25A_Bunji C25B_Olee C25C_Ondinga 
	N327	3	C104_Aka C101_Babole_Ma C101_Babole_Dz 
	N328	2	C101_Babole_Ma C101_Babole_Dz 
	N329	11	C32_Bobangi C323_Mpama C101_Babole_Ep C322_Zamba C141_Bonyala C22_Akwa C25E_Eboyi C25_Mboshi C25A_Bunji C25B_Olee C25C_Ondinga 
	N330	4	C32_Bobangi C323_Mpama C101_Babole_Ep C322_Zamba 
	N331	3	C323_Mpama C101_Babole_Ep C322_Zamba 
	N332	2	C101_Babole_Ep C322_Zamba 
	N333	7	C141_Bonyala C22_Akwa C25E_Eboyi C25_Mboshi C25A_Bunji C25B_Olee C25C_Ondinga 
	N334	2	C141_Bonyala C22_Akwa 
	N335	5	C25E_Eboyi C25_Mboshi C25A_Bunji C25B_Olee C25C_Ondinga 
	N336	4	C25_Mboshi C25A_Bunji C25B_Olee C25C_Ondinga 
	N337	3	C25A_Bunji C25B_Olee C25C_Ondinga 
	N338	2	C25B_Olee C25C_Ondinga 
	N339	7	D12_Lengola C61_Mongo D23_Kibira-Kumu_1919 D311_Bila D201_Liko C401_Pakabete C43A_Baati 
	N340	2	D12_Lengola C61_Mongo 
	N341	5	D23_Kibira-Kumu_1919 D311_Bila D201_Liko C401_Pakabete C43A_Baati 
	N342	2	D23_Kibira-Kumu_1919 D311_Bila 
	N343	3	D201_Liko C401_Pakabete C43A_Baati 
	N344	2	C401_Pakabete C43A_Baati 
	N345	156	H16c_Yombe B404_Ngubi B42_Sangu_Mb H42_Hunganna H11_Beembe H13_Kikunyi_1989 H131_Kisundi_Congo_Kimongo_1988 H16_Cimbala H16c_Kiyombe_DRC_1982 H16_Cilinji H16d_Ciwoyo_DRC_2012 H16_Cizobe H16_Kikongo H16b_Kindibu_2013 H16g_Ntandu H16g_Kimpangu_2012 H16_Kimbata_Ngidinga H16h_Kinkanu_2012 H16_Kimbeko C34_Sakata B865_Nzadi B85e_Mput B862_Lwel B85_Yanzi B864_Ngong B863_Pindi B503_Vili B501_Wanzi_E B52_Nzebi B78_Wuumu B77b_Fumu B63_Ndumu H21a_Kimbundu L13_Kwese K31_Luyana L52_Lunda K11_Ciokwe K14_Lwena K33_Kwangali K332_Rumanyo R11_Umbundu R31_Herero R21_Kwanyama R22_Ndonga L31a_Luba-Kasai L33_Luba-Shaba D28_Holoholo D20B_Vamba_1919 D43_Nyanga M61_Lenje M42_Bemba M54_Lamba JD66_Kiha JD62_Rundi JD65_Hangaza JE25_Mkwaya JE25_Jita JE25_Kilegi JE404_Shasi JE45_Nata JE42_Gusii JE403_Suba JE43_Kuria JE43_Kuria_Mago JE43_Kuria_Tari JE17_Gwere JE15_Luganda JE32_Luyia JE34_Samialugwe JE31_Lumasaaba JE31c_Bukusu JE23_Zinza JE21_Runyambo JE22_Haya JE13_Runyankore JE14_Rukiga F23_Sumbwa F22_Nyamwezi F21_Ntuzu F21_Sukuma F32_Nyaturucha F32_Nyaturuwil M13_Fipa M14_Rungu M15_Mambwe M21_Ndali M31_Nyakyusa M25_Safwa P31_Emakhua P31G_Ikorovere N21_Tumbuka_Malawi N31_Chewa S11_Shona S16_Kalanga S21_Venda K21_Lozi S31_Tswana S311_Shekgalagari S51_Tshwa S53_Tsonga S41_Xhosa S42_Zulu S44_Ndebele P21_Yao P23_Simakonde P25_Mabia P13_Matumbi G52_Ndamba N12_Ngoni G64_Pangwa G63_Bena F33_Langi G31_Zigua G23_Sambaa G24_Bondei G12_Kagulu G35_Luguru E71A_Upper_Pokomo E72a_Giryama E73_Digo G44a_Ngazija G44b_Ndzwani G44D_Maore G42a_Amu G41_Bajuni G412_Mwiini G401_Mwani G43_Kae G42_Swahili G42d_Unguja G22_Asu G22A_North_Pare G22B_South_Pare G39_Saghala E65_Gweno E623A_Kiseri E623D_Keni E623_Mkuu E621D_Kibosho E621B_Machame E53_Meru E621C_Siha E64_Kahe E622A_Kimochi E622C_Lema E55_Kamba_Kitu E55_Kamba E55_Kamba_Mach E51_Kikuyu E54_Tharaka E53_Igoji E53_Miutini E53_Tigania E53_Merutig E53_Imenti E53_Meruimenti 
	N346	32	H16c_Yombe B404_Ngubi B42_Sangu_Mb H42_Hunganna H11_Beembe H13_Kikunyi_1989 H131_Kisundi_Congo_Kimongo_1988 H16_Cimbala H16c_Kiyombe_DRC_1982 H16_Cilinji H16d_Ciwoyo_DRC_2012 H16_Cizobe H16_Kikongo H16b_Kindibu_2013 H16g_Ntandu H16g_Kimpangu_2012 H16_Kimbata_Ngidinga H16h_Kinkanu_2012 H16_Kimbeko C34_Sakata B865_Nzadi B85e_Mput B862_Lwel B85_Yanzi B864_Ngong B863_Pindi B503_Vili B501_Wanzi_E B52_Nzebi B78_Wuumu B77b_Fumu B63_Ndumu 
	N347	19	H16c_Yombe B404_Ngubi B42_Sangu_Mb H42_Hunganna H11_Beembe H13_Kikunyi_1989 H131_Kisundi_Congo_Kimongo_1988 H16_Cimbala H16c_Kiyombe_DRC_1982 H16_Cilinji H16d_Ciwoyo_DRC_2012 H16_Cizobe H16_Kikongo H16b_Kindibu_2013 H16g_Ntandu H16g_Kimpangu_2012 H16_Kimbata_Ngidinga H16h_Kinkanu_2012 H16_Kimbeko 
	N348	3	H16c_Yombe B404_Ngubi B42_Sangu_Mb 
	N349	2	B404_Ngubi B42_Sangu_Mb 
	N350	16	H42_Hunganna H11_Beembe H13_Kikunyi_1989 H131_Kisundi_Congo_Kimongo_1988 H16_Cimbala H16c_Kiyombe_DRC_1982 H16_Cilinji H16d_Ciwoyo_DRC_2012 H16_Cizobe H16_Kikongo H16b_Kindibu_2013 H16g_Ntandu H16g_Kimpangu_2012 H16_Kimbata_Ngidinga H16h_Kinkanu_2012 H16_Kimbeko 
	N351	15	H11_Beembe H13_Kikunyi_1989 H131_Kisundi_Congo_Kimongo_1988 H16_Cimbala H16c_Kiyombe_DRC_1982 H16_Cilinji H16d_Ciwoyo_DRC_2012 H16_Cizobe H16_Kikongo H16b_Kindibu_2013 H16g_Ntandu H16g_Kimpangu_2012 H16_Kimbata_Ngidinga H16h_Kinkanu_2012 H16_Kimbeko 
	N352	3	H11_Beembe H13_Kikunyi_1989 H131_Kisundi_Congo_Kimongo_1988 
	N353	2	H13_Kikunyi_1989 H131_Kisundi_Congo_Kimongo_1988 
	N354	12	H16_Cimbala H16c_Kiyombe_DRC_1982 H16_Cilinji H16d_Ciwoyo_DRC_2012 H16_Cizobe H16_Kikongo H16b_Kindibu_2013 H16g_Ntandu H16g_Kimpangu_2012 H16_Kimbata_Ngidinga H16h_Kinkanu_2012 H16_Kimbeko 
	N355	5	H16_Cimbala H16c_Kiyombe_DRC_1982 H16_Cilinji H16d_Ciwoyo_DRC_2012 H16_Cizobe 
	N356	4	H16c_Kiyombe_DRC_1982 H16_Cilinji H16d_Ciwoyo_DRC_2012 H16_Cizobe 
	N357	3	H16_Cilinji H16d_Ciwoyo_DRC_2012 H16_Cizobe 
	N358	2	H16d_Ciwoyo_DRC_2012 H16_Cizobe 
	N359	7	H16_Kikongo H16b_Kindibu_2013 H16g_Ntandu H16g_Kimpangu_2012 H16_Kimbata_Ngidinga H16h_Kinkanu_2012 H16_Kimbeko 
	N360	6	H16b_Kindibu_2013 H16g_Ntandu H16g_Kimpangu_2012 H16_Kimbata_Ngidinga H16h_Kinkanu_2012 H16_Kimbeko 
	N361	5	H16g_Ntandu H16g_Kimpangu_2012 H16_Kimbata_Ngidinga H16h_Kinkanu_2012 H16_Kimbeko 
	N362	4	H16g_Kimpangu_2012 H16_Kimbata_Ngidinga H16h_Kinkanu_2012 H16_Kimbeko 
	N363	3	H16_Kimbata_Ngidinga H16h_Kinkanu_2012 H16_Kimbeko 
	N364	2	H16h_Kinkanu_2012 H16_Kimbeko 
	N365	13	C34_Sakata B865_Nzadi B85e_Mput B862_Lwel B85_Yanzi B864_Ngong B863_Pindi B503_Vili B501_Wanzi_E B52_Nzebi B78_Wuumu B77b_Fumu B63_Ndumu 
	N366	7	C34_Sakata B865_Nzadi B85e_Mput B862_Lwel B85_Yanzi B864_Ngong B863_Pindi 
	N367	6	B865_Nzadi B85e_Mput B862_Lwel B85_Yanzi B864_Ngong B863_Pindi 
	N368	5	B85e_Mput B862_Lwel B85_Yanzi B864_Ngong B863_Pindi 
	N369	2	B85e_Mput B862_Lwel 
	N370	3	B85_Yanzi B864_Ngong B863_Pindi 
	N371	2	B85_Yanzi B864_Ngong 
	N372	6	B503_Vili B501_Wanzi_E B52_Nzebi B78_Wuumu B77b_Fumu B63_Ndumu 
	N373	3	B503_Vili B501_Wanzi_E B52_Nzebi 
	N374	2	B501_Wanzi_E B52_Nzebi 
	N375	3	B78_Wuumu B77b_Fumu B63_Ndumu 
	N376	2	B78_Wuumu B77b_Fumu 
	N377	124	H21a_Kimbundu L13_Kwese K31_Luyana L52_Lunda K11_Ciokwe K14_Lwena K33_Kwangali K332_Rumanyo R11_Umbundu R31_Herero R21_Kwanyama R22_Ndonga L31a_Luba-Kasai L33_Luba-Shaba D28_Holoholo D20B_Vamba_1919 D43_Nyanga M61_Lenje M42_Bemba M54_Lamba JD66_Kiha JD62_Rundi JD65_Hangaza JE25_Mkwaya JE25_Jita JE25_Kilegi JE404_Shasi JE45_Nata JE42_Gusii JE403_Suba JE43_Kuria JE43_Kuria_Mago JE43_Kuria_Tari JE17_Gwere JE15_Luganda JE32_Luyia JE34_Samialugwe JE31_Lumasaaba JE31c_Bukusu JE23_Zinza JE21_Runyambo JE22_Haya JE13_Runyankore JE14_Rukiga F23_Sumbwa F22_Nyamwezi F21_Ntuzu F21_Sukuma F32_Nyaturucha F32_Nyaturuwil M13_Fipa M14_Rungu M15_Mambwe M21_Ndali M31_Nyakyusa M25_Safwa P31_Emakhua P31G_Ikorovere N21_Tumbuka_Malawi N31_Chewa S11_Shona S16_Kalanga S21_Venda K21_Lozi S31_Tswana S311_Shekgalagari S51_Tshwa S53_Tsonga S41_Xhosa S42_Zulu S44_Ndebele P21_Yao P23_Simakonde P25_Mabia P13_Matumbi G52_Ndamba N12_Ngoni G64_Pangwa G63_Bena F33_Langi G31_Zigua G23_Sambaa G24_Bondei G12_Kagulu G35_Luguru E71A_Upper_Pokomo E72a_Giryama E73_Digo G44a_Ngazija G44b_Ndzwani G44D_Maore G42a_Amu G41_Bajuni G412_Mwiini G401_Mwani G43_Kae G42_Swahili G42d_Unguja G22_Asu G22A_North_Pare G22B_South_Pare G39_Saghala E65_Gweno E623A_Kiseri E623D_Keni E623_Mkuu E621D_Kibosho E621B_Machame E53_Meru E621C_Siha E64_Kahe E622A_Kimochi E622C_Lema E55_Kamba_Kitu E55_Kamba E55_Kamba_Mach E51_Kikuyu E54_Tharaka E53_Igoji E53_Miutini E53_Tigania E53_Merutig E53_Imenti E53_Meruimenti 
	N378	2	H21a_Kimbundu L13_Kwese 
	N379	122	K31_Luyana L52_Lunda K11_Ciokwe K14_Lwena K33_Kwangali K332_Rumanyo R11_Umbundu R31_Herero R21_Kwanyama R22_Ndonga L31a_Luba-Kasai L33_Luba-Shaba D28_Holoholo D20B_Vamba_1919 D43_Nyanga M61_Lenje M42_Bemba M54_Lamba JD66_Kiha JD62_Rundi JD65_Hangaza JE25_Mkwaya JE25_Jita JE25_Kilegi JE404_Shasi JE45_Nata JE42_Gusii JE403_Suba JE43_Kuria JE43_Kuria_Mago JE43_Kuria_Tari JE17_Gwere JE15_Luganda JE32_Luyia JE34_Samialugwe JE31_Lumasaaba JE31c_Bukusu JE23_Zinza JE21_Runyambo JE22_Haya JE13_Runyankore JE14_Rukiga F23_Sumbwa F22_Nyamwezi F21_Ntuzu F21_Sukuma F32_Nyaturucha F32_Nyaturuwil M13_Fipa M14_Rungu M15_Mambwe M21_Ndali M31_Nyakyusa M25_Safwa P31_Emakhua P31G_Ikorovere N21_Tumbuka_Malawi N31_Chewa S11_Shona S16_Kalanga S21_Venda K21_Lozi S31_Tswana S311_Shekgalagari S51_Tshwa S53_Tsonga S41_Xhosa S42_Zulu S44_Ndebele P21_Yao P23_Simakonde P25_Mabia P13_Matumbi G52_Ndamba N12_Ngoni G64_Pangwa G63_Bena F33_Langi G31_Zigua G23_Sambaa G24_Bondei G12_Kagulu G35_Luguru E71A_Upper_Pokomo E72a_Giryama E73_Digo G44a_Ngazija G44b_Ndzwani G44D_Maore G42a_Amu G41_Bajuni G412_Mwiini G401_Mwani G43_Kae G42_Swahili G42d_Unguja G22_Asu G22A_North_Pare G22B_South_Pare G39_Saghala E65_Gweno E623A_Kiseri E623D_Keni E623_Mkuu E621D_Kibosho E621B_Machame E53_Meru E621C_Siha E64_Kahe E622A_Kimochi E622C_Lema E55_Kamba_Kitu E55_Kamba E55_Kamba_Mach E51_Kikuyu E54_Tharaka E53_Igoji E53_Miutini E53_Tigania E53_Merutig E53_Imenti E53_Meruimenti 
	N380	10	K31_Luyana L52_Lunda K11_Ciokwe K14_Lwena K33_Kwangali K332_Rumanyo R11_Umbundu R31_Herero R21_Kwanyama R22_Ndonga 
	N381	9	L52_Lunda K11_Ciokwe K14_Lwena K33_Kwangali K332_Rumanyo R11_Umbundu R31_Herero R21_Kwanyama R22_Ndonga 
	N382	8	K11_Ciokwe K14_Lwena K33_Kwangali K332_Rumanyo R11_Umbundu R31_Herero R21_Kwanyama R22_Ndonga 
	N383	2	K11_Ciokwe K14_Lwena 
	N384	6	K33_Kwangali K332_Rumanyo R11_Umbundu R31_Herero R21_Kwanyama R22_Ndonga 
	N385	2	K33_Kwangali K332_Rumanyo 
	N386	4	R11_Umbundu R31_Herero R21_Kwanyama R22_Ndonga 
	N387	3	R31_Herero R21_Kwanyama R22_Ndonga 
	N388	2	R21_Kwanyama R22_Ndonga 
	N389	112	L31a_Luba-Kasai L33_Luba-Shaba D28_Holoholo D20B_Vamba_1919 D43_Nyanga M61_Lenje M42_Bemba M54_Lamba JD66_Kiha JD62_Rundi JD65_Hangaza JE25_Mkwaya JE25_Jita JE25_Kilegi JE404_Shasi JE45_Nata JE42_Gusii JE403_Suba JE43_Kuria JE43_Kuria_Mago JE43_Kuria_Tari JE17_Gwere JE15_Luganda JE32_Luyia JE34_Samialugwe JE31_Lumasaaba JE31c_Bukusu JE23_Zinza JE21_Runyambo JE22_Haya JE13_Runyankore JE14_Rukiga F23_Sumbwa F22_Nyamwezi F21_Ntuzu F21_Sukuma F32_Nyaturucha F32_Nyaturuwil M13_Fipa M14_Rungu M15_Mambwe M21_Ndali M31_Nyakyusa M25_Safwa P31_Emakhua P31G_Ikorovere N21_Tumbuka_Malawi N31_Chewa S11_Shona S16_Kalanga S21_Venda K21_Lozi S31_Tswana S311_Shekgalagari S51_Tshwa S53_Tsonga S41_Xhosa S42_Zulu S44_Ndebele P21_Yao P23_Simakonde P25_Mabia P13_Matumbi G52_Ndamba N12_Ngoni G64_Pangwa G63_Bena F33_Langi G31_Zigua G23_Sambaa G24_Bondei G12_Kagulu G35_Luguru E71A_Upper_Pokomo E72a_Giryama E73_Digo G44a_Ngazija G44b_Ndzwani G44D_Maore G42a_Amu G41_Bajuni G412_Mwiini G401_Mwani G43_Kae G42_Swahili G42d_Unguja G22_Asu G22A_North_Pare G22B_South_Pare G39_Saghala E65_Gweno E623A_Kiseri E623D_Keni E623_Mkuu E621D_Kibosho E621B_Machame E53_Meru E621C_Siha E64_Kahe E622A_Kimochi E622C_Lema E55_Kamba_Kitu E55_Kamba E55_Kamba_Mach E51_Kikuyu E54_Tharaka E53_Igoji E53_Miutini E53_Tigania E53_Merutig E53_Imenti E53_Meruimenti 
	N390	2	L31a_Luba-Kasai L33_Luba-Shaba 
	N391	110	D28_Holoholo D20B_Vamba_1919 D43_Nyanga M61_Lenje M42_Bemba M54_Lamba JD66_Kiha JD62_Rundi JD65_Hangaza JE25_Mkwaya JE25_Jita JE25_Kilegi JE404_Shasi JE45_Nata JE42_Gusii JE403_Suba JE43_Kuria JE43_Kuria_Mago JE43_Kuria_Tari JE17_Gwere JE15_Luganda JE32_Luyia JE34_Samialugwe JE31_Lumasaaba JE31c_Bukusu JE23_Zinza JE21_Runyambo JE22_Haya JE13_Runyankore JE14_Rukiga F23_Sumbwa F22_Nyamwezi F21_Ntuzu F21_Sukuma F32_Nyaturucha F32_Nyaturuwil M13_Fipa M14_Rungu M15_Mambwe M21_Ndali M31_Nyakyusa M25_Safwa P31_Emakhua P31G_Ikorovere N21_Tumbuka_Malawi N31_Chewa S11_Shona S16_Kalanga S21_Venda K21_Lozi S31_Tswana S311_Shekgalagari S51_Tshwa S53_Tsonga S41_Xhosa S42_Zulu S44_Ndebele P21_Yao P23_Simakonde P25_Mabia P13_Matumbi G52_Ndamba N12_Ngoni G64_Pangwa G63_Bena F33_Langi G31_Zigua G23_Sambaa G24_Bondei G12_Kagulu G35_Luguru E71A_Upper_Pokomo E72a_Giryama E73_Digo G44a_Ngazija G44b_Ndzwani G44D_Maore G42a_Amu G41_Bajuni G412_Mwiini G401_Mwani G43_Kae G42_Swahili G42d_Unguja G22_Asu G22A_North_Pare G22B_South_Pare G39_Saghala E65_Gweno E623A_Kiseri E623D_Keni E623_Mkuu E621D_Kibosho E621B_Machame E53_Meru E621C_Siha E64_Kahe E622A_Kimochi E622C_Lema E55_Kamba_Kitu E55_Kamba E55_Kamba_Mach E51_Kikuyu E54_Tharaka E53_Igoji E53_Miutini E53_Tigania E53_Merutig E53_Imenti E53_Meruimenti 
	N392	3	D28_Holoholo D20B_Vamba_1919 D43_Nyanga 
	N393	2	D20B_Vamba_1919 D43_Nyanga 
	N394	107	M61_Lenje M42_Bemba M54_Lamba JD66_Kiha JD62_Rundi JD65_Hangaza JE25_Mkwaya JE25_Jita JE25_Kilegi JE404_Shasi JE45_Nata JE42_Gusii JE403_Suba JE43_Kuria JE43_Kuria_Mago JE43_Kuria_Tari JE17_Gwere JE15_Luganda JE32_Luyia JE34_Samialugwe JE31_Lumasaaba JE31c_Bukusu JE23_Zinza JE21_Runyambo JE22_Haya JE13_Runyankore JE14_Rukiga F23_Sumbwa F22_Nyamwezi F21_Ntuzu F21_Sukuma F32_Nyaturucha F32_Nyaturuwil M13_Fipa M14_Rungu M15_Mambwe M21_Ndali M31_Nyakyusa M25_Safwa P31_Emakhua P31G_Ikorovere N21_Tumbuka_Malawi N31_Chewa S11_Shona S16_Kalanga S21_Venda K21_Lozi S31_Tswana S311_Shekgalagari S51_Tshwa S53_Tsonga S41_Xhosa S42_Zulu S44_Ndebele P21_Yao P23_Simakonde P25_Mabia P13_Matumbi G52_Ndamba N12_Ngoni G64_Pangwa G63_Bena F33_Langi G31_Zigua G23_Sambaa G24_Bondei G12_Kagulu G35_Luguru E71A_Upper_Pokomo E72a_Giryama E73_Digo G44a_Ngazija G44b_Ndzwani G44D_Maore G42a_Amu G41_Bajuni G412_Mwiini G401_Mwani G43_Kae G42_Swahili G42d_Unguja G22_Asu G22A_North_Pare G22B_South_Pare G39_Saghala E65_Gweno E623A_Kiseri E623D_Keni E623_Mkuu E621D_Kibosho E621B_Machame E53_Meru E621C_Siha E64_Kahe E622A_Kimochi E622C_Lema E55_Kamba_Kitu E55_Kamba E55_Kamba_Mach E51_Kikuyu E54_Tharaka E53_Igoji E53_Miutini E53_Tigania E53_Merutig E53_Imenti E53_Meruimenti 
	N395	3	M61_Lenje M42_Bemba M54_Lamba 
	N396	2	M42_Bemba M54_Lamba 
	N397	104	JD66_Kiha JD62_Rundi JD65_Hangaza JE25_Mkwaya JE25_Jita JE25_Kilegi JE404_Shasi JE45_Nata JE42_Gusii JE403_Suba JE43_Kuria JE43_Kuria_Mago JE43_Kuria_Tari JE17_Gwere JE15_Luganda JE32_Luyia JE34_Samialugwe JE31_Lumasaaba JE31c_Bukusu JE23_Zinza JE21_Runyambo JE22_Haya JE13_Runyankore JE14_Rukiga F23_Sumbwa F22_Nyamwezi F21_Ntuzu F21_Sukuma F32_Nyaturucha F32_Nyaturuwil M13_Fipa M14_Rungu M15_Mambwe M21_Ndali M31_Nyakyusa M25_Safwa P31_Emakhua P31G_Ikorovere N21_Tumbuka_Malawi N31_Chewa S11_Shona S16_Kalanga S21_Venda K21_Lozi S31_Tswana S311_Shekgalagari S51_Tshwa S53_Tsonga S41_Xhosa S42_Zulu S44_Ndebele P21_Yao P23_Simakonde P25_Mabia P13_Matumbi G52_Ndamba N12_Ngoni G64_Pangwa G63_Bena F33_Langi G31_Zigua G23_Sambaa G24_Bondei G12_Kagulu G35_Luguru E71A_Upper_Pokomo E72a_Giryama E73_Digo G44a_Ngazija G44b_Ndzwani G44D_Maore G42a_Amu G41_Bajuni G412_Mwiini G401_Mwani G43_Kae G42_Swahili G42d_Unguja G22_Asu G22A_North_Pare G22B_South_Pare G39_Saghala E65_Gweno E623A_Kiseri E623D_Keni E623_Mkuu E621D_Kibosho E621B_Machame E53_Meru E621C_Siha E64_Kahe E622A_Kimochi E622C_Lema E55_Kamba_Kitu E55_Kamba E55_Kamba_Mach E51_Kikuyu E54_Tharaka E53_Igoji E53_Miutini E53_Tigania E53_Merutig E53_Imenti E53_Meruimenti 
	N398	24	JD66_Kiha JD62_Rundi JD65_Hangaza JE25_Mkwaya JE25_Jita JE25_Kilegi JE404_Shasi JE45_Nata JE42_Gusii JE403_Suba JE43_Kuria JE43_Kuria_Mago JE43_Kuria_Tari JE17_Gwere JE15_Luganda JE32_Luyia JE34_Samialugwe JE31_Lumasaaba JE31c_Bukusu JE23_Zinza JE21_Runyambo JE22_Haya JE13_Runyankore JE14_Rukiga 
	N399	3	JD66_Kiha JD62_Rundi JD65_Hangaza 
	N400	2	JD62_Rundi JD65_Hangaza 
	N401	21	JE25_Mkwaya JE25_Jita JE25_Kilegi JE404_Shasi JE45_Nata JE42_Gusii JE403_Suba JE43_Kuria JE43_Kuria_Mago JE43_Kuria_Tari JE17_Gwere JE15_Luganda JE32_Luyia JE34_Samialugwe JE31_Lumasaaba JE31c_Bukusu JE23_Zinza JE21_Runyambo JE22_Haya JE13_Runyankore JE14_Rukiga 
	N402	10	JE25_Mkwaya JE25_Jita JE25_Kilegi JE404_Shasi JE45_Nata JE42_Gusii JE403_Suba JE43_Kuria JE43_Kuria_Mago JE43_Kuria_Tari 
	N403	3	JE25_Mkwaya JE25_Jita JE25_Kilegi 
	N404	2	JE25_Jita JE25_Kilegi 
	N405	7	JE404_Shasi JE45_Nata JE42_Gusii JE403_Suba JE43_Kuria JE43_Kuria_Mago JE43_Kuria_Tari 
	N406	2	JE404_Shasi JE45_Nata 
	N407	5	JE42_Gusii JE403_Suba JE43_Kuria JE43_Kuria_Mago JE43_Kuria_Tari 
	N408	4	JE403_Suba JE43_Kuria JE43_Kuria_Mago JE43_Kuria_Tari 
	N409	3	JE43_Kuria JE43_Kuria_Mago JE43_Kuria_Tari 
	N410	2	JE43_Kuria_Mago JE43_Kuria_Tari 
	N411	11	JE17_Gwere JE15_Luganda JE32_Luyia JE34_Samialugwe JE31_Lumasaaba JE31c_Bukusu JE23_Zinza JE21_Runyambo JE22_Haya JE13_Runyankore JE14_Rukiga 
	N412	6	JE17_Gwere JE15_Luganda JE32_Luyia JE34_Samialugwe JE31_Lumasaaba JE31c_Bukusu 
	N413	2	JE17_Gwere JE15_Luganda 
	N414	4	JE32_Luyia JE34_Samialugwe JE31_Lumasaaba JE31c_Bukusu 
	N415	3	JE34_Samialugwe JE31_Lumasaaba JE31c_Bukusu 
	N416	2	JE31_Lumasaaba JE31c_Bukusu 
	N417	5	JE23_Zinza JE21_Runyambo JE22_Haya JE13_Runyankore JE14_Rukiga 
	N418	4	JE21_Runyambo JE22_Haya JE13_Runyankore JE14_Rukiga 
	N419	2	JE21_Runyambo JE22_Haya 
	N420	2	JE13_Runyankore JE14_Rukiga 
	N421	80	F23_Sumbwa F22_Nyamwezi F21_Ntuzu F21_Sukuma F32_Nyaturucha F32_Nyaturuwil M13_Fipa M14_Rungu M15_Mambwe M21_Ndali M31_Nyakyusa M25_Safwa P31_Emakhua P31G_Ikorovere N21_Tumbuka_Malawi N31_Chewa S11_Shona S16_Kalanga S21_Venda K21_Lozi S31_Tswana S311_Shekgalagari S51_Tshwa S53_Tsonga S41_Xhosa S42_Zulu S44_Ndebele P21_Yao P23_Simakonde P25_Mabia P13_Matumbi G52_Ndamba N12_Ngoni G64_Pangwa G63_Bena F33_Langi G31_Zigua G23_Sambaa G24_Bondei G12_Kagulu G35_Luguru E71A_Upper_Pokomo E72a_Giryama E73_Digo G44a_Ngazija G44b_Ndzwani G44D_Maore G42a_Amu G41_Bajuni G412_Mwiini G401_Mwani G43_Kae G42_Swahili G42d_Unguja G22_Asu G22A_North_Pare G22B_South_Pare G39_Saghala E65_Gweno E623A_Kiseri E623D_Keni E623_Mkuu E621D_Kibosho E621B_Machame E53_Meru E621C_Siha E64_Kahe E622A_Kimochi E622C_Lema E55_Kamba_Kitu E55_Kamba E55_Kamba_Mach E51_Kikuyu E54_Tharaka E53_Igoji E53_Miutini E53_Tigania E53_Merutig E53_Imenti E53_Meruimenti 
	N422	12	F23_Sumbwa F22_Nyamwezi F21_Ntuzu F21_Sukuma F32_Nyaturucha F32_Nyaturuwil M13_Fipa M14_Rungu M15_Mambwe M21_Ndali M31_Nyakyusa M25_Safwa 
	N423	6	F23_Sumbwa F22_Nyamwezi F21_Ntuzu F21_Sukuma F32_Nyaturucha F32_Nyaturuwil 
	N424	5	F22_Nyamwezi F21_Ntuzu F21_Sukuma F32_Nyaturucha F32_Nyaturuwil 
	N425	3	F22_Nyamwezi F21_Ntuzu F21_Sukuma 
	N426	2	F21_Ntuzu F21_Sukuma 
	N427	2	F32_Nyaturucha F32_Nyaturuwil 
	N428	6	M13_Fipa M14_Rungu M15_Mambwe M21_Ndali M31_Nyakyusa M25_Safwa 
	N429	3	M13_Fipa M14_Rungu M15_Mambwe 
	N430	2	M14_Rungu M15_Mambwe 
	N431	3	M21_Ndali M31_Nyakyusa M25_Safwa 
	N432	2	M21_Ndali M31_Nyakyusa 
	N433	68	P31_Emakhua P31G_Ikorovere N21_Tumbuka_Malawi N31_Chewa S11_Shona S16_Kalanga S21_Venda K21_Lozi S31_Tswana S311_Shekgalagari S51_Tshwa S53_Tsonga S41_Xhosa S42_Zulu S44_Ndebele P21_Yao P23_Simakonde P25_Mabia P13_Matumbi G52_Ndamba N12_Ngoni G64_Pangwa G63_Bena F33_Langi G31_Zigua G23_Sambaa G24_Bondei G12_Kagulu G35_Luguru E71A_Upper_Pokomo E72a_Giryama E73_Digo G44a_Ngazija G44b_Ndzwani G44D_Maore G42a_Amu G41_Bajuni G412_Mwiini G401_Mwani G43_Kae G42_Swahili G42d_Unguja G22_Asu G22A_North_Pare G22B_South_Pare G39_Saghala E65_Gweno E623A_Kiseri E623D_Keni E623_Mkuu E621D_Kibosho E621B_Machame E53_Meru E621C_Siha E64_Kahe E622A_Kimochi E622C_Lema E55_Kamba_Kitu E55_Kamba E55_Kamba_Mach E51_Kikuyu E54_Tharaka E53_Igoji E53_Miutini E53_Tigania E53_Merutig E53_Imenti E53_Meruimenti 
	N434	23	P31_Emakhua P31G_Ikorovere N21_Tumbuka_Malawi N31_Chewa S11_Shona S16_Kalanga S21_Venda K21_Lozi S31_Tswana S311_Shekgalagari S51_Tshwa S53_Tsonga S41_Xhosa S42_Zulu S44_Ndebele P21_Yao P23_Simakonde P25_Mabia P13_Matumbi G52_Ndamba N12_Ngoni G64_Pangwa G63_Bena 
	N435	15	P31_Emakhua P31G_Ikorovere N21_Tumbuka_Malawi N31_Chewa S11_Shona S16_Kalanga S21_Venda K21_Lozi S31_Tswana S311_Shekgalagari S51_Tshwa S53_Tsonga S41_Xhosa S42_Zulu S44_Ndebele 
	N436	4	P31_Emakhua P31G_Ikorovere N21_Tumbuka_Malawi N31_Chewa 
	N437	2	P31_Emakhua P31G_Ikorovere 
	N438	2	N21_Tumbuka_Malawi N31_Chewa 
	N439	11	S11_Shona S16_Kalanga S21_Venda K21_Lozi S31_Tswana S311_Shekgalagari S51_Tshwa S53_Tsonga S41_Xhosa S42_Zulu S44_Ndebele 
	N440	2	S11_Shona S16_Kalanga 
	N441	9	S21_Venda K21_Lozi S31_Tswana S311_Shekgalagari S51_Tshwa S53_Tsonga S41_Xhosa S42_Zulu S44_Ndebele 
	N442	8	K21_Lozi S31_Tswana S311_Shekgalagari S51_Tshwa S53_Tsonga S41_Xhosa S42_Zulu S44_Ndebele 
	N443	3	K21_Lozi S31_Tswana S311_Shekgalagari 
	N444	2	S31_Tswana S311_Shekgalagari 
	N445	5	S51_Tshwa S53_Tsonga S41_Xhosa S42_Zulu S44_Ndebele 
	N446	2	S51_Tshwa S53_Tsonga 
	N447	3	S41_Xhosa S42_Zulu S44_Ndebele 
	N448	2	S42_Zulu S44_Ndebele 
	N449	8	P21_Yao P23_Simakonde P25_Mabia P13_Matumbi G52_Ndamba N12_Ngoni G64_Pangwa G63_Bena 
	N450	4	P21_Yao P23_Simakonde P25_Mabia P13_Matumbi 
	N451	3	P21_Yao P23_Simakonde P25_Mabia 
	N452	2	P23_Simakonde P25_Mabia 
	N453	4	G52_Ndamba N12_Ngoni G64_Pangwa G63_Bena 
	N454	3	N12_Ngoni G64_Pangwa G63_Bena 
	N455	2	G64_Pangwa G63_Bena 
	N456	45	F33_Langi G31_Zigua G23_Sambaa G24_Bondei G12_Kagulu G35_Luguru E71A_Upper_Pokomo E72a_Giryama E73_Digo G44a_Ngazija G44b_Ndzwani G44D_Maore G42a_Amu G41_Bajuni G412_Mwiini G401_Mwani G43_Kae G42_Swahili G42d_Unguja G22_Asu G22A_North_Pare G22B_South_Pare G39_Saghala E65_Gweno E623A_Kiseri E623D_Keni E623_Mkuu E621D_Kibosho E621B_Machame E53_Meru E621C_Siha E64_Kahe E622A_Kimochi E622C_Lema E55_Kamba_Kitu E55_Kamba E55_Kamba_Mach E51_Kikuyu E54_Tharaka E53_Igoji E53_Miutini E53_Tigania E53_Merutig E53_Imenti E53_Meruimenti 
	N457	44	G31_Zigua G23_Sambaa G24_Bondei G12_Kagulu G35_Luguru E71A_Upper_Pokomo E72a_Giryama E73_Digo G44a_Ngazija G44b_Ndzwani G44D_Maore G42a_Amu G41_Bajuni G412_Mwiini G401_Mwani G43_Kae G42_Swahili G42d_Unguja G22_Asu G22A_North_Pare G22B_South_Pare G39_Saghala E65_Gweno E623A_Kiseri E623D_Keni E623_Mkuu E621D_Kibosho E621B_Machame E53_Meru E621C_Siha E64_Kahe E622A_Kimochi E622C_Lema E55_Kamba_Kitu E55_Kamba E55_Kamba_Mach E51_Kikuyu E54_Tharaka E53_Igoji E53_Miutini E53_Tigania E53_Merutig E53_Imenti E53_Meruimenti 
	N458	5	G31_Zigua G23_Sambaa G24_Bondei G12_Kagulu G35_Luguru 
	N459	3	G31_Zigua G23_Sambaa G24_Bondei 
	N460	2	G23_Sambaa G24_Bondei 
	N461	2	G12_Kagulu G35_Luguru 
	N462	39	E71A_Upper_Pokomo E72a_Giryama E73_Digo G44a_Ngazija G44b_Ndzwani G44D_Maore G42a_Amu G41_Bajuni G412_Mwiini G401_Mwani G43_Kae G42_Swahili G42d_Unguja G22_Asu G22A_North_Pare G22B_South_Pare G39_Saghala E65_Gweno E623A_Kiseri E623D_Keni E623_Mkuu E621D_Kibosho E621B_Machame E53_Meru E621C_Siha E64_Kahe E622A_Kimochi E622C_Lema E55_Kamba_Kitu E55_Kamba E55_Kamba_Mach E51_Kikuyu E54_Tharaka E53_Igoji E53_Miutini E53_Tigania E53_Merutig E53_Imenti E53_Meruimenti 
	N463	13	E71A_Upper_Pokomo E72a_Giryama E73_Digo G44a_Ngazija G44b_Ndzwani G44D_Maore G42a_Amu G41_Bajuni G412_Mwiini G401_Mwani G43_Kae G42_Swahili G42d_Unguja 
	N464	3	E71A_Upper_Pokomo E72a_Giryama E73_Digo 
	N465	2	E72a_Giryama E73_Digo 
	N466	10	G44a_Ngazija G44b_Ndzwani G44D_Maore G42a_Amu G41_Bajuni G412_Mwiini G401_Mwani G43_Kae G42_Swahili G42d_Unguja 
	N467	3	G44a_Ngazija G44b_Ndzwani G44D_Maore 
	N468	2	G44b_Ndzwani G44D_Maore 
	N469	7	G42a_Amu G41_Bajuni G412_Mwiini G401_Mwani G43_Kae G42_Swahili G42d_Unguja 
	N470	3	G42a_Amu G41_Bajuni G412_Mwiini 
	N471	2	G41_Bajuni G412_Mwiini 
	N472	4	G401_Mwani G43_Kae G42_Swahili G42d_Unguja 
	N473	3	G43_Kae G42_Swahili G42d_Unguja 
	N474	2	G42_Swahili G42d_Unguja 
	N475	26	G22_Asu G22A_North_Pare G22B_South_Pare G39_Saghala E65_Gweno E623A_Kiseri E623D_Keni E623_Mkuu E621D_Kibosho E621B_Machame E53_Meru E621C_Siha E64_Kahe E622A_Kimochi E622C_Lema E55_Kamba_Kitu E55_Kamba E55_Kamba_Mach E51_Kikuyu E54_Tharaka E53_Igoji E53_Miutini E53_Tigania E53_Merutig E53_Imenti E53_Meruimenti 
	N476	3	G22_Asu G22A_North_Pare G22B_South_Pare 
	N477	2	G22A_North_Pare G22B_South_Pare 
	N478	23	G39_Saghala E65_Gweno E623A_Kiseri E623D_Keni E623_Mkuu E621D_Kibosho E621B_Machame E53_Meru E621C_Siha E64_Kahe E622A_Kimochi E622C_Lema E55_Kamba_Kitu E55_Kamba E55_Kamba_Mach E51_Kikuyu E54_Tharaka E53_Igoji E53_Miutini E53_Tigania E53_Merutig E53_Imenti E53_Meruimenti 
	N479	22	E65_Gweno E623A_Kiseri E623D_Keni E623_Mkuu E621D_Kibosho E621B_Machame E53_Meru E621C_Siha E64_Kahe E622A_Kimochi E622C_Lema E55_Kamba_Kitu E55_Kamba E55_Kamba_Mach E51_Kikuyu E54_Tharaka E53_Igoji E53_Miutini E53_Tigania E53_Merutig E53_Imenti E53_Meruimenti 
	N480	11	E65_Gweno E623A_Kiseri E623D_Keni E623_Mkuu E621D_Kibosho E621B_Machame E53_Meru E621C_Siha E64_Kahe E622A_Kimochi E622C_Lema 
	N481	10	E623A_Kiseri E623D_Keni E623_Mkuu E621D_Kibosho E621B_Machame E53_Meru E621C_Siha E64_Kahe E622A_Kimochi E622C_Lema 
	N482	3	E623A_Kiseri E623D_Keni E623_Mkuu 
	N483	2	E623D_Keni E623_Mkuu 
	N484	7	E621D_Kibosho E621B_Machame E53_Meru E621C_Siha E64_Kahe E622A_Kimochi E622C_Lema 
	N485	4	E621D_Kibosho E621B_Machame E53_Meru E621C_Siha 
	N486	3	E621B_Machame E53_Meru E621C_Siha 
	N487	2	E53_Meru E621C_Siha 
	N488	3	E64_Kahe E622A_Kimochi E622C_Lema 
	N489	2	E622A_Kimochi E622C_Lema 
	N490	11	E55_Kamba_Kitu E55_Kamba E55_Kamba_Mach E51_Kikuyu E54_Tharaka E53_Igoji E53_Miutini E53_Tigania E53_Merutig E53_Imenti E53_Meruimenti 
	N491	3	E55_Kamba_Kitu E55_Kamba E55_Kamba_Mach 
	N492	2	E55_Kamba E55_Kamba_Mach 
	N493	8	E51_Kikuyu E54_Tharaka E53_Igoji E53_Miutini E53_Tigania E53_Merutig E53_Imenti E53_Meruimenti 
	N494	7	E54_Tharaka E53_Igoji E53_Miutini E53_Tigania E53_Merutig E53_Imenti E53_Meruimenti 
	N495	6	E53_Igoji E53_Miutini E53_Tigania E53_Merutig E53_Imenti E53_Meruimenti 
	N496	2	E53_Igoji E53_Miutini 
	N497	4	E53_Tigania E53_Merutig E53_Imenti E53_Meruimenti 
	N498	2	E53_Tigania E53_Merutig 
	N499	2	E53_Imenti E53_Meruimenti 
Restrictions:
    q12                          None
    q13                          None
    q21                          None
    q24                          None
    q31                          None
    q34                          None
    q42                          None
    q43                          None
Prior Information:
    Prior Categories:            100
    Priors
        q12 - uniform 0.00 100.00 
        q13 - uniform 0.00 100.00 
        q21 - uniform 0.00 100.00 
        q24 - uniform 0.00 100.00 
        q31 - uniform 0.00 100.00 
        q34 - uniform 0.00 100.00 
        q42 - uniform 0.00 100.00 
        q43 - uniform 0.00 100.00 
Node reconstruction / fossilisation:
	Fossil F251 N251 (1)
Tree Information
     Trees:                      1
     Taxa:                       250
     Sites:                      1
     States:                     4
Iteration	Lh	Tree No	q12	q13	q21	q24	q31	q34	q42	q43	Root - P(0,0)	Root - P(0,1)	Root - P(1,0)	Root - P(1,1)	F251 - P(0,0)	F251 - P(0,1)	F251 - P(1,0)	F251 - P(1,1)	
11000	-193.938427	1	29.499915	7.390513	29.052601	23.273273	3.933387	83.510725	0.531200	55.432660	0.000000	1.000000	0.000000	0.000000	0.000000	1.000000	0.000000	0.000000	
12000	-195.414906	1	58.321255	6.021060	95.004512	41.635521	2.258905	79.199401	3.458571	34.942119	0.000000	1.000000	0.000000	0.000000	0.000000	1.000000	0.000000	0.000000	
13000	-195.261975	1	46.825331	11.284398	72.347765	11.811843	2.772773	95.467508	4.329855	37.969301	0.000000	1.000000	0.000000	0.000000	0.000000	1.000000	0.000000	0.000000	
14000	-194.110512	1	26.236115	10.071161	57.851196	7.716400	6.808444	65.649245	0.386191	33.533448	0.000000	1.000000	0.000000	0.000000	0.000000	1.000000	0.000000	0.000000	
15000	-192.433092	1	15.637747	11.498973	59.129873	9.343493	1.062178	84.936994	2.623489	41.445870	0.000000	1.000000	0.000000	0.000000	0.000000	1.000000	0.000000	0.000000	
16000	-192.694279	1	39.174151	10.641618	92.340491	13.424591	5.724721	92.184198	0.153548	41.837469	0.000000	1.000000	0.000000	0.000000	0.000000	1.000000	0.000000	0.000000	
17000	-193.360049	1	9.353649	12.410157	80.932819	14.136509	0.499227	97.617071	2.086003	69.043288	0.000000	1.000000	0.000000	0.000000	0.000000	1.000000	0.000000	0.000000	
18000	-195.524013	1	30.229909	17.881452	48.432212	11.017435	1.735326	83.728073	2.595332	57.197509	0.000000	1.000000	0.000000	0.000000	0.000000	1.000000	0.000000	0.000000	
19000	-191.467526	1	30.387329	5.707680	97.389183	17.719075	0.874830	89.623305	2.980008	49.291504	0.000000	1.000000	0.000000	0.000000	0.000000	1.000000	0.000000	0.000000	
20000	-192.920656	1	42.890315	0.230926	88.789402	35.583681	5.777340	95.575180	1.371222	59.331181	0.000000	1.000000	0.000000	0.000000	0.000000	1.000000	0.000000	0.000000	
21000	-192.940672	1	12.197167	9.887628	55.056910	11.054848	0.346145	74.779563	2.881904	39.137775	0.000000	1.000000	0.000000	0.000000	0.000000	1.000000	0.000000	0.000000	
22000	-193.719184	1	33.068044	4.506292	65.938097	12.333892	3.282663	97.190761	1.598118	76.419319	0.000000	1.000000	0.000000	0.000000	0.000000	1.000000	0.000000	0.000000	
23000	-196.411762	1	51.192723	11.850014	77.870020	46.283945	4.944604	81.817679	0.919487	51.194238	0.000000	1.000000	0.000000	0.000000	0.000000	1.000000	0.000000	0.000000	
24000	-195.262814	1	30.652537	17.895888	62.678447	0.508799	0.669023	76.197007	4.726328	45.814055	0.000000	1.000000	0.000000	0.000000	0.000000	1.000000	0.000000	0.000000	
25000	-193.492166	1	21.297904	8.903683	55.567618	10.158543	4.803399	91.170256	1.868599	62.345532	0.000000	1.000000	0.000000	0.000000	0.000000	1.000000	0.000000	0.000000	
26000	-193.276452	1	46.350264	1.009414	78.391277	24.747846	3.216893	69.174824	0.413723	51.000800	0.000000	1.000000	0.000000	0.000000	0.000000	1.000000	0.000000	0.000000	
27000	-197.490552	1	27.689781	13.619194	33.059461	33.895890	1.341914	73.476263	1.970511	27.957752	0.000000	1.000000	0.000000	0.000000	0.000000	1.000000	0.000000	0.000000	
28000	-192.632831	1	34.558361	4.809026	69.157795	23.822391	3.909579	72.788176	2.547104	43.829597	0.000000	1.000000	0.000000	0.000000	0.000000	1.000000	0.000000	0.000000	
29000	-196.078489	1	14.338104	10.951482	49.209329	21.354322	0.316750	89.716023	0.064214	44.769264	0.000000	1.000000	0.000000	0.000000	0.000000	1.000000	0.000000	0.000000	
30000	-192.692655	1	58.191399	2.283892	89.227037	25.668455	5.706147	99.279121	0.477726	57.031842	0.000000	1.000000	0.000000	0.000000	0.000000	1.000000	0.000000	0.000000	
31000	-191.390178	1	32.936208	4.808633	84.382648	26.297108	1.703088	91.411770	1.935575	50.505043	0.000000	1.000000	0.000000	0.000000	0.000000	1.000000	0.000000	0.000000	
32000	-195.800969	1	32.076041	1.917305	56.617654	23.875131	3.253619	96.293824	7.319425	66.565567	0.000000	1.000000	0.000000	0.000000	0.000000	1.000000	0.000000	0.000000	
33000	-198.598849	1	43.354527	8.540217	52.593794	62.913648	1.310633	84.336938	7.355847	46.155291	0.000000	1.000000	0.000000	0.000000	0.000000	1.000000	0.000000	0.000000	
34000	-195.030121	1	44.834592	3.061336	71.095721	23.300747	2.223285	50.126020	3.201912	28.930841	0.000000	1.000000	0.000000	0.000000	0.000000	1.000000	0.000000	0.000000	
35000	-193.205458	1	34.953225	8.382522	69.230486	33.672341	2.187499	75.155102	2.772662	43.079792	0.000000	1.000000	0.000000	0.000000	0.000000	1.000000	0.000000	0.000000	
36000	-193.738212	1	12.346158	14.790144	74.042393	2.257979	0.256246	77.927315	1.165939	30.671591	0.000000	1.000000	0.000000	0.000000	0.000000	1.000000	0.000000	0.000000	
37000	-192.049312	1	40.074455	4.455331	80.837663	28.881169	3.170645	78.780803	1.333124	49.533771	0.000000	1.000000	0.000000	0.000000	0.000000	1.000000	0.000000	0.000000	
38000	-195.089693	1	53.475832	4.016453	74.822183	20.001419	9.362685	72.327998	0.480638	33.700272	0.000000	1.000000	0.000000	0.000000	0.000000	1.000000	0.000000	0.000000	
39000	-195.980639	1	18.794517	14.907420	37.223516	15.055687	4.354101	79.708881	1.643301	56.411996	0.000000	1.000000	0.000000	0.000000	0.000000	1.000000	0.000000	0.000000	
40000	-195.221354	1	29.289573	15.933706	99.245314	23.844492	0.108489	77.288744	1.674790	59.048851	0.000000	1.000000	0.000000	0.000000	0.000000	1.000000	0.000000	0.000000	
41000	-194.687090	1	32.756115	14.187362	65.269498	8.090994	3.678568	61.492538	2.357219	31.060931	0.000000	1.000000	0.000000	0.000000	0.000000	1.000000	0.000000	0.000000	
42000	-192.403495	1	33.303844	11.162909	97.351433	13.766918	0.198008	79.663311	4.102987	37.081630	0.000000	1.000000	0.000000	0.000000	0.000000	1.000000	0.000000	0.000000	
43000	-194.169453	1	30.705131	4.785260	37.299350	18.205718	5.973559	76.796447	1.917547	41.395289	0.000000	1.000000	0.000000	0.000000	0.000000	1.000000	0.000000	0.000000	
44000	-194.434114	1	26.862179	2.670583	54.321383	35.235082	1.423627	72.669548	5.597804	44.406079	0.000000	1.000000	0.000000	0.000000	0.000000	1.000000	0.000000	0.000000	
45000	-194.814475	1	43.125389	7.892800	80.243637	23.254552	10.545947	65.595455	1.214597	38.060374	0.000000	1.000000	0.000000	0.000000	0.000000	1.000000	0.000000	0.000000	
46000	-195.496379	1	32.890941	3.944686	75.854255	17.645764	4.521160	46.207747	2.782317	27.024275	0.000000	1.000000	0.000000	0.000000	0.000000	1.000000	0.000000	0.000000	
47000	-192.424081	1	39.122483	7.516631	64.577412	20.047864	4.280852	80.739742	0.342298	52.894091	0.000000	1.000000	0.000000	0.000000	0.000000	1.000000	0.000000	0.000000	
48000	-194.549804	1	29.907395	20.385714	65.615834	3.066443	3.824323	94.178408	1.527463	64.424821	0.000000	1.000000	0.000000	0.000000	0.000000	1.000000	0.000000	0.000000	
49000	-193.457175	1	36.342324	6.651427	39.225967	41.124359	2.410966	94.425027	1.146071	57.098599	0.000000	1.000000	0.000000	0.000000	0.000000	1.000000	0.000000	0.000000	
50000	-192.805596	1	29.421299	5.437973	86.893352	24.056507	4.085453	96.230530	2.631435	43.864283	0.000000	1.000000	0.000000	0.000000	0.000000	1.000000	0.000000	0.000000	
51000	-195.390164	1	33.086336	3.626098	47.091298	59.044344	2.226732	65.881800	2.528522	50.143090	0.000000	1.000000	0.000000	0.000000	0.000000	1.000000	0.000000	0.000000	
52000	-192.984820	1	31.606006	4.433017	66.844478	31.487709	1.812684	89.590929	1.604402	35.581433	0.000000	1.000000	0.000000	0.000000	0.000000	1.000000	0.000000	0.000000	
53000	-192.894775	1	40.752170	6.201406	99.940847	27.294550	2.115253	66.843796	1.815598	34.360807	0.000000	1.000000	0.000000	0.000000	0.000000	1.000000	0.000000	0.000000	
54000	-194.951522	1	33.942340	17.169794	59.710568	12.455450	6.233632	88.139653	0.487511	61.823684	0.000000	1.000000	0.000000	0.000000	0.000000	1.000000	0.000000	0.000000	
55000	-193.182307	1	27.965022	14.857354	58.088701	19.550894	0.878777	99.497010	2.986772	51.387054	0.000000	1.000000	0.000000	0.000000	0.000000	1.000000	0.000000	0.000000	
56000	-194.998937	1	10.340996	18.556882	91.953262	6.131628	2.572853	74.692744	1.285379	48.550290	0.000000	1.000000	0.000000	0.000000	0.000000	1.000000	0.000000	0.000000	
57000	-193.928218	1	33.871340	8.525855	67.099282	40.747244	2.448888	95.011457	3.313418	59.546167	0.000000	1.000000	0.000000	0.000000	0.000000	1.000000	0.000000	0.000000	
58000	-196.075551	1	42.285131	5.940208	22.171992	31.168126	0.628132	91.795207	0.201081	55.136319	0.000000	1.000000	0.000000	0.000000	0.000000	1.000000	0.000000	0.000000	
59000	-198.752003	1	7.905214	20.286219	74.487955	11.731987	1.045980	48.982706	3.490283	19.825051	0.000000	1.000000	0.000000	0.000000	0.000000	1.000000	0.000000	0.000000	
60000	-195.221513	1	30.921132	9.575022	74.462570	24.746150	6.530676	57.420179	2.716053	39.531325	0.000000	1.000000	0.000000	0.000000	0.000000	1.000000	0.000000	0.000000	
61000	-194.137306	1	14.688664	12.459843	68.105602	6.037625	3.190551	72.071423	0.355605	41.149474	0.000000	1.000000	0.000000	0.000000	0.000000	1.000000	0.000000	0.000000	
62000	-197.754512	1	34.193620	7.848081	38.980849	29.586057	13.759398	59.533756	0.746243	28.485080	0.000000	1.000000	0.000000	0.000000	0.000000	1.000000	0.000000	0.000000	
63000	-192.132823	1	21.125337	10.012996	73.566326	10.223496	3.809228	99.117397	0.646678	55.294523	0.000000	1.000000	0.000000	0.000000	0.000000	1.000000	0.000000	0.000000	
64000	-197.425386	1	39.518518	8.121012	82.394698	36.455763	4.374055	62.682644	1.626941	63.724318	0.000000	1.000000	0.000000	0.000000	0.000000	1.000000	0.000000	0.000000	
65000	-194.485175	1	17.194002	18.584507	66.273952	22.289743	0.143687	98.196024	3.317850	45.580484	0.000000	1.000000	0.000000	0.000000	0.000000	1.000000	0.000000	0.000000	
66000	-194.285751	1	36.211257	0.148573	82.914115	19.573845	0.441775	96.865404	4.358018	84.379304	0.000000	1.000000	0.000000	0.000000	0.000000	1.000000	0.000000	0.000000	
67000	-196.750451	1	63.145442	6.478347	94.156142	21.751888	2.874136	82.898989	7.754664	48.684369	0.000000	1.000000	0.000000	0.000000	0.000000	1.000000	0.000000	0.000000	
68000	-194.795207	1	30.009368	9.917612	45.597233	28.629204	2.579858	55.524682	0.146592	34.133619	0.000000	1.000000	0.000000	0.000000	0.000000	1.000000	0.000000	0.000000	
69000	-193.465818	1	34.687194	10.312199	72.477262	20.662501	0.721122	76.502747	4.186834	55.119606	0.000000	1.000000	0.000000	0.000000	0.000000	1.000000	0.000000	0.000000	
70000	-195.957892	1	12.820931	2.859417	51.536773	17.491914	7.981766	94.471594	2.257878	58.451917	0.000000	1.000000	0.000000	0.000000	0.000000	1.000000	0.000000	0.000000	
71000	-194.527424	1	61.270555	7.884848	94.135467	28.943574	0.723665	62.551016	1.544690	33.487803	0.000000	1.000000	0.000000	0.000000	0.000000	1.000000	0.000000	0.000000	
72000	-194.783509	1	38.658150	7.484633	69.174751	47.122473	5.146020	85.288817	0.082969	63.923761	0.000000	1.000000	0.000000	0.000000	0.000000	1.000000	0.000000	0.000000	
73000	-193.193371	1	17.449853	1.787456	64.351916	29.790746	1.055917	73.290290	2.216367	43.560036	0.000000	1.000000	0.000000	0.000000	0.000000	1.000000	0.000000	0.000000	
74000	-194.224454	1	46.674285	0.287305	61.919749	35.142383	6.394031	95.817355	1.724933	70.454837	0.000000	1.000000	0.000000	0.000000	0.000000	1.000000	0.000000	0.000000	
75000	-192.793699	1	34.203971	13.614682	89.586515	8.325338	6.188457	92.422110	0.831779	44.613227	0.000000	1.000000	0.000000	0.000000	0.000000	1.000000	0.000000	0.000000	
76000	-195.152501	1	21.758981	5.354620	43.455535	12.894099	7.041817	67.112249	0.188683	53.484602	0.000000	1.000000	0.000000	0.000000	0.000000	1.000000	0.000000	0.000000	
77000	-193.819757	1	37.630877	7.680777	70.825520	27.251789	4.591594	93.058681	4.190228	57.240720	0.000000	1.000000	0.000000	0.000000	0.000000	1.000000	0.000000	0.000000	
78000	-195.539818	1	37.974249	5.988890	60.978643	32.972297	6.228823	72.934543	1.264308	65.076139	0.000000	1.000000	0.000000	0.000000	0.000000	1.000000	0.000000	0.000000	
79000	-191.766756	1	36.892404	3.141304	62.437615	34.284376	1.845752	93.771368	1.137642	51.813099	0.000000	1.000000	0.000000	0.000000	0.000000	1.000000	0.000000	0.000000	
80000	-193.610379	1	35.612494	6.026421	48.746768	33.233142	5.030324	71.223925	0.468899	51.508839	0.000000	1.000000	0.000000	0.000000	0.000000	1.000000	0.000000	0.000000	
81000	-196.706943	1	41.874202	1.494432	36.760845	30.880754	8.451224	68.597330	1.558489	57.206272	0.000000	1.000000	0.000000	0.000000	0.000000	1.000000	0.000000	0.000000	
82000	-194.198328	1	36.607588	9.271247	68.715271	29.047203	10.809064	95.759932	0.519819	55.253696	0.000000	1.000000	0.000000	0.000000	0.000000	1.000000	0.000000	0.000000	
83000	-192.634662	1	27.218527	10.848983	71.815722	6.190269	4.702066	96.370043	1.954669	58.700251	0.000000	1.000000	0.000000	0.000000	0.000000	1.000000	0.000000	0.000000	
84000	-192.758028	1	30.563628	9.335249	90.654230	9.167365	5.636157	95.543103	1.135591	42.250260	0.000000	1.000000	0.000000	0.000000	0.000000	1.000000	0.000000	0.000000	
85000	-192.633180	1	29.672393	2.575896	66.196069	22.669218	1.516002	77.746062	4.043701	50.187834	0.000000	1.000000	0.000000	0.000000	0.000000	1.000000	0.000000	0.000000	
86000	-193.564406	1	55.608303	9.198383	96.732863	13.807568	0.127877	79.128318	4.114733	35.841292	0.000000	1.000000	0.000000	0.000000	0.000000	1.000000	0.000000	0.000000	
87000	-196.642858	1	35.269944	24.033172	64.617121	23.477095	0.275538	94.335969	2.043384	51.683476	0.000000	1.000000	0.000000	0.000000	0.000000	1.000000	0.000000	0.000000	
88000	-194.689710	1	29.039926	16.506131	68.030770	2.444033	7.831953	89.392816	0.961470	36.426608	0.000000	1.000000	0.000000	0.000000	0.000000	1.000000	0.000000	0.000000	
89000	-192.681318	1	27.085875	0.534131	99.367556	17.088409	0.813100	96.523290	3.535992	59.675126	0.000000	1.000000	0.000000	0.000000	0.000000	1.000000	0.000000	0.000000	
90000	-192.270448	1	45.854789	1.632032	81.117993	32.386211	1.158142	91.453418	0.464642	49.122574	0.000000	1.000000	0.000000	0.000000	0.000000	1.000000	0.000000	0.000000	
91000	-192.069540	1	18.011375	9.573596	72.491845	15.733476	0.605292	84.763839	1.275293	55.741638	0.000000	1.000000	0.000000	0.000000	0.000000	1.000000	0.000000	0.000000	
92000	-193.014731	1	32.430376	1.869459	64.158368	28.760353	1.033591	85.221247	4.441868	60.274828	0.000000	1.000000	0.000000	0.000000	0.000000	1.000000	0.000000	0.000000	
93000	-195.829052	1	49.541802	12.202092	82.003828	11.313950	11.902883	78.530390	1.011170	38.209368	0.000000	1.000000	0.000000	0.000000	0.000000	1.000000	0.000000	0.000000	
94000	-194.845062	1	23.882154	12.122169	77.135436	4.940274	4.599721	66.507062	1.898641	25.910608	0.000000	1.000000	0.000000	0.000000	0.000000	1.000000	0.000000	0.000000	
95000	-193.509344	1	15.344764	5.181626	76.973118	22.234779	1.013080	73.658679	2.840931	32.577415	0.000000	1.000000	0.000000	0.000000	0.000000	1.000000	0.000000	0.000000	
96000	-193.191722	1	25.026729	13.638785	81.665199	14.672844	1.385290	91.822259	0.225900	58.850063	0.000000	1.000000	0.000000	0.000000	0.000000	1.000000	0.000000	0.000000	
97000	-197.702904	1	16.622652	2.587108	49.448151	58.016651	0.483134	94.332508	1.718124	38.874698	0.000000	1.000000	0.000000	0.000000	0.000000	1.000000	0.000000	0.000000	
98000	-194.821483	1	3.857227	22.631590	79.351388	3.310635	1.439159	87.007423	3.534364	38.037797	0.000000	1.000000	0.000000	0.000000	0.000000	1.000000	0.000000	0.000000	
99000	-194.881426	1	10.105440	6.896203	70.488436	7.505359	2.187869	86.559037	5.777963	37.513443	0.000000	1.000000	0.000000	0.000000	0.000000	1.000000	0.000000	0.000000	
100000	-196.899936	1	39.917687	7.040719	32.744236	11.047311	8.851606	77.279636	0.343978	36.156126	0.000000	1.000000	0.000000	0.000000	0.000000	1.000000	0.000000	0.000000	
101000	-194.281258	1	45.369442	10.652690	81.590677	14.272412	6.619226	81.890203	2.968562	43.134517	0.000000	1.000000	0.000000	0.000000	0.000000	1.000000	0.000000	0.000000	
102000	-192.536985	1	44.717587	6.191047	62.022500	30.931953	2.453905	99.137484	0.204400	58.380676	0.000000	1.000000	0.000000	0.000000	0.000000	1.000000	0.000000	0.000000	
103000	-195.358967	1	75.720533	5.116047	95.492142	39.228344	1.889407	91.194268	0.853784	47.886140	0.000000	1.000000	0.000000	0.000000	0.000000	1.000000	0.000000	0.000000	
104000	-195.467625	1	52.193976	6.089946	82.508683	38.063000	1.936389	53.822730	2.876116	41.457679	0.000000	1.000000	0.000000	0.000000	0.000000	1.000000	0.000000	0.000000	
105000	-195.699040	1	34.563971	14.236801	71.604818	12.902184	5.415712	76.526133	0.382398	67.925748	0.000000	1.000000	0.000000	0.000000	0.000000	1.000000	0.000000	0.000000	
106000	-199.436319	1	46.221272	12.579717	41.275622	16.501171	0.844451	87.014710	6.938284	54.476679	0.000000	1.000000	0.000000	0.000000	0.000000	1.000000	0.000000	0.000000	
107000	-193.020930	1	28.977730	12.509452	61.895241	18.560254	5.469374	95.133132	1.091541	46.020082	0.000000	1.000000	0.000000	0.000000	0.000000	1.000000	0.000000	0.000000	
108000	-197.418859	1	44.611654	7.042581	67.105919	19.559772	14.059996	59.717527	0.350589	25.699406	0.000000	1.000000	0.000000	0.000000	0.000000	1.000000	0.000000	0.000000	
109000	-197.668382	1	19.041598	11.551309	68.254491	10.368230	0.526295	80.298301	6.506531	79.374642	0.000000	1.000000	0.000000	0.000000	0.000000	1.000000	0.000000	0.000000	
110000	-196.612711	1	38.358243	2.811176	62.194040	47.402524	2.007416	63.193869	6.093083	30.224711	0.000000	1.000000	0.000000	0.000000	0.000000	1.000000	0.000000	0.000000	
111000	-193.443703	1	31.869662	8.780121	91.943096	29.577936	1.667591	96.252073	0.028261	57.751175	0.000000	1.000000	0.000000	0.000000	0.000000	1.000000	0.000000	0.000000	
112000	-193.363105	1	32.734198	10.808483	93.687927	24.615423	2.846061	87.630538	2.157150	60.604992	0.000000	1.000000	0.000000	0.000000	0.000000	1.000000	0.000000	0.000000	
113000	-192.856796	1	55.473294	5.404925	80.478110	26.022147	4.850560	95.216023	0.424182	50.865748	0.000000	1.000000	0.000000	0.000000	0.000000	1.000000	0.000000	0.000000	
114000	-192.061852	1	33.151098	3.286772	57.320504	19.560251	3.085780	91.267027	1.216506	47.210381	0.000000	1.000000	0.000000	0.000000	0.000000	1.000000	0.000000	0.000000	
115000	-192.845294	1	27.232622	3.979553	84.722242	7.730978	0.395281	86.313235	3.296598	56.679864	0.000000	1.000000	0.000000	0.000000	0.000000	1.000000	0.000000	0.000000	
116000	-196.663884	1	25.979496	6.865069	68.808655	26.460928	8.818947	85.579971	5.658111	55.034393	0.000000	1.000000	0.000000	0.000000	0.000000	1.000000	0.000000	0.000000	
117000	-195.077725	1	53.494232	1.510488	69.177801	23.977951	4.463528	65.801425	2.115609	34.536833	0.000000	1.000000	0.000000	0.000000	0.000000	1.000000	0.000000	0.000000	
118000	-194.233112	1	37.148457	10.119014	54.882657	28.827747	0.258225	71.716930	3.736275	36.480575	0.000000	1.000000	0.000000	0.000000	0.000000	1.000000	0.000000	0.000000	
119000	-196.269228	1	13.577556	4.242967	82.756918	34.045173	5.582949	88.708004	1.490200	49.095646	0.000000	1.000000	0.000000	0.000000	0.000000	1.000000	0.000000	0.000000	
120000	-194.684395	1	18.328388	6.014661	94.335226	4.376005	0.183783	87.918066	2.801777	67.836105	0.000000	1.000000	0.000000	0.000000	0.000000	1.000000	0.000000	0.000000	
121000	-196.807681	1	41.398540	11.594924	55.870416	31.873832	11.142983	81.605772	1.236792	54.785070	0.000000	1.000000	0.000000	0.000000	0.000000	1.000000	0.000000	0.000000	
122000	-193.692711	1	32.283240	14.415721	89.879525	28.733921	0.511649	91.593176	2.166119	43.179277	0.000000	1.000000	0.000000	0.000000	0.000000	1.000000	0.000000	0.000000	
123000	-196.285957	1	33.454600	6.652802	65.060248	11.376570	1.920120	74.057991	8.512727	37.014736	0.000000	1.000000	0.000000	0.000000	0.000000	1.000000	0.000000	0.000000	
124000	-193.848819	1	33.417337	9.066822	65.580732	37.851552	2.747599	73.483967	0.302439	37.727708	0.000000	1.000000	0.000000	0.000000	0.000000	1.000000	0.000000	0.000000	
125000	-193.614111	1	31.649111	8.191332	52.835436	21.583440	2.033063	89.049337	2.878510	35.257232	0.000000	1.000000	0.000000	0.000000	0.000000	1.000000	0.000000	0.000000	
126000	-191.818833	1	31.337762	6.832525	81.436021	13.334404	3.683617	88.143274	1.255693	54.265645	0.000000	1.000000	0.000000	0.000000	0.000000	1.000000	0.000000	0.000000	
127000	-196.088054	1	36.098308	6.735883	93.859379	37.131207	2.306974	58.728587	6.037956	36.159616	0.000000	1.000000	0.000000	0.000000	0.000000	1.000000	0.000000	0.000000	
128000	-192.904895	1	41.468730	5.527090	83.748616	20.406617	2.091082	80.264939	3.742553	36.152360	0.000000	1.000000	0.000000	0.000000	0.000000	1.000000	0.000000	0.000000	
129000	-195.621726	1	49.162247	6.440664	90.153290	7.658762	3.449344	60.257373	0.854596	51.951326	0.000000	1.000000	0.000000	0.000000	0.000000	1.000000	0.000000	0.000000	
130000	-193.594771	1	35.514463	0.257207	87.601929	18.606399	2.869891	71.417352	2.276259	39.101586	0.000000	1.000000	0.000000	0.000000	0.000000	1.000000	0.000000	0.000000	
131000	-195.129154	1	6.296455	11.695722	84.519284	17.367985	0.585935	68.782628	1.916524	49.115394	0.000000	1.000000	0.000000	0.000000	0.000000	1.000000	0.000000	0.000000	
132000	-194.076837	1	31.621949	11.094298	71.398401	16.128007	4.434155	62.149715	0.505440	28.101531	0.000000	1.000000	0.000000	0.000000	0.000000	1.000000	0.000000	0.000000	
133000	-192.008578	1	25.350150	7.907855	61.258259	28.883342	0.011269	87.658715	2.234643	47.384407	0.000000	1.000000	0.000000	0.000000	0.000000	1.000000	0.000000	0.000000	
134000	-194.066409	1	31.162465	2.814210	46.706184	26.718965	4.572468	91.366590	3.222326	41.491277	0.000000	1.000000	0.000000	0.000000	0.000000	1.000000	0.000000	0.000000	
135000	-194.362610	1	22.888113	2.486564	95.843237	41.017082	0.033919	99.154654	3.284681	45.502376	0.000000	1.000000	0.000000	0.000000	0.000000	1.000000	0.000000	0.000000	
136000	-195.777988	1	39.117288	4.560262	78.346700	30.026117	2.701545	40.577329	1.428624	24.985593	0.000000	1.000000	0.000000	0.000000	0.000000	1.000000	0.000000	0.000000	
137000	-195.513894	1	39.629303	12.065575	47.512016	13.017700	0.670140	91.953052	4.683992	50.705136	0.000000	1.000000	0.000000	0.000000	0.000000	1.000000	0.000000	0.000000	
138000	-197.380220	1	59.110527	4.030468	93.564913	63.395720	0.144317	68.619888	4.192195	55.900793	0.000000	1.000000	0.000000	0.000000	0.000000	1.000000	0.000000	0.000000	
139000	-193.910623	1	36.549784	1.459331	55.881627	56.706437	3.005024	96.732949	3.143667	53.344408	0.000000	1.000000	0.000000	0.000000	0.000000	1.000000	0.000000	0.000000	
140000	-195.534763	1	58.710037	0.761723	87.330072	25.823409	8.272690	94.168390	3.539792	62.280889	0.000000	1.000000	0.000000	0.000000	0.000000	1.000000	0.000000	0.000000	
141000	-197.970760	1	22.635173	7.300954	68.197569	16.271152	3.927589	64.378482	7.625798	56.241194	0.000000	1.000000	0.000000	0.000000	0.000000	1.000000	0.000000	0.000000	
142000	-195.140405	1	46.281174	6.816995	85.810520	12.796905	4.693602	46.673317	0.849088	28.915149	0.000000	1.000000	0.000000	0.000000	0.000000	1.000000	0.000000	0.000000	
143000	-194.842194	1	17.650449	3.303122	61.679323	33.472341	1.094285	77.997040	5.240039	38.487673	0.000000	1.000000	0.000000	0.000000	0.000000	1.000000	0.000000	0.000000	
144000	-194.181069	1	36.128294	9.979446	67.574769	8.018015	1.193705	94.061989	6.288614	50.330870	0.000000	1.000000	0.000000	0.000000	0.000000	1.000000	0.000000	0.000000	
145000	-193.551951	1	26.624367	5.846416	86.996327	4.140423	2.419029	85.884436	1.512069	40.431484	0.000000	1.000000	0.000000	0.000000	0.000000	1.000000	0.000000	0.000000	
146000	-192.914528	1	35.706229	3.426415	70.576845	18.031516	7.604559	75.501986	0.536505	42.771649	0.000000	1.000000	0.000000	0.000000	0.000000	1.000000	0.000000	0.000000	
147000	-194.302141	1	40.091438	2.044519	50.885101	18.569023	5.329871	74.660398	1.922477	41.743653	0.000000	1.000000	0.000000	0.000000	0.000000	1.000000	0.000000	0.000000	
148000	-192.272998	1	29.521143	5.641999	76.425835	36.402912	0.126003	92.835345	2.494515	59.205147	0.000000	1.000000	0.000000	0.000000	0.000000	1.000000	0.000000	0.000000	
149000	-194.132465	1	38.930071	10.319077	49.919866	27.608388	2.496040	99.238029	2.863208	61.241701	0.000000	1.000000	0.000000	0.000000	0.000000	1.000000	0.000000	0.000000	
150000	-191.638063	1	21.410031	7.427141	70.476436	13.764531	0.275742	79.380141	1.065034	46.710657	0.000000	1.000000	0.000000	0.000000	0.000000	1.000000	0.000000	0.000000	
151000	-192.849066	1	24.940350	5.727410	60.590683	26.048271	1.240040	74.068424	3.807475	38.140988	0.000000	1.000000	0.000000	0.000000	0.000000	1.000000	0.000000	0.000000	
152000	-196.703065	1	26.813215	12.292571	43.716065	11.235939	11.243830	63.676289	0.766110	46.815589	0.000000	1.000000	0.000000	0.000000	0.000000	1.000000	0.000000	0.000000	
153000	-196.809859	1	46.010238	3.574904	35.920006	57.528821	2.723581	82.685186	4.080177	41.076159	0.000000	1.000000	0.000000	0.000000	0.000000	1.000000	0.000000	0.000000	
154000	-193.150159	1	40.072460	3.282878	91.702686	33.428723	4.287543	89.183869	3.085548	58.040028	0.000000	1.000000	0.000000	0.000000	0.000000	1.000000	0.000000	0.000000	
155000	-192.900739	1	46.617284	2.248956	67.393488	43.641990	0.774130	84.136778	2.099667	43.904330	0.000000	1.000000	0.000000	0.000000	0.000000	1.000000	0.000000	0.000000	
156000	-193.559776	1	44.155538	5.466367	56.912518	35.580890	3.624990	75.055085	1.601871	41.907808	0.000000	1.000000	0.000000	0.000000	0.000000	1.000000	0.000000	0.000000	
157000	-194.985778	1	3.694799	10.151889	75.914571	3.448414	3.159098	98.624878	2.550688	47.890172	0.000000	1.000000	0.000000	0.000000	0.000000	1.000000	0.000000	0.000000	
158000	-195.929936	1	15.781012	3.290061	76.586539	34.446832	5.432275	81.458863	1.241694	55.269038	0.000000	1.000000	0.000000	0.000000	0.000000	1.000000	0.000000	0.000000	
159000	-192.688495	1	18.748766	12.198221	68.659759	7.527304	2.944411	76.098768	1.608299	43.634826	0.000000	1.000000	0.000000	0.000000	0.000000	1.000000	0.000000	0.000000	
160000	-196.130923	1	49.092348	6.962381	96.093684	3.302287	5.925263	99.481654	2.212088	75.008957	0.000000	1.000000	0.000000	0.000000	0.000000	1.000000	0.000000	0.000000	
161000	-193.518389	1	34.162639	3.890279	47.692679	40.546490	2.859081	92.301697	3.662766	50.151957	0.000000	1.000000	0.000000	0.000000	0.000000	1.000000	0.000000	0.000000	
162000	-193.575604	1	47.896775	5.085277	95.138876	18.447895	4.292237	67.128408	3.032343	43.866194	0.000000	1.000000	0.000000	0.000000	0.000000	1.000000	0.000000	0.000000	
163000	-197.780043	1	35.411261	3.219436	37.371797	16.644332	5.501275	54.915070	4.515251	35.337430	0.000000	1.000000	0.000000	0.000000	0.000000	1.000000	0.000000	0.000000	
164000	-193.827064	1	61.334940	5.538914	95.435872	36.493833	0.029760	96.773895	2.947671	42.315957	0.000000	1.000000	0.000000	0.000000	0.000000	1.000000	0.000000	0.000000	
165000	-192.522572	1	43.740289	5.217499	61.289289	25.840137	3.924891	93.674973	1.007029	60.444982	0.000000	1.000000	0.000000	0.000000	0.000000	1.000000	0.000000	0.000000	
166000	-192.715767	1	43.550871	4.967286	91.268479	11.071267	1.626492	85.989195	3.932233	49.234455	0.000000	1.000000	0.000000	0.000000	0.000000	1.000000	0.000000	0.000000	
167000	-194.988207	1	39.425450	2.805757	81.140877	39.622218	11.819171	85.239241	1.333726	49.776214	0.000000	1.000000	0.000000	0.000000	0.000000	1.000000	0.000000	0.000000	
168000	-199.714705	1	58.431475	11.421124	93.625626	22.046666	3.133135	78.085713	5.172997	77.504296	0.000000	1.000000	0.000000	0.000000	0.000000	1.000000	0.000000	0.000000	
169000	-193.698712	1	55.229295	1.077650	94.262199	41.324209	1.312893	69.752603	2.045285	53.137766	0.000000	1.000000	0.000000	0.000000	0.000000	1.000000	0.000000	0.000000	
170000	-193.747447	1	50.021862	4.583295	93.753171	32.553415	5.299667	97.641388	3.570929	50.662075	0.000000	1.000000	0.000000	0.000000	0.000000	1.000000	0.000000	0.000000	
171000	-192.334721	1	23.144347	6.000201	71.222188	8.312141	1.664761	85.543946	1.888334	39.943799	0.000000	1.000000	0.000000	0.000000	0.000000	1.000000	0.000000	0.000000	
172000	-192.854326	1	26.641966	3.899833	91.121211	10.417545	2.500822	95.665483	3.628497	56.192821	0.000000	1.000000	0.000000	0.000000	0.000000	1.000000	0.000000	0.000000	
173000	-197.700179	1	33.487834	6.388696	23.709982	58.673513	5.182527	56.538260	2.257092	41.164567	0.000000	1.000000	0.000000	0.000000	0.000000	1.000000	0.000000	0.000000	
174000	-196.694674	1	25.028251	22.448180	99.793214	6.831287	10.356758	90.706272	0.540227	61.488824	0.000000	1.000000	0.000000	0.000000	0.000000	1.000000	0.000000	0.000000	
175000	-198.647691	1	36.138885	8.688291	30.734670	16.366134	12.780649	79.630760	2.801496	40.450968	0.000000	1.000000	0.000000	0.000000	0.000000	1.000000	0.000000	0.000000	
176000	-192.679862	1	16.233866	5.725346	63.408086	8.741161	1.056935	99.908185	4.371032	50.702716	0.000000	1.000000	0.000000	0.000000	0.000000	1.000000	0.000000	0.000000	
177000	-195.234174	1	31.037885	21.915767	60.424664	16.848822	2.967631	91.760624	1.259407	50.142438	0.000000	1.000000	0.000000	0.000000	0.000000	1.000000	0.000000	0.000000	
178000	-192.777267	1	52.014844	4.428537	70.963205	20.056712	1.903152	83.169856	0.914811	47.723668	0.000000	1.000000	0.000000	0.000000	0.000000	1.000000	0.000000	0.000000	
179000	-197.190455	1	24.809476	15.686170	54.344599	3.398540	11.057789	88.730349	3.503487	54.644912	0.000000	1.000000	0.000000	0.000000	0.000000	1.000000	0.000000	0.000000	
180000	-194.349142	1	9.090070	12.653568	71.249241	0.400795	2.132955	91.005082	3.257831	36.064477	0.000000	1.000000	0.000000	0.000000	0.000000	1.000000	0.000000	0.000000	
181000	-195.200623	1	35.569603	5.807769	47.395966	12.870028	5.627282	53.510102	1.303211	34.240644	0.000000	1.000000	0.000000	0.000000	0.000000	1.000000	0.000000	0.000000	
182000	-199.117994	1	24.910956	4.572390	61.283860	67.190386	3.852173	67.461590	3.604550	28.541837	0.000000	1.000000	0.000000	0.000000	0.000000	1.000000	0.000000	0.000000	
183000	-199.523358	1	18.666102	16.001842	55.396695	4.020813	5.630862	64.535721	4.943803	20.358094	0.000000	1.000000	0.000000	0.000000	0.000000	1.000000	0.000000	0.000000	
184000	-194.541229	1	29.256240	1.422581	80.933640	36.622667	4.010278	75.680551	3.478187	39.093504	0.000000	1.000000	0.000000	0.000000	0.000000	1.000000	0.000000	0.000000	
185000	-194.241105	1	23.909946	0.156941	71.474956	30.140417	0.724182	87.165344	3.022787	34.984660	0.000000	1.000000	0.000000	0.000000	0.000000	1.000000	0.000000	0.000000	
186000	-193.077589	1	59.054428	0.764343	98.832391	25.137555	1.008782	79.727325	0.547166	53.079327	0.000000	1.000000	0.000000	0.000000	0.000000	1.000000	0.000000	0.000000	
187000	-194.457854	1	15.605166	11.152430	69.661676	5.595123	4.325790	74.363010	3.585724	49.324888	0.000000	1.000000	0.000000	0.000000	0.000000	1.000000	0.000000	0.000000	
188000	-194.950338	1	53.839084	16.520128	96.903009	5.555049	1.142178	92.858443	0.161510	64.140183	0.000000	1.000000	0.000000	0.000000	0.000000	1.000000	0.000000	0.000000	
189000	-197.355410	1	11.157832	8.040392	83.227028	3.707690	4.116084	66.090019	0.129681	37.857339	0.000000	1.000000	0.000000	0.000000	0.000000	1.000000	0.000000	0.000000	
190000	-194.954048	1	43.182325	2.454046	68.153723	38.534469	6.350496	89.616204	0.818029	34.250500	0.000000	1.000000	0.000000	0.000000	0.000000	1.000000	0.000000	0.000000	
191000	-194.804427	1	38.304305	13.443401	70.225633	18.256725	2.947825	83.877469	0.809249	69.279312	0.000000	1.000000	0.000000	0.000000	0.000000	1.000000	0.000000	0.000000	
192000	-194.481416	1	38.287908	6.419431	49.614152	11.585497	8.307631	98.992376	1.234124	47.114633	0.000000	1.000000	0.000000	0.000000	0.000000	1.000000	0.000000	0.000000	
193000	-196.480989	1	21.657084	0.031760	59.379628	23.925736	7.451246	77.506092	2.271140	61.498449	0.000000	1.000000	0.000000	0.000000	0.000000	1.000000	0.000000	0.000000	
194000	-194.649664	1	24.505468	8.221364	65.639707	24.837472	10.943283	86.629232	0.317743	40.234894	0.000000	1.000000	0.000000	0.000000	0.000000	1.000000	0.000000	0.000000	
195000	-194.263465	1	20.370344	9.746896	86.118474	20.996779	2.972603	81.205065	3.914727	56.868674	0.000000	1.000000	0.000000	0.000000	0.000000	1.000000	0.000000	0.000000	
196000	-193.482232	1	12.987343	3.424811	58.954343	23.139178	2.355577	87.563916	2.503177	42.563280	0.000000	1.000000	0.000000	0.000000	0.000000	1.000000	0.000000	0.000000	
197000	-191.940324	1	46.982121	6.295614	82.211253	30.250178	0.384968	91.174669	1.547893	49.298343	0.000000	1.000000	0.000000	0.000000	0.000000	1.000000	0.000000	0.000000	
198000	-192.953271	1	21.582273	3.811919	45.514987	32.444954	0.428155	96.531849	0.948097	51.585021	0.000000	1.000000	0.000000	0.000000	0.000000	1.000000	0.000000	0.000000	
199000	-200.547501	1	60.945009	1.971908	71.068186	71.833113	18.502650	90.103625	0.117140	52.137913	0.000000	1.000000	0.000000	0.000000	0.000000	1.000000	0.000000	0.000000	
200000	-194.558272	1	34.230600	0.577149	22.995421	64.450245	0.107048	96.265369	0.018015	48.989693	0.000000	1.000000	0.000000	0.000000	0.000000	1.000000	0.000000	0.000000	
201000	-194.133718	1	17.331114	19.857016	74.345097	7.454497	4.205881	81.262846	1.078336	38.583891	0.000000	1.000000	0.000000	0.000000	0.000000	1.000000	0.000000	0.000000	
202000	-197.223967	1	62.803250	5.433216	99.446001	7.920414	8.310043	88.483128	1.844413	70.448776	0.000000	1.000000	0.000000	0.000000	0.000000	1.000000	0.000000	0.000000	
203000	-195.432181	1	42.550883	3.842934	81.760662	28.802032	5.107987	47.427340	2.984724	32.662779	0.000000	1.000000	0.000000	0.000000	0.000000	1.000000	0.000000	0.000000	
204000	-194.621392	1	31.803485	5.953466	74.204008	35.636269	3.785360	55.801881	0.966332	29.116350	0.000000	1.000000	0.000000	0.000000	0.000000	1.000000	0.000000	0.000000	
205000	-192.987575	1	37.280862	6.459560	65.080617	38.273910	0.491132	89.369628	4.056156	52.457172	0.000000	1.000000	0.000000	0.000000	0.000000	1.000000	0.000000	0.000000	
206000	-191.813144	1	36.614781	5.761779	77.352749	23.028536	2.655339	92.890975	2.869114	48.758248	0.000000	1.000000	0.000000	0.000000	0.000000	1.000000	0.000000	0.000000	
207000	-193.768941	1	52.662059	14.375286	99.564094	10.316019	4.719298	79.692622	0.200973	39.057141	0.000000	1.000000	0.000000	0.000000	0.000000	1.000000	0.000000	0.000000	
208000	-194.089008	1	32.995722	2.452589	47.038526	23.188739	2.677286	94.185560	4.605085	60.202131	0.000000	1.000000	0.000000	0.000000	0.000000	1.000000	0.000000	0.000000	
209000	-192.924645	1	49.487568	6.909364	88.759904	28.153339	1.118167	93.230979	4.507375	50.667425	0.000000	1.000000	0.000000	0.000000	0.000000	1.000000	0.000000	0.000000	
210000	-194.710578	1	39.970894	1.376703	77.896053	48.528528	0.532098	69.052680	4.923540	35.534286	0.000000	1.000000	0.000000	0.000000	0.000000	1.000000	0.000000	0.000000	
211000	-195.148645	1	35.394560	8.957302	43.657058	41.465284	0.741283	82.436113	3.260334	36.676881	0.000000	1.000000	0.000000	0.000000	0.000000	1.000000	0.000000	0.000000	
212000	-199.573029	1	46.831309	13.066309	59.986500	62.091283	2.041161	59.052326	1.083758	32.480234	0.000000	1.000000	0.000000	0.000000	0.000000	1.000000	0.000000	0.000000	
213000	-197.401309	1	49.057150	10.057374	86.779829	26.959509	12.801549	55.088267	1.448883	37.579509	0.000000	1.000000	0.000000	0.000000	0.000000	1.000000	0.000000	0.000000	
214000	-194.193931	1	21.601293	11.034700	87.934085	15.956179	0.898248	52.308664	2.836153	37.677645	0.000000	1.000000	0.000000	0.000000	0.000000	1.000000	0.000000	0.000000	
215000	-192.674759	1	32.624819	5.592419	75.188424	20.989197	0.933430	90.872289	3.101914	34.696419	0.000000	1.000000	0.000000	0.000000	0.000000	1.000000	0.000000	0.000000	
216000	-201.389665	1	14.628576	7.478517	56.899934	28.517209	0.167584	66.865857	12.707658	59.524138	0.000000	1.000000	0.000000	0.000000	0.000000	1.000000	0.000000	0.000000	
217000	-194.660993	1	57.754547	9.268265	77.283193	31.888078	2.079524	84.182449	2.037704	43.192806	0.000000	1.000000	0.000000	0.000000	0.000000	1.000000	0.000000	0.000000	
218000	-194.908023	1	28.432058	5.300806	97.286288	7.325963	3.353055	69.693648	4.868761	36.408937	0.000000	1.000000	0.000000	0.000000	0.000000	1.000000	0.000000	0.000000	
219000	-194.706994	1	36.940153	21.952031	97.222959	2.239183	4.158267	80.013248	1.569263	55.430108	0.000000	1.000000	0.000000	0.000000	0.000000	1.000000	0.000000	0.000000	
220000	-194.986360	1	25.673311	4.536975	82.367662	43.864800	2.910232	72.725972	1.682579	35.557036	0.000000	1.000000	0.000000	0.000000	0.000000	1.000000	0.000000	0.000000	
221000	-191.842149	1	32.107640	8.042975	90.724188	16.348804	1.825001	93.465181	3.228994	44.360985	0.000000	1.000000	0.000000	0.000000	0.000000	1.000000	0.000000	0.000000	
222000	-193.676688	1	56.819775	2.124114	77.325033	43.535057	6.428031	93.432004	0.012664	53.949281	0.000000	1.000000	0.000000	0.000000	0.000000	1.000000	0.000000	0.000000	
223000	-192.835441	1	35.495363	6.715456	45.623785	27.989232	1.608047	82.967930	1.413730	41.709340	0.000000	1.000000	0.000000	0.000000	0.000000	1.000000	0.000000	0.000000	
224000	-194.493196	1	37.145996	5.474992	94.609775	11.594932	8.933916	90.613225	2.259628	40.024000	0.000000	1.000000	0.000000	0.000000	0.000000	1.000000	0.000000	0.000000	
225000	-193.133075	1	19.164765	2.536822	85.432726	16.018210	0.202858	85.004075	2.864487	34.410406	0.000000	1.000000	0.000000	0.000000	0.000000	1.000000	0.000000	0.000000	
226000	-194.743131	1	50.388422	5.171335	65.178381	24.522112	10.947198	82.577175	0.142531	40.643573	0.000000	1.000000	0.000000	0.000000	0.000000	1.000000	0.000000	0.000000	
227000	-192.931166	1	13.010579	8.866020	63.050957	4.715508	1.415192	96.583086	2.579657	58.363767	0.000000	1.000000	0.000000	0.000000	0.000000	1.000000	0.000000	0.000000	
228000	-195.807440	1	14.313660	16.611321	76.753213	17.632542	3.796823	80.422792	2.430511	31.560136	0.000000	1.000000	0.000000	0.000000	0.000000	1.000000	0.000000	0.000000	
229000	-192.074865	1	22.014923	9.177950	73.478342	8.670069	2.124372	93.367109	1.508282	40.676548	0.000000	1.000000	0.000000	0.000000	0.000000	1.000000	0.000000	0.000000	
230000	-192.242367	1	37.681365	8.049611	98.018197	11.513320	1.499374	89.404099	3.488928	58.168469	0.000000	1.000000	0.000000	0.000000	0.000000	1.000000	0.000000	0.000000	
231000	-193.221635	1	52.990983	6.346071	99.219942	21.510160	5.293330	93.203443	1.066245	40.194504	0.000000	1.000000	0.000000	0.000000	0.000000	1.000000	0.000000	0.000000	
232000	-193.914801	1	20.115379	8.062699	46.200583	8.162835	2.503110	74.522215	2.419028	37.163768	0.000000	1.000000	0.000000	0.000000	0.000000	1.000000	0.000000	0.000000	
233000	-192.165048	1	36.266621	6.547924	72.371401	31.032885	0.886283	93.335503	0.494676	52.364081	0.000000	1.000000	0.000000	0.000000	0.000000	1.000000	0.000000	0.000000	
234000	-194.243583	1	37.152151	13.564140	74.833791	35.589686	1.201327	98.393598	0.900626	47.395606	0.000000	1.000000	0.000000	0.000000	0.000000	1.000000	0.000000	0.000000	
235000	-193.063370	1	44.032264	16.928843	88.945442	4.322206	1.494261	88.302409	1.761085	49.696918	0.000000	1.000000	0.000000	0.000000	0.000000	1.000000	0.000000	0.000000	
236000	-195.469842	1	43.519935	6.623327	78.510771	37.406392	8.519524	61.990098	1.438693	44.771845	0.000000	1.000000	0.000000	0.000000	0.000000	1.000000	0.000000	0.000000	
237000	-193.463700	1	45.525376	5.602375	57.293297	17.465285	1.282839	93.218648	0.172385	49.705380	0.000000	1.000000	0.000000	0.000000	0.000000	1.000000	0.000000	0.000000	
238000	-198.293519	1	50.913250	13.363003	41.218926	25.670225	4.547305	86.240926	0.030800	64.415134	0.000000	1.000000	0.000000	0.000000	0.000000	1.000000	0.000000	0.000000	
239000	-192.152084	1	37.505414	8.045510	62.738353	13.252993	3.675018	90.448564	0.767128	49.881457	0.000000	1.000000	0.000000	0.000000	0.000000	1.000000	0.000000	0.000000	
240000	-197.348753	1	13.516597	7.072675	79.815522	11.959703	0.893821	63.457266	10.379628	34.416754	0.000000	1.000000	0.000000	0.000000	0.000000	1.000000	0.000000	0.000000	
241000	-195.322353	1	29.479080	8.206029	69.888340	40.404566	8.809783	74.294676	1.094413	42.767339	0.000000	1.000000	0.000000	0.000000	0.000000	1.000000	0.000000	0.000000	
242000	-194.280807	1	39.047637	4.948087	73.526498	38.381437	4.801375	83.920707	3.558309	58.085270	0.000000	1.000000	0.000000	0.000000	0.000000	1.000000	0.000000	0.000000	
243000	-193.965496	1	58.147521	4.382136	89.922785	31.215869	3.048654	89.382231	0.260309	37.971477	0.000000	1.000000	0.000000	0.000000	0.000000	1.000000	0.000000	0.000000	
244000	-197.183317	1	16.048753	16.345207	55.721373	0.070234	3.896552	88.305063	7.769437	50.668455	0.000000	1.000000	0.000000	0.000000	0.000000	1.000000	0.000000	0.000000	
245000	-195.331818	1	25.785689	26.488868	76.282747	0.369366	0.980687	87.294313	4.263681	32.682402	0.000000	1.000000	0.000000	0.000000	0.000000	1.000000	0.000000	0.000000	
246000	-194.528726	1	43.510346	2.780303	90.975099	23.079554	5.162887	52.402576	1.893080	31.365801	0.000000	1.000000	0.000000	0.000000	0.000000	1.000000	0.000000	0.000000	
247000	-193.907164	1	24.504518	3.930727	69.609968	17.052089	1.339710	58.527188	2.655955	26.841221	0.000000	1.000000	0.000000	0.000000	0.000000	1.000000	0.000000	0.000000	
248000	-194.032428	1	45.805611	2.192383	76.850489	37.412155	6.351260	74.122479	2.060068	51.345161	0.000000	1.000000	0.000000	0.000000	0.000000	1.000000	0.000000	0.000000	
249000	-195.706781	1	40.467522	12.073663	82.108171	5.630869	2.389579	68.923199	3.144874	24.031088	0.000000	1.000000	0.000000	0.000000	0.000000	1.000000	0.000000	0.000000	
250000	-193.090531	1	25.898608	12.033601	94.019999	13.293293	3.926540	94.985127	2.276575	62.625480	0.000000	1.000000	0.000000	0.000000	0.000000	1.000000	0.000000	0.000000	
251000	-193.668112	1	41.281541	4.151864	54.760983	16.858522	0.139285	63.659045	2.126422	40.210013	0.000000	1.000000	0.000000	0.000000	0.000000	1.000000	0.000000	0.000000	
252000	-197.139008	1	24.595206	13.671803	37.126854	13.710793	1.650006	80.001124	6.532105	45.427594	0.000000	1.000000	0.000000	0.000000	0.000000	1.000000	0.000000	0.000000	
253000	-193.105187	1	34.687808	7.384857	91.640340	5.408986	5.220047	82.614495	1.184346	44.545266	0.000000	1.000000	0.000000	0.000000	0.000000	1.000000	0.000000	0.000000	
254000	-193.112134	1	54.745024	1.350128	77.015927	19.816239	1.226492	94.342513	2.784683	61.707894	0.000000	1.000000	0.000000	0.000000	0.000000	1.000000	0.000000	0.000000	
255000	-193.850110	1	50.147855	10.983613	75.151815	12.673010	5.107190	96.073511	1.912345	53.066005	0.000000	1.000000	0.000000	0.000000	0.000000	1.000000	0.000000	0.000000	
256000	-193.031508	1	18.222038	5.084141	63.795642	9.724457	2.772933	91.544426	2.842480	58.086916	0.000000	1.000000	0.000000	0.000000	0.000000	1.000000	0.000000	0.000000	
257000	-195.095469	1	37.169710	0.823337	84.734648	45.516820	1.718413	71.380841	0.428875	33.097224	0.000000	1.000000	0.000000	0.000000	0.000000	1.000000	0.000000	0.000000	
258000	-196.053943	1	37.142046	13.381318	70.369214	6.064237	8.677912	81.857629	3.915125	48.329426	0.000000	1.000000	0.000000	0.000000	0.000000	1.000000	0.000000	0.000000	
259000	-197.014261	1	37.851694	12.379954	79.676791	16.621560	15.927528	76.331258	1.437754	51.135370	0.000000	1.000000	0.000000	0.000000	0.000000	1.000000	0.000000	0.000000	
260000	-195.228802	1	21.835838	0.699974	68.235146	19.337117	7.897980	71.996569	1.796161	42.645984	0.000000	1.000000	0.000000	0.000000	0.000000	1.000000	0.000000	0.000000	
261000	-192.539171	1	40.683644	6.479823	89.915158	25.766826	3.865116	79.504221	2.434710	45.059428	0.000000	1.000000	0.000000	0.000000	0.000000	1.000000	0.000000	0.000000	
262000	-193.908559	1	9.019212	22.283225	80.280253	3.601829	0.161608	70.690020	3.322448	34.486972	0.000000	1.000000	0.000000	0.000000	0.000000	1.000000	0.000000	0.000000	
263000	-193.009008	1	33.843334	10.180272	68.825389	28.077744	1.910458	91.015293	2.532778	40.834364	0.000000	1.000000	0.000000	0.000000	0.000000	1.000000	0.000000	0.000000	
264000	-195.901807	1	27.022301	11.880000	97.299069	18.330680	0.691010	83.574155	2.321903	78.538539	0.000000	1.000000	0.000000	0.000000	0.000000	1.000000	0.000000	0.000000	
265000	-194.477769	1	38.628055	2.301518	26.851638	24.568080	1.931895	99.237544	1.516852	60.963919	0.000000	1.000000	0.000000	0.000000	0.000000	1.000000	0.000000	0.000000	
266000	-191.698845	1	48.039838	2.399642	89.468792	28.495594	1.198357	88.576592	0.963600	50.237109	0.000000	1.000000	0.000000	0.000000	0.000000	1.000000	0.000000	0.000000	
267000	-192.022580	1	21.948078	6.680828	75.900670	6.828040	1.220852	94.367469	1.318317	49.344634	0.000000	1.000000	0.000000	0.000000	0.000000	1.000000	0.000000	0.000000	
268000	-193.460780	1	28.660334	14.691217	90.176782	0.457578	2.910828	90.586771	2.192504	34.176104	0.000000	1.000000	0.000000	0.000000	0.000000	1.000000	0.000000	0.000000	
269000	-195.498826	1	37.169688	8.815191	70.908990	41.908649	3.867216	71.164356	3.737739	35.639122	0.000000	1.000000	0.000000	0.000000	0.000000	1.000000	0.000000	0.000000	
270000	-194.880965	1	38.370540	0.947406	84.846983	23.377006	3.293325	62.500120	1.351378	28.024989	0.000000	1.000000	0.000000	0.000000	0.000000	1.000000	0.000000	0.000000	
271000	-193.879339	1	22.970309	22.512143	84.184893	6.869741	2.054269	91.103073	1.566143	36.844359	0.000000	1.000000	0.000000	0.000000	0.000000	1.000000	0.000000	0.000000	
272000	-196.127062	1	40.370616	3.724438	80.536552	34.860673	15.021117	70.503734	1.066234	46.326591	0.000000	1.000000	0.000000	0.000000	0.000000	1.000000	0.000000	0.000000	
273000	-192.601442	1	40.469552	6.444001	64.548451	23.534201	1.078887	72.899261	0.693044	38.547848	0.000000	1.000000	0.000000	0.000000	0.000000	1.000000	0.000000	0.000000	
274000	-197.235030	1	26.106608	4.870168	57.143994	34.513472	1.566846	41.928130	2.882004	44.008029	0.000000	1.000000	0.000000	0.000000	0.000000	1.000000	0.000000	0.000000	
275000	-192.174968	1	32.935664	3.111836	60.462914	22.631592	3.108471	78.286328	0.771312	50.283098	0.000000	1.000000	0.000000	0.000000	0.000000	1.000000	0.000000	0.000000	
276000	-196.551931	1	48.457420	2.463521	54.447978	21.269742	7.425291	66.787995	1.822215	56.141827	0.000000	1.000000	0.000000	0.000000	0.000000	1.000000	0.000000	0.000000	
277000	-194.573165	1	27.069906	9.258117	76.029025	21.196014	6.270022	99.151869	4.997373	55.441357	0.000000	1.000000	0.000000	0.000000	0.000000	1.000000	0.000000	0.000000	
278000	-198.791113	1	39.366126	0.829463	39.476019	77.651069	15.217446	81.453182	0.910990	52.145597	0.000000	1.000000	0.000000	0.000000	0.000000	1.000000	0.000000	0.000000	
279000	-195.398378	1	42.929104	15.711947	75.190563	28.983846	5.026089	81.542007	0.373650	38.701901	0.000000	1.000000	0.000000	0.000000	0.000000	1.000000	0.000000	0.000000	
280000	-194.708059	1	34.886116	2.649417	77.519476	11.446240	1.158202	53.987627	3.248516	29.794150	0.000000	1.000000	0.000000	0.000000	0.000000	1.000000	0.000000	0.000000	
281000	-195.295716	1	32.219423	20.267268	72.180714	1.513889	0.060096	60.116967	3.166985	35.307500	0.000000	1.000000	0.000000	0.000000	0.000000	1.000000	0.000000	0.000000	
282000	-195.830452	1	25.369031	15.425112	89.396454	28.090630	1.887887	68.422273	3.828470	35.545920	0.000000	1.000000	0.000000	0.000000	0.000000	1.000000	0.000000	0.000000	
283000	-193.438328	1	36.198191	1.888954	89.257528	11.261259	1.431703	78.663320	2.794087	38.408781	0.000000	1.000000	0.000000	0.000000	0.000000	1.000000	0.000000	0.000000	
284000	-195.004749	1	61.129307	2.457797	81.638941	41.663457	2.368772	81.027612	3.434917	59.339692	0.000000	1.000000	0.000000	0.000000	0.000000	1.000000	0.000000	0.000000	
285000	-194.069345	1	30.051704	2.211878	52.645210	43.092790	4.627944	98.293851	3.515794	60.647145	0.000000	1.000000	0.000000	0.000000	0.000000	1.000000	0.000000	0.000000	
286000	-191.622439	1	47.165522	3.397386	88.178340	26.755520	0.003795	79.041181	2.831095	46.046534	0.000000	1.000000	0.000000	0.000000	0.000000	1.000000	0.000000	0.000000	
287000	-193.996787	1	40.937611	6.549187	54.136499	23.492751	4.876227	80.383235	2.213014	56.077749	0.000000	1.000000	0.000000	0.000000	0.000000	1.000000	0.000000	0.000000	
288000	-193.585369	1	41.401679	0.258550	49.930220	59.764277	0.499190	97.835081	3.172729	58.961687	0.000000	1.000000	0.000000	0.000000	0.000000	1.000000	0.000000	0.000000	
289000	-193.255355	1	22.182030	7.520284	48.289678	15.245942	7.546902	86.087804	0.259848	47.083961	0.000000	1.000000	0.000000	0.000000	0.000000	1.000000	0.000000	0.000000	
290000	-194.408751	1	21.447181	6.329664	70.833680	9.386402	3.099641	75.339514	3.899011	57.657300	0.000000	1.000000	0.000000	0.000000	0.000000	1.000000	0.000000	0.000000	
291000	-193.296441	1	12.925157	18.136687	60.067161	2.591972	0.338150	94.994644	2.814932	39.190997	0.000000	1.000000	0.000000	0.000000	0.000000	1.000000	0.000000	0.000000	
292000	-196.291981	1	12.548208	13.243497	58.016932	18.455426	1.175057	79.085622	1.939334	69.756489	0.000000	1.000000	0.000000	0.000000	0.000000	1.000000	0.000000	0.000000	
293000	-192.064969	1	40.391980	4.207239	64.333108	25.382859	3.356144	84.945132	1.246050	53.000201	0.000000	1.000000	0.000000	0.000000	0.000000	1.000000	0.000000	0.000000	
294000	-192.073131	1	25.988087	2.729858	73.262073	21.831439	2.306537	95.289933	3.110626	60.809635	0.000000	1.000000	0.000000	0.000000	0.000000	1.000000	0.000000	0.000000	
295000	-194.216453	1	21.048474	11.573568	57.689018	6.703803	1.186534	98.325194	5.270228	38.654357	0.000000	1.000000	0.000000	0.000000	0.000000	1.000000	0.000000	0.000000	
296000	-195.389345	1	11.977464	2.388430	76.829248	18.076950	6.436226	82.390605	3.576218	48.054796	0.000000	1.000000	0.000000	0.000000	0.000000	1.000000	0.000000	0.000000	
297000	-193.119113	1	22.425672	12.597199	97.363719	21.550525	1.253999	92.444602	2.043108	48.202789	0.000000	1.000000	0.000000	0.000000	0.000000	1.000000	0.000000	0.000000	
298000	-191.262154	1	31.657480	4.086868	73.991179	22.731499	1.103585	97.893313	1.429887	63.250695	0.000000	1.000000	0.000000	0.000000	0.000000	1.000000	0.000000	0.000000	
299000	-195.396596	1	13.855383	0.622736	55.712640	29.812149	4.596606	96.588139	1.108350	47.518558	0.000000	1.000000	0.000000	0.000000	0.000000	1.000000	0.000000	0.000000	
300000	-195.160016	1	50.536902	6.055317	78.568105	33.675535	5.080497	80.524240	1.632364	31.676623	0.000000	1.000000	0.000000	0.000000	0.000000	1.000000	0.000000	0.000000	
301000	-192.754529	1	30.021343	3.409637	70.159542	28.473818	2.918144	81.915613	2.295453	58.807873	0.000000	1.000000	0.000000	0.000000	0.000000	1.000000	0.000000	0.000000	
302000	-195.062602	1	47.490088	3.655831	58.082155	54.249345	0.207409	68.725771	0.255896	40.332501	0.000000	1.000000	0.000000	0.000000	0.000000	1.000000	0.000000	0.000000	
303000	-196.312275	1	25.262945	29.306513	81.650056	0.855041	2.966365	70.174233	3.881744	40.204911	0.000000	1.000000	0.000000	0.000000	0.000000	1.000000	0.000000	0.000000	
304000	-192.653643	1	30.170042	17.443629	88.576914	2.539541	0.090306	87.862953	0.792248	47.409456	0.000000	1.000000	0.000000	0.000000	0.000000	1.000000	0.000000	0.000000	
305000	-193.425320	1	21.963411	7.612559	72.345446	26.127211	3.256213	81.684286	3.107861	52.736682	0.000000	1.000000	0.000000	0.000000	0.000000	1.000000	0.000000	0.000000	
306000	-193.359317	1	57.181781	3.442677	88.443026	17.555267	6.136725	84.328662	0.440744	44.090680	0.000000	1.000000	0.000000	0.000000	0.000000	1.000000	0.000000	0.000000	
307000	-193.192487	1	29.547064	4.234757	60.156548	30.627182	1.447373	74.698449	3.713890	53.009881	0.000000	1.000000	0.000000	0.000000	0.000000	1.000000	0.000000	0.000000	
308000	-199.125044	1	43.803250	0.924611	48.368933	79.580827	5.935833	91.492054	6.324207	70.343351	0.000000	1.000000	0.000000	0.000000	0.000000	1.000000	0.000000	0.000000	
309000	-193.253267	1	35.387156	8.684852	86.255461	22.806984	4.726880	93.883403	3.094429	61.319123	0.000000	1.000000	0.000000	0.000000	0.000000	1.000000	0.000000	0.000000	
310000	-193.478273	1	36.187056	8.595486	94.918706	5.534853	0.490423	73.127367	5.013746	45.708500	0.000000	1.000000	0.000000	0.000000	0.000000	1.000000	0.000000	0.000000	
311000	-194.967794	1	40.044598	17.216276	61.514756	10.631032	3.050606	88.307372	0.081525	61.406784	0.000000	1.000000	0.000000	0.000000	0.000000	1.000000	0.000000	0.000000	
312000	-191.991884	1	29.657486	6.216782	70.471125	11.454167	0.599744	78.965841	3.595323	41.851572	0.000000	1.000000	0.000000	0.000000	0.000000	1.000000	0.000000	0.000000	
313000	-194.073190	1	28.813643	4.639096	29.525101	30.844392	8.554625	95.655823	0.198597	60.352930	0.000000	1.000000	0.000000	0.000000	0.000000	1.000000	0.000000	0.000000	
314000	-192.729253	1	25.398517	13.053079	72.137192	12.007643	0.753062	90.642486	1.036742	35.502631	0.000000	1.000000	0.000000	0.000000	0.000000	1.000000	0.000000	0.000000	
315000	-193.215382	1	24.380410	5.408806	72.341446	24.002511	7.178002	98.291939	1.663628	54.689522	0.000000	1.000000	0.000000	0.000000	0.000000	1.000000	0.000000	0.000000	
316000	-193.634734	1	37.422864	7.074020	72.408148	44.515888	4.354414	89.258433	0.928703	45.712404	0.000000	1.000000	0.000000	0.000000	0.000000	1.000000	0.000000	0.000000	
317000	-194.519926	1	23.413864	10.275890	61.169796	3.323358	7.604093	77.833179	0.396399	35.066422	0.000000	1.000000	0.000000	0.000000	0.000000	1.000000	0.000000	0.000000	
318000	-192.384520	1	29.631560	9.340480	71.303512	15.611950	4.982902	96.556589	2.065104	46.493802	0.000000	1.000000	0.000000	0.000000	0.000000	1.000000	0.000000	0.000000	
319000	-195.728754	1	15.743807	18.371186	81.038503	19.351674	1.905320	93.194373	3.099759	34.893378	0.000000	1.000000	0.000000	0.000000	0.000000	1.000000	0.000000	0.000000	
320000	-196.183054	1	30.297421	8.117318	63.372770	13.045728	5.390695	60.800978	3.293592	53.689761	0.000000	1.000000	0.000000	0.000000	0.000000	1.000000	0.000000	0.000000	
321000	-200.577510	1	40.823871	6.853961	27.591560	31.667568	15.752057	74.744205	2.895080	34.946218	0.000000	1.000000	0.000000	0.000000	0.000000	1.000000	0.000000	0.000000	
322000	-193.132680	1	52.880833	5.302573	76.016489	24.026522	2.074207	99.287517	3.276164	63.126552	0.000000	1.000000	0.000000	0.000000	0.000000	1.000000	0.000000	0.000000	
323000	-194.526639	1	29.493100	4.714980	37.474271	38.007366	0.726998	57.235576	0.383927	38.782398	0.000000	1.000000	0.000000	0.000000	0.000000	1.000000	0.000000	0.000000	
324000	-193.809117	1	37.954886	3.348485	73.397612	50.583194	3.540156	91.716455	0.673298	42.046695	0.000000	1.000000	0.000000	0.000000	0.000000	1.000000	0.000000	0.000000	
325000	-196.933703	1	64.906437	9.524304	63.833462	20.114143	3.184068	96.716192	1.127894	68.622987	0.000000	1.000000	0.000000	0.000000	0.000000	1.000000	0.000000	0.000000	
326000	-192.820004	1	50.539125	5.663039	80.463234	13.185841	2.571917	84.958518	2.106093	47.472099	0.000000	1.000000	0.000000	0.000000	0.000000	1.000000	0.000000	0.000000	
327000	-194.116805	1	32.362467	7.256826	88.371089	46.315987	0.304823	87.562821	2.024065	58.576631	0.000000	1.000000	0.000000	0.000000	0.000000	1.000000	0.000000	0.000000	
328000	-195.193915	1	48.830709	6.633712	70.560298	41.988374	6.024248	83.575129	0.481813	35.900916	0.000000	1.000000	0.000000	0.000000	0.000000	1.000000	0.000000	0.000000	
329000	-193.163271	1	33.919371	9.646453	57.960268	13.382348	3.333034	89.242187	2.596791	58.130555	0.000000	1.000000	0.000000	0.000000	0.000000	1.000000	0.000000	0.000000	
330000	-193.769111	1	20.770015	28.729833	87.636073	0.687293	0.067312	89.144819	3.680500	49.937251	0.000000	1.000000	0.000000	0.000000	0.000000	1.000000	0.000000	0.000000	
331000	-192.543446	1	37.105991	11.316026	95.577805	16.399371	0.429859	67.731029	3.122458	39.537678	0.000000	1.000000	0.000000	0.000000	0.000000	1.000000	0.000000	0.000000	
332000	-194.485795	1	43.015453	8.295475	67.213976	37.441820	3.967897	76.347663	2.391142	51.913919	0.000000	1.000000	0.000000	0.000000	0.000000	1.000000	0.000000	0.000000	
333000	-195.562547	1	14.887376	13.923928	41.799514	6.119655	3.868805	95.769287	0.676797	68.759967	0.000000	1.000000	0.000000	0.000000	0.000000	1.000000	0.000000	0.000000	
334000	-194.511163	1	21.733633	7.268558	49.460620	12.663829	0.938848	57.982559	1.903947	46.216726	0.000000	1.000000	0.000000	0.000000	0.000000	1.000000	0.000000	0.000000	
335000	-193.291600	1	33.986255	5.607409	89.663362	16.766234	7.336215	86.652515	0.117673	63.262416	0.000000	1.000000	0.000000	0.000000	0.000000	1.000000	0.000000	0.000000	
336000	-192.828028	1	54.214996	4.639481	79.147621	32.747750	2.087520	94.948881	1.087135	62.963153	0.000000	1.000000	0.000000	0.000000	0.000000	1.000000	0.000000	0.000000	
337000	-193.366715	1	23.246860	18.443997	67.892277	7.618802	5.099389	98.956467	0.387421	55.954846	0.000000	1.000000	0.000000	0.000000	0.000000	1.000000	0.000000	0.000000	
338000	-192.968376	1	50.821571	4.143215	83.559171	39.974507	3.140771	84.523869	1.478175	47.593543	0.000000	1.000000	0.000000	0.000000	0.000000	1.000000	0.000000	0.000000	
339000	-195.190351	1	56.302954	0.308385	67.631651	25.625760	4.029385	83.657999	2.276641	40.341308	0.000000	1.000000	0.000000	0.000000	0.000000	1.000000	0.000000	0.000000	
340000	-194.779109	1	44.621029	13.724552	70.976652	20.016723	3.479990	93.068282	3.833567	47.475504	0.000000	1.000000	0.000000	0.000000	0.000000	1.000000	0.000000	0.000000	
341000	-197.903998	1	41.440936	25.159146	96.059350	19.761502	6.299435	77.507942	1.744602	37.603468	0.000000	1.000000	0.000000	0.000000	0.000000	1.000000	0.000000	0.000000	
342000	-195.069910	1	43.709956	9.349381	76.375026	30.291677	7.186313	89.482704	1.603782	36.339340	0.000000	1.000000	0.000000	0.000000	0.000000	1.000000	0.000000	0.000000	
343000	-194.760253	1	43.688105	7.998369	64.224552	30.291719	9.167174	80.888904	0.145309	59.546818	0.000000	1.000000	0.000000	0.000000	0.000000	1.000000	0.000000	0.000000	
344000	-194.445889	1	36.975605	1.692892	89.254415	22.997741	4.541809	83.143941	4.559409	38.617912	0.000000	1.000000	0.000000	0.000000	0.000000	1.000000	0.000000	0.000000	
345000	-192.300247	1	46.607771	1.047264	68.786611	25.398584	1.512138	91.144639	2.171316	52.660835	0.000000	1.000000	0.000000	0.000000	0.000000	1.000000	0.000000	0.000000	
346000	-196.597243	1	70.310382	12.465957	91.436980	6.413319	1.099400	89.665581	0.279085	41.204019	0.000000	1.000000	0.000000	0.000000	0.000000	1.000000	0.000000	0.000000	
347000	-198.359345	1	39.200748	17.697943	45.677954	7.411598	0.306848	68.594011	1.111614	28.139557	0.000000	1.000000	0.000000	0.000000	0.000000	1.000000	0.000000	0.000000	
348000	-193.338113	1	50.054631	8.615369	67.179881	14.090286	3.645672	91.639947	0.107257	49.583376	0.000000	1.000000	0.000000	0.000000	0.000000	1.000000	0.000000	0.000000	
349000	-193.248432	1	39.010159	7.025288	58.802192	16.095618	3.902881	92.160220	3.131957	51.847807	0.000000	1.000000	0.000000	0.000000	0.000000	1.000000	0.000000	0.000000	
350000	-194.643813	1	42.979457	3.523734	98.595643	28.657926	5.654535	81.640288	4.426012	39.171202	0.000000	1.000000	0.000000	0.000000	0.000000	1.000000	0.000000	0.000000	
351000	-192.526147	1	34.107870	3.857490	69.201686	10.577126	0.333821	98.046853	1.067530	62.565086	0.000000	1.000000	0.000000	0.000000	0.000000	1.000000	0.000000	0.000000	
352000	-197.397959	1	45.462901	21.843965	95.694150	11.395500	3.904153	92.231002	2.455237	29.271374	0.000000	1.000000	0.000000	0.000000	0.000000	1.000000	0.000000	0.000000	
353000	-194.826207	1	28.403123	8.434602	86.071676	26.669400	9.743484	69.398227	0.505074	41.716959	0.000000	1.000000	0.000000	0.000000	0.000000	1.000000	0.000000	0.000000	
354000	-195.418291	1	18.554252	15.772194	45.355897	22.946623	0.425509	92.422898	0.951940	62.295125	0.000000	1.000000	0.000000	0.000000	0.000000	1.000000	0.000000	0.000000	
355000	-192.685540	1	34.003772	2.640121	65.844344	28.218156	6.371723	98.249631	1.281551	63.097683	0.000000	1.000000	0.000000	0.000000	0.000000	1.000000	0.000000	0.000000	
356000	-194.557559	1	29.558079	6.017529	69.073488	48.468448	0.696736	74.024363	1.148050	34.083869	0.000000	1.000000	0.000000	0.000000	0.000000	1.000000	0.000000	0.000000	
357000	-192.777543	1	37.853366	4.652572	77.390322	39.680034	4.076266	95.712877	1.605089	48.267790	0.000000	1.000000	0.000000	0.000000	0.000000	1.000000	0.000000	0.000000	
358000	-194.271927	1	12.829951	4.364490	61.942547	5.448239	0.375993	79.381602	2.311806	52.849836	0.000000	1.000000	0.000000	0.000000	0.000000	1.000000	0.000000	0.000000	
359000	-192.090493	1	29.871182	1.930056	90.988859	16.389969	1.121598	84.964061	1.470727	43.713557	0.000000	1.000000	0.000000	0.000000	0.000000	1.000000	0.000000	0.000000	
360000	-193.912017	1	28.022783	13.523642	56.734022	10.779388	4.979340	74.098382	0.451037	52.324140	0.000000	1.000000	0.000000	0.000000	0.000000	1.000000	0.000000	0.000000	
361000	-194.542055	1	35.724100	5.280250	59.702819	17.610869	7.762433	82.178322	2.310363	35.123683	0.000000	1.000000	0.000000	0.000000	0.000000	1.000000	0.000000	0.000000	
362000	-196.675270	1	81.307307	6.383473	98.518165	34.168827	1.347529	80.287383	3.039165	55.018769	0.000000	1.000000	0.000000	0.000000	0.000000	1.000000	0.000000	0.000000	
363000	-193.094170	1	6.566154	17.820595	73.320861	2.992555	0.448208	99.915160	1.493881	60.102543	0.000000	1.000000	0.000000	0.000000	0.000000	1.000000	0.000000	0.000000	
364000	-195.131726	1	34.442562	24.308357	82.347294	13.771394	0.105094	96.454062	4.348009	52.766989	0.000000	1.000000	0.000000	0.000000	0.000000	1.000000	0.000000	0.000000	
365000	-193.227325	1	37.771758	9.043994	87.811359	9.303714	2.706401	97.164516	2.093115	73.783779	0.000000	1.000000	0.000000	0.000000	0.000000	1.000000	0.000000	0.000000	
366000	-193.454256	1	41.409122	2.356760	64.083985	49.430689	0.547998	86.124698	3.796119	44.188691	0.000000	1.000000	0.000000	0.000000	0.000000	1.000000	0.000000	0.000000	
367000	-193.892352	1	47.345114	11.188480	93.114505	1.584835	5.496905	99.635657	0.065682	64.103904	0.000000	1.000000	0.000000	0.000000	0.000000	1.000000	0.000000	0.000000	
368000	-192.760723	1	40.836793	5.159883	70.784541	16.570376	2.045922	94.046420	1.225483	70.729364	0.000000	1.000000	0.000000	0.000000	0.000000	1.000000	0.000000	0.000000	
369000	-193.212736	1	27.291926	2.379901	69.758891	21.345745	2.390354	59.854758	2.437007	38.097306	0.000000	1.000000	0.000000	0.000000	0.000000	1.000000	0.000000	0.000000	
370000	-194.772230	1	34.663146	9.613261	43.822474	41.329376	0.627554	77.460640	2.535623	38.667065	0.000000	1.000000	0.000000	0.000000	0.000000	1.000000	0.000000	0.000000	
371000	-194.205785	1	58.602614	10.960590	99.018302	23.251714	1.677319	65.820391	1.037907	36.816598	0.000000	1.000000	0.000000	0.000000	0.000000	1.000000	0.000000	0.000000	
372000	-196.602912	1	24.417764	17.829513	95.742818	6.635063	7.704407	94.347211	4.983074	37.468354	0.000000	1.000000	0.000000	0.000000	0.000000	1.000000	0.000000	0.000000	
373000	-192.837594	1	26.363874	10.050089	55.325534	19.758538	1.558457	87.713265	0.827395	61.416734	0.000000	1.000000	0.000000	0.000000	0.000000	1.000000	0.000000	0.000000	
374000	-200.163290	1	46.002566	6.697891	50.353491	54.966259	7.147122	59.851956	1.245963	62.347511	0.000000	1.000000	0.000000	0.000000	0.000000	1.000000	0.000000	0.000000	
375000	-197.313818	1	30.266608	15.327231	40.699739	45.641401	1.842385	98.606256	2.198633	42.749786	0.000000	1.000000	0.000000	0.000000	0.000000	1.000000	0.000000	0.000000	
376000	-192.352583	1	42.584777	2.035631	66.172147	32.786284	2.146607	93.797498	1.878173	64.641184	0.000000	1.000000	0.000000	0.000000	0.000000	1.000000	0.000000	0.000000	
377000	-192.894431	1	25.267706	10.275360	74.134743	6.852405	1.101194	99.795309	1.682906	75.225758	0.000000	1.000000	0.000000	0.000000	0.000000	1.000000	0.000000	0.000000	
378000	-196.973819	1	14.174404	1.586518	51.152354	37.742477	2.095798	93.630890	0.112266	63.458143	0.000000	1.000000	0.000000	0.000000	0.000000	1.000000	0.000000	0.000000	
379000	-194.401369	1	43.375588	10.754429	71.042563	8.211193	7.803197	80.255457	0.805944	53.423041	0.000000	1.000000	0.000000	0.000000	0.000000	1.000000	0.000000	0.000000	
380000	-193.657696	1	34.309265	17.857749	74.822511	19.929812	0.804605	99.799839	1.667356	45.923745	0.000000	1.000000	0.000000	0.000000	0.000000	1.000000	0.000000	0.000000	
381000	-192.422695	1	34.524425	7.788528	95.576258	11.078421	0.273973	84.570600	5.076199	40.643348	0.000000	1.000000	0.000000	0.000000	0.000000	1.000000	0.000000	0.000000	
382000	-194.675145	1	22.979108	7.630891	54.293807	47.281091	2.278875	91.284936	2.515114	50.662108	0.000000	1.000000	0.000000	0.000000	0.000000	1.000000	0.000000	0.000000	
383000	-192.657822	1	33.145746	6.290917	71.551386	18.318197	5.104141	70.439922	0.121711	36.108184	0.000000	1.000000	0.000000	0.000000	0.000000	1.000000	0.000000	0.000000	
384000	-195.261776	1	53.334854	10.823087	70.754217	30.720746	6.508203	93.909332	0.238904	63.673364	0.000000	1.000000	0.000000	0.000000	0.000000	1.000000	0.000000	0.000000	
385000	-198.512291	1	43.962379	15.594185	71.821154	45.831015	3.994735	89.572287	4.602870	47.195182	0.000000	1.000000	0.000000	0.000000	0.000000	1.000000	0.000000	0.000000	
386000	-196.668107	1	16.476013	16.446717	61.771144	15.761175	1.328018	80.949932	4.351161	25.900783	0.000000	1.000000	0.000000	0.000000	0.000000	1.000000	0.000000	0.000000	
387000	-194.082383	1	39.276035	3.453104	62.999881	23.512911	0.595784	97.691324	6.515739	68.789891	0.000000	1.000000	0.000000	0.000000	0.000000	1.000000	0.000000	0.000000	
388000	-193.122689	1	42.715820	4.963037	94.320424	12.631280	3.148988	74.234311	0.961710	33.249975	0.000000	1.000000	0.000000	0.000000	0.000000	1.000000	0.000000	0.000000	
389000	-192.824164	1	20.969782	19.092216	80.332287	3.373585	1.437316	96.862719	1.862484	64.347522	0.000000	1.000000	0.000000	0.000000	0.000000	1.000000	0.000000	0.000000	
390000	-193.583239	1	40.076773	6.018586	56.628912	21.282153	3.837209	84.673818	3.179725	41.731450	0.000000	1.000000	0.000000	0.000000	0.000000	1.000000	0.000000	0.000000	
391000	-192.744734	1	18.034103	10.539462	59.105114	13.358038	1.030417	77.604244	3.607882	47.186919	0.000000	1.000000	0.000000	0.000000	0.000000	1.000000	0.000000	0.000000	
392000	-194.785022	1	45.621758	9.524722	95.172769	16.133488	8.170876	84.966257	2.788083	37.323494	0.000000	1.000000	0.000000	0.000000	0.000000	1.000000	0.000000	0.000000	
393000	-192.257084	1	30.909162	7.015034	82.410520	11.171386	0.962099	82.857782	3.620335	36.754595	0.000000	1.000000	0.000000	0.000000	0.000000	1.000000	0.000000	0.000000	
394000	-193.803105	1	51.817543	3.974548	94.132994	16.635178	2.901181	84.486548	4.607002	41.887573	0.000000	1.000000	0.000000	0.000000	0.000000	1.000000	0.000000	0.000000	
395000	-194.024168	1	23.555100	3.280721	63.775669	31.434064	5.754043	97.356453	1.742600	43.054265	0.000000	1.000000	0.000000	0.000000	0.000000	1.000000	0.000000	0.000000	
396000	-193.904998	1	27.761313	7.443696	62.899299	18.207038	1.809565	88.870088	2.058402	75.631920	0.000000	1.000000	0.000000	0.000000	0.000000	1.000000	0.000000	0.000000	
397000	-201.411991	1	54.131218	3.318425	61.109269	28.751713	7.136451	73.973793	9.246032	59.286956	0.000000	1.000000	0.000000	0.000000	0.000000	1.000000	0.000000	0.000000	
398000	-193.746645	1	21.907252	2.453510	73.492923	11.633786	1.426355	66.146192	2.782687	32.944473	0.000000	1.000000	0.000000	0.000000	0.000000	1.000000	0.000000	0.000000	
399000	-193.352336	1	52.648136	3.721138	79.452135	30.800680	0.735891	86.827721	1.817501	67.409090	0.000000	1.000000	0.000000	0.000000	0.000000	1.000000	0.000000	0.000000	
400000	-193.399877	1	30.560051	8.367983	91.263253	13.773058	5.679993	97.577524	3.733270	58.085484	0.000000	1.000000	0.000000	0.000000	0.000000	1.000000	0.000000	0.000000	
401000	-195.725703	1	34.333069	12.193384	60.896675	34.291167	3.010159	61.668173	3.325179	37.012395	0.000000	1.000000	0.000000	0.000000	0.000000	1.000000	0.000000	0.000000	
402000	-193.311439	1	23.441293	3.427847	75.507057	21.075309	5.877854	99.227881	0.181003	65.090677	0.000000	1.000000	0.000000	0.000000	0.000000	1.000000	0.000000	0.000000	
403000	-192.107049	1	41.989372	10.287858	80.724207	10.633763	0.280557	80.355344	1.701044	42.635925	0.000000	1.000000	0.000000	0.000000	0.000000	1.000000	0.000000	0.000000	
404000	-192.465288	1	31.219403	11.151348	87.743119	17.219727	1.830994	94.192494	1.287058	38.424952	0.000000	1.000000	0.000000	0.000000	0.000000	1.000000	0.000000	0.000000	
405000	-192.984666	1	31.099794	15.225532	77.365246	18.971018	0.934785	83.263739	3.019539	48.213800	0.000000	1.000000	0.000000	0.000000	0.000000	1.000000	0.000000	0.000000	
406000	-193.676891	1	43.873661	9.227087	66.705767	34.599819	3.746203	97.194160	0.967693	64.170253	0.000000	1.000000	0.000000	0.000000	0.000000	1.000000	0.000000	0.000000	
407000	-192.096099	1	33.045883	7.643451	76.770281	10.268830	5.232439	97.557862	1.056595	56.842309	0.000000	1.000000	0.000000	0.000000	0.000000	1.000000	0.000000	0.000000	
408000	-198.563117	1	8.674882	17.648035	89.450744	22.291141	3.627551	79.602434	3.186221	31.776145	0.000000	1.000000	0.000000	0.000000	0.000000	1.000000	0.000000	0.000000	
409000	-191.004638	1	31.133596	7.744269	86.826702	16.337227	0.861388	98.788570	1.653601	58.682632	0.000000	1.000000	0.000000	0.000000	0.000000	1.000000	0.000000	0.000000	
410000	-193.192922	1	27.411991	12.905201	83.615009	2.923878	0.375974	98.174317	4.383097	69.960177	0.000000	1.000000	0.000000	0.000000	0.000000	1.000000	0.000000	0.000000	
411000	-194.655112	1	23.129371	7.993146	51.379979	6.200831	6.868152	89.446540	2.801179	53.121680	0.000000	1.000000	0.000000	0.000000	0.000000	1.000000	0.000000	0.000000	
412000	-194.999015	1	30.411823	11.399860	64.563119	24.675737	6.806105	89.493312	3.940627	45.367941	0.000000	1.000000	0.000000	0.000000	0.000000	1.000000	0.000000	0.000000	
413000	-193.409334	1	53.784317	3.168436	67.059175	32.419385	3.055231	78.451544	0.117348	51.083940	0.000000	1.000000	0.000000	0.000000	0.000000	1.000000	0.000000	0.000000	
414000	-192.755841	1	30.159035	1.185502	58.212461	22.754731	3.694199	86.151153	0.960131	53.151235	0.000000	1.000000	0.000000	0.000000	0.000000	1.000000	0.000000	0.000000	
415000	-194.578805	1	35.674690	3.760103	53.312396	53.441533	7.339359	88.498793	1.423576	49.650489	0.000000	1.000000	0.000000	0.000000	0.000000	1.000000	0.000000	0.000000	
416000	-194.469511	1	8.691257	13.291940	64.553968	16.128946	0.833142	61.610593	2.732486	35.029860	0.000000	1.000000	0.000000	0.000000	0.000000	1.000000	0.000000	0.000000	
417000	-193.494648	1	25.253442	10.977452	94.203437	15.987791	6.224559	82.621444	0.993645	45.504576	0.000000	1.000000	0.000000	0.000000	0.000000	1.000000	0.000000	0.000000	
418000	-193.506218	1	53.688381	4.158149	95.944625	27.719470	2.230784	69.780524	3.770356	39.054834	0.000000	1.000000	0.000000	0.000000	0.000000	1.000000	0.000000	0.000000	
419000	-194.587215	1	28.102860	5.087698	75.129254	8.783683	5.266801	90.072483	4.522593	58.752000	0.000000	1.000000	0.000000	0.000000	0.000000	1.000000	0.000000	0.000000	
420000	-200.763812	1	30.910211	23.187477	48.793269	1.719737	12.076012	71.215284	1.123095	26.222289	0.000000	1.000000	0.000000	0.000000	0.000000	1.000000	0.000000	0.000000	
421000	-197.705107	1	18.745101	11.771918	88.906393	7.477689	5.095532	67.361145	7.959291	47.213502	0.000000	1.000000	0.000000	0.000000	0.000000	1.000000	0.000000	0.000000	
422000	-199.317526	1	45.927603	13.593945	83.946022	8.070248	10.403741	80.973129	4.722666	65.547887	0.000000	1.000000	0.000000	0.000000	0.000000	1.000000	0.000000	0.000000	
423000	-194.261694	1	15.009287	9.446763	78.550673	19.320624	5.113159	91.707346	0.483437	52.556275	0.000000	1.000000	0.000000	0.000000	0.000000	1.000000	0.000000	0.000000	
424000	-198.785305	1	56.015789	8.431406	85.795880	50.304237	5.662639	74.625851	0.641871	70.378327	0.000000	1.000000	0.000000	0.000000	0.000000	1.000000	0.000000	0.000000	
425000	-194.011802	1	20.583729	6.832064	77.734687	38.194528	0.995630	93.337169	1.560260	44.538793	0.000000	1.000000	0.000000	0.000000	0.000000	1.000000	0.000000	0.000000	
426000	-195.020915	1	43.478705	7.318187	52.642442	8.120584	6.692128	88.136643	0.878199	55.351856	0.000000	1.000000	0.000000	0.000000	0.000000	1.000000	0.000000	0.000000	
427000	-192.704098	1	50.482461	4.441090	63.736384	28.742585	3.166318	96.881074	0.439828	55.919122	0.000000	1.000000	0.000000	0.000000	0.000000	1.000000	0.000000	0.000000	
428000	-191.664138	1	32.015391	2.319810	78.012039	20.901134	2.022627	99.005307	0.973139	49.163727	0.000000	1.000000	0.000000	0.000000	0.000000	1.000000	0.000000	0.000000	
429000	-193.738172	1	38.265747	11.902578	79.080572	19.906771	5.985607	87.724981	2.407579	42.564356	0.000000	1.000000	0.000000	0.000000	0.000000	1.000000	0.000000	0.000000	
430000	-194.356958	1	45.425915	4.656457	52.615218	33.876375	5.088764	76.899700	1.973091	52.640508	0.000000	1.000000	0.000000	0.000000	0.000000	1.000000	0.000000	0.000000	
431000	-194.579698	1	54.072189	15.296740	92.995987	24.375166	2.151400	98.124801	0.250542	49.541820	0.000000	1.000000	0.000000	0.000000	0.000000	1.000000	0.000000	0.000000	
432000	-195.252343	1	38.283678	14.142336	70.592353	28.167359	7.858710	87.644078	1.475738	52.748399	0.000000	1.000000	0.000000	0.000000	0.000000	1.000000	0.000000	0.000000	
433000	-196.666869	1	50.934268	5.222024	83.206936	40.718412	2.118158	48.965172	1.535658	23.813480	0.000000	1.000000	0.000000	0.000000	0.000000	1.000000	0.000000	0.000000	
434000	-193.434772	1	30.291136	7.733164	56.440547	15.979918	6.104330	94.557617	1.236875	38.428162	0.000000	1.000000	0.000000	0.000000	0.000000	1.000000	0.000000	0.000000	
435000	-195.162513	1	45.848685	2.536329	48.532965	54.438656	4.089134	79.766557	2.713020	44.236232	0.000000	1.000000	0.000000	0.000000	0.000000	1.000000	0.000000	0.000000	
436000	-195.672859	1	31.237029	1.440735	54.574568	22.444733	12.037832	82.303683	1.676368	56.828936	0.000000	1.000000	0.000000	0.000000	0.000000	1.000000	0.000000	0.000000	
437000	-194.584656	1	35.947007	4.075622	58.353023	10.433097	5.323244	75.201848	0.680890	59.043934	0.000000	1.000000	0.000000	0.000000	0.000000	1.000000	0.000000	0.000000	
438000	-193.735949	1	42.715949	0.287215	86.255423	22.288401	5.166030	88.305068	3.471488	51.657491	0.000000	1.000000	0.000000	0.000000	0.000000	1.000000	0.000000	0.000000	
439000	-193.690268	1	20.851279	8.268377	83.668589	28.258748	1.105823	77.788021	4.171684	41.874789	0.000000	1.000000	0.000000	0.000000	0.000000	1.000000	0.000000	0.000000	
440000	-192.219769	1	40.208655	8.314822	62.637523	19.096504	2.057569	84.821751	0.993863	47.492872	0.000000	1.000000	0.000000	0.000000	0.000000	1.000000	0.000000	0.000000	
441000	-196.022536	1	55.075743	3.553290	58.558358	62.721469	3.394880	97.674382	2.093138	51.270941	0.000000	1.000000	0.000000	0.000000	0.000000	1.000000	0.000000	0.000000	
442000	-193.393153	1	25.253096	15.428410	74.161031	21.521452	0.594889	85.502126	2.139425	56.307791	0.000000	1.000000	0.000000	0.000000	0.000000	1.000000	0.000000	0.000000	
443000	-192.936136	1	52.312430	3.424460	87.184002	39.501771	4.943636	90.362955	0.691062	55.358988	0.000000	1.000000	0.000000	0.000000	0.000000	1.000000	0.000000	0.000000	
444000	-196.747572	1	21.349890	7.893993	64.721822	7.334803	2.095434	49.196276	6.013764	36.260897	0.000000	1.000000	0.000000	0.000000	0.000000	1.000000	0.000000	0.000000	
445000	-193.641475	1	35.471881	2.423636	71.340452	15.453084	1.198901	84.137459	3.462639	66.861431	0.000000	1.000000	0.000000	0.000000	0.000000	1.000000	0.000000	0.000000	
446000	-193.506289	1	22.429336	10.507959	84.609338	5.340424	3.286150	71.998972	2.741208	47.995362	0.000000	1.000000	0.000000	0.000000	0.000000	1.000000	0.000000	0.000000	
447000	-192.272257	1	39.871336	10.748964	90.051463	11.139617	0.317696	75.030455	1.529711	49.240584	0.000000	1.000000	0.000000	0.000000	0.000000	1.000000	0.000000	0.000000	
448000	-196.412273	1	31.843711	7.138835	55.265691	29.513596	12.588919	78.901516	2.727540	52.091774	0.000000	1.000000	0.000000	0.000000	0.000000	1.000000	0.000000	0.000000	
449000	-196.520050	1	48.179587	1.042565	39.681520	41.011124	0.470265	75.970700	5.854022	51.765249	0.000000	1.000000	0.000000	0.000000	0.000000	1.000000	0.000000	0.000000	
450000	-195.414615	1	20.076814	7.583702	61.235851	10.774310	11.060463	62.838198	0.728726	38.119635	0.000000	1.000000	0.000000	0.000000	0.000000	1.000000	0.000000	0.000000	
451000	-193.341692	1	33.997294	8.816122	63.651026	4.110969	2.854481	86.541018	1.547355	42.959383	0.000000	1.000000	0.000000	0.000000	0.000000	1.000000	0.000000	0.000000	
452000	-193.584471	1	8.791886	16.802949	93.768968	6.785102	0.245617	94.265398	0.975594	50.957927	0.000000	1.000000	0.000000	0.000000	0.000000	1.000000	0.000000	0.000000	
453000	-193.250784	1	35.664119	9.651520	54.995980	20.501450	3.951244	83.760100	0.599020	59.399825	0.000000	1.000000	0.000000	0.000000	0.000000	1.000000	0.000000	0.000000	
454000	-193.947966	1	41.089470	2.085828	68.514958	47.705671	0.689145	97.026514	4.238816	41.999769	0.000000	1.000000	0.000000	0.000000	0.000000	1.000000	0.000000	0.000000	
455000	-192.631835	1	32.347460	3.921992	71.876692	21.097934	5.345661	85.036436	2.414218	50.699611	0.000000	1.000000	0.000000	0.000000	0.000000	1.000000	0.000000	0.000000	
456000	-192.575658	1	38.121936	5.912134	80.626141	11.377546	4.009213	85.154638	0.126299	58.369307	0.000000	1.000000	0.000000	0.000000	0.000000	1.000000	0.000000	0.000000	
457000	-193.914011	1	23.969547	10.605300	41.881685	5.950924	3.220015	94.210752	1.857851	45.944437	0.000000	1.000000	0.000000	0.000000	0.000000	1.000000	0.000000	0.000000	
458000	-196.001470	1	25.983213	5.050287	57.705591	12.394799	2.229176	93.511280	8.452102	44.021075	0.000000	1.000000	0.000000	0.000000	0.000000	1.000000	0.000000	0.000000	
459000	-194.822272	1	40.371192	2.159130	35.557768	29.876980	3.461393	59.592445	0.438821	44.136589	0.000000	1.000000	0.000000	0.000000	0.000000	1.000000	0.000000	0.000000	
460000	-195.973242	1	51.829612	0.089539	35.786818	61.944562	0.560685	82.266031	2.428569	57.840506	0.000000	1.000000	0.000000	0.000000	0.000000	1.000000	0.000000	0.000000	
461000	-193.058353	1	48.977205	0.092511	95.682874	42.231383	2.383550	90.997161	3.323013	58.457242	0.000000	1.000000	0.000000	0.000000	0.000000	1.000000	0.000000	0.000000	
462000	-194.195406	1	38.725783	16.241970	97.145111	23.617252	3.814467	85.047835	1.277045	44.400415	0.000000	1.000000	0.000000	0.000000	0.000000	1.000000	0.000000	0.000000	
463000	-195.046852	1	23.634352	4.921009	47.911992	11.268585	2.265216	61.036728	0.284989	28.336152	0.000000	1.000000	0.000000	0.000000	0.000000	1.000000	0.000000	0.000000	
464000	-195.608078	1	15.106071	6.014911	94.466869	18.105169	1.691534	76.282263	5.176259	60.538522	0.000000	1.000000	0.000000	0.000000	0.000000	1.000000	0.000000	0.000000	
465000	-194.030675	1	47.221690	6.785025	98.668769	37.414406	5.028828	89.589139	0.244048	39.156437	0.000000	1.000000	0.000000	0.000000	0.000000	1.000000	0.000000	0.000000	
466000	-193.597253	1	20.067651	3.198286	89.088781	13.608620	2.098629	92.148839	1.784600	69.730120	0.000000	1.000000	0.000000	0.000000	0.000000	1.000000	0.000000	0.000000	
467000	-192.057660	1	33.550032	13.430209	86.514562	8.366338	3.498365	91.420945	1.361416	48.313028	0.000000	1.000000	0.000000	0.000000	0.000000	1.000000	0.000000	0.000000	
468000	-192.875472	1	46.819660	10.639215	87.610258	14.341665	3.503667	72.806617	1.220093	42.389985	0.000000	1.000000	0.000000	0.000000	0.000000	1.000000	0.000000	0.000000	
469000	-194.907875	1	47.744594	4.378735	61.101099	21.855680	7.126601	82.291132	1.520359	62.882282	0.000000	1.000000	0.000000	0.000000	0.000000	1.000000	0.000000	0.000000	
470000	-195.721391	1	55.070974	3.189661	97.851696	45.743967	2.607950	49.902009	0.156813	38.415479	0.000000	1.000000	0.000000	0.000000	0.000000	1.000000	0.000000	0.000000	
471000	-192.681569	1	30.363422	5.259911	71.199851	14.943850	2.673065	84.545462	1.572915	63.687828	0.000000	1.000000	0.000000	0.000000	0.000000	1.000000	0.000000	0.000000	
472000	-194.356280	1	20.011805	9.420008	86.412632	15.630399	3.505645	96.149355	6.298481	53.226304	0.000000	1.000000	0.000000	0.000000	0.000000	1.000000	0.000000	0.000000	
473000	-194.525655	1	36.146249	2.160725	98.786119	20.367032	4.650737	79.557124	4.708421	39.664502	0.000000	1.000000	0.000000	0.000000	0.000000	1.000000	0.000000	0.000000	
474000	-195.028600	1	15.059306	6.663641	78.375913	26.859513	3.716538	75.337613	0.534150	40.338517	0.000000	1.000000	0.000000	0.000000	0.000000	1.000000	0.000000	0.000000	
475000	-193.148487	1	30.028728	8.931822	79.017098	27.485454	2.175357	99.713428	4.351904	47.727281	0.000000	1.000000	0.000000	0.000000	0.000000	1.000000	0.000000	0.000000	
476000	-196.249078	1	23.939199	11.454788	38.800768	42.945195	3.255770	73.065529	2.569737	38.779643	0.000000	1.000000	0.000000	0.000000	0.000000	1.000000	0.000000	0.000000	
477000	-195.497734	1	18.605012	25.352809	96.427762	1.585288	0.173614	60.246346	0.865544	32.327243	0.000000	1.000000	0.000000	0.000000	0.000000	1.000000	0.000000	0.000000	
478000	-192.886337	1	36.970902	9.333400	64.456611	23.993700	1.005977	73.946255	3.037236	45.372738	0.000000	1.000000	0.000000	0.000000	0.000000	1.000000	0.000000	0.000000	
479000	-194.813402	1	34.596005	2.642815	77.471617	32.037026	10.464473	96.246333	2.463788	48.015899	0.000000	1.000000	0.000000	0.000000	0.000000	1.000000	0.000000	0.000000	
480000	-197.558285	1	9.775389	6.251295	83.897845	13.810662	0.401599	41.236117	3.999109	41.790134	0.000000	1.000000	0.000000	0.000000	0.000000	1.000000	0.000000	0.000000	
481000	-197.451013	1	23.343930	8.363831	78.192988	25.978717	3.773746	53.890704	6.446942	27.971776	0.000000	1.000000	0.000000	0.000000	0.000000	1.000000	0.000000	0.000000	
482000	-192.805597	1	29.696364	10.653719	72.697425	18.628436	2.209989	64.528088	1.681462	35.060978	0.000000	1.000000	0.000000	0.000000	0.000000	1.000000	0.000000	0.000000	
483000	-194.976951	1	33.040918	3.573013	84.717319	53.398177	6.339301	83.699300	0.606649	45.295342	0.000000	1.000000	0.000000	0.000000	0.000000	1.000000	0.000000	0.000000	
484000	-199.319935	1	26.711898	19.682844	47.030236	15.833515	3.996490	58.082800	3.982452	47.293155	0.000000	1.000000	0.000000	0.000000	0.000000	1.000000	0.000000	0.000000	
485000	-197.397028	1	36.508208	4.502838	20.309694	20.329874	1.308954	84.040670	4.642631	48.002821	0.000000	1.000000	0.000000	0.000000	0.000000	1.000000	0.000000	0.000000	
486000	-194.496526	1	13.202180	16.761554	48.307105	5.175937	2.668875	88.452990	1.909716	43.672885	0.000000	1.000000	0.000000	0.000000	0.000000	1.000000	0.000000	0.000000	
487000	-194.621123	1	31.726421	8.708477	88.196979	25.295293	9.487185	96.473751	0.391032	69.371123	0.000000	1.000000	0.000000	0.000000	0.000000	1.000000	0.000000	0.000000	
488000	-192.194583	1	9.202534	9.726488	79.086115	11.418325	0.726079	97.135396	2.380524	47.845704	0.000000	1.000000	0.000000	0.000000	0.000000	1.000000	0.000000	0.000000	
489000	-192.497327	1	52.955166	0.917884	86.182238	23.372035	2.844705	96.893178	2.450748	56.419670	0.000000	1.000000	0.000000	0.000000	0.000000	1.000000	0.000000	0.000000	
490000	-194.016292	1	40.437982	3.209424	50.704244	47.619451	0.848267	83.205065	3.808806	57.235094	0.000000	1.000000	0.000000	0.000000	0.000000	1.000000	0.000000	0.000000	
491000	-194.670807	1	37.470642	14.196302	86.101899	16.316943	1.199360	82.714841	0.856287	69.118717	0.000000	1.000000	0.000000	0.000000	0.000000	1.000000	0.000000	0.000000	
492000	-196.969397	1	32.679845	17.775061	75.884405	11.904916	3.796314	62.228992	2.444920	55.775699	0.000000	1.000000	0.000000	0.000000	0.000000	1.000000	0.000000	0.000000	
493000	-193.799759	1	35.941522	5.714077	70.828525	31.479001	1.433686	75.972660	2.879039	62.248982	0.000000	1.000000	0.000000	0.000000	0.000000	1.000000	0.000000	0.000000	
494000	-193.346192	1	46.703348	1.161677	90.905900	47.605942	1.162595	75.114590	1.040546	42.263151	0.000000	1.000000	0.000000	0.000000	0.000000	1.000000	0.000000	0.000000	
495000	-192.563843	1	26.949843	8.989476	74.427511	20.595430	4.365805	76.350963	1.128250	40.773763	0.000000	1.000000	0.000000	0.000000	0.000000	1.000000	0.000000	0.000000	
496000	-194.450033	1	24.184669	0.616074	61.028020	30.693136	7.596050	94.184545	0.749975	51.233102	0.000000	1.000000	0.000000	0.000000	0.000000	1.000000	0.000000	0.000000	
497000	-194.825322	1	13.386131	8.010337	63.367311	22.858367	1.009950	54.989378	3.409497	40.060300	0.000000	1.000000	0.000000	0.000000	0.000000	1.000000	0.000000	0.000000	
498000	-195.262879	1	32.457689	9.051832	63.028416	7.464410	15.275399	94.588074	0.254838	46.683636	0.000000	1.000000	0.000000	0.000000	0.000000	1.000000	0.000000	0.000000	
499000	-194.233588	1	18.153850	15.141414	96.089912	11.202438	2.117181	97.501093	4.586341	65.115782	0.000000	1.000000	0.000000	0.000000	0.000000	1.000000	0.000000	0.000000	
500000	-196.787942	1	32.550570	7.639898	55.383486	40.361733	14.950810	98.956176	1.531585	53.247905	0.000000	1.000000	0.000000	0.000000	0.000000	1.000000	0.000000	0.000000	
501000	-193.152997	1	48.057560	4.111291	84.204941	20.979702	6.873283	75.010984	0.297901	37.899557	0.000000	1.000000	0.000000	0.000000	0.000000	1.000000	0.000000	0.000000	
502000	-193.524144	1	14.860096	4.463253	82.520705	8.304238	1.661457	89.094475	3.470466	40.498633	0.000000	1.000000	0.000000	0.000000	0.000000	1.000000	0.000000	0.000000	
503000	-194.498854	1	37.131987	7.956126	90.233423	25.765121	4.063992	58.131192	3.118348	41.716575	0.000000	1.000000	0.000000	0.000000	0.000000	1.000000	0.000000	0.000000	
504000	-196.612278	1	54.073342	1.549308	68.278207	17.846071	9.037841	91.282355	2.414844	67.735657	0.000000	1.000000	0.000000	0.000000	0.000000	1.000000	0.000000	0.000000	
505000	-196.138695	1	42.072898	8.403723	95.328768	13.313928	4.369590	72.376070	3.753431	24.307535	0.000000	1.000000	0.000000	0.000000	0.000000	1.000000	0.000000	0.000000	
506000	-192.836170	1	43.032845	9.884746	70.783845	9.306117	2.888176	92.879372	0.054784	49.968916	0.000000	1.000000	0.000000	0.000000	0.000000	1.000000	0.000000	0.000000	
507000	-197.406636	1	35.675302	10.285034	87.510693	11.560630	17.197202	86.071380	2.744183	41.317520	0.000000	1.000000	0.000000	0.000000	0.000000	1.000000	0.000000	0.000000	
508000	-195.952676	1	40.213586	8.338696	55.695344	63.519730	3.883326	85.923792	0.720621	48.228950	0.000000	1.000000	0.000000	0.000000	0.000000	1.000000	0.000000	0.000000	
509000	-193.622164	1	38.885574	5.388164	95.861867	15.499238	1.761958	77.809584	3.841852	30.938700	0.000000	1.000000	0.000000	0.000000	0.000000	1.000000	0.000000	0.000000	
510000	-193.366005	1	29.545771	11.032893	56.766944	23.662479	0.447665	89.833251	3.127848	62.313554	0.000000	1.000000	0.000000	0.000000	0.000000	1.000000	0.000000	0.000000	
511000	-196.432804	1	30.127413	2.400233	43.124616	66.244212	6.328323	99.180190	3.137365	47.010963	0.000000	1.000000	0.000000	0.000000	0.000000	1.000000	0.000000	0.000000	
512000	-195.028021	1	48.808508	6.318086	88.964820	11.677139	6.153900	68.002379	3.700699	41.418650	0.000000	1.000000	0.000000	0.000000	0.000000	1.000000	0.000000	0.000000	
513000	-195.407110	1	51.648848	0.873739	89.242857	69.736438	2.668697	89.478308	3.484390	51.692975	0.000000	1.000000	0.000000	0.000000	0.000000	1.000000	0.000000	0.000000	
514000	-191.839129	1	26.193643	5.661701	69.836569	18.323648	1.086466	76.538502	2.663397	37.379202	0.000000	1.000000	0.000000	0.000000	0.000000	1.000000	0.000000	0.000000	
515000	-199.587554	1	13.251206	12.506253	25.225957	32.475462	7.891326	84.994976	1.795934	52.737313	0.000000	1.000000	0.000000	0.000000	0.000000	1.000000	0.000000	0.000000	
516000	-193.037962	1	39.091419	3.674476	65.243154	49.919547	1.847465	96.734057	1.720009	48.104489	0.000000	1.000000	0.000000	0.000000	0.000000	1.000000	0.000000	0.000000	
517000	-193.994860	1	23.030161	11.292166	55.893067	20.034226	2.397371	76.780114	4.437032	42.139620	0.000000	1.000000	0.000000	0.000000	0.000000	1.000000	0.000000	0.000000	
518000	-194.973054	1	35.843543	4.571541	69.816683	38.031086	0.666387	68.737249	3.946447	26.898477	0.000000	1.000000	0.000000	0.000000	0.000000	1.000000	0.000000	0.000000	
519000	-193.358876	1	16.993180	6.244634	69.513014	9.410888	0.041045	88.150790	2.088360	71.276284	0.000000	1.000000	0.000000	0.000000	0.000000	1.000000	0.000000	0.000000	
520000	-193.931227	1	33.148641	1.201953	77.772261	47.798506	5.565143	89.723482	0.261484	60.238945	0.000000	1.000000	0.000000	0.000000	0.000000	1.000000	0.000000	0.000000	
521000	-199.433435	1	8.570564	17.357015	95.725998	2.562264	1.998648	47.334020	1.520420	45.145057	0.000000	1.000000	0.000000	0.000000	0.000000	1.000000	0.000000	0.000000	
522000	-193.684667	1	35.750682	9.235977	72.999181	14.400716	6.982992	85.121143	1.416864	35.472431	0.000000	1.000000	0.000000	0.000000	0.000000	1.000000	0.000000	0.000000	
523000	-193.210463	1	13.953270	13.279194	66.145659	14.783837	0.217394	83.343157	3.261144	59.356066	0.000000	1.000000	0.000000	0.000000	0.000000	1.000000	0.000000	0.000000	
524000	-193.757958	1	30.352156	4.610518	69.868430	34.409067	0.942483	95.817183	0.397268	74.613908	0.000000	1.000000	0.000000	0.000000	0.000000	1.000000	0.000000	0.000000	
525000	-192.287380	1	18.923524	12.699878	68.649060	6.906458	1.376338	94.775417	4.058182	51.903613	0.000000	1.000000	0.000000	0.000000	0.000000	1.000000	0.000000	0.000000	
526000	-193.875723	1	24.156154	5.812024	68.129017	27.498173	0.257813	79.330907	6.159728	36.509420	0.000000	1.000000	0.000000	0.000000	0.000000	1.000000	0.000000	0.000000	
527000	-193.143253	1	27.161181	7.899899	89.763551	5.225566	0.319414	69.979982	4.437343	42.057750	0.000000	1.000000	0.000000	0.000000	0.000000	1.000000	0.000000	0.000000	
528000	-194.421366	1	44.571388	2.665503	78.651156	21.085408	7.544897	60.652996	0.288138	50.392182	0.000000	1.000000	0.000000	0.000000	0.000000	1.000000	0.000000	0.000000	
529000	-193.060042	1	48.920919	4.845230	91.746803	25.375072	2.064148	84.882531	4.725883	50.998153	0.000000	1.000000	0.000000	0.000000	0.000000	1.000000	0.000000	0.000000	
530000	-195.701306	1	46.661926	10.572356	79.729528	49.036169	1.361437	76.833331	0.499428	51.243764	0.000000	1.000000	0.000000	0.000000	0.000000	1.000000	0.000000	0.000000	
531000	-194.383968	1	44.729297	7.611745	58.964126	18.532656	1.172111	63.879107	2.962364	32.930102	0.000000	1.000000	0.000000	0.000000	0.000000	1.000000	0.000000	0.000000	
532000	-195.397909	1	26.127181	7.409152	82.388506	17.745610	4.033766	79.675439	6.526649	57.498174	0.000000	1.000000	0.000000	0.000000	0.000000	1.000000	0.000000	0.000000	
533000	-191.923063	1	29.383247	2.652121	60.253368	21.751540	2.055957	88.437553	1.085300	55.011129	0.000000	1.000000	0.000000	0.000000	0.000000	1.000000	0.000000	0.000000	
534000	-196.505073	1	48.423315	5.152959	39.005258	33.297456	0.653826	94.161048	5.572537	57.938974	0.000000	1.000000	0.000000	0.000000	0.000000	1.000000	0.000000	0.000000	
535000	-194.327421	1	36.392952	3.666363	95.462259	16.612126	9.091362	60.645913	0.329409	41.264106	0.000000	1.000000	0.000000	0.000000	0.000000	1.000000	0.000000	0.000000	
536000	-192.819815	1	13.687357	17.320542	83.734372	10.582994	0.345182	92.768019	4.106132	50.780017	0.000000	1.000000	0.000000	0.000000	0.000000	1.000000	0.000000	0.000000	
537000	-191.477911	1	25.630639	9.488041	69.897615	18.716732	0.245710	87.738896	2.684504	42.987714	0.000000	1.000000	0.000000	0.000000	0.000000	1.000000	0.000000	0.000000	
538000	-192.217519	1	41.814914	2.407702	93.134144	16.969111	2.999635	91.158226	0.860209	45.992364	0.000000	1.000000	0.000000	0.000000	0.000000	1.000000	0.000000	0.000000	
539000	-194.993747	1	27.479157	5.591349	90.383946	2.556187	6.846951	83.975329	0.440431	48.466410	0.000000	1.000000	0.000000	0.000000	0.000000	1.000000	0.000000	0.000000	
540000	-196.198511	1	12.576841	9.806850	61.403830	23.882986	2.726969	76.150897	6.343155	39.134621	0.000000	1.000000	0.000000	0.000000	0.000000	1.000000	0.000000	0.000000	
541000	-200.318789	1	29.592305	12.098267	59.291494	1.035692	24.791543	87.047229	0.760656	49.659026	0.000000	1.000000	0.000000	0.000000	0.000000	1.000000	0.000000	0.000000	
542000	-194.801758	1	43.537116	9.449382	74.059461	5.122438	2.364473	79.859334	1.870875	60.700118	0.000000	1.000000	0.000000	0.000000	0.000000	1.000000	0.000000	0.000000	
543000	-192.733815	1	34.393095	2.239504	77.580202	29.062810	1.317421	72.854441	2.678388	55.041255	0.000000	1.000000	0.000000	0.000000	0.000000	1.000000	0.000000	0.000000	
544000	-192.093663	1	33.358135	5.989086	89.969607	25.224897	0.128277	86.786977	4.887984	46.845644	0.000000	1.000000	0.000000	0.000000	0.000000	1.000000	0.000000	0.000000	
545000	-196.765882	1	25.265341	2.080002	83.982133	40.319623	1.640463	67.064292	0.091263	57.594908	0.000000	1.000000	0.000000	0.000000	0.000000	1.000000	0.000000	0.000000	
546000	-197.372519	1	20.872294	3.165253	41.872363	18.791571	5.430917	57.099081	2.205648	53.571068	0.000000	1.000000	0.000000	0.000000	0.000000	1.000000	0.000000	0.000000	
547000	-195.988089	1	43.006545	6.147464	60.066814	19.415216	1.038377	53.851964	1.272954	51.869509	0.000000	1.000000	0.000000	0.000000	0.000000	1.000000	0.000000	0.000000	
548000	-196.888673	1	26.224725	15.227287	77.653982	0.838777	7.187996	90.956926	5.742828	63.921800	0.000000	1.000000	0.000000	0.000000	0.000000	1.000000	0.000000	0.000000	
549000	-195.824913	1	30.184606	1.912588	88.320861	39.234540	3.354278	89.597342	5.721506	39.573558	0.000000	1.000000	0.000000	0.000000	0.000000	1.000000	0.000000	0.000000	
550000	-197.095030	1	29.746680	8.330814	48.936738	42.987560	3.541545	44.740133	1.548379	39.203704	0.000000	1.000000	0.000000	0.000000	0.000000	1.000000	0.000000	0.000000	
551000	-195.749091	1	20.633854	10.254964	36.791037	22.640548	1.706158	76.846933	2.097337	62.656051	0.000000	1.000000	0.000000	0.000000	0.000000	1.000000	0.000000	0.000000	
552000	-197.233646	1	73.409761	1.109826	92.716425	14.548946	0.106655	50.203085	1.652225	34.752313	0.000000	1.000000	0.000000	0.000000	0.000000	1.000000	0.000000	0.000000	
553000	-193.693205	1	28.555986	2.901592	59.150546	16.977819	9.072944	95.503566	0.133221	65.635873	0.000000	1.000000	0.000000	0.000000	0.000000	1.000000	0.000000	0.000000	
554000	-191.364024	1	38.077952	4.899271	90.264827	18.116514	0.305828	84.632786	3.581014	48.418074	0.000000	1.000000	0.000000	0.000000	0.000000	1.000000	0.000000	0.000000	
555000	-196.962011	1	26.034929	3.139958	75.562089	20.157791	3.352018	88.125347	9.400930	65.270740	0.000000	1.000000	0.000000	0.000000	0.000000	1.000000	0.000000	0.000000	
556000	-191.853559	1	34.762879	5.137102	76.643749	26.898379	2.242361	91.416073	2.939320	47.665824	0.000000	1.000000	0.000000	0.000000	0.000000	1.000000	0.000000	0.000000	
557000	-199.209126	1	50.555965	1.209524	34.284813	25.004953	0.255654	97.724808	7.838017	62.030833	0.000000	1.000000	0.000000	0.000000	0.000000	1.000000	0.000000	0.000000	
558000	-199.697420	1	32.164493	8.866176	81.658234	35.655715	2.478753	29.354151	1.450563	35.670356	0.000000	1.000000	0.000000	0.000000	0.000000	1.000000	0.000000	0.000000	
559000	-195.791708	1	38.002953	2.782673	10.656275	49.408265	0.337564	76.820741	0.568896	45.715125	0.000000	1.000000	0.000000	0.000000	0.000000	1.000000	0.000000	0.000000	
560000	-195.328101	1	25.868844	6.344618	83.579503	35.154966	0.328914	63.390782	0.940534	53.610822	0.000000	1.000000	0.000000	0.000000	0.000000	1.000000	0.000000	0.000000	
561000	-197.765882	1	39.171629	0.776335	65.508203	38.850823	1.808145	56.958210	6.622280	54.847004	0.000000	1.000000	0.000000	0.000000	0.000000	1.000000	0.000000	0.000000	
562000	-192.286117	1	28.065141	5.319093	93.515052	22.283742	0.614922	69.228259	3.095015	41.851714	0.000000	1.000000	0.000000	0.000000	0.000000	1.000000	0.000000	0.000000	
563000	-192.900694	1	44.281490	0.525982	67.220399	50.046458	4.169457	99.253816	0.444763	64.212178	0.000000	1.000000	0.000000	0.000000	0.000000	1.000000	0.000000	0.000000	
564000	-194.683422	1	22.955797	7.157037	47.467939	40.212213	2.237104	78.567169	0.282821	57.716271	0.000000	1.000000	0.000000	0.000000	0.000000	1.000000	0.000000	0.000000	
565000	-192.677185	1	17.183544	4.009369	76.265662	19.230775	1.134179	72.141000	2.178706	51.774737	0.000000	1.000000	0.000000	0.000000	0.000000	1.000000	0.000000	0.000000	
566000	-195.287229	1	28.251030	1.250534	49.930378	44.710167	1.851493	76.573980	2.866513	65.054946	0.000000	1.000000	0.000000	0.000000	0.000000	1.000000	0.000000	0.000000	
567000	-194.601084	1	20.882092	13.297638	73.835153	1.050203	8.307720	98.413614	2.946026	48.018156	0.000000	1.000000	0.000000	0.000000	0.000000	1.000000	0.000000	0.000000	
568000	-194.645548	1	22.245073	5.009370	71.206579	20.981176	4.393086	82.167127	3.251745	66.114855	0.000000	1.000000	0.000000	0.000000	0.000000	1.000000	0.000000	0.000000	
569000	-198.301834	1	33.871899	7.024040	51.726901	16.701361	20.584223	76.294174	1.737671	38.767156	0.000000	1.000000	0.000000	0.000000	0.000000	1.000000	0.000000	0.000000	
570000	-196.055059	1	31.032188	4.574079	36.456211	64.015664	5.434856	80.848474	2.681384	50.954545	0.000000	1.000000	0.000000	0.000000	0.000000	1.000000	0.000000	0.000000	
571000	-193.210815	1	45.492745	8.184361	90.566589	21.398195	7.258636	83.066046	0.541589	56.293629	0.000000	1.000000	0.000000	0.000000	0.000000	1.000000	0.000000	0.000000	
572000	-193.299394	1	23.738781	9.210981	40.497381	10.125649	3.081669	92.351283	1.556613	47.122873	0.000000	1.000000	0.000000	0.000000	0.000000	1.000000	0.000000	0.000000	
573000	-192.576333	1	9.071713	5.714560	68.833250	9.717796	0.551183	90.915008	3.635805	46.429836	0.000000	1.000000	0.000000	0.000000	0.000000	1.000000	0.000000	0.000000	
574000	-200.175958	1	46.730910	9.049853	42.177915	38.101953	1.456079	78.288676	9.596172	44.825309	0.000000	1.000000	0.000000	0.000000	0.000000	1.000000	0.000000	0.000000	
575000	-192.646473	1	38.209834	2.509908	81.317634	34.927338	0.021476	79.773835	3.638778	36.889637	0.000000	1.000000	0.000000	0.000000	0.000000	1.000000	0.000000	0.000000	
576000	-193.712498	1	30.190512	4.614298	49.355796	24.649672	1.902395	65.272402	3.720665	43.172954	0.000000	1.000000	0.000000	0.000000	0.000000	1.000000	0.000000	0.000000	
577000	-194.282921	1	29.069595	4.837794	75.816198	11.615722	1.124279	46.363610	2.372390	32.184215	0.000000	1.000000	0.000000	0.000000	0.000000	1.000000	0.000000	0.000000	
578000	-196.712820	1	33.328487	18.637014	63.668005	15.828190	6.271106	78.451023	2.231106	59.230130	0.000000	1.000000	0.000000	0.000000	0.000000	1.000000	0.000000	0.000000	
579000	-197.550784	1	24.803258	3.870250	57.959154	10.853046	9.383145	89.964262	1.691833	79.757176	0.000000	1.000000	0.000000	0.000000	0.000000	1.000000	0.000000	0.000000	
580000	-195.614337	1	43.614355	9.118308	91.515801	8.235150	1.206319	68.060774	3.523648	60.975832	0.000000	1.000000	0.000000	0.000000	0.000000	1.000000	0.000000	0.000000	
581000	-194.756816	1	43.380895	10.507138	63.305353	2.997399	5.153616	99.846386	0.043879	46.490665	0.000000	1.000000	0.000000	0.000000	0.000000	1.000000	0.000000	0.000000	
582000	-198.032303	1	77.591828	6.758294	77.462313	10.619498	4.107724	84.469137	0.043124	39.401283	0.000000	1.000000	0.000000	0.000000	0.000000	1.000000	0.000000	0.000000	
583000	-196.626222	1	63.382612	2.551028	66.301364	31.917015	0.957714	58.883655	1.327463	50.249457	0.000000	1.000000	0.000000	0.000000	0.000000	1.000000	0.000000	0.000000	
584000	-192.602027	1	34.036486	2.390088	48.556783	40.411940	2.239625	87.480910	0.323392	55.983612	0.000000	1.000000	0.000000	0.000000	0.000000	1.000000	0.000000	0.000000	
585000	-192.681566	1	28.142869	15.207536	84.830141	6.566354	3.730691	94.826486	2.860846	54.021100	0.000000	1.000000	0.000000	0.000000	0.000000	1.000000	0.000000	0.000000	
586000	-193.712583	1	20.726232	3.597581	58.405364	9.806352	0.697709	73.431444	1.461179	33.444434	0.000000	1.000000	0.000000	0.000000	0.000000	1.000000	0.000000	0.000000	
587000	-193.952610	1	34.286439	2.736356	43.048852	24.686294	4.778693	86.133542	2.035892	39.227833	0.000000	1.000000	0.000000	0.000000	0.000000	1.000000	0.000000	0.000000	
588000	-192.728061	1	38.368351	3.938796	81.034166	27.588212	5.885168	83.367994	0.623395	58.989042	0.000000	1.000000	0.000000	0.000000	0.000000	1.000000	0.000000	0.000000	
589000	-193.288650	1	38.987144	5.726872	48.158088	22.312136	4.580126	80.854427	0.003481	38.528032	0.000000	1.000000	0.000000	0.000000	0.000000	1.000000	0.000000	0.000000	
590000	-192.890301	1	61.926322	1.421964	95.417957	21.595017	3.612631	97.237008	0.041706	57.616488	0.000000	1.000000	0.000000	0.000000	0.000000	1.000000	0.000000	0.000000	
591000	-194.415050	1	29.109282	8.701150	57.857548	33.346481	3.543330	95.167288	0.998321	35.244473	0.000000	1.000000	0.000000	0.000000	0.000000	1.000000	0.000000	0.000000	
592000	-193.399325	1	26.028949	4.459152	64.258715	20.354886	4.768363	94.019512	3.867323	45.374334	0.000000	1.000000	0.000000	0.000000	0.000000	1.000000	0.000000	0.000000	
593000	-193.234514	1	10.716414	14.248995	70.399617	14.388913	0.261182	88.320997	4.764633	45.202922	0.000000	1.000000	0.000000	0.000000	0.000000	1.000000	0.000000	0.000000	
594000	-193.638403	1	37.511205	10.044656	95.054234	10.331991	2.924514	77.562455	2.233930	29.438047	0.000000	1.000000	0.000000	0.000000	0.000000	1.000000	0.000000	0.000000	
595000	-193.938874	1	20.079514	4.309979	77.391872	18.003757	3.662860	91.384491	5.271691	59.165290	0.000000	1.000000	0.000000	0.000000	0.000000	1.000000	0.000000	0.000000	
596000	-194.911059	1	34.576530	8.659701	33.180495	17.309274	3.407830	97.240752	2.012077	65.335880	0.000000	1.000000	0.000000	0.000000	0.000000	1.000000	0.000000	0.000000	
597000	-192.413032	1	23.678368	11.106789	67.942483	6.186965	0.685953	82.405738	2.890525	35.964952	0.000000	1.000000	0.000000	0.000000	0.000000	1.000000	0.000000	0.000000	
598000	-193.925837	1	28.990817	9.621724	67.268439	17.949826	1.813141	73.603617	4.613768	53.973529	0.000000	1.000000	0.000000	0.000000	0.000000	1.000000	0.000000	0.000000	
599000	-194.027794	1	23.038504	9.434465	73.853562	16.103533	7.617774	88.607607	2.384438	57.038899	0.000000	1.000000	0.000000	0.000000	0.000000	1.000000	0.000000	0.000000	
600000	-194.611896	1	49.045179	4.326960	80.249673	29.822596	4.992681	63.295977	3.199050	44.231757	0.000000	1.000000	0.000000	0.000000	0.000000	1.000000	0.000000	0.000000	
601000	-194.281430	1	29.680024	3.530655	59.468847	32.899634	3.521944	61.080500	2.794507	46.445182	0.000000	1.000000	0.000000	0.000000	0.000000	1.000000	0.000000	0.000000	
602000	-192.588220	1	17.811618	16.247110	86.707134	2.490033	0.521164	94.765829	2.804872	36.551007	0.000000	1.000000	0.000000	0.000000	0.000000	1.000000	0.000000	0.000000	
603000	-194.361505	1	29.619103	6.290981	50.492007	35.449413	0.005444	68.914877	5.486306	38.043508	0.000000	1.000000	0.000000	0.000000	0.000000	1.000000	0.000000	0.000000	
604000	-193.119168	1	16.913194	5.515234	73.495021	10.854473	2.992939	88.755355	2.544518	38.866500	0.000000	1.000000	0.000000	0.000000	0.000000	1.000000	0.000000	0.000000	
605000	-193.448995	1	57.793508	4.168433	83.884926	27.875927	3.788649	92.994124	0.413506	68.884562	0.000000	1.000000	0.000000	0.000000	0.000000	1.000000	0.000000	0.000000	
606000	-196.678294	1	28.280978	2.226757	46.746425	13.375137	0.670688	92.059681	2.871570	83.218126	0.000000	1.000000	0.000000	0.000000	0.000000	1.000000	0.000000	0.000000	
607000	-193.207265	1	21.765622	11.753720	80.289737	4.600536	3.345011	69.379412	1.507677	42.772973	0.000000	1.000000	0.000000	0.000000	0.000000	1.000000	0.000000	0.000000	
608000	-194.700716	1	28.367314	2.037173	79.026195	31.028320	3.858188	56.434335	2.994383	40.149210	0.000000	1.000000	0.000000	0.000000	0.000000	1.000000	0.000000	0.000000	
609000	-192.941665	1	28.102373	10.244266	53.437158	15.607158	4.438793	99.273671	2.450259	49.637891	0.000000	1.000000	0.000000	0.000000	0.000000	1.000000	0.000000	0.000000	
610000	-194.942855	1	38.832659	10.210990	76.113746	34.999220	3.852389	81.032781	0.451951	65.678724	0.000000	1.000000	0.000000	0.000000	0.000000	1.000000	0.000000	0.000000	
611000	-195.600291	1	37.785847	14.162677	60.960051	24.141479	5.440351	84.800140	1.788697	62.643833	0.000000	1.000000	0.000000	0.000000	0.000000	1.000000	0.000000	0.000000	
612000	-199.490291	1	41.524011	14.240133	81.581361	9.237772	4.238463	66.640034	2.094941	73.955629	0.000000	1.000000	0.000000	0.000000	0.000000	1.000000	0.000000	0.000000	
613000	-195.633311	1	32.845477	1.933658	76.677603	27.225458	0.321956	79.136950	8.968994	36.891259	0.000000	1.000000	0.000000	0.000000	0.000000	1.000000	0.000000	0.000000	
614000	-195.939123	1	6.364732	10.297488	60.088714	26.436698	2.754064	89.479722	1.371441	46.696377	0.000000	1.000000	0.000000	0.000000	0.000000	1.000000	0.000000	0.000000	
615000	-195.230411	1	33.631950	6.266674	59.322820	62.698881	1.464852	75.441109	0.419567	44.225969	0.000000	1.000000	0.000000	0.000000	0.000000	1.000000	0.000000	0.000000	
616000	-192.683789	1	29.134135	0.443733	58.654319	27.740980	0.222653	84.204388	0.957174	52.293083	0.000000	1.000000	0.000000	0.000000	0.000000	1.000000	0.000000	0.000000	
617000	-193.062188	1	49.673682	10.041410	77.380788	13.704287	4.368641	88.268659	0.118123	54.481982	0.000000	1.000000	0.000000	0.000000	0.000000	1.000000	0.000000	0.000000	
618000	-195.320990	1	53.488430	0.158093	95.981809	25.730319	2.570220	63.751764	0.719476	61.389830	0.000000	1.000000	0.000000	0.000000	0.000000	1.000000	0.000000	0.000000	
619000	-192.311471	1	29.497443	8.437642	88.799768	7.209613	0.901884	97.089276	2.700893	67.537537	0.000000	1.000000	0.000000	0.000000	0.000000	1.000000	0.000000	0.000000	
620000	-194.014002	1	26.555716	10.607577	66.462339	4.924559	5.211610	79.529502	3.461025	45.894926	0.000000	1.000000	0.000000	0.000000	0.000000	1.000000	0.000000	0.000000	
621000	-193.007508	1	45.174201	4.775032	96.573419	19.192317	3.232378	70.304425	2.418565	50.406607	0.000000	1.000000	0.000000	0.000000	0.000000	1.000000	0.000000	0.000000	
622000	-191.677149	1	31.839847	3.777729	62.445354	27.315594	0.118045	99.505029	4.026951	58.516985	0.000000	1.000000	0.000000	0.000000	0.000000	1.000000	0.000000	0.000000	
623000	-195.082046	1	37.844453	12.728322	89.842351	45.398770	0.111040	96.840693	2.895515	52.616270	0.000000	1.000000	0.000000	0.000000	0.000000	1.000000	0.000000	0.000000	
624000	-193.240443	1	29.414288	2.441131	99.677385	19.592919	3.016534	72.816934	2.121390	48.870961	0.000000	1.000000	0.000000	0.000000	0.000000	1.000000	0.000000	0.000000	
625000	-194.086842	1	21.169023	14.401424	57.932548	4.762955	6.129571	77.874765	0.037641	48.991675	0.000000	1.000000	0.000000	0.000000	0.000000	1.000000	0.000000	0.000000	
626000	-193.293439	1	23.869636	5.568309	42.743673	28.924126	0.517751	69.004789	2.503126	41.062294	0.000000	1.000000	0.000000	0.000000	0.000000	1.000000	0.000000	0.000000	
627000	-194.920119	1	23.027263	5.664518	72.137064	48.375122	0.587848	86.982963	1.007032	41.796963	0.000000	1.000000	0.000000	0.000000	0.000000	1.000000	0.000000	0.000000	
628000	-191.836435	1	42.571478	0.306458	80.901146	33.251385	1.256441	92.493589	1.784178	59.445044	0.000000	1.000000	0.000000	0.000000	0.000000	1.000000	0.000000	0.000000	
629000	-194.842942	1	36.433855	4.040196	92.509064	38.922268	2.932675	82.320711	0.116691	32.901439	0.000000	1.000000	0.000000	0.000000	0.000000	1.000000	0.000000	0.000000	
630000	-193.495290	1	38.939340	4.979113	84.210062	48.306182	0.190084	84.373083	0.847734	47.548150	0.000000	1.000000	0.000000	0.000000	0.000000	1.000000	0.000000	0.000000	
631000	-192.829236	1	35.517247	2.894850	92.153669	23.684932	1.777047	78.773715	4.376466	40.301435	0.000000	1.000000	0.000000	0.000000	0.000000	1.000000	0.000000	0.000000	
632000	-196.107096	1	29.095950	19.239949	64.791627	10.580810	2.377156	59.947543	2.627799	45.971375	0.000000	1.000000	0.000000	0.000000	0.000000	1.000000	0.000000	0.000000	
633000	-195.515901	1	5.279646	14.243846	91.112474	9.349007	0.758148	98.100689	5.072674	38.161123	0.000000	1.000000	0.000000	0.000000	0.000000	1.000000	0.000000	0.000000	
634000	-195.231330	1	22.735530	4.546685	56.989839	24.971471	8.142017	85.213614	3.932450	44.836326	0.000000	1.000000	0.000000	0.000000	0.000000	1.000000	0.000000	0.000000	
635000	-196.415864	1	48.205822	2.146635	85.806744	9.835207	0.757618	61.902855	4.424828	27.988122	0.000000	1.000000	0.000000	0.000000	0.000000	1.000000	0.000000	0.000000	
636000	-195.383259	1	39.407983	4.821248	46.513119	24.652510	3.690595	61.753374	4.072230	36.762366	0.000000	1.000000	0.000000	0.000000	0.000000	1.000000	0.000000	0.000000	
637000	-193.831322	1	30.008253	21.114316	84.631382	6.823306	0.739618	96.439329	5.073508	45.559172	0.000000	1.000000	0.000000	0.000000	0.000000	1.000000	0.000000	0.000000	
638000	-196.016849	1	20.444276	6.773570	97.730950	21.020392	9.703177	80.385529	1.306359	50.154376	0.000000	1.000000	0.000000	0.000000	0.000000	1.000000	0.000000	0.000000	
639000	-196.954071	1	22.175878	6.840632	15.390692	23.651865	5.625642	79.670288	1.930423	35.622127	0.000000	1.000000	0.000000	0.000000	0.000000	1.000000	0.000000	0.000000	
640000	-194.634171	1	34.003273	4.166715	29.569475	36.526098	2.964219	91.712677	3.754741	48.323632	0.000000	1.000000	0.000000	0.000000	0.000000	1.000000	0.000000	0.000000	
641000	-194.274981	1	27.140422	10.927498	60.442015	37.031101	1.689595	69.595361	1.183898	39.001676	0.000000	1.000000	0.000000	0.000000	0.000000	1.000000	0.000000	0.000000	
642000	-194.810474	1	26.562517	3.752858	89.193099	5.842415	5.375684	78.247394	1.816552	44.059965	0.000000	1.000000	0.000000	0.000000	0.000000	1.000000	0.000000	0.000000	
643000	-194.229412	1	15.307755	6.380194	73.703750	30.019234	0.463093	93.421503	1.369260	70.855841	0.000000	1.000000	0.000000	0.000000	0.000000	1.000000	0.000000	0.000000	
644000	-196.430479	1	24.078893	6.669370	50.639749	10.664532	4.060731	74.460929	0.610938	71.784492	0.000000	1.000000	0.000000	0.000000	0.000000	1.000000	0.000000	0.000000	
645000	-194.080660	1	17.525093	10.536424	63.205851	2.745283	2.041974	64.977468	2.305253	34.050488	0.000000	1.000000	0.000000	0.000000	0.000000	1.000000	0.000000	0.000000	
646000	-194.916640	1	22.040443	4.540278	39.269565	19.765117	7.254573	75.843961	1.748822	53.509722	0.000000	1.000000	0.000000	0.000000	0.000000	1.000000	0.000000	0.000000	
647000	-195.361495	1	28.947681	11.906333	73.623647	21.874415	10.797995	65.668126	0.701076	35.639053	0.000000	1.000000	0.000000	0.000000	0.000000	1.000000	0.000000	0.000000	
648000	-193.000802	1	45.047472	1.095173	78.123385	26.055250	1.772686	71.886131	2.047328	54.366579	0.000000	1.000000	0.000000	0.000000	0.000000	1.000000	0.000000	0.000000	
649000	-192.249553	1	26.716503	5.608437	69.425548	31.984734	1.420035	95.921908	3.180227	50.535758	0.000000	1.000000	0.000000	0.000000	0.000000	1.000000	0.000000	0.000000	
650000	-195.512645	1	41.217343	7.238428	62.459059	8.893018	6.336898	86.619294	2.964597	36.146781	0.000000	1.000000	0.000000	0.000000	0.000000	1.000000	0.000000	0.000000	
651000	-193.663522	1	31.736717	8.486246	56.749741	17.159796	7.808594	64.456443	0.206274	35.965368	0.000000	1.000000	0.000000	0.000000	0.000000	1.000000	0.000000	0.000000	
652000	-191.680463	1	30.645764	4.973729	65.398607	22.586705	4.192025	99.146660	0.782721	58.534828	0.000000	1.000000	0.000000	0.000000	0.000000	1.000000	0.000000	0.000000	
653000	-193.463752	1	52.024956	7.822752	91.257813	14.399015	4.438232	76.313174	2.522128	42.210070	0.000000	1.000000	0.000000	0.000000	0.000000	1.000000	0.000000	0.000000	
654000	-195.996393	1	19.006249	14.375972	94.275298	9.167425	4.550945	84.707602	0.217337	29.714301	0.000000	1.000000	0.000000	0.000000	0.000000	1.000000	0.000000	0.000000	
655000	-197.574891	1	26.427929	2.283067	0.979393	45.464006	3.457055	63.069803	0.403042	31.728281	0.000000	1.000000	0.000000	0.000000	0.000000	1.000000	0.000000	0.000000	
656000	-198.678850	1	38.373623	0.196068	11.935343	82.245446	12.587848	96.763529	1.220094	51.232017	0.000000	1.000000	0.000000	0.000000	0.000000	1.000000	0.000000	0.000000	
657000	-193.990257	1	28.863588	6.901414	89.300679	10.764992	9.268567	71.367514	0.508388	41.618769	0.000000	1.000000	0.000000	0.000000	0.000000	1.000000	0.000000	0.000000	
658000	-192.344342	1	34.096506	3.201534	65.055845	38.497719	3.813612	92.807407	0.487657	58.412486	0.000000	1.000000	0.000000	0.000000	0.000000	1.000000	0.000000	0.000000	
659000	-193.114195	1	42.561246	4.036532	65.720391	17.678790	2.324999	88.195450	3.177289	59.676846	0.000000	1.000000	0.000000	0.000000	0.000000	1.000000	0.000000	0.000000	
660000	-192.497730	1	41.910544	4.439007	79.467853	27.716591	2.019990	77.552038	2.990191	38.668771	0.000000	1.000000	0.000000	0.000000	0.000000	1.000000	0.000000	0.000000	
661000	-196.600330	1	25.732280	12.304863	45.709653	16.979997	1.661170	62.875370	1.946827	58.112099	0.000000	1.000000	0.000000	0.000000	0.000000	1.000000	0.000000	0.000000	
662000	-194.183578	1	27.110093	13.695593	84.297678	24.846685	3.510898	73.138802	2.068581	43.726229	0.000000	1.000000	0.000000	0.000000	0.000000	1.000000	0.000000	0.000000	
663000	-193.054855	1	28.794182	12.321471	56.237900	15.036719	0.006252	88.683240	0.776522	49.073249	0.000000	1.000000	0.000000	0.000000	0.000000	1.000000	0.000000	0.000000	
664000	-193.245848	1	28.933654	1.973579	41.488449	47.982536	1.366795	86.222432	1.107205	47.341480	0.000000	1.000000	0.000000	0.000000	0.000000	1.000000	0.000000	0.000000	
665000	-195.168058	1	30.862035	7.028461	58.620482	2.533763	1.998370	79.376548	3.772285	43.654566	0.000000	1.000000	0.000000	0.000000	0.000000	1.000000	0.000000	0.000000	
666000	-193.461079	1	16.700877	14.207430	76.983580	16.602773	0.489261	89.472943	4.850654	40.396971	0.000000	1.000000	0.000000	0.000000	0.000000	1.000000	0.000000	0.000000	
667000	-192.757265	1	46.327488	4.733140	80.639399	26.417128	4.164065	77.359647	1.925396	50.636899	0.000000	1.000000	0.000000	0.000000	0.000000	1.000000	0.000000	0.000000	
668000	-195.990392	1	32.155127	4.465912	92.731967	4.536125	2.023704	58.693018	1.922089	45.823930	0.000000	1.000000	0.000000	0.000000	0.000000	1.000000	0.000000	0.000000	
669000	-195.192464	1	7.408752	8.921851	58.353993	25.887550	1.774794	83.051840	1.631955	40.961623	0.000000	1.000000	0.000000	0.000000	0.000000	1.000000	0.000000	0.000000	
670000	-194.683051	1	59.405974	6.493756	86.929966	45.146835	4.956059	98.773382	0.462214	51.518188	0.000000	1.000000	0.000000	0.000000	0.000000	1.000000	0.000000	0.000000	
671000	-195.464827	1	18.074096	15.586474	98.346974	4.686462	1.883305	62.876463	5.428240	29.942366	0.000000	1.000000	0.000000	0.000000	0.000000	1.000000	0.000000	0.000000	
672000	-192.877161	1	35.999249	10.697597	79.900825	15.825605	7.454001	97.764489	0.644420	61.563187	0.000000	1.000000	0.000000	0.000000	0.000000	1.000000	0.000000	0.000000	
673000	-194.489526	1	16.458495	2.948144	73.865038	4.638994	1.294857	99.456308	2.466172	55.694667	0.000000	1.000000	0.000000	0.000000	0.000000	1.000000	0.000000	0.000000	
674000	-193.471193	1	27.676056	7.792367	82.542545	21.900102	2.251115	63.013098	3.695917	34.462069	0.000000	1.000000	0.000000	0.000000	0.000000	1.000000	0.000000	0.000000	
675000	-193.883997	1	40.926727	7.346964	52.899220	42.786214	0.694765	90.260748	0.324575	54.609005	0.000000	1.000000	0.000000	0.000000	0.000000	1.000000	0.000000	0.000000	
676000	-197.172320	1	38.538178	3.374498	60.678079	72.589190	3.378442	74.076491	5.205669	47.561773	0.000000	1.000000	0.000000	0.000000	0.000000	1.000000	0.000000	0.000000	
677000	-194.098011	1	51.965357	5.879245	87.873799	32.967334	0.685555	80.619328	1.072064	65.331980	0.000000	1.000000	0.000000	0.000000	0.000000	1.000000	0.000000	0.000000	
678000	-193.406546	1	44.863138	0.883959	82.543866	49.011362	0.440675	93.606415	1.883350	72.063075	0.000000	1.000000	0.000000	0.000000	0.000000	1.000000	0.000000	0.000000	
679000	-192.621410	1	38.503465	5.412772	93.264186	27.060462	2.860952	71.271853	2.588469	42.196186	0.000000	1.000000	0.000000	0.000000	0.000000	1.000000	0.000000	0.000000	
680000	-200.201758	1	13.816280	5.370755	88.310714	29.990481	11.159074	56.835080	0.361006	43.108198	0.000000	1.000000	0.000000	0.000000	0.000000	1.000000	0.000000	0.000000	
681000	-196.279475	1	24.608907	7.385199	68.703034	36.624395	1.218735	85.483914	6.180818	68.752030	0.000000	1.000000	0.000000	0.000000	0.000000	1.000000	0.000000	0.000000	
682000	-192.140456	1	31.456576	7.020601	52.235563	19.305451	1.135478	78.540386	1.645142	43.314126	0.000000	1.000000	0.000000	0.000000	0.000000	1.000000	0.000000	0.000000	
683000	-194.803525	1	23.381446	6.687727	77.293069	26.566141	1.717091	87.520874	7.709202	50.898273	0.000000	1.000000	0.000000	0.000000	0.000000	1.000000	0.000000	0.000000	
684000	-195.876412	1	16.396337	9.860555	93.175762	17.389005	7.823431	80.195302	2.764166	40.993451	0.000000	1.000000	0.000000	0.000000	0.000000	1.000000	0.000000	0.000000	
685000	-193.633120	1	34.605181	10.353815	47.000466	24.166393	0.973863	97.389691	1.811427	42.161002	0.000000	1.000000	0.000000	0.000000	0.000000	1.000000	0.000000	0.000000	
686000	-196.690030	1	14.998870	7.701106	59.091580	7.096742	6.179451	98.439192	1.311442	82.744439	0.000000	1.000000	0.000000	0.000000	0.000000	1.000000	0.000000	0.000000	
687000	-194.255154	1	48.000657	7.253335	69.223921	28.156920	2.306594	98.696422	4.799849	62.390643	0.000000	1.000000	0.000000	0.000000	0.000000	1.000000	0.000000	0.000000	
688000	-194.329120	1	32.977323	6.019785	56.899792	32.158625	0.599511	79.466960	5.310617	34.056113	0.000000	1.000000	0.000000	0.000000	0.000000	1.000000	0.000000	0.000000	
689000	-194.071563	1	36.453863	4.895389	87.210243	28.217179	8.444442	82.037713	2.187634	53.259658	0.000000	1.000000	0.000000	0.000000	0.000000	1.000000	0.000000	0.000000	
690000	-192.459761	1	31.029634	4.619235	61.670097	12.977589	3.198596	84.175057	2.014279	51.301899	0.000000	1.000000	0.000000	0.000000	0.000000	1.000000	0.000000	0.000000	
691000	-196.557054	1	47.575936	2.970654	71.579391	49.838544	3.653472	70.416004	0.090454	27.280360	0.000000	1.000000	0.000000	0.000000	0.000000	1.000000	0.000000	0.000000	
692000	-195.077672	1	21.956592	6.948873	69.113182	41.541532	0.795546	91.892269	5.830340	49.836666	0.000000	1.000000	0.000000	0.000000	0.000000	1.000000	0.000000	0.000000	
693000	-194.356796	1	36.768079	3.574792	88.216721	10.559225	3.323455	68.889451	2.096669	54.648057	0.000000	1.000000	0.000000	0.000000	0.000000	1.000000	0.000000	0.000000	
694000	-194.578897	1	44.247027	4.592876	54.496515	50.616230	5.233040	82.433477	0.723366	41.248787	0.000000	1.000000	0.000000	0.000000	0.000000	1.000000	0.000000	0.000000	
695000	-193.807641	1	39.791630	8.127132	80.190826	36.926348	3.904667	81.278077	2.795050	48.369261	0.000000	1.000000	0.000000	0.000000	0.000000	1.000000	0.000000	0.000000	
696000	-196.811654	1	15.182538	10.235189	44.711113	29.896835	3.798349	96.297851	1.704155	34.175707	0.000000	1.000000	0.000000	0.000000	0.000000	1.000000	0.000000	0.000000	
697000	-195.192207	1	51.590039	16.201180	94.546845	6.454799	1.015366	76.283881	4.505471	33.008547	0.000000	1.000000	0.000000	0.000000	0.000000	1.000000	0.000000	0.000000	
698000	-198.799172	1	12.373148	12.779120	44.978826	1.907356	10.373214	60.041952	1.083850	35.030449	0.000000	1.000000	0.000000	0.000000	0.000000	1.000000	0.000000	0.000000	
699000	-194.967106	1	46.309693	6.968515	73.345379	21.639626	12.195819	77.505836	0.774771	38.692837	0.000000	1.000000	0.000000	0.000000	0.000000	1.000000	0.000000	0.000000	
700000	-191.557073	1	34.524139	4.469598	67.848242	21.090949	3.018003	95.413230	0.394376	56.260197	0.000000	1.000000	0.000000	0.000000	0.000000	1.000000	0.000000	0.000000	
701000	-193.424483	1	41.485748	0.147411	72.587720	22.086552	0.993402	89.447371	2.490824	72.108239	0.000000	1.000000	0.000000	0.000000	0.000000	1.000000	0.000000	0.000000	
702000	-195.058806	1	50.505074	3.745017	76.891198	20.669233	4.174723	53.431062	2.925441	34.693517	0.000000	1.000000	0.000000	0.000000	0.000000	1.000000	0.000000	0.000000	
703000	-193.541308	1	8.923189	6.281575	75.007501	9.160954	1.672119	84.429363	4.110916	42.198292	0.000000	1.000000	0.000000	0.000000	0.000000	1.000000	0.000000	0.000000	
704000	-194.067842	1	66.452347	3.728828	83.361015	35.812105	0.373890	92.821381	1.035349	55.938588	0.000000	1.000000	0.000000	0.000000	0.000000	1.000000	0.000000	0.000000	
705000	-192.863810	1	32.351094	10.968628	99.151697	7.116823	2.315783	94.264551	1.988718	67.706993	0.000000	1.000000	0.000000	0.000000	0.000000	1.000000	0.000000	0.000000	
706000	-197.188893	1	35.791463	5.138775	26.796165	30.881135	12.021834	80.354422	2.329721	48.966050	0.000000	1.000000	0.000000	0.000000	0.000000	1.000000	0.000000	0.000000	
707000	-195.917948	1	23.659526	2.297853	96.896915	21.634188	6.417423	88.016558	4.493348	40.571338	0.000000	1.000000	0.000000	0.000000	0.000000	1.000000	0.000000	0.000000	
708000	-195.748870	1	29.371474	6.907478	80.602907	7.914884	2.187179	42.338921	2.818990	28.797891	0.000000	1.000000	0.000000	0.000000	0.000000	1.000000	0.000000	0.000000	
709000	-195.450770	1	38.762089	5.219029	73.173395	30.950868	5.211420	73.092222	3.357385	62.111147	0.000000	1.000000	0.000000	0.000000	0.000000	1.000000	0.000000	0.000000	
710000	-192.961575	1	29.690569	11.650245	78.451778	5.876549	2.032542	68.797956	0.438091	38.985444	0.000000	1.000000	0.000000	0.000000	0.000000	1.000000	0.000000	0.000000	
711000	-192.850353	1	25.987872	5.713179	86.041015	6.724543	2.806071	97.807649	0.586266	55.706038	0.000000	1.000000	0.000000	0.000000	0.000000	1.000000	0.000000	0.000000	
712000	-193.851259	1	53.610340	0.858168	96.372904	42.452079	2.193118	90.165446	0.434094	73.443069	0.000000	1.000000	0.000000	0.000000	0.000000	1.000000	0.000000	0.000000	
713000	-193.829683	1	24.481151	7.245933	39.156951	16.115174	3.880419	71.855468	2.128713	40.877945	0.000000	1.000000	0.000000	0.000000	0.000000	1.000000	0.000000	0.000000	
714000	-193.196190	1	28.756561	4.493452	32.060739	31.272518	3.884846	88.110985	0.752281	57.171777	0.000000	1.000000	0.000000	0.000000	0.000000	1.000000	0.000000	0.000000	
715000	-194.454670	1	38.319782	11.856433	76.685977	30.652225	1.460876	92.887167	2.496169	35.592828	0.000000	1.000000	0.000000	0.000000	0.000000	1.000000	0.000000	0.000000	
716000	-194.338183	1	34.915478	8.044301	39.894694	33.136634	2.865025	86.337891	2.733926	41.361713	0.000000	1.000000	0.000000	0.000000	0.000000	1.000000	0.000000	0.000000	
717000	-194.779750	1	59.067855	6.245308	84.941256	15.376364	11.395399	96.219265	0.153060	59.128458	0.000000	1.000000	0.000000	0.000000	0.000000	1.000000	0.000000	0.000000	
718000	-193.556946	1	27.600831	1.937172	29.708575	34.463160	1.585640	91.418887	1.696779	47.550423	0.000000	1.000000	0.000000	0.000000	0.000000	1.000000	0.000000	0.000000	
719000	-191.415094	1	35.919950	4.987818	81.965238	11.956761	0.704362	96.177839	1.563101	57.765754	0.000000	1.000000	0.000000	0.000000	0.000000	1.000000	0.000000	0.000000	
720000	-194.495421	1	12.739902	6.638651	59.605758	8.531555	0.184830	75.713162	0.619220	55.068178	0.000000	1.000000	0.000000	0.000000	0.000000	1.000000	0.000000	0.000000	
721000	-193.702089	1	36.087466	6.086998	87.824631	15.558862	10.929049	90.751322	0.991265	54.387025	0.000000	1.000000	0.000000	0.000000	0.000000	1.000000	0.000000	0.000000	
722000	-194.861361	1	41.779378	3.314389	64.536278	26.161224	11.323007	62.480211	0.757820	36.971008	0.000000	1.000000	0.000000	0.000000	0.000000	1.000000	0.000000	0.000000	
723000	-192.947629	1	28.115536	13.799746	73.170511	14.433798	3.869474	81.119321	2.271026	41.783099	0.000000	1.000000	0.000000	0.000000	0.000000	1.000000	0.000000	0.000000	
724000	-194.380126	1	33.876221	7.531179	59.009371	34.523320	6.481174	95.377929	3.256557	56.185429	0.000000	1.000000	0.000000	0.000000	0.000000	1.000000	0.000000	0.000000	
725000	-192.919627	1	24.499236	6.868653	75.102803	13.601125	0.259959	91.262747	6.317075	61.024236	0.000000	1.000000	0.000000	0.000000	0.000000	1.000000	0.000000	0.000000	
726000	-193.887512	1	33.356424	1.318815	67.949678	31.727280	2.420000	80.593435	0.977473	33.284135	0.000000	1.000000	0.000000	0.000000	0.000000	1.000000	0.000000	0.000000	
727000	-193.942020	1	47.970649	1.391249	60.193097	23.905215	3.075558	84.563270	2.581865	58.767269	0.000000	1.000000	0.000000	0.000000	0.000000	1.000000	0.000000	0.000000	
728000	-195.873874	1	25.884887	2.017918	39.550208	49.255916	0.041066	52.049428	2.095688	43.077590	0.000000	1.000000	0.000000	0.000000	0.000000	1.000000	0.000000	0.000000	
729000	-194.590922	1	21.289415	3.122123	68.402244	28.564642	7.348665	82.670864	1.837889	41.775313	0.000000	1.000000	0.000000	0.000000	0.000000	1.000000	0.000000	0.000000	
730000	-198.324969	1	35.916439	7.099770	64.455028	82.898608	6.195010	96.697545	0.194465	66.870704	0.000000	1.000000	0.000000	0.000000	0.000000	1.000000	0.000000	0.000000	
731000	-193.432437	1	35.002824	9.942827	84.673610	17.077830	1.428326	68.351139	4.329100	47.559550	0.000000	1.000000	0.000000	0.000000	0.000000	1.000000	0.000000	0.000000	
732000	-191.190134	1	20.974639	6.700862	72.761800	12.111916	1.088872	96.498872	2.016387	53.445038	0.000000	1.000000	0.000000	0.000000	0.000000	1.000000	0.000000	0.000000	
733000	-195.931816	1	43.033044	6.166445	30.866298	44.607848	2.928275	95.204382	2.339639	66.995161	0.000000	1.000000	0.000000	0.000000	0.000000	1.000000	0.000000	0.000000	
734000	-195.646250	1	28.260164	25.377567	82.964048	11.654216	3.982899	87.243284	2.066267	38.931059	0.000000	1.000000	0.000000	0.000000	0.000000	1.000000	0.000000	0.000000	
735000	-193.002112	1	53.532924	4.930308	96.726194	18.319404	1.947361	81.810824	0.626006	36.185015	0.000000	1.000000	0.000000	0.000000	0.000000	1.000000	0.000000	0.000000	
736000	-196.047538	1	40.294052	16.593859	79.511903	12.769850	6.884136	66.615987	2.113782	48.840275	0.000000	1.000000	0.000000	0.000000	0.000000	1.000000	0.000000	0.000000	
737000	-195.383403	1	54.176383	1.035047	91.686056	62.955623	2.813359	71.590054	0.998703	55.474746	0.000000	1.000000	0.000000	0.000000	0.000000	1.000000	0.000000	0.000000	
738000	-193.436108	1	48.338310	14.558539	94.107871	9.525865	2.913032	96.045575	3.223060	53.762908	0.000000	1.000000	0.000000	0.000000	0.000000	1.000000	0.000000	0.000000	
739000	-194.131064	1	34.852108	15.353641	61.190724	9.846932	4.825500	92.489424	1.243891	39.184635	0.000000	1.000000	0.000000	0.000000	0.000000	1.000000	0.000000	0.000000	
740000	-194.634708	1	15.711998	13.842657	78.847234	24.530612	2.237766	86.717841	1.398347	40.465842	0.000000	1.000000	0.000000	0.000000	0.000000	1.000000	0.000000	0.000000	
741000	-195.309960	1	31.691708	7.105941	34.748967	24.598365	0.505583	95.736998	0.885232	77.759094	0.000000	1.000000	0.000000	0.000000	0.000000	1.000000	0.000000	0.000000	
742000	-193.343468	1	45.754725	5.081834	62.355792	17.438993	3.008221	83.248892	1.374004	58.782254	0.000000	1.000000	0.000000	0.000000	0.000000	1.000000	0.000000	0.000000	
743000	-194.971481	1	42.686790	4.997509	39.286366	37.383733	1.175641	80.160459	4.129513	47.577909	0.000000	1.000000	0.000000	0.000000	0.000000	1.000000	0.000000	0.000000	
744000	-192.265596	1	34.469121	7.027063	93.917790	12.046080	1.330134	73.989661	1.761053	51.363919	0.000000	1.000000	0.000000	0.000000	0.000000	1.000000	0.000000	0.000000	
745000	-197.049537	1	12.764354	22.692017	77.157611	20.020102	2.089669	91.666528	4.670975	40.801515	0.000000	1.000000	0.000000	0.000000	0.000000	1.000000	0.000000	0.000000	
746000	-193.246414	1	25.348782	5.174724	68.876323	16.242554	6.965348	80.670401	0.936045	54.528602	0.000000	1.000000	0.000000	0.000000	0.000000	1.000000	0.000000	0.000000	
747000	-195.292877	1	14.891718	12.800842	72.607431	3.499930	0.547334	73.488419	8.510764	36.931543	0.000000	1.000000	0.000000	0.000000	0.000000	1.000000	0.000000	0.000000	
748000	-195.484057	1	52.200426	3.828315	94.145305	54.731473	8.898150	98.785817	1.065826	62.911184	0.000000	1.000000	0.000000	0.000000	0.000000	1.000000	0.000000	0.000000	
749000	-192.561109	1	41.350801	4.945579	56.378513	21.988052	0.639587	90.387545	1.902278	60.044672	0.000000	1.000000	0.000000	0.000000	0.000000	1.000000	0.000000	0.000000	
750000	-195.668529	1	53.102222	2.616319	88.373165	62.161565	1.281315	96.951968	1.937238	78.811482	0.000000	1.000000	0.000000	0.000000	0.000000	1.000000	0.000000	0.000000	
751000	-195.934373	1	28.061108	4.419631	95.484048	39.093394	3.055097	98.438279	6.862123	57.126376	0.000000	1.000000	0.000000	0.000000	0.000000	1.000000	0.000000	0.000000	
752000	-194.364986	1	19.287868	18.722593	64.064081	10.561151	2.444615	73.166839	3.416088	41.535346	0.000000	1.000000	0.000000	0.000000	0.000000	1.000000	0.000000	0.000000	
753000	-192.437499	1	33.975747	4.106300	89.080187	35.749687	1.682744	99.371917	2.185994	66.355271	0.000000	1.000000	0.000000	0.000000	0.000000	1.000000	0.000000	0.000000	
754000	-192.621707	1	14.617185	4.104951	88.378332	17.294160	1.698774	90.277686	1.984320	51.595286	0.000000	1.000000	0.000000	0.000000	0.000000	1.000000	0.000000	0.000000	
755000	-194.878109	1	50.293046	4.599401	83.773059	29.272408	4.038048	96.266327	1.593383	33.330391	0.000000	1.000000	0.000000	0.000000	0.000000	1.000000	0.000000	0.000000	
756000	-194.917651	1	33.168537	9.431860	41.794263	17.504753	1.591211	69.839627	3.972980	39.613063	0.000000	1.000000	0.000000	0.000000	0.000000	1.000000	0.000000	0.000000	
757000	-192.884364	1	35.964854	9.122789	93.528232	10.202268	0.879192	78.618272	4.216907	34.036836	0.000000	1.000000	0.000000	0.000000	0.000000	1.000000	0.000000	0.000000	
758000	-192.456133	1	14.043287	5.236198	71.773816	10.704628	0.573775	78.111530	2.502295	52.938777	0.000000	1.000000	0.000000	0.000000	0.000000	1.000000	0.000000	0.000000	
759000	-196.162860	1	34.971641	13.366373	94.243590	16.222547	3.429525	43.246671	2.346928	30.227853	0.000000	1.000000	0.000000	0.000000	0.000000	1.000000	0.000000	0.000000	
760000	-193.854760	1	39.368192	1.775336	85.991691	24.166760	0.071179	58.160260	4.954110	32.929970	0.000000	1.000000	0.000000	0.000000	0.000000	1.000000	0.000000	0.000000	
761000	-195.648868	1	26.404176	5.654832	76.560552	8.084230	4.080075	64.256785	4.650319	49.301498	0.000000	1.000000	0.000000	0.000000	0.000000	1.000000	0.000000	0.000000	
762000	-194.594964	1	26.145562	15.665670	92.480373	6.006569	7.454433	74.392708	1.953020	35.330867	0.000000	1.000000	0.000000	0.000000	0.000000	1.000000	0.000000	0.000000	
763000	-192.441147	1	39.610759	0.782976	96.395893	23.732473	3.288782	85.132919	1.042152	47.872269	0.000000	1.000000	0.000000	0.000000	0.000000	1.000000	0.000000	0.000000	
764000	-192.945562	1	41.845785	1.575462	81.400717	32.984576	5.873038	87.037817	1.613515	46.870873	0.000000	1.000000	0.000000	0.000000	0.000000	1.000000	0.000000	0.000000	
765000	-193.331024	1	31.283992	1.967254	69.848975	17.816065	4.910841	94.766304	3.485697	55.862800	0.000000	1.000000	0.000000	0.000000	0.000000	1.000000	0.000000	0.000000	
766000	-195.327510	1	60.911336	10.338617	79.330911	13.624063	4.333252	72.890140	1.138403	49.406260	0.000000	1.000000	0.000000	0.000000	0.000000	1.000000	0.000000	0.000000	
767000	-191.772884	1	33.223425	4.166816	92.806653	34.081019	0.075509	91.387128	2.406509	53.897717	0.000000	1.000000	0.000000	0.000000	0.000000	1.000000	0.000000	0.000000	
768000	-193.456040	1	37.219206	12.181171	52.071392	24.718320	1.645846	97.882467	1.482555	54.601853	0.000000	1.000000	0.000000	0.000000	0.000000	1.000000	0.000000	0.000000	
769000	-197.586522	1	17.566244	12.656909	71.826933	24.021476	4.558214	66.729160	6.725442	35.126599	0.000000	1.000000	0.000000	0.000000	0.000000	1.000000	0.000000	0.000000	
770000	-192.391574	1	42.539693	5.452861	96.086036	27.950210	0.704231	88.731288	1.552449	65.603255	0.000000	1.000000	0.000000	0.000000	0.000000	1.000000	0.000000	0.000000	
771000	-193.946613	1	42.830507	3.298072	72.444217	29.415202	6.173324	72.810175	2.183859	35.877414	0.000000	1.000000	0.000000	0.000000	0.000000	1.000000	0.000000	0.000000	
772000	-193.397849	1	32.535981	5.909586	51.897660	30.496811	0.938650	95.040933	5.309865	51.474024	0.000000	1.000000	0.000000	0.000000	0.000000	1.000000	0.000000	0.000000	
773000	-193.355557	1	54.501737	0.633246	98.315473	27.214095	1.395635	85.030953	5.109660	53.504728	0.000000	1.000000	0.000000	0.000000	0.000000	1.000000	0.000000	0.000000	
774000	-200.994142	1	6.825268	0.003760	87.058479	15.406679	0.984613	38.425065	0.379758	34.088639	0.000000	1.000000	0.000000	0.000000	0.000000	1.000000	0.000000	0.000000	
775000	-194.158159	1	68.621498	4.945929	90.802029	16.111530	3.637688	83.443844	0.135384	48.265720	0.000000	1.000000	0.000000	0.000000	0.000000	1.000000	0.000000	0.000000	
776000	-193.158390	1	21.161719	14.003278	61.161826	17.200179	0.092342	94.922790	4.741535	56.606260	0.000000	1.000000	0.000000	0.000000	0.000000	1.000000	0.000000	0.000000	
777000	-197.458832	1	34.880190	17.377978	60.110896	21.640708	4.850695	85.697607	5.834750	45.744887	0.000000	1.000000	0.000000	0.000000	0.000000	1.000000	0.000000	0.000000	
778000	-196.203215	1	39.126541	7.195772	82.717690	51.435547	4.808535	93.436114	4.842884	48.049416	0.000000	1.000000	0.000000	0.000000	0.000000	1.000000	0.000000	0.000000	
779000	-194.169250	1	37.815431	12.940358	68.869435	15.768562	5.420681	81.005397	2.502539	38.179196	0.000000	1.000000	0.000000	0.000000	0.000000	1.000000	0.000000	0.000000	
780000	-195.146814	1	41.934481	19.672384	70.895076	8.849676	3.766203	77.679467	1.060819	49.835161	0.000000	1.000000	0.000000	0.000000	0.000000	1.000000	0.000000	0.000000	
781000	-194.258351	1	28.242539	16.704229	82.031343	13.029608	6.060064	74.917046	1.974931	43.753710	0.000000	1.000000	0.000000	0.000000	0.000000	1.000000	0.000000	0.000000	
782000	-193.041298	1	34.238642	13.983244	62.112063	12.737430	4.449743	93.997977	1.285497	48.867939	0.000000	1.000000	0.000000	0.000000	0.000000	1.000000	0.000000	0.000000	
783000	-196.582542	1	48.857011	1.061799	70.489788	38.314861	2.801459	72.426795	6.696425	57.777091	0.000000	1.000000	0.000000	0.000000	0.000000	1.000000	0.000000	0.000000	
784000	-192.926087	1	47.445618	14.107201	97.894945	16.346244	2.004627	98.048850	2.720377	50.387537	0.000000	1.000000	0.000000	0.000000	0.000000	1.000000	0.000000	0.000000	
785000	-195.157127	1	41.750704	3.539008	58.325359	44.161762	1.325446	69.809838	1.773671	62.715060	0.000000	1.000000	0.000000	0.000000	0.000000	1.000000	0.000000	0.000000	
786000	-197.031643	1	14.691115	6.549587	66.857179	20.173051	8.190960	97.774680	5.354436	67.124846	0.000000	1.000000	0.000000	0.000000	0.000000	1.000000	0.000000	0.000000	
787000	-193.738432	1	55.196217	3.141058	71.798555	33.315698	6.101750	95.927259	1.072590	63.032458	0.000000	1.000000	0.000000	0.000000	0.000000	1.000000	0.000000	0.000000	
788000	-193.260437	1	42.692385	0.492567	91.427759	22.848736	1.470672	72.623296	1.170959	35.652259	0.000000	1.000000	0.000000	0.000000	0.000000	1.000000	0.000000	0.000000	
789000	-192.274186	1	26.984176	7.634123	72.548248	15.898702	2.118614	69.715279	1.450462	47.481292	0.000000	1.000000	0.000000	0.000000	0.000000	1.000000	0.000000	0.000000	
790000	-192.583760	1	36.614295	8.259958	74.588555	25.505042	0.810030	78.309018	3.429402	52.007433	0.000000	1.000000	0.000000	0.000000	0.000000	1.000000	0.000000	0.000000	
791000	-193.349100	1	42.871425	1.295754	71.922569	53.559045	2.344393	84.298246	1.038200	46.241558	0.000000	1.000000	0.000000	0.000000	0.000000	1.000000	0.000000	0.000000	
792000	-195.454125	1	15.877843	12.199072	88.462793	23.499638	1.445527	64.257054	3.095607	30.771048	0.000000	1.000000	0.000000	0.000000	0.000000	1.000000	0.000000	0.000000	
793000	-194.015320	1	26.676504	10.129576	32.476383	23.704640	4.361523	95.667195	1.404933	53.488307	0.000000	1.000000	0.000000	0.000000	0.000000	1.000000	0.000000	0.000000	
794000	-194.914576	1	33.481401	10.718049	88.362701	29.826612	3.712474	78.350782	1.548322	62.782574	0.000000	1.000000	0.000000	0.000000	0.000000	1.000000	0.000000	0.000000	
795000	-195.896851	1	24.486431	9.707320	49.308229	39.282162	0.914720	79.790899	5.724393	37.918841	0.000000	1.000000	0.000000	0.000000	0.000000	1.000000	0.000000	0.000000	
796000	-197.490983	1	45.320518	8.657087	52.953236	23.088817	3.300361	96.785384	5.796487	36.959724	0.000000	1.000000	0.000000	0.000000	0.000000	1.000000	0.000000	0.000000	
797000	-193.439890	1	38.354934	3.346906	63.241830	54.972778	1.511834	92.200430	2.600343	49.843255	0.000000	1.000000	0.000000	0.000000	0.000000	1.000000	0.000000	0.000000	
798000	-196.481358	1	26.254651	1.107513	42.752670	35.773934	0.325101	91.244453	3.784245	31.107891	0.000000	1.000000	0.000000	0.000000	0.000000	1.000000	0.000000	0.000000	
799000	-195.811479	1	42.546456	23.862247	77.344556	13.630300	0.580086	97.908017	3.466454	47.384614	0.000000	1.000000	0.000000	0.000000	0.000000	1.000000	0.000000	0.000000	
800000	-195.826288	1	41.155066	3.973940	75.982988	50.944373	0.878822	51.486314	1.342477	45.751804	0.000000	1.000000	0.000000	0.000000	0.000000	1.000000	0.000000	0.000000	
801000	-195.466495	1	11.994206	17.277275	79.444291	9.770153	3.264738	63.694551	1.988965	46.686613	0.000000	1.000000	0.000000	0.000000	0.000000	1.000000	0.000000	0.000000	
802000	-195.535838	1	54.396906	3.603242	90.440978	23.514199	1.119961	76.189033	6.877169	33.787642	0.000000	1.000000	0.000000	0.000000	0.000000	1.000000	0.000000	0.000000	
803000	-196.574749	1	48.518570	11.112285	47.041241	12.974424	1.597100	65.500749	1.013038	40.102002	0.000000	1.000000	0.000000	0.000000	0.000000	1.000000	0.000000	0.000000	
804000	-196.198271	1	27.479704	16.612220	51.008867	2.105395	10.858707	77.329758	0.276584	44.712383	0.000000	1.000000	0.000000	0.000000	0.000000	1.000000	0.000000	0.000000	
805000	-194.757460	1	33.324121	8.888757	47.251763	17.801587	2.263776	93.515535	4.297435	66.776711	0.000000	1.000000	0.000000	0.000000	0.000000	1.000000	0.000000	0.000000	
806000	-192.724913	1	28.589864	4.049469	54.663168	33.937265	0.670403	78.814271	2.076450	36.658149	0.000000	1.000000	0.000000	0.000000	0.000000	1.000000	0.000000	0.000000	
807000	-197.714600	1	37.988033	9.551062	40.367843	14.480843	6.558396	78.547356	3.815301	59.062843	0.000000	1.000000	0.000000	0.000000	0.000000	1.000000	0.000000	0.000000	
808000	-192.674795	1	21.786548	18.016382	95.247630	3.837117	0.830867	97.845270	4.661557	51.114244	0.000000	1.000000	0.000000	0.000000	0.000000	1.000000	0.000000	0.000000	
809000	-192.736264	1	25.170906	3.006344	69.973773	26.341345	1.553528	84.093873	3.035545	37.630554	0.000000	1.000000	0.000000	0.000000	0.000000	1.000000	0.000000	0.000000	
810000	-193.047386	1	19.477552	10.206988	66.439907	20.624641	0.977444	87.998355	0.385938	50.040965	0.000000	1.000000	0.000000	0.000000	0.000000	1.000000	0.000000	0.000000	
811000	-194.734709	1	43.534241	2.648697	47.451135	56.018521	1.494233	75.584619	1.137828	58.626006	0.000000	1.000000	0.000000	0.000000	0.000000	1.000000	0.000000	0.000000	
812000	-194.605099	1	26.038944	12.911071	83.096769	9.792238	1.156861	90.135971	2.907724	78.687543	0.000000	1.000000	0.000000	0.000000	0.000000	1.000000	0.000000	0.000000	
813000	-195.003034	1	52.768069	4.856868	98.626450	16.155083	7.618846	50.930943	0.549948	38.175931	0.000000	1.000000	0.000000	0.000000	0.000000	1.000000	0.000000	0.000000	
814000	-192.649821	1	23.943636	6.465748	64.215748	12.544251	6.265217	99.280949	1.346051	50.207297	0.000000	1.000000	0.000000	0.000000	0.000000	1.000000	0.000000	0.000000	
815000	-193.608702	1	34.020756	8.274794	79.464926	19.209051	10.831111	82.516396	0.499749	45.886952	0.000000	1.000000	0.000000	0.000000	0.000000	1.000000	0.000000	0.000000	
816000	-198.826525	1	24.203663	4.067141	23.979979	34.120052	7.393541	41.348809	1.140181	23.465087	0.000000	1.000000	0.000000	0.000000	0.000000	1.000000	0.000000	0.000000	
817000	-194.516579	1	39.913759	15.712784	80.436974	18.636679	3.132569	84.880979	2.576544	59.507733	0.000000	1.000000	0.000000	0.000000	0.000000	1.000000	0.000000	0.000000	
818000	-192.896184	1	23.750770	9.629120	63.488088	13.091245	2.991903	79.487426	3.552346	48.024920	0.000000	1.000000	0.000000	0.000000	0.000000	1.000000	0.000000	0.000000	
819000	-193.237795	1	35.343079	9.987152	66.797588	33.857284	0.805027	91.805957	3.543553	49.954394	0.000000	1.000000	0.000000	0.000000	0.000000	1.000000	0.000000	0.000000	
820000	-193.412747	1	50.451106	14.288092	91.230970	6.471662	0.811339	86.878008	0.758134	48.105669	0.000000	1.000000	0.000000	0.000000	0.000000	1.000000	0.000000	0.000000	
821000	-194.986806	1	47.025318	2.138791	60.611639	48.373079	2.872913	66.028428	3.221114	38.864455	0.000000	1.000000	0.000000	0.000000	0.000000	1.000000	0.000000	0.000000	
822000	-193.190123	1	38.327372	9.748947	98.880282	12.698525	4.364332	84.441957	0.812857	63.220891	0.000000	1.000000	0.000000	0.000000	0.000000	1.000000	0.000000	0.000000	
823000	-191.467485	1	30.190883	4.631879	91.002733	16.208405	1.249064	91.650343	2.386290	44.935743	0.000000	1.000000	0.000000	0.000000	0.000000	1.000000	0.000000	0.000000	
824000	-194.644303	1	33.601656	5.781167	53.032686	8.457355	7.320643	80.899341	2.136408	45.989312	0.000000	1.000000	0.000000	0.000000	0.000000	1.000000	0.000000	0.000000	
825000	-192.676552	1	23.917902	12.946774	65.960965	7.077655	1.870595	94.015622	0.593387	40.101681	0.000000	1.000000	0.000000	0.000000	0.000000	1.000000	0.000000	0.000000	
826000	-196.882056	1	40.825687	0.254170	51.617106	15.513312	14.196717	90.756808	0.352312	51.351937	0.000000	1.000000	0.000000	0.000000	0.000000	1.000000	0.000000	0.000000	
827000	-197.266124	1	34.881826	10.066476	59.270912	21.808791	4.660504	97.622500	8.662771	50.622816	0.000000	1.000000	0.000000	0.000000	0.000000	1.000000	0.000000	0.000000	
828000	-192.563493	1	24.839262	4.412158	81.277335	10.638385	1.401365	94.130856	4.388131	58.718300	0.000000	1.000000	0.000000	0.000000	0.000000	1.000000	0.000000	0.000000	
829000	-197.157535	1	14.912771	3.975375	64.523426	10.143803	8.271551	58.513985	1.810772	46.541867	0.000000	1.000000	0.000000	0.000000	0.000000	1.000000	0.000000	0.000000	
830000	-193.378444	1	21.959935	8.637879	81.162130	15.687397	7.168769	99.367823	1.671529	58.744662	0.000000	1.000000	0.000000	0.000000	0.000000	1.000000	0.000000	0.000000	
831000	-194.826736	1	17.668584	6.850517	69.008650	33.479429	4.208566	76.361104	2.008805	44.701887	0.000000	1.000000	0.000000	0.000000	0.000000	1.000000	0.000000	0.000000	
832000	-191.635385	1	17.467474	9.321280	74.958826	11.888857	0.776032	99.480900	2.943007	63.337617	0.000000	1.000000	0.000000	0.000000	0.000000	1.000000	0.000000	0.000000	
833000	-193.107168	1	30.054522	5.291553	40.688563	37.193639	1.628943	96.548011	0.038583	62.178638	0.000000	1.000000	0.000000	0.000000	0.000000	1.000000	0.000000	0.000000	
834000	-192.633282	1	21.587021	8.690575	68.426433	12.446003	2.853777	95.482295	4.223068	47.954493	0.000000	1.000000	0.000000	0.000000	0.000000	1.000000	0.000000	0.000000	
835000	-193.060412	1	37.331193	6.736061	74.483259	15.070197	7.539389	93.195195	0.711719	40.811648	0.000000	1.000000	0.000000	0.000000	0.000000	1.000000	0.000000	0.000000	
836000	-192.617053	1	29.812727	7.502992	63.390683	18.377799	2.261482	65.914510	0.400938	42.437512	0.000000	1.000000	0.000000	0.000000	0.000000	1.000000	0.000000	0.000000	
837000	-194.088003	1	20.282391	9.049799	63.168445	11.827937	4.360878	83.410121	4.010546	56.917995	0.000000	1.000000	0.000000	0.000000	0.000000	1.000000	0.000000	0.000000	
838000	-194.706655	1	17.852404	1.888690	70.135955	26.489863	2.561877	59.918947	2.134862	31.581558	0.000000	1.000000	0.000000	0.000000	0.000000	1.000000	0.000000	0.000000	
839000	-195.516285	1	44.163851	11.317348	75.265896	39.377190	1.731134	60.894032	0.726324	33.716087	0.000000	1.000000	0.000000	0.000000	0.000000	1.000000	0.000000	0.000000	
840000	-196.964061	1	19.929338	2.353430	75.323754	18.021136	8.258102	67.278572	4.516903	33.404247	0.000000	1.000000	0.000000	0.000000	0.000000	1.000000	0.000000	0.000000	
841000	-192.381201	1	32.340198	4.465149	86.656572	13.113398	1.101569	64.064047	2.037608	38.745595	0.000000	1.000000	0.000000	0.000000	0.000000	1.000000	0.000000	0.000000	
842000	-195.231402	1	31.496401	0.213165	60.322449	11.224490	3.360805	95.547413	1.570617	65.207292	0.000000	1.000000	0.000000	0.000000	0.000000	1.000000	0.000000	0.000000	
843000	-197.502067	1	41.449018	1.495067	27.991975	67.599123	2.190494	45.243894	0.402793	38.144736	0.000000	1.000000	0.000000	0.000000	0.000000	1.000000	0.000000	0.000000	
844000	-192.715730	1	45.040980	5.117045	99.803952	12.660862	3.908995	74.344972	1.625453	44.428136	0.000000	1.000000	0.000000	0.000000	0.000000	1.000000	0.000000	0.000000	
845000	-194.926163	1	33.636148	2.889923	68.196195	46.406619	6.587028	76.663413	3.022977	46.259206	0.000000	1.000000	0.000000	0.000000	0.000000	1.000000	0.000000	0.000000	
846000	-194.534053	1	8.585273	9.998176	75.688471	13.028158	5.601466	96.525324	2.711706	50.543574	0.000000	1.000000	0.000000	0.000000	0.000000	1.000000	0.000000	0.000000	
847000	-193.053682	1	46.233412	2.410900	63.787715	48.791146	0.971844	92.816901	2.610108	52.876139	0.000000	1.000000	0.000000	0.000000	0.000000	1.000000	0.000000	0.000000	
848000	-196.222033	1	50.392498	1.920589	93.460395	9.488252	6.578051	57.340890	1.595021	36.446831	0.000000	1.000000	0.000000	0.000000	0.000000	1.000000	0.000000	0.000000	
849000	-193.463844	1	29.518058	8.525688	61.825107	11.350026	8.269561	82.913383	1.492347	47.866739	0.000000	1.000000	0.000000	0.000000	0.000000	1.000000	0.000000	0.000000	
850000	-194.092913	1	33.202447	5.682080	81.027941	19.567396	9.267087	72.976124	1.996978	39.104464	0.000000	1.000000	0.000000	0.000000	0.000000	1.000000	0.000000	0.000000	
851000	-195.488044	1	23.786543	5.752737	14.149938	21.943906	4.502034	83.096135	0.194707	43.270643	0.000000	1.000000	0.000000	0.000000	0.000000	1.000000	0.000000	0.000000	
852000	-193.754082	1	19.511757	19.600872	82.954244	6.112839	1.885137	82.441920	3.891253	35.788305	0.000000	1.000000	0.000000	0.000000	0.000000	1.000000	0.000000	0.000000	
853000	-197.975741	1	49.599066	28.096461	95.259318	4.475670	3.469846	68.271556	0.928484	27.252021	0.000000	1.000000	0.000000	0.000000	0.000000	1.000000	0.000000	0.000000	
854000	-192.944504	1	40.620734	3.148482	62.842578	23.271160	5.590563	90.668877	0.738547	41.305395	0.000000	1.000000	0.000000	0.000000	0.000000	1.000000	0.000000	0.000000	
855000	-197.073502	1	35.504394	6.256234	61.160972	32.027340	8.831384	72.059274	4.888102	53.418522	0.000000	1.000000	0.000000	0.000000	0.000000	1.000000	0.000000	0.000000	
856000	-194.635031	1	50.331701	3.770758	92.407202	28.461489	4.962184	75.193847	3.827318	35.162752	0.000000	1.000000	0.000000	0.000000	0.000000	1.000000	0.000000	0.000000	
857000	-193.696506	1	16.668779	7.128893	57.606036	5.457385	3.974272	94.300290	0.848826	46.658693	0.000000	1.000000	0.000000	0.000000	0.000000	1.000000	0.000000	0.000000	
858000	-197.970486	1	2.345214	11.921376	55.253866	19.005206	2.271927	83.290173	6.299204	52.350146	0.000000	1.000000	0.000000	0.000000	0.000000	1.000000	0.000000	0.000000	
859000	-191.946221	1	36.293846	5.105895	91.636175	13.640868	1.806866	90.817951	3.223071	56.595865	0.000000	1.000000	0.000000	0.000000	0.000000	1.000000	0.000000	0.000000	
860000	-194.824609	1	73.210039	1.785063	92.592717	37.046340	3.387269	76.867823	0.145197	52.846501	0.000000	1.000000	0.000000	0.000000	0.000000	1.000000	0.000000	0.000000	
861000	-195.600653	1	49.838959	12.774379	78.543332	20.429647	5.288741	54.695263	0.339695	38.024910	0.000000	1.000000	0.000000	0.000000	0.000000	1.000000	0.000000	0.000000	
862000	-194.388166	1	35.773967	0.077969	80.684304	16.299673	1.619926	76.838941	4.483177	58.832674	0.000000	1.000000	0.000000	0.000000	0.000000	1.000000	0.000000	0.000000	
863000	-192.080476	1	30.026802	6.940739	70.348333	13.652544	1.214579	86.692078	0.314183	47.474155	0.000000	1.000000	0.000000	0.000000	0.000000	1.000000	0.000000	0.000000	
864000	-193.544280	1	33.652861	1.547682	78.213060	29.786614	3.455852	78.088236	4.189208	50.209088	0.000000	1.000000	0.000000	0.000000	0.000000	1.000000	0.000000	0.000000	
865000	-194.127154	1	24.217483	10.325326	60.184084	22.221915	1.565156	60.071488	3.658066	32.997768	0.000000	1.000000	0.000000	0.000000	0.000000	1.000000	0.000000	0.000000	
866000	-195.280431	1	4.930392	4.549955	83.458096	10.961869	0.770828	94.922717	1.413091	37.124201	0.000000	1.000000	0.000000	0.000000	0.000000	1.000000	0.000000	0.000000	
867000	-195.432813	1	26.237706	4.988973	92.952295	16.233757	9.236311	81.139288	0.481802	32.765186	0.000000	1.000000	0.000000	0.000000	0.000000	1.000000	0.000000	0.000000	
868000	-193.708538	1	39.607678	12.582545	92.500367	16.590661	2.049970	97.946576	3.462349	37.371778	0.000000	1.000000	0.000000	0.000000	0.000000	1.000000	0.000000	0.000000	
869000	-193.551757	1	29.676521	9.331612	86.580404	14.640353	0.423565	75.244797	6.233622	51.510562	0.000000	1.000000	0.000000	0.000000	0.000000	1.000000	0.000000	0.000000	
870000	-193.013068	1	28.052176	16.312481	82.543226	11.614321	2.034630	97.119534	3.353826	62.067154	0.000000	1.000000	0.000000	0.000000	0.000000	1.000000	0.000000	0.000000	
871000	-196.010901	1	20.883598	8.726063	75.536179	19.209616	2.738928	66.880626	1.907625	64.601780	0.000000	1.000000	0.000000	0.000000	0.000000	1.000000	0.000000	0.000000	
872000	-195.656458	1	39.617252	9.147896	75.569941	7.437098	3.356844	53.034573	2.871740	41.449321	0.000000	1.000000	0.000000	0.000000	0.000000	1.000000	0.000000	0.000000	
873000	-199.101699	1	45.047473	13.206237	22.103134	26.599883	2.091120	92.349796	1.344461	55.640401	0.000000	1.000000	0.000000	0.000000	0.000000	1.000000	0.000000	0.000000	
874000	-195.896388	1	36.846019	18.109766	68.195291	2.374164	7.305245	77.774526	1.313689	54.242289	0.000000	1.000000	0.000000	0.000000	0.000000	1.000000	0.000000	0.000000	
875000	-197.303305	1	64.842213	1.838956	88.091497	29.886567	7.203138	83.543884	5.324109	59.286015	0.000000	1.000000	0.000000	0.000000	0.000000	1.000000	0.000000	0.000000	
876000	-194.274522	1	58.760742	6.805785	83.735941	18.175052	0.350414	80.821136	1.827434	62.627005	0.000000	1.000000	0.000000	0.000000	0.000000	1.000000	0.000000	0.000000	
877000	-194.650371	1	23.520965	14.334095	98.310938	14.903787	6.075593	82.989377	2.005814	38.792379	0.000000	1.000000	0.000000	0.000000	0.000000	1.000000	0.000000	0.000000	
878000	-192.813556	1	31.685730	2.483400	76.063399	40.291576	0.069805	70.278815	2.351375	46.826820	0.000000	1.000000	0.000000	0.000000	0.000000	1.000000	0.000000	0.000000	
879000	-194.225876	1	33.603577	0.173186	50.670331	39.284679	3.377522	90.052317	3.365578	63.463762	0.000000	1.000000	0.000000	0.000000	0.000000	1.000000	0.000000	0.000000	
880000	-194.013053	1	38.750657	13.213510	72.922893	20.660385	5.383914	89.064148	2.633271	50.187293	0.000000	1.000000	0.000000	0.000000	0.000000	1.000000	0.000000	0.000000	
881000	-194.286104	1	52.488390	9.033919	70.392979	28.572304	4.151305	75.293630	1.101033	43.131021	0.000000	1.000000	0.000000	0.000000	0.000000	1.000000	0.000000	0.000000	
882000	-196.289171	1	42.110366	7.994278	58.961948	43.976335	0.838277	89.520348	4.123173	73.618582	0.000000	1.000000	0.000000	0.000000	0.000000	1.000000	0.000000	0.000000	
883000	-196.116531	1	13.971109	12.674043	42.865892	14.016811	3.211779	78.368799	3.917270	34.160801	0.000000	1.000000	0.000000	0.000000	0.000000	1.000000	0.000000	0.000000	
884000	-193.824388	1	25.614362	15.060273	54.932667	2.649570	0.152122	79.263593	1.864677	39.948718	0.000000	1.000000	0.000000	0.000000	0.000000	1.000000	0.000000	0.000000	
885000	-196.466060	1	31.836955	4.844821	46.552138	61.377415	0.001180	80.725311	2.932538	69.259766	0.000000	1.000000	0.000000	0.000000	0.000000	1.000000	0.000000	0.000000	
886000	-193.947652	1	19.703088	13.266633	55.591199	18.347655	0.351769	89.112356	4.469223	60.075312	0.000000	1.000000	0.000000	0.000000	0.000000	1.000000	0.000000	0.000000	
887000	-194.573795	1	18.388502	2.918955	51.608224	41.764309	0.814981	77.256234	2.603554	47.025593	0.000000	1.000000	0.000000	0.000000	0.000000	1.000000	0.000000	0.000000	
888000	-192.673626	1	33.476774	8.612136	70.088131	15.815131	6.267674	94.302544	0.705164	63.775005	0.000000	1.000000	0.000000	0.000000	0.000000	1.000000	0.000000	0.000000	
889000	-191.326319	1	39.162799	3.868788	77.666638	17.190933	0.191461	90.774230	2.237934	58.102487	0.000000	1.000000	0.000000	0.000000	0.000000	1.000000	0.000000	0.000000	
890000	-196.185574	1	60.577958	18.760307	96.821965	16.388386	0.194133	71.971210	3.188311	45.927202	0.000000	1.000000	0.000000	0.000000	0.000000	1.000000	0.000000	0.000000	
891000	-194.811841	1	23.048585	5.639822	68.108871	7.776020	10.513613	96.546720	1.541857	57.831723	0.000000	1.000000	0.000000	0.000000	0.000000	1.000000	0.000000	0.000000	
892000	-193.393374	1	34.131125	10.820278	79.107056	1.405829	2.557115	89.776963	2.786853	55.056654	0.000000	1.000000	0.000000	0.000000	0.000000	1.000000	0.000000	0.000000	
893000	-194.184632	1	31.755516	8.609305	38.932945	25.345528	0.784731	64.050262	1.579879	35.823183	0.000000	1.000000	0.000000	0.000000	0.000000	1.000000	0.000000	0.000000	
894000	-192.526755	1	28.347502	3.882288	44.889215	29.903699	3.299335	94.962069	1.856643	50.352590	0.000000	1.000000	0.000000	0.000000	0.000000	1.000000	0.000000	0.000000	
895000	-192.823950	1	36.277030	3.510428	61.333077	19.655823	2.844626	78.322233	1.376259	57.731776	0.000000	1.000000	0.000000	0.000000	0.000000	1.000000	0.000000	0.000000	
896000	-193.345126	1	32.900469	8.579745	70.536993	23.235743	0.327471	63.519257	2.289296	27.967707	0.000000	1.000000	0.000000	0.000000	0.000000	1.000000	0.000000	0.000000	
897000	-194.799828	1	31.382941	18.660201	93.472327	2.798261	8.984517	96.909711	1.198251	39.359706	0.000000	1.000000	0.000000	0.000000	0.000000	1.000000	0.000000	0.000000	
898000	-198.658316	1	29.145322	6.207129	74.663052	35.488123	11.944617	40.972049	0.200514	40.893599	0.000000	1.000000	0.000000	0.000000	0.000000	1.000000	0.000000	0.000000	
899000	-192.331093	1	33.661434	8.961246	95.898349	15.472589	3.149820	83.451268	2.016086	54.595977	0.000000	1.000000	0.000000	0.000000	0.000000	1.000000	0.000000	0.000000	
900000	-197.993021	1	11.692100	22.157466	86.445115	12.204343	2.052616	64.274729	6.571959	44.128299	0.000000	1.000000	0.000000	0.000000	0.000000	1.000000	0.000000	0.000000	
901000	-193.633118	1	32.558679	8.577698	55.332657	17.196304	3.379905	76.294238	3.281275	36.546004	0.000000	1.000000	0.000000	0.000000	0.000000	1.000000	0.000000	0.000000	
902000	-192.670683	1	41.958218	10.019857	84.349344	24.997031	4.296731	92.061569	1.146604	46.201835	0.000000	1.000000	0.000000	0.000000	0.000000	1.000000	0.000000	0.000000	
903000	-195.738230	1	51.052867	7.209781	92.172825	19.838201	3.570696	88.802495	0.665560	84.862655	0.000000	1.000000	0.000000	0.000000	0.000000	1.000000	0.000000	0.000000	
904000	-193.308920	1	22.922238	5.000604	79.858516	10.561714	1.001981	95.407630	6.628956	50.700972	0.000000	1.000000	0.000000	0.000000	0.000000	1.000000	0.000000	0.000000	
905000	-193.788535	1	24.255612	9.035601	59.666215	3.952343	1.057924	87.097776	4.516299	54.028561	0.000000	1.000000	0.000000	0.000000	0.000000	1.000000	0.000000	0.000000	
906000	-194.129058	1	50.838540	4.631964	96.317651	34.330033	4.375517	85.490880	3.615013	59.134807	0.000000	1.000000	0.000000	0.000000	0.000000	1.000000	0.000000	0.000000	
907000	-194.557241	1	9.724017	10.765700	71.494097	1.387242	1.067639	65.810438	2.349591	40.389119	0.000000	1.000000	0.000000	0.000000	0.000000	1.000000	0.000000	0.000000	
908000	-192.805358	1	46.332987	0.495127	99.596405	35.025389	2.408062	93.743080	1.055876	44.098581	0.000000	1.000000	0.000000	0.000000	0.000000	1.000000	0.000000	0.000000	
909000	-196.238389	1	39.943634	17.378224	72.786674	9.949371	4.759668	78.801091	3.336192	30.644862	0.000000	1.000000	0.000000	0.000000	0.000000	1.000000	0.000000	0.000000	
910000	-194.493478	1	37.058995	10.100614	78.553391	36.615286	2.175264	74.786940	2.706235	53.460293	0.000000	1.000000	0.000000	0.000000	0.000000	1.000000	0.000000	0.000000	
911000	-195.850188	1	54.818777	4.933948	84.180272	25.647110	12.130951	71.368675	1.028913	52.241922	0.000000	1.000000	0.000000	0.000000	0.000000	1.000000	0.000000	0.000000	
912000	-192.280151	1	37.595870	13.614296	86.291689	6.900723	3.015853	89.384557	1.579055	50.704235	0.000000	1.000000	0.000000	0.000000	0.000000	1.000000	0.000000	0.000000	
913000	-196.051235	1	29.525300	0.459377	19.654343	79.530541	4.188240	87.761098	0.005957	65.693905	0.000000	1.000000	0.000000	0.000000	0.000000	1.000000	0.000000	0.000000	
914000	-192.651764	1	19.453126	4.105567	65.913600	11.634879	1.338027	92.992702	4.407034	47.937828	0.000000	1.000000	0.000000	0.000000	0.000000	1.000000	0.000000	0.000000	
915000	-197.402443	1	33.726613	6.074966	59.449991	63.881889	0.911635	86.735898	2.981733	76.211815	0.000000	1.000000	0.000000	0.000000	0.000000	1.000000	0.000000	0.000000	
916000	-194.870530	1	35.439705	1.836475	65.295682	33.936716	10.229154	64.626425	1.173650	42.678257	0.000000	1.000000	0.000000	0.000000	0.000000	1.000000	0.000000	0.000000	
917000	-191.882453	1	23.929512	8.821411	73.934561	6.458493	0.824218	91.361045	3.439085	52.749768	0.000000	1.000000	0.000000	0.000000	0.000000	1.000000	0.000000	0.000000	
918000	-195.304695	1	45.038858	11.681979	86.545749	33.569500	0.755038	56.354827	2.479925	31.449777	0.000000	1.000000	0.000000	0.000000	0.000000	1.000000	0.000000	0.000000	
919000	-195.517264	1	35.246662	10.241457	47.298867	25.269958	10.211790	90.096659	1.222952	60.266431	0.000000	1.000000	0.000000	0.000000	0.000000	1.000000	0.000000	0.000000	
920000	-193.764795	1	36.769257	11.935727	72.537604	1.765733	1.356289	77.809376	1.697477	36.144002	0.000000	1.000000	0.000000	0.000000	0.000000	1.000000	0.000000	0.000000	
921000	-197.748039	1	45.678294	16.188507	76.509879	13.475194	8.543570	66.746313	3.917546	42.794666	0.000000	1.000000	0.000000	0.000000	0.000000	1.000000	0.000000	0.000000	
922000	-193.955003	1	16.835764	6.962927	75.426949	19.621902	3.973370	69.854728	0.669543	37.323814	0.000000	1.000000	0.000000	0.000000	0.000000	1.000000	0.000000	0.000000	
923000	-196.146975	1	20.696564	14.210423	51.903040	7.955849	0.306074	68.795781	7.425217	36.947357	0.000000	1.000000	0.000000	0.000000	0.000000	1.000000	0.000000	0.000000	
924000	-197.554877	1	52.841692	8.461784	99.216181	29.986606	11.979762	74.201259	1.189643	62.725852	0.000000	1.000000	0.000000	0.000000	0.000000	1.000000	0.000000	0.000000	
925000	-193.928305	1	28.290285	2.170344	61.573439	19.539271	4.064593	73.143286	3.408452	50.408214	0.000000	1.000000	0.000000	0.000000	0.000000	1.000000	0.000000	0.000000	
926000	-191.379674	1	33.894976	6.233209	76.844158	19.237677	1.081122	82.622591	1.049755	43.386056	0.000000	1.000000	0.000000	0.000000	0.000000	1.000000	0.000000	0.000000	
927000	-194.561985	1	45.173839	10.023270	57.041180	24.839039	3.064690	94.732610	0.246017	39.006409	0.000000	1.000000	0.000000	0.000000	0.000000	1.000000	0.000000	0.000000	
928000	-195.418673	1	53.541736	3.312683	54.128795	28.827001	2.031542	94.404088	2.254929	37.875311	0.000000	1.000000	0.000000	0.000000	0.000000	1.000000	0.000000	0.000000	
929000	-193.683650	1	38.752720	10.451817	51.260483	16.120156	0.020467	94.085247	2.060501	42.684241	0.000000	1.000000	0.000000	0.000000	0.000000	1.000000	0.000000	0.000000	
930000	-193.479830	1	45.379295	4.503009	95.015595	32.445177	0.577359	78.983797	1.189874	31.531481	0.000000	1.000000	0.000000	0.000000	0.000000	1.000000	0.000000	0.000000	
931000	-195.376794	1	21.796972	6.231361	52.783531	18.341357	4.474479	71.516357	0.309948	64.787015	0.000000	1.000000	0.000000	0.000000	0.000000	1.000000	0.000000	0.000000	
932000	-194.978397	1	42.236402	10.182910	55.987335	8.091568	0.337206	88.843125	3.598771	57.963266	0.000000	1.000000	0.000000	0.000000	0.000000	1.000000	0.000000	0.000000	
933000	-193.320936	1	40.809477	1.326933	62.561781	17.200002	2.600823	81.941185	1.707651	54.073295	0.000000	1.000000	0.000000	0.000000	0.000000	1.000000	0.000000	0.000000	
934000	-195.398695	1	38.915813	3.041977	46.014349	18.047217	0.973505	67.971639	4.056915	51.021115	0.000000	1.000000	0.000000	0.000000	0.000000	1.000000	0.000000	0.000000	
935000	-193.249249	1	26.934170	7.379009	75.914629	14.005524	0.707453	50.919726	1.541890	34.603707	0.000000	1.000000	0.000000	0.000000	0.000000	1.000000	0.000000	0.000000	
936000	-192.347830	1	29.036589	5.815691	83.234831	21.617665	1.834829	95.640046	1.965596	70.677743	0.000000	1.000000	0.000000	0.000000	0.000000	1.000000	0.000000	0.000000	
937000	-194.400300	1	39.214455	3.049013	80.951879	57.238233	1.314920	77.368348	1.046705	56.418415	0.000000	1.000000	0.000000	0.000000	0.000000	1.000000	0.000000	0.000000	
938000	-193.570713	1	27.855282	14.457680	64.926809	9.074449	7.876318	85.221731	0.242741	42.744323	0.000000	1.000000	0.000000	0.000000	0.000000	1.000000	0.000000	0.000000	
939000	-192.002344	1	24.111712	9.224260	77.544491	18.131927	2.343087	86.639695	2.692347	49.999672	0.000000	1.000000	0.000000	0.000000	0.000000	1.000000	0.000000	0.000000	
940000	-192.041730	1	34.752019	0.580716	82.839507	28.366820	1.728867	94.022880	3.170136	51.523706	0.000000	1.000000	0.000000	0.000000	0.000000	1.000000	0.000000	0.000000	
941000	-196.356810	1	28.773878	3.631814	78.880358	41.027683	1.902978	44.415306	2.772904	27.297490	0.000000	1.000000	0.000000	0.000000	0.000000	1.000000	0.000000	0.000000	
942000	-192.700362	1	28.292706	10.988947	89.305067	7.157512	1.678800	99.221289	3.111289	70.356107	0.000000	1.000000	0.000000	0.000000	0.000000	1.000000	0.000000	0.000000	
943000	-198.745297	1	58.161410	8.482549	67.505100	25.437190	5.582162	54.019099	4.562064	36.718806	0.000000	1.000000	0.000000	0.000000	0.000000	1.000000	0.000000	0.000000	
944000	-193.805278	1	11.946840	12.124316	71.382741	8.442798	1.329489	62.423148	2.272370	43.817017	0.000000	1.000000	0.000000	0.000000	0.000000	1.000000	0.000000	0.000000	
945000	-192.957897	1	56.879946	4.434032	80.096382	24.835449	2.364609	89.404799	2.080923	46.605764	0.000000	1.000000	0.000000	0.000000	0.000000	1.000000	0.000000	0.000000	
946000	-194.305451	1	48.633005	0.956484	43.206903	31.200890	1.795591	97.879175	2.505543	54.202167	0.000000	1.000000	0.000000	0.000000	0.000000	1.000000	0.000000	0.000000	
947000	-197.677647	1	42.805174	20.961209	67.578350	1.958701	6.512003	84.696245	1.138482	30.140831	0.000000	1.000000	0.000000	0.000000	0.000000	1.000000	0.000000	0.000000	
948000	-197.623672	1	8.825067	21.718849	90.323644	11.381683	2.556200	63.268907	0.812931	28.557384	0.000000	1.000000	0.000000	0.000000	0.000000	1.000000	0.000000	0.000000	
949000	-197.394503	1	35.508269	4.710976	69.693299	8.090216	5.013173	44.097338	2.776666	25.166609	0.000000	1.000000	0.000000	0.000000	0.000000	1.000000	0.000000	0.000000	
950000	-192.270679	1	27.718969	8.584252	88.850276	4.480548	0.799579	82.587281	2.655228	48.862549	0.000000	1.000000	0.000000	0.000000	0.000000	1.000000	0.000000	0.000000	
951000	-193.541424	1	25.943963	8.563687	95.867695	23.867195	3.058847	72.086971	2.071053	45.846125	0.000000	1.000000	0.000000	0.000000	0.000000	1.000000	0.000000	0.000000	
952000	-195.325990	1	17.114923	17.473647	68.879968	13.606636	4.895328	86.629196	2.108939	33.279270	0.000000	1.000000	0.000000	0.000000	0.000000	1.000000	0.000000	0.000000	
953000	-194.348541	1	35.222320	11.464203	97.138099	17.974084	2.621465	81.273944	3.177741	64.654884	0.000000	1.000000	0.000000	0.000000	0.000000	1.000000	0.000000	0.000000	
954000	-194.799234	1	46.608092	7.712084	74.251886	31.318646	2.885631	82.958180	5.383808	49.021046	0.000000	1.000000	0.000000	0.000000	0.000000	1.000000	0.000000	0.000000	
955000	-195.383507	1	22.038498	17.503449	78.250314	9.841566	0.484196	83.233321	7.730748	57.244234	0.000000	1.000000	0.000000	0.000000	0.000000	1.000000	0.000000	0.000000	
956000	-193.965824	1	32.028476	2.388076	68.422572	38.505347	1.410101	56.166893	0.934794	34.012947	0.000000	1.000000	0.000000	0.000000	0.000000	1.000000	0.000000	0.000000	
957000	-192.340384	1	32.683472	11.239960	97.236321	3.097397	0.683665	88.797662	0.987945	42.926318	0.000000	1.000000	0.000000	0.000000	0.000000	1.000000	0.000000	0.000000	
958000	-194.586907	1	29.167703	0.458143	79.975753	35.636433	3.381004	91.994754	3.896912	41.656932	0.000000	1.000000	0.000000	0.000000	0.000000	1.000000	0.000000	0.000000	
959000	-194.261855	1	35.857150	5.637592	85.486532	14.582030	2.826689	75.291542	5.345845	55.026426	0.000000	1.000000	0.000000	0.000000	0.000000	1.000000	0.000000	0.000000	
960000	-192.636602	1	28.663240	7.007323	83.704271	27.371989	1.760284	96.813269	4.393675	52.526383	0.000000	1.000000	0.000000	0.000000	0.000000	1.000000	0.000000	0.000000	
961000	-193.689874	1	34.176017	3.397703	87.433489	39.694404	5.048284	93.267689	2.272962	60.933557	0.000000	1.000000	0.000000	0.000000	0.000000	1.000000	0.000000	0.000000	
962000	-196.638347	1	9.401864	9.395048	60.397556	17.007436	6.043292	65.470543	3.560756	32.824967	0.000000	1.000000	0.000000	0.000000	0.000000	1.000000	0.000000	0.000000	
963000	-195.722625	1	34.025032	4.347523	46.218030	26.343176	7.862435	60.847571	1.685305	51.602325	0.000000	1.000000	0.000000	0.000000	0.000000	1.000000	0.000000	0.000000	
964000	-194.378893	1	30.281746	7.569689	32.355717	17.969950	1.013672	90.365570	3.175127	45.874202	0.000000	1.000000	0.000000	0.000000	0.000000	1.000000	0.000000	0.000000	
965000	-193.624818	1	25.532248	5.929655	66.208399	32.130110	2.013699	92.297924	4.166455	63.847908	0.000000	1.000000	0.000000	0.000000	0.000000	1.000000	0.000000	0.000000	
966000	-194.914838	1	21.648578	10.271231	53.841590	4.893265	3.413520	63.004470	3.142679	33.631607	0.000000	1.000000	0.000000	0.000000	0.000000	1.000000	0.000000	0.000000	
967000	-198.375932	1	32.387253	10.101263	33.498985	26.741816	6.819222	63.819426	4.453922	47.697239	0.000000	1.000000	0.000000	0.000000	0.000000	1.000000	0.000000	0.000000	
968000	-197.046979	1	31.022344	10.861051	26.859723	49.682254	6.504703	84.226270	1.148563	42.220265	0.000000	1.000000	0.000000	0.000000	0.000000	1.000000	0.000000	0.000000	
969000	-194.924867	1	28.182977	4.090647	44.319659	22.669240	11.366873	65.273778	0.231758	33.541188	0.000000	1.000000	0.000000	0.000000	0.000000	1.000000	0.000000	0.000000	
970000	-193.710992	1	29.764930	11.821792	80.833545	31.614090	0.970542	75.786709	2.068590	48.546277	0.000000	1.000000	0.000000	0.000000	0.000000	1.000000	0.000000	0.000000	
971000	-196.528297	1	26.142440	0.715906	64.007780	42.109268	1.769385	98.104305	5.329828	84.623623	0.000000	1.000000	0.000000	0.000000	0.000000	1.000000	0.000000	0.000000	
972000	-198.815222	1	24.909750	1.974081	47.160145	5.715855	5.247954	60.873159	3.772716	35.312428	0.000000	1.000000	0.000000	0.000000	0.000000	1.000000	0.000000	0.000000	
973000	-195.545753	1	17.855779	6.326186	34.836643	10.667101	4.427484	75.223445	2.695480	47.145038	0.000000	1.000000	0.000000	0.000000	0.000000	1.000000	0.000000	0.000000	
974000	-194.863324	1	18.392131	15.134266	82.415173	4.006628	5.240509	84.101835	5.262264	41.767782	0.000000	1.000000	0.000000	0.000000	0.000000	1.000000	0.000000	0.000000	
975000	-194.596760	1	19.290489	11.862341	49.759357	8.663117	0.231051	59.872129	2.421827	42.435924	0.000000	1.000000	0.000000	0.000000	0.000000	1.000000	0.000000	0.000000	
976000	-192.810710	1	29.139549	12.154714	80.046568	18.133721	1.050649	70.638952	1.345431	33.052383	0.000000	1.000000	0.000000	0.000000	0.000000	1.000000	0.000000	0.000000	
977000	-194.695968	1	40.704657	13.785792	77.186234	20.493955	7.016361	86.304372	2.285836	52.854230	0.000000	1.000000	0.000000	0.000000	0.000000	1.000000	0.000000	0.000000	
978000	-194.661760	1	41.540012	0.758924	30.035044	51.178323	1.672888	75.478979	1.007473	56.183322	0.000000	1.000000	0.000000	0.000000	0.000000	1.000000	0.000000	0.000000	
979000	-194.155211	1	48.565114	10.328183	69.135402	9.444255	4.242245	87.108524	0.583716	59.479226	0.000000	1.000000	0.000000	0.000000	0.000000	1.000000	0.000000	0.000000	
980000	-193.968277	1	47.485695	3.480777	60.234802	55.548327	0.058410	97.865771	1.297417	64.045152	0.000000	1.000000	0.000000	0.000000	0.000000	1.000000	0.000000	0.000000	
981000	-195.745053	1	48.263368	4.443740	74.423485	47.714261	10.342392	86.216362	1.595079	54.335436	0.000000	1.000000	0.000000	0.000000	0.000000	1.000000	0.000000	0.000000	
982000	-197.483473	1	30.281090	6.974248	97.313192	54.965904	3.238152	74.442710	1.476054	59.522923	0.000000	1.000000	0.000000	0.000000	0.000000	1.000000	0.000000	0.000000	
983000	-192.280502	1	37.047583	10.815672	73.878639	21.983680	1.527678	93.089992	2.020532	43.633017	0.000000	1.000000	0.000000	0.000000	0.000000	1.000000	0.000000	0.000000	
984000	-194.146020	1	37.710903	12.176418	80.513774	8.467693	3.282118	65.587164	1.569204	50.594766	0.000000	1.000000	0.000000	0.000000	0.000000	1.000000	0.000000	0.000000	
985000	-192.927310	1	13.047262	21.361342	75.461344	0.223250	1.166853	93.704936	3.831564	47.618823	0.000000	1.000000	0.000000	0.000000	0.000000	1.000000	0.000000	0.000000	
986000	-195.732878	1	36.478821	7.559029	60.204391	5.239721	4.837971	55.570177	1.565651	36.530714	0.000000	1.000000	0.000000	0.000000	0.000000	1.000000	0.000000	0.000000	
987000	-193.475334	1	52.546840	6.159725	80.243377	25.683598	4.020472	81.008236	0.066698	60.816228	0.000000	1.000000	0.000000	0.000000	0.000000	1.000000	0.000000	0.000000	
988000	-193.976651	1	33.543159	2.429786	62.274274	22.838828	2.190231	77.854899	5.615208	49.456367	0.000000	1.000000	0.000000	0.000000	0.000000	1.000000	0.000000	0.000000	
989000	-193.142808	1	26.061200	12.070769	66.124785	17.827615	2.104974	64.797952	0.790356	37.538679	0.000000	1.000000	0.000000	0.000000	0.000000	1.000000	0.000000	0.000000	
990000	-195.028949	1	23.199965	9.243654	68.949017	8.345184	3.540553	92.126093	4.513448	72.973982	0.000000	1.000000	0.000000	0.000000	0.000000	1.000000	0.000000	0.000000	
991000	-194.964819	1	36.192331	6.274959	50.214357	45.021019	0.146072	57.863481	3.248488	40.561173	0.000000	1.000000	0.000000	0.000000	0.000000	1.000000	0.000000	0.000000	
992000	-196.331103	1	59.125872	5.664793	76.732652	35.329811	1.042094	82.782968	5.606815	35.884663	0.000000	1.000000	0.000000	0.000000	0.000000	1.000000	0.000000	0.000000	
993000	-195.515542	1	40.265758	1.271897	70.911178	9.726734	2.983627	66.003954	1.056794	47.991783	0.000000	1.000000	0.000000	0.000000	0.000000	1.000000	0.000000	0.000000	
994000	-194.809971	1	38.932616	10.980416	65.343823	35.614871	2.983390	62.954454	1.671191	36.894741	0.000000	1.000000	0.000000	0.000000	0.000000	1.000000	0.000000	0.000000	
995000	-196.758978	1	17.467877	17.828327	79.147054	12.219134	9.620122	90.830978	4.091886	48.379515	0.000000	1.000000	0.000000	0.000000	0.000000	1.000000	0.000000	0.000000	
996000	-193.279193	1	25.947706	7.319054	85.879771	33.742617	1.822954	90.912755	1.839685	42.684629	0.000000	1.000000	0.000000	0.000000	0.000000	1.000000	0.000000	0.000000	
997000	-193.889990	1	37.326155	1.153753	53.779361	60.900084	3.048837	81.157816	0.294337	49.774646	0.000000	1.000000	0.000000	0.000000	0.000000	1.000000	0.000000	0.000000	
998000	-195.868314	1	30.166360	13.441809	48.487212	32.794203	0.481256	62.896360	3.401055	34.319049	0.000000	1.000000	0.000000	0.000000	0.000000	1.000000	0.000000	0.000000	
999000	-194.620564	1	57.175944	4.364049	75.607267	10.503201	2.921272	99.774413	2.577753	58.188997	0.000000	1.000000	0.000000	0.000000	0.000000	1.000000	0.000000	0.000000	
1000000	-193.301434	1	36.882636	7.411004	85.943931	30.520196	4.282246	85.701687	1.798264	60.447172	0.000000	1.000000	0.000000	0.000000	0.000000	1.000000	0.000000	0.000000	
1001000	-192.181814	1	19.488134	11.834516	77.843873	3.795612	2.886879	97.208952	1.682986	50.672541	0.000000	1.000000	0.000000	0.000000	0.000000	1.000000	0.000000	0.000000	
1002000	-195.358263	1	31.720274	18.079171	82.421511	8.342700	2.872847	92.405081	2.293747	77.115936	0.000000	1.000000	0.000000	0.000000	0.000000	1.000000	0.000000	0.000000	
1003000	-195.989189	1	22.200920	3.082244	56.492042	26.624982	2.063181	84.635210	2.925114	79.561267	0.000000	1.000000	0.000000	0.000000	0.000000	1.000000	0.000000	0.000000	
1004000	-193.637982	1	43.478086	1.432776	78.482763	22.345051	1.111614	68.167566	2.492029	31.129649	0.000000	1.000000	0.000000	0.000000	0.000000	1.000000	0.000000	0.000000	
1005000	-194.754118	1	10.639478	10.714584	72.625961	12.883652	2.234566	69.256874	3.625520	29.095431	0.000000	1.000000	0.000000	0.000000	0.000000	1.000000	0.000000	0.000000	
1006000	-192.320748	1	28.172707	5.249874	55.081087	25.941040	2.312912	97.277016	2.460465	44.822665	0.000000	1.000000	0.000000	0.000000	0.000000	1.000000	0.000000	0.000000	
1007000	-199.710798	1	16.536335	5.263210	51.576442	39.200921	5.263939	62.243057	6.379292	49.138801	0.000000	1.000000	0.000000	0.000000	0.000000	1.000000	0.000000	0.000000	
1008000	-194.378952	1	20.506031	16.057994	87.525606	22.685461	2.094236	83.553423	1.675730	49.864006	0.000000	1.000000	0.000000	0.000000	0.000000	1.000000	0.000000	0.000000	
1009000	-197.084225	1	52.795187	4.599361	59.174499	67.206583	4.742981	88.660367	0.802666	67.376109	0.000000	1.000000	0.000000	0.000000	0.000000	1.000000	0.000000	0.000000	
1010000	-198.732788	1	66.644092	3.391291	84.001788	31.427405	17.497141	91.999016	0.745441	66.596863	0.000000	1.000000	0.000000	0.000000	0.000000	1.000000	0.000000	0.000000	
