# Supplementary material for: Investigating environmental effects on phonology using diachronic models
Source: Evol Hum Sci. 2024 Jan 3;6:e8. doi: 10.1017/ehs.2023.33 (PMC10955398; doi:10.1017/ehs.2023.33)
Supplement: Hartmann et al. supplementary material 4 — Hartmann et al. supplementary material [file S2513843X23000336sup004.zip › TonesClimateGeoPhylo_Public-1.0/results/BayesTraitsOutput/Discrete_Fossilised/FossilCorB.Schedule.txt]

Rate	100.00
Rate Tried	% Accepted	Rates - Dev	Rates - Tried	Rates - Accepted	Sample Ave Acceptance	Total Ave Acceptance
1000	0.265000	0.886178	1000	0.265000	0.265000	0.125080
1000	0.265000	0.886178	1000	0.265000	0.265000	0.136739
1000	0.261000	0.886178	1000	0.261000	0.261000	0.146296
1000	0.274000	0.886178	1000	0.274000	0.274000	0.155417
1000	0.301000	0.886178	1000	0.301000	0.301000	0.165122
1000	0.291000	0.886178	1000	0.291000	0.291000	0.172989
1000	0.286000	0.886178	1000	0.286000	0.286000	0.179636
1000	0.307000	0.886178	1000	0.307000	0.307000	0.186712
1000	0.279000	0.886178	1000	0.279000	0.279000	0.191569
1000	0.232000	0.886178	1000	0.232000	0.232000	0.193590
1000	0.269000	0.886178	1000	0.269000	0.269000	0.197181
1000	0.317000	0.886178	1000	0.317000	0.317000	0.202627
1000	0.315000	0.886178	1000	0.315000	0.315000	0.207513
1000	0.299000	0.886178	1000	0.299000	0.299000	0.211325
1000	0.312000	0.886178	1000	0.312000	0.312000	0.215351
1000	0.299000	0.886178	1000	0.299000	0.299000	0.218569
1000	0.301000	0.886178	1000	0.301000	0.301000	0.221621
1000	0.318000	0.886178	1000	0.318000	0.318000	0.225063
1000	0.310000	0.886178	1000	0.310000	0.310000	0.227992
1000	0.271000	0.886178	1000	0.271000	0.271000	0.229426
1000	0.276000	0.886178	1000	0.276000	0.276000	0.230928
1000	0.304000	0.886178	1000	0.304000	0.304000	0.233211
1000	0.279000	0.886178	1000	0.279000	0.279000	0.234599
1000	0.303000	0.886178	1000	0.303000	0.303000	0.236611
1000	0.275000	0.886178	1000	0.275000	0.275000	0.237707
1000	0.305000	0.886178	1000	0.305000	0.305000	0.239577
1000	0.307000	0.886178	1000	0.307000	0.307000	0.241399
1000	0.284000	0.886178	1000	0.284000	0.284000	0.242520
1000	0.261000	0.886178	1000	0.261000	0.261000	0.242994
1000	0.284000	0.886178	1000	0.284000	0.284000	0.244019
1000	0.299000	0.886178	1000	0.299000	0.299000	0.245360
1000	0.280000	0.886178	1000	0.280000	0.280000	0.246185
1000	0.256000	0.886178	1000	0.256000	0.256000	0.246413
1000	0.293000	0.886178	1000	0.293000	0.293000	0.247472
1000	0.304000	0.886178	1000	0.304000	0.304000	0.248728
1000	0.319000	0.886178	1000	0.319000	0.319000	0.250255
1000	0.272000	0.886178	1000	0.272000	0.272000	0.250718
1000	0.272000	0.886178	1000	0.272000	0.272000	0.251161
1000	0.287000	0.886178	1000	0.287000	0.287000	0.251893
1000	0.256000	0.886178	1000	0.256000	0.256000	0.251975
1000	0.264000	0.886178	1000	0.264000	0.264000	0.252211
1000	0.274000	0.886178	1000	0.274000	0.274000	0.252630
1000	0.302000	0.886178	1000	0.302000	0.302000	0.253561
1000	0.275000	0.886178	1000	0.275000	0.275000	0.253958
1000	0.283000	0.886178	1000	0.283000	0.283000	0.254486
1000	0.286000	0.886178	1000	0.286000	0.286000	0.255049
1000	0.315000	0.886178	1000	0.315000	0.315000	0.256101
1000	0.276000	0.886178	1000	0.276000	0.276000	0.256444
1000	0.304000	0.886178	1000	0.304000	0.304000	0.257250
1000	0.316000	0.886178	1000	0.316000	0.316000	0.258229
1000	0.238000	0.886178	1000	0.238000	0.238000	0.257897
1000	0.280000	0.886178	1000	0.280000	0.280000	0.258254
1000	0.287000	0.886178	1000	0.287000	0.287000	0.258710
1000	0.296000	0.886178	1000	0.296000	0.296000	0.259293
1000	0.274000	0.886178	1000	0.274000	0.274000	0.259519
1000	0.338000	0.886178	1000	0.338000	0.338000	0.260708
1000	0.298000	0.886178	1000	0.298000	0.298000	0.261265
1000	0.289000	0.886178	1000	0.289000	0.289000	0.261673
1000	0.314000	0.886178	1000	0.314000	0.314000	0.262431
1000	0.286000	0.886178	1000	0.286000	0.286000	0.262768
1000	0.255000	0.886178	1000	0.255000	0.255000	0.262658
1000	0.273000	0.886178	1000	0.273000	0.273000	0.262802
1000	0.248000	0.886178	1000	0.248000	0.248000	0.262599
1000	0.266000	0.886178	1000	0.266000	0.266000	0.262645
1000	0.274000	0.886178	1000	0.274000	0.274000	0.262796
1000	0.260000	0.886178	1000	0.260000	0.260000	0.262760
1000	0.305000	0.886178	1000	0.305000	0.305000	0.263308
1000	0.287000	0.886178	1000	0.287000	0.287000	0.263612
1000	0.295000	0.886178	1000	0.295000	0.295000	0.264009
1000	0.279000	0.886178	1000	0.279000	0.279000	0.264197
1000	0.293000	0.886178	1000	0.293000	0.293000	0.264552
1000	0.295000	0.886178	1000	0.295000	0.295000	0.264924
1000	0.267000	0.886178	1000	0.267000	0.267000	0.264949
1000	0.292000	0.886178	1000	0.292000	0.292000	0.265271
1000	0.290000	0.886178	1000	0.290000	0.290000	0.265562
1000	0.297000	0.886178	1000	0.297000	0.297000	0.265927
1000	0.284000	0.886178	1000	0.284000	0.284000	0.266135
1000	0.290000	0.886178	1000	0.290000	0.290000	0.266406
1000	0.306000	0.886178	1000	0.306000	0.306000	0.266851
1000	0.308000	0.886178	1000	0.308000	0.308000	0.267308
1000	0.322000	0.886178	1000	0.322000	0.322000	0.267909
1000	0.279000	0.886178	1000	0.279000	0.279000	0.268030
1000	0.286000	0.886178	1000	0.286000	0.286000	0.268223
1000	0.291000	0.886178	1000	0.291000	0.291000	0.268465
1000	0.307000	0.886178	1000	0.307000	0.307000	0.268871
1000	0.294000	0.886178	1000	0.294000	0.294000	0.269133
1000	0.298000	0.886178	1000	0.298000	0.298000	0.269430
1000	0.293000	0.886178	1000	0.293000	0.293000	0.269671
1000	0.271000	0.886178	1000	0.271000	0.271000	0.269684
1000	0.266000	0.886178	1000	0.266000	0.266000	0.269647
1000	0.284000	0.886178	1000	0.284000	0.284000	0.269789
1000	0.327000	0.886178	1000	0.327000	0.327000	0.270350
1000	0.267000	0.886178	1000	0.267000	0.267000	0.270318
1000	0.270000	0.886178	1000	0.270000	0.270000	0.270315
1000	0.291000	0.886178	1000	0.291000	0.291000	0.270512
1000	0.274000	0.886178	1000	0.274000	0.274000	0.270545
1000	0.302000	0.886178	1000	0.302000	0.302000	0.270839
1000	0.292000	0.886178	1000	0.292000	0.292000	0.271035
1000	0.293000	0.886178	1000	0.293000	0.293000	0.271236
1000	0.275000	0.886178	1000	0.275000	0.275000	0.271270
1000	0.269000	0.886178	1000	0.269000	0.269000	0.271250
1000	0.301000	0.886178	1000	0.301000	0.301000	0.271515
1000	0.277000	0.886178	1000	0.277000	0.277000	0.271564
1000	0.292000	0.886178	1000	0.292000	0.292000	0.271743
1000	0.269000	0.886178	1000	0.269000	0.269000	0.271719
1000	0.284000	0.886178	1000	0.284000	0.284000	0.271825
1000	0.291000	0.886178	1000	0.291000	0.291000	0.271989
1000	0.284000	0.886178	1000	0.284000	0.284000	0.272091
1000	0.278000	0.886178	1000	0.278000	0.278000	0.272141
1000	0.290000	0.886178	1000	0.290000	0.290000	0.272289
1000	0.286000	0.886178	1000	0.286000	0.286000	0.272403
1000	0.293000	0.886178	1000	0.293000	0.293000	0.272572
1000	0.274000	0.886178	1000	0.274000	0.274000	0.272583
1000	0.279000	0.886178	1000	0.279000	0.279000	0.272635
1000	0.281000	0.886178	1000	0.281000	0.281000	0.272702
1000	0.260000	0.886178	1000	0.260000	0.260000	0.272601
1000	0.309000	0.886178	1000	0.309000	0.309000	0.272888
1000	0.285000	0.886178	1000	0.285000	0.285000	0.272982
1000	0.282000	0.886178	1000	0.282000	0.282000	0.273052
1000	0.318000	0.886178	1000	0.318000	0.318000	0.273398
1000	0.289000	0.886178	1000	0.289000	0.289000	0.273517
1000	0.290000	0.886178	1000	0.290000	0.290000	0.273642
1000	0.295000	0.886178	1000	0.295000	0.295000	0.273802
1000	0.281000	0.886178	1000	0.281000	0.281000	0.273856
1000	0.303000	0.886178	1000	0.303000	0.303000	0.274072
1000	0.314000	0.886178	1000	0.314000	0.314000	0.274366
1000	0.310000	0.886178	1000	0.310000	0.310000	0.274626
1000	0.302000	0.886178	1000	0.302000	0.302000	0.274824
1000	0.273000	0.886178	1000	0.273000	0.273000	0.274811
1000	0.314000	0.886178	1000	0.314000	0.314000	0.275091
1000	0.296000	0.886178	1000	0.296000	0.296000	0.275239
1000	0.297000	0.886178	1000	0.297000	0.297000	0.275392
1000	0.293000	0.886178	1000	0.293000	0.293000	0.275516
1000	0.286000	0.886178	1000	0.286000	0.286000	0.275588
1000	0.320000	0.886178	1000	0.320000	0.320000	0.275895
1000	0.287000	0.886178	1000	0.287000	0.287000	0.275971
1000	0.269000	0.886178	1000	0.269000	0.269000	0.275923
1000	0.271000	0.886178	1000	0.271000	0.271000	0.275890
1000	0.275000	0.886178	1000	0.275000	0.275000	0.275884
1000	0.300000	0.886178	1000	0.300000	0.300000	0.276045
1000	0.287000	0.886178	1000	0.287000	0.287000	0.276117
1000	0.304000	0.886178	1000	0.304000	0.304000	0.276301
1000	0.285000	0.886178	1000	0.285000	0.285000	0.276358
1000	0.270000	0.886178	1000	0.270000	0.270000	0.276316
1000	0.293000	0.886178	1000	0.293000	0.293000	0.276424
1000	0.267000	0.886178	1000	0.267000	0.267000	0.276364
1000	0.276000	0.886178	1000	0.276000	0.276000	0.276361
1000	0.281000	0.886178	1000	0.281000	0.281000	0.276391
1000	0.348000	0.886178	1000	0.348000	0.348000	0.276841
1000	0.279000	0.886178	1000	0.279000	0.279000	0.276855
1000	0.274000	0.886178	1000	0.274000	0.274000	0.276837
1000	0.258000	0.886178	1000	0.258000	0.258000	0.276721
1000	0.262000	0.886178	1000	0.262000	0.262000	0.276630
1000	0.277000	0.886178	1000	0.277000	0.277000	0.276632
1000	0.277000	0.886178	1000	0.277000	0.277000	0.276635
1000	0.292000	0.886178	1000	0.292000	0.292000	0.276727
1000	0.267000	0.886178	1000	0.267000	0.267000	0.276669
1000	0.275000	0.886178	1000	0.275000	0.275000	0.276659
1000	0.284000	0.886178	1000	0.284000	0.284000	0.276703
1000	0.304000	0.886178	1000	0.304000	0.304000	0.276863
1000	0.294000	0.886178	1000	0.294000	0.294000	0.276963
1000	0.260000	0.886178	1000	0.260000	0.260000	0.276865
1000	0.303000	0.886178	1000	0.303000	0.303000	0.277016
1000	0.312000	0.886178	1000	0.312000	0.312000	0.277217
1000	0.323000	0.886178	1000	0.323000	0.323000	0.277478
1000	0.289000	0.886178	1000	0.289000	0.289000	0.277544
1000	0.272000	0.886178	1000	0.272000	0.272000	0.277513
1000	0.292000	0.886178	1000	0.292000	0.292000	0.277594
1000	0.265000	0.886178	1000	0.265000	0.265000	0.277524
1000	0.233000	0.886178	1000	0.233000	0.233000	0.277276
1000	0.288000	0.886178	1000	0.288000	0.288000	0.277335
1000	0.264000	0.886178	1000	0.264000	0.264000	0.277262
1000	0.323000	0.886178	1000	0.323000	0.323000	0.277512
1000	0.297000	0.886178	1000	0.297000	0.297000	0.277618
1000	0.285000	0.886178	1000	0.285000	0.285000	0.277658
1000	0.275000	0.886178	1000	0.275000	0.275000	0.277644
1000	0.240000	0.886178	1000	0.240000	0.240000	0.277442
1000	0.287000	0.886178	1000	0.287000	0.287000	0.277493
1000	0.281000	0.886178	1000	0.281000	0.281000	0.277512
1000	0.317000	0.886178	1000	0.317000	0.317000	0.277720
1000	0.302000	0.886178	1000	0.302000	0.302000	0.277847
1000	0.295000	0.886178	1000	0.295000	0.295000	0.277936
1000	0.311000	0.886178	1000	0.311000	0.311000	0.278107
1000	0.303000	0.886178	1000	0.303000	0.303000	0.278236
1000	0.258000	0.886178	1000	0.258000	0.258000	0.278132
1000	0.299000	0.886178	1000	0.299000	0.299000	0.278238
1000	0.277000	0.886178	1000	0.277000	0.277000	0.278232
1000	0.290000	0.886178	1000	0.290000	0.290000	0.278292
1000	0.304000	0.886178	1000	0.304000	0.304000	0.278421
1000	0.287000	0.886178	1000	0.287000	0.287000	0.278464
1000	0.301000	0.886178	1000	0.301000	0.301000	0.278576
1000	0.278000	0.886178	1000	0.278000	0.278000	0.278573
1000	0.299000	0.886178	1000	0.299000	0.299000	0.278674
1000	0.272000	0.886178	1000	0.272000	0.272000	0.278641
1000	0.258000	0.886178	1000	0.258000	0.258000	0.278540
1000	0.285000	0.886178	1000	0.285000	0.285000	0.278571
1000	0.297000	0.886178	1000	0.297000	0.297000	0.278660
1000	0.274000	0.886178	1000	0.274000	0.274000	0.278638
1000	0.294000	0.886178	1000	0.294000	0.294000	0.278712
1000	0.271000	0.886178	1000	0.271000	0.271000	0.278675
1000	0.271000	0.886178	1000	0.271000	0.271000	0.278638
1000	0.311000	0.886178	1000	0.311000	0.311000	0.278791
1000	0.294000	0.886178	1000	0.294000	0.294000	0.278863
1000	0.273000	0.886178	1000	0.273000	0.273000	0.278835
1000	0.286000	0.886178	1000	0.286000	0.286000	0.278868
1000	0.312000	0.886178	1000	0.312000	0.312000	0.279022
1000	0.291000	0.886178	1000	0.291000	0.291000	0.279077
1000	0.302000	0.886178	1000	0.302000	0.302000	0.279182
1000	0.289000	0.886178	1000	0.289000	0.289000	0.279227
1000	0.292000	0.886178	1000	0.292000	0.292000	0.279285
1000	0.275000	0.886178	1000	0.275000	0.275000	0.279266
1000	0.302000	0.886178	1000	0.302000	0.302000	0.279368
1000	0.274000	0.886178	1000	0.274000	0.274000	0.279344
1000	0.281000	0.886178	1000	0.281000	0.281000	0.279351
1000	0.274000	0.886178	1000	0.274000	0.274000	0.279328
1000	0.282000	0.886178	1000	0.282000	0.282000	0.279339
1000	0.294000	0.886178	1000	0.294000	0.294000	0.279404
1000	0.303000	0.886178	1000	0.303000	0.303000	0.279508
1000	0.254000	0.886178	1000	0.254000	0.254000	0.279396
1000	0.257000	0.886178	1000	0.257000	0.257000	0.279299
1000	0.294000	0.886178	1000	0.294000	0.294000	0.279362
1000	0.260000	0.886178	1000	0.260000	0.260000	0.279279
1000	0.275000	0.886178	1000	0.275000	0.275000	0.279261
1000	0.295000	0.886178	1000	0.295000	0.295000	0.279328
1000	0.298000	0.886178	1000	0.298000	0.298000	0.279407
1000	0.280000	0.886178	1000	0.280000	0.280000	0.279410
1000	0.276000	0.886178	1000	0.276000	0.276000	0.279395
1000	0.294000	0.886178	1000	0.294000	0.294000	0.279457
1000	0.305000	0.886178	1000	0.305000	0.305000	0.279564
1000	0.288000	0.886178	1000	0.288000	0.288000	0.279599
1000	0.272000	0.886178	1000	0.272000	0.272000	0.279567
1000	0.289000	0.886178	1000	0.289000	0.289000	0.279606
1000	0.289000	0.886178	1000	0.289000	0.289000	0.279645
1000	0.286000	0.886178	1000	0.286000	0.286000	0.279671
1000	0.239000	0.886178	1000	0.239000	0.239000	0.279505
1000	0.251000	0.886178	1000	0.251000	0.251000	0.279389
1000	0.288000	0.886178	1000	0.288000	0.288000	0.279424
1000	0.316000	0.886178	1000	0.316000	0.316000	0.279571
1000	0.308000	0.886178	1000	0.308000	0.308000	0.279686
1000	0.297000	0.886178	1000	0.297000	0.297000	0.279755
1000	0.316000	0.886178	1000	0.316000	0.316000	0.279899
1000	0.280000	0.886178	1000	0.280000	0.280000	0.279900
1000	0.303000	0.886178	1000	0.303000	0.303000	0.279991
1000	0.279000	0.886178	1000	0.279000	0.279000	0.279987
1000	0.269000	0.886178	1000	0.269000	0.269000	0.279944
1000	0.289000	0.886178	1000	0.289000	0.289000	0.279979
1000	0.296000	0.886178	1000	0.296000	0.296000	0.280042
1000	0.281000	0.886178	1000	0.281000	0.281000	0.280045
1000	0.278000	0.886178	1000	0.278000	0.278000	0.280038
1000	0.295000	0.886178	1000	0.295000	0.295000	0.280095
1000	0.307000	0.886178	1000	0.307000	0.307000	0.280198
1000	0.320000	0.886178	1000	0.320000	0.320000	0.280350
1000	0.292000	0.886178	1000	0.292000	0.292000	0.280394
1000	0.283000	0.886178	1000	0.283000	0.283000	0.280404
1000	0.272000	0.886178	1000	0.272000	0.272000	0.280373
1000	0.283000	0.886178	1000	0.283000	0.283000	0.280382
1000	0.307000	0.886178	1000	0.307000	0.307000	0.280482
1000	0.284000	0.886178	1000	0.284000	0.284000	0.280495
1000	0.295000	0.886178	1000	0.295000	0.295000	0.280549
1000	0.251000	0.886178	1000	0.251000	0.251000	0.280440
1000	0.295000	0.886178	1000	0.295000	0.295000	0.280493
1000	0.272000	0.886178	1000	0.272000	0.272000	0.280462
1000	0.291000	0.886178	1000	0.291000	0.291000	0.280501
1000	0.264000	0.886178	1000	0.264000	0.264000	0.280441
1000	0.277000	0.886178	1000	0.277000	0.277000	0.280428
1000	0.290000	0.886178	1000	0.290000	0.290000	0.280463
1000	0.291000	0.886178	1000	0.291000	0.291000	0.280501
1000	0.279000	0.886178	1000	0.279000	0.279000	0.280495
1000	0.294000	0.886178	1000	0.294000	0.294000	0.280544
1000	0.301000	0.886178	1000	0.301000	0.301000	0.280617
1000	0.277000	0.886178	1000	0.277000	0.277000	0.280604
1000	0.323000	0.886178	1000	0.323000	0.323000	0.280754
1000	0.296000	0.886178	1000	0.296000	0.296000	0.280808
1000	0.261000	0.886178	1000	0.261000	0.261000	0.280738
1000	0.263000	0.886178	1000	0.263000	0.263000	0.280676
1000	0.278000	0.886178	1000	0.278000	0.278000	0.280667
1000	0.308000	0.886178	1000	0.308000	0.308000	0.280762
1000	0.285000	0.886178	1000	0.285000	0.285000	0.280777
1000	0.294000	0.886178	1000	0.294000	0.294000	0.280823
1000	0.267000	0.886178	1000	0.267000	0.267000	0.280775
1000	0.305000	0.886178	1000	0.305000	0.305000	0.280858
1000	0.263000	0.886178	1000	0.263000	0.263000	0.280797
1000	0.260000	0.886178	1000	0.260000	0.260000	0.280726
1000	0.276000	0.886178	1000	0.276000	0.276000	0.280710
1000	0.279000	0.886178	1000	0.279000	0.279000	0.280704
1000	0.273000	0.886178	1000	0.273000	0.273000	0.280678
1000	0.303000	0.886178	1000	0.303000	0.303000	0.280753
1000	0.279000	0.886178	1000	0.279000	0.279000	0.280747
1000	0.272000	0.886178	1000	0.272000	0.272000	0.280718
1000	0.310000	0.886178	1000	0.310000	0.310000	0.280816
1000	0.296000	0.886178	1000	0.296000	0.296000	0.280866
1000	0.328000	0.886178	1000	0.328000	0.328000	0.281022
1000	0.300000	0.886178	1000	0.300000	0.300000	0.281085
1000	0.272000	0.886178	1000	0.272000	0.272000	0.281055
1000	0.284000	0.886178	1000	0.284000	0.284000	0.281065
1000	0.328000	0.886178	1000	0.328000	0.328000	0.281218
1000	0.277000	0.886178	1000	0.277000	0.277000	0.281204
1000	0.272000	0.886178	1000	0.272000	0.272000	0.281174
1000	0.281000	0.886178	1000	0.281000	0.281000	0.281174
1000	0.287000	0.886178	1000	0.287000	0.287000	0.281193
1000	0.279000	0.886178	1000	0.279000	0.279000	0.281186
1000	0.312000	0.886178	1000	0.312000	0.312000	0.281284
1000	0.329000	0.886178	1000	0.329000	0.329000	0.281437
1000	0.274000	0.886178	1000	0.274000	0.274000	0.281413
1000	0.284000	0.886178	1000	0.284000	0.284000	0.281421
1000	0.292000	0.886178	1000	0.292000	0.292000	0.281455
1000	0.254000	0.886178	1000	0.254000	0.254000	0.281368
1000	0.304000	0.886178	1000	0.304000	0.304000	0.281439
1000	0.324000	0.886178	1000	0.324000	0.324000	0.281573
1000	0.314000	0.886178	1000	0.314000	0.314000	0.281674
1000	0.268000	0.886178	1000	0.268000	0.268000	0.281632
1000	0.288000	0.886178	1000	0.288000	0.288000	0.281651
1000	0.263000	0.886178	1000	0.263000	0.263000	0.281594
1000	0.276000	0.886178	1000	0.276000	0.276000	0.281576
1000	0.263000	0.886178	1000	0.263000	0.263000	0.281519
1000	0.282000	0.886178	1000	0.282000	0.282000	0.281521
1000	0.274000	0.886178	1000	0.274000	0.274000	0.281498
1000	0.270000	0.886178	1000	0.270000	0.270000	0.281463
1000	0.318000	0.886178	1000	0.318000	0.318000	0.281574
1000	0.296000	0.886178	1000	0.296000	0.296000	0.281617
1000	0.264000	0.886178	1000	0.264000	0.264000	0.281564
1000	0.277000	0.886178	1000	0.277000	0.277000	0.281550
1000	0.279000	0.886178	1000	0.279000	0.279000	0.281543
1000	0.280000	0.886178	1000	0.280000	0.280000	0.281538
1000	0.313000	0.886178	1000	0.313000	0.313000	0.281632
1000	0.278000	0.886178	1000	0.278000	0.278000	0.281621
1000	0.293000	0.886178	1000	0.293000	0.293000	0.281655
1000	0.284000	0.886178	1000	0.284000	0.284000	0.281662
1000	0.290000	0.886178	1000	0.290000	0.290000	0.281686
1000	0.297000	0.886178	1000	0.297000	0.297000	0.281732
1000	0.280000	0.886178	1000	0.280000	0.280000	0.281726
1000	0.291000	0.886178	1000	0.291000	0.291000	0.281754
1000	0.258000	0.886178	1000	0.258000	0.258000	0.281684
1000	0.298000	0.886178	1000	0.298000	0.298000	0.281732
1000	0.278000	0.886178	1000	0.278000	0.278000	0.281721
1000	0.319000	0.886178	1000	0.319000	0.319000	0.281829
1000	0.267000	0.886178	1000	0.267000	0.267000	0.281786
1000	0.284000	0.886178	1000	0.284000	0.284000	0.281792
1000	0.265000	0.886178	1000	0.265000	0.265000	0.281744
1000	0.247000	0.886178	1000	0.247000	0.247000	0.281645
1000	0.265000	0.886178	1000	0.265000	0.265000	0.281597
1000	0.278000	0.886178	1000	0.278000	0.278000	0.281587
1000	0.312000	0.886178	1000	0.312000	0.312000	0.281673
1000	0.277000	0.886178	1000	0.277000	0.277000	0.281660
1000	0.308000	0.886178	1000	0.308000	0.308000	0.281734
1000	0.278000	0.886178	1000	0.278000	0.278000	0.281724
1000	0.301000	0.886178	1000	0.301000	0.301000	0.281778
1000	0.292000	0.886178	1000	0.292000	0.292000	0.281806
1000	0.290000	0.886178	1000	0.290000	0.290000	0.281829
1000	0.316000	0.886178	1000	0.316000	0.316000	0.281924
1000	0.292000	0.886178	1000	0.292000	0.292000	0.281952
1000	0.267000	0.886178	1000	0.267000	0.267000	0.281911
1000	0.296000	0.886178	1000	0.296000	0.296000	0.281950
1000	0.279000	0.886178	1000	0.279000	0.279000	0.281942
1000	0.324000	0.886178	1000	0.324000	0.324000	0.282057
1000	0.276000	0.886178	1000	0.276000	0.276000	0.282040
1000	0.272000	0.886178	1000	0.272000	0.272000	0.282013
1000	0.314000	0.886178	1000	0.314000	0.314000	0.282100
1000	0.282000	0.886178	1000	0.282000	0.282000	0.282100
1000	0.286000	0.886178	1000	0.286000	0.286000	0.282110
1000	0.311000	0.886178	1000	0.311000	0.311000	0.282188
1000	0.299000	0.886178	1000	0.299000	0.299000	0.282233
1000	0.275000	0.886178	1000	0.275000	0.275000	0.282214
1000	0.310000	0.886178	1000	0.310000	0.310000	0.282288
1000	0.269000	0.886178	1000	0.269000	0.269000	0.282253
1000	0.253000	0.886178	1000	0.253000	0.253000	0.282175
1000	0.294000	0.886178	1000	0.294000	0.294000	0.282206
1000	0.261000	0.886178	1000	0.261000	0.261000	0.282150
1000	0.303000	0.886178	1000	0.303000	0.303000	0.282205
1000	0.268000	0.886178	1000	0.268000	0.268000	0.282168
1000	0.267000	0.886178	1000	0.267000	0.267000	0.282128
1000	0.283000	0.886178	1000	0.283000	0.283000	0.282130
1000	0.324000	0.886178	1000	0.324000	0.324000	0.282239
1000	0.289000	0.886178	1000	0.289000	0.289000	0.282257
1000	0.288000	0.886178	1000	0.288000	0.288000	0.282272
1000	0.283000	0.886178	1000	0.283000	0.283000	0.282274
1000	0.289000	0.886178	1000	0.289000	0.289000	0.282291
1000	0.285000	0.886178	1000	0.285000	0.285000	0.282298
1000	0.287000	0.886178	1000	0.287000	0.287000	0.282310
1000	0.304000	0.886178	1000	0.304000	0.304000	0.282366
1000	0.264000	0.886178	1000	0.264000	0.264000	0.282319
1000	0.297000	0.886178	1000	0.297000	0.297000	0.282356
1000	0.292000	0.886178	1000	0.292000	0.292000	0.282381
1000	0.300000	0.886178	1000	0.300000	0.300000	0.282426
1000	0.330000	0.886178	1000	0.330000	0.330000	0.282546
1000	0.299000	0.886178	1000	0.299000	0.299000	0.282588
1000	0.285000	0.886178	1000	0.285000	0.285000	0.282594
1000	0.276000	0.886178	1000	0.276000	0.276000	0.282577
1000	0.271000	0.886178	1000	0.271000	0.271000	0.282548
1000	0.288000	0.886178	1000	0.288000	0.288000	0.282562
1000	0.296000	0.886178	1000	0.296000	0.296000	0.282595
1000	0.286000	0.886178	1000	0.286000	0.286000	0.282604
1000	0.304000	0.886178	1000	0.304000	0.304000	0.282657
1000	0.285000	0.886178	1000	0.285000	0.285000	0.282663
1000	0.254000	0.886178	1000	0.254000	0.254000	0.282592
1000	0.314000	0.886178	1000	0.314000	0.314000	0.282669
1000	0.293000	0.886178	1000	0.293000	0.293000	0.282695
1000	0.301000	0.886178	1000	0.301000	0.301000	0.282740
1000	0.295000	0.886178	1000	0.295000	0.295000	0.282769
1000	0.276000	0.886178	1000	0.276000	0.276000	0.282753
1000	0.289000	0.886178	1000	0.289000	0.289000	0.282768
1000	0.252000	0.886178	1000	0.252000	0.252000	0.282693
1000	0.318000	0.886178	1000	0.318000	0.318000	0.282779
1000	0.294000	0.886178	1000	0.294000	0.294000	0.282806
1000	0.290000	0.886178	1000	0.290000	0.290000	0.282823
1000	0.269000	0.886178	1000	0.269000	0.269000	0.282790
1000	0.252000	0.886178	1000	0.252000	0.252000	0.282716
1000	0.284000	0.886178	1000	0.284000	0.284000	0.282719
1000	0.266000	0.886178	1000	0.266000	0.266000	0.282680
1000	0.279000	0.886178	1000	0.279000	0.279000	0.282671
1000	0.286000	0.886178	1000	0.286000	0.286000	0.282679
1000	0.286000	0.886178	1000	0.286000	0.286000	0.282687
1000	0.247000	0.886178	1000	0.247000	0.247000	0.282602
1000	0.291000	0.886178	1000	0.291000	0.291000	0.282622
1000	0.316000	0.886178	1000	0.316000	0.316000	0.282701
1000	0.286000	0.886178	1000	0.286000	0.286000	0.282708
1000	0.301000	0.886178	1000	0.301000	0.301000	0.282751
1000	0.248000	0.886178	1000	0.248000	0.248000	0.282670
1000	0.296000	0.886178	1000	0.296000	0.296000	0.282701
1000	0.279000	0.886178	1000	0.279000	0.279000	0.282692
1000	0.280000	0.886178	1000	0.280000	0.280000	0.282686
1000	0.312000	0.886178	1000	0.312000	0.312000	0.282754
1000	0.281000	0.886178	1000	0.281000	0.281000	0.282750
1000	0.280000	0.886178	1000	0.280000	0.280000	0.282744
1000	0.294000	0.886178	1000	0.294000	0.294000	0.282769
1000	0.264000	0.886178	1000	0.264000	0.264000	0.282726
1000	0.271000	0.886178	1000	0.271000	0.271000	0.282700
1000	0.270000	0.886178	1000	0.270000	0.270000	0.282671
1000	0.268000	0.886178	1000	0.268000	0.268000	0.282637
1000	0.295000	0.886178	1000	0.295000	0.295000	0.282665
1000	0.319000	0.886178	1000	0.319000	0.319000	0.282748
1000	0.286000	0.886178	1000	0.286000	0.286000	0.282755
1000	0.321000	0.886178	1000	0.321000	0.321000	0.282841
1000	0.276000	0.886178	1000	0.276000	0.276000	0.282826
1000	0.280000	0.886178	1000	0.280000	0.280000	0.282820
1000	0.290000	0.886178	1000	0.290000	0.290000	0.282836
1000	0.297000	0.886178	1000	0.297000	0.297000	0.282867
1000	0.266000	0.886178	1000	0.266000	0.266000	0.282830
1000	0.285000	0.886178	1000	0.285000	0.285000	0.282835
1000	0.259000	0.886178	1000	0.259000	0.259000	0.282782
1000	0.290000	0.886178	1000	0.290000	0.290000	0.282798
1000	0.303000	0.886178	1000	0.303000	0.303000	0.282842
1000	0.332000	0.886178	1000	0.332000	0.332000	0.282951
1000	0.319000	0.886178	1000	0.319000	0.319000	0.283030
1000	0.290000	0.886178	1000	0.290000	0.290000	0.283046
1000	0.279000	0.886178	1000	0.279000	0.279000	0.283037
1000	0.300000	0.886178	1000	0.300000	0.300000	0.283074
1000	0.265000	0.886178	1000	0.265000	0.265000	0.283034
1000	0.313000	0.886178	1000	0.313000	0.313000	0.283100
1000	0.265000	0.886178	1000	0.265000	0.265000	0.283060
1000	0.249000	0.886178	1000	0.249000	0.249000	0.282986
1000	0.254000	0.886178	1000	0.254000	0.254000	0.282924
1000	0.279000	0.886178	1000	0.279000	0.279000	0.282915
1000	0.291000	0.886178	1000	0.291000	0.291000	0.282933
1000	0.269000	0.886178	1000	0.269000	0.269000	0.282903
1000	0.244000	0.886178	1000	0.244000	0.244000	0.282819
1000	0.284000	0.886178	1000	0.284000	0.284000	0.282822
1000	0.314000	0.886178	1000	0.314000	0.314000	0.282888
1000	0.288000	0.886178	1000	0.288000	0.288000	0.282899
1000	0.284000	0.886178	1000	0.284000	0.284000	0.282902
1000	0.271000	0.886178	1000	0.271000	0.271000	0.282876
1000	0.273000	0.886178	1000	0.273000	0.273000	0.282855
1000	0.254000	0.886178	1000	0.254000	0.254000	0.282794
1000	0.266000	0.886178	1000	0.266000	0.266000	0.282759
1000	0.291000	0.886178	1000	0.291000	0.291000	0.282776
1000	0.262000	0.886178	1000	0.262000	0.262000	0.282733
1000	0.275000	0.886178	1000	0.275000	0.275000	0.282716
1000	0.284000	0.886178	1000	0.284000	0.284000	0.282719
1000	0.268000	0.886178	1000	0.268000	0.268000	0.282688
1000	0.275000	0.886178	1000	0.275000	0.275000	0.282672
1000	0.292000	0.886178	1000	0.292000	0.292000	0.282692
1000	0.321000	0.886178	1000	0.321000	0.321000	0.282771
1000	0.315000	0.886178	1000	0.315000	0.315000	0.282838
1000	0.280000	0.886178	1000	0.280000	0.280000	0.282832
1000	0.289000	0.886178	1000	0.289000	0.289000	0.282845
1000	0.296000	0.886178	1000	0.296000	0.296000	0.282872
1000	0.282000	0.886178	1000	0.282000	0.282000	0.282870
1000	0.286000	0.886178	1000	0.286000	0.286000	0.282876
1000	0.290000	0.886178	1000	0.290000	0.290000	0.282891
1000	0.261000	0.886178	1000	0.261000	0.261000	0.282846
1000	0.280000	0.886178	1000	0.280000	0.280000	0.282841
1000	0.272000	0.886178	1000	0.272000	0.272000	0.282819
1000	0.272000	0.886178	1000	0.272000	0.272000	0.282797
1000	0.256000	0.886178	1000	0.256000	0.256000	0.282742
1000	0.278000	0.886178	1000	0.278000	0.278000	0.282733
1000	0.254000	0.886178	1000	0.254000	0.254000	0.282675
1000	0.288000	0.886178	1000	0.288000	0.288000	0.282686
1000	0.285000	0.886178	1000	0.285000	0.285000	0.282690
1000	0.285000	0.886178	1000	0.285000	0.285000	0.282695
1000	0.296000	0.886178	1000	0.296000	0.296000	0.282721
1000	0.290000	0.886178	1000	0.290000	0.290000	0.282736
1000	0.288000	0.886178	1000	0.288000	0.288000	0.282746
1000	0.301000	0.886178	1000	0.301000	0.301000	0.282783
1000	0.270000	0.886178	1000	0.270000	0.270000	0.282757
1000	0.262000	0.886178	1000	0.262000	0.262000	0.282716
1000	0.279000	0.886178	1000	0.279000	0.279000	0.282709
1000	0.310000	0.886178	1000	0.310000	0.310000	0.282763
1000	0.295000	0.886178	1000	0.295000	0.295000	0.282787
1000	0.279000	0.886178	1000	0.279000	0.279000	0.282779
1000	0.294000	0.886178	1000	0.294000	0.294000	0.282801
1000	0.271000	0.886178	1000	0.271000	0.271000	0.282778
1000	0.335000	0.886178	1000	0.335000	0.335000	0.282880
1000	0.260000	0.886178	1000	0.260000	0.260000	0.282836
1000	0.291000	0.886178	1000	0.291000	0.291000	0.282852
1000	0.277000	0.886178	1000	0.277000	0.277000	0.282840
1000	0.303000	0.886178	1000	0.303000	0.303000	0.282879
1000	0.319000	0.886178	1000	0.319000	0.319000	0.282949
1000	0.297000	0.886178	1000	0.297000	0.297000	0.282976
1000	0.265000	0.886178	1000	0.265000	0.265000	0.282942
1000	0.271000	0.886178	1000	0.271000	0.271000	0.282919
1000	0.276000	0.886178	1000	0.276000	0.276000	0.282905
1000	0.298000	0.886178	1000	0.298000	0.298000	0.282934
1000	0.252000	0.886178	1000	0.252000	0.252000	0.282875
1000	0.321000	0.886178	1000	0.321000	0.321000	0.282948
1000	0.286000	0.886178	1000	0.286000	0.286000	0.282954
1000	0.329000	0.886178	1000	0.329000	0.329000	0.283041
1000	0.305000	0.886178	1000	0.305000	0.305000	0.283083
1000	0.312000	0.886178	1000	0.312000	0.312000	0.283138
1000	0.285000	0.886178	1000	0.285000	0.285000	0.283141
1000	0.297000	0.886178	1000	0.297000	0.297000	0.283167
1000	0.306000	0.886178	1000	0.306000	0.306000	0.283210
1000	0.271000	0.886178	1000	0.271000	0.271000	0.283187
1000	0.286000	0.886178	1000	0.286000	0.286000	0.283193
1000	0.269000	0.886178	1000	0.269000	0.269000	0.283166
1000	0.286000	0.886178	1000	0.286000	0.286000	0.283171
1000	0.274000	0.886178	1000	0.274000	0.274000	0.283154
1000	0.285000	0.886178	1000	0.285000	0.285000	0.283158
1000	0.321000	0.886178	1000	0.321000	0.321000	0.283228
1000	0.268000	0.886178	1000	0.268000	0.268000	0.283200
1000	0.286000	0.886178	1000	0.286000	0.286000	0.283205
1000	0.274000	0.886178	1000	0.274000	0.274000	0.283188
1000	0.293000	0.886178	1000	0.293000	0.293000	0.283206
1000	0.287000	0.886178	1000	0.287000	0.287000	0.283213
1000	0.286000	0.886178	1000	0.286000	0.286000	0.283218
1000	0.307000	0.886178	1000	0.307000	0.307000	0.283262
1000	0.280000	0.886178	1000	0.280000	0.280000	0.283256
1000	0.267000	0.886178	1000	0.267000	0.267000	0.283226
1000	0.264000	0.886178	1000	0.264000	0.264000	0.283191
1000	0.259000	0.886178	1000	0.259000	0.259000	0.283147
1000	0.287000	0.886178	1000	0.287000	0.287000	0.283154
1000	0.329000	0.886178	1000	0.329000	0.329000	0.283237
1000	0.271000	0.886178	1000	0.271000	0.271000	0.283215
1000	0.275000	0.886178	1000	0.275000	0.275000	0.283200
1000	0.255000	0.886178	1000	0.255000	0.255000	0.283149
1000	0.300000	0.886178	1000	0.300000	0.300000	0.283180
1000	0.293000	0.886178	1000	0.293000	0.293000	0.283197
1000	0.255000	0.886178	1000	0.255000	0.255000	0.283147
1000	0.281000	0.886178	1000	0.281000	0.281000	0.283143
1000	0.275000	0.886178	1000	0.275000	0.275000	0.283128
1000	0.294000	0.886178	1000	0.294000	0.294000	0.283148
1000	0.304000	0.886178	1000	0.304000	0.304000	0.283185
1000	0.262000	0.886178	1000	0.262000	0.262000	0.283147
1000	0.273000	0.886178	1000	0.273000	0.273000	0.283129
1000	0.296000	0.886178	1000	0.296000	0.296000	0.283152
1000	0.302000	0.886178	1000	0.302000	0.302000	0.283185
1000	0.310000	0.886178	1000	0.310000	0.310000	0.283233
1000	0.272000	0.886178	1000	0.272000	0.272000	0.283213
1000	0.293000	0.886178	1000	0.293000	0.293000	0.283230
1000	0.275000	0.886178	1000	0.275000	0.275000	0.283216
1000	0.323000	0.886178	1000	0.323000	0.323000	0.283285
1000	0.246000	0.886178	1000	0.246000	0.246000	0.283220
1000	0.250000	0.886178	1000	0.250000	0.250000	0.283162
1000	0.320000	0.886178	1000	0.320000	0.320000	0.283226
1000	0.276000	0.886178	1000	0.276000	0.276000	0.283214
1000	0.282000	0.886178	1000	0.282000	0.282000	0.283212
1000	0.286000	0.886178	1000	0.286000	0.286000	0.283217
1000	0.296000	0.886178	1000	0.296000	0.296000	0.283239
1000	0.283000	0.886178	1000	0.283000	0.283000	0.283238
1000	0.272000	0.886178	1000	0.272000	0.272000	0.283219
1000	0.292000	0.886178	1000	0.292000	0.292000	0.283234
1000	0.269000	0.886178	1000	0.269000	0.269000	0.283209
1000	0.284000	0.886178	1000	0.284000	0.284000	0.283211
1000	0.320000	0.886178	1000	0.320000	0.320000	0.283274
1000	0.284000	0.886178	1000	0.284000	0.284000	0.283275
1000	0.313000	0.886178	1000	0.313000	0.313000	0.283326
1000	0.315000	0.886178	1000	0.315000	0.315000	0.283380
1000	0.258000	0.886178	1000	0.258000	0.258000	0.283337
1000	0.270000	0.886178	1000	0.270000	0.270000	0.283314
1000	0.310000	0.886178	1000	0.310000	0.310000	0.283359
1000	0.292000	0.886178	1000	0.292000	0.292000	0.283374
1000	0.282000	0.886178	1000	0.282000	0.282000	0.283372
1000	0.292000	0.886178	1000	0.292000	0.292000	0.283386
1000	0.269000	0.886178	1000	0.269000	0.269000	0.283362
1000	0.294000	0.886178	1000	0.294000	0.294000	0.283380
1000	0.314000	0.886178	1000	0.314000	0.314000	0.283431
1000	0.323000	0.886178	1000	0.323000	0.323000	0.283498
1000	0.301000	0.886178	1000	0.301000	0.301000	0.283527
1000	0.327000	0.886178	1000	0.327000	0.327000	0.283600
1000	0.303000	0.886178	1000	0.303000	0.303000	0.283632
1000	0.254000	0.886178	1000	0.254000	0.254000	0.283583
1000	0.301000	0.886178	1000	0.301000	0.301000	0.283612
1000	0.295000	0.886178	1000	0.295000	0.295000	0.283631
1000	0.263000	0.886178	1000	0.263000	0.263000	0.283597
1000	0.297000	0.886178	1000	0.297000	0.297000	0.283619
1000	0.278000	0.886178	1000	0.278000	0.278000	0.283609
1000	0.305000	0.886178	1000	0.305000	0.305000	0.283645
1000	0.321000	0.886178	1000	0.321000	0.321000	0.283706
1000	0.296000	0.886178	1000	0.296000	0.296000	0.283727
1000	0.288000	0.886178	1000	0.288000	0.288000	0.283734
1000	0.293000	0.886178	1000	0.293000	0.293000	0.283749
1000	0.285000	0.886178	1000	0.285000	0.285000	0.283751
1000	0.278000	0.886178	1000	0.278000	0.278000	0.283741
1000	0.307000	0.886178	1000	0.307000	0.307000	0.283779
1000	0.301000	0.886178	1000	0.301000	0.301000	0.283807
1000	0.297000	0.886178	1000	0.297000	0.297000	0.283829
1000	0.322000	0.886178	1000	0.322000	0.322000	0.283891
1000	0.290000	0.886178	1000	0.290000	0.290000	0.283901
1000	0.263000	0.886178	1000	0.263000	0.263000	0.283867
1000	0.267000	0.886178	1000	0.267000	0.267000	0.283840
1000	0.322000	0.886178	1000	0.322000	0.322000	0.283901
1000	0.243000	0.886178	1000	0.243000	0.243000	0.283835
1000	0.296000	0.886178	1000	0.296000	0.296000	0.283855
1000	0.279000	0.886178	1000	0.279000	0.279000	0.283847
1000	0.300000	0.886178	1000	0.300000	0.300000	0.283873
1000	0.288000	0.886178	1000	0.288000	0.288000	0.283880
1000	0.281000	0.886178	1000	0.281000	0.281000	0.283875
1000	0.292000	0.886178	1000	0.292000	0.292000	0.283888
1000	0.301000	0.886178	1000	0.301000	0.301000	0.283915
1000	0.295000	0.886178	1000	0.295000	0.295000	0.283933
1000	0.316000	0.886178	1000	0.316000	0.316000	0.283984
1000	0.335000	0.886178	1000	0.335000	0.335000	0.284065
1000	0.271000	0.886178	1000	0.271000	0.271000	0.284044
1000	0.270000	0.886178	1000	0.270000	0.270000	0.284022
1000	0.262000	0.886178	1000	0.262000	0.262000	0.283987
1000	0.289000	0.886178	1000	0.289000	0.289000	0.283995
1000	0.300000	0.886178	1000	0.300000	0.300000	0.284020
1000	0.307000	0.886178	1000	0.307000	0.307000	0.284056
1000	0.304000	0.886178	1000	0.304000	0.304000	0.284087
1000	0.280000	0.886178	1000	0.280000	0.280000	0.284081
1000	0.285000	0.886178	1000	0.285000	0.285000	0.284082
1000	0.309000	0.886178	1000	0.309000	0.309000	0.284121
1000	0.279000	0.886178	1000	0.279000	0.279000	0.284113
1000	0.300000	0.886178	1000	0.300000	0.300000	0.284138
1000	0.247000	0.886178	1000	0.247000	0.247000	0.284080
1000	0.309000	0.886178	1000	0.309000	0.309000	0.284119
1000	0.275000	0.886178	1000	0.275000	0.275000	0.284105
1000	0.265000	0.886178	1000	0.265000	0.265000	0.284075
1000	0.272000	0.886178	1000	0.272000	0.272000	0.284057
1000	0.288000	0.886178	1000	0.288000	0.288000	0.284063
1000	0.277000	0.886178	1000	0.277000	0.277000	0.284052
1000	0.261000	0.886178	1000	0.261000	0.261000	0.284016
1000	0.292000	0.886178	1000	0.292000	0.292000	0.284029
1000	0.300000	0.886178	1000	0.300000	0.300000	0.284053
1000	0.278000	0.886178	1000	0.278000	0.278000	0.284044
1000	0.308000	0.886178	1000	0.308000	0.308000	0.284080
1000	0.277000	0.886178	1000	0.277000	0.277000	0.284070
1000	0.305000	0.886178	1000	0.305000	0.305000	0.284102
1000	0.285000	0.886178	1000	0.285000	0.285000	0.284103
1000	0.277000	0.886178	1000	0.277000	0.277000	0.284092
1000	0.299000	0.886178	1000	0.299000	0.299000	0.284115
1000	0.287000	0.886178	1000	0.287000	0.287000	0.284119
1000	0.260000	0.886178	1000	0.260000	0.260000	0.284083
1000	0.272000	0.886178	1000	0.272000	0.272000	0.284064
1000	0.321000	0.886178	1000	0.321000	0.321000	0.284120
1000	0.277000	0.886178	1000	0.277000	0.277000	0.284109
1000	0.269000	0.886178	1000	0.269000	0.269000	0.284087
1000	0.318000	0.886178	1000	0.318000	0.318000	0.284138
1000	0.302000	0.886178	1000	0.302000	0.302000	0.284164
1000	0.296000	0.886178	1000	0.296000	0.296000	0.284182
1000	0.260000	0.886178	1000	0.260000	0.260000	0.284146
1000	0.282000	0.886178	1000	0.282000	0.282000	0.284143
1000	0.334000	0.886178	1000	0.334000	0.334000	0.284217
1000	0.287000	0.886178	1000	0.287000	0.287000	0.284221
1000	0.337000	0.886178	1000	0.337000	0.337000	0.284299
1000	0.314000	0.886178	1000	0.314000	0.314000	0.284343
1000	0.347000	0.886178	1000	0.347000	0.347000	0.284436
1000	0.290000	0.886178	1000	0.290000	0.290000	0.284444
1000	0.253000	0.886178	1000	0.253000	0.253000	0.284398
1000	0.269000	0.886178	1000	0.269000	0.269000	0.284375
1000	0.262000	0.886178	1000	0.262000	0.262000	0.284342
1000	0.321000	0.886178	1000	0.321000	0.321000	0.284396
1000	0.277000	0.886178	1000	0.277000	0.277000	0.284385
1000	0.291000	0.886178	1000	0.291000	0.291000	0.284395
1000	0.251000	0.886178	1000	0.251000	0.251000	0.284346
1000	0.274000	0.886178	1000	0.274000	0.274000	0.284331
1000	0.279000	0.886178	1000	0.279000	0.279000	0.284323
1000	0.285000	0.886178	1000	0.285000	0.285000	0.284324
1000	0.272000	0.886178	1000	0.272000	0.272000	0.284306
1000	0.301000	0.886178	1000	0.301000	0.301000	0.284331
1000	0.281000	0.886178	1000	0.281000	0.281000	0.284326
1000	0.279000	0.886178	1000	0.279000	0.279000	0.284318
1000	0.252000	0.886178	1000	0.252000	0.252000	0.284271
1000	0.269000	0.886178	1000	0.269000	0.269000	0.284249
1000	0.268000	0.886178	1000	0.268000	0.268000	0.284226
1000	0.309000	0.886178	1000	0.309000	0.309000	0.284261
1000	0.280000	0.886178	1000	0.280000	0.280000	0.284255
1000	0.298000	0.886178	1000	0.298000	0.298000	0.284275
1000	0.268000	0.886178	1000	0.268000	0.268000	0.284252
1000	0.321000	0.886178	1000	0.321000	0.321000	0.284304
1000	0.286000	0.886178	1000	0.286000	0.286000	0.284307
1000	0.287000	0.886178	1000	0.287000	0.287000	0.284311
1000	0.295000	0.886178	1000	0.295000	0.295000	0.284326
1000	0.299000	0.886178	1000	0.299000	0.299000	0.284347
1000	0.302000	0.886178	1000	0.302000	0.302000	0.284372
1000	0.294000	0.886178	1000	0.294000	0.294000	0.284385
1000	0.297000	0.886178	1000	0.297000	0.297000	0.284403
1000	0.289000	0.886178	1000	0.289000	0.289000	0.284410
1000	0.298000	0.886178	1000	0.298000	0.298000	0.284429
1000	0.241000	0.886178	1000	0.241000	0.241000	0.284368
1000	0.291000	0.886178	1000	0.291000	0.291000	0.284377
1000	0.274000	0.886178	1000	0.274000	0.274000	0.284362
1000	0.323000	0.886178	1000	0.323000	0.323000	0.284417
1000	0.256000	0.886178	1000	0.256000	0.256000	0.284377
1000	0.302000	0.886178	1000	0.302000	0.302000	0.284402
1000	0.313000	0.886178	1000	0.313000	0.313000	0.284442
1000	0.284000	0.886178	1000	0.284000	0.284000	0.284441
1000	0.310000	0.886178	1000	0.310000	0.310000	0.284477
1000	0.277000	0.886178	1000	0.277000	0.277000	0.284466
1000	0.299000	0.886178	1000	0.299000	0.299000	0.284486
1000	0.288000	0.886178	1000	0.288000	0.288000	0.284491
1000	0.271000	0.886178	1000	0.271000	0.271000	0.284473
1000	0.284000	0.886178	1000	0.284000	0.284000	0.284472
1000	0.248000	0.886178	1000	0.248000	0.248000	0.284421
1000	0.299000	0.886178	1000	0.299000	0.299000	0.284442
1000	0.314000	0.886178	1000	0.314000	0.314000	0.284482
1000	0.289000	0.886178	1000	0.289000	0.289000	0.284489
1000	0.264000	0.886178	1000	0.264000	0.264000	0.284460
1000	0.293000	0.886178	1000	0.293000	0.293000	0.284472
1000	0.305000	0.886178	1000	0.305000	0.305000	0.284500
1000	0.282000	0.886178	1000	0.282000	0.282000	0.284497
1000	0.289000	0.886178	1000	0.289000	0.289000	0.284503
1000	0.306000	0.886178	1000	0.306000	0.306000	0.284532
1000	0.308000	0.886178	1000	0.308000	0.308000	0.284564
1000	0.302000	0.886178	1000	0.302000	0.302000	0.284588
1000	0.279000	0.886178	1000	0.279000	0.279000	0.284581
1000	0.277000	0.886178	1000	0.277000	0.277000	0.284570
1000	0.302000	0.886178	1000	0.302000	0.302000	0.284594
1000	0.265000	0.886178	1000	0.265000	0.265000	0.284567
1000	0.325000	0.886178	1000	0.325000	0.325000	0.284622
1000	0.285000	0.886178	1000	0.285000	0.285000	0.284623
1000	0.300000	0.886178	1000	0.300000	0.300000	0.284643
1000	0.298000	0.886178	1000	0.298000	0.298000	0.284661
1000	0.240000	0.886178	1000	0.240000	0.240000	0.284601
1000	0.270000	0.886178	1000	0.270000	0.270000	0.284582
1000	0.293000	0.886178	1000	0.293000	0.293000	0.284593
1000	0.300000	0.886178	1000	0.300000	0.300000	0.284614
1000	0.327000	0.886178	1000	0.327000	0.327000	0.284670
1000	0.310000	0.886178	1000	0.310000	0.310000	0.284704
1000	0.271000	0.886178	1000	0.271000	0.271000	0.284686
1000	0.262000	0.886178	1000	0.262000	0.262000	0.284656
1000	0.282000	0.886178	1000	0.282000	0.282000	0.284652
1000	0.297000	0.886178	1000	0.297000	0.297000	0.284669
1000	0.274000	0.886178	1000	0.274000	0.274000	0.284654
1000	0.279000	0.886178	1000	0.279000	0.279000	0.284647
1000	0.307000	0.886178	1000	0.307000	0.307000	0.284676
1000	0.276000	0.886178	1000	0.276000	0.276000	0.284665
1000	0.294000	0.886178	1000	0.294000	0.294000	0.284677
1000	0.276000	0.886178	1000	0.276000	0.276000	0.284666
1000	0.296000	0.886178	1000	0.296000	0.296000	0.284681
1000	0.269000	0.886178	1000	0.269000	0.269000	0.284660
1000	0.264000	0.886178	1000	0.264000	0.264000	0.284633
1000	0.299000	0.886178	1000	0.299000	0.299000	0.284652
1000	0.299000	0.886178	1000	0.299000	0.299000	0.284671
1000	0.276000	0.886178	1000	0.276000	0.276000	0.284659
1000	0.279000	0.886178	1000	0.279000	0.279000	0.284652
1000	0.306000	0.886178	1000	0.306000	0.306000	0.284680
1000	0.304000	0.886178	1000	0.304000	0.304000	0.284705
1000	0.296000	0.886178	1000	0.296000	0.296000	0.284720
1000	0.294000	0.886178	1000	0.294000	0.294000	0.284732
1000	0.285000	0.886178	1000	0.285000	0.285000	0.284732
1000	0.262000	0.886178	1000	0.262000	0.262000	0.284703
1000	0.292000	0.886178	1000	0.292000	0.292000	0.284712
1000	0.276000	0.886178	1000	0.276000	0.276000	0.284701
1000	0.238000	0.886178	1000	0.238000	0.238000	0.284640
1000	0.292000	0.886178	1000	0.292000	0.292000	0.284650
1000	0.261000	0.886178	1000	0.261000	0.261000	0.284619
1000	0.304000	0.886178	1000	0.304000	0.304000	0.284644
1000	0.292000	0.886178	1000	0.292000	0.292000	0.284654
1000	0.294000	0.886178	1000	0.294000	0.294000	0.284666
1000	0.306000	0.886178	1000	0.306000	0.306000	0.284693
1000	0.302000	0.886178	1000	0.302000	0.302000	0.284715
1000	0.284000	0.886178	1000	0.284000	0.284000	0.284714
1000	0.297000	0.886178	1000	0.297000	0.297000	0.284730
1000	0.302000	0.886178	1000	0.302000	0.302000	0.284752
1000	0.298000	0.886178	1000	0.298000	0.298000	0.284769
1000	0.314000	0.886178	1000	0.314000	0.314000	0.284806
1000	0.283000	0.886178	1000	0.283000	0.283000	0.284804
1000	0.292000	0.886178	1000	0.292000	0.292000	0.284813
1000	0.289000	0.886178	1000	0.289000	0.289000	0.284818
1000	0.289000	0.886178	1000	0.289000	0.289000	0.284824
1000	0.257000	0.886178	1000	0.257000	0.257000	0.284789
1000	0.271000	0.886178	1000	0.271000	0.271000	0.284771
1000	0.292000	0.886178	1000	0.292000	0.292000	0.284780
1000	0.256000	0.886178	1000	0.256000	0.256000	0.284744
1000	0.291000	0.886178	1000	0.291000	0.291000	0.284752
1000	0.267000	0.886178	1000	0.267000	0.267000	0.284730
1000	0.295000	0.886178	1000	0.295000	0.295000	0.284742
1000	0.275000	0.886178	1000	0.275000	0.275000	0.284730
1000	0.305000	0.886178	1000	0.305000	0.305000	0.284756
1000	0.299000	0.886178	1000	0.299000	0.299000	0.284773
1000	0.283000	0.886178	1000	0.283000	0.283000	0.284771
1000	0.288000	0.886178	1000	0.288000	0.288000	0.284775
1000	0.286000	0.886178	1000	0.286000	0.286000	0.284777
1000	0.276000	0.886178	1000	0.276000	0.276000	0.284766
1000	0.288000	0.886178	1000	0.288000	0.288000	0.284770
1000	0.288000	0.886178	1000	0.288000	0.288000	0.284774
1000	0.305000	0.886178	1000	0.305000	0.305000	0.284799
1000	0.281000	0.886178	1000	0.281000	0.281000	0.284794
1000	0.282000	0.886178	1000	0.282000	0.282000	0.284791
1000	0.291000	0.886178	1000	0.291000	0.291000	0.284798
1000	0.318000	0.886178	1000	0.318000	0.318000	0.284839
1000	0.270000	0.886178	1000	0.270000	0.270000	0.284821
1000	0.307000	0.886178	1000	0.307000	0.307000	0.284848
1000	0.303000	0.886178	1000	0.303000	0.303000	0.284871
1000	0.300000	0.886178	1000	0.300000	0.300000	0.284889
1000	0.313000	0.886178	1000	0.313000	0.313000	0.284924
1000	0.300000	0.886178	1000	0.300000	0.300000	0.284942
1000	0.294000	0.886178	1000	0.294000	0.294000	0.284953
1000	0.293000	0.886178	1000	0.293000	0.293000	0.284963
1000	0.265000	0.886178	1000	0.265000	0.265000	0.284939
1000	0.280000	0.886178	1000	0.280000	0.280000	0.284933
1000	0.282000	0.886178	1000	0.282000	0.282000	0.284929
1000	0.272000	0.886178	1000	0.272000	0.272000	0.284913
1000	0.295000	0.886178	1000	0.295000	0.295000	0.284926
1000	0.307000	0.886178	1000	0.307000	0.307000	0.284952
1000	0.293000	0.886178	1000	0.293000	0.293000	0.284962
1000	0.276000	0.886178	1000	0.276000	0.276000	0.284951
1000	0.302000	0.886178	1000	0.302000	0.302000	0.284972
1000	0.302000	0.886178	1000	0.302000	0.302000	0.284992
1000	0.288000	0.886178	1000	0.288000	0.288000	0.284996
1000	0.299000	0.886178	1000	0.299000	0.299000	0.285013
1000	0.269000	0.886178	1000	0.269000	0.269000	0.284994
1000	0.318000	0.886178	1000	0.318000	0.318000	0.285033
1000	0.260000	0.886178	1000	0.260000	0.260000	0.285003
1000	0.304000	0.886178	1000	0.304000	0.304000	0.285026
1000	0.258000	0.886178	1000	0.258000	0.258000	0.284994
1000	0.281000	0.886178	1000	0.281000	0.281000	0.284989
1000	0.296000	0.886178	1000	0.296000	0.296000	0.285002
1000	0.276000	0.886178	1000	0.276000	0.276000	0.284991
1000	0.278000	0.886178	1000	0.278000	0.278000	0.284983
1000	0.302000	0.886178	1000	0.302000	0.302000	0.285003
1000	0.288000	0.886178	1000	0.288000	0.288000	0.285007
1000	0.296000	0.886178	1000	0.296000	0.296000	0.285020
1000	0.299000	0.886178	1000	0.299000	0.299000	0.285036
1000	0.268000	0.886178	1000	0.268000	0.268000	0.285016
1000	0.311000	0.886178	1000	0.311000	0.311000	0.285047
1000	0.286000	0.886178	1000	0.286000	0.286000	0.285048
1000	0.325000	0.886178	1000	0.325000	0.325000	0.285095
1000	0.277000	0.886178	1000	0.277000	0.277000	0.285086
1000	0.254000	0.886178	1000	0.254000	0.254000	0.285049
1000	0.293000	0.886178	1000	0.293000	0.293000	0.285058
1000	0.319000	0.886178	1000	0.319000	0.319000	0.285098
1000	0.323000	0.886178	1000	0.323000	0.323000	0.285143
1000	0.274000	0.886178	1000	0.274000	0.274000	0.285130
1000	0.311000	0.886178	1000	0.311000	0.311000	0.285160
1000	0.331000	0.886178	1000	0.331000	0.331000	0.285213
1000	0.278000	0.886178	1000	0.278000	0.278000	0.285205
1000	0.302000	0.886178	1000	0.302000	0.302000	0.285225
1000	0.279000	0.886178	1000	0.279000	0.279000	0.285217
1000	0.270000	0.886178	1000	0.270000	0.270000	0.285200
1000	0.280000	0.886178	1000	0.280000	0.280000	0.285194
1000	0.316000	0.886178	1000	0.316000	0.316000	0.285229
1000	0.280000	0.886178	1000	0.280000	0.280000	0.285223
1000	0.248000	0.886178	1000	0.248000	0.248000	0.285180
1000	0.286000	0.886178	1000	0.286000	0.286000	0.285181
1000	0.305000	0.886178	1000	0.305000	0.305000	0.285204
1000	0.245000	0.886178	1000	0.245000	0.245000	0.285158
1000	0.286000	0.886178	1000	0.286000	0.286000	0.285159
1000	0.294000	0.886178	1000	0.294000	0.294000	0.285169
1000	0.288000	0.886178	1000	0.288000	0.288000	0.285172
1000	0.296000	0.886178	1000	0.296000	0.296000	0.285185
1000	0.320000	0.886178	1000	0.320000	0.320000	0.285224
1000	0.270000	0.886178	1000	0.270000	0.270000	0.285207
1000	0.250000	0.886178	1000	0.250000	0.250000	0.285167
1000	0.292000	0.886178	1000	0.292000	0.292000	0.285175
1000	0.289000	0.886178	1000	0.289000	0.289000	0.285179
1000	0.293000	0.886178	1000	0.293000	0.293000	0.285188
1000	0.274000	0.886178	1000	0.274000	0.274000	0.285175
1000	0.283000	0.886178	1000	0.283000	0.283000	0.285173
1000	0.282000	0.886178	1000	0.282000	0.282000	0.285169
1000	0.272000	0.886178	1000	0.272000	0.272000	0.285154
1000	0.318000	0.886178	1000	0.318000	0.318000	0.285191
1000	0.280000	0.886178	1000	0.280000	0.280000	0.285185
1000	0.262000	0.886178	1000	0.262000	0.262000	0.285159
1000	0.280000	0.886178	1000	0.280000	0.280000	0.285153
1000	0.298000	0.886178	1000	0.298000	0.298000	0.285168
1000	0.280000	0.886178	1000	0.280000	0.280000	0.285162
1000	0.282000	0.886178	1000	0.282000	0.282000	0.285158
1000	0.270000	0.886178	1000	0.270000	0.270000	0.285141
1000	0.266000	0.886178	1000	0.266000	0.266000	0.285120
1000	0.319000	0.886178	1000	0.319000	0.319000	0.285158
1000	0.281000	0.886178	1000	0.281000	0.281000	0.285153
1000	0.265000	0.886178	1000	0.265000	0.265000	0.285131
1000	0.280000	0.886178	1000	0.280000	0.280000	0.285125
1000	0.275000	0.886178	1000	0.275000	0.275000	0.285114
1000	0.285000	0.886178	1000	0.285000	0.285000	0.285114
1000	0.304000	0.886178	1000	0.304000	0.304000	0.285135
1000	0.284000	0.886178	1000	0.284000	0.284000	0.285133
1000	0.322000	0.886178	1000	0.322000	0.322000	0.285174
1000	0.279000	0.886178	1000	0.279000	0.279000	0.285167
1000	0.325000	0.886178	1000	0.325000	0.325000	0.285212
1000	0.286000	0.886178	1000	0.286000	0.286000	0.285213
1000	0.338000	0.886178	1000	0.338000	0.338000	0.285271
1000	0.268000	0.886178	1000	0.268000	0.268000	0.285252
1000	0.314000	0.886178	1000	0.314000	0.314000	0.285284
1000	0.255000	0.886178	1000	0.255000	0.255000	0.285250
1000	0.264000	0.886178	1000	0.264000	0.264000	0.285227
1000	0.291000	0.886178	1000	0.291000	0.291000	0.285233
1000	0.279000	0.886178	1000	0.279000	0.279000	0.285226
1000	0.282000	0.886178	1000	0.282000	0.282000	0.285223
1000	0.298000	0.886178	1000	0.298000	0.298000	0.285237
1000	0.262000	0.886178	1000	0.262000	0.262000	0.285211
1000	0.292000	0.886178	1000	0.292000	0.292000	0.285219
1000	0.306000	0.886178	1000	0.306000	0.306000	0.285241
1000	0.295000	0.886178	1000	0.295000	0.295000	0.285252
1000	0.245000	0.886178	1000	0.245000	0.245000	0.285208
1000	0.302000	0.886178	1000	0.302000	0.302000	0.285227
1000	0.272000	0.886178	1000	0.272000	0.272000	0.285212
1000	0.270000	0.886178	1000	0.270000	0.270000	0.285196
1000	0.262000	0.886178	1000	0.262000	0.262000	0.285170
1000	0.300000	0.886178	1000	0.300000	0.300000	0.285186
1000	0.292000	0.886178	1000	0.292000	0.292000	0.285194
1000	0.314000	0.886178	1000	0.314000	0.314000	0.285225
1000	0.297000	0.886178	1000	0.297000	0.297000	0.285238
1000	0.299000	0.886178	1000	0.299000	0.299000	0.285253
1000	0.288000	0.886178	1000	0.288000	0.288000	0.285256
1000	0.256000	0.886178	1000	0.256000	0.256000	0.285224
1000	0.256000	0.886178	1000	0.256000	0.256000	0.285193
1000	0.280000	0.886178	1000	0.280000	0.280000	0.285187
1000	0.301000	0.886178	1000	0.301000	0.301000	0.285204
1000	0.281000	0.886178	1000	0.281000	0.281000	0.285199
1000	0.261000	0.886178	1000	0.261000	0.261000	0.285174
1000	0.290000	0.886178	1000	0.290000	0.290000	0.285179
1000	0.307000	0.886178	1000	0.307000	0.307000	0.285202
1000	0.285000	0.886178	1000	0.285000	0.285000	0.285202
1000	0.262000	0.886178	1000	0.262000	0.262000	0.285177
1000	0.286000	0.886178	1000	0.286000	0.286000	0.285178
1000	0.290000	0.886178	1000	0.290000	0.290000	0.285183
1000	0.303000	0.886178	1000	0.303000	0.303000	0.285202
1000	0.300000	0.886178	1000	0.300000	0.300000	0.285218
1000	0.303000	0.886178	1000	0.303000	0.303000	0.285237
1000	0.318000	0.886178	1000	0.318000	0.318000	0.285271
1000	0.258000	0.886178	1000	0.258000	0.258000	0.285243
1000	0.279000	0.886178	1000	0.279000	0.279000	0.285236
1000	0.271000	0.886178	1000	0.271000	0.271000	0.285221
1000	0.278000	0.886178	1000	0.278000	0.278000	0.285213
1000	0.320000	0.886178	1000	0.320000	0.320000	0.285250
1000	0.250000	0.886178	1000	0.250000	0.250000	0.285213
1000	0.269000	0.886178	1000	0.269000	0.269000	0.285196
1000	0.289000	0.886178	1000	0.289000	0.289000	0.285200
1000	0.251000	0.886178	1000	0.251000	0.251000	0.285164
1000	0.290000	0.886178	1000	0.290000	0.290000	0.285169
1000	0.311000	0.886178	1000	0.311000	0.311000	0.285196
1000	0.277000	0.886178	1000	0.277000	0.277000	0.285187
1000	0.288000	0.886178	1000	0.288000	0.288000	0.285190
1000	0.274000	0.886178	1000	0.274000	0.274000	0.285179
1000	0.293000	0.886178	1000	0.293000	0.293000	0.285187
1000	0.278000	0.886178	1000	0.278000	0.278000	0.285179
1000	0.258000	0.886178	1000	0.258000	0.258000	0.285151
1000	0.258000	0.886178	1000	0.258000	0.258000	0.285123
1000	0.307000	0.886178	1000	0.307000	0.307000	0.285145
1000	0.312000	0.886178	1000	0.312000	0.312000	0.285173
1000	0.299000	0.886178	1000	0.299000	0.299000	0.285188
1000	0.277000	0.886178	1000	0.277000	0.277000	0.285179
1000	0.316000	0.886178	1000	0.316000	0.316000	0.285211
1000	0.290000	0.886178	1000	0.290000	0.290000	0.285216
1000	0.313000	0.886178	1000	0.313000	0.313000	0.285245
1000	0.292000	0.886178	1000	0.292000	0.292000	0.285252
1000	0.267000	0.886178	1000	0.267000	0.267000	0.285233
1000	0.315000	0.886178	1000	0.315000	0.315000	0.285264
1000	0.297000	0.886178	1000	0.297000	0.297000	0.285276
1000	0.282000	0.886178	1000	0.282000	0.282000	0.285272
1000	0.275000	0.886178	1000	0.275000	0.275000	0.285262
1000	0.290000	0.886178	1000	0.290000	0.290000	0.285267
1000	0.281000	0.886178	1000	0.281000	0.281000	0.285262
1000	0.304000	0.886178	1000	0.304000	0.304000	0.285281
1000	0.304000	0.886178	1000	0.304000	0.304000	0.285301
1000	0.297000	0.886178	1000	0.297000	0.297000	0.285313
1000	0.311000	0.886178	1000	0.311000	0.311000	0.285339
1000	0.307000	0.886178	1000	0.307000	0.307000	0.285361
1000	0.285000	0.886178	1000	0.285000	0.285000	0.285361
1000	0.252000	0.886178	1000	0.252000	0.252000	0.285327
1000	0.274000	0.886178	1000	0.274000	0.274000	0.285315
1000	0.252000	0.886178	1000	0.252000	0.252000	0.285281
1000	0.299000	0.886178	1000	0.299000	0.299000	0.285295
1000	0.251000	0.886178	1000	0.251000	0.251000	0.285260
1000	0.325000	0.886178	1000	0.325000	0.325000	0.285301
1000	0.296000	0.886178	1000	0.296000	0.296000	0.285311
1000	0.307000	0.886178	1000	0.307000	0.307000	0.285333
1000	0.298000	0.886178	1000	0.298000	0.298000	0.285346
1000	0.293000	0.886178	1000	0.293000	0.293000	0.285354
1000	0.289000	0.886178	1000	0.289000	0.289000	0.285358
1000	0.289000	0.886178	1000	0.289000	0.289000	0.285361
1000	0.322000	0.886178	1000	0.322000	0.322000	0.285398
1000	0.326000	0.886178	1000	0.326000	0.326000	0.285439
1000	0.280000	0.886178	1000	0.280000	0.280000	0.285433
1000	0.300000	0.886178	1000	0.300000	0.300000	0.285448
1000	0.267000	0.886178	1000	0.267000	0.267000	0.285430
1000	0.260000	0.886178	1000	0.260000	0.260000	0.285404
1000	0.292000	0.886178	1000	0.292000	0.292000	0.285411
1000	0.276000	0.886178	1000	0.276000	0.276000	0.285401
1000	0.289000	0.886178	1000	0.289000	0.289000	0.285405
1000	0.302000	0.886178	1000	0.302000	0.302000	0.285421
1000	0.278000	0.886178	1000	0.278000	0.278000	0.285414
1000	0.290000	0.886178	1000	0.290000	0.290000	0.285419
1000	0.273000	0.886178	1000	0.273000	0.273000	0.285406
1000	0.278000	0.886178	1000	0.278000	0.278000	0.285399
1000	0.284000	0.886178	1000	0.284000	0.284000	0.285398
1000	0.283000	0.886178	1000	0.283000	0.283000	0.285395
1000	0.262000	0.886178	1000	0.262000	0.262000	0.285372
